# Supplementary material for: A non-redundant data set of nanobody-antigen crystal structures
Source: Data Brief. 2019 Mar 6;24:103754. doi: 10.1016/j.dib.2019.103754 (PMC6441729; doi:10.1016/j.dib.2019.103754)
Supplement: Multimedia component 5 [file mmc5.zip › Data_set/Nb-Ag_3/4weu_3.pdb]

ATOM      1  N   GLN B  23      15.741 -40.701  21.289  1.00118.03           N
ATOM      2  CA  GLN B  23      15.466 -39.455  20.514  1.00112.61           C
ATOM      3  C   GLN B  23      14.806 -38.398  21.434  1.00112.35           C
ATOM      4  O   GLN B  23      13.790 -38.672  22.089  1.00113.34           O
ATOM      5  CB  GLN B  23      14.604 -39.772  19.278  1.00108.17           C
ATOM      6  N   LYS B  24      15.390 -37.199  21.487  1.00107.36           N
ATOM      7  CA  LYS B  24      15.014 -36.213  22.498  1.00103.43           C
ATOM      8  C   LYS B  24      15.126 -34.756  22.011  1.00 99.26           C
ATOM      9  O   LYS B  24      16.151 -34.077  22.192  1.00 98.41           O
ATOM     10  CB  LYS B  24      15.862 -36.430  23.759  1.00105.70           C
ATOM     11  N   TRP B  25      14.054 -34.296  21.373  1.00 93.20           N
ATOM     12  CA  TRP B  25      13.833 -32.882  21.173  1.00 88.18           C
ATOM     13  C   TRP B  25      12.736 -32.407  22.116  1.00 86.35           C
ATOM     14  O   TRP B  25      11.862 -33.170  22.524  1.00 87.09           O
ATOM     15  CB  TRP B  25      13.439 -32.575  19.736  1.00 86.20           C
ATOM     16  CG  TRP B  25      14.488 -32.942  18.741  1.00 83.83           C
ATOM     17  CD1 TRP B  25      14.594 -34.117  18.058  1.00 83.45           C
ATOM     18  CD2 TRP B  25      15.573 -32.127  18.313  1.00 80.81           C
ATOM     19  NE1 TRP B  25      15.677 -34.083  17.221  1.00 82.07           N
ATOM     20  CE2 TRP B  25      16.303 -32.874  17.359  1.00 81.13           C
ATOM     21  CE3 TRP B  25      16.008 -30.839  18.646  1.00 78.42           C
ATOM     22  CZ2 TRP B  25      17.444 -32.373  16.728  1.00 80.00           C
ATOM     23  CZ3 TRP B  25      17.146 -30.338  18.020  1.00 79.39           C
ATOM     24  CH2 TRP B  25      17.855 -31.111  17.070  1.00 79.75           C
ATOM     25  N   GLU B  26      12.837 -31.131  22.464  1.00 83.51           N
ATOM     26  CA  GLU B  26      12.048 -30.473  23.483  1.00 82.18           C
ATOM     27  C   GLU B  26      11.711 -29.109  22.879  1.00 77.05           C
ATOM     28  O   GLU B  26      12.580 -28.441  22.323  1.00 72.94           O
ATOM     29  CB  GLU B  26      12.970 -30.341  24.705  1.00 84.82           C
ATOM     30  CG  GLU B  26      12.474 -29.755  26.012  1.00 87.38           C
ATOM     31  CD  GLU B  26      13.289 -30.317  27.168  1.00 94.58           C
ATOM     32  OE1 GLU B  26      12.792 -31.222  27.886  1.00 98.98           O
ATOM     33  OE2 GLU B  26      14.459 -29.905  27.319  1.00 93.25           O
ATOM     34  N   TRP B  27      10.460 -28.700  22.950  1.00 75.94           N
ATOM     35  CA  TRP B  27      10.054 -27.437  22.332  1.00 72.26           C
ATOM     36  C   TRP B  27       9.191 -26.632  23.286  1.00 73.48           C
ATOM     37  O   TRP B  27       8.459 -27.198  24.112  1.00 74.42           O
ATOM     38  CB  TRP B  27       9.280 -27.677  21.033  1.00 68.83           C
ATOM     39  CG  TRP B  27      10.048 -28.448  20.043  1.00 69.27           C
ATOM     40  CD1 TRP B  27      10.077 -29.794  19.911  1.00 71.89           C
ATOM     41  CD2 TRP B  27      10.917 -27.923  19.039  1.00 66.45           C
ATOM     42  NE1 TRP B  27      10.913 -30.146  18.889  1.00 71.05           N
ATOM     43  CE2 TRP B  27      11.445 -29.011  18.341  1.00 66.84           C
ATOM     44  CE3 TRP B  27      11.299 -26.633  18.664  1.00 64.73           C
ATOM     45  CZ2 TRP B  27      12.329 -28.858  17.284  1.00 66.40           C
ATOM     46  CZ3 TRP B  27      12.184 -26.481  17.623  1.00 64.13           C
ATOM     47  CH2 TRP B  27      12.689 -27.589  16.942  1.00 64.68           C
ATOM     48  N   LYS B  28       9.254 -25.313  23.129  1.00 71.59           N
ATOM     49  CA  LYS B  28       8.437 -24.410  23.930  1.00 71.65           C
ATOM     50  C   LYS B  28       7.949 -23.277  23.032  1.00 65.07           C
ATOM     51  O   LYS B  28       8.664 -22.747  22.171  1.00 62.49           O
ATOM     52  CB  LYS B  28       9.183 -23.935  25.214  1.00 75.54           C
ATOM     53  CG  LYS B  28       8.325 -23.862  26.499  1.00 77.76           C
ATOM     54  CD  LYS B  28       9.130 -24.033  27.795  1.00 80.47           C
ATOM     55  CE  LYS B  28       8.349 -23.527  29.010  1.00 82.84           C
ATOM     56  NZ  LYS B  28       8.506 -24.386  30.235  1.00 85.36           N
ATOM     57  N   VAL B  29       6.688 -22.954  23.223  1.00 63.75           N
ATOM     58  CA  VAL B  29       5.991 -21.958  22.443  1.00 61.45           C
ATOM     59  C   VAL B  29       5.895 -20.667  23.289  1.00 61.00           C
ATOM     60  O   VAL B  29       5.648 -20.731  24.473  1.00 65.03           O
ATOM     61  CB  VAL B  29       4.643 -22.597  22.045  1.00 65.79           C
ATOM     62  CG1 VAL B  29       3.736 -22.811  23.245  1.00 73.58           C
ATOM     63  CG2 VAL B  29       3.915 -21.796  21.016  1.00 67.37           C
ATOM     64  N   GLY B  30       6.185 -19.500  22.715  1.00 59.36           N
ATOM     65  CA  GLY B  30       6.190 -18.252  23.484  1.00 60.54           C
ATOM     66  C   GLY B  30       4.810 -17.912  24.015  1.00 60.17           C
ATOM     67  O   GLY B  30       3.825 -18.298  23.408  1.00 60.10           O
ATOM     68  N   THR B  31       4.724 -17.185  25.129  1.00 60.18           N
ATOM     69  CA  THR B  31       3.424 -16.901  25.723  1.00 61.78           C
ATOM     70  C   THR B  31       3.188 -15.421  26.004  1.00 66.80           C
ATOM     71  O   THR B  31       2.151 -15.042  26.550  1.00 74.50           O
ATOM     72  CB  THR B  31       3.231 -17.675  27.047  1.00 63.72           C
ATOM     73  OG1 THR B  31       4.236 -17.295  27.994  1.00 64.86           O
ATOM     74  CG2 THR B  31       3.297 -19.180  26.840  1.00 64.30           C
ATOM     75  N   GLY B  32       4.117 -14.555  25.655  1.00 67.51           N
ATOM     76  CA  GLY B  32       3.973 -13.201  26.154  1.00 69.48           C
ATOM     77  C   GLY B  32       3.323 -12.259  25.173  1.00 66.33           C
ATOM     78  O   GLY B  32       3.335 -11.060  25.400  1.00 65.60           O
ATOM     79  N   LEU B  33       2.772 -12.780  24.080  1.00 60.99           N
ATOM     80  CA  LEU B  33       2.446 -11.930  22.946  1.00 56.96           C
ATOM     81  C   LEU B  33       0.975 -11.558  22.747  1.00 54.39           C
ATOM     82  O   LEU B  33       0.605 -11.084  21.690  1.00 50.85           O
ATOM     83  CB  LEU B  33       3.011 -12.548  21.677  1.00 55.31           C
ATOM     84  CG  LEU B  33       4.517 -12.744  21.732  1.00 57.21           C
ATOM     85  CD1 LEU B  33       4.995 -13.683  20.644  1.00 54.38           C
ATOM     86  CD2 LEU B  33       5.230 -11.402  21.604  1.00 60.38           C
ATOM     87  N   ASN B  34       0.139 -11.716  23.760  1.00 54.65           N
ATOM     88  CA  ASN B  34      -1.277 -11.472  23.536  1.00 54.96           C
ATOM     89  C   ASN B  34      -1.934 -10.494  24.488  1.00 56.01           C
ATOM     90  O   ASN B  34      -3.124 -10.611  24.753  1.00 56.36           O
ATOM     91  CB  ASN B  34      -2.033 -12.816  23.566  1.00 58.02           C
ATOM     92  CG  ASN B  34      -2.058 -13.447  24.959  1.00 59.63           C
ATOM     93  OD1 ASN B  34      -1.393 -12.984  25.890  1.00 61.63           O
ATOM     94  ND2 ASN B  34      -2.815 -14.511  25.092  1.00 60.20           N
ATOM     95  N   GLY B  35      -1.159  -9.543  24.991  1.00 56.15           N
ATOM     96  CA  GLY B  35      -1.653  -8.595  25.937  1.00 57.54           C
ATOM     97  C   GLY B  35      -1.290  -7.198  25.547  1.00 59.28           C
ATOM     98  O   GLY B  35      -1.124  -6.360  26.387  1.00 66.39           O
ATOM     99  N   PHE B  36      -1.184  -6.908  24.272  1.00 59.69           N
ATOM    100  CA  PHE B  36      -0.839  -5.561  23.868  1.00 61.21           C
ATOM    101  C   PHE B  36      -1.999  -4.585  24.065  1.00 63.22           C
ATOM    102  O   PHE B  36      -3.143  -4.924  23.822  1.00 63.91           O
ATOM    103  CB  PHE B  36      -0.366  -5.598  22.424  1.00 60.12           C
ATOM    104  CG  PHE B  36       0.939  -6.306  22.262  1.00 60.91           C
ATOM    105  CD1 PHE B  36       2.069  -5.804  22.871  1.00 65.15           C
ATOM    106  CD2 PHE B  36       1.044  -7.473  21.524  1.00 60.11           C
ATOM    107  CE1 PHE B  36       3.282  -6.437  22.739  1.00 65.15           C
ATOM    108  CE2 PHE B  36       2.258  -8.119  21.390  1.00 59.00           C
ATOM    109  CZ  PHE B  36       3.379  -7.595  21.999  1.00 61.46           C
ATOM    110  N   GLY B  37      -1.695  -3.373  24.530  1.00 67.82           N
ATOM    111  CA  GLY B  37      -2.716  -2.348  24.825  1.00 68.56           C
ATOM    112  C   GLY B  37      -2.535  -1.136  23.936  1.00 69.96           C
ATOM    113  O   GLY B  37      -1.460  -0.564  23.872  1.00 70.01           O
ATOM    114  N   ASN B  38      -3.581  -0.773  23.202  1.00 72.54           N
ATOM    115  CA  ASN B  38      -3.555   0.403  22.342  1.00 76.25           C
ATOM    116  C   ASN B  38      -4.811   1.234  22.395  1.00 75.96           C
ATOM    117  O   ASN B  38      -5.860   0.736  22.764  1.00 74.15           O
ATOM    118  CB  ASN B  38      -3.360  -0.009  20.895  1.00 76.63           C
ATOM    119  CG  ASN B  38      -2.105  -0.800  20.697  1.00 80.12           C
ATOM    120  OD1 ASN B  38      -1.005  -0.258  20.822  1.00 80.73           O
ATOM    121  ND2 ASN B  38      -2.258  -2.112  20.429  1.00 85.72           N
ATOM    122  N   VAL B  39      -4.678   2.488  21.971  1.00 75.06           N
ATOM    123  CA  VAL B  39      -5.814   3.368  21.763  1.00 78.45           C
ATOM    124  C   VAL B  39      -5.974   3.709  20.276  1.00 76.18           C
ATOM    125  O   VAL B  39      -5.077   3.470  19.478  1.00 73.38           O
ATOM    126  CB  VAL B  39      -5.708   4.658  22.633  1.00 84.66           C
ATOM    127  CG1 VAL B  39      -5.660   4.296  24.111  1.00 87.03           C
ATOM    128  CG2 VAL B  39      -4.492   5.494  22.270  1.00 85.48           C
ATOM    129  N   LEU B  40      -7.116   4.285  19.914  1.00 77.78           N
ATOM    130  CA  LEU B  40      -7.382   4.677  18.533  1.00 78.50           C
ATOM    131  C   LEU B  40      -6.345   5.627  17.951  1.00 80.00           C
ATOM    132  O   LEU B  40      -5.958   5.466  16.798  1.00 79.95           O
ATOM    133  CB  LEU B  40      -8.752   5.336  18.422  1.00 82.69           C
ATOM    134  CG  LEU B  40      -9.938   4.392  18.569  1.00 83.26           C
ATOM    135  CD1 LEU B  40     -11.203   5.183  18.833  1.00 88.35           C
ATOM    136  CD2 LEU B  40     -10.093   3.519  17.333  1.00 81.75           C
ATOM    137  N   ASN B  41      -5.897   6.613  18.733  1.00 82.05           N
ATOM    138  CA  ASN B  41      -4.878   7.571  18.271  1.00 83.70           C
ATOM    139  C   ASN B  41      -3.521   6.975  17.886  1.00 81.82           C
ATOM    140  O   ASN B  41      -2.688   7.672  17.308  1.00 82.62           O
ATOM    141  CB  ASN B  41      -4.653   8.673  19.296  1.00 87.70           C
ATOM    142  CG  ASN B  41      -5.391   9.930  18.943  1.00 92.41           C
ATOM    143  OD1 ASN B  41      -6.460  10.217  19.473  1.00 97.58           O
ATOM    144  ND2 ASN B  41      -4.831  10.684  18.010  1.00 93.42           N
ATOM    145  N   ASP B  42      -3.302   5.697  18.196  1.00 78.77           N
ATOM    146  CA  ASP B  42      -2.097   4.985  17.770  1.00 75.99           C
ATOM    147  C   ASP B  42      -2.155   4.599  16.284  1.00 74.06           C
ATOM    148  O   ASP B  42      -1.131   4.438  15.625  1.00 70.91           O
ATOM    149  CB  ASP B  42      -1.891   3.723  18.627  1.00 73.12           C
ATOM    150  CG  ASP B  42      -1.629   4.035  20.106  1.00 74.77           C
ATOM    151  OD1 ASP B  42      -0.978   5.062  20.378  1.00 78.68           O
ATOM    152  OD2 ASP B  42      -2.048   3.257  20.997  1.00 72.08           O
ATOM    153  N   LEU B  43      -3.358   4.490  15.747  1.00 74.65           N
ATOM    154  CA  LEU B  43      -3.516   4.023  14.380  1.00 74.27           C
ATOM    155  C   LEU B  43      -3.198   5.074  13.315  1.00 77.29           C
ATOM    156  O   LEU B  43      -3.502   6.247  13.476  1.00 79.06           O
ATOM    157  CB  LEU B  43      -4.932   3.524  14.177  1.00 74.37           C
ATOM    158  CG  LEU B  43      -5.253   2.324  15.069  1.00 74.48           C
ATOM    159  CD1 LEU B  43      -6.670   2.440  15.602  1.00 78.90           C
ATOM    160  CD2 LEU B  43      -5.081   1.031  14.303  1.00 70.21           C
ATOM    161  N   THR B  44      -2.596   4.621  12.221  1.00 78.49           N
ATOM    162  CA  THR B  44      -2.219   5.468  11.091  1.00 80.83           C
ATOM    163  C   THR B  44      -3.049   5.080   9.860  1.00 80.90           C
ATOM    164  O   THR B  44      -3.865   4.156   9.931  1.00 78.73           O
ATOM    165  CB  THR B  44      -0.698   5.352  10.821  1.00 80.57           C
ATOM    166  OG1 THR B  44      -0.366   4.029  10.392  1.00 79.13           O
ATOM    167  CG2 THR B  44       0.102   5.626  12.093  1.00 80.15           C
ATOM    168  N   ASN B  45      -2.844   5.794   8.755  1.00 84.13           N
ATOM    169  CA  ASN B  45      -3.511   5.508   7.467  1.00 86.03           C
ATOM    170  C   ASN B  45      -5.018   5.418   7.534  1.00 87.58           C
ATOM    171  O   ASN B  45      -5.594   4.416   7.148  1.00 86.50           O
ATOM    172  CB  ASN B  45      -2.961   4.235   6.828  1.00 82.56           C
ATOM    173  CG  ASN B  45      -1.521   4.395   6.445  1.00 84.93           C
ATOM    174  OD1 ASN B  45      -1.201   4.790   5.319  1.00 87.57           O
ATOM    175  ND2 ASN B  45      -0.642   4.208   7.420  1.00 82.80           N
ATOM    176  N   GLY B  46      -5.658   6.468   8.022  1.00 92.53           N
ATOM    177  CA  GLY B  46      -7.113   6.500   8.104  1.00 94.00           C
ATOM    178  C   GLY B  46      -7.671   5.525   9.123  1.00 92.20           C
ATOM    179  O   GLY B  46      -8.758   4.993   8.928  1.00 93.99           O
ATOM    180  N   GLY B  47      -6.914   5.273  10.194  1.00 91.82           N
ATOM    181  CA  GLY B  47      -7.329   4.353  11.260  1.00 88.48           C
ATOM    182  C   GLY B  47      -7.253   2.886  10.889  1.00 87.44           C
ATOM    183  O   GLY B  47      -8.038   2.075  11.388  1.00 93.05           O
ATOM    184  N   THR B  48      -6.305   2.527  10.022  1.00 84.66           N
ATOM    185  CA  THR B  48      -6.214   1.147   9.524  1.00 78.99           C
ATOM    186  C   THR B  48      -4.905   0.440   9.873  1.00 75.18           C
ATOM    187  O   THR B  48      -4.817  -0.767   9.739  1.00 71.69           O
ATOM    188  CB  THR B  48      -6.411   1.068   7.991  1.00 78.93           C
ATOM    189  OG1 THR B  48      -5.446   1.909   7.339  1.00 79.65           O
ATOM    190  CG2 THR B  48      -7.854   1.449   7.590  1.00 79.13           C
ATOM    191  N   LYS B  49      -3.893   1.153  10.339  1.00 75.90           N
ATOM    192  CA  LYS B  49      -2.625   0.491  10.609  1.00 74.63           C
ATOM    193  C   LYS B  49      -2.108   0.759  12.018  1.00 70.68           C
ATOM    194  O   LYS B  49      -2.085   1.874  12.467  1.00 71.75           O
ATOM    195  CB  LYS B  49      -1.611   0.900   9.547  1.00 81.21           C
ATOM    196  CG  LYS B  49      -0.210   0.335   9.717  1.00 83.73           C
ATOM    197  CD  LYS B  49       0.543   0.356   8.385  1.00 88.25           C
ATOM    198  CE  LYS B  49       2.003   0.694   8.558  1.00 92.50           C
ATOM    199  NZ  LYS B  49       2.687  -0.286   9.434  1.00 92.16           N
ATOM    200  N   LEU B  50      -1.686  -0.299  12.696  1.00 66.77           N
ATOM    201  CA  LEU B  50      -1.162  -0.238  14.049  1.00 65.81           C
ATOM    202  C   LEU B  50       0.204  -0.923  14.119  1.00 64.45           C
ATOM    203  O   LEU B  50       0.321  -2.112  13.825  1.00 62.81           O
ATOM    204  CB  LEU B  50      -2.110  -0.970  14.982  1.00 65.40           C
ATOM    205  CG  LEU B  50      -1.685  -1.176  16.429  1.00 64.73           C
ATOM    206  CD1 LEU B  50      -1.769   0.134  17.163  1.00 68.13           C
ATOM    207  CD2 LEU B  50      -2.606  -2.219  17.061  1.00 65.66           C
ATOM    208  N   THR B  51       1.212  -0.163  14.534  1.00 66.14           N
ATOM    209  CA  THR B  51       2.597  -0.611  14.653  1.00 64.18           C
ATOM    210  C   THR B  51       2.977  -0.684  16.136  1.00 62.82           C
ATOM    211  O   THR B  51       2.985   0.327  16.826  1.00 67.94           O
ATOM    212  CB  THR B  51       3.546   0.385  13.928  1.00 66.30           C
ATOM    213  OG1 THR B  51       3.246   0.403  12.525  1.00 66.08           O
ATOM    214  CG2 THR B  51       5.010   0.000  14.109  1.00 66.44           C
ATOM    215  N   ILE B  52       3.294  -1.875  16.614  1.00 57.44           N
ATOM    216  CA  ILE B  52       3.717  -2.066  17.973  1.00 60.07           C
ATOM    217  C   ILE B  52       5.197  -2.396  18.005  1.00 61.96           C
ATOM    218  O   ILE B  52       5.621  -3.359  17.392  1.00 62.24           O
ATOM    219  CB  ILE B  52       2.950  -3.218  18.616  1.00 61.76           C
ATOM    220  CG1 ILE B  52       1.556  -2.761  18.996  1.00 65.89           C
ATOM    221  CG2 ILE B  52       3.632  -3.711  19.881  1.00 63.86           C
ATOM    222  CD1 ILE B  52       0.567  -3.898  19.057  1.00 64.65           C
ATOM    223  N   THR B  53       5.958  -1.609  18.753  1.00 65.66           N
ATOM    224  CA  THR B  53       7.358  -1.845  18.993  1.00 65.79           C
ATOM    225  C   THR B  53       7.515  -2.673  20.242  1.00 65.80           C
ATOM    226  O   THR B  53       7.356  -2.179  21.361  1.00 72.87           O
ATOM    227  CB  THR B  53       8.076  -0.509  19.216  1.00 68.93           C
ATOM    228  OG1 THR B  53       7.880   0.295  18.060  1.00 69.34           O
ATOM    229  CG2 THR B  53       9.574  -0.715  19.453  1.00 69.93           C
ATOM    230  N   VAL B  54       7.874  -3.921  20.053  1.00 63.27           N
ATOM    231  CA  VAL B  54       8.005  -4.846  21.159  1.00 65.25           C
ATOM    232  C   VAL B  54       9.182  -4.456  22.027  1.00 70.38           C
ATOM    233  O   VAL B  54      10.262  -4.140  21.514  1.00 70.65           O
ATOM    234  CB  VAL B  54       8.153  -6.296  20.631  1.00 63.31           C
ATOM    235  CG1 VAL B  54       8.607  -7.267  21.717  1.00 66.26           C
ATOM    236  CG2 VAL B  54       6.824  -6.757  20.051  1.00 60.17           C
ATOM    237  N   THR B  55       8.958  -4.482  23.339  1.00 75.97           N
ATOM    238  CA  THR B  55      10.021  -4.243  24.309  1.00 82.37           C
ATOM    239  C   THR B  55      10.406  -5.591  24.937  1.00 81.08           C
ATOM    240  O   THR B  55       9.536  -6.407  25.248  1.00 77.41           O
ATOM    241  CB  THR B  55       9.608  -3.216  25.407  1.00 87.12           C
ATOM    242  OG1 THR B  55       8.843  -3.874  26.408  1.00 87.60           O
ATOM    243  CG2 THR B  55       8.770  -2.061  24.833  1.00 86.56           C
ATOM    244  N   GLY B  56      11.705  -5.806  25.155  1.00 81.60           N
ATOM    245  CA  GLY B  56      12.199  -7.104  25.560  1.00 79.25           C
ATOM    246  C   GLY B  56      12.299  -8.077  24.391  1.00 74.77           C
ATOM    247  O   GLY B  56      11.739  -7.878  23.308  1.00 70.21           O
ATOM    248  N   ASN B  57      13.029  -9.148  24.636  1.00 73.98           N
ATOM    249  CA  ASN B  57      13.230 -10.193  23.669  1.00 71.31           C
ATOM    250  C   ASN B  57      12.218 -11.297  23.918  1.00 70.08           C
ATOM    251  O   ASN B  57      12.371 -12.080  24.854  1.00 71.04           O
ATOM    252  CB  ASN B  57      14.654 -10.715  23.786  1.00 71.69           C
ATOM    253  CG  ASN B  57      15.668  -9.627  23.535  1.00 74.68           C
ATOM    254  OD1 ASN B  57      15.689  -9.023  22.463  1.00 73.51           O
ATOM    255  ND2 ASN B  57      16.494  -9.344  24.528  1.00 79.68           N
ATOM    256  N   LYS B  58      11.183 -11.346  23.087  1.00 67.57           N
ATOM    257  CA  LYS B  58      10.064 -12.234  23.334  1.00 67.74           C
ATOM    258  C   LYS B  58      10.135 -13.434  22.430  1.00 64.23           C
ATOM    259  O   LYS B  58      10.126 -13.302  21.208  1.00 59.80           O
ATOM    260  CB  LYS B  58       8.765 -11.483  23.170  1.00 69.82           C
ATOM    261  CG  LYS B  58       8.622 -10.421  24.249  1.00 79.86           C
ATOM    262  CD  LYS B  58       7.214  -9.848  24.335  1.00 85.89           C
ATOM    263  CE  LYS B  58       7.118  -8.681  25.320  1.00 88.97           C
ATOM    264  NZ  LYS B  58       7.857  -8.947  26.587  1.00 90.79           N
ATOM    265  N   PRO B  59      10.273 -14.621  23.029  1.00 60.63           N
ATOM    266  CA  PRO B  59      10.413 -15.798  22.196  1.00 55.25           C
ATOM    267  C   PRO B  59       9.122 -16.203  21.542  1.00 52.44           C
ATOM    268  O   PRO B  59       8.055 -16.001  22.098  1.00 54.97           O
ATOM    269  CB  PRO B  59      10.859 -16.880  23.176  1.00 58.91           C
ATOM    270  CG  PRO B  59      10.514 -16.379  24.517  1.00 61.66           C
ATOM    271  CD  PRO B  59      10.571 -14.892  24.440  1.00 61.67           C
ATOM    272  N   ILE B  60       9.229 -16.789  20.364  1.00 50.85           N
ATOM    273  CA  ILE B  60       8.086 -17.349  19.655  1.00 48.64           C
ATOM    274  C   ILE B  60       8.142 -18.860  19.667  1.00 48.42           C
ATOM    275  O   ILE B  60       7.155 -19.520  20.054  1.00 49.84           O
ATOM    276  CB  ILE B  60       8.038 -16.893  18.199  1.00 46.08           C
ATOM    277  CG1 ILE B  60       7.795 -15.378  18.148  1.00 47.82           C
ATOM    278  CG2 ILE B  60       6.937 -17.640  17.455  1.00 43.83           C
ATOM    279  CD1 ILE B  60       7.900 -14.770  16.759  1.00 46.97           C
ATOM    280  N   LEU B  61       9.267 -19.398  19.213  1.00 48.68           N
ATOM    281  CA  LEU B  61       9.478 -20.837  19.204  1.00 51.97           C
ATOM    282  C   LEU B  61      10.881 -21.163  19.607  1.00 55.77           C
ATOM    283  O   LEU B  61      11.809 -20.571  19.088  1.00 56.58           O
ATOM    284  CB  LEU B  61       9.250 -21.434  17.826  1.00 49.84           C
ATOM    285  CG  LEU B  61       9.445 -22.960  17.723  1.00 50.29           C
ATOM    286  CD1 LEU B  61       8.451 -23.731  18.558  1.00 50.09           C
ATOM    287  CD2 LEU B  61       9.299 -23.373  16.267  1.00 50.26           C
ATOM    288  N   LEU B  62      11.012 -22.132  20.508  1.00 59.49           N
ATOM    289  CA  LEU B  62      12.298 -22.540  21.050  1.00 63.60           C
ATOM    290  C   LEU B  62      12.456 -24.038  20.929  1.00 63.44           C
ATOM    291  O   LEU B  62      11.513 -24.781  21.191  1.00 63.12           O
ATOM    292  CB  LEU B  62      12.400 -22.158  22.541  1.00 67.83           C
ATOM    293  CG  LEU B  62      12.335 -20.670  22.945  1.00 67.83           C
ATOM    294  CD1 LEU B  62      12.522 -20.533  24.453  1.00 69.10           C
ATOM    295  CD2 LEU B  62      13.375 -19.844  22.202  1.00 67.16           C
ATOM    296  N   GLY B  63      13.667 -24.475  20.591  1.00 63.23           N
ATOM    297  CA  GLY B  63      13.966 -25.890  20.446  1.00 63.97           C
ATOM    298  C   GLY B  63      15.282 -26.200  21.109  1.00 66.41           C
ATOM    299  O   GLY B  63      16.173 -25.346  21.166  1.00 66.89           O
ATOM    300  N   ARG B  64      15.402 -27.406  21.639  1.00 68.78           N
ATOM    301  CA  ARG B  64      16.655 -27.845  22.202  1.00 75.62           C
ATOM    302  C   ARG B  64      16.727 -29.362  22.190  1.00 81.17           C
ATOM    303  O   ARG B  64      15.701 -30.051  22.210  1.00 79.30           O
ATOM    304  CB  ARG B  64      16.791 -27.357  23.646  1.00 80.38           C
ATOM    305  CG  ARG B  64      15.626 -27.814  24.514  1.00 83.24           C
ATOM    306  CD  ARG B  64      15.897 -27.763  26.003  1.00 88.29           C
ATOM    307  NE  ARG B  64      16.262 -26.427  26.469  1.00 89.26           N
ATOM    308  CZ  ARG B  64      16.168 -26.027  27.732  1.00 89.10           C
ATOM    309  NH1 ARG B  64      15.729 -26.868  28.671  1.00 90.70           N
ATOM    310  NH2 ARG B  64      16.520 -24.786  28.047  1.00 88.15           N
ATOM    311  N   THR B  65      17.949 -29.876  22.184  1.00 86.02           N
ATOM    312  CA  THR B  65      18.170 -31.273  22.485  1.00 91.47           C
ATOM    313  C   THR B  65      18.048 -31.431  23.991  1.00 96.64           C
ATOM    314  O   THR B  65      18.472 -30.548  24.736  1.00 98.21           O
ATOM    315  CB  THR B  65      19.576 -31.716  22.041  1.00 94.61           C
ATOM    316  OG1 THR B  65      20.531 -30.679  22.319  1.00 95.76           O
ATOM    317  CG2 THR B  65      19.590 -32.011  20.563  1.00 90.96           C
ATOM    318  N   LYS B  66      17.457 -32.533  24.437  1.00102.40           N
ATOM    319  CA  LYS B  66      17.468 -32.878  25.855  1.00111.69           C
ATOM    320  C   LYS B  66      18.856 -33.359  26.293  1.00117.09           C
ATOM    321  O   LYS B  66      19.334 -32.949  27.342  1.00121.22           O
ATOM    322  CB  LYS B  66      16.477 -33.994  26.156  1.00117.40           C
ATOM    323  CG  LYS B  66      15.012 -33.599  26.143  1.00117.53           C
ATOM    324  CD  LYS B  66      14.242 -34.514  27.088  1.00126.22           C
ATOM    325  CE  LYS B  66      12.735 -34.336  26.976  1.00124.36           C
ATOM    326  NZ  LYS B  66      12.054 -35.070  28.082  1.00129.29           N
ATOM    327  N   GLU B  67      19.451 -34.253  25.493  1.00118.18           N
ATOM    328  CA  GLU B  67      20.755 -34.906  25.745  1.00124.31           C
ATOM    329  C   GLU B  67      21.786 -34.564  24.643  1.00123.88           C
ATOM    330  O   GLU B  67      22.054 -33.401  24.419  1.00123.86           O
ATOM    331  CB  GLU B  67      20.598 -36.426  25.829  1.00127.72           C
ATOM    332  CG  GLU B  67      20.028 -36.977  27.126  1.00131.20           C
ATOM    333  CD  GLU B  67      20.350 -38.455  27.330  1.00136.52           C
ATOM    334  OE1 GLU B  67      19.908 -39.299  26.518  1.00137.58           O
ATOM    335  OE2 GLU B  67      21.046 -38.783  28.314  1.00138.71           O
ATOM    336  N   ALA B  68      22.359 -35.564  23.958  1.00123.99           N
ATOM    337  CA  ALA B  68      23.315 -35.316  22.864  1.00120.21           C
ATOM    338  C   ALA B  68      23.478 -36.558  21.949  1.00118.31           C
ATOM    339  O   ALA B  68      22.636 -36.885  21.104  1.00111.30           O
ATOM    340  CB  ALA B  68      24.691 -34.881  23.403  1.00122.85           C
ATOM    341  N   GLY B  79      13.705 -38.945  13.916  1.00 91.02           N
ATOM    342  CA  GLY B  79      14.434 -38.813  12.644  1.00 90.06           C
ATOM    343  C   GLY B  79      14.315 -37.426  12.009  1.00 86.30           C
ATOM    344  O   GLY B  79      13.478 -37.239  11.111  1.00 85.08           O
ATOM    345  N   ILE B  80      15.137 -36.473  12.510  1.00 82.46           N
ATOM    346  CA  ILE B  80      15.309 -35.068  12.006  1.00 76.10           C
ATOM    347  C   ILE B  80      14.042 -34.188  12.050  1.00 70.60           C
ATOM    348  O   ILE B  80      13.033 -34.575  11.488  1.00 70.10           O
ATOM    349  CB  ILE B  80      15.855 -35.013  10.539  1.00 76.55           C
ATOM    350  CG1 ILE B  80      17.338 -35.382  10.482  1.00 78.83           C
ATOM    351  CG2 ILE B  80      15.677 -33.613   9.949  1.00 73.22           C
ATOM    352  CD1 ILE B  80      17.855 -35.696   9.092  1.00 80.71           C
ATOM    353  N   PRO B  81      14.103 -32.980  12.653  1.00 67.65           N
ATOM    354  CA  PRO B  81      12.876 -32.173  12.808  1.00 63.97           C
ATOM    355  C   PRO B  81      12.658 -31.096  11.756  1.00 61.34           C
ATOM    356  O   PRO B  81      13.594 -30.340  11.451  1.00 61.21           O
ATOM    357  CB  PRO B  81      13.090 -31.491  14.155  1.00 63.71           C
ATOM    358  CG  PRO B  81      14.576 -31.352  14.278  1.00 66.36           C
ATOM    359  CD  PRO B  81      15.240 -32.334  13.333  1.00 68.62           C
ATOM    360  N   HIS B  82      11.423 -31.007  11.249  1.00 60.96           N
ATOM    361  CA  HIS B  82      10.985 -29.916  10.345  1.00 58.14           C
ATOM    362  C   HIS B  82       9.962 -29.008  11.019  1.00 54.14           C
ATOM    363  O   HIS B  82       9.214 -29.445  11.862  1.00 54.73           O
ATOM    364  CB  HIS B  82      10.382 -30.486   9.077  1.00 57.05           C
ATOM    365  CG  HIS B  82      11.392 -31.091   8.160  1.00 60.81           C
ATOM    366  ND1 HIS B  82      11.061 -31.580   6.914  1.00 64.13           N
ATOM    367  CD2 HIS B  82      12.727 -31.286   8.299  1.00 62.10           C
ATOM    368  CE1 HIS B  82      12.143 -32.072   6.334  1.00 65.69           C
ATOM    369  NE2 HIS B  82      13.170 -31.893   7.148  1.00 65.38           N
ATOM    370  N   ILE B  83       9.959 -27.737  10.654  1.00 52.19           N
ATOM    371  CA  ILE B  83       9.141 -26.725  11.336  1.00 49.28           C
ATOM    372  C   ILE B  83       8.186 -26.093  10.339  1.00 46.90           C
ATOM    373  O   ILE B  83       8.616 -25.555   9.350  1.00 46.81           O
ATOM    374  CB  ILE B  83      10.027 -25.618  11.923  1.00 47.67           C
ATOM    375  CG1 ILE B  83      10.907 -26.154  13.045  1.00 48.52           C
ATOM    376  CG2 ILE B  83       9.177 -24.490  12.457  1.00 47.36           C
ATOM    377  CD1 ILE B  83      12.100 -25.273  13.360  1.00 49.04           C
ATOM    378  N   ALA B  84       6.889 -26.194  10.586  1.00 47.66           N
ATOM    379  CA  ALA B  84       5.879 -25.611   9.693  1.00 45.07           C
ATOM    380  C   ALA B  84       4.868 -24.804  10.528  1.00 43.56           C
ATOM    381  O   ALA B  84       4.607 -25.103  11.680  1.00 43.52           O
ATOM    382  CB  ALA B  84       5.177 -26.687   8.900  1.00 43.80           C
ATOM    383  N   PHE B  85       4.306 -23.776   9.922  1.00 41.67           N
ATOM    384  CA  PHE B  85       3.387 -22.899  10.612  1.00 40.38           C
ATOM    385  C   PHE B  85       2.061 -22.830   9.861  1.00 40.92           C
ATOM    386  O   PHE B  85       2.037 -22.890   8.648  1.00 41.31           O
ATOM    387  CB  PHE B  85       3.984 -21.490  10.688  1.00 39.47           C
ATOM    388  CG  PHE B  85       5.370 -21.426  11.274  1.00 38.42           C
ATOM    389  CD1 PHE B  85       5.561 -21.346  12.644  1.00 38.36           C
ATOM    390  CD2 PHE B  85       6.468 -21.394  10.460  1.00 37.88           C
ATOM    391  CE1 PHE B  85       6.831 -21.275  13.196  1.00 36.64           C
ATOM    392  CE2 PHE B  85       7.741 -21.341  11.008  1.00 39.66           C
ATOM    393  CZ  PHE B  85       7.920 -21.269  12.376  1.00 37.09           C
ATOM    394  N   THR B  86       0.962 -22.620  10.586  1.00 43.76           N
ATOM    395  CA  THR B  86      -0.339 -22.299   9.949  1.00 44.00           C
ATOM    396  C   THR B  86      -1.052 -21.196  10.716  1.00 44.05           C
ATOM    397  O   THR B  86      -0.633 -20.819  11.829  1.00 40.52           O
ATOM    398  CB  THR B  86      -1.277 -23.507   9.903  1.00 44.35           C
ATOM    399  OG1 THR B  86      -1.578 -23.900  11.235  1.00 43.48           O
ATOM    400  CG2 THR B  86      -0.620 -24.637   9.213  1.00 44.31           C
ATOM    401  N   ASP B  87      -2.140 -20.692  10.129  1.00 44.66           N
ATOM    402  CA  ASP B  87      -2.888 -19.579  10.736  1.00 42.89           C
ATOM    403  C   ASP B  87      -4.222 -20.067  11.314  1.00 46.58           C
ATOM    404  O   ASP B  87      -4.520 -21.294  11.308  1.00 46.67           O
ATOM    405  CB  ASP B  87      -3.063 -18.447   9.722  1.00 44.15           C
ATOM    406  CG  ASP B  87      -3.895 -18.840   8.527  1.00 48.17           C
ATOM    407  OD1 ASP B  87      -4.766 -19.721   8.680  1.00 49.87           O
ATOM    408  OD2 ASP B  87      -3.666 -18.273   7.427  1.00 49.70           O
ATOM    409  N   TYR B  88      -5.023 -19.129  11.816  1.00 46.45           N
ATOM    410  CA  TYR B  88      -6.299 -19.485  12.435  1.00 48.86           C
ATOM    411  C   TYR B  88      -7.290 -20.147  11.461  1.00 50.41           C
ATOM    412  O   TYR B  88      -8.213 -20.822  11.899  1.00 52.13           O
ATOM    413  CB  TYR B  88      -6.933 -18.294  13.167  1.00 47.63           C
ATOM    414  CG  TYR B  88      -7.782 -17.337  12.342  1.00 47.73           C
ATOM    415  CD1 TYR B  88      -9.092 -17.626  12.060  1.00 50.88           C
ATOM    416  CD2 TYR B  88      -7.287 -16.120  11.904  1.00 48.60           C
ATOM    417  CE1 TYR B  88      -9.890 -16.752  11.351  1.00 51.33           C
ATOM    418  CE2 TYR B  88      -8.068 -15.235  11.185  1.00 49.13           C
ATOM    419  CZ  TYR B  88      -9.378 -15.558  10.910  1.00 50.47           C
ATOM    420  OH  TYR B  88     -10.187 -14.720  10.187  1.00 47.78           O
ATOM    421  N   GLU B  89      -7.082 -19.959  10.165  1.00 49.00           N
ATOM    422  CA  GLU B  89      -7.871 -20.625   9.132  1.00 52.38           C
ATOM    423  C   GLU B  89      -7.349 -21.988   8.703  1.00 52.45           C
ATOM    424  O   GLU B  89      -8.037 -22.715   8.005  1.00 54.12           O
ATOM    425  CB  GLU B  89      -7.909 -19.778   7.870  1.00 53.82           C
ATOM    426  CG  GLU B  89      -8.534 -18.416   8.067  1.00 55.66           C
ATOM    427  CD  GLU B  89      -8.774 -17.674   6.761  1.00 59.35           C
ATOM    428  OE1 GLU B  89      -8.269 -16.557   6.658  1.00 62.10           O
ATOM    429  OE2 GLU B  89      -9.446 -18.194   5.843  1.00 60.01           O
ATOM    430  N   GLY B  90      -6.134 -22.327   9.112  1.00 52.10           N
ATOM    431  CA  GLY B  90      -5.520 -23.589   8.743  1.00 49.90           C
ATOM    432  C   GLY B  90      -4.654 -23.499   7.517  1.00 48.88           C
ATOM    433  O   GLY B  90      -4.190 -24.514   7.018  1.00 47.54           O
ATOM    434  N   ALA B  91      -4.378 -22.290   7.043  1.00 49.47           N
ATOM    435  CA  ALA B  91      -3.533 -22.148   5.855  1.00 49.07           C
ATOM    436  C   ALA B  91      -2.086 -21.940   6.241  1.00 47.31           C
ATOM    437  O   ALA B  91      -1.793 -21.423   7.317  1.00 51.37           O
ATOM    438  CB  ALA B  91      -4.006 -21.003   5.012  1.00 48.17           C
ATOM    439  N   SER B  92      -1.193 -22.352   5.353  1.00 47.85           N
ATOM    440  CA  SER B  92       0.244 -22.245   5.568  1.00 47.75           C
ATOM    441  C   SER B  92       0.696 -20.859   5.798  1.00 45.21           C
ATOM    442  O   SER B  92       0.184 -19.940   5.171  1.00 43.30           O
ATOM    443  CB  SER B  92       1.000 -22.732   4.356  1.00 50.15           C
ATOM    444  OG  SER B  92       1.056 -24.101   4.392  1.00 54.89           O
ATOM    445  N   VAL B  93       1.673 -20.730   6.689  1.00 44.31           N
ATOM    446  CA  VAL B  93       2.384 -19.482   6.873  1.00 46.63           C
ATOM    447  C   VAL B  93       3.841 -19.786   6.651  1.00 45.55           C
ATOM    448  O   VAL B  93       4.373 -20.692   7.281  1.00 47.47           O
ATOM    449  CB  VAL B  93       2.213 -18.955   8.288  1.00 45.49           C
ATOM    450  CG1 VAL B  93       2.936 -17.634   8.447  1.00 44.47           C
ATOM    451  CG2 VAL B  93       0.730 -18.825   8.609  1.00 47.25           C
ATOM    452  N   GLU B  94       4.438 -19.035   5.734  1.00 46.28           N
ATOM    453  CA  GLU B  94       5.850 -19.056   5.433  1.00 48.48           C
ATOM    454  C   GLU B  94       6.618 -18.064   6.322  1.00 45.36           C
ATOM    455  O   GLU B  94       6.195 -16.915   6.505  1.00 43.29           O
ATOM    456  CB  GLU B  94       6.123 -18.497   4.052  1.00 52.31           C
ATOM    457  CG  GLU B  94       5.628 -19.207   2.839  1.00 59.22           C
ATOM    458  CD  GLU B  94       6.225 -18.550   1.598  1.00 67.55           C
ATOM    459  OE1 GLU B  94       6.086 -17.306   1.443  1.00 68.44           O
ATOM    460  OE2 GLU B  94       6.888 -19.252   0.806  1.00 74.24           O
ATOM    461  N   LEU B  95       7.794 -18.496   6.768  1.00 44.32           N
ATOM    462  CA  LEU B  95       8.759 -17.661   7.468  1.00 44.21           C
ATOM    463  C   LEU B  95       9.846 -17.223   6.461  1.00 43.11           C
ATOM    464  O   LEU B  95      10.465 -18.049   5.847  1.00 44.63           O
ATOM    465  CB  LEU B  95       9.366 -18.460   8.629  1.00 43.00           C
ATOM    466  CG  LEU B  95      10.248 -17.681   9.605  1.00 45.10           C
ATOM    467  CD1 LEU B  95       9.396 -16.762  10.463  1.00 45.36           C
ATOM    468  CD2 LEU B  95      11.039 -18.630  10.491  1.00 46.05           C
ATOM    469  N   ARG B  96      10.093 -15.938   6.318  1.00 43.66           N
ATOM    470  CA  ARG B  96      10.965 -15.485   5.264  1.00 48.63           C
ATOM    471  C   ARG B  96      11.961 -14.457   5.686  1.00 49.17           C
ATOM    472  O   ARG B  96      11.708 -13.699   6.623  1.00 49.21           O
ATOM    473  CB  ARG B  96      10.113 -14.957   4.115  1.00 53.18           C
ATOM    474  CG  ARG B  96       9.440 -16.134   3.428  1.00 52.61           C
ATOM    475  CD  ARG B  96       8.788 -15.728   2.175  1.00 54.37           C
ATOM    476  NE  ARG B  96       9.739 -15.445   1.105  1.00 58.69           N
ATOM    477  CZ  ARG B  96      10.361 -16.362   0.373  1.00 58.83           C
ATOM    478  NH1 ARG B  96      10.228 -17.660   0.631  1.00 59.32           N
ATOM    479  NH2 ARG B  96      11.139 -15.974  -0.617  1.00 57.85           N
ATOM    480  N   ASN B  97      13.108 -14.471   5.007  1.00 49.89           N
ATOM    481  CA  ASN B  97      14.126 -13.427   5.146  1.00 51.97           C
ATOM    482  C   ASN B  97      13.577 -12.158   4.485  1.00 52.92           C
ATOM    483  O   ASN B  97      12.945 -12.249   3.434  1.00 55.80           O
ATOM    484  CB  ASN B  97      15.442 -13.828   4.432  1.00 53.79           C
ATOM    485  CG  ASN B  97      16.107 -15.075   5.019  1.00 52.57           C
ATOM    486  OD1 ASN B  97      16.635 -15.921   4.279  1.00 52.67           O
ATOM    487  ND2 ASN B  97      16.145 -15.170   6.335  1.00 50.30           N
ATOM    488  N   PRO B  98      13.793 -10.981   5.084  1.00 53.39           N
ATOM    489  CA  PRO B  98      13.468  -9.748   4.362  1.00 55.26           C
ATOM    490  C   PRO B  98      14.580  -9.403   3.380  1.00 59.31           C
ATOM    491  O   PRO B  98      15.760  -9.646   3.666  1.00 58.71           O
ATOM    492  CB  PRO B  98      13.383  -8.704   5.474  1.00 55.09           C
ATOM    493  CG  PRO B  98      14.396  -9.176   6.462  1.00 55.46           C
ATOM    494  CD  PRO B  98      14.262 -10.699   6.451  1.00 54.07           C
ATOM    495  N   ASP B  99      14.193  -8.837   2.239  1.00 63.05           N
ATOM    496  CA  ASP B  99      15.142  -8.452   1.201  1.00 71.79           C
ATOM    497  C   ASP B  99      16.254  -7.598   1.777  1.00 75.32           C
ATOM    498  O   ASP B  99      16.000  -6.723   2.610  1.00 74.23           O
ATOM    499  CB  ASP B  99      14.477  -7.638   0.071  1.00 76.17           C
ATOM    500  CG  ASP B  99      13.341  -8.381  -0.612  1.00 76.99           C
ATOM    501  OD1 ASP B  99      13.369  -9.628  -0.651  1.00 77.50           O
ATOM    502  OD2 ASP B  99      12.411  -7.711  -1.113  1.00 79.32           O
ATOM    503  N   GLY B 100      17.478  -7.854   1.328  1.00 78.11           N
ATOM    504  CA  GLY B 100      18.583  -6.937   1.558  1.00 84.85           C
ATOM    505  C   GLY B 100      19.465  -7.184   2.769  1.00 86.18           C
ATOM    506  O   GLY B 100      20.583  -6.672   2.815  1.00 98.64           O
ATOM    507  N   GLU B 101      18.999  -7.959   3.743  1.00 79.16           N
ATOM    508  CA  GLU B 101      19.732  -8.102   4.994  1.00 76.98           C
ATOM    509  C   GLU B 101      20.543  -9.379   4.987  1.00 74.27           C
ATOM    510  O   GLU B 101      20.037 -10.446   4.644  1.00 71.59           O
ATOM    511  CB  GLU B 101      18.784  -8.119   6.197  1.00 76.47           C
ATOM    512  CG  GLU B 101      17.742  -7.005   6.225  1.00 77.41           C
ATOM    513  CD  GLU B 101      18.304  -5.624   6.543  1.00 83.79           C
ATOM    514  OE1 GLU B 101      19.513  -5.486   6.845  1.00 87.43           O
ATOM    515  OE2 GLU B 101      17.523  -4.651   6.459  1.00 86.85           O
ATOM    516  N   THR B 102      21.795  -9.264   5.403  1.00 74.79           N
ATOM    517  CA  THR B 102      22.690 -10.406   5.508  1.00 74.85           C
ATOM    518  C   THR B 102      23.322 -10.424   6.880  1.00 73.58           C
ATOM    519  O   THR B 102      23.484  -9.379   7.499  1.00 73.49           O
ATOM    520  CB  THR B 102      23.816 -10.343   4.449  1.00 77.50           C
ATOM    521  OG1 THR B 102      24.500  -9.103   4.565  1.00 78.68           O
ATOM    522  CG2 THR B 102      23.252 -10.464   3.030  1.00 77.11           C
ATOM    523  N   GLU B 103      23.648 -11.627   7.341  1.00 71.62           N
ATOM    524  CA  GLU B 103      24.390 -11.846   8.578  1.00 73.77           C
ATOM    525  C   GLU B 103      23.691 -11.359   9.835  1.00 71.29           C
ATOM    526  O   GLU B 103      24.351 -11.070  10.836  1.00 74.03           O
ATOM    527  CB  GLU B 103      25.787 -11.234   8.477  1.00 79.36           C
ATOM    528  CG  GLU B 103      26.519 -11.729   7.249  1.00 81.53           C
ATOM    529  CD  GLU B 103      27.988 -11.381   7.259  1.00 87.12           C
ATOM    530  OE1 GLU B 103      28.396 -10.440   7.989  1.00 87.05           O
ATOM    531  OE2 GLU B 103      28.731 -12.063   6.518  1.00 90.47           O
ATOM    532  N   LYS B 104      22.364 -11.314   9.793  1.00 68.47           N
ATOM    533  CA  LYS B 104      21.543 -10.847  10.921  1.00 67.77           C
ATOM    534  C   LYS B 104      20.482 -11.835  11.438  1.00 63.31           C
ATOM    535  O   LYS B 104      19.923 -11.633  12.521  1.00 62.93           O
ATOM    536  CB  LYS B 104      20.867  -9.528  10.533  1.00 67.21           C
ATOM    537  CG  LYS B 104      21.839  -8.387  10.338  1.00 72.00           C
ATOM    538  CD  LYS B 104      21.467  -7.495   9.172  1.00 73.91           C
ATOM    539  CE  LYS B 104      22.671  -6.628   8.806  1.00 76.80           C
ATOM    540  NZ  LYS B 104      22.574  -5.407   9.626  1.00 77.77           N
ATOM    541  N   GLY B 105      20.192 -12.886  10.676  1.00 60.85           N
ATOM    542  CA  GLY B 105      19.188 -13.862  11.078  1.00 56.82           C
ATOM    543  C   GLY B 105      17.824 -13.240  11.303  1.00 54.15           C
ATOM    544  O   GLY B 105      17.128 -13.588  12.271  1.00 52.19           O
ATOM    545  N   LEU B 106      17.452 -12.329  10.404  1.00 52.54           N
ATOM    546  CA  LEU B 106      16.152 -11.696  10.434  1.00 50.93           C
ATOM    547  C   LEU B 106      15.130 -12.484   9.632  1.00 48.16           C
ATOM    548  O   LEU B 106      15.425 -13.011   8.579  1.00 47.99           O
ATOM    549  CB  LEU B 106      16.251 -10.272   9.901  1.00 52.57           C
ATOM    550  CG  LEU B 106      17.096  -9.311  10.754  1.00 55.55           C
ATOM    551  CD1 LEU B 106      17.269  -8.004  10.014  1.00 57.55           C
ATOM    552  CD2 LEU B 106      16.467  -9.020  12.106  1.00 54.57           C
ATOM    553  N   ALA B 107      13.910 -12.549  10.148  1.00 47.61           N
ATOM    554  CA  ALA B 107      12.802 -13.147   9.436  1.00 45.49           C
ATOM    555  C   ALA B 107      11.543 -12.324   9.645  1.00 46.20           C
ATOM    556  O   ALA B 107      11.529 -11.412  10.465  1.00 50.06           O
ATOM    557  CB  ALA B 107      12.578 -14.554   9.914  1.00 44.63           C
ATOM    558  N   TYR B 108      10.497 -12.623   8.880  1.00 44.51           N
ATOM    559  CA  TYR B 108       9.187 -12.059   9.136  1.00 43.19           C
ATOM    560  C   TYR B 108       8.130 -13.059   8.685  1.00 44.06           C
ATOM    561  O   TYR B 108       8.412 -13.961   7.883  1.00 43.45           O
ATOM    562  CB  TYR B 108       9.002 -10.715   8.406  1.00 43.73           C
ATOM    563  CG  TYR B 108       8.851 -10.834   6.908  1.00 44.71           C
ATOM    564  CD1 TYR B 108       7.628 -11.198   6.344  1.00 46.72           C
ATOM    565  CD2 TYR B 108       9.909 -10.604   6.054  1.00 47.00           C
ATOM    566  CE1 TYR B 108       7.471 -11.329   4.980  1.00 48.24           C
ATOM    567  CE2 TYR B 108       9.751 -10.734   4.677  1.00 50.00           C
ATOM    568  CZ  TYR B 108       8.530 -11.103   4.159  1.00 49.47           C
ATOM    569  OH  TYR B 108       8.340 -11.231   2.817  1.00 57.17           O
ATOM    570  N   PHE B 109       6.903 -12.893   9.167  1.00 43.18           N
ATOM    571  CA  PHE B 109       5.805 -13.724   8.662  1.00 43.65           C
ATOM    572  C   PHE B 109       4.515 -12.935   8.646  1.00 42.64           C
ATOM    573  O   PHE B 109       4.397 -11.958   9.342  1.00 44.35           O
ATOM    574  CB  PHE B 109       5.680 -15.067   9.425  1.00 42.51           C
ATOM    575  CG  PHE B 109       5.560 -14.929  10.912  1.00 41.98           C
ATOM    576  CD1 PHE B 109       6.684 -14.874  11.712  1.00 41.29           C
ATOM    577  CD2 PHE B 109       4.314 -14.875  11.516  1.00 43.86           C
ATOM    578  CE1 PHE B 109       6.573 -14.730  13.083  1.00 43.91           C
ATOM    579  CE2 PHE B 109       4.190 -14.746  12.901  1.00 43.35           C
ATOM    580  CZ  PHE B 109       5.324 -14.669  13.682  1.00 43.98           C
ATOM    581  N   VAL B 110       3.587 -13.353   7.801  1.00 43.34           N
ATOM    582  CA  VAL B 110       2.342 -12.653   7.618  1.00 43.00           C
ATOM    583  C   VAL B 110       1.185 -13.599   7.868  1.00 45.70           C
ATOM    584  O   VAL B 110       1.220 -14.756   7.492  1.00 43.45           O
ATOM    585  CB  VAL B 110       2.237 -12.041   6.226  1.00 41.81           C
ATOM    586  CG1 VAL B 110       0.884 -11.364   6.027  1.00 41.24           C
ATOM    587  CG2 VAL B 110       3.360 -11.027   6.024  1.00 41.71           C
ATOM    588  N   LEU B 111       0.128 -13.056   8.461  1.00 46.98           N
ATOM    589  CA  LEU B 111      -0.813 -13.842   9.189  1.00 46.87           C
ATOM    590  C   LEU B 111      -2.143 -13.083   9.227  1.00 46.85           C
ATOM    591  O   LEU B 111      -2.149 -11.887   9.491  1.00 50.45           O
ATOM    592  CB  LEU B 111      -0.213 -13.909  10.555  1.00 49.35           C
ATOM    593  CG  LEU B 111      -0.495 -14.977  11.554  1.00 51.26           C
ATOM    594  CD1 LEU B 111      -0.028 -16.306  11.037  1.00 54.23           C
ATOM    595  CD2 LEU B 111       0.298 -14.578  12.777  1.00 52.79           C
ATOM    596  N   PRO B 112      -3.272 -13.758   8.945  1.00 45.74           N
ATOM    597  CA  PRO B 112      -4.560 -13.094   9.005  1.00 45.27           C
ATOM    598  C   PRO B 112      -4.917 -12.808  10.437  1.00 47.50           C
ATOM    599  O   PRO B 112      -4.534 -13.561  11.334  1.00 48.94           O
ATOM    600  CB  PRO B 112      -5.512 -14.136   8.441  1.00 46.87           C
ATOM    601  CG  PRO B 112      -4.851 -15.445   8.692  1.00 45.23           C
ATOM    602  CD  PRO B 112      -3.402 -15.164   8.519  1.00 45.59           C
ATOM    603  N   MET B 113      -5.614 -11.711  10.684  1.00 51.37           N
ATOM    604  CA  MET B 113      -6.051 -11.454  12.051  1.00 51.94           C
ATOM    605  C   MET B 113      -7.544 -11.349  12.090  1.00 49.87           C
ATOM    606  O   MET B 113      -8.170 -10.962  11.107  1.00 49.18           O
ATOM    607  CB  MET B 113      -5.402 -10.218  12.644  1.00 50.70           C
ATOM    608  CG  MET B 113      -6.090  -8.943  12.285  1.00 55.05           C
ATOM    609  SD  MET B 113      -5.277  -7.536  13.021  1.00 56.38           S
ATOM    610  CE  MET B 113      -5.648  -6.327  11.747  1.00 57.98           C
ATOM    611  N   LYS B 114      -8.078 -11.729  13.244  1.00 51.13           N
ATOM    612  CA  LYS B 114      -9.494 -11.793  13.492  1.00 54.23           C
ATOM    613  C   LYS B 114      -9.816 -11.009  14.740  1.00 54.47           C
ATOM    614  O   LYS B 114      -8.916 -10.626  15.491  1.00 53.43           O
ATOM    615  CB  LYS B 114      -9.896 -13.242  13.744  1.00 57.23           C
ATOM    616  CG  LYS B 114      -9.501 -13.761  15.125  1.00 58.91           C
ATOM    617  CD  LYS B 114      -9.350 -15.279  15.150  1.00 58.34           C
ATOM    618  CE  LYS B 114      -8.323 -15.730  16.169  1.00 54.91           C
ATOM    619  NZ  LYS B 114      -8.978 -16.355  17.328  1.00 56.31           N
ATOM    620  N   ASN B 115     -11.102 -10.788  14.979  1.00 55.52           N
ATOM    621  CA  ASN B 115     -11.524 -10.213  16.238  1.00 58.13           C
ATOM    622  C   ASN B 115     -12.077 -11.289  17.139  1.00 58.68           C
ATOM    623  O   ASN B 115     -12.183 -12.431  16.736  1.00 60.00           O
ATOM    624  CB  ASN B 115     -12.510  -9.061  16.008  1.00 60.55           C
ATOM    625  CG  ASN B 115     -13.806  -9.511  15.423  1.00 62.31           C
ATOM    626  OD1 ASN B 115     -14.197 -10.667  15.566  1.00 65.88           O
ATOM    627  ND2 ASN B 115     -14.501  -8.597  14.781  1.00 64.26           N
ATOM    628  N   ALA B 116     -12.464 -10.912  18.351  1.00 60.79           N
ATOM    629  CA  ALA B 116     -13.007 -11.859  19.308  1.00 61.50           C
ATOM    630  C   ALA B 116     -14.144 -12.700  18.738  1.00 62.82           C
ATOM    631  O   ALA B 116     -14.326 -13.841  19.157  1.00 67.86           O
ATOM    632  CB  ALA B 116     -13.485 -11.121  20.555  1.00 64.17           C
ATOM    633  N   GLU B 117     -14.921 -12.121  17.821  1.00 63.40           N
ATOM    634  CA  GLU B 117     -16.136 -12.748  17.288  1.00 66.00           C
ATOM    635  C   GLU B 117     -15.781 -13.848  16.301  1.00 62.12           C
ATOM    636  O   GLU B 117     -16.621 -14.675  15.956  1.00 62.31           O
ATOM    637  CB  GLU B 117     -17.074 -11.709  16.626  1.00 70.75           C
ATOM    638  CG  GLU B 117     -17.709 -10.682  17.587  1.00 77.65           C
ATOM    639  CD  GLU B 117     -16.995  -9.302  17.662  1.00 84.25           C
ATOM    640  OE1 GLU B 117     -15.835  -9.129  17.197  1.00 80.33           O
ATOM    641  OE2 GLU B 117     -17.602  -8.349  18.214  1.00 91.33           O
ATOM    642  N   GLY B 118     -14.528 -13.873  15.862  1.00 57.54           N
ATOM    643  CA  GLY B 118     -14.106 -14.787  14.823  1.00 55.98           C
ATOM    644  C   GLY B 118     -14.115 -14.201  13.419  1.00 55.91           C
ATOM    645  O   GLY B 118     -13.760 -14.892  12.455  1.00 53.76           O
ATOM    646  N   THR B 119     -14.517 -12.930  13.294  1.00 58.59           N
ATOM    647  CA  THR B 119     -14.606 -12.256  11.992  1.00 57.71           C
ATOM    648  C   THR B 119     -13.227 -11.804  11.579  1.00 52.86           C
ATOM    649  O   THR B 119     -12.495 -11.260  12.395  1.00 52.09           O
ATOM    650  CB  THR B 119     -15.561 -11.037  12.022  1.00 60.30           C
ATOM    651  OG1 THR B 119     -16.912 -11.474  12.158  1.00 65.94           O
ATOM    652  CG2 THR B 119     -15.433 -10.219  10.760  1.00 61.55           C
ATOM    653  N   LYS B 120     -12.861 -12.035  10.324  1.00 52.08           N
ATOM    654  CA  LYS B 120     -11.570 -11.577   9.828  1.00 51.50           C
ATOM    655  C   LYS B 120     -11.580 -10.075   9.674  1.00 53.60           C
ATOM    656  O   LYS B 120     -12.589  -9.502   9.256  1.00 54.71           O
ATOM    657  CB  LYS B 120     -11.277 -12.207   8.495  1.00 53.19           C
ATOM    658  CG  LYS B 120      -9.941 -11.807   7.911  1.00 54.20           C
ATOM    659  CD  LYS B 120      -9.653 -12.882   6.864  1.00 56.25           C
ATOM    660  CE  LYS B 120      -8.220 -12.993   6.429  1.00 58.30           C
ATOM    661  NZ  LYS B 120      -8.151 -14.106   5.434  1.00 60.04           N
ATOM    662  N   VAL B 121     -10.465  -9.441  10.029  1.00 53.56           N
ATOM    663  CA  VAL B 121     -10.362  -7.998   9.987  1.00 55.04           C
ATOM    664  C   VAL B 121      -9.060  -7.432   9.432  1.00 56.52           C
ATOM    665  O   VAL B 121      -8.849  -6.229   9.470  1.00 60.34           O
ATOM    666  CB  VAL B 121     -10.555  -7.399  11.385  1.00 56.04           C
ATOM    667  CG1 VAL B 121     -11.953  -7.690  11.912  1.00 59.16           C
ATOM    668  CG2 VAL B 121      -9.485  -7.896  12.338  1.00 52.51           C
ATOM    669  N   GLY B 122      -8.189  -8.264   8.888  1.00 57.63           N
ATOM    670  CA  GLY B 122      -6.972  -7.755   8.259  1.00 55.31           C
ATOM    671  C   GLY B 122      -5.866  -8.772   8.346  1.00 52.35           C
ATOM    672  O   GLY B 122      -6.121  -9.968   8.496  1.00 51.87           O
ATOM    673  N   SER B 123      -4.641  -8.275   8.309  1.00 51.17           N
ATOM    674  CA  SER B 123      -3.478  -9.100   8.343  1.00 49.37           C
ATOM    675  C   SER B 123      -2.442  -8.468   9.259  1.00 49.95           C
ATOM    676  O   SER B 123      -2.493  -7.277   9.538  1.00 54.13           O
ATOM    677  CB  SER B 123      -2.942  -9.244   6.936  1.00 51.12           C
ATOM    678  OG  SER B 123      -1.941  -8.280   6.687  1.00 56.31           O
ATOM    679  N   VAL B 124      -1.515  -9.282   9.742  1.00 50.59           N
ATOM    680  CA  VAL B 124      -0.485  -8.857  10.663  1.00 49.72           C
ATOM    681  C   VAL B 124       0.850  -9.377  10.178  1.00 44.71           C
ATOM    682  O   VAL B 124       0.968 -10.532   9.818  1.00 43.79           O
ATOM    683  CB  VAL B 124      -0.721  -9.441  12.076  1.00 55.52           C
ATOM    684  CG1 VAL B 124       0.473  -9.166  12.978  1.00 57.38           C
ATOM    685  CG2 VAL B 124      -1.955  -8.816  12.722  1.00 60.11           C
ATOM    686  N   LYS B 125       1.844  -8.513  10.205  1.00 44.28           N
ATOM    687  CA  LYS B 125       3.214  -8.835   9.893  1.00 46.21           C
ATOM    688  C   LYS B 125       4.068  -8.771  11.159  1.00 46.85           C
ATOM    689  O   LYS B 125       4.134  -7.733  11.830  1.00 49.03           O
ATOM    690  CB  LYS B 125       3.751  -7.828   8.859  1.00 50.47           C
ATOM    691  CG  LYS B 125       5.169  -8.106   8.373  1.00 52.85           C
ATOM    692  CD  LYS B 125       5.617  -7.071   7.363  1.00 58.61           C
ATOM    693  CE  LYS B 125       7.130  -6.927   7.381  1.00 65.71           C
ATOM    694  NZ  LYS B 125       7.636  -5.808   6.532  1.00 68.52           N
ATOM    695  N   VAL B 126       4.776  -9.850  11.457  1.00 46.72           N
ATOM    696  CA  VAL B 126       5.651  -9.904  12.621  1.00 47.25           C
ATOM    697  C   VAL B 126       7.105  -9.951  12.153  1.00 48.41           C
ATOM    698  O   VAL B 126       7.457 -10.727  11.275  1.00 47.93           O
ATOM    699  CB  VAL B 126       5.351 -11.173  13.441  1.00 48.21           C
ATOM    700  CG1 VAL B 126       6.306 -11.296  14.639  1.00 49.32           C
ATOM    701  CG2 VAL B 126       3.887 -11.193  13.880  1.00 47.14           C
ATOM    702  N   ASN B 127       7.947  -9.123  12.744  1.00 50.31           N
ATOM    703  CA  ASN B 127       9.363  -9.175  12.466  1.00 51.01           C
ATOM    704  C   ASN B 127      10.070  -9.940  13.541  1.00 51.97           C
ATOM    705  O   ASN B 127       9.919  -9.637  14.715  1.00 54.36           O
ATOM    706  CB  ASN B 127       9.916  -7.775  12.374  1.00 52.39           C
ATOM    707  CG  ASN B 127       9.357  -7.039  11.189  1.00 53.01           C
ATOM    708  OD1 ASN B 127       9.624  -7.391  10.056  1.00 53.77           O
ATOM    709  ND2 ASN B 127       8.579  -6.018  11.446  1.00 54.85           N
ATOM    710  N   ALA B 128      10.868 -10.919  13.142  1.00 49.21           N
ATOM    711  CA  ALA B 128      11.481 -11.803  14.106  1.00 48.13           C
ATOM    712  C   ALA B 128      12.952 -11.961  13.834  1.00 47.52           C
ATOM    713  O   ALA B 128      13.476 -11.454  12.861  1.00 46.03           O
ATOM    714  CB  ALA B 128      10.795 -13.159  14.067  1.00 46.85           C
ATOM    715  N   SER B 129      13.593 -12.691  14.731  1.00 48.09           N
ATOM    716  CA  SER B 129      14.994 -13.004  14.663  1.00 50.05           C
ATOM    717  C   SER B 129      15.187 -14.482  14.984  1.00 49.09           C
ATOM    718  O   SER B 129      14.492 -15.039  15.830  1.00 48.25           O
ATOM    719  CB  SER B 129      15.741 -12.133  15.692  1.00 52.96           C
ATOM    720  OG  SER B 129      15.400 -10.751  15.532  1.00 51.75           O
ATOM    721  N   TYR B 130      16.115 -15.136  14.305  1.00 50.44           N
ATOM    722  CA  TYR B 130      16.270 -16.563  14.512  1.00 50.80           C
ATOM    723  C   TYR B 130      17.711 -16.955  14.552  1.00 54.17           C
ATOM    724  O   TYR B 130      18.577 -16.220  14.106  1.00 54.52           O
ATOM    725  CB  TYR B 130      15.582 -17.380  13.415  1.00 48.23           C
ATOM    726  CG  TYR B 130      16.222 -17.164  12.047  1.00 49.51           C
ATOM    727  CD1 TYR B 130      15.789 -16.143  11.214  1.00 48.37           C
ATOM    728  CD2 TYR B 130      17.255 -17.982  11.591  1.00 49.98           C
ATOM    729  CE1 TYR B 130      16.370 -15.938   9.970  1.00 50.86           C
ATOM    730  CE2 TYR B 130      17.853 -17.769  10.361  1.00 51.55           C
ATOM    731  CZ  TYR B 130      17.413 -16.744   9.545  1.00 51.84           C
ATOM    732  OH  TYR B 130      18.027 -16.539   8.316  1.00 52.58           O
ATOM    733  N   ALA B 131      17.933 -18.160  15.071  1.00 57.84           N
ATOM    734  CA  ALA B 131      19.234 -18.795  15.063  1.00 60.54           C
ATOM    735  C   ALA B 131      19.138 -20.284  15.333  1.00 62.43           C
ATOM    736  O   ALA B 131      18.256 -20.757  16.041  1.00 62.40           O
ATOM    737  CB  ALA B 131      20.146 -18.151  16.089  1.00 63.13           C
ATOM    738  N   GLY B 132      20.100 -21.004  14.777  1.00 66.40           N
ATOM    739  CA  GLY B 132      20.332 -22.395  15.092  1.00 66.72           C
ATOM    740  C   GLY B 132      21.788 -22.497  15.495  1.00 69.72           C
ATOM    741  O   GLY B 132      22.668 -21.993  14.811  1.00 70.30           O
ATOM    742  N   ALA B 133      22.047 -23.126  16.625  1.00 73.31           N
ATOM    743  CA  ALA B 133      23.416 -23.294  17.081  1.00 78.37           C
ATOM    744  C   ALA B 133      23.692 -24.770  17.340  1.00 80.23           C
ATOM    745  O   ALA B 133      22.875 -25.477  17.940  1.00 78.58           O
ATOM    746  CB  ALA B 133      23.665 -22.472  18.334  1.00 80.72           C
ATOM    747  N   LEU B 134      24.839 -25.236  16.872  1.00 80.46           N
ATOM    748  CA  LEU B 134      25.170 -26.625  17.036  1.00 83.88           C
ATOM    749  C   LEU B 134      26.582 -26.780  17.561  1.00 92.31           C
ATOM    750  O   LEU B 134      27.518 -26.148  17.054  1.00 97.07           O
ATOM    751  CB  LEU B 134      25.004 -27.371  15.716  1.00 81.35           C
ATOM    752  CG  LEU B 134      25.364 -28.855  15.796  1.00 83.48           C
ATOM    753  CD1 LEU B 134      24.343 -29.663  15.025  1.00 80.83           C
ATOM    754  CD2 LEU B 134      26.776 -29.132  15.297  1.00 87.33           C
ATOM    755  N   GLY B 135      26.718 -27.628  18.583  1.00 97.16           N
ATOM    756  CA  GLY B 135      28.018 -28.066  19.093  1.00101.67           C
ATOM    757  C   GLY B 135      28.259 -29.513  18.689  1.00104.00           C
ATOM    758  O   GLY B 135      27.293 -30.279  18.585  1.00102.17           O
ATOM    759  N   ARG B 136      29.530 -29.867  18.440  1.00108.24           N
ATOM    760  CA  ARG B 136      29.949 -31.257  18.200  1.00112.56           C
ATOM    761  C   ARG B 136      31.299 -31.575  18.879  1.00117.18           C
ATOM    762  O   ARG B 136      32.232 -30.755  18.887  1.00117.57           O
ATOM    763  CB  ARG B 136      30.003 -31.550  16.690  1.00114.03           C
ATOM    764  CG  ARG B 136      31.402 -31.488  16.078  1.00120.87           C
ATOM    765  CD  ARG B 136      31.469 -32.020  14.652  1.00124.35           C
ATOM    766  NE  ARG B 136      31.288 -30.963  13.657  1.00123.15           N
ATOM    767  CZ  ARG B 136      31.712 -31.021  12.393  1.00125.91           C
ATOM    768  NH1 ARG B 136      32.363 -32.091  11.923  1.00129.19           N
ATOM    769  NH2 ARG B 136      31.484 -29.990  11.587  1.00124.83           N
ATOM    770  N   GLY B 144      36.091 -29.457  20.722  1.00139.57           N
ATOM    771  CA  GLY B 144      35.003 -29.474  19.749  1.00135.11           C
ATOM    772  C   GLY B 144      34.761 -28.114  19.115  1.00130.49           C
ATOM    773  O   GLY B 144      35.551 -27.185  19.285  1.00133.39           O
ATOM    774  N   GLU B 145      33.664 -27.991  18.380  1.00124.04           N
ATOM    775  CA  GLU B 145      33.407 -26.770  17.616  1.00121.87           C
ATOM    776  C   GLU B 145      31.935 -26.302  17.675  1.00119.10           C
ATOM    777  O   GLU B 145      31.012 -27.109  17.852  1.00120.34           O
ATOM    778  CB  GLU B 145      33.893 -26.913  16.157  1.00120.08           C
ATOM    779  CG  GLU B 145      34.101 -28.335  15.644  1.00121.89           C
ATOM    780  CD  GLU B 145      34.898 -28.390  14.344  1.00123.82           C
ATOM    781  OE1 GLU B 145      34.347 -28.865  13.324  1.00122.55           O
ATOM    782  OE2 GLU B 145      36.082 -27.975  14.332  1.00127.12           O
ATOM    783  N   LEU B 146      31.732 -24.992  17.529  1.00115.82           N
ATOM    784  CA  LEU B 146      30.404 -24.384  17.626  1.00109.38           C
ATOM    785  C   LEU B 146      30.043 -23.685  16.303  1.00105.03           C
ATOM    786  O   LEU B 146      30.864 -22.961  15.754  1.00107.22           O
ATOM    787  CB  LEU B 146      30.414 -23.396  18.785  1.00110.44           C
ATOM    788  CG  LEU B 146      29.083 -22.797  19.209  1.00106.48           C
ATOM    789  CD1 LEU B 146      28.197 -23.861  19.837  1.00105.68           C
ATOM    790  CD2 LEU B 146      29.329 -21.659  20.183  1.00107.74           C
ATOM    791  N   MET B 147      28.822 -23.903  15.802  1.00 98.71           N
ATOM    792  CA  MET B 147      28.425 -23.484  14.436  1.00 92.78           C
ATOM    793  C   MET B 147      27.063 -22.835  14.375  1.00 86.70           C
ATOM    794  O   MET B 147      26.147 -23.244  15.102  1.00 85.58           O
ATOM    795  CB  MET B 147      28.334 -24.695  13.537  1.00 93.51           C
ATOM    796  CG  MET B 147      29.608 -25.009  12.797  1.00101.44           C
ATOM    797  SD  MET B 147      29.837 -26.788  12.626  1.00105.40           S
ATOM    798  CE  MET B 147      30.438 -27.163  14.275  1.00108.12           C
ATOM    799  N   SER B 148      26.919 -21.858  13.481  1.00 81.59           N
ATOM    800  CA  SER B 148      25.617 -21.256  13.197  1.00 75.40           C
ATOM    801  C   SER B 148      24.952 -22.038  12.095  1.00 73.47           C
ATOM    802  O   SER B 148      25.625 -22.455  11.157  1.00 75.68           O
ATOM    803  CB  SER B 148      25.764 -19.819  12.749  1.00 74.63           C
ATOM    804  OG  SER B 148      24.492 -19.267  12.438  1.00 73.46           O
ATOM    805  N   LEU B 149      23.639 -22.240  12.200  1.00 70.49           N
ATOM    806  CA  LEU B 149      22.908 -23.061  11.222  1.00 69.96           C
ATOM    807  C   LEU B 149      21.999 -22.310  10.250  1.00 67.58           C
ATOM    808  O   LEU B 149      21.445 -21.242  10.564  1.00 66.05           O
ATOM    809  CB  LEU B 149      22.031 -24.085  11.935  1.00 67.47           C
ATOM    810  CG  LEU B 149      22.727 -25.098  12.827  1.00 70.40           C
ATOM    811  CD1 LEU B 149      21.685 -26.104  13.280  1.00 69.72           C
ATOM    812  CD2 LEU B 149      23.865 -25.810  12.111  1.00 73.12           C
ATOM    813  N   PHE B 150      21.859 -22.905   9.068  1.00 67.20           N
ATOM    814  CA  PHE B 150      20.763 -22.609   8.158  1.00 64.61           C
ATOM    815  C   PHE B 150      20.158 -23.939   7.716  1.00 64.12           C
ATOM    816  O   PHE B 150      20.679 -25.022   8.044  1.00 65.81           O
ATOM    817  CB  PHE B 150      21.235 -21.756   6.964  1.00 65.06           C
ATOM    818  CG  PHE B 150      22.309 -22.411   6.128  1.00 68.84           C
ATOM    819  CD1 PHE B 150      21.986 -23.257   5.079  1.00 69.12           C
ATOM    820  CD2 PHE B 150      23.648 -22.167   6.380  1.00 71.40           C
ATOM    821  CE1 PHE B 150      22.970 -23.860   4.317  1.00 69.15           C
ATOM    822  CE2 PHE B 150      24.632 -22.771   5.623  1.00 72.53           C
ATOM    823  CZ  PHE B 150      24.285 -23.618   4.596  1.00 72.05           C
ATOM    824  N   ALA B 151      19.050 -23.853   6.987  1.00 62.42           N
ATOM    825  CA  ALA B 151      18.395 -25.037   6.442  1.00 64.24           C
ATOM    826  C   ALA B 151      17.813 -24.764   5.045  1.00 63.59           C
ATOM    827  O   ALA B 151      16.731 -24.236   4.908  1.00 61.10           O
ATOM    828  CB  ALA B 151      17.319 -25.521   7.403  1.00 62.50           C
ATOM    829  N   GLU B 152      18.570 -25.130   4.021  1.00 70.12           N
ATOM    830  CA  GLU B 152      18.215 -24.900   2.608  1.00 74.45           C
ATOM    831  C   GLU B 152      17.293 -25.979   2.021  1.00 73.25           C
ATOM    832  O   GLU B 152      16.685 -25.739   0.980  1.00 77.49           O
ATOM    833  CB  GLU B 152      19.489 -24.836   1.743  1.00 79.10           C
ATOM    834  CG  GLU B 152      20.072 -26.193   1.329  1.00 85.73           C
ATOM    835  CD  GLU B 152      20.603 -27.054   2.475  1.00 86.72           C
ATOM    836  OE1 GLU B 152      19.902 -27.182   3.484  1.00 87.47           O
ATOM    837  OE2 GLU B 152      21.703 -27.640   2.387  1.00 91.16           O
ATOM    838  N   GLY B 153      17.213 -27.153   2.656  1.00 69.46           N
ATOM    839  CA  GLY B 153      16.435 -28.277   2.121  1.00 68.78           C
ATOM    840  C   GLY B 153      15.948 -29.281   3.158  1.00 67.50           C
ATOM    841  O   GLY B 153      16.258 -29.182   4.344  1.00 63.83           O
ATOM    842  N   SER B 154      15.171 -30.259   2.708  1.00 68.18           N
ATOM    843  CA  SER B 154      14.500 -31.178   3.640  1.00 66.72           C
ATOM    844  C   SER B 154      15.459 -32.151   4.328  1.00 67.96           C
ATOM    845  O   SER B 154      15.096 -32.789   5.290  1.00 66.89           O
ATOM    846  CB  SER B 154      13.353 -31.925   2.946  1.00 65.40           C
ATOM    847  OG  SER B 154      13.797 -32.536   1.768  1.00 67.24           O
ATOM    848  N   HIS B 155      16.686 -32.239   3.850  1.00 71.13           N
ATOM    849  CA  HIS B 155      17.725 -33.017   4.524  1.00 76.07           C
ATOM    850  C   HIS B 155      18.317 -32.312   5.771  1.00 75.44           C
ATOM    851  O   HIS B 155      19.078 -32.944   6.525  1.00 79.60           O
ATOM    852  CB  HIS B 155      18.854 -33.314   3.540  1.00 81.06           C
ATOM    853  CG  HIS B 155      19.541 -32.083   3.023  1.00 86.39           C
ATOM    854  ND1 HIS B 155      18.988 -31.260   2.058  1.00 87.32           N
ATOM    855  CD2 HIS B 155      20.731 -31.523   3.353  1.00 90.86           C
ATOM    856  CE1 HIS B 155      19.812 -30.257   1.808  1.00 89.42           C
ATOM    857  NE2 HIS B 155      20.875 -30.391   2.583  1.00 92.11           N
ATOM    858  N   ALA B 156      17.992 -31.023   5.964  1.00 69.35           N
ATOM    859  CA  ALA B 156      18.629 -30.183   6.981  1.00 67.32           C
ATOM    860  C   ALA B 156      17.741 -29.983   8.199  1.00 67.95           C
ATOM    861  O   ALA B 156      16.541 -29.738   8.066  1.00 66.48           O
ATOM    862  CB  ALA B 156      18.968 -28.826   6.414  1.00 64.85           C
ATOM    863  N   ILE B 157      18.333 -30.054   9.386  1.00 68.61           N
ATOM    864  CA  ILE B 157      17.560 -29.899  10.590  1.00 67.51           C
ATOM    865  C   ILE B 157      17.009 -28.484  10.692  1.00 64.66           C
ATOM    866  O   ILE B 157      17.700 -27.509  10.359  1.00 65.27           O
ATOM    867  CB  ILE B 157      18.353 -30.234  11.863  1.00 71.16           C
ATOM    868  CG1 ILE B 157      19.532 -29.288  12.054  1.00 71.85           C
ATOM    869  CG2 ILE B 157      18.811 -31.678  11.832  1.00 75.22           C
ATOM    870  CD1 ILE B 157      20.211 -29.462  13.396  1.00 75.45           C
ATOM    871  N   PHE B 158      15.751 -28.413  11.123  1.00 60.21           N
ATOM    872  CA  PHE B 158      15.011 -27.176  11.270  1.00 59.81           C
ATOM    873  C   PHE B 158      14.487 -26.579   9.964  1.00 57.76           C
ATOM    874  O   PHE B 158      14.102 -25.407   9.954  1.00 53.73           O
ATOM    875  CB  PHE B 158      15.825 -26.127  12.051  1.00 60.15           C
ATOM    876  CG  PHE B 158      16.327 -26.605  13.381  1.00 63.44           C
ATOM    877  CD1 PHE B 158      15.560 -27.452  14.179  1.00 63.99           C
ATOM    878  CD2 PHE B 158      17.568 -26.174  13.865  1.00 66.45           C
ATOM    879  CE1 PHE B 158      16.027 -27.876  15.417  1.00 65.87           C
ATOM    880  CE2 PHE B 158      18.040 -26.587  15.106  1.00 67.65           C
ATOM    881  CZ  PHE B 158      17.267 -27.441  15.882  1.00 68.72           C
ATOM    882  N   TYR B 159      14.464 -27.368   8.876  1.00 60.26           N
ATOM    883  CA  TYR B 159      13.883 -26.925   7.582  1.00 59.80           C
ATOM    884  C   TYR B 159      12.488 -26.348   7.838  1.00 56.52           C
ATOM    885  O   TYR B 159      11.642 -26.989   8.476  1.00 54.55           O
ATOM    886  CB  TYR B 159      13.801 -28.076   6.581  1.00 63.23           C
ATOM    887  CG  TYR B 159      13.315 -27.680   5.200  1.00 66.66           C
ATOM    888  CD1 TYR B 159      13.954 -26.679   4.477  1.00 68.35           C
ATOM    889  CD2 TYR B 159      12.218 -28.322   4.609  1.00 67.52           C
ATOM    890  CE1 TYR B 159      13.507 -26.314   3.210  1.00 69.88           C
ATOM    891  CE2 TYR B 159      11.769 -27.967   3.349  1.00 66.70           C
ATOM    892  CZ  TYR B 159      12.409 -26.966   2.653  1.00 69.23           C
ATOM    893  OH  TYR B 159      11.965 -26.612   1.398  1.00 68.55           O
ATOM    894  N   GLY B 160      12.301 -25.106   7.403  1.00 52.90           N
ATOM    895  CA  GLY B 160      11.058 -24.375   7.608  1.00 50.72           C
ATOM    896  C   GLY B 160      11.229 -23.244   8.571  1.00 47.69           C
ATOM    897  O   GLY B 160      10.482 -22.276   8.527  1.00 49.70           O
ATOM    898  N   GLY B 161      12.249 -23.358   9.413  1.00 48.08           N
ATOM    899  CA  GLY B 161      12.476 -22.427  10.509  1.00 45.74           C
ATOM    900  C   GLY B 161      13.752 -21.627  10.468  1.00 46.04           C
ATOM    901  O   GLY B 161      13.987 -20.786  11.357  1.00 44.87           O
ATOM    902  N   LEU B 162      14.585 -21.899   9.465  1.00 46.92           N
ATOM    903  CA  LEU B 162      15.851 -21.193   9.241  1.00 48.22           C
ATOM    904  C   LEU B 162      15.911 -20.746   7.784  1.00 50.05           C
ATOM    905  O   LEU B 162      16.674 -21.291   6.981  1.00 56.12           O
ATOM    906  CB  LEU B 162      17.028 -22.111   9.569  1.00 50.81           C
ATOM    907  CG  LEU B 162      17.234 -22.588  11.020  1.00 52.65           C
ATOM    908  CD1 LEU B 162      18.428 -23.521  11.068  1.00 54.88           C
ATOM    909  CD2 LEU B 162      17.461 -21.437  12.007  1.00 53.00           C
ATOM    910  N   PRO B 163      15.073 -19.761   7.409  1.00 50.13           N
ATOM    911  CA  PRO B 163      14.878 -19.467   5.993  1.00 47.92           C
ATOM    912  C   PRO B 163      16.135 -19.023   5.305  1.00 51.16           C
ATOM    913  O   PRO B 163      17.058 -18.476   5.927  1.00 53.26           O
ATOM    914  CB  PRO B 163      13.825 -18.365   5.983  1.00 46.91           C
ATOM    915  CG  PRO B 163      13.824 -17.794   7.353  1.00 49.31           C
ATOM    916  CD  PRO B 163      14.259 -18.892   8.275  1.00 49.29           C
ATOM    917  N   THR B 164      16.172 -19.304   4.015  1.00 53.80           N
ATOM    918  CA  THR B 164      17.330 -19.023   3.200  1.00 56.18           C
ATOM    919  C   THR B 164      16.927 -18.419   1.876  1.00 56.11           C
ATOM    920  O   THR B 164      17.689 -18.503   0.935  1.00 58.19           O
ATOM    921  CB  THR B 164      18.111 -20.311   2.913  1.00 57.33           C
ATOM    922  OG1 THR B 164      17.256 -21.232   2.241  1.00 58.02           O
ATOM    923  CG2 THR B 164      18.589 -20.930   4.208  1.00 58.69           C
ATOM    924  N   ASN B 165      15.761 -17.783   1.794  1.00 53.37           N
ATOM    925  CA  ASN B 165      15.393 -17.108   0.561  1.00 55.21           C
ATOM    926  C   ASN B 165      16.314 -15.926   0.235  1.00 59.86           C
ATOM    927  O   ASN B 165      16.470 -15.570  -0.915  1.00 66.03           O
ATOM    928  CB  ASN B 165      13.951 -16.674   0.595  1.00 53.30           C
ATOM    929  CG  ASN B 165      13.661 -15.762   1.739  1.00 52.99           C
ATOM    930  OD1 ASN B 165      13.610 -16.201   2.894  1.00 53.98           O
ATOM    931  ND2 ASN B 165      13.488 -14.485   1.451  1.00 53.79           N
ATOM    932  N   VAL B 166      16.946 -15.325   1.227  1.00 61.83           N
ATOM    933  CA  VAL B 166      18.077 -14.436   0.959  1.00 64.27           C
ATOM    934  C   VAL B 166      19.355 -15.142   1.377  1.00 67.55           C
ATOM    935  O   VAL B 166      19.440 -15.695   2.462  1.00 70.06           O
ATOM    936  CB  VAL B 166      17.949 -13.106   1.715  1.00 62.87           C
ATOM    937  CG1 VAL B 166      19.223 -12.287   1.596  1.00 64.45           C
ATOM    938  CG2 VAL B 166      16.758 -12.327   1.193  1.00 62.31           C
ATOM    939  N   LYS B 167      20.347 -15.115   0.509  1.00 75.36           N
ATOM    940  CA  LYS B 167      21.604 -15.796   0.762  1.00 79.07           C
ATOM    941  C   LYS B 167      22.419 -15.020   1.782  1.00 76.63           C
ATOM    942  O   LYS B 167      22.357 -13.791   1.837  1.00 78.12           O
ATOM    943  CB  LYS B 167      22.321 -16.059  -0.572  1.00 86.44           C
ATOM    944  CG  LYS B 167      21.803 -17.365  -1.174  1.00 91.82           C
ATOM    945  CD  LYS B 167      21.668 -17.447  -2.700  1.00 98.89           C
ATOM    946  CE  LYS B 167      20.349 -18.145  -3.072  1.00 97.06           C
ATOM    947  NZ  LYS B 167      20.380 -18.665  -4.462  1.00100.48           N
ATOM    948  N   ASN B 168      23.113 -15.772   2.635  1.00 75.11           N
ATOM    949  CA  ASN B 168      23.890 -15.245   3.767  1.00 74.56           C
ATOM    950  C   ASN B 168      23.071 -14.487   4.827  1.00 72.48           C
ATOM    951  O   ASN B 168      23.616 -13.650   5.569  1.00 72.13           O
ATOM    952  CB  ASN B 168      25.060 -14.378   3.266  1.00 76.96           C
ATOM    953  CG  ASN B 168      25.991 -15.139   2.342  1.00 78.60           C
ATOM    954  OD1 ASN B 168      26.181 -14.771   1.196  1.00 80.85           O
ATOM    955  ND2 ASN B 168      26.565 -16.207   2.839  1.00 78.49           N
ATOM    956  N   SER B 169      21.781 -14.814   4.927  1.00 68.40           N
ATOM    957  CA  SER B 169      20.872 -14.072   5.787  1.00 64.66           C
ATOM    958  C   SER B 169      21.132 -14.351   7.257  1.00 64.11           C
ATOM    959  O   SER B 169      20.971 -13.478   8.104  1.00 64.80           O
ATOM    960  CB  SER B 169      19.428 -14.417   5.452  1.00 59.65           C
ATOM    961  OG  SER B 169      19.228 -15.801   5.561  1.00 58.97           O
ATOM    962  N   GLU B 170      21.504 -15.589   7.543  1.00 65.73           N
ATOM    963  CA  GLU B 170      21.710 -16.061   8.907  1.00 67.73           C
ATOM    964  C   GLU B 170      22.888 -15.384   9.590  1.00 71.11           C
ATOM    965  O   GLU B 170      23.805 -14.906   8.909  1.00 77.36           O
ATOM    966  CB  GLU B 170      21.892 -17.603   8.922  1.00 69.18           C
ATOM    967  CG  GLU B 170      23.116 -18.140   8.174  1.00 73.26           C
ATOM    968  CD  GLU B 170      22.946 -18.274   6.651  1.00 74.20           C
ATOM    969  OE1 GLU B 170      21.836 -18.052   6.123  1.00 68.40           O
ATOM    970  OE2 GLU B 170      23.960 -18.611   5.981  1.00 79.44           O
ATOM    971  N   LEU B 171      22.881 -15.388  10.928  1.00 71.91           N
ATOM    972  CA  LEU B 171      24.069 -15.016  11.713  1.00 76.58           C
ATOM    973  C   LEU B 171      25.283 -15.878  11.347  1.00 78.38           C
ATOM    974  O   LEU B 171      25.132 -17.048  10.984  1.00 75.43           O
ATOM    975  CB  LEU B 171      23.814 -15.155  13.215  1.00 77.59           C
ATOM    976  CG  LEU B 171      22.813 -14.184  13.856  1.00 77.53           C
ATOM    977  CD1 LEU B 171      22.596 -14.583  15.304  1.00 78.05           C
ATOM    978  CD2 LEU B 171      23.265 -12.734  13.783  1.00 80.00           C
ATOM    979  N   LYS B 172      26.476 -15.284  11.445  1.00 82.48           N
ATOM    980  CA  LYS B 172      27.731 -15.962  11.105  1.00 84.32           C
ATOM    981  C   LYS B 172      28.591 -16.214  12.317  1.00 86.14           C
ATOM    982  O   LYS B 172      28.818 -15.307  13.110  1.00 89.64           O
ATOM    983  CB  LYS B 172      28.519 -15.102  10.144  1.00 88.12           C
ATOM    984  CG  LYS B 172      27.759 -14.771   8.882  1.00 88.65           C
ATOM    985  CD  LYS B 172      27.415 -16.027   8.093  1.00 89.23           C
ATOM    986  CE  LYS B 172      26.955 -15.665   6.681  1.00 89.69           C
ATOM    987  NZ  LYS B 172      26.924 -16.825   5.758  1.00 90.08           N
ATOM    988  N   GLY B 173      29.090 -17.433  12.448  1.00 86.50           N
ATOM    989  CA  GLY B 173      29.892 -17.802  13.599  1.00 91.75           C
ATOM    990  C   GLY B 173      29.027 -18.425  14.681  1.00 91.88           C
ATOM    991  O   GLY B 173      27.916 -17.953  14.957  1.00 88.48           O
ATOM    992  N   GLY B 174      29.544 -19.481  15.302  1.00 95.13           N
ATOM    993  CA  GLY B 174      28.833 -20.210  16.353  1.00 94.06           C
ATOM    994  C   GLY B 174      28.504 -19.400  17.592  1.00 96.08           C
ATOM    995  O   GLY B 174      27.412 -19.548  18.138  1.00 93.31           O
ATOM    996  N   SER B 175      29.425 -18.533  18.024  1.00 99.78           N
ATOM    997  CA  SER B 175      29.208 -17.690  19.212  1.00102.91           C
ATOM    998  C   SER B 175      27.951 -16.865  19.064  1.00 99.00           C
ATOM    999  O   SER B 175      27.075 -16.889  19.924  1.00100.02           O
ATOM   1000  CB  SER B 175      30.361 -16.711  19.432  1.00108.11           C
ATOM   1001  OG  SER B 175      31.583 -17.390  19.610  1.00116.65           O
ATOM   1002  N   ALA B 176      27.882 -16.130  17.957  1.00 96.38           N
ATOM   1003  CA  ALA B 176      26.775 -15.232  17.701  1.00 90.48           C
ATOM   1004  C   ALA B 176      25.460 -15.985  17.746  1.00 86.64           C
ATOM   1005  O   ALA B 176      24.488 -15.491  18.316  1.00 88.93           O
ATOM   1006  CB  ALA B 176      26.945 -14.552  16.358  1.00 88.81           C
ATOM   1007  N   ALA B 177      25.428 -17.189  17.176  1.00 83.04           N
ATOM   1008  CA  ALA B 177      24.192 -17.988  17.132  1.00 76.97           C
ATOM   1009  C   ALA B 177      23.777 -18.415  18.526  1.00 76.36           C
ATOM   1010  O   ALA B 177      22.606 -18.267  18.907  1.00 72.55           O
ATOM   1011  CB  ALA B 177      24.373 -19.220  16.259  1.00 75.69           C
ATOM   1012  N   ALA B 178      24.754 -18.947  19.258  1.00 79.51           N
ATOM   1013  CA  ALA B 178      24.563 -19.417  20.626  1.00 81.31           C
ATOM   1014  C   ALA B 178      24.145 -18.279  21.542  1.00 80.64           C
ATOM   1015  O   ALA B 178      23.316 -18.481  22.419  1.00 80.71           O
ATOM   1016  CB  ALA B 178      25.838 -20.054  21.149  1.00 85.78           C
ATOM   1017  N   ALA B 179      24.732 -17.099  21.332  1.00 80.41           N
ATOM   1018  CA  ALA B 179      24.354 -15.905  22.069  1.00 80.62           C
ATOM   1019  C   ALA B 179      22.877 -15.618  21.859  1.00 78.00           C
ATOM   1020  O   ALA B 179      22.168 -15.352  22.823  1.00 77.92           O
ATOM   1021  CB  ALA B 179      25.205 -14.711  21.661  1.00 81.82           C
ATOM   1022  N   ARG B 180      22.396 -15.733  20.618  1.00 75.37           N
ATOM   1023  CA  ARG B 180      20.979 -15.489  20.317  1.00 71.77           C
ATOM   1024  C   ARG B 180      20.034 -16.547  20.882  1.00 72.52           C
ATOM   1025  O   ARG B 180      18.954 -16.207  21.355  1.00 74.55           O
ATOM   1026  CB  ARG B 180      20.720 -15.381  18.815  1.00 67.96           C
ATOM   1027  CG  ARG B 180      19.241 -15.245  18.483  1.00 63.87           C
ATOM   1028  CD  ARG B 180      18.983 -14.662  17.103  1.00 63.36           C
ATOM   1029  NE  ARG B 180      19.559 -13.327  16.923  1.00 64.85           N
ATOM   1030  CZ  ARG B 180      19.597 -12.661  15.764  1.00 66.40           C
ATOM   1031  NH1 ARG B 180      19.089 -13.177  14.632  1.00 66.48           N
ATOM   1032  NH2 ARG B 180      20.152 -11.462  15.726  1.00 66.75           N
ATOM   1033  N   THR B 181      20.401 -17.822  20.801  1.00 72.28           N
ATOM   1034  CA  THR B 181      19.557 -18.871  21.373  1.00 71.45           C
ATOM   1035  C   THR B 181      19.488 -18.727  22.904  1.00 76.62           C
ATOM   1036  O   THR B 181      18.450 -18.960  23.509  1.00 77.79           O
ATOM   1037  CB  THR B 181      20.073 -20.265  20.995  1.00 72.45           C
ATOM   1038  OG1 THR B 181      21.453 -20.370  21.359  1.00 79.45           O
ATOM   1039  CG2 THR B 181      19.940 -20.517  19.498  1.00 69.02           C
ATOM   1040  N   GLU B 182      20.601 -18.335  23.515  1.00 82.13           N
ATOM   1041  CA  GLU B 182      20.642 -18.042  24.945  1.00 87.93           C
ATOM   1042  C   GLU B 182      19.710 -16.884  25.244  1.00 85.59           C
ATOM   1043  O   GLU B 182      18.908 -16.939  26.181  1.00 84.17           O
ATOM   1044  CB  GLU B 182      22.083 -17.688  25.393  1.00 92.37           C
ATOM   1045  CG  GLU B 182      22.211 -17.055  26.777  1.00 95.69           C
ATOM   1046  CD  GLU B 182      23.650 -16.754  27.195  1.00104.16           C
ATOM   1047  OE1 GLU B 182      24.579 -16.924  26.375  1.00106.55           O
ATOM   1048  OE2 GLU B 182      23.864 -16.353  28.369  1.00107.84           O
ATOM   1049  N   LEU B 183      19.822 -15.834  24.436  1.00 82.81           N
ATOM   1050  CA  LEU B 183      19.078 -14.611  24.675  1.00 82.08           C
ATOM   1051  C   LEU B 183      17.581 -14.881  24.705  1.00 79.17           C
ATOM   1052  O   LEU B 183      16.889 -14.278  25.495  1.00 78.13           O
ATOM   1053  CB  LEU B 183      19.393 -13.564  23.605  1.00 81.83           C
ATOM   1054  CG  LEU B 183      18.727 -12.190  23.786  1.00 81.90           C
ATOM   1055  CD1 LEU B 183      19.381 -11.384  24.897  1.00 85.50           C
ATOM   1056  CD2 LEU B 183      18.754 -11.409  22.480  1.00 80.66           C
ATOM   1057  N   PHE B 184      17.091 -15.807  23.873  1.00 76.09           N
ATOM   1058  CA  PHE B 184      15.652 -16.084  23.788  1.00 74.18           C
ATOM   1059  C   PHE B 184      15.144 -17.213  24.690  1.00 76.42           C
ATOM   1060  O   PHE B 184      13.935 -17.435  24.748  1.00 77.95           O
ATOM   1061  CB  PHE B 184      15.234 -16.355  22.343  1.00 69.60           C
ATOM   1062  CG  PHE B 184      15.045 -15.107  21.528  1.00 70.07           C
ATOM   1063  CD1 PHE B 184      13.996 -14.227  21.816  1.00 74.84           C
ATOM   1064  CD2 PHE B 184      15.903 -14.796  20.490  1.00 69.82           C
ATOM   1065  CE1 PHE B 184      13.816 -13.054  21.082  1.00 75.16           C
ATOM   1066  CE2 PHE B 184      15.732 -13.634  19.756  1.00 73.98           C
ATOM   1067  CZ  PHE B 184      14.689 -12.759  20.050  1.00 76.71           C
ATOM   1068  N   GLY B 185      16.039 -17.892  25.412  1.00 78.80           N
ATOM   1069  CA  GLY B 185      15.635 -18.924  26.376  1.00 79.66           C
ATOM   1070  C   GLY B 185      16.052 -20.355  26.084  1.00 78.38           C
ATOM   1071  O   GLY B 185      15.762 -21.247  26.865  1.00 80.48           O
ATOM   1072  N   SER B 186      16.725 -20.592  24.973  1.00 74.95           N
ATOM   1073  CA  SER B 186      17.208 -21.926  24.683  1.00 77.50           C
ATOM   1074  C   SER B 186      18.651 -21.998  25.134  1.00 80.21           C
ATOM   1075  O   SER B 186      19.051 -21.234  25.984  1.00 81.73           O
ATOM   1076  CB  SER B 186      17.060 -22.244  23.196  1.00 76.22           C
ATOM   1077  OG  SER B 186      17.073 -23.640  22.971  1.00 77.07           O
ATOM   1078  N   LEU B 187      19.435 -22.907  24.569  1.00 80.74           N
ATOM   1079  CA  LEU B 187      20.744 -23.212  25.132  1.00 85.90           C
ATOM   1080  C   LEU B 187      21.816 -22.125  24.909  1.00 86.99           C
ATOM   1081  O   LEU B 187      21.863 -21.492  23.846  1.00 80.47           O
ATOM   1082  CB  LEU B 187      21.262 -24.540  24.569  1.00 85.87           C
ATOM   1083  CG  LEU B 187      20.382 -25.783  24.704  1.00 85.49           C
ATOM   1084  CD1 LEU B 187      21.076 -26.961  24.039  1.00 86.19           C
ATOM   1085  CD2 LEU B 187      20.056 -26.095  26.158  1.00 89.59           C
ATOM   1086  N   SER B 188      22.664 -21.930  25.931  1.00 91.68           N
ATOM   1087  CA  SER B 188      23.923 -21.163  25.804  1.00 94.22           C
ATOM   1088  C   SER B 188      25.028 -22.007  25.228  1.00 93.62           C
ATOM   1089  O   SER B 188      24.936 -23.224  25.163  1.00 92.13           O
ATOM   1090  CB  SER B 188      24.465 -20.699  27.166  1.00100.85           C
ATOM   1091  OG  SER B 188      23.655 -19.727  27.754  1.00102.72           O
ATOM   1092  N   LYS B 189      26.119 -21.346  24.881  1.00 95.85           N
ATOM   1093  CA  LYS B 189      27.351 -22.063  24.583  1.00101.10           C
ATOM   1094  C   LYS B 189      27.659 -23.055  25.721  1.00106.28           C
ATOM   1095  O   LYS B 189      27.945 -24.219  25.474  1.00109.10           O
ATOM   1096  CB  LYS B 189      28.518 -21.077  24.375  1.00103.51           C
ATOM   1097  CG  LYS B 189      29.841 -21.708  23.943  1.00105.69           C
ATOM   1098  CD  LYS B 189      30.849 -20.645  23.502  1.00107.15           C
ATOM   1099  CE  LYS B 189      32.058 -21.246  22.793  1.00109.69           C
ATOM   1100  NZ  LYS B 189      33.259 -20.374  22.908  1.00113.96           N
ATOM   1101  N   ASN B 190      27.567 -22.592  26.964  1.00110.15           N
ATOM   1102  CA  ASN B 190      27.819 -23.444  28.134  1.00115.84           C
ATOM   1103  C   ASN B 190      26.906 -24.660  28.232  1.00114.16           C
ATOM   1104  O   ASN B 190      27.367 -25.776  28.473  1.00116.82           O
ATOM   1105  CB  ASN B 190      27.666 -22.643  29.435  1.00119.33           C
ATOM   1106  CG  ASN B 190      28.993 -22.170  29.999  1.00123.60           C
ATOM   1107  OD1 ASN B 190      29.846 -21.662  29.274  1.00122.33           O
ATOM   1108  ND2 ASN B 190      29.168 -22.336  31.297  1.00129.00           N
ATOM   1109  N   ASP B 191      25.610 -24.442  28.066  1.00108.77           N
ATOM   1110  CA  ASP B 191      24.677 -25.551  28.131  1.00107.62           C
ATOM   1111  C   ASP B 191      25.056 -26.595  27.075  1.00107.53           C
ATOM   1112  O   ASP B 191      25.025 -27.803  27.348  1.00110.47           O
ATOM   1113  CB  ASP B 191      23.246 -25.078  27.898  1.00101.62           C
ATOM   1114  CG  ASP B 191      22.822 -23.985  28.862  1.00100.06           C
ATOM   1115  OD1 ASP B 191      23.597 -23.643  29.787  1.00 99.83           O
ATOM   1116  OD2 ASP B 191      21.702 -23.456  28.648  1.00 94.57           O
ATOM   1117  N   ILE B 192      25.436 -26.115  25.885  1.00103.69           N
ATOM   1118  CA  ILE B 192      25.754 -26.982  24.747  1.00101.58           C
ATOM   1119  C   ILE B 192      26.994 -27.804  25.063  1.00106.95           C
ATOM   1120  O   ILE B 192      26.975 -29.029  24.929  1.00109.60           O
ATOM   1121  CB  ILE B 192      25.920 -26.176  23.437  1.00 96.69           C
ATOM   1122  CG1 ILE B 192      24.570 -25.590  23.018  1.00 91.70           C
ATOM   1123  CG2 ILE B 192      26.441 -27.049  22.297  1.00 96.94           C
ATOM   1124  CD1 ILE B 192      24.676 -24.499  21.976  1.00 88.17           C
ATOM   1125  N   LEU B 193      28.061 -27.132  25.488  1.00110.56           N
ATOM   1126  CA  LEU B 193      29.257 -27.818  25.993  1.00115.53           C
ATOM   1127  C   LEU B 193      28.898 -28.849  27.089  1.00118.43           C
ATOM   1128  O   LEU B 193      29.348 -29.986  27.039  1.00120.46           O
ATOM   1129  CB  LEU B 193      30.279 -26.803  26.528  1.00118.18           C
ATOM   1130  CG  LEU B 193      31.597 -27.367  27.101  1.00125.26           C
ATOM   1131  CD1 LEU B 193      32.251 -28.325  26.112  1.00125.61           C
ATOM   1132  CD2 LEU B 193      32.565 -26.254  27.495  1.00127.77           C
ATOM   1133  N   GLY B 194      28.053 -28.450  28.038  1.00118.40           N
ATOM   1134  CA  GLY B 194      27.649 -29.315  29.145  1.00121.68           C
ATOM   1135  C   GLY B 194      27.022 -30.619  28.702  1.00120.66           C
ATOM   1136  O   GLY B 194      27.450 -31.690  29.118  1.00125.08           O
ATOM   1137  N   GLN B 195      26.029 -30.524  27.822  1.00117.12           N
ATOM   1138  CA  GLN B 195      25.358 -31.712  27.295  1.00116.27           C
ATOM   1139  C   GLN B 195      26.347 -32.655  26.649  1.00117.83           C
ATOM   1140  O   GLN B 195      26.234 -33.867  26.788  1.00119.08           O
ATOM   1141  CB  GLN B 195      24.283 -31.342  26.274  1.00110.57           C
ATOM   1142  CG  GLN B 195      23.056 -30.736  26.913  1.00110.48           C
ATOM   1143  CD  GLN B 195      21.884 -30.625  25.948  1.00108.09           C
ATOM   1144  OE1 GLN B 195      22.054 -30.654  24.728  1.00108.13           O
ATOM   1145  NE2 GLN B 195      20.687 -30.518  26.489  1.00106.47           N
ATOM   1146  N   ILE B 196      27.311 -32.091  25.931  1.00116.82           N
ATOM   1147  CA  ILE B 196      28.291 -32.900  25.220  1.00119.37           C
ATOM   1148  C   ILE B 196      29.249 -33.595  26.190  1.00125.07           C
ATOM   1149  O   ILE B 196      29.507 -34.793  26.043  1.00126.99           O
ATOM   1150  CB  ILE B 196      29.079 -32.061  24.182  1.00117.10           C
ATOM   1151  CG1 ILE B 196      28.152 -31.598  23.052  1.00110.70           C
ATOM   1152  CG2 ILE B 196      30.237 -32.868  23.609  1.00119.85           C
ATOM   1153  CD1 ILE B 196      28.795 -30.615  22.088  1.00109.38           C
ATOM   1154  N   GLN B 197      29.761 -32.855  27.179  1.00127.62           N
ATOM   1155  CA  GLN B 197      30.749 -33.407  28.120  1.00134.01           C
ATOM   1156  C   GLN B 197      30.267 -34.589  28.938  1.00138.05           C
ATOM   1157  O   GLN B 197      31.062 -35.236  29.608  1.00144.31           O
ATOM   1158  CB  GLN B 197      31.370 -32.316  28.996  1.00135.62           C
ATOM   1159  CG  GLN B 197      32.284 -31.447  28.134  1.00133.93           C
ATOM   1160  CD  GLN B 197      33.521 -30.857  28.829  1.00138.92           C
ATOM   1161  OE1 GLN B 197      33.423 -30.283  29.914  1.00140.85           O
ATOM   1162  NE2 GLN B 197      34.687 -30.953  28.167  1.00139.63           N
ATOM   1163  N   ARG B 198      28.989 -34.918  28.854  1.00135.26           N
ATOM   1164  CA  ARG B 198      28.648 -36.305  29.107  1.00139.26           C
ATOM   1165  C   ARG B 198      29.562 -37.171  28.231  1.00140.70           C
ATOM   1166  O   ARG B 198      29.165 -38.205  27.708  1.00140.75           O
ATOM   1167  CB  ARG B 198      27.194 -36.581  28.795  1.00136.03           C
ATOM   1168  CG  ARG B 198      26.719 -37.829  29.512  1.00142.03           C
ATOM   1169  CD  ARG B 198      25.650 -38.564  28.734  1.00139.71           C
ATOM   1170  NE  ARG B 198      25.063 -39.609  29.564  1.00144.86           N
ATOM   1171  CZ  ARG B 198      23.812 -39.625  30.031  1.00144.13           C
ATOM   1172  NH1 ARG B 198      22.933 -38.653  29.751  1.00136.80           N
ATOM   1173  NH2 ARG B 198      23.431 -40.646  30.792  1.00149.13           N
ATOM   1174  N   LEU B 206      34.947 -25.363  23.187  1.00128.98           N
ATOM   1175  CA  LEU B 206      34.398 -25.364  21.838  1.00126.04           C
ATOM   1176  C   LEU B 206      34.918 -24.153  21.085  1.00125.14           C
ATOM   1177  O   LEU B 206      34.596 -23.025  21.435  1.00122.89           O
ATOM   1178  CB  LEU B 206      32.866 -25.285  21.868  1.00121.01           C
ATOM   1179  CG  LEU B 206      32.073 -26.487  22.388  1.00121.90           C
ATOM   1180  CD1 LEU B 206      30.583 -26.151  22.499  1.00118.32           C
ATOM   1181  CD2 LEU B 206      32.282 -27.698  21.487  1.00121.98           C
ATOM   1182  N   VAL B 207      35.700 -24.382  20.041  1.00127.72           N
ATOM   1183  CA  VAL B 207      36.153 -23.286  19.189  1.00128.86           C
ATOM   1184  C   VAL B 207      34.972 -22.779  18.361  1.00125.13           C
ATOM   1185  O   VAL B 207      34.348 -23.550  17.644  1.00124.18           O
ATOM   1186  CB  VAL B 207      37.316 -23.723  18.241  1.00132.12           C
ATOM   1187  CG1 VAL B 207      37.499 -22.764  17.067  1.00129.84           C
ATOM   1188  CG2 VAL B 207      38.625 -23.872  19.014  1.00138.14           C
ATOM   1189  N   ASN B 208      34.681 -21.483  18.473  1.00124.01           N
ATOM   1190  CA  ASN B 208      33.749 -20.806  17.584  1.00118.29           C
ATOM   1191  C   ASN B 208      34.183 -21.020  16.134  1.00117.88           C
ATOM   1192  O   ASN B 208      35.313 -20.707  15.773  1.00122.32           O
ATOM   1193  CB  ASN B 208      33.709 -19.303  17.912  1.00120.58           C
ATOM   1194  CG  ASN B 208      32.957 -18.473  16.859  1.00121.86           C
ATOM   1195  OD1 ASN B 208      31.787 -18.102  17.060  1.00126.27           O
ATOM   1196  ND2 ASN B 208      33.623 -18.164  15.740  1.00121.27           N
ATOM   1197  N   VAL B 209      33.304 -21.577  15.309  1.00112.48           N
ATOM   1198  CA  VAL B 209      33.615 -21.785  13.895  1.00110.48           C
ATOM   1199  C   VAL B 209      32.955 -20.676  13.093  1.00107.84           C
ATOM   1200  O   VAL B 209      31.736 -20.537  13.153  1.00109.90           O
ATOM   1201  CB  VAL B 209      33.098 -23.144  13.393  1.00107.02           C
ATOM   1202  CG1 VAL B 209      33.469 -23.353  11.939  1.00106.16           C
ATOM   1203  CG2 VAL B 209      33.650 -24.274  14.245  1.00110.26           C
ATOM   1204  N   PRO B 210      33.744 -19.886  12.339  1.00110.14           N
ATOM   1205  CA  PRO B 210      33.186 -18.825  11.488  1.00109.01           C
ATOM   1206  C   PRO B 210      32.234 -19.350  10.401  1.00105.34           C
ATOM   1207  O   PRO B 210      32.255 -20.537  10.085  1.00102.02           O
ATOM   1208  CB  PRO B 210      34.424 -18.205  10.824  1.00112.84           C
ATOM   1209  CG  PRO B 210      35.573 -18.592  11.680  1.00117.86           C
ATOM   1210  CD  PRO B 210      35.215 -19.918  12.280  1.00116.70           C
ATOM   1211  N   GLY B 211      31.417 -18.455   9.845  1.00102.62           N
ATOM   1212  CA  GLY B 211      30.479 -18.792   8.762  1.00 98.64           C
ATOM   1213  C   GLY B 211      29.158 -19.413   9.211  1.00 92.70           C
ATOM   1214  O   GLY B 211      28.750 -19.299  10.376  1.00 89.63           O
ATOM   1215  N   SER B 212      28.497 -20.065   8.256  1.00 89.66           N
ATOM   1216  CA  SER B 212      27.303 -20.854   8.510  1.00 84.29           C
ATOM   1217  C   SER B 212      27.458 -22.233   7.918  1.00 85.87           C
ATOM   1218  O   SER B 212      28.225 -22.450   6.979  1.00 92.10           O
ATOM   1219  CB  SER B 212      26.054 -20.277   7.845  1.00 79.67           C
ATOM   1220  OG  SER B 212      26.115 -18.914   7.575  1.00 78.59           O
ATOM   1221  N   PHE B 213      26.670 -23.154   8.454  1.00 83.96           N
ATOM   1222  CA  PHE B 213      26.585 -24.495   7.945  1.00 84.42           C
ATOM   1223  C   PHE B 213      25.158 -25.040   8.146  1.00 82.11           C
ATOM   1224  O   PHE B 213      24.196 -24.324   8.385  1.00 79.07           O
ATOM   1225  CB  PHE B 213      27.658 -25.383   8.599  1.00 88.23           C
ATOM   1226  CG  PHE B 213      29.063 -24.854   8.447  1.00 94.27           C
ATOM   1227  CD1 PHE B 213      29.596 -23.977   9.391  1.00 95.07           C
ATOM   1228  CD2 PHE B 213      29.843 -25.208   7.346  1.00 96.34           C
ATOM   1229  CE1 PHE B 213      30.875 -23.474   9.242  1.00 98.77           C
ATOM   1230  CE2 PHE B 213      31.126 -24.708   7.193  1.00 99.90           C
ATOM   1231  CZ  PHE B 213      31.644 -23.843   8.143  1.00101.47           C
ATOM   1232  N   ASN B 214      25.046 -26.340   8.097  1.00 84.22           N
ATOM   1233  CA  ASN B 214      23.873 -26.967   7.600  1.00 81.75           C
ATOM   1234  C   ASN B 214      24.093 -28.300   8.222  1.00 82.57           C
ATOM   1235  O   ASN B 214      25.203 -28.805   8.116  1.00 90.08           O
ATOM   1236  CB  ASN B 214      24.066 -27.008   6.088  1.00 84.47           C
ATOM   1237  CG  ASN B 214      23.020 -27.792   5.374  1.00 81.95           C
ATOM   1238  OD1 ASN B 214      23.273 -28.910   4.925  1.00 82.71           O
ATOM   1239  ND2 ASN B 214      21.856 -27.196   5.212  1.00 78.72           N
ATOM   1240  N   GLU B 215      23.131 -28.869   8.929  1.00 78.81           N
ATOM   1241  CA  GLU B 215      23.422 -30.179   9.533  1.00 81.77           C
ATOM   1242  C   GLU B 215      22.382 -31.247   9.272  1.00 80.55           C
ATOM   1243  O   GLU B 215      21.182 -30.954   9.191  1.00 76.41           O
ATOM   1244  CB  GLU B 215      23.806 -30.090  11.029  1.00 83.19           C
ATOM   1245  CG  GLU B 215      25.262 -30.525  11.323  1.00 87.16           C
ATOM   1246  CD  GLU B 215      25.664 -31.870  10.726  1.00 92.47           C
ATOM   1247  OE1 GLU B 215      24.984 -32.900  10.987  1.00 92.88           O
ATOM   1248  OE2 GLU B 215      26.677 -31.899   9.990  1.00 96.95           O
ATOM   1249  N   ASN B 216      22.886 -32.471   9.050  1.00 82.08           N
ATOM   1250  CA  ASN B 216      22.074 -33.683   9.079  1.00 82.13           C
ATOM   1251  C   ASN B 216      22.655 -34.695  10.048  1.00 84.42           C
ATOM   1252  O   ASN B 216      22.149 -35.798  10.158  1.00 88.67           O
ATOM   1253  CB  ASN B 216      21.999 -34.264   7.680  1.00 83.15           C
ATOM   1254  CG  ASN B 216      23.375 -34.491   7.080  1.00 88.95           C
ATOM   1255  OD1 ASN B 216      24.374 -33.875   7.493  1.00 90.81           O
ATOM   1256  ND2 ASN B 216      23.442 -35.373   6.107  1.00 90.47           N
ATOM   1257  N   VAL B 225      26.406 -34.526  19.292  1.00103.88           N
ATOM   1258  CA  VAL B 225      25.948 -33.154  19.107  1.00 99.72           C
ATOM   1259  C   VAL B 225      24.898 -32.703  20.110  1.00 98.16           C
ATOM   1260  O   VAL B 225      24.117 -33.504  20.655  1.00 97.97           O
ATOM   1261  CB  VAL B 225      25.349 -32.914  17.707  1.00 95.60           C
ATOM   1262  CG1 VAL B 225      26.353 -33.270  16.628  1.00 97.27           C
ATOM   1263  CG2 VAL B 225      24.055 -33.698  17.521  1.00 94.75           C
ATOM   1264  N   SER B 226      24.895 -31.388  20.318  1.00 96.29           N
ATOM   1265  CA  SER B 226      23.933 -30.685  21.169  1.00 94.04           C
ATOM   1266  C   SER B 226      23.529 -29.444  20.385  1.00 90.36           C
ATOM   1267  O   SER B 226      24.381 -28.793  19.780  1.00 91.41           O
ATOM   1268  CB  SER B 226      24.581 -30.312  22.514  1.00 95.97           C
ATOM   1269  OG  SER B 226      23.853 -29.321  23.206  1.00 91.00           O
ATOM   1270  N   VAL B 227      22.239 -29.133  20.352  1.00 87.34           N
ATOM   1271  CA  VAL B 227      21.771 -28.088  19.450  1.00 83.84           C
ATOM   1272  C   VAL B 227      20.558 -27.325  19.982  1.00 79.75           C
ATOM   1273  O   VAL B 227      19.748 -27.838  20.772  1.00 78.28           O
ATOM   1274  CB  VAL B 227      21.574 -28.663  18.012  1.00 85.58           C
ATOM   1275  CG1 VAL B 227      21.033 -30.086  18.058  1.00 88.33           C
ATOM   1276  CG2 VAL B 227      20.677 -27.795  17.141  1.00 81.94           C
ATOM   1277  N   ALA B 228      20.488 -26.069  19.559  1.00 77.44           N
ATOM   1278  CA  ALA B 228      19.480 -25.127  20.009  1.00 76.40           C
ATOM   1279  C   ALA B 228      18.858 -24.408  18.819  1.00 71.85           C
ATOM   1280  O   ALA B 228      19.566 -24.016  17.898  1.00 73.07           O
ATOM   1281  CB  ALA B 228      20.132 -24.104  20.936  1.00 78.69           C
ATOM   1282  N   TYR B 229      17.546 -24.220  18.862  1.00 68.69           N
ATOM   1283  CA  TYR B 229      16.824 -23.385  17.911  1.00 64.63           C
ATOM   1284  C   TYR B 229      16.102 -22.287  18.652  1.00 64.54           C
ATOM   1285  O   TYR B 229      15.577 -22.515  19.737  1.00 66.62           O
ATOM   1286  CB  TYR B 229      15.759 -24.196  17.208  1.00 63.92           C
ATOM   1287  CG  TYR B 229      14.930 -23.367  16.272  1.00 62.59           C
ATOM   1288  CD1 TYR B 229      13.786 -22.728  16.710  1.00 60.54           C
ATOM   1289  CD2 TYR B 229      15.307 -23.200  14.946  1.00 63.50           C
ATOM   1290  CE1 TYR B 229      13.021 -21.958  15.858  1.00 58.50           C
ATOM   1291  CE2 TYR B 229      14.546 -22.436  14.079  1.00 61.32           C
ATOM   1292  CZ  TYR B 229      13.393 -21.813  14.538  1.00 59.13           C
ATOM   1293  OH  TYR B 229      12.629 -21.026  13.679  1.00 52.96           O
ATOM   1294  N   ALA B 230      16.043 -21.102  18.059  1.00 64.22           N
ATOM   1295  CA  ALA B 230      15.263 -19.989  18.618  1.00 62.20           C
ATOM   1296  C   ALA B 230      14.730 -19.070  17.523  1.00 60.91           C
ATOM   1297  O   ALA B 230      15.495 -18.598  16.681  1.00 61.01           O
ATOM   1298  CB  ALA B 230      16.097 -19.185  19.602  1.00 62.60           C
ATOM   1299  N   LEU B 231      13.417 -18.843  17.548  1.00 59.92           N
ATOM   1300  CA  LEU B 231      12.757 -17.804  16.767  1.00 56.09           C
ATOM   1301  C   LEU B 231      12.095 -16.917  17.792  1.00 55.50           C
ATOM   1302  O   LEU B 231      11.378 -17.400  18.658  1.00 51.09           O
ATOM   1303  CB  LEU B 231      11.708 -18.421  15.853  1.00 53.94           C
ATOM   1304  CG  LEU B 231      10.768 -17.487  15.081  1.00 52.67           C
ATOM   1305  CD1 LEU B 231      11.540 -16.677  14.052  1.00 52.34           C
ATOM   1306  CD2 LEU B 231       9.646 -18.259  14.404  1.00 49.43           C
ATOM   1307  N   GLY B 232      12.345 -15.617  17.700  1.00 60.27           N
ATOM   1308  CA  GLY B 232      11.735 -14.661  18.619  1.00 61.64           C
ATOM   1309  C   GLY B 232      11.687 -13.253  18.073  1.00 60.88           C
ATOM   1310  O   GLY B 232      12.200 -12.966  16.991  1.00 60.82           O
ATOM   1311  N   ILE B 233      11.060 -12.368  18.831  1.00 59.98           N
ATOM   1312  CA  ILE B 233      11.059 -10.966  18.477  1.00 58.40           C
ATOM   1313  C   ILE B 233      12.062 -10.245  19.341  1.00 57.49           C
ATOM   1314  O   ILE B 233      11.913 -10.167  20.556  1.00 58.86           O
ATOM   1315  CB  ILE B 233       9.699 -10.334  18.694  1.00 59.63           C
ATOM   1316  CG1 ILE B 233       8.654 -11.135  17.953  1.00 56.81           C
ATOM   1317  CG2 ILE B 233       9.718  -8.887  18.206  1.00 61.62           C
ATOM   1318  CD1 ILE B 233       7.255 -10.617  18.178  1.00 58.46           C
ATOM   1319  N   ALA B 234      13.084  -9.721  18.702  1.00 57.09           N
ATOM   1320  CA  ALA B 234      14.110  -9.011  19.421  1.00 61.43           C
ATOM   1321  C   ALA B 234      13.563  -7.657  19.897  1.00 62.80           C
ATOM   1322  O   ALA B 234      12.736  -7.029  19.249  1.00 62.93           O
ATOM   1323  CB  ALA B 234      15.336  -8.826  18.538  1.00 61.65           C
ATOM   1324  N   ASN B 235      14.013  -7.234  21.060  1.00 65.51           N
ATOM   1325  CA  ASN B 235      13.727  -5.915  21.557  1.00 67.07           C
ATOM   1326  C   ASN B 235      13.903  -4.902  20.431  1.00 67.43           C
ATOM   1327  O   ASN B 235      14.979  -4.821  19.836  1.00 66.89           O
ATOM   1328  CB  ASN B 235      14.669  -5.631  22.734  1.00 71.17           C
ATOM   1329  CG  ASN B 235      14.536  -4.226  23.279  1.00 73.63           C
ATOM   1330  OD1 ASN B 235      15.512  -3.510  23.379  1.00 76.84           O
ATOM   1331  ND2 ASN B 235      13.336  -3.838  23.645  1.00 73.07           N
ATOM   1332  N   GLY B 236      12.831  -4.165  20.124  1.00 66.58           N
ATOM   1333  CA  GLY B 236      12.847  -3.124  19.081  1.00 65.51           C
ATOM   1334  C   GLY B 236      12.177  -3.525  17.780  1.00 62.09           C
ATOM   1335  O   GLY B 236      11.743  -2.680  17.008  1.00 61.90           O
ATOM   1336  N   GLN B 237      12.058  -4.814  17.521  1.00 59.33           N
ATOM   1337  CA  GLN B 237      11.362  -5.229  16.318  1.00 58.30           C
ATOM   1338  C   GLN B 237       9.857  -4.973  16.448  1.00 56.64           C
ATOM   1339  O   GLN B 237       9.323  -4.846  17.540  1.00 55.73           O
ATOM   1340  CB  GLN B 237      11.646  -6.684  16.012  1.00 56.35           C
ATOM   1341  CG  GLN B 237      13.102  -6.950  15.675  1.00 57.97           C
ATOM   1342  CD  GLN B 237      13.307  -8.370  15.211  1.00 60.24           C
ATOM   1343  OE1 GLN B 237      13.153  -9.316  15.984  1.00 64.58           O
ATOM   1344  NE2 GLN B 237      13.592  -8.538  13.929  1.00 59.86           N
ATOM   1345  N   THR B 238       9.181  -4.872  15.318  1.00 56.24           N
ATOM   1346  CA  THR B 238       7.799  -4.468  15.336  1.00 55.64           C
ATOM   1347  C   THR B 238       6.852  -5.576  14.933  1.00 52.91           C
ATOM   1348  O   THR B 238       7.233  -6.559  14.279  1.00 50.81           O
ATOM   1349  CB  THR B 238       7.556  -3.265  14.402  1.00 58.91           C
ATOM   1350  OG1 THR B 238       7.875  -3.636  13.066  1.00 57.75           O
ATOM   1351  CG2 THR B 238       8.424  -2.057  14.804  1.00 63.03           C
ATOM   1352  N   ILE B 239       5.602  -5.376  15.332  1.00 51.29           N
ATOM   1353  CA  ILE B 239       4.480  -6.108  14.809  1.00 50.86           C
ATOM   1354  C   ILE B 239       3.627  -5.061  14.107  1.00 51.96           C
ATOM   1355  O   ILE B 239       3.423  -3.981  14.636  1.00 55.85           O
ATOM   1356  CB  ILE B 239       3.692  -6.780  15.946  1.00 51.57           C
ATOM   1357  CG1 ILE B 239       4.536  -7.842  16.640  1.00 49.51           C
ATOM   1358  CG2 ILE B 239       2.431  -7.436  15.406  1.00 52.91           C
ATOM   1359  CD1 ILE B 239       4.030  -8.211  18.019  1.00 49.71           C
ATOM   1360  N   GLU B 240       3.112  -5.372  12.927  1.00 53.40           N
ATOM   1361  CA  GLU B 240       2.324  -4.405  12.163  1.00 54.30           C
ATOM   1362  C   GLU B 240       0.988  -4.959  11.781  1.00 52.21           C
ATOM   1363  O   GLU B 240       0.904  -5.876  10.985  1.00 52.90           O
ATOM   1364  CB  GLU B 240       3.044  -4.025  10.883  1.00 57.78           C
ATOM   1365  CG  GLU B 240       4.384  -3.372  11.123  1.00 62.81           C
ATOM   1366  CD  GLU B 240       4.923  -2.674   9.886  1.00 69.20           C
ATOM   1367  OE1 GLU B 240       5.877  -1.865  10.040  1.00 71.15           O
ATOM   1368  OE2 GLU B 240       4.357  -2.888   8.779  1.00 68.30           O
ATOM   1369  N   ALA B 241      -0.068  -4.370  12.301  1.00 55.12           N
ATOM   1370  CA  ALA B 241      -1.400  -4.853  12.007  1.00 58.64           C
ATOM   1371  C   ALA B 241      -2.045  -3.937  11.014  1.00 58.34           C
ATOM   1372  O   ALA B 241      -2.036  -2.754  11.216  1.00 66.53           O
ATOM   1373  CB  ALA B 241      -2.223  -4.889  13.283  1.00 60.72           C
ATOM   1374  N   THR B 242      -2.671  -4.485   9.994  1.00 56.12           N
ATOM   1375  CA  THR B 242      -3.379  -3.679   9.036  1.00 60.26           C
ATOM   1376  C   THR B 242      -4.812  -4.112   8.923  1.00 58.66           C
ATOM   1377  O   THR B 242      -5.095  -5.174   8.379  1.00 57.37           O
ATOM   1378  CB  THR B 242      -2.726  -3.819   7.683  1.00 63.86           C
ATOM   1379  OG1 THR B 242      -1.452  -3.195   7.753  1.00 71.59           O
ATOM   1380  CG2 THR B 242      -3.547  -3.166   6.576  1.00 66.48           C
ATOM   1381  N   PHE B 243      -5.715  -3.271   9.410  1.00 57.98           N
ATOM   1382  CA  PHE B 243      -7.135  -3.566   9.370  1.00 61.14           C
ATOM   1383  C   PHE B 243      -7.748  -3.201   7.998  1.00 67.11           C
ATOM   1384  O   PHE B 243      -7.294  -2.276   7.335  1.00 70.19           O
ATOM   1385  CB  PHE B 243      -7.841  -2.832  10.505  1.00 61.33           C
ATOM   1386  CG  PHE B 243      -7.419  -3.284  11.879  1.00 59.07           C
ATOM   1387  CD1 PHE B 243      -6.284  -2.799  12.463  1.00 60.08           C
ATOM   1388  CD2 PHE B 243      -8.179  -4.187  12.585  1.00 60.00           C
ATOM   1389  CE1 PHE B 243      -5.898  -3.208  13.721  1.00 57.55           C
ATOM   1390  CE2 PHE B 243      -7.801  -4.619  13.841  1.00 58.74           C
ATOM   1391  CZ  PHE B 243      -6.653  -4.122  14.406  1.00 58.58           C
ATOM   1392  N   ASN B 244      -8.762  -3.940   7.560  1.00 69.63           N
ATOM   1393  CA  ASN B 244      -9.359  -3.717   6.229  1.00 73.15           C
ATOM   1394  C   ASN B 244     -10.168  -2.446   6.182  1.00 75.51           C
ATOM   1395  O   ASN B 244      -9.876  -1.549   5.410  1.00 80.58           O
ATOM   1396  CB  ASN B 244     -10.253  -4.880   5.849  1.00 75.25           C
ATOM   1397  CG  ASN B 244      -9.477  -6.159   5.644  1.00 75.25           C
ATOM   1398  OD1 ASN B 244      -8.304  -6.148   5.228  1.00 73.65           O
ATOM   1399  ND2 ASN B 244     -10.119  -7.279   5.969  1.00 74.37           N
ATOM   1400  N   GLN B 245     -11.172  -2.389   7.044  1.00 74.04           N
ATOM   1401  CA  GLN B 245     -11.893  -1.174   7.351  1.00 75.71           C
ATOM   1402  C   GLN B 245     -11.189  -0.446   8.465  1.00 74.58           C
ATOM   1403  O   GLN B 245     -10.427  -1.040   9.229  1.00 66.82           O
ATOM   1404  CB  GLN B 245     -13.313  -1.493   7.792  1.00 79.64           C
ATOM   1405  CG  GLN B 245     -14.241  -1.742   6.616  1.00 86.01           C
ATOM   1406  CD  GLN B 245     -15.697  -1.787   7.016  1.00 90.92           C
ATOM   1407  OE1 GLN B 245     -16.061  -2.494   7.957  1.00 90.13           O
ATOM   1408  NE2 GLN B 245     -16.544  -1.037   6.298  1.00 96.18           N
ATOM   1409  N   ALA B 246     -11.431   0.864   8.524  1.00 80.53           N
ATOM   1410  CA  ALA B 246     -10.909   1.729   9.581  1.00 79.59           C
ATOM   1411  C   ALA B 246     -11.474   1.238  10.896  1.00 78.91           C
ATOM   1412  O   ALA B 246     -12.630   0.825  10.961  1.00 78.99           O
ATOM   1413  CB  ALA B 246     -11.329   3.164   9.341  1.00 82.58           C
ATOM   1414  N   VAL B 247     -10.663   1.270  11.942  1.00 76.43           N
ATOM   1415  CA  VAL B 247     -11.135   0.892  13.262  1.00 74.75           C
ATOM   1416  C   VAL B 247     -11.635   2.157  13.952  1.00 77.85           C
ATOM   1417  O   VAL B 247     -10.852   3.083  14.179  1.00 76.84           O
ATOM   1418  CB  VAL B 247     -10.001   0.251  14.080  1.00 72.03           C
ATOM   1419  CG1 VAL B 247     -10.443  -0.034  15.506  1.00 71.13           C
ATOM   1420  CG2 VAL B 247      -9.540  -1.018  13.399  1.00 69.93           C
ATOM   1421  N   THR B 248     -12.930   2.188  14.274  1.00 79.85           N
ATOM   1422  CA  THR B 248     -13.555   3.321  14.984  1.00 84.38           C
ATOM   1423  C   THR B 248     -14.197   2.957  16.316  1.00 83.73           C
ATOM   1424  O   THR B 248     -14.588   3.829  17.072  1.00 87.34           O
ATOM   1425  CB  THR B 248     -14.694   3.929  14.150  1.00 88.61           C
ATOM   1426  OG1 THR B 248     -15.704   2.933  13.948  1.00 83.56           O
ATOM   1427  CG2 THR B 248     -14.172   4.447  12.806  1.00 89.71           C
ATOM   1428  N   THR B 249     -14.348   1.675  16.573  1.00 80.90           N
ATOM   1429  CA  THR B 249     -14.919   1.202  17.807  1.00 81.97           C
ATOM   1430  C   THR B 249     -13.810   0.467  18.541  1.00 77.34           C
ATOM   1431  O   THR B 249     -12.858   0.008  17.917  1.00 74.37           O
ATOM   1432  CB  THR B 249     -16.064   0.209  17.508  1.00 82.37           C
ATOM   1433  OG1 THR B 249     -15.619  -0.712  16.496  1.00 81.21           O
ATOM   1434  CG2 THR B 249     -17.318   0.930  17.017  1.00 84.80           C
ATOM   1435  N   SER B 250     -13.960   0.326  19.853  1.00 77.34           N
ATOM   1436  CA  SER B 250     -13.124  -0.569  20.636  1.00 75.60           C
ATOM   1437  C   SER B 250     -13.121  -1.948  20.034  1.00 75.44           C
ATOM   1438  O   SER B 250     -14.159  -2.428  19.590  1.00 77.91           O
ATOM   1439  CB  SER B 250     -13.654  -0.717  22.055  1.00 76.76           C
ATOM   1440  OG  SER B 250     -13.028   0.211  22.893  1.00 79.40           O
ATOM   1441  N   THR B 251     -11.971  -2.606  20.042  1.00 73.95           N
ATOM   1442  CA  THR B 251     -11.898  -3.951  19.498  1.00 71.86           C
ATOM   1443  C   THR B 251     -10.714  -4.726  20.047  1.00 68.64           C
ATOM   1444  O   THR B 251      -9.840  -4.189  20.700  1.00 68.84           O
ATOM   1445  CB  THR B 251     -11.889  -3.942  17.943  1.00 70.92           C
ATOM   1446  OG1 THR B 251     -11.943  -5.280  17.456  1.00 68.61           O
ATOM   1447  CG2 THR B 251     -10.655  -3.285  17.386  1.00 69.89           C
ATOM   1448  N   GLN B 252     -10.740  -6.019  19.793  1.00 66.75           N
ATOM   1449  CA  GLN B 252      -9.691  -6.919  20.191  1.00 63.75           C
ATOM   1450  C   GLN B 252      -9.150  -7.509  18.912  1.00 56.51           C
ATOM   1451  O   GLN B 252      -9.882  -7.757  17.988  1.00 53.80           O
ATOM   1452  CB  GLN B 252     -10.272  -8.000  21.083  1.00 68.19           C
ATOM   1453  CG  GLN B 252      -9.804  -7.886  22.525  1.00 76.62           C
ATOM   1454  CD  GLN B 252     -10.702  -8.588  23.547  1.00 84.97           C
ATOM   1455  OE1 GLN B 252     -11.867  -8.917  23.275  1.00 88.12           O
ATOM   1456  NE2 GLN B 252     -10.154  -8.812  24.742  1.00 87.35           N
ATOM   1457  N   TRP B 253      -7.869  -7.752  18.833  1.00 53.08           N
ATOM   1458  CA  TRP B 253      -7.370  -8.387  17.636  1.00 50.66           C
ATOM   1459  C   TRP B 253      -6.523  -9.601  17.973  1.00 49.09           C
ATOM   1460  O   TRP B 253      -5.861  -9.649  19.007  1.00 49.12           O
ATOM   1461  CB  TRP B 253      -6.621  -7.385  16.772  1.00 51.49           C
ATOM   1462  CG  TRP B 253      -5.458  -6.827  17.413  1.00 51.61           C
ATOM   1463  CD1 TRP B 253      -5.431  -5.771  18.232  1.00 54.50           C
ATOM   1464  CD2 TRP B 253      -4.116  -7.294  17.299  1.00 50.55           C
ATOM   1465  NE1 TRP B 253      -4.143  -5.526  18.654  1.00 56.52           N
ATOM   1466  CE2 TRP B 253      -3.315  -6.450  18.086  1.00 51.97           C
ATOM   1467  CE3 TRP B 253      -3.519  -8.342  16.618  1.00 48.48           C
ATOM   1468  CZ2 TRP B 253      -1.956  -6.610  18.206  1.00 51.54           C
ATOM   1469  CZ3 TRP B 253      -2.156  -8.507  16.739  1.00 50.62           C
ATOM   1470  CH2 TRP B 253      -1.387  -7.638  17.518  1.00 51.92           C
ATOM   1471  N   SER B 254      -6.542 -10.574  17.073  1.00 48.21           N
ATOM   1472  CA  SER B 254      -5.960 -11.875  17.349  1.00 48.08           C
ATOM   1473  C   SER B 254      -5.439 -12.503  16.075  1.00 46.23           C
ATOM   1474  O   SER B 254      -6.178 -12.664  15.112  1.00 47.08           O
ATOM   1475  CB  SER B 254      -7.017 -12.788  17.981  1.00 48.52           C
ATOM   1476  OG  SER B 254      -6.395 -13.948  18.460  1.00 47.10           O
ATOM   1477  N   ALA B 255      -4.163 -12.863  16.091  1.00 47.93           N
ATOM   1478  CA  ALA B 255      -3.499 -13.518  14.971  1.00 46.79           C
ATOM   1479  C   ALA B 255      -2.616 -14.663  15.490  1.00 46.96           C
ATOM   1480  O   ALA B 255      -1.402 -14.523  15.617  1.00 44.22           O
ATOM   1481  CB  ALA B 255      -2.667 -12.525  14.211  1.00 47.19           C
ATOM   1482  N   PRO B 256      -3.231 -15.820  15.752  1.00 48.11           N
ATOM   1483  CA  PRO B 256      -2.471 -16.961  16.249  1.00 46.80           C
ATOM   1484  C   PRO B 256      -1.573 -17.561  15.202  1.00 43.47           C
ATOM   1485  O   PRO B 256      -1.915 -17.580  14.036  1.00 43.45           O
ATOM   1486  CB  PRO B 256      -3.552 -17.968  16.634  1.00 49.08           C
ATOM   1487  CG  PRO B 256      -4.725 -17.576  15.836  1.00 50.28           C
ATOM   1488  CD  PRO B 256      -4.678 -16.083  15.738  1.00 48.36           C
ATOM   1489  N   LEU B 257      -0.421 -18.023  15.657  1.00 42.53           N
ATOM   1490  CA  LEU B 257       0.538 -18.712  14.843  1.00 41.71           C
ATOM   1491  C   LEU B 257       0.623 -20.114  15.380  1.00 41.94           C
ATOM   1492  O   LEU B 257       1.030 -20.302  16.504  1.00 45.50           O
ATOM   1493  CB  LEU B 257       1.912 -18.047  14.957  1.00 40.82           C
ATOM   1494  CG  LEU B 257       3.067 -18.758  14.222  1.00 40.85           C
ATOM   1495  CD1 LEU B 257       2.955 -18.616  12.718  1.00 39.03           C
ATOM   1496  CD2 LEU B 257       4.425 -18.237  14.682  1.00 41.94           C
ATOM   1497  N   ASN B 258       0.242 -21.084  14.566  1.00 42.97           N
ATOM   1498  CA  ASN B 258       0.279 -22.484  14.929  1.00 44.56           C
ATOM   1499  C   ASN B 258       1.549 -23.098  14.427  1.00 44.26           C
ATOM   1500  O   ASN B 258       1.967 -22.828  13.314  1.00 46.46           O
ATOM   1501  CB  ASN B 258      -0.927 -23.208  14.339  1.00 46.08           C
ATOM   1502  CG  ASN B 258      -2.236 -22.586  14.778  1.00 47.87           C
ATOM   1503  OD1 ASN B 258      -3.071 -22.169  13.950  1.00 49.23           O
ATOM   1504  ND2 ASN B 258      -2.389 -22.432  16.090  1.00 47.87           N
ATOM   1505  N   VAL B 259       2.147 -23.947  15.250  1.00 46.18           N
ATOM   1506  CA  VAL B 259       3.432 -24.550  14.958  1.00 46.70           C
ATOM   1507  C   VAL B 259       3.226 -26.041  14.823  1.00 46.49           C
ATOM   1508  O   VAL B 259       2.557 -26.644  15.648  1.00 51.31           O
ATOM   1509  CB  VAL B 259       4.415 -24.258  16.106  1.00 47.64           C
ATOM   1510  CG1 VAL B 259       5.750 -24.940  15.864  1.00 49.87           C
ATOM   1511  CG2 VAL B 259       4.642 -22.774  16.223  1.00 46.19           C
ATOM   1512  N   ALA B 260       3.768 -26.624  13.775  1.00 46.35           N
ATOM   1513  CA  ALA B 260       3.784 -28.078  13.629  1.00 49.85           C
ATOM   1514  C   ALA B 260       5.201 -28.505  13.279  1.00 51.47           C
ATOM   1515  O   ALA B 260       5.731 -28.152  12.223  1.00 52.63           O
ATOM   1516  CB  ALA B 260       2.794 -28.553  12.576  1.00 48.19           C
ATOM   1517  N   ILE B 261       5.820 -29.221  14.215  1.00 54.97           N
ATOM   1518  CA  ILE B 261       7.154 -29.795  14.062  1.00 57.38           C
ATOM   1519  C   ILE B 261       6.942 -31.261  13.712  1.00 59.81           C
ATOM   1520  O   ILE B 261       6.185 -31.940  14.409  1.00 63.20           O
ATOM   1521  CB  ILE B 261       7.940 -29.784  15.399  1.00 59.83           C
ATOM   1522  CG1 ILE B 261       7.822 -28.435  16.144  1.00 55.81           C
ATOM   1523  CG2 ILE B 261       9.385 -30.232  15.185  1.00 61.05           C
ATOM   1524  CD1 ILE B 261       8.743 -27.360  15.676  1.00 53.45           C
ATOM   1525  N   THR B 262       7.591 -31.770  12.673  1.00 60.03           N
ATOM   1526  CA  THR B 262       7.530 -33.218  12.395  1.00 64.59           C
ATOM   1527  C   THR B 262       8.925 -33.817  12.297  1.00 68.06           C
ATOM   1528  O   THR B 262       9.897 -33.112  12.065  1.00 64.62           O
ATOM   1529  CB  THR B 262       6.712 -33.563  11.129  1.00 63.56           C
ATOM   1530  OG1 THR B 262       7.360 -33.040   9.986  1.00 62.39           O
ATOM   1531  CG2 THR B 262       5.306 -32.955  11.175  1.00 63.58           C
ATOM   1532  N   TYR B 263       8.994 -35.133  12.488  1.00 78.73           N
ATOM   1533  CA  TYR B 263      10.221 -35.931  12.336  1.00 82.55           C
ATOM   1534  C   TYR B 263      10.052 -37.071  11.329  1.00 80.14           C
ATOM   1535  O   TYR B 263      10.818 -37.169  10.372  1.00 81.28           O
ATOM   1536  CB  TYR B 263      10.614 -36.528  13.682  1.00 89.41           C
ATOM   1537  CG  TYR B 263      10.483 -35.586  14.892  1.00 89.18           C
ATOM   1538  CD1 TYR B 263      11.531 -34.751  15.276  1.00 87.90           C
ATOM   1539  CD2 TYR B 263       9.327 -35.576  15.676  1.00 89.26           C
ATOM   1540  CE1 TYR B 263      11.427 -33.928  16.389  1.00 87.14           C
ATOM   1541  CE2 TYR B 263       9.217 -34.760  16.796  1.00 86.91           C
ATOM   1542  CZ  TYR B 263      10.267 -33.934  17.147  1.00 87.02           C
ATOM   1543  OH  TYR B 263      10.180 -33.125  18.263  1.00 85.42           O
ATOM   1544  N   ASP B 272       5.737 -36.082  16.017  1.00 83.57           N
ATOM   1545  CA  ASP B 272       5.428 -34.661  15.852  1.00 82.02           C
ATOM   1546  C   ASP B 272       5.127 -33.865  17.144  1.00 80.40           C
ATOM   1547  O   ASP B 272       4.846 -34.448  18.189  1.00 81.21           O
ATOM   1548  CB  ASP B 272       4.269 -34.473  14.855  1.00 84.27           C
ATOM   1549  CG  ASP B 272       2.893 -34.842  15.436  1.00 88.01           C
ATOM   1550  OD1 ASP B 272       2.768 -35.190  16.629  1.00 88.55           O
ATOM   1551  OD2 ASP B 272       1.908 -34.746  14.675  1.00 91.44           O
ATOM   1552  N   PHE B 273       5.183 -32.526  17.043  1.00 77.39           N
ATOM   1553  CA  PHE B 273       4.785 -31.602  18.124  1.00 73.31           C
ATOM   1554  C   PHE B 273       3.899 -30.488  17.581  1.00 66.49           C
ATOM   1555  O   PHE B 273       4.137 -29.997  16.503  1.00 66.00           O
ATOM   1556  CB  PHE B 273       6.018 -30.992  18.785  1.00 74.93           C
ATOM   1557  CG  PHE B 273       5.712 -29.847  19.714  1.00 77.80           C
ATOM   1558  CD1 PHE B 273       5.426 -30.078  21.066  1.00 80.81           C
ATOM   1559  CD2 PHE B 273       5.717 -28.529  19.248  1.00 73.58           C
ATOM   1560  CE1 PHE B 273       5.160 -29.024  21.935  1.00 79.48           C
ATOM   1561  CE2 PHE B 273       5.451 -27.470  20.114  1.00 72.52           C
ATOM   1562  CZ  PHE B 273       5.171 -27.718  21.456  1.00 77.26           C
ATOM   1563  N   ASN B 274       2.907 -30.078  18.356  1.00 63.43           N
ATOM   1564  CA  ASN B 274       1.913 -29.109  17.920  1.00 60.07           C
ATOM   1565  C   ASN B 274       1.598 -28.130  19.023  1.00 59.00           C
ATOM   1566  O   ASN B 274       1.447 -28.517  20.182  1.00 59.59           O
ATOM   1567  CB  ASN B 274       0.605 -29.801  17.518  1.00 61.28           C
ATOM   1568  CG  ASN B 274       0.723 -30.534  16.204  1.00 63.63           C
ATOM   1569  OD1 ASN B 274       0.830 -31.755  16.167  1.00 70.77           O
ATOM   1570  ND2 ASN B 274       0.763 -29.786  15.117  1.00 63.91           N
ATOM   1571  N   GLY B 275       1.510 -26.855  18.662  1.00 54.79           N
ATOM   1572  CA  GLY B 275       1.160 -25.823  19.626  1.00 55.09           C
ATOM   1573  C   GLY B 275       0.849 -24.503  18.956  1.00 51.96           C
ATOM   1574  O   GLY B 275       0.938 -24.380  17.736  1.00 49.91           O
ATOM   1575  N   SER B 276       0.506 -23.518  19.763  1.00 50.55           N
ATOM   1576  CA  SER B 276       0.064 -22.240  19.261  1.00 51.74           C
ATOM   1577  C   SER B 276       0.622 -21.059  20.034  1.00 51.47           C
ATOM   1578  O   SER B 276       0.728 -21.101  21.254  1.00 48.04           O
ATOM   1579  CB  SER B 276      -1.448 -22.155  19.352  1.00 55.65           C
ATOM   1580  OG  SER B 276      -2.048 -23.134  18.539  1.00 61.15           O
ATOM   1581  N   VAL B 277       0.963 -20.000  19.310  1.00 48.88           N
ATOM   1582  CA  VAL B 277       1.409 -18.783  19.930  1.00 49.22           C
ATOM   1583  C   VAL B 277       0.317 -17.785  19.704  1.00 47.27           C
ATOM   1584  O   VAL B 277       0.085 -17.377  18.578  1.00 47.00           O
ATOM   1585  CB  VAL B 277       2.679 -18.226  19.277  1.00 49.66           C
ATOM   1586  CG1 VAL B 277       3.078 -16.917  19.954  1.00 50.90           C
ATOM   1587  CG2 VAL B 277       3.824 -19.222  19.351  1.00 48.90           C
ATOM   1588  N   ASP B 278      -0.319 -17.362  20.772  1.00 47.50           N
ATOM   1589  CA  ASP B 278      -1.328 -16.360  20.656  1.00 50.25           C
ATOM   1590  C   ASP B 278      -0.698 -14.961  20.515  1.00 51.56           C
ATOM   1591  O   ASP B 278       0.090 -14.521  21.336  1.00 54.91           O
ATOM   1592  CB  ASP B 278      -2.240 -16.400  21.864  1.00 53.06           C
ATOM   1593  CG  ASP B 278      -3.481 -15.645  21.651  1.00 56.80           C
ATOM   1594  OD1 ASP B 278      -3.710 -15.135  20.508  1.00 58.71           O
ATOM   1595  OD2 ASP B 278      -4.224 -15.568  22.656  1.00 60.83           O
ATOM   1596  N   ILE B 279      -1.038 -14.269  19.447  1.00 52.81           N
ATOM   1597  CA  ILE B 279      -0.531 -12.935  19.222  1.00 50.96           C
ATOM   1598  C   ILE B 279      -1.735 -12.051  19.123  1.00 51.38           C
ATOM   1599  O   ILE B 279      -2.607 -12.316  18.303  1.00 55.23           O
ATOM   1600  CB  ILE B 279       0.242 -12.863  17.909  1.00 50.87           C
ATOM   1601  CG1 ILE B 279       1.414 -13.833  17.952  1.00 52.04           C
ATOM   1602  CG2 ILE B 279       0.746 -11.454  17.647  1.00 53.56           C
ATOM   1603  CD1 ILE B 279       2.196 -13.906  16.652  1.00 52.68           C
ATOM   1604  N   GLY B 280      -1.778 -10.997  19.927  1.00 49.85           N
ATOM   1605  CA  GLY B 280      -2.914 -10.105  19.910  1.00 49.96           C
ATOM   1606  C   GLY B 280      -2.917  -9.043  20.980  1.00 51.16           C
ATOM   1607  O   GLY B 280      -2.023  -8.974  21.821  1.00 53.85           O
ATOM   1608  N   GLY B 281      -3.948  -8.213  20.950  1.00 50.94           N
ATOM   1609  CA  GLY B 281      -4.137  -7.199  21.977  1.00 51.76           C
ATOM   1610  C   GLY B 281      -5.495  -6.542  21.884  1.00 52.45           C
ATOM   1611  O   GLY B 281      -6.396  -7.003  21.196  1.00 51.12           O
ATOM   1612  N   SER B 282      -5.632  -5.440  22.584  1.00 55.59           N
ATOM   1613  CA  SER B 282      -6.845  -4.672  22.547  1.00 59.04           C
ATOM   1614  C   SER B 282      -6.607  -3.232  22.085  1.00 61.69           C
ATOM   1615  O   SER B 282      -5.553  -2.650  22.336  1.00 60.48           O
ATOM   1616  CB  SER B 282      -7.423  -4.618  23.941  1.00 62.03           C
ATOM   1617  OG  SER B 282      -6.424  -4.141  24.817  1.00 64.15           O
ATOM   1618  N   ILE B 283      -7.645  -2.675  21.466  1.00 63.04           N
ATOM   1619  CA  ILE B 283      -7.694  -1.295  21.076  1.00 65.73           C
ATOM   1620  C   ILE B 283      -8.906  -0.667  21.755  1.00 67.55           C
ATOM   1621  O   ILE B 283     -10.020  -1.134  21.566  1.00 65.40           O
ATOM   1622  CB  ILE B 283      -7.823  -1.160  19.544  1.00 65.19           C
ATOM   1623  CG1 ILE B 283      -6.818  -2.057  18.852  1.00 61.53           C
ATOM   1624  CG2 ILE B 283      -7.635   0.290  19.107  1.00 68.29           C
ATOM   1625  CD1 ILE B 283      -6.836  -1.918  17.346  1.00 62.39           C
ATOM   1626  N   THR B 284      -8.649   0.400  22.523  1.00 73.43           N
ATOM   1627  CA  THR B 284      -9.631   1.149  23.346  1.00 77.89           C
ATOM   1628  C   THR B 284      -9.913   2.533  22.750  1.00 79.97           C
ATOM   1629  O   THR B 284      -9.063   3.083  22.059  1.00 78.55           O
ATOM   1630  CB  THR B 284      -9.050   1.359  24.770  1.00 80.70           C
ATOM   1631  OG1 THR B 284      -8.783   0.088  25.360  1.00 79.37           O
ATOM   1632  CG2 THR B 284      -9.993   2.156  25.696  1.00 86.77           C
ATOM   1633  N   ALA B 285     -11.096   3.083  23.041  1.00 84.86           N
ATOM   1634  CA  ALA B 285     -11.441   4.508  22.775  1.00 89.33           C
ATOM   1635  C   ALA B 285     -10.609   5.525  23.597  1.00 92.48           C
ATOM   1636  O   ALA B 285     -10.959   6.722  23.685  1.00 95.05           O
ATOM   1637  CB  ALA B 285     -12.938   4.744  23.015  1.00 91.13           C
ATOM   1638  N   GLN D 801     -23.812 -30.684  31.422  1.00 61.60           N
ATOM   1639  CA  GLN D 801     -24.906 -29.815  30.941  1.00 60.63           C
ATOM   1640  C   GLN D 801     -24.759 -29.343  29.446  1.00 55.95           C
ATOM   1641  O   GLN D 801     -25.776 -29.239  28.758  1.00 56.93           O
ATOM   1642  CB  GLN D 801     -25.163 -28.679  31.910  1.00 60.93           C
ATOM   1643  N   VAL D 802     -23.558 -29.158  28.888  1.00 52.51           N
ATOM   1644  CA  VAL D 802     -23.410 -28.828  27.428  1.00 48.66           C
ATOM   1645  C   VAL D 802     -23.591 -29.991  26.437  1.00 50.48           C
ATOM   1646  O   VAL D 802     -23.035 -31.052  26.628  1.00 51.74           O
ATOM   1647  CB  VAL D 802     -22.022 -28.247  27.073  1.00 47.75           C
ATOM   1648  CG1 VAL D 802     -21.772 -28.260  25.557  1.00 44.77           C
ATOM   1649  CG2 VAL D 802     -21.882 -26.818  27.560  1.00 48.73           C
ATOM   1650  N   GLN D 803     -24.317 -29.768  25.337  1.00 52.66           N
ATOM   1651  CA  GLN D 803     -24.612 -30.837  24.387  1.00 52.65           C
ATOM   1652  C   GLN D 803     -24.770 -30.346  22.947  1.00 50.33           C
ATOM   1653  O   GLN D 803     -25.436 -29.351  22.693  1.00 52.17           O
ATOM   1654  CB  GLN D 803     -25.874 -31.507  24.856  1.00 55.80           C
ATOM   1655  CG  GLN D 803     -25.763 -33.002  24.959  1.00 63.31           C
ATOM   1656  CD  GLN D 803     -27.007 -33.636  25.576  1.00 70.93           C
ATOM   1657  OE1 GLN D 803     -27.807 -32.966  26.232  1.00 74.47           O
ATOM   1658  NE2 GLN D 803     -27.179 -34.939  25.353  1.00 75.02           N
ATOM   1659  N   LEU D 804     -24.110 -31.024  22.013  1.00 49.26           N
ATOM   1660  CA  LEU D 804     -24.261 -30.739  20.580  1.00 47.85           C
ATOM   1661  C   LEU D 804     -24.842 -31.940  19.861  1.00 45.16           C
ATOM   1662  O   LEU D 804     -24.228 -32.971  19.777  1.00 44.56           O
ATOM   1663  CB  LEU D 804     -22.921 -30.379  19.951  1.00 47.36           C
ATOM   1664  CG  LEU D 804     -22.174 -29.198  20.568  1.00 49.92           C
ATOM   1665  CD1 LEU D 804     -20.982 -28.881  19.683  1.00 52.05           C
ATOM   1666  CD2 LEU D 804     -23.037 -27.966  20.703  1.00 50.92           C
ATOM   1667  N   GLN D 805     -26.034 -31.791  19.338  1.00 45.73           N
ATOM   1668  CA  GLN D 805     -26.755 -32.891  18.793  1.00 47.48           C
ATOM   1669  C   GLN D 805     -27.016 -32.629  17.332  1.00 42.24           C
ATOM   1670  O   GLN D 805     -27.835 -31.781  16.983  1.00 40.48           O
ATOM   1671  CB  GLN D 805     -28.054 -33.000  19.567  1.00 56.34           C
ATOM   1672  CG  GLN D 805     -29.004 -34.094  19.073  1.00 71.08           C
ATOM   1673  CD  GLN D 805     -28.429 -35.526  19.121  1.00 78.37           C
ATOM   1674  OE1 GLN D 805     -28.556 -36.228  20.135  1.00 78.72           O
ATOM   1675  NE2 GLN D 805     -27.814 -35.967  18.014  1.00 76.60           N
ATOM   1676  N   GLU D 806     -26.334 -33.348  16.456  1.00 40.60           N
ATOM   1677  CA  GLU D 806     -26.534 -33.117  15.022  1.00 38.25           C
ATOM   1678  C   GLU D 806     -27.585 -34.007  14.409  1.00 38.86           C
ATOM   1679  O   GLU D 806     -28.076 -34.929  15.030  1.00 39.73           O
ATOM   1680  CB  GLU D 806     -25.232 -33.128  14.239  1.00 39.63           C
ATOM   1681  CG  GLU D 806     -24.209 -34.173  14.592  1.00 43.29           C
ATOM   1682  CD  GLU D 806     -23.305 -33.819  15.774  1.00 43.29           C
ATOM   1683  OE1 GLU D 806     -23.519 -34.405  16.833  1.00 40.71           O
ATOM   1684  OE2 GLU D 806     -22.360 -33.032  15.644  1.00 45.76           O
ATOM   1685  N   SER D 807     -28.050 -33.638  13.226  1.00 42.58           N
ATOM   1686  CA  SER D 807     -29.068 -34.425  12.503  1.00 42.03           C
ATOM   1687  C   SER D 807     -29.173 -33.919  11.087  1.00 40.98           C
ATOM   1688  O   SER D 807     -28.545 -32.924  10.741  1.00 41.89           O
ATOM   1689  CB  SER D 807     -30.427 -34.303  13.152  1.00 43.34           C
ATOM   1690  OG  SER D 807     -30.790 -32.954  13.160  1.00 45.55           O
ATOM   1691  N   GLY D 808     -29.974 -34.594  10.274  1.00 42.88           N
ATOM   1692  CA  GLY D 808     -30.128 -34.229   8.874  1.00 42.77           C
ATOM   1693  C   GLY D 808     -29.372 -35.181   7.975  1.00 45.13           C
ATOM   1694  O   GLY D 808     -29.413 -35.046   6.743  1.00 50.69           O
ATOM   1695  N   GLY D 809     -28.696 -36.163   8.580  1.00 46.03           N
ATOM   1696  CA  GLY D 809     -28.019 -37.224   7.834  1.00 45.28           C
ATOM   1697  C   GLY D 809     -28.981 -38.017   6.963  1.00 49.32           C
ATOM   1698  O   GLY D 809     -30.218 -37.862   7.050  1.00 50.78           O
ATOM   1699  N   GLY D 810     -28.422 -38.885   6.126  1.00 47.74           N
ATOM   1700  CA  GLY D 810     -29.238 -39.780   5.333  1.00 49.79           C
ATOM   1701  C   GLY D 810     -28.474 -40.399   4.199  1.00 51.71           C
ATOM   1702  O   GLY D 810     -27.296 -40.095   3.996  1.00 50.92           O
ATOM   1703  N   LEU D 811     -29.163 -41.287   3.492  1.00 53.20           N
ATOM   1704  CA  LEU D 811     -28.619 -41.981   2.339  1.00 57.86           C
ATOM   1705  C   LEU D 811     -29.200 -41.342   1.066  1.00 57.91           C
ATOM   1706  O   LEU D 811     -30.410 -41.320   0.880  1.00 61.06           O
ATOM   1707  CB  LEU D 811     -29.007 -43.459   2.428  1.00 59.59           C
ATOM   1708  CG  LEU D 811     -28.208 -44.492   1.635  1.00 63.61           C
ATOM   1709  CD1 LEU D 811     -28.853 -45.869   1.772  1.00 67.03           C
ATOM   1710  CD2 LEU D 811     -28.098 -44.118   0.170  1.00 65.29           C
ATOM   1711  N   VAL D 812     -28.337 -40.829   0.201  1.00 55.71           N
ATOM   1712  CA  VAL D 812     -28.763 -39.958  -0.873  1.00 55.47           C
ATOM   1713  C   VAL D 812     -27.979 -40.208  -2.167  1.00 55.94           C
ATOM   1714  O   VAL D 812     -26.854 -40.669  -2.114  1.00 51.69           O
ATOM   1715  CB  VAL D 812     -28.598 -38.498  -0.414  1.00 54.34           C
ATOM   1716  CG1 VAL D 812     -27.148 -38.076  -0.492  1.00 55.96           C
ATOM   1717  CG2 VAL D 812     -29.450 -37.571  -1.232  1.00 55.63           C
ATOM   1718  N   GLN D 813     -28.605 -39.935  -3.320  1.00 58.76           N
ATOM   1719  CA  GLN D 813     -27.973 -40.130  -4.634  1.00 61.94           C
ATOM   1720  C   GLN D 813     -26.853 -39.150  -4.831  1.00 59.72           C
ATOM   1721  O   GLN D 813     -26.987 -37.972  -4.474  1.00 59.47           O
ATOM   1722  CB  GLN D 813     -28.932 -39.818  -5.786  1.00 66.41           C
ATOM   1723  CG  GLN D 813     -30.032 -40.803  -6.108  1.00 68.32           C
ATOM   1724  CD  GLN D 813     -30.759 -40.428  -7.414  1.00 73.02           C
ATOM   1725  OE1 GLN D 813     -31.994 -40.376  -7.464  1.00 76.21           O
ATOM   1726  NE2 GLN D 813     -29.992 -40.180  -8.472  1.00 72.55           N
ATOM   1727  N   ALA D 814     -25.780 -39.610  -5.466  1.00 59.62           N
ATOM   1728  CA  ALA D 814     -24.795 -38.698  -6.032  1.00 59.56           C
ATOM   1729  C   ALA D 814     -25.496 -37.575  -6.790  1.00 58.58           C
ATOM   1730  O   ALA D 814     -26.436 -37.824  -7.545  1.00 60.17           O
ATOM   1731  CB  ALA D 814     -23.858 -39.447  -6.961  1.00 64.21           C
ATOM   1732  N   GLY D 815     -25.038 -36.344  -6.576  1.00 56.34           N
ATOM   1733  CA  GLY D 815     -25.655 -35.155  -7.168  1.00 56.36           C
ATOM   1734  C   GLY D 815     -26.554 -34.456  -6.170  1.00 54.11           C
ATOM   1735  O   GLY D 815     -26.715 -33.246  -6.213  1.00 53.40           O
ATOM   1736  N   GLY D 816     -27.130 -35.222  -5.251  1.00 53.09           N
ATOM   1737  CA  GLY D 816     -28.112 -34.695  -4.341  1.00 53.39           C
ATOM   1738  C   GLY D 816     -27.576 -33.775  -3.274  1.00 52.43           C
ATOM   1739  O   GLY D 816     -26.398 -33.425  -3.271  1.00 53.52           O
ATOM   1740  N   SER D 817     -28.468 -33.397  -2.360  1.00 52.66           N
ATOM   1741  CA  SER D 817     -28.145 -32.505  -1.266  1.00 50.18           C
ATOM   1742  C   SER D 817     -28.748 -33.010   0.029  1.00 48.78           C
ATOM   1743  O   SER D 817     -29.660 -33.816   0.032  1.00 50.14           O
ATOM   1744  CB  SER D 817     -28.700 -31.105  -1.535  1.00 52.72           C
ATOM   1745  OG  SER D 817     -28.481 -30.706  -2.874  1.00 54.27           O
ATOM   1746  N   LEU D 818     -28.187 -32.521   1.125  1.00 47.84           N
ATOM   1747  CA  LEU D 818     -28.717 -32.660   2.458  1.00 45.59           C
ATOM   1748  C   LEU D 818     -28.531 -31.334   3.181  1.00 46.08           C
ATOM   1749  O   LEU D 818     -27.812 -30.442   2.709  1.00 45.90           O
ATOM   1750  CB  LEU D 818     -27.955 -33.722   3.207  1.00 46.44           C
ATOM   1751  CG  LEU D 818     -28.096 -35.154   2.694  1.00 51.03           C
ATOM   1752  CD1 LEU D 818     -27.053 -35.998   3.401  1.00 48.70           C
ATOM   1753  CD2 LEU D 818     -29.492 -35.742   2.910  1.00 51.39           C
ATOM   1754  N   ARG D 819     -29.184 -31.201   4.331  1.00 47.96           N
ATOM   1755  CA  ARG D 819     -28.954 -30.064   5.223  1.00 45.50           C
ATOM   1756  C   ARG D 819     -28.749 -30.628   6.611  1.00 41.56           C
ATOM   1757  O   ARG D 819     -29.670 -31.157   7.219  1.00 41.55           O
ATOM   1758  CB  ARG D 819     -30.148 -29.126   5.185  1.00 48.43           C
ATOM   1759  CG  ARG D 819     -30.125 -27.929   6.131  1.00 50.26           C
ATOM   1760  CD  ARG D 819     -31.460 -27.178   6.003  1.00 57.28           C
ATOM   1761  NE  ARG D 819     -31.484 -25.868   6.662  1.00 65.47           N
ATOM   1762  CZ  ARG D 819     -30.787 -24.789   6.263  1.00 68.99           C
ATOM   1763  NH1 ARG D 819     -29.970 -24.828   5.197  1.00 68.58           N
ATOM   1764  NH2 ARG D 819     -30.895 -23.657   6.951  1.00 72.20           N
ATOM   1765  N   LEU D 820     -27.528 -30.546   7.100  1.00 40.70           N
ATOM   1766  CA  LEU D 820     -27.262 -30.953   8.471  1.00 41.55           C
ATOM   1767  C   LEU D 820     -27.584 -29.811   9.434  1.00 39.34           C
ATOM   1768  O   LEU D 820     -27.402 -28.646   9.106  1.00 38.53           O
ATOM   1769  CB  LEU D 820     -25.801 -31.350   8.639  1.00 41.01           C
ATOM   1770  CG  LEU D 820     -25.210 -32.347   7.649  1.00 41.69           C
ATOM   1771  CD1 LEU D 820     -23.852 -32.808   8.163  1.00 42.21           C
ATOM   1772  CD2 LEU D 820     -26.130 -33.538   7.441  1.00 43.67           C
ATOM   1773  N   SER D 821     -28.109 -30.184  10.590  1.00 41.07           N
ATOM   1774  CA  SER D 821     -28.412 -29.282  11.683  1.00 42.39           C
ATOM   1775  C   SER D 821     -27.614 -29.690  12.869  1.00 44.51           C
ATOM   1776  O   SER D 821     -27.262 -30.853  13.032  1.00 41.75           O
ATOM   1777  CB  SER D 821     -29.860 -29.410  12.082  1.00 44.51           C
ATOM   1778  OG  SER D 821     -30.629 -28.555  11.287  1.00 49.90           O
ATOM   1779  N   CYS D 822     -27.369 -28.742  13.746  1.00 46.99           N
ATOM   1780  CA  CYS D 822     -26.719 -29.068  14.998  1.00 48.13           C
ATOM   1781  C   CYS D 822     -27.349 -28.188  16.056  1.00 47.01           C
ATOM   1782  O   CYS D 822     -27.166 -26.975  16.052  1.00 51.11           O
ATOM   1783  CB  CYS D 822     -25.203 -28.902  14.842  1.00 49.73           C
ATOM   1784  SG  CYS D 822     -24.312 -28.693  16.374  1.00 55.75           S
ATOM   1785  N   ALA D 823     -28.164 -28.801  16.908  1.00 44.11           N
ATOM   1786  CA  ALA D 823     -28.842 -28.103  17.984  1.00 45.59           C
ATOM   1787  C   ALA D 823     -27.970 -28.078  19.236  1.00 47.46           C
ATOM   1788  O   ALA D 823     -27.535 -29.122  19.722  1.00 48.89           O
ATOM   1789  CB  ALA D 823     -30.153 -28.776  18.293  1.00 45.31           C
ATOM   1790  N   ALA D 824     -27.739 -26.884  19.776  1.00 47.78           N
ATOM   1791  CA  ALA D 824     -26.852 -26.718  20.920  1.00 47.27           C
ATOM   1792  C   ALA D 824     -27.628 -26.340  22.153  1.00 48.40           C
ATOM   1793  O   ALA D 824     -28.420 -25.422  22.110  1.00 53.31           O
ATOM   1794  CB  ALA D 824     -25.823 -25.656  20.611  1.00 47.32           C
ATOM   1795  N   SER D 825     -27.422 -27.066  23.246  1.00 49.43           N
ATOM   1796  CA  SER D 825     -27.991 -26.692  24.534  1.00 51.82           C
ATOM   1797  C   SER D 825     -26.892 -26.638  25.550  1.00 49.51           C
ATOM   1798  O   SER D 825     -25.819 -27.175  25.322  1.00 47.54           O
ATOM   1799  CB  SER D 825     -29.070 -27.666  24.989  1.00 54.51           C
ATOM   1800  OG  SER D 825     -28.733 -28.986  24.631  1.00 57.51           O
ATOM   1801  N   GLY D 826     -27.167 -25.947  26.648  1.00 49.38           N
ATOM   1802  CA  GLY D 826     -26.261 -25.846  27.754  1.00 49.17           C
ATOM   1803  C   GLY D 826     -25.138 -24.875  27.511  1.00 49.45           C
ATOM   1804  O   GLY D 826     -24.234 -24.756  28.332  1.00 51.36           O
ATOM   1805  N   LEU D 827     -25.212 -24.106  26.437  1.00 49.78           N
ATOM   1806  CA  LEU D 827     -24.074 -23.290  26.016  1.00 52.01           C
ATOM   1807  C   LEU D 827     -24.469 -21.881  25.635  1.00 52.36           C
ATOM   1808  O   LEU D 827     -25.585 -21.653  25.168  1.00 50.63           O
ATOM   1809  CB  LEU D 827     -23.478 -23.961  24.799  1.00 51.97           C
ATOM   1810  CG  LEU D 827     -22.190 -23.461  24.195  1.00 49.91           C
ATOM   1811  CD1 LEU D 827     -21.020 -23.949  25.027  1.00 50.46           C
ATOM   1812  CD2 LEU D 827     -22.130 -24.017  22.788  1.00 49.54           C
ATOM   1813  N   THR D 828     -23.546 -20.940  25.800  1.00 54.97           N
ATOM   1814  CA  THR D 828     -23.784 -19.585  25.324  1.00 59.31           C
ATOM   1815  C   THR D 828     -23.440 -19.491  23.838  1.00 55.39           C
ATOM   1816  O   THR D 828     -22.504 -18.799  23.437  1.00 52.73           O
ATOM   1817  CB  THR D 828     -22.994 -18.544  26.116  1.00 64.49           C
ATOM   1818  OG1 THR D 828     -22.997 -18.914  27.486  1.00 67.53           O
ATOM   1819  CG2 THR D 828     -23.640 -17.136  25.967  1.00 69.68           C
ATOM   1820  N   PHE D 829     -24.263 -20.169  23.037  1.00 55.76           N
ATOM   1821  CA  PHE D 829     -24.174 -20.174  21.582  1.00 55.00           C
ATOM   1822  C   PHE D 829     -24.515 -18.731  21.318  1.00 59.97           C
ATOM   1823  O   PHE D 829     -25.559 -18.275  21.824  1.00 72.50           O
ATOM   1824  CB  PHE D 829     -25.333 -20.963  21.035  1.00 52.18           C
ATOM   1825  CG  PHE D 829     -25.212 -21.344  19.608  1.00 49.31           C
ATOM   1826  CD1 PHE D 829     -25.838 -20.615  18.628  1.00 49.32           C
ATOM   1827  CD2 PHE D 829     -24.559 -22.504  19.257  1.00 45.96           C
ATOM   1828  CE1 PHE D 829     -25.770 -21.019  17.314  1.00 47.70           C
ATOM   1829  CE2 PHE D 829     -24.492 -22.908  17.949  1.00 44.30           C
ATOM   1830  CZ  PHE D 829     -25.093 -22.160  16.975  1.00 44.15           C
ATOM   1831  N   ASP D 830     -23.752 -17.973  20.567  1.00 59.69           N
ATOM   1832  CA  ASP D 830     -23.923 -16.492  20.665  1.00 59.12           C
ATOM   1833  C   ASP D 830     -22.501 -16.053  20.708  1.00 55.26           C
ATOM   1834  O   ASP D 830     -22.073 -15.252  19.916  1.00 50.46           O
ATOM   1835  CB  ASP D 830     -24.570 -16.074  22.009  1.00 64.34           C
ATOM   1836  CG  ASP D 830     -25.230 -14.711  21.990  1.00 69.00           C
ATOM   1837  OD1 ASP D 830     -25.743 -14.262  20.939  1.00 74.71           O
ATOM   1838  OD2 ASP D 830     -25.272 -14.104  23.082  1.00 73.12           O
ATOM   1839  N   THR D 831     -21.765 -16.683  21.624  1.00 53.56           N
ATOM   1840  CA  THR D 831     -20.411 -16.315  21.925  1.00 55.63           C
ATOM   1841  C   THR D 831     -19.435 -17.483  21.709  1.00 52.00           C
ATOM   1842  O   THR D 831     -18.357 -17.510  22.317  1.00 53.39           O
ATOM   1843  CB  THR D 831     -20.311 -15.834  23.382  1.00 58.22           C
ATOM   1844  OG1 THR D 831     -20.584 -16.926  24.265  1.00 58.58           O
ATOM   1845  CG2 THR D 831     -21.298 -14.696  23.656  1.00 61.22           C
ATOM   1846  N   TYR D 832     -19.802 -18.433  20.847  1.00 48.78           N
ATOM   1847  CA  TYR D 832     -18.862 -19.483  20.399  1.00 47.92           C
ATOM   1848  C   TYR D 832     -18.795 -19.516  18.873  1.00 43.14           C
ATOM   1849  O   TYR D 832     -19.820 -19.394  18.185  1.00 35.72           O
ATOM   1850  CB  TYR D 832     -19.250 -20.866  20.912  1.00 46.19           C
ATOM   1851  CG  TYR D 832     -18.763 -21.193  22.301  1.00 50.23           C
ATOM   1852  CD1 TYR D 832     -19.489 -20.786  23.438  1.00 52.80           C
ATOM   1853  CD2 TYR D 832     -17.609 -21.951  22.506  1.00 49.11           C
ATOM   1854  CE1 TYR D 832     -19.048 -21.101  24.719  1.00 51.12           C
ATOM   1855  CE2 TYR D 832     -17.170 -22.267  23.786  1.00 49.60           C
ATOM   1856  CZ  TYR D 832     -17.888 -21.839  24.877  1.00 52.48           C
ATOM   1857  OH  TYR D 832     -17.443 -22.167  26.137  1.00 64.01           O
ATOM   1858  N   ALA D 833     -17.567 -19.664  18.374  1.00 42.32           N
ATOM   1859  CA  ALA D 833     -17.350 -19.955  16.967  1.00 40.99           C
ATOM   1860  C   ALA D 833     -17.685 -21.415  16.825  1.00 42.58           C
ATOM   1861  O   ALA D 833     -17.586 -22.192  17.780  1.00 41.90           O
ATOM   1862  CB  ALA D 833     -15.933 -19.708  16.556  1.00 39.52           C
ATOM   1863  N   MET D 834     -18.108 -21.777  15.623  1.00 45.45           N
ATOM   1864  CA  MET D 834     -18.651 -23.077  15.370  1.00 45.83           C
ATOM   1865  C   MET D 834     -18.033 -23.648  14.094  1.00 43.24           C
ATOM   1866  O   MET D 834     -17.704 -22.906  13.177  1.00 43.71           O
ATOM   1867  CB  MET D 834     -20.152 -22.917  15.230  1.00 49.77           C
ATOM   1868  CG  MET D 834     -20.950 -24.004  15.922  1.00 56.40           C
ATOM   1869  SD  MET D 834     -20.807 -24.042  17.706  1.00 51.66           S
ATOM   1870  CE  MET D 834     -21.268 -22.344  17.916  1.00 62.35           C
ATOM   1871  N   GLY D 835     -17.926 -24.971  14.028  1.00 40.52           N
ATOM   1872  CA  GLY D 835     -17.383 -25.634  12.847  1.00 37.05           C
ATOM   1873  C   GLY D 835     -18.026 -26.982  12.532  1.00 37.52           C
ATOM   1874  O   GLY D 835     -18.698 -27.618  13.377  1.00 36.08           O
ATOM   1875  N   TRP D 836     -17.792 -27.433  11.306  1.00 36.16           N
ATOM   1876  CA  TRP D 836     -18.161 -28.763  10.893  1.00 37.32           C
ATOM   1877  C   TRP D 836     -16.913 -29.540  10.536  1.00 38.44           C
ATOM   1878  O   TRP D 836     -16.077 -29.075   9.797  1.00 38.86           O
ATOM   1879  CB  TRP D 836     -19.096 -28.709   9.695  1.00 37.06           C
ATOM   1880  CG  TRP D 836     -20.507 -28.284  10.029  1.00 37.10           C
ATOM   1881  CD1 TRP D 836     -21.035 -27.054   9.848  1.00 39.77           C
ATOM   1882  CD2 TRP D 836     -21.556 -29.089  10.563  1.00 38.22           C
ATOM   1883  NE1 TRP D 836     -22.346 -27.027  10.231  1.00 41.07           N
ATOM   1884  CE2 TRP D 836     -22.697 -28.266  10.682  1.00 38.98           C
ATOM   1885  CE3 TRP D 836     -21.647 -30.425  10.955  1.00 39.59           C
ATOM   1886  CZ2 TRP D 836     -23.900 -28.718  11.197  1.00 38.37           C
ATOM   1887  CZ3 TRP D 836     -22.850 -30.883  11.454  1.00 38.38           C
ATOM   1888  CH2 TRP D 836     -23.967 -30.031  11.561  1.00 38.43           C
ATOM   1889  N   PHE D 837     -16.811 -30.755  11.053  1.00 42.62           N
ATOM   1890  CA  PHE D 837     -15.703 -31.648  10.729  1.00 42.58           C
ATOM   1891  C   PHE D 837     -16.330 -32.889  10.181  1.00 40.04           C
ATOM   1892  O   PHE D 837     -17.523 -33.072  10.303  1.00 38.04           O
ATOM   1893  CB  PHE D 837     -14.872 -31.958  11.979  1.00 42.59           C
ATOM   1894  CG  PHE D 837     -14.036 -30.797  12.441  1.00 43.85           C
ATOM   1895  CD1 PHE D 837     -14.608 -29.758  13.169  1.00 47.11           C
ATOM   1896  CD2 PHE D 837     -12.711 -30.727  12.135  1.00 44.16           C
ATOM   1897  CE1 PHE D 837     -13.848 -28.668  13.580  1.00 47.19           C
ATOM   1898  CE2 PHE D 837     -11.941 -29.652  12.544  1.00 47.56           C
ATOM   1899  CZ  PHE D 837     -12.504 -28.623  13.272  1.00 48.11           C
ATOM   1900  N   ARG D 838     -15.536 -33.759   9.580  1.00 40.05           N
ATOM   1901  CA  ARG D 838     -16.077 -35.063   9.225  1.00 39.33           C
ATOM   1902  C   ARG D 838     -15.042 -36.146   9.330  1.00 39.93           C
ATOM   1903  O   ARG D 838     -13.837 -35.879   9.295  1.00 37.87           O
ATOM   1904  CB  ARG D 838     -16.646 -35.020   7.815  1.00 40.25           C
ATOM   1905  CG  ARG D 838     -15.644 -35.296   6.706  1.00 42.13           C
ATOM   1906  CD  ARG D 838     -16.247 -34.945   5.354  1.00 41.67           C
ATOM   1907  NE  ARG D 838     -15.236 -35.086   4.326  1.00 45.79           N
ATOM   1908  CZ  ARG D 838     -15.418 -34.870   3.025  1.00 48.93           C
ATOM   1909  NH1 ARG D 838     -16.591 -34.474   2.570  1.00 49.34           N
ATOM   1910  NH2 ARG D 838     -14.398 -35.038   2.176  1.00 50.37           N
ATOM   1911  N   GLN D 839     -15.519 -37.380   9.424  1.00 43.33           N
ATOM   1912  CA  GLN D 839     -14.634 -38.551   9.483  1.00 47.64           C
ATOM   1913  C   GLN D 839     -15.229 -39.751   8.836  1.00 48.17           C
ATOM   1914  O   GLN D 839     -16.304 -40.180   9.224  1.00 50.46           O
ATOM   1915  CB  GLN D 839     -14.309 -38.923  10.913  1.00 48.12           C
ATOM   1916  CG  GLN D 839     -13.399 -40.133  10.969  1.00 55.79           C
ATOM   1917  CD  GLN D 839     -12.257 -39.915  11.911  1.00 61.29           C
ATOM   1918  OE1 GLN D 839     -12.444 -39.366  12.994  1.00 66.08           O
ATOM   1919  NE2 GLN D 839     -11.047 -40.274  11.479  1.00 63.16           N
ATOM   1920  N   ALA D 840     -14.502 -40.319   7.887  1.00 51.55           N
ATOM   1921  CA  ALA D 840     -14.882 -41.594   7.287  1.00 55.90           C
ATOM   1922  C   ALA D 840     -14.039 -42.695   7.925  1.00 61.45           C
ATOM   1923  O   ALA D 840     -12.902 -42.449   8.321  1.00 62.21           O
ATOM   1924  CB  ALA D 840     -14.687 -41.573   5.782  1.00 55.43           C
ATOM   1925  N   PRO D 841     -14.589 -43.925   8.021  1.00 66.70           N
ATOM   1926  CA  PRO D 841     -13.872 -44.947   8.807  1.00 69.35           C
ATOM   1927  C   PRO D 841     -12.477 -45.216   8.268  1.00 72.45           C
ATOM   1928  O   PRO D 841     -12.298 -45.380   7.063  1.00 69.69           O
ATOM   1929  CB  PRO D 841     -14.768 -46.183   8.683  1.00 72.34           C
ATOM   1930  CG  PRO D 841     -16.107 -45.654   8.218  1.00 68.89           C
ATOM   1931  CD  PRO D 841     -15.775 -44.489   7.344  1.00 64.80           C
ATOM   1932  N   GLY D 842     -11.492 -45.183   9.163  1.00 78.74           N
ATOM   1933  CA  GLY D 842     -10.100 -45.451   8.813  1.00 81.61           C
ATOM   1934  C   GLY D 842      -9.429 -44.398   7.953  1.00 81.34           C
ATOM   1935  O   GLY D 842      -8.360 -44.651   7.401  1.00 79.73           O
ATOM   1936  N   LYS D 843     -10.058 -43.230   7.814  1.00 78.92           N
ATOM   1937  CA  LYS D 843      -9.400 -42.072   7.211  1.00 78.90           C
ATOM   1938  C   LYS D 843      -9.171 -41.100   8.328  1.00 72.31           C
ATOM   1939  O   LYS D 843      -9.781 -41.226   9.368  1.00 71.25           O
ATOM   1940  CB  LYS D 843     -10.226 -41.446   6.089  1.00 79.80           C
ATOM   1941  CG  LYS D 843      -9.960 -42.104   4.739  1.00 88.59           C
ATOM   1942  CD  LYS D 843     -10.336 -41.285   3.496  1.00 94.72           C
ATOM   1943  CE  LYS D 843     -11.786 -40.749   3.421  1.00 95.39           C
ATOM   1944  NZ  LYS D 843     -12.753 -41.685   2.765  1.00 97.10           N
ATOM   1945  N   LYS D 844      -8.251 -40.169   8.136  1.00 73.48           N
ATOM   1946  CA  LYS D 844      -7.991 -39.142   9.132  1.00 74.31           C
ATOM   1947  C   LYS D 844      -9.137 -38.135   9.128  1.00 67.10           C
ATOM   1948  O   LYS D 844      -9.764 -37.866   8.099  1.00 61.20           O
ATOM   1949  CB  LYS D 844      -6.664 -38.444   8.841  1.00 83.32           C
ATOM   1950  CG  LYS D 844      -6.205 -37.470   9.921  1.00 91.03           C
ATOM   1951  CD  LYS D 844      -4.897 -37.852  10.610  1.00103.58           C
ATOM   1952  CE  LYS D 844      -3.778 -38.259   9.650  1.00109.56           C
ATOM   1953  NZ  LYS D 844      -3.675 -37.283   8.525  1.00113.03           N
ATOM   1954  N   ARG D 845      -9.434 -37.609  10.302  1.00 66.66           N
ATOM   1955  CA  ARG D 845     -10.421 -36.540  10.449  1.00 64.60           C
ATOM   1956  C   ARG D 845     -10.119 -35.343   9.532  1.00 61.24           C
ATOM   1957  O   ARG D 845      -8.948 -35.015   9.317  1.00 62.52           O
ATOM   1958  CB  ARG D 845     -10.454 -36.081  11.897  1.00 64.95           C
ATOM   1959  CG  ARG D 845     -11.714 -35.345  12.240  1.00 67.20           C
ATOM   1960  CD  ARG D 845     -11.677 -34.966  13.687  1.00 71.54           C
ATOM   1961  NE  ARG D 845     -10.590 -34.036  13.899  1.00 76.70           N
ATOM   1962  CZ  ARG D 845     -10.037 -33.791  15.075  1.00 85.12           C
ATOM   1963  NH1 ARG D 845     -10.479 -34.410  16.166  1.00 84.31           N
ATOM   1964  NH2 ARG D 845      -9.042 -32.910  15.160  1.00 91.69           N
ATOM   1965  N   GLU D 846     -11.186 -34.719   9.016  1.00 56.58           N
ATOM   1966  CA  GLU D 846     -11.139 -33.644   8.021  1.00 55.11           C
ATOM   1967  C   GLU D 846     -12.000 -32.452   8.459  1.00 48.64           C
ATOM   1968  O   GLU D 846     -13.187 -32.606   8.798  1.00 46.29           O
ATOM   1969  CB  GLU D 846     -11.690 -34.111   6.662  1.00 59.04           C
ATOM   1970  CG  GLU D 846     -10.730 -34.781   5.698  1.00 68.16           C
ATOM   1971  CD  GLU D 846     -11.363 -35.051   4.324  1.00 78.65           C
ATOM   1972  OE1 GLU D 846     -12.431 -35.721   4.241  1.00 81.07           O
ATOM   1973  OE2 GLU D 846     -10.769 -34.627   3.307  1.00 90.94           O
ATOM   1974  N   TYR D 847     -11.393 -31.274   8.416  1.00 46.51           N
ATOM   1975  CA  TYR D 847     -12.068 -30.016   8.661  1.00 43.85           C
ATOM   1976  C   TYR D 847     -12.921 -29.685   7.446  1.00 44.34           C
ATOM   1977  O   TYR D 847     -12.503 -29.914   6.309  1.00 45.24           O
ATOM   1978  CB  TYR D 847     -11.018 -28.937   8.883  1.00 46.78           C
ATOM   1979  CG  TYR D 847     -11.458 -27.506   8.620  1.00 49.87           C
ATOM   1980  CD1 TYR D 847     -12.504 -26.936   9.349  1.00 49.78           C
ATOM   1981  CD2 TYR D 847     -10.821 -26.711   7.658  1.00 49.48           C
ATOM   1982  CE1 TYR D 847     -12.907 -25.626   9.128  1.00 49.07           C
ATOM   1983  CE2 TYR D 847     -11.225 -25.408   7.440  1.00 48.43           C
ATOM   1984  CZ  TYR D 847     -12.262 -24.874   8.187  1.00 48.86           C
ATOM   1985  OH  TYR D 847     -12.668 -23.579   8.025  1.00 50.26           O
ATOM   1986  N   VAL D 848     -14.128 -29.187   7.671  1.00 40.41           N
ATOM   1987  CA  VAL D 848     -15.009 -28.905   6.555  1.00 41.52           C
ATOM   1988  C   VAL D 848     -15.301 -27.425   6.424  1.00 42.44           C
ATOM   1989  O   VAL D 848     -15.063 -26.834   5.365  1.00 40.99           O
ATOM   1990  CB  VAL D 848     -16.336 -29.670   6.653  1.00 41.24           C
ATOM   1991  CG1 VAL D 848     -17.238 -29.327   5.469  1.00 41.02           C
ATOM   1992  CG2 VAL D 848     -16.070 -31.172   6.707  1.00 41.49           C
ATOM   1993  N   ALA D 849     -15.811 -26.832   7.495  1.00 42.00           N
ATOM   1994  CA  ALA D 849     -16.094 -25.415   7.498  1.00 41.57           C
ATOM   1995  C   ALA D 849     -16.197 -24.876   8.903  1.00 42.41           C
ATOM   1996  O   ALA D 849     -16.351 -25.626   9.859  1.00 37.82           O
ATOM   1997  CB  ALA D 849     -17.374 -25.145   6.738  1.00 42.00           C
ATOM   1998  N   ALA D 850     -16.112 -23.548   9.012  1.00 46.40           N
ATOM   1999  CA  ALA D 850     -16.326 -22.842  10.287  1.00 43.75           C
ATOM   2000  C   ALA D 850     -17.001 -21.486  10.098  1.00 43.84           C
ATOM   2001  O   ALA D 850     -17.124 -20.979   8.981  1.00 45.19           O
ATOM   2002  CB  ALA D 850     -15.008 -22.685  11.021  1.00 44.40           C
ATOM   2003  N   ILE D 851     -17.422 -20.899  11.212  1.00 44.61           N
ATOM   2004  CA  ILE D 851     -18.199 -19.673  11.197  1.00 44.94           C
ATOM   2005  C   ILE D 851     -18.033 -18.880  12.485  1.00 43.21           C
ATOM   2006  O   ILE D 851     -17.976 -19.456  13.584  1.00 44.91           O
ATOM   2007  CB  ILE D 851     -19.681 -20.015  11.021  1.00 45.80           C
ATOM   2008  CG1 ILE D 851     -20.530 -18.757  10.871  1.00 45.24           C
ATOM   2009  CG2 ILE D 851     -20.176 -20.827  12.216  1.00 46.55           C
ATOM   2010  CD1 ILE D 851     -21.888 -19.068  10.278  1.00 45.91           C
ATOM   2011  N   SER D 852     -17.995 -17.555  12.334  1.00 44.76           N
ATOM   2012  CA  SER D 852     -17.857 -16.582  13.456  1.00 44.54           C
ATOM   2013  C   SER D 852     -19.110 -16.544  14.298  1.00 42.13           C
ATOM   2014  O   SER D 852     -20.131 -17.054  13.901  1.00 43.61           O
ATOM   2015  CB  SER D 852     -17.593 -15.191  12.910  1.00 45.99           C
ATOM   2016  OG  SER D 852     -18.635 -14.779  12.017  1.00 47.16           O
ATOM   2017  N   TRP D 853     -19.010 -15.974  15.478  1.00 43.12           N
ATOM   2018  CA  TRP D 853     -20.139 -15.889  16.409  1.00 45.79           C
ATOM   2019  C   TRP D 853     -21.473 -15.509  15.744  1.00 51.03           C
ATOM   2020  O   TRP D 853     -22.490 -16.083  16.094  1.00 51.56           O
ATOM   2021  CB  TRP D 853     -19.827 -14.851  17.474  1.00 45.98           C
ATOM   2022  CG  TRP D 853     -18.719 -15.206  18.419  1.00 47.06           C
ATOM   2023  CD1 TRP D 853     -17.871 -16.290  18.354  1.00 46.18           C
ATOM   2024  CD2 TRP D 853     -18.332 -14.472  19.590  1.00 50.65           C
ATOM   2025  NE1 TRP D 853     -16.989 -16.277  19.421  1.00 47.91           N
ATOM   2026  CE2 TRP D 853     -17.238 -15.171  20.189  1.00 50.44           C
ATOM   2027  CE3 TRP D 853     -18.805 -13.302  20.201  1.00 50.80           C
ATOM   2028  CZ2 TRP D 853     -16.608 -14.728  21.368  1.00 53.54           C
ATOM   2029  CZ3 TRP D 853     -18.172 -12.857  21.362  1.00 54.69           C
ATOM   2030  CH2 TRP D 853     -17.081 -13.575  21.940  1.00 54.75           C
ATOM   2031  N   THR D 854     -21.443 -14.575  14.778  1.00 57.13           N
ATOM   2032  CA  THR D 854     -22.638 -13.863  14.282  1.00 62.27           C
ATOM   2033  C   THR D 854     -23.360 -14.311  12.991  1.00 66.62           C
ATOM   2034  O   THR D 854     -24.471 -13.830  12.756  1.00 80.04           O
ATOM   2035  CB  THR D 854     -22.338 -12.349  14.125  1.00 67.76           C
ATOM   2036  OG1 THR D 854     -21.676 -11.883  15.303  1.00 69.12           O
ATOM   2037  CG2 THR D 854     -23.617 -11.481  13.865  1.00 74.43           C
ATOM   2038  N   GLY D 855     -22.813 -15.136  12.104  1.00 60.24           N
ATOM   2039  CA  GLY D 855     -21.456 -15.170  11.721  1.00 56.18           C
ATOM   2040  C   GLY D 855     -21.433 -14.464  10.371  1.00 56.46           C
ATOM   2041  O   GLY D 855     -21.901 -14.956   9.344  1.00 51.30           O
ATOM   2042  N   ILE D 856     -20.905 -13.264  10.406  1.00 60.01           N
ATOM   2043  CA  ILE D 856     -20.725 -12.480   9.222  1.00 64.80           C
ATOM   2044  C   ILE D 856     -19.415 -12.928   8.533  1.00 62.05           C
ATOM   2045  O   ILE D 856     -19.139 -12.558   7.405  1.00 60.10           O
ATOM   2046  CB  ILE D 856     -20.811 -10.971   9.599  1.00 72.33           C
ATOM   2047  CG1 ILE D 856     -21.262 -10.146   8.374  1.00 81.29           C
ATOM   2048  CG2 ILE D 856     -19.528 -10.466  10.280  1.00 68.81           C
ATOM   2049  CD1 ILE D 856     -22.227  -9.004   8.688  1.00 87.92           C
ATOM   2050  N   SER D 857     -18.646 -13.772   9.218  1.00 57.32           N
ATOM   2051  CA  SER D 857     -17.486 -14.449   8.639  1.00 53.73           C
ATOM   2052  C   SER D 857     -17.677 -15.975   8.548  1.00 50.03           C
ATOM   2053  O   SER D 857     -18.003 -16.641   9.521  1.00 44.11           O
ATOM   2054  CB  SER D 857     -16.234 -14.160   9.481  1.00 53.73           C
ATOM   2055  OG  SER D 857     -15.454 -13.103   8.956  1.00 55.03           O
ATOM   2056  N   THR D 858     -17.452 -16.516   7.357  1.00 51.43           N
ATOM   2057  CA  THR D 858     -17.517 -17.956   7.146  1.00 51.16           C
ATOM   2058  C   THR D 858     -16.243 -18.407   6.469  1.00 50.49           C
ATOM   2059  O   THR D 858     -15.589 -17.604   5.829  1.00 54.23           O
ATOM   2060  CB  THR D 858     -18.733 -18.379   6.322  1.00 51.57           C
ATOM   2061  OG1 THR D 858     -18.729 -17.720   5.048  1.00 53.71           O
ATOM   2062  CG2 THR D 858     -20.006 -18.058   7.093  1.00 50.54           C
ATOM   2063  N   TYR D 859     -15.879 -19.670   6.684  1.00 46.17           N
ATOM   2064  CA  TYR D 859     -14.562 -20.200   6.337  1.00 44.51           C
ATOM   2065  C   TYR D 859     -14.744 -21.635   5.835  1.00 44.07           C
ATOM   2066  O   TYR D 859     -15.507 -22.427   6.431  1.00 43.00           O
ATOM   2067  CB  TYR D 859     -13.634 -20.191   7.568  1.00 44.21           C
ATOM   2068  CG  TYR D 859     -13.354 -18.849   8.238  1.00 45.18           C
ATOM   2069  CD1 TYR D 859     -12.351 -18.007   7.774  1.00 47.50           C
ATOM   2070  CD2 TYR D 859     -14.072 -18.441   9.369  1.00 45.93           C
ATOM   2071  CE1 TYR D 859     -12.092 -16.776   8.385  1.00 48.79           C
ATOM   2072  CE2 TYR D 859     -13.808 -17.215   9.994  1.00 46.12           C
ATOM   2073  CZ  TYR D 859     -12.821 -16.395   9.493  1.00 46.91           C
ATOM   2074  OH  TYR D 859     -12.555 -15.209  10.110  1.00 47.61           O
ATOM   2075  N   TYR D 860     -14.062 -21.988   4.745  1.00 45.56           N
ATOM   2076  CA  TYR D 860     -14.291 -23.286   4.103  1.00 45.81           C
ATOM   2077  C   TYR D 860     -13.048 -24.024   3.728  1.00 47.33           C
ATOM   2078  O   TYR D 860     -12.126 -23.458   3.173  1.00 50.89           O
ATOM   2079  CB  TYR D 860     -15.122 -23.099   2.827  1.00 47.48           C
ATOM   2080  CG  TYR D 860     -16.505 -22.566   3.094  1.00 46.09           C
ATOM   2081  CD1 TYR D 860     -17.505 -23.398   3.569  1.00 45.36           C
ATOM   2082  CD2 TYR D 860     -16.805 -21.226   2.879  1.00 46.83           C
ATOM   2083  CE1 TYR D 860     -18.777 -22.910   3.805  1.00 47.76           C
ATOM   2084  CE2 TYR D 860     -18.067 -20.727   3.105  1.00 47.43           C
ATOM   2085  CZ  TYR D 860     -19.048 -21.567   3.569  1.00 47.68           C
ATOM   2086  OH  TYR D 860     -20.304 -21.072   3.784  1.00 48.34           O
ATOM   2087  N   ALA D 861     -13.057 -25.328   3.955  1.00 50.36           N
ATOM   2088  CA  ALA D 861     -11.994 -26.217   3.450  1.00 51.49           C
ATOM   2089  C   ALA D 861     -12.103 -26.427   1.929  1.00 55.39           C
ATOM   2090  O   ALA D 861     -13.182 -26.313   1.387  1.00 55.83           O
ATOM   2091  CB  ALA D 861     -12.087 -27.532   4.186  1.00 49.14           C
ATOM   2092  N   ASP D 862     -10.994 -26.707   1.246  1.00 63.78           N
ATOM   2093  CA  ASP D 862     -11.001 -27.002  -0.200  1.00 70.43           C
ATOM   2094  C   ASP D 862     -12.178 -27.878  -0.632  1.00 69.13           C
ATOM   2095  O   ASP D 862     -12.827 -27.662  -1.656  1.00 66.08           O
ATOM   2096  CB  ASP D 862      -9.747 -27.794  -0.562  1.00 79.80           C
ATOM   2097  CG  ASP D 862      -8.519 -26.951  -0.642  1.00 87.47           C
ATOM   2098  OD1 ASP D 862      -8.493 -25.893   0.029  1.00 89.69           O
ATOM   2099  OD2 ASP D 862      -7.587 -27.378  -1.376  1.00 91.31           O
ATOM   2100  N   ILE D 863     -12.378 -28.902   0.177  1.00 71.68           N
ATOM   2101  CA  ILE D 863     -13.393 -29.939   0.028  1.00 71.03           C
ATOM   2102  C   ILE D 863     -14.806 -29.351  -0.091  1.00 68.79           C
ATOM   2103  O   ILE D 863     -15.662 -29.958  -0.717  1.00 69.58           O
ATOM   2104  CB  ILE D 863     -13.244 -30.904   1.247  1.00 74.08           C
ATOM   2105  CG1 ILE D 863     -12.014 -31.819   1.051  1.00 84.08           C
ATOM   2106  CG2 ILE D 863     -14.487 -31.704   1.538  1.00 77.59           C
ATOM   2107  CD1 ILE D 863     -10.677 -31.223   1.545  1.00 89.52           C
ATOM   2108  N   ALA D 864     -15.047 -28.176   0.502  1.00 65.17           N
ATOM   2109  CA  ALA D 864     -16.387 -27.577   0.573  1.00 60.48           C
ATOM   2110  C   ALA D 864     -16.665 -26.431  -0.393  1.00 60.14           C
ATOM   2111  O   ALA D 864     -17.816 -26.197  -0.778  1.00 59.18           O
ATOM   2112  CB  ALA D 864     -16.665 -27.115   1.996  1.00 57.35           C
ATOM   2113  N   LYS D 865     -15.621 -25.702  -0.750  1.00 63.75           N
ATOM   2114  CA  LYS D 865     -15.733 -24.491  -1.590  1.00 64.56           C
ATOM   2115  C   LYS D 865     -16.678 -24.692  -2.747  1.00 62.63           C
ATOM   2116  O   LYS D 865     -16.461 -25.604  -3.526  1.00 60.03           O
ATOM   2117  CB  LYS D 865     -14.378 -24.101  -2.198  1.00 68.77           C
ATOM   2118  CG  LYS D 865     -13.365 -23.628  -1.182  1.00 70.71           C
ATOM   2119  CD  LYS D 865     -12.373 -22.693  -1.849  1.00 76.50           C
ATOM   2120  CE  LYS D 865     -11.785 -21.668  -0.892  1.00 80.48           C
ATOM   2121  NZ  LYS D 865     -10.884 -22.273   0.126  1.00 78.73           N
ATOM   2122  N   GLY D 866     -17.715 -23.857  -2.834  1.00 62.06           N
ATOM   2123  CA  GLY D 866     -18.642 -23.864  -3.957  1.00 62.63           C
ATOM   2124  C   GLY D 866     -19.752 -24.908  -3.886  1.00 63.93           C
ATOM   2125  O   GLY D 866     -20.605 -24.959  -4.770  1.00 69.19           O
ATOM   2126  N   ARG D 867     -19.745 -25.763  -2.864  1.00 57.58           N
ATOM   2127  CA  ARG D 867     -20.716 -26.851  -2.773  1.00 53.34           C
ATOM   2128  C   ARG D 867     -21.487 -26.757  -1.506  1.00 50.24           C
ATOM   2129  O   ARG D 867     -22.694 -27.013  -1.503  1.00 51.07           O
ATOM   2130  CB  ARG D 867     -20.017 -28.220  -2.781  1.00 52.91           C
ATOM   2131  CG  ARG D 867     -19.346 -28.594  -4.094  1.00 54.60           C
ATOM   2132  CD  ARG D 867     -19.066 -30.085  -4.157  1.00 55.56           C
ATOM   2133  NE  ARG D 867     -18.181 -30.520  -3.067  1.00 54.39           N
ATOM   2134  CZ  ARG D 867     -18.221 -31.718  -2.474  1.00 52.99           C
ATOM   2135  NH1 ARG D 867     -19.133 -32.627  -2.816  1.00 54.54           N
ATOM   2136  NH2 ARG D 867     -17.362 -32.005  -1.503  1.00 50.05           N
ATOM   2137  N   PHE D 868     -20.775 -26.461  -0.409  1.00 49.20           N
ATOM   2138  CA  PHE D 868     -21.372 -26.405   0.918  1.00 47.67           C
ATOM   2139  C   PHE D 868     -21.459 -24.971   1.462  1.00 47.77           C
ATOM   2140  O   PHE D 868     -20.640 -24.100   1.132  1.00 50.50           O
ATOM   2141  CB  PHE D 868     -20.607 -27.257   1.935  1.00 46.35           C
ATOM   2142  CG  PHE D 868     -20.364 -28.692   1.518  1.00 47.49           C
ATOM   2143  CD1 PHE D 868     -21.007 -29.281   0.434  1.00 50.29           C
ATOM   2144  CD2 PHE D 868     -19.496 -29.473   2.260  1.00 45.58           C
ATOM   2145  CE1 PHE D 868     -20.749 -30.599   0.067  1.00 50.40           C
ATOM   2146  CE2 PHE D 868     -19.247 -30.784   1.914  1.00 46.19           C
ATOM   2147  CZ  PHE D 868     -19.869 -31.351   0.815  1.00 49.29           C
ATOM   2148  N   THR D 869     -22.454 -24.752   2.313  1.00 44.92           N
ATOM   2149  CA  THR D 869     -22.654 -23.472   2.951  1.00 46.33           C
ATOM   2150  C   THR D 869     -22.927 -23.624   4.426  1.00 45.01           C
ATOM   2151  O   THR D 869     -23.854 -24.347   4.821  1.00 49.57           O
ATOM   2152  CB  THR D 869     -23.839 -22.740   2.355  1.00 47.08           C
ATOM   2153  OG1 THR D 869     -23.653 -22.645   0.950  1.00 52.67           O
ATOM   2154  CG2 THR D 869     -23.939 -21.357   2.947  1.00 47.45           C
ATOM   2155  N   ILE D 870     -22.120 -22.945   5.231  1.00 41.26           N
ATOM   2156  CA  ILE D 870     -22.268 -22.986   6.675  1.00 39.71           C
ATOM   2157  C   ILE D 870     -22.999 -21.707   7.101  1.00 42.00           C
ATOM   2158  O   ILE D 870     -22.811 -20.644   6.495  1.00 42.04           O
ATOM   2159  CB  ILE D 870     -20.908 -23.136   7.381  1.00 36.84           C
ATOM   2160  CG1 ILE D 870     -21.098 -23.425   8.850  1.00 35.51           C
ATOM   2161  CG2 ILE D 870     -20.055 -21.894   7.217  1.00 40.33           C
ATOM   2162  CD1 ILE D 870     -19.798 -23.700   9.567  1.00 36.84           C
ATOM   2163  N   SER D 871     -23.859 -21.828   8.111  1.00 39.86           N
ATOM   2164  CA  SER D 871     -24.630 -20.703   8.582  1.00 41.27           C
ATOM   2165  C   SER D 871     -25.206 -21.059   9.937  1.00 42.20           C
ATOM   2166  O   SER D 871     -25.118 -22.212  10.339  1.00 40.88           O
ATOM   2167  CB  SER D 871     -25.761 -20.414   7.613  1.00 42.04           C
ATOM   2168  OG  SER D 871     -26.698 -21.463   7.684  1.00 43.79           O
ATOM   2169  N   ARG D 872     -25.794 -20.069  10.620  1.00 44.04           N
ATOM   2170  CA  ARG D 872     -26.288 -20.257  11.966  1.00 44.72           C
ATOM   2171  C   ARG D 872     -27.426 -19.341  12.322  1.00 49.89           C
ATOM   2172  O   ARG D 872     -27.501 -18.204  11.866  1.00 53.34           O
ATOM   2173  CB  ARG D 872     -25.171 -20.048  12.983  1.00 45.22           C
ATOM   2174  CG  ARG D 872     -24.530 -18.675  12.952  1.00 46.41           C
ATOM   2175  CD  ARG D 872     -23.238 -18.658  13.763  1.00 46.45           C
ATOM   2176  NE  ARG D 872     -23.448 -18.952  15.182  1.00 45.55           N
ATOM   2177  CZ  ARG D 872     -22.474 -19.133  16.075  1.00 44.55           C
ATOM   2178  NH1 ARG D 872     -21.192 -19.065  15.723  1.00 41.40           N
ATOM   2179  NH2 ARG D 872     -22.794 -19.377  17.346  1.00 48.45           N
ATOM   2180  N   ASP D 873     -28.304 -19.853  13.178  1.00 50.78           N
ATOM   2181  CA  ASP D 873     -29.438 -19.110  13.654  1.00 52.61           C
ATOM   2182  C   ASP D 873     -29.337 -19.011  15.170  1.00 50.94           C
ATOM   2183  O   ASP D 873     -29.710 -19.910  15.875  1.00 49.31           O
ATOM   2184  CB  ASP D 873     -30.700 -19.824  13.227  1.00 55.23           C
ATOM   2185  CG  ASP D 873     -31.934 -19.060  13.563  1.00 60.78           C
ATOM   2186  OD1 ASP D 873     -31.884 -18.291  14.552  1.00 64.76           O
ATOM   2187  OD2 ASP D 873     -32.947 -19.250  12.848  1.00 62.72           O
ATOM   2188  N   ASN D 874     -28.799 -17.903  15.653  1.00 51.17           N
ATOM   2189  CA  ASN D 874     -28.485 -17.780  17.056  1.00 50.99           C
ATOM   2190  C   ASN D 874     -29.711 -17.760  17.985  1.00 55.93           C
ATOM   2191  O   ASN D 874     -29.610 -18.162  19.140  1.00 57.90           O
ATOM   2192  CB  ASN D 874     -27.595 -16.567  17.279  1.00 49.85           C
ATOM   2193  CG  ASN D 874     -26.169 -16.805  16.815  1.00 48.49           C
ATOM   2194  OD1 ASN D 874     -25.763 -17.926  16.549  1.00 44.60           O
ATOM   2195  ND2 ASN D 874     -25.401 -15.739  16.713  1.00 51.05           N
ATOM   2196  N   ALA D 875     -30.859 -17.318  17.483  1.00 58.07           N
ATOM   2197  CA  ALA D 875     -32.109 -17.382  18.237  1.00 59.74           C
ATOM   2198  C   ALA D 875     -32.620 -18.830  18.454  1.00 59.81           C
ATOM   2199  O   ALA D 875     -33.417 -19.075  19.323  1.00 65.42           O
ATOM   2200  CB  ALA D 875     -33.169 -16.550  17.538  1.00 60.27           C
ATOM   2201  N   LYS D 876     -32.192 -19.776  17.644  1.00 58.45           N
ATOM   2202  CA  LYS D 876     -32.613 -21.160  17.790  1.00 59.22           C
ATOM   2203  C   LYS D 876     -31.459 -22.033  18.303  1.00 55.15           C
ATOM   2204  O   LYS D 876     -31.553 -23.250  18.302  1.00 51.05           O
ATOM   2205  CB  LYS D 876     -33.056 -21.713  16.422  1.00 61.92           C
ATOM   2206  CG  LYS D 876     -34.184 -20.973  15.742  1.00 67.73           C
ATOM   2207  CD  LYS D 876     -34.658 -21.767  14.533  1.00 72.42           C
ATOM   2208  CE  LYS D 876     -35.907 -21.143  13.934  1.00 81.62           C
ATOM   2209  NZ  LYS D 876     -36.514 -22.026  12.903  1.00 83.99           N
ATOM   2210  N   ASN D 877     -30.353 -21.415  18.687  1.00 52.82           N
ATOM   2211  CA  ASN D 877     -29.145 -22.145  19.001  1.00 48.93           C
ATOM   2212  C   ASN D 877     -28.841 -23.230  18.018  1.00 48.08           C
ATOM   2213  O   ASN D 877     -28.489 -24.348  18.408  1.00 47.38           O
ATOM   2214  CB  ASN D 877     -29.243 -22.738  20.392  1.00 48.82           C
ATOM   2215  CG  ASN D 877     -29.265 -21.678  21.447  1.00 52.86           C
ATOM   2216  OD1 ASN D 877     -28.628 -20.639  21.317  1.00 55.33           O
ATOM   2217  ND2 ASN D 877     -30.011 -21.912  22.482  1.00 56.17           N
ATOM   2218  N   THR D 878     -28.951 -22.940  16.730  1.00 48.59           N
ATOM   2219  CA  THR D 878     -28.716 -24.003  15.755  1.00 45.98           C
ATOM   2220  C   THR D 878     -27.682 -23.602  14.733  1.00 43.33           C
ATOM   2221  O   THR D 878     -27.580 -22.444  14.353  1.00 43.75           O
ATOM   2222  CB  THR D 878     -30.034 -24.409  15.052  1.00 46.54           C
ATOM   2223  OG1 THR D 878     -31.043 -24.685  16.035  1.00 49.82           O
ATOM   2224  CG2 THR D 878     -29.850 -25.643  14.203  1.00 46.56           C
ATOM   2225  N   LEU D 879     -26.925 -24.604  14.315  1.00 40.93           N
ATOM   2226  CA  LEU D 879     -25.896 -24.479  13.325  1.00 40.29           C
ATOM   2227  C   LEU D 879     -26.314 -25.320  12.124  1.00 41.83           C
ATOM   2228  O   LEU D 879     -26.890 -26.408  12.297  1.00 42.80           O
ATOM   2229  CB  LEU D 879     -24.588 -25.015  13.905  1.00 39.11           C
ATOM   2230  CG  LEU D 879     -23.407 -25.191  12.940  1.00 40.07           C
ATOM   2231  CD1 LEU D 879     -22.839 -23.831  12.534  1.00 43.28           C
ATOM   2232  CD2 LEU D 879     -22.315 -26.041  13.548  1.00 40.02           C
ATOM   2233  N   TYR D 880     -25.993 -24.853  10.923  1.00 39.24           N
ATOM   2234  CA  TYR D 880     -26.388 -25.574   9.723  1.00 41.02           C
ATOM   2235  C   TYR D 880     -25.250 -25.838   8.750  1.00 42.14           C
ATOM   2236  O   TYR D 880     -24.243 -25.083   8.685  1.00 39.87           O
ATOM   2237  CB  TYR D 880     -27.446 -24.778   8.976  1.00 43.67           C
ATOM   2238  CG  TYR D 880     -28.690 -24.478   9.763  1.00 47.65           C
ATOM   2239  CD1 TYR D 880     -29.660 -25.463   9.976  1.00 47.06           C
ATOM   2240  CD2 TYR D 880     -28.922 -23.206  10.294  1.00 49.19           C
ATOM   2241  CE1 TYR D 880     -30.806 -25.183  10.691  1.00 46.76           C
ATOM   2242  CE2 TYR D 880     -30.071 -22.940  11.032  1.00 47.10           C
ATOM   2243  CZ  TYR D 880     -30.990 -23.929  11.209  1.00 46.01           C
ATOM   2244  OH  TYR D 880     -32.101 -23.704  11.919  1.00 51.65           O
ATOM   2245  N   LEU D 881     -25.444 -26.871   7.929  1.00 43.77           N
ATOM   2246  CA  LEU D 881     -24.574 -27.093   6.749  1.00 44.93           C
ATOM   2247  C   LEU D 881     -25.409 -27.577   5.579  1.00 43.31           C
ATOM   2248  O   LEU D 881     -25.837 -28.721   5.581  1.00 43.26           O
ATOM   2249  CB  LEU D 881     -23.474 -28.122   7.054  1.00 44.08           C
ATOM   2250  CG  LEU D 881     -22.396 -28.254   5.962  1.00 47.61           C
ATOM   2251  CD1 LEU D 881     -21.463 -27.050   5.885  1.00 47.24           C
ATOM   2252  CD2 LEU D 881     -21.549 -29.483   6.217  1.00 47.88           C
ATOM   2253  N   GLN D 882     -25.660 -26.695   4.616  1.00 43.68           N
ATOM   2254  CA  GLN D 882     -26.275 -27.072   3.331  1.00 46.91           C
ATOM   2255  C   GLN D 882     -25.199 -27.694   2.474  1.00 44.98           C
ATOM   2256  O   GLN D 882     -24.128 -27.123   2.311  1.00 42.49           O
ATOM   2257  CB  GLN D 882     -26.864 -25.837   2.596  1.00 51.59           C
ATOM   2258  CG  GLN D 882     -27.641 -26.124   1.306  1.00 53.80           C
ATOM   2259  CD  GLN D 882     -28.895 -26.999   1.514  1.00 60.33           C
ATOM   2260  OE1 GLN D 882     -29.630 -26.851   2.518  1.00 59.84           O
ATOM   2261  NE2 GLN D 882     -29.166 -27.901   0.548  1.00 60.38           N
ATOM   2262  N   MET D 883     -25.471 -28.879   1.948  1.00 47.05           N
ATOM   2263  CA  MET D 883     -24.491 -29.606   1.158  1.00 48.80           C
ATOM   2264  C   MET D 883     -25.085 -29.899  -0.206  1.00 52.82           C
ATOM   2265  O   MET D 883     -26.073 -30.622  -0.301  1.00 54.09           O
ATOM   2266  CB  MET D 883     -24.140 -30.917   1.838  1.00 46.34           C
ATOM   2267  CG  MET D 883     -23.786 -30.784   3.299  1.00 47.85           C
ATOM   2268  SD  MET D 883     -23.552 -32.399   4.086  1.00 49.82           S
ATOM   2269  CE  MET D 883     -21.906 -32.769   3.507  1.00 50.99           C
ATOM   2270  N   ASP D 884     -24.507 -29.327  -1.263  1.00 55.74           N
ATOM   2271  CA  ASP D 884     -24.969 -29.620  -2.628  1.00 57.97           C
ATOM   2272  C   ASP D 884     -23.923 -30.424  -3.368  1.00 55.42           C
ATOM   2273  O   ASP D 884     -22.767 -30.455  -2.956  1.00 54.00           O
ATOM   2274  CB  ASP D 884     -25.266 -28.319  -3.377  1.00 60.30           C
ATOM   2275  CG  ASP D 884     -26.503 -27.628  -2.852  1.00 64.09           C
ATOM   2276  OD1 ASP D 884     -27.471 -28.345  -2.474  1.00 63.32           O
ATOM   2277  OD2 ASP D 884     -26.503 -26.378  -2.798  1.00 65.50           O
ATOM   2278  N   SER D 885     -24.320 -31.037  -4.473  1.00 54.05           N
ATOM   2279  CA  SER D 885     -23.372 -31.739  -5.336  1.00 56.80           C
ATOM   2280  C   SER D 885     -22.575 -32.806  -4.568  1.00 57.05           C
ATOM   2281  O   SER D 885     -21.326 -32.895  -4.671  1.00 55.23           O
ATOM   2282  CB  SER D 885     -22.413 -30.745  -5.990  1.00 56.54           C
ATOM   2283  OG  SER D 885     -23.143 -29.732  -6.609  1.00 57.42           O
ATOM   2284  N   LEU D 886     -23.301 -33.607  -3.796  1.00 54.52           N
ATOM   2285  CA  LEU D 886     -22.672 -34.612  -2.992  1.00 53.97           C
ATOM   2286  C   LEU D 886     -22.112 -35.693  -3.894  1.00 59.67           C
ATOM   2287  O   LEU D 886     -22.662 -35.952  -4.955  1.00 61.81           O
ATOM   2288  CB  LEU D 886     -23.673 -35.184  -1.987  1.00 53.77           C
ATOM   2289  CG  LEU D 886     -24.052 -34.279  -0.802  1.00 49.97           C
ATOM   2290  CD1 LEU D 886     -25.115 -34.932   0.073  1.00 49.71           C
ATOM   2291  CD2 LEU D 886     -22.830 -33.968   0.043  1.00 47.75           C
ATOM   2292  N   LYS D 887     -20.992 -36.289  -3.475  1.00 65.74           N
ATOM   2293  CA  LYS D 887     -20.300 -37.358  -4.225  1.00 68.88           C
ATOM   2294  C   LYS D 887     -20.016 -38.517  -3.274  1.00 63.73           C
ATOM   2295  O   LYS D 887     -19.925 -38.296  -2.065  1.00 59.92           O
ATOM   2296  CB  LYS D 887     -18.971 -36.848  -4.800  1.00 75.58           C
ATOM   2297  CG  LYS D 887     -19.045 -35.505  -5.504  1.00 82.31           C
ATOM   2298  CD  LYS D 887     -17.664 -34.995  -5.865  1.00 91.20           C
ATOM   2299  CE  LYS D 887     -17.716 -33.525  -6.248  1.00 99.96           C
ATOM   2300  NZ  LYS D 887     -16.371 -32.954  -6.546  1.00105.94           N
ATOM   2301  N   PRO D 888     -19.852 -39.749  -3.808  1.00 63.04           N
ATOM   2302  CA  PRO D 888     -19.551 -40.903  -2.956  1.00 61.41           C
ATOM   2303  C   PRO D 888     -18.479 -40.648  -1.865  1.00 60.64           C
ATOM   2304  O   PRO D 888     -18.667 -41.086  -0.735  1.00 57.47           O
ATOM   2305  CB  PRO D 888     -19.076 -41.959  -3.956  1.00 64.39           C
ATOM   2306  CG  PRO D 888     -19.781 -41.620  -5.220  1.00 65.36           C
ATOM   2307  CD  PRO D 888     -19.855 -40.120  -5.240  1.00 65.25           C
ATOM   2308  N   GLU D 889     -17.396 -39.928  -2.187  1.00 63.14           N
ATOM   2309  CA  GLU D 889     -16.322 -39.649  -1.208  1.00 63.41           C
ATOM   2310  C   GLU D 889     -16.653 -38.606  -0.130  1.00 56.95           C
ATOM   2311  O   GLU D 889     -15.831 -38.314   0.736  1.00 56.22           O
ATOM   2312  CB  GLU D 889     -15.004 -39.260  -1.903  1.00 70.31           C
ATOM   2313  CG  GLU D 889     -14.991 -37.896  -2.609  1.00 75.06           C
ATOM   2314  CD  GLU D 889     -14.974 -37.947  -4.128  1.00 81.43           C
ATOM   2315  OE1 GLU D 889     -14.337 -37.047  -4.738  1.00 81.86           O
ATOM   2316  OE2 GLU D 889     -15.624 -38.858  -4.702  1.00 80.90           O
ATOM   2317  N   ASP D 890     -17.854 -38.049  -0.164  1.00 53.24           N
ATOM   2318  CA  ASP D 890     -18.330 -37.238   0.951  1.00 48.83           C
ATOM   2319  C   ASP D 890     -18.942 -38.118   2.026  1.00 47.00           C
ATOM   2320  O   ASP D 890     -19.291 -37.635   3.102  1.00 47.33           O
ATOM   2321  CB  ASP D 890     -19.371 -36.222   0.479  1.00 48.14           C
ATOM   2322  CG  ASP D 890     -18.802 -35.201  -0.493  1.00 48.32           C
ATOM   2323  OD1 ASP D 890     -17.731 -34.631  -0.220  1.00 49.88           O
ATOM   2324  OD2 ASP D 890     -19.426 -34.973  -1.542  1.00 48.30           O
ATOM   2325  N   THR D 891     -19.085 -39.408   1.747  1.00 47.39           N
ATOM   2326  CA  THR D 891     -19.567 -40.346   2.757  1.00 46.63           C
ATOM   2327  C   THR D 891     -18.684 -40.299   4.011  1.00 47.26           C
ATOM   2328  O   THR D 891     -17.471 -40.535   3.956  1.00 47.92           O
ATOM   2329  CB  THR D 891     -19.657 -41.774   2.192  1.00 47.52           C
ATOM   2330  OG1 THR D 891     -20.638 -41.806   1.139  1.00 47.95           O
ATOM   2331  CG2 THR D 891     -20.045 -42.768   3.268  1.00 46.50           C
ATOM   2332  N   ALA D 892     -19.304 -39.947   5.132  1.00 47.44           N
ATOM   2333  CA  ALA D 892     -18.601 -39.875   6.406  1.00 47.94           C
ATOM   2334  C   ALA D 892     -19.589 -39.637   7.472  1.00 44.41           C
ATOM   2335  O   ALA D 892     -20.763 -39.387   7.203  1.00 44.95           O
ATOM   2336  CB  ALA D 892     -17.603 -38.739   6.395  1.00 50.29           C
ATOM   2337  N   VAL D 893     -19.123 -39.744   8.698  1.00 44.56           N
ATOM   2338  CA  VAL D 893     -19.863 -39.200   9.835  1.00 43.71           C
ATOM   2339  C   VAL D 893     -19.494 -37.713   9.932  1.00 41.23           C
ATOM   2340  O   VAL D 893     -18.326 -37.396   9.967  1.00 41.24           O
ATOM   2341  CB  VAL D 893     -19.490 -39.912  11.156  1.00 42.03           C
ATOM   2342  CG1 VAL D 893     -20.202 -39.224  12.308  1.00 43.99           C
ATOM   2343  CG2 VAL D 893     -19.861 -41.379  11.124  1.00 40.95           C
ATOM   2344  N   TYR D 894     -20.480 -36.829  10.039  1.00 41.03           N
ATOM   2345  CA  TYR D 894     -20.245 -35.370  10.148  1.00 40.57           C
ATOM   2346  C   TYR D 894     -20.523 -34.878  11.572  1.00 43.69           C
ATOM   2347  O   TYR D 894     -21.577 -35.208  12.146  1.00 47.85           O
ATOM   2348  CB  TYR D 894     -21.138 -34.624   9.150  1.00 42.22           C
ATOM   2349  CG  TYR D 894     -20.639 -34.741   7.709  1.00 43.11           C
ATOM   2350  CD1 TYR D 894     -20.756 -35.927   7.010  1.00 43.86           C
ATOM   2351  CD2 TYR D 894     -20.037 -33.675   7.083  1.00 40.40           C
ATOM   2352  CE1 TYR D 894     -20.261 -36.045   5.729  1.00 46.16           C
ATOM   2353  CE2 TYR D 894     -19.528 -33.789   5.819  1.00 41.91           C
ATOM   2354  CZ  TYR D 894     -19.638 -34.972   5.140  1.00 44.81           C
ATOM   2355  OH  TYR D 894     -19.154 -35.063   3.850  1.00 44.94           O
ATOM   2356  N   TYR D 895     -19.590 -34.104  12.134  1.00 43.15           N
ATOM   2357  CA  TYR D 895     -19.651 -33.598  13.517  1.00 45.00           C
ATOM   2358  C   TYR D 895     -19.684 -32.091  13.504  1.00 41.14           C
ATOM   2359  O   TYR D 895     -18.966 -31.484  12.721  1.00 39.74           O
ATOM   2360  CB  TYR D 895     -18.358 -33.968  14.309  1.00 47.46           C
ATOM   2361  CG  TYR D 895     -18.126 -35.428  14.455  1.00 48.37           C
ATOM   2362  CD1 TYR D 895     -18.670 -36.133  15.530  1.00 53.93           C
ATOM   2363  CD2 TYR D 895     -17.389 -36.120  13.534  1.00 50.69           C
ATOM   2364  CE1 TYR D 895     -18.495 -37.502  15.672  1.00 56.54           C
ATOM   2365  CE2 TYR D 895     -17.198 -37.494  13.667  1.00 58.72           C
ATOM   2366  CZ  TYR D 895     -17.756 -38.187  14.736  1.00 58.37           C
ATOM   2367  OH  TYR D 895     -17.558 -39.549  14.866  1.00 58.81           O
ATOM   2368  N   CYS D 896     -20.425 -31.488  14.422  1.00 39.92           N
ATOM   2369  CA  CYS D 896     -20.278 -30.070  14.649  1.00 43.21           C
ATOM   2370  C   CYS D 896     -19.399 -29.909  15.884  1.00 41.17           C
ATOM   2371  O   CYS D 896     -19.353 -30.772  16.709  1.00 41.74           O
ATOM   2372  CB  CYS D 896     -21.628 -29.330  14.786  1.00 47.40           C
ATOM   2373  SG  CYS D 896     -22.516 -29.762  16.274  1.00 58.93           S
ATOM   2374  N   ALA D 897     -18.668 -28.806  15.961  1.00 40.09           N
ATOM   2375  CA  ALA D 897     -17.926 -28.462  17.141  1.00 40.74           C
ATOM   2376  C   ALA D 897     -17.979 -26.962  17.428  1.00 40.35           C
ATOM   2377  O   ALA D 897     -18.403 -26.151  16.584  1.00 41.21           O
ATOM   2378  CB  ALA D 897     -16.499 -28.909  16.986  1.00 43.72           C
ATOM   2379  N   ALA D 898     -17.590 -26.619  18.655  1.00 41.38           N
ATOM   2380  CA  ALA D 898     -17.616 -25.246  19.174  1.00 37.09           C
ATOM   2381  C   ALA D 898     -16.285 -24.900  19.760  1.00 37.23           C
ATOM   2382  O   ALA D 898     -15.614 -25.745  20.406  1.00 34.61           O
ATOM   2383  CB  ALA D 898     -18.665 -25.108  20.252  1.00 36.99           C
ATOM   2384  N   GLN D 899     -15.932 -23.628  19.567  1.00 39.69           N
ATOM   2385  CA  GLN D 899     -14.660 -23.051  20.032  1.00 41.98           C
ATOM   2386  C   GLN D 899     -14.866 -21.600  20.458  1.00 43.36           C
ATOM   2387  O   GLN D 899     -15.400 -20.788  19.686  1.00 44.62           O
ATOM   2388  CB  GLN D 899     -13.647 -23.106  18.881  1.00 41.22           C
ATOM   2389  CG  GLN D 899     -12.212 -23.297  19.304  1.00 41.82           C
ATOM   2390  CD  GLN D 899     -11.294 -23.472  18.112  1.00 40.98           C
ATOM   2391  OE1 GLN D 899     -11.538 -22.927  17.054  1.00 41.47           O
ATOM   2392  NE2 GLN D 899     -10.219 -24.213  18.292  1.00 43.57           N
ATOM   2393  N   LYS D 900     -14.439 -21.262  21.666  1.00 46.64           N
ATOM   2394  CA  LYS D 900     -14.559 -19.881  22.120  1.00 49.18           C
ATOM   2395  C   LYS D 900     -13.853 -18.917  21.178  1.00 47.26           C
ATOM   2396  O   LYS D 900     -14.503 -18.012  20.690  1.00 49.94           O
ATOM   2397  CB  LYS D 900     -14.014 -19.698  23.530  1.00 52.95           C
ATOM   2398  CG  LYS D 900     -14.320 -18.305  24.107  1.00 53.93           C
ATOM   2399  CD  LYS D 900     -15.591 -18.324  24.937  1.00 53.49           C
ATOM   2400  CE  LYS D 900     -16.399 -17.056  24.767  1.00 55.22           C
ATOM   2401  NZ  LYS D 900     -17.838 -17.321  25.048  1.00 53.43           N
ATOM   2402  N   SER D 901     -12.550 -19.101  20.942  1.00 47.00           N
ATOM   2403  CA  SER D 901     -11.828 -18.322  19.877  1.00 51.38           C
ATOM   2404  C   SER D 901     -11.482 -19.210  18.709  1.00 51.76           C
ATOM   2405  O   SER D 901     -10.849 -20.261  18.870  1.00 53.83           O
ATOM   2406  CB  SER D 901     -10.494 -17.658  20.261  1.00 51.20           C
ATOM   2407  OG  SER D 901     -10.420 -17.395  21.626  1.00 56.76           O
ATOM   2408  N   LEU D 902     -11.829 -18.733  17.529  1.00 50.62           N
ATOM   2409  CA  LEU D 902     -11.700 -19.530  16.344  1.00 50.56           C
ATOM   2410  C   LEU D 902     -10.238 -19.712  16.008  1.00 50.82           C
ATOM   2411  O   LEU D 902      -9.517 -18.753  15.806  1.00 52.98           O
ATOM   2412  CB  LEU D 902     -12.412 -18.871  15.181  1.00 49.01           C
ATOM   2413  CG  LEU D 902     -12.411 -19.668  13.884  1.00 49.35           C
ATOM   2414  CD1 LEU D 902     -13.146 -20.994  14.075  1.00 50.08           C
ATOM   2415  CD2 LEU D 902     -13.012 -18.832  12.760  1.00 47.58           C
ATOM   2416  N   ASN D 903      -9.826 -20.962  15.957  1.00 47.64           N
ATOM   2417  CA  ASN D 903      -8.515 -21.286  15.500  1.00 48.02           C
ATOM   2418  C   ASN D 903      -8.552 -22.712  14.989  1.00 46.36           C
ATOM   2419  O   ASN D 903      -8.479 -23.669  15.767  1.00 46.95           O
ATOM   2420  CB  ASN D 903      -7.514 -21.106  16.633  1.00 46.36           C
ATOM   2421  CG  ASN D 903      -6.094 -21.288  16.176  1.00 46.49           C
ATOM   2422  OD1 ASN D 903      -5.837 -21.471  14.998  1.00 46.54           O
ATOM   2423  ND2 ASN D 903      -5.170 -21.258  17.107  1.00 47.95           N
ATOM   2424  N   VAL D 904      -8.644 -22.863  13.680  1.00 44.32           N
ATOM   2425  CA  VAL D 904      -9.123 -24.133  13.133  1.00 46.24           C
ATOM   2426  C   VAL D 904      -8.262 -25.353  13.543  1.00 48.12           C
ATOM   2427  O   VAL D 904      -8.809 -26.369  13.977  1.00 47.21           O
ATOM   2428  CB  VAL D 904      -9.311 -24.025  11.586  1.00 44.72           C
ATOM   2429  CG1 VAL D 904      -9.395 -25.381  10.925  1.00 45.96           C
ATOM   2430  CG2 VAL D 904     -10.537 -23.187  11.240  1.00 44.61           C
ATOM   2431  N   PRO D 905      -6.940 -25.239  13.439  1.00 49.26           N
ATOM   2432  CA  PRO D 905      -6.069 -26.323  13.842  1.00 51.72           C
ATOM   2433  C   PRO D 905      -5.876 -26.501  15.340  1.00 51.35           C
ATOM   2434  O   PRO D 905      -5.270 -27.466  15.736  1.00 53.99           O
ATOM   2435  CB  PRO D 905      -4.709 -25.949  13.232  1.00 54.39           C
ATOM   2436  CG  PRO D 905      -4.934 -24.748  12.402  1.00 55.03           C
ATOM   2437  CD  PRO D 905      -6.177 -24.101  12.908  1.00 53.86           C
ATOM   2438  N   ALA D 906      -6.335 -25.592  16.177  1.00 50.04           N
ATOM   2439  CA  ALA D 906      -6.196 -25.813  17.624  1.00 51.53           C
ATOM   2440  C   ALA D 906      -7.326 -26.720  18.156  1.00 49.54           C
ATOM   2441  O   ALA D 906      -8.316 -26.989  17.455  1.00 44.42           O
ATOM   2442  CB  ALA D 906      -6.167 -24.476  18.387  1.00 51.16           C
ATOM   2443  N   PRO D 907      -7.194 -27.173  19.416  1.00 53.33           N
ATOM   2444  CA  PRO D 907      -8.258 -27.947  20.080  1.00 50.15           C
ATOM   2445  C   PRO D 907      -9.554 -27.197  20.128  1.00 46.76           C
ATOM   2446  O   PRO D 907      -9.565 -26.022  20.412  1.00 46.68           O
ATOM   2447  CB  PRO D 907      -7.721 -28.110  21.494  1.00 53.53           C
ATOM   2448  CG  PRO D 907      -6.245 -28.190  21.300  1.00 56.88           C
ATOM   2449  CD  PRO D 907      -5.946 -27.189  20.208  1.00 55.74           C
ATOM   2450  N   TRP D 908     -10.635 -27.883  19.814  1.00 45.67           N
ATOM   2451  CA  TRP D 908     -11.959 -27.336  19.964  1.00 42.89           C
ATOM   2452  C   TRP D 908     -12.482 -27.718  21.341  1.00 43.42           C
ATOM   2453  O   TRP D 908     -12.070 -28.689  21.900  1.00 43.09           O
ATOM   2454  CB  TRP D 908     -12.869 -27.832  18.834  1.00 41.23           C
ATOM   2455  CG  TRP D 908     -12.436 -27.269  17.532  1.00 40.10           C
ATOM   2456  CD1 TRP D 908     -11.216 -27.436  16.926  1.00 41.99           C
ATOM   2457  CD2 TRP D 908     -13.181 -26.400  16.692  1.00 38.12           C
ATOM   2458  NE1 TRP D 908     -11.159 -26.719  15.741  1.00 40.54           N
ATOM   2459  CE2 TRP D 908     -12.363 -26.080  15.578  1.00 38.69           C
ATOM   2460  CE3 TRP D 908     -14.462 -25.866  16.758  1.00 37.96           C
ATOM   2461  CZ2 TRP D 908     -12.793 -25.253  14.554  1.00 36.57           C
ATOM   2462  CZ3 TRP D 908     -14.883 -25.031  15.725  1.00 37.02           C
ATOM   2463  CH2 TRP D 908     -14.039 -24.732  14.649  1.00 35.58           C
ATOM   2464  N   ASP D 909     -13.410 -26.937  21.864  1.00 44.10           N
ATOM   2465  CA  ASP D 909     -13.881 -27.092  23.209  1.00 45.08           C
ATOM   2466  C   ASP D 909     -14.962 -28.136  23.360  1.00 45.05           C
ATOM   2467  O   ASP D 909     -15.008 -28.824  24.359  1.00 49.66           O
ATOM   2468  CB  ASP D 909     -14.416 -25.747  23.682  1.00 49.21           C
ATOM   2469  CG  ASP D 909     -13.340 -24.666  23.679  1.00 50.76           C
ATOM   2470  OD1 ASP D 909     -12.212 -25.012  24.038  1.00 56.30           O
ATOM   2471  OD2 ASP D 909     -13.606 -23.504  23.305  1.00 50.55           O
ATOM   2472  N   TYR D 910     -15.867 -28.247  22.402  1.00 45.07           N
ATOM   2473  CA  TYR D 910     -16.984 -29.189  22.500  1.00 45.10           C
ATOM   2474  C   TYR D 910     -17.303 -29.812  21.136  1.00 47.53           C
ATOM   2475  O   TYR D 910     -17.160 -29.145  20.104  1.00 45.93           O
ATOM   2476  CB  TYR D 910     -18.232 -28.477  23.043  1.00 45.93           C
ATOM   2477  CG  TYR D 910     -18.049 -27.867  24.409  1.00 49.39           C
ATOM   2478  CD1 TYR D 910     -18.035 -28.674  25.541  1.00 49.97           C
ATOM   2479  CD2 TYR D 910     -17.889 -26.484  24.578  1.00 49.13           C
ATOM   2480  CE1 TYR D 910     -17.877 -28.152  26.792  1.00 52.65           C
ATOM   2481  CE2 TYR D 910     -17.742 -25.950  25.854  1.00 52.27           C
ATOM   2482  CZ  TYR D 910     -17.729 -26.803  26.958  1.00 53.80           C
ATOM   2483  OH  TYR D 910     -17.540 -26.361  28.258  1.00 56.97           O
ATOM   2484  N   TRP D 911     -17.772 -31.064  21.146  1.00 49.38           N
ATOM   2485  CA  TRP D 911     -18.026 -31.853  19.948  1.00 49.17           C
ATOM   2486  C   TRP D 911     -19.352 -32.543  20.087  1.00 45.12           C
ATOM   2487  O   TRP D 911     -19.694 -33.016  21.171  1.00 44.09           O
ATOM   2488  CB  TRP D 911     -16.988 -32.989  19.838  1.00 58.22           C
ATOM   2489  CG  TRP D 911     -15.597 -32.550  19.656  1.00 65.87           C
ATOM   2490  CD1 TRP D 911     -14.701 -32.265  20.639  1.00 70.48           C
ATOM   2491  CD2 TRP D 911     -14.907 -32.346  18.399  1.00 74.44           C
ATOM   2492  NE1 TRP D 911     -13.487 -31.897  20.082  1.00 82.15           N
ATOM   2493  CE2 TRP D 911     -13.582 -31.939  18.710  1.00 76.67           C
ATOM   2494  CE3 TRP D 911     -15.272 -32.491  17.044  1.00 76.14           C
ATOM   2495  CZ2 TRP D 911     -12.613 -31.652  17.710  1.00 72.45           C
ATOM   2496  CZ3 TRP D 911     -14.309 -32.203  16.051  1.00 77.46           C
ATOM   2497  CH2 TRP D 911     -12.990 -31.784  16.402  1.00 72.85           C
ATOM   2498  N   GLY D 912     -20.065 -32.683  18.976  1.00 42.24           N
ATOM   2499  CA  GLY D 912     -21.261 -33.530  18.925  1.00 43.74           C
ATOM   2500  C   GLY D 912     -20.943 -35.006  18.704  1.00 47.69           C
ATOM   2501  O   GLY D 912     -19.775 -35.394  18.506  1.00 46.86           O
ATOM   2502  N   GLN D 913     -21.969 -35.848  18.753  1.00 51.48           N
ATOM   2503  CA  GLN D 913     -21.769 -37.282  18.526  1.00 58.92           C
ATOM   2504  C   GLN D 913     -21.740 -37.653  17.036  1.00 54.95           C
ATOM   2505  O   GLN D 913     -21.328 -38.747  16.680  1.00 56.38           O
ATOM   2506  CB  GLN D 913     -22.850 -38.076  19.245  1.00 69.68           C
ATOM   2507  CG  GLN D 913     -22.755 -38.030  20.776  1.00 77.81           C
ATOM   2508  CD  GLN D 913     -23.680 -39.059  21.445  1.00 88.30           C
ATOM   2509  OE1 GLN D 913     -24.819 -39.291  21.005  1.00 86.63           O
ATOM   2510  NE2 GLN D 913     -23.188 -39.692  22.504  1.00 95.26           N
ATOM   2511  N   GLY D 914     -22.228 -36.762  16.180  1.00 49.68           N
ATOM   2512  CA  GLY D 914     -22.135 -36.929  14.734  1.00 47.07           C
ATOM   2513  C   GLY D 914     -23.406 -37.416  14.045  1.00 43.81           C
ATOM   2514  O   GLY D 914     -24.293 -37.971  14.686  1.00 42.15           O
ATOM   2515  N   THR D 915     -23.472 -37.231  12.730  1.00 40.70           N
ATOM   2516  CA  THR D 915     -24.602 -37.734  11.918  1.00 42.42           C
ATOM   2517  C   THR D 915     -24.061 -38.384  10.632  1.00 41.61           C
ATOM   2518  O   THR D 915     -23.125 -37.874  10.011  1.00 41.25           O
ATOM   2519  CB  THR D 915     -25.628 -36.620  11.602  1.00 40.90           C
ATOM   2520  OG1 THR D 915     -26.778 -37.175  11.006  1.00 39.35           O
ATOM   2521  CG2 THR D 915     -25.068 -35.599  10.660  1.00 41.56           C
ATOM   2522  N   GLN D 916     -24.592 -39.552  10.289  1.00 42.51           N
ATOM   2523  CA  GLN D 916     -24.018 -40.342   9.206  1.00 43.84           C
ATOM   2524  C   GLN D 916     -24.536 -39.805   7.881  1.00 40.79           C
ATOM   2525  O   GLN D 916     -25.721 -39.579   7.736  1.00 39.65           O
ATOM   2526  CB  GLN D 916     -24.342 -41.832   9.383  1.00 46.91           C
ATOM   2527  CG  GLN D 916     -23.842 -42.749   8.244  1.00 51.30           C
ATOM   2528  CD  GLN D 916     -22.319 -42.773   8.099  1.00 53.82           C
ATOM   2529  OE1 GLN D 916     -21.604 -43.138   9.035  1.00 56.16           O
ATOM   2530  NE2 GLN D 916     -21.814 -42.392   6.911  1.00 55.44           N
ATOM   2531  N   VAL D 917     -23.627 -39.548   6.950  1.00 41.93           N
ATOM   2532  CA  VAL D 917     -23.982 -39.194   5.597  1.00 46.12           C
ATOM   2533  C   VAL D 917     -23.397 -40.230   4.634  1.00 48.18           C
ATOM   2534  O   VAL D 917     -22.194 -40.439   4.582  1.00 50.57           O
ATOM   2535  CB  VAL D 917     -23.436 -37.814   5.231  1.00 46.59           C
ATOM   2536  CG1 VAL D 917     -23.643 -37.537   3.749  1.00 48.91           C
ATOM   2537  CG2 VAL D 917     -24.074 -36.718   6.084  1.00 44.90           C
ATOM   2538  N   THR D 918     -24.260 -40.864   3.861  1.00 48.04           N
ATOM   2539  CA  THR D 918     -23.835 -41.834   2.869  1.00 49.51           C
ATOM   2540  C   THR D 918     -24.320 -41.389   1.491  1.00 49.62           C
ATOM   2541  O   THR D 918     -25.495 -41.070   1.323  1.00 49.76           O
ATOM   2542  CB  THR D 918     -24.436 -43.200   3.208  1.00 51.03           C
ATOM   2543  OG1 THR D 918     -24.138 -43.508   4.570  1.00 49.02           O
ATOM   2544  CG2 THR D 918     -23.868 -44.273   2.314  1.00 54.08           C
ATOM   2545  N   VAL D 919     -23.409 -41.324   0.531  1.00 50.37           N
ATOM   2546  CA  VAL D 919     -23.736 -40.978  -0.839  1.00 53.25           C
ATOM   2547  C   VAL D 919     -23.403 -42.208  -1.695  1.00 60.97           C
ATOM   2548  O   VAL D 919     -22.298 -42.739  -1.586  1.00 66.89           O
ATOM   2549  CB  VAL D 919     -22.923 -39.758  -1.319  1.00 51.96           C
ATOM   2550  CG1 VAL D 919     -23.430 -39.278  -2.679  1.00 53.22           C
ATOM   2551  CG2 VAL D 919     -22.968 -38.615  -0.312  1.00 47.82           C
ATOM   2552  N   SER D 920     -24.334 -42.674  -2.531  1.00 65.38           N
ATOM   2553  CA  SER D 920     -24.107 -43.902  -3.284  1.00 71.43           C
ATOM   2554  C   SER D 920     -24.312 -43.766  -4.764  1.00 75.04           C
ATOM   2555  O   SER D 920     -24.769 -42.728  -5.245  1.00 73.20           O
ATOM   2556  CB  SER D 920     -25.062 -45.000  -2.836  1.00 74.59           C
ATOM   2557  OG  SER D 920     -26.367 -44.683  -3.245  1.00 71.97           O
ATOM   2558  N   SER D 921     -23.995 -44.879  -5.441  1.00 79.62           N
ATOM   2559  CA  SER D 921     -24.215 -45.087  -6.857  1.00 80.44           C
ATOM   2560  C   SER D 921     -24.310 -46.577  -7.226  1.00 81.10           C
ATOM   2561  O   SER D 921     -25.393 -47.178  -7.186  1.00 80.89           O
ATOM   2562  CB  SER D 921     -23.047 -44.423  -7.593  1.00 83.43           C
ATOM   2563  OG  SER D 921     -21.912 -44.291  -6.723  1.00 78.91           O
