# Supplementary material for: A non-redundant data set of nanobody-antigen crystal structures
Source: Data Brief. 2019 Mar 6;24:103754. doi: 10.1016/j.dib.2019.103754 (PMC6441729; doi:10.1016/j.dib.2019.103754)
Supplement: Multimedia component 5 [file mmc5.zip › Data_set/Nb-Ag_3/4x7f_3.pdb]

ATOM      1  N   LYS A 225       8.877 -33.793 -26.715  1.00 49.23           N
ATOM      2  CA  LYS A 225       9.603 -32.792 -27.488  1.00 48.91           C
ATOM      3  C   LYS A 225      10.715 -32.153 -26.665  1.00 47.36           C
ATOM      4  O   LYS A 225      10.465 -31.617 -25.585  1.00 46.49           O
ATOM      5  CB  LYS A 225       8.649 -31.711 -28.001  1.00 48.74           C
ATOM      6  N   PRO A 226      11.954 -32.207 -27.175  1.00 46.57           N
ATOM      7  CA  PRO A 226      13.082 -31.677 -26.405  1.00 44.73           C
ATOM      8  C   PRO A 226      13.024 -30.153 -26.329  1.00 40.87           C
ATOM      9  O   PRO A 226      12.607 -29.473 -27.271  1.00 38.53           O
ATOM     10  CB  PRO A 226      14.311 -32.154 -27.195  1.00 46.62           C
ATOM     11  CG  PRO A 226      13.803 -33.279 -28.056  1.00 49.86           C
ATOM     12  CD  PRO A 226      12.404 -32.855 -28.417  1.00 49.07           C
ATOM     13  N   PHE A 227      13.434 -29.620 -25.190  1.00 39.11           N
ATOM     14  CA  PHE A 227      13.446 -28.185 -25.005  1.00 35.13           C
ATOM     15  C   PHE A 227      14.569 -27.562 -25.846  1.00 32.21           C
ATOM     16  O   PHE A 227      15.665 -28.116 -25.947  1.00 30.45           O
ATOM     17  CB  PHE A 227      13.620 -27.845 -23.524  1.00 33.49           C
ATOM     18  CG  PHE A 227      13.662 -26.385 -23.256  1.00 29.18           C
ATOM     19  CD1 PHE A 227      12.500 -25.640 -23.268  1.00 27.92           C
ATOM     20  CD2 PHE A 227      14.869 -25.745 -23.031  1.00 31.60           C
ATOM     21  CE1 PHE A 227      12.532 -24.281 -23.040  1.00 28.62           C
ATOM     22  CE2 PHE A 227      14.909 -24.385 -22.800  1.00 31.58           C
ATOM     23  CZ  PHE A 227      13.743 -23.651 -22.797  1.00 31.73           C
ATOM     24  N   THR A 228      14.279 -26.425 -26.464  1.00 29.38           N
ATOM     25  CA  THR A 228      15.281 -25.668 -27.218  1.00 26.68           C
ATOM     26  C   THR A 228      15.104 -24.170 -27.028  1.00 24.15           C
ATOM     27  O   THR A 228      13.989 -23.684 -26.747  1.00 25.47           O
ATOM     28  CB  THR A 228      15.179 -25.919 -28.704  1.00 28.73           C
ATOM     29  OG1 THR A 228      13.911 -25.419 -29.155  1.00 28.28           O
ATOM     30  CG2 THR A 228      15.353 -27.409 -29.046  1.00 31.57           C
ATOM     31  N   LEU A 229      16.196 -23.438 -27.255  1.00 24.44           N
ATOM     32  CA  LEU A 229      16.162 -21.979 -27.354  1.00 23.12           C
ATOM     33  C   LEU A 229      16.407 -21.614 -28.826  1.00 21.97           C
ATOM     34  O   LEU A 229      17.079 -22.359 -29.515  1.00 28.24           O
ATOM     35  CB  LEU A 229      17.234 -21.350 -26.461  1.00 24.14           C
ATOM     36  CG  LEU A 229      16.931 -21.524 -24.970  1.00 25.48           C
ATOM     37  CD1 LEU A 229      18.137 -21.053 -24.160  1.00 30.34           C
ATOM     38  CD2 LEU A 229      15.664 -20.748 -24.598  1.00 24.95           C
ATOM     39  N   PRO A 230      15.882 -20.476 -29.282  1.00 23.33           N
ATOM     40  CA  PRO A 230      16.193 -20.066 -30.669  1.00 22.41           C
ATOM     41  C   PRO A 230      17.669 -19.715 -30.830  1.00 26.76           C
ATOM     42  O   PRO A 230      18.307 -19.310 -29.861  1.00 30.08           O
ATOM     43  CB  PRO A 230      15.327 -18.843 -30.887  1.00 24.38           C
ATOM     44  CG  PRO A 230      15.108 -18.275 -29.528  1.00 21.73           C
ATOM     45  CD  PRO A 230      15.165 -19.431 -28.537  1.00 22.67           C
ATOM     46  N   ILE A 231      18.207 -19.869 -32.026  1.00 24.04           N
ATOM     47  CA  ILE A 231      19.617 -19.540 -32.266  1.00 29.08           C
ATOM     48  C   ILE A 231      19.654 -18.096 -32.736  1.00 24.87           C
ATOM     49  O   ILE A 231      19.436 -17.786 -33.912  1.00 27.96           O
ATOM     50  CB  ILE A 231      20.246 -20.497 -33.281  1.00 32.68           C
ATOM     51  CG1 ILE A 231      20.240 -21.911 -32.680  1.00 38.26           C
ATOM     52  CG2 ILE A 231      21.681 -20.080 -33.631  1.00 30.93           C
ATOM     53  CD1 ILE A 231      20.557 -23.011 -33.665  1.00 43.59           C
ATOM     54  N   LEU A 232      19.860 -17.204 -31.777  1.00 24.99           N
ATOM     55  CA  LEU A 232      19.795 -15.777 -32.046  1.00 24.25           C
ATOM     56  C   LEU A 232      20.835 -15.065 -31.217  1.00 27.32           C
ATOM     57  O   LEU A 232      20.898 -15.274 -30.013  1.00 27.20           O
ATOM     58  CB  LEU A 232      18.411 -15.217 -31.720  1.00 24.47           C
ATOM     59  CG  LEU A 232      17.194 -15.642 -32.552  1.00 22.64           C
ATOM     60  CD1 LEU A 232      15.876 -15.242 -31.859  1.00 22.53           C
ATOM     61  CD2 LEU A 232      17.236 -15.048 -33.968  1.00 24.30           C
ATOM     62  N   THR A 233      21.654 -14.246 -31.856  1.00 28.49           N
ATOM     63  CA  THR A 233      22.637 -13.438 -31.133  1.00 28.70           C
ATOM     64  C   THR A 233      21.950 -12.251 -30.468  1.00 29.23           C
ATOM     65  O   THR A 233      20.784 -11.962 -30.757  1.00 23.82           O
ATOM     66  CB  THR A 233      23.726 -12.930 -32.076  1.00 29.74           C
ATOM     67  OG1 THR A 233      23.133 -12.052 -33.038  1.00 29.70           O
ATOM     68  CG2 THR A 233      24.377 -14.096 -32.799  1.00 34.15           C
ATOM     69  N   LEU A 234      22.671 -11.523 -29.610  1.00 30.21           N
ATOM     70  CA  LEU A 234      22.056 -10.383 -28.921  1.00 28.98           C
ATOM     71  C   LEU A 234      21.537  -9.365 -29.932  1.00 29.23           C
ATOM     72  O   LEU A 234      20.547  -8.682 -29.687  1.00 29.27           O
ATOM     73  CB  LEU A 234      23.045  -9.693 -27.968  1.00 34.34           C
ATOM     74  CG  LEU A 234      23.214 -10.225 -26.548  1.00 39.20           C
ATOM     75  CD1 LEU A 234      23.927  -9.199 -25.677  1.00 43.38           C
ATOM     76  CD2 LEU A 234      21.885 -10.609 -25.953  1.00 34.48           C
ATOM     77  N   GLY A 235      22.238  -9.256 -31.055  1.00 25.82           N
ATOM     78  CA  GLY A 235      21.849  -8.321 -32.096  1.00 28.95           C
ATOM     79  C   GLY A 235      20.659  -8.807 -32.918  1.00 24.75           C
ATOM     80  O   GLY A 235      20.244  -8.141 -33.866  1.00 24.23           O
ATOM     81  N   GLU A 236      20.128  -9.978 -32.569  1.00 20.80           N
ATOM     82  CA  GLU A 236      18.910 -10.482 -33.219  1.00 21.05           C
ATOM     83  C   GLU A 236      17.762 -10.608 -32.217  1.00 21.63           C
ATOM     84  O   GLU A 236      16.760 -11.265 -32.505  1.00 22.72           O
ATOM     85  CB  GLU A 236      19.184 -11.831 -33.895  1.00 21.08           C
ATOM     86  CG  GLU A 236      20.322 -11.706 -34.916  1.00 21.43           C
ATOM     87  CD  GLU A 236      20.856 -13.032 -35.469  1.00 27.15           C
ATOM     88  OE1 GLU A 236      20.856 -14.057 -34.766  1.00 27.90           O
ATOM     89  OE2 GLU A 236      21.312 -13.031 -36.634  1.00 30.48           O1+
ATOM     90  N   LEU A 237      17.909  -9.967 -31.061  1.00 18.93           N
ATOM     91  CA  LEU A 237      16.885 -10.044 -30.000  1.00 19.58           C
ATOM     92  C   LEU A 237      16.214  -8.701 -29.726  1.00 21.26           C
ATOM     93  O   LEU A 237      16.852  -7.650 -29.843  1.00 20.69           O
ATOM     94  CB  LEU A 237      17.524 -10.566 -28.699  1.00 19.31           C
ATOM     95  CG  LEU A 237      18.071 -11.991 -28.822  1.00 21.93           C
ATOM     96  CD1 LEU A 237      18.820 -12.329 -27.561  1.00 22.70           C
ATOM     97  CD2 LEU A 237      16.891 -12.987 -29.066  1.00 23.52           C
ATOM     98  N   THR A 238      14.942  -8.737 -29.334  1.00 19.30           N
ATOM     99  CA  THR A 238      14.247  -7.519 -28.912  1.00 15.60           C
ATOM    100  C   THR A 238      13.654  -7.665 -27.511  1.00 19.57           C
ATOM    101  O   THR A 238      13.401  -8.771 -27.011  1.00 19.74           O
ATOM    102  CB  THR A 238      13.138  -7.123 -29.880  1.00 22.79           C
ATOM    103  OG1 THR A 238      12.185  -8.162 -29.954  1.00 23.99           O
ATOM    104  CG2 THR A 238      13.711  -6.920 -31.291  1.00 24.10           C
ATOM    105  N   ASN A 239      13.456  -6.515 -26.887  1.00 17.21           N
ATOM    106  CA  ASN A 239      12.973  -6.453 -25.523  1.00 17.52           C
ATOM    107  C   ASN A 239      11.499  -6.853 -25.473  1.00 15.78           C
ATOM    108  O   ASN A 239      10.712  -6.490 -26.364  1.00 18.57           O
ATOM    109  CB  ASN A 239      13.178  -5.037 -24.979  1.00 19.87           C
ATOM    110  CG  ASN A 239      13.256  -4.999 -23.463  1.00 21.06           C
ATOM    111  OD1 ASN A 239      12.256  -5.211 -22.776  1.00 19.84           O
ATOM    112  ND2 ASN A 239      14.438  -4.676 -22.942  1.00 22.03           N
ATOM    113  N   SER A 240      11.111  -7.583 -24.427  1.00 16.42           N
ATOM    114  CA  SER A 240       9.733  -8.017 -24.297  1.00 17.58           C
ATOM    115  C   SER A 240       8.890  -7.043 -23.464  1.00 16.00           C
ATOM    116  O   SER A 240       7.658  -7.225 -23.352  1.00 17.82           O
ATOM    117  CB  SER A 240       9.693  -9.407 -23.664  1.00 19.12           C
ATOM    118  OG  SER A 240      10.362  -9.354 -22.415  1.00 17.65           O
ATOM    119  N   ARG A 241       9.531  -6.014 -22.903  1.00 17.96           N
ATOM    120  CA  ARG A 241       8.838  -5.047 -22.052  1.00 18.03           C
ATOM    121  C   ARG A 241       8.703  -3.652 -22.693  1.00 19.92           C
ATOM    122  O   ARG A 241       7.966  -2.806 -22.190  1.00 21.39           O
ATOM    123  CB  ARG A 241       9.559  -4.922 -20.702  1.00 16.99           C
ATOM    124  CG  ARG A 241       9.496  -6.230 -19.885  1.00 19.09           C
ATOM    125  CD  ARG A 241      10.156  -6.030 -18.511  1.00 19.23           C
ATOM    126  NE  ARG A 241       9.436  -5.001 -17.755  1.00 20.00           N
ATOM    127  CZ  ARG A 241      10.009  -4.133 -16.927  1.00 19.09           C
ATOM    128  NH1 ARG A 241      11.315  -4.150 -16.742  1.00 20.07           N1+
ATOM    129  NH2 ARG A 241       9.275  -3.245 -16.276  1.00 20.58           N
ATOM    130  N   PHE A 242       9.417  -3.423 -23.793  1.00 20.70           N
ATOM    131  CA  PHE A 242       9.292  -2.153 -24.539  1.00 18.79           C
ATOM    132  C   PHE A 242       9.837  -2.437 -25.924  1.00 19.38           C
ATOM    133  O   PHE A 242      10.727  -3.257 -26.051  1.00 21.03           O
ATOM    134  CB  PHE A 242      10.078  -1.005 -23.861  1.00 21.08           C
ATOM    135  CG  PHE A 242       9.490   0.354 -24.132  1.00 21.18           C
ATOM    136  CD1 PHE A 242       8.406   0.818 -23.377  1.00 19.66           C
ATOM    137  CD2 PHE A 242       9.996   1.152 -25.142  1.00 21.10           C
ATOM    138  CE1 PHE A 242       7.842   2.074 -23.644  1.00 21.15           C
ATOM    139  CE2 PHE A 242       9.439   2.413 -25.416  1.00 21.56           C
ATOM    140  CZ  PHE A 242       8.373   2.870 -24.676  1.00 20.30           C
ATOM    141  N   PRO A 243       9.294  -1.792 -26.969  1.00 19.53           N
ATOM    142  CA  PRO A 243       9.756  -2.140 -28.331  1.00 19.40           C
ATOM    143  C   PRO A 243      11.128  -1.593 -28.657  1.00 19.49           C
ATOM    144  O   PRO A 243      11.256  -0.554 -29.309  1.00 19.90           O
ATOM    145  CB  PRO A 243       8.698  -1.503 -29.246  1.00 22.95           C
ATOM    146  CG  PRO A 243       8.085  -0.403 -28.412  1.00 20.92           C
ATOM    147  CD  PRO A 243       8.055  -0.995 -26.995  1.00 20.06           C
ATOM    148  N   LEU A 244      12.144  -2.313 -28.202  1.00 17.48           N
ATOM    149  CA  LEU A 244      13.544  -1.897 -28.344  1.00 19.48           C
ATOM    150  C   LEU A 244      14.396  -3.120 -28.665  1.00 19.46           C
ATOM    151  O   LEU A 244      14.086  -4.221 -28.226  1.00 19.62           O
ATOM    152  CB  LEU A 244      14.064  -1.236 -27.044  1.00 19.67           C
ATOM    153  CG  LEU A 244      13.253  -0.046 -26.509  1.00 18.66           C
ATOM    154  CD1 LEU A 244      13.655   0.283 -25.039  1.00 21.22           C
ATOM    155  CD2 LEU A 244      13.470   1.177 -27.369  1.00 20.52           C
ATOM    156  N   PRO A 245      15.479  -2.921 -29.418  1.00 17.68           N
ATOM    157  CA  PRO A 245      16.423  -4.034 -29.547  1.00 18.11           C
ATOM    158  C   PRO A 245      17.113  -4.283 -28.207  1.00 19.48           C
ATOM    159  O   PRO A 245      17.217  -3.349 -27.411  1.00 21.89           O
ATOM    160  CB  PRO A 245      17.441  -3.512 -30.561  1.00 20.72           C
ATOM    161  CG  PRO A 245      17.468  -2.028 -30.274  1.00 25.11           C
ATOM    162  CD  PRO A 245      16.006  -1.677 -30.002  1.00 20.79           C
ATOM    163  N   ILE A 246      17.569  -5.505 -27.968  1.00 21.63           N
ATOM    164  CA  ILE A 246      18.442  -5.750 -26.817  1.00 22.74           C
ATOM    165  C   ILE A 246      19.833  -5.149 -27.049  1.00 25.51           C
ATOM    166  O   ILE A 246      20.454  -5.333 -28.104  1.00 26.50           O
ATOM    167  CB  ILE A 246      18.573  -7.244 -26.516  1.00 19.50           C
ATOM    168  CG1 ILE A 246      17.196  -7.863 -26.214  1.00 18.46           C
ATOM    169  CG2 ILE A 246      19.519  -7.463 -25.292  1.00 24.38           C
ATOM    170  CD1 ILE A 246      16.399  -7.139 -25.104  1.00 20.61           C
ATOM    171  N   ASP A 247      20.321  -4.411 -26.056  1.00 20.74           N
ATOM    172  CA  ASP A 247      21.619  -3.757 -26.165  1.00 23.06           C
ATOM    173  C   ASP A 247      22.727  -4.525 -25.461  1.00 26.29           C
ATOM    174  O   ASP A 247      23.821  -4.741 -26.020  1.00 25.26           O
ATOM    175  CB  ASP A 247      21.502  -2.333 -25.613  1.00 27.37           C
ATOM    176  CG  ASP A 247      20.636  -1.443 -26.500  1.00 32.35           C
ATOM    177  OD1 ASP A 247      20.886  -1.409 -27.730  1.00 31.56           O
ATOM    178  OD2 ASP A 247      19.701  -0.789 -25.987  1.00 29.81           O1+
ATOM    179  N   VAL A 248      22.464  -4.927 -24.214  1.00 23.47           N
ATOM    180  CA  VAL A 248      23.495  -5.637 -23.436  1.00 22.22           C
ATOM    181  C   VAL A 248      22.820  -6.638 -22.497  1.00 24.22           C
ATOM    182  O   VAL A 248      21.661  -6.460 -22.134  1.00 26.60           O
ATOM    183  CB  VAL A 248      24.384  -4.673 -22.579  1.00 32.86           C
ATOM    184  CG1 VAL A 248      25.225  -3.736 -23.443  1.00 39.74           C
ATOM    185  CG2 VAL A 248      23.532  -3.885 -21.587  1.00 28.18           C
ATOM    186  N   LEU A 249      23.548  -7.675 -22.084  1.00 26.73           N
ATOM    187  CA  LEU A 249      23.102  -8.460 -20.919  1.00 25.26           C
ATOM    188  C   LEU A 249      23.543  -7.702 -19.672  1.00 26.14           C
ATOM    189  O   LEU A 249      24.498  -6.940 -19.712  1.00 27.15           O
ATOM    190  CB  LEU A 249      23.681  -9.880 -20.932  1.00 29.20           C
ATOM    191  CG  LEU A 249      23.239 -10.757 -22.108  1.00 32.54           C
ATOM    192  CD1 LEU A 249      24.072 -12.019 -22.213  1.00 32.55           C
ATOM    193  CD2 LEU A 249      21.772 -11.092 -21.950  1.00 32.34           C
ATOM    194  N   TYR A 250      22.834  -7.882 -18.562  1.00 27.11           N
ATOM    195  CA  TYR A 250      23.051  -7.001 -17.430  1.00 28.31           C
ATOM    196  C   TYR A 250      22.748  -7.720 -16.114  1.00 25.09           C
ATOM    197  O   TYR A 250      21.810  -8.518 -16.056  1.00 26.92           O
ATOM    198  CB  TYR A 250      22.157  -5.763 -17.603  1.00 28.54           C
ATOM    199  CG  TYR A 250      22.166  -4.778 -16.462  1.00 29.69           C
ATOM    200  CD1 TYR A 250      23.126  -3.778 -16.390  1.00 34.61           C
ATOM    201  CD2 TYR A 250      21.184  -4.829 -15.471  1.00 34.24           C
ATOM    202  CE1 TYR A 250      23.127  -2.862 -15.334  1.00 36.60           C
ATOM    203  CE2 TYR A 250      21.169  -3.926 -14.437  1.00 36.87           C
ATOM    204  CZ  TYR A 250      22.135  -2.946 -14.369  1.00 39.27           C
ATOM    205  OH  TYR A 250      22.110  -2.051 -13.326  1.00 44.98           O
ATOM    206  N   THR A 251      23.535  -7.434 -15.082  1.00 25.94           N
ATOM    207  CA  THR A 251      23.180  -7.885 -13.733  1.00 30.50           C
ATOM    208  C   THR A 251      23.211  -6.725 -12.750  1.00 31.40           C
ATOM    209  O   THR A 251      23.959  -5.770 -12.920  1.00 30.40           O
ATOM    210  CB  THR A 251      24.137  -8.985 -13.198  1.00 31.96           C
ATOM    211  OG1 THR A 251      25.449  -8.430 -13.047  1.00 31.31           O
ATOM    212  CG2 THR A 251      24.197 -10.186 -14.135  1.00 30.64           C
ATOM    213  N   ASN A 252      22.431  -6.825 -11.680  1.00 30.09           N
ATOM    214  CA  ASN A 252      22.558  -5.847 -10.601  1.00 32.10           C
ATOM    215  C   ASN A 252      22.226  -6.510  -9.267  1.00 34.19           C
ATOM    216  O   ASN A 252      21.117  -6.358  -8.773  1.00 35.70           O
ATOM    217  CB  ASN A 252      21.639  -4.652 -10.854  1.00 38.72           C
ATOM    218  CG  ASN A 252      21.828  -3.541  -9.829  1.00 45.85           C
ATOM    219  OD1 ASN A 252      22.734  -3.592  -9.000  1.00 49.12           O
ATOM    220  ND2 ASN A 252      20.958  -2.537  -9.881  1.00 47.86           N
ATOM    221  N   PRO A 253      23.179  -7.267  -8.715  1.00 37.06           N
ATOM    222  CA  PRO A 253      22.987  -8.076  -7.506  1.00 43.46           C
ATOM    223  C   PRO A 253      22.574  -7.246  -6.308  1.00 47.73           C
ATOM    224  O   PRO A 253      21.939  -7.781  -5.405  1.00 54.46           O
ATOM    225  CB  PRO A 253      24.369  -8.693  -7.268  1.00 44.41           C
ATOM    226  CG  PRO A 253      25.039  -8.646  -8.576  1.00 46.91           C
ATOM    227  CD  PRO A 253      24.538  -7.421  -9.260  1.00 42.75           C
ATOM    228  N   ASN A 254      22.924  -5.964  -6.302  1.00 46.23           N
ATOM    229  CA  ASN A 254      22.619  -5.104  -5.165  1.00 50.57           C
ATOM    230  C   ASN A 254      21.223  -4.489  -5.226  1.00 47.68           C
ATOM    231  O   ASN A 254      20.828  -3.763  -4.321  1.00 52.05           O
ATOM    232  CB  ASN A 254      23.662  -3.996  -5.076  1.00 57.22           C
ATOM    233  CG  ASN A 254      25.077  -4.538  -4.989  1.00 63.26           C
ATOM    234  OD1 ASN A 254      25.372  -5.412  -4.170  1.00 66.92           O
ATOM    235  ND2 ASN A 254      25.957  -4.037  -5.852  1.00 65.30           N
ATOM    236  N   GLU A 255      20.485  -4.781  -6.295  1.00 42.55           N
ATOM    237  CA  GLU A 255      19.106  -4.337  -6.428  1.00 43.66           C
ATOM    238  C   GLU A 255      18.258  -5.144  -5.464  1.00 47.95           C
ATOM    239  O   GLU A 255      18.224  -6.371  -5.558  1.00 53.43           O
ATOM    240  CB  GLU A 255      18.591  -4.548  -7.856  1.00 48.05           C
ATOM    241  CG  GLU A 255      17.094  -4.321  -8.032  1.00 53.22           C
ATOM    242  CD  GLU A 255      16.746  -2.860  -8.282  1.00 59.58           C
ATOM    243  OE1 GLU A 255      17.043  -2.362  -9.399  1.00 57.11           O
ATOM    244  OE2 GLU A 255      16.219  -2.203  -7.353  1.00 63.03           O1+
ATOM    245  N   SER A 256      17.556  -4.474  -4.562  1.00 46.87           N
ATOM    246  CA  SER A 256      16.721  -5.162  -3.578  1.00 45.95           C
ATOM    247  C   SER A 256      15.249  -5.178  -3.994  1.00 45.77           C
ATOM    248  O   SER A 256      14.407  -5.752  -3.305  1.00 47.73           O
ATOM    249  CB  SER A 256      16.861  -4.519  -2.203  1.00 51.24           C
ATOM    250  OG  SER A 256      16.442  -3.171  -2.248  1.00 57.05           O
ATOM    251  N   ALA A 257      14.947  -4.557  -5.129  1.00 38.05           N
ATOM    252  CA  ALA A 257      13.565  -4.392  -5.568  1.00 33.13           C
ATOM    253  C   ALA A 257      12.905  -5.725  -5.801  1.00 34.82           C
ATOM    254  O   ALA A 257      13.573  -6.736  -6.033  1.00 40.81           O
ATOM    255  CB  ALA A 257      13.517  -3.556  -6.852  1.00 37.38           C
ATOM    256  N   ILE A 258      11.577  -5.733  -5.735  1.00 28.45           N
ATOM    257  CA  ILE A 258      10.845  -6.919  -6.127  1.00 26.81           C
ATOM    258  C   ILE A 258      10.640  -6.899  -7.638  1.00 29.86           C
ATOM    259  O   ILE A 258       9.935  -6.030  -8.180  1.00 28.96           O
ATOM    260  CB  ILE A 258       9.498  -6.996  -5.386  1.00 29.72           C
ATOM    261  CG1 ILE A 258       9.729  -7.004  -3.872  1.00 33.47           C
ATOM    262  CG2 ILE A 258       8.696  -8.195  -5.867  1.00 28.53           C
ATOM    263  CD1 ILE A 258       8.458  -6.844  -3.080  1.00 39.50           C
ATOM    264  N   VAL A 259      11.224  -7.886  -8.321  1.00 26.93           N
ATOM    265  CA  VAL A 259      11.132  -7.979  -9.784  1.00 23.75           C
ATOM    266  C   VAL A 259       9.872  -8.763 -10.126  1.00 27.51           C
ATOM    267  O   VAL A 259       9.811  -9.966  -9.885  1.00 23.78           O
ATOM    268  CB  VAL A 259      12.393  -8.661 -10.372  1.00 25.57           C
ATOM    269  CG1 VAL A 259      12.283  -8.925 -11.877  1.00 24.99           C
ATOM    270  CG2 VAL A 259      13.625  -7.834 -10.046  1.00 28.91           C
ATOM    271  N   GLN A 260       8.866  -8.075 -10.660  1.00 23.78           N
ATOM    272  CA  GLN A 260       7.555  -8.692 -10.913  1.00 20.38           C
ATOM    273  C   GLN A 260       6.951  -8.077 -12.164  1.00 21.38           C
ATOM    274  O   GLN A 260       5.770  -7.703 -12.207  1.00 22.83           O
ATOM    275  CB  GLN A 260       6.641  -8.523  -9.689  1.00 23.42           C
ATOM    276  CG  GLN A 260       5.394  -9.417  -9.782  1.00 22.24           C
ATOM    277  CD  GLN A 260       4.644  -9.529  -8.480  1.00 28.37           C
ATOM    278  OE1 GLN A 260       4.979  -8.865  -7.482  1.00 29.09           O
ATOM    279  NE2 GLN A 260       3.627 -10.389  -8.463  1.00 27.11           N
ATOM    280  N   CYS A 261       7.774  -7.980 -13.202  1.00 22.44           N
ATOM    281  CA  CYS A 261       7.254  -7.465 -14.462  1.00 22.14           C
ATOM    282  C   CYS A 261       6.186  -8.408 -15.021  1.00 21.12           C
ATOM    283  O   CYS A 261       6.108  -9.603 -14.672  1.00 20.69           O
ATOM    284  CB  CYS A 261       8.370  -7.238 -15.474  1.00 23.04           C
ATOM    285  SG  CYS A 261       9.498  -8.615 -15.619  1.00 28.76           S
ATOM    286  N   GLN A 262       5.331  -7.843 -15.869  1.00 18.49           N
ATOM    287  CA  GLN A 262       4.144  -8.556 -16.334  1.00 17.42           C
ATOM    288  C   GLN A 262       4.191  -8.810 -17.820  1.00 18.28           C
ATOM    289  O   GLN A 262       3.453  -9.671 -18.313  1.00 20.00           O
ATOM    290  CB  GLN A 262       2.868  -7.787 -15.995  1.00 17.03           C
ATOM    291  CG  GLN A 262       2.670  -7.625 -14.465  1.00 19.24           C
ATOM    292  CD  GLN A 262       2.514  -8.959 -13.781  1.00 21.05           C
ATOM    293  OE1 GLN A 262       1.661  -9.748 -14.152  1.00 19.94           O
ATOM    294  NE2 GLN A 262       3.381  -9.231 -12.795  1.00 19.89           N
ATOM    295  N   ASN A 263       5.035  -8.045 -18.521  1.00 18.69           N
ATOM    296  CA  ASN A 263       5.308  -8.330 -19.939  1.00 15.93           C
ATOM    297  C   ASN A 263       6.593  -9.147 -20.008  1.00 18.50           C
ATOM    298  O   ASN A 263       7.430  -9.083 -19.098  1.00 21.38           O
ATOM    299  CB  ASN A 263       5.409  -7.035 -20.751  1.00 17.36           C
ATOM    300  CG  ASN A 263       4.058  -6.394 -20.970  1.00 18.68           C
ATOM    301  OD1 ASN A 263       3.090  -7.090 -21.296  1.00 20.61           O
ATOM    302  ND2 ASN A 263       3.970  -5.074 -20.777  1.00 19.70           N
ATOM    303  N   GLY A 264       6.742  -9.936 -21.071  1.00 17.77           N
ATOM    304  CA  GLY A 264       7.892 -10.815 -21.190  1.00 20.19           C
ATOM    305  C   GLY A 264       7.876 -11.961 -20.201  1.00 21.45           C
ATOM    306  O   GLY A 264       8.927 -12.413 -19.740  1.00 21.80           O
ATOM    307  N   ARG A 265       6.677 -12.425 -19.864  1.00 18.94           N
ATOM    308  CA  ARG A 265       6.536 -13.527 -18.913  1.00 19.74           C
ATOM    309  C   ARG A 265       5.970 -14.756 -19.612  1.00 21.44           C
ATOM    310  O   ARG A 265       4.865 -14.728 -20.160  1.00 19.43           O
ATOM    311  CB  ARG A 265       5.649 -13.112 -17.733  1.00 19.80           C
ATOM    312  CG  ARG A 265       6.184 -11.891 -16.966  1.00 21.91           C
ATOM    313  CD  ARG A 265       7.575 -12.143 -16.339  1.00 19.49           C
ATOM    314  NE  ARG A 265       7.571 -13.290 -15.419  1.00 21.73           N
ATOM    315  CZ  ARG A 265       7.312 -13.214 -14.117  1.00 23.37           C
ATOM    316  NH1 ARG A 265       7.028 -12.047 -13.546  1.00 21.02           N1+
ATOM    317  NH2 ARG A 265       7.301 -14.320 -13.378  1.00 24.02           N
ATOM    318  N   CYS A 266       6.751 -15.834 -19.609  1.00 20.45           N
ATOM    319  CA  CYS A 266       6.362 -17.062 -20.293  1.00 18.25           C
ATOM    320  C   CYS A 266       7.077 -18.223 -19.641  1.00 20.61           C
ATOM    321  O   CYS A 266       8.283 -18.160 -19.429  1.00 22.46           O
ATOM    322  CB  CYS A 266       6.701 -16.953 -21.800  1.00 19.92           C
ATOM    323  SG  CYS A 266       6.130 -18.359 -22.783  1.00 21.58           S
ATOM    324  N   THR A 267       6.347 -19.280 -19.308  1.00 19.64           N
ATOM    325  CA  THR A 267       6.976 -20.468 -18.766  1.00 19.97           C
ATOM    326  C   THR A 267       7.762 -21.190 -19.843  1.00 21.47           C
ATOM    327  O   THR A 267       7.537 -20.974 -21.034  1.00 19.73           O
ATOM    328  CB  THR A 267       5.936 -21.421 -18.159  1.00 22.92           C
ATOM    329  OG1 THR A 267       5.106 -21.964 -19.199  1.00 21.48           O
ATOM    330  CG2 THR A 267       5.066 -20.678 -17.155  1.00 22.09           C
ATOM    331  N   LEU A 268       8.668 -22.059 -19.429  1.00 21.58           N
ATOM    332  CA  LEU A 268       9.493 -22.774 -20.398  1.00 22.09           C
ATOM    333  C   LEU A 268       8.683 -23.727 -21.259  1.00 23.17           C
ATOM    334  O   LEU A 268       9.141 -24.102 -22.342  1.00 22.85           O
ATOM    335  CB  LEU A 268      10.616 -23.532 -19.688  1.00 22.69           C
ATOM    336  CG  LEU A 268      11.555 -22.617 -18.894  1.00 24.57           C
ATOM    337  CD1 LEU A 268      12.749 -23.451 -18.444  1.00 25.34           C
ATOM    338  CD2 LEU A 268      11.993 -21.439 -19.754  1.00 23.16           C
ATOM    339  N   ASP A 269       7.499 -24.136 -20.792  1.00 22.25           N
ATOM    340  CA  ASP A 269       6.667 -24.973 -21.653  1.00 28.00           C
ATOM    341  C   ASP A 269       5.639 -24.154 -22.435  1.00 24.97           C
ATOM    342  O   ASP A 269       4.708 -24.714 -22.989  1.00 26.09           O
ATOM    343  CB  ASP A 269       6.001 -26.109 -20.853  1.00 27.82           C
ATOM    344  CG  ASP A 269       5.138 -25.620 -19.713  1.00 31.65           C
ATOM    345  OD1 ASP A 269       4.822 -26.459 -18.839  1.00 37.02           O
ATOM    346  OD2 ASP A 269       4.789 -24.427 -19.668  1.00 35.56           O1+
ATOM    347  N   GLY A 270       5.842 -22.836 -22.493  1.00 21.39           N
ATOM    348  CA  GLY A 270       5.145 -21.992 -23.456  1.00 20.09           C
ATOM    349  C   GLY A 270       3.835 -21.366 -23.011  1.00 19.75           C
ATOM    350  O   GLY A 270       2.998 -21.016 -23.844  1.00 21.72           O
ATOM    351  N   GLU A 271       3.630 -21.235 -21.706  1.00 19.37           N
ATOM    352  CA  GLU A 271       2.443 -20.548 -21.208  1.00 18.97           C
ATOM    353  C   GLU A 271       2.718 -19.084 -20.852  1.00 21.56           C
ATOM    354  O   GLU A 271       3.528 -18.794 -19.968  1.00 21.75           O
ATOM    355  CB  GLU A 271       1.884 -21.291 -19.991  1.00 23.10           C
ATOM    356  CG  GLU A 271       1.592 -22.736 -20.265  1.00 23.14           C
ATOM    357  CD  GLU A 271       0.478 -22.919 -21.294  1.00 28.75           C
ATOM    358  OE1 GLU A 271       0.366 -24.027 -21.851  1.00 37.17           O
ATOM    359  OE2 GLU A 271      -0.271 -21.959 -21.527  1.00 31.16           O1+
ATOM    360  N   LEU A 272       2.036 -18.170 -21.537  1.00 21.44           N
ATOM    361  CA  LEU A 272       2.135 -16.735 -21.273  1.00 16.59           C
ATOM    362  C   LEU A 272       1.563 -16.358 -19.917  1.00 18.74           C
ATOM    363  O   LEU A 272       0.603 -16.984 -19.423  1.00 20.37           O
ATOM    364  CB  LEU A 272       1.396 -15.940 -22.354  1.00 17.83           C
ATOM    365  CG  LEU A 272       1.810 -16.331 -23.764  1.00 19.79           C
ATOM    366  CD1 LEU A 272       0.984 -15.508 -24.768  1.00 22.24           C
ATOM    367  CD2 LEU A 272       3.281 -16.156 -23.999  1.00 21.60           C
ATOM    368  N   GLN A 273       2.161 -15.357 -19.287  1.00 19.78           N
ATOM    369  CA  GLN A 273       1.702 -14.926 -17.972  1.00 19.72           C
ATOM    370  C   GLN A 273       1.500 -13.432 -17.942  1.00 20.69           C
ATOM    371  O   GLN A 273       1.933 -12.737 -18.850  1.00 19.36           O
ATOM    372  CB  GLN A 273       2.735 -15.299 -16.896  1.00 20.52           C
ATOM    373  CG  GLN A 273       3.175 -16.736 -16.926  1.00 24.06           C
ATOM    374  CD  GLN A 273       4.310 -17.002 -15.956  1.00 30.39           C
ATOM    375  OE1 GLN A 273       4.177 -16.813 -14.743  1.00 29.27           O
ATOM    376  NE2 GLN A 273       5.456 -17.421 -16.501  1.00 29.35           N
ATOM    377  N   GLY A 274       0.894 -12.934 -16.859  1.00 19.13           N
ATOM    378  CA  GLY A 274       0.764 -11.491 -16.676  1.00 20.09           C
ATOM    379  C   GLY A 274      -0.032 -10.853 -17.796  1.00 19.43           C
ATOM    380  O   GLY A 274      -1.120 -11.333 -18.104  1.00 18.59           O
ATOM    381  N   THR A 275       0.515  -9.795 -18.382  1.00 17.80           N
ATOM    382  CA  THR A 275      -0.094  -9.112 -19.540  1.00 17.77           C
ATOM    383  C   THR A 275       0.620  -9.461 -20.848  1.00 17.76           C
ATOM    384  O   THR A 275       0.499  -8.739 -21.856  1.00 17.96           O
ATOM    385  CB  THR A 275      -0.067  -7.588 -19.364  1.00 16.98           C
ATOM    386  OG1 THR A 275       1.287  -7.168 -19.130  1.00 18.26           O
ATOM    387  CG2 THR A 275      -0.946  -7.179 -18.144  1.00 21.23           C
ATOM    388  N   THR A 276       1.370 -10.563 -20.842  1.00 16.18           N
ATOM    389  CA  THR A 276       2.213 -10.881 -21.999  1.00 15.30           C
ATOM    390  C   THR A 276       1.408 -11.367 -23.201  1.00 17.02           C
ATOM    391  O   THR A 276       0.532 -12.209 -23.081  1.00 16.36           O
ATOM    392  CB  THR A 276       3.260 -11.931 -21.605  1.00 18.24           C
ATOM    393  OG1 THR A 276       4.086 -11.366 -20.576  1.00 16.61           O
ATOM    394  CG2 THR A 276       4.137 -12.346 -22.799  1.00 17.87           C
ATOM    395  N   GLN A 277       1.720 -10.808 -24.365  1.00 15.85           N
ATOM    396  CA  GLN A 277       1.128 -11.280 -25.602  1.00 14.32           C
ATOM    397  C   GLN A 277       2.250 -11.383 -26.630  1.00 16.32           C
ATOM    398  O   GLN A 277       3.405 -11.078 -26.334  1.00 19.12           O
ATOM    399  CB  GLN A 277      -0.030 -10.355 -26.058  1.00 15.50           C
ATOM    400  CG  GLN A 277       0.289  -8.873 -26.041  1.00 16.89           C
ATOM    401  CD  GLN A 277       1.132  -8.486 -27.237  1.00 17.82           C
ATOM    402  OE1 GLN A 277       0.689  -8.629 -28.372  1.00 18.24           O
ATOM    403  NE2 GLN A 277       2.349  -8.032 -26.988  1.00 18.83           N
ATOM    404  N   LEU A 278       1.898 -11.852 -27.823  1.00 15.08           N
ATOM    405  CA  LEU A 278       2.922 -12.316 -28.751  1.00 16.00           C
ATOM    406  C   LEU A 278       3.423 -11.233 -29.700  1.00 20.32           C
ATOM    407  O   LEU A 278       4.554 -11.349 -30.194  1.00 18.87           O
ATOM    408  CB  LEU A 278       2.380 -13.502 -29.564  1.00 18.46           C
ATOM    409  CG  LEU A 278       2.092 -14.788 -28.780  1.00 17.32           C
ATOM    410  CD1 LEU A 278       1.370 -15.760 -29.720  1.00 23.85           C
ATOM    411  CD2 LEU A 278       3.397 -15.407 -28.229  1.00 19.60           C
ATOM    412  N   LEU A 279       2.604 -10.211 -29.975  1.00 16.60           N
ATOM    413  CA  LEU A 279       2.986  -9.203 -30.994  1.00 16.02           C
ATOM    414  C   LEU A 279       4.049  -8.248 -30.480  1.00 16.40           C
ATOM    415  O   LEU A 279       3.883  -7.592 -29.451  1.00 16.63           O
ATOM    416  CB  LEU A 279       1.776  -8.359 -31.423  1.00 17.48           C
ATOM    417  CG  LEU A 279       0.541  -9.072 -31.958  1.00 20.76           C
ATOM    418  CD1 LEU A 279      -0.561  -8.045 -32.195  1.00 22.01           C
ATOM    419  CD2 LEU A 279       0.847  -9.829 -33.259  1.00 22.34           C
ATOM    420  N   PRO A 280       5.145  -8.106 -31.230  1.00 16.69           N
ATOM    421  CA  PRO A 280       6.091  -7.056 -30.836  1.00 15.86           C
ATOM    422  C   PRO A 280       5.446  -5.654 -30.867  1.00 17.91           C
ATOM    423  O   PRO A 280       5.827  -4.794 -30.068  1.00 19.04           O
ATOM    424  CB  PRO A 280       7.221  -7.160 -31.871  1.00 19.15           C
ATOM    425  CG  PRO A 280       6.996  -8.431 -32.613  1.00 24.13           C
ATOM    426  CD  PRO A 280       5.569  -8.889 -32.400  1.00 19.48           C
ATOM    427  N   THR A 281       4.486  -5.454 -31.765  1.00 16.96           N
ATOM    428  CA  THR A 281       3.773  -4.182 -31.914  1.00 15.55           C
ATOM    429  C   THR A 281       2.780  -3.912 -30.782  1.00 18.29           C
ATOM    430  O   THR A 281       2.231  -2.823 -30.686  1.00 17.40           O
ATOM    431  CB  THR A 281       2.996  -4.130 -33.244  1.00 20.04           C
ATOM    432  OG1 THR A 281       2.112  -5.260 -33.325  1.00 17.89           O
ATOM    433  CG2 THR A 281       3.941  -4.201 -34.402  1.00 18.40           C
ATOM    434  N   GLY A 282       2.533  -4.920 -29.952  1.00 16.60           N
ATOM    435  CA  GLY A 282       1.563  -4.777 -28.879  1.00 16.81           C
ATOM    436  C   GLY A 282       2.175  -4.372 -27.553  1.00 19.21           C
ATOM    437  O   GLY A 282       1.458  -4.021 -26.643  1.00 17.99           O
ATOM    438  N   ILE A 283       3.498  -4.430 -27.441  1.00 16.03           N
ATOM    439  CA  ILE A 283       4.151  -4.152 -26.160  1.00 15.73           C
ATOM    440  C   ILE A 283       4.092  -2.670 -25.848  1.00 20.21           C
ATOM    441  O   ILE A 283       4.630  -1.863 -26.620  1.00 18.70           O
ATOM    442  CB  ILE A 283       5.619  -4.618 -26.194  1.00 17.88           C
ATOM    443  CG1 ILE A 283       5.667  -6.126 -26.496  1.00 17.65           C
ATOM    444  CG2 ILE A 283       6.317  -4.265 -24.865  1.00 20.73           C
ATOM    445  CD1 ILE A 283       7.073  -6.598 -26.932  1.00 21.45           C
ATOM    446  N   CYS A 284       3.449  -2.325 -24.720  1.00 17.90           N
ATOM    447  CA  CYS A 284       3.202  -0.930 -24.291  1.00 18.05           C
ATOM    448  C   CYS A 284       2.364  -0.153 -25.303  1.00 19.70           C
ATOM    449  O   CYS A 284       2.430   1.073 -25.358  1.00 21.25           O
ATOM    450  CB  CYS A 284       4.508  -0.168 -24.021  1.00 20.54           C
ATOM    451  SG  CYS A 284       5.271  -0.718 -22.466  1.00 21.59           S
ATOM    452  N   ALA A 285       1.554  -0.864 -26.075  1.00 17.92           N
ATOM    453  CA  ALA A 285       0.639  -0.213 -26.996  1.00 19.68           C
ATOM    454  C   ALA A 285      -0.759  -0.138 -26.371  1.00 21.40           C
ATOM    455  O   ALA A 285      -1.095  -0.931 -25.472  1.00 20.91           O
ATOM    456  CB  ALA A 285       0.586  -0.975 -28.311  1.00 19.84           C
ATOM    457  N   PHE A 286      -1.556   0.828 -26.824  1.00 19.11           N
ATOM    458  CA  PHE A 286      -2.980   0.862 -26.495  1.00 20.48           C
ATOM    459  C   PHE A 286      -3.807   1.064 -27.745  1.00 24.10           C
ATOM    460  O   PHE A 286      -3.369   1.703 -28.707  1.00 19.90           O
ATOM    461  CB  PHE A 286      -3.318   1.993 -25.526  1.00 21.63           C
ATOM    462  CG  PHE A 286      -2.913   1.731 -24.122  1.00 22.74           C
ATOM    463  CD1 PHE A 286      -1.852   2.419 -23.570  1.00 23.11           C
ATOM    464  CD2 PHE A 286      -3.575   0.769 -23.362  1.00 25.11           C
ATOM    465  CE1 PHE A 286      -1.480   2.175 -22.237  1.00 26.80           C
ATOM    466  CE2 PHE A 286      -3.192   0.524 -22.042  1.00 28.25           C
ATOM    467  CZ  PHE A 286      -2.156   1.227 -21.497  1.00 27.15           C
ATOM    468  N   ARG A 287      -4.999   0.488 -27.726  1.00 19.28           N
ATOM    469  CA  ARG A 287      -5.997   0.720 -28.778  1.00 19.22           C
ATOM    470  C   ARG A 287      -7.282   1.118 -28.078  1.00 19.50           C
ATOM    471  O   ARG A 287      -7.561   0.617 -26.986  1.00 20.68           O
ATOM    472  CB  ARG A 287      -6.196  -0.534 -29.617  1.00 25.97           C
ATOM    473  CG  ARG A 287      -7.155  -0.378 -30.757  1.00 35.83           C
ATOM    474  CD  ARG A 287      -7.168  -1.667 -31.557  1.00 35.33           C
ATOM    475  NE  ARG A 287      -8.169  -1.666 -32.611  1.00 37.91           N
ATOM    476  CZ  ARG A 287      -8.224  -2.590 -33.562  1.00 41.00           C
ATOM    477  NH1 ARG A 287      -7.336  -3.580 -33.561  1.00 38.55           N1+
ATOM    478  NH2 ARG A 287      -9.169  -2.532 -34.500  1.00 42.67           N
ATOM    479  N   GLY A 288      -8.056   2.012 -28.671  1.00 21.43           N
ATOM    480  CA  GLY A 288      -9.322   2.389 -28.078  1.00 21.90           C
ATOM    481  C   GLY A 288      -9.951   3.581 -28.765  1.00 22.09           C
ATOM    482  O   GLY A 288      -9.788   3.758 -29.970  1.00 22.67           O
ATOM    483  N   LYS A 289     -10.715   4.368 -27.998  1.00 22.01           N
ATOM    484  CA  LYS A 289     -11.362   5.570 -28.515  1.00 22.39           C
ATOM    485  C   LYS A 289     -11.291   6.676 -27.482  1.00 26.56           C
ATOM    486  O   LYS A 289     -11.544   6.452 -26.293  1.00 26.04           O
ATOM    487  CB  LYS A 289     -12.836   5.310 -28.861  1.00 26.73           C
ATOM    488  CG  LYS A 289     -13.031   4.493 -30.120  1.00 32.14           C
ATOM    489  CD  LYS A 289     -14.511   4.393 -30.464  1.00 40.59           C
ATOM    490  CE  LYS A 289     -14.729   3.481 -31.666  1.00 44.94           C
ATOM    491  NZ  LYS A 289     -16.134   3.571 -32.138  1.00 50.52           N1+
ATOM    492  N   VAL A 290     -10.978   7.880 -27.940  1.00 26.25           N
ATOM    493  CA  VAL A 290     -11.015   9.030 -27.051  1.00 25.98           C
ATOM    494  C   VAL A 290     -12.467   9.368 -26.742  1.00 28.11           C
ATOM    495  O   VAL A 290     -13.304   9.367 -27.638  1.00 32.20           O
ATOM    496  CB  VAL A 290     -10.300  10.244 -27.684  1.00 24.66           C
ATOM    497  CG1 VAL A 290     -10.585  11.528 -26.872  1.00 27.85           C
ATOM    498  CG2 VAL A 290      -8.813   9.962 -27.805  1.00 23.37           C
ATOM    499  N   THR A 291     -12.790   9.615 -25.475  1.00 30.54           N
ATOM    500  CA  THR A 291     -14.156   9.998 -25.137  1.00 30.55           C
ATOM    501  C   THR A 291     -14.322  11.514 -25.071  1.00 37.14           C
ATOM    502  O   THR A 291     -15.286  12.066 -25.600  1.00 39.18           O
ATOM    503  CB  THR A 291     -14.590   9.362 -23.810  1.00 34.62           C
ATOM    504  OG1 THR A 291     -13.730   9.802 -22.749  1.00 34.42           O
ATOM    505  CG2 THR A 291     -14.506   7.834 -23.926  1.00 35.46           C
ATOM    506  N   GLN A 292     -13.382  12.181 -24.418  1.00 35.63           N
ATOM    507  CA  GLN A 292     -13.456  13.628 -24.248  1.00 35.50           C
ATOM    508  C   GLN A 292     -12.133  14.211 -23.758  1.00 32.95           C
ATOM    509  O   GLN A 292     -11.281  13.502 -23.213  1.00 33.70           O
ATOM    510  CB  GLN A 292     -14.576  13.998 -23.261  1.00 34.59           C
ATOM    511  CG  GLN A 292     -14.310  13.455 -21.869  1.00 41.25           C
ATOM    512  CD  GLN A 292     -15.547  13.450 -20.988  1.00 57.11           C
ATOM    513  OE1 GLN A 292     -16.590  14.001 -21.354  1.00 63.40           O
ATOM    514  NE2 GLN A 292     -15.441  12.813 -19.827  1.00 59.52           N
ATOM    515  N   GLN A 293     -11.964  15.509 -23.961  1.00 33.32           N
ATOM    516  CA  GLN A 293     -10.906  16.234 -23.279  1.00 29.88           C
ATOM    517  C   GLN A 293     -11.292  16.334 -21.800  1.00 33.00           C
ATOM    518  O   GLN A 293     -12.471  16.433 -21.466  1.00 37.59           O
ATOM    519  CB  GLN A 293     -10.713  17.621 -23.899  1.00 32.21           C
ATOM    520  CG  GLN A 293      -9.593  18.441 -23.292  1.00 36.74           C
ATOM    521  CD  GLN A 293      -9.482  19.818 -23.924  1.00 42.68           C
ATOM    522  OE1 GLN A 293     -10.065  20.084 -24.975  1.00 46.17           O
ATOM    523  NE2 GLN A 293      -8.723  20.695 -23.289  1.00 41.38           N
ATOM    524  N   VAL A 294     -10.288  16.302 -20.930  1.00 29.48           N
ATOM    525  CA  VAL A 294     -10.480  16.347 -19.491  1.00 34.09           C
ATOM    526  C   VAL A 294      -9.807  17.592 -18.950  1.00 36.98           C
ATOM    527  O   VAL A 294      -8.697  17.936 -19.368  1.00 37.95           O
ATOM    528  CB  VAL A 294      -9.868  15.091 -18.823  1.00 41.07           C
ATOM    529  CG1 VAL A 294      -9.906  15.204 -17.308  1.00 47.17           C
ATOM    530  CG2 VAL A 294     -10.577  13.832 -19.314  1.00 41.26           C
ATOM    531  N   GLN A 295     -10.494  18.264 -18.030  1.00 42.85           N
ATOM    532  CA  GLN A 295      -9.982  19.445 -17.353  1.00 48.84           C
ATOM    533  C   GLN A 295      -8.698  19.131 -16.601  1.00 54.67           C
ATOM    534  O   GLN A 295      -8.661  18.217 -15.775  1.00 58.60           O
ATOM    535  CB  GLN A 295     -11.033  19.993 -16.380  1.00 48.97           C
ATOM    536  N   ASP A 296      -7.645  19.886 -16.890  1.00 51.13           N
ATOM    537  CA  ASP A 296      -6.405  19.774 -16.135  1.00 52.80           C
ATOM    538  C   ASP A 296      -5.665  21.114 -16.122  1.00 52.67           C
ATOM    539  O   ASP A 296      -5.329  21.656 -17.177  1.00 53.46           O
ATOM    540  CB  ASP A 296      -5.521  18.669 -16.718  1.00 57.18           C
ATOM    541  CG  ASP A 296      -4.524  18.139 -15.711  1.00 61.73           C
ATOM    542  OD1 ASP A 296      -3.770  18.956 -15.143  1.00 67.25           O
ATOM    543  OD2 ASP A 296      -4.508  16.914 -15.475  1.00 58.44           O1+
ATOM    544  N   GLU A 297      -5.422  21.651 -14.929  1.00 50.35           N
ATOM    545  CA  GLU A 297      -4.866  23.006 -14.805  1.00 47.91           C
ATOM    546  C   GLU A 297      -3.338  22.997 -14.897  1.00 44.78           C
ATOM    547  O   GLU A 297      -2.693  24.057 -14.851  1.00 48.37           O
ATOM    548  CB  GLU A 297      -5.318  23.661 -13.501  1.00 52.83           C
ATOM    549  N   HIS A 298      -2.769  21.798 -15.020  1.00 43.55           N
ATOM    550  CA  HIS A 298      -1.362  21.645 -15.374  1.00 47.79           C
ATOM    551  C   HIS A 298      -1.125  22.039 -16.836  1.00 48.74           C
ATOM    552  O   HIS A 298      -2.039  21.962 -17.666  1.00 45.33           O
ATOM    553  CB  HIS A 298      -0.887  20.193 -15.172  1.00 51.38           C
ATOM    554  CG  HIS A 298      -0.994  19.703 -13.760  1.00 58.69           C
ATOM    555  ND1 HIS A 298      -0.448  20.383 -12.692  1.00 62.27           N
ATOM    556  CD2 HIS A 298      -1.560  18.586 -13.243  1.00 60.36           C
ATOM    557  CE1 HIS A 298      -0.689  19.716 -11.577  1.00 63.21           C
ATOM    558  NE2 HIS A 298      -1.364  18.622 -11.883  1.00 61.77           N
ATOM    559  N   ARG A 299       0.100  22.459 -17.141  1.00 49.69           N
ATOM    560  CA  ARG A 299       0.495  22.725 -18.519  1.00 50.18           C
ATOM    561  C   ARG A 299       0.295  21.442 -19.320  1.00 47.68           C
ATOM    562  O   ARG A 299       0.514  20.334 -18.814  1.00 48.62           O
ATOM    563  CB  ARG A 299       1.949  23.212 -18.591  1.00 52.18           C
ATOM    564  CG  ARG A 299       2.526  23.374 -19.991  1.00 50.99           C
ATOM    565  CD  ARG A 299       3.834  24.164 -19.933  1.00 57.83           C
ATOM    566  NE  ARG A 299       4.503  24.277 -21.234  1.00 62.03           N
ATOM    567  CZ  ARG A 299       5.251  25.316 -21.609  1.00 67.38           C
ATOM    568  NH1 ARG A 299       5.425  26.349 -20.794  1.00 70.36           N1+
ATOM    569  NH2 ARG A 299       5.826  25.334 -22.806  1.00 67.87           N
ATOM    570  N   GLY A 300      -0.153  21.581 -20.560  1.00 41.29           N
ATOM    571  CA  GLY A 300      -0.499  20.419 -21.350  1.00 35.42           C
ATOM    572  C   GLY A 300      -1.999  20.196 -21.350  1.00 33.03           C
ATOM    573  O   GLY A 300      -2.740  20.806 -20.565  1.00 34.24           O
ATOM    574  N   THR A 301      -2.439  19.310 -22.232  1.00 31.80           N
ATOM    575  CA  THR A 301      -3.849  19.082 -22.484  1.00 31.61           C
ATOM    576  C   THR A 301      -4.143  17.613 -22.253  1.00 33.05           C
ATOM    577  O   THR A 301      -3.405  16.754 -22.730  1.00 31.07           O
ATOM    578  CB  THR A 301      -4.219  19.507 -23.925  1.00 29.80           C
ATOM    579  OG1 THR A 301      -4.009  20.931 -24.056  1.00 31.03           O
ATOM    580  CG2 THR A 301      -5.676  19.197 -24.222  1.00 30.84           C
ATOM    581  N   HIS A 302      -5.242  17.321 -21.567  1.00 30.58           N
ATOM    582  CA  HIS A 302      -5.481  15.942 -21.150  1.00 30.24           C
ATOM    583  C   HIS A 302      -6.730  15.356 -21.786  1.00 25.08           C
ATOM    584  O   HIS A 302      -7.705  16.067 -22.053  1.00 26.97           O
ATOM    585  CB  HIS A 302      -5.563  15.904 -19.622  1.00 37.56           C
ATOM    586  CG  HIS A 302      -4.245  16.166 -18.957  1.00 46.50           C
ATOM    587  ND1 HIS A 302      -3.610  15.239 -18.158  1.00 50.15           N
ATOM    588  CD2 HIS A 302      -3.429  17.247 -18.999  1.00 51.19           C
ATOM    589  CE1 HIS A 302      -2.467  15.740 -17.728  1.00 50.71           C
ATOM    590  NE2 HIS A 302      -2.332  16.957 -18.224  1.00 52.20           N
ATOM    591  N   TRP A 303      -6.667  14.057 -22.068  1.00 25.70           N
ATOM    592  CA  TRP A 303      -7.715  13.359 -22.791  1.00 25.28           C
ATOM    593  C   TRP A 303      -8.061  12.038 -22.145  1.00 24.36           C
ATOM    594  O   TRP A 303      -7.176  11.308 -21.711  1.00 28.40           O
ATOM    595  CB  TRP A 303      -7.288  13.079 -24.253  1.00 23.95           C
ATOM    596  CG  TRP A 303      -6.787  14.296 -24.980  1.00 23.73           C
ATOM    597  CD1 TRP A 303      -5.494  14.777 -25.000  1.00 22.99           C
ATOM    598  CD2 TRP A 303      -7.565  15.217 -25.759  1.00 25.94           C
ATOM    599  NE1 TRP A 303      -5.437  15.934 -25.727  1.00 26.84           N
ATOM    600  CE2 TRP A 303      -6.687  16.229 -26.206  1.00 25.81           C
ATOM    601  CE3 TRP A 303      -8.919  15.295 -26.108  1.00 26.55           C
ATOM    602  CZ2 TRP A 303      -7.116  17.286 -27.009  1.00 26.48           C
ATOM    603  CZ3 TRP A 303      -9.343  16.358 -26.900  1.00 27.05           C
ATOM    604  CH2 TRP A 303      -8.449  17.343 -27.329  1.00 29.75           C
ATOM    605  N   ASN A 304      -9.349  11.709 -22.145  1.00 29.44           N
ATOM    606  CA  ASN A 304      -9.801  10.413 -21.654  1.00 30.09           C
ATOM    607  C   ASN A 304      -9.993   9.430 -22.799  1.00 29.39           C
ATOM    608  O   ASN A 304     -10.575   9.779 -23.826  1.00 29.24           O
ATOM    609  CB  ASN A 304     -11.098  10.543 -20.874  1.00 33.23           C
ATOM    610  CG  ASN A 304     -11.424   9.285 -20.130  1.00 38.26           C
ATOM    611  OD1 ASN A 304     -10.886   9.032 -19.057  1.00 41.12           O
ATOM    612  ND2 ASN A 304     -12.266   8.450 -20.728  1.00 36.50           N
ATOM    613  N   MET A 305      -9.475   8.214 -22.622  1.00 26.76           N
ATOM    614  CA  MET A 305      -9.497   7.210 -23.675  1.00 26.44           C
ATOM    615  C   MET A 305     -10.011   5.876 -23.136  1.00 28.55           C
ATOM    616  O   MET A 305      -9.477   5.332 -22.156  1.00 29.98           O
ATOM    617  CB  MET A 305      -8.096   7.045 -24.268  1.00 26.11           C
ATOM    618  CG  MET A 305      -7.944   5.955 -25.275  1.00 27.94           C
ATOM    619  SD  MET A 305      -6.215   5.858 -25.819  1.00 28.16           S
ATOM    620  CE  MET A 305      -6.315   4.453 -26.935  1.00 29.23           C
ATOM    621  N   THR A 306     -11.057   5.356 -23.765  1.00 25.30           N
ATOM    622  CA  THR A 306     -11.475   3.984 -23.482  1.00 27.23           C
ATOM    623  C   THR A 306     -10.464   3.054 -24.126  1.00 28.50           C
ATOM    624  O   THR A 306     -10.119   3.243 -25.281  1.00 31.17           O
ATOM    625  CB  THR A 306     -12.894   3.713 -24.042  1.00 33.83           C
ATOM    626  OG1 THR A 306     -13.835   4.593 -23.417  1.00 36.31           O
ATOM    627  CG2 THR A 306     -13.310   2.265 -23.806  1.00 37.39           C
ATOM    628  N   VAL A 307      -9.990   2.037 -23.415  1.00 22.04           N
ATOM    629  CA  VAL A 307      -9.063   1.113 -24.044  1.00 21.49           C
ATOM    630  C   VAL A 307      -9.735  -0.235 -24.272  1.00 24.09           C
ATOM    631  O   VAL A 307     -10.537  -0.704 -23.452  1.00 27.32           O
ATOM    632  CB  VAL A 307      -7.752   0.922 -23.230  1.00 25.53           C
ATOM    633  CG1 VAL A 307      -6.934   2.223 -23.234  1.00 28.19           C
ATOM    634  CG2 VAL A 307      -8.043   0.435 -21.816  1.00 27.29           C
ATOM    635  N   THR A 308      -9.437  -0.812 -25.427  1.00 22.76           N
ATOM    636  CA  THR A 308      -9.928  -2.130 -25.787  1.00 24.44           C
ATOM    637  C   THR A 308      -8.768  -3.139 -25.726  1.00 21.78           C
ATOM    638  O   THR A 308      -7.625  -2.786 -25.435  1.00 22.55           O
ATOM    639  CB  THR A 308     -10.551  -2.128 -27.199  1.00 25.12           C
ATOM    640  OG1 THR A 308      -9.546  -1.761 -28.163  1.00 26.13           O
ATOM    641  CG2 THR A 308     -11.706  -1.128 -27.271  1.00 25.33           C
ATOM    642  N   ASN A 309      -9.083  -4.400 -26.011  1.00 20.89           N
ATOM    643  CA  ASN A 309      -8.044  -5.362 -26.338  1.00 19.70           C
ATOM    644  C   ASN A 309      -7.339  -4.908 -27.594  1.00 21.78           C
ATOM    645  O   ASN A 309      -7.915  -4.158 -28.383  1.00 23.21           O
ATOM    646  CB  ASN A 309      -8.638  -6.739 -26.567  1.00 20.85           C
ATOM    647  CG  ASN A 309      -9.184  -7.339 -25.289  1.00 24.44           C
ATOM    648  OD1 ASN A 309      -8.517  -7.311 -24.273  1.00 24.65           O
ATOM    649  ND2 ASN A 309     -10.410  -7.860 -25.333  1.00 26.94           N
ATOM    650  N   LEU A 310      -6.110  -5.382 -27.795  1.00 19.20           N
ATOM    651  CA  LEU A 310      -5.337  -4.921 -28.955  1.00 21.32           C
ATOM    652  C   LEU A 310      -5.978  -5.354 -30.250  1.00 24.97           C
ATOM    653  O   LEU A 310      -5.678  -4.777 -31.295  1.00 26.01           O
ATOM    654  CB  LEU A 310      -3.905  -5.420 -28.890  1.00 20.25           C
ATOM    655  CG  LEU A 310      -3.079  -4.706 -27.810  1.00 23.78           C
ATOM    656  CD1 LEU A 310      -1.754  -5.423 -27.636  1.00 26.80           C
ATOM    657  CD2 LEU A 310      -2.898  -3.198 -28.106  1.00 29.50           C
ATOM    658  N   ASN A 311      -6.834  -6.371 -30.204  1.00 22.49           N
ATOM    659  CA  ASN A 311      -7.504  -6.798 -31.444  1.00 26.01           C
ATOM    660  C   ASN A 311      -8.793  -6.005 -31.691  1.00 29.93           C
ATOM    661  O   ASN A 311      -9.538  -6.270 -32.634  1.00 30.33           O
ATOM    662  CB  ASN A 311      -7.750  -8.311 -31.436  1.00 27.34           C
ATOM    663  CG  ASN A 311      -8.766  -8.754 -30.402  1.00 26.81           C
ATOM    664  OD1 ASN A 311      -9.439  -7.940 -29.762  1.00 26.93           O
ATOM    665  ND2 ASN A 311      -8.873 -10.061 -30.225  1.00 30.82           N
ATOM    666  N   GLY A 312      -9.032  -5.007 -30.853  1.00 28.65           N
ATOM    667  CA  GLY A 312     -10.166  -4.113 -31.008  1.00 30.29           C
ATOM    668  C   GLY A 312     -11.432  -4.525 -30.281  1.00 28.66           C
ATOM    669  O   GLY A 312     -12.349  -3.719 -30.157  1.00 32.69           O
ATOM    670  N   THR A 313     -11.491  -5.761 -29.791  1.00 26.29           N
ATOM    671  CA  THR A 313     -12.665  -6.217 -29.044  1.00 27.04           C
ATOM    672  C   THR A 313     -12.652  -5.532 -27.680  1.00 25.36           C
ATOM    673  O   THR A 313     -11.578  -5.243 -27.163  1.00 22.74           O
ATOM    674  CB  THR A 313     -12.696  -7.757 -28.863  1.00 29.79           C
ATOM    675  OG1 THR A 313     -11.542  -8.192 -28.123  1.00 28.57           O
ATOM    676  CG2 THR A 313     -12.720  -8.459 -30.214  1.00 30.62           C
ATOM    677  N   PRO A 314     -13.834  -5.289 -27.093  1.00 28.45           N
ATOM    678  CA  PRO A 314     -13.879  -4.621 -25.782  1.00 27.48           C
ATOM    679  C   PRO A 314     -13.191  -5.435 -24.691  1.00 26.23           C
ATOM    680  O   PRO A 314     -13.325  -6.657 -24.646  1.00 25.41           O
ATOM    681  CB  PRO A 314     -15.384  -4.511 -25.491  1.00 30.79           C
ATOM    682  CG  PRO A 314     -16.035  -4.549 -26.855  1.00 34.53           C
ATOM    683  CD  PRO A 314     -15.186  -5.485 -27.664  1.00 32.92           C
ATOM    684  N   PHE A 315     -12.476  -4.752 -23.810  1.00 23.39           N
ATOM    685  CA  PHE A 315     -11.796  -5.433 -22.722  1.00 22.95           C
ATOM    686  C   PHE A 315     -12.785  -5.760 -21.615  1.00 23.93           C
ATOM    687  O   PHE A 315     -13.574  -4.901 -21.195  1.00 25.04           O
ATOM    688  CB  PHE A 315     -10.669  -4.582 -22.163  1.00 23.00           C
ATOM    689  CG  PHE A 315      -9.977  -5.222 -21.000  1.00 21.67           C
ATOM    690  CD1 PHE A 315      -9.204  -6.358 -21.195  1.00 21.69           C
ATOM    691  CD2 PHE A 315     -10.109  -4.710 -19.716  1.00 25.46           C
ATOM    692  CE1 PHE A 315      -8.554  -6.982 -20.132  1.00 26.00           C
ATOM    693  CE2 PHE A 315      -9.462  -5.337 -18.627  1.00 22.15           C
ATOM    694  CZ  PHE A 315      -8.688  -6.476 -18.846  1.00 26.28           C
ATOM    695  N   ASP A 316     -12.736  -7.006 -21.152  1.00 24.18           N
ATOM    696  CA  ASP A 316     -13.569  -7.465 -20.051  1.00 27.55           C
ATOM    697  C   ASP A 316     -12.816  -7.331 -18.731  1.00 25.90           C
ATOM    698  O   ASP A 316     -11.905  -8.116 -18.475  1.00 25.08           O
ATOM    699  CB  ASP A 316     -13.960  -8.931 -20.274  1.00 24.71           C
ATOM    700  CG  ASP A 316     -14.846  -9.480 -19.189  1.00 30.80           C
ATOM    701  OD1 ASP A 316     -15.110 -10.695 -19.229  1.00 30.11           O
ATOM    702  OD2 ASP A 316     -15.262  -8.731 -18.282  1.00 28.78           O1+
ATOM    703  N   PRO A 317     -13.205  -6.359 -17.883  1.00 29.29           N
ATOM    704  CA  PRO A 317     -12.458  -6.170 -16.635  1.00 29.66           C
ATOM    705  C   PRO A 317     -12.490  -7.390 -15.721  1.00 31.18           C
ATOM    706  O   PRO A 317     -11.636  -7.490 -14.832  1.00 28.99           O
ATOM    707  CB  PRO A 317     -13.170  -4.989 -15.973  1.00 33.99           C
ATOM    708  CG  PRO A 317     -13.814  -4.251 -17.092  1.00 33.70           C
ATOM    709  CD  PRO A 317     -14.221  -5.315 -18.083  1.00 33.16           C
ATOM    710  N   THR A 318     -13.440  -8.307 -15.918  1.00 28.03           N
ATOM    711  CA  THR A 318     -13.511  -9.506 -15.076  1.00 29.71           C
ATOM    712  C   THR A 318     -12.644 -10.645 -15.606  1.00 31.75           C
ATOM    713  O   THR A 318     -12.603 -11.716 -15.012  1.00 35.74           O
ATOM    714  CB  THR A 318     -14.983 -10.000 -14.908  1.00 32.29           C
ATOM    715  OG1 THR A 318     -15.450 -10.555 -16.141  1.00 32.04           O
ATOM    716  CG2 THR A 318     -15.870  -8.845 -14.539  1.00 31.73           C
ATOM    717  N   GLU A 319     -11.979 -10.422 -16.735  1.00 26.07           N
ATOM    718  CA  GLU A 319     -11.035 -11.396 -17.285  1.00 30.83           C
ATOM    719  C   GLU A 319      -9.924 -11.599 -16.264  1.00 30.92           C
ATOM    720  O   GLU A 319      -9.513 -10.643 -15.607  1.00 28.89           O
ATOM    721  CB  GLU A 319     -10.446 -10.909 -18.619  1.00 33.89           C
ATOM    722  CG  GLU A 319      -9.832 -12.009 -19.488  1.00 42.74           C
ATOM    723  CD  GLU A 319      -9.000 -11.458 -20.662  1.00 52.71           C
ATOM    724  OE1 GLU A 319      -9.175 -10.279 -21.047  1.00 53.90           O
ATOM    725  OE2 GLU A 319      -8.147 -12.206 -21.188  1.00 56.56           O1+
ATOM    726  N   ASP A 320      -9.447 -12.828 -16.116  1.00 28.99           N
ATOM    727  CA  ASP A 320      -8.435 -13.104 -15.103  1.00 31.09           C
ATOM    728  C   ASP A 320      -7.036 -12.737 -15.605  1.00 25.64           C
ATOM    729  O   ASP A 320      -6.145 -13.584 -15.678  1.00 29.28           O
ATOM    730  CB  ASP A 320      -8.496 -14.569 -14.672  1.00 36.66           C
ATOM    731  CG  ASP A 320      -9.758 -14.890 -13.896  1.00 46.00           C
ATOM    732  OD1 ASP A 320     -10.226 -14.012 -13.142  1.00 48.76           O
ATOM    733  OD2 ASP A 320     -10.283 -16.018 -14.033  1.00 50.48           O1+
ATOM    734  N   VAL A 321      -6.865 -11.472 -15.985  1.00 22.71           N
ATOM    735  CA  VAL A 321      -5.557 -10.914 -16.310  1.00 19.40           C
ATOM    736  C   VAL A 321      -5.419  -9.584 -15.581  1.00 20.61           C
ATOM    737  O   VAL A 321      -6.421  -9.021 -15.145  1.00 23.29           O
ATOM    738  CB  VAL A 321      -5.366 -10.660 -17.830  1.00 27.09           C
ATOM    739  CG1 VAL A 321      -5.287 -11.962 -18.596  1.00 27.14           C
ATOM    740  CG2 VAL A 321      -6.496  -9.758 -18.342  1.00 25.65           C
ATOM    741  N   PRO A 322      -4.192  -9.073 -15.446  1.00 19.96           N
ATOM    742  CA  PRO A 322      -4.043  -7.808 -14.704  1.00 22.68           C
ATOM    743  C   PRO A 322      -4.627  -6.572 -15.388  1.00 22.20           C
ATOM    744  O   PRO A 322      -5.001  -5.600 -14.697  1.00 22.58           O
ATOM    745  CB  PRO A 322      -2.511  -7.655 -14.562  1.00 21.31           C
ATOM    746  CG  PRO A 322      -1.950  -9.051 -14.703  1.00 23.04           C
ATOM    747  CD  PRO A 322      -2.895  -9.752 -15.682  1.00 21.62           C
ATOM    748  N   ALA A 323      -4.674  -6.612 -16.718  1.00 20.06           N
ATOM    749  CA  ALA A 323      -4.954  -5.477 -17.577  1.00 18.82           C
ATOM    750  C   ALA A 323      -4.997  -6.016 -19.017  1.00 18.10           C
ATOM    751  O   ALA A 323      -4.623  -7.163 -19.227  1.00 18.88           O
ATOM    752  CB  ALA A 323      -3.858  -4.402 -17.420  1.00 19.92           C
ATOM    753  N   PRO A 324      -5.444  -5.208 -19.990  1.00 18.61           N
ATOM    754  CA  PRO A 324      -5.366  -5.709 -21.375  1.00 19.72           C
ATOM    755  C   PRO A 324      -3.945  -6.146 -21.729  1.00 19.39           C
ATOM    756  O   PRO A 324      -2.974  -5.491 -21.315  1.00 18.98           O
ATOM    757  CB  PRO A 324      -5.778  -4.507 -22.226  1.00 19.27           C
ATOM    758  CG  PRO A 324      -6.642  -3.651 -21.291  1.00 19.45           C
ATOM    759  CD  PRO A 324      -6.052  -3.864 -19.909  1.00 20.94           C
ATOM    760  N   LEU A 325      -3.815  -7.227 -22.482  1.00 18.22           N
ATOM    761  CA  LEU A 325      -2.465  -7.703 -22.791  1.00 17.52           C
ATOM    762  C   LEU A 325      -1.718  -6.614 -23.538  1.00 18.97           C
ATOM    763  O   LEU A 325      -2.302  -5.900 -24.370  1.00 18.16           O
ATOM    764  CB  LEU A 325      -2.488  -8.989 -23.620  1.00 18.08           C
ATOM    765  CG  LEU A 325      -3.349 -10.102 -23.032  1.00 19.57           C
ATOM    766  CD1 LEU A 325      -3.214 -11.346 -23.884  1.00 21.15           C
ATOM    767  CD2 LEU A 325      -2.923 -10.372 -21.533  1.00 18.75           C
ATOM    768  N   GLY A 326      -0.441  -6.469 -23.200  1.00 17.46           N
ATOM    769  CA  GLY A 326       0.403  -5.436 -23.802  1.00 19.56           C
ATOM    770  C   GLY A 326       0.487  -4.160 -22.955  1.00 18.60           C
ATOM    771  O   GLY A 326       1.386  -3.349 -23.145  1.00 18.69           O
ATOM    772  N   THR A 327      -0.442  -3.982 -22.008  1.00 16.64           N
ATOM    773  CA  THR A 327      -0.394  -2.817 -21.110  1.00 15.59           C
ATOM    774  C   THR A 327       1.012  -2.639 -20.477  1.00 15.32           C
ATOM    775  O   THR A 327       1.619  -3.623 -20.066  1.00 19.23           O
ATOM    776  CB  THR A 327      -1.435  -2.981 -19.955  1.00 17.81           C
ATOM    777  OG1 THR A 327      -2.765  -3.005 -20.497  1.00 19.88           O
ATOM    778  CG2 THR A 327      -1.325  -1.806 -18.940  1.00 19.73           C
ATOM    779  N   PRO A 328       1.528  -1.398 -20.384  1.00 19.78           N
ATOM    780  CA  PRO A 328       2.825  -1.170 -19.734  1.00 19.24           C
ATOM    781  C   PRO A 328       2.863  -1.731 -18.321  1.00 21.13           C
ATOM    782  O   PRO A 328       1.839  -1.690 -17.625  1.00 19.09           O
ATOM    783  CB  PRO A 328       2.948   0.353 -19.694  1.00 21.73           C
ATOM    784  CG  PRO A 328       2.164   0.817 -20.909  1.00 21.83           C
ATOM    785  CD  PRO A 328       1.010  -0.177 -21.027  1.00 18.66           C
ATOM    786  N   ASP A 329       4.016  -2.255 -17.928  1.00 17.67           N
ATOM    787  CA  ASP A 329       4.102  -2.927 -16.635  1.00 20.66           C
ATOM    788  C   ASP A 329       5.027  -2.190 -15.676  1.00 22.55           C
ATOM    789  O   ASP A 329       5.580  -2.797 -14.761  1.00 22.92           O
ATOM    790  CB  ASP A 329       4.555  -4.396 -16.815  1.00 20.99           C
ATOM    791  CG  ASP A 329       5.993  -4.527 -17.296  1.00 22.85           C
ATOM    792  OD1 ASP A 329       6.645  -3.501 -17.574  1.00 21.36           O
ATOM    793  OD2 ASP A 329       6.482  -5.677 -17.400  1.00 21.18           O1+
ATOM    794  N   PHE A 330       5.216  -0.881 -15.872  1.00 19.95           N
ATOM    795  CA  PHE A 330       6.064  -0.125 -14.963  1.00 21.35           C
ATOM    796  C   PHE A 330       5.558   1.300 -14.760  1.00 21.95           C
ATOM    797  O   PHE A 330       4.800   1.828 -15.589  1.00 23.61           O
ATOM    798  CB  PHE A 330       7.515  -0.101 -15.457  1.00 22.50           C
ATOM    799  CG  PHE A 330       7.681   0.512 -16.821  1.00 20.16           C
ATOM    800  CD1 PHE A 330       8.029   1.861 -16.970  1.00 23.63           C
ATOM    801  CD2 PHE A 330       7.510  -0.267 -17.945  1.00 21.05           C
ATOM    802  CE1 PHE A 330       8.160   2.422 -18.233  1.00 27.17           C
ATOM    803  CE2 PHE A 330       7.667   0.293 -19.239  1.00 24.21           C
ATOM    804  CZ  PHE A 330       8.007   1.640 -19.358  1.00 27.61           C
ATOM    805  N   SER A 331       6.002   1.895 -13.657  1.00 22.49           N
ATOM    806  CA  SER A 331       5.667   3.251 -13.307  1.00 24.15           C
ATOM    807  C   SER A 331       6.516   4.208 -14.117  1.00 24.05           C
ATOM    808  O   SER A 331       7.752   4.092 -14.133  1.00 25.54           O
ATOM    809  CB  SER A 331       5.906   3.480 -11.803  1.00 26.69           C
ATOM    810  OG  SER A 331       5.745   4.840 -11.445  1.00 28.55           O
ATOM    811  N   GLY A 332       5.872   5.162 -14.776  1.00 23.58           N
ATOM    812  CA  GLY A 332       6.624   6.174 -15.511  1.00 26.61           C
ATOM    813  C   GLY A 332       5.754   7.010 -16.424  1.00 25.75           C
ATOM    814  O   GLY A 332       4.539   6.811 -16.482  1.00 25.57           O
ATOM    815  N   GLN A 333       6.376   7.978 -17.098  1.00 23.99           N
ATOM    816  CA  GLN A 333       5.706   8.756 -18.138  1.00 20.76           C
ATOM    817  C   GLN A 333       6.108   8.173 -19.482  1.00 21.06           C
ATOM    818  O   GLN A 333       7.199   8.439 -19.979  1.00 25.85           O
ATOM    819  CB  GLN A 333       6.090  10.221 -18.069  1.00 22.77           C
ATOM    820  CG  GLN A 333       5.591  10.899 -16.785  1.00 23.19           C
ATOM    821  CD  GLN A 333       6.124  12.312 -16.611  1.00 30.08           C
ATOM    822  OE1 GLN A 333       6.870  12.812 -17.447  1.00 34.83           O
ATOM    823  NE2 GLN A 333       5.746  12.959 -15.506  1.00 34.34           N
ATOM    824  N   ILE A 334       5.219   7.392 -20.062  1.00 19.38           N
ATOM    825  CA  ILE A 334       5.526   6.728 -21.326  1.00 23.53           C
ATOM    826  C   ILE A 334       5.202   7.664 -22.463  1.00 22.19           C
ATOM    827  O   ILE A 334       4.096   8.190 -22.523  1.00 21.74           O
ATOM    828  CB  ILE A 334       4.752   5.432 -21.450  1.00 25.04           C
ATOM    829  CG1 ILE A 334       5.166   4.545 -20.278  1.00 27.36           C
ATOM    830  CG2 ILE A 334       5.048   4.745 -22.836  1.00 21.01           C
ATOM    831  CD1 ILE A 334       4.522   3.260 -20.234  1.00 28.56           C
ATOM    832  N   TYR A 335       6.182   7.877 -23.344  1.00 21.18           N
ATOM    833  CA  TYR A 335       6.088   8.857 -24.412  1.00 19.51           C
ATOM    834  C   TYR A 335       5.832   8.127 -25.731  1.00 20.21           C
ATOM    835  O   TYR A 335       6.442   7.106 -25.975  1.00 19.42           O
ATOM    836  CB  TYR A 335       7.364   9.649 -24.486  1.00 20.62           C
ATOM    837  CG  TYR A 335       7.625  10.397 -25.776  1.00 22.74           C
ATOM    838  CD1 TYR A 335       6.848  11.506 -26.156  1.00 22.74           C
ATOM    839  CD2 TYR A 335       8.673  10.011 -26.598  1.00 25.74           C
ATOM    840  CE1 TYR A 335       7.115  12.196 -27.330  1.00 24.49           C
ATOM    841  CE2 TYR A 335       8.944  10.686 -27.766  1.00 26.73           C
ATOM    842  CZ  TYR A 335       8.172  11.762 -28.132  1.00 28.15           C
ATOM    843  OH  TYR A 335       8.490  12.397 -29.299  1.00 26.15           O
ATOM    844  N   GLY A 336       4.943   8.645 -26.559  1.00 19.24           N
ATOM    845  CA  GLY A 336       4.700   7.989 -27.839  1.00 19.50           C
ATOM    846  C   GLY A 336       3.872   8.874 -28.725  1.00 22.17           C
ATOM    847  O   GLY A 336       3.851  10.085 -28.541  1.00 22.45           O
ATOM    848  N   VAL A 337       3.208   8.263 -29.699  1.00 18.72           N
ATOM    849  CA  VAL A 337       2.363   9.006 -30.620  1.00 16.67           C
ATOM    850  C   VAL A 337       0.957   8.414 -30.564  1.00 17.94           C
ATOM    851  O   VAL A 337       0.783   7.199 -30.662  1.00 18.58           O
ATOM    852  CB  VAL A 337       2.911   8.935 -32.085  1.00 17.52           C
ATOM    853  CG1 VAL A 337       1.909   9.553 -33.068  1.00 19.14           C
ATOM    854  CG2 VAL A 337       4.269   9.635 -32.186  1.00 19.50           C
ATOM    855  N   ILE A 338      -0.024   9.283 -30.390  1.00 18.94           N
ATOM    856  CA  ILE A 338      -1.423   8.946 -30.551  1.00 19.21           C
ATOM    857  C   ILE A 338      -1.828   9.258 -31.981  1.00 20.38           C
ATOM    858  O   ILE A 338      -1.611  10.366 -32.457  1.00 22.67           O
ATOM    859  CB  ILE A 338      -2.313   9.764 -29.555  1.00 22.37           C
ATOM    860  CG1 ILE A 338      -2.234   9.167 -28.146  1.00 25.20           C
ATOM    861  CG2 ILE A 338      -3.752   9.818 -30.017  1.00 26.09           C
ATOM    862  CD1 ILE A 338      -3.074   7.917 -27.949  1.00 21.14           C
ATOM    863  N   SER A 339      -2.405   8.277 -32.664  1.00 22.03           N
ATOM    864  CA  SER A 339      -2.910   8.522 -34.009  1.00 17.71           C
ATOM    865  C   SER A 339      -4.358   8.052 -34.118  1.00 17.75           C
ATOM    866  O   SER A 339      -4.826   7.166 -33.371  1.00 18.38           O
ATOM    867  CB  SER A 339      -2.039   7.825 -35.057  1.00 19.76           C
ATOM    868  OG  SER A 339      -2.054   6.442 -34.832  1.00 19.97           O
ATOM    869  N   GLN A 340      -5.089   8.687 -35.023  1.00 20.09           N
ATOM    870  CA  GLN A 340      -6.492   8.364 -35.222  1.00 20.46           C
ATOM    871  C   GLN A 340      -6.812   8.284 -36.709  1.00 21.89           C
ATOM    872  O   GLN A 340      -6.284   9.069 -37.489  1.00 22.07           O
ATOM    873  CB  GLN A 340      -7.382   9.437 -34.597  1.00 19.82           C
ATOM    874  CG  GLN A 340      -7.102   9.690 -33.108  1.00 19.68           C
ATOM    875  CD  GLN A 340      -8.100  10.691 -32.535  1.00 21.96           C
ATOM    876  OE1 GLN A 340      -8.273  11.787 -33.079  1.00 24.29           O
ATOM    877  NE2 GLN A 340      -8.727  10.334 -31.411  1.00 21.67           N
ATOM    878  N   ARG A 341      -7.703   7.366 -37.060  1.00 22.72           N
ATOM    879  CA  ARG A 341      -8.325   7.340 -38.372  1.00 19.40           C
ATOM    880  C   ARG A 341      -9.824   7.306 -38.204  1.00 22.25           C
ATOM    881  O   ARG A 341     -10.361   6.403 -37.551  1.00 22.33           O
ATOM    882  CB  ARG A 341      -7.853   6.130 -39.180  1.00 19.63           C
ATOM    883  CG  ARG A 341      -8.521   6.031 -40.565  1.00 20.60           C
ATOM    884  CD  ARG A 341      -7.645   5.181 -41.528  1.00 23.70           C
ATOM    885  NE  ARG A 341      -6.313   5.765 -41.554  1.00 22.81           N
ATOM    886  CZ  ARG A 341      -5.190   5.175 -41.938  1.00 22.30           C
ATOM    887  NH1 ARG A 341      -5.178   3.926 -42.432  1.00 22.97           N
ATOM    888  NH2 ARG A 341      -4.072   5.875 -41.855  1.00 20.54           N
ATOM    889  N   ASN A 342     -10.515   8.302 -38.747  1.00 22.46           N
ATOM    890  CA  ASN A 342     -11.969   8.403 -38.544  1.00 23.43           C
ATOM    891  C   ASN A 342     -12.702   7.228 -39.190  1.00 29.83           C
ATOM    892  O   ASN A 342     -12.234   6.695 -40.193  1.00 26.75           O
ATOM    893  CB  ASN A 342     -12.508   9.737 -39.092  1.00 26.66           C
ATOM    894  CG  ASN A 342     -12.093  10.926 -38.226  1.00 29.51           C
ATOM    895  OD1 ASN A 342     -11.352  10.768 -37.263  1.00 27.96           O
ATOM    896  ND2 ASN A 342     -12.629  12.092 -38.521  1.00 29.16           N
ATOM    897  N   THR A 343     -13.870   6.854 -38.656  1.00 30.03           N
ATOM    898  CA  THR A 343     -14.617   5.743 -39.243  1.00 35.63           C
ATOM    899  C   THR A 343     -15.516   6.247 -40.358  1.00 35.90           C
ATOM    900  O   THR A 343     -15.829   5.514 -41.287  1.00 43.37           O
ATOM    901  CB  THR A 343     -15.514   5.007 -38.215  1.00 41.44           C
ATOM    902  OG1 THR A 343     -16.362   5.939 -37.543  1.00 44.49           O
ATOM    903  CG2 THR A 343     -14.684   4.239 -37.220  1.00 45.55           C
ATOM    904  N   ASN A 344     -15.913   7.507 -40.262  1.00 33.37           N
ATOM    905  CA  ASN A 344     -16.818   8.115 -41.228  1.00 38.24           C
ATOM    906  C   ASN A 344     -16.023   8.885 -42.287  1.00 38.17           C
ATOM    907  O   ASN A 344     -14.921   9.365 -42.017  1.00 37.20           O
ATOM    908  CB  ASN A 344     -17.797   9.043 -40.514  1.00 42.80           C
ATOM    909  CG  ASN A 344     -17.088  10.164 -39.777  1.00 45.57           C
ATOM    910  OD1 ASN A 344     -16.243   9.922 -38.904  1.00 40.09           O
ATOM    911  ND2 ASN A 344     -17.398  11.401 -40.154  1.00 50.32           N
ATOM    912  N   THR A 345     -16.579   9.001 -43.485  1.00 38.78           N
ATOM    913  CA  THR A 345     -15.846   9.610 -44.597  1.00 48.16           C
ATOM    914  C   THR A 345     -16.608  10.795 -45.168  1.00 52.45           C
ATOM    915  O   THR A 345     -17.712  11.098 -44.720  1.00 54.38           O
ATOM    916  CB  THR A 345     -15.585   8.595 -45.722  1.00 51.02           C
ATOM    917  OG1 THR A 345     -16.836   8.184 -46.289  1.00 54.10           O
ATOM    918  CG2 THR A 345     -14.853   7.371 -45.184  1.00 50.53           C
ATOM    919  N   ASN A 351     -14.540   9.851 -50.363  1.00 58.80           N
ATOM    920  CA  ASN A 351     -14.920   8.726 -49.513  1.00 58.68           C
ATOM    921  C   ASN A 351     -13.749   8.187 -48.708  1.00 51.34           C
ATOM    922  O   ASN A 351     -13.662   6.978 -48.459  1.00 55.27           O
ATOM    923  CB  ASN A 351     -15.521   7.602 -50.358  1.00 61.69           C
ATOM    924  CG  ASN A 351     -16.794   8.020 -51.051  1.00 66.24           C
ATOM    925  OD1 ASN A 351     -17.546   8.850 -50.540  1.00 66.23           O
ATOM    926  ND2 ASN A 351     -17.040   7.457 -52.228  1.00 68.70           N
ATOM    927  N   LEU A 352     -12.849   9.089 -48.310  1.00 41.93           N
ATOM    928  CA  LEU A 352     -11.676   8.744 -47.500  1.00 36.80           C
ATOM    929  C   LEU A 352     -11.732   9.437 -46.152  1.00 33.45           C
ATOM    930  O   LEU A 352     -12.182  10.571 -46.071  1.00 31.38           O
ATOM    931  CB  LEU A 352     -10.390   9.138 -48.208  1.00 38.58           C
ATOM    932  CG  LEU A 352      -9.978   8.234 -49.362  1.00 43.02           C
ATOM    933  CD1 LEU A 352      -8.767   8.830 -50.051  1.00 43.13           C
ATOM    934  CD2 LEU A 352      -9.692   6.843 -48.808  1.00 40.00           C
ATOM    935  N   PRO A 353     -11.327   8.739 -45.091  1.00 27.88           N
ATOM    936  CA  PRO A 353     -11.435   9.274 -43.730  1.00 28.39           C
ATOM    937  C   PRO A 353     -10.329  10.270 -43.386  1.00 26.36           C
ATOM    938  O   PRO A 353      -9.214  10.179 -43.904  1.00 22.54           O
ATOM    939  CB  PRO A 353     -11.308   8.036 -42.859  1.00 27.58           C
ATOM    940  CG  PRO A 353     -10.395   7.152 -43.652  1.00 23.65           C
ATOM    941  CD  PRO A 353     -10.727   7.387 -45.093  1.00 24.87           C
ATOM    942  N   ALA A 354     -10.642  11.192 -42.481  1.00 25.63           N
ATOM    943  CA  ALA A 354      -9.657  12.106 -41.933  1.00 23.09           C
ATOM    944  C   ALA A 354      -8.754  11.404 -40.915  1.00 22.65           C
ATOM    945  O   ALA A 354      -9.164  10.432 -40.274  1.00 24.36           O
ATOM    946  CB  ALA A 354     -10.360  13.288 -41.276  1.00 24.60           C
ATOM    947  N   ASN A 355      -7.541  11.937 -40.750  1.00 22.08           N
ATOM    948  CA  ASN A 355      -6.506  11.372 -39.869  1.00 22.15           C
ATOM    949  C   ASN A 355      -5.806  12.444 -39.078  1.00 23.20           C
ATOM    950  O   ASN A 355      -5.706  13.575 -39.546  1.00 22.34           O
ATOM    951  CB  ASN A 355      -5.430  10.663 -40.684  1.00 20.67           C
ATOM    952  CG  ASN A 355      -5.956   9.451 -41.379  1.00 22.90           C
ATOM    953  OD1 ASN A 355      -5.887   8.350 -40.854  1.00 20.18           O
ATOM    954  ND2 ASN A 355      -6.490   9.652 -42.584  1.00 21.74           N
ATOM    955  N   ARG A 356      -5.289  12.091 -37.905  1.00 22.67           N
ATOM    956  CA  ARG A 356      -4.387  13.004 -37.203  1.00 22.71           C
ATOM    957  C   ARG A 356      -3.490  12.186 -36.295  1.00 22.40           C
ATOM    958  O   ARG A 356      -3.878  11.117 -35.841  1.00 23.88           O
ATOM    959  CB  ARG A 356      -5.158  14.061 -36.386  1.00 21.46           C
ATOM    960  CG  ARG A 356      -6.065  13.453 -35.321  1.00 24.73           C
ATOM    961  CD  ARG A 356      -7.323  14.284 -35.123  1.00 27.08           C
ATOM    962  NE  ARG A 356      -8.126  14.330 -36.343  1.00 28.20           N
ATOM    963  CZ  ARG A 356      -8.928  13.352 -36.759  1.00 26.97           C
ATOM    964  NH1 ARG A 356      -9.061  12.244 -36.046  1.00 24.66           N1+
ATOM    965  NH2 ARG A 356      -9.596  13.480 -37.901  1.00 30.91           N
ATOM    966  N   ALA A 357      -2.291  12.685 -36.031  1.00 21.71           N
ATOM    967  CA  ALA A 357      -1.424  12.061 -35.044  1.00 19.69           C
ATOM    968  C   ALA A 357      -0.660  13.141 -34.281  1.00 22.87           C
ATOM    969  O   ALA A 357      -0.251  14.143 -34.860  1.00 25.00           O
ATOM    970  CB  ALA A 357      -0.458  11.066 -35.705  1.00 18.90           C
ATOM    971  N   HIS A 358      -0.481  12.931 -32.976  1.00 21.46           N
ATOM    972  CA  HIS A 358       0.256  13.885 -32.139  1.00 21.63           C
ATOM    973  C   HIS A 358       1.062  13.160 -31.068  1.00 25.24           C
ATOM    974  O   HIS A 358       0.668  12.099 -30.630  1.00 22.61           O
ATOM    975  CB  HIS A 358      -0.711  14.893 -31.480  1.00 22.99           C
ATOM    976  CG  HIS A 358      -1.470  15.722 -32.471  1.00 24.51           C
ATOM    977  ND1 HIS A 358      -0.901  16.787 -33.133  1.00 29.46           N
ATOM    978  CD2 HIS A 358      -2.736  15.619 -32.939  1.00 29.33           C
ATOM    979  CE1 HIS A 358      -1.790  17.318 -33.953  1.00 31.98           C
ATOM    980  NE2 HIS A 358      -2.911  16.626 -33.856  1.00 32.44           N
ATOM    981  N   GLU A 359       2.173  13.758 -30.629  1.00 22.01           N
ATOM    982  CA  GLU A 359       2.934  13.214 -29.518  1.00 21.95           C
ATOM    983  C   GLU A 359       2.071  13.197 -28.259  1.00 20.92           C
ATOM    984  O   GLU A 359       1.267  14.119 -28.034  1.00 23.23           O
ATOM    985  CB  GLU A 359       4.186  14.044 -29.260  1.00 25.70           C
ATOM    986  CG  GLU A 359       5.260  13.904 -30.342  1.00 29.02           C
ATOM    987  CD  GLU A 359       6.312  14.971 -30.205  1.00 34.01           C
ATOM    988  OE1 GLU A 359       6.006  16.151 -30.506  1.00 39.46           O
ATOM    989  OE2 GLU A 359       7.408  14.651 -29.703  1.00 35.37           O1+
ATOM    990  N   ALA A 360       2.262  12.175 -27.439  1.00 21.38           N
ATOM    991  CA  ALA A 360       1.450  12.043 -26.227  1.00 20.94           C
ATOM    992  C   ALA A 360       2.233  11.385 -25.103  1.00 22.06           C
ATOM    993  O   ALA A 360       3.242  10.701 -25.329  1.00 22.40           O
ATOM    994  CB  ALA A 360       0.188  11.232 -26.544  1.00 21.36           C
ATOM    995  N   VAL A 361       1.771  11.607 -23.879  1.00 23.15           N
ATOM    996  CA  VAL A 361       2.397  10.993 -22.723  1.00 24.04           C
ATOM    997  C   VAL A 361       1.355  10.289 -21.866  1.00 22.21           C
ATOM    998  O   VAL A 361       0.310  10.859 -21.597  1.00 23.81           O
ATOM    999  CB  VAL A 361       3.126  12.052 -21.877  1.00 24.56           C
ATOM   1000  CG1 VAL A 361       3.718  11.415 -20.620  1.00 26.22           C
ATOM   1001  CG2 VAL A 361       4.210  12.710 -22.730  1.00 23.25           C
ATOM   1002  N   ILE A 362       1.649   9.061 -21.437  1.00 20.91           N
ATOM   1003  CA  ILE A 362       0.761   8.336 -20.518  1.00 20.35           C
ATOM   1004  C   ILE A 362       1.485   8.132 -19.177  1.00 22.95           C
ATOM   1005  O   ILE A 362       2.518   7.458 -19.123  1.00 22.53           O
ATOM   1006  CB  ILE A 362       0.355   6.979 -21.114  1.00 22.90           C
ATOM   1007  CG1 ILE A 362      -0.427   7.208 -22.401  1.00 22.14           C
ATOM   1008  CG2 ILE A 362      -0.465   6.155 -20.074  1.00 26.67           C
ATOM   1009  CD1 ILE A 362      -0.684   5.929 -23.185  1.00 21.10           C
ATOM   1010  N   ALA A 363       0.953   8.727 -18.113  1.00 22.87           N
ATOM   1011  CA  ALA A 363       1.532   8.572 -16.773  1.00 23.78           C
ATOM   1012  C   ALA A 363       0.904   7.353 -16.109  1.00 24.73           C
ATOM   1013  O   ALA A 363      -0.246   7.390 -15.686  1.00 26.37           O
ATOM   1014  CB  ALA A 363       1.312   9.820 -15.926  1.00 26.60           C
ATOM   1015  N   THR A 364       1.655   6.264 -16.040  1.00 23.38           N
ATOM   1016  CA  THR A 364       1.116   5.001 -15.552  1.00 21.33           C
ATOM   1017  C   THR A 364       0.962   4.963 -14.042  1.00 22.64           C
ATOM   1018  O   THR A 364       0.344   4.027 -13.505  1.00 24.72           O
ATOM   1019  CB  THR A 364       1.997   3.809 -15.978  1.00 22.30           C
ATOM   1020  OG1 THR A 364       3.293   3.947 -15.395  1.00 23.55           O
ATOM   1021  CG2 THR A 364       2.147   3.800 -17.507  1.00 20.69           C
ATOM   1022  N   TYR A 365       1.535   5.954 -13.350  1.00 22.60           N
ATOM   1023  CA  TYR A 365       1.396   6.058 -11.881  1.00 25.38           C
ATOM   1024  C   TYR A 365       0.181   6.908 -11.479  1.00 27.94           C
ATOM   1025  O   TYR A 365      -0.137   7.054 -10.300  1.00 28.13           O
ATOM   1026  CB  TYR A 365       2.669   6.654 -11.289  1.00 27.49           C
ATOM   1027  CG  TYR A 365       3.004   7.983 -11.926  1.00 29.10           C
ATOM   1028  CD1 TYR A 365       2.426   9.171 -11.474  1.00 33.69           C
ATOM   1029  CD2 TYR A 365       3.868   8.046 -13.014  1.00 27.81           C
ATOM   1030  CE1 TYR A 365       2.718  10.392 -12.080  1.00 34.56           C
ATOM   1031  CE2 TYR A 365       4.159   9.253 -13.623  1.00 30.36           C
ATOM   1032  CZ  TYR A 365       3.587  10.420 -13.155  1.00 33.06           C
ATOM   1033  OH  TYR A 365       3.887  11.612 -13.791  1.00 36.15           O
ATOM   1034  N   SER A 366      -0.487   7.498 -12.462  1.00 28.55           N
ATOM   1035  CA  SER A 366      -1.618   8.385 -12.177  1.00 31.43           C
ATOM   1036  C   SER A 366      -2.860   7.621 -11.708  1.00 28.01           C
ATOM   1037  O   SER A 366      -3.116   6.517 -12.196  1.00 31.55           O
ATOM   1038  CB  SER A 366      -1.958   9.203 -13.425  1.00 35.63           C
ATOM   1039  OG  SER A 366      -3.226   9.807 -13.286  1.00 35.84           O
ATOM   1040  N   PRO A 367      -3.662   8.215 -10.802  1.00 28.54           N
ATOM   1041  CA  PRO A 367      -4.910   7.551 -10.402  1.00 30.96           C
ATOM   1042  C   PRO A 367      -5.862   7.423 -11.590  1.00 30.39           C
ATOM   1043  O   PRO A 367      -6.822   6.659 -11.514  1.00 32.24           O
ATOM   1044  CB  PRO A 367      -5.497   8.474  -9.318  1.00 32.38           C
ATOM   1045  CG  PRO A 367      -4.809   9.775  -9.474  1.00 34.71           C
ATOM   1046  CD  PRO A 367      -3.470   9.508 -10.126  1.00 30.00           C
ATOM   1047  N   LYS A 368      -5.592   8.158 -12.663  1.00 28.37           N
ATOM   1048  CA  LYS A 368      -6.397   8.083 -13.881  1.00 29.47           C
ATOM   1049  C   LYS A 368      -5.950   6.951 -14.811  1.00 28.42           C
ATOM   1050  O   LYS A 368      -6.630   6.659 -15.804  1.00 28.17           O
ATOM   1051  CB  LYS A 368      -6.336   9.414 -14.643  1.00 30.44           C
ATOM   1052  CG  LYS A 368      -6.768  10.642 -13.842  1.00 36.34           C
ATOM   1053  CD  LYS A 368      -8.232  10.545 -13.479  1.00 41.19           C
ATOM   1054  CE  LYS A 368      -8.759  11.837 -12.863  1.00 47.90           C
ATOM   1055  NZ  LYS A 368     -10.225  11.735 -12.620  1.00 50.72           N1+
ATOM   1056  N   PHE A 369      -4.830   6.304 -14.494  1.00 24.20           N
ATOM   1057  CA  PHE A 369      -4.375   5.155 -15.291  1.00 22.71           C
ATOM   1058  C   PHE A 369      -5.081   3.888 -14.782  1.00 22.51           C
ATOM   1059  O   PHE A 369      -4.609   3.236 -13.828  1.00 23.03           O
ATOM   1060  CB  PHE A 369      -2.850   5.006 -15.198  1.00 23.34           C
ATOM   1061  CG  PHE A 369      -2.295   3.929 -16.080  1.00 20.92           C
ATOM   1062  CD1 PHE A 369      -2.230   4.107 -17.443  1.00 22.63           C
ATOM   1063  CD2 PHE A 369      -1.858   2.726 -15.542  1.00 23.87           C
ATOM   1064  CE1 PHE A 369      -1.724   3.127 -18.266  1.00 22.50           C
ATOM   1065  CE2 PHE A 369      -1.328   1.722 -16.375  1.00 21.71           C
ATOM   1066  CZ  PHE A 369      -1.271   1.932 -17.742  1.00 24.09           C
ATOM   1067  N   THR A 370      -6.228   3.550 -15.377  1.00 22.79           N
ATOM   1068  CA  THR A 370      -7.001   2.387 -14.898  1.00 22.97           C
ATOM   1069  C   THR A 370      -7.353   1.421 -16.041  1.00 23.22           C
ATOM   1070  O   THR A 370      -8.540   1.148 -16.268  1.00 23.12           O
ATOM   1071  CB  THR A 370      -8.309   2.810 -14.178  1.00 26.88           C
ATOM   1072  OG1 THR A 370      -9.151   3.548 -15.062  1.00 28.67           O
ATOM   1073  CG2 THR A 370      -8.026   3.702 -12.981  1.00 26.19           C
ATOM   1074  N   PRO A 371      -6.331   0.876 -16.733  1.00 22.87           N
ATOM   1075  CA  PRO A 371      -6.598   0.030 -17.908  1.00 23.10           C
ATOM   1076  C   PRO A 371      -7.409  -1.217 -17.559  1.00 22.36           C
ATOM   1077  O   PRO A 371      -8.141  -1.713 -18.414  1.00 22.85           O
ATOM   1078  CB  PRO A 371      -5.192  -0.353 -18.409  1.00 22.86           C
ATOM   1079  CG  PRO A 371      -4.302  -0.194 -17.173  1.00 20.90           C
ATOM   1080  CD  PRO A 371      -4.888   0.966 -16.432  1.00 22.43           C
ATOM   1081  N   LYS A 372      -7.304  -1.714 -16.325  1.00 21.33           N
ATOM   1082  CA  LYS A 372      -8.091  -2.877 -15.941  1.00 22.82           C
ATOM   1083  C   LYS A 372      -9.583  -2.549 -15.919  1.00 24.35           C
ATOM   1084  O   LYS A 372     -10.427  -3.435 -16.050  1.00 24.99           O
ATOM   1085  CB  LYS A 372      -7.608  -3.402 -14.579  1.00 22.13           C
ATOM   1086  CG  LYS A 372      -8.479  -4.487 -13.893  1.00 25.08           C
ATOM   1087  CD  LYS A 372      -8.407  -5.823 -14.596  1.00 24.32           C
ATOM   1088  CE  LYS A 372      -8.790  -6.927 -13.615  1.00 28.06           C
ATOM   1089  NZ  LYS A 372      -9.038  -8.226 -14.289  1.00 25.84           N1+
ATOM   1090  N   LEU A 373      -9.895  -1.264 -15.757  1.00 22.37           N
ATOM   1091  CA  LEU A 373     -11.272  -0.784 -15.806  1.00 26.73           C
ATOM   1092  C   LEU A 373     -11.670  -0.301 -17.203  1.00 28.20           C
ATOM   1093  O   LEU A 373     -12.793   0.182 -17.389  1.00 28.42           O
ATOM   1094  CB  LEU A 373     -11.472   0.350 -14.797  1.00 25.89           C
ATOM   1095  CG  LEU A 373     -11.075  -0.024 -13.366  1.00 30.24           C
ATOM   1096  CD1 LEU A 373     -11.427   1.077 -12.375  1.00 31.88           C
ATOM   1097  CD2 LEU A 373     -11.723  -1.355 -12.965  1.00 30.01           C
ATOM   1098  N   GLY A 374     -10.751  -0.401 -18.158  1.00 24.45           N
ATOM   1099  CA  GLY A 374     -11.023  -0.064 -19.549  1.00 26.30           C
ATOM   1100  C   GLY A 374     -10.847   1.415 -19.861  1.00 25.67           C
ATOM   1101  O   GLY A 374     -11.355   1.918 -20.869  1.00 28.37           O
ATOM   1102  N   ASN A 375     -10.119   2.121 -19.012  1.00 23.14           N
ATOM   1103  CA  ASN A 375     -10.030   3.568 -19.191  1.00 30.23           C
ATOM   1104  C   ASN A 375      -8.675   4.133 -18.765  1.00 28.20           C
ATOM   1105  O   ASN A 375      -8.185   3.811 -17.685  1.00 26.19           O
ATOM   1106  CB  ASN A 375     -11.165   4.224 -18.400  1.00 36.15           C
ATOM   1107  CG  ASN A 375     -11.441   5.620 -18.848  1.00 39.85           C
ATOM   1108  OD1 ASN A 375     -12.155   5.834 -19.834  1.00 41.24           O
ATOM   1109  ND2 ASN A 375     -10.883   6.588 -18.136  1.00 37.40           N
ATOM   1110  N   ILE A 376      -8.069   4.963 -19.608  1.00 24.61           N
ATOM   1111  CA  ILE A 376      -6.831   5.667 -19.251  1.00 26.59           C
ATOM   1112  C   ILE A 376      -6.897   7.125 -19.706  1.00 27.92           C
ATOM   1113  O   ILE A 376      -7.851   7.535 -20.368  1.00 26.99           O
ATOM   1114  CB  ILE A 376      -5.576   5.019 -19.873  1.00 24.02           C
ATOM   1115  CG1 ILE A 376      -5.540   5.202 -21.411  1.00 22.47           C
ATOM   1116  CG2 ILE A 376      -5.423   3.526 -19.472  1.00 26.19           C
ATOM   1117  CD1 ILE A 376      -4.187   4.936 -21.989  1.00 25.46           C
ATOM   1118  N   GLN A 377      -5.909   7.915 -19.295  1.00 26.66           N
ATOM   1119  CA  GLN A 377      -5.775   9.293 -19.766  1.00 25.26           C
ATOM   1120  C   GLN A 377      -4.400   9.476 -20.383  1.00 26.79           C
ATOM   1121  O   GLN A 377      -3.441   8.776 -20.019  1.00 26.68           O
ATOM   1122  CB  GLN A 377      -6.022  10.288 -18.626  1.00 29.24           C
ATOM   1123  CG  GLN A 377      -7.447  10.155 -18.109  1.00 35.87           C
ATOM   1124  CD  GLN A 377      -7.935  11.345 -17.329  1.00 39.60           C
ATOM   1125  OE1 GLN A 377      -7.169  12.249 -16.986  1.00 39.98           O
ATOM   1126  NE2 GLN A 377      -9.235  11.360 -17.055  1.00 40.50           N
ATOM   1127  N   PHE A 378      -4.318  10.349 -21.385  1.00 25.82           N
ATOM   1128  CA  PHE A 378      -3.018  10.753 -21.907  1.00 23.88           C
ATOM   1129  C   PHE A 378      -2.984  12.272 -22.030  1.00 25.60           C
ATOM   1130  O   PHE A 378      -4.029  12.930 -22.018  1.00 26.29           O
ATOM   1131  CB  PHE A 378      -2.695  10.063 -23.249  1.00 24.15           C
ATOM   1132  CG  PHE A 378      -3.661  10.374 -24.376  1.00 26.36           C
ATOM   1133  CD1 PHE A 378      -3.510  11.519 -25.160  1.00 23.98           C
ATOM   1134  CD2 PHE A 378      -4.702   9.494 -24.674  1.00 24.43           C
ATOM   1135  CE1 PHE A 378      -4.402  11.794 -26.194  1.00 23.86           C
ATOM   1136  CE2 PHE A 378      -5.578   9.746 -25.717  1.00 23.09           C
ATOM   1137  CZ  PHE A 378      -5.424  10.901 -26.487  1.00 22.76           C
ATOM   1138  N   SER A 379      -1.778  12.830 -22.097  1.00 25.48           N
ATOM   1139  CA  SER A 379      -1.629  14.260 -22.265  1.00 25.78           C
ATOM   1140  C   SER A 379      -0.899  14.544 -23.568  1.00 26.11           C
ATOM   1141  O   SER A 379      -0.111  13.717 -24.041  1.00 24.43           O
ATOM   1142  CB  SER A 379      -0.888  14.888 -21.069  1.00 31.48           C
ATOM   1143  OG  SER A 379       0.428  14.379 -20.975  1.00 36.87           O
ATOM   1144  N   THR A 380      -1.205  15.698 -24.146  1.00 28.36           N
ATOM   1145  CA  THR A 380      -0.605  16.127 -25.399  1.00 25.49           C
ATOM   1146  C   THR A 380      -0.093  17.565 -25.269  1.00 27.46           C
ATOM   1147  O   THR A 380      -0.562  18.337 -24.427  1.00 29.56           O
ATOM   1148  CB  THR A 380      -1.611  16.082 -26.575  1.00 25.29           C
ATOM   1149  OG1 THR A 380      -2.758  16.890 -26.253  1.00 27.08           O
ATOM   1150  CG2 THR A 380      -2.049  14.675 -26.898  1.00 22.82           C
ATOM   1151  N   TRP A 381       0.885  17.904 -26.103  1.00 25.60           N
ATOM   1152  CA  TRP A 381       1.265  19.289 -26.346  1.00 27.72           C
ATOM   1153  C   TRP A 381       0.188  19.957 -27.193  1.00 26.93           C
ATOM   1154  O   TRP A 381      -0.168  21.111 -26.975  1.00 29.68           O
ATOM   1155  CB  TRP A 381       2.632  19.358 -27.046  1.00 29.60           C
ATOM   1156  CG  TRP A 381       3.757  18.942 -26.137  1.00 31.71           C
ATOM   1157  CD1 TRP A 381       4.558  19.765 -25.398  1.00 36.89           C
ATOM   1158  CD2 TRP A 381       4.188  17.603 -25.852  1.00 31.80           C
ATOM   1159  NE1 TRP A 381       5.471  19.026 -24.688  1.00 35.26           N
ATOM   1160  CE2 TRP A 381       5.269  17.697 -24.952  1.00 31.87           C
ATOM   1161  CE3 TRP A 381       3.784  16.334 -26.298  1.00 32.69           C
ATOM   1162  CZ2 TRP A 381       5.944  16.568 -24.469  1.00 31.71           C
ATOM   1163  CZ3 TRP A 381       4.454  15.211 -25.814  1.00 30.60           C
ATOM   1164  CH2 TRP A 381       5.523  15.341 -24.907  1.00 28.78           C
ATOM   1165  N   GLU A 382      -0.360  19.198 -28.135  1.00 29.01           N
ATOM   1166  CA  GLU A 382      -1.450  19.693 -28.986  1.00 31.25           C
ATOM   1167  C   GLU A 382      -2.678  20.062 -28.145  1.00 30.27           C
ATOM   1168  O   GLU A 382      -3.036  19.321 -27.246  1.00 35.82           O
ATOM   1169  CB  GLU A 382      -1.827  18.626 -30.013  1.00 34.53           C
ATOM   1170  CG  GLU A 382      -3.161  18.872 -30.684  1.00 36.71           C
ATOM   1171  CD  GLU A 382      -3.124  20.106 -31.562  1.00 37.16           C
ATOM   1172  OE1 GLU A 382      -2.134  20.270 -32.309  1.00 39.89           O
ATOM   1173  OE2 GLU A 382      -4.072  20.914 -31.500  1.00 37.63           O1+
ATOM   1174  N   THR A 383      -3.361  21.159 -28.464  1.00 32.62           N
ATOM   1175  CA  THR A 383      -4.425  21.624 -27.571  1.00 35.61           C
ATOM   1176  C   THR A 383      -5.834  21.248 -28.008  1.00 37.29           C
ATOM   1177  O   THR A 383      -6.771  21.300 -27.202  1.00 37.35           O
ATOM   1178  CB  THR A 383      -4.419  23.163 -27.405  1.00 38.71           C
ATOM   1179  OG1 THR A 383      -4.588  23.800 -28.685  1.00 34.85           O
ATOM   1180  CG2 THR A 383      -3.136  23.622 -26.769  1.00 41.87           C
ATOM   1181  N   GLN A 384      -6.004  20.930 -29.286  1.00 34.65           N
ATOM   1182  CA  GLN A 384      -7.353  20.795 -29.810  1.00 35.44           C
ATOM   1183  C   GLN A 384      -7.539  19.598 -30.734  1.00 34.75           C
ATOM   1184  O   GLN A 384      -8.615  19.007 -30.776  1.00 34.24           O
ATOM   1185  CB  GLN A 384      -7.746  22.085 -30.547  1.00 40.79           C
ATOM   1186  CG  GLN A 384      -6.831  22.413 -31.740  1.00 50.74           C
ATOM   1187  CD  GLN A 384      -7.213  23.692 -32.466  1.00 61.75           C
ATOM   1188  OE1 GLN A 384      -8.223  23.734 -33.169  1.00 66.88           O
ATOM   1189  NE2 GLN A 384      -6.402  24.741 -32.308  1.00 62.40           N
ATOM   1190  N   ASP A 385      -6.487  19.248 -31.469  1.00 29.86           N
ATOM   1191  CA  ASP A 385      -6.624  18.380 -32.622  1.00 30.75           C
ATOM   1192  C   ASP A 385      -6.598  16.896 -32.274  1.00 28.99           C
ATOM   1193  O   ASP A 385      -5.814  16.147 -32.827  1.00 28.31           O
ATOM   1194  CB  ASP A 385      -5.520  18.686 -33.639  1.00 31.13           C
ATOM   1195  CG  ASP A 385      -5.769  18.012 -34.965  1.00 34.71           C
ATOM   1196  OD1 ASP A 385      -6.959  17.937 -35.347  1.00 35.46           O
ATOM   1197  OD2 ASP A 385      -4.795  17.512 -35.582  1.00 37.17           O1+
ATOM   1198  N   VAL A 386      -7.470  16.494 -31.351  1.00 28.86           N
ATOM   1199  CA  VAL A 386      -7.718  15.092 -31.006  1.00 27.79           C
ATOM   1200  C   VAL A 386      -9.218  14.884 -31.028  1.00 27.76           C
ATOM   1201  O   VAL A 386      -9.938  15.638 -30.384  1.00 29.43           O
ATOM   1202  CB  VAL A 386      -7.160  14.731 -29.615  1.00 28.89           C
ATOM   1203  CG1 VAL A 386      -7.499  13.267 -29.257  1.00 26.56           C
ATOM   1204  CG2 VAL A 386      -5.653  14.991 -29.563  1.00 26.75           C
ATOM   1205  N   SER A 387      -9.703  13.877 -31.758  1.00 24.33           N
ATOM   1206  CA  SER A 387     -11.149  13.764 -31.986  1.00 26.67           C
ATOM   1207  C   SER A 387     -11.784  12.760 -31.053  1.00 28.71           C
ATOM   1208  O   SER A 387     -11.252  11.691 -30.842  1.00 27.23           O
ATOM   1209  CB  SER A 387     -11.462  13.349 -33.440  1.00 31.50           C
ATOM   1210  OG  SER A 387     -10.970  14.288 -34.375  1.00 31.73           O
ATOM   1211  N   SER A 388     -12.949  13.105 -30.516  1.00 32.37           N
ATOM   1212  CA  SER A 388     -13.677  12.176 -29.663  1.00 33.52           C
ATOM   1213  C   SER A 388     -14.411  11.158 -30.516  1.00 30.76           C
ATOM   1214  O   SER A 388     -14.833  11.478 -31.624  1.00 33.26           O
ATOM   1215  CB  SER A 388     -14.672  12.938 -28.776  1.00 41.72           C
ATOM   1216  OG  SER A 388     -14.004  13.933 -28.023  1.00 48.33           O
ATOM   1217  N   GLY A 389     -14.543   9.933 -30.008  1.00 29.73           N
ATOM   1218  CA  GLY A 389     -15.355   8.911 -30.647  1.00 32.20           C
ATOM   1219  C   GLY A 389     -14.713   8.247 -31.857  1.00 31.97           C
ATOM   1220  O   GLY A 389     -15.384   7.553 -32.612  1.00 39.53           O
ATOM   1221  N   GLN A 390     -13.420   8.481 -32.056  1.00 29.26           N
ATOM   1222  CA  GLN A 390     -12.710   7.956 -33.219  1.00 27.63           C
ATOM   1223  C   GLN A 390     -11.648   6.948 -32.813  1.00 24.42           C
ATOM   1224  O   GLN A 390     -11.001   7.124 -31.782  1.00 24.01           O
ATOM   1225  CB  GLN A 390     -12.032   9.086 -34.014  1.00 27.68           C
ATOM   1226  CG  GLN A 390     -12.995  10.162 -34.557  1.00 29.07           C
ATOM   1227  CD  GLN A 390     -14.004   9.638 -35.587  1.00 32.08           C
ATOM   1228  OE1 GLN A 390     -13.994   8.464 -35.967  1.00 30.87           O
ATOM   1229  NE2 GLN A 390     -14.874  10.529 -36.056  1.00 34.24           N
ATOM   1230  N   PRO A 391     -11.454   5.911 -33.630  1.00 25.32           N
ATOM   1231  CA  PRO A 391     -10.438   4.888 -33.343  1.00 24.30           C
ATOM   1232  C   PRO A 391      -9.072   5.496 -33.103  1.00 25.45           C
ATOM   1233  O   PRO A 391      -8.613   6.338 -33.882  1.00 24.28           O
ATOM   1234  CB  PRO A 391     -10.419   4.038 -34.609  1.00 26.21           C
ATOM   1235  CG  PRO A 391     -11.820   4.220 -35.180  1.00 27.97           C
ATOM   1236  CD  PRO A 391     -12.175   5.642 -34.891  1.00 28.00           C
ATOM   1237  N   THR A 392      -8.430   5.046 -32.034  1.00 19.71           N
ATOM   1238  CA  THR A 392      -7.222   5.691 -31.548  1.00 18.92           C
ATOM   1239  C   THR A 392      -6.179   4.640 -31.244  1.00 19.89           C
ATOM   1240  O   THR A 392      -6.481   3.606 -30.657  1.00 21.54           O
ATOM   1241  CB  THR A 392      -7.563   6.535 -30.289  1.00 25.32           C
ATOM   1242  OG1 THR A 392      -8.575   7.489 -30.645  1.00 23.29           O
ATOM   1243  CG2 THR A 392      -6.334   7.257 -29.727  1.00 25.14           C
ATOM   1244  N   LYS A 393      -4.951   4.913 -31.661  1.00 18.77           N
ATOM   1245  CA  LYS A 393      -3.827   4.032 -31.438  1.00 18.79           C
ATOM   1246  C   LYS A 393      -2.726   4.762 -30.699  1.00 19.61           C
ATOM   1247  O   LYS A 393      -2.407   5.886 -31.060  1.00 20.63           O
ATOM   1248  CB  LYS A 393      -3.296   3.523 -32.802  1.00 19.16           C
ATOM   1249  CG  LYS A 393      -2.011   2.695 -32.758  1.00 20.58           C
ATOM   1250  CD  LYS A 393      -1.539   2.382 -34.205  1.00 19.51           C
ATOM   1251  CE  LYS A 393      -0.355   1.405 -34.179  1.00 25.29           C
ATOM   1252  NZ  LYS A 393       0.279   1.194 -35.472  1.00 27.95           N1+
ATOM   1253  N   PHE A 394      -2.131   4.119 -29.687  1.00 15.51           N
ATOM   1254  CA  PHE A 394      -0.913   4.646 -29.070  1.00 18.03           C
ATOM   1255  C   PHE A 394       0.274   3.819 -29.526  1.00 19.17           C
ATOM   1256  O   PHE A 394       0.327   2.615 -29.238  1.00 18.99           O
ATOM   1257  CB  PHE A 394      -0.990   4.614 -27.524  1.00 17.25           C
ATOM   1258  CG  PHE A 394       0.252   5.159 -26.849  1.00 16.95           C
ATOM   1259  CD1 PHE A 394       0.489   6.518 -26.824  1.00 20.17           C
ATOM   1260  CD2 PHE A 394       1.170   4.308 -26.206  1.00 20.64           C
ATOM   1261  CE1 PHE A 394       1.648   7.055 -26.185  1.00 21.70           C
ATOM   1262  CE2 PHE A 394       2.309   4.838 -25.569  1.00 19.10           C
ATOM   1263  CZ  PHE A 394       2.532   6.213 -25.552  1.00 19.88           C
ATOM   1264  N   THR A 395       1.227   4.455 -30.211  1.00 15.45           N
ATOM   1265  CA  THR A 395       2.510   3.832 -30.577  1.00 16.29           C
ATOM   1266  C   THR A 395       3.585   4.290 -29.588  1.00 18.71           C
ATOM   1267  O   THR A 395       3.946   5.467 -29.565  1.00 18.78           O
ATOM   1268  CB  THR A 395       2.941   4.231 -32.011  1.00 16.94           C
ATOM   1269  OG1 THR A 395       1.900   3.851 -32.930  1.00 18.36           O
ATOM   1270  CG2 THR A 395       4.278   3.563 -32.417  1.00 18.28           C
ATOM   1271  N   PRO A 396       4.094   3.373 -28.760  1.00 18.63           N
ATOM   1272  CA  PRO A 396       5.120   3.788 -27.786  1.00 18.68           C
ATOM   1273  C   PRO A 396       6.460   4.138 -28.443  1.00 19.61           C
ATOM   1274  O   PRO A 396       6.852   3.522 -29.443  1.00 19.85           O
ATOM   1275  CB  PRO A 396       5.258   2.552 -26.867  1.00 16.76           C
ATOM   1276  CG  PRO A 396       4.820   1.368 -27.736  1.00 20.55           C
ATOM   1277  CD  PRO A 396       3.806   1.921 -28.718  1.00 19.29           C
ATOM   1278  N   VAL A 397       7.173   5.126 -27.891  1.00 18.53           N
ATOM   1279  CA  VAL A 397       8.478   5.487 -28.429  1.00 19.05           C
ATOM   1280  C   VAL A 397       9.552   5.481 -27.321  1.00 19.69           C
ATOM   1281  O   VAL A 397      10.688   5.052 -27.534  1.00 20.32           O
ATOM   1282  CB  VAL A 397       8.431   6.873 -29.119  1.00 20.81           C
ATOM   1283  CG1 VAL A 397       9.830   7.324 -29.536  1.00 21.42           C
ATOM   1284  CG2 VAL A 397       7.460   6.844 -30.327  1.00 20.36           C
ATOM   1285  N   GLY A 398       9.200   5.965 -26.129  1.00 21.93           N
ATOM   1286  CA  GLY A 398      10.162   5.958 -25.048  1.00 20.52           C
ATOM   1287  C   GLY A 398       9.534   6.517 -23.777  1.00 18.04           C
ATOM   1288  O   GLY A 398       8.375   6.254 -23.495  1.00 19.22           O
ATOM   1289  N   LEU A 399      10.330   7.279 -23.040  1.00 21.09           N
ATOM   1290  CA  LEU A 399       9.872   7.952 -21.822  1.00 22.22           C
ATOM   1291  C   LEU A 399       9.840   9.471 -22.040  1.00 25.94           C
ATOM   1292  O   LEU A 399      10.658  10.014 -22.781  1.00 25.89           O
ATOM   1293  CB  LEU A 399      10.814   7.630 -20.654  1.00 21.08           C
ATOM   1294  CG  LEU A 399      10.968   6.159 -20.336  1.00 22.61           C
ATOM   1295  CD1 LEU A 399      11.927   5.990 -19.156  1.00 23.44           C
ATOM   1296  CD2 LEU A 399       9.588   5.594 -20.006  1.00 24.13           C
ATOM   1297  N   ALA A 400       8.906  10.161 -21.392  1.00 21.36           N
ATOM   1298  CA  ALA A 400       8.857  11.612 -21.510  1.00 27.50           C
ATOM   1299  C   ALA A 400       9.968  12.249 -20.679  1.00 29.77           C
ATOM   1300  O   ALA A 400      10.574  13.256 -21.069  1.00 26.81           O
ATOM   1301  CB  ALA A 400       7.481  12.137 -21.080  1.00 29.60           C
ATOM   1302  N   SER A 401      10.229  11.649 -19.524  1.00 28.22           N
ATOM   1303  CA  SER A 401      11.157  12.210 -18.552  1.00 26.94           C
ATOM   1304  C   SER A 401      11.594  11.126 -17.573  1.00 29.93           C
ATOM   1305  O   SER A 401      10.873  10.147 -17.394  1.00 30.53           O
ATOM   1306  CB  SER A 401      10.490  13.367 -17.787  1.00 31.54           C
ATOM   1307  OG  SER A 401      11.316  13.825 -16.736  1.00 33.95           O
ATOM   1308  N   VAL A 402      12.766  11.280 -16.953  1.00 27.86           N
ATOM   1309  CA  VAL A 402      13.086  10.447 -15.785  1.00 29.95           C
ATOM   1310  C   VAL A 402      13.467  11.324 -14.598  1.00 34.47           C
ATOM   1311  O   VAL A 402      14.189  10.901 -13.693  1.00 32.51           O
ATOM   1312  CB  VAL A 402      14.220   9.437 -16.049  1.00 31.53           C
ATOM   1313  CG1 VAL A 402      13.760   8.358 -17.059  1.00 30.55           C
ATOM   1314  CG2 VAL A 402      15.473  10.142 -16.509  1.00 36.00           C
ATOM   1315  N   ASP A 403      12.985  12.555 -14.593  1.00 33.63           N
ATOM   1316  CA  ASP A 403      13.309  13.407 -13.455  1.00 33.88           C
ATOM   1317  C   ASP A 403      12.523  12.966 -12.205  1.00 28.72           C
ATOM   1318  O   ASP A 403      11.681  12.056 -12.277  1.00 29.20           O
ATOM   1319  CB  ASP A 403      13.057  14.875 -13.782  1.00 36.45           C
ATOM   1320  CG  ASP A 403      11.618  15.196 -14.026  1.00 37.62           C
ATOM   1321  OD1 ASP A 403      11.373  16.192 -14.737  1.00 44.48           O
ATOM   1322  OD2 ASP A 403      10.733  14.480 -13.511  1.00 41.95           O1+
ATOM   1323  N   ALA A 404      12.803  13.608 -11.075  1.00 30.42           N
ATOM   1324  CA  ALA A 404      12.271  13.157  -9.778  1.00 35.75           C
ATOM   1325  C   ALA A 404      10.737  13.083  -9.768  1.00 41.39           C
ATOM   1326  O   ALA A 404      10.164  12.200  -9.132  1.00 47.45           O
ATOM   1327  CB  ALA A 404      12.775  14.059  -8.656  1.00 36.11           C
ATOM   1328  N   ASN A 405      10.074  13.989 -10.483  1.00 35.50           N
ATOM   1329  CA  ASN A 405       8.616  14.017 -10.503  1.00 36.20           C
ATOM   1330  C   ASN A 405       8.027  13.087 -11.533  1.00 35.02           C
ATOM   1331  O   ASN A 405       6.807  13.009 -11.657  1.00 41.28           O
ATOM   1332  CB  ASN A 405       8.084  15.421 -10.803  1.00 43.92           C
ATOM   1333  CG  ASN A 405       8.360  16.405  -9.705  1.00 51.49           C
ATOM   1334  OD1 ASN A 405       7.782  16.325  -8.615  1.00 53.73           O
ATOM   1335  ND2 ASN A 405       9.221  17.377  -9.993  1.00 57.53           N
ATOM   1336  N   SER A 406       8.863  12.366 -12.273  1.00 31.35           N
ATOM   1337  CA  SER A 406       8.317  11.537 -13.344  1.00 31.36           C
ATOM   1338  C   SER A 406       8.040  10.121 -12.880  1.00 32.16           C
ATOM   1339  O   SER A 406       7.460   9.320 -13.633  1.00 28.93           O
ATOM   1340  CB  SER A 406       9.265  11.484 -14.550  1.00 33.50           C
ATOM   1341  OG  SER A 406      10.338  10.610 -14.267  1.00 41.36           O
ATOM   1342  N   HIS A 407       8.489   9.818 -11.657  1.00 32.82           N
ATOM   1343  CA  HIS A 407       8.240   8.538 -11.014  1.00 34.56           C
ATOM   1344  C   HIS A 407       8.604   7.333 -11.869  1.00 37.34           C
ATOM   1345  O   HIS A 407       7.852   6.356 -11.935  1.00 32.69           O
ATOM   1346  CB  HIS A 407       6.790   8.481 -10.581  1.00 36.93           C
ATOM   1347  CG  HIS A 407       6.416   9.620  -9.692  1.00 45.21           C
ATOM   1348  ND1 HIS A 407       5.472  10.560 -10.042  1.00 50.81           N
ATOM   1349  CD2 HIS A 407       6.912  10.008  -8.492  1.00 48.02           C
ATOM   1350  CE1 HIS A 407       5.366  11.454  -9.072  1.00 55.05           C
ATOM   1351  NE2 HIS A 407       6.233  11.145  -8.122  1.00 53.62           N
ATOM   1352  N   PHE A 408       9.750   7.398 -12.543  1.00 28.83           N
ATOM   1353  CA  PHE A 408      10.163   6.261 -13.338  1.00 26.62           C
ATOM   1354  C   PHE A 408      10.767   5.215 -12.418  1.00 31.52           C
ATOM   1355  O   PHE A 408      11.726   5.492 -11.704  1.00 30.38           O
ATOM   1356  CB  PHE A 408      11.160   6.658 -14.421  1.00 26.41           C
ATOM   1357  CG  PHE A 408      11.768   5.485 -15.127  1.00 24.90           C
ATOM   1358  CD1 PHE A 408      10.966   4.519 -15.729  1.00 22.54           C
ATOM   1359  CD2 PHE A 408      13.153   5.342 -15.186  1.00 27.03           C
ATOM   1360  CE1 PHE A 408      11.539   3.433 -16.378  1.00 26.22           C
ATOM   1361  CE2 PHE A 408      13.731   4.267 -15.843  1.00 25.03           C
ATOM   1362  CZ  PHE A 408      12.933   3.310 -16.432  1.00 24.34           C
ATOM   1363  N   ASP A 409      10.164   4.033 -12.393  1.00 27.35           N
ATOM   1364  CA  ASP A 409      10.723   2.913 -11.654  1.00 27.38           C
ATOM   1365  C   ASP A 409      10.304   1.653 -12.372  1.00 26.05           C
ATOM   1366  O   ASP A 409       9.126   1.274 -12.359  1.00 22.82           O
ATOM   1367  CB  ASP A 409      10.246   2.913 -10.200  1.00 29.32           C
ATOM   1368  CG  ASP A 409      10.920   1.837  -9.369  1.00 34.62           C
ATOM   1369  OD1 ASP A 409      10.882   1.941  -8.129  1.00 41.29           O
ATOM   1370  OD2 ASP A 409      11.488   0.894  -9.957  1.00 31.60           O1+
ATOM   1371  N   GLN A 410      11.248   1.006 -13.046  1.00 23.12           N
ATOM   1372  CA  GLN A 410      10.867  -0.102 -13.897  1.00 20.38           C
ATOM   1373  C   GLN A 410      10.350  -1.325 -13.135  1.00 22.67           C
ATOM   1374  O   GLN A 410       9.766  -2.221 -13.738  1.00 21.85           O
ATOM   1375  CB  GLN A 410      12.051  -0.522 -14.794  1.00 23.07           C
ATOM   1376  CG  GLN A 410      13.162  -1.257 -14.067  1.00 22.94           C
ATOM   1377  CD  GLN A 410      14.119  -1.967 -15.031  1.00 20.00           C
ATOM   1378  OE1 GLN A 410      13.707  -2.446 -16.085  1.00 23.29           O
ATOM   1379  NE2 GLN A 410      15.399  -2.020 -14.650  1.00 24.23           N
ATOM   1380  N   TRP A 411      10.551  -1.356 -11.820  1.00 24.40           N
ATOM   1381  CA  TRP A 411      10.106  -2.509 -11.041  1.00 26.61           C
ATOM   1382  C   TRP A 411       8.876  -2.211 -10.179  1.00 29.67           C
ATOM   1383  O   TRP A 411       8.440  -3.056  -9.396  1.00 31.58           O
ATOM   1384  CB  TRP A 411      11.243  -3.038 -10.174  1.00 26.41           C
ATOM   1385  CG  TRP A 411      12.446  -3.478 -10.979  1.00 27.13           C
ATOM   1386  CD1 TRP A 411      13.739  -3.061 -10.818  1.00 30.74           C
ATOM   1387  CD2 TRP A 411      12.453  -4.390 -12.091  1.00 27.82           C
ATOM   1388  NE1 TRP A 411      14.550  -3.680 -11.738  1.00 29.38           N
ATOM   1389  CE2 TRP A 411      13.795  -4.498 -12.533  1.00 29.09           C
ATOM   1390  CE3 TRP A 411      11.466  -5.138 -12.738  1.00 24.54           C
ATOM   1391  CZ2 TRP A 411      14.174  -5.316 -13.612  1.00 25.75           C
ATOM   1392  CZ3 TRP A 411      11.847  -5.960 -13.829  1.00 28.50           C
ATOM   1393  CH2 TRP A 411      13.191  -6.024 -14.252  1.00 26.33           C
ATOM   1394  N   THR A 412       8.351  -0.999 -10.306  1.00 24.20           N
ATOM   1395  CA  THR A 412       7.106  -0.634  -9.637  1.00 23.28           C
ATOM   1396  C   THR A 412       5.946  -0.830 -10.610  1.00 25.12           C
ATOM   1397  O   THR A 412       5.909  -0.219 -11.667  1.00 24.90           O
ATOM   1398  CB  THR A 412       7.160   0.805  -9.145  1.00 27.16           C
ATOM   1399  OG1 THR A 412       8.178   0.894  -8.142  1.00 30.01           O
ATOM   1400  CG2 THR A 412       5.833   1.210  -8.542  1.00 29.49           C
ATOM   1401  N   LEU A 413       5.026  -1.718 -10.257  1.00 22.85           N
ATOM   1402  CA  LEU A 413       3.877  -1.974 -11.130  1.00 22.09           C
ATOM   1403  C   LEU A 413       2.912  -0.806 -11.045  1.00 21.95           C
ATOM   1404  O   LEU A 413       2.724  -0.230  -9.967  1.00 23.57           O
ATOM   1405  CB  LEU A 413       3.159  -3.275 -10.728  1.00 22.53           C
ATOM   1406  CG  LEU A 413       3.931  -4.570 -10.990  1.00 23.55           C
ATOM   1407  CD1 LEU A 413       3.188  -5.788 -10.388  1.00 24.77           C
ATOM   1408  CD2 LEU A 413       4.136  -4.751 -12.475  1.00 24.10           C
ATOM   1409  N   PRO A 414       2.246  -0.500 -12.167  1.00 21.17           N
ATOM   1410  CA  PRO A 414       1.105   0.410 -12.061  1.00 23.74           C
ATOM   1411  C   PRO A 414       0.021  -0.206 -11.191  1.00 24.40           C
ATOM   1412  O   PRO A 414      -0.011  -1.440 -11.022  1.00 24.51           O
ATOM   1413  CB  PRO A 414       0.626   0.548 -13.519  1.00 25.02           C
ATOM   1414  CG  PRO A 414       1.764   0.005 -14.373  1.00 22.45           C
ATOM   1415  CD  PRO A 414       2.383  -1.074 -13.521  1.00 19.46           C
ATOM   1416  N   SER A 415      -0.868   0.624 -10.650  1.00 24.75           N
ATOM   1417  CA  SER A 415      -2.087   0.093 -10.045  1.00 25.71           C
ATOM   1418  C   SER A 415      -3.116   0.025 -11.163  1.00 25.21           C
ATOM   1419  O   SER A 415      -3.762   1.019 -11.460  1.00 25.99           O
ATOM   1420  CB  SER A 415      -2.594   0.973  -8.907  1.00 34.75           C
ATOM   1421  OG  SER A 415      -1.613   1.098  -7.887  1.00 39.86           O
ATOM   1422  N   TYR A 416      -3.268  -1.148 -11.761  1.00 25.26           N
ATOM   1423  CA  TYR A 416      -4.038  -1.262 -13.000  1.00 23.60           C
ATOM   1424  C   TYR A 416      -5.505  -0.876 -12.875  1.00 25.15           C
ATOM   1425  O   TYR A 416      -6.120  -0.495 -13.865  1.00 26.21           O
ATOM   1426  CB  TYR A 416      -3.922  -2.693 -13.536  1.00 24.58           C
ATOM   1427  CG  TYR A 416      -2.534  -3.141 -13.929  1.00 20.85           C
ATOM   1428  CD1 TYR A 416      -1.858  -4.094 -13.176  1.00 20.66           C
ATOM   1429  CD2 TYR A 416      -1.890  -2.625 -15.066  1.00 19.68           C
ATOM   1430  CE1 TYR A 416      -0.613  -4.520 -13.533  1.00 21.72           C
ATOM   1431  CE2 TYR A 416      -0.629  -3.055 -15.429  1.00 19.28           C
ATOM   1432  CZ  TYR A 416      -0.003  -4.007 -14.676  1.00 20.65           C
ATOM   1433  OH  TYR A 416       1.223  -4.478 -15.023  1.00 20.43           O
ATOM   1434  N   SER A 417      -6.088  -0.967 -11.661  1.00 26.67           N
ATOM   1435  CA  SER A 417      -7.469  -0.543 -11.436  1.00 28.39           C
ATOM   1436  C   SER A 417      -7.518   0.780 -10.669  1.00 31.55           C
ATOM   1437  O   SER A 417      -8.571   1.205 -10.185  1.00 33.61           O
ATOM   1438  CB  SER A 417      -8.256  -1.602 -10.655  1.00 34.67           C
ATOM   1439  OG  SER A 417      -8.488  -2.732 -11.455  1.00 39.42           O
ATOM   1440  N   GLY A 418      -6.381   1.387 -10.517  1.00 33.46           N
ATOM   1441  CA  GLY A 418      -6.326   2.662  -9.911  1.00 34.56           C
ATOM   1442  C   GLY A 418      -6.268   2.613  -8.414  1.00 44.26           C
ATOM   1443  O   GLY A 418      -6.025   1.615  -7.802  1.00 39.53           O
ATOM   1444  N   THR A 421      -7.347   0.032  -5.015  1.00 68.12           N
ATOM   1445  CA  THR A 421      -7.655  -1.308  -5.487  1.00 66.01           C
ATOM   1446  C   THR A 421      -6.388  -2.108  -5.620  1.00 61.06           C
ATOM   1447  O   THR A 421      -5.350  -1.552  -5.805  1.00 67.81           O
ATOM   1448  CB  THR A 421      -8.401  -1.264  -6.807  1.00 65.24           C
ATOM   1449  OG1 THR A 421      -9.460  -0.325  -6.689  1.00 69.03           O
ATOM   1450  CG2 THR A 421      -8.987  -2.582  -7.108  1.00 60.98           C
ATOM   1451  N   LEU A 422      -6.492  -3.416  -5.501  1.00 50.81           N
ATOM   1452  CA  LEU A 422      -5.352  -4.300  -5.607  1.00 43.01           C
ATOM   1453  C   LEU A 422      -5.255  -4.915  -6.989  1.00 39.89           C
ATOM   1454  O   LEU A 422      -6.240  -5.240  -7.588  1.00 43.35           O
ATOM   1455  CB  LEU A 422      -5.440  -5.411  -4.565  1.00 42.87           C
ATOM   1456  N   ASN A 423      -4.038  -5.069  -7.464  1.00 35.02           N
ATOM   1457  CA  ASN A 423      -3.769  -5.741  -8.710  1.00 34.29           C
ATOM   1458  C   ASN A 423      -4.102  -7.213  -8.581  1.00 37.69           C
ATOM   1459  O   ASN A 423      -3.926  -7.798  -7.543  1.00 41.92           O
ATOM   1460  CB  ASN A 423      -2.289  -5.580  -9.092  1.00 32.15           C
ATOM   1461  CG  ASN A 423      -1.934  -4.189  -9.570  1.00 32.85           C
ATOM   1462  OD1 ASN A 423      -2.776  -3.418  -9.977  1.00 28.86           O
ATOM   1463  ND2 ASN A 423      -0.649  -3.878  -9.524  1.00 30.23           N
ATOM   1464  N   MET A 424      -4.570  -7.804  -9.654  1.00 33.14           N
ATOM   1465  CA  MET A 424      -4.985  -9.208  -9.653  1.00 33.36           C
ATOM   1466  C   MET A 424      -4.363 -10.017 -10.784  1.00 33.22           C
ATOM   1467  O   MET A 424      -3.968  -9.453 -11.814  1.00 33.93           O
ATOM   1468  CB  MET A 424      -6.506  -9.297  -9.727  1.00 34.30           C
ATOM   1469  CG  MET A 424      -7.187  -8.604  -8.546  1.00 41.88           C
ATOM   1470  SD  MET A 424      -8.971  -8.650  -8.667  1.00 76.68           S
ATOM   1471  CE  MET A 424      -9.224  -7.592 -10.094  1.00 59.57           C
ATOM   1472  N   ASN A 425      -4.270 -11.337 -10.576  1.00 28.15           N
ATOM   1473  CA  ASN A 425      -3.850 -12.279 -11.613  1.00 28.55           C
ATOM   1474  C   ASN A 425      -2.423 -12.031 -12.110  1.00 26.95           C
ATOM   1475  O   ASN A 425      -2.073 -12.298 -13.275  1.00 25.08           O
ATOM   1476  CB  ASN A 425      -4.834 -12.217 -12.790  1.00 34.25           C
ATOM   1477  CG  ASN A 425      -6.260 -12.515 -12.369  1.00 46.48           C
ATOM   1478  OD1 ASN A 425      -7.132 -11.651 -12.451  1.00 49.29           O
ATOM   1479  ND2 ASN A 425      -6.507 -13.740 -11.923  1.00 51.40           N
ATOM   1480  N   LEU A 426      -1.584 -11.484 -11.243  1.00 21.94           N
ATOM   1481  CA  LEU A 426      -0.240 -11.117 -11.667  1.00 20.40           C
ATOM   1482  C   LEU A 426       0.678 -12.318 -11.848  1.00 22.47           C
ATOM   1483  O   LEU A 426       0.579 -13.277 -11.065  1.00 22.69           O
ATOM   1484  CB  LEU A 426       0.401 -10.188 -10.631  1.00 24.86           C
ATOM   1485  CG  LEU A 426      -0.281  -8.855 -10.361  1.00 25.74           C
ATOM   1486  CD1 LEU A 426       0.355  -8.187  -9.141  1.00 30.97           C
ATOM   1487  CD2 LEU A 426      -0.156  -7.950 -11.584  1.00 21.13           C
ATOM   1488  N   ALA A 427       1.589 -12.241 -12.829  1.00 19.51           N
ATOM   1489  CA  ALA A 427       2.737 -13.155 -12.864  1.00 20.14           C
ATOM   1490  C   ALA A 427       3.524 -12.954 -11.581  1.00 21.10           C
ATOM   1491  O   ALA A 427       3.580 -11.836 -11.080  1.00 21.99           O
ATOM   1492  CB  ALA A 427       3.646 -12.887 -14.096  1.00 21.20           C
ATOM   1493  N   PRO A 428       4.096 -14.040 -11.021  1.00 21.73           N
ATOM   1494  CA  PRO A 428       4.749 -13.939  -9.703  1.00 21.60           C
ATOM   1495  C   PRO A 428       6.067 -13.180  -9.772  1.00 23.40           C
ATOM   1496  O   PRO A 428       6.674 -13.072 -10.827  1.00 22.56           O
ATOM   1497  CB  PRO A 428       4.993 -15.400  -9.314  1.00 26.18           C
ATOM   1498  CG  PRO A 428       5.151 -16.124 -10.665  1.00 25.09           C
ATOM   1499  CD  PRO A 428       4.161 -15.405 -11.578  1.00 23.66           C
ATOM   1500  N   SER A 429       6.519 -12.675  -8.630  1.00 22.69           N
ATOM   1501  CA  SER A 429       7.837 -12.063  -8.588  1.00 24.65           C
ATOM   1502  C   SER A 429       8.901 -13.153  -8.658  1.00 24.52           C
ATOM   1503  O   SER A 429       8.656 -14.306  -8.274  1.00 25.41           O
ATOM   1504  CB  SER A 429       8.000 -11.219  -7.323  1.00 22.38           C
ATOM   1505  OG  SER A 429       7.769 -11.993  -6.161  1.00 26.24           O
ATOM   1506  N   VAL A 430      10.082 -12.790  -9.151  1.00 25.90           N
ATOM   1507  CA  VAL A 430      11.158 -13.751  -9.327  1.00 22.06           C
ATOM   1508  C   VAL A 430      12.423 -13.283  -8.598  1.00 25.75           C
ATOM   1509  O   VAL A 430      12.612 -12.091  -8.412  1.00 27.92           O
ATOM   1510  CB  VAL A 430      11.482 -13.980 -10.804  1.00 25.42           C
ATOM   1511  CG1 VAL A 430      10.241 -14.518 -11.522  1.00 25.93           C
ATOM   1512  CG2 VAL A 430      11.994 -12.690 -11.482  1.00 27.48           C
ATOM   1513  N   ALA A 431      13.258 -14.241  -8.187  1.00 25.15           N
ATOM   1514  CA  ALA A 431      14.504 -13.983  -7.466  1.00 26.89           C
ATOM   1515  C   ALA A 431      15.362 -15.244  -7.557  1.00 28.38           C
ATOM   1516  O   ALA A 431      14.823 -16.342  -7.735  1.00 28.90           O
ATOM   1517  CB  ALA A 431      14.224 -13.614  -5.973  1.00 26.28           C
ATOM   1518  N   PRO A 432      16.695 -15.099  -7.450  1.00 27.05           N
ATOM   1519  CA  PRO A 432      17.529 -16.298  -7.389  1.00 29.29           C
ATOM   1520  C   PRO A 432      17.266 -17.026  -6.067  1.00 30.87           C
ATOM   1521  O   PRO A 432      16.924 -16.367  -5.084  1.00 32.27           O
ATOM   1522  CB  PRO A 432      18.964 -15.755  -7.491  1.00 34.46           C
ATOM   1523  CG  PRO A 432      18.886 -14.322  -7.088  1.00 37.14           C
ATOM   1524  CD  PRO A 432      17.460 -13.855  -7.258  1.00 30.70           C
ATOM   1525  N   VAL A 433      17.348 -18.354  -6.076  1.00 28.82           N
ATOM   1526  CA  VAL A 433      17.115 -19.168  -4.865  1.00 32.58           C
ATOM   1527  C   VAL A 433      18.434 -19.636  -4.258  1.00 34.07           C
ATOM   1528  O   VAL A 433      18.585 -19.684  -3.030  1.00 34.53           O
ATOM   1529  CB  VAL A 433      16.249 -20.393  -5.190  1.00 37.59           C
ATOM   1530  CG1 VAL A 433      16.081 -21.283  -3.963  1.00 45.74           C
ATOM   1531  CG2 VAL A 433      14.890 -19.945  -5.705  1.00 42.88           C
ATOM   1532  N   PHE A 434      19.391 -19.980  -5.120  1.00 31.82           N
ATOM   1533  CA  PHE A 434      20.661 -20.555  -4.649  1.00 34.20           C
ATOM   1534  C   PHE A 434      21.688 -19.476  -4.312  1.00 32.24           C
ATOM   1535  O   PHE A 434      21.893 -18.558  -5.106  1.00 33.23           O
ATOM   1536  CB  PHE A 434      21.227 -21.491  -5.713  1.00 35.64           C
ATOM   1537  CG  PHE A 434      22.251 -22.438  -5.191  1.00 35.70           C
ATOM   1538  CD1 PHE A 434      21.863 -23.573  -4.481  1.00 33.95           C
ATOM   1539  CD2 PHE A 434      23.601 -22.173  -5.357  1.00 39.83           C
ATOM   1540  CE1 PHE A 434      22.811 -24.446  -3.981  1.00 37.14           C
ATOM   1541  CE2 PHE A 434      24.552 -23.035  -4.847  1.00 42.77           C
ATOM   1542  CZ  PHE A 434      24.157 -24.170  -4.155  1.00 42.35           C
ATOM   1543  N   PRO A 435      22.370 -19.587  -3.154  1.00 33.83           N
ATOM   1544  CA  PRO A 435      23.328 -18.533  -2.773  1.00 34.77           C
ATOM   1545  C   PRO A 435      24.396 -18.256  -3.820  1.00 35.93           C
ATOM   1546  O   PRO A 435      24.893 -19.196  -4.431  1.00 36.56           O
ATOM   1547  CB  PRO A 435      23.978 -19.099  -1.496  1.00 36.67           C
ATOM   1548  CG  PRO A 435      22.873 -19.947  -0.894  1.00 36.36           C
ATOM   1549  CD  PRO A 435      22.193 -20.597  -2.089  1.00 34.89           C
ATOM   1550  N   GLY A 436      24.750 -16.988  -4.011  1.00 34.79           N
ATOM   1551  CA  GLY A 436      25.801 -16.631  -4.952  1.00 35.04           C
ATOM   1552  C   GLY A 436      25.287 -16.344  -6.349  1.00 33.33           C
ATOM   1553  O   GLY A 436      26.067 -16.063  -7.257  1.00 34.69           O
ATOM   1554  N   GLU A 437      23.979 -16.450  -6.534  1.00 31.89           N
ATOM   1555  CA  GLU A 437      23.410 -16.176  -7.855  1.00 30.30           C
ATOM   1556  C   GLU A 437      22.698 -14.834  -7.902  1.00 31.63           C
ATOM   1557  O   GLU A 437      22.239 -14.325  -6.886  1.00 33.70           O
ATOM   1558  CB  GLU A 437      22.433 -17.291  -8.282  1.00 30.54           C
ATOM   1559  CG  GLU A 437      23.163 -18.611  -8.554  1.00 33.73           C
ATOM   1560  CD  GLU A 437      22.244 -19.736  -8.997  1.00 33.53           C
ATOM   1561  OE1 GLU A 437      22.708 -20.890  -8.987  1.00 35.64           O
ATOM   1562  OE2 GLU A 437      21.082 -19.470  -9.397  1.00 33.35           O1+
ATOM   1563  N   CYS A 438      22.585 -14.276  -9.105  1.00 28.32           N
ATOM   1564  CA  CYS A 438      21.761 -13.090  -9.307  1.00 27.31           C
ATOM   1565  C   CYS A 438      20.954 -13.254 -10.571  1.00 27.46           C
ATOM   1566  O   CYS A 438      21.260 -14.105 -11.399  1.00 27.54           O
ATOM   1567  CB  CYS A 438      22.614 -11.829  -9.397  1.00 31.05           C
ATOM   1568  SG  CYS A 438      23.765 -11.859 -10.771  1.00 34.90           S
ATOM   1569  N   LEU A 439      19.908 -12.451 -10.706  1.00 24.75           N
ATOM   1570  CA  LEU A 439      19.152 -12.425 -11.965  1.00 23.37           C
ATOM   1571  C   LEU A 439      20.012 -11.907 -13.120  1.00 25.65           C
ATOM   1572  O   LEU A 439      20.837 -11.005 -12.957  1.00 28.48           O
ATOM   1573  CB  LEU A 439      17.917 -11.547 -11.829  1.00 25.07           C
ATOM   1574  CG  LEU A 439      16.839 -12.003 -10.836  1.00 28.89           C
ATOM   1575  CD1 LEU A 439      15.806 -10.881 -10.684  1.00 28.21           C
ATOM   1576  CD2 LEU A 439      16.157 -13.265 -11.362  1.00 29.92           C
ATOM   1577  N   LEU A 440      19.796 -12.484 -14.294  1.00 22.53           N
ATOM   1578  CA  LEU A 440      20.429 -11.990 -15.529  1.00 23.86           C
ATOM   1579  C   LEU A 440      19.374 -11.375 -16.402  1.00 23.69           C
ATOM   1580  O   LEU A 440      18.368 -12.025 -16.704  1.00 25.77           O
ATOM   1581  CB  LEU A 440      21.118 -13.124 -16.278  1.00 27.05           C
ATOM   1582  CG  LEU A 440      21.785 -12.723 -17.596  1.00 25.21           C
ATOM   1583  CD1 LEU A 440      23.012 -11.825 -17.304  1.00 24.32           C
ATOM   1584  CD2 LEU A 440      22.195 -13.986 -18.332  1.00 28.78           C
ATOM   1585  N   PHE A 441      19.603 -10.132 -16.826  1.00 23.82           N
ATOM   1586  CA  PHE A 441      18.613  -9.395 -17.606  1.00 23.70           C
ATOM   1587  C   PHE A 441      19.074  -9.143 -19.031  1.00 19.47           C
ATOM   1588  O   PHE A 441      20.273  -9.063 -19.306  1.00 23.42           O
ATOM   1589  CB  PHE A 441      18.323  -8.040 -16.958  1.00 22.70           C
ATOM   1590  CG  PHE A 441      17.788  -8.138 -15.557  1.00 23.24           C
ATOM   1591  CD1 PHE A 441      18.604  -7.907 -14.467  1.00 25.10           C
ATOM   1592  CD2 PHE A 441      16.454  -8.421 -15.351  1.00 23.14           C
ATOM   1593  CE1 PHE A 441      18.087  -7.984 -13.175  1.00 28.21           C
ATOM   1594  CE2 PHE A 441      15.936  -8.509 -14.052  1.00 23.09           C
ATOM   1595  CZ  PHE A 441      16.740  -8.264 -12.982  1.00 25.62           C
ATOM   1596  N   PHE A 442      18.087  -8.991 -19.912  1.00 20.12           N
ATOM   1597  CA  PHE A 442      18.306  -8.466 -21.258  1.00 19.71           C
ATOM   1598  C   PHE A 442      17.957  -6.983 -21.242  1.00 20.38           C
ATOM   1599  O   PHE A 442      16.786  -6.623 -21.039  1.00 22.06           O
ATOM   1600  CB  PHE A 442      17.420  -9.231 -22.265  1.00 21.03           C
ATOM   1601  CG  PHE A 442      17.723 -10.700 -22.330  1.00 22.71           C
ATOM   1602  CD1 PHE A 442      17.210 -11.573 -21.382  1.00 24.08           C
ATOM   1603  CD2 PHE A 442      18.560 -11.197 -23.320  1.00 23.21           C
ATOM   1604  CE1 PHE A 442      17.501 -12.915 -21.432  1.00 22.64           C
ATOM   1605  CE2 PHE A 442      18.867 -12.551 -23.371  1.00 23.47           C
ATOM   1606  CZ  PHE A 442      18.337 -13.407 -22.432  1.00 21.70           C
ATOM   1607  N   ARG A 443      18.963  -6.127 -21.389  1.00 21.67           N
ATOM   1608  CA  ARG A 443      18.796  -4.688 -21.174  1.00 22.74           C
ATOM   1609  C   ARG A 443      18.691  -3.912 -22.469  1.00 24.22           C
ATOM   1610  O   ARG A 443      19.473  -4.143 -23.382  1.00 23.17           O
ATOM   1611  CB  ARG A 443      19.967  -4.129 -20.356  1.00 24.25           C
ATOM   1612  CG  ARG A 443      20.054  -2.596 -20.328  1.00 26.78           C
ATOM   1613  CD  ARG A 443      20.957  -2.099 -19.168  1.00 25.49           C
ATOM   1614  NE  ARG A 443      20.173  -2.102 -17.928  1.00 26.97           N
ATOM   1615  CZ  ARG A 443      20.353  -1.271 -16.907  1.00 31.39           C
ATOM   1616  NH1 ARG A 443      21.336  -0.377 -16.923  1.00 30.57           N1+
ATOM   1617  NH2 ARG A 443      19.559  -1.359 -15.846  1.00 28.18           N
ATOM   1618  N   SER A 444      17.714  -3.011 -22.538  1.00 22.19           N
ATOM   1619  CA  SER A 444      17.606  -2.057 -23.654  1.00 21.82           C
ATOM   1620  C   SER A 444      17.623  -0.643 -23.116  1.00 24.88           C
ATOM   1621  O   SER A 444      16.985  -0.348 -22.118  1.00 23.75           O
ATOM   1622  CB  SER A 444      16.321  -2.267 -24.438  1.00 21.46           C
ATOM   1623  OG  SER A 444      16.241  -3.604 -24.837  1.00 22.90           O
ATOM   1624  N   PHE A 445      18.330   0.251 -23.782  1.00 22.22           N
ATOM   1625  CA  PHE A 445      18.262   1.644 -23.372  1.00 23.03           C
ATOM   1626  C   PHE A 445      17.076   2.297 -24.044  1.00 23.93           C
ATOM   1627  O   PHE A 445      16.836   2.117 -25.235  1.00 24.38           O
ATOM   1628  CB  PHE A 445      19.595   2.348 -23.678  1.00 26.96           C
ATOM   1629  CG  PHE A 445      20.734   1.763 -22.895  1.00 29.34           C
ATOM   1630  CD1 PHE A 445      20.912   2.107 -21.560  1.00 28.21           C
ATOM   1631  CD2 PHE A 445      21.566   0.804 -23.453  1.00 30.90           C
ATOM   1632  CE1 PHE A 445      21.933   1.534 -20.803  1.00 29.86           C
ATOM   1633  CE2 PHE A 445      22.579   0.218 -22.708  1.00 31.98           C
ATOM   1634  CZ  PHE A 445      22.762   0.591 -21.368  1.00 32.41           C
ATOM   1635  N   ILE A 446      16.300   3.029 -23.258  1.00 21.23           N
ATOM   1636  CA  ILE A 446      15.002   3.513 -23.733  1.00 22.42           C
ATOM   1637  C   ILE A 446      15.117   5.009 -24.015  1.00 25.73           C
ATOM   1638  O   ILE A 446      15.682   5.751 -23.205  1.00 26.34           O
ATOM   1639  CB  ILE A 446      13.873   3.198 -22.695  1.00 20.80           C
ATOM   1640  CG1 ILE A 446      12.500   3.708 -23.186  1.00 22.74           C
ATOM   1641  CG2 ILE A 446      14.213   3.770 -21.306  1.00 24.58           C
ATOM   1642  CD1 ILE A 446      11.323   3.156 -22.354  1.00 22.27           C
ATOM   1643  N   PRO A 447      14.595   5.455 -25.171  1.00 20.99           N
ATOM   1644  CA  PRO A 447      14.686   6.872 -25.564  1.00 23.75           C
ATOM   1645  C   PRO A 447      13.968   7.825 -24.602  1.00 26.77           C
ATOM   1646  O   PRO A 447      12.992   7.425 -23.937  1.00 23.61           O
ATOM   1647  CB  PRO A 447      13.995   6.902 -26.927  1.00 21.70           C
ATOM   1648  CG  PRO A 447      14.225   5.492 -27.506  1.00 21.40           C
ATOM   1649  CD  PRO A 447      14.067   4.606 -26.269  1.00 22.23           C
ATOM   1650  N   LEU A 448      14.453   9.070 -24.550  1.00 25.18           N
ATOM   1651  CA  LEU A 448      13.869  10.129 -23.726  1.00 25.99           C
ATOM   1652  C   LEU A 448      13.437  11.330 -24.561  1.00 28.36           C
ATOM   1653  O   LEU A 448      14.185  11.786 -25.425  1.00 30.64           O
ATOM   1654  CB  LEU A 448      14.870  10.608 -22.673  1.00 27.96           C
ATOM   1655  CG  LEU A 448      14.847  10.023 -21.272  1.00 32.99           C
ATOM   1656  CD1 LEU A 448      16.027  10.598 -20.468  1.00 34.47           C
ATOM   1657  CD2 LEU A 448      13.537  10.376 -20.642  1.00 28.64           C
ATOM   1658  N   LYS A 449      12.259  11.873 -24.274  1.00 25.21           N
ATOM   1659  CA  LYS A 449      11.780  13.060 -24.967  1.00 28.04           C
ATOM   1660  C   LYS A 449      12.645  14.273 -24.613  1.00 30.17           C
ATOM   1661  O   LYS A 449      12.900  15.142 -25.453  1.00 27.30           O
ATOM   1662  CB  LYS A 449      10.297  13.295 -24.636  1.00 28.29           C
ATOM   1663  CG  LYS A 449       9.706  14.630 -25.093  1.00 32.89           C
ATOM   1664  CD  LYS A 449       9.685  14.788 -26.602  1.00 30.16           C
ATOM   1665  CE  LYS A 449       9.111  16.143 -27.014  1.00 31.98           C
ATOM   1666  NZ  LYS A 449       9.050  16.343 -28.512  1.00 31.94           N1+
ATOM   1667  N   GLY A 450      13.117  14.327 -23.373  1.00 30.98           N
ATOM   1668  CA  GLY A 450      13.930  15.448 -22.946  1.00 33.22           C
ATOM   1669  C   GLY A 450      14.614  15.170 -21.623  1.00 36.75           C
ATOM   1670  O   GLY A 450      14.395  14.124 -20.992  1.00 34.26           O
ATOM   1671  N   GLY A 451      15.471  16.095 -21.210  1.00 40.19           N
ATOM   1672  CA  GLY A 451      16.126  15.980 -19.922  1.00 39.87           C
ATOM   1673  C   GLY A 451      17.369  15.119 -19.906  1.00 38.06           C
ATOM   1674  O   GLY A 451      17.850  14.629 -20.927  1.00 35.46           O
ATOM   1675  N   TYR A 452      17.891  14.930 -18.707  1.00 39.60           N
ATOM   1676  CA  TYR A 452      19.129  14.199 -18.513  1.00 38.57           C
ATOM   1677  C   TYR A 452      18.860  12.790 -18.026  1.00 39.66           C
ATOM   1678  O   TYR A 452      17.921  12.552 -17.267  1.00 42.58           O
ATOM   1679  CB  TYR A 452      20.018  14.964 -17.531  1.00 35.76           C
ATOM   1680  CG  TYR A 452      20.345  16.346 -18.045  1.00 38.21           C
ATOM   1681  CD1 TYR A 452      19.508  17.423 -17.766  1.00 39.52           C
ATOM   1682  CD2 TYR A 452      21.456  16.570 -18.845  1.00 39.84           C
ATOM   1683  CE1 TYR A 452      19.781  18.687 -18.254  1.00 45.44           C
ATOM   1684  CE2 TYR A 452      21.740  17.831 -19.340  1.00 44.82           C
ATOM   1685  CZ  TYR A 452      20.897  18.889 -19.043  1.00 47.98           C
ATOM   1686  OH  TYR A 452      21.175  20.148 -19.528  1.00 52.09           O
ATOM   1687  N   GLY A 453      19.672  11.846 -18.470  1.00 34.25           N
ATOM   1688  CA  GLY A 453      19.529  10.484 -18.002  1.00 33.92           C
ATOM   1689  C   GLY A 453      19.915   9.459 -19.043  1.00 34.90           C
ATOM   1690  O   GLY A 453      19.961   9.762 -20.235  1.00 32.79           O
ATOM   1691  N   ASN A 454      20.174   8.237 -18.587  1.00 34.15           N
ATOM   1692  CA  ASN A 454      20.418   7.112 -19.485  1.00 33.80           C
ATOM   1693  C   ASN A 454      19.525   5.931 -19.076  1.00 28.32           C
ATOM   1694  O   ASN A 454      20.028   4.857 -18.739  1.00 28.00           O
ATOM   1695  CB  ASN A 454      21.901   6.718 -19.455  1.00 36.82           C
ATOM   1696  CG  ASN A 454      22.250   5.644 -20.480  1.00 40.44           C
ATOM   1697  OD1 ASN A 454      21.605   5.524 -21.515  1.00 36.23           O
ATOM   1698  ND2 ASN A 454      23.265   4.849 -20.177  1.00 40.60           N
ATOM   1699  N   PRO A 455      18.186   6.129 -19.111  1.00 27.59           N
ATOM   1700  CA  PRO A 455      17.296   5.076 -18.606  1.00 31.89           C
ATOM   1701  C   PRO A 455      17.308   3.812 -19.446  1.00 30.14           C
ATOM   1702  O   PRO A 455      17.535   3.825 -20.673  1.00 27.10           O
ATOM   1703  CB  PRO A 455      15.904   5.727 -18.650  1.00 28.92           C
ATOM   1704  CG  PRO A 455      16.013   6.774 -19.693  1.00 24.76           C
ATOM   1705  CD  PRO A 455      17.427   7.293 -19.607  1.00 27.46           C
ATOM   1706  N   ALA A 456      17.055   2.711 -18.750  1.00 27.38           N
ATOM   1707  CA  ALA A 456      17.019   1.400 -19.373  1.00 26.89           C
ATOM   1708  C   ALA A 456      15.822   0.613 -18.918  1.00 20.80           C
ATOM   1709  O   ALA A 456      15.287   0.840 -17.816  1.00 25.45           O
ATOM   1710  CB  ALA A 456      18.301   0.624 -19.055  1.00 29.58           C
ATOM   1711  N   ILE A 457      15.437  -0.351 -19.748  1.00 24.61           N
ATOM   1712  CA  ILE A 457      14.403  -1.322 -19.421  1.00 21.28           C
ATOM   1713  C   ILE A 457      15.005  -2.729 -19.488  1.00 22.36           C
ATOM   1714  O   ILE A 457      15.546  -3.139 -20.530  1.00 22.47           O
ATOM   1715  CB  ILE A 457      13.193  -1.237 -20.392  1.00 24.72           C
ATOM   1716  CG1 ILE A 457      12.498   0.116 -20.263  1.00 27.46           C
ATOM   1717  CG2 ILE A 457      12.219  -2.410 -20.133  1.00 25.68           C
ATOM   1718  CD1 ILE A 457      11.804   0.319 -18.919  1.00 31.14           C
ATOM   1719  N   ASP A 458      14.926  -3.460 -18.366  1.00 23.98           N
ATOM   1720  CA  ASP A 458      15.476  -4.816 -18.272  1.00 20.80           C
ATOM   1721  C   ASP A 458      14.360  -5.865 -18.394  1.00 21.76           C
ATOM   1722  O   ASP A 458      13.395  -5.816 -17.638  1.00 23.68           O
ATOM   1723  CB  ASP A 458      16.197  -4.992 -16.929  1.00 21.50           C
ATOM   1724  CG  ASP A 458      17.379  -4.108 -16.826  1.00 28.15           C
ATOM   1725  OD1 ASP A 458      18.112  -4.048 -17.831  1.00 27.88           O
ATOM   1726  OD2 ASP A 458      17.566  -3.457 -15.779  1.00 29.02           O1+
ATOM   1727  N   CYS A 459      14.490  -6.813 -19.312  1.00 20.64           N
ATOM   1728  CA  CYS A 459      13.471  -7.861 -19.371  1.00 19.08           C
ATOM   1729  C   CYS A 459      14.070  -9.228 -18.985  1.00 20.59           C
ATOM   1730  O   CYS A 459      15.303  -9.431 -19.000  1.00 21.75           O
ATOM   1731  CB  CYS A 459      12.779  -7.895 -20.744  1.00 22.12           C
ATOM   1732  SG  CYS A 459      13.824  -8.490 -22.132  1.00 22.82           S
ATOM   1733  N   LEU A 460      13.204 -10.133 -18.544  1.00 18.68           N
ATOM   1734  CA  LEU A 460      13.655 -11.441 -18.074  1.00 21.64           C
ATOM   1735  C   LEU A 460      14.019 -12.351 -19.249  1.00 22.59           C
ATOM   1736  O   LEU A 460      14.936 -13.174 -19.140  1.00 22.43           O
ATOM   1737  CB  LEU A 460      12.569 -12.107 -17.209  1.00 21.42           C
ATOM   1738  CG  LEU A 460      12.175 -11.302 -15.975  1.00 23.53           C
ATOM   1739  CD1 LEU A 460      11.080 -12.072 -15.222  1.00 23.06           C
ATOM   1740  CD2 LEU A 460      13.374 -11.077 -15.074  1.00 24.76           C
ATOM   1741  N   MET A 461      13.267 -12.223 -20.331  1.00 17.71           N
ATOM   1742  CA  MET A 461      13.575 -12.910 -21.583  1.00 19.83           C
ATOM   1743  C   MET A 461      13.174 -12.056 -22.753  1.00 15.99           C
ATOM   1744  O   MET A 461      12.178 -11.352 -22.696  1.00 17.04           O
ATOM   1745  CB  MET A 461      12.862 -14.264 -21.671  1.00 19.27           C
ATOM   1746  CG  MET A 461      11.352 -14.258 -21.753  1.00 29.10           C
ATOM   1747  SD  MET A 461      10.781 -15.993 -21.775  1.00 45.96           S
ATOM   1748  CE  MET A 461      12.110 -16.792 -20.723  1.00 16.59           C
ATOM   1749  N   PRO A 462      13.900 -12.179 -23.861  1.00 19.79           N
ATOM   1750  CA  PRO A 462      13.526 -11.366 -25.020  1.00 20.38           C
ATOM   1751  C   PRO A 462      12.230 -11.842 -25.653  1.00 20.83           C
ATOM   1752  O   PRO A 462      11.754 -12.972 -25.417  1.00 18.94           O
ATOM   1753  CB  PRO A 462      14.705 -11.547 -25.986  1.00 23.15           C
ATOM   1754  CG  PRO A 462      15.391 -12.820 -25.530  1.00 25.76           C
ATOM   1755  CD  PRO A 462      15.114 -12.987 -24.070  1.00 21.31           C
ATOM   1756  N   GLN A 463      11.633 -10.964 -26.436  1.00 17.27           N
ATOM   1757  CA  GLN A 463      10.346 -11.315 -27.026  1.00 15.95           C
ATOM   1758  C   GLN A 463      10.445 -12.575 -27.914  1.00 18.32           C
ATOM   1759  O   GLN A 463       9.499 -13.355 -27.988  1.00 17.67           O
ATOM   1760  CB  GLN A 463       9.800 -10.131 -27.817  1.00 16.98           C
ATOM   1761  CG  GLN A 463       8.372 -10.334 -28.375  1.00 17.45           C
ATOM   1762  CD  GLN A 463       7.297 -10.465 -27.302  1.00 20.36           C
ATOM   1763  OE1 GLN A 463       7.540 -10.215 -26.104  1.00 19.91           O
ATOM   1764  NE2 GLN A 463       6.080 -10.865 -27.728  1.00 18.63           N
ATOM   1765  N   GLU A 464      11.573 -12.752 -28.606  1.00 20.45           N
ATOM   1766  CA  GLU A 464      11.755 -13.936 -29.455  1.00 17.83           C
ATOM   1767  C   GLU A 464      11.776 -15.220 -28.641  1.00 20.97           C
ATOM   1768  O   GLU A 464      11.401 -16.281 -29.154  1.00 20.77           O
ATOM   1769  CB  GLU A 464      13.044 -13.830 -30.281  1.00 19.91           C
ATOM   1770  CG  GLU A 464      13.003 -12.738 -31.354  1.00 23.79           C
ATOM   1771  CD  GLU A 464      13.202 -11.330 -30.797  1.00 26.58           C
ATOM   1772  OE1 GLU A 464      13.626 -11.162 -29.620  1.00 21.94           O
ATOM   1773  OE2 GLU A 464      12.915 -10.376 -31.548  1.00 24.21           O1+
ATOM   1774  N   TRP A 465      12.235 -15.147 -27.385  1.00 18.77           N
ATOM   1775  CA  TRP A 465      12.168 -16.330 -26.525  1.00 18.57           C
ATOM   1776  C   TRP A 465      10.711 -16.636 -26.163  1.00 20.75           C
ATOM   1777  O   TRP A 465      10.310 -17.782 -26.190  1.00 19.48           O
ATOM   1778  CB  TRP A 465      13.002 -16.166 -25.240  1.00 20.36           C
ATOM   1779  CG  TRP A 465      14.485 -16.272 -25.457  1.00 23.16           C
ATOM   1780  CD1 TRP A 465      15.176 -16.019 -26.613  1.00 21.43           C
ATOM   1781  CD2 TRP A 465      15.460 -16.664 -24.485  1.00 21.62           C
ATOM   1782  NE1 TRP A 465      16.527 -16.222 -26.418  1.00 23.49           N
ATOM   1783  CE2 TRP A 465      16.722 -16.623 -25.117  1.00 22.30           C
ATOM   1784  CE3 TRP A 465      15.385 -17.039 -23.136  1.00 20.76           C
ATOM   1785  CZ2 TRP A 465      17.897 -16.933 -24.454  1.00 22.31           C
ATOM   1786  CZ3 TRP A 465      16.555 -17.362 -22.472  1.00 24.33           C
ATOM   1787  CH2 TRP A 465      17.799 -17.308 -23.129  1.00 23.30           C
ATOM   1788  N   VAL A 466       9.929 -15.611 -25.831  1.00 17.64           N
ATOM   1789  CA  VAL A 466       8.494 -15.783 -25.547  1.00 16.76           C
ATOM   1790  C   VAL A 466       7.844 -16.472 -26.744  1.00 20.66           C
ATOM   1791  O   VAL A 466       7.147 -17.479 -26.625  1.00 19.33           O
ATOM   1792  CB  VAL A 466       7.816 -14.421 -25.277  1.00 20.04           C
ATOM   1793  CG1 VAL A 466       6.283 -14.556 -25.206  1.00 20.24           C
ATOM   1794  CG2 VAL A 466       8.409 -13.796 -23.967  1.00 20.29           C
ATOM   1795  N   GLN A 467       8.146 -15.939 -27.912  1.00 16.98           N
ATOM   1796  CA  GLN A 467       7.548 -16.461 -29.130  1.00 18.88           C
ATOM   1797  C   GLN A 467       7.972 -17.914 -29.382  1.00 18.49           C
ATOM   1798  O   GLN A 467       7.157 -18.748 -29.764  1.00 19.46           O
ATOM   1799  CB  GLN A 467       7.924 -15.565 -30.297  1.00 18.44           C
ATOM   1800  CG  GLN A 467       7.252 -14.179 -30.210  1.00 20.74           C
ATOM   1801  CD  GLN A 467       7.788 -13.200 -31.241  1.00 23.08           C
ATOM   1802  OE1 GLN A 467       8.976 -13.221 -31.586  1.00 23.37           O
ATOM   1803  NE2 GLN A 467       6.913 -12.331 -31.743  1.00 24.28           N
ATOM   1804  N   HIS A 468       9.245 -18.207 -29.166  1.00 18.95           N
ATOM   1805  CA  HIS A 468       9.770 -19.526 -29.435  1.00 20.18           C
ATOM   1806  C   HIS A 468       9.189 -20.554 -28.457  1.00 20.86           C
ATOM   1807  O   HIS A 468       8.789 -21.683 -28.834  1.00 21.62           O
ATOM   1808  CB  HIS A 468      11.292 -19.505 -29.321  1.00 21.94           C
ATOM   1809  CG  HIS A 468      11.927 -20.829 -29.578  1.00 24.47           C
ATOM   1810  ND1 HIS A 468      12.175 -21.292 -30.855  1.00 29.75           N
ATOM   1811  CD2 HIS A 468      12.365 -21.794 -28.732  1.00 24.92           C
ATOM   1812  CE1 HIS A 468      12.737 -22.485 -30.781  1.00 31.60           C
ATOM   1813  NE2 HIS A 468      12.863 -22.813 -29.507  1.00 26.37           N
ATOM   1814  N   LEU A 469       9.185 -20.176 -27.179  1.00 19.11           N
ATOM   1815  CA  LEU A 469       8.699 -21.089 -26.150  1.00 21.04           C
ATOM   1816  C   LEU A 469       7.238 -21.416 -26.394  1.00 18.08           C
ATOM   1817  O   LEU A 469       6.807 -22.554 -26.192  1.00 19.99           O
ATOM   1818  CB  LEU A 469       8.873 -20.484 -24.747  1.00 19.14           C
ATOM   1819  CG  LEU A 469      10.316 -20.302 -24.286  1.00 29.12           C
ATOM   1820  CD1 LEU A 469      10.398 -19.561 -22.961  1.00 25.54           C
ATOM   1821  CD2 LEU A 469      10.989 -21.622 -24.190  1.00 31.88           C
ATOM   1822  N   TYR A 470       6.477 -20.394 -26.769  1.00 20.77           N
ATOM   1823  CA  TYR A 470       5.061 -20.535 -27.088  1.00 21.26           C
ATOM   1824  C   TYR A 470       4.866 -21.505 -28.263  1.00 20.17           C
ATOM   1825  O   TYR A 470       4.039 -22.408 -28.185  1.00 21.16           O
ATOM   1826  CB  TYR A 470       4.455 -19.167 -27.403  1.00 17.18           C
ATOM   1827  CG  TYR A 470       2.946 -19.175 -27.544  1.00 21.34           C
ATOM   1828  CD1 TYR A 470       2.151 -19.045 -26.415  1.00 26.29           C
ATOM   1829  CD2 TYR A 470       2.318 -19.298 -28.784  1.00 26.51           C
ATOM   1830  CE1 TYR A 470       0.773 -19.046 -26.495  1.00 29.06           C
ATOM   1831  CE2 TYR A 470       0.907 -19.312 -28.867  1.00 27.94           C
ATOM   1832  CZ  TYR A 470       0.157 -19.179 -27.710  1.00 33.29           C
ATOM   1833  OH  TYR A 470      -1.218 -19.165 -27.731  1.00 39.47           O
ATOM   1834  N   GLN A 471       5.656 -21.349 -29.330  1.00 20.02           N
ATOM   1835  CA  GLN A 471       5.573 -22.261 -30.486  1.00 24.63           C
ATOM   1836  C   GLN A 471       5.906 -23.710 -30.128  1.00 25.57           C
ATOM   1837  O   GLN A 471       5.213 -24.658 -30.530  1.00 25.30           O
ATOM   1838  CB  GLN A 471       6.534 -21.804 -31.609  1.00 22.37           C
ATOM   1839  CG  GLN A 471       6.032 -20.671 -32.428  1.00 26.77           C
ATOM   1840  CD  GLN A 471       4.654 -20.951 -32.984  1.00 23.50           C
ATOM   1841  OE1 GLN A 471       4.423 -21.963 -33.642  1.00 27.73           O
ATOM   1842  NE2 GLN A 471       3.733 -20.072 -32.685  1.00 23.61           N
ATOM   1843  N   GLU A 472       6.999 -23.899 -29.400  1.00 23.09           N
ATOM   1844  CA  GLU A 472       7.482 -25.237 -29.146  1.00 22.99           C
ATOM   1845  C   GLU A 472       6.640 -26.000 -28.132  1.00 26.21           C
ATOM   1846  O   GLU A 472       6.461 -27.197 -28.272  1.00 27.37           O
ATOM   1847  CB  GLU A 472       8.935 -25.202 -28.672  1.00 31.60           C
ATOM   1848  CG  GLU A 472       9.890 -24.685 -29.739  1.00 39.80           C
ATOM   1849  CD  GLU A 472       9.892 -25.571 -30.975  1.00 53.26           C
ATOM   1850  OE1 GLU A 472      10.423 -26.700 -30.893  1.00 57.49           O
ATOM   1851  OE2 GLU A 472       9.380 -25.135 -32.031  1.00 57.43           O1+
ATOM   1852  N   SER A 473       6.205 -25.304 -27.087  1.00 26.48           N
ATOM   1853  CA  SER A 473       5.442 -25.928 -26.008  1.00 31.94           C
ATOM   1854  C   SER A 473       6.083 -27.234 -25.533  1.00 29.52           C
ATOM   1855  O   SER A 473       5.398 -28.237 -25.423  1.00 32.10           O
ATOM   1856  CB  SER A 473       4.005 -26.187 -26.458  1.00 41.05           C
ATOM   1857  OG  SER A 473       3.201 -26.532 -25.344  1.00 48.61           O
ATOM   1858  N   ALA A 474       7.396 -27.227 -25.288  1.00 28.21           N
ATOM   1859  CA  ALA A 474       8.124 -28.433 -24.875  1.00 26.91           C
ATOM   1860  C   ALA A 474       7.903 -28.675 -23.387  1.00 25.19           C
ATOM   1861  O   ALA A 474       7.985 -27.747 -22.612  1.00 25.77           O
ATOM   1862  CB  ALA A 474       9.633 -28.293 -25.158  1.00 27.78           C
ATOM   1863  N   PRO A 475       7.618 -29.928 -23.004  1.00 26.54           N
ATOM   1864  CA  PRO A 475       7.445 -30.202 -21.576  1.00 30.14           C
ATOM   1865  C   PRO A 475       8.714 -29.864 -20.799  1.00 31.49           C
ATOM   1866  O   PRO A 475       9.821 -30.184 -21.254  1.00 29.50           O
ATOM   1867  CB  PRO A 475       7.172 -31.704 -21.530  1.00 30.26           C
ATOM   1868  CG  PRO A 475       6.668 -32.054 -22.912  1.00 37.11           C
ATOM   1869  CD  PRO A 475       7.339 -31.090 -23.857  1.00 32.86           C
ATOM   1870  N   SER A 476       8.548 -29.229 -19.642  1.00 30.78           N
ATOM   1871  CA  SER A 476       9.665 -28.955 -18.751  1.00 29.94           C
ATOM   1872  C   SER A 476       9.936 -30.184 -17.885  1.00 30.32           C
ATOM   1873  O   SER A 476       9.026 -30.669 -17.216  1.00 29.15           O
ATOM   1874  CB  SER A 476       9.356 -27.749 -17.887  1.00 27.79           C
ATOM   1875  OG  SER A 476       9.056 -26.643 -18.710  1.00 29.69           O
ATOM   1876  N   LEU A 477      11.165 -30.701 -17.893  1.00 30.56           N
ATOM   1877  CA  LEU A 477      11.433 -31.965 -17.204  1.00 29.89           C
ATOM   1878  C   LEU A 477      11.968 -31.764 -15.796  1.00 30.78           C
ATOM   1879  O   LEU A 477      12.146 -32.722 -15.038  1.00 32.83           O
ATOM   1880  CB  LEU A 477      12.406 -32.826 -18.013  1.00 34.56           C
ATOM   1881  CG  LEU A 477      11.931 -33.052 -19.451  1.00 35.14           C
ATOM   1882  CD1 LEU A 477      12.825 -34.042 -20.163  1.00 37.27           C
ATOM   1883  CD2 LEU A 477      10.472 -33.520 -19.455  1.00 35.32           C
ATOM   1884  N   SER A 478      12.232 -30.521 -15.447  1.00 27.16           N
ATOM   1885  CA  SER A 478      12.620 -30.174 -14.083  1.00 28.01           C
ATOM   1886  C   SER A 478      12.321 -28.706 -13.878  1.00 28.55           C
ATOM   1887  O   SER A 478      11.819 -28.047 -14.783  1.00 31.13           O
ATOM   1888  CB  SER A 478      14.096 -30.485 -13.807  1.00 31.83           C
ATOM   1889  OG  SER A 478      14.920 -29.422 -14.264  1.00 33.14           O
ATOM   1890  N   ASP A 479      12.596 -28.202 -12.685  1.00 32.13           N
ATOM   1891  CA  ASP A 479      12.312 -26.809 -12.382  1.00 34.91           C
ATOM   1892  C   ASP A 479      13.342 -25.841 -12.994  1.00 30.45           C
ATOM   1893  O   ASP A 479      13.120 -24.640 -12.996  1.00 29.13           O
ATOM   1894  CB  ASP A 479      12.277 -26.635 -10.866  1.00 38.75           C
ATOM   1895  CG  ASP A 479      11.296 -25.566 -10.409  1.00 50.62           C
ATOM   1896  OD1 ASP A 479      10.161 -25.522 -10.933  1.00 55.17           O
ATOM   1897  OD2 ASP A 479      11.646 -24.796  -9.488  1.00 55.03           O1+
ATOM   1898  N   VAL A 480      14.473 -26.373 -13.462  1.00 27.89           N
ATOM   1899  CA  VAL A 480      15.617 -25.567 -13.898  1.00 28.79           C
ATOM   1900  C   VAL A 480      16.330 -26.188 -15.074  1.00 32.28           C
ATOM   1901  O   VAL A 480      16.766 -27.335 -14.984  1.00 33.46           O
ATOM   1902  CB  VAL A 480      16.709 -25.427 -12.797  1.00 37.42           C
ATOM   1903  CG1 VAL A 480      17.805 -24.473 -13.268  1.00 34.13           C
ATOM   1904  CG2 VAL A 480      16.142 -24.980 -11.491  1.00 38.22           C
ATOM   1905  N   ALA A 481      16.502 -25.417 -16.145  1.00 29.53           N
ATOM   1906  CA  ALA A 481      17.327 -25.849 -17.270  1.00 32.40           C
ATOM   1907  C   ALA A 481      18.707 -25.208 -17.159  1.00 37.64           C
ATOM   1908  O   ALA A 481      18.832 -24.022 -16.832  1.00 37.75           O
ATOM   1909  CB  ALA A 481      16.676 -25.470 -18.578  1.00 30.09           C
ATOM   1910  N   LEU A 482      19.745 -25.998 -17.411  1.00 32.94           N
ATOM   1911  CA  LEU A 482      21.083 -25.456 -17.516  1.00 34.61           C
ATOM   1912  C   LEU A 482      21.248 -25.018 -18.960  1.00 31.46           C
ATOM   1913  O   LEU A 482      20.963 -25.777 -19.872  1.00 34.75           O
ATOM   1914  CB  LEU A 482      22.143 -26.497 -17.127  1.00 35.97           C
ATOM   1915  CG  LEU A 482      23.599 -26.031 -17.225  1.00 43.49           C
ATOM   1916  CD1 LEU A 482      23.849 -24.864 -16.285  1.00 44.76           C
ATOM   1917  CD2 LEU A 482      24.570 -27.165 -16.912  1.00 45.81           C
ATOM   1918  N   VAL A 483      21.692 -23.780 -19.155  1.00 31.23           N
ATOM   1919  CA  VAL A 483      21.975 -23.275 -20.477  1.00 30.92           C
ATOM   1920  C   VAL A 483      23.402 -22.707 -20.531  1.00 32.47           C
ATOM   1921  O   VAL A 483      23.997 -22.359 -19.510  1.00 33.47           O
ATOM   1922  CB  VAL A 483      20.922 -22.205 -20.914  1.00 29.14           C
ATOM   1923  CG1 VAL A 483      19.517 -22.810 -20.922  1.00 30.50           C
ATOM   1924  CG2 VAL A 483      20.955 -20.992 -20.013  1.00 29.08           C
ATOM   1925  N   ARG A 484      23.964 -22.678 -21.730  1.00 32.96           N
ATOM   1926  CA  ARG A 484      25.315 -22.170 -21.957  1.00 34.53           C
ATOM   1927  C   ARG A 484      25.289 -21.033 -22.960  1.00 35.60           C
ATOM   1928  O   ARG A 484      24.609 -21.127 -23.970  1.00 35.76           O
ATOM   1929  CB  ARG A 484      26.223 -23.286 -22.470  1.00 36.50           C
ATOM   1930  CG  ARG A 484      26.525 -24.323 -21.403  1.00 49.44           C
ATOM   1931  CD  ARG A 484      27.330 -25.479 -21.936  1.00 56.10           C
ATOM   1932  NE  ARG A 484      27.498 -26.488 -20.899  1.00 64.22           N
ATOM   1933  CZ  ARG A 484      28.437 -26.449 -19.956  1.00 70.89           C
ATOM   1934  NH1 ARG A 484      29.328 -25.460 -19.942  1.00 73.62           N1+
ATOM   1935  NH2 ARG A 484      28.497 -27.411 -19.041  1.00 71.29           N
ATOM   1936  N   TYR A 485      26.020 -19.959 -22.671  1.00 36.32           N
ATOM   1937  CA  TYR A 485      26.198 -18.878 -23.630  1.00 36.29           C
ATOM   1938  C   TYR A 485      27.439 -19.255 -24.415  1.00 38.89           C
ATOM   1939  O   TYR A 485      28.536 -19.332 -23.855  1.00 41.29           O
ATOM   1940  CB  TYR A 485      26.347 -17.529 -22.923  1.00 36.61           C
ATOM   1941  CG  TYR A 485      26.146 -16.301 -23.798  1.00 36.11           C
ATOM   1942  CD1 TYR A 485      24.868 -15.896 -24.163  1.00 40.42           C
ATOM   1943  CD2 TYR A 485      27.218 -15.524 -24.210  1.00 38.57           C
ATOM   1944  CE1 TYR A 485      24.661 -14.768 -24.942  1.00 42.64           C
ATOM   1945  CE2 TYR A 485      27.024 -14.385 -25.001  1.00 42.68           C
ATOM   1946  CZ  TYR A 485      25.736 -14.015 -25.352  1.00 46.09           C
ATOM   1947  OH  TYR A 485      25.518 -12.893 -26.130  1.00 51.03           O
ATOM   1948  N   VAL A 486      27.284 -19.508 -25.709  1.00 36.18           N
ATOM   1949  CA  VAL A 486      28.379 -20.095 -26.455  1.00 39.17           C
ATOM   1950  C   VAL A 486      28.848 -19.149 -27.524  1.00 40.04           C
ATOM   1951  O   VAL A 486      28.060 -18.378 -28.085  1.00 38.34           O
ATOM   1952  CB  VAL A 486      27.984 -21.438 -27.115  1.00 41.34           C
ATOM   1953  CG1 VAL A 486      27.617 -22.481 -26.068  1.00 41.33           C
ATOM   1954  CG2 VAL A 486      26.847 -21.240 -28.086  1.00 41.68           C
ATOM   1955  N   ASN A 487      30.152 -19.194 -27.771  1.00 40.83           N
ATOM   1956  CA  ASN A 487      30.750 -18.483 -28.886  1.00 41.90           C
ATOM   1957  C   ASN A 487      30.748 -19.403 -30.098  1.00 47.73           C
ATOM   1958  O   ASN A 487      31.475 -20.394 -30.103  1.00 51.07           O
ATOM   1959  CB  ASN A 487      32.186 -18.079 -28.541  1.00 43.84           C
ATOM   1960  CG  ASN A 487      32.818 -17.191 -29.595  1.00 55.62           C
ATOM   1961  OD1 ASN A 487      32.677 -17.428 -30.793  1.00 57.28           O
ATOM   1962  ND2 ASN A 487      33.592 -16.206 -29.145  1.00 54.96           N
ATOM   1963  N   PRO A 488      29.982 -19.067 -31.146  1.00 47.53           N
ATOM   1964  CA  PRO A 488      29.890 -19.924 -32.332  1.00 53.77           C
ATOM   1965  C   PRO A 488      31.231 -20.048 -33.057  1.00 57.33           C
ATOM   1966  O   PRO A 488      31.506 -21.088 -33.659  1.00 62.81           O
ATOM   1967  CB  PRO A 488      28.855 -19.206 -33.209  1.00 54.63           C
ATOM   1968  CG  PRO A 488      28.921 -17.790 -32.780  1.00 53.16           C
ATOM   1969  CD  PRO A 488      29.150 -17.862 -31.284  1.00 47.78           C
ATOM   1970  N   GLU A 489      32.046 -18.997 -33.002  1.00 54.70           N
ATOM   1971  CA  GLU A 489      33.351 -19.010 -33.662  1.00 58.74           C
ATOM   1972  C   GLU A 489      34.275 -20.071 -33.064  1.00 60.33           C
ATOM   1973  O   GLU A 489      34.930 -20.820 -33.793  1.00 63.10           O
ATOM   1974  CB  GLU A 489      34.018 -17.631 -33.576  1.00 57.88           C
ATOM   1975  CG  GLU A 489      33.430 -16.588 -34.514  1.00 58.62           C
ATOM   1976  N   THR A 490      34.333 -20.126 -31.740  1.00 57.61           N
ATOM   1977  CA  THR A 490      35.250 -21.031 -31.057  1.00 58.85           C
ATOM   1978  C   THR A 490      34.535 -22.289 -30.566  1.00 57.34           C
ATOM   1979  O   THR A 490      35.152 -23.343 -30.413  1.00 56.45           O
ATOM   1980  CB  THR A 490      35.939 -20.330 -29.867  1.00 56.84           C
ATOM   1981  OG1 THR A 490      34.989 -20.135 -28.809  1.00 50.54           O
ATOM   1982  CG2 THR A 490      36.504 -18.977 -30.297  1.00 59.82           C
ATOM   1983  N   GLY A 491      33.226 -22.179 -30.369  1.00 54.23           N
ATOM   1984  CA  GLY A 491      32.417 -23.284 -29.889  1.00 60.24           C
ATOM   1985  C   GLY A 491      32.512 -23.394 -28.377  1.00 60.11           C
ATOM   1986  O   GLY A 491      31.872 -24.249 -27.760  1.00 65.35           O
ATOM   1987  N   ARG A 492      33.323 -22.519 -27.785  1.00 55.18           N
ATOM   1988  CA  ARG A 492      33.520 -22.473 -26.333  1.00 50.72           C
ATOM   1989  C   ARG A 492      32.369 -21.809 -25.561  1.00 47.62           C
ATOM   1990  O   ARG A 492      31.690 -20.907 -26.058  1.00 43.95           O
ATOM   1991  CB  ARG A 492      34.837 -21.761 -26.010  1.00 50.68           C
ATOM   1992  N   THR A 493      32.162 -22.280 -24.336  1.00 41.19           N
ATOM   1993  CA  THR A 493      31.188 -21.714 -23.420  1.00 39.01           C
ATOM   1994  C   THR A 493      31.773 -20.450 -22.784  1.00 39.16           C
ATOM   1995  O   THR A 493      32.849 -20.482 -22.191  1.00 43.99           O
ATOM   1996  CB  THR A 493      30.806 -22.744 -22.333  1.00 48.57           C
ATOM   1997  OG1 THR A 493      30.209 -23.889 -22.955  1.00 51.65           O
ATOM   1998  CG2 THR A 493      29.852 -22.147 -21.312  1.00 44.23           C
ATOM   1999  N   LEU A 494      31.106 -19.322 -22.966  1.00 39.83           N
ATOM   2000  CA  LEU A 494      31.530 -18.071 -22.341  1.00 41.15           C
ATOM   2001  C   LEU A 494      31.104 -18.085 -20.873  1.00 42.40           C
ATOM   2002  O   LEU A 494      31.870 -17.713 -19.988  1.00 43.53           O
ATOM   2003  CB  LEU A 494      30.938 -16.867 -23.085  1.00 45.27           C
ATOM   2004  CG  LEU A 494      31.321 -16.849 -24.572  1.00 47.40           C
ATOM   2005  CD1 LEU A 494      30.419 -15.929 -25.395  1.00 48.86           C
ATOM   2006  CD2 LEU A 494      32.774 -16.440 -24.727  1.00 52.45           C
ATOM   2007  N   PHE A 495      29.871 -18.518 -20.629  1.00 37.89           N
ATOM   2008  CA  PHE A 495      29.402 -18.733 -19.254  1.00 38.52           C
ATOM   2009  C   PHE A 495      28.153 -19.620 -19.207  1.00 34.90           C
ATOM   2010  O   PHE A 495      27.516 -19.887 -20.235  1.00 35.04           O
ATOM   2011  CB  PHE A 495      29.157 -17.387 -18.541  1.00 34.89           C
ATOM   2012  CG  PHE A 495      28.036 -16.564 -19.111  1.00 38.70           C
ATOM   2013  CD1 PHE A 495      28.289 -15.617 -20.108  1.00 36.67           C
ATOM   2014  CD2 PHE A 495      26.728 -16.730 -18.663  1.00 38.83           C
ATOM   2015  CE1 PHE A 495      27.263 -14.849 -20.628  1.00 39.03           C
ATOM   2016  CE2 PHE A 495      25.695 -15.969 -19.193  1.00 38.21           C
ATOM   2017  CZ  PHE A 495      25.959 -15.024 -20.167  1.00 37.67           C
ATOM   2018  N   GLU A 496      27.799 -20.059 -17.996  1.00 32.65           N
ATOM   2019  CA  GLU A 496      26.612 -20.879 -17.768  1.00 31.37           C
ATOM   2020  C   GLU A 496      25.549 -20.098 -17.023  1.00 34.14           C
ATOM   2021  O   GLU A 496      25.858 -19.178 -16.255  1.00 33.49           O
ATOM   2022  CB  GLU A 496      26.931 -22.105 -16.900  1.00 41.53           C
ATOM   2023  CG  GLU A 496      27.992 -23.047 -17.365  1.00 47.16           C
ATOM   2024  CD  GLU A 496      28.219 -24.150 -16.339  1.00 52.23           C
ATOM   2025  OE1 GLU A 496      28.445 -25.309 -16.739  1.00 57.02           O
ATOM   2026  OE2 GLU A 496      28.143 -23.860 -15.123  1.00 53.57           O1+
ATOM   2027  N   ALA A 497      24.290 -20.488 -17.227  1.00 30.80           N
ATOM   2028  CA  ALA A 497      23.186 -19.863 -16.514  1.00 30.09           C
ATOM   2029  C   ALA A 497      22.106 -20.891 -16.224  1.00 28.94           C
ATOM   2030  O   ALA A 497      22.031 -21.932 -16.873  1.00 28.32           O
ATOM   2031  CB  ALA A 497      22.611 -18.689 -17.309  1.00 29.90           C
ATOM   2032  N   LYS A 498      21.284 -20.583 -15.226  1.00 26.89           N
ATOM   2033  CA  LYS A 498      20.077 -21.348 -14.944  1.00 25.58           C
ATOM   2034  C   LYS A 498      18.880 -20.690 -15.556  1.00 26.79           C
ATOM   2035  O   LYS A 498      18.646 -19.513 -15.318  1.00 28.67           O
ATOM   2036  CB  LYS A 498      19.839 -21.454 -13.446  1.00 27.43           C
ATOM   2037  CG  LYS A 498      20.690 -22.447 -12.773  1.00 29.43           C
ATOM   2038  CD  LYS A 498      20.486 -22.308 -11.274  1.00 33.29           C
ATOM   2039  CE  LYS A 498      21.135 -23.420 -10.570  1.00 33.98           C
ATOM   2040  NZ  LYS A 498      21.268 -23.155  -9.099  1.00 32.21           N1+
ATOM   2041  N   LEU A 499      18.129 -21.456 -16.336  1.00 23.71           N
ATOM   2042  CA  LEU A 499      16.884 -20.976 -16.920  1.00 23.14           C
ATOM   2043  C   LEU A 499      15.739 -21.625 -16.174  1.00 22.83           C
ATOM   2044  O   LEU A 499      15.471 -22.828 -16.306  1.00 24.65           O
ATOM   2045  CB  LEU A 499      16.846 -21.298 -18.411  1.00 22.99           C
ATOM   2046  CG  LEU A 499      15.571 -20.873 -19.140  1.00 25.87           C
ATOM   2047  CD1 LEU A 499      15.302 -19.403 -18.919  1.00 23.73           C
ATOM   2048  CD2 LEU A 499      15.731 -21.180 -20.627  1.00 25.57           C
ATOM   2049  N   HIS A 500      15.085 -20.822 -15.352  1.00 21.67           N
ATOM   2050  CA  HIS A 500      14.073 -21.329 -14.440  1.00 24.41           C
ATOM   2051  C   HIS A 500      12.753 -21.558 -15.150  1.00 26.45           C
ATOM   2052  O   HIS A 500      12.402 -20.819 -16.075  1.00 23.98           O
ATOM   2053  CB  HIS A 500      13.903 -20.366 -13.259  1.00 22.20           C
ATOM   2054  CG  HIS A 500      15.133 -20.249 -12.412  1.00 24.81           C
ATOM   2055  ND1 HIS A 500      15.294 -20.964 -11.244  1.00 29.69           N
ATOM   2056  CD2 HIS A 500      16.284 -19.557 -12.589  1.00 26.19           C
ATOM   2057  CE1 HIS A 500      16.479 -20.696 -10.720  1.00 30.18           C
ATOM   2058  NE2 HIS A 500      17.101 -19.844 -11.513  1.00 25.64           N
ATOM   2059  N   ARG A 501      12.026 -22.579 -14.692  1.00 23.17           N
ATOM   2060  CA  ARG A 501      10.798 -23.015 -15.362  1.00 23.58           C
ATOM   2061  C   ARG A 501       9.792 -21.895 -15.546  1.00 23.64           C
ATOM   2062  O   ARG A 501       9.066 -21.816 -16.576  1.00 22.66           O
ATOM   2063  CB  ARG A 501      10.173 -24.154 -14.572  1.00 28.20           C
ATOM   2064  CG  ARG A 501       8.946 -24.721 -15.204  1.00 33.99           C
ATOM   2065  CD  ARG A 501       8.483 -25.928 -14.416  1.00 41.88           C
ATOM   2066  NE  ARG A 501       7.293 -26.514 -15.015  1.00 47.14           N
ATOM   2067  CZ  ARG A 501       6.931 -27.781 -14.847  1.00 54.94           C
ATOM   2068  NH1 ARG A 501       7.680 -28.591 -14.103  1.00 54.67           N1+
ATOM   2069  NH2 ARG A 501       5.830 -28.240 -15.438  1.00 56.66           N
ATOM   2070  N   ASN A 502       9.744 -20.995 -14.577  1.00 22.65           N
ATOM   2071  CA  ASN A 502       8.802 -19.907 -14.692  1.00 23.89           C
ATOM   2072  C   ASN A 502       9.176 -18.886 -15.769  1.00 24.20           C
ATOM   2073  O   ASN A 502       8.328 -18.097 -16.170  1.00 25.27           O
ATOM   2074  CB  ASN A 502       8.650 -19.194 -13.363  1.00 24.59           C
ATOM   2075  CG  ASN A 502       7.656 -18.077 -13.442  1.00 25.24           C
ATOM   2076  OD1 ASN A 502       8.035 -16.913 -13.503  1.00 29.84           O
ATOM   2077  ND2 ASN A 502       6.377 -18.424 -13.479  1.00 26.61           N
ATOM   2078  N   GLY A 503      10.433 -18.909 -16.222  1.00 22.03           N
ATOM   2079  CA  GLY A 503      10.871 -18.074 -17.330  1.00 23.67           C
ATOM   2080  C   GLY A 503      11.764 -16.914 -16.934  1.00 22.24           C
ATOM   2081  O   GLY A 503      11.408 -15.756 -17.105  1.00 23.10           O
ATOM   2082  N   PHE A 504      12.931 -17.225 -16.381  1.00 19.50           N
ATOM   2083  CA  PHE A 504      13.927 -16.194 -16.075  1.00 22.06           C
ATOM   2084  C   PHE A 504      15.279 -16.837 -15.849  1.00 22.38           C
ATOM   2085  O   PHE A 504      15.355 -18.030 -15.570  1.00 23.81           O
ATOM   2086  CB  PHE A 504      13.543 -15.355 -14.838  1.00 22.80           C
ATOM   2087  CG  PHE A 504      13.461 -16.125 -13.537  1.00 22.45           C
ATOM   2088  CD1 PHE A 504      12.279 -16.800 -13.162  1.00 20.34           C
ATOM   2089  CD2 PHE A 504      14.525 -16.141 -12.644  1.00 24.55           C
ATOM   2090  CE1 PHE A 504      12.179 -17.484 -11.950  1.00 23.56           C
ATOM   2091  CE2 PHE A 504      14.425 -16.819 -11.424  1.00 23.56           C
ATOM   2092  CZ  PHE A 504      13.264 -17.510 -11.073  1.00 25.07           C
ATOM   2093  N   LEU A 505      16.328 -16.032 -15.948  1.00 22.97           N
ATOM   2094  CA  LEU A 505      17.685 -16.546 -15.841  1.00 23.54           C
ATOM   2095  C   LEU A 505      18.386 -16.119 -14.569  1.00 25.21           C
ATOM   2096  O   LEU A 505      18.233 -14.988 -14.131  1.00 26.12           O
ATOM   2097  CB  LEU A 505      18.527 -16.072 -17.027  1.00 22.71           C
ATOM   2098  CG  LEU A 505      18.168 -16.583 -18.423  1.00 26.91           C
ATOM   2099  CD1 LEU A 505      18.745 -15.624 -19.473  1.00 29.11           C
ATOM   2100  CD2 LEU A 505      18.727 -17.977 -18.649  1.00 27.62           C
ATOM   2101  N   THR A 506      19.200 -17.008 -14.006  1.00 23.82           N
ATOM   2102  CA  THR A 506      20.106 -16.584 -12.945  1.00 23.63           C
ATOM   2103  C   THR A 506      21.517 -16.999 -13.299  1.00 29.16           C
ATOM   2104  O   THR A 506      21.729 -17.978 -14.022  1.00 28.26           O
ATOM   2105  CB  THR A 506      19.746 -17.176 -11.556  1.00 29.34           C
ATOM   2106  OG1 THR A 506      19.763 -18.600 -11.631  1.00 29.29           O
ATOM   2107  CG2 THR A 506      18.365 -16.684 -11.088  1.00 27.20           C
ATOM   2108  N   VAL A 507      22.479 -16.247 -12.781  1.00 29.43           N
ATOM   2109  CA  VAL A 507      23.884 -16.564 -13.017  1.00 30.81           C
ATOM   2110  C   VAL A 507      24.643 -16.414 -11.731  1.00 30.78           C
ATOM   2111  O   VAL A 507      24.181 -15.748 -10.806  1.00 29.48           O
ATOM   2112  CB  VAL A 507      24.515 -15.649 -14.087  1.00 30.41           C
ATOM   2113  CG1 VAL A 507      23.931 -15.940 -15.466  1.00 27.81           C
ATOM   2114  CG2 VAL A 507      24.322 -14.194 -13.728  1.00 32.99           C
ATOM   2115  N   ALA A 508      25.826 -17.011 -11.687  1.00 31.12           N
ATOM   2116  CA  ALA A 508      26.715 -16.855 -10.550  1.00 33.17           C
ATOM   2117  C   ALA A 508      27.659 -15.703 -10.833  1.00 39.07           C
ATOM   2118  O   ALA A 508      28.702 -15.898 -11.448  1.00 45.83           O
ATOM   2119  CB  ALA A 508      27.494 -18.146 -10.290  1.00 36.43           C
ATOM   2120  N   ARG A 509      27.284 -14.507 -10.390  1.00 36.02           N
ATOM   2121  CA  ARG A 509      28.071 -13.300 -10.643  1.00 41.74           C
ATOM   2122  C   ARG A 509      27.901 -12.354  -9.461  1.00 47.02           C
ATOM   2123  O   ARG A 509      26.781 -12.110  -9.017  1.00 48.55           O
ATOM   2124  CB  ARG A 509      27.632 -12.615 -11.948  1.00 37.13           C
ATOM   2125  CG  ARG A 509      28.639 -11.588 -12.529  1.00 49.14           C
ATOM   2126  CD  ARG A 509      27.972 -10.684 -13.571  1.00 45.01           C
ATOM   2127  NE  ARG A 509      28.921 -10.050 -14.488  1.00 47.00           N
ATOM   2128  CZ  ARG A 509      28.718  -8.886 -15.109  1.00 41.14           C
ATOM   2129  NH1 ARG A 509      27.609  -8.172 -14.891  1.00 32.91           N1+
ATOM   2130  NH2 ARG A 509      29.640  -8.415 -15.935  1.00 43.59           N
ATOM   2131  N   ASN A 510      29.007 -11.846  -8.924  1.00 46.49           N
ATOM   2132  CA  ASN A 510      28.912 -10.961  -7.766  1.00 53.99           C
ATOM   2133  C   ASN A 510      29.014  -9.481  -8.129  1.00 55.74           C
ATOM   2134  O   ASN A 510      28.881  -8.614  -7.261  1.00 64.64           O
ATOM   2135  CB  ASN A 510      29.997 -11.305  -6.735  1.00 55.93           C
ATOM   2136  N  ASER A 511      29.211  -9.198  -9.415  1.00 50.37           N
ATOM   2137  CA ASER A 511      29.454  -7.831  -9.878  1.00 48.78           C
ATOM   2138  C  ASER A 511      28.224  -7.327 -10.621  1.00 43.38           C
ATOM   2139  O  ASER A 511      27.475  -8.118 -11.190  1.00 41.75           O
ATOM   2140  CB ASER A 511      30.695  -7.759 -10.767  1.00 52.84           C
ATOM   2141  OG ASER A 511      30.474  -8.396 -12.010  1.00 52.72           O
ATOM   2142  N   ALA A 512      27.988  -6.020 -10.571  1.00 41.29           N
ATOM   2143  CA  ALA A 512      26.876  -5.425 -11.294  1.00 39.45           C
ATOM   2144  C   ALA A 512      27.322  -4.795 -12.595  1.00 40.83           C
ATOM   2145  O   ALA A 512      28.508  -4.568 -12.819  1.00 46.87           O
ATOM   2146  CB  ALA A 512      26.176  -4.399 -10.433  1.00 40.14           C
ATOM   2147  N   GLY A 513      26.353  -4.508 -13.452  1.00 33.63           N
ATOM   2148  CA  GLY A 513      26.618  -3.736 -14.647  1.00 33.97           C
ATOM   2149  C   GLY A 513      26.467  -4.577 -15.891  1.00 32.80           C
ATOM   2150  O   GLY A 513      26.054  -5.745 -15.828  1.00 31.62           O
ATOM   2151  N   PRO A 514      26.768  -3.976 -17.044  1.00 35.25           N
ATOM   2152  CA  PRO A 514      26.606  -4.706 -18.302  1.00 35.39           C
ATOM   2153  C   PRO A 514      27.556  -5.900 -18.333  1.00 33.01           C
ATOM   2154  O   PRO A 514      28.653  -5.847 -17.744  1.00 38.05           O
ATOM   2155  CB  PRO A 514      26.983  -3.675 -19.370  1.00 38.69           C
ATOM   2156  CG  PRO A 514      26.876  -2.335 -18.689  1.00 42.32           C
ATOM   2157  CD  PRO A 514      27.201  -2.585 -17.241  1.00 40.18           C
ATOM   2158  N   VAL A 515      27.125  -6.974 -18.974  1.00 34.86           N
ATOM   2159  CA  VAL A 515      27.955  -8.135 -19.175  1.00 35.48           C
ATOM   2160  C   VAL A 515      28.739  -7.936 -20.467  1.00 35.54           C
ATOM   2161  O   VAL A 515      28.154  -7.756 -21.531  1.00 36.12           O
ATOM   2162  CB  VAL A 515      27.118  -9.420 -19.267  1.00 33.23           C
ATOM   2163  CG1 VAL A 515      28.028 -10.609 -19.556  1.00 38.13           C
ATOM   2164  CG2 VAL A 515      26.371  -9.663 -17.955  1.00 32.71           C
ATOM   2165  N   VAL A 516      30.065  -7.986 -20.383  1.00 35.61           N
ATOM   2166  CA  VAL A 516      30.888  -7.852 -21.585  1.00 40.66           C
ATOM   2167  C   VAL A 516      31.132  -9.230 -22.180  1.00 44.91           C
ATOM   2168  O   VAL A 516      31.933 -10.005 -21.661  1.00 49.28           O
ATOM   2169  CB  VAL A 516      32.226  -7.164 -21.298  1.00 44.30           C
ATOM   2170  CG1 VAL A 516      33.056  -7.065 -22.583  1.00 40.94           C
ATOM   2171  CG2 VAL A 516      31.996  -5.788 -20.714  1.00 42.94           C
ATOM   2172  N   ALA A 517      30.460  -9.525 -23.286  1.00 44.01           N
ATOM   2173  CA  ALA A 517      30.586 -10.821 -23.937  1.00 44.39           C
ATOM   2174  C   ALA A 517      30.564 -10.624 -25.451  1.00 50.47           C
ATOM   2175  O   ALA A 517      30.061  -9.609 -25.931  1.00 52.74           O
ATOM   2176  CB  ALA A 517      29.453 -11.749 -23.486  1.00 45.80           C
ATOM   2177  N   PRO A 518      31.132 -11.584 -26.203  1.00 50.54           N
ATOM   2178  CA  PRO A 518      31.204 -11.445 -27.658  1.00 54.29           C
ATOM   2179  C   PRO A 518      29.827 -11.288 -28.278  1.00 56.28           C
ATOM   2180  O   PRO A 518      28.854 -11.875 -27.813  1.00 51.44           O
ATOM   2181  CB  PRO A 518      31.884 -12.736 -28.122  1.00 54.30           C
ATOM   2182  CG  PRO A 518      32.466 -13.365 -26.913  1.00 56.27           C
ATOM   2183  CD  PRO A 518      31.912 -12.726 -25.691  1.00 54.97           C
ATOM   2184  N   THR A 519      29.777 -10.486 -29.334  1.00 60.13           N
ATOM   2185  CA  THR A 519      28.522 -10.090 -29.952  1.00 59.90           C
ATOM   2186  C   THR A 519      27.878 -11.253 -30.706  1.00 52.02           C
ATOM   2187  O   THR A 519      26.685 -11.256 -30.960  1.00 50.61           O
ATOM   2188  CB  THR A 519      28.746  -8.912 -30.934  1.00 63.93           C
ATOM   2189  OG1 THR A 519      29.847  -9.212 -31.800  1.00 62.69           O
ATOM   2190  CG2 THR A 519      29.086  -7.639 -30.164  1.00 66.24           C
ATOM   2191  N   ASN A 520      28.673 -12.247 -31.065  1.00 48.12           N
ATOM   2192  CA  ASN A 520      28.134 -13.364 -31.814  1.00 48.18           C
ATOM   2193  C   ASN A 520      27.637 -14.485 -30.920  1.00 42.19           C
ATOM   2194  O   ASN A 520      27.183 -15.506 -31.415  1.00 43.60           O
ATOM   2195  CB  ASN A 520      29.196 -13.886 -32.787  1.00 54.60           C
ATOM   2196  CG  ASN A 520      30.398 -14.489 -32.079  1.00 61.98           C
ATOM   2197  OD1 ASN A 520      30.743 -14.095 -30.966  1.00 64.30           O
ATOM   2198  ND2 ASN A 520      31.072 -15.417 -32.747  1.00 66.03           N
ATOM   2199  N   GLY A 521      27.687 -14.287 -29.602  1.00 39.76           N
ATOM   2200  CA  GLY A 521      27.262 -15.333 -28.685  1.00 37.03           C
ATOM   2201  C   GLY A 521      25.761 -15.538 -28.559  1.00 35.77           C
ATOM   2202  O   GLY A 521      24.955 -14.647 -28.831  1.00 37.35           O
ATOM   2203  N   TYR A 522      25.377 -16.737 -28.141  1.00 32.13           N
ATOM   2204  CA  TYR A 522      23.986 -17.024 -27.834  1.00 29.73           C
ATOM   2205  C   TYR A 522      23.819 -18.172 -26.848  1.00 29.04           C
ATOM   2206  O   TYR A 522      24.725 -18.987 -26.672  1.00 30.17           O
ATOM   2207  CB  TYR A 522      23.217 -17.306 -29.132  1.00 31.78           C
ATOM   2208  CG  TYR A 522      23.599 -18.599 -29.802  1.00 36.16           C
ATOM   2209  CD1 TYR A 522      24.717 -18.670 -30.621  1.00 41.10           C
ATOM   2210  CD2 TYR A 522      22.841 -19.749 -29.622  1.00 39.11           C
ATOM   2211  CE1 TYR A 522      25.069 -19.848 -31.239  1.00 48.55           C
ATOM   2212  CE2 TYR A 522      23.187 -20.929 -30.227  1.00 44.36           C
ATOM   2213  CZ  TYR A 522      24.297 -20.976 -31.037  1.00 51.41           C
ATOM   2214  OH  TYR A 522      24.641 -22.158 -31.647  1.00 57.53           O
ATOM   2215  N   PHE A 523      22.631 -18.248 -26.244  1.00 28.87           N
ATOM   2216  CA  PHE A 523      22.296 -19.285 -25.270  1.00 29.73           C
ATOM   2217  C   PHE A 523      21.830 -20.561 -25.934  1.00 30.43           C
ATOM   2218  O   PHE A 523      21.038 -20.546 -26.875  1.00 33.64           O
ATOM   2219  CB  PHE A 523      21.205 -18.825 -24.278  1.00 29.97           C
ATOM   2220  CG  PHE A 523      21.731 -18.011 -23.117  1.00 32.06           C
ATOM   2221  CD1 PHE A 523      21.456 -16.657 -23.025  1.00 34.77           C
ATOM   2222  CD2 PHE A 523      22.492 -18.607 -22.119  1.00 32.94           C
ATOM   2223  CE1 PHE A 523      21.923 -15.906 -21.965  1.00 33.76           C
ATOM   2224  CE2 PHE A 523      22.970 -17.860 -21.071  1.00 35.41           C
ATOM   2225  CZ  PHE A 523      22.683 -16.508 -20.991  1.00 34.95           C
ATOM   2226  N   ARG A 524      22.391 -21.662 -25.456  1.00 29.27           N
ATOM   2227  CA  ARG A 524      22.049 -22.998 -25.902  1.00 29.76           C
ATOM   2228  C   ARG A 524      21.595 -23.843 -24.709  1.00 32.91           C
ATOM   2229  O   ARG A 524      22.227 -23.802 -23.643  1.00 34.46           O
ATOM   2230  CB  ARG A 524      23.252 -23.637 -26.589  1.00 36.69           C
ATOM   2231  CG  ARG A 524      22.900 -24.696 -27.582  1.00 48.84           C
ATOM   2232  CD  ARG A 524      24.159 -25.324 -28.136  1.00 58.74           C
ATOM   2233  NE  ARG A 524      24.010 -26.764 -28.319  1.00 66.55           N
ATOM   2234  CZ  ARG A 524      24.074 -27.667 -27.340  1.00 71.10           C
ATOM   2235  NH1 ARG A 524      24.293 -27.299 -26.080  1.00 69.38           N1+
ATOM   2236  NH2 ARG A 524      23.926 -28.955 -27.630  1.00 75.15           N
ATOM   2237  N   PHE A 525      20.526 -24.619 -24.883  1.00 28.14           N
ATOM   2238  CA  PHE A 525      20.079 -25.550 -23.840  1.00 30.51           C
ATOM   2239  C   PHE A 525      21.092 -26.694 -23.666  1.00 33.34           C
ATOM   2240  O   PHE A 525      21.561 -27.280 -24.659  1.00 30.66           O
ATOM   2241  CB  PHE A 525      18.694 -26.121 -24.191  1.00 30.06           C
ATOM   2242  CG  PHE A 525      18.248 -27.251 -23.279  1.00 30.18           C
ATOM   2243  CD1 PHE A 525      17.932 -27.010 -21.952  1.00 30.44           C
ATOM   2244  CD2 PHE A 525      18.208 -28.557 -23.738  1.00 31.29           C
ATOM   2245  CE1 PHE A 525      17.532 -28.044 -21.119  1.00 28.11           C
ATOM   2246  CE2 PHE A 525      17.829 -29.599 -22.910  1.00 35.15           C
ATOM   2247  CZ  PHE A 525      17.482 -29.341 -21.594  1.00 31.59           C
ATOM   2248  N   ASP A 526      21.482 -26.957 -22.415  1.00 32.21           N
ATOM   2249  CA  ASP A 526      22.422 -28.031 -22.099  1.00 34.10           C
ATOM   2250  C   ASP A 526      21.702 -29.242 -21.504  1.00 35.06           C
ATOM   2251  O   ASP A 526      21.762 -30.336 -22.049  1.00 40.44           O
ATOM   2252  CB  ASP A 526      23.506 -27.545 -21.121  1.00 36.52           C
ATOM   2253  CG  ASP A 526      24.504 -28.657 -20.726  1.00 43.81           C
ATOM   2254  OD1 ASP A 526      25.685 -28.576 -21.133  1.00 48.83           O
ATOM   2255  OD2 ASP A 526      24.121 -29.601 -19.996  1.00 42.36           O1+
ATOM   2256  N   SER A 527      21.002 -29.036 -20.394  1.00 33.17           N
ATOM   2257  CA  SER A 527      20.273 -30.134 -19.753  1.00 32.33           C
ATOM   2258  C   SER A 527      19.362 -29.664 -18.629  1.00 30.68           C
ATOM   2259  O   SER A 527      19.417 -28.510 -18.194  1.00 31.65           O
ATOM   2260  CB  SER A 527      21.252 -31.168 -19.188  1.00 39.32           C
ATOM   2261  OG  SER A 527      22.180 -30.527 -18.335  1.00 39.71           O
ATOM   2262  N   TRP A 528      18.511 -30.568 -18.161  1.00 30.66           N
ATOM   2263  CA  TRP A 528      17.674 -30.277 -17.012  1.00 32.19           C
ATOM   2264  C   TRP A 528      18.415 -30.549 -15.703  1.00 32.40           C
ATOM   2265  O   TRP A 528      18.948 -31.639 -15.494  1.00 34.87           O
ATOM   2266  CB  TRP A 528      16.386 -31.091 -17.093  1.00 30.31           C
ATOM   2267  CG  TRP A 528      15.513 -30.666 -18.234  1.00 30.86           C
ATOM   2268  CD1 TRP A 528      15.373 -31.299 -19.432  1.00 35.70           C
ATOM   2269  CD2 TRP A 528      14.693 -29.487 -18.302  1.00 30.07           C
ATOM   2270  NE1 TRP A 528      14.491 -30.613 -20.226  1.00 34.78           N
ATOM   2271  CE2 TRP A 528      14.060 -29.494 -19.560  1.00 30.88           C
ATOM   2272  CE3 TRP A 528      14.405 -28.444 -17.405  1.00 29.08           C
ATOM   2273  CZ2 TRP A 528      13.168 -28.489 -19.960  1.00 32.91           C
ATOM   2274  CZ3 TRP A 528      13.510 -27.446 -17.796  1.00 25.82           C
ATOM   2275  CH2 TRP A 528      12.909 -27.470 -19.071  1.00 31.23           C
ATOM   2276  N   VAL A 529      18.431 -29.567 -14.809  1.00 29.85           N
ATOM   2277  CA  VAL A 529      19.118 -29.727 -13.538  1.00 30.80           C
ATOM   2278  C   VAL A 529      18.144 -29.424 -12.395  1.00 36.40           C
ATOM   2279  O   VAL A 529      16.942 -29.612 -12.552  1.00 34.12           O
ATOM   2280  CB  VAL A 529      20.401 -28.831 -13.459  1.00 35.28           C
ATOM   2281  CG1 VAL A 529      21.412 -29.272 -14.504  1.00 35.15           C
ATOM   2282  CG2 VAL A 529      20.085 -27.352 -13.638  1.00 35.16           C
ATOM   2283  N   ASN A 530      18.634 -28.970 -11.245  1.00 37.47           N
ATOM   2284  CA  ASN A 530      17.707 -28.616 -10.165  1.00 36.34           C
ATOM   2285  C   ASN A 530      18.174 -27.378  -9.439  1.00 34.71           C
ATOM   2286  O   ASN A 530      19.188 -26.792  -9.830  1.00 35.76           O
ATOM   2287  CB  ASN A 530      17.509 -29.802  -9.195  1.00 38.35           C
ATOM   2288  CG  ASN A 530      18.781 -30.199  -8.433  1.00 43.94           C
ATOM   2289  OD1 ASN A 530      19.605 -29.372  -8.062  1.00 41.89           O
ATOM   2290  ND2 ASN A 530      18.942 -31.493  -8.227  1.00 51.19           N
ATOM   2291  N   GLN A 531      17.435 -26.971  -8.400  1.00 29.93           N
ATOM   2292  CA  GLN A 531      17.714 -25.688  -7.751  1.00 32.07           C
ATOM   2293  C   GLN A 531      19.046 -25.693  -7.010  1.00 35.77           C
ATOM   2294  O   GLN A 531      19.580 -24.643  -6.693  1.00 34.85           O
ATOM   2295  CB  GLN A 531      16.601 -25.288  -6.776  1.00 30.73           C
ATOM   2296  CG  GLN A 531      15.214 -24.917  -7.371  1.00 43.96           C
ATOM   2297  CD  GLN A 531      15.258 -23.720  -8.303  1.00 47.05           C
ATOM   2298  OE1 GLN A 531      16.080 -22.818  -8.145  1.00 50.89           O
ATOM   2299  NE2 GLN A 531      14.289 -23.651  -9.218  1.00 59.32           N
ATOM   2300  N   PHE A 532      19.566 -26.881  -6.728  1.00 38.10           N
ATOM   2301  CA  PHE A 532      20.792 -27.032  -5.952  1.00 37.78           C
ATOM   2302  C   PHE A 532      22.052 -27.153  -6.820  1.00 39.97           C
ATOM   2303  O   PHE A 532      23.175 -27.269  -6.302  1.00 41.56           O
ATOM   2304  CB  PHE A 532      20.645 -28.247  -5.036  1.00 37.06           C
ATOM   2305  CG  PHE A 532      19.648 -28.044  -3.939  1.00 39.80           C
ATOM   2306  CD1 PHE A 532      18.296 -28.214  -4.178  1.00 39.76           C
ATOM   2307  CD2 PHE A 532      20.061 -27.672  -2.669  1.00 40.89           C
ATOM   2308  CE1 PHE A 532      17.371 -28.014  -3.182  1.00 38.07           C
ATOM   2309  CE2 PHE A 532      19.128 -27.475  -1.661  1.00 38.91           C
ATOM   2310  CZ  PHE A 532      17.789 -27.645  -1.922  1.00 36.42           C
ATOM   2311  N   TYR A 533      21.861 -27.121  -8.139  1.00 37.34           N
ATOM   2312  CA  TYR A 533      22.957 -27.223  -9.100  1.00 39.93           C
ATOM   2313  C   TYR A 533      23.843 -25.970  -9.020  1.00 40.64           C
ATOM   2314  O   TYR A 533      23.328 -24.847  -9.000  1.00 39.69           O
ATOM   2315  CB  TYR A 533      22.394 -27.428 -10.514  1.00 37.69           C
ATOM   2316  CG  TYR A 533      23.427 -27.812 -11.549  1.00 40.35           C
ATOM   2317  CD1 TYR A 533      23.686 -29.150 -11.823  1.00 41.94           C
ATOM   2318  CD2 TYR A 533      24.142 -26.848 -12.252  1.00 38.38           C
ATOM   2319  CE1 TYR A 533      24.620 -29.516 -12.767  1.00 44.76           C
ATOM   2320  CE2 TYR A 533      25.089 -27.208 -13.195  1.00 38.02           C
ATOM   2321  CZ  TYR A 533      25.315 -28.542 -13.451  1.00 41.35           C
ATOM   2322  OH  TYR A 533      26.242 -28.914 -14.384  1.00 45.09           O
ATOM   2323  N   THR A 534      25.161 -26.165  -8.929  1.00 39.02           N
ATOM   2324  CA  THR A 534      26.098 -25.057  -8.755  1.00 37.63           C
ATOM   2325  C   THR A 534      26.709 -24.559 -10.091  1.00 38.14           C
ATOM   2326  O   THR A 534      27.364 -25.323 -10.800  1.00 40.85           O
ATOM   2327  CB  THR A 534      27.260 -25.444  -7.792  1.00 37.38           C
ATOM   2328  OG1 THR A 534      26.736 -25.640  -6.475  1.00 54.29           O
ATOM   2329  CG2 THR A 534      28.232 -24.343  -7.723  1.00 43.46           C
ATOM   2330  N   LEU A 535      26.470 -23.291 -10.429  1.00 33.64           N
ATOM   2331  CA  LEU A 535      27.043 -22.667 -11.632  1.00 36.36           C
ATOM   2332  C   LEU A 535      28.483 -22.221 -11.463  1.00 35.84           C
ATOM   2333  O   LEU A 535      28.870 -21.703 -10.413  1.00 36.42           O
ATOM   2334  CB  LEU A 535      26.239 -21.436 -12.032  1.00 33.08           C
ATOM   2335  CG  LEU A 535      24.762 -21.634 -12.376  1.00 38.21           C
ATOM   2336  CD1 LEU A 535      24.060 -20.284 -12.543  1.00 34.38           C
ATOM   2337  CD2 LEU A 535      24.622 -22.494 -13.625  1.00 38.62           C
ATOM   2338  N   ALA A 536      29.264 -22.354 -12.527  1.00 36.09           N
ATOM   2339  CA  ALA A 536      30.564 -21.728 -12.573  1.00 41.15           C
ATOM   2340  C   ALA A 536      30.400 -20.210 -12.585  1.00 42.15           C
ATOM   2341  O   ALA A 536      29.539 -19.679 -13.289  1.00 35.42           O
ATOM   2342  CB  ALA A 536      31.335 -22.194 -13.795  1.00 49.89           C
ATOM   2343  N   PRO A 537      31.234 -19.508 -11.812  1.00 43.53           N
ATOM   2344  CA  PRO A 537      31.227 -18.045 -11.718  1.00 43.66           C
ATOM   2345  C   PRO A 537      31.484 -17.384 -13.048  1.00 49.77           C
ATOM   2346  O   PRO A 537      32.201 -17.938 -13.881  1.00 51.08           O
ATOM   2347  CB  PRO A 537      32.395 -17.745 -10.759  1.00 47.80           C
ATOM   2348  CG  PRO A 537      32.557 -18.994  -9.966  1.00 49.36           C
ATOM   2349  CD  PRO A 537      32.225 -20.114 -10.900  1.00 48.36           C
ATOM   2350  N   MET A 538      30.912 -16.208 -13.258  1.00 50.72           N
ATOM   2351  CA  MET A 538      31.189 -15.475 -14.492  1.00 54.36           C
ATOM   2352  C   MET A 538      31.685 -14.058 -14.216  1.00 62.10           C
ATOM   2353  O   MET A 538      31.510 -13.537 -13.113  1.00 67.76           O
ATOM   2354  CB  MET A 538      29.949 -15.446 -15.359  1.00 46.84           C
ATOM   2355  CG  MET A 538      28.788 -14.757 -14.697  1.00 43.17           C
ATOM   2356  SD  MET A 538      27.419 -14.479 -15.828  1.00 50.75           S
ATOM   2357  CE  MET A 538      27.867 -12.927 -16.595  1.00 58.95           C
ATOM   2358  N   ASP C   1      12.792  -6.154  -0.461  1.00 72.09           N
ATOM   2359  CA  ASP C   1      11.693  -5.228  -0.198  1.00 70.27           C
ATOM   2360  C   ASP C   1      10.525  -5.909   0.524  1.00 61.15           C
ATOM   2361  O   ASP C   1       9.562  -5.255   0.921  1.00 63.39           O
ATOM   2362  CB  ASP C   1      11.228  -4.570  -1.495  1.00 72.76           C
ATOM   2363  CG  ASP C   1      12.124  -3.411  -1.904  1.00 78.94           C
ATOM   2364  OD1 ASP C   1      13.330  -3.463  -1.589  1.00 81.72           O
ATOM   2365  OD2 ASP C   1      11.628  -2.444  -2.523  1.00 82.66           O1+
ATOM   2366  N   VAL C   2      10.612  -7.226   0.676  1.00 51.88           N
ATOM   2367  CA  VAL C   2       9.690  -7.966   1.538  1.00 47.08           C
ATOM   2368  C   VAL C   2      10.312  -8.149   2.924  1.00 43.97           C
ATOM   2369  O   VAL C   2      11.499  -8.462   3.046  1.00 44.25           O
ATOM   2370  CB  VAL C   2       9.340  -9.350   0.937  1.00 44.06           C
ATOM   2371  CG1 VAL C   2       8.580 -10.209   1.913  1.00 42.20           C
ATOM   2372  CG2 VAL C   2       8.567  -9.184  -0.377  1.00 43.06           C
ATOM   2373  N   GLN C   3       9.509  -7.965   3.968  1.00 42.86           N
ATOM   2374  CA  GLN C   3       9.975  -8.198   5.325  1.00 45.27           C
ATOM   2375  C   GLN C   3       9.641  -9.630   5.720  1.00 41.79           C
ATOM   2376  O   GLN C   3       8.561 -10.144   5.400  1.00 43.13           O
ATOM   2377  CB  GLN C   3       9.350  -7.201   6.308  1.00 48.43           C
ATOM   2378  CG  GLN C   3       9.872  -5.777   6.170  1.00 52.08           C
ATOM   2379  N   LEU C   4      10.572 -10.275   6.394  1.00 45.44           N
ATOM   2380  CA  LEU C   4      10.439 -11.645   6.787  1.00 41.80           C
ATOM   2381  C   LEU C   4      10.720 -11.815   8.271  1.00 41.91           C
ATOM   2382  O   LEU C   4      11.510 -11.114   8.821  1.00 42.59           O
ATOM   2383  CB  LEU C   4      11.440 -12.479   6.024  1.00 41.14           C
ATOM   2384  CG  LEU C   4      11.387 -12.424   4.505  1.00 43.48           C
ATOM   2385  CD1 LEU C   4      12.754 -12.710   3.927  1.00 44.95           C
ATOM   2386  CD2 LEU C   4      10.378 -13.430   4.018  1.00 40.92           C
ATOM   2387  N   VAL C   5      10.047 -12.748   8.897  1.00 41.30           N
ATOM   2388  CA  VAL C   5      10.370 -13.103  10.247  1.00 42.12           C
ATOM   2389  C   VAL C   5      10.114 -14.543  10.494  1.00 43.91           C
ATOM   2390  O   VAL C   5       9.057 -15.040  10.235  1.00 43.56           O
ATOM   2391  CB  VAL C   5       9.681 -12.228  11.286  1.00 20.00           C
ATOM   2392  N   GLU C   6      11.115 -15.210  11.027  1.00 48.65           N
ATOM   2393  CA  GLU C   6      10.997 -16.600  11.280  1.00 48.65           C
ATOM   2394  C   GLU C   6      10.932 -16.866  12.787  1.00 48.72           C
ATOM   2395  O   GLU C   6      11.291 -16.041  13.564  1.00 46.74           O
ATOM   2396  CB  GLU C   6      12.102 -17.353  10.553  1.00 51.60           C
ATOM   2397  CG  GLU C   6      13.480 -16.773  10.648  1.00 53.19           C
ATOM   2398  CD  GLU C   6      13.787 -15.701   9.665  1.00 47.84           C
ATOM   2399  OE1 GLU C   6      14.025 -15.974   8.497  1.00 44.34           O
ATOM   2400  OE2 GLU C   6      13.845 -14.579  10.088  1.00 47.73           O1+
ATOM   2401  N   SER C   7      10.411 -18.001  13.157  1.00 45.12           N
ATOM   2402  CA  SER C   7      10.335 -18.394  14.565  1.00 53.35           C
ATOM   2403  C   SER C   7      10.178 -19.908  14.723  1.00 48.66           C
ATOM   2404  O   SER C   7      10.092 -20.633  13.740  1.00 47.55           O
ATOM   2405  CB  SER C   7       9.181 -17.646  15.241  1.00 53.46           C
ATOM   2406  OG  SER C   7       7.937 -18.090  14.743  1.00 53.50           O
ATOM   2407  N   GLY C   8      10.197 -20.405  15.958  1.00 43.33           N
ATOM   2408  CA  GLY C   8       9.956 -21.821  16.159  1.00 43.35           C
ATOM   2409  C   GLY C   8      11.225 -22.601  16.460  1.00 46.74           C
ATOM   2410  O   GLY C   8      11.201 -23.828  16.588  1.00 43.59           O
ATOM   2411  N   GLY C   9      12.343 -21.888  16.546  1.00 46.00           N
ATOM   2412  CA  GLY C   9      13.618 -22.496  16.858  1.00 41.60           C
ATOM   2413  C   GLY C   9      13.659 -22.852  18.330  1.00 44.65           C
ATOM   2414  O   GLY C   9      12.705 -22.607  19.074  1.00 46.22           O
ATOM   2415  N   GLY C  10      14.733 -23.500  18.737  1.00 42.68           N
ATOM   2416  CA  GLY C  10      14.839 -23.891  20.128  1.00 44.90           C
ATOM   2417  C   GLY C  10      15.895 -24.942  20.285  1.00 43.43           C
ATOM   2418  O   GLY C  10      16.701 -25.197  19.382  1.00 43.20           O
ATOM   2419  N   LEU C  11      15.886 -25.551  21.461  1.00 44.68           N
ATOM   2420  CA  LEU C  11      16.815 -26.612  21.794  1.00 44.40           C
ATOM   2421  C   LEU C  11      16.075 -27.930  21.717  1.00 44.65           C
ATOM   2422  O   LEU C  11      15.019 -28.087  22.337  1.00 52.74           O
ATOM   2423  CB  LEU C  11      17.395 -26.397  23.193  1.00 45.81           C
ATOM   2424  N   VAL C  12      16.607 -28.884  20.973  1.00 43.48           N
ATOM   2425  CA  VAL C  12      15.902 -30.144  20.834  1.00 43.87           C
ATOM   2426  C   VAL C  12      16.910 -31.286  20.978  1.00 44.12           C
ATOM   2427  O   VAL C  12      18.086 -31.134  20.628  1.00 42.99           O
ATOM   2428  CB  VAL C  12      15.148 -30.214  19.477  1.00 46.90           C
ATOM   2429  CG1 VAL C  12      16.113 -30.154  18.357  1.00 45.19           C
ATOM   2430  CG2 VAL C  12      14.294 -31.463  19.390  1.00 51.49           C
ATOM   2431  N   GLN C  13      16.453 -32.421  21.498  1.00 44.66           N
ATOM   2432  CA  GLN C  13      17.312 -33.585  21.675  1.00 44.57           C
ATOM   2433  C   GLN C  13      17.443 -34.270  20.323  1.00 43.27           C
ATOM   2434  O   GLN C  13      16.540 -34.167  19.488  1.00 43.03           O
ATOM   2435  CB  GLN C  13      16.729 -34.542  22.735  1.00 54.36           C
ATOM   2436  CG  GLN C  13      15.584 -35.426  22.230  1.00 58.55           C
ATOM   2437  CD  GLN C  13      15.041 -36.380  23.295  1.00 65.02           C
ATOM   2438  OE1 GLN C  13      15.796 -37.118  23.930  1.00 68.65           O
ATOM   2439  NE2 GLN C  13      13.720 -36.381  23.474  1.00 66.32           N
ATOM   2440  N   PRO C  14      18.578 -34.947  20.085  1.00 42.53           N
ATOM   2441  CA  PRO C  14      18.792 -35.646  18.813  1.00 43.66           C
ATOM   2442  C   PRO C  14      17.693 -36.686  18.590  1.00 44.69           C
ATOM   2443  O   PRO C  14      17.297 -37.368  19.540  1.00 44.01           O
ATOM   2444  CB  PRO C  14      20.170 -36.290  18.990  1.00 41.10           C
ATOM   2445  CG  PRO C  14      20.860 -35.397  19.967  1.00 41.33           C
ATOM   2446  CD  PRO C  14      19.780 -34.972  20.935  1.00 42.66           C
ATOM   2447  N   GLY C  15      17.214 -36.778  17.351  1.00 43.67           N
ATOM   2448  CA  GLY C  15      16.064 -37.598  16.999  1.00 42.84           C
ATOM   2449  C   GLY C  15      14.746 -36.859  17.188  1.00 43.64           C
ATOM   2450  O   GLY C  15      13.680 -37.376  16.858  1.00 44.63           O
ATOM   2451  N   GLY C  16      14.824 -35.652  17.742  1.00 43.38           N
ATOM   2452  CA  GLY C  16      13.659 -34.830  18.024  1.00 44.21           C
ATOM   2453  C   GLY C  16      13.100 -34.146  16.792  1.00 43.22           C
ATOM   2454  O   GLY C  16      13.628 -34.311  15.693  1.00 41.91           O
ATOM   2455  N   SER C  17      12.040 -33.366  17.002  1.00 44.00           N
ATOM   2456  CA  SER C  17      11.370 -32.638  15.926  1.00 43.30           C
ATOM   2457  C   SER C  17      11.133 -31.184  16.293  1.00 43.27           C
ATOM   2458  O   SER C  17      10.932 -30.839  17.457  1.00 44.46           O
ATOM   2459  CB  SER C  17      10.015 -33.288  15.587  1.00 58.44           C
ATOM   2460  OG  SER C  17      10.170 -34.491  14.854  1.00 59.93           O
ATOM   2461  N   LEU C  18      11.112 -30.342  15.268  1.00 42.08           N
ATOM   2462  CA  LEU C  18      10.824 -28.933  15.409  1.00 42.07           C
ATOM   2463  C   LEU C  18      10.009 -28.505  14.212  1.00 41.61           C
ATOM   2464  O   LEU C  18      10.157 -29.058  13.121  1.00 41.59           O
ATOM   2465  CB  LEU C  18      12.097 -28.079  15.472  1.00 40.95           C
ATOM   2466  CG  LEU C  18      12.827 -27.898  16.785  1.00 52.44           C
ATOM   2467  CD1 LEU C  18      14.037 -27.033  16.475  1.00 48.58           C
ATOM   2468  CD2 LEU C  18      11.896 -27.216  17.788  1.00 51.16           C
ATOM   2469  N   ARG C  19       9.175 -27.500  14.424  1.00 42.31           N
ATOM   2470  CA  ARG C  19       8.436 -26.904  13.332  1.00 41.91           C
ATOM   2471  C   ARG C  19       8.766 -25.411  13.319  1.00 43.65           C
ATOM   2472  O   ARG C  19       8.427 -24.687  14.249  1.00 47.41           O
ATOM   2473  CB  ARG C  19       6.942 -27.217  13.528  1.00 43.55           C
ATOM   2474  CG  ARG C  19       6.021 -26.802  12.402  1.00 47.43           C
ATOM   2475  CD  ARG C  19       4.567 -27.096  12.757  1.00 49.10           C
ATOM   2476  NE  ARG C  19       4.209 -28.509  12.602  1.00 46.12           N
ATOM   2477  CZ  ARG C  19       4.120 -29.397  13.592  1.00 53.23           C
ATOM   2478  NH1 ARG C  19       4.360 -29.047  14.857  1.00 53.15           N1+
ATOM   2479  NH2 ARG C  19       3.776 -30.650  13.314  1.00 52.08           N
ATOM   2480  N   LEU C  20       9.437 -24.927  12.276  1.00 39.98           N
ATOM   2481  CA  LEU C  20       9.778 -23.515  12.172  1.00 43.47           C
ATOM   2482  C   LEU C  20       8.727 -22.735  11.383  1.00 39.83           C
ATOM   2483  O   LEU C  20       8.123 -23.265  10.551  1.00 42.21           O
ATOM   2484  CB  LEU C  20      11.132 -23.329  11.468  1.00 38.21           C
ATOM   2485  CG  LEU C  20      12.350 -24.076  11.987  1.00 37.86           C
ATOM   2486  CD1 LEU C  20      13.598 -23.676  11.229  1.00 36.76           C
ATOM   2487  CD2 LEU C  20      12.510 -23.707  13.429  1.00 38.93           C
ATOM   2488  N   SER C  21       8.584 -21.466  11.677  1.00 40.35           N
ATOM   2489  CA  SER C  21       7.609 -20.607  11.034  1.00 42.59           C
ATOM   2490  C   SER C  21       8.197 -19.392  10.405  1.00 40.04           C
ATOM   2491  O   SER C  21       9.089 -18.791  10.924  1.00 39.98           O
ATOM   2492  CB  SER C  21       6.584 -20.167  12.067  1.00 49.79           C
ATOM   2493  OG  SER C  21       5.770 -21.248  12.342  1.00 56.55           O
ATOM   2494  N   CYS C  22       7.647 -19.008   9.267  1.00 39.66           N
ATOM   2495  CA  CYS C  22       8.111 -17.829   8.604  1.00 40.47           C
ATOM   2496  C   CYS C  22       6.925 -17.056   8.096  1.00 44.26           C
ATOM   2497  O   CYS C  22       6.072 -17.611   7.506  1.00 45.88           O
ATOM   2498  CB  CYS C  22       9.050 -18.227   7.480  1.00 40.35           C
ATOM   2499  SG  CYS C  22       9.362 -16.922   6.315  1.00 58.58           S
ATOM   2500  N   ALA C  23       6.900 -15.783   8.376  1.00 43.15           N
ATOM   2501  CA  ALA C  23       5.857 -14.903   7.866  1.00 43.35           C
ATOM   2502  C   ALA C  23       6.487 -13.857   6.956  1.00 43.33           C
ATOM   2503  O   ALA C  23       7.622 -13.433   7.181  1.00 41.73           O
ATOM   2504  CB  ALA C  23       5.092 -14.242   9.004  1.00 46.00           C
ATOM   2505  N   ALA C  24       5.749 -13.449   5.929  1.00 43.77           N
ATOM   2506  CA  ALA C  24       6.223 -12.448   4.977  1.00 43.48           C
ATOM   2507  C   ALA C  24       5.245 -11.279   4.892  1.00 42.62           C
ATOM   2508  O   ALA C  24       4.056 -11.441   5.153  1.00 43.10           O
ATOM   2509  CB  ALA C  24       6.429 -13.075   3.613  1.00 39.64           C
ATOM   2510  N   SER C  25       5.752 -10.093   4.553  1.00 32.62           N
ATOM   2511  CA  SER C  25       4.922  -8.886   4.483  1.00 36.47           C
ATOM   2512  C   SER C  25       4.107  -8.792   3.187  1.00 36.83           C
ATOM   2513  O   SER C  25       3.319  -7.868   3.004  1.00 39.07           O
ATOM   2514  CB  SER C  25       5.790  -7.638   4.657  1.00 36.90           C
ATOM   2515  OG  SER C  25       6.677  -7.454   3.571  1.00 35.92           O
ATOM   2516  N   GLU C  26       4.308  -9.745   2.288  1.00 37.07           N
ATOM   2517  CA  GLU C  26       3.486  -9.822   1.086  1.00 39.40           C
ATOM   2518  C   GLU C  26       3.051 -11.255   0.889  1.00 40.04           C
ATOM   2519  O   GLU C  26       3.617 -12.165   1.487  1.00 41.13           O
ATOM   2520  CB  GLU C  26       4.225  -9.323  -0.162  1.00 42.43           C
ATOM   2521  CG  GLU C  26       4.932  -8.003   0.025  1.00 49.11           C
ATOM   2522  CD  GLU C  26       3.972  -6.840  -0.132  1.00 58.12           C
ATOM   2523  OE1 GLU C  26       2.914  -7.021  -0.779  1.00 62.08           O
ATOM   2524  OE2 GLU C  26       4.269  -5.748   0.395  1.00 60.72           O1+
ATOM   2525  N   SER C  27       2.069 -11.453   0.016  1.00 35.16           N
ATOM   2526  CA  SER C  27       1.470 -12.761  -0.195  1.00 37.30           C
ATOM   2527  C   SER C  27       2.522 -13.754  -0.680  1.00 34.38           C
ATOM   2528  O   SER C  27       3.176 -13.528  -1.713  1.00 32.76           O
ATOM   2529  CB  SER C  27       0.327 -12.652  -1.214  1.00 38.71           C
ATOM   2530  OG  SER C  27      -0.053 -13.930  -1.681  1.00 40.40           O
ATOM   2531  N   ILE C  28       2.691 -14.857   0.055  1.00 31.43           N
ATOM   2532  CA  ILE C  28       3.703 -15.828  -0.333  1.00 35.25           C
ATOM   2533  C   ILE C  28       3.335 -16.482  -1.664  1.00 30.85           C
ATOM   2534  O   ILE C  28       4.207 -16.884  -2.425  1.00 30.06           O
ATOM   2535  CB  ILE C  28       3.894 -16.903   0.749  1.00 41.25           C
ATOM   2536  CG1 ILE C  28       4.481 -16.254   2.003  1.00 44.21           C
ATOM   2537  CG2 ILE C  28       4.803 -18.030   0.244  1.00 41.13           C
ATOM   2538  CD1 ILE C  28       4.717 -17.210   3.161  1.00 46.32           C
ATOM   2539  N   LEU C  29       2.041 -16.504  -1.987  1.00 30.22           N
ATOM   2540  CA  LEU C  29       1.606 -17.044  -3.264  1.00 31.79           C
ATOM   2541  C   LEU C  29       1.937 -16.114  -4.443  1.00 31.91           C
ATOM   2542  O   LEU C  29       1.835 -16.531  -5.607  1.00 31.38           O
ATOM   2543  CB  LEU C  29       0.106 -17.356  -3.229  1.00 37.60           C
ATOM   2544  CG  LEU C  29      -0.160 -18.689  -2.518  1.00 41.07           C
ATOM   2545  CD1 LEU C  29      -1.646 -18.884  -2.256  1.00 47.28           C
ATOM   2546  CD2 LEU C  29       0.428 -19.846  -3.337  1.00 37.39           C
ATOM   2547  N   SER C  30       2.348 -14.876  -4.154  1.00 27.50           N
ATOM   2548  CA  SER C  30       2.821 -13.974  -5.221  1.00 28.81           C
ATOM   2549  C   SER C  30       4.311 -14.189  -5.603  1.00 24.24           C
ATOM   2550  O   SER C  30       4.803 -13.566  -6.539  1.00 24.76           O
ATOM   2551  CB  SER C  30       2.600 -12.498  -4.843  1.00 31.55           C
ATOM   2552  OG  SER C  30       3.568 -12.040  -3.914  1.00 30.31           O
ATOM   2553  N   PHE C  31       5.013 -15.032  -4.859  1.00 24.21           N
ATOM   2554  CA  PHE C  31       6.422 -15.321  -5.112  1.00 26.08           C
ATOM   2555  C   PHE C  31       6.555 -16.564  -5.964  1.00 23.19           C
ATOM   2556  O   PHE C  31       5.840 -17.545  -5.733  1.00 27.52           O
ATOM   2557  CB  PHE C  31       7.207 -15.585  -3.800  1.00 24.89           C
ATOM   2558  CG  PHE C  31       7.035 -14.532  -2.739  1.00 27.54           C
ATOM   2559  CD1 PHE C  31       7.090 -14.881  -1.408  1.00 30.22           C
ATOM   2560  CD2 PHE C  31       6.895 -13.193  -3.069  1.00 27.63           C
ATOM   2561  CE1 PHE C  31       6.969 -13.933  -0.416  1.00 30.51           C
ATOM   2562  CE2 PHE C  31       6.771 -12.228  -2.070  1.00 27.65           C
ATOM   2563  CZ  PHE C  31       6.810 -12.608  -0.733  1.00 28.88           C
ATOM   2564  N   ASN C  32       7.524 -16.579  -6.861  1.00 23.54           N
ATOM   2565  CA  ASN C  32       7.789 -17.785  -7.619  1.00 25.93           C
ATOM   2566  C   ASN C  32       8.237 -18.939  -6.702  1.00 25.31           C
ATOM   2567  O   ASN C  32       7.876 -20.097  -6.917  1.00 29.99           O
ATOM   2568  CB  ASN C  32       8.845 -17.537  -8.675  1.00 31.34           C
ATOM   2569  CG  ASN C  32       8.855 -18.618  -9.719  1.00 35.45           C
ATOM   2570  OD1 ASN C  32       9.902 -19.176 -10.022  1.00 35.49           O
ATOM   2571  ND2 ASN C  32       7.681 -18.958 -10.241  1.00 35.42           N
ATOM   2572  N   HIS C  33       9.012 -18.598  -5.679  1.00 29.80           N
ATOM   2573  CA  HIS C  33       9.513 -19.589  -4.726  1.00 28.68           C
ATOM   2574  C   HIS C  33       9.474 -19.081  -3.295  1.00 29.11           C
ATOM   2575  O   HIS C  33       9.512 -17.877  -3.047  1.00 29.19           O
ATOM   2576  CB  HIS C  33      10.964 -19.973  -5.026  1.00 29.62           C
ATOM   2577  CG  HIS C  33      11.159 -20.661  -6.342  1.00 41.30           C
ATOM   2578  ND1 HIS C  33      11.621 -20.009  -7.469  1.00 46.16           N
ATOM   2579  CD2 HIS C  33      10.972 -21.952  -6.704  1.00 44.52           C
ATOM   2580  CE1 HIS C  33      11.712 -20.873  -8.465  1.00 50.74           C
ATOM   2581  NE2 HIS C  33      11.320 -22.058  -8.028  1.00 47.72           N
ATOM   2582  N   MET C  34       9.443 -20.023  -2.363  1.00 26.94           N
ATOM   2583  CA  MET C  34       9.829 -19.731  -0.996  1.00 26.25           C
ATOM   2584  C   MET C  34      10.876 -20.762  -0.564  1.00 26.40           C
ATOM   2585  O   MET C  34      10.812 -21.909  -0.994  1.00 26.82           O
ATOM   2586  CB  MET C  34       8.593 -19.763  -0.080  1.00 33.81           C
ATOM   2587  CG  MET C  34       8.712 -18.876   1.121  1.00 40.88           C
ATOM   2588  SD  MET C  34       8.864 -17.120   0.701  1.00 33.79           S
ATOM   2589  CE  MET C  34       9.165 -16.489   2.348  1.00 39.04           C
ATOM   2590  N   ALA C  35      11.833 -20.371   0.277  1.00 27.97           N
ATOM   2591  CA  ALA C  35      12.918 -21.279   0.608  1.00 26.76           C
ATOM   2592  C   ALA C  35      13.387 -21.121   2.039  1.00 27.56           C
ATOM   2593  O   ALA C  35      13.264 -20.060   2.621  1.00 29.85           O
ATOM   2594  CB  ALA C  35      14.094 -21.055  -0.349  1.00 28.01           C
ATOM   2595  N   TRP C  36      13.936 -22.201   2.584  1.00 25.77           N
ATOM   2596  CA  TRP C  36      14.592 -22.184   3.881  1.00 25.41           C
ATOM   2597  C   TRP C  36      16.090 -22.352   3.669  1.00 27.26           C
ATOM   2598  O   TRP C  36      16.533 -23.113   2.792  1.00 27.90           O
ATOM   2599  CB  TRP C  36      14.053 -23.287   4.790  1.00 25.92           C
ATOM   2600  CG  TRP C  36      12.716 -22.952   5.419  1.00 28.51           C
ATOM   2601  CD1 TRP C  36      11.470 -23.307   4.955  1.00 30.55           C
ATOM   2602  CD2 TRP C  36      12.498 -22.183   6.603  1.00 30.20           C
ATOM   2603  NE1 TRP C  36      10.499 -22.812   5.798  1.00 33.47           N
ATOM   2604  CE2 TRP C  36      11.100 -22.127   6.818  1.00 30.19           C
ATOM   2605  CE3 TRP C  36      13.352 -21.560   7.531  1.00 29.28           C
ATOM   2606  CZ2 TRP C  36      10.539 -21.452   7.905  1.00 32.46           C
ATOM   2607  CZ3 TRP C  36      12.794 -20.890   8.597  1.00 33.38           C
ATOM   2608  CH2 TRP C  36      11.398 -20.844   8.782  1.00 31.87           C
ATOM   2609  N   TYR C  37      16.859 -21.631   4.476  1.00 26.36           N
ATOM   2610  CA  TYR C  37      18.319 -21.623   4.406  1.00 28.12           C
ATOM   2611  C   TYR C  37      18.859 -21.910   5.785  1.00 31.06           C
ATOM   2612  O   TYR C  37      18.139 -21.754   6.750  1.00 29.60           O
ATOM   2613  CB  TYR C  37      18.854 -20.276   3.926  1.00 28.41           C
ATOM   2614  CG  TYR C  37      18.348 -19.887   2.561  1.00 28.65           C
ATOM   2615  CD1 TYR C  37      19.129 -20.079   1.433  1.00 31.98           C
ATOM   2616  CD2 TYR C  37      17.085 -19.337   2.408  1.00 29.94           C
ATOM   2617  CE1 TYR C  37      18.651 -19.728   0.159  1.00 29.64           C
ATOM   2618  CE2 TYR C  37      16.599 -18.987   1.165  1.00 29.64           C
ATOM   2619  CZ  TYR C  37      17.376 -19.183   0.044  1.00 30.36           C
ATOM   2620  OH  TYR C  37      16.878 -18.831  -1.191  1.00 29.86           O
ATOM   2621  N   ARG C  38      20.110 -22.332   5.887  1.00 31.75           N
ATOM   2622  CA  ARG C  38      20.700 -22.418   7.220  1.00 33.40           C
ATOM   2623  C   ARG C  38      22.159 -22.023   7.198  1.00 33.74           C
ATOM   2624  O   ARG C  38      22.839 -22.118   6.170  1.00 34.13           O
ATOM   2625  CB  ARG C  38      20.547 -23.817   7.822  1.00 35.22           C
ATOM   2626  CG  ARG C  38      21.415 -24.903   7.226  1.00 38.64           C
ATOM   2627  CD  ARG C  38      21.003 -26.242   7.790  1.00 38.21           C
ATOM   2628  NE  ARG C  38      21.760 -27.340   7.212  1.00 42.64           N
ATOM   2629  CZ  ARG C  38      21.568 -28.618   7.522  1.00 47.31           C
ATOM   2630  NH1 ARG C  38      20.632 -28.957   8.411  1.00 44.10           N1+
ATOM   2631  NH2 ARG C  38      22.316 -29.555   6.951  1.00 49.63           N
ATOM   2632  N   GLN C  39      22.632 -21.563   8.348  1.00 33.55           N
ATOM   2633  CA  GLN C  39      24.005 -21.126   8.491  1.00 36.08           C
ATOM   2634  C   GLN C  39      24.539 -21.630   9.807  1.00 38.25           C
ATOM   2635  O   GLN C  39      24.058 -21.216  10.862  1.00 39.93           O
ATOM   2636  CB  GLN C  39      24.098 -19.612   8.439  1.00 42.26           C
ATOM   2637  CG  GLN C  39      25.510 -19.083   8.515  1.00 48.61           C
ATOM   2638  CD  GLN C  39      25.560 -17.629   8.132  1.00 60.80           C
ATOM   2639  OE1 GLN C  39      24.646 -16.866   8.456  1.00 63.26           O
ATOM   2640  NE2 GLN C  39      26.632 -17.225   7.456  1.00 66.38           N
ATOM   2641  N   GLY C  40      25.486 -22.538   9.711  1.00 46.41           N
ATOM   2642  CA  GLY C  40      26.245 -23.025  10.840  1.00 47.94           C
ATOM   2643  C   GLY C  40      27.289 -22.039  11.273  1.00 55.23           C
ATOM   2644  O   GLY C  40      27.619 -21.124  10.552  1.00 56.97           O
ATOM   2645  N   PRO C  41      27.826 -22.271  12.554  1.00 60.70           N
ATOM   2646  CA  PRO C  41      28.753 -21.213  12.990  1.00 63.52           C
ATOM   2647  C   PRO C  41      29.988 -21.288  12.117  1.00 67.47           C
ATOM   2648  O   PRO C  41      30.414 -22.361  11.748  1.00 66.49           O
ATOM   2649  CB  PRO C  41      29.063 -21.573  14.424  1.00 65.99           C
ATOM   2650  CG  PRO C  41      29.072 -23.036  14.402  1.00 67.28           C
ATOM   2651  CD  PRO C  41      27.820 -23.339  13.662  1.00 63.05           C
ATOM   2652  N   GLY C  42      30.486 -20.126  11.739  1.00 70.64           N
ATOM   2653  CA  GLY C  42      31.585 -20.005  10.814  1.00 75.97           C
ATOM   2654  C   GLY C  42      31.342 -20.485   9.397  1.00 77.56           C
ATOM   2655  O   GLY C  42      32.286 -20.715   8.640  1.00 79.03           O
ATOM   2656  N   GLU C  43      30.077 -20.650   9.031  1.00 73.82           N
ATOM   2657  CA  GLU C  43      29.736 -21.185   7.731  1.00 74.23           C
ATOM   2658  C   GLU C  43      29.045 -20.147   6.892  1.00 68.81           C
ATOM   2659  O   GLU C  43      28.702 -19.095   7.369  1.00 72.30           O
ATOM   2660  CB  GLU C  43      28.809 -22.355   7.902  1.00 76.76           C
ATOM   2661  CG  GLU C  43      29.302 -23.606   7.257  1.00 81.88           C
ATOM   2662  CD  GLU C  43      30.472 -24.133   7.993  1.00 89.10           C
ATOM   2663  OE1 GLU C  43      30.329 -24.400   9.178  1.00 90.98           O
ATOM   2664  OE2 GLU C  43      31.534 -24.268   7.379  1.00 94.62           O1+
ATOM   2665  N   GLN C  44      28.865 -20.440   5.619  1.00 64.60           N
ATOM   2666  CA  GLN C  44      28.037 -19.612   4.755  1.00 57.94           C
ATOM   2667  C   GLN C  44      26.588 -20.097   4.822  1.00 50.78           C
ATOM   2668  O   GLN C  44      26.345 -21.248   5.195  1.00 50.52           O
ATOM   2669  CB  GLN C  44      28.555 -19.649   3.312  1.00 62.13           C
ATOM   2670  N   ARG C  45      25.631 -19.223   4.501  1.00 50.04           N
ATOM   2671  CA  ARG C  45      24.229 -19.644   4.400  1.00 45.68           C
ATOM   2672  C   ARG C  45      24.074 -20.655   3.263  1.00 44.94           C
ATOM   2673  O   ARG C  45      24.524 -20.413   2.149  1.00 45.45           O
ATOM   2674  CB  ARG C  45      23.292 -18.455   4.135  1.00 50.27           C
ATOM   2675  CG  ARG C  45      22.457 -17.970   5.317  1.00 49.40           C
ATOM   2676  CD  ARG C  45      21.586 -16.767   4.923  1.00 46.93           C
ATOM   2677  NE  ARG C  45      21.353 -15.851   6.041  1.00 51.08           N
ATOM   2678  CZ  ARG C  45      21.704 -14.568   6.039  1.00 58.61           C
ATOM   2679  NH1 ARG C  45      22.308 -14.045   4.978  1.00 59.98           N1+
ATOM   2680  NH2 ARG C  45      21.467 -13.804   7.099  1.00 63.14           N
ATOM   2681  N   GLU C  46      23.370 -21.747   3.513  1.00 38.82           N
ATOM   2682  CA  GLU C  46      23.176 -22.763   2.489  1.00 38.59           C
ATOM   2683  C   GLU C  46      21.694 -23.043   2.305  1.00 36.73           C
ATOM   2684  O   GLU C  46      20.921 -23.028   3.261  1.00 36.05           O
ATOM   2685  CB  GLU C  46      23.918 -24.048   2.857  1.00 45.81           C
ATOM   2686  CG  GLU C  46      25.438 -23.919   2.823  1.00 47.71           C
ATOM   2687  CD  GLU C  46      26.145 -25.148   3.368  1.00 60.11           C
ATOM   2688  OE1 GLU C  46      25.457 -26.094   3.818  1.00 62.76           O
ATOM   2689  OE2 GLU C  46      27.394 -25.171   3.342  1.00 67.14           O1+
ATOM   2690  N   LEU C  47      21.305 -23.314   1.063  1.00 36.14           N
ATOM   2691  CA  LEU C  47      19.923 -23.651   0.762  1.00 34.64           C
ATOM   2692  C   LEU C  47      19.538 -25.007   1.348  1.00 35.17           C
ATOM   2693  O   LEU C  47      20.257 -25.980   1.179  1.00 36.03           O
ATOM   2694  CB  LEU C  47      19.730 -23.648  -0.761  1.00 34.39           C
ATOM   2695  CG  LEU C  47      18.369 -24.091  -1.264  1.00 33.16           C
ATOM   2696  CD1 LEU C  47      17.295 -23.101  -0.892  1.00 33.44           C
ATOM   2697  CD2 LEU C  47      18.446 -24.275  -2.779  1.00 33.46           C
ATOM   2698  N   VAL C  48      18.394 -25.064   2.027  1.00 33.75           N
ATOM   2699  CA  VAL C  48      17.933 -26.288   2.688  1.00 34.03           C
ATOM   2700  C   VAL C  48      16.717 -26.915   2.000  1.00 33.01           C
ATOM   2701  O   VAL C  48      16.672 -28.126   1.775  1.00 33.60           O
ATOM   2702  CB  VAL C  48      17.584 -26.005   4.171  1.00 34.13           C
ATOM   2703  CG1 VAL C  48      16.971 -27.240   4.841  1.00 36.92           C
ATOM   2704  CG2 VAL C  48      18.818 -25.505   4.925  1.00 35.43           C
ATOM   2705  N   ALA C  49      15.741 -26.076   1.679  1.00 31.72           N
ATOM   2706  CA  ALA C  49      14.473 -26.537   1.116  1.00 31.62           C
ATOM   2707  C   ALA C  49      13.833 -25.415   0.310  1.00 29.91           C
ATOM   2708  O   ALA C  49      13.990 -24.244   0.641  1.00 31.43           O
ATOM   2709  CB  ALA C  49      13.525 -27.004   2.237  1.00 33.95           C
ATOM   2710  N   VAL C  50      13.132 -25.773  -0.759  1.00 29.50           N
ATOM   2711  CA  VAL C  50      12.480 -24.773  -1.588  1.00 29.73           C
ATOM   2712  C   VAL C  50      11.105 -25.295  -2.040  1.00 32.70           C
ATOM   2713  O   VAL C  50      10.928 -26.496  -2.239  1.00 32.08           O
ATOM   2714  CB  VAL C  50      13.368 -24.393  -2.806  1.00 32.56           C
ATOM   2715  CG1 VAL C  50      13.847 -25.635  -3.547  1.00 31.96           C
ATOM   2716  CG2 VAL C  50      12.611 -23.427  -3.733  1.00 29.50           C
ATOM   2717  N   ILE C  51      10.124 -24.407  -2.155  1.00 27.95           N
ATOM   2718  CA  ILE C  51       8.804 -24.805  -2.658  1.00 29.15           C
ATOM   2719  C   ILE C  51       8.296 -23.788  -3.663  1.00 32.56           C
ATOM   2720  O   ILE C  51       8.512 -22.594  -3.491  1.00 29.70           O
ATOM   2721  CB  ILE C  51       7.775 -24.979  -1.506  1.00 30.53           C
ATOM   2722  CG1 ILE C  51       6.449 -25.560  -2.014  1.00 30.76           C
ATOM   2723  CG2 ILE C  51       7.537 -23.679  -0.774  1.00 32.39           C
ATOM   2724  CD1 ILE C  51       5.539 -26.026  -0.861  1.00 34.50           C
ATOM   2725  N   THR C  52       7.697 -24.282  -4.750  1.00 33.12           N
ATOM   2726  CA  THR C  52       7.021 -23.441  -5.764  1.00 36.32           C
ATOM   2727  C   THR C  52       5.560 -23.153  -5.420  1.00 32.68           C
ATOM   2728  O   THR C  52       4.998 -23.762  -4.521  1.00 38.77           O
ATOM   2729  CB  THR C  52       7.041 -24.112  -7.136  1.00 41.61           C
ATOM   2730  OG1 THR C  52       6.266 -25.319  -7.068  1.00 47.32           O
ATOM   2731  CG2 THR C  52       8.444 -24.447  -7.535  1.00 42.61           C
ATOM   2732  N   ARG C  53       4.892 -22.269  -6.163  1.00 45.94           N
ATOM   2733  CA  ARG C  53       3.491 -21.960  -5.859  1.00 49.44           C
ATOM   2734  C   ARG C  53       2.480 -23.099  -5.860  1.00 52.31           C
ATOM   2735  O   ARG C  53       1.600 -23.161  -5.027  1.00 52.84           O
ATOM   2736  CB  ARG C  53       2.945 -20.861  -6.749  1.00 51.93           C
ATOM   2737  CG  ARG C  53       3.785 -19.638  -6.797  1.00 52.88           C
ATOM   2738  CD  ARG C  53       3.803 -19.116  -8.206  1.00 56.04           C
ATOM   2739  NE  ARG C  53       2.644 -18.324  -8.511  1.00 61.96           N
ATOM   2740  CZ  ARG C  53       2.121 -18.237  -9.721  1.00 63.50           C
ATOM   2741  NH1 ARG C  53       2.648 -18.918 -10.704  1.00 65.57           N1+
ATOM   2742  NH2 ARG C  53       1.072 -17.505  -9.943  1.00 66.84           N
ATOM   2743  N   GLU C  54       2.592 -23.982  -6.815  1.00 55.62           N
ATOM   2744  CA  GLU C  54       1.687 -25.107  -6.890  1.00 60.51           C
ATOM   2745  C   GLU C  54       1.980 -26.112  -5.809  1.00 59.02           C
ATOM   2746  O   GLU C  54       1.142 -26.927  -5.527  1.00 56.52           O
ATOM   2747  CB  GLU C  54       1.774 -25.798  -8.240  1.00 20.00           C
ATOM   2748  CG  GLU C  54       3.159 -26.262  -8.589  1.00 20.00           C
ATOM   2749  CD  GLU C  54       3.968 -25.149  -9.218  1.00 20.00           C
ATOM   2750  OE1 GLU C  54       3.939 -24.036  -8.690  1.00 20.00           O
ATOM   2751  OE2 GLU C  54       4.632 -25.374 -10.232  1.00 20.00           O
ATOM   2752  N   GLY C  55       3.188 -26.065  -5.232  1.00 58.29           N
ATOM   2753  CA  GLY C  55       3.504 -26.980  -4.148  1.00 57.48           C
ATOM   2754  C   GLY C  55       4.620 -27.974  -4.424  1.00 53.82           C
ATOM   2755  O   GLY C  55       4.821 -28.903  -3.648  1.00 53.86           O
ATOM   2756  N   SER C  56       5.339 -27.777  -5.525  1.00 52.35           N
ATOM   2757  CA  SER C  56       6.498 -28.606  -5.867  1.00 52.71           C
ATOM   2758  C   SER C  56       7.711 -28.299  -4.964  1.00 43.94           C
ATOM   2759  O   SER C  56       8.043 -27.139  -4.756  1.00 39.06           O
ATOM   2760  CB  SER C  56       6.853 -28.379  -7.342  1.00 57.69           C
ATOM   2761  OG  SER C  56       8.073 -29.000  -7.693  1.00 63.65           O
ATOM   2762  N   THR C  57       8.375 -29.339  -4.442  1.00 41.26           N
ATOM   2763  CA  THR C  57       9.416 -29.169  -3.426  1.00 40.64           C
ATOM   2764  C   THR C  57      10.738 -29.850  -3.773  1.00 37.45           C
ATOM   2765  O   THR C  57      10.749 -30.816  -4.536  1.00 39.07           O
ATOM   2766  CB  THR C  57       8.962 -29.745  -2.075  1.00 38.53           C
ATOM   2767  OG1 THR C  57       8.714 -31.143  -2.235  1.00 37.59           O
ATOM   2768  CG2 THR C  57       7.687 -29.048  -1.595  1.00 41.18           C
ATOM   2769  N   ASP C  58      11.833 -29.352  -3.195  1.00 34.25           N
ATOM   2770  CA  ASP C  58      13.137 -30.011  -3.277  1.00 33.62           C
ATOM   2771  C   ASP C  58      13.999 -29.675  -2.055  1.00 35.34           C
ATOM   2772  O   ASP C  58      13.803 -28.644  -1.424  1.00 33.26           O
ATOM   2773  CB  ASP C  58      13.874 -29.623  -4.558  1.00 42.43           C
ATOM   2774  CG  ASP C  58      14.923 -30.652  -4.958  1.00 44.44           C
ATOM   2775  OD1 ASP C  58      15.632 -30.419  -5.960  1.00 47.62           O
ATOM   2776  OD2 ASP C  58      15.038 -31.691  -4.271  1.00 42.42           O1+
ATOM   2777  N   TYR C  59      14.957 -30.548  -1.737  1.00 35.16           N
ATOM   2778  CA  TYR C  59      15.699 -30.468  -0.479  1.00 34.32           C
ATOM   2779  C   TYR C  59      17.185 -30.752  -0.664  1.00 36.12           C
ATOM   2780  O   TYR C  59      17.586 -31.427  -1.611  1.00 36.64           O
ATOM   2781  CB  TYR C  59      15.123 -31.450   0.542  1.00 34.53           C
ATOM   2782  CG  TYR C  59      13.643 -31.261   0.812  1.00 30.90           C
ATOM   2783  CD1 TYR C  59      13.206 -30.459   1.858  1.00 30.93           C
ATOM   2784  CD2 TYR C  59      12.682 -31.898   0.016  1.00 36.52           C
ATOM   2785  CE1 TYR C  59      11.842 -30.292   2.113  1.00 31.76           C
ATOM   2786  CE2 TYR C  59      11.330 -31.730   0.254  1.00 35.09           C
ATOM   2787  CZ  TYR C  59      10.917 -30.930   1.300  1.00 35.84           C
ATOM   2788  OH  TYR C  59       9.572 -30.782   1.544  1.00 32.39           O
ATOM   2789  N   ALA C  60      17.999 -30.218   0.237  1.00 37.38           N
ATOM   2790  CA  ALA C  60      19.416 -30.584   0.281  1.00 37.58           C
ATOM   2791  C   ALA C  60      19.538 -32.083   0.548  1.00 40.32           C
ATOM   2792  O   ALA C  60      18.694 -32.672   1.246  1.00 38.18           O
ATOM   2793  CB  ALA C  60      20.144 -29.778   1.345  1.00 36.86           C
ATOM   2794  N   ASP C  61      20.581 -32.715   0.006  1.00 40.75           N
ATOM   2795  CA  ASP C  61      20.703 -34.168   0.154  1.00 38.84           C
ATOM   2796  C   ASP C  61      20.715 -34.596   1.615  1.00 36.13           C
ATOM   2797  O   ASP C  61      20.166 -35.638   1.956  1.00 39.03           O
ATOM   2798  CB  ASP C  61      21.959 -34.693  -0.547  1.00 41.63           C
ATOM   2799  CG  ASP C  61      23.228 -34.096   0.002  1.00 45.72           C
ATOM   2800  OD1 ASP C  61      23.195 -32.943   0.483  1.00 46.27           O
ATOM   2801  OD2 ASP C  61      24.263 -34.793  -0.042  1.00 47.90           O1+
ATOM   2802  N   SER C  62      21.325 -33.772   2.461  1.00 33.76           N
ATOM   2803  CA  SER C  62      21.514 -34.086   3.892  1.00 35.51           C
ATOM   2804  C   SER C  62      20.230 -34.043   4.717  1.00 37.16           C
ATOM   2805  O   SER C  62      20.187 -34.567   5.843  1.00 36.12           O
ATOM   2806  CB  SER C  62      22.530 -33.121   4.491  1.00 38.33           C
ATOM   2807  OG  SER C  62      22.110 -31.780   4.294  1.00 46.65           O
ATOM   2808  N   VAL C  63      19.197 -33.379   4.205  1.00 35.77           N
ATOM   2809  CA  VAL C  63      17.947 -33.289   4.965  1.00 32.93           C
ATOM   2810  C   VAL C  63      16.771 -33.962   4.255  1.00 41.91           C
ATOM   2811  O   VAL C  63      15.678 -34.076   4.814  1.00 39.28           O
ATOM   2812  CB  VAL C  63      17.562 -31.820   5.264  1.00 33.38           C
ATOM   2813  CG1 VAL C  63      18.723 -31.065   5.891  1.00 35.90           C
ATOM   2814  CG2 VAL C  63      17.083 -31.108   3.986  1.00 33.93           C
ATOM   2815  N   LYS C  64      17.020 -34.438   3.038  1.00 41.75           N
ATOM   2816  CA  LYS C  64      15.996 -35.070   2.222  1.00 44.30           C
ATOM   2817  C   LYS C  64      15.480 -36.303   2.926  1.00 47.70           C
ATOM   2818  O   LYS C  64      16.257 -37.174   3.317  1.00 51.30           O
ATOM   2819  CB  LYS C  64      16.556 -35.426   0.837  1.00 44.99           C
ATOM   2820  CG  LYS C  64      15.519 -35.417  -0.252  1.00 48.84           C
ATOM   2821  CD  LYS C  64      16.134 -35.623  -1.627  1.00 47.67           C
ATOM   2822  CE  LYS C  64      16.003 -34.360  -2.442  1.00 48.00           C
ATOM   2823  NZ  LYS C  64      16.508 -34.553  -3.832  1.00 55.27           N1+
ATOM   2824  N   GLY C  65      14.163 -36.367   3.094  1.00 46.82           N
ATOM   2825  CA  GLY C  65      13.524 -37.444   3.830  1.00 47.37           C
ATOM   2826  C   GLY C  65      13.322 -37.174   5.309  1.00 46.00           C
ATOM   2827  O   GLY C  65      12.651 -37.952   5.978  1.00 48.67           O
ATOM   2828  N   ARG C  66      13.910 -36.090   5.822  1.00 42.98           N
ATOM   2829  CA  ARG C  66      13.740 -35.701   7.227  1.00 39.66           C
ATOM   2830  C   ARG C  66      12.998 -34.375   7.378  1.00 41.69           C
ATOM   2831  O   ARG C  66      12.313 -34.152   8.376  1.00 39.77           O
ATOM   2832  CB  ARG C  66      15.096 -35.593   7.934  1.00 38.75           C
ATOM   2833  CG  ARG C  66      15.971 -36.823   7.817  1.00 41.46           C
ATOM   2834  CD  ARG C  66      17.191 -36.732   8.739  1.00 35.50           C
ATOM   2835  NE  ARG C  66      18.137 -35.721   8.287  1.00 39.22           N
ATOM   2836  CZ  ARG C  66      18.519 -34.669   9.006  1.00 36.77           C
ATOM   2837  NH1 ARG C  66      18.044 -34.490  10.235  1.00 36.95           N1+
ATOM   2838  NH2 ARG C  66      19.376 -33.797   8.493  1.00 33.90           N
ATOM   2839  N   PHE C  67      13.125 -33.501   6.382  1.00 36.13           N
ATOM   2840  CA  PHE C  67      12.525 -32.169   6.456  1.00 34.40           C
ATOM   2841  C   PHE C  67      11.381 -32.062   5.450  1.00 38.25           C
ATOM   2842  O   PHE C  67      11.443 -32.661   4.379  1.00 42.26           O
ATOM   2843  CB  PHE C  67      13.533 -31.059   6.157  1.00 35.93           C
ATOM   2844  CG  PHE C  67      14.607 -30.856   7.216  1.00 37.82           C
ATOM   2845  CD1 PHE C  67      14.816 -31.772   8.243  1.00 40.36           C
ATOM   2846  CD2 PHE C  67      15.417 -29.724   7.157  1.00 36.16           C
ATOM   2847  CE1 PHE C  67      15.814 -31.564   9.197  1.00 39.62           C
ATOM   2848  CE2 PHE C  67      16.411 -29.502   8.108  1.00 36.21           C
ATOM   2849  CZ  PHE C  67      16.617 -30.424   9.122  1.00 36.04           C
ATOM   2850  N   THR C  68      10.337 -31.320   5.808  1.00 35.50           N
ATOM   2851  CA  THR C  68       9.256 -30.984   4.862  1.00 36.26           C
ATOM   2852  C   THR C  68       9.011 -29.497   4.879  1.00 35.98           C
ATOM   2853  O   THR C  68       8.833 -28.913   5.954  1.00 38.04           O
ATOM   2854  CB  THR C  68       7.896 -31.677   5.191  1.00 40.85           C
ATOM   2855  OG1 THR C  68       8.064 -33.090   5.336  1.00 46.89           O
ATOM   2856  CG2 THR C  68       6.881 -31.401   4.093  1.00 38.50           C
ATOM   2857  N   ILE C  69       8.975 -28.881   3.692  1.00 36.07           N
ATOM   2858  CA  ILE C  69       8.620 -27.475   3.576  1.00 36.06           C
ATOM   2859  C   ILE C  69       7.180 -27.412   3.080  1.00 37.24           C
ATOM   2860  O   ILE C  69       6.776 -28.221   2.255  1.00 37.98           O
ATOM   2861  CB  ILE C  69       9.571 -26.703   2.620  1.00 35.60           C
ATOM   2862  CG1 ILE C  69       9.249 -25.202   2.619  1.00 35.69           C
ATOM   2863  CG2 ILE C  69       9.557 -27.338   1.212  1.00 36.23           C
ATOM   2864  CD1 ILE C  69      10.214 -24.346   1.739  1.00 35.47           C
ATOM   2865  N   SER C  70       6.401 -26.507   3.651  1.00 37.58           N
ATOM   2866  CA  SER C  70       4.996 -26.358   3.281  1.00 41.71           C
ATOM   2867  C   SER C  70       4.489 -24.946   3.545  1.00 42.15           C
ATOM   2868  O   SER C  70       5.163 -24.140   4.167  1.00 44.02           O
ATOM   2869  CB  SER C  70       4.140 -27.380   4.025  1.00 42.53           C
ATOM   2870  OG  SER C  70       4.149 -27.108   5.407  1.00 43.02           O
ATOM   2871  N   ARG C  71       3.274 -24.665   3.093  1.00 40.28           N
ATOM   2872  CA  ARG C  71       2.673 -23.358   3.275  1.00 44.47           C
ATOM   2873  C   ARG C  71       1.407 -23.492   4.117  1.00 53.97           C
ATOM   2874  O   ARG C  71       0.800 -24.560   4.176  1.00 57.15           O
ATOM   2875  CB  ARG C  71       2.345 -22.713   1.937  1.00 44.69           C
ATOM   2876  CG  ARG C  71       3.532 -22.112   1.227  1.00 43.75           C
ATOM   2877  CD  ARG C  71       3.034 -21.317   0.042  1.00 49.22           C
ATOM   2878  NE  ARG C  71       2.038 -22.083  -0.697  1.00 51.91           N
ATOM   2879  CZ  ARG C  71       2.279 -22.731  -1.830  1.00 54.81           C
ATOM   2880  NH1 ARG C  71       1.301 -23.398  -2.427  1.00 54.37           N1+
ATOM   2881  NH2 ARG C  71       3.493 -22.698  -2.372  1.00 56.01           N
ATOM   2882  N   ASP C  72       1.019 -22.404   4.770  1.00 55.83           N
ATOM   2883  CA  ASP C  72      -0.210 -22.375   5.559  1.00 57.15           C
ATOM   2884  C   ASP C  72      -1.374 -21.963   4.678  1.00 55.72           C
ATOM   2885  O   ASP C  72      -1.298 -20.947   3.984  1.00 56.34           O
ATOM   2886  CB  ASP C  72      -0.073 -21.411   6.740  1.00 59.68           C
ATOM   2887  CG  ASP C  72      -1.204 -21.556   7.770  1.00 63.87           C
ATOM   2888  OD1 ASP C  72      -2.359 -21.883   7.403  1.00 64.64           O
ATOM   2889  OD2 ASP C  72      -0.908 -21.383   8.974  1.00 62.68           O1+
ATOM   2890  N   ASN C  73      -2.401 -22.815   4.624  1.00 53.79           N
ATOM   2891  CA  ASN C  73      -3.559 -22.547   3.775  1.00 54.88           C
ATOM   2892  C   ASN C  73      -4.472 -21.456   4.344  1.00 57.08           C
ATOM   2893  O   ASN C  73      -5.315 -20.913   3.626  1.00 54.15           O
ATOM   2894  CB  ASN C  73      -4.358 -23.833   3.503  1.00 57.14           C
ATOM   2895  CG  ASN C  73      -5.248 -24.239   4.665  1.00 61.28           C
ATOM   2896  OD1 ASN C  73      -4.932 -23.986   5.828  1.00 60.74           O
ATOM   2897  ND2 ASN C  73      -6.373 -24.870   4.351  1.00 61.57           N
ATOM   2898  N   ALA C  74      -4.381 -21.207   5.649  1.00 63.11           N
ATOM   2899  CA  ALA C  74      -5.196 -20.157   6.264  1.00 68.71           C
ATOM   2900  C   ALA C  74      -4.458 -18.815   6.443  1.00 67.97           C
ATOM   2901  O   ALA C  74      -5.067 -17.745   6.357  1.00 71.71           O
ATOM   2902  CB  ALA C  74      -5.724 -20.636   7.600  1.00 69.09           C
ATOM   2903  N   LYS C  75      -3.153 -18.882   6.699  1.00 61.73           N
ATOM   2904  CA  LYS C  75      -2.344 -17.685   6.943  1.00 56.44           C
ATOM   2905  C   LYS C  75      -1.240 -17.457   5.909  1.00 52.78           C
ATOM   2906  O   LYS C  75      -0.934 -18.340   5.111  1.00 57.01           O
ATOM   2907  CB  LYS C  75      -1.726 -17.763   8.348  1.00 56.54           C
ATOM   2908  N   ASN C  76      -0.626 -16.276   5.952  1.00 49.89           N
ATOM   2909  CA  ASN C  76       0.504 -15.931   5.078  1.00 47.05           C
ATOM   2910  C   ASN C  76       1.853 -16.455   5.573  1.00 43.95           C
ATOM   2911  O   ASN C  76       2.770 -15.681   5.855  1.00 43.91           O
ATOM   2912  CB  ASN C  76       0.600 -14.422   4.886  1.00 51.64           C
ATOM   2913  CG  ASN C  76       1.360 -14.055   3.635  1.00 54.59           C
ATOM   2914  OD1 ASN C  76       1.073 -14.572   2.558  1.00 57.66           O
ATOM   2915  ND2 ASN C  76       2.321 -13.144   3.763  1.00 52.01           N
ATOM   2916  N   MET C  77       1.951 -17.760   5.753  1.00 39.76           N
ATOM   2917  CA  MET C  77       3.143 -18.333   6.364  1.00 40.31           C
ATOM   2918  C   MET C  77       3.686 -19.579   5.680  1.00 39.57           C
ATOM   2919  O   MET C  77       2.943 -20.336   5.049  1.00 44.58           O
ATOM   2920  CB  MET C  77       2.855 -18.628   7.834  1.00 48.56           C
ATOM   2921  CG  MET C  77       2.750 -17.366   8.667  1.00 53.20           C
ATOM   2922  SD  MET C  77       3.263 -17.735  10.343  1.00 81.80           S
ATOM   2923  CE  MET C  77       2.346 -19.246  10.561  1.00 51.45           C
ATOM   2924  N   VAL C  78       4.992 -19.781   5.813  1.00 40.46           N
ATOM   2925  CA  VAL C  78       5.648 -20.999   5.347  1.00 36.45           C
ATOM   2926  C   VAL C  78       6.289 -21.707   6.539  1.00 38.77           C
ATOM   2927  O   VAL C  78       6.659 -21.073   7.526  1.00 39.10           O
ATOM   2928  CB  VAL C  78       6.708 -20.704   4.252  1.00 45.78           C
ATOM   2929  CG1 VAL C  78       7.742 -19.760   4.758  1.00 47.22           C
ATOM   2930  CG2 VAL C  78       7.361 -21.975   3.746  1.00 43.63           C
ATOM   2931  N   TYR C  79       6.363 -23.028   6.453  1.00 36.33           N
ATOM   2932  CA  TYR C  79       6.879 -23.852   7.549  1.00 33.74           C
ATOM   2933  C   TYR C  79       8.039 -24.727   7.118  1.00 36.35           C
ATOM   2934  O   TYR C  79       8.170 -25.086   5.956  1.00 33.09           O
ATOM   2935  CB  TYR C  79       5.793 -24.756   8.115  1.00 36.74           C
ATOM   2936  CG  TYR C  79       4.571 -24.041   8.635  1.00 43.29           C
ATOM   2937  CD1 TYR C  79       4.568 -23.464   9.899  1.00 46.34           C
ATOM   2938  CD2 TYR C  79       3.424 -23.939   7.861  1.00 47.16           C
ATOM   2939  CE1 TYR C  79       3.449 -22.813  10.385  1.00 49.41           C
ATOM   2940  CE2 TYR C  79       2.302 -23.286   8.332  1.00 49.99           C
ATOM   2941  CZ  TYR C  79       2.319 -22.719   9.592  1.00 53.87           C
ATOM   2942  OH  TYR C  79       1.193 -22.074  10.065  1.00 59.92           O
ATOM   2943  N   LEU C  80       8.892 -25.066   8.081  1.00 34.23           N
ATOM   2944  CA  LEU C  80       9.867 -26.119   7.869  1.00 33.19           C
ATOM   2945  C   LEU C  80       9.670 -27.116   8.997  1.00 33.87           C
ATOM   2946  O   LEU C  80      10.013 -26.829  10.143  1.00 33.92           O
ATOM   2947  CB  LEU C  80      11.299 -25.602   7.869  1.00 33.87           C
ATOM   2948  CG  LEU C  80      12.354 -26.629   7.433  1.00 36.01           C
ATOM   2949  CD1 LEU C  80      12.124 -27.100   6.010  1.00 35.95           C
ATOM   2950  CD2 LEU C  80      13.772 -26.057   7.544  1.00 34.96           C
ATOM   2951  N   LEU C  81       9.110 -28.270   8.667  1.00 34.69           N
ATOM   2952  CA  LEU C  81       8.925 -29.316   9.671  1.00 35.77           C
ATOM   2953  C   LEU C  81      10.175 -30.176   9.636  1.00 36.27           C
ATOM   2954  O   LEU C  81      10.542 -30.708   8.575  1.00 36.20           O
ATOM   2955  CB  LEU C  81       7.682 -30.140   9.376  1.00 38.81           C
ATOM   2956  CG  LEU C  81       7.423 -31.300  10.336  1.00 42.41           C
ATOM   2957  CD1 LEU C  81       7.197 -30.767  11.740  1.00 41.46           C
ATOM   2958  CD2 LEU C  81       6.221 -32.062   9.841  1.00 42.14           C
ATOM   2959  N   MET C  82      10.887 -30.229  10.755  1.00 36.07           N
ATOM   2960  CA  MET C  82      12.143 -30.966  10.792  1.00 38.42           C
ATOM   2961  C   MET C  82      12.020 -32.163  11.722  1.00 41.70           C
ATOM   2962  O   MET C  82      11.607 -32.019  12.871  1.00 43.91           O
ATOM   2963  CB  MET C  82      13.319 -30.073  11.216  1.00 40.26           C
ATOM   2964  CG  MET C  82      13.434 -28.759  10.454  1.00 42.04           C
ATOM   2965  SD  MET C  82      14.744 -27.696  11.119  1.00 56.60           S
ATOM   2966  CE  MET C  82      13.998 -27.134  12.622  1.00 52.15           C
ATOM   2967  N   SER C  83      12.328 -33.349  11.205  1.00 39.12           N
ATOM   2968  CA  SER C  83      12.250 -34.577  12.008  1.00 45.03           C
ATOM   2969  C   SER C  83      13.586 -35.321  12.049  1.00 41.79           C
ATOM   2970  O   SER C  83      14.463 -35.105  11.206  1.00 41.35           O
ATOM   2971  CB  SER C  83      11.143 -35.492  11.473  1.00 47.20           C
ATOM   2972  OG  SER C  83      11.494 -36.039  10.215  1.00 47.28           O
ATOM   2973  N   ASN C  84      13.734 -36.195  13.040  1.00 43.30           N
ATOM   2974  CA  ASN C  84      14.997 -36.903  13.272  1.00 44.42           C
ATOM   2975  C   ASN C  84      16.171 -35.924  13.272  1.00 42.91           C
ATOM   2976  O   ASN C  84      17.174 -36.118  12.569  1.00 43.31           O
ATOM   2977  CB  ASN C  84      15.224 -38.011  12.240  1.00 46.21           C
ATOM   2978  CG  ASN C  84      16.375 -38.957  12.639  1.00 56.71           C
ATOM   2979  OD1 ASN C  84      16.841 -38.943  13.780  1.00 59.38           O
ATOM   2980  ND2 ASN C  84      16.820 -39.782  11.700  1.00 58.41           N
ATOM   2981  N   LEU C  85      16.042 -34.865  14.062  1.00 41.49           N
ATOM   2982  CA  LEU C  85      17.063 -33.829  14.094  1.00 40.20           C
ATOM   2983  C   LEU C  85      18.390 -34.372  14.612  1.00 41.26           C
ATOM   2984  O   LEU C  85      18.419 -35.183  15.537  1.00 42.59           O
ATOM   2985  CB  LEU C  85      16.589 -32.648  14.942  1.00 43.04           C
ATOM   2986  CG  LEU C  85      15.645 -31.741  14.142  1.00 40.45           C
ATOM   2987  CD1 LEU C  85      14.968 -30.708  15.023  1.00 39.46           C
ATOM   2988  CD2 LEU C  85      16.434 -31.067  13.020  1.00 42.30           C
ATOM   2989  N   ARG C  86      19.484 -33.950  13.985  1.00 40.93           N
ATOM   2990  CA  ARG C  86      20.816 -34.446  14.356  1.00 45.96           C
ATOM   2991  C   ARG C  86      21.695 -33.288  14.773  1.00 41.12           C
ATOM   2992  O   ARG C  86      21.451 -32.155  14.365  1.00 39.63           O
ATOM   2993  CB  ARG C  86      21.433 -35.220  13.191  1.00 52.24           C
ATOM   2994  CG  ARG C  86      20.682 -36.505  12.887  1.00 56.15           C
ATOM   2995  CD  ARG C  86      20.931 -37.014  11.479  1.00 59.97           C
ATOM   2996  NE  ARG C  86      20.086 -38.174  11.206  1.00 65.35           N
ATOM   2997  CZ  ARG C  86      19.970 -38.770  10.023  1.00 67.33           C
ATOM   2998  NH1 ARG C  86      20.648 -38.313   8.973  1.00 68.96           N1+
ATOM   2999  NH2 ARG C  86      19.170 -39.825   9.890  1.00 65.28           N
ATOM   3000  N   PRO C  87      22.721 -33.557  15.604  1.00 42.08           N
ATOM   3001  CA  PRO C  87      23.534 -32.431  16.077  1.00 46.54           C
ATOM   3002  C   PRO C  87      24.054 -31.578  14.922  1.00 40.62           C
ATOM   3003  O   PRO C  87      24.078 -30.362  15.037  1.00 43.75           O
ATOM   3004  CB  PRO C  87      24.684 -33.122  16.830  1.00 42.92           C
ATOM   3005  CG  PRO C  87      24.054 -34.367  17.344  1.00 44.16           C
ATOM   3006  CD  PRO C  87      23.091 -34.821  16.264  1.00 44.06           C
ATOM   3007  N   GLU C  88      24.377 -32.203  13.798  1.00 41.60           N
ATOM   3008  CA  GLU C  88      24.905 -31.451  12.659  1.00 46.75           C
ATOM   3009  C   GLU C  88      23.854 -30.555  11.981  1.00 43.78           C
ATOM   3010  O   GLU C  88      24.203 -29.749  11.109  1.00 42.02           O
ATOM   3011  CB  GLU C  88      25.526 -32.404  11.627  1.00 49.96           C
ATOM   3012  CG  GLU C  88      24.579 -33.468  11.101  1.00 53.59           C
ATOM   3013  CD  GLU C  88      24.739 -34.806  11.815  1.00 57.12           C
ATOM   3014  OE1 GLU C  88      25.080 -34.823  13.022  1.00 50.07           O
ATOM   3015  OE2 GLU C  88      24.507 -35.847  11.162  1.00 64.67           O1+
ATOM   3016  N   ASP C  89      22.585 -30.697  12.368  1.00 38.83           N
ATOM   3017  CA  ASP C  89      21.534 -29.785  11.910  1.00 37.35           C
ATOM   3018  C   ASP C  89      21.544 -28.455  12.668  1.00 37.78           C
ATOM   3019  O   ASP C  89      20.833 -27.510  12.314  1.00 38.91           O
ATOM   3020  CB  ASP C  89      20.154 -30.430  12.053  1.00 37.18           C
ATOM   3021  CG  ASP C  89      19.934 -31.555  11.071  1.00 40.14           C
ATOM   3022  OD1 ASP C  89      20.354 -31.409   9.903  1.00 42.14           O
ATOM   3023  OD2 ASP C  89      19.331 -32.582  11.455  1.00 39.13           O1+
ATOM   3024  N   THR C  90      22.350 -28.376  13.718  1.00 37.46           N
ATOM   3025  CA  THR C  90      22.434 -27.151  14.494  1.00 36.99           C
ATOM   3026  C   THR C  90      22.897 -25.992  13.621  1.00 36.91           C
ATOM   3027  O   THR C  90      23.938 -26.066  12.975  1.00 36.95           O
ATOM   3028  CB  THR C  90      23.384 -27.322  15.690  1.00 36.90           C
ATOM   3029  OG1 THR C  90      22.804 -28.269  16.592  1.00 37.32           O
ATOM   3030  CG2 THR C  90      23.605 -25.985  16.395  1.00 38.96           C
ATOM   3031  N   ALA C  91      22.105 -24.924  13.603  1.00 35.00           N
ATOM   3032  CA  ALA C  91      22.372 -23.765  12.747  1.00 36.37           C
ATOM   3033  C   ALA C  91      21.320 -22.701  13.000  1.00 37.00           C
ATOM   3034  O   ALA C  91      20.322 -22.957  13.670  1.00 35.07           O
ATOM   3035  CB  ALA C  91      22.360 -24.161  11.239  1.00 34.72           C
ATOM   3036  N   VAL C  92      21.539 -21.513  12.453  1.00 37.09           N
ATOM   3037  CA  VAL C  92      20.490 -20.503  12.409  1.00 35.71           C
ATOM   3038  C   VAL C  92      19.745 -20.685  11.093  1.00 36.69           C
ATOM   3039  O   VAL C  92      20.370 -20.762  10.032  1.00 34.05           O
ATOM   3040  CB  VAL C  92      21.059 -19.073  12.506  1.00 38.88           C
ATOM   3041  CG1 VAL C  92      19.923 -18.034  12.487  1.00 39.08           C
ATOM   3042  CG2 VAL C  92      21.953 -18.930  13.758  1.00 40.78           C
ATOM   3043  N   TYR C  93      18.422 -20.772  11.159  1.00 35.31           N
ATOM   3044  CA  TYR C  93      17.612 -21.001   9.950  1.00 34.29           C
ATOM   3045  C   TYR C  93      16.901 -19.735   9.530  1.00 33.69           C
ATOM   3046  O   TYR C  93      16.410 -18.978  10.368  1.00 34.66           O
ATOM   3047  CB  TYR C  93      16.594 -22.122  10.175  1.00 34.41           C
ATOM   3048  CG  TYR C  93      17.232 -23.486  10.228  1.00 35.40           C
ATOM   3049  CD1 TYR C  93      17.083 -24.384   9.181  1.00 31.98           C
ATOM   3050  CD2 TYR C  93      18.005 -23.871  11.331  1.00 33.33           C
ATOM   3051  CE1 TYR C  93      17.688 -25.617   9.212  1.00 31.60           C
ATOM   3052  CE2 TYR C  93      18.601 -25.100  11.375  1.00 32.90           C
ATOM   3053  CZ  TYR C  93      18.435 -25.977  10.330  1.00 32.05           C
ATOM   3054  OH  TYR C  93      19.048 -27.204  10.366  1.00 33.00           O
ATOM   3055  N   TYR C  94      16.856 -19.507   8.208  1.00 32.76           N
ATOM   3056  CA  TYR C  94      16.246 -18.322   7.630  1.00 36.31           C
ATOM   3057  C   TYR C  94      15.298 -18.750   6.542  1.00 32.21           C
ATOM   3058  O   TYR C  94      15.587 -19.717   5.838  1.00 31.40           O
ATOM   3059  CB  TYR C  94      17.283 -17.392   6.985  1.00 36.09           C
ATOM   3060  CG  TYR C  94      18.375 -16.929   7.914  1.00 33.48           C
ATOM   3061  CD1 TYR C  94      19.486 -17.723   8.157  1.00 35.01           C
ATOM   3062  CD2 TYR C  94      18.308 -15.689   8.519  1.00 36.68           C
ATOM   3063  CE1 TYR C  94      20.506 -17.291   9.003  1.00 36.60           C
ATOM   3064  CE2 TYR C  94      19.317 -15.253   9.370  1.00 35.47           C
ATOM   3065  CZ  TYR C  94      20.406 -16.055   9.608  1.00 42.12           C
ATOM   3066  OH  TYR C  94      21.397 -15.604  10.455  1.00 46.47           O
ATOM   3067  N   CYS C  95      14.220 -17.995   6.377  1.00 32.63           N
ATOM   3068  CA  CYS C  95      13.334 -18.143   5.216  1.00 34.84           C
ATOM   3069  C   CYS C  95      13.487 -16.951   4.282  1.00 36.27           C
ATOM   3070  O   CYS C  95      13.806 -15.842   4.718  1.00 36.22           O
ATOM   3071  CB  CYS C  95      11.877 -18.265   5.655  1.00 38.53           C
ATOM   3072  SG  CYS C  95      11.266 -16.757   6.453  1.00 57.58           S
ATOM   3073  N   ASN C  96      13.300 -17.173   2.986  1.00 31.02           N
ATOM   3074  CA  ASN C  96      13.345 -16.048   2.086  1.00 30.84           C
ATOM   3075  C   ASN C  96      12.657 -16.409   0.783  1.00 35.43           C
ATOM   3076  O   ASN C  96      12.533 -17.591   0.440  1.00 32.57           O
ATOM   3077  CB  ASN C  96      14.797 -15.614   1.836  1.00 31.48           C
ATOM   3078  CG  ASN C  96      14.926 -14.110   1.577  1.00 35.33           C
ATOM   3079  OD1 ASN C  96      14.016 -13.485   1.026  1.00 33.34           O
ATOM   3080  ND2 ASN C  96      16.059 -13.530   1.968  1.00 37.25           N
ATOM   3081  N   ARG C  97      12.211 -15.381   0.070  1.00 32.17           N
ATOM   3082  CA  ARG C  97      11.663 -15.554  -1.259  1.00 30.42           C
ATOM   3083  C   ARG C  97      12.786 -15.658  -2.289  1.00 32.42           C
ATOM   3084  O   ARG C  97      12.553 -16.059  -3.437  1.00 36.78           O
ATOM   3085  CB  ARG C  97      10.738 -14.392  -1.590  1.00 35.43           C
ATOM   3086  CG  ARG C  97      11.338 -13.053  -1.181  1.00 41.73           C
ATOM   3087  CD  ARG C  97      10.484 -11.914  -1.662  1.00 42.01           C
ATOM   3088  NE  ARG C  97      10.662 -11.831  -3.085  1.00 43.50           N
ATOM   3089  CZ  ARG C  97      11.463 -10.979  -3.714  1.00 43.05           C
ATOM   3090  NH1 ARG C  97      12.165 -10.068  -3.057  1.00 42.41           N1+
ATOM   3091  NH2 ARG C  97      11.539 -11.049  -5.025  1.00 32.50           N
ATOM   3092  N   GLY C  98      13.992 -15.292  -1.869  1.00 35.49           N
ATOM   3093  CA  GLY C  98      15.174 -15.357  -2.714  1.00 38.69           C
ATOM   3094  C   GLY C  98      16.354 -14.689  -2.035  1.00 38.30           C
ATOM   3095  O   GLY C  98      16.190 -13.988  -1.035  1.00 36.22           O
ATOM   3096  N   ILE C  99      17.555 -14.861  -2.571  1.00 39.75           N
ATOM   3097  CA  ILE C  99      18.718 -14.384  -1.818  1.00 43.10           C
ATOM   3098  C   ILE C  99      18.985 -12.886  -2.024  1.00 40.35           C
ATOM   3099  O   ILE C  99      19.862 -12.321  -1.378  1.00 42.19           O
ATOM   3100  CB  ILE C  99      19.990 -15.213  -2.117  1.00 45.17           C
ATOM   3101  CG1 ILE C  99      20.298 -15.212  -3.598  1.00 40.48           C
ATOM   3102  CG2 ILE C  99      19.865 -16.648  -1.574  1.00 39.08           C
ATOM   3103  CD1 ILE C  99      21.596 -14.546  -3.870  1.00 43.94           C
ATOM   3104  N   SER C 100      18.245 -12.249  -2.930  1.00 39.02           N
ATOM   3105  CA  SER C 100      18.452 -10.824  -3.170  1.00 38.02           C
ATOM   3106  C   SER C 100      17.602  -9.972  -2.221  1.00 42.06           C
ATOM   3107  O   SER C 100      17.688  -8.740  -2.233  1.00 43.79           O
ATOM   3108  CB  SER C 100      18.114 -10.473  -4.620  1.00 41.25           C
ATOM   3109  OG  SER C 100      16.827 -10.966  -4.948  1.00 40.03           O
ATOM   3110  N   ASN C 101      16.793 -10.627  -1.387  1.00 38.84           N
ATOM   3111  CA  ASN C 101      15.890  -9.919  -0.470  1.00 35.96           C
ATOM   3112  C   ASN C 101      16.555  -9.850   0.889  1.00 37.06           C
ATOM   3113  O   ASN C 101      17.125 -10.845   1.329  1.00 37.60           O
ATOM   3114  CB  ASN C 101      14.538 -10.655  -0.374  1.00 36.78           C
ATOM   3115  CG  ASN C 101      13.446  -9.841   0.326  1.00 37.41           C
ATOM   3116  OD1 ASN C 101      12.545  -9.300  -0.321  1.00 37.11           O
ATOM   3117  ND2 ASN C 101      13.524  -9.753   1.647  1.00 35.88           N
ATOM   3118  N   PRO C 102      16.490  -8.681   1.559  1.00 40.27           N
ATOM   3119  CA  PRO C 102      17.128  -8.580   2.878  1.00 42.14           C
ATOM   3120  C   PRO C 102      16.603  -9.662   3.806  1.00 40.11           C
ATOM   3121  O   PRO C 102      15.415 -10.007   3.763  1.00 37.47           O
ATOM   3122  CB  PRO C 102      16.735  -7.176   3.370  1.00 45.19           C
ATOM   3123  CG  PRO C 102      15.699  -6.678   2.400  1.00 46.14           C
ATOM   3124  CD  PRO C 102      15.931  -7.392   1.118  1.00 44.15           C
ATOM   3125  N   TRP C 103      17.488 -10.182   4.644  1.00 38.26           N
ATOM   3126  CA  TRP C 103      17.181 -11.333   5.469  1.00 41.93           C
ATOM   3127  C   TRP C 103      16.509 -10.946   6.773  1.00 43.15           C
ATOM   3128  O   TRP C 103      16.768  -9.878   7.327  1.00 41.26           O
ATOM   3129  CB  TRP C 103      18.463 -12.118   5.768  1.00 41.93           C
ATOM   3130  CG  TRP C 103      19.111 -12.660   4.526  1.00 45.03           C
ATOM   3131  CD1 TRP C 103      20.010 -12.024   3.721  1.00 49.50           C
ATOM   3132  CD2 TRP C 103      18.878 -13.945   3.936  1.00 41.19           C
ATOM   3133  NE1 TRP C 103      20.361 -12.840   2.665  1.00 48.21           N
ATOM   3134  CE2 TRP C 103      19.685 -14.027   2.778  1.00 43.97           C
ATOM   3135  CE3 TRP C 103      18.072 -15.035   4.275  1.00 35.02           C
ATOM   3136  CZ2 TRP C 103      19.706 -15.157   1.963  1.00 40.79           C
ATOM   3137  CZ3 TRP C 103      18.097 -16.154   3.476  1.00 33.15           C
ATOM   3138  CH2 TRP C 103      18.906 -16.207   2.322  1.00 37.01           C
ATOM   3139  N   GLY C 104      15.672 -11.850   7.273  1.00 44.79           N
ATOM   3140  CA  GLY C 104      15.074 -11.707   8.588  1.00 41.84           C
ATOM   3141  C   GLY C 104      16.075 -12.058   9.667  1.00 44.00           C
ATOM   3142  O   GLY C 104      17.255 -12.273   9.373  1.00 45.85           O
ATOM   3143  N   GLN C 105      15.605 -12.094  10.916  1.00 44.33           N
ATOM   3144  CA  GLN C 105      16.452 -12.364  12.074  1.00 47.17           C
ATOM   3145  C   GLN C 105      17.048 -13.755  12.052  1.00 46.52           C
ATOM   3146  O   GLN C 105      18.195 -13.962  12.452  1.00 49.40           O
ATOM   3147  CB  GLN C 105      15.642 -12.220  13.367  1.00 48.89           C
ATOM   3148  CG  GLN C 105      14.756 -11.011  13.423  1.00 49.73           C
ATOM   3149  CD  GLN C 105      13.761 -11.059  14.567  1.00 47.29           C
ATOM   3150  OE1 GLN C 105      13.530 -12.110  15.189  1.00 47.86           O
ATOM   3151  NE2 GLN C 105      13.162  -9.915  14.856  1.00 49.82           N
ATOM   3152  N   GLY C 106      16.259 -14.707  11.571  1.00 42.54           N
ATOM   3153  CA  GLY C 106      16.646 -16.098  11.593  1.00 37.06           C
ATOM   3154  C   GLY C 106      16.162 -16.649  12.922  1.00 42.11           C
ATOM   3155  O   GLY C 106      15.868 -15.886  13.831  1.00 44.54           O
ATOM   3156  N   THR C 107      16.057 -17.964  13.023  1.00 39.26           N
ATOM   3157  CA  THR C 107      15.739 -18.598  14.298  1.00 40.74           C
ATOM   3158  C   THR C 107      16.778 -19.688  14.545  1.00 38.00           C
ATOM   3159  O   THR C 107      17.054 -20.512  13.665  1.00 36.63           O
ATOM   3160  CB  THR C 107      14.266 -19.129  14.297  1.00 45.10           C
ATOM   3161  OG1 THR C 107      13.913 -19.625  15.591  1.00 45.90           O
ATOM   3162  CG2 THR C 107      14.045 -20.219  13.269  1.00 37.33           C
ATOM   3163  N   GLN C 108      17.409 -19.654  15.726  1.00 38.89           N
ATOM   3164  CA  GLN C 108      18.439 -20.623  16.078  1.00 40.66           C
ATOM   3165  C   GLN C 108      17.837 -21.972  16.426  1.00 40.98           C
ATOM   3166  O   GLN C 108      16.887 -22.072  17.211  1.00 42.45           O
ATOM   3167  CB  GLN C 108      19.279 -20.132  17.263  1.00 43.49           C
ATOM   3168  CG  GLN C 108      20.275 -21.168  17.789  1.00 46.08           C
ATOM   3169  CD  GLN C 108      21.568 -21.196  17.000  1.00 50.58           C
ATOM   3170  OE1 GLN C 108      22.186 -20.158  16.772  1.00 56.33           O
ATOM   3171  NE2 GLN C 108      21.987 -22.385  16.581  1.00 50.37           N
ATOM   3172  N   VAL C 109      18.399 -23.008  15.828  1.00 37.20           N
ATOM   3173  CA  VAL C 109      18.045 -24.377  16.141  1.00 38.70           C
ATOM   3174  C   VAL C 109      19.268 -25.089  16.693  1.00 38.70           C
ATOM   3175  O   VAL C 109      20.297 -25.170  16.023  1.00 36.60           O
ATOM   3176  CB  VAL C 109      17.538 -25.126  14.902  1.00 41.15           C
ATOM   3177  CG1 VAL C 109      17.410 -26.614  15.195  1.00 42.43           C
ATOM   3178  CG2 VAL C 109      16.218 -24.527  14.417  1.00 36.06           C
ATOM   3179  N   THR C 110      19.154 -25.640  17.897  1.00 38.53           N
ATOM   3180  CA  THR C 110      20.275 -26.358  18.479  1.00 37.92           C
ATOM   3181  C   THR C 110      19.851 -27.784  18.798  1.00 39.96           C
ATOM   3182  O   THR C 110      18.889 -28.012  19.541  1.00 38.71           O
ATOM   3183  CB  THR C 110      20.792 -25.667  19.753  1.00 44.06           C
ATOM   3184  OG1 THR C 110      21.092 -24.296  19.457  1.00 46.68           O
ATOM   3185  CG2 THR C 110      22.058 -26.376  20.278  1.00 41.07           C
ATOM   3186  N   VAL C 111      20.563 -28.747  18.227  1.00 36.84           N
ATOM   3187  CA  VAL C 111      20.251 -30.137  18.480  1.00 36.77           C
ATOM   3188  C   VAL C 111      21.366 -30.709  19.350  1.00 39.89           C
ATOM   3189  O   VAL C 111      22.471 -30.994  18.877  1.00 37.69           O
ATOM   3190  CB  VAL C 111      20.090 -30.939  17.179  1.00 35.79           C
ATOM   3191  CG1 VAL C 111      19.609 -32.344  17.493  1.00 38.33           C
ATOM   3192  CG2 VAL C 111      19.074 -30.238  16.226  1.00 35.26           C
ATOM   3193  N   SER C 112      21.053 -30.846  20.637  1.00 38.29           N
ATOM   3194  CA  SER C 112      22.014 -31.261  21.651  1.00 38.88           C
ATOM   3195  C   SER C 112      21.380 -32.115  22.737  1.00 39.84           C
ATOM   3196  O   SER C 112      20.182 -31.977  23.034  1.00 40.55           O
ATOM   3197  CB  SER C 112      22.667 -30.031  22.285  1.00 39.76           C
ATOM   3198  OG  SER C 112      23.610 -30.420  23.271  1.00 40.45           O
ATOM   3199  N   SER C 113      22.189 -32.994  23.329  1.00 39.96           N
ATOM   3200  CA  SER C 113      21.783 -33.747  24.513  1.00 44.89           C
ATOM   3201  C   SER C 113      22.042 -32.916  25.761  1.00 42.50           C
ATOM   3202  O   SER C 113      21.765 -33.341  26.877  1.00 47.00           O
ATOM   3203  CB  SER C 113      22.554 -35.072  24.630  1.00 51.31           C
ATOM   3204  OG  SER C 113      22.272 -35.942  23.554  1.00 55.99           O
ATOM   3205  N   HIS C 114      22.609 -31.735  25.559  1.00 42.53           N
ATOM   3206  CA  HIS C 114      23.128 -30.925  26.655  1.00 43.94           C
ATOM   3207  C   HIS C 114      22.484 -29.544  26.718  1.00 48.81           C
ATOM   3208  O   HIS C 114      21.998 -29.038  25.698  1.00 47.32           O
ATOM   3209  CB  HIS C 114      24.635 -30.791  26.503  1.00 44.04           C
ATOM   3210  CG  HIS C 114      25.330 -32.103  26.324  1.00 45.42           C
ATOM   3211  ND1 HIS C 114      25.454 -33.027  27.346  1.00 43.47           N
ATOM   3212  CD2 HIS C 114      25.912 -32.660  25.236  1.00 41.35           C
ATOM   3213  CE1 HIS C 114      26.098 -34.089  26.892  1.00 45.10           C
ATOM   3214  NE2 HIS C 114      26.379 -33.894  25.611  1.00 41.25           N
