# Supplementary material for: A non-redundant data set of nanobody-antigen crystal structures
Source: Data Brief. 2019 Mar 6;24:103754. doi: 10.1016/j.dib.2019.103754 (PMC6441729; doi:10.1016/j.dib.2019.103754)
Supplement: Multimedia component 5 [file mmc5.zip › Data_set/Nb-Ag_3/4y7m_3.pdb]

ATOM      1  N   LEU C 868      24.393  72.278 -37.726  1.00 70.27           N
ATOM      2  CA  LEU C 868      23.016  72.076 -38.184  1.00 69.44           C
ATOM      3  C   LEU C 868      22.717  73.046 -39.311  1.00 71.41           C
ATOM      4  O   LEU C 868      23.247  74.156 -39.285  1.00 70.41           O
ATOM      5  CB  LEU C 868      22.006  72.369 -37.055  1.00 69.50           C
ATOM      6  CG  LEU C 868      21.937  71.431 -35.851  1.00 73.88           C
ATOM      7  CD1 LEU C 868      21.500  72.186 -34.615  1.00 73.99           C
ATOM      8  CD2 LEU C 868      20.965  70.295 -36.090  1.00 75.50           C
ATOM      9  N   THR C 869      21.773  72.705 -40.208  1.00 66.25           N
ATOM     10  CA  THR C 869      21.330  73.604 -41.270  1.00 64.83           C
ATOM     11  C   THR C 869      20.668  74.827 -40.619  1.00 66.05           C
ATOM     12  O   THR C 869      20.174  74.701 -39.481  1.00 64.81           O
ATOM     13  CB  THR C 869      20.264  72.923 -42.176  1.00 72.82           C
ATOM     14  OG1 THR C 869      19.104  72.633 -41.393  1.00 71.71           O
ATOM     15  CG2 THR C 869      20.772  71.695 -42.929  1.00 71.90           C
ATOM     16  N   PRO C 870      20.478  75.984 -41.287  1.00 60.96           N
ATOM     17  CA  PRO C 870      19.751  77.107 -40.654  1.00 59.47           C
ATOM     18  C   PRO C 870      18.254  76.809 -40.476  1.00 58.37           C
ATOM     19  O   PRO C 870      17.670  77.391 -39.576  1.00 57.26           O
ATOM     20  CB  PRO C 870      20.005  78.278 -41.613  1.00 61.44           C
ATOM     21  CG  PRO C 870      21.147  77.785 -42.503  1.00 66.36           C
ATOM     22  CD  PRO C 870      20.950  76.359 -42.623  1.00 62.22           C
ATOM     23  N   ALA C 871      17.627  75.887 -41.274  1.00 52.23           N
ATOM     24  CA  ALA C 871      16.197  75.569 -41.047  1.00 50.77           C
ATOM     25  C   ALA C 871      16.085  74.842 -39.697  1.00 49.90           C
ATOM     26  O   ALA C 871      15.288  75.261 -38.847  1.00 48.30           O
ATOM     27  CB  ALA C 871      15.606  74.717 -42.179  1.00 51.54           C
ATOM     28  N   ALA C 872      16.953  73.834 -39.465  1.00 43.84           N
ATOM     29  CA  ALA C 872      17.020  73.054 -38.215  1.00 42.69           C
ATOM     30  C   ALA C 872      17.332  73.948 -37.034  1.00 45.53           C
ATOM     31  O   ALA C 872      16.663  73.849 -35.998  1.00 43.64           O
ATOM     32  CB  ALA C 872      18.074  71.951 -38.309  1.00 43.30           C
ATOM     33  N   GLU C 873      18.346  74.829 -37.184  1.00 41.95           N
ATOM     34  CA  GLU C 873      18.768  75.758 -36.139  1.00 41.84           C
ATOM     35  C   GLU C 873      17.680  76.753 -35.746  1.00 44.75           C
ATOM     36  O   GLU C 873      17.445  76.971 -34.545  1.00 43.57           O
ATOM     37  CB  GLU C 873      20.080  76.499 -36.496  1.00 43.41           C
ATOM     38  CG  GLU C 873      20.594  77.379 -35.363  1.00 52.88           C
ATOM     39  CD  GLU C 873      20.522  76.781 -33.949  1.00 71.34           C
ATOM     40  OE1 GLU C 873      20.905  75.604 -33.774  1.00 69.14           O
ATOM     41  OE2 GLU C 873      20.012  77.473 -33.038  1.00 58.19           O
ATOM     42  N   SER C 874      17.029  77.372 -36.743  1.00 40.23           N
ATOM     43  CA  SER C 874      15.989  78.353 -36.438  1.00 40.10           C
ATOM     44  C   SER C 874      14.762  77.681 -35.872  1.00 41.72           C
ATOM     45  O   SER C 874      14.010  78.305 -35.120  1.00 39.27           O
ATOM     46  CB  SER C 874      15.646  79.214 -37.663  1.00 45.15           C
ATOM     47  OG  SER C 874      14.907  78.471 -38.616  1.00 56.74           O
ATOM     48  N   LEU C 875      14.568  76.391 -36.179  1.00 39.32           N
ATOM     49  CA  LEU C 875      13.445  75.682 -35.581  1.00 39.52           C
ATOM     50  C   LEU C 875      13.727  75.421 -34.105  1.00 41.30           C
ATOM     51  O   LEU C 875      12.824  75.607 -33.293  1.00 40.66           O
ATOM     52  CB  LEU C 875      13.042  74.423 -36.344  1.00 40.32           C
ATOM     53  CG  LEU C 875      11.701  73.873 -35.895  1.00 47.17           C
ATOM     54  CD1 LEU C 875      10.804  73.642 -37.027  1.00 48.16           C
ATOM     55  CD2 LEU C 875      11.884  72.670 -34.977  1.00 51.37           C
ATOM     56  N   ASN C 876      14.974  75.040 -33.745  1.00 36.55           N
ATOM     57  CA  ASN C 876      15.388  74.818 -32.347  1.00 34.62           C
ATOM     58  C   ASN C 876      15.242  76.105 -31.528  1.00 36.65           C
ATOM     59  O   ASN C 876      14.747  76.052 -30.399  1.00 34.68           O
ATOM     60  CB  ASN C 876      16.823  74.307 -32.258  1.00 33.09           C
ATOM     61  CG  ASN C 876      16.998  72.862 -32.623  1.00 43.98           C
ATOM     62  OD1 ASN C 876      16.043  72.077 -32.700  1.00 40.87           O
ATOM     63  ND2 ASN C 876      18.241  72.465 -32.789  1.00 38.01           N
ATOM     64  N   ALA C 877      15.646  77.266 -32.120  1.00 34.26           N
ATOM     65  CA  ALA C 877      15.555  78.600 -31.505  1.00 34.55           C
ATOM     66  C   ALA C 877      14.098  78.993 -31.295  1.00 38.16           C
ATOM     67  O   ALA C 877      13.761  79.495 -30.223  1.00 36.93           O
ATOM     68  CB  ALA C 877      16.272  79.641 -32.368  1.00 35.02           C
ATOM     69  N   ARG C 878      13.219  78.706 -32.291  1.00 35.86           N
ATOM     70  CA  ARG C 878      11.788  78.986 -32.166  1.00 35.75           C
ATOM     71  C   ARG C 878      11.164  78.129 -31.057  1.00 37.60           C
ATOM     72  O   ARG C 878      10.378  78.642 -30.272  1.00 36.59           O
ATOM     73  CB  ARG C 878      11.049  78.800 -33.502  1.00 39.24           C
ATOM     74  CG  ARG C 878       9.648  79.410 -33.465  1.00 53.66           C
ATOM     75  CD  ARG C 878       8.894  79.228 -34.763  1.00 70.23           C
ATOM     76  NE  ARG C 878       7.769  80.159 -34.853  1.00 83.40           N
ATOM     77  CZ  ARG C 878       7.660  81.120 -35.766  1.00102.53           C
ATOM     78  NH1 ARG C 878       8.592  81.267 -36.701  1.00 90.03           N
ATOM     79  NH2 ARG C 878       6.613  81.935 -35.758  1.00 91.90           N
ATOM     80  N   TRP C 879      11.565  76.852 -30.961  1.00 33.59           N
ATOM     81  CA  TRP C 879      11.140  75.927 -29.914  1.00 32.92           C
ATOM     82  C   TRP C 879      11.479  76.468 -28.506  1.00 36.42           C
ATOM     83  O   TRP C 879      10.632  76.428 -27.609  1.00 33.79           O
ATOM     84  CB  TRP C 879      11.770  74.553 -30.171  1.00 31.89           C
ATOM     85  CG  TRP C 879      11.663  73.556 -29.047  1.00 33.16           C
ATOM     86  CD1 TRP C 879      12.695  72.975 -28.376  1.00 36.04           C
ATOM     87  CD2 TRP C 879      10.466  72.923 -28.569  1.00 33.37           C
ATOM     88  NE1 TRP C 879      12.219  72.040 -27.491  1.00 35.60           N
ATOM     89  CE2 TRP C 879      10.853  71.991 -27.582  1.00 37.29           C
ATOM     90  CE3 TRP C 879       9.098  73.064 -28.868  1.00 35.04           C
ATOM     91  CZ2 TRP C 879       9.921  71.219 -26.871  1.00 36.82           C
ATOM     92  CZ3 TRP C 879       8.174  72.295 -28.170  1.00 36.74           C
ATOM     93  CH2 TRP C 879       8.586  71.390 -27.179  1.00 37.38           C
ATOM     94  N   ARG C 880      12.702  76.996 -28.324  1.00 34.50           N
ATOM     95  CA  ARG C 880      13.141  77.574 -27.045  1.00 33.94           C
ATOM     96  C   ARG C 880      12.357  78.834 -26.682  1.00 38.26           C
ATOM     97  O   ARG C 880      11.835  78.919 -25.577  1.00 38.44           O
ATOM     98  CB  ARG C 880      14.624  77.935 -27.098  1.00 34.89           C
ATOM     99  CG  ARG C 880      15.544  76.747 -27.064  1.00 42.50           C
ATOM    100  CD  ARG C 880      16.951  77.209 -27.330  1.00 48.35           C
ATOM    101  NE  ARG C 880      17.680  76.177 -28.042  1.00 59.75           N
ATOM    102  CZ  ARG C 880      18.327  76.354 -29.183  1.00 67.14           C
ATOM    103  NH1 ARG C 880      18.413  77.563 -29.729  1.00 44.29           N
ATOM    104  NH2 ARG C 880      18.943  75.341 -29.758  1.00 62.85           N
ATOM    105  N   THR C 881      12.286  79.817 -27.605  1.00 36.38           N
ATOM    106  CA  THR C 881      11.613  81.098 -27.359  1.00 36.48           C
ATOM    107  C   THR C 881      10.093  80.963 -27.253  1.00 41.05           C
ATOM    108  O   THR C 881       9.484  81.625 -26.409  1.00 40.79           O
ATOM    109  CB  THR C 881      12.012  82.156 -28.410  1.00 46.83           C
ATOM    110  OG1 THR C 881      11.531  81.740 -29.690  1.00 48.49           O
ATOM    111  CG2 THR C 881      13.515  82.391 -28.471  1.00 43.09           C
ATOM    112  N   ALA C 882       9.480  80.148 -28.119  1.00 37.87           N
ATOM    113  CA  ALA C 882       8.028  79.979 -28.106  1.00 38.39           C
ATOM    114  C   ALA C 882       7.535  79.036 -27.026  1.00 40.38           C
ATOM    115  O   ALA C 882       6.413  79.221 -26.559  1.00 40.41           O
ATOM    116  CB  ALA C 882       7.523  79.516 -29.466  1.00 39.59           C
ATOM    117  N   VAL C 883       8.343  78.023 -26.617  1.00 35.43           N
ATOM    118  CA  VAL C 883       7.839  77.043 -25.652  1.00 34.38           C
ATOM    119  C   VAL C 883       8.714  76.826 -24.396  1.00 37.10           C
ATOM    120  O   VAL C 883       8.201  76.971 -23.282  1.00 36.26           O
ATOM    121  CB  VAL C 883       7.537  75.668 -26.335  1.00 37.97           C
ATOM    122  CG1 VAL C 883       7.057  74.633 -25.321  1.00 37.54           C
ATOM    123  CG2 VAL C 883       6.532  75.801 -27.478  1.00 37.98           C
ATOM    124  N   VAL C 884       9.974  76.376 -24.577  1.00 32.28           N
ATOM    125  CA  VAL C 884      10.853  75.934 -23.493  1.00 32.21           C
ATOM    126  C   VAL C 884      11.068  76.986 -22.422  1.00 35.07           C
ATOM    127  O   VAL C 884      10.935  76.663 -21.242  1.00 34.18           O
ATOM    128  CB  VAL C 884      12.198  75.337 -23.987  1.00 35.57           C
ATOM    129  CG1 VAL C 884      13.011  74.783 -22.818  1.00 35.37           C
ATOM    130  CG2 VAL C 884      11.953  74.235 -25.004  1.00 35.25           C
ATOM    131  N   ASP C 885      11.400  78.220 -22.815  1.00 32.33           N
ATOM    132  CA  ASP C 885      11.669  79.305 -21.872  1.00 32.37           C
ATOM    133  C   ASP C 885      10.490  79.597 -20.951  1.00 36.34           C
ATOM    134  O   ASP C 885      10.673  79.691 -19.738  1.00 33.93           O
ATOM    135  CB  ASP C 885      12.147  80.568 -22.601  1.00 33.78           C
ATOM    136  CG  ASP C 885      13.494  80.394 -23.282  1.00 37.00           C
ATOM    137  OD1 ASP C 885      14.206  79.400 -22.968  1.00 34.37           O
ATOM    138  OD2 ASP C 885      13.842  81.242 -24.109  1.00 40.76           O
ATOM    139  N   GLY C 886       9.273  79.672 -21.506  1.00 34.61           N
ATOM    140  CA  GLY C 886       8.146  79.952 -20.631  1.00 35.43           C
ATOM    141  C   GLY C 886       7.702  78.726 -19.808  1.00 34.85           C
ATOM    142  O   GLY C 886       7.240  78.908 -18.694  1.00 33.13           O
ATOM    143  N   TRP C 887       7.948  77.485 -20.301  1.00 30.56           N
ATOM    144  CA  TRP C 887       7.695  76.248 -19.541  1.00 29.60           C
ATOM    145  C   TRP C 887       8.630  76.276 -18.310  1.00 32.73           C
ATOM    146  O   TRP C 887       8.184  76.049 -17.182  1.00 31.29           O
ATOM    147  CB  TRP C 887       8.011  75.008 -20.402  1.00 28.18           C
ATOM    148  CG  TRP C 887       7.978  73.700 -19.657  1.00 29.48           C
ATOM    149  CD1 TRP C 887       8.974  73.171 -18.884  1.00 32.14           C
ATOM    150  CD2 TRP C 887       6.930  72.719 -19.690  1.00 29.26           C
ATOM    151  NE1 TRP C 887       8.597  71.930 -18.411  1.00 31.17           N
ATOM    152  CE2 TRP C 887       7.342  71.636 -18.874  1.00 32.64           C
ATOM    153  CE3 TRP C 887       5.663  72.659 -20.306  1.00 30.84           C
ATOM    154  CZ2 TRP C 887       6.542  70.501 -18.670  1.00 32.35           C
ATOM    155  CZ3 TRP C 887       4.868  71.533 -20.100  1.00 32.09           C
ATOM    156  CH2 TRP C 887       5.309  70.473 -19.289  1.00 32.77           C
ATOM    157  N   ASN C 888       9.928  76.573 -18.548  1.00 30.25           N
ATOM    158  CA  ASN C 888      10.937  76.639 -17.494  1.00 31.37           C
ATOM    159  C   ASN C 888      10.651  77.751 -16.498  1.00 36.11           C
ATOM    160  O   ASN C 888      10.789  77.532 -15.300  1.00 35.41           O
ATOM    161  CB  ASN C 888      12.347  76.743 -18.081  1.00 33.64           C
ATOM    162  CG  ASN C 888      12.832  75.452 -18.715  1.00 42.53           C
ATOM    163  OD1 ASN C 888      12.287  74.363 -18.498  1.00 41.01           O
ATOM    164  ND2 ASN C 888      13.888  75.536 -19.490  1.00 30.86           N
ATOM    165  N   ASN C 889      10.196  78.921 -16.977  1.00 34.64           N
ATOM    166  CA  ASN C 889       9.846  80.027 -16.080  1.00 34.79           C
ATOM    167  C   ASN C 889       8.652  79.663 -15.186  1.00 38.62           C
ATOM    168  O   ASN C 889       8.656  79.958 -13.990  1.00 38.68           O
ATOM    169  CB  ASN C 889       9.519  81.279 -16.864  1.00 35.65           C
ATOM    170  CG  ASN C 889       9.888  82.547 -16.133  1.00 66.18           C
ATOM    171  OD1 ASN C 889      11.059  82.789 -15.804  1.00 67.53           O
ATOM    172  ND2 ASN C 889       8.901  83.398 -15.885  1.00 54.18           N
ATOM    173  N   ALA C 890       7.651  78.993 -15.770  1.00 34.76           N
ATOM    174  CA  ALA C 890       6.437  78.601 -15.070  1.00 34.59           C
ATOM    175  C   ALA C 890       6.613  77.423 -14.123  1.00 36.01           C
ATOM    176  O   ALA C 890       5.953  77.384 -13.086  1.00 34.72           O
ATOM    177  CB  ALA C 890       5.353  78.285 -16.083  1.00 35.87           C
ATOM    178  N   PHE C 891       7.481  76.451 -14.473  1.00 33.08           N
ATOM    179  CA  PHE C 891       7.567  75.204 -13.706  1.00 32.27           C
ATOM    180  C   PHE C 891       8.915  74.884 -13.011  1.00 38.01           C
ATOM    181  O   PHE C 891       8.956  73.924 -12.239  1.00 37.81           O
ATOM    182  CB  PHE C 891       7.142  74.037 -14.616  1.00 32.66           C
ATOM    183  CG  PHE C 891       5.789  74.244 -15.262  1.00 32.91           C
ATOM    184  CD1 PHE C 891       4.676  74.581 -14.497  1.00 34.04           C
ATOM    185  CD2 PHE C 891       5.636  74.152 -16.640  1.00 33.49           C
ATOM    186  CE1 PHE C 891       3.436  74.806 -15.098  1.00 34.67           C
ATOM    187  CE2 PHE C 891       4.388  74.361 -17.237  1.00 34.65           C
ATOM    188  CZ  PHE C 891       3.304  74.694 -16.461  1.00 32.78           C
ATOM    189  N   SER C 892       9.984  75.672 -13.223  1.00 36.95           N
ATOM    190  CA  SER C 892      11.260  75.455 -12.509  1.00 37.25           C
ATOM    191  C   SER C 892      11.036  75.619 -10.987  1.00 40.23           C
ATOM    192  O   SER C 892      10.313  76.516 -10.558  1.00 38.95           O
ATOM    193  CB  SER C 892      12.341  76.420 -13.009  1.00 41.61           C
ATOM    194  OG  SER C 892      13.510  76.465 -12.201  1.00 53.36           O
ATOM    195  N   GLY C 893      11.615  74.719 -10.204  1.00 37.13           N
ATOM    196  CA  GLY C 893      11.510  74.723  -8.744  1.00 36.66           C
ATOM    197  C   GLY C 893      10.101  74.613  -8.193  1.00 40.12           C
ATOM    198  O   GLY C 893       9.770  75.278  -7.209  1.00 39.22           O
ATOM    199  N   ARG C 894       9.256  73.782  -8.838  1.00 34.84           N
ATOM    200  CA  ARG C 894       7.871  73.549  -8.431  1.00 33.48           C
ATOM    201  C   ARG C 894       7.536  72.062  -8.481  1.00 34.54           C
ATOM    202  O   ARG C 894       7.997  71.369  -9.393  1.00 32.56           O
ATOM    203  CB  ARG C 894       6.892  74.344  -9.322  1.00 33.97           C
ATOM    204  CG  ARG C 894       6.839  75.837  -8.975  1.00 41.97           C
ATOM    205  CD  ARG C 894       5.825  76.586  -9.810  1.00 56.54           C
ATOM    206  NE  ARG C 894       5.843  78.029  -9.543  1.00 67.95           N
ATOM    207  CZ  ARG C 894       4.847  78.708  -8.978  1.00 85.56           C
ATOM    208  NH1 ARG C 894       3.733  78.086  -8.608  1.00 74.30           N
ATOM    209  NH2 ARG C 894       4.953  80.017  -8.786  1.00 73.92           N
ATOM    210  N   TYR C 895       6.717  71.580  -7.525  1.00 30.71           N
ATOM    211  CA  TYR C 895       6.247  70.192  -7.540  1.00 30.54           C
ATOM    212  C   TYR C 895       5.266  70.030  -8.731  1.00 33.30           C
ATOM    213  O   TYR C 895       4.481  70.948  -8.966  1.00 32.61           O
ATOM    214  CB  TYR C 895       5.556  69.805  -6.209  1.00 30.87           C
ATOM    215  CG  TYR C 895       5.308  68.315  -6.126  1.00 31.33           C
ATOM    216  CD1 TYR C 895       6.300  67.449  -5.670  1.00 32.46           C
ATOM    217  CD2 TYR C 895       4.121  67.757  -6.606  1.00 31.81           C
ATOM    218  CE1 TYR C 895       6.112  66.071  -5.675  1.00 31.89           C
ATOM    219  CE2 TYR C 895       3.940  66.378  -6.656  1.00 31.85           C
ATOM    220  CZ  TYR C 895       4.933  65.541  -6.181  1.00 33.94           C
ATOM    221  OH  TYR C 895       4.735  64.190  -6.209  1.00 31.02           O
ATOM    222  N   PRO C 896       5.311  68.938  -9.532  1.00 30.34           N
ATOM    223  CA  PRO C 896       6.102  67.689  -9.394  1.00 29.97           C
ATOM    224  C   PRO C 896       7.511  67.682  -9.980  1.00 34.03           C
ATOM    225  O   PRO C 896       8.243  66.719  -9.755  1.00 33.37           O
ATOM    226  CB  PRO C 896       5.210  66.660 -10.098  1.00 31.40           C
ATOM    227  CG  PRO C 896       4.587  67.454 -11.213  1.00 35.41           C
ATOM    228  CD  PRO C 896       4.348  68.833 -10.649  1.00 31.45           C
ATOM    229  N   PHE C 897       7.884  68.719 -10.744  1.00 31.03           N
ATOM    230  CA  PHE C 897       9.188  68.822 -11.410  1.00 30.39           C
ATOM    231  C   PHE C 897      10.341  68.695 -10.415  1.00 36.31           C
ATOM    232  O   PHE C 897      11.268  67.917 -10.654  1.00 36.68           O
ATOM    233  CB  PHE C 897       9.248  70.097 -12.267  1.00 31.45           C
ATOM    234  CG  PHE C 897       8.075  70.159 -13.231  1.00 31.89           C
ATOM    235  CD1 PHE C 897       8.108  69.470 -14.439  1.00 33.95           C
ATOM    236  CD2 PHE C 897       6.919  70.865 -12.905  1.00 32.10           C
ATOM    237  CE1 PHE C 897       7.008  69.482 -15.301  1.00 34.51           C
ATOM    238  CE2 PHE C 897       5.817  70.878 -13.774  1.00 34.19           C
ATOM    239  CZ  PHE C 897       5.872  70.196 -14.968  1.00 32.79           C
ATOM    240  N   LYS C 898      10.203  69.348  -9.250  1.00 33.16           N
ATOM    241  CA  LYS C 898      11.172  69.272  -8.148  1.00 34.15           C
ATOM    242  C   LYS C 898      10.400  68.946  -6.876  1.00 38.27           C
ATOM    243  O   LYS C 898       9.254  69.370  -6.722  1.00 37.20           O
ATOM    244  CB  LYS C 898      11.979  70.586  -7.991  1.00 37.01           C
ATOM    245  CG  LYS C 898      12.948  70.878  -9.141  1.00 47.24           C
ATOM    246  CD  LYS C 898      13.973  69.747  -9.318  1.00 58.28           C
ATOM    247  CE  LYS C 898      14.831  69.902 -10.534  1.00 75.28           C
ATOM    248  NZ  LYS C 898      15.755  68.750 -10.636  1.00 87.06           N
ATOM    249  N   ASN C 899      11.013  68.175  -5.975  1.00 35.52           N
ATOM    250  CA  ASN C 899      10.352  67.789  -4.740  1.00 35.66           C
ATOM    251  C   ASN C 899      10.434  68.915  -3.701  1.00 39.68           C
ATOM    252  O   ASN C 899      11.236  68.869  -2.760  1.00 39.22           O
ATOM    253  CB  ASN C 899      10.849  66.430  -4.224  1.00 36.09           C
ATOM    254  CG  ASN C 899       9.844  65.723  -3.341  1.00 54.73           C
ATOM    255  OD1 ASN C 899       8.889  66.318  -2.817  1.00 45.82           O
ATOM    256  ND2 ASN C 899      10.039  64.433  -3.152  1.00 47.37           N
ATOM    257  N   VAL C 900       9.593  69.939  -3.904  1.00 35.67           N
ATOM    258  CA  VAL C 900       9.540  71.147  -3.073  1.00 36.13           C
ATOM    259  C   VAL C 900       8.091  71.471  -2.674  1.00 39.34           C
ATOM    260  O   VAL C 900       7.162  70.961  -3.295  1.00 37.64           O
ATOM    261  CB  VAL C 900      10.234  72.360  -3.773  1.00 39.79           C
ATOM    262  CG1 VAL C 900      11.731  72.113  -3.978  1.00 39.74           C
ATOM    263  CG2 VAL C 900       9.549  72.702  -5.100  1.00 39.03           C
ATOM    264  N   SER C 901       7.913  72.341  -1.656  1.00 36.41           N
ATOM    265  CA  SER C 901       6.607  72.756  -1.130  1.00 36.46           C
ATOM    266  C   SER C 901       5.755  73.580  -2.115  1.00 38.49           C
ATOM    267  O   SER C 901       4.524  73.544  -2.031  1.00 36.93           O
ATOM    268  CB  SER C 901       6.778  73.523   0.178  1.00 40.27           C
ATOM    269  OG  SER C 901       7.431  74.759  -0.062  1.00 47.01           O
ATOM    270  N   SER C 902       6.382  74.340  -3.017  1.00 36.31           N
ATOM    271  CA  SER C 902       5.614  75.146  -3.970  1.00 36.55           C
ATOM    272  C   SER C 902       5.056  74.283  -5.112  1.00 38.73           C
ATOM    273  O   SER C 902       5.784  73.465  -5.674  1.00 37.92           O
ATOM    274  CB  SER C 902       6.432  76.326  -4.499  1.00 41.84           C
ATOM    275  OG  SER C 902       7.404  75.908  -5.444  1.00 55.77           O
ATOM    276  N   ASP C 903       3.765  74.472  -5.431  1.00 34.22           N
ATOM    277  CA  ASP C 903       3.046  73.695  -6.445  1.00 33.86           C
ATOM    278  C   ASP C 903       2.990  74.342  -7.815  1.00 37.83           C
ATOM    279  O   ASP C 903       2.737  75.546  -7.920  1.00 36.61           O
ATOM    280  CB  ASP C 903       1.602  73.443  -5.974  1.00 35.10           C
ATOM    281  CG  ASP C 903       1.487  72.487  -4.806  1.00 41.73           C
ATOM    282  OD1 ASP C 903       2.332  71.573  -4.699  1.00 41.38           O
ATOM    283  OD2 ASP C 903       0.512  72.605  -4.047  1.00 49.69           O
ATOM    284  N   ALA C 904       3.133  73.522  -8.877  1.00 33.03           N
ATOM    285  CA  ALA C 904       2.957  74.003 -10.250  1.00 32.46           C
ATOM    286  C   ALA C 904       1.470  74.287 -10.427  1.00 33.98           C
ATOM    287  O   ALA C 904       0.633  73.633  -9.796  1.00 33.15           O
ATOM    288  CB  ALA C 904       3.401  72.950 -11.250  1.00 32.99           C
ATOM    289  N   SER C 905       1.144  75.295 -11.235  1.00 29.72           N
ATOM    290  CA  SER C 905      -0.252  75.644 -11.484  1.00 29.70           C
ATOM    291  C   SER C 905      -0.827  74.633 -12.504  1.00 32.65           C
ATOM    292  O   SER C 905      -0.283  74.498 -13.605  1.00 30.93           O
ATOM    293  CB  SER C 905      -0.342  77.077 -12.013  1.00 31.18           C
ATOM    294  OG  SER C 905      -1.615  77.363 -12.565  1.00 35.98           O
ATOM    295  N   LEU C 906      -1.885  73.898 -12.119  1.00 31.24           N
ATOM    296  CA  LEU C 906      -2.552  72.934 -13.008  1.00 30.94           C
ATOM    297  C   LEU C 906      -3.174  73.643 -14.237  1.00 35.65           C
ATOM    298  O   LEU C 906      -2.904  73.187 -15.350  1.00 33.62           O
ATOM    299  CB  LEU C 906      -3.592  72.086 -12.243  1.00 30.62           C
ATOM    300  CG  LEU C 906      -3.027  71.003 -11.339  1.00 34.76           C
ATOM    301  CD1 LEU C 906      -4.072  70.547 -10.311  1.00 34.92           C
ATOM    302  CD2 LEU C 906      -2.539  69.808 -12.154  1.00 34.44           C
ATOM    303  N   PRO C 907      -3.918  74.782 -14.105  1.00 33.32           N
ATOM    304  CA  PRO C 907      -4.435  75.452 -15.323  1.00 33.18           C
ATOM    305  C   PRO C 907      -3.315  75.897 -16.282  1.00 33.94           C
ATOM    306  O   PRO C 907      -3.490  75.816 -17.486  1.00 32.28           O
ATOM    307  CB  PRO C 907      -5.206  76.673 -14.793  1.00 35.69           C
ATOM    308  CG  PRO C 907      -5.370  76.471 -13.355  1.00 40.94           C
ATOM    309  CD  PRO C 907      -4.345  75.486 -12.876  1.00 36.41           C
ATOM    310  N   LEU C 908      -2.160  76.338 -15.745  1.00 30.90           N
ATOM    311  CA  LEU C 908      -1.022  76.755 -16.564  1.00 31.26           C
ATOM    312  C   LEU C 908      -0.388  75.551 -17.264  1.00 31.92           C
ATOM    313  O   LEU C 908      -0.071  75.645 -18.438  1.00 29.79           O
ATOM    314  CB  LEU C 908       0.014  77.534 -15.741  1.00 31.63           C
ATOM    315  CG  LEU C 908       1.116  78.287 -16.511  1.00 37.06           C
ATOM    316  CD1 LEU C 908       0.521  79.193 -17.643  1.00 37.54           C
ATOM    317  CD2 LEU C 908       1.921  79.148 -15.557  1.00 39.12           C
ATOM    318  N   LEU C 909      -0.265  74.409 -16.555  1.00 28.95           N
ATOM    319  CA  LEU C 909       0.245  73.164 -17.128  1.00 28.65           C
ATOM    320  C   LEU C 909      -0.677  72.700 -18.270  1.00 30.93           C
ATOM    321  O   LEU C 909      -0.173  72.288 -19.309  1.00 29.25           O
ATOM    322  CB  LEU C 909       0.422  72.088 -16.033  1.00 28.19           C
ATOM    323  CG  LEU C 909       0.934  70.710 -16.477  1.00 31.90           C
ATOM    324  CD1 LEU C 909       2.358  70.807 -17.100  1.00 31.40           C
ATOM    325  CD2 LEU C 909       0.931  69.743 -15.297  1.00 32.80           C
ATOM    326  N   ALA C 910      -2.021  72.845 -18.098  1.00 29.26           N
ATOM    327  CA  ALA C 910      -3.015  72.507 -19.131  1.00 28.59           C
ATOM    328  C   ALA C 910      -2.783  73.379 -20.381  1.00 31.78           C
ATOM    329  O   ALA C 910      -2.759  72.849 -21.487  1.00 31.08           O
ATOM    330  CB  ALA C 910      -4.446  72.700 -18.601  1.00 28.83           C
ATOM    331  N   LYS C 911      -2.524  74.684 -20.199  1.00 29.17           N
ATOM    332  CA  LYS C 911      -2.249  75.618 -21.305  1.00 29.41           C
ATOM    333  C   LYS C 911      -1.044  75.200 -22.158  1.00 30.86           C
ATOM    334  O   LYS C 911      -1.014  75.491 -23.347  1.00 31.01           O
ATOM    335  CB  LYS C 911      -2.097  77.057 -20.789  1.00 32.95           C
ATOM    336  CG  LYS C 911      -3.452  77.737 -20.567  1.00 45.72           C
ATOM    337  CD  LYS C 911      -3.382  78.762 -19.452  1.00 63.14           C
ATOM    338  CE  LYS C 911      -3.796  80.140 -19.893  1.00 84.87           C
ATOM    339  NZ  LYS C 911      -2.615  80.994 -20.201  1.00100.31           N
ATOM    340  N   TYR C 912      -0.085  74.486 -21.559  1.00 28.04           N
ATOM    341  CA  TYR C 912       1.088  73.964 -22.267  1.00 28.49           C
ATOM    342  C   TYR C 912       0.879  72.612 -22.926  1.00 30.65           C
ATOM    343  O   TYR C 912       1.201  72.465 -24.099  1.00 30.05           O
ATOM    344  CB  TYR C 912       2.314  73.890 -21.337  1.00 29.70           C
ATOM    345  CG  TYR C 912       3.036  75.211 -21.256  1.00 33.01           C
ATOM    346  CD1 TYR C 912       3.989  75.568 -22.215  1.00 34.88           C
ATOM    347  CD2 TYR C 912       2.706  76.147 -20.281  1.00 34.17           C
ATOM    348  CE1 TYR C 912       4.608  76.817 -22.188  1.00 35.55           C
ATOM    349  CE2 TYR C 912       3.310  77.400 -20.251  1.00 35.46           C
ATOM    350  CZ  TYR C 912       4.260  77.729 -21.207  1.00 40.41           C
ATOM    351  OH  TYR C 912       4.841  78.958 -21.189  1.00 39.61           O
ATOM    352  N   LEU C 913       0.372  71.630 -22.179  1.00 27.72           N
ATOM    353  CA  LEU C 913       0.275  70.251 -22.682  1.00 27.41           C
ATOM    354  C   LEU C 913      -1.091  69.817 -23.212  1.00 29.60           C
ATOM    355  O   LEU C 913      -1.189  68.667 -23.645  1.00 27.82           O
ATOM    356  CB  LEU C 913       0.793  69.221 -21.649  1.00 26.69           C
ATOM    357  CG  LEU C 913       0.206  69.159 -20.215  1.00 28.22           C
ATOM    358  CD1 LEU C 913      -1.311  68.926 -20.209  1.00 26.56           C
ATOM    359  CD2 LEU C 913       0.887  68.069 -19.414  1.00 30.19           C
ATOM    360  N   ASN C 914      -2.118  70.708 -23.252  1.00 27.41           N
ATOM    361  CA  ASN C 914      -3.434  70.311 -23.788  1.00 27.04           C
ATOM    362  C   ASN C 914      -3.289  69.666 -25.161  1.00 29.57           C
ATOM    363  O   ASN C 914      -2.578  70.192 -26.019  1.00 28.90           O
ATOM    364  CB  ASN C 914      -4.450  71.470 -23.819  1.00 26.33           C
ATOM    365  CG  ASN C 914      -5.278  71.585 -22.563  1.00 34.57           C
ATOM    366  OD1 ASN C 914      -5.515  70.607 -21.842  1.00 33.42           O
ATOM    367  ND2 ASN C 914      -5.701  72.795 -22.247  1.00 30.55           N
ATOM    368  N   THR C 915      -3.917  68.491 -25.327  1.00 27.77           N
ATOM    369  CA  THR C 915      -3.865  67.629 -26.518  1.00 28.03           C
ATOM    370  C   THR C 915      -3.928  68.410 -27.841  1.00 31.46           C
ATOM    371  O   THR C 915      -3.067  68.211 -28.696  1.00 30.74           O
ATOM    372  CB  THR C 915      -4.955  66.534 -26.429  1.00 32.98           C
ATOM    373  OG1 THR C 915      -4.661  65.719 -25.296  1.00 34.52           O
ATOM    374  CG2 THR C 915      -5.025  65.651 -27.681  1.00 33.28           C
ATOM    375  N   ASP C 916      -4.921  69.296 -27.985  1.00 28.79           N
ATOM    376  CA  ASP C 916      -5.131  70.062 -29.209  1.00 29.69           C
ATOM    377  C   ASP C 916      -4.875  71.552 -29.109  1.00 33.30           C
ATOM    378  O   ASP C 916      -4.427  72.140 -30.097  1.00 34.05           O
ATOM    379  CB  ASP C 916      -6.562  69.846 -29.731  1.00 32.52           C
ATOM    380  CG  ASP C 916      -6.867  68.474 -30.310  1.00 46.96           C
ATOM    381  OD1 ASP C 916      -5.959  67.607 -30.315  1.00 47.11           O
ATOM    382  OD2 ASP C 916      -7.992  68.280 -30.792  1.00 52.53           O
ATOM    383  N   THR C 917      -5.224  72.180 -27.973  1.00 29.37           N
ATOM    384  CA  THR C 917      -5.105  73.637 -27.808  1.00 29.20           C
ATOM    385  C   THR C 917      -3.843  74.081 -27.079  1.00 32.52           C
ATOM    386  O   THR C 917      -3.591  75.273 -26.984  1.00 32.22           O
ATOM    387  CB  THR C 917      -6.347  74.220 -27.097  1.00 33.85           C
ATOM    388  OG1 THR C 917      -6.329  73.823 -25.727  1.00 33.30           O
ATOM    389  CG2 THR C 917      -7.656  73.806 -27.751  1.00 34.08           C
ATOM    390  N   GLY C 918      -3.087  73.134 -26.539  1.00 28.24           N
ATOM    391  CA  GLY C 918      -1.886  73.424 -25.767  1.00 28.28           C
ATOM    392  C   GLY C 918      -0.845  74.170 -26.573  1.00 32.03           C
ATOM    393  O   GLY C 918      -0.779  74.029 -27.799  1.00 30.39           O
ATOM    394  N   ARG C 919      -0.023  74.965 -25.890  1.00 28.86           N
ATOM    395  CA  ARG C 919       1.034  75.728 -26.558  1.00 28.10           C
ATOM    396  C   ARG C 919       1.999  74.787 -27.311  1.00 31.67           C
ATOM    397  O   ARG C 919       2.464  75.125 -28.399  1.00 30.49           O
ATOM    398  CB  ARG C 919       1.768  76.636 -25.541  1.00 28.54           C
ATOM    399  CG  ARG C 919       2.754  77.635 -26.162  1.00 41.52           C
ATOM    400  CD  ARG C 919       2.046  78.641 -27.055  1.00 51.39           C
ATOM    401  NE  ARG C 919       2.978  79.354 -27.921  1.00 55.56           N
ATOM    402  CZ  ARG C 919       3.365  78.939 -29.125  1.00 66.56           C
ATOM    403  NH1 ARG C 919       2.916  77.788 -29.618  1.00 41.01           N
ATOM    404  NH2 ARG C 919       4.214  79.661 -29.837  1.00 59.28           N
ATOM    405  N   ILE C 920       2.253  73.587 -26.749  1.00 30.32           N
ATOM    406  CA  ILE C 920       3.146  72.594 -27.356  1.00 30.39           C
ATOM    407  C   ILE C 920       2.532  72.055 -28.649  1.00 33.07           C
ATOM    408  O   ILE C 920       3.175  72.142 -29.693  1.00 32.57           O
ATOM    409  CB  ILE C 920       3.560  71.489 -26.347  1.00 32.97           C
ATOM    410  CG1 ILE C 920       4.411  72.106 -25.188  1.00 32.96           C
ATOM    411  CG2 ILE C 920       4.323  70.349 -27.062  1.00 34.58           C
ATOM    412  CD1 ILE C 920       4.513  71.207 -23.933  1.00 36.55           C
ATOM    413  N   ALA C 921       1.285  71.532 -28.582  1.00 29.36           N
ATOM    414  CA  ALA C 921       0.547  71.018 -29.749  1.00 29.05           C
ATOM    415  C   ALA C 921       0.483  72.065 -30.878  1.00 31.93           C
ATOM    416  O   ALA C 921       0.694  71.723 -32.039  1.00 30.43           O
ATOM    417  CB  ALA C 921      -0.860  70.596 -29.338  1.00 29.42           C
ATOM    418  N   ARG C 922       0.234  73.333 -30.536  1.00 30.20           N
ATOM    419  CA  ARG C 922       0.186  74.421 -31.528  1.00 31.15           C
ATOM    420  C   ARG C 922       1.562  74.664 -32.186  1.00 33.78           C
ATOM    421  O   ARG C 922       1.629  74.812 -33.407  1.00 32.50           O
ATOM    422  CB  ARG C 922      -0.416  75.698 -30.930  1.00 32.81           C
ATOM    423  CG  ARG C 922      -1.921  75.567 -30.709  1.00 41.94           C
ATOM    424  CD  ARG C 922      -2.560  76.845 -30.197  1.00 53.81           C
ATOM    425  NE  ARG C 922      -2.397  77.022 -28.751  1.00 67.95           N
ATOM    426  CZ  ARG C 922      -1.640  77.952 -28.178  1.00 82.29           C
ATOM    427  NH1 ARG C 922      -0.948  78.807 -28.922  1.00 71.35           N
ATOM    428  NH2 ARG C 922      -1.573  78.039 -26.857  1.00 64.32           N
ATOM    429  N   PHE C 923       2.649  74.581 -31.406  1.00 30.78           N
ATOM    430  CA  PHE C 923       3.999  74.707 -31.956  1.00 31.51           C
ATOM    431  C   PHE C 923       4.277  73.546 -32.936  1.00 33.86           C
ATOM    432  O   PHE C 923       4.786  73.781 -34.037  1.00 32.60           O
ATOM    433  CB  PHE C 923       5.087  74.778 -30.862  1.00 33.27           C
ATOM    434  CG  PHE C 923       6.487  74.850 -31.436  1.00 35.38           C
ATOM    435  CD1 PHE C 923       7.092  76.077 -31.686  1.00 39.14           C
ATOM    436  CD2 PHE C 923       7.182  73.692 -31.773  1.00 38.67           C
ATOM    437  CE1 PHE C 923       8.358  76.143 -32.278  1.00 40.53           C
ATOM    438  CE2 PHE C 923       8.445  73.762 -32.375  1.00 41.44           C
ATOM    439  CZ  PHE C 923       9.019  74.986 -32.628  1.00 39.19           C
ATOM    440  N   LEU C 924       3.964  72.312 -32.517  1.00 30.05           N
ATOM    441  CA  LEU C 924       4.169  71.111 -33.338  1.00 30.36           C
ATOM    442  C   LEU C 924       3.397  71.189 -34.666  1.00 34.78           C
ATOM    443  O   LEU C 924       3.965  70.882 -35.713  1.00 33.38           O
ATOM    444  CB  LEU C 924       3.809  69.815 -32.571  1.00 29.45           C
ATOM    445  CG  LEU C 924       4.496  69.595 -31.207  1.00 33.32           C
ATOM    446  CD1 LEU C 924       3.933  68.371 -30.494  1.00 33.72           C
ATOM    447  CD2 LEU C 924       5.999  69.520 -31.330  1.00 33.49           C
ATOM    448  N   GLN C 925       2.117  71.611 -34.612  1.00 32.71           N
ATOM    449  CA  GLN C 925       1.253  71.743 -35.794  1.00 33.29           C
ATOM    450  C   GLN C 925       1.726  72.851 -36.756  1.00 37.71           C
ATOM    451  O   GLN C 925       1.702  72.653 -37.964  1.00 36.93           O
ATOM    452  CB  GLN C 925      -0.210  71.978 -35.381  1.00 34.54           C
ATOM    453  N   ASN C 926       2.150  74.003 -36.219  1.00 35.43           N
ATOM    454  CA  ASN C 926       2.585  75.156 -37.009  1.00 35.42           C
ATOM    455  C   ASN C 926       3.955  75.007 -37.646  1.00 39.02           C
ATOM    456  O   ASN C 926       4.203  75.612 -38.691  1.00 39.29           O
ATOM    457  CB  ASN C 926       2.580  76.425 -36.147  1.00 34.40           C
ATOM    458  CG  ASN C 926       1.214  76.925 -35.732  1.00 53.70           C
ATOM    459  OD1 ASN C 926       0.184  76.620 -36.336  1.00 51.81           O
ATOM    460  ND2 ASN C 926       1.181  77.719 -34.681  1.00 44.33           N
ATOM    461  N   ASN C 927       4.854  74.240 -37.016  1.00 34.78           N
ATOM    462  CA  ASN C 927       6.254  74.154 -37.437  1.00 34.13           C
ATOM    463  C   ASN C 927       6.738  72.793 -37.875  1.00 37.52           C
ATOM    464  O   ASN C 927       7.755  72.707 -38.575  1.00 37.10           O
ATOM    465  CB  ASN C 927       7.155  74.666 -36.289  1.00 33.92           C
ATOM    466  CG  ASN C 927       6.821  76.064 -35.846  1.00 46.49           C
ATOM    467  OD1 ASN C 927       7.218  77.033 -36.476  1.00 40.21           O
ATOM    468  ND2 ASN C 927       6.026  76.204 -34.797  1.00 32.78           N
ATOM    469  N   LEU C 928       6.091  71.722 -37.401  1.00 34.00           N
ATOM    470  CA  LEU C 928       6.586  70.378 -37.694  1.00 34.12           C
ATOM    471  C   LEU C 928       5.581  69.453 -38.385  1.00 36.53           C
ATOM    472  O   LEU C 928       5.817  68.239 -38.409  1.00 36.26           O
ATOM    473  CB  LEU C 928       7.109  69.740 -36.376  1.00 34.25           C
ATOM    474  CG  LEU C 928       8.296  70.430 -35.688  1.00 37.76           C
ATOM    475  CD1 LEU C 928       8.415  69.976 -34.238  1.00 36.73           C
ATOM    476  CD2 LEU C 928       9.601  70.172 -36.445  1.00 39.12           C
ATOM    477  N   SER C 929       4.500  70.010 -38.983  1.00 34.43           N
ATOM    478  CA  SER C 929       3.424  69.234 -39.639  1.00 35.01           C
ATOM    479  C   SER C 929       3.891  68.319 -40.795  1.00 39.35           C
ATOM    480  O   SER C 929       3.202  67.365 -41.123  1.00 38.93           O
ATOM    481  CB  SER C 929       2.291  70.147 -40.110  1.00 37.53           C
ATOM    482  OG  SER C 929       2.777  71.183 -40.949  1.00 42.71           O
ATOM    483  N   GLY C 930       5.057  68.604 -41.352  1.00 36.76           N
ATOM    484  CA  GLY C 930       5.627  67.835 -42.449  1.00 37.57           C
ATOM    485  C   GLY C 930       6.557  66.719 -42.024  1.00 41.18           C
ATOM    486  O   GLY C 930       6.930  65.900 -42.861  1.00 40.78           O
ATOM    487  N   VAL C 931       6.958  66.675 -40.736  1.00 37.02           N
ATOM    488  CA  VAL C 931       7.920  65.671 -40.229  1.00 35.68           C
ATOM    489  C   VAL C 931       7.480  64.989 -38.907  1.00 37.65           C
ATOM    490  O   VAL C 931       8.220  64.155 -38.365  1.00 37.50           O
ATOM    491  CB  VAL C 931       9.354  66.260 -40.095  1.00 39.26           C
ATOM    492  CG1 VAL C 931       9.964  66.615 -41.460  1.00 39.17           C
ATOM    493  CG2 VAL C 931       9.383  67.459 -39.150  1.00 38.70           C
ATOM    494  N   LEU C 932       6.317  65.381 -38.370  1.00 32.92           N
ATOM    495  CA  LEU C 932       5.794  64.859 -37.100  1.00 31.24           C
ATOM    496  C   LEU C 932       4.277  64.836 -37.177  1.00 35.32           C
ATOM    497  O   LEU C 932       3.650  65.869 -37.412  1.00 35.79           O
ATOM    498  CB  LEU C 932       6.283  65.740 -35.941  1.00 30.57           C
ATOM    499  CG  LEU C 932       5.988  65.260 -34.519  1.00 33.66           C
ATOM    500  CD1 LEU C 932       6.819  64.013 -34.155  1.00 32.66           C
ATOM    501  CD2 LEU C 932       6.247  66.380 -33.533  1.00 35.83           C
ATOM    502  N   HIS C 933       3.692  63.644 -37.025  1.00 31.01           N
ATOM    503  CA  HIS C 933       2.269  63.429 -37.218  1.00 29.89           C
ATOM    504  C   HIS C 933       1.588  62.750 -36.044  1.00 35.28           C
ATOM    505  O   HIS C 933       2.188  61.922 -35.347  1.00 33.83           O
ATOM    506  CB  HIS C 933       2.038  62.611 -38.505  1.00 30.50           C
ATOM    507  CG  HIS C 933       2.859  63.064 -39.668  1.00 33.25           C
ATOM    508  ND1 HIS C 933       2.608  64.263 -40.302  1.00 35.08           N
ATOM    509  CD2 HIS C 933       3.900  62.459 -40.280  1.00 34.60           C
ATOM    510  CE1 HIS C 933       3.513  64.360 -41.266  1.00 34.20           C
ATOM    511  NE2 HIS C 933       4.323  63.310 -41.280  1.00 34.17           N
ATOM    512  N   ARG C 934       0.311  63.081 -35.857  1.00 32.96           N
ATOM    513  CA  ARG C 934      -0.503  62.504 -34.796  1.00 33.35           C
ATOM    514  C   ARG C 934      -1.003  61.120 -35.162  1.00 34.56           C
ATOM    515  O   ARG C 934      -1.426  60.884 -36.297  1.00 33.07           O
ATOM    516  CB  ARG C 934      -1.730  63.385 -34.521  1.00 35.63           C
ATOM    517  CG  ARG C 934      -1.446  64.753 -33.917  1.00 44.34           C
ATOM    518  CD  ARG C 934      -2.777  65.454 -33.765  1.00 51.20           C
ATOM    519  NE  ARG C 934      -2.670  66.782 -33.173  1.00 57.14           N
ATOM    520  CZ  ARG C 934      -2.889  67.056 -31.891  1.00 65.94           C
ATOM    521  NH1 ARG C 934      -3.175  66.082 -31.036  1.00 49.41           N
ATOM    522  NH2 ARG C 934      -2.794  68.300 -31.449  1.00 52.69           N
ATOM    523  N   GLU C 935      -1.020  60.223 -34.169  1.00 30.93           N
ATOM    524  CA  GLU C 935      -1.592  58.883 -34.284  1.00 29.70           C
ATOM    525  C   GLU C 935      -2.188  58.584 -32.902  1.00 33.87           C
ATOM    526  O   GLU C 935      -1.459  58.185 -31.999  1.00 32.58           O
ATOM    527  CB  GLU C 935      -0.536  57.846 -34.694  1.00 29.93           C
ATOM    528  CG  GLU C 935      -1.164  56.534 -35.141  1.00 33.01           C
ATOM    529  CD  GLU C 935      -0.247  55.640 -35.950  1.00 42.77           C
ATOM    530  OE1 GLU C 935      -0.229  54.419 -35.679  1.00 41.16           O
ATOM    531  OE2 GLU C 935       0.474  56.159 -36.834  1.00 41.27           O
ATOM    532  N   GLY C 936      -3.488  58.832 -32.744  1.00 31.98           N
ATOM    533  CA  GLY C 936      -4.161  58.713 -31.451  1.00 32.66           C
ATOM    534  C   GLY C 936      -3.596  59.776 -30.519  1.00 38.11           C
ATOM    535  O   GLY C 936      -3.465  60.933 -30.922  1.00 37.92           O
ATOM    536  N   SER C 937      -3.149  59.376 -29.317  1.00 35.78           N
ATOM    537  CA  SER C 937      -2.519  60.274 -28.331  1.00 35.35           C
ATOM    538  C   SER C 937      -0.971  60.376 -28.570  1.00 39.64           C
ATOM    539  O   SER C 937      -0.267  60.918 -27.724  1.00 40.71           O
ATOM    540  CB  SER C 937      -2.788  59.758 -26.921  1.00 35.31           C
ATOM    541  OG  SER C 937      -2.288  58.437 -26.809  1.00 43.84           O
ATOM    542  N   ARG C 938      -0.455  59.785 -29.681  1.00 34.90           N
ATOM    543  CA  ARG C 938       0.981  59.767 -30.012  1.00 34.67           C
ATOM    544  C   ARG C 938       1.390  60.752 -31.089  1.00 37.14           C
ATOM    545  O   ARG C 938       0.583  61.100 -31.953  1.00 36.00           O
ATOM    546  CB  ARG C 938       1.441  58.376 -30.470  1.00 37.15           C
ATOM    547  CG  ARG C 938       1.236  57.295 -29.446  1.00 47.24           C
ATOM    548  CD  ARG C 938       1.905  56.021 -29.888  1.00 54.44           C
ATOM    549  NE  ARG C 938       2.239  55.224 -28.717  1.00 66.77           N
ATOM    550  CZ  ARG C 938       3.028  54.158 -28.725  1.00 83.03           C
ATOM    551  NH1 ARG C 938       3.568  53.730 -29.861  1.00 67.00           N
ATOM    552  NH2 ARG C 938       3.276  53.506 -27.601  1.00 75.08           N
ATOM    553  N   TRP C 939       2.666  61.163 -31.048  1.00 33.36           N
ATOM    554  CA  TRP C 939       3.317  62.012 -32.046  1.00 33.46           C
ATOM    555  C   TRP C 939       4.408  61.120 -32.619  1.00 36.42           C
ATOM    556  O   TRP C 939       5.300  60.662 -31.884  1.00 34.93           O
ATOM    557  CB  TRP C 939       3.895  63.287 -31.427  1.00 32.74           C
ATOM    558  CG  TRP C 939       2.841  64.241 -30.951  1.00 34.25           C
ATOM    559  CD1 TRP C 939       2.248  64.261 -29.721  1.00 37.33           C
ATOM    560  CD2 TRP C 939       2.206  65.267 -31.724  1.00 34.22           C
ATOM    561  NE1 TRP C 939       1.298  65.258 -29.670  1.00 37.20           N
ATOM    562  CE2 TRP C 939       1.256  65.896 -30.886  1.00 38.46           C
ATOM    563  CE3 TRP C 939       2.372  65.743 -33.039  1.00 35.67           C
ATOM    564  CZ2 TRP C 939       0.493  66.995 -31.311  1.00 38.21           C
ATOM    565  CZ3 TRP C 939       1.606  66.823 -33.462  1.00 37.19           C
ATOM    566  CH2 TRP C 939       0.686  67.440 -32.604  1.00 37.89           C
ATOM    567  N   VAL C 940       4.288  60.816 -33.917  1.00 31.43           N
ATOM    568  CA  VAL C 940       5.145  59.872 -34.618  1.00 31.68           C
ATOM    569  C   VAL C 940       6.025  60.606 -35.640  1.00 34.97           C
ATOM    570  O   VAL C 940       5.508  61.264 -36.544  1.00 34.83           O
ATOM    571  CB  VAL C 940       4.319  58.694 -35.233  1.00 36.48           C
ATOM    572  CG1 VAL C 940       5.232  57.614 -35.818  1.00 35.97           C
ATOM    573  CG2 VAL C 940       3.368  58.080 -34.190  1.00 36.39           C
ATOM    574  N   PRO C 941       7.355  60.511 -35.458  1.00 32.71           N
ATOM    575  CA  PRO C 941       8.287  61.204 -36.362  1.00 33.95           C
ATOM    576  C   PRO C 941       8.402  60.582 -37.747  1.00 41.45           C
ATOM    577  O   PRO C 941       8.194  59.379 -37.917  1.00 40.11           O
ATOM    578  CB  PRO C 941       9.627  61.075 -35.626  1.00 35.30           C
ATOM    579  CG  PRO C 941       9.508  59.787 -34.876  1.00 38.38           C
ATOM    580  CD  PRO C 941       8.088  59.775 -34.400  1.00 33.45           C
ATOM    581  N   ASP C 942       8.771  61.420 -38.723  1.00 41.76           N
ATOM    582  CA  ASP C 942       9.026  61.057 -40.115  1.00 43.86           C
ATOM    583  C   ASP C 942      10.011  62.076 -40.729  1.00 51.56           C
ATOM    584  O   ASP C 942       9.577  63.016 -41.405  1.00 51.14           O
ATOM    585  CB  ASP C 942       7.715  60.974 -40.945  1.00 45.82           C
ATOM    586  CG  ASP C 942       7.936  60.598 -42.406  1.00 59.52           C
ATOM    587  OD1 ASP C 942       8.844  59.772 -42.686  1.00 58.70           O
ATOM    588  OD2 ASP C 942       7.215  61.128 -43.264  1.00 69.15           O
ATOM    589  N   THR C 943      11.332  61.904 -40.466  1.00 50.48           N
ATOM    590  CA  THR C 943      12.368  62.792 -41.032  1.00 51.41           C
ATOM    591  C   THR C 943      12.969  62.243 -42.327  1.00 57.40           C
ATOM    592  O   THR C 943      13.890  62.862 -42.885  1.00 56.62           O
ATOM    593  CB  THR C 943      13.450  63.184 -40.022  1.00 60.24           C
ATOM    594  OG1 THR C 943      13.840  62.058 -39.230  1.00 63.10           O
ATOM    595  CG2 THR C 943      13.041  64.360 -39.168  1.00 56.76           C
ATOM    596  N   ILE C 944      12.430  61.108 -42.821  1.00 55.91           N
ATOM    597  CA  ILE C 944      12.834  60.511 -44.099  1.00 57.27           C
ATOM    598  C   ILE C 944      12.421  61.530 -45.181  1.00 63.89           C
ATOM    599  O   ILE C 944      11.315  62.079 -45.102  1.00 64.06           O
ATOM    600  CB  ILE C 944      12.171  59.113 -44.316  1.00 60.45           C
ATOM    601  CG1 ILE C 944      12.667  58.082 -43.283  1.00 60.88           C
ATOM    602  CG2 ILE C 944      12.378  58.580 -45.745  1.00 61.64           C
ATOM    603  CD1 ILE C 944      11.609  57.640 -42.307  1.00 66.80           C
ATOM    604  N   ASN C 945      13.337  61.819 -46.136  1.00 61.87           N
ATOM    605  CA  ASN C 945      13.191  62.749 -47.277  1.00 62.67           C
ATOM    606  C   ASN C 945      13.478  64.206 -46.886  1.00 69.85           C
ATOM    607  O   ASN C 945      13.392  65.104 -47.728  1.00 69.41           O
ATOM    608  CB  ASN C 945      11.840  62.593 -48.016  1.00 60.74           C
ATOM    609  CG  ASN C 945      11.489  61.157 -48.342  1.00 74.87           C
ATOM    610  OD1 ASN C 945      10.375  60.686 -48.072  1.00 66.88           O
ATOM    611  ND2 ASN C 945      12.464  60.403 -48.841  1.00 64.69           N
ATOM    612  N   THR C 946      13.859  64.417 -45.611  1.00 68.81           N
ATOM    613  CA  THR C 946      14.283  65.692 -45.033  1.00 69.71           C
ATOM    614  C   THR C 946      15.639  65.361 -44.383  1.00 75.81           C
ATOM    615  O   THR C 946      15.779  65.376 -43.154  1.00 76.13           O
ATOM    616  CB  THR C 946      13.216  66.261 -44.073  1.00 77.64           C
ATOM    617  OG1 THR C 946      11.911  65.840 -44.473  1.00 76.80           O
ATOM    618  CG2 THR C 946      13.258  67.767 -44.012  1.00 77.66           C
ATOM    619  N   ARG C 947      16.621  64.988 -45.244  1.00 72.79           N
ATOM    620  CA  ARG C 947      17.980  64.513 -44.926  1.00 72.51           C
ATOM    621  C   ARG C 947      18.855  65.481 -44.117  1.00 74.96           C
ATOM    622  O   ARG C 947      19.891  65.063 -43.588  1.00 74.35           O
ATOM    623  CB  ARG C 947      18.714  64.068 -46.201  1.00 73.04           C
ATOM    624  N   GLY C 948      18.425  66.737 -44.003  1.00 70.26           N
ATOM    625  CA  GLY C 948      19.112  67.743 -43.203  1.00 69.37           C
ATOM    626  C   GLY C 948      18.516  67.857 -41.810  1.00 71.21           C
ATOM    627  O   GLY C 948      18.689  68.885 -41.148  1.00 71.34           O
ATOM    628  N   LEU C 949      17.786  66.797 -41.361  1.00 64.69           N
ATOM    629  CA  LEU C 949      17.100  66.744 -40.067  1.00 62.34           C
ATOM    630  C   LEU C 949      17.063  65.355 -39.416  1.00 60.44           C
ATOM    631  O   LEU C 949      16.620  64.377 -40.027  1.00 60.39           O
ATOM    632  CB  LEU C 949      15.650  67.286 -40.180  1.00 62.42           C
ATOM    633  CG  LEU C 949      15.443  68.762 -40.567  1.00 67.41           C
ATOM    634  CD1 LEU C 949      13.996  69.060 -40.857  1.00 70.55           C
ATOM    635  CD2 LEU C 949      15.871  69.673 -39.480  1.00 67.44           C
ATOM    636  N   THR C 950      17.521  65.291 -38.158  1.00 51.55           N
ATOM    637  CA  THR C 950      17.441  64.117 -37.286  1.00 48.59           C
ATOM    638  C   THR C 950      16.926  64.605 -35.946  1.00 43.88           C
ATOM    639  O   THR C 950      17.499  65.511 -35.346  1.00 41.36           O
ATOM    640  CB  THR C 950      18.708  63.205 -37.243  1.00 58.10           C
ATOM    641  OG1 THR C 950      19.018  62.822 -35.895  1.00 57.19           O
ATOM    642  CG2 THR C 950      19.927  63.798 -37.945  1.00 55.87           C
ATOM    643  N   PHE C 951      15.806  64.045 -35.512  1.00 37.15           N
ATOM    644  CA  PHE C 951      15.210  64.415 -34.234  1.00 34.84           C
ATOM    645  C   PHE C 951      16.096  64.039 -33.040  1.00 36.95           C
ATOM    646  O   PHE C 951      16.756  63.001 -33.045  1.00 35.31           O
ATOM    647  CB  PHE C 951      13.836  63.735 -34.065  1.00 35.23           C
ATOM    648  CG  PHE C 951      12.662  64.424 -34.716  1.00 35.45           C
ATOM    649  CD1 PHE C 951      12.208  65.654 -34.249  1.00 37.01           C
ATOM    650  CD2 PHE C 951      11.983  63.826 -35.771  1.00 36.48           C
ATOM    651  CE1 PHE C 951      11.131  66.297 -34.862  1.00 37.46           C
ATOM    652  CE2 PHE C 951      10.891  64.465 -36.370  1.00 38.47           C
ATOM    653  CZ  PHE C 951      10.473  65.692 -35.907  1.00 36.02           C
ATOM    654  N   ASN C 952      16.077  64.877 -32.007  1.00 33.85           N
ATOM    655  CA  ASN C 952      16.714  64.604 -30.725  1.00 32.95           C
ATOM    656  C   ASN C 952      15.795  63.554 -30.047  1.00 36.82           C
ATOM    657  O   ASN C 952      14.587  63.812 -29.930  1.00 35.43           O
ATOM    658  CB  ASN C 952      16.798  65.902 -29.887  1.00 32.32           C
ATOM    659  CG  ASN C 952      17.195  65.727 -28.436  1.00 39.07           C
ATOM    660  OD1 ASN C 952      17.670  64.677 -27.999  1.00 34.29           O
ATOM    661  ND2 ASN C 952      16.972  66.756 -27.644  1.00 35.43           N
ATOM    662  N   PRO C 953      16.302  62.352 -29.644  1.00 35.47           N
ATOM    663  CA  PRO C 953      15.408  61.349 -29.020  1.00 35.44           C
ATOM    664  C   PRO C 953      14.730  61.828 -27.736  1.00 36.37           C
ATOM    665  O   PRO C 953      13.601  61.413 -27.462  1.00 35.98           O
ATOM    666  CB  PRO C 953      16.333  60.157 -28.752  1.00 37.42           C
ATOM    667  CG  PRO C 953      17.496  60.365 -29.662  1.00 42.47           C
ATOM    668  CD  PRO C 953      17.687  61.846 -29.711  1.00 37.67           C
ATOM    669  N   ALA C 954      15.414  62.702 -26.961  1.00 31.92           N
ATOM    670  CA  ALA C 954      14.872  63.280 -25.725  1.00 31.59           C
ATOM    671  C   ALA C 954      13.660  64.152 -26.051  1.00 32.97           C
ATOM    672  O   ALA C 954      12.733  64.219 -25.247  1.00 31.45           O
ATOM    673  CB  ALA C 954      15.936  64.096 -24.998  1.00 32.43           C
ATOM    674  N   PHE C 955      13.656  64.809 -27.238  1.00 29.55           N
ATOM    675  CA  PHE C 955      12.510  65.636 -27.664  1.00 28.71           C
ATOM    676  C   PHE C 955      11.271  64.754 -27.916  1.00 30.55           C
ATOM    677  O   PHE C 955      10.197  65.051 -27.396  1.00 29.02           O
ATOM    678  CB  PHE C 955      12.854  66.485 -28.908  1.00 30.32           C
ATOM    679  CG  PHE C 955      11.651  67.049 -29.628  1.00 31.10           C
ATOM    680  CD1 PHE C 955      11.046  68.226 -29.194  1.00 32.75           C
ATOM    681  CD2 PHE C 955      11.106  66.387 -30.724  1.00 32.04           C
ATOM    682  CE1 PHE C 955       9.926  68.741 -29.859  1.00 33.08           C
ATOM    683  CE2 PHE C 955       9.984  66.892 -31.377  1.00 34.30           C
ATOM    684  CZ  PHE C 955       9.412  68.073 -30.957  1.00 31.92           C
ATOM    685  N   LEU C 956      11.435  63.674 -28.716  1.00 28.42           N
ATOM    686  CA  LEU C 956      10.345  62.755 -29.069  1.00 29.26           C
ATOM    687  C   LEU C 956       9.758  62.087 -27.833  1.00 33.98           C
ATOM    688  O   LEU C 956       8.528  61.992 -27.708  1.00 32.86           O
ATOM    689  CB  LEU C 956      10.805  61.701 -30.095  1.00 29.19           C
ATOM    690  CG  LEU C 956      11.233  62.218 -31.483  1.00 33.76           C
ATOM    691  CD1 LEU C 956      11.796  61.083 -32.319  1.00 34.01           C
ATOM    692  CD2 LEU C 956      10.079  62.929 -32.211  1.00 34.91           C
ATOM    693  N   LYS C 957      10.637  61.679 -26.895  1.00 31.44           N
ATOM    694  CA  LYS C 957      10.228  61.053 -25.633  1.00 31.09           C
ATOM    695  C   LYS C 957       9.428  62.061 -24.776  1.00 31.98           C
ATOM    696  O   LYS C 957       8.362  61.705 -24.276  1.00 30.40           O
ATOM    697  CB  LYS C 957      11.448  60.501 -24.860  1.00 33.68           C
ATOM    698  CG  LYS C 957      11.045  59.811 -23.561  1.00 48.89           C
ATOM    699  CD  LYS C 957      12.220  59.233 -22.821  1.00 64.83           C
ATOM    700  CE  LYS C 957      11.750  58.215 -21.812  1.00 77.64           C
ATOM    701  NZ  LYS C 957      11.908  58.697 -20.421  1.00 89.27           N
ATOM    702  N   ALA C 958       9.933  63.299 -24.628  1.00 28.14           N
ATOM    703  CA  ALA C 958       9.266  64.353 -23.840  1.00 27.99           C
ATOM    704  C   ALA C 958       7.850  64.675 -24.342  1.00 30.71           C
ATOM    705  O   ALA C 958       6.924  64.741 -23.532  1.00 29.84           O
ATOM    706  CB  ALA C 958      10.108  65.628 -23.809  1.00 28.12           C
ATOM    707  N   ILE C 959       7.676  64.880 -25.643  1.00 30.28           N
ATOM    708  CA  ILE C 959       6.353  65.221 -26.190  1.00 31.04           C
ATOM    709  C   ILE C 959       5.388  64.049 -26.053  1.00 31.28           C
ATOM    710  O   ILE C 959       4.212  64.287 -25.844  1.00 29.78           O
ATOM    711  CB  ILE C 959       6.364  65.825 -27.634  1.00 35.01           C
ATOM    712  CG1 ILE C 959       6.843  64.791 -28.693  1.00 37.13           C
ATOM    713  CG2 ILE C 959       7.152  67.153 -27.694  1.00 35.22           C
ATOM    714  CD1 ILE C 959       6.805  65.261 -30.168  1.00 47.10           C
ATOM    715  N   ASN C 960       5.870  62.801 -26.179  1.00 26.45           N
ATOM    716  CA  ASN C 960       5.010  61.632 -26.030  1.00 26.35           C
ATOM    717  C   ASN C 960       4.621  61.398 -24.571  1.00 29.38           C
ATOM    718  O   ASN C 960       3.494  60.982 -24.319  1.00 27.90           O
ATOM    719  CB  ASN C 960       5.617  60.403 -26.701  1.00 29.35           C
ATOM    720  CG  ASN C 960       5.279  60.415 -28.173  1.00 38.79           C
ATOM    721  OD1 ASN C 960       4.117  60.259 -28.555  1.00 34.93           O
ATOM    722  ND2 ASN C 960       6.239  60.776 -29.013  1.00 32.97           N
ATOM    723  N   THR C 961       5.513  61.755 -23.615  1.00 25.67           N
ATOM    724  CA  THR C 961       5.238  61.704 -22.179  1.00 25.50           C
ATOM    725  C   THR C 961       4.120  62.700 -21.862  1.00 27.83           C
ATOM    726  O   THR C 961       3.148  62.351 -21.177  1.00 26.12           O
ATOM    727  CB  THR C 961       6.519  61.994 -21.362  1.00 29.62           C
ATOM    728  OG1 THR C 961       7.412  60.899 -21.526  1.00 32.06           O
ATOM    729  CG2 THR C 961       6.234  62.221 -19.846  1.00 28.64           C
ATOM    730  N   LEU C 962       4.235  63.915 -22.401  1.00 25.93           N
ATOM    731  CA  LEU C 962       3.245  64.970 -22.170  1.00 26.42           C
ATOM    732  C   LEU C 962       1.917  64.675 -22.827  1.00 30.69           C
ATOM    733  O   LEU C 962       0.883  64.990 -22.236  1.00 30.92           O
ATOM    734  CB  LEU C 962       3.790  66.356 -22.574  1.00 26.30           C
ATOM    735  CG  LEU C 962       5.074  66.787 -21.809  1.00 30.31           C
ATOM    736  CD1 LEU C 962       5.536  68.175 -22.233  1.00 31.16           C
ATOM    737  CD2 LEU C 962       4.895  66.730 -20.265  1.00 29.58           C
ATOM    738  N   SER C 963       1.934  64.037 -24.024  1.00 27.06           N
ATOM    739  CA  SER C 963       0.716  63.660 -24.751  1.00 27.26           C
ATOM    740  C   SER C 963      -0.057  62.600 -23.988  1.00 28.51           C
ATOM    741  O   SER C 963      -1.281  62.700 -23.906  1.00 26.53           O
ATOM    742  CB  SER C 963       1.054  63.154 -26.155  1.00 31.57           C
ATOM    743  OG  SER C 963       1.713  64.195 -26.845  1.00 50.69           O
ATOM    744  N   GLU C 964       0.654  61.604 -23.401  1.00 26.76           N
ATOM    745  CA  GLU C 964       0.039  60.561 -22.572  1.00 26.68           C
ATOM    746  C   GLU C 964      -0.579  61.181 -21.313  1.00 30.31           C
ATOM    747  O   GLU C 964      -1.694  60.803 -20.942  1.00 30.02           O
ATOM    748  CB  GLU C 964       1.046  59.463 -22.200  1.00 27.82           C
ATOM    749  CG  GLU C 964       0.475  58.340 -21.335  1.00 37.65           C
ATOM    750  CD  GLU C 964       1.443  57.227 -20.975  1.00 78.69           C
ATOM    751  OE1 GLU C 964       2.660  57.371 -21.235  1.00 76.91           O
ATOM    752  OE2 GLU C 964       0.974  56.182 -20.464  1.00 87.30           O
ATOM    753  N   ILE C 965       0.122  62.131 -20.668  1.00 27.57           N
ATOM    754  CA  ILE C 965      -0.421  62.824 -19.480  1.00 26.79           C
ATOM    755  C   ILE C 965      -1.707  63.581 -19.874  1.00 29.35           C
ATOM    756  O   ILE C 965      -2.727  63.432 -19.199  1.00 28.23           O
ATOM    757  CB  ILE C 965       0.632  63.743 -18.787  1.00 29.28           C
ATOM    758  CG1 ILE C 965       1.761  62.896 -18.143  1.00 29.17           C
ATOM    759  CG2 ILE C 965      -0.025  64.682 -17.742  1.00 30.24           C
ATOM    760  CD1 ILE C 965       3.066  63.648 -17.935  1.00 28.84           C
ATOM    761  N   ALA C 966      -1.668  64.338 -20.994  1.00 26.12           N
ATOM    762  CA  ALA C 966      -2.840  65.095 -21.481  1.00 26.52           C
ATOM    763  C   ALA C 966      -4.019  64.163 -21.774  1.00 29.50           C
ATOM    764  O   ALA C 966      -5.139  64.451 -21.355  1.00 28.66           O
ATOM    765  CB  ALA C 966      -2.479  65.884 -22.733  1.00 27.72           C
ATOM    766  N   ASP C 967      -3.743  63.009 -22.423  1.00 28.09           N
ATOM    767  CA  ASP C 967      -4.753  62.000 -22.780  1.00 28.68           C
ATOM    768  C   ASP C 967      -5.446  61.421 -21.540  1.00 31.38           C
ATOM    769  O   ASP C 967      -6.653  61.195 -21.560  1.00 30.10           O
ATOM    770  CB  ASP C 967      -4.127  60.870 -23.626  1.00 30.00           C
ATOM    771  CG  ASP C 967      -5.141  59.874 -24.162  1.00 37.97           C
ATOM    772  OD1 ASP C 967      -5.147  58.733 -23.686  1.00 40.56           O
ATOM    773  OD2 ASP C 967      -5.958  60.261 -25.022  1.00 43.09           O
ATOM    774  N   VAL C 968      -4.687  61.194 -20.481  1.00 28.12           N
ATOM    775  CA  VAL C 968      -5.200  60.645 -19.236  1.00 28.29           C
ATOM    776  C   VAL C 968      -5.876  61.698 -18.320  1.00 31.39           C
ATOM    777  O   VAL C 968      -6.955  61.446 -17.783  1.00 30.26           O
ATOM    778  CB  VAL C 968      -4.058  59.884 -18.472  1.00 31.97           C
ATOM    779  CG1 VAL C 968      -4.465  59.522 -17.044  1.00 31.61           C
ATOM    780  CG2 VAL C 968      -3.618  58.640 -19.243  1.00 32.11           C
ATOM    781  N   ALA C 969      -5.212  62.843 -18.100  1.00 27.89           N
ATOM    782  CA  ALA C 969      -5.619  63.790 -17.059  1.00 27.52           C
ATOM    783  C   ALA C 969      -6.179  65.134 -17.506  1.00 29.37           C
ATOM    784  O   ALA C 969      -6.630  65.885 -16.648  1.00 28.98           O
ATOM    785  CB  ALA C 969      -4.432  64.028 -16.123  1.00 28.00           C
ATOM    786  N   PHE C 970      -6.129  65.461 -18.814  1.00 27.35           N
ATOM    787  CA  PHE C 970      -6.563  66.784 -19.286  1.00 26.39           C
ATOM    788  C   PHE C 970      -7.601  66.736 -20.420  1.00 29.74           C
ATOM    789  O   PHE C 970      -7.700  67.686 -21.197  1.00 28.59           O
ATOM    790  CB  PHE C 970      -5.321  67.609 -19.681  1.00 27.32           C
ATOM    791  CG  PHE C 970      -4.434  67.965 -18.508  1.00 28.32           C
ATOM    792  CD1 PHE C 970      -4.577  69.181 -17.852  1.00 30.74           C
ATOM    793  CD2 PHE C 970      -3.464  67.074 -18.043  1.00 29.69           C
ATOM    794  CE1 PHE C 970      -3.763  69.502 -16.757  1.00 31.34           C
ATOM    795  CE2 PHE C 970      -2.661  67.395 -16.941  1.00 31.63           C
ATOM    796  CZ  PHE C 970      -2.815  68.605 -16.306  1.00 29.24           C
ATOM    797  N   THR C 971      -8.409  65.656 -20.490  1.00 27.54           N
ATOM    798  CA  THR C 971      -9.421  65.474 -21.552  1.00 27.33           C
ATOM    799  C   THR C 971     -10.374  66.660 -21.718  1.00 31.10           C
ATOM    800  O   THR C 971     -10.758  66.949 -22.842  1.00 30.14           O
ATOM    801  CB  THR C 971     -10.209  64.172 -21.421  1.00 34.93           C
ATOM    802  OG1 THR C 971     -10.960  64.162 -20.199  1.00 33.85           O
ATOM    803  CG2 THR C 971      -9.339  62.944 -21.582  1.00 36.61           C
ATOM    804  N   THR C 972     -10.723  67.363 -20.623  1.00 28.78           N
ATOM    805  CA  THR C 972     -11.636  68.525 -20.684  1.00 29.08           C
ATOM    806  C   THR C 972     -10.916  69.857 -20.999  1.00 34.46           C
ATOM    807  O   THR C 972     -11.561  70.911 -21.043  1.00 32.76           O
ATOM    808  CB  THR C 972     -12.431  68.672 -19.374  1.00 30.61           C
ATOM    809  OG1 THR C 972     -11.518  69.009 -18.320  1.00 30.86           O
ATOM    810  CG2 THR C 972     -13.242  67.423 -19.023  1.00 27.97           C
ATOM    811  N   GLY C 973      -9.596  69.810 -21.175  1.00 31.94           N
ATOM    812  CA  GLY C 973      -8.822  71.033 -21.397  1.00 30.20           C
ATOM    813  C   GLY C 973      -8.307  71.595 -20.085  1.00 31.39           C
ATOM    814  O   GLY C 973      -7.588  72.598 -20.062  1.00 30.89           O
ATOM    815  N   ASN C 974      -8.694  70.950 -18.972  1.00 28.39           N
ATOM    816  CA  ASN C 974      -8.264  71.264 -17.607  1.00 27.73           C
ATOM    817  C   ASN C 974      -7.927  69.973 -16.883  1.00 31.15           C
ATOM    818  O   ASN C 974      -8.316  68.911 -17.364  1.00 30.47           O
ATOM    819  CB  ASN C 974      -9.349  72.052 -16.856  1.00 26.56           C
ATOM    820  CG  ASN C 974      -9.297  73.536 -17.145  1.00 39.57           C
ATOM    821  OD1 ASN C 974     -10.244  74.092 -17.700  1.00 42.36           O
ATOM    822  ND2 ASN C 974      -8.188  74.201 -16.801  1.00 30.97           N
ATOM    823  N   ALA C 975      -7.222  70.053 -15.725  1.00 29.65           N
ATOM    824  CA  ALA C 975      -6.904  68.874 -14.907  1.00 28.73           C
ATOM    825  C   ALA C 975      -8.196  68.234 -14.434  1.00 30.02           C
ATOM    826  O   ALA C 975      -9.098  68.922 -13.962  1.00 30.05           O
ATOM    827  CB  ALA C 975      -6.051  69.266 -13.704  1.00 28.95           C
ATOM    828  N   GLY C 976      -8.295  66.933 -14.593  1.00 26.92           N
ATOM    829  CA  GLY C 976      -9.491  66.226 -14.164  1.00 26.74           C
ATOM    830  C   GLY C 976      -9.548  64.797 -14.634  1.00 31.28           C
ATOM    831  O   GLY C 976      -9.443  64.534 -15.828  1.00 31.46           O
ATOM    832  N   LEU C 977      -9.709  63.872 -13.679  1.00 27.71           N
ATOM    833  CA  LEU C 977      -9.874  62.446 -13.946  1.00 29.46           C
ATOM    834  C   LEU C 977     -10.614  61.775 -12.793  1.00 32.43           C
ATOM    835  O   LEU C 977     -10.769  62.359 -11.715  1.00 31.64           O
ATOM    836  CB  LEU C 977      -8.517  61.729 -14.249  1.00 29.76           C
ATOM    837  CG  LEU C 977      -7.325  61.924 -13.286  1.00 33.59           C
ATOM    838  CD1 LEU C 977      -7.555  61.257 -11.934  1.00 32.57           C
ATOM    839  CD2 LEU C 977      -6.066  61.343 -13.888  1.00 36.73           C
ATOM    840  N   HIS C 978     -11.068  60.552 -13.024  1.00 30.75           N
ATOM    841  CA  HIS C 978     -11.712  59.723 -12.015  1.00 31.23           C
ATOM    842  C   HIS C 978     -10.912  58.448 -11.890  1.00 32.55           C
ATOM    843  O   HIS C 978     -10.327  57.992 -12.872  1.00 32.88           O
ATOM    844  CB  HIS C 978     -13.166  59.385 -12.391  1.00 32.98           C
ATOM    845  CG  HIS C 978     -14.105  60.540 -12.258  1.00 37.79           C
ATOM    846  ND1 HIS C 978     -14.503  61.271 -13.353  1.00 40.60           N
ATOM    847  CD2 HIS C 978     -14.690  61.056 -11.153  1.00 40.87           C
ATOM    848  CE1 HIS C 978     -15.309  62.210 -12.887  1.00 40.74           C
ATOM    849  NE2 HIS C 978     -15.457  62.115 -11.568  1.00 41.03           N
ATOM    850  N   PHE C 979     -10.880  57.874 -10.690  1.00 27.06           N
ATOM    851  CA  PHE C 979     -10.207  56.608 -10.413  1.00 26.63           C
ATOM    852  C   PHE C 979     -10.888  55.968  -9.215  1.00 31.49           C
ATOM    853  O   PHE C 979     -11.716  56.604  -8.555  1.00 30.75           O
ATOM    854  CB  PHE C 979      -8.694  56.816 -10.157  1.00 27.73           C
ATOM    855  CG  PHE C 979      -8.380  57.647  -8.931  1.00 28.89           C
ATOM    856  CD1 PHE C 979      -8.122  57.040  -7.702  1.00 29.98           C
ATOM    857  CD2 PHE C 979      -8.329  59.035  -9.007  1.00 29.25           C
ATOM    858  CE1 PHE C 979      -7.816  57.810  -6.569  1.00 30.78           C
ATOM    859  CE2 PHE C 979      -8.038  59.800  -7.874  1.00 31.29           C
ATOM    860  CZ  PHE C 979      -7.772  59.180  -6.668  1.00 29.75           C
ATOM    861  N   GLU C 980     -10.535  54.725  -8.919  1.00 27.65           N
ATOM    862  CA  GLU C 980     -11.074  54.038  -7.749  1.00 26.39           C
ATOM    863  C   GLU C 980      -9.963  53.546  -6.850  1.00 30.31           C
ATOM    864  O   GLU C 980      -8.866  53.234  -7.321  1.00 30.86           O
ATOM    865  CB  GLU C 980     -11.935  52.845  -8.155  1.00 27.04           C
ATOM    866  CG  GLU C 980     -13.224  53.183  -8.874  1.00 33.90           C
ATOM    867  CD  GLU C 980     -13.757  51.940  -9.550  1.00 43.34           C
ATOM    868  OE1 GLU C 980     -13.241  51.604 -10.638  1.00 38.56           O
ATOM    869  OE2 GLU C 980     -14.558  51.219  -8.914  1.00 41.46           O
ATOM    870  N   LEU C 981     -10.267  53.441  -5.552  1.00 27.00           N
ATOM    871  CA  LEU C 981      -9.378  52.868  -4.550  1.00 26.42           C
ATOM    872  C   LEU C 981     -10.148  51.847  -3.743  1.00 30.26           C
ATOM    873  O   LEU C 981     -11.340  52.037  -3.462  1.00 30.81           O
ATOM    874  CB  LEU C 981      -8.784  53.944  -3.615  1.00 26.34           C
ATOM    875  CG  LEU C 981      -7.733  54.900  -4.187  1.00 30.24           C
ATOM    876  CD1 LEU C 981      -7.473  56.049  -3.205  1.00 29.48           C
ATOM    877  CD2 LEU C 981      -6.401  54.166  -4.459  1.00 32.88           C
ATOM    878  N   ARG C 982      -9.480  50.744  -3.413  1.00 26.51           N
ATOM    879  CA  ARG C 982      -9.991  49.670  -2.569  1.00 26.15           C
ATOM    880  C   ARG C 982      -8.965  49.472  -1.459  1.00 30.38           C
ATOM    881  O   ARG C 982      -7.801  49.176  -1.758  1.00 28.75           O
ATOM    882  CB  ARG C 982     -10.184  48.356  -3.362  1.00 26.42           C
ATOM    883  CG  ARG C 982     -10.691  47.176  -2.519  1.00 27.46           C
ATOM    884  CD  ARG C 982     -10.593  45.916  -3.365  1.00 26.70           C
ATOM    885  NE  ARG C 982     -11.137  44.717  -2.718  1.00 27.55           N
ATOM    886  CZ  ARG C 982     -12.414  44.353  -2.780  1.00 39.27           C
ATOM    887  NH1 ARG C 982     -13.307  45.142  -3.358  1.00 30.39           N
ATOM    888  NH2 ARG C 982     -12.817  43.217  -2.221  1.00 29.06           N
ATOM    889  N   PRO C 983      -9.361  49.598  -0.169  1.00 28.23           N
ATOM    890  CA  PRO C 983      -8.389  49.357   0.912  1.00 28.89           C
ATOM    891  C   PRO C 983      -7.974  47.897   0.936  1.00 30.13           C
ATOM    892  O   PRO C 983      -8.776  46.994   0.689  1.00 29.27           O
ATOM    893  CB  PRO C 983      -9.153  49.743   2.186  1.00 30.36           C
ATOM    894  CG  PRO C 983     -10.331  50.509   1.723  1.00 34.40           C
ATOM    895  CD  PRO C 983     -10.682  49.942   0.387  1.00 29.84           C
ATOM    896  N   GLY C 984      -6.692  47.696   1.147  1.00 26.55           N
ATOM    897  CA  GLY C 984      -6.095  46.374   1.243  1.00 25.78           C
ATOM    898  C   GLY C 984      -5.945  45.937   2.685  1.00 31.41           C
ATOM    899  O   GLY C 984      -6.231  46.692   3.618  1.00 31.88           O
ATOM    900  N   THR C 985      -5.478  44.722   2.877  1.00 28.56           N
ATOM    901  CA  THR C 985      -5.276  44.180   4.224  1.00 29.14           C
ATOM    902  C   THR C 985      -3.781  43.964   4.444  1.00 33.93           C
ATOM    903  O   THR C 985      -3.033  43.755   3.479  1.00 34.48           O
ATOM    904  CB  THR C 985      -6.030  42.837   4.426  1.00 42.26           C
ATOM    905  OG1 THR C 985      -5.214  41.796   3.889  1.00 48.29           O
ATOM    906  CG2 THR C 985      -7.368  42.774   3.796  1.00 41.10           C
ATOM    907  N   ALA C 986      -3.366  43.919   5.707  1.00 30.95           N
ATOM    908  CA  ALA C 986      -1.980  43.646   6.111  1.00 31.33           C
ATOM    909  C   ALA C 986      -1.915  43.262   7.577  1.00 34.88           C
ATOM    910  O   ALA C 986      -2.717  43.746   8.384  1.00 32.59           O
ATOM    911  CB  ALA C 986      -1.085  44.860   5.865  1.00 31.83           C
ATOM    912  N   ALA C 987      -0.955  42.393   7.920  1.00 34.42           N
ATOM    913  CA  ALA C 987      -0.700  41.957   9.299  1.00 35.20           C
ATOM    914  C   ALA C 987      -0.488  43.176  10.218  1.00 39.32           C
ATOM    915  O   ALA C 987       0.227  44.124   9.852  1.00 38.68           O
ATOM    916  CB  ALA C 987       0.532  41.050   9.342  1.00 36.11           C
ATOM    917  N   GLY C 988      -1.167  43.165  11.366  1.00 35.50           N
ATOM    918  CA  GLY C 988      -1.052  44.207  12.379  1.00 34.88           C
ATOM    919  C   GLY C 988      -1.769  45.507  12.089  1.00 36.68           C
ATOM    920  O   GLY C 988      -1.672  46.432  12.886  1.00 37.56           O
ATOM    921  N   VAL C 989      -2.506  45.595  10.959  1.00 31.89           N
ATOM    922  CA  VAL C 989      -3.257  46.811  10.605  1.00 30.35           C
ATOM    923  C   VAL C 989      -4.741  46.542  10.829  1.00 34.91           C
ATOM    924  O   VAL C 989      -5.299  45.663  10.183  1.00 36.01           O
ATOM    925  CB  VAL C 989      -2.942  47.320   9.168  1.00 32.77           C
ATOM    926  CG1 VAL C 989      -3.733  48.582   8.847  1.00 31.63           C
ATOM    927  CG2 VAL C 989      -1.445  47.577   8.993  1.00 32.53           C
ATOM    928  N   MET C 990      -5.370  47.300  11.734  1.00 32.72           N
ATOM    929  CA  MET C 990      -6.783  47.174  12.108  1.00 34.12           C
ATOM    930  C   MET C 990      -7.702  48.088  11.291  1.00 35.44           C
ATOM    931  O   MET C 990      -8.848  47.724  11.011  1.00 34.77           O
ATOM    932  CB  MET C 990      -6.959  47.568  13.583  1.00 37.77           C
ATOM    933  CG  MET C 990      -6.767  46.448  14.578  1.00 44.14           C
ATOM    934  SD  MET C 990      -7.135  47.054  16.253  1.00 50.27           S
ATOM    935  CE  MET C 990      -8.954  47.286  16.161  1.00 47.12           C
ATOM    936  N   GLN C 991      -7.225  49.292  10.969  1.00 30.29           N
ATOM    937  CA  GLN C 991      -7.993  50.335  10.297  1.00 28.69           C
ATOM    938  C   GLN C 991      -7.069  51.287   9.567  1.00 30.65           C
ATOM    939  O   GLN C 991      -5.945  51.521  10.013  1.00 30.14           O
ATOM    940  CB  GLN C 991      -8.812  51.094  11.380  1.00 30.01           C
ATOM    941  CG  GLN C 991      -9.538  52.375  10.970  1.00 42.65           C
ATOM    942  CD  GLN C 991     -10.218  53.049  12.144  1.00 55.89           C
ATOM    943  OE1 GLN C 991     -10.626  52.413  13.135  1.00 51.93           O
ATOM    944  NE2 GLN C 991     -10.368  54.360  12.047  1.00 39.29           N
ATOM    945  N   THR C 992      -7.549  51.842   8.452  1.00 26.58           N
ATOM    946  CA  THR C 992      -6.845  52.847   7.651  1.00 26.01           C
ATOM    947  C   THR C 992      -7.833  53.919   7.229  1.00 29.49           C
ATOM    948  O   THR C 992      -9.025  53.637   7.072  1.00 28.13           O
ATOM    949  CB  THR C 992      -6.158  52.231   6.402  1.00 28.71           C
ATOM    950  OG1 THR C 992      -7.127  51.606   5.563  1.00 27.86           O
ATOM    951  CG2 THR C 992      -5.053  51.252   6.737  1.00 27.45           C
ATOM    952  N   THR C 993      -7.336  55.139   7.046  1.00 27.66           N
ATOM    953  CA  THR C 993      -8.109  56.283   6.565  1.00 28.10           C
ATOM    954  C   THR C 993      -7.267  57.016   5.540  1.00 30.98           C
ATOM    955  O   THR C 993      -6.183  57.502   5.862  1.00 30.50           O
ATOM    956  CB  THR C 993      -8.607  57.215   7.700  1.00 33.18           C
ATOM    957  OG1 THR C 993      -9.388  56.457   8.623  1.00 35.73           O
ATOM    958  CG2 THR C 993      -9.451  58.400   7.162  1.00 30.48           C
ATOM    959  N   LEU C 994      -7.755  57.062   4.301  1.00 26.27           N
ATOM    960  CA  LEU C 994      -7.111  57.797   3.219  1.00 26.82           C
ATOM    961  C   LEU C 994      -8.079  58.891   2.811  1.00 30.26           C
ATOM    962  O   LEU C 994      -9.277  58.638   2.625  1.00 30.00           O
ATOM    963  CB  LEU C 994      -6.780  56.880   2.026  1.00 27.23           C
ATOM    964  CG  LEU C 994      -5.919  57.501   0.916  1.00 32.02           C
ATOM    965  CD1 LEU C 994      -4.991  56.470   0.307  1.00 32.70           C
ATOM    966  CD2 LEU C 994      -6.800  58.180  -0.184  1.00 32.13           C
ATOM    967  N   ILE C 995      -7.560  60.102   2.673  1.00 26.62           N
ATOM    968  CA  ILE C 995      -8.341  61.268   2.269  1.00 26.85           C
ATOM    969  C   ILE C 995      -7.615  61.965   1.125  1.00 31.63           C
ATOM    970  O   ILE C 995      -6.401  62.127   1.184  1.00 32.41           O
ATOM    971  CB  ILE C 995      -8.602  62.263   3.462  1.00 30.27           C
ATOM    972  CG1 ILE C 995      -9.215  61.567   4.693  1.00 30.58           C
ATOM    973  CG2 ILE C 995      -9.464  63.484   3.011  1.00 30.13           C
ATOM    974  CD1 ILE C 995      -9.178  62.386   6.024  1.00 37.40           C
ATOM    975  N   THR C 996      -8.357  62.362   0.090  1.00 27.35           N
ATOM    976  CA  THR C 996      -7.846  63.183  -1.003  1.00 27.02           C
ATOM    977  C   THR C 996      -8.898  64.219  -1.347  1.00 32.26           C
ATOM    978  O   THR C 996     -10.037  63.857  -1.641  1.00 31.39           O
ATOM    979  CB  THR C 996      -7.280  62.392  -2.208  1.00 34.84           C
ATOM    980  OG1 THR C 996      -6.845  63.340  -3.185  1.00 34.79           O
ATOM    981  CG2 THR C 996      -8.296  61.445  -2.861  1.00 30.22           C
ATOM    982  N   ASP C 997      -8.539  65.514  -1.244  1.00 31.02           N
ATOM    983  CA  ASP C 997      -9.435  66.634  -1.547  1.00 30.42           C
ATOM    984  C   ASP C 997     -10.814  66.465  -0.883  1.00 33.41           C
ATOM    985  O   ASP C 997     -11.853  66.533  -1.543  1.00 31.71           O
ATOM    986  CB  ASP C 997      -9.539  66.849  -3.072  1.00 31.31           C
ATOM    987  CG  ASP C 997      -8.228  67.199  -3.757  1.00 34.96           C
ATOM    988  OD1 ASP C 997      -7.270  67.589  -3.050  1.00 35.05           O
ATOM    989  OD2 ASP C 997      -8.161  67.094  -5.003  1.00 35.22           O
ATOM    990  N   ASN C 998     -10.792  66.166   0.423  1.00 30.45           N
ATOM    991  CA  ASN C 998     -11.957  65.983   1.295  1.00 30.16           C
ATOM    992  C   ASN C 998     -12.825  64.756   0.933  1.00 33.78           C
ATOM    993  O   ASN C 998     -13.961  64.659   1.389  1.00 35.69           O
ATOM    994  CB  ASN C 998     -12.807  67.278   1.386  1.00 31.51           C
ATOM    995  CG  ASN C 998     -13.608  67.391   2.654  1.00 49.42           C
ATOM    996  OD1 ASN C 998     -13.143  67.061   3.744  1.00 42.75           O
ATOM    997  ND2 ASN C 998     -14.850  67.809   2.533  1.00 44.51           N
ATOM    998  N   GLN C 999     -12.281  63.799   0.159  1.00 27.98           N
ATOM    999  CA  GLN C 999     -12.980  62.551  -0.173  1.00 27.28           C
ATOM   1000  C   GLN C 999     -12.350  61.498   0.731  1.00 31.76           C
ATOM   1001  O   GLN C 999     -11.135  61.279   0.661  1.00 31.64           O
ATOM   1002  CB  GLN C 999     -12.819  62.182  -1.652  1.00 27.43           C
ATOM   1003  CG  GLN C 999     -13.417  63.210  -2.609  1.00 30.14           C
ATOM   1004  CD  GLN C 999     -12.784  63.080  -3.971  1.00 35.52           C
ATOM   1005  OE1 GLN C 999     -11.603  63.392  -4.180  1.00 34.07           O
ATOM   1006  NE2 GLN C 999     -13.526  62.554  -4.905  1.00 26.53           N
ATOM   1007  N   LYS C1000     -13.153  60.873   1.595  1.00 29.23           N
ATOM   1008  CA  LYS C1000     -12.634  59.962   2.613  1.00 29.36           C
ATOM   1009  C   LYS C1000     -12.944  58.508   2.408  1.00 34.10           C
ATOM   1010  O   LYS C1000     -14.098  58.142   2.189  1.00 34.56           O
ATOM   1011  CB  LYS C1000     -13.116  60.389   4.022  1.00 32.81           C
ATOM   1012  CG  LYS C1000     -12.826  61.849   4.348  1.00 44.59           C
ATOM   1013  CD  LYS C1000     -13.462  62.268   5.671  1.00 54.62           C
ATOM   1014  CE  LYS C1000     -13.192  63.712   6.022  1.00 62.32           C
ATOM   1015  NZ  LYS C1000     -13.728  64.639   4.991  1.00 70.13           N
ATOM   1016  N   LEU C1001     -11.910  57.669   2.548  1.00 29.30           N
ATOM   1017  CA  LEU C1001     -12.025  56.218   2.484  1.00 29.19           C
ATOM   1018  C   LEU C1001     -11.608  55.658   3.846  1.00 32.29           C
ATOM   1019  O   LEU C1001     -10.420  55.656   4.181  1.00 30.93           O
ATOM   1020  CB  LEU C1001     -11.175  55.656   1.323  1.00 29.03           C
ATOM   1021  CG  LEU C1001     -11.231  54.144   1.070  1.00 33.39           C
ATOM   1022  CD1 LEU C1001     -12.675  53.603   0.990  1.00 34.13           C
ATOM   1023  CD2 LEU C1001     -10.457  53.791  -0.178  1.00 33.68           C
ATOM   1024  N   ILE C1002     -12.601  55.265   4.659  1.00 30.56           N
ATOM   1025  CA  ILE C1002     -12.393  54.752   6.019  1.00 31.64           C
ATOM   1026  C   ILE C1002     -12.597  53.254   6.014  1.00 34.33           C
ATOM   1027  O   ILE C1002     -13.707  52.781   5.791  1.00 34.78           O
ATOM   1028  CB  ILE C1002     -13.293  55.484   7.067  1.00 36.02           C
ATOM   1029  CG1 ILE C1002     -13.020  57.002   7.058  1.00 37.74           C
ATOM   1030  CG2 ILE C1002     -13.092  54.889   8.485  1.00 36.78           C
ATOM   1031  CD1 ILE C1002     -14.220  57.869   7.385  1.00 49.15           C
ATOM   1032  N   TYR C1003     -11.517  52.514   6.268  1.00 29.30           N
ATOM   1033  CA  TYR C1003     -11.497  51.061   6.268  1.00 28.43           C
ATOM   1034  C   TYR C1003     -11.509  50.503   7.686  1.00 34.77           C
ATOM   1035  O   TYR C1003     -10.550  50.690   8.435  1.00 32.46           O
ATOM   1036  CB  TYR C1003     -10.275  50.585   5.487  1.00 28.62           C
ATOM   1037  CG  TYR C1003     -10.035  49.096   5.528  1.00 30.53           C
ATOM   1038  CD1 TYR C1003     -10.946  48.205   4.953  1.00 31.90           C
ATOM   1039  CD2 TYR C1003      -8.871  48.577   6.082  1.00 31.22           C
ATOM   1040  CE1 TYR C1003     -10.705  46.832   4.948  1.00 30.94           C
ATOM   1041  CE2 TYR C1003      -8.628  47.210   6.098  1.00 32.19           C
ATOM   1042  CZ  TYR C1003      -9.548  46.342   5.528  1.00 38.06           C
ATOM   1043  OH  TYR C1003      -9.309  44.996   5.539  1.00 37.65           O
ATOM   1044  N   VAL C1004     -12.595  49.814   8.046  1.00 34.25           N
ATOM   1045  CA  VAL C1004     -12.803  49.207   9.379  1.00 35.27           C
ATOM   1046  C   VAL C1004     -13.361  47.786   9.223  1.00 42.78           C
ATOM   1047  O   VAL C1004     -13.866  47.434   8.152  1.00 42.70           O
ATOM   1048  CB  VAL C1004     -13.733  50.071  10.285  1.00 38.77           C
ATOM   1049  CG1 VAL C1004     -13.080  51.400  10.653  1.00 38.54           C
ATOM   1050  CG2 VAL C1004     -15.105  50.299   9.627  1.00 38.54           C
ATOM   1051  N   ASN C1005     -13.248  47.001  10.271  1.00 40.56           N
ATOM   1052  CA  ASN C1005     -13.798  45.660  10.314  1.00 40.95           C
ATOM   1053  C   ASN C1005     -13.424  44.696   9.184  1.00 42.65           C
ATOM   1054  O   ASN C1005     -14.195  43.835   8.891  1.00 42.89           O
ATOM   1055  CB  ASN C1005     -15.318  45.722  10.462  1.00 40.00           C
ATOM   1056  CG  ASN C1005     -15.749  46.512  11.674  1.00 40.00           C
ATOM   1057  OD1 ASN C1005     -15.245  46.289  12.770  1.00 40.00           O
ATOM   1058  ND2 ASN C1005     -16.660  47.481  11.474  1.00 40.00           N
ATOM   1059  N   GLN C1006     -12.245  44.851   8.589  1.00 40.00           N
ATOM   1060  CA  GLN C1006     -11.779  44.028   7.470  1.00 37.51           C
ATOM   1061  C   GLN C1006     -12.869  43.955   6.363  1.00 39.34           C
ATOM   1062  O   GLN C1006     -13.088  42.905   5.754  1.00 39.52           O
ATOM   1063  CB  GLN C1006     -11.304  42.645   7.959  1.00 40.03           C
ATOM   1064  N   MET C1007     -13.566  45.089   6.145  1.00 34.39           N
ATOM   1065  CA  MET C1007     -14.637  45.225   5.161  1.00 34.38           C
ATOM   1066  C   MET C1007     -14.221  46.176   4.025  1.00 35.49           C
ATOM   1067  O   MET C1007     -14.535  47.373   4.088  1.00 34.29           O
ATOM   1068  CB  MET C1007     -15.953  45.653   5.830  1.00 37.37           C
ATOM   1069  CG  MET C1007     -16.608  44.538   6.602  1.00 42.29           C
ATOM   1070  SD  MET C1007     -18.177  45.047   7.338  1.00 47.29           S
ATOM   1071  CE  MET C1007     -18.676  43.488   8.042  1.00 44.71           C
ATOM   1072  N   PRO C1008     -13.517  45.678   2.978  1.00 30.53           N
ATOM   1073  CA  PRO C1008     -13.103  46.574   1.895  1.00 29.84           C
ATOM   1074  C   PRO C1008     -14.229  46.870   0.912  1.00 31.76           C
ATOM   1075  O   PRO C1008     -15.088  46.033   0.683  1.00 32.10           O
ATOM   1076  CB  PRO C1008     -11.976  45.792   1.217  1.00 31.19           C
ATOM   1077  CG  PRO C1008     -12.375  44.379   1.384  1.00 35.62           C
ATOM   1078  CD  PRO C1008     -13.066  44.293   2.724  1.00 31.53           C
ATOM   1079  N   VAL C1009     -14.220  48.063   0.344  1.00 28.57           N
ATOM   1080  CA  VAL C1009     -15.140  48.477  -0.708  1.00 28.54           C
ATOM   1081  C   VAL C1009     -14.347  49.253  -1.745  1.00 31.20           C
ATOM   1082  O   VAL C1009     -13.343  49.889  -1.415  1.00 29.97           O
ATOM   1083  CB  VAL C1009     -16.420  49.262  -0.254  1.00 32.49           C
ATOM   1084  CG1 VAL C1009     -17.259  48.474   0.751  1.00 32.65           C
ATOM   1085  CG2 VAL C1009     -16.091  50.667   0.258  1.00 31.93           C
ATOM   1086  N   TRP C1010     -14.802  49.215  -2.989  1.00 28.10           N
ATOM   1087  CA  TRP C1010     -14.244  50.047  -4.040  1.00 27.97           C
ATOM   1088  C   TRP C1010     -14.913  51.411  -3.854  1.00 33.72           C
ATOM   1089  O   TRP C1010     -16.130  51.463  -3.628  1.00 34.15           O
ATOM   1090  CB  TRP C1010     -14.597  49.501  -5.440  1.00 26.10           C
ATOM   1091  CG  TRP C1010     -13.656  48.449  -5.935  1.00 27.20           C
ATOM   1092  CD1 TRP C1010     -13.925  47.127  -6.116  1.00 30.13           C
ATOM   1093  CD2 TRP C1010     -12.284  48.635  -6.317  1.00 27.07           C
ATOM   1094  NE1 TRP C1010     -12.812  46.476  -6.601  1.00 29.23           N
ATOM   1095  CE2 TRP C1010     -11.787  47.375  -6.721  1.00 30.38           C
ATOM   1096  CE3 TRP C1010     -11.422  49.751  -6.357  1.00 27.98           C
ATOM   1097  CZ2 TRP C1010     -10.475  47.195  -7.165  1.00 29.84           C
ATOM   1098  CZ3 TRP C1010     -10.115  49.569  -6.786  1.00 29.53           C
ATOM   1099  CH2 TRP C1010      -9.654  48.303  -7.188  1.00 30.08           C
ATOM   1100  N   LYS C1011     -14.127  52.496  -3.881  1.00 28.11           N
ATOM   1101  CA  LYS C1011     -14.683  53.845  -3.787  1.00 27.91           C
ATOM   1102  C   LYS C1011     -14.172  54.661  -4.966  1.00 30.61           C
ATOM   1103  O   LYS C1011     -12.981  54.613  -5.252  1.00 29.01           O
ATOM   1104  CB  LYS C1011     -14.336  54.532  -2.454  1.00 29.65           C
ATOM   1105  CG  LYS C1011     -14.933  55.943  -2.342  1.00 30.77           C
ATOM   1106  CD  LYS C1011     -14.572  56.620  -1.020  1.00 36.85           C
ATOM   1107  CE  LYS C1011     -14.877  58.097  -1.044  1.00 39.25           C
ATOM   1108  NZ  LYS C1011     -16.328  58.353  -0.902  1.00 44.90           N
ATOM   1109  N   ARG C1012     -15.063  55.417  -5.623  1.00 27.75           N
ATOM   1110  CA  ARG C1012     -14.687  56.281  -6.739  1.00 28.48           C
ATOM   1111  C   ARG C1012     -14.267  57.661  -6.240  1.00 31.71           C
ATOM   1112  O   ARG C1012     -14.909  58.229  -5.353  1.00 31.02           O
ATOM   1113  CB  ARG C1012     -15.820  56.395  -7.762  1.00 29.71           C
ATOM   1114  CG  ARG C1012     -15.325  56.955  -9.109  1.00 37.96           C
ATOM   1115  CD  ARG C1012     -16.326  56.752 -10.225  1.00 52.03           C
ATOM   1116  NE  ARG C1012     -16.909  58.037 -10.630  1.00 71.07           N
ATOM   1117  CZ  ARG C1012     -16.980  58.501 -11.871  1.00 81.91           C
ATOM   1118  NH1 ARG C1012     -16.477  57.801 -12.881  1.00 62.51           N
ATOM   1119  NH2 ARG C1012     -17.506  59.690 -12.106  1.00 72.67           N
ATOM   1120  N   PHE C1013     -13.196  58.196  -6.837  1.00 27.10           N
ATOM   1121  CA  PHE C1013     -12.629  59.504  -6.504  1.00 26.86           C
ATOM   1122  C   PHE C1013     -12.460  60.376  -7.738  1.00 31.10           C
ATOM   1123  O   PHE C1013     -12.275  59.883  -8.854  1.00 30.22           O
ATOM   1124  CB  PHE C1013     -11.233  59.321  -5.884  1.00 27.76           C
ATOM   1125  CG  PHE C1013     -11.209  58.690  -4.514  1.00 29.00           C
ATOM   1126  CD1 PHE C1013     -11.148  59.474  -3.375  1.00 31.56           C
ATOM   1127  CD2 PHE C1013     -11.243  57.304  -4.364  1.00 30.54           C
ATOM   1128  CE1 PHE C1013     -11.080  58.887  -2.107  1.00 31.95           C
ATOM   1129  CE2 PHE C1013     -11.218  56.721  -3.099  1.00 33.97           C
ATOM   1130  CZ  PHE C1013     -11.108  57.513  -1.979  1.00 32.30           C
ATOM   1131  N   THR C1014     -12.453  61.673  -7.512  1.00 28.54           N
ATOM   1132  CA  THR C1014     -12.183  62.662  -8.540  1.00 29.44           C
ATOM   1133  C   THR C1014     -10.875  63.345  -8.150  1.00 32.15           C
ATOM   1134  O   THR C1014     -10.644  63.589  -6.967  1.00 30.72           O
ATOM   1135  CB  THR C1014     -13.321  63.705  -8.594  1.00 36.82           C
ATOM   1136  OG1 THR C1014     -14.577  63.040  -8.739  1.00 40.19           O
ATOM   1137  CG2 THR C1014     -13.150  64.686  -9.724  1.00 32.44           C
ATOM   1138  N   TRP C1015     -10.030  63.647  -9.139  1.00 29.27           N
ATOM   1139  CA  TRP C1015      -8.840  64.468  -8.938  1.00 29.57           C
ATOM   1140  C   TRP C1015      -8.646  65.417 -10.116  1.00 33.21           C
ATOM   1141  O   TRP C1015      -8.525  64.952 -11.247  1.00 32.24           O
ATOM   1142  CB  TRP C1015      -7.553  63.684  -8.654  1.00 29.01           C
ATOM   1143  CG  TRP C1015      -6.354  64.578  -8.412  1.00 30.03           C
ATOM   1144  CD1 TRP C1015      -5.953  65.109  -7.217  1.00 33.06           C
ATOM   1145  CD2 TRP C1015      -5.442  65.086  -9.402  1.00 29.96           C
ATOM   1146  NE1 TRP C1015      -4.829  65.888  -7.395  1.00 32.36           N
ATOM   1147  CE2 TRP C1015      -4.491  65.889  -8.726  1.00 33.80           C
ATOM   1148  CE3 TRP C1015      -5.331  64.937 -10.800  1.00 31.15           C
ATOM   1149  CZ2 TRP C1015      -3.444  66.541  -9.396  1.00 33.30           C
ATOM   1150  CZ3 TRP C1015      -4.293  65.586 -11.464  1.00 32.38           C
ATOM   1151  CH2 TRP C1015      -3.370  66.384 -10.766  1.00 33.09           C
ATOM   1152  N   PRO C1016      -8.466  66.730  -9.856  1.00 30.67           N
ATOM   1153  CA  PRO C1016      -8.676  67.412  -8.564  1.00 29.99           C
ATOM   1154  C   PRO C1016     -10.174  67.388  -8.222  1.00 35.38           C
ATOM   1155  O   PRO C1016     -10.999  67.192  -9.111  1.00 34.57           O
ATOM   1156  CB  PRO C1016      -8.242  68.870  -8.858  1.00 31.85           C
ATOM   1157  CG  PRO C1016      -7.567  68.865 -10.229  1.00 35.96           C
ATOM   1158  CD  PRO C1016      -8.208  67.697 -10.941  1.00 32.01           C
ATOM   1159  N   ALA C1017     -10.530  67.549  -6.949  1.00 33.26           N
ATOM   1160  CA  ALA C1017     -11.937  67.667  -6.542  1.00 33.63           C
ATOM   1161  C   ALA C1017     -12.056  69.047  -5.901  1.00 37.64           C
ATOM   1162  O   ALA C1017     -11.135  69.465  -5.196  1.00 37.53           O
ATOM   1163  CB  ALA C1017     -12.325  66.584  -5.545  1.00 34.28           C
ATOM   1164  N   ASP C1018     -13.142  69.773  -6.184  1.00 34.19           N
ATOM   1165  CA  ASP C1018     -13.330  71.122  -5.637  1.00 33.96           C
ATOM   1166  C   ASP C1018     -13.492  71.067  -4.113  1.00 37.44           C
ATOM   1167  O   ASP C1018     -14.409  70.413  -3.622  1.00 37.27           O
ATOM   1168  CB  ASP C1018     -14.530  71.828  -6.278  1.00 35.19           C
ATOM   1169  CG  ASP C1018     -14.515  73.306  -5.960  1.00 39.15           C
ATOM   1170  OD1 ASP C1018     -13.656  74.016  -6.516  1.00 38.73           O
ATOM   1171  OD2 ASP C1018     -15.310  73.734  -5.096  1.00 40.29           O
ATOM   1172  N   THR C1019     -12.583  71.722  -3.372  1.00 33.56           N
ATOM   1173  CA  THR C1019     -12.573  71.713  -1.901  1.00 33.73           C
ATOM   1174  C   THR C1019     -11.744  72.861  -1.337  1.00 37.12           C
ATOM   1175  O   THR C1019     -10.755  73.258  -1.957  1.00 35.04           O
ATOM   1176  CB  THR C1019     -12.016  70.350  -1.375  1.00 40.43           C
ATOM   1177  OG1 THR C1019     -12.147  70.275   0.044  1.00 39.09           O
ATOM   1178  CG2 THR C1019     -10.561  70.112  -1.760  1.00 34.87           C
ATOM   1179  N   GLU C1020     -12.114  73.358  -0.141  1.00 36.47           N
ATOM   1180  CA  GLU C1020     -11.331  74.402   0.534  1.00 38.75           C
ATOM   1181  C   GLU C1020     -10.131  73.762   1.249  1.00 45.23           C
ATOM   1182  O   GLU C1020      -9.221  74.472   1.675  1.00 46.48           O
ATOM   1183  CB  GLU C1020     -12.193  75.207   1.525  1.00 40.73           C
ATOM   1184  CG  GLU C1020     -11.823  76.680   1.568  1.00 57.80           C
ATOM   1185  CD  GLU C1020     -12.366  77.501   0.416  1.00 86.63           C
ATOM   1186  OE1 GLU C1020     -13.565  77.861   0.465  1.00 89.85           O
ATOM   1187  OE2 GLU C1020     -11.602  77.778  -0.537  1.00 79.65           O
ATOM   1188  N   ALA C1021     -10.107  72.410   1.324  1.00 42.43           N
ATOM   1189  CA  ALA C1021      -9.020  71.646   1.944  1.00 42.44           C
ATOM   1190  C   ALA C1021      -8.303  70.746   0.909  1.00 42.09           C
ATOM   1191  O   ALA C1021      -8.384  69.517   1.040  1.00 41.99           O
ATOM   1192  CB  ALA C1021      -9.570  70.811   3.104  1.00 43.40           C
ATOM   1193  N   PRO C1022      -7.633  71.298  -0.149  1.00 36.67           N
ATOM   1194  CA  PRO C1022      -6.981  70.406  -1.130  1.00 35.38           C
ATOM   1195  C   PRO C1022      -5.775  69.724  -0.518  1.00 36.38           C
ATOM   1196  O   PRO C1022      -5.109  70.287   0.354  1.00 34.66           O
ATOM   1197  CB  PRO C1022      -6.584  71.341  -2.272  1.00 37.44           C
ATOM   1198  CG  PRO C1022      -6.436  72.682  -1.626  1.00 41.75           C
ATOM   1199  CD  PRO C1022      -7.423  72.722  -0.504  1.00 37.87           C
ATOM   1200  N   GLY C1023      -5.539  68.505  -0.950  1.00 31.99           N
ATOM   1201  CA  GLY C1023      -4.416  67.727  -0.459  1.00 31.23           C
ATOM   1202  C   GLY C1023      -4.796  66.308  -0.137  1.00 34.66           C
ATOM   1203  O   GLY C1023      -5.938  65.893  -0.362  1.00 35.78           O
ATOM   1204  N   ALA C1024      -3.834  65.547   0.387  1.00 28.91           N
ATOM   1205  CA  ALA C1024      -4.113  64.162   0.721  1.00 27.65           C
ATOM   1206  C   ALA C1024      -3.503  63.789   2.050  1.00 30.38           C
ATOM   1207  O   ALA C1024      -2.480  64.353   2.437  1.00 29.47           O
ATOM   1208  CB  ALA C1024      -3.601  63.243  -0.380  1.00 27.94           C
ATOM   1209  N   SER C1025      -4.123  62.844   2.748  1.00 27.18           N
ATOM   1210  CA  SER C1025      -3.616  62.374   4.032  1.00 27.68           C
ATOM   1211  C   SER C1025      -3.841  60.870   4.175  1.00 30.69           C
ATOM   1212  O   SER C1025      -4.720  60.288   3.515  1.00 29.10           O
ATOM   1213  CB  SER C1025      -4.253  63.139   5.194  1.00 30.98           C
ATOM   1214  OG  SER C1025      -5.642  62.867   5.290  1.00 38.46           O
ATOM   1215  N   LEU C1026      -3.043  60.249   5.042  1.00 26.91           N
ATOM   1216  CA  LEU C1026      -3.141  58.820   5.307  1.00 25.59           C
ATOM   1217  C   LEU C1026      -2.845  58.568   6.775  1.00 30.88           C
ATOM   1218  O   LEU C1026      -1.833  59.027   7.297  1.00 28.38           O
ATOM   1219  CB  LEU C1026      -2.185  58.013   4.385  1.00 24.64           C
ATOM   1220  CG  LEU C1026      -2.157  56.483   4.543  1.00 28.20           C
ATOM   1221  CD1 LEU C1026      -3.543  55.845   4.323  1.00 27.85           C
ATOM   1222  CD2 LEU C1026      -1.140  55.862   3.605  1.00 28.54           C
ATOM   1223  N   SER C1027      -3.744  57.839   7.432  1.00 28.96           N
ATOM   1224  CA  SER C1027      -3.608  57.486   8.834  1.00 29.41           C
ATOM   1225  C   SER C1027      -3.956  56.012   9.012  1.00 32.28           C
ATOM   1226  O   SER C1027      -4.589  55.410   8.131  1.00 31.17           O
ATOM   1227  CB  SER C1027      -4.487  58.393   9.698  1.00 32.12           C
ATOM   1228  OG  SER C1027      -5.840  57.964   9.695  1.00 37.82           O
ATOM   1229  N   TRP C1028      -3.490  55.421  10.134  1.00 28.28           N
ATOM   1230  CA  TRP C1028      -3.722  54.015  10.424  1.00 27.73           C
ATOM   1231  C   TRP C1028      -3.825  53.695  11.913  1.00 29.58           C
ATOM   1232  O   TRP C1028      -3.214  54.366  12.744  1.00 27.86           O
ATOM   1233  CB  TRP C1028      -2.656  53.118   9.745  1.00 26.93           C
ATOM   1234  CG  TRP C1028      -1.389  52.904  10.540  1.00 28.16           C
ATOM   1235  CD1 TRP C1028      -1.060  51.806  11.282  1.00 31.02           C
ATOM   1236  CD2 TRP C1028      -0.306  53.836  10.700  1.00 27.74           C
ATOM   1237  NE1 TRP C1028       0.174  51.982  11.872  1.00 30.32           N
ATOM   1238  CE2 TRP C1028       0.649  53.228  11.551  1.00 31.51           C
ATOM   1239  CE3 TRP C1028      -0.032  55.114  10.177  1.00 28.51           C
ATOM   1240  CZ2 TRP C1028       1.842  53.871  11.925  1.00 30.52           C
ATOM   1241  CZ3 TRP C1028       1.146  55.753  10.548  1.00 30.01           C
ATOM   1242  CH2 TRP C1028       2.081  55.122  11.394  1.00 30.69           C
ATOM   1243  N   VAL C1029      -4.555  52.614  12.219  1.00 26.58           N
ATOM   1244  CA  VAL C1029      -4.701  52.056  13.564  1.00 27.19           C
ATOM   1245  C   VAL C1029      -4.065  50.679  13.530  1.00 31.40           C
ATOM   1246  O   VAL C1029      -4.537  49.781  12.819  1.00 30.00           O
ATOM   1247  CB  VAL C1029      -6.164  51.996  14.121  1.00 30.91           C
ATOM   1248  CG1 VAL C1029      -6.171  51.473  15.577  1.00 30.74           C
ATOM   1249  CG2 VAL C1029      -6.865  53.351  14.034  1.00 30.47           C
ATOM   1250  N   SER C1030      -3.001  50.507  14.296  1.00 29.29           N
ATOM   1251  CA  SER C1030      -2.402  49.184  14.392  1.00 29.75           C
ATOM   1252  C   SER C1030      -3.121  48.382  15.489  1.00 34.78           C
ATOM   1253  O   SER C1030      -3.893  48.941  16.270  1.00 33.72           O
ATOM   1254  CB  SER C1030      -0.894  49.267  14.626  1.00 31.24           C
ATOM   1255  OG  SER C1030      -0.575  49.509  15.981  1.00 38.16           O
ATOM   1256  N   THR C1031      -2.864  47.073  15.539  1.00 33.45           N
ATOM   1257  CA  THR C1031      -3.422  46.144  16.528  1.00 34.13           C
ATOM   1258  C   THR C1031      -2.889  46.435  17.936  1.00 39.39           C
ATOM   1259  O   THR C1031      -3.437  45.913  18.901  1.00 38.69           O
ATOM   1260  CB  THR C1031      -3.092  44.676  16.143  1.00 40.53           C
ATOM   1261  OG1 THR C1031      -1.678  44.518  15.978  1.00 40.28           O
ATOM   1262  CG2 THR C1031      -3.842  44.201  14.903  1.00 38.46           C
ATOM   1263  N   GLN C1032      -1.819  47.241  18.049  1.00 37.84           N
ATOM   1264  CA  GLN C1032      -1.143  47.547  19.319  1.00 38.65           C
ATOM   1265  C   GLN C1032      -1.142  49.033  19.748  1.00 40.93           C
ATOM   1266  O   GLN C1032      -0.623  49.340  20.825  1.00 40.16           O
ATOM   1267  CB  GLN C1032       0.308  47.021  19.268  1.00 40.65           C
ATOM   1268  CG  GLN C1032       0.432  45.500  19.356  1.00 65.62           C
ATOM   1269  CD  GLN C1032       1.471  44.957  18.401  1.00 95.63           C
ATOM   1270  OE1 GLN C1032       2.493  45.592  18.096  1.00 92.02           O
ATOM   1271  NE2 GLN C1032       1.242  43.746  17.916  1.00 93.03           N
ATOM   1272  N   ALA C1033      -1.681  49.960  18.931  1.00 36.44           N
ATOM   1273  CA  ALA C1033      -1.663  51.389  19.262  1.00 35.49           C
ATOM   1274  C   ALA C1033      -2.853  52.144  18.690  1.00 38.43           C
ATOM   1275  O   ALA C1033      -3.563  51.637  17.821  1.00 38.58           O
ATOM   1276  CB  ALA C1033      -0.369  52.023  18.759  1.00 36.03           C
ATOM   1277  N   GLY C1034      -3.034  53.368  19.163  1.00 33.91           N
ATOM   1278  CA  GLY C1034      -4.076  54.255  18.669  1.00 33.38           C
ATOM   1279  C   GLY C1034      -3.700  54.818  17.309  1.00 33.58           C
ATOM   1280  O   GLY C1034      -2.616  54.536  16.785  1.00 32.14           O
ATOM   1281  N   THR C1035      -4.573  55.631  16.745  1.00 29.84           N
ATOM   1282  CA  THR C1035      -4.364  56.246  15.428  1.00 29.49           C
ATOM   1283  C   THR C1035      -3.010  56.975  15.329  1.00 33.01           C
ATOM   1284  O   THR C1035      -2.634  57.721  16.231  1.00 31.94           O
ATOM   1285  CB  THR C1035      -5.516  57.222  15.132  1.00 32.97           C
ATOM   1286  OG1 THR C1035      -6.749  56.531  15.278  1.00 33.24           O
ATOM   1287  CG2 THR C1035      -5.459  57.807  13.726  1.00 29.37           C
ATOM   1288  N   ARG C1036      -2.303  56.745  14.220  1.00 28.24           N
ATOM   1289  CA  ARG C1036      -1.082  57.451  13.872  1.00 27.62           C
ATOM   1290  C   ARG C1036      -1.269  58.042  12.478  1.00 29.90           C
ATOM   1291  O   ARG C1036      -1.969  57.449  11.655  1.00 27.68           O
ATOM   1292  CB  ARG C1036       0.142  56.520  13.930  1.00 27.22           C
ATOM   1293  CG  ARG C1036       0.576  56.111  15.351  1.00 25.35           C
ATOM   1294  CD  ARG C1036       0.903  57.308  16.230  1.00 29.04           C
ATOM   1295  NE  ARG C1036       1.571  56.945  17.488  1.00 32.28           N
ATOM   1296  CZ  ARG C1036       0.952  56.490  18.576  1.00 38.17           C
ATOM   1297  NH1 ARG C1036      -0.360  56.262  18.559  1.00 28.20           N
ATOM   1298  NH2 ARG C1036       1.642  56.236  19.681  1.00 25.75           N
ATOM   1299  N   GLN C1037      -0.663  59.205  12.214  1.00 26.85           N
ATOM   1300  CA  GLN C1037      -0.710  59.825  10.898  1.00 26.83           C
ATOM   1301  C   GLN C1037       0.565  59.448  10.126  1.00 31.01           C
ATOM   1302  O   GLN C1037       1.684  59.646  10.620  1.00 29.72           O
ATOM   1303  CB  GLN C1037      -0.851  61.348  11.032  1.00 28.60           C
ATOM   1304  CG  GLN C1037      -1.120  62.067   9.705  1.00 52.90           C
ATOM   1305  CD  GLN C1037      -2.578  62.404   9.475  1.00 72.18           C
ATOM   1306  OE1 GLN C1037      -3.503  61.748   9.982  1.00 70.36           O
ATOM   1307  NE2 GLN C1037      -2.813  63.435   8.684  1.00 56.28           N
ATOM   1308  N   TYR C1038       0.388  58.859   8.935  1.00 27.99           N
ATOM   1309  CA  TYR C1038       1.483  58.499   8.039  1.00 27.94           C
ATOM   1310  C   TYR C1038       2.000  59.762   7.336  1.00 32.34           C
ATOM   1311  O   TYR C1038       3.207  60.002   7.306  1.00 31.23           O
ATOM   1312  CB  TYR C1038       1.050  57.432   7.000  1.00 28.97           C
ATOM   1313  CG  TYR C1038       2.090  57.228   5.925  1.00 29.47           C
ATOM   1314  CD1 TYR C1038       3.246  56.505   6.180  1.00 30.91           C
ATOM   1315  CD2 TYR C1038       1.965  57.841   4.678  1.00 30.29           C
ATOM   1316  CE1 TYR C1038       4.222  56.333   5.197  1.00 31.04           C
ATOM   1317  CE2 TYR C1038       2.950  57.705   3.702  1.00 31.00           C
ATOM   1318  CZ  TYR C1038       4.063  56.927   3.956  1.00 34.82           C
ATOM   1319  OH  TYR C1038       5.010  56.749   2.977  1.00 34.20           O
ATOM   1320  N   ALA C1039       1.087  60.531   6.725  1.00 29.87           N
ATOM   1321  CA  ALA C1039       1.411  61.743   5.973  1.00 29.66           C
ATOM   1322  C   ALA C1039       0.217  62.677   5.903  1.00 32.70           C
ATOM   1323  O   ALA C1039      -0.931  62.227   5.970  1.00 31.50           O
ATOM   1324  CB  ALA C1039       1.854  61.385   4.551  1.00 30.09           C
ATOM   1325  N   ASP C1040       0.503  63.981   5.742  1.00 29.67           N
ATOM   1326  CA  ASP C1040      -0.483  65.035   5.561  1.00 30.49           C
ATOM   1327  C   ASP C1040       0.125  65.991   4.536  1.00 34.34           C
ATOM   1328  O   ASP C1040       1.053  66.748   4.841  1.00 33.65           O
ATOM   1329  CB  ASP C1040      -0.854  65.744   6.885  1.00 32.43           C
ATOM   1330  CG  ASP C1040      -1.870  66.870   6.701  1.00 50.29           C
ATOM   1331  OD1 ASP C1040      -2.742  66.750   5.808  1.00 50.23           O
ATOM   1332  OD2 ASP C1040      -1.783  67.873   7.439  1.00 63.01           O
ATOM   1333  N   LEU C1041      -0.353  65.896   3.297  1.00 30.96           N
ATOM   1334  CA  LEU C1041       0.220  66.631   2.172  1.00 30.39           C
ATOM   1335  C   LEU C1041      -0.764  67.637   1.574  1.00 33.05           C
ATOM   1336  O   LEU C1041      -1.629  67.259   0.790  1.00 31.11           O
ATOM   1337  CB  LEU C1041       0.763  65.620   1.129  1.00 30.57           C
ATOM   1338  CG  LEU C1041       1.787  64.621   1.702  1.00 34.57           C
ATOM   1339  CD1 LEU C1041       1.766  63.327   0.962  1.00 33.86           C
ATOM   1340  CD2 LEU C1041       3.189  65.211   1.750  1.00 37.39           C
ATOM   1341  N   PRO C1042      -0.674  68.925   1.975  1.00 31.51           N
ATOM   1342  CA  PRO C1042      -1.641  69.921   1.469  1.00 31.25           C
ATOM   1343  C   PRO C1042      -1.382  70.368   0.034  1.00 33.88           C
ATOM   1344  O   PRO C1042      -0.281  70.186  -0.490  1.00 32.45           O
ATOM   1345  CB  PRO C1042      -1.493  71.110   2.443  1.00 33.61           C
ATOM   1346  CG  PRO C1042      -0.445  70.729   3.432  1.00 38.76           C
ATOM   1347  CD  PRO C1042       0.292  69.538   2.909  1.00 33.88           C
ATOM   1348  N   GLY C1043      -2.406  70.969  -0.566  1.00 30.90           N
ATOM   1349  CA  GLY C1043      -2.333  71.541  -1.905  1.00 30.43           C
ATOM   1350  C   GLY C1043      -2.936  70.691  -2.997  1.00 32.83           C
ATOM   1351  O   GLY C1043      -3.276  69.527  -2.790  1.00 30.97           O
ATOM   1352  N   SER C1044      -3.051  71.278  -4.182  1.00 31.07           N
ATOM   1353  CA  SER C1044      -3.665  70.637  -5.340  1.00 30.50           C
ATOM   1354  C   SER C1044      -2.948  69.341  -5.801  1.00 33.53           C
ATOM   1355  O   SER C1044      -3.604  68.463  -6.363  1.00 32.58           O
ATOM   1356  CB  SER C1044      -3.802  71.638  -6.489  1.00 34.09           C
ATOM   1357  OG  SER C1044      -2.529  72.020  -6.983  1.00 46.75           O
ATOM   1358  N   TRP C1045      -1.633  69.209  -5.501  1.00 30.00           N
ATOM   1359  CA  TRP C1045      -0.832  68.027  -5.852  1.00 29.31           C
ATOM   1360  C   TRP C1045      -0.735  66.994  -4.727  1.00 32.19           C
ATOM   1361  O   TRP C1045       0.001  66.014  -4.878  1.00 31.38           O
ATOM   1362  CB  TRP C1045       0.571  68.460  -6.291  1.00 27.79           C
ATOM   1363  CG  TRP C1045       0.588  69.232  -7.576  1.00 28.41           C
ATOM   1364  CD1 TRP C1045       0.469  70.584  -7.728  1.00 31.33           C
ATOM   1365  CD2 TRP C1045       0.722  68.687  -8.897  1.00 28.17           C
ATOM   1366  NE1 TRP C1045       0.530  70.916  -9.065  1.00 31.03           N
ATOM   1367  CE2 TRP C1045       0.691  69.770  -9.804  1.00 31.68           C
ATOM   1368  CE3 TRP C1045       0.881  67.386  -9.403  1.00 28.91           C
ATOM   1369  CZ2 TRP C1045       0.843  69.594 -11.185  1.00 30.85           C
ATOM   1370  CZ3 TRP C1045       1.016  67.214 -10.773  1.00 30.33           C
ATOM   1371  CH2 TRP C1045       0.986  68.309 -11.649  1.00 31.07           C
ATOM   1372  N   GLY C1046      -1.456  67.225  -3.617  1.00 28.75           N
ATOM   1373  CA  GLY C1046      -1.451  66.362  -2.428  1.00 27.80           C
ATOM   1374  C   GLY C1046      -1.547  64.881  -2.726  1.00 29.95           C
ATOM   1375  O   GLY C1046      -0.744  64.088  -2.215  1.00 29.01           O
ATOM   1376  N   LEU C1047      -2.530  64.495  -3.580  1.00 26.01           N
ATOM   1377  CA  LEU C1047      -2.716  63.102  -3.985  1.00 25.69           C
ATOM   1378  C   LEU C1047      -1.467  62.544  -4.673  1.00 27.78           C
ATOM   1379  O   LEU C1047      -1.043  61.426  -4.361  1.00 25.51           O
ATOM   1380  CB  LEU C1047      -3.942  62.947  -4.907  1.00 25.99           C
ATOM   1381  CG  LEU C1047      -4.149  61.542  -5.518  1.00 28.99           C
ATOM   1382  CD1 LEU C1047      -4.487  60.485  -4.436  1.00 27.42           C
ATOM   1383  CD2 LEU C1047      -5.174  61.585  -6.597  1.00 29.93           C
ATOM   1384  N   ILE C1048      -0.888  63.331  -5.596  1.00 25.22           N
ATOM   1385  CA  ILE C1048       0.302  62.944  -6.371  1.00 25.22           C
ATOM   1386  C   ILE C1048       1.505  62.748  -5.438  1.00 28.14           C
ATOM   1387  O   ILE C1048       2.183  61.723  -5.534  1.00 26.70           O
ATOM   1388  CB  ILE C1048       0.569  63.919  -7.564  1.00 28.00           C
ATOM   1389  CG1 ILE C1048      -0.722  64.177  -8.407  1.00 27.84           C
ATOM   1390  CG2 ILE C1048       1.741  63.446  -8.438  1.00 28.22           C
ATOM   1391  CD1 ILE C1048      -1.564  62.844  -8.939  1.00 29.27           C
ATOM   1392  N   ARG C1049       1.710  63.692  -4.498  1.00 26.74           N
ATOM   1393  CA  ARG C1049       2.765  63.620  -3.465  1.00 26.64           C
ATOM   1394  C   ARG C1049       2.608  62.342  -2.618  1.00 29.35           C
ATOM   1395  O   ARG C1049       3.604  61.693  -2.296  1.00 29.03           O
ATOM   1396  CB  ARG C1049       2.712  64.848  -2.538  1.00 25.85           C
ATOM   1397  CG  ARG C1049       2.912  66.188  -3.235  1.00 28.88           C
ATOM   1398  CD  ARG C1049       2.736  67.296  -2.224  1.00 28.85           C
ATOM   1399  NE  ARG C1049       3.065  68.617  -2.753  1.00 30.11           N
ATOM   1400  CZ  ARG C1049       4.271  69.190  -2.707  1.00 37.80           C
ATOM   1401  NH1 ARG C1049       5.312  68.530  -2.226  1.00 32.79           N
ATOM   1402  NH2 ARG C1049       4.446  70.416  -3.178  1.00 31.46           N
ATOM   1403  N   LEU C1050       1.353  61.990  -2.248  1.00 26.27           N
ATOM   1404  CA  LEU C1050       1.088  60.784  -1.469  1.00 25.96           C
ATOM   1405  C   LEU C1050       1.405  59.517  -2.273  1.00 28.99           C
ATOM   1406  O   LEU C1050       2.114  58.645  -1.763  1.00 28.97           O
ATOM   1407  CB  LEU C1050      -0.356  60.747  -0.912  1.00 25.93           C
ATOM   1408  CG  LEU C1050      -0.700  59.541   0.006  1.00 29.84           C
ATOM   1409  CD1 LEU C1050       0.129  59.559   1.283  1.00 31.41           C
ATOM   1410  CD2 LEU C1050      -2.180  59.528   0.370  1.00 29.28           C
ATOM   1411  N   LEU C1051       0.918  59.431  -3.523  1.00 26.86           N
ATOM   1412  CA  LEU C1051       1.150  58.272  -4.412  1.00 26.33           C
ATOM   1413  C   LEU C1051       2.639  58.008  -4.630  1.00 29.50           C
ATOM   1414  O   LEU C1051       3.068  56.858  -4.624  1.00 28.35           O
ATOM   1415  CB  LEU C1051       0.428  58.445  -5.767  1.00 26.03           C
ATOM   1416  CG  LEU C1051      -1.101  58.400  -5.711  1.00 30.18           C
ATOM   1417  CD1 LEU C1051      -1.717  58.878  -7.037  1.00 30.48           C
ATOM   1418  CD2 LEU C1051      -1.603  57.007  -5.302  1.00 31.08           C
ATOM   1419  N   GLU C1052       3.430  59.082  -4.772  1.00 29.22           N
ATOM   1420  CA  GLU C1052       4.882  58.999  -4.937  1.00 29.22           C
ATOM   1421  C   GLU C1052       5.556  58.217  -3.785  1.00 32.54           C
ATOM   1422  O   GLU C1052       6.509  57.479  -4.030  1.00 32.12           O
ATOM   1423  CB  GLU C1052       5.465  60.408  -5.002  1.00 30.26           C
ATOM   1424  CG  GLU C1052       6.866  60.428  -5.570  1.00 41.01           C
ATOM   1425  CD  GLU C1052       7.565  61.762  -5.491  1.00 54.16           C
ATOM   1426  OE1 GLU C1052       6.882  62.800  -5.318  1.00 37.41           O
ATOM   1427  OE2 GLU C1052       8.808  61.766  -5.631  1.00 49.07           O
ATOM   1428  N   MET C1053       5.064  58.391  -2.539  1.00 29.21           N
ATOM   1429  CA  MET C1053       5.610  57.732  -1.344  1.00 28.27           C
ATOM   1430  C   MET C1053       5.321  56.233  -1.275  1.00 31.40           C
ATOM   1431  O   MET C1053       5.947  55.539  -0.473  1.00 30.13           O
ATOM   1432  CB  MET C1053       5.113  58.417  -0.055  1.00 29.95           C
ATOM   1433  CG  MET C1053       5.512  59.881   0.034  1.00 32.52           C
ATOM   1434  SD  MET C1053       4.764  60.715   1.448  1.00 35.83           S
ATOM   1435  CE  MET C1053       5.728  60.045   2.757  1.00 34.03           C
ATOM   1436  N   ALA C1054       4.352  55.737  -2.072  1.00 28.68           N
ATOM   1437  CA  ALA C1054       4.018  54.316  -2.066  1.00 28.30           C
ATOM   1438  C   ALA C1054       4.918  53.501  -2.969  1.00 33.13           C
ATOM   1439  O   ALA C1054       5.417  53.995  -3.981  1.00 33.28           O
ATOM   1440  CB  ALA C1054       2.568  54.116  -2.519  1.00 28.92           C
ATOM   1441  N   ARG C1055       5.075  52.223  -2.618  1.00 29.47           N
ATOM   1442  CA  ARG C1055       5.698  51.212  -3.454  1.00 29.62           C
ATOM   1443  C   ARG C1055       4.555  50.875  -4.418  1.00 33.24           C
ATOM   1444  O   ARG C1055       3.436  50.589  -3.962  1.00 31.13           O
ATOM   1445  CB  ARG C1055       6.056  49.971  -2.615  1.00 33.47           C
ATOM   1446  CG  ARG C1055       7.537  49.877  -2.295  1.00 51.18           C
ATOM   1447  N   ARG C1056       4.799  51.021  -5.738  1.00 30.20           N
ATOM   1448  CA  ARG C1056       3.772  50.843  -6.767  1.00 30.41           C
ATOM   1449  C   ARG C1056       4.184  49.842  -7.820  1.00 35.91           C
ATOM   1450  O   ARG C1056       5.341  49.818  -8.252  1.00 34.74           O
ATOM   1451  CB  ARG C1056       3.447  52.189  -7.451  1.00 31.21           C
ATOM   1452  CG  ARG C1056       3.190  53.336  -6.468  1.00 39.12           C
ATOM   1453  CD  ARG C1056       3.227  54.714  -7.088  1.00 46.53           C
ATOM   1454  NE  ARG C1056       4.330  54.901  -8.026  1.00 54.64           N
ATOM   1455  CZ  ARG C1056       5.523  55.401  -7.721  1.00 59.63           C
ATOM   1456  NH1 ARG C1056       5.799  55.771  -6.476  1.00 39.28           N
ATOM   1457  NH2 ARG C1056       6.444  55.543  -8.657  1.00 45.94           N
ATOM   1458  N   LYS C1057       3.218  49.025  -8.254  1.00 32.31           N
ATOM   1459  CA  LYS C1057       3.403  48.039  -9.317  1.00 32.38           C
ATOM   1460  C   LYS C1057       2.051  47.616  -9.846  1.00 34.80           C
ATOM   1461  O   LYS C1057       1.040  47.819  -9.166  1.00 33.32           O
ATOM   1462  CB  LYS C1057       4.246  46.815  -8.855  1.00 35.56           C
ATOM   1463  CG  LYS C1057       3.814  46.172  -7.546  1.00 48.96           C
ATOM   1464  CD  LYS C1057       4.445  44.803  -7.325  1.00 61.66           C
ATOM   1465  N   ALA C1058       2.024  47.031 -11.054  1.00 30.28           N
ATOM   1466  CA  ALA C1058       0.796  46.512 -11.637  1.00 29.23           C
ATOM   1467  C   ALA C1058       0.226  45.473 -10.631  1.00 31.97           C
ATOM   1468  O   ALA C1058       1.003  44.716 -10.037  1.00 31.83           O
ATOM   1469  CB  ALA C1058       1.122  45.835 -12.967  1.00 29.60           C
ATOM   1470  N   ALA C1059      -1.088  45.495 -10.373  1.00 28.85           N
ATOM   1471  CA  ALA C1059      -1.689  44.524  -9.441  1.00 28.09           C
ATOM   1472  C   ALA C1059      -2.004  43.239 -10.236  1.00 31.36           C
ATOM   1473  O   ALA C1059      -2.846  43.290 -11.127  1.00 30.38           O
ATOM   1474  CB  ALA C1059      -2.952  45.098  -8.798  1.00 28.76           C
ATOM   1475  N   PRO C1060      -1.323  42.090  -9.973  1.00 30.26           N
ATOM   1476  CA  PRO C1060      -1.601  40.883 -10.769  1.00 30.25           C
ATOM   1477  C   PRO C1060      -3.028  40.395 -10.582  1.00 32.29           C
ATOM   1478  O   PRO C1060      -3.482  40.232  -9.446  1.00 30.51           O
ATOM   1479  CB  PRO C1060      -0.576  39.857 -10.267  1.00 32.94           C
ATOM   1480  CG  PRO C1060       0.349  40.587  -9.364  1.00 36.48           C
ATOM   1481  CD  PRO C1060      -0.302  41.842  -8.931  1.00 32.10           C
ATOM   1482  N   GLY C1061      -3.737  40.245 -11.701  1.00 29.17           N
ATOM   1483  CA  GLY C1061      -5.117  39.775 -11.699  1.00 28.30           C
ATOM   1484  C   GLY C1061      -6.146  40.861 -11.459  1.00 30.48           C
ATOM   1485  O   GLY C1061      -7.308  40.551 -11.240  1.00 30.91           O
ATOM   1486  N   VAL C1062      -5.744  42.131 -11.500  1.00 25.15           N
ATOM   1487  CA  VAL C1062      -6.687  43.248 -11.356  1.00 23.89           C
ATOM   1488  C   VAL C1062      -6.659  44.086 -12.640  1.00 27.91           C
ATOM   1489  O   VAL C1062      -5.665  44.774 -12.891  1.00 28.00           O
ATOM   1490  CB  VAL C1062      -6.478  44.126 -10.081  1.00 26.56           C
ATOM   1491  CG1 VAL C1062      -7.577  45.196  -9.976  1.00 26.11           C
ATOM   1492  CG2 VAL C1062      -6.425  43.279  -8.799  1.00 25.27           C
ATOM   1493  N   ALA C1063      -7.744  44.041 -13.451  1.00 26.27           N
ATOM   1494  CA  ALA C1063      -7.841  44.837 -14.692  1.00 27.29           C
ATOM   1495  C   ALA C1063      -7.727  46.334 -14.350  1.00 32.70           C
ATOM   1496  O   ALA C1063      -8.382  46.814 -13.405  1.00 30.64           O
ATOM   1497  CB  ALA C1063      -9.149  44.555 -15.414  1.00 28.30           C
ATOM   1498  N   SER C1064      -6.829  47.045 -15.079  1.00 29.37           N
ATOM   1499  CA  SER C1064      -6.462  48.471 -14.886  1.00 29.47           C
ATOM   1500  C   SER C1064      -6.060  48.754 -13.423  1.00 31.31           C
ATOM   1501  O   SER C1064      -6.265  49.856 -12.906  1.00 29.14           O
ATOM   1502  CB  SER C1064      -7.589  49.413 -15.313  1.00 32.92           C
ATOM   1503  OG  SER C1064      -8.309  48.988 -16.456  1.00 38.19           O
ATOM   1504  N   GLY C1065      -5.498  47.743 -12.773  1.00 28.97           N
ATOM   1505  CA  GLY C1065      -5.150  47.792 -11.361  1.00 27.80           C
ATOM   1506  C   GLY C1065      -3.686  47.927 -11.030  1.00 32.33           C
ATOM   1507  O   GLY C1065      -2.824  47.347 -11.702  1.00 31.64           O
ATOM   1508  N   TRP C1066      -3.419  48.684  -9.961  1.00 29.96           N
ATOM   1509  CA  TRP C1066      -2.094  48.954  -9.417  1.00 30.37           C
ATOM   1510  C   TRP C1066      -2.104  48.740  -7.927  1.00 30.59           C
ATOM   1511  O   TRP C1066      -3.001  49.214  -7.235  1.00 28.57           O
ATOM   1512  CB  TRP C1066      -1.647  50.390  -9.719  1.00 31.33           C
ATOM   1513  CG  TRP C1066      -0.945  50.502 -11.034  1.00 34.02           C
ATOM   1514  CD1 TRP C1066       0.398  50.357 -11.263  1.00 37.15           C
ATOM   1515  CD2 TRP C1066      -1.565  50.630 -12.323  1.00 34.54           C
ATOM   1516  NE1 TRP C1066       0.653  50.416 -12.616  1.00 37.32           N
ATOM   1517  CE2 TRP C1066      -0.535  50.598 -13.290  1.00 39.31           C
ATOM   1518  CE3 TRP C1066      -2.895  50.813 -12.755  1.00 36.19           C
ATOM   1519  CZ2 TRP C1066      -0.796  50.723 -14.669  1.00 39.04           C
ATOM   1520  CZ3 TRP C1066      -3.152  50.910 -14.113  1.00 38.57           C
ATOM   1521  CH2 TRP C1066      -2.111  50.870 -15.056  1.00 39.64           C
ATOM   1522  N   SER C1067      -1.121  48.017  -7.424  1.00 27.18           N
ATOM   1523  CA  SER C1067      -1.014  47.838  -5.987  1.00 27.22           C
ATOM   1524  C   SER C1067      -0.238  49.027  -5.435  1.00 31.47           C
ATOM   1525  O   SER C1067       0.718  49.484  -6.068  1.00 31.06           O
ATOM   1526  CB  SER C1067      -0.315  46.526  -5.643  1.00 30.32           C
ATOM   1527  OG  SER C1067       1.038  46.551  -6.057  1.00 43.19           O
ATOM   1528  N   LEU C1068      -0.684  49.553  -4.295  1.00 27.34           N
ATOM   1529  CA  LEU C1068      -0.045  50.655  -3.593  1.00 27.53           C
ATOM   1530  C   LEU C1068       0.265  50.153  -2.196  1.00 31.09           C
ATOM   1531  O   LEU C1068      -0.585  49.526  -1.551  1.00 30.40           O
ATOM   1532  CB  LEU C1068      -0.969  51.890  -3.500  1.00 27.70           C
ATOM   1533  CG  LEU C1068      -1.547  52.456  -4.804  1.00 31.87           C
ATOM   1534  CD1 LEU C1068      -2.602  53.496  -4.499  1.00 30.75           C
ATOM   1535  CD2 LEU C1068      -0.438  53.066  -5.701  1.00 34.97           C
ATOM   1536  N   SER C1069       1.487  50.386  -1.741  1.00 27.46           N
ATOM   1537  CA  SER C1069       1.899  49.951  -0.411  1.00 27.46           C
ATOM   1538  C   SER C1069       2.773  51.013   0.249  1.00 32.51           C
ATOM   1539  O   SER C1069       3.879  51.278  -0.227  1.00 32.77           O
ATOM   1540  CB  SER C1069       2.601  48.596  -0.488  1.00 30.79           C
ATOM   1541  OG  SER C1069       2.817  48.077   0.812  1.00 42.84           O
ATOM   1542  N   TRP C1070       2.244  51.670   1.310  1.00 27.94           N
ATOM   1543  CA  TRP C1070       2.972  52.687   2.075  1.00 28.50           C
ATOM   1544  C   TRP C1070       3.553  52.018   3.334  1.00 33.11           C
ATOM   1545  O   TRP C1070       2.802  51.375   4.097  1.00 31.91           O
ATOM   1546  CB  TRP C1070       2.053  53.874   2.478  1.00 26.61           C
ATOM   1547  CG  TRP C1070       1.659  54.784   1.343  1.00 27.03           C
ATOM   1548  CD1 TRP C1070       2.346  55.875   0.897  1.00 29.41           C
ATOM   1549  CD2 TRP C1070       0.448  54.728   0.572  1.00 26.90           C
ATOM   1550  NE1 TRP C1070       1.644  56.504  -0.101  1.00 28.98           N
ATOM   1551  CE2 TRP C1070       0.465  55.829  -0.314  1.00 30.74           C
ATOM   1552  CE3 TRP C1070      -0.669  53.864   0.558  1.00 27.64           C
ATOM   1553  CZ2 TRP C1070      -0.570  56.074  -1.229  1.00 29.21           C
ATOM   1554  CZ3 TRP C1070      -1.692  54.105  -0.351  1.00 28.78           C
ATOM   1555  CH2 TRP C1070      -1.638  55.194  -1.235  1.00 29.33           C
ATOM   1556  N   GLN C1071       4.894  52.127   3.528  1.00 30.43           N
ATOM   1557  CA  GLN C1071       5.541  51.565   4.737  1.00 31.11           C
ATOM   1558  C   GLN C1071       5.374  52.584   5.855  1.00 33.34           C
ATOM   1559  O   GLN C1071       6.021  53.636   5.826  1.00 34.60           O
ATOM   1560  CB  GLN C1071       7.026  51.213   4.533  1.00 33.11           C
ATOM   1561  CG  GLN C1071       7.620  50.522   5.755  1.00 47.74           C
ATOM   1562  CD  GLN C1071       9.021  50.040   5.514  1.00 70.10           C
ATOM   1563  OE1 GLN C1071       9.976  50.567   6.071  1.00 66.79           O
ATOM   1564  NE2 GLN C1071       9.172  48.988   4.734  1.00 62.51           N
ATOM   1565  N   ALA C1072       4.480  52.315   6.815  1.00 29.17           N
ATOM   1566  CA  ALA C1072       4.187  53.247   7.917  1.00 29.73           C
ATOM   1567  C   ALA C1072       5.374  53.339   8.889  1.00 33.36           C
ATOM   1568  O   ALA C1072       6.272  52.494   8.832  1.00 31.81           O
ATOM   1569  CB  ALA C1072       2.919  52.818   8.652  1.00 30.58           C
ATOM   1570  N   GLN C1073       5.371  54.358   9.772  1.00 31.43           N
ATOM   1571  CA  GLN C1073       6.443  54.631  10.738  1.00 31.22           C
ATOM   1572  C   GLN C1073       6.673  53.487  11.727  1.00 36.55           C
ATOM   1573  O   GLN C1073       7.790  53.347  12.217  1.00 36.32           O
ATOM   1574  CB  GLN C1073       6.246  55.979  11.468  1.00 31.72           C
ATOM   1575  CG  GLN C1073       6.434  57.223  10.578  1.00 31.79           C
ATOM   1576  CD  GLN C1073       5.171  57.656   9.841  1.00 38.51           C
ATOM   1577  OE1 GLN C1073       4.231  56.883   9.624  1.00 30.99           O
ATOM   1578  NE2 GLN C1073       5.157  58.890   9.361  1.00 33.16           N
ATOM   1579  N   ASP C1074       5.656  52.622  11.962  1.00 34.15           N
ATOM   1580  CA  ASP C1074       5.802  51.463  12.850  1.00 34.27           C
ATOM   1581  C   ASP C1074       6.295  50.212  12.072  1.00 38.15           C
ATOM   1582  O   ASP C1074       6.348  49.120  12.634  1.00 38.86           O
ATOM   1583  CB  ASP C1074       4.460  51.177  13.566  1.00 35.84           C
ATOM   1584  CG  ASP C1074       3.321  50.719  12.658  1.00 37.74           C
ATOM   1585  OD1 ASP C1074       3.495  50.744  11.414  1.00 37.89           O
ATOM   1586  OD2 ASP C1074       2.249  50.372  13.185  1.00 39.89           O
ATOM   1587  N   GLY C1075       6.563  50.372  10.775  1.00 34.03           N
ATOM   1588  CA  GLY C1075       7.006  49.279   9.909  1.00 34.04           C
ATOM   1589  C   GLY C1075       5.896  48.481   9.243  1.00 37.87           C
ATOM   1590  O   GLY C1075       6.174  47.609   8.413  1.00 37.51           O
ATOM   1591  N   ARG C1076       4.627  48.749   9.600  1.00 34.05           N
ATOM   1592  CA  ARG C1076       3.503  48.024   8.988  1.00 33.20           C
ATOM   1593  C   ARG C1076       3.180  48.563   7.601  1.00 34.68           C
ATOM   1594  O   ARG C1076       3.500  49.719   7.299  1.00 33.17           O
ATOM   1595  CB  ARG C1076       2.280  48.042   9.895  1.00 34.93           C
ATOM   1596  CG  ARG C1076       2.487  47.107  11.080  1.00 41.78           C
ATOM   1597  CD  ARG C1076       1.371  47.208  12.058  1.00 53.40           C
ATOM   1598  NE  ARG C1076       1.577  46.293  13.177  1.00 57.35           N
ATOM   1599  CZ  ARG C1076       2.138  46.641  14.327  1.00 68.45           C
ATOM   1600  NH1 ARG C1076       2.565  47.886  14.516  1.00 43.94           N
ATOM   1601  NH2 ARG C1076       2.278  45.750  15.297  1.00 62.69           N
ATOM   1602  N   MET C1077       2.581  47.709   6.758  1.00 30.73           N
ATOM   1603  CA  MET C1077       2.240  48.074   5.390  1.00 31.06           C
ATOM   1604  C   MET C1077       0.809  48.567   5.282  1.00 31.69           C
ATOM   1605  O   MET C1077      -0.119  47.873   5.697  1.00 30.58           O
ATOM   1606  CB  MET C1077       2.466  46.887   4.413  1.00 34.11           C
ATOM   1607  CG  MET C1077       3.908  46.397   4.319  1.00 40.28           C
ATOM   1608  SD  MET C1077       5.118  47.709   4.017  1.00 48.10           S
ATOM   1609  CE  MET C1077       6.271  47.244   5.137  1.00 46.60           C
ATOM   1610  N   LEU C1078       0.630  49.743   4.684  1.00 27.34           N
ATOM   1611  CA  LEU C1078      -0.678  50.320   4.407  1.00 26.59           C
ATOM   1612  C   LEU C1078      -0.945  50.070   2.935  1.00 30.93           C
ATOM   1613  O   LEU C1078      -0.368  50.738   2.062  1.00 31.28           O
ATOM   1614  CB  LEU C1078      -0.749  51.818   4.784  1.00 25.68           C
ATOM   1615  CG  LEU C1078      -0.194  52.193   6.184  1.00 28.11           C
ATOM   1616  CD1 LEU C1078      -0.342  53.681   6.461  1.00 27.09           C
ATOM   1617  CD2 LEU C1078      -0.829  51.306   7.311  1.00 30.46           C
ATOM   1618  N   ASN C1079      -1.751  49.029   2.669  1.00 27.86           N
ATOM   1619  CA  ASN C1079      -2.063  48.534   1.317  1.00 27.41           C
ATOM   1620  C   ASN C1079      -3.368  49.013   0.748  1.00 28.47           C
ATOM   1621  O   ASN C1079      -4.357  49.109   1.472  1.00 26.81           O
ATOM   1622  CB  ASN C1079      -2.039  46.997   1.295  1.00 26.88           C
ATOM   1623  CG  ASN C1079      -0.713  46.411   1.676  1.00 36.80           C
ATOM   1624  OD1 ASN C1079       0.344  46.975   1.399  1.00 32.35           O
ATOM   1625  ND2 ASN C1079      -0.735  45.258   2.316  1.00 29.73           N
ATOM   1626  N   TYR C1080      -3.369  49.313  -0.570  1.00 24.59           N
ATOM   1627  CA  TYR C1080      -4.534  49.729  -1.341  1.00 24.78           C
ATOM   1628  C   TYR C1080      -4.379  49.220  -2.766  1.00 28.63           C
ATOM   1629  O   TYR C1080      -3.255  48.984  -3.219  1.00 27.85           O
ATOM   1630  CB  TYR C1080      -4.658  51.274  -1.411  1.00 25.31           C
ATOM   1631  CG  TYR C1080      -5.066  51.927  -0.112  1.00 27.38           C
ATOM   1632  CD1 TYR C1080      -6.383  52.315   0.114  1.00 29.00           C
ATOM   1633  CD2 TYR C1080      -4.121  52.220   0.870  1.00 27.90           C
ATOM   1634  CE1 TYR C1080      -6.756  52.937   1.310  1.00 28.94           C
ATOM   1635  CE2 TYR C1080      -4.485  52.825   2.070  1.00 29.08           C
ATOM   1636  CZ  TYR C1080      -5.797  53.194   2.281  1.00 30.93           C
ATOM   1637  OH  TYR C1080      -6.101  53.785   3.478  1.00 29.54           O
ATOM   1638  N   THR C1081      -5.500  49.081  -3.471  1.00 25.19           N
ATOM   1639  CA  THR C1081      -5.501  48.769  -4.895  1.00 24.83           C
ATOM   1640  C   THR C1081      -6.089  50.005  -5.593  1.00 28.37           C
ATOM   1641  O   THR C1081      -7.148  50.498  -5.207  1.00 28.00           O
ATOM   1642  CB  THR C1081      -6.272  47.476  -5.254  1.00 29.99           C
ATOM   1643  OG1 THR C1081      -5.841  46.420  -4.407  1.00 28.23           O
ATOM   1644  CG2 THR C1081      -6.062  47.058  -6.732  1.00 30.69           C
ATOM   1645  N   LEU C1082      -5.389  50.499  -6.599  1.00 26.05           N
ATOM   1646  CA  LEU C1082      -5.838  51.595  -7.445  1.00 26.47           C
ATOM   1647  C   LEU C1082      -6.379  51.010  -8.755  1.00 30.18           C
ATOM   1648  O   LEU C1082      -5.744  50.136  -9.355  1.00 30.06           O
ATOM   1649  CB  LEU C1082      -4.668  52.567  -7.732  1.00 26.40           C
ATOM   1650  CG  LEU C1082      -4.850  53.550  -8.909  1.00 30.93           C
ATOM   1651  CD1 LEU C1082      -5.845  54.637  -8.580  1.00 31.17           C
ATOM   1652  CD2 LEU C1082      -3.549  54.152  -9.306  1.00 31.65           C
ATOM   1653  N   ARG C1083      -7.561  51.469  -9.181  1.00 26.63           N
ATOM   1654  CA  ARG C1083      -8.146  51.061 -10.450  1.00 27.27           C
ATOM   1655  C   ARG C1083      -8.349  52.298 -11.310  1.00 32.21           C
ATOM   1656  O   ARG C1083      -8.981  53.268 -10.877  1.00 30.38           O
ATOM   1657  CB  ARG C1083      -9.441  50.266 -10.262  1.00 27.92           C
ATOM   1658  CG  ARG C1083     -10.077  49.870 -11.595  1.00 32.45           C
ATOM   1659  CD  ARG C1083     -10.860  48.602 -11.482  1.00 33.83           C
ATOM   1660  NE  ARG C1083     -12.083  48.806 -10.718  1.00 31.75           N
ATOM   1661  CZ  ARG C1083     -12.828  47.856 -10.171  1.00 38.42           C
ATOM   1662  NH1 ARG C1083     -12.504  46.579 -10.318  1.00 31.61           N
ATOM   1663  NH2 ARG C1083     -13.917  48.179  -9.482  1.00 31.31           N
ATOM   1664  N   THR C1084      -7.790  52.279 -12.528  1.00 29.30           N
ATOM   1665  CA  THR C1084      -7.854  53.436 -13.410  1.00 29.36           C
ATOM   1666  C   THR C1084      -8.853  53.283 -14.542  1.00 34.35           C
ATOM   1667  O   THR C1084      -9.242  52.168 -14.888  1.00 33.63           O
ATOM   1668  CB  THR C1084      -6.459  53.752 -13.964  1.00 36.88           C
ATOM   1669  OG1 THR C1084      -6.142  52.755 -14.927  1.00 37.38           O
ATOM   1670  CG2 THR C1084      -5.385  53.823 -12.869  1.00 35.11           C
ATOM   1671  N   GLU C1085      -9.247  54.415 -15.129  1.00 33.20           N
ATOM   1672  CA  GLU C1085     -10.167  54.456 -16.271  1.00 34.75           C
ATOM   1673  C   GLU C1085      -9.411  54.383 -17.590  1.00 39.60           C
ATOM   1674  O   GLU C1085      -9.983  53.960 -18.595  1.00 41.29           O
ATOM   1675  CB  GLU C1085     -11.008  55.742 -16.230  1.00 36.36           C
ATOM   1676  CG  GLU C1085     -11.978  55.760 -15.063  1.00 44.65           C
ATOM   1677  CD  GLU C1085     -13.018  56.861 -15.079  1.00 59.15           C
ATOM   1678  OE1 GLU C1085     -12.835  57.871 -15.802  1.00 39.92           O
ATOM   1679  OE2 GLU C1085     -14.019  56.715 -14.341  1.00 51.05           O
ATOM   1680  N   ALA C1086      -8.159  54.865 -17.600  1.00 35.71           N
ATOM   1681  CA  ALA C1086      -7.290  54.902 -18.783  1.00 34.50           C
ATOM   1682  C   ALA C1086      -5.857  54.972 -18.332  1.00 37.02           C
ATOM   1683  O   ALA C1086      -5.531  55.799 -17.474  1.00 35.91           O
ATOM   1684  CB  ALA C1086      -7.624  56.117 -19.648  1.00 35.03           C
ATOM   1685  N   GLY C1087      -5.015  54.124 -18.916  1.00 33.71           N
ATOM   1686  CA  GLY C1087      -3.589  54.063 -18.603  1.00 33.45           C
ATOM   1687  C   GLY C1087      -3.287  53.939 -17.121  1.00 35.70           C
ATOM   1688  O   GLY C1087      -3.936  53.168 -16.411  1.00 34.02           O
ATOM   1689  N   GLU C1088      -2.320  54.740 -16.648  1.00 32.41           N
ATOM   1690  CA  GLU C1088      -1.880  54.764 -15.250  1.00 32.11           C
ATOM   1691  C   GLU C1088      -2.717  55.682 -14.333  1.00 32.65           C
ATOM   1692  O   GLU C1088      -2.416  55.786 -13.145  1.00 30.72           O
ATOM   1693  CB  GLU C1088      -0.406  55.186 -15.181  1.00 33.80           C
ATOM   1694  CG  GLU C1088       0.540  54.155 -15.776  1.00 47.57           C
ATOM   1695  CD  GLU C1088       2.002  54.551 -15.772  1.00 60.89           C
ATOM   1696  OE1 GLU C1088       2.313  55.709 -15.405  1.00 48.69           O
ATOM   1697  OE2 GLU C1088       2.837  53.699 -16.152  1.00 56.83           O
ATOM   1698  N   GLY C1089      -3.753  56.311 -14.880  1.00 29.34           N
ATOM   1699  CA  GLY C1089      -4.615  57.221 -14.128  1.00 28.30           C
ATOM   1700  C   GLY C1089      -3.822  58.310 -13.423  1.00 30.05           C
ATOM   1701  O   GLY C1089      -2.917  58.881 -14.025  1.00 26.72           O
ATOM   1702  N   PRO C1090      -4.043  58.539 -12.101  1.00 28.83           N
ATOM   1703  CA  PRO C1090      -3.265  59.580 -11.400  1.00 27.82           C
ATOM   1704  C   PRO C1090      -1.762  59.295 -11.324  1.00 30.68           C
ATOM   1705  O   PRO C1090      -0.994  60.246 -11.206  1.00 30.95           O
ATOM   1706  CB  PRO C1090      -3.924  59.649 -10.023  1.00 30.31           C
ATOM   1707  CG  PRO C1090      -4.549  58.314  -9.833  1.00 33.98           C
ATOM   1708  CD  PRO C1090      -5.038  57.917 -11.199  1.00 29.20           C
ATOM   1709  N   LEU C1091      -1.333  58.004 -11.460  1.00 27.65           N
ATOM   1710  CA  LEU C1091       0.108  57.661 -11.460  1.00 27.77           C
ATOM   1711  C   LEU C1091       0.870  58.280 -12.634  1.00 31.12           C
ATOM   1712  O   LEU C1091       2.078  58.480 -12.520  1.00 30.58           O
ATOM   1713  CB  LEU C1091       0.379  56.146 -11.398  1.00 27.13           C
ATOM   1714  CG  LEU C1091      -0.184  55.387 -10.193  1.00 32.60           C
ATOM   1715  CD1 LEU C1091       0.079  53.909 -10.347  1.00 34.06           C
ATOM   1716  CD2 LEU C1091       0.412  55.879  -8.861  1.00 33.96           C
ATOM   1717  N   VAL C1092       0.172  58.606 -13.748  1.00 27.66           N
ATOM   1718  CA  VAL C1092       0.775  59.227 -14.936  1.00 27.05           C
ATOM   1719  C   VAL C1092       1.465  60.563 -14.595  1.00 30.78           C
ATOM   1720  O   VAL C1092       2.485  60.895 -15.212  1.00 29.59           O
ATOM   1721  CB  VAL C1092      -0.215  59.349 -16.136  1.00 30.76           C
ATOM   1722  CG1 VAL C1092      -1.052  60.629 -16.082  1.00 30.14           C
ATOM   1723  CG2 VAL C1092       0.519  59.230 -17.468  1.00 31.03           C
ATOM   1724  N   LEU C1093       0.936  61.308 -13.598  1.00 27.72           N
ATOM   1725  CA  LEU C1093       1.507  62.599 -13.196  1.00 27.88           C
ATOM   1726  C   LEU C1093       2.897  62.452 -12.579  1.00 31.07           C
ATOM   1727  O   LEU C1093       3.691  63.390 -12.648  1.00 30.13           O
ATOM   1728  CB  LEU C1093       0.542  63.394 -12.307  1.00 28.48           C
ATOM   1729  CG  LEU C1093      -0.638  63.876 -13.145  1.00 35.53           C
ATOM   1730  CD1 LEU C1093      -1.943  63.235 -12.764  1.00 35.05           C
ATOM   1731  CD2 LEU C1093      -0.600  65.353 -13.450  1.00 39.96           C
ATOM   1732  N   LEU C1094       3.230  61.248 -12.089  1.00 27.76           N
ATOM   1733  CA  LEU C1094       4.569  60.964 -11.553  1.00 27.97           C
ATOM   1734  C   LEU C1094       5.643  60.976 -12.642  1.00 31.30           C
ATOM   1735  O   LEU C1094       6.818  61.115 -12.326  1.00 31.67           O
ATOM   1736  CB  LEU C1094       4.602  59.671 -10.719  1.00 27.99           C
ATOM   1737  CG  LEU C1094       3.742  59.670  -9.439  1.00 31.94           C
ATOM   1738  CD1 LEU C1094       3.684  58.281  -8.829  1.00 31.07           C
ATOM   1739  CD2 LEU C1094       4.251  60.692  -8.419  1.00 32.76           C
ATOM   1740  N   LYS C1095       5.240  60.920 -13.934  1.00 28.42           N
ATOM   1741  CA  LYS C1095       6.165  61.040 -15.065  1.00 28.40           C
ATOM   1742  C   LYS C1095       6.742  62.466 -15.166  1.00 33.57           C
ATOM   1743  O   LYS C1095       7.725  62.679 -15.871  1.00 33.41           O
ATOM   1744  CB  LYS C1095       5.504  60.602 -16.385  1.00 30.84           C
ATOM   1745  CG  LYS C1095       5.192  59.102 -16.382  1.00 38.15           C
ATOM   1746  CD  LYS C1095       4.743  58.587 -17.735  1.00 46.05           C
ATOM   1747  CE  LYS C1095       4.814  57.076 -17.757  1.00 57.37           C
ATOM   1748  NZ  LYS C1095       4.614  56.531 -19.123  1.00 68.24           N
ATOM   1749  N   LEU C1096       6.159  63.430 -14.428  1.00 30.48           N
ATOM   1750  CA  LEU C1096       6.656  64.810 -14.404  1.00 30.31           C
ATOM   1751  C   LEU C1096       7.771  65.016 -13.361  1.00 33.79           C
ATOM   1752  O   LEU C1096       8.408  66.075 -13.351  1.00 31.97           O
ATOM   1753  CB  LEU C1096       5.518  65.817 -14.181  1.00 29.90           C
ATOM   1754  CG  LEU C1096       4.440  65.893 -15.254  1.00 33.47           C
ATOM   1755  CD1 LEU C1096       3.261  66.704 -14.762  1.00 33.91           C
ATOM   1756  CD2 LEU C1096       4.992  66.432 -16.559  1.00 33.26           C
ATOM   1757  N   ARG C1097       7.990  64.022 -12.473  1.00 32.20           N
ATOM   1758  CA  ARG C1097       9.056  64.093 -11.461  1.00 32.35           C
ATOM   1759  C   ARG C1097      10.411  64.137 -12.174  1.00 35.24           C
ATOM   1760  O   ARG C1097      10.710  63.246 -12.967  1.00 35.33           O
ATOM   1761  CB  ARG C1097       8.959  62.921 -10.457  1.00 32.18           C
ATOM   1762  CG  ARG C1097       7.769  62.997  -9.484  1.00 34.98           C
ATOM   1763  CD  ARG C1097       7.925  64.020  -8.357  1.00 45.86           C
ATOM   1764  NE  ARG C1097       9.099  63.755  -7.521  1.00 43.76           N
ATOM   1765  CZ  ARG C1097      10.231  64.451  -7.542  1.00 52.26           C
ATOM   1766  NH1 ARG C1097      10.353  65.515  -8.325  1.00 35.08           N
ATOM   1767  NH2 ARG C1097      11.246  64.096  -6.768  1.00 47.07           N
ATOM   1768  N   ASN C1098      11.178  65.227 -11.978  1.00 31.53           N
ATOM   1769  CA  ASN C1098      12.471  65.476 -12.616  1.00 32.44           C
ATOM   1770  C   ASN C1098      12.382  65.588 -14.141  1.00 36.22           C
ATOM   1771  O   ASN C1098      13.396  65.412 -14.821  1.00 37.25           O
ATOM   1772  CB  ASN C1098      13.549  64.466 -12.173  1.00 37.85           C
ATOM   1773  CG  ASN C1098      13.818  64.517 -10.694  1.00 53.59           C
ATOM   1774  OD1 ASN C1098      13.388  63.635  -9.966  1.00 50.41           O
ATOM   1775  ND2 ASN C1098      14.394  65.615 -10.243  1.00 42.58           N
ATOM   1776  N   PHE C1099      11.198  65.877 -14.675  1.00 30.78           N
ATOM   1777  CA  PHE C1099      10.973  66.008 -16.114  1.00 30.85           C
ATOM   1778  C   PHE C1099      11.662  67.283 -16.614  1.00 35.96           C
ATOM   1779  O   PHE C1099      11.547  68.344 -15.986  1.00 34.59           O
ATOM   1780  CB  PHE C1099       9.472  66.052 -16.452  1.00 32.09           C
ATOM   1781  CG  PHE C1099       9.146  66.219 -17.916  1.00 32.78           C
ATOM   1782  CD1 PHE C1099       8.995  65.110 -18.742  1.00 34.66           C
ATOM   1783  CD2 PHE C1099       8.954  67.486 -18.464  1.00 33.44           C
ATOM   1784  CE1 PHE C1099       8.686  65.268 -20.092  1.00 34.47           C
ATOM   1785  CE2 PHE C1099       8.661  67.641 -19.813  1.00 35.61           C
ATOM   1786  CZ  PHE C1099       8.512  66.531 -20.615  1.00 33.92           C
ATOM   1787  N   VAL C1100      12.375  67.157 -17.743  1.00 34.23           N
ATOM   1788  CA  VAL C1100      13.099  68.243 -18.408  1.00 35.39           C
ATOM   1789  C   VAL C1100      12.568  68.355 -19.831  1.00 38.00           C
ATOM   1790  O   VAL C1100      12.552  67.356 -20.562  1.00 36.66           O
ATOM   1791  CB  VAL C1100      14.656  68.023 -18.394  1.00 40.90           C
ATOM   1792  CG1 VAL C1100      15.384  69.069 -19.244  1.00 41.84           C
ATOM   1793  CG2 VAL C1100      15.220  68.000 -16.976  1.00 40.84           C
ATOM   1794  N   LEU C1101      12.145  69.566 -20.240  1.00 34.32           N
ATOM   1795  CA  LEU C1101      11.742  69.814 -21.626  1.00 36.58           C
ATOM   1796  C   LEU C1101      13.072  70.069 -22.387  1.00 41.85           C
ATOM   1797  O   LEU C1101      13.793  70.988 -21.999  1.00 42.88           O
ATOM   1798  CB  LEU C1101      10.842  71.068 -21.742  1.00 37.51           C
ATOM   1799  CG  LEU C1101       9.535  70.951 -22.526  1.00 44.41           C
ATOM   1800  CD1 LEU C1101       8.977  72.310 -22.844  1.00 43.30           C
ATOM   1801  CD2 LEU C1101       9.708  70.185 -23.815  1.00 51.30           C
ATOM   1802  N   PRO C1102      13.457  69.254 -23.399  1.00 36.26           N
ATOM   1803  CA  PRO C1102      14.753  69.463 -24.072  1.00 36.42           C
ATOM   1804  C   PRO C1102      14.845  70.796 -24.794  1.00 41.54           C
ATOM   1805  O   PRO C1102      13.838  71.294 -25.312  1.00 39.55           O
ATOM   1806  CB  PRO C1102      14.835  68.287 -25.057  1.00 38.09           C
ATOM   1807  CG  PRO C1102      13.885  67.289 -24.537  1.00 42.19           C
ATOM   1808  CD  PRO C1102      12.768  68.082 -23.955  1.00 37.51           C
ATOM   1809  N   GLU C1103      16.067  71.366 -24.823  1.00 40.79           N
ATOM   1810  CA  GLU C1103      16.364  72.654 -25.460  1.00 41.73           C
ATOM   1811  C   GLU C1103      16.427  72.578 -26.996  1.00 43.57           C
ATOM   1812  O   GLU C1103      16.371  73.619 -27.660  1.00 42.96           O
ATOM   1813  CB  GLU C1103      17.641  73.269 -24.868  1.00 43.79           C
ATOM   1814  CG  GLU C1103      17.398  73.973 -23.539  1.00 58.12           C
ATOM   1815  CD  GLU C1103      16.951  75.421 -23.655  1.00 88.01           C
ATOM   1816  OE1 GLU C1103      17.594  76.174 -24.419  1.00 95.16           O
ATOM   1817  OE2 GLU C1103      16.043  75.834 -22.897  1.00 80.33           O
ATOM   1818  N   THR C1104      16.520  71.363 -27.567  1.00 38.26           N
ATOM   1819  CA  THR C1104      16.559  71.204 -29.029  1.00 37.32           C
ATOM   1820  C   THR C1104      15.538  70.176 -29.516  1.00 38.29           C
ATOM   1821  O   THR C1104      15.244  69.200 -28.814  1.00 36.52           O
ATOM   1822  CB  THR C1104      17.971  70.803 -29.542  1.00 45.52           C
ATOM   1823  OG1 THR C1104      18.295  69.494 -29.068  1.00 42.51           O
ATOM   1824  CG2 THR C1104      19.075  71.816 -29.177  1.00 44.64           C
ATOM   1825  N   VAL C1105      15.045  70.382 -30.740  1.00 34.25           N
ATOM   1826  CA  VAL C1105      14.138  69.474 -31.468  1.00 33.66           C
ATOM   1827  C   VAL C1105      15.062  68.577 -32.325  1.00 37.99           C
ATOM   1828  O   VAL C1105      14.911  67.354 -32.338  1.00 36.66           O
ATOM   1829  CB  VAL C1105      13.142  70.260 -32.368  1.00 36.69           C
ATOM   1830  CG1 VAL C1105      12.281  69.324 -33.216  1.00 35.76           C
ATOM   1831  CG2 VAL C1105      12.266  71.203 -31.550  1.00 36.24           C
ATOM   1832  N   PHE C1106      16.014  69.209 -33.023  1.00 36.39           N
ATOM   1833  CA  PHE C1106      16.958  68.560 -33.929  1.00 36.67           C
ATOM   1834  C   PHE C1106      18.379  68.591 -33.435  1.00 40.86           C
ATOM   1835  O   PHE C1106      18.822  69.575 -32.849  1.00 39.53           O
ATOM   1836  CB  PHE C1106      16.874  69.175 -35.334  1.00 38.34           C
ATOM   1837  CG  PHE C1106      15.519  69.018 -35.971  1.00 39.43           C
ATOM   1838  CD1 PHE C1106      15.072  67.773 -36.401  1.00 42.47           C
ATOM   1839  CD2 PHE C1106      14.677  70.110 -36.124  1.00 40.75           C
ATOM   1840  CE1 PHE C1106      13.808  67.628 -36.983  1.00 43.55           C
ATOM   1841  CE2 PHE C1106      13.423  69.963 -36.720  1.00 43.71           C
ATOM   1842  CZ  PHE C1106      13.003  68.726 -37.156  1.00 41.71           C
ATOM   1843  N   GLU C1107      19.101  67.520 -33.715  1.00 40.38           N
ATOM   1844  CA  GLU C1107      20.498  67.376 -33.328  1.00 41.83           C
ATOM   1845  C   GLU C1107      21.364  67.068 -34.538  1.00 49.26           C
ATOM   1846  O   GLU C1107      20.838  66.816 -35.631  1.00 50.02           O
ATOM   1847  CB  GLU C1107      20.646  66.271 -32.257  1.00 43.22           C
ATOM   1848  CG  GLU C1107      20.103  64.913 -32.680  1.00 51.18           C
ATOM   1849  CD  GLU C1107      20.365  63.754 -31.735  1.00 72.27           C
ATOM   1850  OE1 GLU C1107      20.394  63.974 -30.502  1.00 70.54           O
ATOM   1851  OE2 GLU C1107      20.497  62.613 -32.233  1.00 63.95           O
ATOM   1852  N   LEU C1108      22.698  67.080 -34.335  1.00 47.48           N
ATOM   1853  CA  LEU C1108      23.678  66.718 -35.358  1.00 74.24           C
ATOM   1854  C   LEU C1108      23.609  65.208 -35.600  1.00 99.27           C
ATOM   1855  O   LEU C1108      23.219  64.448 -34.709  1.00 66.88           O
ATOM   1856  CB  LEU C1108      25.089  67.107 -34.905  1.00 74.24           C
ATOM   1857  N   GLN A   1     -28.757  39.073   1.548  1.00 33.52           N
ATOM   1858  CA  GLN A   1     -27.485  38.897   2.239  1.00 33.34           C
ATOM   1859  C   GLN A   1     -26.795  37.602   1.812  1.00 36.25           C
ATOM   1860  O   GLN A   1     -27.422  36.542   1.785  1.00 36.35           O
ATOM   1861  CB  GLN A   1     -27.682  38.957   3.781  1.00 34.62           C
ATOM   1862  CG  GLN A   1     -26.416  38.648   4.630  1.00 40.70           C
ATOM   1863  CD  GLN A   1     -25.308  39.675   4.489  1.00 45.76           C
ATOM   1864  OE1 GLN A   1     -25.494  40.863   4.725  1.00 38.41           O
ATOM   1865  NE2 GLN A   1     -24.114  39.230   4.137  1.00 39.90           N
ATOM   1866  N   VAL A   2     -25.493  37.692   1.519  1.00 33.24           N
ATOM   1867  CA  VAL A   2     -24.654  36.542   1.163  1.00 32.72           C
ATOM   1868  C   VAL A   2     -24.461  35.630   2.392  1.00 37.62           C
ATOM   1869  O   VAL A   2     -24.229  36.119   3.502  1.00 37.10           O
ATOM   1870  CB  VAL A   2     -23.281  37.001   0.592  1.00 35.26           C
ATOM   1871  CG1 VAL A   2     -22.295  35.832   0.489  1.00 34.97           C
ATOM   1872  CG2 VAL A   2     -23.436  37.705  -0.763  1.00 34.26           C
ATOM   1873  N   GLN A   3     -24.552  34.311   2.175  1.00 34.19           N
ATOM   1874  CA  GLN A   3     -24.281  33.280   3.169  1.00 34.32           C
ATOM   1875  C   GLN A   3     -23.287  32.281   2.574  1.00 36.22           C
ATOM   1876  O   GLN A   3     -23.459  31.841   1.439  1.00 35.91           O
ATOM   1877  CB  GLN A   3     -25.554  32.539   3.614  1.00 35.89           C
ATOM   1878  CG  GLN A   3     -26.595  33.364   4.383  1.00 51.82           C
ATOM   1879  CD  GLN A   3     -26.169  34.093   5.633  1.00 67.58           C
ATOM   1880  OE1 GLN A   3     -25.233  33.765   6.365  1.00 60.67           O
ATOM   1881  NE2 GLN A   3     -26.790  35.229   5.789  1.00 61.47           N
ATOM   1882  N   LEU A   4     -22.248  31.938   3.337  1.00 32.36           N
ATOM   1883  CA  LEU A   4     -21.211  30.975   2.944  1.00 31.64           C
ATOM   1884  C   LEU A   4     -21.078  29.994   4.092  1.00 36.68           C
ATOM   1885  O   LEU A   4     -20.720  30.401   5.194  1.00 36.41           O
ATOM   1886  CB  LEU A   4     -19.871  31.692   2.663  1.00 30.87           C
ATOM   1887  CG  LEU A   4     -19.851  32.728   1.523  1.00 33.55           C
ATOM   1888  CD1 LEU A   4     -18.614  33.604   1.626  1.00 32.72           C
ATOM   1889  CD2 LEU A   4     -19.924  32.040   0.139  1.00 34.43           C
ATOM   1890  N   VAL A   5     -21.459  28.734   3.871  1.00 34.33           N
ATOM   1891  CA  VAL A   5     -21.453  27.731   4.932  1.00 34.54           C
ATOM   1892  C   VAL A   5     -20.433  26.643   4.614  1.00 36.15           C
ATOM   1893  O   VAL A   5     -20.627  25.885   3.663  1.00 35.05           O
ATOM   1894  CB  VAL A   5     -22.884  27.160   5.209  1.00 38.88           C
ATOM   1895  CG1 VAL A   5     -22.862  26.119   6.336  1.00 38.80           C
ATOM   1896  CG2 VAL A   5     -23.879  28.272   5.539  1.00 38.91           C
ATOM   1897  N   GLU A   6     -19.362  26.557   5.412  1.00 33.23           N
ATOM   1898  CA  GLU A   6     -18.332  25.527   5.215  1.00 33.56           C
ATOM   1899  C   GLU A   6     -18.713  24.251   5.965  1.00 39.00           C
ATOM   1900  O   GLU A   6     -19.314  24.314   7.032  1.00 39.16           O
ATOM   1901  CB  GLU A   6     -16.932  25.976   5.697  1.00 34.95           C
ATOM   1902  CG  GLU A   6     -16.440  27.324   5.196  1.00 41.13           C
ATOM   1903  CD  GLU A   6     -16.813  28.529   6.040  1.00 47.81           C
ATOM   1904  OE1 GLU A   6     -17.792  28.449   6.820  1.00 39.20           O
ATOM   1905  OE2 GLU A   6     -16.109  29.558   5.928  1.00 36.29           O
ATOM   1906  N   SER A   7     -18.345  23.097   5.408  1.00 37.24           N
ATOM   1907  CA  SER A   7     -18.546  21.784   6.028  1.00 37.61           C
ATOM   1908  C   SER A   7     -17.478  20.837   5.485  1.00 43.65           C
ATOM   1909  O   SER A   7     -16.777  21.175   4.523  1.00 42.89           O
ATOM   1910  CB  SER A   7     -19.955  21.253   5.758  1.00 40.40           C
ATOM   1911  OG  SER A   7     -20.183  21.071   4.374  1.00 48.66           O
ATOM   1912  N   GLY A   8     -17.336  19.685   6.122  1.00 42.42           N
ATOM   1913  CA  GLY A   8     -16.371  18.670   5.716  1.00 43.11           C
ATOM   1914  C   GLY A   8     -15.102  18.675   6.539  1.00 48.05           C
ATOM   1915  O   GLY A   8     -14.179  17.914   6.244  1.00 48.31           O
ATOM   1916  N   GLY A   9     -15.051  19.544   7.552  1.00 44.74           N
ATOM   1917  CA  GLY A   9     -13.928  19.627   8.476  1.00 45.00           C
ATOM   1918  C   GLY A   9     -13.877  18.398   9.366  1.00 49.89           C
ATOM   1919  O   GLY A   9     -14.789  17.568   9.369  1.00 49.45           O
ATOM   1920  N   GLY A  10     -12.800  18.274  10.107  1.00 47.61           N
ATOM   1921  CA  GLY A  10     -12.618  17.157  11.018  1.00 47.71           C
ATOM   1922  C   GLY A  10     -11.172  16.767  11.188  1.00 50.07           C
ATOM   1923  O   GLY A  10     -10.258  17.481  10.744  1.00 46.25           O
ATOM   1924  N   LEU A  11     -10.973  15.641  11.888  1.00 49.28           N
ATOM   1925  CA  LEU A  11      -9.665  15.075  12.152  1.00 50.43           C
ATOM   1926  C   LEU A  11      -9.325  14.059  11.060  1.00 54.39           C
ATOM   1927  O   LEU A  11     -10.143  13.198  10.724  1.00 55.76           O
ATOM   1928  CB  LEU A  11      -9.611  14.439  13.559  1.00 51.31           C
ATOM   1929  CG  LEU A  11      -8.316  13.701  13.933  1.00 57.46           C
ATOM   1930  CD1 LEU A  11      -7.171  14.669  14.153  1.00 57.84           C
ATOM   1931  CD2 LEU A  11      -8.518  12.815  15.154  1.00 62.31           C
ATOM   1932  N   VAL A  12      -8.116  14.178  10.509  1.00 48.82           N
ATOM   1933  CA  VAL A  12      -7.613  13.303   9.461  1.00 47.73           C
ATOM   1934  C   VAL A  12      -6.157  12.953   9.760  1.00 50.42           C
ATOM   1935  O   VAL A  12      -5.433  13.761  10.353  1.00 49.29           O
ATOM   1936  CB  VAL A  12      -7.839  13.920   8.042  1.00 51.85           C
ATOM   1937  CG1 VAL A  12      -7.053  15.222   7.854  1.00 51.40           C
ATOM   1938  CG2 VAL A  12      -7.549  12.918   6.917  1.00 51.79           C
ATOM   1939  N   GLN A  13      -5.740  11.737   9.377  1.00 47.33           N
ATOM   1940  CA  GLN A  13      -4.366  11.290   9.562  1.00 47.32           C
ATOM   1941  C   GLN A  13      -3.496  11.894   8.465  1.00 49.49           C
ATOM   1942  O   GLN A  13      -3.977  12.051   7.338  1.00 48.44           O
ATOM   1943  CB  GLN A  13      -4.305   9.763   9.486  1.00 49.27           C
ATOM   1944  CG  GLN A  13      -4.053   9.112  10.837  1.00 76.56           C
ATOM   1945  CD  GLN A  13      -4.176   7.619  10.749  1.00104.38           C
ATOM   1946  OE1 GLN A  13      -5.269   7.052  10.876  1.00102.81           O
ATOM   1947  NE2 GLN A  13      -3.055   6.954  10.516  1.00 96.99           N
ATOM   1948  N   ALA A  14      -2.222  12.226   8.784  1.00 45.53           N
ATOM   1949  CA  ALA A  14      -1.243  12.758   7.827  1.00 45.37           C
ATOM   1950  C   ALA A  14      -1.087  11.766   6.661  1.00 50.14           C
ATOM   1951  O   ALA A  14      -1.038  10.553   6.881  1.00 51.67           O
ATOM   1952  CB  ALA A  14       0.089  13.025   8.520  1.00 46.23           C
ATOM   1953  N   GLY A  15      -1.139  12.289   5.441  1.00 44.38           N
ATOM   1954  CA  GLY A  15      -1.104  11.508   4.211  1.00 43.42           C
ATOM   1955  C   GLY A  15      -2.493  11.263   3.642  1.00 45.89           C
ATOM   1956  O   GLY A  15      -2.637  10.891   2.473  1.00 45.69           O
ATOM   1957  N   GLY A  16      -3.511  11.485   4.465  1.00 42.04           N
ATOM   1958  CA  GLY A  16      -4.912  11.294   4.101  1.00 41.85           C
ATOM   1959  C   GLY A  16      -5.528  12.428   3.303  1.00 45.72           C
ATOM   1960  O   GLY A  16      -4.851  13.411   2.966  1.00 43.92           O
ATOM   1961  N   SER A  17      -6.826  12.282   2.989  1.00 41.87           N
ATOM   1962  CA  SER A  17      -7.596  13.238   2.195  1.00 41.49           C
ATOM   1963  C   SER A  17      -8.811  13.764   2.938  1.00 43.97           C
ATOM   1964  O   SER A  17      -9.359  13.082   3.799  1.00 42.86           O
ATOM   1965  CB  SER A  17      -8.053  12.600   0.885  1.00 45.79           C
ATOM   1966  OG  SER A  17      -6.956  12.265   0.051  1.00 55.71           O
ATOM   1967  N   LEU A  18      -9.256  14.970   2.562  1.00 40.93           N
ATOM   1968  CA  LEU A  18     -10.425  15.621   3.143  1.00 40.85           C
ATOM   1969  C   LEU A  18     -11.040  16.534   2.094  1.00 43.24           C
ATOM   1970  O   LEU A  18     -10.320  17.263   1.418  1.00 43.01           O
ATOM   1971  CB  LEU A  18      -9.988  16.420   4.385  1.00 41.41           C
ATOM   1972  CG  LEU A  18     -10.977  16.648   5.539  1.00 46.75           C
ATOM   1973  CD1 LEU A  18     -11.488  15.368   6.214  1.00 47.34           C
ATOM   1974  CD2 LEU A  18     -10.500  17.700   6.461  1.00 48.08           C
ATOM   1975  N   ARG A  19     -12.359  16.494   1.955  1.00 38.98           N
ATOM   1976  CA  ARG A  19     -13.056  17.341   1.003  1.00 39.18           C
ATOM   1977  C   ARG A  19     -13.903  18.376   1.737  1.00 42.66           C
ATOM   1978  O   ARG A  19     -14.810  18.015   2.481  1.00 43.76           O
ATOM   1979  CB  ARG A  19     -13.916  16.489   0.064  1.00 38.79           C
ATOM   1980  CG  ARG A  19     -14.540  17.269  -1.052  1.00 46.12           C
ATOM   1981  CD  ARG A  19     -15.551  16.433  -1.775  1.00 50.82           C
ATOM   1982  NE  ARG A  19     -15.628  16.903  -3.149  1.00 58.80           N
ATOM   1983  CZ  ARG A  19     -16.712  16.918  -3.896  1.00 73.69           C
ATOM   1984  NH1 ARG A  19     -17.873  16.512  -3.400  1.00 54.00           N
ATOM   1985  NH2 ARG A  19     -16.650  17.341  -5.148  1.00 66.62           N
ATOM   1986  N   LEU A  20     -13.599  19.664   1.522  1.00 37.78           N
ATOM   1987  CA  LEU A  20     -14.360  20.753   2.123  1.00 36.60           C
ATOM   1988  C   LEU A  20     -15.392  21.258   1.134  1.00 38.71           C
ATOM   1989  O   LEU A  20     -15.154  21.260  -0.069  1.00 37.58           O
ATOM   1990  CB  LEU A  20     -13.466  21.912   2.593  1.00 36.56           C
ATOM   1991  CG  LEU A  20     -12.406  21.622   3.666  1.00 41.30           C
ATOM   1992  CD1 LEU A  20     -11.702  22.893   4.060  1.00 41.91           C
ATOM   1993  CD2 LEU A  20     -13.000  20.960   4.927  1.00 42.72           C
ATOM   1994  N   SER A  21     -16.535  21.669   1.647  1.00 35.56           N
ATOM   1995  CA  SER A  21     -17.653  22.190   0.883  1.00 35.50           C
ATOM   1996  C   SER A  21     -17.972  23.579   1.383  1.00 37.45           C
ATOM   1997  O   SER A  21     -17.863  23.849   2.577  1.00 35.40           O
ATOM   1998  CB  SER A  21     -18.881  21.298   1.064  1.00 39.47           C
ATOM   1999  OG  SER A  21     -18.699  20.055   0.406  1.00 49.85           O
ATOM   2000  N   CYS A  22     -18.340  24.462   0.468  1.00 34.58           N
ATOM   2001  CA  CYS A  22     -18.763  25.822   0.774  1.00 35.40           C
ATOM   2002  C   CYS A  22     -20.098  25.995   0.082  1.00 39.28           C
ATOM   2003  O   CYS A  22     -20.148  26.058  -1.149  1.00 38.67           O
ATOM   2004  CB  CYS A  22     -17.733  26.853   0.315  1.00 36.77           C
ATOM   2005  SG  CYS A  22     -18.216  28.583   0.610  1.00 41.05           S
ATOM   2006  N   ALA A  23     -21.191  25.976   0.865  1.00 36.35           N
ATOM   2007  CA  ALA A  23     -22.552  26.150   0.351  1.00 36.05           C
ATOM   2008  C   ALA A  23     -22.802  27.663   0.252  1.00 38.39           C
ATOM   2009  O   ALA A  23     -22.763  28.372   1.257  1.00 37.35           O
ATOM   2010  CB  ALA A  23     -23.569  25.491   1.284  1.00 36.79           C
ATOM   2011  N   ALA A  24     -22.996  28.156  -0.973  1.00 35.01           N
ATOM   2012  CA  ALA A  24     -23.189  29.574  -1.245  1.00 34.99           C
ATOM   2013  C   ALA A  24     -24.628  29.919  -1.544  1.00 38.43           C
ATOM   2014  O   ALA A  24     -25.321  29.157  -2.223  1.00 38.09           O
ATOM   2015  CB  ALA A  24     -22.301  29.999  -2.406  1.00 35.71           C
ATOM   2016  N   SER A  25     -25.073  31.087  -1.054  1.00 33.30           N
ATOM   2017  CA  SER A  25     -26.424  31.598  -1.300  1.00 32.45           C
ATOM   2018  C   SER A  25     -26.445  33.106  -1.124  1.00 35.51           C
ATOM   2019  O   SER A  25     -25.571  33.668  -0.453  1.00 34.31           O
ATOM   2020  CB  SER A  25     -27.448  30.933  -0.373  1.00 34.52           C
ATOM   2021  OG  SER A  25     -27.126  31.120   0.997  1.00 40.23           O
ATOM   2022  N   GLY A  26     -27.452  33.738  -1.719  1.00 32.92           N
ATOM   2023  CA  GLY A  26     -27.655  35.175  -1.599  1.00 32.97           C
ATOM   2024  C   GLY A  26     -26.842  36.045  -2.529  1.00 36.41           C
ATOM   2025  O   GLY A  26     -26.669  37.225  -2.249  1.00 36.57           O
ATOM   2026  N   PHE A  27     -26.353  35.482  -3.642  1.00 34.22           N
ATOM   2027  CA  PHE A  27     -25.642  36.206  -4.706  1.00 33.13           C
ATOM   2028  C   PHE A  27     -25.738  35.429  -6.013  1.00 37.37           C
ATOM   2029  O   PHE A  27     -26.005  34.220  -6.001  1.00 36.50           O
ATOM   2030  CB  PHE A  27     -24.168  36.503  -4.342  1.00 34.97           C
ATOM   2031  CG  PHE A  27     -23.256  35.315  -4.127  1.00 36.75           C
ATOM   2032  CD1 PHE A  27     -22.478  34.814  -5.169  1.00 39.88           C
ATOM   2033  CD2 PHE A  27     -23.141  34.721  -2.873  1.00 39.38           C
ATOM   2034  CE1 PHE A  27     -21.618  33.731  -4.965  1.00 40.67           C
ATOM   2035  CE2 PHE A  27     -22.272  33.643  -2.667  1.00 42.29           C
ATOM   2036  CZ  PHE A  27     -21.507  33.164  -3.712  1.00 40.33           C
ATOM   2037  N   THR A  28     -25.519  36.119  -7.135  1.00 36.75           N
ATOM   2038  CA  THR A  28     -25.475  35.523  -8.461  1.00 36.85           C
ATOM   2039  C   THR A  28     -24.124  34.822  -8.511  1.00 38.26           C
ATOM   2040  O   THR A  28     -23.072  35.469  -8.572  1.00 35.10           O
ATOM   2041  CB  THR A  28     -25.710  36.577  -9.550  1.00 39.09           C
ATOM   2042  OG1 THR A  28     -26.992  37.141  -9.324  1.00 37.37           O
ATOM   2043  CG2 THR A  28     -25.684  35.990 -10.966  1.00 38.71           C
ATOM   2044  N   PHE A  29     -24.181  33.493  -8.406  1.00 35.46           N
ATOM   2045  CA  PHE A  29     -23.030  32.603  -8.339  1.00 35.09           C
ATOM   2046  C   PHE A  29     -21.967  32.872  -9.426  1.00 37.53           C
ATOM   2047  O   PHE A  29     -20.789  33.007  -9.084  1.00 35.69           O
ATOM   2048  CB  PHE A  29     -23.503  31.137  -8.344  1.00 36.61           C
ATOM   2049  CG  PHE A  29     -22.469  30.135  -7.902  1.00 36.99           C
ATOM   2050  CD1 PHE A  29     -22.020  30.114  -6.585  1.00 38.44           C
ATOM   2051  CD2 PHE A  29     -21.983  29.180  -8.788  1.00 38.14           C
ATOM   2052  CE1 PHE A  29     -21.084  29.174  -6.171  1.00 38.73           C
ATOM   2053  CE2 PHE A  29     -21.059  28.230  -8.371  1.00 40.10           C
ATOM   2054  CZ  PHE A  29     -20.619  28.227  -7.065  1.00 38.16           C
ATOM   2055  N   GLU A  30     -22.400  33.041 -10.695  1.00 34.85           N
ATOM   2056  CA  GLU A  30     -21.529  33.303 -11.851  1.00 35.09           C
ATOM   2057  C   GLU A  30     -20.753  34.608 -11.767  1.00 35.48           C
ATOM   2058  O   GLU A  30     -19.815  34.777 -12.522  1.00 34.58           O
ATOM   2059  CB  GLU A  30     -22.363  33.332 -13.150  1.00 38.06           C
ATOM   2060  CG  GLU A  30     -22.695  31.959 -13.698  1.00 54.74           C
ATOM   2061  N   ASP A  31     -21.181  35.559 -10.929  1.00 31.41           N
ATOM   2062  CA  ASP A  31     -20.544  36.878 -10.869  1.00 30.31           C
ATOM   2063  C   ASP A  31     -19.402  36.965  -9.856  1.00 33.09           C
ATOM   2064  O   ASP A  31     -18.747  38.006  -9.742  1.00 31.85           O
ATOM   2065  CB  ASP A  31     -21.631  37.933 -10.552  1.00 32.23           C
ATOM   2066  CG  ASP A  31     -22.605  38.180 -11.703  1.00 37.53           C
ATOM   2067  OD1 ASP A  31     -22.306  37.750 -12.841  1.00 37.92           O
ATOM   2068  OD2 ASP A  31     -23.642  38.826 -11.473  1.00 38.17           O
ATOM   2069  N   TYR A  32     -19.184  35.881  -9.108  1.00 29.56           N
ATOM   2070  CA  TYR A  32     -18.244  35.863  -7.996  1.00 29.18           C
ATOM   2071  C   TYR A  32     -17.118  34.880  -8.101  1.00 29.71           C
ATOM   2072  O   TYR A  32     -17.195  33.918  -8.848  1.00 28.82           O
ATOM   2073  CB  TYR A  32     -19.026  35.608  -6.692  1.00 31.04           C
ATOM   2074  CG  TYR A  32     -19.671  36.866  -6.174  1.00 35.18           C
ATOM   2075  CD1 TYR A  32     -20.817  37.388  -6.774  1.00 38.46           C
ATOM   2076  CD2 TYR A  32     -19.115  37.565  -5.108  1.00 36.09           C
ATOM   2077  CE1 TYR A  32     -21.368  38.594  -6.350  1.00 41.17           C
ATOM   2078  CE2 TYR A  32     -19.672  38.761  -4.660  1.00 37.64           C
ATOM   2079  CZ  TYR A  32     -20.798  39.272  -5.285  1.00 45.51           C
ATOM   2080  OH  TYR A  32     -21.348  40.451  -4.854  1.00 47.22           O
ATOM   2081  N   ALA A  33     -16.028  35.194  -7.399  1.00 26.04           N
ATOM   2082  CA  ALA A  33     -14.855  34.344  -7.223  1.00 26.42           C
ATOM   2083  C   ALA A  33     -14.921  33.891  -5.763  1.00 29.63           C
ATOM   2084  O   ALA A  33     -15.337  34.669  -4.887  1.00 29.35           O
ATOM   2085  CB  ALA A  33     -13.562  35.123  -7.471  1.00 26.97           C
ATOM   2086  N   ILE A  34     -14.579  32.633  -5.514  1.00 26.73           N
ATOM   2087  CA  ILE A  34     -14.583  32.036  -4.175  1.00 27.70           C
ATOM   2088  C   ILE A  34     -13.159  31.685  -3.784  1.00 31.24           C
ATOM   2089  O   ILE A  34     -12.457  30.999  -4.532  1.00 29.51           O
ATOM   2090  CB  ILE A  34     -15.538  30.797  -4.073  1.00 32.02           C
ATOM   2091  CG1 ILE A  34     -17.002  31.138  -4.484  1.00 33.46           C
ATOM   2092  CG2 ILE A  34     -15.475  30.120  -2.679  1.00 32.96           C
ATOM   2093  CD1 ILE A  34     -17.727  32.217  -3.742  1.00 35.56           C
ATOM   2094  N   GLY A  35     -12.744  32.185  -2.627  1.00 26.41           N
ATOM   2095  CA  GLY A  35     -11.440  31.885  -2.088  1.00 26.41           C
ATOM   2096  C   GLY A  35     -11.531  31.015  -0.856  1.00 31.70           C
ATOM   2097  O   GLY A  35     -12.482  31.128  -0.075  1.00 32.22           O
ATOM   2098  N   TRP A  36     -10.559  30.119  -0.689  1.00 28.85           N
ATOM   2099  CA  TRP A  36     -10.426  29.329   0.526  1.00 29.25           C
ATOM   2100  C   TRP A  36      -9.217  29.903   1.246  1.00 30.68           C
ATOM   2101  O   TRP A  36      -8.188  30.181   0.624  1.00 28.53           O
ATOM   2102  CB  TRP A  36     -10.251  27.833   0.248  1.00 29.19           C
ATOM   2103  CG  TRP A  36     -11.538  27.097  -0.036  1.00 31.20           C
ATOM   2104  CD1 TRP A  36     -12.053  26.772  -1.262  1.00 34.27           C
ATOM   2105  CD2 TRP A  36     -12.458  26.584   0.937  1.00 31.29           C
ATOM   2106  NE1 TRP A  36     -13.246  26.095  -1.111  1.00 34.48           N
ATOM   2107  CE2 TRP A  36     -13.498  25.932   0.229  1.00 35.98           C
ATOM   2108  CE3 TRP A  36     -12.496  26.597   2.345  1.00 32.97           C
ATOM   2109  CZ2 TRP A  36     -14.560  25.291   0.884  1.00 35.83           C
ATOM   2110  CZ3 TRP A  36     -13.551  25.970   2.991  1.00 34.89           C
ATOM   2111  CH2 TRP A  36     -14.577  25.343   2.265  1.00 35.76           C
ATOM   2112  N   PHE A  37      -9.373  30.135   2.546  1.00 26.67           N
ATOM   2113  CA  PHE A  37      -8.351  30.693   3.415  1.00 25.96           C
ATOM   2114  C   PHE A  37      -8.208  29.821   4.652  1.00 30.54           C
ATOM   2115  O   PHE A  37      -9.106  29.035   4.966  1.00 29.18           O
ATOM   2116  CB  PHE A  37      -8.727  32.127   3.832  1.00 26.67           C
ATOM   2117  CG  PHE A  37      -8.756  33.137   2.703  1.00 26.92           C
ATOM   2118  CD1 PHE A  37      -9.849  33.212   1.843  1.00 28.14           C
ATOM   2119  CD2 PHE A  37      -7.725  34.065   2.549  1.00 27.40           C
ATOM   2120  CE1 PHE A  37      -9.880  34.157   0.808  1.00 28.80           C
ATOM   2121  CE2 PHE A  37      -7.768  35.025   1.527  1.00 29.39           C
ATOM   2122  CZ  PHE A  37      -8.837  35.057   0.658  1.00 27.46           C
ATOM   2123  N   ARG A  38      -7.082  29.958   5.353  1.00 27.16           N
ATOM   2124  CA  ARG A  38      -6.862  29.221   6.587  1.00 27.59           C
ATOM   2125  C   ARG A  38      -6.133  30.064   7.607  1.00 31.79           C
ATOM   2126  O   ARG A  38      -5.285  30.886   7.245  1.00 33.06           O
ATOM   2127  CB  ARG A  38      -6.168  27.865   6.342  1.00 27.87           C
ATOM   2128  CG  ARG A  38      -4.707  27.962   5.899  1.00 31.44           C
ATOM   2129  CD  ARG A  38      -4.165  26.598   5.537  1.00 31.63           C
ATOM   2130  NE  ARG A  38      -2.781  26.691   5.072  1.00 30.83           N
ATOM   2131  CZ  ARG A  38      -2.079  25.674   4.587  1.00 43.23           C
ATOM   2132  NH1 ARG A  38      -2.619  24.461   4.513  1.00 29.75           N
ATOM   2133  NH2 ARG A  38      -0.827  25.854   4.187  1.00 32.39           N
ATOM   2134  N   GLN A  39      -6.442  29.840   8.882  1.00 29.46           N
ATOM   2135  CA  GLN A  39      -5.775  30.529   9.978  1.00 29.66           C
ATOM   2136  C   GLN A  39      -5.537  29.538  11.110  1.00 34.95           C
ATOM   2137  O   GLN A  39      -6.470  28.904  11.593  1.00 34.32           O
ATOM   2138  CB  GLN A  39      -6.583  31.748  10.457  1.00 30.26           C
ATOM   2139  CG  GLN A  39      -5.805  32.592  11.474  1.00 33.52           C
ATOM   2140  CD  GLN A  39      -6.413  33.939  11.735  1.00 60.51           C
ATOM   2141  OE1 GLN A  39      -7.573  34.210  11.391  1.00 57.35           O
ATOM   2142  NE2 GLN A  39      -5.633  34.816  12.351  1.00 56.72           N
ATOM   2143  N   ALA A  40      -4.305  29.372  11.506  1.00 35.91           N
ATOM   2144  CA  ALA A  40      -3.952  28.480  12.626  1.00 37.85           C
ATOM   2145  C   ALA A  40      -3.489  29.349  13.823  1.00 44.38           C
ATOM   2146  O   ALA A  40      -3.103  30.499  13.622  1.00 42.40           O
ATOM   2147  CB  ALA A  40      -2.819  27.548  12.212  1.00 39.21           C
ATOM   2148  N   PRO A  41      -3.533  28.862  15.083  1.00 44.16           N
ATOM   2149  CA  PRO A  41      -3.009  29.670  16.206  1.00 45.29           C
ATOM   2150  C   PRO A  41      -1.519  30.017  16.000  1.00 52.50           C
ATOM   2151  O   PRO A  41      -0.713  29.192  15.561  1.00 51.68           O
ATOM   2152  CB  PRO A  41      -3.212  28.749  17.415  1.00 47.24           C
ATOM   2153  CG  PRO A  41      -4.307  27.832  17.005  1.00 50.99           C
ATOM   2154  CD  PRO A  41      -4.000  27.550  15.563  1.00 46.01           C
ATOM   2155  N   GLY A  42      -1.191  31.271  16.238  1.00 53.35           N
ATOM   2156  CA  GLY A  42       0.171  31.761  16.052  1.00 55.51           C
ATOM   2157  C   GLY A  42       0.572  31.891  14.596  1.00 62.60           C
ATOM   2158  O   GLY A  42       1.749  31.718  14.250  1.00 63.16           O
ATOM   2159  N   LYS A  43      -0.422  32.167  13.734  1.00 54.93           N
ATOM   2160  CA  LYS A  43      -0.246  32.360  12.309  1.00 53.75           C
ATOM   2161  C   LYS A  43      -1.267  33.386  11.777  1.00 53.18           C
ATOM   2162  O   LYS A  43      -2.419  33.448  12.236  1.00 52.75           O
ATOM   2163  CB  LYS A  43      -0.399  31.028  11.569  1.00 57.13           C
ATOM   2164  CG  LYS A  43       0.877  30.211  11.437  1.00 76.31           C
ATOM   2165  CD  LYS A  43       0.798  29.226  10.244  1.00 87.13           C
ATOM   2166  CE  LYS A  43       1.259  29.817   8.925  1.00 96.01           C
ATOM   2167  NZ  LYS A  43       2.699  29.546   8.630  1.00103.46           N
ATOM   2168  N   GLU A  44      -0.838  34.182  10.793  1.00 46.03           N
ATOM   2169  CA  GLU A  44      -1.720  35.136  10.120  1.00 43.53           C
ATOM   2170  C   GLU A  44      -2.597  34.327   9.160  1.00 42.40           C
ATOM   2171  O   GLU A  44      -2.155  33.290   8.666  1.00 39.82           O
ATOM   2172  CB  GLU A  44      -0.897  36.140   9.300  1.00 45.05           C
ATOM   2173  N   ARG A  45      -3.830  34.783   8.894  1.00 37.59           N
ATOM   2174  CA  ARG A  45      -4.693  34.104   7.926  1.00 36.19           C
ATOM   2175  C   ARG A  45      -4.016  34.157   6.537  1.00 36.96           C
ATOM   2176  O   ARG A  45      -3.390  35.168   6.196  1.00 35.64           O
ATOM   2177  CB  ARG A  45      -6.073  34.764   7.880  1.00 36.02           C
ATOM   2178  CG  ARG A  45      -7.073  34.040   6.965  1.00 45.90           C
ATOM   2179  CD  ARG A  45      -8.514  34.336   7.329  1.00 58.23           C
ATOM   2180  NE  ARG A  45      -8.792  35.759   7.143  1.00 77.43           N
ATOM   2181  CZ  ARG A  45      -9.818  36.432   7.648  1.00 96.80           C
ATOM   2182  NH1 ARG A  45     -10.709  35.820   8.417  1.00 81.06           N
ATOM   2183  NH2 ARG A  45      -9.960  37.732   7.387  1.00 87.72           N
ATOM   2184  N   GLU A  46      -4.107  33.065   5.766  1.00 32.73           N
ATOM   2185  CA  GLU A  46      -3.513  33.010   4.430  1.00 32.25           C
ATOM   2186  C   GLU A  46      -4.446  32.370   3.415  1.00 33.49           C
ATOM   2187  O   GLU A  46      -5.213  31.472   3.761  1.00 31.93           O
ATOM   2188  CB  GLU A  46      -2.156  32.282   4.453  1.00 33.70           C
ATOM   2189  CG  GLU A  46      -2.240  30.821   4.870  1.00 37.29           C
ATOM   2190  CD  GLU A  46      -0.926  30.081   5.041  1.00 61.06           C
ATOM   2191  OE1 GLU A  46       0.147  30.706   4.876  1.00 74.19           O
ATOM   2192  OE2 GLU A  46      -0.973  28.855   5.297  1.00 43.62           O
ATOM   2193  N   GLY A  47      -4.344  32.816   2.171  1.00 29.84           N
ATOM   2194  CA  GLY A  47      -5.136  32.242   1.090  1.00 29.68           C
ATOM   2195  C   GLY A  47      -4.566  30.910   0.643  1.00 32.57           C
ATOM   2196  O   GLY A  47      -3.347  30.773   0.554  1.00 34.29           O
ATOM   2197  N   VAL A  48      -5.421  29.918   0.374  1.00 28.12           N
ATOM   2198  CA  VAL A  48      -4.959  28.603  -0.111  1.00 28.49           C
ATOM   2199  C   VAL A  48      -5.507  28.287  -1.504  1.00 30.89           C
ATOM   2200  O   VAL A  48      -4.969  27.418  -2.193  1.00 30.62           O
ATOM   2201  CB  VAL A  48      -5.156  27.415   0.855  1.00 33.52           C
ATOM   2202  CG1 VAL A  48      -4.261  27.555   2.082  1.00 33.25           C
ATOM   2203  CG2 VAL A  48      -6.616  27.218   1.241  1.00 33.46           C
ATOM   2204  N   SER A  49      -6.592  28.952  -1.907  1.00 27.55           N
ATOM   2205  CA  SER A  49      -7.145  28.748  -3.253  1.00 27.23           C
ATOM   2206  C   SER A  49      -8.028  29.905  -3.676  1.00 30.54           C
ATOM   2207  O   SER A  49      -8.564  30.644  -2.840  1.00 28.49           O
ATOM   2208  CB  SER A  49      -7.884  27.408  -3.397  1.00 29.18           C
ATOM   2209  OG  SER A  49      -9.160  27.416  -2.784  1.00 36.46           O
ATOM   2210  N   CYS A  50      -8.180  30.039  -4.982  1.00 27.72           N
ATOM   2211  CA  CYS A  50      -9.045  31.019  -5.617  1.00 27.52           C
ATOM   2212  C   CYS A  50      -9.663  30.319  -6.824  1.00 29.88           C
ATOM   2213  O   CYS A  50      -8.963  29.624  -7.555  1.00 28.34           O
ATOM   2214  CB  CYS A  50      -8.254  32.259  -6.034  1.00 28.50           C
ATOM   2215  SG  CYS A  50      -9.249  33.554  -6.824  1.00 32.27           S
ATOM   2216  N   ILE A  51     -10.965  30.508  -7.028  1.00 25.26           N
ATOM   2217  CA  ILE A  51     -11.669  30.033  -8.220  1.00 25.58           C
ATOM   2218  C   ILE A  51     -12.656  31.114  -8.639  1.00 29.89           C
ATOM   2219  O   ILE A  51     -13.454  31.561  -7.811  1.00 28.41           O
ATOM   2220  CB  ILE A  51     -12.301  28.600  -8.107  1.00 27.80           C
ATOM   2221  CG1 ILE A  51     -12.872  28.132  -9.488  1.00 28.24           C
ATOM   2222  CG2 ILE A  51     -13.388  28.508  -6.997  1.00 27.47           C
ATOM   2223  CD1 ILE A  51     -13.186  26.604  -9.657  1.00 31.20           C
ATOM   2224  N   SER A  52     -12.602  31.556  -9.899  1.00 25.52           N
ATOM   2225  CA  SER A  52     -13.587  32.530 -10.359  1.00 25.21           C
ATOM   2226  C   SER A  52     -14.680  31.826 -11.167  1.00 28.23           C
ATOM   2227  O   SER A  52     -14.379  31.126 -12.137  1.00 28.80           O
ATOM   2228  CB  SER A  52     -12.925  33.616 -11.196  1.00 27.50           C
ATOM   2229  OG  SER A  52     -13.918  34.374 -11.867  1.00 29.25           O
ATOM   2230  N   ASN A  53     -15.943  32.038 -10.789  1.00 26.02           N
ATOM   2231  CA  ASN A  53     -17.082  31.479 -11.515  1.00 26.44           C
ATOM   2232  C   ASN A  53     -17.305  32.275 -12.792  1.00 30.43           C
ATOM   2233  O   ASN A  53     -17.962  31.783 -13.696  1.00 30.59           O
ATOM   2234  CB  ASN A  53     -18.346  31.509 -10.651  1.00 27.47           C
ATOM   2235  CG  ASN A  53     -18.282  30.597  -9.465  1.00 41.21           C
ATOM   2236  OD1 ASN A  53     -17.645  29.561  -9.497  1.00 32.95           O
ATOM   2237  ND2 ASN A  53     -18.923  30.968  -8.382  1.00 35.77           N
ATOM   2238  N   LEU A  54     -16.777  33.508 -12.844  1.00 27.32           N
ATOM   2239  CA  LEU A  54     -16.942  34.392 -13.981  1.00 28.23           C
ATOM   2240  C   LEU A  54     -16.008  34.072 -15.147  1.00 33.57           C
ATOM   2241  O   LEU A  54     -16.467  34.128 -16.270  1.00 33.80           O
ATOM   2242  CB  LEU A  54     -16.830  35.865 -13.572  1.00 28.15           C
ATOM   2243  CG  LEU A  54     -17.229  36.923 -14.614  1.00 32.94           C
ATOM   2244  CD1 LEU A  54     -18.707  36.754 -15.062  1.00 33.67           C
ATOM   2245  CD2 LEU A  54     -17.013  38.314 -14.081  1.00 32.77           C
ATOM   2246  N   ASP A  55     -14.735  33.762 -14.905  1.00 29.09           N
ATOM   2247  CA  ASP A  55     -13.814  33.519 -16.015  1.00 28.60           C
ATOM   2248  C   ASP A  55     -13.146  32.154 -15.985  1.00 32.72           C
ATOM   2249  O   ASP A  55     -12.416  31.820 -16.915  1.00 33.60           O
ATOM   2250  CB  ASP A  55     -12.765  34.659 -16.102  1.00 29.17           C
ATOM   2251  CG  ASP A  55     -11.753  34.734 -14.975  1.00 28.45           C
ATOM   2252  OD1 ASP A  55     -11.804  33.890 -14.072  1.00 26.65           O
ATOM   2253  OD2 ASP A  55     -10.895  35.620 -15.015  1.00 28.95           O
ATOM   2254  N   GLY A  56     -13.389  31.381 -14.930  1.00 29.23           N
ATOM   2255  CA  GLY A  56     -12.807  30.052 -14.788  1.00 28.43           C
ATOM   2256  C   GLY A  56     -11.379  30.007 -14.286  1.00 30.05           C
ATOM   2257  O   GLY A  56     -10.814  28.919 -14.178  1.00 29.88           O
ATOM   2258  N   SER A  57     -10.783  31.168 -13.959  1.00 26.66           N
ATOM   2259  CA  SER A  57      -9.399  31.211 -13.462  1.00 25.56           C
ATOM   2260  C   SER A  57      -9.279  30.611 -12.050  1.00 30.65           C
ATOM   2261  O   SER A  57     -10.242  30.632 -11.273  1.00 28.56           O
ATOM   2262  CB  SER A  57      -8.857  32.637 -13.468  1.00 28.61           C
ATOM   2263  OG  SER A  57      -9.556  33.479 -12.563  1.00 29.25           O
ATOM   2264  N   THR A  58      -8.110  30.038 -11.755  1.00 26.68           N
ATOM   2265  CA  THR A  58      -7.800  29.465 -10.456  1.00 26.78           C
ATOM   2266  C   THR A  58      -6.389  29.849 -10.042  1.00 29.90           C
ATOM   2267  O   THR A  58      -5.548  30.148 -10.887  1.00 28.00           O
ATOM   2268  CB  THR A  58      -7.937  27.934 -10.453  1.00 34.13           C
ATOM   2269  OG1 THR A  58      -7.109  27.374 -11.466  1.00 36.29           O
ATOM   2270  CG2 THR A  58      -9.366  27.463 -10.594  1.00 30.80           C
ATOM   2271  N   TYR A  59      -6.135  29.839  -8.735  1.00 26.00           N
ATOM   2272  CA  TYR A  59      -4.810  30.087  -8.186  1.00 26.32           C
ATOM   2273  C   TYR A  59      -4.620  29.302  -6.906  1.00 31.10           C
ATOM   2274  O   TYR A  59      -5.534  29.247  -6.073  1.00 29.77           O
ATOM   2275  CB  TYR A  59      -4.537  31.595  -7.948  1.00 27.63           C
ATOM   2276  CG  TYR A  59      -3.203  31.811  -7.266  1.00 30.06           C
ATOM   2277  CD1 TYR A  59      -2.008  31.668  -7.969  1.00 32.39           C
ATOM   2278  CD2 TYR A  59      -3.128  32.005  -5.884  1.00 30.18           C
ATOM   2279  CE1 TYR A  59      -0.773  31.747  -7.323  1.00 33.93           C
ATOM   2280  CE2 TYR A  59      -1.898  32.070  -5.227  1.00 30.66           C
ATOM   2281  CZ  TYR A  59      -0.726  31.960  -5.955  1.00 37.36           C
ATOM   2282  OH  TYR A  59       0.477  32.061  -5.312  1.00 40.94           O
ATOM   2283  N   TYR A  60      -3.402  28.756  -6.714  1.00 27.89           N
ATOM   2284  CA  TYR A  60      -2.993  28.033  -5.513  1.00 27.64           C
ATOM   2285  C   TYR A  60      -1.562  28.443  -5.158  1.00 32.53           C
ATOM   2286  O   TYR A  60      -0.711  28.452  -6.049  1.00 31.91           O
ATOM   2287  CB  TYR A  60      -3.018  26.504  -5.733  1.00 28.88           C
ATOM   2288  CG  TYR A  60      -4.317  25.969  -6.291  1.00 29.42           C
ATOM   2289  CD1 TYR A  60      -4.501  25.820  -7.663  1.00 31.51           C
ATOM   2290  CD2 TYR A  60      -5.375  25.628  -5.448  1.00 29.90           C
ATOM   2291  CE1 TYR A  60      -5.715  25.373  -8.190  1.00 32.12           C
ATOM   2292  CE2 TYR A  60      -6.590  25.150  -5.964  1.00 30.91           C
ATOM   2293  CZ  TYR A  60      -6.756  25.038  -7.337  1.00 36.47           C
ATOM   2294  OH  TYR A  60      -7.949  24.608  -7.866  1.00 35.00           O
ATOM   2295  N   PRO A  61      -1.251  28.765  -3.883  1.00 29.81           N
ATOM   2296  CA  PRO A  61       0.151  29.049  -3.533  1.00 30.02           C
ATOM   2297  C   PRO A  61       0.947  27.735  -3.546  1.00 35.28           C
ATOM   2298  O   PRO A  61       0.348  26.657  -3.459  1.00 33.06           O
ATOM   2299  CB  PRO A  61       0.054  29.660  -2.135  1.00 31.28           C
ATOM   2300  CG  PRO A  61      -1.176  29.055  -1.541  1.00 35.24           C
ATOM   2301  CD  PRO A  61      -2.128  28.796  -2.690  1.00 31.27           C
ATOM   2302  N   ASP A  62       2.281  27.823  -3.699  1.00 35.24           N
ATOM   2303  CA  ASP A  62       3.172  26.653  -3.765  1.00 36.62           C
ATOM   2304  C   ASP A  62       3.050  25.687  -2.570  1.00 40.69           C
ATOM   2305  O   ASP A  62       3.236  24.477  -2.741  1.00 41.20           O
ATOM   2306  CB  ASP A  62       4.632  27.093  -3.966  1.00 38.87           C
ATOM   2307  CG  ASP A  62       4.902  27.675  -5.349  1.00 51.53           C
ATOM   2308  OD1 ASP A  62       4.139  27.353  -6.295  1.00 50.69           O
ATOM   2309  OD2 ASP A  62       5.891  28.430  -5.492  1.00 61.95           O
ATOM   2310  N   SER A  63       2.680  26.209  -1.390  1.00 36.36           N
ATOM   2311  CA  SER A  63       2.479  25.399  -0.186  1.00 36.13           C
ATOM   2312  C   SER A  63       1.433  24.274  -0.377  1.00 39.15           C
ATOM   2313  O   SER A  63       1.551  23.220   0.257  1.00 39.91           O
ATOM   2314  CB  SER A  63       2.089  26.292   0.988  1.00 38.26           C
ATOM   2315  OG  SER A  63       0.883  26.998   0.728  1.00 40.08           O
ATOM   2316  N   VAL A  64       0.416  24.495  -1.245  1.00 32.62           N
ATOM   2317  CA  VAL A  64      -0.678  23.535  -1.455  1.00 31.60           C
ATOM   2318  C   VAL A  64      -0.876  23.112  -2.928  1.00 34.73           C
ATOM   2319  O   VAL A  64      -1.647  22.182  -3.190  1.00 33.01           O
ATOM   2320  CB  VAL A  64      -2.026  24.017  -0.839  1.00 34.77           C
ATOM   2321  CG1 VAL A  64      -1.879  24.397   0.634  1.00 34.35           C
ATOM   2322  CG2 VAL A  64      -2.630  25.164  -1.640  1.00 34.18           C
ATOM   2323  N   LYS A  65      -0.215  23.803  -3.875  1.00 33.32           N
ATOM   2324  CA  LYS A  65      -0.337  23.514  -5.309  1.00 33.34           C
ATOM   2325  C   LYS A  65       0.001  22.055  -5.596  1.00 39.64           C
ATOM   2326  O   LYS A  65       1.000  21.553  -5.092  1.00 39.96           O
ATOM   2327  CB  LYS A  65       0.540  24.481  -6.134  1.00 35.20           C
ATOM   2328  CG  LYS A  65       0.202  24.513  -7.620  1.00 44.70           C
ATOM   2329  CD  LYS A  65       1.080  25.527  -8.340  1.00 49.87           C
ATOM   2330  CE  LYS A  65       1.012  25.413  -9.840  1.00 57.83           C
ATOM   2331  NZ  LYS A  65       1.850  26.458 -10.492  1.00 64.64           N
ATOM   2332  N   GLY A  66      -0.880  21.378  -6.333  1.00 37.93           N
ATOM   2333  CA  GLY A  66      -0.730  19.966  -6.656  1.00 39.15           C
ATOM   2334  C   GLY A  66      -1.427  19.055  -5.662  1.00 44.47           C
ATOM   2335  O   GLY A  66      -1.760  17.921  -6.001  1.00 45.93           O
ATOM   2336  N   ARG A  67      -1.659  19.543  -4.427  1.00 38.99           N
ATOM   2337  CA  ARG A  67      -2.325  18.784  -3.359  1.00 37.86           C
ATOM   2338  C   ARG A  67      -3.764  19.217  -3.172  1.00 39.82           C
ATOM   2339  O   ARG A  67      -4.604  18.377  -2.865  1.00 40.21           O
ATOM   2340  CB  ARG A  67      -1.573  18.924  -2.021  1.00 35.78           C
ATOM   2341  CG  ARG A  67      -0.126  18.457  -2.061  1.00 39.05           C
ATOM   2342  CD  ARG A  67       0.505  18.402  -0.684  1.00 37.35           C
ATOM   2343  NE  ARG A  67       0.509  19.697   0.009  1.00 39.70           N
ATOM   2344  CZ  ARG A  67      -0.173  19.960   1.122  1.00 44.39           C
ATOM   2345  NH1 ARG A  67      -0.947  19.028   1.668  1.00 31.92           N
ATOM   2346  NH2 ARG A  67      -0.103  21.157   1.687  1.00 33.79           N
ATOM   2347  N   PHE A  68      -4.049  20.522  -3.321  1.00 35.48           N
ATOM   2348  CA  PHE A  68      -5.404  21.056  -3.145  1.00 34.44           C
ATOM   2349  C   PHE A  68      -5.992  21.459  -4.487  1.00 37.53           C
ATOM   2350  O   PHE A  68      -5.306  22.107  -5.281  1.00 36.08           O
ATOM   2351  CB  PHE A  68      -5.410  22.281  -2.199  1.00 35.72           C
ATOM   2352  CG  PHE A  68      -5.131  22.116  -0.719  1.00 36.24           C
ATOM   2353  CD1 PHE A  68      -4.523  20.966  -0.229  1.00 38.14           C
ATOM   2354  CD2 PHE A  68      -5.414  23.147   0.177  1.00 37.82           C
ATOM   2355  CE1 PHE A  68      -4.246  20.831   1.130  1.00 39.01           C
ATOM   2356  CE2 PHE A  68      -5.119  23.016   1.541  1.00 39.76           C
ATOM   2357  CZ  PHE A  68      -4.534  21.859   2.005  1.00 37.46           C
ATOM   2358  N   THR A  69      -7.269  21.109  -4.728  1.00 33.59           N
ATOM   2359  CA  THR A  69      -8.001  21.458  -5.945  1.00 33.67           C
ATOM   2360  C   THR A  69      -9.361  22.058  -5.581  1.00 38.39           C
ATOM   2361  O   THR A  69     -10.149  21.434  -4.865  1.00 38.74           O
ATOM   2362  CB  THR A  69      -8.154  20.244  -6.880  1.00 38.55           C
ATOM   2363  OG1 THR A  69      -6.868  19.664  -7.083  1.00 39.75           O
ATOM   2364  CG2 THR A  69      -8.796  20.612  -8.241  1.00 37.31           C
ATOM   2365  N   ALA A  70      -9.627  23.262  -6.082  1.00 33.76           N
ATOM   2366  CA  ALA A  70     -10.905  23.919  -5.886  1.00 33.67           C
ATOM   2367  C   ALA A  70     -11.756  23.658  -7.130  1.00 38.26           C
ATOM   2368  O   ALA A  70     -11.243  23.688  -8.251  1.00 38.23           O
ATOM   2369  CB  ALA A  70     -10.710  25.411  -5.656  1.00 34.11           C
ATOM   2370  N   SER A  71     -13.040  23.362  -6.939  1.00 35.34           N
ATOM   2371  CA  SER A  71     -13.974  23.135  -8.044  1.00 35.22           C
ATOM   2372  C   SER A  71     -15.291  23.813  -7.714  1.00 38.77           C
ATOM   2373  O   SER A  71     -15.623  24.002  -6.540  1.00 37.67           O
ATOM   2374  CB  SER A  71     -14.176  21.645  -8.323  1.00 38.10           C
ATOM   2375  OG  SER A  71     -14.738  20.978  -7.202  1.00 48.17           O
ATOM   2376  N   SER A  72     -16.021  24.197  -8.754  1.00 34.85           N
ATOM   2377  CA  SER A  72     -17.270  24.920  -8.618  1.00 34.98           C
ATOM   2378  C   SER A  72     -18.427  24.177  -9.285  1.00 38.93           C
ATOM   2379  O   SER A  72     -18.308  23.721 -10.423  1.00 38.57           O
ATOM   2380  CB  SER A  72     -17.112  26.308  -9.215  1.00 37.26           C
ATOM   2381  OG  SER A  72     -18.286  27.049  -8.963  1.00 44.25           O
ATOM   2382  N   ASP A  73     -19.539  24.062  -8.563  1.00 35.50           N
ATOM   2383  CA  ASP A  73     -20.734  23.356  -9.002  1.00 35.02           C
ATOM   2384  C   ASP A  73     -21.875  24.356  -9.096  1.00 38.97           C
ATOM   2385  O   ASP A  73     -22.511  24.661  -8.090  1.00 39.17           O
ATOM   2386  CB  ASP A  73     -21.053  22.203  -8.017  1.00 36.95           C
ATOM   2387  CG  ASP A  73     -22.121  21.215  -8.472  1.00 44.97           C
ATOM   2388  OD1 ASP A  73     -23.072  21.640  -9.157  1.00 44.58           O
ATOM   2389  OD2 ASP A  73     -22.035  20.032  -8.092  1.00 47.47           O
ATOM   2390  N   LYS A  74     -22.128  24.866 -10.317  1.00 36.61           N
ATOM   2391  CA  LYS A  74     -23.182  25.838 -10.614  1.00 36.76           C
ATOM   2392  C   LYS A  74     -24.588  25.261 -10.371  1.00 40.48           C
ATOM   2393  O   LYS A  74     -25.513  26.012 -10.059  1.00 38.42           O
ATOM   2394  CB  LYS A  74     -23.086  26.328 -12.068  1.00 39.83           C
ATOM   2395  N   ALA A  75     -24.745  23.933 -10.538  1.00 38.56           N
ATOM   2396  CA  ALA A  75     -26.017  23.234 -10.357  1.00 39.27           C
ATOM   2397  C   ALA A  75     -26.481  23.282  -8.898  1.00 44.59           C
ATOM   2398  O   ALA A  75     -27.683  23.314  -8.640  1.00 44.65           O
ATOM   2399  CB  ALA A  75     -25.896  21.793 -10.819  1.00 39.76           C
ATOM   2400  N   LYS A  76     -25.525  23.288  -7.950  1.00 40.78           N
ATOM   2401  CA  LYS A  76     -25.801  23.293  -6.514  1.00 40.60           C
ATOM   2402  C   LYS A  76     -25.302  24.560  -5.791  1.00 41.54           C
ATOM   2403  O   LYS A  76     -25.446  24.645  -4.565  1.00 40.51           O
ATOM   2404  CB  LYS A  76     -25.152  22.054  -5.865  1.00 43.94           C
ATOM   2405  CG  LYS A  76     -25.662  20.703  -6.337  1.00 54.98           C
ATOM   2406  CD  LYS A  76     -24.843  19.574  -5.707  1.00 67.48           C
ATOM   2407  CE  LYS A  76     -25.522  18.945  -4.518  1.00 84.19           C
ATOM   2408  NZ  LYS A  76     -24.609  18.025  -3.785  1.00 95.63           N
ATOM   2409  N   ASN A  77     -24.686  25.525  -6.528  1.00 37.42           N
ATOM   2410  CA  ASN A  77     -24.084  26.743  -5.955  1.00 37.22           C
ATOM   2411  C   ASN A  77     -23.097  26.386  -4.819  1.00 41.13           C
ATOM   2412  O   ASN A  77     -23.134  26.958  -3.731  1.00 40.08           O
ATOM   2413  CB  ASN A  77     -25.150  27.791  -5.541  1.00 36.90           C
ATOM   2414  CG  ASN A  77     -25.653  28.645  -6.680  1.00 57.24           C
ATOM   2415  OD1 ASN A  77     -25.444  28.351  -7.859  1.00 51.53           O
ATOM   2416  ND2 ASN A  77     -26.313  29.741  -6.352  1.00 52.28           N
ATOM   2417  N   MET A  78     -22.230  25.408  -5.092  1.00 40.49           N
ATOM   2418  CA  MET A  78     -21.243  24.924  -4.128  1.00 42.16           C
ATOM   2419  C   MET A  78     -19.860  25.055  -4.694  1.00 42.64           C
ATOM   2420  O   MET A  78     -19.668  24.895  -5.900  1.00 40.59           O
ATOM   2421  CB  MET A  78     -21.442  23.432  -3.795  1.00 46.40           C
ATOM   2422  CG  MET A  78     -22.850  23.025  -3.440  1.00 53.12           C
ATOM   2423  SD  MET A  78     -23.247  22.774  -1.694  1.00 60.34           S
ATOM   2424  CE  MET A  78     -21.644  22.490  -0.991  1.00 56.79           C
ATOM   2425  N   VAL A  79     -18.883  25.259  -3.798  1.00 38.23           N
ATOM   2426  CA  VAL A  79     -17.462  25.283  -4.123  1.00 36.73           C
ATOM   2427  C   VAL A  79     -16.793  24.281  -3.191  1.00 39.08           C
ATOM   2428  O   VAL A  79     -17.027  24.299  -1.988  1.00 37.96           O
ATOM   2429  CB  VAL A  79     -16.812  26.698  -4.112  1.00 40.32           C
ATOM   2430  CG1 VAL A  79     -15.289  26.616  -4.256  1.00 39.97           C
ATOM   2431  CG2 VAL A  79     -17.384  27.555  -5.230  1.00 39.79           C
ATOM   2432  N   TYR A  80     -16.031  23.359  -3.771  1.00 36.17           N
ATOM   2433  CA  TYR A  80     -15.325  22.338  -3.025  1.00 36.48           C
ATOM   2434  C   TYR A  80     -13.827  22.625  -2.982  1.00 39.83           C
ATOM   2435  O   TYR A  80     -13.270  23.227  -3.906  1.00 38.53           O
ATOM   2436  CB  TYR A  80     -15.562  20.951  -3.645  1.00 38.92           C
ATOM   2437  CG  TYR A  80     -17.018  20.615  -3.842  1.00 42.02           C
ATOM   2438  CD1 TYR A  80     -17.796  20.150  -2.784  1.00 44.48           C
ATOM   2439  CD2 TYR A  80     -17.619  20.748  -5.085  1.00 43.40           C
ATOM   2440  CE1 TYR A  80     -19.147  19.862  -2.952  1.00 46.09           C
ATOM   2441  CE2 TYR A  80     -18.969  20.464  -5.266  1.00 44.46           C
ATOM   2442  CZ  TYR A  80     -19.727  20.012  -4.197  1.00 53.01           C
ATOM   2443  OH  TYR A  80     -21.056  19.706  -4.373  1.00 54.89           O
ATOM   2444  N   LEU A  81     -13.180  22.169  -1.916  1.00 35.55           N
ATOM   2445  CA  LEU A  81     -11.745  22.188  -1.778  1.00 35.18           C
ATOM   2446  C   LEU A  81     -11.337  20.742  -1.480  1.00 39.92           C
ATOM   2447  O   LEU A  81     -11.562  20.252  -0.369  1.00 39.62           O
ATOM   2448  CB  LEU A  81     -11.242  23.172  -0.699  1.00 35.12           C
ATOM   2449  CG  LEU A  81      -9.707  23.309  -0.611  1.00 38.69           C
ATOM   2450  CD1 LEU A  81      -9.133  23.999  -1.869  1.00 38.12           C
ATOM   2451  CD2 LEU A  81      -9.294  24.113   0.647  1.00 39.42           C
ATOM   2452  N   GLN A  82     -10.805  20.045  -2.500  1.00 36.43           N
ATOM   2453  CA  GLN A  82     -10.350  18.657  -2.367  1.00 36.32           C
ATOM   2454  C   GLN A  82      -8.909  18.706  -1.876  1.00 40.24           C
ATOM   2455  O   GLN A  82      -8.032  19.176  -2.599  1.00 39.47           O
ATOM   2456  CB  GLN A  82     -10.477  17.887  -3.706  1.00 37.55           C
ATOM   2457  CG  GLN A  82     -10.020  16.411  -3.630  1.00 43.76           C
ATOM   2458  CD  GLN A  82     -10.773  15.636  -2.582  1.00 51.96           C
ATOM   2459  OE1 GLN A  82     -12.004  15.593  -2.582  1.00 46.48           O
ATOM   2460  NE2 GLN A  82     -10.050  15.056  -1.630  1.00 42.63           N
ATOM   2461  N   MET A  83      -8.672  18.284  -0.630  1.00 37.83           N
ATOM   2462  CA  MET A  83      -7.340  18.343  -0.036  1.00 37.84           C
ATOM   2463  C   MET A  83      -6.763  16.939   0.052  1.00 42.90           C
ATOM   2464  O   MET A  83      -7.329  16.081   0.733  1.00 42.36           O
ATOM   2465  CB  MET A  83      -7.376  19.015   1.354  1.00 40.34           C
ATOM   2466  CG  MET A  83      -8.001  20.416   1.360  1.00 44.17           C
ATOM   2467  SD  MET A  83      -8.021  21.174   3.020  1.00 48.63           S
ATOM   2468  CE  MET A  83      -9.104  20.112   3.853  1.00 45.37           C
ATOM   2469  N   ASN A  84      -5.655  16.701  -0.663  1.00 39.70           N
ATOM   2470  CA  ASN A  84      -4.964  15.411  -0.682  1.00 39.89           C
ATOM   2471  C   ASN A  84      -3.592  15.537  -0.065  1.00 41.52           C
ATOM   2472  O   ASN A  84      -3.085  16.655   0.049  1.00 39.58           O
ATOM   2473  CB  ASN A  84      -4.838  14.891  -2.122  1.00 41.06           C
ATOM   2474  CG  ASN A  84      -6.148  14.595  -2.788  1.00 48.33           C
ATOM   2475  OD1 ASN A  84      -7.125  14.190  -2.153  1.00 44.68           O
ATOM   2476  ND2 ASN A  84      -6.188  14.776  -4.091  1.00 40.72           N
ATOM   2477  N   SER A  85      -2.976  14.384   0.315  1.00 38.39           N
ATOM   2478  CA  SER A  85      -1.633  14.290   0.912  1.00 38.40           C
ATOM   2479  C   SER A  85      -1.461  15.322   2.043  1.00 40.62           C
ATOM   2480  O   SER A  85      -0.518  16.115   2.043  1.00 39.23           O
ATOM   2481  CB  SER A  85      -0.557  14.458  -0.163  1.00 42.87           C
ATOM   2482  OG  SER A  85      -0.848  13.718  -1.337  1.00 52.31           O
ATOM   2483  N   LEU A  86      -2.426  15.341   2.964  1.00 38.89           N
ATOM   2484  CA  LEU A  86      -2.473  16.293   4.068  1.00 39.58           C
ATOM   2485  C   LEU A  86      -1.291  16.145   5.015  1.00 44.28           C
ATOM   2486  O   LEU A  86      -0.825  15.037   5.271  1.00 44.87           O
ATOM   2487  CB  LEU A  86      -3.826  16.243   4.789  1.00 40.05           C
ATOM   2488  CG  LEU A  86      -4.973  16.908   4.016  1.00 45.76           C
ATOM   2489  CD1 LEU A  86      -6.295  16.359   4.432  1.00 46.34           C
ATOM   2490  CD2 LEU A  86      -4.949  18.430   4.181  1.00 47.33           C
ATOM   2491  N   LYS A  87      -0.732  17.290   5.411  1.00 40.40           N
ATOM   2492  CA  LYS A  87       0.455  17.420   6.258  1.00 40.13           C
ATOM   2493  C   LYS A  87       0.100  18.123   7.579  1.00 44.04           C
ATOM   2494  O   LYS A  87      -0.882  18.870   7.603  1.00 41.74           O
ATOM   2495  CB  LYS A  87       1.508  18.281   5.535  1.00 42.01           C
ATOM   2496  CG  LYS A  87       1.999  17.731   4.213  1.00 58.58           C
ATOM   2497  CD  LYS A  87       2.827  18.784   3.511  1.00 68.47           C
ATOM   2498  CE  LYS A  87       3.445  18.267   2.243  1.00 81.90           C
ATOM   2499  NZ  LYS A  87       4.248  19.316   1.567  1.00 93.12           N
ATOM   2500  N   PRO A  88       0.919  17.979   8.661  1.00 42.34           N
ATOM   2501  CA  PRO A  88       0.618  18.702   9.920  1.00 41.79           C
ATOM   2502  C   PRO A  88       0.513  20.213   9.730  1.00 43.06           C
ATOM   2503  O   PRO A  88      -0.318  20.846  10.376  1.00 42.98           O
ATOM   2504  CB  PRO A  88       1.792  18.322  10.828  1.00 44.19           C
ATOM   2505  CG  PRO A  88       2.232  16.972  10.316  1.00 48.79           C
ATOM   2506  CD  PRO A  88       2.118  17.124   8.817  1.00 44.42           C
ATOM   2507  N   GLU A  89       1.294  20.773   8.768  1.00 37.83           N
ATOM   2508  CA  GLU A  89       1.266  22.190   8.390  1.00 37.26           C
ATOM   2509  C   GLU A  89      -0.097  22.624   7.892  1.00 38.18           C
ATOM   2510  O   GLU A  89      -0.317  23.824   7.821  1.00 38.54           O
ATOM   2511  CB  GLU A  89       2.306  22.518   7.300  1.00 38.98           C
ATOM   2512  CG  GLU A  89       3.718  22.514   7.793  1.00 49.88           C
ATOM   2513  CD  GLU A  89       4.455  21.198   7.765  1.00 62.84           C
ATOM   2514  OE1 GLU A  89       3.821  20.119   7.658  1.00 48.80           O
ATOM   2515  OE2 GLU A  89       5.675  21.255   8.025  1.00 50.56           O
ATOM   2516  N   ASP A  90      -0.989  21.678   7.525  1.00 32.29           N
ATOM   2517  CA  ASP A  90      -2.331  21.998   7.017  1.00 31.98           C
ATOM   2518  C   ASP A  90      -3.378  22.187   8.118  1.00 34.50           C
ATOM   2519  O   ASP A  90      -4.494  22.611   7.807  1.00 34.53           O
ATOM   2520  CB  ASP A  90      -2.805  20.978   5.974  1.00 33.50           C
ATOM   2521  CG  ASP A  90      -1.891  20.842   4.770  1.00 35.83           C
ATOM   2522  OD1 ASP A  90      -1.497  21.895   4.188  1.00 33.04           O
ATOM   2523  OD2 ASP A  90      -1.635  19.698   4.358  1.00 39.67           O
ATOM   2524  N   THR A  91      -3.038  21.879   9.392  1.00 34.40           N
ATOM   2525  CA  THR A  91      -3.960  22.077  10.519  1.00 33.16           C
ATOM   2526  C   THR A  91      -4.280  23.587  10.644  1.00 36.06           C
ATOM   2527  O   THR A  91      -3.368  24.413  10.681  1.00 34.91           O
ATOM   2528  CB  THR A  91      -3.381  21.482  11.814  1.00 35.22           C
ATOM   2529  OG1 THR A  91      -3.144  20.081  11.645  1.00 33.48           O
ATOM   2530  CG2 THR A  91      -4.276  21.736  13.027  1.00 33.29           C
ATOM   2531  N   ALA A  92      -5.584  23.938  10.663  1.00 33.24           N
ATOM   2532  CA  ALA A  92      -6.084  25.319  10.761  1.00 32.62           C
ATOM   2533  C   ALA A  92      -7.603  25.335  10.683  1.00 35.29           C
ATOM   2534  O   ALA A  92      -8.228  24.326  10.361  1.00 33.97           O
ATOM   2535  CB  ALA A  92      -5.532  26.172   9.610  1.00 32.61           C
ATOM   2536  N   VAL A  93      -8.188  26.513  10.951  1.00 32.54           N
ATOM   2537  CA  VAL A  93      -9.603  26.762  10.724  1.00 31.32           C
ATOM   2538  C   VAL A  93      -9.617  27.209   9.254  1.00 33.66           C
ATOM   2539  O   VAL A  93      -8.843  28.096   8.881  1.00 32.53           O
ATOM   2540  CB  VAL A  93     -10.187  27.843  11.665  1.00 35.31           C
ATOM   2541  CG1 VAL A  93     -11.654  28.137  11.322  1.00 34.94           C
ATOM   2542  CG2 VAL A  93     -10.048  27.427  13.128  1.00 35.52           C
ATOM   2543  N   TYR A  94     -10.460  26.569   8.422  1.00 30.46           N
ATOM   2544  CA  TYR A  94     -10.588  26.891   6.997  1.00 29.79           C
ATOM   2545  C   TYR A  94     -11.843  27.676   6.741  1.00 34.06           C
ATOM   2546  O   TYR A  94     -12.921  27.299   7.216  1.00 34.90           O
ATOM   2547  CB  TYR A  94     -10.571  25.629   6.118  1.00 29.33           C
ATOM   2548  CG  TYR A  94      -9.192  25.042   5.936  1.00 30.24           C
ATOM   2549  CD1 TYR A  94      -8.531  24.422   6.994  1.00 33.22           C
ATOM   2550  CD2 TYR A  94      -8.547  25.105   4.708  1.00 29.76           C
ATOM   2551  CE1 TYR A  94      -7.257  23.904   6.837  1.00 33.84           C
ATOM   2552  CE2 TYR A  94      -7.287  24.559   4.529  1.00 30.41           C
ATOM   2553  CZ  TYR A  94      -6.645  23.962   5.598  1.00 32.51           C
ATOM   2554  OH  TYR A  94      -5.411  23.424   5.431  1.00 30.40           O
ATOM   2555  N   TYR A  95     -11.699  28.764   5.999  1.00 29.90           N
ATOM   2556  CA  TYR A  95     -12.789  29.675   5.668  1.00 29.60           C
ATOM   2557  C   TYR A  95     -12.976  29.761   4.176  1.00 32.52           C
ATOM   2558  O   TYR A  95     -11.993  29.845   3.429  1.00 29.70           O
ATOM   2559  CB  TYR A  95     -12.454  31.116   6.121  1.00 30.46           C
ATOM   2560  CG  TYR A  95     -12.156  31.288   7.589  1.00 33.19           C
ATOM   2561  CD1 TYR A  95     -10.868  31.114   8.083  1.00 34.59           C
ATOM   2562  CD2 TYR A  95     -13.158  31.656   8.486  1.00 34.39           C
ATOM   2563  CE1 TYR A  95     -10.586  31.276   9.435  1.00 36.02           C
ATOM   2564  CE2 TYR A  95     -12.891  31.806   9.846  1.00 35.71           C
ATOM   2565  CZ  TYR A  95     -11.601  31.616  10.314  1.00 43.83           C
ATOM   2566  OH  TYR A  95     -11.323  31.766  11.648  1.00 48.11           O
ATOM   2567  N   CYS A  96     -14.235  29.838   3.747  1.00 30.97           N
ATOM   2568  CA  CYS A  96     -14.473  30.174   2.371  1.00 33.20           C
ATOM   2569  C   CYS A  96     -14.958  31.626   2.369  1.00 32.27           C
ATOM   2570  O   CYS A  96     -15.529  32.114   3.361  1.00 30.86           O
ATOM   2571  CB  CYS A  96     -15.406  29.216   1.637  1.00 36.54           C
ATOM   2572  SG  CYS A  96     -17.110  29.230   2.213  1.00 42.66           S
ATOM   2573  N   ALA A  97     -14.581  32.343   1.324  1.00 27.42           N
ATOM   2574  CA  ALA A  97     -14.865  33.757   1.165  1.00 26.32           C
ATOM   2575  C   ALA A  97     -15.266  34.059  -0.270  1.00 29.98           C
ATOM   2576  O   ALA A  97     -14.913  33.311  -1.174  1.00 29.67           O
ATOM   2577  CB  ALA A  97     -13.642  34.570   1.563  1.00 26.77           C
ATOM   2578  N   ALA A  98     -16.057  35.121  -0.472  1.00 26.17           N
ATOM   2579  CA  ALA A  98     -16.521  35.507  -1.798  1.00 27.02           C
ATOM   2580  C   ALA A  98     -16.081  36.927  -2.114  1.00 31.55           C
ATOM   2581  O   ALA A  98     -15.992  37.784  -1.220  1.00 30.42           O
ATOM   2582  CB  ALA A  98     -18.047  35.393  -1.887  1.00 27.76           C
ATOM   2583  N   VAL A  99     -15.809  37.175  -3.391  1.00 27.36           N
ATOM   2584  CA  VAL A  99     -15.408  38.496  -3.879  1.00 26.44           C
ATOM   2585  C   VAL A  99     -15.974  38.687  -5.286  1.00 27.53           C
ATOM   2586  O   VAL A  99     -15.995  37.739  -6.080  1.00 25.53           O
ATOM   2587  CB  VAL A  99     -13.857  38.739  -3.778  1.00 29.06           C
ATOM   2588  CG1 VAL A  99     -13.069  37.861  -4.761  1.00 27.96           C
ATOM   2589  CG2 VAL A  99     -13.502  40.223  -3.965  1.00 28.55           C
ATOM   2590  N   ASN A 100     -16.453  39.891  -5.584  1.00 24.80           N
ATOM   2591  CA  ASN A 100     -16.970  40.208  -6.916  1.00 26.50           C
ATOM   2592  C   ASN A 100     -15.876  39.903  -7.964  1.00 30.96           C
ATOM   2593  O   ASN A 100     -14.741  40.386  -7.836  1.00 28.26           O
ATOM   2594  CB  ASN A 100     -17.423  41.674  -6.975  1.00 27.61           C
ATOM   2595  CG  ASN A 100     -18.139  42.056  -8.253  1.00 33.26           C
ATOM   2596  OD1 ASN A 100     -18.010  41.425  -9.282  1.00 33.19           O
ATOM   2597  ND2 ASN A 100     -18.863  43.138  -8.239  1.00 37.79           N
ATOM   2598  N   ALA A 101     -16.198  39.024  -8.935  1.00 28.38           N
ATOM   2599  CA  ALA A 101     -15.234  38.572  -9.947  1.00 27.91           C
ATOM   2600  C   ALA A 101     -15.085  39.493 -11.163  1.00 31.20           C
ATOM   2601  O   ALA A 101     -14.206  39.253 -11.994  1.00 29.91           O
ATOM   2602  CB  ALA A 101     -15.569  37.160 -10.393  1.00 28.38           C
ATOM   2603  N   GLN A 102     -15.934  40.510 -11.291  1.00 29.55           N
ATOM   2604  CA  GLN A 102     -15.878  41.462 -12.400  1.00 29.94           C
ATOM   2605  C   GLN A 102     -14.582  42.280 -12.284  1.00 33.00           C
ATOM   2606  O   GLN A 102     -14.318  42.867 -11.236  1.00 31.97           O
ATOM   2607  CB  GLN A 102     -17.121  42.370 -12.359  1.00 32.34           C
ATOM   2608  CG  GLN A 102     -17.050  43.611 -13.250  1.00 55.69           C
ATOM   2609  CD  GLN A 102     -17.234  43.286 -14.703  1.00 82.49           C
ATOM   2610  OE1 GLN A 102     -18.171  42.573 -15.095  1.00 79.79           O
ATOM   2611  NE2 GLN A 102     -16.349  43.820 -15.535  1.00 75.56           N
ATOM   2612  N   GLY A 103     -13.772  42.251 -13.342  1.00 28.67           N
ATOM   2613  CA  GLY A 103     -12.514  42.989 -13.404  1.00 27.98           C
ATOM   2614  C   GLY A 103     -11.325  42.325 -12.751  1.00 30.73           C
ATOM   2615  O   GLY A 103     -10.284  42.966 -12.588  1.00 29.51           O
ATOM   2616  N   ILE A 104     -11.455  41.042 -12.358  1.00 27.07           N
ATOM   2617  CA  ILE A 104     -10.340  40.323 -11.746  1.00 26.61           C
ATOM   2618  C   ILE A 104     -10.123  38.934 -12.324  1.00 29.95           C
ATOM   2619  O   ILE A 104     -11.012  38.363 -12.943  1.00 29.52           O
ATOM   2620  CB  ILE A 104     -10.427  40.239 -10.178  1.00 28.63           C
ATOM   2621  CG1 ILE A 104     -11.654  39.381  -9.720  1.00 29.20           C
ATOM   2622  CG2 ILE A 104     -10.368  41.636  -9.490  1.00 28.60           C
ATOM   2623  CD1 ILE A 104     -11.601  38.877  -8.252  1.00 29.61           C
ATOM   2624  N   TYR A 105      -8.964  38.367 -12.034  1.00 28.65           N
ATOM   2625  CA  TYR A 105      -8.656  36.973 -12.270  1.00 28.53           C
ATOM   2626  C   TYR A 105      -7.812  36.458 -11.111  1.00 30.70           C
ATOM   2627  O   TYR A 105      -7.085  37.231 -10.484  1.00 29.39           O
ATOM   2628  CB  TYR A 105      -8.110  36.664 -13.659  1.00 30.95           C
ATOM   2629  CG  TYR A 105      -6.707  37.115 -13.969  1.00 33.29           C
ATOM   2630  CD1 TYR A 105      -6.484  38.249 -14.752  1.00 35.84           C
ATOM   2631  CD2 TYR A 105      -5.607  36.325 -13.644  1.00 33.93           C
ATOM   2632  CE1 TYR A 105      -5.195  38.629 -15.123  1.00 35.40           C
ATOM   2633  CE2 TYR A 105      -4.309  36.692 -14.017  1.00 34.48           C
ATOM   2634  CZ  TYR A 105      -4.109  37.859 -14.737  1.00 40.64           C
ATOM   2635  OH  TYR A 105      -2.851  38.242 -15.133  1.00 38.96           O
ATOM   2636  N   CYS A 106      -7.993  35.174 -10.759  1.00 27.23           N
ATOM   2637  CA  CYS A 106      -7.354  34.551  -9.602  1.00 26.85           C
ATOM   2638  C   CYS A 106      -5.835  34.629  -9.621  1.00 29.08           C
ATOM   2639  O   CYS A 106      -5.217  34.158 -10.568  1.00 25.57           O
ATOM   2640  CB  CYS A 106      -7.835  33.116  -9.433  1.00 27.18           C
ATOM   2641  SG  CYS A 106      -9.506  32.993  -8.780  1.00 31.51           S
ATOM   2642  N   THR A 107      -5.249  35.250  -8.575  1.00 26.12           N
ATOM   2643  CA  THR A 107      -3.791  35.391  -8.408  1.00 25.52           C
ATOM   2644  C   THR A 107      -3.485  35.416  -6.929  1.00 29.82           C
ATOM   2645  O   THR A 107      -4.409  35.526  -6.101  1.00 28.15           O
ATOM   2646  CB  THR A 107      -3.258  36.735  -9.007  1.00 30.09           C
ATOM   2647  OG1 THR A 107      -3.831  37.841  -8.312  1.00 27.41           O
ATOM   2648  CG2 THR A 107      -3.461  36.862 -10.499  1.00 26.57           C
ATOM   2649  N   ASP A 108      -2.171  35.406  -6.586  1.00 25.86           N
ATOM   2650  CA  ASP A 108      -1.758  35.551  -5.194  1.00 26.33           C
ATOM   2651  C   ASP A 108      -2.249  36.895  -4.607  1.00 29.63           C
ATOM   2652  O   ASP A 108      -2.554  36.960  -3.423  1.00 28.82           O
ATOM   2653  CB  ASP A 108      -0.230  35.413  -5.042  1.00 28.62           C
ATOM   2654  CG  ASP A 108       0.653  36.345  -5.881  1.00 39.50           C
ATOM   2655  OD1 ASP A 108       0.113  37.070  -6.761  1.00 39.77           O
ATOM   2656  OD2 ASP A 108       1.885  36.337  -5.669  1.00 49.13           O
ATOM   2657  N   TYR A 109      -2.345  37.950  -5.438  1.00 25.14           N
ATOM   2658  CA  TYR A 109      -2.783  39.265  -4.972  1.00 24.82           C
ATOM   2659  C   TYR A 109      -4.249  39.255  -4.494  1.00 28.21           C
ATOM   2660  O   TYR A 109      -4.550  39.805  -3.433  1.00 26.40           O
ATOM   2661  CB  TYR A 109      -2.543  40.329  -6.060  1.00 26.11           C
ATOM   2662  CG  TYR A 109      -2.758  41.741  -5.557  1.00 26.54           C
ATOM   2663  CD1 TYR A 109      -1.766  42.404  -4.837  1.00 28.91           C
ATOM   2664  CD2 TYR A 109      -3.940  42.430  -5.833  1.00 26.17           C
ATOM   2665  CE1 TYR A 109      -1.956  43.707  -4.373  1.00 28.84           C
ATOM   2666  CE2 TYR A 109      -4.146  43.731  -5.368  1.00 26.42           C
ATOM   2667  CZ  TYR A 109      -3.150  44.364  -4.633  1.00 32.94           C
ATOM   2668  OH  TYR A 109      -3.326  45.649  -4.182  1.00 29.28           O
ATOM   2669  N   ILE A 110      -5.141  38.595  -5.261  1.00 24.95           N
ATOM   2670  CA  ILE A 110      -6.558  38.460  -4.929  1.00 24.06           C
ATOM   2671  C   ILE A 110      -6.762  37.834  -3.532  1.00 26.54           C
ATOM   2672  O   ILE A 110      -7.562  38.346  -2.750  1.00 26.75           O
ATOM   2673  CB  ILE A 110      -7.344  37.710  -6.055  1.00 26.18           C
ATOM   2674  CG1 ILE A 110      -7.191  38.402  -7.449  1.00 26.79           C
ATOM   2675  CG2 ILE A 110      -8.837  37.484  -5.686  1.00 26.05           C
ATOM   2676  CD1 ILE A 110      -7.531  39.932  -7.566  1.00 29.58           C
ATOM   2677  N   ILE A 111      -6.042  36.745  -3.229  1.00 23.32           N
ATOM   2678  CA  ILE A 111      -6.191  36.054  -1.947  1.00 24.10           C
ATOM   2679  C   ILE A 111      -5.092  36.494  -0.961  1.00 28.95           C
ATOM   2680  O   ILE A 111      -4.834  35.829   0.045  1.00 28.59           O
ATOM   2681  CB  ILE A 111      -6.337  34.512  -2.105  1.00 26.71           C
ATOM   2682  CG1 ILE A 111      -5.074  33.854  -2.757  1.00 27.55           C
ATOM   2683  CG2 ILE A 111      -7.634  34.194  -2.874  1.00 27.36           C
ATOM   2684  CD1 ILE A 111      -5.022  32.274  -2.702  1.00 29.55           C
ATOM   2685  N   GLY A 112      -4.497  37.642  -1.264  1.00 27.64           N
ATOM   2686  CA  GLY A 112      -3.485  38.282  -0.444  1.00 29.02           C
ATOM   2687  C   GLY A 112      -3.990  39.628   0.032  1.00 32.84           C
ATOM   2688  O   GLY A 112      -4.978  39.682   0.768  1.00 32.44           O
ATOM   2689  N   PRO A 113      -3.366  40.740  -0.416  1.00 30.33           N
ATOM   2690  CA  PRO A 113      -3.810  42.073   0.051  1.00 30.17           C
ATOM   2691  C   PRO A 113      -5.155  42.587  -0.473  1.00 32.18           C
ATOM   2692  O   PRO A 113      -5.709  43.480   0.158  1.00 30.03           O
ATOM   2693  CB  PRO A 113      -2.693  43.018  -0.435  1.00 32.94           C
ATOM   2694  CG  PRO A 113      -1.567  42.143  -0.880  1.00 37.13           C
ATOM   2695  CD  PRO A 113      -2.175  40.838  -1.283  1.00 32.28           C
ATOM   2696  N   TYR A 114      -5.647  42.093  -1.636  1.00 26.90           N
ATOM   2697  CA  TYR A 114      -6.852  42.626  -2.291  1.00 26.32           C
ATOM   2698  C   TYR A 114      -8.079  42.801  -1.372  1.00 29.68           C
ATOM   2699  O   TYR A 114      -8.712  43.855  -1.423  1.00 29.15           O
ATOM   2700  CB  TYR A 114      -7.223  41.800  -3.526  1.00 26.27           C
ATOM   2701  CG  TYR A 114      -8.343  42.379  -4.362  1.00 26.49           C
ATOM   2702  CD1 TYR A 114      -8.131  43.499  -5.162  1.00 28.58           C
ATOM   2703  CD2 TYR A 114      -9.595  41.766  -4.410  1.00 26.65           C
ATOM   2704  CE1 TYR A 114      -9.140  44.008  -5.978  1.00 29.06           C
ATOM   2705  CE2 TYR A 114     -10.616  42.268  -5.222  1.00 28.00           C
ATOM   2706  CZ  TYR A 114     -10.379  43.390  -6.006  1.00 30.61           C
ATOM   2707  OH  TYR A 114     -11.351  43.877  -6.842  1.00 29.47           O
ATOM   2708  N   GLY A 115      -8.388  41.782  -0.572  1.00 26.56           N
ATOM   2709  CA  GLY A 115      -9.524  41.794   0.350  1.00 26.77           C
ATOM   2710  C   GLY A 115     -10.752  41.109  -0.210  1.00 30.10           C
ATOM   2711  O   GLY A 115     -11.061  41.253  -1.393  1.00 30.89           O
ATOM   2712  N   MET A 116     -11.450  40.348   0.634  1.00 27.02           N
ATOM   2713  CA  MET A 116     -12.677  39.629   0.256  1.00 27.48           C
ATOM   2714  C   MET A 116     -13.914  40.443   0.616  1.00 30.52           C
ATOM   2715  O   MET A 116     -13.858  41.302   1.506  1.00 27.75           O
ATOM   2716  CB  MET A 116     -12.732  38.247   0.932  1.00 29.31           C
ATOM   2717  CG  MET A 116     -11.613  37.317   0.480  1.00 32.02           C
ATOM   2718  SD  MET A 116     -11.787  36.698  -1.226  1.00 35.13           S
ATOM   2719  CE  MET A 116     -10.596  37.600  -1.975  1.00 29.52           C
ATOM   2720  N   ASP A 117     -15.030  40.172  -0.068  1.00 26.81           N
ATOM   2721  CA  ASP A 117     -16.275  40.896   0.209  1.00 26.66           C
ATOM   2722  C   ASP A 117     -17.110  40.246   1.301  1.00 30.77           C
ATOM   2723  O   ASP A 117     -17.767  40.953   2.054  1.00 30.04           O
ATOM   2724  CB  ASP A 117     -17.108  41.040  -1.081  1.00 27.45           C
ATOM   2725  CG  ASP A 117     -16.436  41.863  -2.158  1.00 31.95           C
ATOM   2726  OD1 ASP A 117     -15.535  42.678  -1.812  1.00 31.06           O
ATOM   2727  OD2 ASP A 117     -16.831  41.722  -3.345  1.00 29.18           O
ATOM   2728  N   TYR A 118     -17.136  38.897   1.352  1.00 26.81           N
ATOM   2729  CA  TYR A 118     -17.953  38.140   2.320  1.00 27.31           C
ATOM   2730  C   TYR A 118     -17.183  36.965   2.850  1.00 31.74           C
ATOM   2731  O   TYR A 118     -16.364  36.398   2.126  1.00 28.67           O
ATOM   2732  CB  TYR A 118     -19.244  37.624   1.651  1.00 28.11           C
ATOM   2733  CG  TYR A 118     -20.124  38.747   1.161  1.00 29.91           C
ATOM   2734  CD1 TYR A 118     -20.966  39.425   2.036  1.00 32.46           C
ATOM   2735  CD2 TYR A 118     -20.074  39.173  -0.164  1.00 30.48           C
ATOM   2736  CE1 TYR A 118     -21.763  40.473   1.602  1.00 33.78           C
ATOM   2737  CE2 TYR A 118     -20.845  40.251  -0.606  1.00 31.76           C
ATOM   2738  CZ  TYR A 118     -21.696  40.890   0.287  1.00 33.83           C
ATOM   2739  OH  TYR A 118     -22.484  41.946  -0.081  1.00 31.82           O
ATOM   2740  N   TRP A 119     -17.467  36.563   4.095  1.00 29.36           N
ATOM   2741  CA  TRP A 119     -16.758  35.462   4.739  1.00 29.81           C
ATOM   2742  C   TRP A 119     -17.703  34.468   5.385  1.00 34.13           C
ATOM   2743  O   TRP A 119     -18.709  34.853   5.969  1.00 33.43           O
ATOM   2744  CB  TRP A 119     -15.822  36.013   5.842  1.00 28.96           C
ATOM   2745  CG  TRP A 119     -14.623  36.755   5.338  1.00 29.77           C
ATOM   2746  CD1 TRP A 119     -14.525  38.097   5.084  1.00 32.36           C
ATOM   2747  CD2 TRP A 119     -13.340  36.196   5.054  1.00 29.48           C
ATOM   2748  NE1 TRP A 119     -13.264  38.400   4.621  1.00 31.29           N
ATOM   2749  CE2 TRP A 119     -12.510  37.251   4.607  1.00 32.60           C
ATOM   2750  CE3 TRP A 119     -12.802  34.897   5.145  1.00 31.06           C
ATOM   2751  CZ2 TRP A 119     -11.182  37.043   4.220  1.00 31.34           C
ATOM   2752  CZ3 TRP A 119     -11.488  34.689   4.751  1.00 32.09           C
ATOM   2753  CH2 TRP A 119     -10.693  35.754   4.300  1.00 32.44           C
ATOM   2754  N   GLY A 120     -17.327  33.201   5.332  1.00 31.21           N
ATOM   2755  CA  GLY A 120     -18.004  32.133   6.055  1.00 31.15           C
ATOM   2756  C   GLY A 120     -17.464  32.117   7.479  1.00 35.99           C
ATOM   2757  O   GLY A 120     -16.502  32.827   7.785  1.00 34.95           O
ATOM   2758  N   LYS A 121     -18.063  31.319   8.366  1.00 35.00           N
ATOM   2759  CA  LYS A 121     -17.639  31.262   9.772  1.00 35.75           C
ATOM   2760  C   LYS A 121     -16.419  30.339  10.016  1.00 39.11           C
ATOM   2761  O   LYS A 121     -15.764  30.442  11.063  1.00 39.43           O
ATOM   2762  CB  LYS A 121     -18.824  30.892  10.680  1.00 39.76           C
ATOM   2763  N   GLY A 122     -16.135  29.461   9.066  1.00 34.15           N
ATOM   2764  CA  GLY A 122     -14.991  28.555   9.144  1.00 34.91           C
ATOM   2765  C   GLY A 122     -15.277  27.177   9.705  1.00 40.71           C
ATOM   2766  O   GLY A 122     -16.244  26.983  10.451  1.00 40.53           O
ATOM   2767  N   THR A 123     -14.433  26.205   9.332  1.00 35.91           N
ATOM   2768  CA  THR A 123     -14.506  24.813   9.783  1.00 35.83           C
ATOM   2769  C   THR A 123     -13.103  24.335  10.199  1.00 39.85           C
ATOM   2770  O   THR A 123     -12.116  24.615   9.511  1.00 36.92           O
ATOM   2771  CB  THR A 123     -15.234  23.895   8.761  1.00 45.60           C
ATOM   2772  OG1 THR A 123     -15.524  22.640   9.375  1.00 50.23           O
ATOM   2773  CG2 THR A 123     -14.443  23.657   7.462  1.00 40.45           C
ATOM   2774  N   GLN A 124     -13.014  23.633  11.341  1.00 36.97           N
ATOM   2775  CA  GLN A 124     -11.725  23.137  11.820  1.00 36.28           C
ATOM   2776  C   GLN A 124     -11.258  21.902  11.049  1.00 39.20           C
ATOM   2777  O   GLN A 124     -12.022  20.949  10.872  1.00 38.46           O
ATOM   2778  CB  GLN A 124     -11.783  22.830  13.331  1.00 37.54           C
ATOM   2779  CG  GLN A 124     -10.456  22.338  13.917  1.00 37.43           C
ATOM   2780  CD  GLN A 124      -9.409  23.420  14.042  1.00 45.74           C
ATOM   2781  OE1 GLN A 124      -9.634  24.461  14.655  1.00 43.94           O
ATOM   2782  NE2 GLN A 124      -8.196  23.147  13.570  1.00 34.65           N
ATOM   2783  N   VAL A 125      -9.985  21.924  10.624  1.00 35.59           N
ATOM   2784  CA  VAL A 125      -9.289  20.809   9.980  1.00 35.23           C
ATOM   2785  C   VAL A 125      -8.076  20.503  10.867  1.00 38.94           C
ATOM   2786  O   VAL A 125      -7.267  21.396  11.136  1.00 38.04           O
ATOM   2787  CB  VAL A 125      -8.880  21.099   8.508  1.00 38.74           C
ATOM   2788  CG1 VAL A 125      -7.992  19.989   7.949  1.00 38.35           C
ATOM   2789  CG2 VAL A 125     -10.105  21.307   7.616  1.00 38.44           C
ATOM   2790  N   THR A 126      -7.979  19.261  11.353  1.00 36.91           N
ATOM   2791  CA  THR A 126      -6.871  18.843  12.199  1.00 36.95           C
ATOM   2792  C   THR A 126      -6.208  17.645  11.575  1.00 42.13           C
ATOM   2793  O   THR A 126      -6.858  16.632  11.296  1.00 40.66           O
ATOM   2794  CB  THR A 126      -7.319  18.615  13.655  1.00 47.38           C
ATOM   2795  OG1 THR A 126      -7.952  19.801  14.139  1.00 42.65           O
ATOM   2796  CG2 THR A 126      -6.147  18.267  14.586  1.00 47.47           C
ATOM   2797  N   VAL A 127      -4.910  17.790  11.338  1.00 40.12           N
ATOM   2798  CA  VAL A 127      -4.093  16.733  10.776  1.00 40.45           C
ATOM   2799  C   VAL A 127      -3.352  16.113  11.962  1.00 45.94           C
ATOM   2800  O   VAL A 127      -2.661  16.822  12.699  1.00 45.14           O
ATOM   2801  CB  VAL A 127      -3.165  17.218   9.634  1.00 43.82           C
ATOM   2802  CG1 VAL A 127      -2.401  16.048   9.019  1.00 43.67           C
ATOM   2803  CG2 VAL A 127      -3.962  17.960   8.556  1.00 43.47           C
ATOM   2804  N   SER A 128      -3.602  14.821  12.204  1.00 44.44           N
ATOM   2805  CA  SER A 128      -2.982  14.066  13.294  1.00 45.70           C
ATOM   2806  C   SER A 128      -1.883  13.182  12.745  1.00 51.95           C
ATOM   2807  O   SER A 128      -2.029  12.622  11.656  1.00 52.60           O
ATOM   2808  CB  SER A 128      -4.011  13.193  14.006  1.00 50.29           C
ATOM   2809  OG  SER A 128      -4.595  12.261  13.109  1.00 59.82           O
ATOM   2810  N   SER A 129      -0.793  13.048  13.505  1.00 49.24           N
ATOM   2811  CA  SER A 129       0.337  12.189  13.150  1.00 68.74           C
ATOM   2812  C   SER A 129       0.371  10.912  14.016  1.00101.52           C
ATOM   2813  O   SER A 129      -0.515  10.661  14.848  1.00 67.74           O
ATOM   2814  CB  SER A 129       1.651  12.962  13.246  1.00 71.00           C
ATOM   2815  OG  SER A 129       1.617  14.126  12.435  1.00 75.20           O
