# Supplementary material for: A non-redundant data set of nanobody-antigen crystal structures
Source: Data Brief. 2019 Mar 6;24:103754. doi: 10.1016/j.dib.2019.103754 (PMC6441729; doi:10.1016/j.dib.2019.103754)
Supplement: Multimedia component 5 [file mmc5.zip › Data_set/Nb-Ag_3/5bop_3.pdb]

ATOM      1  N   ALA B   2      23.586  51.263  48.876  1.00 37.54           N
ATOM      2  CA  ALA B   2      23.216  51.182  50.296  1.00 34.41           C
ATOM      3  C   ALA B   2      22.021  52.077  50.613  1.00 33.67           C
ATOM      4  O   ALA B   2      21.680  52.954  49.822  1.00 41.50           O
ATOM      5  CB  ALA B   2      24.402  51.545  51.166  1.00 37.17           C
ATOM      6  N   PHE B   3      21.399  51.870  51.769  1.00 28.96           N
ATOM      7  CA  PHE B   3      20.220  52.648  52.159  1.00 27.72           C
ATOM      8  C   PHE B   3      20.599  53.741  53.166  1.00 29.43           C
ATOM      9  O   PHE B   3      21.572  53.604  53.909  1.00 28.19           O
ATOM     10  CB  PHE B   3      19.132  51.775  52.799  1.00 30.30           C
ATOM     11  CG  PHE B   3      18.559  50.716  51.889  1.00 34.55           C
ATOM     12  CD1 PHE B   3      19.142  49.453  51.820  1.00 35.40           C
ATOM     13  CD2 PHE B   3      17.428  50.969  51.125  1.00 31.24           C
ATOM     14  CE1 PHE B   3      18.617  48.470  50.993  1.00 38.18           C
ATOM     15  CE2 PHE B   3      16.892  49.982  50.301  1.00 32.10           C
ATOM     16  CZ  PHE B   3      17.491  48.732  50.234  1.00 35.36           C
ATOM     17  N   LEU B   4      19.806  54.810  53.192  1.00 26.88           N
ATOM     18  CA  LEU B   4      19.916  55.864  54.204  1.00 27.35           C
ATOM     19  C   LEU B   4      18.530  56.158  54.792  1.00 27.49           C
ATOM     20  O   LEU B   4      17.587  56.433  54.049  1.00 31.49           O
ATOM     21  CB  LEU B   4      20.510  57.135  53.603  1.00 30.86           C
ATOM     22  CG  LEU B   4      20.963  58.247  54.556  1.00 33.38           C
ATOM     23  CD1 LEU B   4      22.351  57.958  55.115  1.00 34.11           C
ATOM     24  CD2 LEU B   4      20.962  59.597  53.829  1.00 37.79           C
ATOM     25  N   ILE B   5      18.390  56.102  56.111  1.00 24.13           N
ATOM     26  CA  ILE B   5      17.122  56.523  56.706  1.00 22.93           C
ATOM     27  C   ILE B   5      17.329  57.855  57.394  1.00 24.82           C
ATOM     28  O   ILE B   5      18.355  58.080  58.037  1.00 26.23           O
ATOM     29  CB  ILE B   5      16.532  55.465  57.692  1.00 24.06           C
ATOM     30  CG1 ILE B   5      15.162  55.930  58.200  1.00 24.30           C
ATOM     31  CG2 ILE B   5      17.500  55.177  58.846  1.00 21.16           C
ATOM     32  CD1 ILE B   5      14.304  54.824  58.835  1.00 22.56           C
ATOM     33  N   VAL B   6      16.370  58.754  57.204  1.00 25.41           N
ATOM     34  CA  VAL B   6      16.512  60.143  57.624  1.00 27.97           C
ATOM     35  C   VAL B   6      15.317  60.569  58.460  1.00 29.93           C
ATOM     36  O   VAL B   6      14.175  60.236  58.136  1.00 29.90           O
ATOM     37  CB  VAL B   6      16.629  61.090  56.401  1.00 30.44           C
ATOM     38  CG1 VAL B   6      16.912  62.532  56.836  1.00 33.79           C
ATOM     39  CG2 VAL B   6      17.715  60.591  55.455  1.00 31.06           C
ATOM     40  N   LYS B   7      15.576  61.287  59.544  1.00 29.37           N
ATOM     41  CA  LYS B   7      14.504  61.893  60.312  1.00 30.13           C
ATOM     42  C   LYS B   7      14.858  63.352  60.528  1.00 33.87           C
ATOM     43  O   LYS B   7      16.039  63.697  60.539  1.00 35.61           O
ATOM     44  CB  LYS B   7      14.299  61.160  61.636  1.00 28.80           C
ATOM     45  CG  LYS B   7      15.479  61.203  62.605  1.00 31.27           C
ATOM     46  CD  LYS B   7      15.180  60.297  63.820  1.00 33.19           C
ATOM     47  CE  LYS B   7      16.371  60.152  64.748  1.00 33.76           C
ATOM     48  NZ  LYS B   7      16.495  61.308  65.703  1.00 36.58           N
ATOM     49  N   GLY B   8      13.852  64.209  60.674  1.00 35.63           N
ATOM     50  CA  GLY B   8      14.102  65.627  60.902  1.00 39.77           C
ATOM     51  C   GLY B   8      14.595  65.917  62.313  1.00 41.46           C
ATOM     52  O   GLY B   8      14.524  65.057  63.183  1.00 39.43           O
ATOM     53  N   PRO B   9      15.102  67.138  62.554  1.00 45.68           N
ATOM     54  CA  PRO B   9      15.584  67.438  63.906  1.00 50.21           C
ATOM     55  C   PRO B   9      14.469  67.411  64.943  1.00 52.93           C
ATOM     56  O   PRO B   9      13.324  67.762  64.652  1.00 52.01           O
ATOM     57  CB  PRO B   9      16.159  68.848  63.766  1.00 57.36           C
ATOM     58  CG  PRO B   9      15.445  69.434  62.587  1.00 58.66           C
ATOM     59  CD  PRO B   9      15.275  68.283  61.642  1.00 49.13           C
ATOM     60  N   SER B  10      14.813  66.993  66.153  1.00 58.35           N
ATOM     61  CA  SER B  10      13.831  66.870  67.215  1.00 62.56           C
ATOM     62  C   SER B  10      14.354  67.502  68.498  1.00 62.92           C
ATOM     63  O   SER B  10      15.566  67.570  68.717  1.00 60.23           O
ATOM     64  CB  SER B  10      13.478  65.395  67.444  1.00 62.14           C
ATOM     65  OG  SER B  10      12.641  65.238  68.578  1.00 68.65           O
ATOM     66  N   GLU B  11      13.433  67.970  69.337  1.00 74.70           N
ATOM     67  CA  GLU B  11      13.770  68.504  70.656  1.00 81.83           C
ATOM     68  C   GLU B  11      14.631  67.525  71.468  1.00 78.72           C
ATOM     69  O   GLU B  11      15.429  67.930  72.313  1.00 82.21           O
ATOM     70  CB  GLU B  11      12.488  68.833  71.421  1.00 88.10           C
ATOM     71  CG  GLU B  11      11.502  67.673  71.456  1.00 89.74           C
ATOM     72  CD  GLU B  11      10.283  67.956  72.308  1.00 97.31           C
ATOM     73  OE1 GLU B  11       9.817  69.117  72.318  1.00101.69           O
ATOM     74  OE2 GLU B  11       9.795  67.014  72.970  1.00 96.96           O
ATOM     75  N   LYS B  12      14.462  66.237  71.186  1.00 64.64           N
ATOM     76  CA  LYS B  12      15.174  65.162  71.869  1.00 65.04           C
ATOM     77  C   LYS B  12      16.667  65.111  71.528  1.00 62.66           C
ATOM     78  O   LYS B  12      17.080  65.368  70.389  1.00 60.71           O
ATOM     79  CB  LYS B  12      14.511  63.824  71.529  1.00 66.35           C
ATOM     80  CG  LYS B  12      12.988  63.860  71.658  1.00 71.31           C
ATOM     81  CD  LYS B  12      12.335  62.570  71.187  1.00 68.12           C
ATOM     82  CE  LYS B  12      10.809  62.671  71.203  1.00 68.45           C
ATOM     83  NZ  LYS B  12      10.219  62.782  72.571  1.00 68.72           N
ATOM     84  N   ARG B  37      28.032  54.635  67.518  1.00 70.76           N
ATOM     85  CA  ARG B  37      27.117  55.647  67.003  1.00 69.70           C
ATOM     86  C   ARG B  37      25.940  55.019  66.250  1.00 61.14           C
ATOM     87  O   ARG B  37      24.790  55.384  66.495  1.00 58.26           O
ATOM     88  CB  ARG B  37      27.863  56.634  66.099  1.00 76.84           C
ATOM     89  CG  ARG B  37      27.058  57.875  65.720  1.00 79.07           C
ATOM     90  CD  ARG B  37      27.844  58.788  64.777  1.00 84.00           C
ATOM     91  NE  ARG B  37      28.848  59.589  65.474  1.00 89.82           N
ATOM     92  CZ  ARG B  37      29.843  60.231  64.868  1.00 94.08           C
ATOM     93  NH1 ARG B  37      29.976  60.157  63.551  1.00 93.15           N
ATOM     94  NH2 ARG B  37      30.711  60.941  65.578  1.00 99.12           N
ATOM     95  N   ASN B  38      26.224  54.096  65.328  1.00 49.30           N
ATOM     96  CA  ASN B  38      25.169  53.391  64.583  1.00 44.64           C
ATOM     97  C   ASN B  38      24.139  52.706  65.478  1.00 36.92           C
ATOM     98  O   ASN B  38      22.955  52.714  65.167  1.00 32.13           O
ATOM     99  CB  ASN B  38      25.767  52.352  63.636  1.00 49.19           C
ATOM    100  CG  ASN B  38      26.389  52.982  62.413  1.00 58.70           C
ATOM    101  OD1 ASN B  38      26.370  54.206  62.252  1.00 62.05           O
ATOM    102  ND2 ASN B  38      26.940  52.152  61.539  1.00 61.45           N
ATOM    103  N   HIS B  39      24.613  52.067  66.546  1.00 38.72           N
ATOM    104  CA  HIS B  39      23.750  51.420  67.549  1.00 42.91           C
ATOM    105  C   HIS B  39      22.788  52.428  68.225  1.00 39.78           C
ATOM    106  O   HIS B  39      21.569  52.256  68.223  1.00 30.70           O
ATOM    107  CB  HIS B  39      24.627  50.729  68.598  1.00 49.09           C
ATOM    108  CG  HIS B  39      23.870  49.853  69.555  1.00 56.17           C
ATOM    109  ND1 HIS B  39      23.155  50.356  70.614  1.00 58.99           N
ATOM    110  CD2 HIS B  39      23.754  48.506  69.614  1.00 58.09           C
ATOM    111  CE1 HIS B  39      22.607  49.351  71.286  1.00 60.80           C
ATOM    112  NE2 HIS B  39      22.955  48.223  70.700  1.00 60.20           N
ATOM    113  N   GLU B  40      23.353  53.486  68.791  1.00 36.13           N
ATOM    114  CA  GLU B  40      22.558  54.536  69.417  1.00 39.05           C
ATOM    115  C   GLU B  40      21.666  55.202  68.372  1.00 35.04           C
ATOM    116  O   GLU B  40      20.490  55.470  68.620  1.00 33.88           O
ATOM    117  CB  GLU B  40      23.474  55.564  70.097  1.00 50.10           C
ATOM    118  CG  GLU B  40      22.769  56.694  70.869  1.00 62.50           C
ATOM    119  CD  GLU B  40      22.501  57.955  70.048  1.00 67.93           C
ATOM    120  OE1 GLU B  40      22.989  58.054  68.899  1.00 71.21           O
ATOM    121  OE2 GLU B  40      21.817  58.863  70.573  1.00 67.17           O
ATOM    122  N   LYS B  41      22.211  55.446  67.185  1.00 33.58           N
ATOM    123  CA  LYS B  41      21.418  56.088  66.149  1.00 31.66           C
ATOM    124  C   LYS B  41      20.253  55.215  65.731  1.00 28.11           C
ATOM    125  O   LYS B  41      19.155  55.714  65.541  1.00 26.84           O
ATOM    126  CB  LYS B  41      22.282  56.481  64.933  1.00 38.76           C
ATOM    127  CG  LYS B  41      21.739  57.710  64.227  1.00 39.10           C
ATOM    128  CD  LYS B  41      22.824  58.670  63.749  1.00 48.81           C
ATOM    129  CE  LYS B  41      23.703  58.091  62.664  1.00 50.72           C
ATOM    130  NZ  LYS B  41      24.628  59.149  62.141  1.00 56.26           N
ATOM    131  N   ALA B  42      20.481  53.915  65.580  1.00 26.98           N
ATOM    132  CA  ALA B  42      19.403  53.011  65.218  1.00 24.20           C
ATOM    133  C   ALA B  42      18.317  53.032  66.304  1.00 23.84           C
ATOM    134  O   ALA B  42      17.132  52.993  65.998  1.00 22.18           O
ATOM    135  CB  ALA B  42      19.925  51.572  65.010  1.00 23.88           C
ATOM    136  N   GLU B  43      18.720  53.111  67.565  1.00 25.90           N
ATOM    137  CA  GLU B  43      17.702  53.102  68.628  1.00 26.13           C
ATOM    138  C   GLU B  43      16.824  54.367  68.557  1.00 26.27           C
ATOM    139  O   GLU B  43      15.619  54.301  68.784  1.00 25.57           O
ATOM    140  CB  GLU B  43      18.345  52.963  70.009  1.00 28.92           C
ATOM    141  CG  GLU B  43      17.344  52.469  71.062  1.00 29.30           C
ATOM    142  CD  GLU B  43      17.982  52.032  72.365  1.00 33.11           C
ATOM    143  OE1 GLU B  43      19.170  52.340  72.606  1.00 34.41           O
ATOM    144  OE2 GLU B  43      17.282  51.367  73.164  1.00 36.20           O
ATOM    145  N   ARG B  44      17.408  55.497  68.167  1.00 27.53           N
ATOM    146  CA  ARG B  44      16.635  56.732  68.022  1.00 28.18           C
ATOM    147  C   ARG B  44      15.589  56.573  66.912  1.00 26.20           C
ATOM    148  O   ARG B  44      14.453  57.029  67.054  1.00 25.86           O
ATOM    149  CB  ARG B  44      17.560  57.937  67.744  1.00 30.56           C
ATOM    150  CG  ARG B  44      18.611  58.174  68.812  1.00 33.73           C
ATOM    151  CD  ARG B  44      17.984  58.179  70.241  1.00 39.74           C
ATOM    152  NE  ARG B  44      18.925  57.641  71.222  1.00 41.54           N
ATOM    153  CZ  ARG B  44      18.678  56.621  72.034  1.00 43.82           C
ATOM    154  NH1 ARG B  44      17.501  56.021  72.015  1.00 41.09           N
ATOM    155  NH2 ARG B  44      19.606  56.211  72.891  1.00 50.83           N
ATOM    156  N   PHE B  45      15.957  55.904  65.806  1.00 23.86           N
ATOM    157  CA  PHE B  45      14.978  55.658  64.756  1.00 21.91           C
ATOM    158  C   PHE B  45      13.923  54.633  65.181  1.00 20.68           C
ATOM    159  O   PHE B  45      12.761  54.745  64.801  1.00 21.54           O
ATOM    160  CB  PHE B  45      15.659  55.164  63.455  1.00 20.80           C
ATOM    161  CG  PHE B  45      16.274  56.266  62.653  1.00 22.13           C
ATOM    162  CD1 PHE B  45      15.515  56.978  61.733  1.00 22.09           C
ATOM    163  CD2 PHE B  45      17.585  56.644  62.875  1.00 24.87           C
ATOM    164  CE1 PHE B  45      16.076  58.020  60.995  1.00 23.84           C
ATOM    165  CE2 PHE B  45      18.166  57.689  62.132  1.00 30.34           C
ATOM    166  CZ  PHE B  45      17.409  58.378  61.202  1.00 25.76           C
ATOM    167  N   PHE B  46      14.339  53.633  65.945  1.00 20.67           N
ATOM    168  CA  PHE B  46      13.399  52.658  66.516  1.00 21.52           C
ATOM    169  C   PHE B  46      12.323  53.404  67.323  1.00 23.86           C
ATOM    170  O   PHE B  46      11.115  53.223  67.116  1.00 21.39           O
ATOM    171  CB  PHE B  46      14.133  51.668  67.426  1.00 20.98           C
ATOM    172  CG  PHE B  46      13.234  50.651  68.090  1.00 21.20           C
ATOM    173  CD1 PHE B  46      12.941  49.443  67.466  1.00 23.18           C
ATOM    174  CD2 PHE B  46      12.719  50.886  69.352  1.00 24.05           C
ATOM    175  CE1 PHE B  46      12.124  48.488  68.092  1.00 24.59           C
ATOM    176  CE2 PHE B  46      11.905  49.950  69.972  1.00 31.26           C
ATOM    177  CZ  PHE B  46      11.610  48.752  69.340  1.00 27.37           C
ATOM    178  N   GLU B  47      12.791  54.258  68.229  1.00 23.62           N
ATOM    179  CA  GLU B  47      11.886  54.983  69.132  1.00 25.69           C
ATOM    180  C   GLU B  47      10.934  55.871  68.361  1.00 25.72           C
ATOM    181  O   GLU B  47       9.752  55.990  68.700  1.00 26.83           O
ATOM    182  CB  GLU B  47      12.695  55.801  70.137  1.00 28.28           C
ATOM    183  CG  GLU B  47      13.440  54.939  71.135  1.00 29.19           C
ATOM    184  CD  GLU B  47      14.481  55.712  71.909  1.00 32.83           C
ATOM    185  OE1 GLU B  47      14.670  56.917  71.620  1.00 35.86           O
ATOM    186  OE2 GLU B  47      15.106  55.120  72.814  1.00 33.42           O
ATOM    187  N   LEU B  48      11.450  56.440  67.274  1.00 24.86           N
ATOM    188  CA  LEU B  48      10.674  57.312  66.416  1.00 25.22           C
ATOM    189  C   LEU B  48       9.494  56.599  65.788  1.00 24.04           C
ATOM    190  O   LEU B  48       8.376  57.084  65.837  1.00 25.49           O
ATOM    191  CB  LEU B  48      11.560  57.884  65.290  1.00 24.71           C
ATOM    192  CG  LEU B  48      10.794  58.661  64.220  1.00 30.66           C
ATOM    193  CD1 LEU B  48      10.347  60.011  64.761  1.00 36.58           C
ATOM    194  CD2 LEU B  48      11.618  58.835  62.917  1.00 24.42           C
ATOM    195  N   LEU B  49       9.766  55.468  65.145  1.00 21.87           N
ATOM    196  CA  LEU B  49       8.734  54.720  64.446  1.00 25.30           C
ATOM    197  C   LEU B  49       7.715  54.177  65.462  1.00 23.43           C
ATOM    198  O   LEU B  49       6.522  54.112  65.187  1.00 24.31           O
ATOM    199  CB  LEU B  49       9.362  53.589  63.630  1.00 22.12           C
ATOM    200  CG  LEU B  49      10.291  54.132  62.520  1.00 20.35           C
ATOM    201  CD1 LEU B  49      10.752  52.989  61.649  1.00 19.61           C
ATOM    202  CD2 LEU B  49       9.572  55.188  61.701  1.00 19.38           C
ATOM    203  N   VAL B  50       8.203  53.831  66.638  1.00 22.86           N
ATOM    204  CA  VAL B  50       7.331  53.411  67.729  1.00 24.70           C
ATOM    205  C   VAL B  50       6.365  54.539  68.134  1.00 35.03           C
ATOM    206  O   VAL B  50       5.162  54.290  68.315  1.00 28.93           O
ATOM    207  CB  VAL B  50       8.150  52.937  68.940  1.00 25.33           C
ATOM    208  CG1 VAL B  50       7.265  52.888  70.251  1.00 28.28           C
ATOM    209  CG2 VAL B  50       8.819  51.572  68.639  1.00 23.57           C
ATOM    210  N   ARG B  51       6.869  55.764  68.301  1.00 28.28           N
ATOM    211  CA  ARG B  51       5.983  56.831  68.776  1.00 31.39           C
ATOM    212  C   ARG B  51       5.084  57.335  67.655  1.00 31.70           C
ATOM    213  O   ARG B  51       3.936  57.698  67.886  1.00 34.35           O
ATOM    214  CB  ARG B  51       6.755  58.032  69.347  1.00 33.14           C
ATOM    215  CG  ARG B  51       7.625  57.804  70.559  1.00 33.97           C
ATOM    216  CD  ARG B  51       8.283  59.125  70.993  1.00 44.77           C
ATOM    217  NE  ARG B  51       9.103  59.719  69.937  1.00 45.62           N
ATOM    218  CZ  ARG B  51      10.424  59.571  69.831  1.00 42.92           C
ATOM    219  NH1 ARG B  51      11.087  58.852  70.729  1.00 42.71           N
ATOM    220  NH2 ARG B  51      11.084  60.145  68.825  1.00 36.16           N
ATOM    221  N   GLU B  52       5.606  57.389  66.436  1.00 29.52           N
ATOM    222  CA  GLU B  52       4.849  58.004  65.353  1.00 34.37           C
ATOM    223  C   GLU B  52       3.700  57.125  64.856  1.00 32.93           C
ATOM    224  O   GLU B  52       2.634  57.635  64.531  1.00 32.81           O
ATOM    225  CB  GLU B  52       5.790  58.374  64.184  1.00 33.14           C
ATOM    226  CG  GLU B  52       6.815  59.468  64.527  1.00 29.52           C
ATOM    227  CD  GLU B  52       6.180  60.818  64.823  1.00 33.83           C
ATOM    228  OE1 GLU B  52       5.069  61.088  64.312  1.00 37.11           O
ATOM    229  OE2 GLU B  52       6.788  61.629  65.564  1.00 36.94           O
ATOM    230  N   GLY B  53       3.926  55.817  64.768  1.00 41.67           N
ATOM    231  CA  GLY B  53       2.913  54.902  64.263  1.00 44.98           C
ATOM    232  C   GLY B  53       2.224  55.352  62.981  1.00 43.54           C
ATOM    233  O   GLY B  53       1.004  55.470  62.933  1.00 47.59           O
ATOM    234  N   VAL B  54       3.007  55.656  61.952  1.00 33.59           N
ATOM    235  CA  VAL B  54       2.432  56.080  60.678  1.00 33.15           C
ATOM    236  C   VAL B  54       1.538  54.994  60.095  1.00 31.90           C
ATOM    237  O   VAL B  54       1.766  53.804  60.324  1.00 34.91           O
ATOM    238  CB  VAL B  54       3.532  56.459  59.669  1.00 35.01           C
ATOM    239  CG1 VAL B  54       4.337  57.655  60.190  1.00 35.50           C
ATOM    240  CG2 VAL B  54       4.417  55.269  59.376  1.00 27.75           C
ATOM    241  N   GLU B  55       0.511  55.411  59.364  1.00 32.23           N
ATOM    242  CA  GLU B  55      -0.462  54.477  58.812  1.00 44.17           C
ATOM    243  C   GLU B  55      -0.131  54.110  57.377  1.00 38.28           C
ATOM    244  O   GLU B  55      -0.676  53.150  56.827  1.00 37.90           O
ATOM    245  CB  GLU B  55      -1.882  55.044  58.872  1.00 50.81           C
ATOM    246  CG  GLU B  55      -2.469  55.196  60.268  1.00 57.08           C
ATOM    247  CD  GLU B  55      -2.435  56.630  60.771  1.00 60.99           C
ATOM    248  OE1 GLU B  55      -1.534  57.404  60.363  1.00 62.25           O
ATOM    249  OE2 GLU B  55      -3.324  56.986  61.570  1.00 60.78           O
ATOM    250  N   ALA B  56       0.740  54.896  56.760  1.00 35.58           N
ATOM    251  CA  ALA B  56       1.063  54.690  55.358  1.00 37.73           C
ATOM    252  C   ALA B  56       2.552  54.784  55.080  1.00 35.39           C
ATOM    253  O   ALA B  56       3.271  55.555  55.707  1.00 33.66           O
ATOM    254  CB  ALA B  56       0.313  55.700  54.498  1.00 45.95           C
ATOM    255  N   ILE B  57       3.019  53.995  54.122  1.00 35.42           N
ATOM    256  CA  ILE B  57       4.348  54.217  53.581  1.00 33.71           C
ATOM    257  C   ILE B  57       4.264  54.469  52.069  1.00 35.79           C
ATOM    258  O   ILE B  57       3.634  53.717  51.326  1.00 39.19           O
ATOM    259  CB  ILE B  57       5.286  53.045  53.887  1.00 31.38           C
ATOM    260  CG1 ILE B  57       6.650  53.295  53.249  1.00 34.83           C
ATOM    261  CG2 ILE B  57       4.691  51.719  53.410  1.00 33.11           C
ATOM    262  CD1 ILE B  57       7.712  52.361  53.742  1.00 38.36           C
ATOM    263  N   ILE B  58       4.870  55.565  51.633  1.00 32.48           N
ATOM    264  CA  ILE B  58       4.892  55.916  50.224  1.00 35.28           C
ATOM    265  C   ILE B  58       6.114  55.287  49.576  1.00 35.88           C
ATOM    266  O   ILE B  58       7.236  55.412  50.080  1.00 34.33           O
ATOM    267  CB  ILE B  58       4.909  57.441  50.024  1.00 40.25           C
ATOM    268  CG1 ILE B  58       3.591  58.048  50.514  1.00 43.83           C
ATOM    269  CG2 ILE B  58       5.185  57.809  48.562  1.00 40.63           C
ATOM    270  CD1 ILE B  58       3.607  59.541  50.570  1.00 47.69           C
ATOM    271  N   ILE B  59       5.889  54.571  48.482  1.00 36.00           N
ATOM    272  CA  ILE B  59       6.990  54.027  47.701  1.00 31.29           C
ATOM    273  C   ILE B  59       7.016  54.718  46.341  1.00 35.61           C
ATOM    274  O   ILE B  59       6.057  54.627  45.573  1.00 37.47           O
ATOM    275  CB  ILE B  59       6.872  52.485  47.555  1.00 33.52           C
ATOM    276  CG1 ILE B  59       6.765  51.840  48.947  1.00 30.26           C
ATOM    277  CG2 ILE B  59       8.049  51.931  46.761  1.00 30.06           C
ATOM    278  CD1 ILE B  59       6.703  50.331  48.958  1.00 32.64           C
ATOM    279  N   ALA B  60       8.097  55.451  46.079  1.00 36.83           N
ATOM    280  CA  ALA B  60       8.280  56.181  44.828  1.00 39.75           C
ATOM    281  C   ALA B  60       9.706  56.001  44.319  1.00 37.77           C
ATOM    282  O   ALA B  60      10.583  55.573  45.068  1.00 37.59           O
ATOM    283  CB  ALA B  60       7.967  57.655  45.026  1.00 40.08           C
ATOM    284  N   ARG B  61       9.947  56.345  43.058  1.00 42.63           N
ATOM    285  CA  ARG B  61      11.295  56.239  42.499  1.00 43.86           C
ATOM    286  C   ARG B  61      12.267  57.208  43.162  1.00 44.44           C
ATOM    287  O   ARG B  61      13.367  56.818  43.555  1.00 44.30           O
ATOM    288  CB  ARG B  61      11.285  56.468  40.997  1.00 49.75           C
ATOM    289  CG  ARG B  61      10.417  55.495  40.245  1.00 56.56           C
ATOM    290  CD  ARG B  61      10.702  55.576  38.755  1.00 62.75           C
ATOM    291  NE  ARG B  61      12.043  55.089  38.452  1.00 65.78           N
ATOM    292  CZ  ARG B  61      13.065  55.866  38.111  1.00 70.01           C
ATOM    293  NH1 ARG B  61      12.898  57.180  38.014  1.00 73.15           N
ATOM    294  NH2 ARG B  61      14.251  55.326  37.861  1.00 69.17           N
ATOM    295  N   GLY B  62      11.865  58.471  43.271  1.00 45.02           N
ATOM    296  CA  GLY B  62      12.649  59.444  44.012  1.00 45.47           C
ATOM    297  C   GLY B  62      13.292  60.528  43.172  1.00 52.06           C
ATOM    298  O   GLY B  62      14.043  61.352  43.688  1.00 57.72           O
ATOM    299  N   VAL B  63      13.004  60.531  41.876  1.00 46.56           N
ATOM    300  CA  VAL B  63      13.572  61.534  40.977  1.00 49.72           C
ATOM    301  C   VAL B  63      12.564  62.648  40.712  1.00 53.64           C
ATOM    302  O   VAL B  63      12.871  63.835  40.873  1.00 54.21           O
ATOM    303  CB  VAL B  63      14.006  60.918  39.630  1.00 51.53           C
ATOM    304  CG1 VAL B  63      14.697  61.970  38.767  1.00 56.36           C
ATOM    305  CG2 VAL B  63      14.925  59.734  39.856  1.00 49.32           C
ATOM    306  N   SER B  64      11.359  62.253  40.316  1.00 54.68           N
ATOM    307  CA  SER B  64      10.267  63.190  40.083  1.00 59.10           C
ATOM    308  C   SER B  64       9.570  63.602  41.373  1.00 57.05           C
ATOM    309  O   SER B  64       9.044  62.757  42.096  1.00 53.93           O
ATOM    310  CB  SER B  64       9.240  62.579  39.138  1.00 63.09           C
ATOM    311  OG  SER B  64       7.997  63.246  39.254  1.00 66.82           O
ATOM    312  N   GLU B  65       9.563  64.901  41.653  1.00 64.80           N
ATOM    313  CA  GLU B  65       8.891  65.421  42.837  1.00 65.49           C
ATOM    314  C   GLU B  65       7.379  65.349  42.652  1.00 69.73           C
ATOM    315  O   GLU B  65       6.631  65.168  43.614  1.00 68.16           O
ATOM    316  CB  GLU B  65       9.316  66.860  43.127  1.00 65.87           C
ATOM    317  CG  GLU B  65       8.470  67.513  44.213  1.00 74.61           C
ATOM    318  CD  GLU B  65       8.914  68.914  44.550  1.00 87.45           C
ATOM    319  OE1 GLU B  65       9.979  69.056  45.183  1.00 89.06           O
ATOM    320  OE2 GLU B  65       8.197  69.871  44.187  1.00 96.22           O
ATOM    321  N   ARG B  66       6.941  65.466  41.403  1.00 68.29           N
ATOM    322  CA  ARG B  66       5.525  65.388  41.068  1.00 71.89           C
ATOM    323  C   ARG B  66       4.922  64.072  41.548  1.00 68.37           C
ATOM    324  O   ARG B  66       3.829  64.052  42.114  1.00 69.60           O
ATOM    325  CB  ARG B  66       5.323  65.526  39.559  1.00 78.77           C
ATOM    326  CG  ARG B  66       6.073  66.682  38.920  1.00 85.27           C
ATOM    327  CD  ARG B  66       6.157  66.488  37.409  1.00 92.89           C
ATOM    328  NE  ARG B  66       6.321  67.743  36.678  1.00100.30           N
ATOM    329  CZ  ARG B  66       6.284  67.843  35.351  1.00106.85           C
ATOM    330  NH1 ARG B  66       6.090  66.761  34.611  1.00106.43           N
ATOM    331  NH2 ARG B  66       6.437  69.022  34.761  1.00113.79           N
ATOM    332  N   GLU B  67       5.649  62.980  41.317  1.00 65.29           N
ATOM    333  CA  GLU B  67       5.203  61.645  41.705  1.00 64.77           C
ATOM    334  C   GLU B  67       5.035  61.527  43.215  1.00 62.29           C
ATOM    335  O   GLU B  67       4.047  60.975  43.705  1.00 61.34           O
ATOM    336  CB  GLU B  67       6.192  60.592  41.202  1.00 64.41           C
ATOM    337  CG  GLU B  67       6.341  60.551  39.686  1.00 69.79           C
ATOM    338  CD  GLU B  67       7.457  59.626  39.238  1.00 69.06           C
ATOM    339  OE1 GLU B  67       8.422  59.442  40.010  1.00 67.09           O
ATOM    340  OE2 GLU B  67       7.379  59.097  38.110  1.00 72.25           O
ATOM    341  N   ILE B  68       6.009  62.064  43.944  1.00 64.08           N
ATOM    342  CA  ILE B  68       6.001  62.045  45.401  1.00 60.26           C
ATOM    343  C   ILE B  68       4.874  62.947  45.905  1.00 61.36           C
ATOM    344  O   ILE B  68       4.225  62.652  46.907  1.00 63.86           O
ATOM    345  CB  ILE B  68       7.361  62.501  45.969  1.00 59.56           C
ATOM    346  CG1 ILE B  68       8.468  61.548  45.522  1.00 59.43           C
ATOM    347  CG2 ILE B  68       7.312  62.615  47.483  1.00 60.56           C
ATOM    348  CD1 ILE B  68       9.858  62.068  45.787  1.00 59.76           C
ATOM    349  N   GLU B  69       4.645  64.043  45.192  1.00 58.20           N
ATOM    350  CA  GLU B  69       3.584  64.987  45.522  1.00 62.87           C
ATOM    351  C   GLU B  69       2.198  64.359  45.415  1.00 67.56           C
ATOM    352  O   GLU B  69       1.343  64.570  46.276  1.00 71.69           O
ATOM    353  CB  GLU B  69       3.674  66.201  44.593  1.00 68.79           C
ATOM    354  CG  GLU B  69       2.465  67.106  44.590  1.00 75.54           C
ATOM    355  CD  GLU B  69       2.589  68.195  43.539  1.00 83.57           C
ATOM    356  OE1 GLU B  69       3.564  68.974  43.602  1.00 83.42           O
ATOM    357  OE2 GLU B  69       1.724  68.257  42.638  1.00 91.00           O
ATOM    358  N   GLN B  70       1.990  63.575  44.364  1.00 73.80           N
ATOM    359  CA  GLN B  70       0.721  62.891  44.141  1.00 80.07           C
ATOM    360  C   GLN B  70       0.437  61.869  45.239  1.00 74.14           C
ATOM    361  O   GLN B  70      -0.668  61.805  45.776  1.00 77.09           O
ATOM    362  CB  GLN B  70       0.725  62.208  42.769  1.00 87.74           C
ATOM    363  CG  GLN B  70      -0.551  61.457  42.415  1.00 95.82           C
ATOM    364  CD  GLN B  70      -0.515  60.891  41.004  1.00103.47           C
ATOM    365  OE1 GLN B  70       0.454  61.092  40.269  1.00103.90           O
ATOM    366  NE2 GLN B  70      -1.569  60.177  40.621  1.00109.45           N
ATOM    367  N   ALA B  71       1.450  61.079  45.576  1.00 62.82           N
ATOM    368  CA  ALA B  71       1.302  60.026  46.574  1.00 59.34           C
ATOM    369  C   ALA B  71       1.097  60.594  47.980  1.00 57.85           C
ATOM    370  O   ALA B  71       0.348  60.034  48.783  1.00 58.76           O
ATOM    371  CB  ALA B  71       2.510  59.110  46.541  1.00 52.85           C
ATOM    372  N   ALA B  72       1.759  61.708  48.269  1.00 53.64           N
ATOM    373  CA  ALA B  72       1.613  62.375  49.557  1.00 52.96           C
ATOM    374  C   ALA B  72       0.191  62.885  49.754  1.00 58.26           C
ATOM    375  O   ALA B  72      -0.390  62.725  50.832  1.00 57.87           O
ATOM    376  CB  ALA B  72       2.602  63.521  49.678  1.00 54.76           C
ATOM    377  N   LYS B  73      -0.367  63.496  48.713  1.00 63.80           N
ATOM    378  CA  LYS B  73      -1.735  64.001  48.773  1.00 70.92           C
ATOM    379  C   LYS B  73      -2.708  62.859  49.045  1.00 72.87           C
ATOM    380  O   LYS B  73      -3.604  62.983  49.877  1.00 76.13           O
ATOM    381  CB  LYS B  73      -2.105  64.733  47.482  1.00 76.57           C
ATOM    382  CG  LYS B  73      -3.480  65.390  47.521  1.00 84.14           C
ATOM    383  CD  LYS B  73      -3.733  66.238  46.278  1.00 91.36           C
ATOM    384  CE  LYS B  73      -5.129  66.840  46.293  1.00 99.78           C
ATOM    385  NZ  LYS B  73      -5.365  67.719  45.114  1.00107.72           N
ATOM    386  N   LEU B  74      -2.516  61.746  48.344  1.00 76.21           N
ATOM    387  CA  LEU B  74      -3.367  60.568  48.487  1.00 80.10           C
ATOM    388  C   LEU B  74      -3.204  59.887  49.852  1.00 79.37           C
ATOM    389  O   LEU B  74      -3.823  58.858  50.124  1.00 82.10           O
ATOM    390  CB  LEU B  74      -3.057  59.577  47.362  1.00 82.27           C
ATOM    391  CG  LEU B  74      -4.037  58.440  47.069  1.00 88.35           C
ATOM    392  CD1 LEU B  74      -5.475  58.930  47.175  1.00 96.37           C
ATOM    393  CD2 LEU B  74      -3.763  57.844  45.694  1.00 90.04           C
ATOM    394  N   ALA B  75      -2.401  60.487  50.724  1.00 77.27           N
ATOM    395  CA  ALA B  75      -2.160  59.939  52.053  1.00 71.78           C
ATOM    396  C   ALA B  75      -2.800  60.858  53.079  1.00 74.20           C
ATOM    397  O   ALA B  75      -3.408  60.398  54.044  1.00 74.11           O
ATOM    398  CB  ALA B  75      -0.671  59.789  52.319  1.00 65.96           C
ATOM    399  N   ARG B  76      -2.638  62.162  52.871  1.00 78.29           N
ATOM    400  CA  ARG B  76      -3.327  63.160  53.675  1.00 83.31           C
ATOM    401  C   ARG B  76      -4.837  63.036  53.487  1.00 85.81           C
ATOM    402  O   ARG B  76      -5.608  63.263  54.420  1.00 86.72           O
ATOM    403  CB  ARG B  76      -2.840  64.567  53.325  1.00 90.31           C
ATOM    404  CG  ARG B  76      -1.402  64.828  53.745  1.00 90.25           C
ATOM    405  CD  ARG B  76      -1.275  64.761  55.264  1.00 92.82           C
ATOM    406  NE  ARG B  76       0.109  64.843  55.722  1.00 91.54           N
ATOM    407  CZ  ARG B  76       0.744  65.977  56.002  1.00 94.02           C
ATOM    408  NH1 ARG B  76       0.123  67.141  55.868  1.00100.34           N
ATOM    409  NH2 ARG B  76       2.002  65.945  56.417  1.00 89.87           N
ATOM    410  N   GLU B  77      -5.250  62.679  52.273  1.00 82.76           N
ATOM    411  CA  GLU B  77      -6.660  62.469  51.964  1.00 87.67           C
ATOM    412  C   GLU B  77      -7.258  61.356  52.812  1.00 85.34           C
ATOM    413  O   GLU B  77      -8.469  61.311  53.031  1.00 92.38           O
ATOM    414  CB  GLU B  77      -6.845  62.157  50.474  1.00 92.64           C
ATOM    415  CG  GLU B  77      -6.768  63.386  49.573  1.00100.24           C
ATOM    416  CD  GLU B  77      -6.822  63.045  48.093  1.00104.47           C
ATOM    417  OE1 GLU B  77      -7.241  61.919  47.752  1.00105.92           O
ATOM    418  OE2 GLU B  77      -6.452  63.910  47.272  1.00106.56           O
ATOM    419  N   LYS B  78      -6.400  60.461  53.288  1.00 80.09           N
ATOM    420  CA  LYS B  78      -6.823  59.351  54.133  1.00 79.19           C
ATOM    421  C   LYS B  78      -6.551  59.638  55.605  1.00 75.09           C
ATOM    422  O   LYS B  78      -6.865  58.822  56.472  1.00 72.97           O
ATOM    423  CB  LYS B  78      -6.120  58.058  53.716  1.00 76.52           C
ATOM    424  CG  LYS B  78      -6.483  57.565  52.325  1.00 80.29           C
ATOM    425  CD  LYS B  78      -7.686  56.642  52.403  1.00 85.64           C
ATOM    426  CE  LYS B  78      -7.941  55.927  51.093  1.00 89.08           C
ATOM    427  NZ  LYS B  78      -8.747  54.694  51.315  1.00 91.80           N
ATOM    428  N   GLY B  79      -5.962  60.798  55.881  1.00 73.74           N
ATOM    429  CA  GLY B  79      -5.609  61.167  57.239  1.00 71.60           C
ATOM    430  C   GLY B  79      -4.495  60.290  57.782  1.00 64.85           C
ATOM    431  O   GLY B  79      -4.413  60.039  58.987  1.00 62.01           O
ATOM    432  N   PHE B  80      -3.644  59.817  56.874  1.00 62.62           N
ATOM    433  CA  PHE B  80      -2.516  58.964  57.214  1.00 60.74           C
ATOM    434  C   PHE B  80      -1.227  59.761  57.369  1.00 61.78           C
ATOM    435  O   PHE B  80      -0.867  60.540  56.485  1.00 66.79           O
ATOM    436  CB  PHE B  80      -2.299  57.895  56.136  1.00 61.60           C
ATOM    437  CG  PHE B  80      -3.363  56.831  56.090  1.00 64.90           C
ATOM    438  CD1 PHE B  80      -4.281  56.690  57.118  1.00 69.50           C
ATOM    439  CD2 PHE B  80      -3.437  55.967  55.008  1.00 63.40           C
ATOM    440  CE1 PHE B  80      -5.250  55.705  57.068  1.00 72.62           C
ATOM    441  CE2 PHE B  80      -4.402  54.988  54.949  1.00 67.17           C
ATOM    442  CZ  PHE B  80      -5.311  54.854  55.979  1.00 72.68           C
ATOM    443  N   GLU B  81      -0.531  59.569  58.484  1.00 50.51           N
ATOM    444  CA  GLU B  81       0.858  59.998  58.578  1.00 44.90           C
ATOM    445  C   GLU B  81       1.714  59.034  57.765  1.00 41.60           C
ATOM    446  O   GLU B  81       1.373  57.852  57.624  1.00 40.01           O
ATOM    447  CB  GLU B  81       1.327  60.055  60.032  1.00 41.03           C
ATOM    448  CG  GLU B  81       0.558  61.058  60.900  1.00 45.32           C
ATOM    449  CD  GLU B  81       0.687  62.500  60.413  1.00 56.11           C
ATOM    450  OE1 GLU B  81       1.657  62.813  59.690  1.00 52.66           O
ATOM    451  OE2 GLU B  81      -0.182  63.328  60.763  1.00 61.62           O
ATOM    452  N   ALA B  82       2.827  59.516  57.233  1.00 38.46           N
ATOM    453  CA  ALA B  82       3.546  58.699  56.275  1.00 39.59           C
ATOM    454  C   ALA B  82       5.053  58.664  56.440  1.00 34.23           C
ATOM    455  O   ALA B  82       5.686  59.604  56.917  1.00 33.97           O
ATOM    456  CB  ALA B  82       3.206  59.156  54.859  1.00 45.53           C
ATOM    457  N   LEU B  83       5.613  57.535  56.038  1.00 26.14           N
ATOM    458  CA  LEU B  83       7.032  57.426  55.794  1.00 30.43           C
ATOM    459  C   LEU B  83       7.196  57.407  54.264  1.00 31.31           C
ATOM    460  O   LEU B  83       6.294  56.965  53.539  1.00 29.20           O
ATOM    461  CB  LEU B  83       7.597  56.175  56.473  1.00 34.76           C
ATOM    462  CG  LEU B  83       9.102  55.910  56.443  1.00 40.06           C
ATOM    463  CD1 LEU B  83       9.533  55.129  57.667  1.00 35.02           C
ATOM    464  CD2 LEU B  83       9.473  55.144  55.189  1.00 40.85           C
ATOM    465  N   ALA B  84       8.316  57.921  53.766  1.00 28.91           N
ATOM    466  CA  ALA B  84       8.576  57.890  52.327  1.00 25.13           C
ATOM    467  C   ALA B  84       9.750  56.990  52.011  1.00 27.20           C
ATOM    468  O   ALA B  84      10.818  57.101  52.632  1.00 26.24           O
ATOM    469  CB  ALA B  84       8.830  59.296  51.787  1.00 29.15           C
ATOM    470  N   PHE B  85       9.554  56.113  51.027  1.00 27.73           N
ATOM    471  CA  PHE B  85      10.604  55.204  50.588  1.00 25.63           C
ATOM    472  C   PHE B  85      10.927  55.504  49.119  1.00 28.70           C
ATOM    473  O   PHE B  85      10.111  55.246  48.224  1.00 25.79           O
ATOM    474  CB  PHE B  85      10.162  53.746  50.778  1.00 23.14           C
ATOM    475  CG  PHE B  85      11.239  52.724  50.499  1.00 36.44           C
ATOM    476  CD1 PHE B  85      12.575  53.070  50.498  1.00 43.67           C
ATOM    477  CD2 PHE B  85      10.899  51.407  50.237  1.00 43.99           C
ATOM    478  CE1 PHE B  85      13.552  52.126  50.234  1.00 47.22           C
ATOM    479  CE2 PHE B  85      11.873  50.457  49.973  1.00 45.67           C
ATOM    480  CZ  PHE B  85      13.198  50.817  49.974  1.00 44.60           C
ATOM    481  N   LEU B  86      12.115  56.055  48.893  1.00 29.54           N
ATOM    482  CA  LEU B  86      12.581  56.363  47.546  1.00 29.51           C
ATOM    483  C   LEU B  86      13.510  55.256  47.026  1.00 29.13           C
ATOM    484  O   LEU B  86      14.663  55.141  47.447  1.00 29.96           O
ATOM    485  CB  LEU B  86      13.280  57.734  47.523  1.00 31.21           C
ATOM    486  CG  LEU B  86      12.484  58.879  48.176  1.00 35.53           C
ATOM    487  CD1 LEU B  86      13.173  60.235  47.957  1.00 37.79           C
ATOM    488  CD2 LEU B  86      11.041  58.918  47.674  1.00 29.32           C
ATOM    489  N   ALA B  87      12.987  54.445  46.107  1.00 28.64           N
ATOM    490  CA  ALA B  87      13.631  53.199  45.688  1.00 33.90           C
ATOM    491  C   ALA B  87      14.777  53.370  44.686  1.00 34.98           C
ATOM    492  O   ALA B  87      15.693  52.544  44.635  1.00 32.24           O
ATOM    493  CB  ALA B  87      12.585  52.257  45.100  1.00 37.19           C
ATOM    494  N   GLU B  88      14.715  54.412  43.862  1.00 33.23           N
ATOM    495  CA  GLU B  88      15.760  54.643  42.871  1.00 35.77           C
ATOM    496  C   GLU B  88      16.328  56.052  42.968  1.00 35.05           C
ATOM    497  O   GLU B  88      16.457  56.749  41.957  1.00 34.26           O
ATOM    498  CB  GLU B  88      15.229  54.374  41.464  1.00 36.21           C
ATOM    499  CG  GLU B  88      14.703  52.956  41.316  1.00 41.30           C
ATOM    500  CD  GLU B  88      14.379  52.596  39.893  1.00 45.63           C
ATOM    501  OE1 GLU B  88      13.199  52.722  39.496  1.00 48.03           O
ATOM    502  OE2 GLU B  88      15.310  52.175  39.174  1.00 50.47           O
ATOM    503  N   TYR B  89      16.675  56.451  44.192  1.00 32.78           N
ATOM    504  CA  TYR B  89      17.178  57.802  44.459  1.00 36.39           C
ATOM    505  C   TYR B  89      18.537  58.097  43.790  1.00 31.90           C
ATOM    506  O   TYR B  89      19.472  57.287  43.832  1.00 31.67           O
ATOM    507  CB  TYR B  89      17.289  58.025  45.973  1.00 29.17           C
ATOM    508  CG  TYR B  89      17.696  59.443  46.346  1.00 29.69           C
ATOM    509  CD1 TYR B  89      16.778  60.494  46.289  1.00 30.68           C
ATOM    510  CD2 TYR B  89      19.006  59.740  46.718  1.00 29.63           C
ATOM    511  CE1 TYR B  89      17.152  61.788  46.611  1.00 31.61           C
ATOM    512  CE2 TYR B  89      19.394  61.034  47.013  1.00 30.44           C
ATOM    513  CZ  TYR B  89      18.461  62.049  46.976  1.00 31.44           C
ATOM    514  OH  TYR B  89      18.853  63.329  47.304  1.00 32.63           O
ATOM    515  N   GLU B  90      18.624  59.259  43.155  1.00 33.28           N
ATOM    516  CA  GLU B  90      19.875  59.754  42.570  1.00 34.27           C
ATOM    517  C   GLU B  90      20.321  61.037  43.278  1.00 38.57           C
ATOM    518  O   GLU B  90      19.529  61.955  43.439  1.00 34.74           O
ATOM    519  CB  GLU B  90      19.711  59.988  41.071  1.00 36.48           C
ATOM    520  CG  GLU B  90      19.745  58.707  40.238  1.00 37.24           C
ATOM    521  CD  GLU B  90      21.142  58.117  40.126  1.00 37.30           C
ATOM    522  OE1 GLU B  90      22.122  58.833  40.426  1.00 37.07           O
ATOM    523  OE2 GLU B  90      21.276  56.950  39.681  1.00 42.05           O
ATOM    524  N   ARG B  91      21.578  61.095  43.707  1.00 33.80           N
ATOM    525  CA  ARG B  91      22.045  62.231  44.490  1.00 33.91           C
ATOM    526  C   ARG B  91      22.002  63.545  43.714  1.00 35.78           C
ATOM    527  O   ARG B  91      21.672  64.594  44.291  1.00 36.36           O
ATOM    528  CB  ARG B  91      23.476  62.023  44.997  1.00 33.64           C
ATOM    529  CG  ARG B  91      23.605  61.150  46.238  1.00 33.21           C
ATOM    530  CD  ARG B  91      25.066  60.925  46.553  1.00 33.19           C
ATOM    531  NE  ARG B  91      25.817  60.485  45.379  1.00 40.32           N
ATOM    532  CZ  ARG B  91      27.136  60.599  45.251  1.00 40.73           C
ATOM    533  NH1 ARG B  91      27.850  61.152  46.221  1.00 46.07           N
ATOM    534  NH2 ARG B  91      27.740  60.168  44.154  1.00 39.24           N
ATOM    535  N   ARG B  92      22.328  63.476  42.419  1.00 37.03           N
ATOM    536  CA  ARG B  92      22.495  64.661  41.581  1.00 39.05           C
ATOM    537  C   ARG B  92      23.404  65.666  42.273  1.00 39.33           C
ATOM    538  O   ARG B  92      24.402  65.280  42.874  1.00 38.38           O
ATOM    539  CB  ARG B  92      21.138  65.272  41.232  1.00 40.37           C
ATOM    540  CG  ARG B  92      20.230  64.291  40.492  1.00 40.52           C
ATOM    541  CD  ARG B  92      18.893  64.902  40.134  1.00 42.27           C
ATOM    542  NE  ARG B  92      18.052  65.008  41.338  1.00 41.16           N
ATOM    543  CZ  ARG B  92      16.763  65.335  41.337  1.00 47.39           C
ATOM    544  NH1 ARG B  92      16.139  65.599  40.195  1.00 48.29           N
ATOM    545  NH2 ARG B  92      16.097  65.401  42.485  1.00 50.73           N
ATOM    546  N   ASP B  93      23.092  66.952  42.195  1.00 40.99           N
ATOM    547  CA  ASP B  93      23.962  67.897  42.871  1.00 41.57           C
ATOM    548  C   ASP B  93      23.261  68.515  44.075  1.00 41.70           C
ATOM    549  O   ASP B  93      23.664  69.562  44.560  1.00 43.06           O
ATOM    550  CB  ASP B  93      24.462  68.998  41.913  1.00 43.88           C
ATOM    551  CG  ASP B  93      23.351  69.646  41.098  1.00 45.91           C
ATOM    552  OD1 ASP B  93      22.159  69.426  41.379  1.00 45.73           O
ATOM    553  OD2 ASP B  93      23.681  70.382  40.137  1.00 47.94           O
ATOM    554  N   ARG B  94      22.236  67.840  44.573  1.00 40.45           N
ATOM    555  CA  ARG B  94      21.408  68.428  45.625  1.00 43.02           C
ATOM    556  C   ARG B  94      21.930  68.215  47.046  1.00 39.72           C
ATOM    557  O   ARG B  94      21.490  68.909  47.969  1.00 40.67           O
ATOM    558  CB  ARG B  94      19.964  67.917  45.521  1.00 40.48           C
ATOM    559  CG  ARG B  94      19.173  68.576  44.383  1.00 50.98           C
ATOM    560  CD  ARG B  94      19.129  67.734  43.136  1.00 54.46           C
ATOM    561  NE  ARG B  94      18.592  68.436  41.967  1.00 58.86           N
ATOM    562  CZ  ARG B  94      17.320  68.800  41.809  1.00 63.20           C
ATOM    563  NH1 ARG B  94      16.424  68.568  42.765  1.00 65.32           N
ATOM    564  NH2 ARG B  94      16.947  69.414  40.692  1.00 65.00           N
ATOM    565  N   GLN B  95      22.866  67.289  47.222  1.00 38.12           N
ATOM    566  CA  GLN B  95      23.388  66.993  48.553  1.00 37.31           C
ATOM    567  C   GLN B  95      22.250  66.804  49.547  1.00 36.63           C
ATOM    568  O   GLN B  95      22.298  67.352  50.640  1.00 37.40           O
ATOM    569  CB  GLN B  95      24.309  68.116  49.042  1.00 39.18           C
ATOM    570  CG  GLN B  95      25.555  68.312  48.209  1.00 40.66           C
ATOM    571  CD  GLN B  95      26.378  69.479  48.709  1.00 45.59           C
ATOM    572  OE1 GLN B  95      25.966  70.186  49.625  1.00 49.53           O
ATOM    573  NE2 GLN B  95      27.541  69.693  48.106  1.00 43.25           N
ATOM    574  N   PHE B  96      21.211  66.089  49.114  1.00 35.51           N
ATOM    575  CA  PHE B  96      20.054  65.700  49.927  1.00 34.60           C
ATOM    576  C   PHE B  96      19.129  66.844  50.340  1.00 36.46           C
ATOM    577  O   PHE B  96      18.235  66.648  51.180  1.00 36.01           O
ATOM    578  CB  PHE B  96      20.497  64.945  51.187  1.00 48.12           C
ATOM    579  CG  PHE B  96      21.181  63.653  50.899  1.00 31.63           C
ATOM    580  CD1 PHE B  96      20.461  62.587  50.410  1.00 30.28           C
ATOM    581  CD2 PHE B  96      22.531  63.499  51.141  1.00 43.39           C
ATOM    582  CE1 PHE B  96      21.072  61.389  50.148  1.00 29.32           C
ATOM    583  CE2 PHE B  96      23.155  62.303  50.877  1.00 43.32           C
ATOM    584  CZ  PHE B  96      22.420  61.239  50.381  1.00 32.80           C
ATOM    585  N   ASP B  97      19.333  68.019  49.759  1.00 38.78           N
ATOM    586  CA  ASP B  97      18.446  69.156  50.006  1.00 41.25           C
ATOM    587  C   ASP B  97      17.027  68.851  49.562  1.00 41.26           C
ATOM    588  O   ASP B  97      16.073  69.392  50.110  1.00 42.74           O
ATOM    589  CB  ASP B  97      18.948  70.410  49.288  1.00 46.89           C
ATOM    590  CG  ASP B  97      20.057  71.095  50.037  1.00 52.09           C
ATOM    591  OD1 ASP B  97      20.272  70.762  51.223  1.00 48.55           O
ATOM    592  OD2 ASP B  97      20.731  71.954  49.434  1.00 59.32           O
ATOM    593  N   ASP B  98      16.884  67.993  48.559  1.00 39.96           N
ATOM    594  CA  ASP B  98      15.552  67.625  48.118  1.00 40.15           C
ATOM    595  C   ASP B  98      14.860  66.754  49.191  1.00 38.11           C
ATOM    596  O   ASP B  98      13.640  66.797  49.325  1.00 38.82           O
ATOM    597  CB  ASP B  98      15.591  66.916  46.755  1.00 39.73           C
ATOM    598  CG  ASP B  98      16.493  65.688  46.735  1.00 37.09           C
ATOM    599  OD1 ASP B  98      17.329  65.510  47.641  1.00 35.80           O
ATOM    600  OD2 ASP B  98      16.393  64.922  45.756  1.00 36.77           O
ATOM    601  N   ILE B  99      15.626  65.998  49.975  1.00 35.87           N
ATOM    602  CA  ILE B  99      15.006  65.211  51.059  1.00 34.13           C
ATOM    603  C   ILE B  99      14.494  66.136  52.163  1.00 37.55           C
ATOM    604  O   ILE B  99      13.413  65.936  52.712  1.00 37.00           O
ATOM    605  CB  ILE B  99      15.981  64.199  51.679  1.00 31.87           C
ATOM    606  CG1 ILE B  99      16.435  63.193  50.623  1.00 30.67           C
ATOM    607  CG2 ILE B  99      15.314  63.444  52.847  1.00 30.34           C
ATOM    608  CD1 ILE B  99      15.284  62.472  49.990  1.00 33.38           C
ATOM    609  N   ILE B 100      15.269  67.171  52.455  1.00 39.14           N
ATOM    610  CA  ILE B 100      14.883  68.165  53.450  1.00 42.15           C
ATOM    611  C   ILE B 100      13.601  68.876  53.024  1.00 44.11           C
ATOM    612  O   ILE B 100      12.682  69.054  53.822  1.00 44.65           O
ATOM    613  CB  ILE B 100      15.995  69.187  53.652  1.00 41.74           C
ATOM    614  CG1 ILE B 100      17.252  68.489  54.171  1.00 42.54           C
ATOM    615  CG2 ILE B 100      15.526  70.304  54.569  1.00 54.24           C
ATOM    616  CD1 ILE B 100      18.403  69.431  54.421  1.00 45.09           C
ATOM    617  N   GLU B 101      13.542  69.268  51.755  1.00 44.82           N
ATOM    618  CA  GLU B 101      12.342  69.896  51.203  1.00 50.63           C
ATOM    619  C   GLU B 101      11.096  69.003  51.316  1.00 53.11           C
ATOM    620  O   GLU B 101       9.991  69.507  51.533  1.00 56.25           O
ATOM    621  CB  GLU B 101      12.586  70.301  49.744  1.00 47.64           C
ATOM    622  CG  GLU B 101      13.547  71.486  49.615  1.00 71.12           C
ATOM    623  CD  GLU B 101      14.077  71.716  48.201  1.00 74.28           C
ATOM    624  OE1 GLU B 101      13.734  70.941  47.280  1.00 75.06           O
ATOM    625  OE2 GLU B 101      14.830  72.699  48.009  1.00 72.12           O
ATOM    626  N   TYR B 102      11.272  67.686  51.198  1.00 41.97           N
ATOM    627  CA  TYR B 102      10.146  66.758  51.341  1.00 45.91           C
ATOM    628  C   TYR B 102       9.599  66.751  52.773  1.00 46.13           C
ATOM    629  O   TYR B 102       8.390  66.647  52.985  1.00 50.24           O
ATOM    630  CB  TYR B 102      10.554  65.340  50.919  1.00 42.63           C
ATOM    631  CG  TYR B 102      10.932  65.246  49.458  1.00 44.20           C
ATOM    632  CD1 TYR B 102      10.520  66.219  48.549  1.00 48.72           C
ATOM    633  CD2 TYR B 102      11.713  64.197  48.984  1.00 41.19           C
ATOM    634  CE1 TYR B 102      10.874  66.149  47.209  1.00 50.51           C
ATOM    635  CE2 TYR B 102      12.070  64.116  47.641  1.00 36.10           C
ATOM    636  CZ  TYR B 102      11.647  65.090  46.760  1.00 47.89           C
ATOM    637  OH  TYR B 102      11.999  65.012  45.426  1.00 49.44           O
ATOM    638  N   PHE B 103      10.489  66.859  53.755  1.00 45.27           N
ATOM    639  CA  PHE B 103      10.064  66.951  55.147  1.00 44.93           C
ATOM    640  C   PHE B 103       9.215  68.200  55.335  1.00 51.30           C
ATOM    641  O   PHE B 103       8.127  68.150  55.912  1.00 54.68           O
ATOM    642  CB  PHE B 103      11.271  66.985  56.098  1.00 44.10           C
ATOM    643  CG  PHE B 103      11.822  65.629  56.448  1.00 39.09           C
ATOM    644  CD1 PHE B 103      11.185  64.834  57.385  1.00 44.04           C
ATOM    645  CD2 PHE B 103      12.971  65.147  55.837  1.00 35.39           C
ATOM    646  CE1 PHE B 103      11.689  63.580  57.711  1.00 40.47           C
ATOM    647  CE2 PHE B 103      13.475  63.896  56.155  1.00 32.80           C
ATOM    648  CZ  PHE B 103      12.842  63.118  57.091  1.00 32.31           C
ATOM    649  N   GLU B 104       9.725  69.318  54.828  1.00 54.26           N
ATOM    650  CA  GLU B 104       9.045  70.606  54.924  1.00 58.71           C
ATOM    651  C   GLU B 104       7.694  70.615  54.209  1.00 59.07           C
ATOM    652  O   GLU B 104       6.689  71.018  54.788  1.00 59.27           O
ATOM    653  CB  GLU B 104       9.944  71.712  54.372  1.00 60.23           C
ATOM    654  CG  GLU B 104      11.245  71.871  55.143  1.00 63.53           C
ATOM    655  CD  GLU B 104      12.158  72.933  54.554  1.00 73.17           C
ATOM    656  OE1 GLU B 104      11.885  73.405  53.425  1.00 76.36           O
ATOM    657  OE2 GLU B 104      13.148  73.298  55.227  1.00 73.68           O
ATOM    658  N   ARG B 105       7.661  70.157  52.961  1.00 50.84           N
ATOM    659  CA  ARG B 105       6.459  70.317  52.158  1.00 53.22           C
ATOM    660  C   ARG B 105       5.387  69.277  52.478  1.00 51.30           C
ATOM    661  O   ARG B 105       4.191  69.571  52.383  1.00 54.75           O
ATOM    662  CB  ARG B 105       6.806  70.253  50.669  1.00 53.49           C
ATOM    663  N   TYR B 106       5.795  68.084  52.899  1.00 51.07           N
ATOM    664  CA  TYR B 106       4.827  67.003  53.090  1.00 51.38           C
ATOM    665  C   TYR B 106       4.692  66.487  54.519  1.00 49.67           C
ATOM    666  O   TYR B 106       3.696  65.852  54.849  1.00 52.05           O
ATOM    667  CB  TYR B 106       5.169  65.848  52.154  1.00 46.89           C
ATOM    668  CG  TYR B 106       5.194  66.295  50.720  1.00 47.46           C
ATOM    669  CD1 TYR B 106       4.073  66.876  50.137  1.00 53.41           C
ATOM    670  CD2 TYR B 106       6.340  66.171  49.955  1.00 46.09           C
ATOM    671  CE1 TYR B 106       4.093  67.308  48.825  1.00 57.21           C
ATOM    672  CE2 TYR B 106       6.367  66.602  48.636  1.00 49.16           C
ATOM    673  CZ  TYR B 106       5.241  67.169  48.079  1.00 55.69           C
ATOM    674  OH  TYR B 106       5.268  67.607  46.771  1.00 60.55           O
ATOM    675  N   GLY B 107       5.680  66.753  55.364  1.00 46.85           N
ATOM    676  CA  GLY B 107       5.600  66.345  56.759  1.00 45.27           C
ATOM    677  C   GLY B 107       5.790  64.856  56.980  1.00 41.19           C
ATOM    678  O   GLY B 107       5.229  64.281  57.912  1.00 38.69           O
ATOM    679  N   PHE B 108       6.603  64.229  56.133  1.00 38.32           N
ATOM    680  CA  PHE B 108       6.928  62.817  56.310  1.00 34.53           C
ATOM    681  C   PHE B 108       7.618  62.629  57.655  1.00 31.12           C
ATOM    682  O   PHE B 108       8.431  63.460  58.056  1.00 32.31           O
ATOM    683  CB  PHE B 108       7.841  62.317  55.184  1.00 34.50           C
ATOM    684  CG  PHE B 108       7.213  62.351  53.815  1.00 35.96           C
ATOM    685  CD1 PHE B 108       5.883  62.006  53.632  1.00 38.42           C
ATOM    686  CD2 PHE B 108       7.965  62.721  52.702  1.00 34.99           C
ATOM    687  CE1 PHE B 108       5.306  62.030  52.364  1.00 39.53           C
ATOM    688  CE2 PHE B 108       7.394  62.741  51.433  1.00 36.63           C
ATOM    689  CZ  PHE B 108       6.062  62.399  51.264  1.00 37.82           C
ATOM    690  N   LYS B 109       7.306  61.538  58.349  1.00 29.24           N
ATOM    691  CA  LYS B 109       7.930  61.283  59.637  1.00 27.38           C
ATOM    692  C   LYS B 109       9.344  60.729  59.470  1.00 26.12           C
ATOM    693  O   LYS B 109      10.196  60.901  60.337  1.00 28.59           O
ATOM    694  CB  LYS B 109       7.060  60.339  60.462  1.00 29.07           C
ATOM    695  CG  LYS B 109       5.671  60.901  60.750  1.00 32.86           C
ATOM    696  CD  LYS B 109       5.762  62.287  61.357  1.00 40.24           C
ATOM    697  CE  LYS B 109       4.387  62.847  61.698  1.00 43.66           C
ATOM    698  NZ  LYS B 109       4.509  64.148  62.419  1.00 44.03           N
ATOM    699  N   ALA B 110       9.601  60.067  58.345  1.00 26.50           N
ATOM    700  CA  ALA B 110      10.950  59.636  58.032  1.00 23.65           C
ATOM    701  C   ALA B 110      11.043  59.440  56.541  1.00 26.33           C
ATOM    702  O   ALA B 110      10.021  59.328  55.862  1.00 28.64           O
ATOM    703  CB  ALA B 110      11.310  58.344  58.768  1.00 22.13           C
ATOM    704  N   VAL B 111      12.266  59.410  56.030  1.00 27.45           N
ATOM    705  CA  VAL B 111      12.479  59.145  54.608  1.00 27.01           C
ATOM    706  C   VAL B 111      13.559  58.103  54.474  1.00 22.56           C
ATOM    707  O   VAL B 111      14.579  58.162  55.147  1.00 25.02           O
ATOM    708  CB  VAL B 111      12.866  60.402  53.822  1.00 25.65           C
ATOM    709  CG1 VAL B 111      13.171  60.039  52.357  1.00 25.83           C
ATOM    710  CG2 VAL B 111      11.766  61.432  53.899  1.00 27.37           C
ATOM    711  N   ILE B 112      13.297  57.105  53.652  1.00 24.90           N
ATOM    712  CA  ILE B 112      14.309  56.121  53.350  1.00 21.45           C
ATOM    713  C   ILE B 112      14.717  56.335  51.896  1.00 22.55           C
ATOM    714  O   ILE B 112      13.847  56.450  51.035  1.00 24.40           O
ATOM    715  CB  ILE B 112      13.785  54.707  53.559  1.00 20.29           C
ATOM    716  CG1 ILE B 112      13.254  54.543  55.000  1.00 19.28           C
ATOM    717  CG2 ILE B 112      14.876  53.671  53.217  1.00 20.43           C
ATOM    718  CD1 ILE B 112      12.495  53.240  55.211  1.00 18.93           C
ATOM    719  N   VAL B 113      16.009  56.433  51.614  1.00 23.11           N
ATOM    720  CA  VAL B 113      16.407  56.423  50.197  1.00 24.20           C
ATOM    721  C   VAL B 113      17.308  55.236  49.891  1.00 24.25           C
ATOM    722  O   VAL B 113      18.248  54.925  50.620  1.00 24.10           O
ATOM    723  CB  VAL B 113      17.125  57.737  49.732  1.00 36.26           C
ATOM    724  CG1 VAL B 113      16.263  58.953  50.048  1.00 43.55           C
ATOM    725  CG2 VAL B 113      18.508  57.875  50.347  1.00 32.40           C
ATOM    726  N   ALA B 114      17.007  54.572  48.792  1.00 24.93           N
ATOM    727  CA  ALA B 114      17.846  53.494  48.323  1.00 25.65           C
ATOM    728  C   ALA B 114      18.785  54.080  47.266  1.00 27.14           C
ATOM    729  O   ALA B 114      18.323  54.699  46.303  1.00 28.02           O
ATOM    730  CB  ALA B 114      17.000  52.375  47.775  1.00 25.96           C
ATOM    731  N   THR B 115      20.095  53.923  47.468  1.00 31.63           N
ATOM    732  CA  THR B 115      21.093  54.569  46.606  1.00 34.72           C
ATOM    733  C   THR B 115      22.009  53.590  45.897  1.00 39.07           C
ATOM    734  O   THR B 115      22.070  52.418  46.253  1.00 35.69           O
ATOM    735  CB  THR B 115      22.011  55.526  47.396  1.00 33.24           C
ATOM    736  OG1 THR B 115      22.968  54.762  48.150  1.00 34.14           O
ATOM    737  CG2 THR B 115      21.203  56.427  48.323  1.00 35.18           C
ATOM    738  N   GLY B 116      22.758  54.102  44.922  1.00 45.83           N
ATOM    739  CA  GLY B 116      23.742  53.303  44.214  1.00 49.08           C
ATOM    740  C   GLY B 116      25.102  53.347  44.890  1.00 53.25           C
ATOM    741  O   GLY B 116      26.064  52.766  44.398  1.00 58.09           O
ATOM    742  N   LEU B 117      25.182  54.052  46.016  1.00 47.98           N
ATOM    743  CA  LEU B 117      26.425  54.178  46.774  1.00 48.40           C
ATOM    744  C   LEU B 117      26.649  53.045  47.768  1.00 55.35           C
ATOM    745  O   LEU B 117      25.689  52.468  48.281  1.00 58.06           O
ATOM    746  CB  LEU B 117      26.433  55.498  47.533  1.00 41.21           C
ATOM    747  CG  LEU B 117      26.314  56.756  46.674  1.00 36.26           C
ATOM    748  CD1 LEU B 117      26.443  57.962  47.566  1.00 35.15           C
ATOM    749  CD2 LEU B 117      27.377  56.771  45.602  1.00 38.31           C
ATOM    750  N   ASP B 118      27.911  52.753  48.077  1.00 70.24           N
ATOM    751  CA  ASP B 118      28.193  51.829  49.170  1.00 69.08           C
ATOM    752  C   ASP B 118      28.086  52.599  50.484  1.00 61.53           C
ATOM    753  O   ASP B 118      28.044  53.827  50.483  1.00 55.71           O
ATOM    754  CB  ASP B 118      29.566  51.147  49.020  1.00 75.30           C
ATOM    755  CG  ASP B 118      30.741  52.118  49.069  1.00 84.41           C
ATOM    756  OD1 ASP B 118      30.759  53.035  49.915  1.00 87.48           O
ATOM    757  OD2 ASP B 118      31.674  51.944  48.257  1.00 88.33           O
ATOM    758  N   GLU B 119      27.994  51.868  51.588  1.00 57.48           N
ATOM    759  CA  GLU B 119      27.782  52.451  52.911  1.00 55.95           C
ATOM    760  C   GLU B 119      28.734  53.595  53.293  1.00 59.37           C
ATOM    761  O   GLU B 119      28.288  54.643  53.763  1.00 61.59           O
ATOM    762  CB  GLU B 119      27.881  51.349  53.961  1.00 55.51           C
ATOM    763  CG  GLU B 119      27.379  51.733  55.322  1.00 56.94           C
ATOM    764  CD  GLU B 119      27.228  50.523  56.212  1.00 64.69           C
ATOM    765  OE1 GLU B 119      27.396  49.397  55.694  1.00 65.71           O
ATOM    766  OE2 GLU B 119      26.952  50.695  57.420  1.00 68.05           O
ATOM    767  N   LYS B 120      30.034  53.402  53.089  1.00 50.39           N
ATOM    768  CA  LYS B 120      31.017  54.397  53.513  1.00 55.95           C
ATOM    769  C   LYS B 120      30.870  55.720  52.751  1.00 55.43           C
ATOM    770  O   LYS B 120      31.011  56.793  53.338  1.00 53.07           O
ATOM    771  CB  LYS B 120      32.441  53.855  53.355  1.00 65.36           C
ATOM    772  CG  LYS B 120      33.506  54.739  54.004  1.00 73.82           C
ATOM    773  CD  LYS B 120      34.920  54.236  53.737  1.00 81.37           C
ATOM    774  CE  LYS B 120      35.263  54.288  52.260  1.00 85.35           C
ATOM    775  NZ  LYS B 120      35.072  55.656  51.699  1.00 86.70           N
ATOM    776  N   GLU B 121      30.604  55.646  51.448  1.00 62.08           N
ATOM    777  CA  GLU B 121      30.401  56.855  50.645  1.00 63.10           C
ATOM    778  C   GLU B 121      29.077  57.515  51.001  1.00 57.10           C
ATOM    779  O   GLU B 121      28.946  58.733  50.957  1.00 58.41           O
ATOM    780  CB  GLU B 121      30.417  56.542  49.154  1.00 66.86           C
ATOM    781  CG  GLU B 121      31.600  55.747  48.681  1.00 75.84           C
ATOM    782  CD  GLU B 121      31.489  55.404  47.215  1.00 81.75           C
ATOM    783  OE1 GLU B 121      31.059  54.279  46.890  1.00 82.47           O
ATOM    784  OE2 GLU B 121      31.800  56.278  46.379  1.00 85.63           O
ATOM    785  N   LEU B 122      28.091  56.694  51.340  1.00 47.70           N
ATOM    786  CA  LEU B 122      26.762  57.178  51.687  1.00 47.65           C
ATOM    787  C   LEU B 122      26.795  57.943  53.000  1.00 52.48           C
ATOM    788  O   LEU B 122      26.241  59.039  53.097  1.00 50.50           O
ATOM    789  CB  LEU B 122      25.775  56.009  51.782  1.00 41.11           C
ATOM    790  CG  LEU B 122      24.286  56.343  51.898  1.00 36.19           C
ATOM    791  CD1 LEU B 122      23.855  57.459  50.945  1.00 35.37           C
ATOM    792  CD2 LEU B 122      23.453  55.080  51.683  1.00 32.21           C
ATOM    793  N   LYS B 123      27.460  57.361  53.998  1.00 57.50           N
ATOM    794  CA  LYS B 123      27.668  58.014  55.285  1.00 59.20           C
ATOM    795  C   LYS B 123      28.424  59.325  55.076  1.00 59.17           C
ATOM    796  O   LYS B 123      28.126  60.340  55.703  1.00 59.40           O
ATOM    797  CB  LYS B 123      28.433  57.091  56.240  1.00 64.62           C
ATOM    798  CG  LYS B 123      28.755  57.715  57.591  1.00 72.58           C
ATOM    799  CD  LYS B 123      29.621  56.799  58.458  1.00 78.04           C
ATOM    800  CE  LYS B 123      28.905  55.507  58.830  1.00 76.25           C
ATOM    801  NZ  LYS B 123      29.710  54.679  59.779  1.00 79.67           N
ATOM    802  N   GLN B 124      29.377  59.299  54.153  1.00 58.56           N
ATOM    803  CA  GLN B 124      30.159  60.484  53.817  1.00 64.76           C
ATOM    804  C   GLN B 124      29.270  61.555  53.193  1.00 62.66           C
ATOM    805  O   GLN B 124      29.283  62.709  53.619  1.00 64.84           O
ATOM    806  CB  GLN B 124      31.304  60.129  52.861  1.00 71.52           C
ATOM    807  CG  GLN B 124      32.166  61.318  52.449  1.00 81.75           C
ATOM    808  CD  GLN B 124      32.978  61.879  53.599  1.00 91.16           C
ATOM    809  OE1 GLN B 124      33.385  61.146  54.501  1.00 94.35           O
ATOM    810  NE2 GLN B 124      33.216  63.186  53.574  1.00 96.17           N
ATOM    811  N   ALA B 125      28.528  61.176  52.156  1.00 57.23           N
ATOM    812  CA  ALA B 125      27.652  62.109  51.459  1.00 57.51           C
ATOM    813  C   ALA B 125      26.572  62.660  52.385  1.00 53.64           C
ATOM    814  O   ALA B 125      26.153  63.816  52.259  1.00 52.37           O
ATOM    815  CB  ALA B 125      27.014  61.424  50.252  1.00 53.68           C
ATOM    816  N   ALA B 126      26.162  61.837  53.346  1.00 45.32           N
ATOM    817  CA  ALA B 126      25.091  62.200  54.266  1.00 43.18           C
ATOM    818  C   ALA B 126      25.485  63.296  55.242  1.00 46.27           C
ATOM    819  O   ALA B 126      24.618  63.994  55.762  1.00 45.61           O
ATOM    820  CB  ALA B 126      24.624  60.967  55.040  1.00 40.03           C
ATOM    821  N   GLN B 127      26.786  63.458  55.471  1.00 50.13           N
ATOM    822  CA  GLN B 127      27.304  64.429  56.439  1.00 61.79           C
ATOM    823  C   GLN B 127      26.726  65.828  56.223  1.00 62.69           C
ATOM    824  O   GLN B 127      26.572  66.602  57.167  1.00 61.79           O
ATOM    825  CB  GLN B 127      28.834  64.512  56.347  1.00 68.64           C
ATOM    826  CG  GLN B 127      29.616  63.342  56.942  1.00 71.60           C
ATOM    827  CD  GLN B 127      31.124  63.511  56.765  1.00 77.08           C
ATOM    828  OE1 GLN B 127      31.578  64.307  55.941  1.00 80.06           O
ATOM    829  NE2 GLN B 127      31.903  62.758  57.532  1.00 79.36           N
ATOM    830  N   LYS B 128      26.411  66.145  54.972  1.00 66.52           N
ATOM    831  CA  LYS B 128      25.887  67.457  54.620  1.00 69.09           C
ATOM    832  C   LYS B 128      24.499  67.712  55.222  1.00 63.63           C
ATOM    833  O   LYS B 128      24.211  68.815  55.682  1.00 65.48           O
ATOM    834  CB  LYS B 128      25.849  67.601  53.097  1.00 71.66           C
ATOM    835  CG  LYS B 128      27.239  67.604  52.464  1.00 78.89           C
ATOM    836  CD  LYS B 128      27.980  68.907  52.737  1.00 87.56           C
ATOM    837  CE  LYS B 128      29.236  69.033  51.879  1.00 94.07           C
ATOM    838  NZ  LYS B 128      30.217  67.956  52.194  1.00 95.82           N
ATOM    839  N   ILE B 129      23.655  66.684  55.235  1.00 59.18           N
ATOM    840  CA  ILE B 129      22.294  66.805  55.761  1.00 54.15           C
ATOM    841  C   ILE B 129      22.304  66.740  57.289  1.00 53.59           C
ATOM    842  O   ILE B 129      21.448  67.334  57.956  1.00 48.02           O
ATOM    843  CB  ILE B 129      21.350  65.705  55.172  1.00 48.87           C
ATOM    844  CG1 ILE B 129      19.882  66.108  55.306  1.00 46.88           C
ATOM    845  CG2 ILE B 129      21.584  64.340  55.801  1.00 47.99           C
ATOM    846  CD1 ILE B 129      18.923  65.144  54.627  1.00 40.90           C
ATOM    847  N   GLU B 130      23.288  66.036  57.841  1.00 55.05           N
ATOM    848  CA  GLU B 130      23.489  66.008  59.287  1.00 55.09           C
ATOM    849  C   GLU B 130      23.988  67.346  59.804  1.00 59.36           C
ATOM    850  O   GLU B 130      23.730  67.711  60.947  1.00 58.40           O
ATOM    851  CB  GLU B 130      24.474  64.909  59.667  1.00 57.83           C
ATOM    852  CG  GLU B 130      23.929  63.514  59.462  1.00 59.23           C
ATOM    853  CD  GLU B 130      24.944  62.450  59.810  1.00 67.85           C
ATOM    854  OE1 GLU B 130      25.989  62.377  59.122  1.00 73.82           O
ATOM    855  OE2 GLU B 130      24.703  61.703  60.785  1.00 67.37           O
ATOM    856  N   GLU B 131      24.687  68.086  58.948  1.00 61.05           N
ATOM    857  CA  GLU B 131      25.160  69.421  59.309  1.00 67.56           C
ATOM    858  C   GLU B 131      23.990  70.371  59.527  1.00 62.83           C
ATOM    859  O   GLU B 131      24.136  71.400  60.163  1.00 67.18           O
ATOM    860  CB  GLU B 131      26.082  69.981  58.223  1.00 66.08           C
ATOM    861  CG  GLU B 131      27.483  69.406  58.202  1.00 73.54           C
ATOM    862  CD  GLU B 131      28.231  69.762  56.929  1.00 79.91           C
ATOM    863  OE1 GLU B 131      27.746  70.633  56.173  1.00 80.85           O
ATOM    864  OE2 GLU B 131      29.293  69.156  56.671  1.00 83.55           O
ATOM    865  N   LYS B 132      22.826  70.017  58.999  1.00 64.31           N
ATOM    866  CA  LYS B 132      21.633  70.856  59.115  1.00 58.33           C
ATOM    867  C   LYS B 132      20.689  70.426  60.252  1.00 56.18           C
ATOM    868  O   LYS B 132      19.619  70.989  60.426  1.00 56.03           O
ATOM    869  CB  LYS B 132      20.901  70.871  57.774  1.00 55.77           C
ATOM    870  CG  LYS B 132      21.809  71.194  56.588  1.00 61.84           C
ATOM    871  CD  LYS B 132      21.018  71.681  55.388  1.00 61.06           C
ATOM    872  CE  LYS B 132      21.907  72.129  54.227  1.00 66.54           C
ATOM    873  NZ  LYS B 132      22.789  71.032  53.731  1.00 68.41           N
ATOM    874  N   GLY B 133      21.047  69.362  60.964  1.00 57.95           N
ATOM    875  CA  GLY B 133      20.274  68.929  62.122  1.00 57.69           C
ATOM    876  C   GLY B 133      19.490  67.654  61.906  1.00 55.69           C
ATOM    877  O   GLY B 133      19.055  67.007  62.851  1.00 57.27           O
ATOM    878  N   PHE B 134      19.316  67.293  60.642  1.00 45.23           N
ATOM    879  CA  PHE B 134      18.627  66.055  60.285  1.00 41.98           C
ATOM    880  C   PHE B 134      19.502  64.863  60.643  1.00 42.87           C
ATOM    881  O   PHE B 134      20.704  64.878  60.403  1.00 48.19           O
ATOM    882  CB  PHE B 134      18.236  66.064  58.797  1.00 39.45           C
ATOM    883  CG  PHE B 134      17.197  67.106  58.466  1.00 39.90           C
ATOM    884  CD1 PHE B 134      17.527  68.451  58.451  1.00 43.74           C
ATOM    885  CD2 PHE B 134      15.900  66.741  58.161  1.00 37.49           C
ATOM    886  CE1 PHE B 134      16.576  69.418  58.160  1.00 48.00           C
ATOM    887  CE2 PHE B 134      14.945  67.694  57.868  1.00 38.65           C
ATOM    888  CZ  PHE B 134      15.283  69.036  57.863  1.00 42.39           C
ATOM    889  N   LYS B 135      18.915  63.863  61.293  1.00 37.18           N
ATOM    890  CA  LYS B 135      19.655  62.660  61.638  1.00 36.34           C
ATOM    891  C   LYS B 135      19.533  61.660  60.501  1.00 33.25           C
ATOM    892  O   LYS B 135      18.448  61.451  59.963  1.00 30.82           O
ATOM    893  CB  LYS B 135      19.151  62.056  62.947  1.00 35.75           C
ATOM    894  CG  LYS B 135      19.194  63.021  64.120  1.00 43.01           C
ATOM    895  CD  LYS B 135      20.619  63.442  64.456  1.00 49.66           C
ATOM    896  CE  LYS B 135      20.636  64.340  65.690  1.00 55.57           C
ATOM    897  NZ  LYS B 135      21.951  65.009  65.901  1.00 62.23           N
ATOM    898  N   ALA B 136      20.642  61.022  60.161  1.00 38.14           N
ATOM    899  CA  ALA B 136      20.689  60.132  59.009  1.00 31.75           C
ATOM    900  C   ALA B 136      21.480  58.869  59.327  1.00 31.57           C
ATOM    901  O   ALA B 136      22.591  58.930  59.853  1.00 35.50           O
ATOM    902  CB  ALA B 136      21.307  60.855  57.812  1.00 33.46           C
ATOM    903  N   LEU B 137      20.923  57.720  58.992  1.00 28.91           N
ATOM    904  CA  LEU B 137      21.610  56.479  59.282  1.00 28.95           C
ATOM    905  C   LEU B 137      21.721  55.650  58.024  1.00 27.90           C
ATOM    906  O   LEU B 137      20.715  55.350  57.384  1.00 25.77           O
ATOM    907  CB  LEU B 137      20.869  55.692  60.368  1.00 27.42           C
ATOM    908  CG  LEU B 137      21.388  54.301  60.716  1.00 27.42           C
ATOM    909  CD1 LEU B 137      22.795  54.359  61.295  1.00 30.70           C
ATOM    910  CD2 LEU B 137      20.427  53.660  61.698  1.00 27.23           C
ATOM    911  N   ALA B 138      22.949  55.271  57.698  1.00 29.89           N
ATOM    912  CA  ALA B 138      23.246  54.460  56.522  1.00 29.73           C
ATOM    913  C   ALA B 138      23.350  52.966  56.859  1.00 31.74           C
ATOM    914  O   ALA B 138      23.900  52.603  57.903  1.00 31.54           O
ATOM    915  CB  ALA B 138      24.529  54.934  55.889  1.00 32.82           C
ATOM    916  N   PHE B 139      22.791  52.114  56.000  1.00 31.17           N
ATOM    917  CA  PHE B 139      22.989  50.665  56.119  1.00 38.69           C
ATOM    918  C   PHE B 139      23.076  50.007  54.738  1.00 48.93           C
ATOM    919  O   PHE B 139      22.474  50.486  53.781  1.00 45.14           O
ATOM    920  CB  PHE B 139      21.896  50.023  56.980  1.00 36.48           C
ATOM    921  CG  PHE B 139      20.475  50.359  56.571  1.00 31.08           C
ATOM    922  CD1 PHE B 139      19.871  51.525  57.006  1.00 23.64           C
ATOM    923  CD2 PHE B 139      19.726  49.477  55.808  1.00 30.00           C
ATOM    924  CE1 PHE B 139      18.569  51.835  56.643  1.00 22.22           C
ATOM    925  CE2 PHE B 139      18.414  49.774  55.460  1.00 25.23           C
ATOM    926  CZ  PHE B 139      17.838  50.951  55.876  1.00 20.35           C
ATOM    927  N   SER B 140      23.795  48.883  54.663  1.00 55.29           N
ATOM    928  CA  SER B 140      24.200  48.279  53.383  1.00 61.64           C
ATOM    929  C   SER B 140      23.068  47.617  52.598  1.00 55.91           C
ATOM    930  O   SER B 140      22.115  47.130  53.170  1.00 28.34           O
ATOM    931  CB  SER B 140      25.314  47.258  53.633  1.00 68.44           C
ATOM    932  OG  SER B 140      24.941  46.350  54.661  1.00 68.29           O
ATOM    933  N   GLY B 141      23.174  47.575  51.275  1.00 57.18           N
ATOM    934  CA  GLY B 141      22.068  47.017  50.525  1.00 54.85           C
ATOM    935  C   GLY B 141      21.808  47.614  49.158  1.00 56.65           C
ATOM    936  O   GLY B 141      22.330  48.665  48.796  1.00 62.06           O
ATOM    937  N   ARG B 142      21.011  46.894  48.386  1.00 48.58           N
ATOM    938  CA  ARG B 142      20.566  47.324  47.077  1.00 48.97           C
ATOM    939  C   ARG B 142      19.069  47.060  46.996  1.00 44.69           C
ATOM    940  O   ARG B 142      18.561  46.130  47.640  1.00 39.44           O
ATOM    941  CB  ARG B 142      21.348  46.592  45.981  1.00 52.74           C
ATOM    942  CG  ARG B 142      22.794  47.063  45.868  1.00 57.61           C
ATOM    943  CD  ARG B 142      23.470  46.578  44.590  1.00 71.13           C
ATOM    944  NE  ARG B 142      23.481  45.116  44.517  1.00 79.31           N
ATOM    945  CZ  ARG B 142      22.667  44.393  43.758  1.00 85.05           C
ATOM    946  NH1 ARG B 142      21.776  44.996  42.987  1.00 87.11           N
ATOM    947  NH2 ARG B 142      22.751  43.069  43.761  1.00 88.34           N
ATOM    948  N   ILE B 143      18.364  47.898  46.241  1.00 46.02           N
ATOM    949  CA  ILE B 143      16.906  47.846  46.170  1.00 49.67           C
ATOM    950  C   ILE B 143      16.380  46.490  45.652  1.00 53.21           C
ATOM    951  O   ILE B 143      15.290  46.059  46.026  1.00 53.80           O
ATOM    952  CB  ILE B 143      16.365  48.991  45.271  1.00 39.93           C
ATOM    953  CG1 ILE B 143      14.840  49.090  45.365  1.00 38.24           C
ATOM    954  CG2 ILE B 143      16.813  48.814  43.822  1.00 40.61           C
ATOM    955  CD1 ILE B 143      14.324  49.314  46.763  1.00 30.41           C
ATOM    956  N   ASP B 144      17.167  45.809  44.823  1.00 60.84           N
ATOM    957  CA  ASP B 144      16.725  44.552  44.211  1.00 71.28           C
ATOM    958  C   ASP B 144      17.044  43.327  45.075  1.00 72.23           C
ATOM    959  O   ASP B 144      16.509  42.243  44.842  1.00 76.87           O
ATOM    960  CB  ASP B 144      17.339  44.377  42.820  1.00 75.99           C
ATOM    961  CG  ASP B 144      18.842  44.501  42.828  1.00 78.49           C
ATOM    962  OD1 ASP B 144      19.406  44.942  43.852  1.00 79.26           O
ATOM    963  OD2 ASP B 144      19.465  44.147  41.811  1.00 82.42           O
ATOM    964  N   GLN B 145      17.930  43.498  46.052  1.00 60.75           N
ATOM    965  CA  GLN B 145      18.404  42.384  46.868  1.00 57.18           C
ATOM    966  C   GLN B 145      17.645  42.225  48.175  1.00 52.08           C
ATOM    967  O   GLN B 145      17.198  43.213  48.764  1.00 47.71           O
ATOM    968  CB  GLN B 145      19.884  42.575  47.198  1.00 60.01           C
ATOM    969  CG  GLN B 145      20.549  41.359  47.797  1.00 65.90           C
ATOM    970  CD  GLN B 145      21.957  41.176  47.295  1.00 74.01           C
ATOM    971  OE1 GLN B 145      22.565  42.112  46.767  1.00 79.84           O
ATOM    972  NE2 GLN B 145      22.494  39.974  47.463  1.00 73.80           N
ATOM    973  N   GLU B 146      17.499  40.971  48.602  1.00 53.86           N
ATOM    974  CA  GLU B 146      17.001  40.604  49.935  1.00 48.61           C
ATOM    975  C   GLU B 146      17.645  41.494  51.005  1.00 42.22           C
ATOM    976  O   GLU B 146      18.872  41.484  51.165  1.00 46.91           O
ATOM    977  CB  GLU B 146      17.288  39.109  50.221  1.00 46.02           C
ATOM    978  CG  GLU B 146      16.711  38.563  51.560  1.00 57.93           C
ATOM    979  CD  GLU B 146      16.918  37.050  51.728  1.00 55.68           C
ATOM    980  OE1 GLU B 146      17.307  36.417  50.720  1.00 59.73           O
ATOM    981  OE2 GLU B 146      16.703  36.494  52.853  1.00 40.79           O
ATOM    982  N   ASN B 147      16.839  42.283  51.714  1.00 31.61           N
ATOM    983  CA  ASN B 147      17.402  43.135  52.748  1.00 28.15           C
ATOM    984  C   ASN B 147      16.678  43.011  54.102  1.00 25.07           C
ATOM    985  O   ASN B 147      15.523  43.392  54.270  1.00 23.91           O
ATOM    986  CB  ASN B 147      17.420  44.591  52.297  1.00 30.86           C
ATOM    987  CG  ASN B 147      18.366  45.432  53.137  1.00 34.01           C
ATOM    988  OD1 ASN B 147      18.039  45.812  54.261  1.00 29.43           O
ATOM    989  ND2 ASN B 147      19.563  45.687  52.613  1.00 41.12           N
ATOM    990  N   HIS B 148      17.402  42.466  55.057  1.00 25.35           N
ATOM    991  CA  HIS B 148      16.844  42.189  56.366  1.00 24.37           C
ATOM    992  C   HIS B 148      16.561  43.489  57.144  1.00 22.31           C
ATOM    993  O   HIS B 148      15.594  43.577  57.884  1.00 21.33           O
ATOM    994  CB  HIS B 148      17.788  41.251  57.097  1.00 25.86           C
ATOM    995  CG  HIS B 148      17.852  39.891  56.472  1.00 28.19           C
ATOM    996  ND1 HIS B 148      18.631  38.870  56.966  1.00 30.19           N
ATOM    997  CD2 HIS B 148      17.201  39.383  55.396  1.00 29.31           C
ATOM    998  CE1 HIS B 148      18.462  37.790  56.221  1.00 32.38           C
ATOM    999  NE2 HIS B 148      17.608  38.080  55.256  1.00 31.96           N
ATOM   1000  N   ASN B 149      17.392  44.503  56.956  1.00 22.09           N
ATOM   1001  CA  ASN B 149      17.132  45.792  57.606  1.00 20.67           C
ATOM   1002  C   ASN B 149      15.835  46.437  57.093  1.00 19.51           C
ATOM   1003  O   ASN B 149      15.028  46.933  57.874  1.00 18.53           O
ATOM   1004  CB  ASN B 149      18.322  46.725  57.415  1.00 21.48           C
ATOM   1005  CG  ASN B 149      19.490  46.343  58.291  1.00 22.75           C
ATOM   1006  OD1 ASN B 149      19.319  45.662  59.299  1.00 22.89           O
ATOM   1007  ND2 ASN B 149      20.694  46.756  57.898  1.00 24.27           N
ATOM   1008  N   ILE B 150      15.621  46.430  55.784  1.00 20.68           N
ATOM   1009  CA  ILE B 150      14.346  46.895  55.236  1.00 20.47           C
ATOM   1010  C   ILE B 150      13.178  46.058  55.805  1.00 22.02           C
ATOM   1011  O   ILE B 150      12.133  46.611  56.143  1.00 23.76           O
ATOM   1012  CB  ILE B 150      14.339  46.847  53.672  1.00 25.35           C
ATOM   1013  CG1 ILE B 150      15.286  47.903  53.108  1.00 24.67           C
ATOM   1014  CG2 ILE B 150      12.936  47.085  53.128  1.00 23.76           C
ATOM   1015  CD1 ILE B 150      14.881  49.334  53.478  1.00 25.31           C
ATOM   1016  N   ASN B 151      13.358  44.741  55.947  1.00 20.58           N
ATOM   1017  CA  ASN B 151      12.318  43.915  56.571  1.00 20.95           C
ATOM   1018  C   ASN B 151      12.058  44.349  58.038  1.00 22.12           C
ATOM   1019  O   ASN B 151      10.913  44.385  58.484  1.00 19.68           O
ATOM   1020  CB  ASN B 151      12.685  42.423  56.536  1.00 22.66           C
ATOM   1021  CG  ASN B 151      12.784  41.860  55.113  1.00 32.03           C
ATOM   1022  OD1 ASN B 151      12.232  42.424  54.170  1.00 33.96           O
ATOM   1023  ND2 ASN B 151      13.489  40.733  54.963  1.00 28.71           N
ATOM   1024  N   ASP B 152      13.120  44.697  58.765  1.00 22.68           N
ATOM   1025  CA  ASP B 152      12.973  45.155  60.152  1.00 24.32           C
ATOM   1026  C   ASP B 152      12.133  46.435  60.212  1.00 20.44           C
ATOM   1027  O   ASP B 152      11.338  46.635  61.138  1.00 19.13           O
ATOM   1028  CB  ASP B 152      14.340  45.423  60.796  1.00 18.85           C
ATOM   1029  CG  ASP B 152      14.950  44.204  61.432  1.00 20.14           C
ATOM   1030  OD1 ASP B 152      14.373  43.112  61.314  1.00 20.79           O
ATOM   1031  OD2 ASP B 152      16.025  44.339  62.039  1.00 20.92           O
ATOM   1032  N   ILE B 153      12.341  47.315  59.241  1.00 17.40           N
ATOM   1033  CA  ILE B 153      11.620  48.571  59.207  1.00 19.22           C
ATOM   1034  C   ILE B 153      10.142  48.340  58.881  1.00 20.40           C
ATOM   1035  O   ILE B 153       9.272  48.826  59.604  1.00 21.22           O
ATOM   1036  CB  ILE B 153      12.243  49.548  58.205  1.00 20.98           C
ATOM   1037  CG1 ILE B 153      13.605  50.007  58.722  1.00 20.74           C
ATOM   1038  CG2 ILE B 153      11.330  50.737  58.009  1.00 18.89           C
ATOM   1039  CD1 ILE B 153      14.448  50.800  57.698  1.00 17.99           C
ATOM   1040  N   PHE B 154       9.846  47.591  57.821  1.00 18.15           N
ATOM   1041  CA  PHE B 154       8.444  47.333  57.479  1.00 20.76           C
ATOM   1042  C   PHE B 154       7.703  46.571  58.598  1.00 22.03           C
ATOM   1043  O   PHE B 154       6.536  46.824  58.885  1.00 22.58           O
ATOM   1044  CB  PHE B 154       8.354  46.558  56.173  1.00 23.82           C
ATOM   1045  CG  PHE B 154       8.339  47.445  54.966  1.00 32.15           C
ATOM   1046  CD1 PHE B 154       9.462  48.198  54.641  1.00 33.24           C
ATOM   1047  CD2 PHE B 154       7.211  47.548  54.168  1.00 36.60           C
ATOM   1048  CE1 PHE B 154       9.468  49.042  53.522  1.00 34.04           C
ATOM   1049  CE2 PHE B 154       7.209  48.381  53.048  1.00 37.40           C
ATOM   1050  CZ  PHE B 154       8.343  49.128  52.730  1.00 36.79           C
ATOM   1051  N   GLU B 155       8.386  45.621  59.203  1.00 19.50           N
ATOM   1052  CA  GLU B 155       7.786  44.840  60.271  1.00 20.27           C
ATOM   1053  C   GLU B 155       7.434  45.725  61.462  1.00 20.47           C
ATOM   1054  O   GLU B 155       6.320  45.670  61.963  1.00 20.68           O
ATOM   1055  CB  GLU B 155       8.718  43.735  60.708  1.00 20.60           C
ATOM   1056  CG  GLU B 155       8.070  42.846  61.740  1.00 25.93           C
ATOM   1057  CD  GLU B 155       8.945  41.696  62.121  1.00 28.51           C
ATOM   1058  OE1 GLU B 155       9.142  40.811  61.268  1.00 33.30           O
ATOM   1059  OE2 GLU B 155       9.438  41.684  63.271  1.00 28.08           O
ATOM   1060  N   LEU B 156       8.375  46.572  61.879  1.00 23.35           N
ATOM   1061  CA  LEU B 156       8.144  47.458  63.027  1.00 27.18           C
ATOM   1062  C   LEU B 156       7.010  48.440  62.707  1.00 26.93           C
ATOM   1063  O   LEU B 156       6.140  48.696  63.544  1.00 26.26           O
ATOM   1064  CB  LEU B 156       9.433  48.201  63.425  1.00 22.85           C
ATOM   1065  CG  LEU B 156       9.266  49.198  64.592  1.00 23.18           C
ATOM   1066  CD1 LEU B 156       8.857  48.519  65.889  1.00 25.03           C
ATOM   1067  CD2 LEU B 156      10.542  50.009  64.799  1.00 23.70           C
ATOM   1068  N   LEU B 157       7.010  48.974  61.488  1.00 18.89           N
ATOM   1069  CA  LEU B 157       5.899  49.807  61.015  1.00 20.99           C
ATOM   1070  C   LEU B 157       4.578  49.038  61.166  1.00 27.20           C
ATOM   1071  O   LEU B 157       3.593  49.558  61.706  1.00 28.25           O
ATOM   1072  CB  LEU B 157       6.105  50.225  59.550  1.00 26.57           C
ATOM   1073  CG  LEU B 157       7.187  51.251  59.173  1.00 28.37           C
ATOM   1074  CD1 LEU B 157       7.278  51.398  57.656  1.00 21.63           C
ATOM   1075  CD2 LEU B 157       6.894  52.574  59.811  1.00 33.06           C
ATOM   1076  N   GLN B 158       4.571  47.786  60.712  1.00 23.40           N
ATOM   1077  CA  GLN B 158       3.387  46.942  60.828  1.00 23.48           C
ATOM   1078  C   GLN B 158       2.957  46.782  62.293  1.00 26.58           C
ATOM   1079  O   GLN B 158       1.784  46.901  62.625  1.00 27.99           O
ATOM   1080  CB  GLN B 158       3.632  45.563  60.212  1.00 24.26           C
ATOM   1081  CG  GLN B 158       2.360  44.717  60.118  1.00 31.71           C
ATOM   1082  CD  GLN B 158       1.974  44.026  61.428  1.00 34.96           C
ATOM   1083  OE1 GLN B 158       2.827  43.670  62.244  1.00 33.55           O
ATOM   1084  NE2 GLN B 158       0.683  43.844  61.627  1.00 35.74           N
ATOM   1085  N   ARG B 159       3.921  46.511  63.156  1.00 23.20           N
ATOM   1086  CA  ARG B 159       3.650  46.289  64.558  1.00 25.43           C
ATOM   1087  C   ARG B 159       3.025  47.527  65.195  1.00 29.07           C
ATOM   1088  O   ARG B 159       2.203  47.406  66.094  1.00 31.18           O
ATOM   1089  CB  ARG B 159       4.947  45.918  65.275  1.00 25.65           C
ATOM   1090  CG  ARG B 159       4.805  45.485  66.742  1.00 28.15           C
ATOM   1091  CD  ARG B 159       6.187  45.508  67.357  1.00 33.72           C
ATOM   1092  NE  ARG B 159       6.240  45.210  68.777  1.00 37.64           N
ATOM   1093  CZ  ARG B 159       6.731  46.030  69.699  1.00 40.13           C
ATOM   1094  NH1 ARG B 159       7.194  47.229  69.357  1.00 36.16           N
ATOM   1095  NH2 ARG B 159       6.733  45.656  70.974  1.00 49.59           N
ATOM   1096  N   GLN B 160       3.374  48.706  64.678  1.00 28.05           N
ATOM   1097  CA  GLN B 160       2.944  49.970  65.270  1.00 27.20           C
ATOM   1098  C   GLN B 160       1.731  50.603  64.579  1.00 31.22           C
ATOM   1099  O   GLN B 160       1.302  51.703  64.952  1.00 34.49           O
ATOM   1100  CB  GLN B 160       4.116  50.965  65.291  1.00 25.22           C
ATOM   1101  CG  GLN B 160       5.307  50.517  66.148  1.00 25.32           C
ATOM   1102  CD  GLN B 160       4.921  50.238  67.614  1.00 31.24           C
ATOM   1103  OE1 GLN B 160       5.297  49.218  68.177  1.00 37.62           O
ATOM   1104  NE2 GLN B 160       4.158  51.143  68.215  1.00 27.00           N
ATOM   1105  N   GLY B 161       1.172  49.924  63.581  1.00 29.47           N
ATOM   1106  CA  GLY B 161      -0.096  50.352  63.013  1.00 29.38           C
ATOM   1107  C   GLY B 161      -0.182  50.670  61.533  1.00 35.56           C
ATOM   1108  O   GLY B 161      -1.207  51.189  61.089  1.00 40.19           O
ATOM   1109  N   LEU B 162       0.861  50.348  60.764  1.00 36.01           N
ATOM   1110  CA  LEU B 162       0.855  50.594  59.323  1.00 32.68           C
ATOM   1111  C   LEU B 162      -0.369  49.943  58.696  1.00 37.88           C
ATOM   1112  O   LEU B 162      -0.684  48.788  58.980  1.00 38.75           O
ATOM   1113  CB  LEU B 162       2.138  50.065  58.657  1.00 26.70           C
ATOM   1114  CG  LEU B 162       2.401  50.428  57.183  1.00 30.33           C
ATOM   1115  CD1 LEU B 162       2.721  51.914  56.987  1.00 28.83           C
ATOM   1116  CD2 LEU B 162       3.528  49.594  56.591  1.00 27.78           C
ATOM   1117  N   ARG B 163      -1.064  50.695  57.851  1.00 42.49           N
ATOM   1118  CA  ARG B 163      -2.282  50.196  57.235  1.00 45.66           C
ATOM   1119  C   ARG B 163      -2.125  50.044  55.731  1.00 45.74           C
ATOM   1120  O   ARG B 163      -2.681  49.128  55.133  1.00 48.44           O
ATOM   1121  CB  ARG B 163      -3.456  51.138  57.537  1.00 48.12           C
ATOM   1122  CG  ARG B 163      -3.837  51.187  59.006  1.00 54.33           C
ATOM   1123  CD  ARG B 163      -4.964  52.177  59.250  1.00 64.92           C
ATOM   1124  NE  ARG B 163      -6.195  51.761  58.586  1.00 76.73           N
ATOM   1125  CZ  ARG B 163      -7.284  52.516  58.488  1.00 85.96           C
ATOM   1126  NH1 ARG B 163      -7.297  53.735  59.010  1.00 88.13           N
ATOM   1127  NH2 ARG B 163      -8.358  52.053  57.864  1.00 91.49           N
ATOM   1128  N   ALA B 164      -1.349  50.926  55.116  1.00 39.66           N
ATOM   1129  CA  ALA B 164      -1.323  50.950  53.663  1.00 42.96           C
ATOM   1130  C   ALA B 164       0.024  51.295  53.060  1.00 42.07           C
ATOM   1131  O   ALA B 164       0.785  52.098  53.605  1.00 39.57           O
ATOM   1132  CB  ALA B 164      -2.373  51.927  53.147  1.00 46.04           C
ATOM   1133  N   ILE B 165       0.294  50.664  51.920  1.00 40.67           N
ATOM   1134  CA  ILE B 165       1.373  51.046  51.030  1.00 40.55           C
ATOM   1135  C   ILE B 165       0.786  51.877  49.905  1.00 43.64           C
ATOM   1136  O   ILE B 165      -0.184  51.466  49.275  1.00 45.82           O
ATOM   1137  CB  ILE B 165       2.090  49.836  50.422  1.00 39.78           C
ATOM   1138  CG1 ILE B 165       2.923  49.112  51.472  1.00 38.41           C
ATOM   1139  CG2 ILE B 165       2.981  50.276  49.281  1.00 39.99           C
ATOM   1140  CD1 ILE B 165       3.515  47.814  50.951  1.00 42.30           C
ATOM   1141  N   ILE B 166       1.349  53.057  49.679  1.00 44.05           N
ATOM   1142  CA  ILE B 166       0.910  53.907  48.581  1.00 48.77           C
ATOM   1143  C   ILE B 166       1.941  53.917  47.450  1.00 45.31           C
ATOM   1144  O   ILE B 166       3.006  54.517  47.566  1.00 43.64           O
ATOM   1145  CB  ILE B 166       0.635  55.343  49.061  1.00 49.17           C
ATOM   1146  CG1 ILE B 166      -0.491  55.333  50.096  1.00 50.84           C
ATOM   1147  CG2 ILE B 166       0.252  56.234  47.892  1.00 50.97           C
ATOM   1148  CD1 ILE B 166      -0.709  56.658  50.764  1.00 50.99           C
ATOM   1149  N   ALA B 167       1.624  53.222  46.369  1.00 43.04           N
ATOM   1150  CA  ALA B 167       2.530  53.128  45.239  1.00 45.34           C
ATOM   1151  C   ALA B 167       2.349  54.335  44.338  1.00 49.93           C
ATOM   1152  O   ALA B 167       1.327  54.460  43.663  1.00 52.99           O
ATOM   1153  CB  ALA B 167       2.287  51.841  44.461  1.00 49.49           C
ATOM   1154  N   ALA B 168       3.332  55.230  44.343  1.00 51.00           N
ATOM   1155  CA  ALA B 168       3.295  56.407  43.482  1.00 51.29           C
ATOM   1156  C   ALA B 168       3.378  55.982  42.034  1.00 55.92           C
ATOM   1157  O   ALA B 168       3.801  54.871  41.728  1.00 57.74           O
ATOM   1158  CB  ALA B 168       4.427  57.366  43.816  1.00 47.23           C
ATOM   1159  N   THR B 169       2.974  56.877  41.142  1.00 62.21           N
ATOM   1160  CA  THR B 169       3.030  56.603  39.717  1.00 69.04           C
ATOM   1161  C   THR B 169       4.483  56.452  39.272  1.00 69.76           C
ATOM   1162  O   THR B 169       5.371  57.121  39.800  1.00 69.00           O
ATOM   1163  CB  THR B 169       2.330  57.733  38.917  1.00 66.07           C
ATOM   1164  OG1 THR B 169       1.057  57.273  38.447  1.00 73.25           O
ATOM   1165  CG2 THR B 169       3.168  58.189  37.736  1.00 67.69           C
ATOM   1166  N   GLY B 170       4.724  55.555  38.320  1.00 68.47           N
ATOM   1167  CA  GLY B 170       6.027  55.456  37.693  1.00 66.11           C
ATOM   1168  C   GLY B 170       6.999  54.444  38.269  1.00 62.10           C
ATOM   1169  O   GLY B 170       8.143  54.392  37.841  1.00 62.43           O
ATOM   1170  N   LEU B 171       6.566  53.639  39.233  1.00 61.61           N
ATOM   1171  CA  LEU B 171       7.463  52.641  39.812  1.00 57.74           C
ATOM   1172  C   LEU B 171       7.849  51.577  38.792  1.00 61.99           C
ATOM   1173  O   LEU B 171       7.073  51.249  37.900  1.00 67.82           O
ATOM   1174  CB  LEU B 171       6.819  51.965  41.022  1.00 52.03           C
ATOM   1175  CG  LEU B 171       6.739  52.685  42.364  1.00 48.68           C
ATOM   1176  CD1 LEU B 171       5.897  51.844  43.303  1.00 45.40           C
ATOM   1177  CD2 LEU B 171       8.129  52.934  42.956  1.00 41.15           C
ATOM   1178  N   SER B 172       9.043  51.019  38.951  1.00 65.24           N
ATOM   1179  CA  SER B 172       9.455  49.877  38.151  1.00 72.46           C
ATOM   1180  C   SER B 172       8.631  48.661  38.550  1.00 73.49           C
ATOM   1181  O   SER B 172       8.064  48.621  39.646  1.00 73.11           O
ATOM   1182  CB  SER B 172      10.946  49.593  38.339  1.00 72.27           C
ATOM   1183  OG  SER B 172      11.172  48.869  39.540  1.00 67.91           O
ATOM   1184  N   GLU B 173       8.587  47.661  37.676  1.00 71.08           N
ATOM   1185  CA  GLU B 173       7.827  46.450  37.954  1.00 74.33           C
ATOM   1186  C   GLU B 173       8.440  45.675  39.108  1.00 68.92           C
ATOM   1187  O   GLU B 173       7.757  44.902  39.779  1.00 68.87           O
ATOM   1188  CB  GLU B 173       7.737  45.562  36.711  1.00 84.37           C
ATOM   1189  CG  GLU B 173       6.917  46.166  35.584  1.00 94.51           C
ATOM   1190  CD  GLU B 173       5.460  46.359  35.967  1.00100.13           C
ATOM   1191  OE1 GLU B 173       4.897  45.472  36.646  1.00 99.96           O
ATOM   1192  OE2 GLU B 173       4.879  47.404  35.599  1.00104.48           O
ATOM   1193  N   ARG B 174       9.726  45.894  39.349  1.00 64.30           N
ATOM   1194  CA  ARG B 174      10.380  45.254  40.472  1.00 63.48           C
ATOM   1195  C   ARG B 174       9.775  45.767  41.773  1.00 60.49           C
ATOM   1196  O   ARG B 174       9.314  44.978  42.597  1.00 60.58           O
ATOM   1197  CB  ARG B 174      11.883  45.509  40.441  1.00 66.06           C
ATOM   1198  CG  ARG B 174      12.639  44.878  41.597  1.00 68.09           C
ATOM   1199  CD  ARG B 174      14.028  45.478  41.701  1.00 70.01           C
ATOM   1200  NE  ARG B 174      13.980  46.936  41.663  1.00 70.27           N
ATOM   1201  CZ  ARG B 174      14.789  47.693  40.929  1.00 71.31           C
ATOM   1202  NH1 ARG B 174      15.708  47.129  40.159  1.00 72.65           N
ATOM   1203  NH2 ARG B 174      14.672  49.015  40.958  1.00 70.94           N
ATOM   1204  N   GLU B 175       9.733  47.090  41.929  1.00 59.01           N
ATOM   1205  CA  GLU B 175       9.178  47.713  43.135  1.00 54.42           C
ATOM   1206  C   GLU B 175       7.686  47.485  43.286  1.00 53.78           C
ATOM   1207  O   GLU B 175       7.196  47.309  44.396  1.00 54.70           O
ATOM   1208  CB  GLU B 175       9.460  49.213  43.145  1.00 58.17           C
ATOM   1209  CG  GLU B 175      10.807  49.563  43.719  1.00 58.50           C
ATOM   1210  CD  GLU B 175      11.945  49.088  42.852  1.00 61.56           C
ATOM   1211  OE1 GLU B 175      12.523  48.028  43.170  1.00 61.15           O
ATOM   1212  OE2 GLU B 175      12.255  49.765  41.848  1.00 65.18           O
ATOM   1213  N   LEU B 176       6.968  47.488  42.169  1.00 52.57           N
ATOM   1214  CA  LEU B 176       5.537  47.234  42.192  1.00 51.22           C
ATOM   1215  C   LEU B 176       5.277  45.828  42.695  1.00 51.86           C
ATOM   1216  O   LEU B 176       4.383  45.595  43.510  1.00 51.32           O
ATOM   1217  CB  LEU B 176       4.932  47.410  40.804  1.00 56.68           C
ATOM   1218  CG  LEU B 176       4.497  48.818  40.431  1.00 57.68           C
ATOM   1219  CD1 LEU B 176       4.050  48.849  38.982  1.00 63.59           C
ATOM   1220  CD2 LEU B 176       3.374  49.260  41.349  1.00 56.38           C
ATOM   1221  N   SER B 177       6.068  44.887  42.198  1.00 53.39           N
ATOM   1222  CA  SER B 177       5.938  43.505  42.619  1.00 55.06           C
ATOM   1223  C   SER B 177       6.344  43.334  44.074  1.00 50.78           C
ATOM   1224  O   SER B 177       5.689  42.611  44.823  1.00 52.40           O
ATOM   1225  CB  SER B 177       6.787  42.598  41.731  1.00 57.51           C
ATOM   1226  OG  SER B 177       6.281  42.592  40.412  1.00 68.97           O
ATOM   1227  N   TRP B 178       7.408  44.020  44.480  1.00 45.72           N
ATOM   1228  CA  TRP B 178       7.883  43.904  45.848  1.00 49.91           C
ATOM   1229  C   TRP B 178       6.834  44.470  46.801  1.00 50.90           C
ATOM   1230  O   TRP B 178       6.611  43.940  47.892  1.00 50.97           O
ATOM   1231  CB  TRP B 178       9.218  44.624  46.044  1.00 52.73           C
ATOM   1232  CG  TRP B 178       9.771  44.416  47.423  1.00 55.35           C
ATOM   1233  CD1 TRP B 178      10.396  43.291  47.887  1.00 59.09           C
ATOM   1234  CD2 TRP B 178       9.691  45.313  48.533  1.00 55.66           C
ATOM   1235  NE1 TRP B 178      10.739  43.446  49.205  1.00 56.48           N
ATOM   1236  CE2 TRP B 178      10.313  44.676  49.630  1.00 54.47           C
ATOM   1237  CE3 TRP B 178       9.168  46.594  48.706  1.00 57.40           C
ATOM   1238  CZ2 TRP B 178      10.427  45.277  50.876  1.00 54.55           C
ATOM   1239  CZ3 TRP B 178       9.281  47.192  49.947  1.00 58.06           C
ATOM   1240  CH2 TRP B 178       9.905  46.534  51.017  1.00 56.94           C
ATOM   1241  N   ALA B 179       6.211  45.568  46.383  1.00 51.56           N
ATOM   1242  CA  ALA B 179       5.185  46.229  47.180  1.00 48.32           C
ATOM   1243  C   ALA B 179       3.976  45.324  47.414  1.00 51.64           C
ATOM   1244  O   ALA B 179       3.405  45.316  48.510  1.00 49.56           O
ATOM   1245  CB  ALA B 179       4.753  47.524  46.507  1.00 45.76           C
ATOM   1246  N   GLN B 180       3.599  44.559  46.390  1.00 46.12           N
ATOM   1247  CA  GLN B 180       2.439  43.683  46.478  1.00 51.77           C
ATOM   1248  C   GLN B 180       2.727  42.534  47.437  1.00 52.66           C
ATOM   1249  O   GLN B 180       1.862  42.117  48.216  1.00 52.90           O
ATOM   1250  CB  GLN B 180       2.050  43.146  45.091  1.00 60.65           C
ATOM   1251  CG  GLN B 180       1.523  44.217  44.138  1.00 67.77           C
ATOM   1252  CD  GLN B 180       1.011  43.651  42.822  1.00 82.19           C
ATOM   1253  OE1 GLN B 180       1.479  42.613  42.350  1.00 87.33           O
ATOM   1254  NE2 GLN B 180       0.041  44.334  42.224  1.00 88.04           N
ATOM   1255  N   ARG B 181       3.948  42.021  47.371  1.00 53.78           N
ATOM   1256  CA  ARG B 181       4.383  40.977  48.286  1.00 52.93           C
ATOM   1257  C   ARG B 181       4.439  41.497  49.715  1.00 51.60           C
ATOM   1258  O   ARG B 181       4.092  40.782  50.653  1.00 53.16           O
ATOM   1259  CB  ARG B 181       5.732  40.429  47.836  1.00 54.33           C
ATOM   1260  CG  ARG B 181       5.589  39.346  46.784  1.00 67.44           C
ATOM   1261  CD  ARG B 181       6.924  38.878  46.253  1.00 74.34           C
ATOM   1262  NE  ARG B 181       7.596  39.936  45.502  1.00 77.40           N
ATOM   1263  CZ  ARG B 181       8.887  40.227  45.598  1.00 77.14           C
ATOM   1264  NH1 ARG B 181       9.662  39.551  46.436  1.00 75.70           N
ATOM   1265  NH2 ARG B 181       9.402  41.199  44.859  1.00 77.43           N
ATOM   1266  N   ALA B 182       4.854  42.752  49.869  1.00 46.12           N
ATOM   1267  CA  ALA B 182       4.931  43.383  51.179  1.00 44.90           C
ATOM   1268  C   ALA B 182       3.537  43.585  51.768  1.00 46.42           C
ATOM   1269  O   ALA B 182       3.320  43.393  52.962  1.00 45.61           O
ATOM   1270  CB  ALA B 182       5.656  44.707  51.081  1.00 43.76           C
ATOM   1271  N   ALA B 183       2.589  43.962  50.918  1.00 49.33           N
ATOM   1272  CA  ALA B 183       1.220  44.159  51.362  1.00 47.23           C
ATOM   1273  C   ALA B 183       0.643  42.841  51.825  1.00 48.12           C
ATOM   1274  O   ALA B 183      -0.065  42.781  52.831  1.00 45.35           O
ATOM   1275  CB  ALA B 183       0.372  44.742  50.247  1.00 49.60           C
ATOM   1276  N   GLN B 184       0.985  41.783  51.097  1.00 45.13           N
ATOM   1277  CA  GLN B 184       0.533  40.443  51.422  1.00 50.20           C
ATOM   1278  C   GLN B 184       1.187  39.949  52.707  1.00 45.78           C
ATOM   1279  O   GLN B 184       0.546  39.309  53.535  1.00 47.77           O
ATOM   1280  CB  GLN B 184       0.851  39.492  50.263  1.00 61.75           C
ATOM   1281  CG  GLN B 184       0.362  38.061  50.439  1.00 73.98           C
ATOM   1282  CD  GLN B 184      -1.151  37.953  50.432  1.00 86.28           C
ATOM   1283  OE1 GLN B 184      -1.819  38.503  49.554  1.00 92.47           O
ATOM   1284  NE2 GLN B 184      -1.699  37.229  51.403  1.00 88.62           N
ATOM   1285  N   GLN B 185       2.469  40.249  52.873  1.00 48.33           N
ATOM   1286  CA  GLN B 185       3.199  39.770  54.035  1.00 47.70           C
ATOM   1287  C   GLN B 185       2.745  40.437  55.328  1.00 43.76           C
ATOM   1288  O   GLN B 185       2.601  39.768  56.345  1.00 43.27           O
ATOM   1289  CB  GLN B 185       4.697  39.979  53.852  1.00 45.91           C
ATOM   1290  CG  GLN B 185       5.536  39.495  55.026  1.00 44.23           C
ATOM   1291  CD  GLN B 185       7.013  39.740  54.807  1.00 46.18           C
ATOM   1292  OE1 GLN B 185       7.408  40.361  53.816  1.00 47.99           O
ATOM   1293  NE2 GLN B 185       7.844  39.243  55.723  1.00 42.61           N
ATOM   1294  N   TYR B 186       2.510  41.747  55.290  1.00 39.47           N
ATOM   1295  CA  TYR B 186       2.224  42.481  56.516  1.00 39.08           C
ATOM   1296  C   TYR B 186       0.737  42.815  56.650  1.00 45.33           C
ATOM   1297  O   TYR B 186       0.331  43.553  57.558  1.00 43.79           O
ATOM   1298  CB  TYR B 186       3.076  43.747  56.585  1.00 35.35           C
ATOM   1299  CG  TYR B 186       4.554  43.441  56.575  1.00 33.51           C
ATOM   1300  CD1 TYR B 186       5.167  42.867  57.678  1.00 30.85           C
ATOM   1301  CD2 TYR B 186       5.337  43.717  55.457  1.00 33.01           C
ATOM   1302  CE1 TYR B 186       6.520  42.577  57.674  1.00 27.65           C
ATOM   1303  CE2 TYR B 186       6.684  43.431  55.443  1.00 29.61           C
ATOM   1304  CZ  TYR B 186       7.274  42.866  56.554  1.00 28.68           C
ATOM   1305  OH  TYR B 186       8.618  42.572  56.547  1.00 26.28           O
ATOM   1306  N   GLY B 187      -0.067  42.264  55.745  1.00 44.53           N
ATOM   1307  CA  GLY B 187      -1.503  42.475  55.766  1.00 46.24           C
ATOM   1308  C   GLY B 187      -1.902  43.925  55.585  1.00 47.72           C
ATOM   1309  O   GLY B 187      -2.682  44.458  56.373  1.00 51.88           O
ATOM   1310  N   LEU B 188      -1.367  44.559  54.545  1.00 46.30           N
ATOM   1311  CA  LEU B 188      -1.626  45.969  54.272  1.00 44.67           C
ATOM   1312  C   LEU B 188      -2.514  46.173  53.046  1.00 51.22           C
ATOM   1313  O   LEU B 188      -2.501  45.362  52.121  1.00 52.95           O
ATOM   1314  CB  LEU B 188      -0.307  46.717  54.057  1.00 40.78           C
ATOM   1315  CG  LEU B 188       0.868  46.398  54.985  1.00 39.04           C
ATOM   1316  CD1 LEU B 188       2.147  46.973  54.397  1.00 34.59           C
ATOM   1317  CD2 LEU B 188       0.625  46.934  56.394  1.00 38.56           C
ATOM   1318  N   ASP B 189      -3.276  47.263  53.038  1.00 62.70           N
ATOM   1319  CA  ASP B 189      -3.934  47.718  51.817  1.00 70.16           C
ATOM   1320  C   ASP B 189      -2.865  48.279  50.892  1.00 69.79           C
ATOM   1321  O   ASP B 189      -1.905  48.894  51.350  1.00 69.30           O
ATOM   1322  CB  ASP B 189      -4.981  48.797  52.105  1.00 76.22           C
ATOM   1323  CG  ASP B 189      -6.051  48.341  53.073  1.00 81.41           C
ATOM   1324  OD1 ASP B 189      -6.356  47.129  53.109  1.00 84.57           O
ATOM   1325  OD2 ASP B 189      -6.578  49.204  53.807  1.00 81.59           O
ATOM   1326  N   ILE B 190      -3.024  48.086  49.591  1.00 65.29           N
ATOM   1327  CA  ILE B 190      -2.084  48.676  48.655  1.00 63.28           C
ATOM   1328  C   ILE B 190      -2.827  49.601  47.687  1.00 66.73           C
ATOM   1329  O   ILE B 190      -3.775  49.197  47.020  1.00 71.39           O
ATOM   1330  CB  ILE B 190      -1.286  47.580  47.905  1.00 63.59           C
ATOM   1331  CG1 ILE B 190      -0.365  48.199  46.852  1.00 65.27           C
ATOM   1332  CG2 ILE B 190      -2.218  46.543  47.293  1.00 66.70           C
ATOM   1333  CD1 ILE B 190       0.515  47.187  46.151  1.00 65.38           C
ATOM   1334  N   ILE B 191      -2.397  50.858  47.643  1.00 69.39           N
ATOM   1335  CA  ILE B 191      -3.082  51.889  46.869  1.00 73.79           C
ATOM   1336  C   ILE B 191      -2.220  52.419  45.726  1.00 75.21           C
ATOM   1337  O   ILE B 191      -1.056  52.768  45.925  1.00 72.36           O
ATOM   1338  CB  ILE B 191      -3.495  53.078  47.769  1.00 72.24           C
ATOM   1339  CG1 ILE B 191      -4.366  52.599  48.933  1.00 71.67           C
ATOM   1340  CG2 ILE B 191      -4.223  54.143  46.962  1.00 75.45           C
ATOM   1341  CD1 ILE B 191      -4.641  53.671  49.962  1.00 70.05           C
ATOM   1342  N   PHE B 192      -2.806  52.497  44.534  1.00 75.73           N
ATOM   1343  CA  PHE B 192      -2.116  53.037  43.364  1.00 75.64           C
ATOM   1344  C   PHE B 192      -2.641  54.418  42.987  1.00 79.66           C
ATOM   1345  O   PHE B 192      -1.874  55.300  42.602  1.00 80.72           O
ATOM   1346  CB  PHE B 192      -2.258  52.086  42.179  1.00 78.36           C
ATOM   1347  CG  PHE B 192      -1.769  50.692  42.458  1.00 77.58           C
ATOM   1348  CD1 PHE B 192      -2.637  49.714  42.918  1.00 80.31           C
ATOM   1349  CD2 PHE B 192      -0.436  50.362  42.268  1.00 74.99           C
ATOM   1350  CE1 PHE B 192      -2.187  48.429  43.175  1.00 79.21           C
ATOM   1351  CE2 PHE B 192       0.020  49.081  42.520  1.00 74.73           C
ATOM   1352  CZ  PHE B 192      -0.856  48.112  42.975  1.00 76.32           C
ATOM   1353  N   VAL A   2      21.904  42.780  77.554  1.00 45.31           N
ATOM   1354  CA  VAL A   2      21.168  41.570  77.211  1.00 38.83           C
ATOM   1355  C   VAL A   2      21.779  40.346  77.902  1.00 40.77           C
ATOM   1356  O   VAL A   2      22.995  40.174  77.923  1.00 48.00           O
ATOM   1357  CB  VAL A   2      21.138  41.362  75.667  1.00 31.57           C
ATOM   1358  CG1 VAL A   2      20.566  40.003  75.288  1.00 31.00           C
ATOM   1359  CG2 VAL A   2      20.355  42.472  74.999  1.00 31.99           C
ATOM   1360  N   GLN A   3      20.922  39.515  78.485  1.00 31.91           N
ATOM   1361  CA  GLN A   3      21.317  38.226  79.058  1.00 34.43           C
ATOM   1362  C   GLN A   3      20.518  37.116  78.387  1.00 24.10           C
ATOM   1363  O   GLN A   3      19.325  37.277  78.139  1.00 23.53           O
ATOM   1364  CB  GLN A   3      21.102  38.213  80.574  1.00 42.82           C
ATOM   1365  CG  GLN A   3      21.837  39.325  81.314  1.00 56.04           C
ATOM   1366  CD  GLN A   3      23.348  39.135  81.347  1.00 65.72           C
ATOM   1367  OE1 GLN A   3      23.861  38.049  81.065  1.00 68.70           O
ATOM   1368  NE2 GLN A   3      24.068  40.197  81.704  1.00 68.83           N
ATOM   1369  N   LEU A   4      21.181  36.012  78.054  1.00 23.97           N
ATOM   1370  CA  LEU A   4      20.545  34.900  77.351  1.00 24.06           C
ATOM   1371  C   LEU A   4      20.858  33.585  78.032  1.00 27.12           C
ATOM   1372  O   LEU A   4      21.961  33.402  78.539  1.00 30.53           O
ATOM   1373  CB  LEU A   4      21.022  34.818  75.889  1.00 21.62           C
ATOM   1374  CG  LEU A   4      20.951  36.077  75.004  1.00 24.61           C
ATOM   1375  CD1 LEU A   4      21.671  35.871  73.674  1.00 25.35           C
ATOM   1376  CD2 LEU A   4      19.510  36.449  74.740  1.00 23.66           C
ATOM   1377  N   GLN A   5      19.906  32.655  78.020  1.00 26.23           N
ATOM   1378  CA  GLN A   5      20.161  31.333  78.584  1.00 29.42           C
ATOM   1379  C   GLN A   5      19.377  30.243  77.867  1.00 26.75           C
ATOM   1380  O   GLN A   5      18.143  30.267  77.821  1.00 26.78           O
ATOM   1381  CB  GLN A   5      19.844  31.299  80.079  1.00 30.59           C
ATOM   1382  CG  GLN A   5      20.211  29.967  80.717  1.00 39.86           C
ATOM   1383  CD  GLN A   5      19.884  29.932  82.193  1.00 53.56           C
ATOM   1384  OE1 GLN A   5      19.460  30.936  82.764  1.00 58.31           O
ATOM   1385  NE2 GLN A   5      20.074  28.773  82.820  1.00 59.77           N
ATOM   1386  N   GLU A   6      20.122  29.298  77.311  1.00 27.80           N
ATOM   1387  CA  GLU A   6      19.585  28.159  76.581  1.00 26.63           C
ATOM   1388  C   GLU A   6      19.145  27.061  77.516  1.00 30.08           C
ATOM   1389  O   GLU A   6      19.635  26.963  78.625  1.00 32.71           O
ATOM   1390  CB  GLU A   6      20.636  27.578  75.625  1.00 25.28           C
ATOM   1391  CG  GLU A   6      21.158  28.528  74.541  1.00 24.59           C
ATOM   1392  CD  GLU A   6      22.383  29.313  74.972  1.00 26.39           C
ATOM   1393  OE1 GLU A   6      22.596  29.528  76.193  1.00 25.87           O
ATOM   1394  OE2 GLU A   6      23.148  29.713  74.083  1.00 25.45           O
ATOM   1395  N   SER A   7      18.212  26.241  77.057  1.00 29.92           N
ATOM   1396  CA  SER A   7      17.934  24.973  77.713  1.00 32.74           C
ATOM   1397  C   SER A   7      17.365  23.999  76.682  1.00 31.69           C
ATOM   1398  O   SER A   7      17.086  24.388  75.548  1.00 29.84           O
ATOM   1399  CB  SER A   7      16.975  25.160  78.887  1.00 38.45           C
ATOM   1400  OG  SER A   7      15.799  25.826  78.481  1.00 43.20           O
ATOM   1401  N   GLY A   8      17.242  22.729  77.057  1.00 32.79           N
ATOM   1402  CA  GLY A   8      16.586  21.750  76.211  1.00 36.19           C
ATOM   1403  C   GLY A   8      17.487  20.790  75.450  1.00 41.37           C
ATOM   1404  O   GLY A   8      17.007  19.853  74.803  1.00 47.72           O
ATOM   1405  N   GLY A   9      18.794  20.990  75.547  1.00 37.07           N
ATOM   1406  CA  GLY A   9      19.729  20.139  74.832  1.00 38.33           C
ATOM   1407  C   GLY A   9      19.792  18.756  75.439  1.00 40.11           C
ATOM   1408  O   GLY A   9      19.241  18.525  76.511  1.00 42.85           O
ATOM   1409  N   GLY A  10      20.463  17.834  74.761  1.00 36.10           N
ATOM   1410  CA  GLY A  10      20.647  16.495  75.286  1.00 38.51           C
ATOM   1411  C   GLY A  10      20.900  15.451  74.216  1.00 41.37           C
ATOM   1412  O   GLY A  10      21.344  15.759  73.103  1.00 38.32           O
ATOM   1413  N   LEU A  11      20.617  14.203  74.560  1.00 43.09           N
ATOM   1414  CA  LEU A  11      20.858  13.087  73.661  1.00 46.53           C
ATOM   1415  C   LEU A  11      19.583  12.596  72.987  1.00 50.48           C
ATOM   1416  O   LEU A  11      18.571  12.354  73.651  1.00 48.85           O
ATOM   1417  CB  LEU A  11      21.508  11.937  74.427  1.00 46.90           C
ATOM   1418  CG  LEU A  11      21.700  10.659  73.609  1.00 50.67           C
ATOM   1419  CD1 LEU A  11      22.665  10.915  72.454  1.00 46.72           C
ATOM   1420  CD2 LEU A  11      22.196   9.538  74.496  1.00 54.02           C
ATOM   1421  N   VAL A  12      19.646  12.415  71.670  1.00 46.06           N
ATOM   1422  CA  VAL A  12      18.475  11.982  70.928  1.00 47.83           C
ATOM   1423  C   VAL A  12      18.893  11.047  69.784  1.00 50.16           C
ATOM   1424  O   VAL A  12      20.035  11.085  69.322  1.00 47.36           O
ATOM   1425  CB  VAL A  12      17.699  13.199  70.389  1.00 48.83           C
ATOM   1426  CG1 VAL A  12      18.500  13.884  69.295  1.00 47.29           C
ATOM   1427  CG2 VAL A  12      16.313  12.795  69.894  1.00 52.70           C
ATOM   1428  N   GLN A  13      17.979  10.184  69.355  1.00 50.92           N
ATOM   1429  CA  GLN A  13      18.275   9.239  68.283  1.00 55.00           C
ATOM   1430  C   GLN A  13      17.962   9.891  66.936  1.00 53.79           C
ATOM   1431  O   GLN A  13      17.133  10.806  66.856  1.00 51.38           O
ATOM   1432  CB  GLN A  13      17.496   7.924  68.463  1.00 60.50           C
ATOM   1433  CG  GLN A  13      16.036   7.958  68.012  1.00 67.96           C
ATOM   1434  CD  GLN A  13      15.106   8.628  69.011  1.00 73.33           C
ATOM   1435  OE1 GLN A  13      15.545   9.170  70.029  1.00 75.76           O
ATOM   1436  NE2 GLN A  13      13.809   8.604  68.715  1.00 74.23           N
ATOM   1437  N   ALA A  14      18.650   9.447  65.888  1.00 53.59           N
ATOM   1438  CA  ALA A  14      18.373   9.932  64.542  1.00 53.80           C
ATOM   1439  C   ALA A  14      16.886   9.782  64.247  1.00 55.98           C
ATOM   1440  O   ALA A  14      16.267   8.809  64.652  1.00 58.70           O
ATOM   1441  CB  ALA A  14      19.198   9.182  63.527  1.00 55.79           C
ATOM   1442  N   GLY A  15      16.306  10.778  63.596  1.00 55.00           N
ATOM   1443  CA  GLY A  15      14.881  10.803  63.332  1.00 57.12           C
ATOM   1444  C   GLY A  15      14.085  11.305  64.518  1.00 56.22           C
ATOM   1445  O   GLY A  15      12.890  11.595  64.399  1.00 57.36           O
ATOM   1446  N   GLY A  16      14.746  11.416  65.668  1.00 53.78           N
ATOM   1447  CA  GLY A  16      14.091  11.900  66.866  1.00 56.15           C
ATOM   1448  C   GLY A  16      13.911  13.405  66.838  1.00 49.85           C
ATOM   1449  O   GLY A  16      14.445  14.087  65.962  1.00 49.93           O
ATOM   1450  N   SER A  17      13.146  13.917  67.799  1.00 52.80           N
ATOM   1451  CA  SER A  17      12.881  15.349  67.920  1.00 50.51           C
ATOM   1452  C   SER A  17      13.432  15.914  69.220  1.00 46.50           C
ATOM   1453  O   SER A  17      13.640  15.192  70.198  1.00 47.33           O
ATOM   1454  CB  SER A  17      11.379  15.641  67.847  1.00 57.06           C
ATOM   1455  OG  SER A  17      10.885  15.524  66.528  1.00 64.67           O
ATOM   1456  N   LEU A  18      13.632  17.220  69.238  1.00 44.61           N
ATOM   1457  CA  LEU A  18      14.186  17.867  70.407  1.00 40.85           C
ATOM   1458  C   LEU A  18      13.819  19.341  70.311  1.00 42.74           C
ATOM   1459  O   LEU A  18      13.837  19.918  69.225  1.00 43.10           O
ATOM   1460  CB  LEU A  18      15.694  17.645  70.450  1.00 39.84           C
ATOM   1461  CG  LEU A  18      16.477  17.863  71.737  1.00 44.16           C
ATOM   1462  CD1 LEU A  18      16.123  16.775  72.758  1.00 46.43           C
ATOM   1463  CD2 LEU A  18      17.957  17.826  71.412  1.00 45.93           C
ATOM   1464  N   ARG A  19      13.453  19.949  71.430  1.00 37.27           N
ATOM   1465  CA  ARG A  19      13.041  21.346  71.415  1.00 35.61           C
ATOM   1466  C   ARG A  19      13.949  22.223  72.258  1.00 33.34           C
ATOM   1467  O   ARG A  19      14.083  22.028  73.463  1.00 37.54           O
ATOM   1468  CB  ARG A  19      11.597  21.481  71.905  1.00 41.34           C
ATOM   1469  CG  ARG A  19      11.087  22.918  71.900  1.00 42.47           C
ATOM   1470  CD  ARG A  19       9.844  23.035  72.748  1.00 52.63           C
ATOM   1471  NE  ARG A  19       9.017  24.178  72.375  1.00 58.95           N
ATOM   1472  CZ  ARG A  19       8.229  24.834  73.222  1.00 63.20           C
ATOM   1473  NH1 ARG A  19       8.159  24.458  74.494  1.00 66.42           N
ATOM   1474  NH2 ARG A  19       7.508  25.863  72.798  1.00 64.36           N
ATOM   1475  N   LEU A  20      14.559  23.213  71.631  1.00 31.08           N
ATOM   1476  CA  LEU A  20      15.430  24.108  72.366  1.00 29.26           C
ATOM   1477  C   LEU A  20      14.694  25.371  72.821  1.00 28.61           C
ATOM   1478  O   LEU A  20      13.819  25.870  72.114  1.00 31.14           O
ATOM   1479  CB  LEU A  20      16.636  24.499  71.500  1.00 27.68           C
ATOM   1480  CG  LEU A  20      17.964  23.759  71.650  1.00 30.30           C
ATOM   1481  CD1 LEU A  20      17.751  22.314  72.043  1.00 31.40           C
ATOM   1482  CD2 LEU A  20      18.777  23.888  70.352  1.00 29.86           C
ATOM   1483  N   SER A  21      15.092  25.898  73.978  1.00 28.23           N
ATOM   1484  CA  SER A  21      14.572  27.165  74.501  1.00 27.70           C
ATOM   1485  C   SER A  21      15.691  28.103  74.803  1.00 26.04           C
ATOM   1486  O   SER A  21      16.744  27.667  75.249  1.00 27.79           O
ATOM   1487  CB  SER A  21      13.741  26.961  75.792  1.00 29.78           C
ATOM   1488  OG  SER A  21      12.575  26.259  75.503  1.00 39.30           O
ATOM   1489  N   CYS A  22      15.452  29.392  74.574  1.00 24.90           N
ATOM   1490  CA  CYS A  22      16.372  30.415  75.004  1.00 23.80           C
ATOM   1491  C   CYS A  22      15.605  31.569  75.640  1.00 28.13           C
ATOM   1492  O   CYS A  22      14.807  32.232  74.971  1.00 27.84           O
ATOM   1493  CB  CYS A  22      17.216  30.939  73.839  1.00 22.11           C
ATOM   1494  SG  CYS A  22      18.186  32.370  74.301  1.00 27.36           S
ATOM   1495  N   ALA A  23      15.854  31.803  76.925  1.00 28.65           N
ATOM   1496  CA  ALA A  23      15.238  32.922  77.636  1.00 29.96           C
ATOM   1497  C   ALA A  23      16.109  34.173  77.483  1.00 29.29           C
ATOM   1498  O   ALA A  23      17.314  34.134  77.726  1.00 28.45           O
ATOM   1499  CB  ALA A  23      15.021  32.571  79.128  1.00 27.89           C
ATOM   1500  N   ALA A  24      15.508  35.274  77.048  1.00 28.28           N
ATOM   1501  CA  ALA A  24      16.255  36.515  76.860  1.00 26.15           C
ATOM   1502  C   ALA A  24      15.799  37.633  77.806  1.00 35.11           C
ATOM   1503  O   ALA A  24      14.612  37.796  78.068  1.00 33.02           O
ATOM   1504  CB  ALA A  24      16.142  36.985  75.419  1.00 27.14           C
ATOM   1505  N   SER A  25      16.752  38.394  78.324  1.00 41.72           N
ATOM   1506  CA  SER A  25      16.423  39.623  79.037  1.00 44.00           C
ATOM   1507  C   SER A  25      17.019  40.787  78.243  1.00 41.83           C
ATOM   1508  O   SER A  25      18.040  40.646  77.561  1.00 39.74           O
ATOM   1509  CB  SER A  25      16.943  39.614  80.476  1.00 49.87           C
ATOM   1510  OG  SER A  25      18.297  40.022  80.538  1.00 57.56           O
ATOM   1511  N   GLY A  26      16.323  41.912  78.264  1.00 38.85           N
ATOM   1512  CA  GLY A  26      16.717  43.064  77.487  1.00 36.04           C
ATOM   1513  C   GLY A  26      15.494  43.492  76.715  1.00 34.52           C
ATOM   1514  O   GLY A  26      14.512  42.753  76.626  1.00 38.51           O
ATOM   1515  N   GLY A  27      15.542  44.684  76.153  1.00 31.53           N
ATOM   1516  CA  GLY A  27      14.367  45.220  75.498  1.00 32.69           C
ATOM   1517  C   GLY A  27      14.147  44.733  74.084  1.00 26.34           C
ATOM   1518  O   GLY A  27      14.928  43.946  73.547  1.00 24.31           O
ATOM   1519  N   THR A  28      13.060  45.211  73.494  1.00 25.76           N
ATOM   1520  CA  THR A  28      12.670  44.858  72.152  1.00 23.97           C
ATOM   1521  C   THR A  28      13.735  45.273  71.127  1.00 26.36           C
ATOM   1522  O   THR A  28      14.091  44.492  70.251  1.00 22.13           O
ATOM   1523  CB  THR A  28      11.325  45.509  71.809  1.00 21.98           C
ATOM   1524  OG1 THR A  28      10.335  45.052  72.733  1.00 30.92           O
ATOM   1525  CG2 THR A  28      10.881  45.140  70.407  1.00 24.85           C
ATOM   1526  N   PHE A  29      14.269  46.487  71.257  1.00 22.70           N
ATOM   1527  CA  PHE A  29      15.306  46.950  70.332  1.00 21.97           C
ATOM   1528  C   PHE A  29      16.511  46.014  70.316  1.00 22.72           C
ATOM   1529  O   PHE A  29      16.981  45.600  69.252  1.00 18.69           O
ATOM   1530  CB  PHE A  29      15.783  48.362  70.692  1.00 22.82           C
ATOM   1531  CG  PHE A  29      16.949  48.824  69.853  1.00 21.74           C
ATOM   1532  CD1 PHE A  29      16.746  49.254  68.561  1.00 21.00           C
ATOM   1533  CD2 PHE A  29      18.247  48.793  70.349  1.00 21.91           C
ATOM   1534  CE1 PHE A  29      17.828  49.665  67.766  1.00 19.77           C
ATOM   1535  CE2 PHE A  29      19.315  49.204  69.575  1.00 21.72           C
ATOM   1536  CZ  PHE A  29      19.106  49.640  68.290  1.00 19.67           C
ATOM   1537  N   SER A  30      17.016  45.680  71.502  1.00 22.50           N
ATOM   1538  CA  SER A  30      18.246  44.896  71.589  1.00 23.34           C
ATOM   1539  C   SER A  30      18.073  43.415  71.235  1.00 17.19           C
ATOM   1540  O   SER A  30      19.039  42.750  70.843  1.00 22.95           O
ATOM   1541  CB  SER A  30      18.835  45.024  72.991  1.00 27.13           C
ATOM   1542  OG  SER A  30      19.361  46.323  73.178  1.00 34.27           O
ATOM   1543  N   THR A  31      16.849  42.917  71.339  1.00 17.27           N
ATOM   1544  CA  THR A  31      16.559  41.500  71.053  1.00 19.37           C
ATOM   1545  C   THR A  31      15.598  41.367  69.875  1.00 18.56           C
ATOM   1546  O   THR A  31      14.922  40.346  69.736  1.00 19.26           O
ATOM   1547  CB  THR A  31      15.934  40.779  72.296  1.00 17.97           C
ATOM   1548  OG1 THR A  31      14.696  41.398  72.635  1.00 20.50           O
ATOM   1549  CG2 THR A  31      16.858  40.854  73.507  1.00 18.51           C
ATOM   1550  N   TYR A  32      15.522  42.404  69.033  1.00 16.88           N
ATOM   1551  CA  TYR A  32      14.546  42.414  67.942  1.00 20.50           C
ATOM   1552  C   TYR A  32      14.650  41.140  67.094  1.00 17.46           C
ATOM   1553  O   TYR A  32      13.638  40.537  66.754  1.00 20.85           O
ATOM   1554  CB  TYR A  32      14.705  43.659  67.021  1.00 17.25           C
ATOM   1555  CG  TYR A  32      13.436  43.838  66.231  1.00 18.17           C
ATOM   1556  CD1 TYR A  32      12.370  44.562  66.756  1.00 18.93           C
ATOM   1557  CD2 TYR A  32      13.265  43.211  65.002  1.00 18.70           C
ATOM   1558  CE1 TYR A  32      11.174  44.685  66.065  1.00 20.20           C
ATOM   1559  CE2 TYR A  32      12.069  43.330  64.302  1.00 20.04           C
ATOM   1560  CZ  TYR A  32      11.022  44.063  64.844  1.00 20.80           C
ATOM   1561  OH  TYR A  32       9.828  44.169  64.164  1.00 22.52           O
ATOM   1562  N   GLY A  33      15.878  40.751  66.765  1.00 19.24           N
ATOM   1563  CA  GLY A  33      16.142  39.490  66.103  1.00 16.66           C
ATOM   1564  C   GLY A  33      16.765  38.506  67.076  1.00 16.71           C
ATOM   1565  O   GLY A  33      17.659  38.861  67.847  1.00 17.77           O
ATOM   1566  N   MET A  34      16.281  37.268  67.052  1.00 15.89           N
ATOM   1567  CA  MET A  34      16.857  36.210  67.859  1.00 15.82           C
ATOM   1568  C   MET A  34      17.244  35.040  66.968  1.00 18.47           C
ATOM   1569  O   MET A  34      16.461  34.615  66.126  1.00 18.54           O
ATOM   1570  CB  MET A  34      15.851  35.750  68.932  1.00 15.93           C
ATOM   1571  CG  MET A  34      15.561  36.866  69.882  1.00 18.99           C
ATOM   1572  SD  MET A  34      16.957  37.171  70.962  1.00 26.25           S
ATOM   1573  CE  MET A  34      16.785  35.709  71.987  1.00 26.51           C
ATOM   1574  N   GLY A  35      18.433  34.502  67.176  1.00 21.03           N
ATOM   1575  CA  GLY A  35      18.907  33.444  66.300  1.00 23.31           C
ATOM   1576  C   GLY A  35      19.496  32.261  67.032  1.00 24.38           C
ATOM   1577  O   GLY A  35      19.843  32.336  68.222  1.00 21.64           O
ATOM   1578  N   TRP A  36      19.580  31.152  66.310  1.00 20.13           N
ATOM   1579  CA  TRP A  36      20.245  29.957  66.786  1.00 18.78           C
ATOM   1580  C   TRP A  36      21.442  29.687  65.887  1.00 20.60           C
ATOM   1581  O   TRP A  36      21.304  29.704  64.666  1.00 20.19           O
ATOM   1582  CB  TRP A  36      19.282  28.764  66.774  1.00 18.23           C
ATOM   1583  CG  TRP A  36      18.250  28.829  67.879  1.00 19.70           C
ATOM   1584  CD1 TRP A  36      16.963  29.273  67.783  1.00 19.67           C
ATOM   1585  CD2 TRP A  36      18.438  28.430  69.225  1.00 20.33           C
ATOM   1586  NE1 TRP A  36      16.340  29.191  68.998  1.00 24.54           N
ATOM   1587  CE2 TRP A  36      17.222  28.664  69.905  1.00 24.24           C
ATOM   1588  CE3 TRP A  36      19.522  27.895  69.931  1.00 20.28           C
ATOM   1589  CZ2 TRP A  36      17.049  28.364  71.249  1.00 19.99           C
ATOM   1590  CZ3 TRP A  36      19.347  27.616  71.291  1.00 19.98           C
ATOM   1591  CH2 TRP A  36      18.123  27.850  71.924  1.00 23.27           C
ATOM   1592  N   PHE A  37      22.603  29.463  66.498  1.00 20.89           N
ATOM   1593  CA  PHE A  37      23.819  29.049  65.788  1.00 22.39           C
ATOM   1594  C   PHE A  37      24.290  27.737  66.410  1.00 25.87           C
ATOM   1595  O   PHE A  37      23.867  27.389  67.517  1.00 27.46           O
ATOM   1596  CB  PHE A  37      24.922  30.104  65.890  1.00 21.00           C
ATOM   1597  CG  PHE A  37      24.608  31.387  65.164  1.00 20.55           C
ATOM   1598  CD1 PHE A  37      23.745  32.324  65.723  1.00 19.66           C
ATOM   1599  CD2 PHE A  37      25.164  31.649  63.923  1.00 21.10           C
ATOM   1600  CE1 PHE A  37      23.446  33.508  65.056  1.00 25.12           C
ATOM   1601  CE2 PHE A  37      24.872  32.821  63.255  1.00 22.73           C
ATOM   1602  CZ  PHE A  37      24.008  33.761  63.825  1.00 21.58           C
ATOM   1603  N   ARG A  38      25.160  27.011  65.721  1.00 27.29           N
ATOM   1604  CA  ARG A  38      25.695  25.767  66.262  1.00 26.73           C
ATOM   1605  C   ARG A  38      27.159  25.552  65.882  1.00 28.75           C
ATOM   1606  O   ARG A  38      27.607  26.010  64.820  1.00 28.76           O
ATOM   1607  CB  ARG A  38      24.837  24.580  65.793  1.00 25.90           C
ATOM   1608  CG  ARG A  38      24.981  24.257  64.328  1.00 33.49           C
ATOM   1609  CD  ARG A  38      24.044  23.143  63.908  1.00 29.61           C
ATOM   1610  NE  ARG A  38      24.091  22.928  62.469  1.00 28.20           N
ATOM   1611  CZ  ARG A  38      23.344  22.042  61.820  1.00 31.10           C
ATOM   1612  NH1 ARG A  38      22.487  21.280  62.496  1.00 29.69           N
ATOM   1613  NH2 ARG A  38      23.466  21.905  60.497  1.00 33.06           N
ATOM   1614  N   GLN A  39      27.895  24.851  66.748  1.00 28.09           N
ATOM   1615  CA  GLN A  39      29.296  24.533  66.486  1.00 31.19           C
ATOM   1616  C   GLN A  39      29.676  23.107  66.892  1.00 34.57           C
ATOM   1617  O   GLN A  39      29.515  22.706  68.048  1.00 32.31           O
ATOM   1618  CB  GLN A  39      30.228  25.519  67.185  1.00 34.44           C
ATOM   1619  CG  GLN A  39      31.711  25.236  66.906  1.00 37.28           C
ATOM   1620  CD  GLN A  39      32.623  26.355  67.377  1.00 41.70           C
ATOM   1621  OE1 GLN A  39      32.418  26.933  68.449  1.00 39.09           O
ATOM   1622  NE2 GLN A  39      33.645  26.657  66.585  1.00 35.69           N
ATOM   1623  N   ALA A  40      30.180  22.362  65.908  1.00 35.81           N
ATOM   1624  CA  ALA A  40      30.743  21.028  66.108  1.00 39.15           C
ATOM   1625  C   ALA A  40      32.269  21.111  66.258  1.00 42.86           C
ATOM   1626  O   ALA A  40      32.879  22.085  65.820  1.00 43.41           O
ATOM   1627  CB  ALA A  40      30.363  20.117  64.942  1.00 39.28           C
ATOM   1628  N   PRO A  41      32.894  20.098  66.889  1.00 46.22           N
ATOM   1629  CA  PRO A  41      34.350  20.159  67.091  1.00 47.86           C
ATOM   1630  C   PRO A  41      35.151  20.332  65.803  1.00 50.94           C
ATOM   1631  O   PRO A  41      34.897  19.654  64.809  1.00 49.89           O
ATOM   1632  CB  PRO A  41      34.662  18.811  67.746  1.00 51.00           C
ATOM   1633  CG  PRO A  41      33.399  18.481  68.488  1.00 46.71           C
ATOM   1634  CD  PRO A  41      32.301  18.930  67.566  1.00 43.92           C
ATOM   1635  N   GLY A  42      36.094  21.267  65.818  1.00 56.66           N
ATOM   1636  CA  GLY A  42      36.923  21.516  64.657  1.00 59.68           C
ATOM   1637  C   GLY A  42      36.268  22.430  63.636  1.00 58.71           C
ATOM   1638  O   GLY A  42      36.931  22.919  62.723  1.00 62.53           O
ATOM   1639  N   LYS A  43      34.968  22.669  63.786  1.00 47.29           N
ATOM   1640  CA  LYS A  43      34.223  23.428  62.783  1.00 40.82           C
ATOM   1641  C   LYS A  43      33.850  24.815  63.301  1.00 41.58           C
ATOM   1642  O   LYS A  43      33.852  25.045  64.514  1.00 37.55           O
ATOM   1643  CB  LYS A  43      32.968  22.661  62.356  1.00 39.11           C
ATOM   1644  CG  LYS A  43      33.240  21.264  61.744  1.00 43.04           C
ATOM   1645  CD  LYS A  43      31.924  20.609  61.367  1.00 48.26           C
ATOM   1646  CE  LYS A  43      31.081  21.592  60.544  1.00 54.69           C
ATOM   1647  NZ  LYS A  43      29.750  21.086  60.108  1.00 59.53           N
ATOM   1648  N   GLU A  44      33.557  25.731  62.376  1.00 39.97           N
ATOM   1649  CA  GLU A  44      33.134  27.084  62.723  1.00 41.12           C
ATOM   1650  C   GLU A  44      31.689  27.139  63.186  1.00 37.95           C
ATOM   1651  O   GLU A  44      30.849  26.387  62.698  1.00 35.31           O
ATOM   1652  CB  GLU A  44      33.308  28.041  61.533  1.00 46.61           C
ATOM   1653  CG  GLU A  44      34.743  28.401  61.194  1.00 57.34           C
ATOM   1654  CD  GLU A  44      34.834  29.339  60.001  1.00 69.03           C
ATOM   1655  OE1 GLU A  44      33.871  30.102  59.765  1.00 68.44           O
ATOM   1656  OE2 GLU A  44      35.866  29.313  59.295  1.00 79.01           O
ATOM   1657  N   ARG A  45      31.399  28.061  64.103  1.00 33.95           N
ATOM   1658  CA  ARG A  45      30.029  28.317  64.519  1.00 29.03           C
ATOM   1659  C   ARG A  45      29.251  28.781  63.293  1.00 33.90           C
ATOM   1660  O   ARG A  45      29.642  29.749  62.640  1.00 36.06           O
ATOM   1661  CB  ARG A  45      29.988  29.377  65.638  1.00 27.78           C
ATOM   1662  CG  ARG A  45      28.641  29.530  66.339  1.00 37.08           C
ATOM   1663  CD  ARG A  45      28.676  30.571  67.488  1.00 27.37           C
ATOM   1664  NE  ARG A  45      29.689  30.248  68.493  1.00 30.59           N
ATOM   1665  CZ  ARG A  45      29.676  30.685  69.754  1.00 30.46           C
ATOM   1666  NH1 ARG A  45      28.703  31.480  70.175  1.00 27.20           N
ATOM   1667  NH2 ARG A  45      30.645  30.332  70.596  1.00 31.32           N
ATOM   1668  N   GLU A  46      28.141  28.113  63.003  1.00 28.33           N
ATOM   1669  CA  GLU A  46      27.362  28.389  61.804  1.00 25.92           C
ATOM   1670  C   GLU A  46      25.899  28.700  62.103  1.00 26.55           C
ATOM   1671  O   GLU A  46      25.344  28.248  63.115  1.00 23.16           O
ATOM   1672  CB  GLU A  46      27.433  27.203  60.846  1.00 30.69           C
ATOM   1673  CG  GLU A  46      26.814  25.950  61.409  1.00 27.39           C
ATOM   1674  CD  GLU A  46      26.947  24.758  60.482  1.00 34.79           C
ATOM   1675  OE1 GLU A  46      27.796  24.815  59.568  1.00 38.69           O
ATOM   1676  OE2 GLU A  46      26.231  23.753  60.690  1.00 32.82           O
ATOM   1677  N   PHE A  47      25.289  29.475  61.210  1.00 23.39           N
ATOM   1678  CA  PHE A  47      23.886  29.839  61.309  1.00 28.31           C
ATOM   1679  C   PHE A  47      22.931  28.644  61.206  1.00 26.16           C
ATOM   1680  O   PHE A  47      23.086  27.788  60.330  1.00 23.33           O
ATOM   1681  CB  PHE A  47      23.525  30.860  60.228  1.00 21.87           C
ATOM   1682  CG  PHE A  47      22.097  31.313  60.282  1.00 21.18           C
ATOM   1683  CD1 PHE A  47      21.709  32.358  61.134  1.00 23.15           C
ATOM   1684  CD2 PHE A  47      21.137  30.702  59.497  1.00 21.05           C
ATOM   1685  CE1 PHE A  47      20.393  32.776  61.183  1.00 20.17           C
ATOM   1686  CE2 PHE A  47      19.836  31.116  59.529  1.00 20.31           C
ATOM   1687  CZ  PHE A  47      19.451  32.160  60.382  1.00 19.07           C
ATOM   1688  N   VAL A  48      21.907  28.639  62.069  1.00 22.08           N
ATOM   1689  CA  VAL A  48      20.868  27.620  62.002  1.00 21.15           C
ATOM   1690  C   VAL A  48      19.488  28.194  61.642  1.00 22.09           C
ATOM   1691  O   VAL A  48      18.917  27.848  60.602  1.00 21.38           O
ATOM   1692  CB  VAL A  48      20.757  26.846  63.348  1.00 23.45           C
ATOM   1693  CG1 VAL A  48      19.696  25.754  63.247  1.00 22.22           C
ATOM   1694  CG2 VAL A  48      22.107  26.218  63.709  1.00 23.81           C
ATOM   1695  N   ALA A  49      18.963  29.081  62.499  1.00 22.86           N
ATOM   1696  CA  ALA A  49      17.639  29.666  62.287  1.00 24.39           C
ATOM   1697  C   ALA A  49      17.526  30.975  63.052  1.00 22.90           C
ATOM   1698  O   ALA A  49      18.195  31.158  64.062  1.00 22.18           O
ATOM   1699  CB  ALA A  49      16.535  28.705  62.728  1.00 24.22           C
ATOM   1700  N   ALA A  50      16.673  31.873  62.577  1.00 18.27           N
ATOM   1701  CA  ALA A  50      16.521  33.175  63.229  1.00 16.70           C
ATOM   1702  C   ALA A  50      15.126  33.711  62.967  1.00 21.36           C
ATOM   1703  O   ALA A  50      14.481  33.348  61.979  1.00 19.92           O
ATOM   1704  CB  ALA A  50      17.589  34.161  62.744  1.00 19.26           C
ATOM   1705  N   SER A  51      14.639  34.540  63.884  1.00 21.73           N
ATOM   1706  CA  SER A  51      13.317  35.127  63.748  1.00 23.34           C
ATOM   1707  C   SER A  51      13.357  36.596  64.138  1.00 21.43           C
ATOM   1708  O   SER A  51      14.111  36.994  65.026  1.00 19.88           O
ATOM   1709  CB  SER A  51      12.290  34.390  64.610  1.00 23.22           C
ATOM   1710  OG  SER A  51      11.051  35.092  64.623  1.00 21.18           O
ATOM   1711  N   SER A  52      12.561  37.393  63.438  1.00 19.95           N
ATOM   1712  CA  SER A  52      12.324  38.777  63.817  1.00 17.53           C
ATOM   1713  C   SER A  52      11.390  38.796  65.020  1.00 17.67           C
ATOM   1714  O   SER A  52      10.885  37.749  65.430  1.00 18.84           O
ATOM   1715  CB  SER A  52      11.699  39.541  62.662  1.00 18.57           C
ATOM   1716  OG  SER A  52      10.457  38.932  62.344  1.00 20.88           O
ATOM   1717  N   TRP A  53      11.120  39.982  65.550  1.00 22.44           N
ATOM   1718  CA  TRP A  53      10.247  40.119  66.715  1.00 18.92           C
ATOM   1719  C   TRP A  53       8.856  39.587  66.472  1.00 19.89           C
ATOM   1720  O   TRP A  53       8.322  38.849  67.304  1.00 19.73           O
ATOM   1721  CB  TRP A  53      10.137  41.583  67.147  1.00 20.21           C
ATOM   1722  CG  TRP A  53       9.343  41.780  68.411  1.00 26.49           C
ATOM   1723  CD1 TRP A  53       8.014  42.099  68.523  1.00 21.61           C
ATOM   1724  CD2 TRP A  53       9.847  41.696  69.737  1.00 27.15           C
ATOM   1725  NE1 TRP A  53       7.664  42.208  69.847  1.00 26.94           N
ATOM   1726  CE2 TRP A  53       8.773  41.964  70.614  1.00 26.71           C
ATOM   1727  CE3 TRP A  53      11.104  41.415  70.275  1.00 30.80           C
ATOM   1728  CZ2 TRP A  53       8.916  41.935  71.990  1.00 31.16           C
ATOM   1729  CZ3 TRP A  53      11.244  41.400  71.649  1.00 32.16           C
ATOM   1730  CH2 TRP A  53      10.161  41.654  72.488  1.00 30.78           C
ATOM   1731  N   THR A  54       8.234  39.967  65.359  1.00 20.59           N
ATOM   1732  CA  THR A  54       6.838  39.550  65.155  1.00 26.66           C
ATOM   1733  C   THR A  54       6.722  38.144  64.553  1.00 28.80           C
ATOM   1734  O   THR A  54       5.638  37.552  64.519  1.00 32.41           O
ATOM   1735  CB  THR A  54       6.069  40.526  64.242  1.00 28.98           C
ATOM   1736  OG1 THR A  54       6.490  40.341  62.882  1.00 27.77           O
ATOM   1737  CG2 THR A  54       6.272  41.996  64.678  1.00 26.40           C
ATOM   1738  N   GLY A  55       7.845  37.617  64.077  1.00 25.77           N
ATOM   1739  CA  GLY A  55       7.879  36.336  63.403  1.00 25.97           C
ATOM   1740  C   GLY A  55       7.493  36.404  61.941  1.00 28.28           C
ATOM   1741  O   GLY A  55       7.495  35.380  61.261  1.00 27.15           O
ATOM   1742  N   ALA A  56       7.172  37.609  61.459  1.00 26.96           N
ATOM   1743  CA  ALA A  56       6.807  37.818  60.057  1.00 30.15           C
ATOM   1744  C   ALA A  56       8.003  37.591  59.120  1.00 30.47           C
ATOM   1745  O   ALA A  56       7.823  37.422  57.927  1.00 31.43           O
ATOM   1746  CB  ALA A  56       6.242  39.221  59.850  1.00 26.66           C
ATOM   1747  N   ASN A  57       9.213  37.632  59.667  1.00 26.86           N
ATOM   1748  CA  ASN A  57      10.413  37.238  58.945  1.00 26.99           C
ATOM   1749  C   ASN A  57      11.219  36.192  59.692  1.00 26.72           C
ATOM   1750  O   ASN A  57      11.790  36.489  60.740  1.00 25.15           O
ATOM   1751  CB  ASN A  57      11.315  38.447  58.675  1.00 23.85           C
ATOM   1752  CG  ASN A  57      10.666  39.465  57.786  1.00 28.55           C
ATOM   1753  OD1 ASN A  57      10.764  39.388  56.559  1.00 29.03           O
ATOM   1754  ND2 ASN A  57       9.987  40.431  58.394  1.00 27.66           N
ATOM   1755  N   THR A  58      11.293  34.988  59.133  1.00 20.84           N
ATOM   1756  CA  THR A  58      12.137  33.949  59.696  1.00 21.41           C
ATOM   1757  C   THR A  58      13.126  33.451  58.640  1.00 24.43           C
ATOM   1758  O   THR A  58      12.850  33.472  57.431  1.00 25.51           O
ATOM   1759  CB  THR A  58      11.308  32.769  60.260  1.00 24.48           C
ATOM   1760  OG1 THR A  58      10.520  32.198  59.217  1.00 26.41           O
ATOM   1761  CG2 THR A  58      10.376  33.259  61.406  1.00 20.22           C
ATOM   1762  N   TYR A  59      14.296  33.029  59.104  1.00 23.11           N
ATOM   1763  CA  TYR A  59      15.375  32.656  58.210  1.00 22.37           C
ATOM   1764  C   TYR A  59      15.947  31.313  58.628  1.00 23.73           C
ATOM   1765  O   TYR A  59      16.060  31.030  59.821  1.00 22.03           O
ATOM   1766  CB  TYR A  59      16.457  33.733  58.220  1.00 20.61           C
ATOM   1767  CG  TYR A  59      15.915  35.123  57.982  1.00 28.07           C
ATOM   1768  CD1 TYR A  59      15.652  35.574  56.692  1.00 34.12           C
ATOM   1769  CD2 TYR A  59      15.633  35.973  59.047  1.00 25.71           C
ATOM   1770  CE1 TYR A  59      15.143  36.840  56.465  1.00 34.32           C
ATOM   1771  CE2 TYR A  59      15.128  37.253  58.828  1.00 26.84           C
ATOM   1772  CZ  TYR A  59      14.892  37.677  57.536  1.00 29.46           C
ATOM   1773  OH  TYR A  59      14.401  38.939  57.301  1.00 28.02           O
ATOM   1774  N   TYR A  60      16.287  30.481  57.648  1.00 23.27           N
ATOM   1775  CA  TYR A  60      16.794  29.146  57.936  1.00 25.92           C
ATOM   1776  C   TYR A  60      18.010  28.789  57.100  1.00 27.27           C
ATOM   1777  O   TYR A  60      18.092  29.134  55.925  1.00 27.92           O
ATOM   1778  CB  TYR A  60      15.712  28.083  57.699  1.00 28.33           C
ATOM   1779  CG  TYR A  60      14.530  28.158  58.628  1.00 27.93           C
ATOM   1780  CD1 TYR A  60      14.556  27.546  59.877  1.00 26.25           C
ATOM   1781  CD2 TYR A  60      13.372  28.817  58.240  1.00 28.81           C
ATOM   1782  CE1 TYR A  60      13.471  27.610  60.715  1.00 29.17           C
ATOM   1783  CE2 TYR A  60      12.290  28.886  59.067  1.00 24.14           C
ATOM   1784  CZ  TYR A  60      12.343  28.287  60.304  1.00 30.91           C
ATOM   1785  OH  TYR A  60      11.248  28.362  61.126  1.00 30.20           O
ATOM   1786  N   ALA A  61      18.938  28.064  57.711  1.00 26.80           N
ATOM   1787  CA  ALA A  61      20.016  27.446  56.981  1.00 28.91           C
ATOM   1788  C   ALA A  61      19.396  26.448  56.016  1.00 29.18           C
ATOM   1789  O   ALA A  61      18.395  25.799  56.353  1.00 29.69           O
ATOM   1790  CB  ALA A  61      20.987  26.759  57.925  1.00 30.76           C
ATOM   1791  N   ASP A  62      19.968  26.332  54.818  1.00 29.40           N
ATOM   1792  CA  ASP A  62      19.417  25.417  53.829  1.00 33.78           C
ATOM   1793  C   ASP A  62      19.459  23.971  54.338  1.00 34.05           C
ATOM   1794  O   ASP A  62      18.576  23.176  54.038  1.00 34.40           O
ATOM   1795  CB  ASP A  62      20.176  25.523  52.493  1.00 39.59           C
ATOM   1796  CG  ASP A  62      19.991  26.876  51.801  1.00 41.52           C
ATOM   1797  OD1 ASP A  62      18.921  27.495  51.948  1.00 32.65           O
ATOM   1798  OD2 ASP A  62      20.919  27.306  51.073  1.00 41.69           O
ATOM   1799  N   SER A  63      20.464  23.657  55.148  1.00 32.26           N
ATOM   1800  CA  SER A  63      20.665  22.296  55.661  1.00 39.25           C
ATOM   1801  C   SER A  63      19.571  21.896  56.647  1.00 35.80           C
ATOM   1802  O   SER A  63      19.458  20.742  57.073  1.00 34.30           O
ATOM   1803  CB  SER A  63      22.019  22.202  56.366  1.00 37.30           C
ATOM   1804  OG  SER A  63      22.103  23.209  57.380  1.00 33.24           O
ATOM   1805  N   VAL A  64      18.740  22.859  56.996  1.00 30.83           N
ATOM   1806  CA  VAL A  64      17.918  22.687  58.164  1.00 32.69           C
ATOM   1807  C   VAL A  64      16.438  22.959  57.912  1.00 35.54           C
ATOM   1808  O   VAL A  64      15.587  22.466  58.647  1.00 36.95           O
ATOM   1809  CB  VAL A  64      18.512  23.585  59.281  1.00 33.61           C
ATOM   1810  CG1 VAL A  64      17.508  24.564  59.872  1.00 29.03           C
ATOM   1811  CG2 VAL A  64      19.239  22.741  60.291  1.00 28.55           C
ATOM   1812  N   ARG A  65      16.122  23.723  56.868  1.00 33.53           N
ATOM   1813  CA  ARG A  65      14.723  24.090  56.634  1.00 35.13           C
ATOM   1814  C   ARG A  65      13.847  22.884  56.307  1.00 40.52           C
ATOM   1815  O   ARG A  65      14.288  21.920  55.671  1.00 44.66           O
ATOM   1816  CB  ARG A  65      14.598  25.166  55.553  1.00 39.79           C
ATOM   1817  CG  ARG A  65      15.116  24.798  54.205  1.00 50.14           C
ATOM   1818  CD  ARG A  65      14.834  25.933  53.230  1.00 58.75           C
ATOM   1819  NE  ARG A  65      14.983  25.479  51.857  1.00 64.42           N
ATOM   1820  CZ  ARG A  65      14.097  24.708  51.236  1.00 72.07           C
ATOM   1821  NH1 ARG A  65      12.998  24.309  51.864  1.00 74.43           N
ATOM   1822  NH2 ARG A  65      14.313  24.330  49.988  1.00 77.92           N
ATOM   1823  N   GLY A  66      12.605  22.943  56.774  1.00 46.64           N
ATOM   1824  CA  GLY A  66      11.689  21.823  56.672  1.00 52.31           C
ATOM   1825  C   GLY A  66      11.737  20.971  57.931  1.00 53.84           C
ATOM   1826  O   GLY A  66      10.716  20.489  58.409  1.00 60.21           O
ATOM   1827  N   ARG A  67      12.937  20.805  58.476  1.00 44.84           N
ATOM   1828  CA  ARG A  67      13.166  19.971  59.655  1.00 40.14           C
ATOM   1829  C   ARG A  67      13.121  20.765  60.959  1.00 37.56           C
ATOM   1830  O   ARG A  67      12.658  20.261  61.995  1.00 34.73           O
ATOM   1831  CB  ARG A  67      14.517  19.290  59.505  1.00 36.40           C
ATOM   1832  CG  ARG A  67      14.578  18.396  58.270  1.00 39.58           C
ATOM   1833  CD  ARG A  67      15.994  17.980  57.967  1.00 39.26           C
ATOM   1834  NE  ARG A  67      16.718  17.624  59.163  1.00 40.54           N
ATOM   1835  CZ  ARG A  67      17.876  18.149  59.534  1.00 42.21           C
ATOM   1836  NH1 ARG A  67      18.471  19.073  58.803  1.00 39.63           N
ATOM   1837  NH2 ARG A  67      18.441  17.736  60.654  1.00 47.81           N
ATOM   1838  N   PHE A  68      13.623  22.000  60.913  1.00 33.33           N
ATOM   1839  CA  PHE A  68      13.655  22.850  62.105  1.00 29.80           C
ATOM   1840  C   PHE A  68      12.666  24.008  61.990  1.00 32.67           C
ATOM   1841  O   PHE A  68      12.487  24.576  60.916  1.00 33.80           O
ATOM   1842  CB  PHE A  68      15.057  23.430  62.351  1.00 31.13           C
ATOM   1843  CG  PHE A  68      16.120  22.411  62.704  1.00 26.85           C
ATOM   1844  CD1 PHE A  68      15.893  21.049  62.605  1.00 30.97           C
ATOM   1845  CD2 PHE A  68      17.367  22.843  63.135  1.00 26.00           C
ATOM   1846  CE1 PHE A  68      16.885  20.151  62.910  1.00 30.10           C
ATOM   1847  CE2 PHE A  68      18.359  21.946  63.448  1.00 26.18           C
ATOM   1848  CZ  PHE A  68      18.121  20.598  63.329  1.00 28.50           C
ATOM   1849  N   THR A  69      12.058  24.392  63.105  1.00 31.33           N
ATOM   1850  CA  THR A  69      11.115  25.505  63.104  1.00 31.37           C
ATOM   1851  C   THR A  69      11.371  26.430  64.288  1.00 33.82           C
ATOM   1852  O   THR A  69      11.345  25.991  65.439  1.00 30.75           O
ATOM   1853  CB  THR A  69       9.675  25.007  63.151  1.00 32.87           C
ATOM   1854  OG1 THR A  69       9.408  24.254  61.967  1.00 37.82           O
ATOM   1855  CG2 THR A  69       8.705  26.178  63.219  1.00 35.70           C
ATOM   1856  N   ILE A  70      11.624  27.706  64.008  1.00 34.27           N
ATOM   1857  CA  ILE A  70      11.832  28.670  65.084  1.00 31.81           C
ATOM   1858  C   ILE A  70      10.518  29.384  65.420  1.00 32.09           C
ATOM   1859  O   ILE A  70       9.667  29.564  64.551  1.00 33.32           O
ATOM   1860  CB  ILE A  70      12.939  29.695  64.717  1.00 26.08           C
ATOM   1861  CG1 ILE A  70      13.263  30.616  65.909  1.00 23.67           C
ATOM   1862  CG2 ILE A  70      12.542  30.506  63.488  1.00 27.70           C
ATOM   1863  CD1 ILE A  70      14.490  31.479  65.697  1.00 24.94           C
ATOM   1864  N   SER A  71      10.348  29.746  66.693  1.00 24.54           N
ATOM   1865  CA  SER A  71       9.205  30.530  67.136  1.00 27.43           C
ATOM   1866  C   SER A  71       9.567  31.332  68.387  1.00 27.14           C
ATOM   1867  O   SER A  71      10.593  31.105  69.024  1.00 24.20           O
ATOM   1868  CB  SER A  71       7.991  29.637  67.415  1.00 29.24           C
ATOM   1869  OG  SER A  71       8.304  28.672  68.402  1.00 29.53           O
ATOM   1870  N   ARG A  72       8.720  32.288  68.724  1.00 26.10           N
ATOM   1871  CA  ARG A  72       8.990  33.179  69.837  1.00 25.77           C
ATOM   1872  C   ARG A  72       7.763  33.409  70.677  1.00 27.31           C
ATOM   1873  O   ARG A  72       6.658  33.533  70.159  1.00 34.81           O
ATOM   1874  CB  ARG A  72       9.501  34.539  69.336  1.00 26.45           C
ATOM   1875  CG  ARG A  72      10.849  34.502  68.635  1.00 25.47           C
ATOM   1876  CD  ARG A  72      11.226  35.899  68.169  1.00 27.28           C
ATOM   1877  NE  ARG A  72      11.616  36.791  69.271  1.00 27.82           N
ATOM   1878  CZ  ARG A  72      12.453  37.814  69.112  1.00 29.45           C
ATOM   1879  NH1 ARG A  72      12.970  38.047  67.904  1.00 30.61           N
ATOM   1880  NH2 ARG A  72      12.789  38.589  70.128  1.00 30.46           N
ATOM   1881  N   ASP A  73       7.985  33.523  71.973  1.00 26.89           N
ATOM   1882  CA  ASP A  73       6.971  33.995  72.899  1.00 28.58           C
ATOM   1883  C   ASP A  73       7.510  35.292  73.461  1.00 28.76           C
ATOM   1884  O   ASP A  73       8.319  35.276  74.383  1.00 31.20           O
ATOM   1885  CB  ASP A  73       6.692  32.971  74.013  1.00 28.82           C
ATOM   1886  CG  ASP A  73       5.582  33.419  74.961  1.00 35.25           C
ATOM   1887  OD1 ASP A  73       5.358  34.643  75.087  1.00 37.16           O
ATOM   1888  OD2 ASP A  73       4.929  32.557  75.603  1.00 34.16           O
ATOM   1889  N   ASN A  74       7.069  36.413  72.904  1.00 30.48           N
ATOM   1890  CA  ASN A  74       7.590  37.715  73.300  1.00 38.26           C
ATOM   1891  C   ASN A  74       7.245  38.122  74.735  1.00 39.40           C
ATOM   1892  O   ASN A  74       8.035  38.805  75.390  1.00 39.54           O
ATOM   1893  CB  ASN A  74       7.072  38.784  72.342  1.00 39.72           C
ATOM   1894  CG  ASN A  74       7.730  38.692  70.977  1.00 38.08           C
ATOM   1895  OD1 ASN A  74       8.896  38.317  70.871  1.00 32.06           O
ATOM   1896  ND2 ASN A  74       6.980  39.016  69.932  1.00 38.22           N
ATOM   1897  N   ALA A  75       6.088  37.682  75.229  1.00 42.38           N
ATOM   1898  CA  ALA A  75       5.689  37.984  76.604  1.00 38.50           C
ATOM   1899  C   ALA A  75       6.686  37.430  77.616  1.00 37.67           C
ATOM   1900  O   ALA A  75       6.862  37.987  78.696  1.00 47.01           O
ATOM   1901  CB  ALA A  75       4.301  37.443  76.884  1.00 39.46           C
ATOM   1902  N   LYS A  76       7.357  36.346  77.251  1.00 31.12           N
ATOM   1903  CA  LYS A  76       8.399  35.778  78.096  1.00 41.20           C
ATOM   1904  C   LYS A  76       9.782  36.093  77.548  1.00 38.02           C
ATOM   1905  O   LYS A  76      10.784  35.685  78.134  1.00 39.48           O
ATOM   1906  CB  LYS A  76       8.225  34.263  78.232  1.00 41.16           C
ATOM   1907  CG  LYS A  76       6.899  33.848  78.842  1.00 44.61           C
ATOM   1908  CD  LYS A  76       6.661  32.361  78.653  1.00 54.17           C
ATOM   1909  CE  LYS A  76       5.377  31.920  79.347  1.00 64.32           C
ATOM   1910  NZ  LYS A  76       5.228  30.437  79.355  1.00 68.98           N
ATOM   1911  N   ASN A  77       9.808  36.839  76.440  1.00 37.43           N
ATOM   1912  CA  ASN A  77      10.994  37.027  75.584  1.00 36.54           C
ATOM   1913  C   ASN A  77      11.809  35.735  75.519  1.00 32.53           C
ATOM   1914  O   ASN A  77      12.970  35.687  75.930  1.00 30.80           O
ATOM   1915  CB  ASN A  77      11.870  38.195  76.052  1.00 42.57           C
ATOM   1916  CG  ASN A  77      12.618  38.872  74.883  1.00 46.58           C
ATOM   1917  OD1 ASN A  77      12.626  38.370  73.753  1.00 43.97           O
ATOM   1918  ND2 ASN A  77      13.237  40.015  75.159  1.00 48.41           N
ATOM   1919  N   THR A  78      11.137  34.673  75.082  1.00 26.51           N
ATOM   1920  CA  THR A  78      11.748  33.374  74.896  1.00 28.53           C
ATOM   1921  C   THR A  78      11.661  32.967  73.431  1.00 30.42           C
ATOM   1922  O   THR A  78      10.646  33.208  72.761  1.00 28.70           O
ATOM   1923  CB  THR A  78      11.077  32.306  75.786  1.00 25.96           C
ATOM   1924  OG1 THR A  78      11.329  32.637  77.151  1.00 35.07           O
ATOM   1925  CG2 THR A  78      11.685  30.934  75.528  1.00 26.47           C
ATOM   1926  N   VAL A  79      12.723  32.349  72.936  1.00 26.72           N
ATOM   1927  CA  VAL A  79      12.713  31.839  71.571  1.00 23.57           C
ATOM   1928  C   VAL A  79      12.893  30.324  71.630  1.00 24.39           C
ATOM   1929  O   VAL A  79      13.600  29.811  72.493  1.00 26.36           O
ATOM   1930  CB  VAL A  79      13.807  32.523  70.692  1.00 30.17           C
ATOM   1931  CG1 VAL A  79      15.186  32.245  71.231  1.00 34.01           C
ATOM   1932  CG2 VAL A  79      13.725  32.046  69.267  1.00 27.70           C
ATOM   1933  N   TYR A  80      12.186  29.612  70.763  1.00 22.43           N
ATOM   1934  CA  TYR A  80      12.249  28.151  70.727  1.00 25.14           C
ATOM   1935  C   TYR A  80      12.776  27.669  69.379  1.00 27.70           C
ATOM   1936  O   TYR A  80      12.569  28.320  68.368  1.00 27.26           O
ATOM   1937  CB  TYR A  80      10.872  27.553  70.992  1.00 33.12           C
ATOM   1938  CG  TYR A  80      10.212  28.078  72.255  1.00 30.78           C
ATOM   1939  CD1 TYR A  80       9.457  29.258  72.239  1.00 30.99           C
ATOM   1940  CD2 TYR A  80      10.359  27.413  73.458  1.00 30.10           C
ATOM   1941  CE1 TYR A  80       8.851  29.742  73.393  1.00 34.48           C
ATOM   1942  CE2 TYR A  80       9.752  27.892  74.622  1.00 30.58           C
ATOM   1943  CZ  TYR A  80       9.006  29.060  74.577  1.00 31.57           C
ATOM   1944  OH  TYR A  80       8.414  29.538  75.722  1.00 40.62           O
ATOM   1945  N   LEU A  81      13.453  26.524  69.378  1.00 25.81           N
ATOM   1946  CA  LEU A  81      13.817  25.858  68.135  1.00 27.28           C
ATOM   1947  C   LEU A  81      13.291  24.441  68.175  1.00 29.02           C
ATOM   1948  O   LEU A  81      13.792  23.607  68.928  1.00 30.44           O
ATOM   1949  CB  LEU A  81      15.328  25.840  67.915  1.00 24.06           C
ATOM   1950  CG  LEU A  81      15.749  25.228  66.569  1.00 23.97           C
ATOM   1951  CD1 LEU A  81      15.296  26.122  65.418  1.00 22.08           C
ATOM   1952  CD2 LEU A  81      17.247  25.031  66.558  1.00 23.75           C
ATOM   1953  N   GLU A  82      12.277  24.182  67.362  1.00 28.96           N
ATOM   1954  CA  GLU A  82      11.698  22.858  67.264  1.00 34.67           C
ATOM   1955  C   GLU A  82      12.490  22.087  66.223  1.00 36.97           C
ATOM   1956  O   GLU A  82      12.504  22.456  65.046  1.00 35.78           O
ATOM   1957  CB  GLU A  82      10.219  22.942  66.891  1.00 41.32           C
ATOM   1958  CG  GLU A  82       9.502  21.606  66.895  1.00 59.29           C
ATOM   1959  CD  GLU A  82       8.171  21.662  66.178  1.00 68.25           C
ATOM   1960  OE1 GLU A  82       7.229  22.283  66.714  1.00 71.09           O
ATOM   1961  OE2 GLU A  82       8.070  21.089  65.075  1.00 71.65           O
ATOM   1962  N   MET A  83      13.187  21.049  66.670  1.00 35.55           N
ATOM   1963  CA  MET A  83      14.022  20.244  65.788  1.00 35.19           C
ATOM   1964  C   MET A  83      13.447  18.861  65.563  1.00 39.86           C
ATOM   1965  O   MET A  83      13.436  18.033  66.475  1.00 40.25           O
ATOM   1966  CB  MET A  83      15.427  20.127  66.365  1.00 33.53           C
ATOM   1967  CG  MET A  83      16.025  21.485  66.714  1.00 35.92           C
ATOM   1968  SD  MET A  83      17.775  21.402  67.082  1.00 49.96           S
ATOM   1969  CE  MET A  83      17.757  20.858  68.730  1.00 28.38           C
ATOM   1970  N   ASN A  84      12.993  18.603  64.343  1.00 41.63           N
ATOM   1971  CA  ASN A  84      12.469  17.286  63.988  1.00 45.53           C
ATOM   1972  C   ASN A  84      13.395  16.594  63.013  1.00 43.75           C
ATOM   1973  O   ASN A  84      14.311  17.215  62.459  1.00 39.81           O
ATOM   1974  CB  ASN A  84      11.069  17.376  63.372  1.00 48.27           C
ATOM   1975  CG  ASN A  84      10.078  18.062  64.275  1.00 51.59           C
ATOM   1976  OD1 ASN A  84       9.957  17.728  65.452  1.00 55.63           O
ATOM   1977  ND2 ASN A  84       9.340  19.014  63.722  1.00 50.46           N
ATOM   1978  N   SER A  85      13.157  15.301  62.816  1.00 48.51           N
ATOM   1979  CA  SER A  85      13.905  14.501  61.853  1.00 51.03           C
ATOM   1980  C   SER A  85      15.406  14.669  62.021  1.00 49.37           C
ATOM   1981  O   SER A  85      16.149  14.743  61.049  1.00 50.82           O
ATOM   1982  CB  SER A  85      13.489  14.887  60.436  1.00 52.23           C
ATOM   1983  OG  SER A  85      12.082  14.842  60.298  1.00 53.47           O
ATOM   1984  N   LEU A  86      15.849  14.702  63.269  1.00 48.93           N
ATOM   1985  CA  LEU A  86      17.246  14.981  63.571  1.00 48.43           C
ATOM   1986  C   LEU A  86      18.174  13.981  62.908  1.00 48.73           C
ATOM   1987  O   LEU A  86      17.864  12.789  62.799  1.00 51.93           O
ATOM   1988  CB  LEU A  86      17.473  15.012  65.084  1.00 44.21           C
ATOM   1989  CG  LEU A  86      17.015  16.347  65.683  1.00 40.82           C
ATOM   1990  CD1 LEU A  86      16.918  16.262  67.186  1.00 39.79           C
ATOM   1991  CD2 LEU A  86      17.973  17.460  65.275  1.00 38.35           C
ATOM   1992  N   LYS A  87      19.306  14.503  62.454  1.00 47.43           N
ATOM   1993  CA  LYS A  87      20.326  13.736  61.766  1.00 51.58           C
ATOM   1994  C   LYS A  87      21.575  13.764  62.632  1.00 48.47           C
ATOM   1995  O   LYS A  87      21.762  14.691  63.395  1.00 45.39           O
ATOM   1996  CB  LYS A  87      20.624  14.343  60.393  1.00 52.64           C
ATOM   1997  CG  LYS A  87      19.421  14.578  59.471  1.00 53.52           C
ATOM   1998  CD  LYS A  87      19.911  15.017  58.078  1.00 51.57           C
ATOM   1999  CE  LYS A  87      18.797  15.592  57.199  1.00 51.52           C
ATOM   2000  NZ  LYS A  87      17.927  14.546  56.591  1.00 55.40           N
ATOM   2001  N   PRO A  88      22.443  12.751  62.516  1.00 50.98           N
ATOM   2002  CA  PRO A  88      23.679  12.786  63.310  1.00 51.07           C
ATOM   2003  C   PRO A  88      24.561  13.994  63.005  1.00 47.83           C
ATOM   2004  O   PRO A  88      25.262  14.486  63.889  1.00 45.36           O
ATOM   2005  CB  PRO A  88      24.381  11.471  62.929  1.00 55.79           C
ATOM   2006  CG  PRO A  88      23.658  10.971  61.746  1.00 57.18           C
ATOM   2007  CD  PRO A  88      22.262  11.455  61.849  1.00 55.15           C
ATOM   2008  N   GLU A  89      24.484  14.502  61.780  1.00 49.85           N
ATOM   2009  CA  GLU A  89      25.275  15.663  61.387  1.00 45.52           C
ATOM   2010  C   GLU A  89      24.803  16.925  62.098  1.00 43.70           C
ATOM   2011  O   GLU A  89      25.432  17.975  61.978  1.00 40.59           O
ATOM   2012  CB  GLU A  89      25.228  15.865  59.873  1.00 46.90           C
ATOM   2013  CG  GLU A  89      23.833  16.065  59.323  1.00 51.35           C
ATOM   2014  CD  GLU A  89      23.513  15.108  58.187  1.00 63.27           C
ATOM   2015  OE1 GLU A  89      23.612  13.869  58.398  1.00 67.09           O
ATOM   2016  OE2 GLU A  89      23.168  15.599  57.086  1.00 62.52           O
ATOM   2017  N   ASP A  90      23.688  16.813  62.821  1.00 47.84           N
ATOM   2018  CA  ASP A  90      23.119  17.918  63.586  1.00 38.43           C
ATOM   2019  C   ASP A  90      23.758  18.009  64.961  1.00 38.73           C
ATOM   2020  O   ASP A  90      23.451  18.927  65.729  1.00 40.22           O
ATOM   2021  CB  ASP A  90      21.612  17.762  63.752  1.00 40.27           C
ATOM   2022  CG  ASP A  90      20.844  18.041  62.483  1.00 42.30           C
ATOM   2023  OD1 ASP A  90      21.222  18.959  61.713  1.00 40.87           O
ATOM   2024  OD2 ASP A  90      19.844  17.326  62.265  1.00 45.15           O
ATOM   2025  N   THR A  91      24.628  17.057  65.281  1.00 38.46           N
ATOM   2026  CA  THR A  91      25.351  17.083  66.551  1.00 38.86           C
ATOM   2027  C   THR A  91      26.234  18.327  66.655  1.00 36.78           C
ATOM   2028  O   THR A  91      27.038  18.607  65.758  1.00 35.76           O
ATOM   2029  CB  THR A  91      26.229  15.829  66.746  1.00 40.45           C
ATOM   2030  OG1 THR A  91      25.393  14.671  66.855  1.00 42.09           O
ATOM   2031  CG2 THR A  91      27.061  15.953  68.004  1.00 38.91           C
ATOM   2032  N   ALA A  92      26.062  19.067  67.750  1.00 33.09           N
ATOM   2033  CA  ALA A  92      26.765  20.324  67.968  1.00 31.91           C
ATOM   2034  C   ALA A  92      26.324  20.982  69.273  1.00 31.16           C
ATOM   2035  O   ALA A  92      25.305  20.611  69.862  1.00 30.11           O
ATOM   2036  CB  ALA A  92      26.526  21.293  66.804  1.00 31.98           C
ATOM   2037  N   VAL A  93      27.096  21.965  69.714  1.00 27.85           N
ATOM   2038  CA  VAL A  93      26.619  22.876  70.741  1.00 27.78           C
ATOM   2039  C   VAL A  93      25.808  23.984  70.062  1.00 24.51           C
ATOM   2040  O   VAL A  93      26.268  24.596  69.092  1.00 24.40           O
ATOM   2041  CB  VAL A  93      27.771  23.490  71.562  1.00 33.71           C
ATOM   2042  CG1 VAL A  93      27.235  24.559  72.536  1.00 27.27           C
ATOM   2043  CG2 VAL A  93      28.528  22.388  72.302  1.00 36.29           C
ATOM   2044  N   TYR A  94      24.590  24.209  70.549  1.00 23.61           N
ATOM   2045  CA  TYR A  94      23.702  25.197  69.954  1.00 22.40           C
ATOM   2046  C   TYR A  94      23.651  26.433  70.814  1.00 23.66           C
ATOM   2047  O   TYR A  94      23.401  26.356  72.030  1.00 25.31           O
ATOM   2048  CB  TYR A  94      22.296  24.624  69.751  1.00 22.90           C
ATOM   2049  CG  TYR A  94      22.186  23.672  68.569  1.00 24.79           C
ATOM   2050  CD1 TYR A  94      22.803  22.433  68.588  1.00 26.74           C
ATOM   2051  CD2 TYR A  94      21.455  24.016  67.441  1.00 27.14           C
ATOM   2052  CE1 TYR A  94      22.705  21.557  67.498  1.00 30.77           C
ATOM   2053  CE2 TYR A  94      21.355  23.155  66.351  1.00 27.47           C
ATOM   2054  CZ  TYR A  94      21.977  21.928  66.388  1.00 28.55           C
ATOM   2055  OH  TYR A  94      21.885  21.086  65.301  1.00 30.73           O
ATOM   2056  N   TYR A  95      23.909  27.574  70.180  1.00 19.87           N
ATOM   2057  CA  TYR A  95      23.915  28.855  70.868  1.00 22.30           C
ATOM   2058  C   TYR A  95      22.753  29.728  70.418  1.00 24.71           C
ATOM   2059  O   TYR A  95      22.434  29.772  69.235  1.00 23.09           O
ATOM   2060  CB  TYR A  95      25.224  29.604  70.616  1.00 21.89           C
ATOM   2061  CG  TYR A  95      26.462  28.846  71.028  1.00 27.51           C
ATOM   2062  CD1 TYR A  95      27.060  27.922  70.172  1.00 23.76           C
ATOM   2063  CD2 TYR A  95      27.038  29.059  72.268  1.00 25.39           C
ATOM   2064  CE1 TYR A  95      28.190  27.236  70.550  1.00 25.24           C
ATOM   2065  CE2 TYR A  95      28.171  28.382  72.654  1.00 24.34           C
ATOM   2066  CZ  TYR A  95      28.751  27.478  71.791  1.00 29.30           C
ATOM   2067  OH  TYR A  95      29.884  26.800  72.186  1.00 31.83           O
ATOM   2068  N   CYS A  96      22.099  30.416  71.350  1.00 16.85           N
ATOM   2069  CA  CYS A  96      21.140  31.410  70.920  1.00 15.84           C
ATOM   2070  C   CYS A  96      21.837  32.765  70.996  1.00 15.60           C
ATOM   2071  O   CYS A  96      22.841  32.923  71.693  1.00 17.15           O
ATOM   2072  CB  CYS A  96      19.839  31.346  71.712  1.00 26.32           C
ATOM   2073  SG  CYS A  96      19.937  31.970  73.320  1.00 37.52           S
ATOM   2074  N   ALA A  97      21.362  33.711  70.197  1.00 16.78           N
ATOM   2075  CA  ALA A  97      22.024  34.995  70.062  1.00 18.60           C
ATOM   2076  C   ALA A  97      21.011  36.075  69.752  1.00 15.57           C
ATOM   2077  O   ALA A  97      19.946  35.793  69.186  1.00 17.81           O
ATOM   2078  CB  ALA A  97      23.107  34.929  68.956  1.00 22.03           C
ATOM   2079  N   ALA A  98      21.342  37.303  70.150  1.00 15.33           N
ATOM   2080  CA  ALA A  98      20.454  38.447  69.988  1.00 15.86           C
ATOM   2081  C   ALA A  98      21.044  39.462  69.021  1.00 16.20           C
ATOM   2082  O   ALA A  98      22.195  39.847  69.149  1.00 15.66           O
ATOM   2083  CB  ALA A  98      20.192  39.110  71.343  1.00 16.72           C
ATOM   2084  N   ARG A  99      20.219  39.912  68.085  1.00 17.12           N
ATOM   2085  CA  ARG A  99      20.595  40.899  67.086  1.00 17.11           C
ATOM   2086  C   ARG A  99      19.690  42.116  67.187  1.00 13.44           C
ATOM   2087  O   ARG A  99      18.478  42.000  67.013  1.00 14.52           O
ATOM   2088  CB  ARG A  99      20.493  40.294  65.698  1.00 15.60           C
ATOM   2089  CG  ARG A  99      20.687  41.283  64.538  1.00 19.75           C
ATOM   2090  CD  ARG A  99      20.080  40.681  63.276  1.00 18.11           C
ATOM   2091  NE  ARG A  99      19.804  41.607  62.173  1.00 16.92           N
ATOM   2092  CZ  ARG A  99      18.714  42.379  62.113  1.00 18.17           C
ATOM   2093  NH1 ARG A  99      17.837  42.391  63.124  1.00 14.83           N
ATOM   2094  NH2 ARG A  99      18.495  43.148  61.063  1.00 15.29           N
ATOM   2095  N   ARG A 100      20.279  43.282  67.431  1.00 16.01           N
ATOM   2096  CA  ARG A 100      19.492  44.503  67.560  1.00 18.63           C
ATOM   2097  C   ARG A 100      18.732  44.813  66.284  1.00 21.29           C
ATOM   2098  O   ARG A 100      19.155  44.419  65.179  1.00 19.53           O
ATOM   2099  CB  ARG A 100      20.392  45.702  67.924  1.00 17.63           C
ATOM   2100  CG  ARG A 100      21.377  46.065  66.813  1.00 22.72           C
ATOM   2101  CD  ARG A 100      21.962  47.452  66.980  1.00 29.05           C
ATOM   2102  NE  ARG A 100      22.919  47.798  65.918  1.00 30.20           N
ATOM   2103  CZ  ARG A 100      22.598  48.408  64.782  1.00 26.96           C
ATOM   2104  NH1 ARG A 100      21.337  48.720  64.520  1.00 16.01           N
ATOM   2105  NH2 ARG A 100      23.543  48.683  63.888  1.00 29.95           N
ATOM   2106  N   TRP A 101      17.637  45.561  66.441  1.00 15.36           N
ATOM   2107  CA  TRP A 101      16.855  46.067  65.318  1.00 14.43           C
ATOM   2108  C   TRP A 101      17.773  46.800  64.352  1.00 15.04           C
ATOM   2109  O   TRP A 101      18.652  47.546  64.803  1.00 16.72           O
ATOM   2110  CB  TRP A 101      15.764  47.027  65.817  1.00 14.20           C
ATOM   2111  CG  TRP A 101      14.841  47.561  64.734  1.00 14.64           C
ATOM   2112  CD1 TRP A 101      13.801  46.902  64.151  1.00 18.41           C
ATOM   2113  CD2 TRP A 101      14.866  48.870  64.142  1.00 14.26           C
ATOM   2114  NE1 TRP A 101      13.178  47.712  63.224  1.00 18.72           N
ATOM   2115  CE2 TRP A 101      13.807  48.930  63.216  1.00 18.00           C
ATOM   2116  CE3 TRP A 101      15.682  49.993  64.305  1.00 14.20           C
ATOM   2117  CZ2 TRP A 101      13.538  50.065  62.471  1.00 17.92           C
ATOM   2118  CZ3 TRP A 101      15.400  51.130  63.575  1.00 14.80           C
ATOM   2119  CH2 TRP A 101      14.341  51.159  62.676  1.00 22.86           C
ATOM   2120  N   LEU A 102      17.554  46.602  63.049  1.00 14.77           N
ATOM   2121  CA  LEU A 102      18.378  47.194  61.979  1.00 14.51           C
ATOM   2122  C   LEU A 102      19.854  46.762  62.061  1.00 17.40           C
ATOM   2123  O   LEU A 102      20.748  47.441  61.544  1.00 22.53           O
ATOM   2124  CB  LEU A 102      18.276  48.753  62.007  1.00 16.56           C
ATOM   2125  CG  LEU A 102      18.145  49.390  60.608  1.00 20.36           C
ATOM   2126  CD1 LEU A 102      16.796  49.036  59.973  1.00 15.00           C
ATOM   2127  CD2 LEU A 102      18.410  50.919  60.559  1.00 17.14           C
ATOM   2128  N   GLY A 103      20.113  45.606  62.663  1.00 16.09           N
ATOM   2129  CA  GLY A 103      21.477  45.123  62.807  1.00 16.08           C
ATOM   2130  C   GLY A 103      22.083  44.411  61.582  1.00 16.55           C
ATOM   2131  O   GLY A 103      23.176  43.868  61.685  1.00 17.04           O
ATOM   2132  N   GLY A 104      21.393  44.407  60.443  1.00 14.98           N
ATOM   2133  CA  GLY A 104      21.970  43.837  59.218  1.00 16.47           C
ATOM   2134  C   GLY A 104      21.512  42.400  58.972  1.00 17.98           C
ATOM   2135  O   GLY A 104      20.507  41.959  59.558  1.00 18.89           O
ATOM   2136  N   SER A 105      22.242  41.668  58.132  1.00 19.33           N
ATOM   2137  CA  SER A 105      21.859  40.295  57.810  1.00 17.01           C
ATOM   2138  C   SER A 105      21.712  39.403  59.047  1.00 16.23           C
ATOM   2139  O   SER A 105      22.627  39.301  59.868  1.00 18.85           O
ATOM   2140  CB  SER A 105      22.874  39.649  56.870  1.00 24.77           C
ATOM   2141  OG  SER A 105      22.514  38.290  56.648  1.00 20.36           O
ATOM   2142  N   TYR A 106      20.576  38.728  59.144  1.00 16.17           N
ATOM   2143  CA  TYR A 106      20.348  37.715  60.204  1.00 21.04           C
ATOM   2144  C   TYR A 106      21.268  36.497  60.075  1.00 21.40           C
ATOM   2145  O   TYR A 106      21.449  35.739  61.038  1.00 19.03           O
ATOM   2146  CB  TYR A 106      18.889  37.239  60.185  1.00 17.59           C
ATOM   2147  CG  TYR A 106      17.891  38.166  60.855  1.00 15.99           C
ATOM   2148  CD1 TYR A 106      17.575  39.404  60.299  1.00 14.25           C
ATOM   2149  CD2 TYR A 106      17.242  37.784  62.045  1.00 15.63           C
ATOM   2150  CE1 TYR A 106      16.650  40.231  60.884  1.00 16.29           C
ATOM   2151  CE2 TYR A 106      16.310  38.608  62.644  1.00 17.57           C
ATOM   2152  CZ  TYR A 106      16.018  39.831  62.073  1.00 17.93           C
ATOM   2153  OH  TYR A 106      15.115  40.672  62.678  1.00 16.03           O
ATOM   2154  N   PHE A 107      21.829  36.278  58.882  1.00 20.21           N
ATOM   2155  CA  PHE A 107      22.678  35.099  58.654  1.00 20.09           C
ATOM   2156  C   PHE A 107      24.063  35.259  59.259  1.00 22.59           C
ATOM   2157  O   PHE A 107      24.741  34.274  59.507  1.00 21.01           O
ATOM   2158  CB  PHE A 107      22.817  34.793  57.144  1.00 20.55           C
ATOM   2159  CG  PHE A 107      21.568  34.222  56.530  1.00 22.11           C
ATOM   2160  CD1 PHE A 107      21.210  32.900  56.762  1.00 21.90           C
ATOM   2161  CD2 PHE A 107      20.728  35.010  55.763  1.00 21.39           C
ATOM   2162  CE1 PHE A 107      20.052  32.371  56.216  1.00 25.98           C
ATOM   2163  CE2 PHE A 107      19.559  34.496  55.241  1.00 21.38           C
ATOM   2164  CZ  PHE A 107      19.221  33.170  55.465  1.00 22.40           C
ATOM   2165  N   ASP A 108      24.487  36.496  59.500  1.00 21.01           N
ATOM   2166  CA  ASP A 108      25.879  36.747  59.892  1.00 20.96           C
ATOM   2167  C   ASP A 108      26.042  36.820  61.409  1.00 22.96           C
ATOM   2168  O   ASP A 108      25.502  37.732  62.049  1.00 18.22           O
ATOM   2169  CB  ASP A 108      26.403  38.052  59.284  1.00 20.25           C
ATOM   2170  CG  ASP A 108      26.519  38.009  57.747  1.00 35.69           C
ATOM   2171  OD1 ASP A 108      26.374  36.931  57.133  1.00 37.17           O
ATOM   2172  OD2 ASP A 108      26.764  39.079  57.154  1.00 43.14           O
ATOM   2173  N   PRO A 109      26.855  35.913  61.972  1.00 29.18           N
ATOM   2174  CA  PRO A 109      27.029  35.869  63.426  1.00 26.68           C
ATOM   2175  C   PRO A 109      27.669  37.143  63.981  1.00 30.97           C
ATOM   2176  O   PRO A 109      27.451  37.479  65.148  1.00 30.11           O
ATOM   2177  CB  PRO A 109      27.942  34.659  63.642  1.00 27.61           C
ATOM   2178  CG  PRO A 109      28.636  34.431  62.295  1.00 29.20           C
ATOM   2179  CD  PRO A 109      27.624  34.861  61.273  1.00 31.66           C
ATOM   2180  N   GLY A 110      28.428  37.847  63.151  1.00 28.59           N
ATOM   2181  CA  GLY A 110      29.013  39.116  63.546  1.00 26.25           C
ATOM   2182  C   GLY A 110      27.976  40.199  63.821  1.00 26.29           C
ATOM   2183  O   GLY A 110      28.294  41.198  64.468  1.00 23.82           O
ATOM   2184  N   ASN A 111      26.748  40.013  63.331  1.00 17.67           N
ATOM   2185  CA  ASN A 111      25.680  40.991  63.556  1.00 20.07           C
ATOM   2186  C   ASN A 111      24.942  40.786  64.891  1.00 19.34           C
ATOM   2187  O   ASN A 111      24.058  41.554  65.239  1.00 19.60           O
ATOM   2188  CB  ASN A 111      24.669  40.967  62.405  1.00 16.54           C
ATOM   2189  CG  ASN A 111      25.269  41.523  61.095  1.00 21.77           C
ATOM   2190  OD1 ASN A 111      26.234  42.275  61.135  1.00 20.15           O
ATOM   2191  ND2 ASN A 111      24.690  41.164  59.955  1.00 17.26           N
ATOM   2192  N   TYR A 112      25.317  39.750  65.620  1.00 20.66           N
ATOM   2193  CA  TYR A 112      24.671  39.444  66.892  1.00 20.81           C
ATOM   2194  C   TYR A 112      25.589  39.878  68.025  1.00 20.27           C
ATOM   2195  O   TYR A 112      26.702  39.366  68.160  1.00 26.00           O
ATOM   2196  CB  TYR A 112      24.331  37.946  66.977  1.00 16.09           C
ATOM   2197  CG  TYR A 112      23.255  37.495  65.994  1.00 17.16           C
ATOM   2198  CD1 TYR A 112      23.521  37.407  64.615  1.00 18.38           C
ATOM   2199  CD2 TYR A 112      21.990  37.114  66.440  1.00 17.53           C
ATOM   2200  CE1 TYR A 112      22.534  36.979  63.719  1.00 15.92           C
ATOM   2201  CE2 TYR A 112      20.999  36.688  65.547  1.00 14.63           C
ATOM   2202  CZ  TYR A 112      21.279  36.626  64.192  1.00 14.69           C
ATOM   2203  OH  TYR A 112      20.291  36.219  63.327  1.00 15.55           O
ATOM   2204  N   ASP A 113      25.137  40.835  68.831  1.00 23.82           N
ATOM   2205  CA  ASP A 113      26.008  41.426  69.835  1.00 22.57           C
ATOM   2206  C   ASP A 113      26.031  40.639  71.122  1.00 24.66           C
ATOM   2207  O   ASP A 113      26.951  40.792  71.918  1.00 27.28           O
ATOM   2208  CB  ASP A 113      25.583  42.870  70.140  1.00 27.22           C
ATOM   2209  CG  ASP A 113      25.812  43.805  68.963  1.00 30.68           C
ATOM   2210  OD1 ASP A 113      26.871  43.702  68.321  1.00 32.07           O
ATOM   2211  OD2 ASP A 113      24.918  44.615  68.663  1.00 31.15           O
ATOM   2212  N   PHE A 114      25.015  39.806  71.336  1.00 22.28           N
ATOM   2213  CA  PHE A 114      24.917  39.050  72.585  1.00 22.32           C
ATOM   2214  C   PHE A 114      24.653  37.580  72.341  1.00 21.72           C
ATOM   2215  O   PHE A 114      23.846  37.216  71.479  1.00 22.81           O
ATOM   2216  CB  PHE A 114      23.838  39.656  73.487  1.00 20.21           C
ATOM   2217  CG  PHE A 114      24.114  41.098  73.821  1.00 22.47           C
ATOM   2218  CD1 PHE A 114      25.063  41.430  74.781  1.00 29.23           C
ATOM   2219  CD2 PHE A 114      23.458  42.119  73.154  1.00 25.20           C
ATOM   2220  CE1 PHE A 114      25.354  42.765  75.074  1.00 33.05           C
ATOM   2221  CE2 PHE A 114      23.735  43.462  73.448  1.00 27.16           C
ATOM   2222  CZ  PHE A 114      24.686  43.780  74.404  1.00 28.32           C
ATOM   2223  N   TRP A 115      25.329  36.752  73.136  1.00 19.24           N
ATOM   2224  CA  TRP A 115      25.316  35.310  72.971  1.00 17.84           C
ATOM   2225  C   TRP A 115      25.011  34.569  74.254  1.00 23.65           C
ATOM   2226  O   TRP A 115      25.420  34.997  75.324  1.00 20.37           O
ATOM   2227  CB  TRP A 115      26.668  34.826  72.446  1.00 21.40           C
ATOM   2228  CG  TRP A 115      26.928  35.290  71.068  1.00 24.10           C
ATOM   2229  CD1 TRP A 115      27.400  36.512  70.683  1.00 26.97           C
ATOM   2230  CD2 TRP A 115      26.647  34.566  69.871  1.00 25.03           C
ATOM   2231  NE1 TRP A 115      27.481  36.571  69.305  1.00 27.67           N
ATOM   2232  CE2 TRP A 115      27.021  35.388  68.786  1.00 24.72           C
ATOM   2233  CE3 TRP A 115      26.139  33.290  69.611  1.00 25.38           C
ATOM   2234  CZ2 TRP A 115      26.888  34.978  67.458  1.00 24.81           C
ATOM   2235  CZ3 TRP A 115      26.015  32.884  68.294  1.00 24.93           C
ATOM   2236  CH2 TRP A 115      26.385  33.724  67.234  1.00 21.73           C
ATOM   2237  N   GLY A 116      24.322  33.440  74.112  1.00 25.06           N
ATOM   2238  CA  GLY A 116      24.100  32.502  75.190  1.00 22.97           C
ATOM   2239  C   GLY A 116      25.328  31.661  75.456  1.00 25.95           C
ATOM   2240  O   GLY A 116      26.391  31.899  74.886  1.00 23.87           O
ATOM   2241  N   GLN A 117      25.187  30.701  76.367  1.00 24.51           N
ATOM   2242  CA  GLN A 117      26.299  29.866  76.790  1.00 22.90           C
ATOM   2243  C   GLN A 117      26.363  28.526  76.042  1.00 23.05           C
ATOM   2244  O   GLN A 117      27.298  27.743  76.230  1.00 27.50           O
ATOM   2245  CB  GLN A 117      26.194  29.637  78.302  1.00 27.74           C
ATOM   2246  CG  GLN A 117      26.306  30.942  79.105  1.00 32.03           C
ATOM   2247  CD  GLN A 117      25.032  31.784  79.019  1.00 37.04           C
ATOM   2248  OE1 GLN A 117      23.923  31.264  79.168  1.00 40.46           O
ATOM   2249  NE2 GLN A 117      25.186  33.080  78.729  1.00 39.67           N
ATOM   2250  N   GLY A 118      25.347  28.230  75.239  1.00 22.33           N
ATOM   2251  CA  GLY A 118      25.356  27.014  74.439  1.00 22.12           C
ATOM   2252  C   GLY A 118      24.704  25.824  75.135  1.00 29.33           C
ATOM   2253  O   GLY A 118      24.755  25.709  76.364  1.00 28.60           O
ATOM   2254  N   THR A 119      24.046  24.965  74.358  1.00 22.10           N
ATOM   2255  CA  THR A 119      23.473  23.729  74.899  1.00 22.77           C
ATOM   2256  C   THR A 119      23.893  22.574  73.982  1.00 27.15           C
ATOM   2257  O   THR A 119      23.772  22.655  72.749  1.00 28.90           O
ATOM   2258  CB  THR A 119      21.920  23.807  75.065  1.00 24.24           C
ATOM   2259  OG1 THR A 119      21.422  22.614  75.698  1.00 31.15           O
ATOM   2260  CG2 THR A 119      21.216  24.015  73.746  1.00 25.49           C
ATOM   2261  N   GLN A 120      24.422  21.504  74.567  1.00 32.00           N
ATOM   2262  CA  GLN A 120      24.920  20.401  73.757  1.00 34.00           C
ATOM   2263  C   GLN A 120      23.763  19.610  73.150  1.00 33.59           C
ATOM   2264  O   GLN A 120      22.833  19.220  73.851  1.00 32.80           O
ATOM   2265  CB  GLN A 120      25.805  19.472  74.590  1.00 35.13           C
ATOM   2266  CG  GLN A 120      26.196  18.223  73.838  1.00 40.17           C
ATOM   2267  CD  GLN A 120      27.263  18.507  72.804  1.00 41.22           C
ATOM   2268  OE1 GLN A 120      28.248  19.181  73.091  1.00 41.50           O
ATOM   2269  NE2 GLN A 120      27.057  18.024  71.587  1.00 45.31           N
ATOM   2270  N   VAL A 121      23.802  19.401  71.841  1.00 33.85           N
ATOM   2271  CA  VAL A 121      22.836  18.517  71.200  1.00 32.92           C
ATOM   2272  C   VAL A 121      23.594  17.361  70.561  1.00 38.47           C
ATOM   2273  O   VAL A 121      24.452  17.569  69.703  1.00 35.59           O
ATOM   2274  CB  VAL A 121      21.988  19.233  70.136  1.00 34.22           C
ATOM   2275  CG1 VAL A 121      21.079  18.226  69.420  1.00 34.50           C
ATOM   2276  CG2 VAL A 121      21.156  20.356  70.775  1.00 31.56           C
ATOM   2277  N   THR A 122      23.305  16.147  71.003  1.00 36.61           N
ATOM   2278  CA  THR A 122      23.992  14.987  70.457  1.00 39.58           C
ATOM   2279  C   THR A 122      23.033  14.021  69.782  1.00 41.03           C
ATOM   2280  O   THR A 122      22.057  13.568  70.383  1.00 41.69           O
ATOM   2281  CB  THR A 122      24.780  14.247  71.547  1.00 39.37           C
ATOM   2282  OG1 THR A 122      25.781  15.131  72.076  1.00 40.03           O
ATOM   2283  CG2 THR A 122      25.448  13.019  70.967  1.00 42.39           C
ATOM   2284  N   VAL A 123      23.302  13.731  68.514  1.00 42.62           N
ATOM   2285  CA  VAL A 123      22.495  12.774  67.779  1.00 45.49           C
ATOM   2286  C   VAL A 123      23.348  11.548  67.451  1.00 48.62           C
ATOM   2287  O   VAL A 123      24.351  11.645  66.737  1.00 49.02           O
ATOM   2288  CB  VAL A 123      21.923  13.395  66.501  1.00 46.55           C
ATOM   2289  CG1 VAL A 123      21.011  12.404  65.789  1.00 51.47           C
ATOM   2290  CG2 VAL A 123      21.196  14.703  66.833  1.00 42.11           C
ATOM   2291  N   SER A 124      22.939  10.391  67.959  1.00 51.07           N
ATOM   2292  CA  SER A 124      23.735   9.177  67.783  1.00 61.84           C
ATOM   2293  C   SER A 124      22.985   8.112  66.991  1.00 63.58           C
ATOM   2294  O   SER A 124      21.940   8.388  66.404  1.00 63.34           O
ATOM   2295  CB  SER A 124      24.155   8.616  69.143  1.00 62.12           C
ATOM   2296  OG  SER A 124      25.146   7.618  68.983  1.00 64.95           O
