# Supplementary material for: A non-redundant data set of nanobody-antigen crystal structures
Source: Data Brief. 2019 Mar 6;24:103754. doi: 10.1016/j.dib.2019.103754 (PMC6441729; doi:10.1016/j.dib.2019.103754)
Supplement: Multimedia component 5 [file mmc5.zip › Data_set/Nb-Ag_3/5c2u_3.pdb]

ATOM      1  N   ASP A 214      30.279  65.715   7.983  1.00 40.72           N
ATOM      2  CA  ASP A 214      29.045  66.470   7.764  1.00 39.62           C
ATOM      3  C   ASP A 214      29.276  67.581   6.753  1.00 40.85           C
ATOM      4  O   ASP A 214      28.370  67.933   5.991  1.00 38.23           O
ATOM      5  CB  ASP A 214      28.523  67.063   9.077  1.00 45.77           C
ATOM      6  CG  ASP A 214      27.118  67.620   8.948  1.00 43.79           C
ATOM      7  OD1 ASP A 214      26.178  66.820   8.735  1.00 39.70           O
ATOM      8  OD2 ASP A 214      26.941  68.855   9.064  1.00 42.95           O
ATOM      9  N   GLU A 215      30.486  68.135   6.758  1.00 45.94           N
ATOM     10  CA  GLU A 215      30.824  69.244   5.871  1.00 50.47           C
ATOM     11  C   GLU A 215      30.802  68.834   4.398  1.00 44.45           C
ATOM     12  O   GLU A 215      30.725  69.697   3.521  1.00 41.95           O
ATOM     13  CB  GLU A 215      32.201  69.820   6.232  1.00 51.52           C
ATOM     14  CG  GLU A 215      33.335  68.808   6.176  1.00 60.42           C
ATOM     15  CD  GLU A 215      34.588  69.290   6.879  1.00 73.09           C
ATOM     16  OE1 GLU A 215      34.777  70.522   6.989  1.00 76.70           O
ATOM     17  OE2 GLU A 215      35.384  68.435   7.324  1.00 76.62           O
ATOM     18  N   ASP A 216      30.870  67.532   4.124  1.00 38.89           N
ATOM     19  CA  ASP A 216      30.881  67.055   2.742  1.00 39.57           C
ATOM     20  C   ASP A 216      29.464  67.055   2.157  1.00 35.01           C
ATOM     21  O   ASP A 216      29.284  66.961   0.944  1.00 33.54           O
ATOM     22  CB  ASP A 216      31.497  65.660   2.646  1.00 37.15           C
ATOM     23  CG  ASP A 216      33.010  65.663   2.886  1.00 55.73           C
ATOM     24  OD1 ASP A 216      33.651  66.732   2.763  1.00 50.09           O
ATOM     25  OD2 ASP A 216      33.567  64.587   3.194  1.00 61.06           O
ATOM     26  N   GLY A 217      28.472  67.159   3.035  1.00 33.61           N
ATOM     27  CA  GLY A 217      27.096  67.407   2.639  1.00 30.79           C
ATOM     28  C   GLY A 217      26.390  66.341   1.825  1.00 27.16           C
ATOM     29  O   GLY A 217      25.381  66.633   1.171  1.00 25.75           O
ATOM     30  N   LEU A 218      26.862  65.103   1.884  1.00 25.48           N
ATOM     31  CA  LEU A 218      26.330  64.063   1.008  1.00 24.29           C
ATOM     32  C   LEU A 218      25.040  63.419   1.528  1.00 30.60           C
ATOM     33  O   LEU A 218      24.967  62.919   2.658  1.00 31.16           O
ATOM     34  CB  LEU A 218      27.387  62.987   0.777  1.00 29.05           C
ATOM     35  CG  LEU A 218      28.668  63.477   0.114  1.00 31.78           C
ATOM     36  CD1 LEU A 218      29.718  62.379   0.159  1.00 40.30           C
ATOM     37  CD2 LEU A 218      28.421  63.922  -1.317  1.00 32.54           C
ATOM     38  N   ILE A 219      24.029  63.432   0.669  1.00 26.83           N
ATOM     39  CA  ILE A 219      22.755  62.786   0.929  1.00 25.69           C
ATOM     40  C   ILE A 219      22.523  61.720  -0.126  1.00 26.17           C
ATOM     41  O   ILE A 219      22.595  62.001  -1.331  1.00 27.04           O
ATOM     42  CB  ILE A 219      21.564  63.777   0.888  1.00 26.05           C
ATOM     43  CG1 ILE A 219      21.726  64.863   1.951  1.00 28.87           C
ATOM     44  CG2 ILE A 219      20.274  63.012   1.065  1.00 31.64           C
ATOM     45  CD1 ILE A 219      21.857  64.336   3.350  1.00 33.31           C
ATOM     46  N   SER A 220      22.271  60.493   0.316  1.00 24.58           N
ATOM     47  CA  SER A 220      21.933  59.414  -0.585  1.00 26.51           C
ATOM     48  C   SER A 220      20.434  59.314  -0.717  1.00 24.46           C
ATOM     49  O   SER A 220      19.708  59.346   0.289  1.00 26.11           O
ATOM     50  CB  SER A 220      22.500  58.089  -0.085  1.00 27.85           C
ATOM     51  OG  SER A 220      23.908  58.154   0.084  1.00 34.35           O
ATOM     52  N   LEU A 221      19.970  59.232  -1.962  1.00 24.57           N
ATOM     53  CA  LEU A 221      18.550  59.105  -2.256  1.00 24.20           C
ATOM     54  C   LEU A 221      18.278  57.818  -3.004  1.00 26.10           C
ATOM     55  O   LEU A 221      18.995  57.495  -3.951  1.00 27.86           O
ATOM     56  CB  LEU A 221      18.077  60.279  -3.103  1.00 23.98           C
ATOM     57  CG  LEU A 221      18.286  61.686  -2.565  1.00 24.75           C
ATOM     58  CD1 LEU A 221      17.891  62.707  -3.643  1.00 24.91           C
ATOM     59  CD2 LEU A 221      17.467  61.898  -1.351  1.00 23.43           C
ATOM     60  N   ILE A 222      17.254  57.078  -2.598  1.00 24.09           N
ATOM     61  CA  ILE A 222      16.826  55.927  -3.370  1.00 23.29           C
ATOM     62  C   ILE A 222      15.634  56.318  -4.207  1.00 24.97           C
ATOM     63  O   ILE A 222      14.664  56.879  -3.703  1.00 23.17           O
ATOM     64  CB  ILE A 222      16.470  54.709  -2.485  1.00 26.63           C
ATOM     65  CG1 ILE A 222      17.705  54.206  -1.757  1.00 38.93           C
ATOM     66  CG2 ILE A 222      15.926  53.588  -3.341  1.00 32.46           C
ATOM     67  CD1 ILE A 222      18.683  53.430  -2.659  1.00 31.50           C
ATOM     68  N   PHE A 223      15.733  56.025  -5.501  1.00 26.65           N
ATOM     69  CA  PHE A 223      14.662  56.259  -6.449  1.00 25.49           C
ATOM     70  C   PHE A 223      14.057  54.942  -6.897  1.00 29.00           C
ATOM     71  O   PHE A 223      14.774  53.973  -7.114  1.00 29.51           O
ATOM     72  CB  PHE A 223      15.175  57.023  -7.674  1.00 31.04           C
ATOM     73  CG  PHE A 223      15.370  58.499  -7.453  1.00 28.06           C
ATOM     74  CD1 PHE A 223      16.557  58.994  -6.923  1.00 26.29           C
ATOM     75  CD2 PHE A 223      14.374  59.391  -7.795  1.00 24.65           C
ATOM     76  CE1 PHE A 223      16.734  60.354  -6.732  1.00 23.63           C
ATOM     77  CE2 PHE A 223      14.541  60.743  -7.596  1.00 25.32           C
ATOM     78  CZ  PHE A 223      15.730  61.224  -7.075  1.00 26.81           C
ATOM     79  N   ASN A 224      12.738  54.906  -7.056  1.00 31.51           N
ATOM     80  CA  ASN A 224      12.072  53.732  -7.610  1.00 35.75           C
ATOM     81  C   ASN A 224      12.079  53.780  -9.126  1.00 39.98           C
ATOM     82  O   ASN A 224      11.063  53.505  -9.762  1.00 45.53           O
ATOM     83  CB  ASN A 224      10.627  53.621  -7.092  1.00 43.10           C
ATOM     84  CG  ASN A 224       9.794  54.862  -7.398  1.00 53.77           C
ATOM     85  OD1 ASN A 224      10.146  55.668  -8.265  1.00 49.27           O
ATOM     86  ND2 ASN A 224       8.679  55.020  -6.683  1.00 59.45           N
ATOM     87  N   LYS A 225      13.234  54.110  -9.703  1.00 31.78           N
ATOM     88  CA  LYS A 225      13.394  54.193 -11.149  1.00 32.24           C
ATOM     89  C   LYS A 225      14.646  53.437 -11.593  1.00 34.63           C
ATOM     90  O   LYS A 225      15.602  53.343 -10.836  1.00 37.16           O
ATOM     91  CB  LYS A 225      13.475  55.653 -11.585  1.00 38.03           C
ATOM     92  CG  LYS A 225      12.198  56.451 -11.337  1.00 39.21           C
ATOM     93  CD  LYS A 225      12.325  57.848 -11.898  1.00 50.28           C
ATOM     94  CE  LYS A 225      10.999  58.592 -11.890  1.00 62.19           C
ATOM     95  NZ  LYS A 225      11.125  59.905 -12.590  1.00 73.67           N
ATOM     96  N   LYS A 226      14.626  52.898 -12.811  1.00 37.37           N
ATOM     97  CA  LYS A 226      15.793  52.228 -13.384  1.00 40.86           C
ATOM     98  C   LYS A 226      16.944  53.205 -13.589  1.00 46.39           C
ATOM     99  O   LYS A 226      16.725  54.387 -13.834  1.00 41.91           O
ATOM    100  CB  LYS A 226      15.449  51.581 -14.727  1.00 48.04           C
ATOM    101  CG  LYS A 226      14.246  50.661 -14.711  1.00 55.91           C
ATOM    102  CD  LYS A 226      13.812  50.303 -16.132  1.00 56.65           C
ATOM    103  CE  LYS A 226      14.940  49.669 -16.935  1.00 64.34           C
ATOM    104  NZ  LYS A 226      14.514  49.339 -18.320  1.00 76.39           N
ATOM    105  N   GLU A 227      18.174  52.711 -13.515  1.00 40.31           N
ATOM    106  CA  GLU A 227      19.334  53.585 -13.646  1.00 39.24           C
ATOM    107  C   GLU A 227      19.354  54.322 -14.986  1.00 37.60           C
ATOM    108  O   GLU A 227      19.719  55.494 -15.029  1.00 36.09           O
ATOM    109  CB  GLU A 227      20.643  52.799 -13.491  1.00 43.86           C
ATOM    110  CG  GLU A 227      21.884  53.702 -13.571  1.00 45.76           C
ATOM    111  CD  GLU A 227      23.183  52.962 -13.331  1.00 53.74           C
ATOM    112  OE1 GLU A 227      23.148  51.724 -13.240  1.00 54.18           O
ATOM    113  OE2 GLU A 227      24.234  53.623 -13.223  1.00 64.76           O
ATOM    114  N   SER A 228      18.968  53.633 -16.059  1.00 41.13           N
ATOM    115  CA  SER A 228      19.014  54.222 -17.390  1.00 41.04           C
ATOM    116  C   SER A 228      18.057  55.405 -17.472  1.00 41.89           C
ATOM    117  O   SER A 228      18.328  56.391 -18.164  1.00 44.48           O
ATOM    118  CB  SER A 228      18.684  53.177 -18.469  1.00 45.76           C
ATOM    119  OG  SER A 228      17.349  52.706 -18.369  1.00 52.51           O
ATOM    120  N   ASP A 229      16.945  55.316 -16.749  1.00 40.55           N
ATOM    121  CA  ASP A 229      15.965  56.395 -16.744  1.00 41.77           C
ATOM    122  C   ASP A 229      16.497  57.590 -15.969  1.00 42.93           C
ATOM    123  O   ASP A 229      16.327  58.721 -16.392  1.00 41.77           O
ATOM    124  CB  ASP A 229      14.632  55.920 -16.154  1.00 42.85           C
ATOM    125  CG  ASP A 229      13.900  54.960 -17.070  1.00 57.99           C
ATOM    126  OD1 ASP A 229      14.323  54.809 -18.234  1.00 65.25           O
ATOM    127  OD2 ASP A 229      12.899  54.358 -16.629  1.00 67.52           O
ATOM    128  N   ILE A 230      17.143  57.337 -14.836  1.00 35.21           N
ATOM    129  CA  ILE A 230      17.748  58.399 -14.053  1.00 34.90           C
ATOM    130  C   ILE A 230      18.805  59.142 -14.871  1.00 35.28           C
ATOM    131  O   ILE A 230      18.775  60.366 -14.984  1.00 38.20           O
ATOM    132  CB  ILE A 230      18.393  57.836 -12.763  1.00 32.88           C
ATOM    133  CG1 ILE A 230      17.329  57.240 -11.820  1.00 33.22           C
ATOM    134  CG2 ILE A 230      19.207  58.882 -12.072  1.00 32.70           C
ATOM    135  CD1 ILE A 230      16.379  58.253 -11.218  1.00 36.41           C
ATOM    136  N   ARG A 231      19.743  58.402 -15.439  1.00 35.25           N
ATOM    137  CA  ARG A 231      20.809  59.023 -16.220  1.00 37.60           C
ATOM    138  C   ARG A 231      20.265  59.718 -17.469  1.00 45.50           C
ATOM    139  O   ARG A 231      20.729  60.794 -17.846  1.00 45.87           O
ATOM    140  CB  ARG A 231      21.860  57.986 -16.609  1.00 42.29           C
ATOM    141  CG  ARG A 231      22.697  57.484 -15.438  1.00 40.93           C
ATOM    142  CD  ARG A 231      24.019  56.892 -15.918  1.00 53.05           C
ATOM    143  NE  ARG A 231      24.744  56.169 -14.871  1.00 61.07           N
ATOM    144  CZ  ARG A 231      25.593  56.727 -14.011  1.00 48.50           C
ATOM    145  NH1 ARG A 231      25.834  58.032 -14.043  1.00 55.37           N
ATOM    146  NH2 ARG A 231      26.202  55.974 -13.106  1.00 58.68           N
ATOM    147  N   GLY A 232      19.270  59.105 -18.099  1.00 38.91           N
ATOM    148  CA  GLY A 232      18.703  59.641 -19.323  1.00 45.17           C
ATOM    149  C   GLY A 232      18.051  61.000 -19.149  1.00 37.65           C
ATOM    150  O   GLY A 232      17.959  61.767 -20.102  1.00 42.71           O
ATOM    151  N   GLN A 233      17.599  61.295 -17.935  1.00 37.92           N
ATOM    152  CA  GLN A 233      16.927  62.564 -17.657  1.00 41.09           C
ATOM    153  C   GLN A 233      17.568  63.262 -16.466  1.00 31.70           C
ATOM    154  O   GLN A 233      16.886  63.867 -15.638  1.00 32.88           O
ATOM    155  CB  GLN A 233      15.429  62.338 -17.410  1.00 50.07           C
ATOM    156  CG  GLN A 233      15.055  61.578 -16.152  1.00 53.53           C
ATOM    157  CD  GLN A 233      13.674  60.929 -16.258  1.00 59.40           C
ATOM    158  OE1 GLN A 233      13.021  60.993 -17.306  1.00 65.03           O
ATOM    159  NE2 GLN A 233      13.223  60.309 -15.171  1.00 56.57           N
ATOM    160  N   GLN A 234      18.890  63.191 -16.381  1.00 36.28           N
ATOM    161  CA  GLN A 234      19.566  63.694 -15.195  1.00 34.15           C
ATOM    162  C   GLN A 234      19.418  65.219 -15.048  1.00 34.46           C
ATOM    163  O   GLN A 234      19.231  65.714 -13.929  1.00 32.74           O
ATOM    164  CB  GLN A 234      21.037  63.300 -15.224  1.00 37.39           C
ATOM    165  CG  GLN A 234      21.724  63.449 -13.883  1.00 43.57           C
ATOM    166  CD  GLN A 234      23.033  62.688 -13.809  1.00 43.32           C
ATOM    167  OE1 GLN A 234      23.085  61.493 -14.096  1.00 51.34           O
ATOM    168  NE2 GLN A 234      24.095  63.376 -13.420  1.00 53.07           N
ATOM    169  N   GLN A 235      19.484  65.951 -16.163  1.00 33.42           N
ATOM    170  CA  GLN A 235      19.302  67.411 -16.145  1.00 37.70           C
ATOM    171  C   GLN A 235      17.987  67.771 -15.488  1.00 31.73           C
ATOM    172  O   GLN A 235      17.912  68.674 -14.629  1.00 30.14           O
ATOM    173  CB  GLN A 235      19.303  68.015 -17.555  1.00 37.21           C
ATOM    174  CG  GLN A 235      20.642  68.164 -18.227  1.00 48.43           C
ATOM    175  CD  GLN A 235      20.548  69.019 -19.492  1.00 54.04           C
ATOM    176  OE1 GLN A 235      20.091  70.166 -19.454  1.00 43.84           O
ATOM    177  NE2 GLN A 235      20.967  68.455 -20.619  1.00 46.49           N
ATOM    178  N   GLN A 236      16.938  67.076 -15.909  1.00 29.80           N
ATOM    179  CA  GLN A 236      15.603  67.340 -15.392  1.00 25.51           C
ATOM    180  C   GLN A 236      15.494  66.974 -13.916  1.00 27.33           C
ATOM    181  O   GLN A 236      14.884  67.702 -13.138  1.00 25.72           O
ATOM    182  CB  GLN A 236      14.561  66.575 -16.221  1.00 34.51           C
ATOM    183  CG  GLN A 236      14.686  66.821 -17.730  1.00 50.33           C
ATOM    184  CD  GLN A 236      15.603  65.826 -18.434  1.00 56.64           C
ATOM    185  OE1 GLN A 236      16.822  65.983 -18.454  1.00 56.91           O
ATOM    186  NE2 GLN A 236      15.009  64.794 -19.013  1.00 53.72           N
ATOM    187  N   LEU A 237      16.061  65.828 -13.540  1.00 27.25           N
ATOM    188  CA  LEU A 237      16.033  65.386 -12.156  1.00 24.75           C
ATOM    189  C   LEU A 237      16.738  66.395 -11.252  1.00 22.44           C
ATOM    190  O   LEU A 237      16.222  66.778 -10.207  1.00 22.14           O
ATOM    191  CB  LEU A 237      16.677  64.005 -12.019  1.00 27.07           C
ATOM    192  CG  LEU A 237      16.776  63.503 -10.589  1.00 33.27           C
ATOM    193  CD1 LEU A 237      15.385  63.472  -9.922  1.00 36.69           C
ATOM    194  CD2 LEU A 237      17.424  62.132 -10.578  1.00 36.08           C
ATOM    195  N   VAL A 238      17.914  66.835 -11.665  1.00 24.16           N
ATOM    196  CA  VAL A 238      18.675  67.786 -10.868  1.00 22.27           C
ATOM    197  C   VAL A 238      17.908  69.105 -10.710  1.00 22.81           C
ATOM    198  O   VAL A 238      17.860  69.674  -9.611  1.00 24.38           O
ATOM    199  CB  VAL A 238      20.052  68.034 -11.500  1.00 27.84           C
ATOM    200  CG1 VAL A 238      20.737  69.214 -10.852  1.00 28.86           C
ATOM    201  CG2 VAL A 238      20.931  66.766 -11.360  1.00 28.41           C
ATOM    202  N   GLU A 239      17.296  69.595 -11.784  1.00 20.89           N
ATOM    203  CA  GLU A 239      16.526  70.818 -11.669  1.00 19.66           C
ATOM    204  C   GLU A 239      15.302  70.628 -10.781  1.00 19.06           C
ATOM    205  O   GLU A 239      14.942  71.535 -10.056  1.00 21.36           O
ATOM    206  CB  GLU A 239      16.100  71.376 -13.027  1.00 22.70           C
ATOM    207  CG  GLU A 239      15.415  72.747 -12.922  1.00 23.55           C
ATOM    208  CD  GLU A 239      16.260  73.813 -12.197  1.00 24.85           C
ATOM    209  OE1 GLU A 239      17.485  73.879 -12.460  1.00 25.58           O
ATOM    210  OE2 GLU A 239      15.698  74.560 -11.357  1.00 24.79           O
ATOM    211  N  ASER A 240      14.636  69.480 -10.837  1.00 19.62           N
ATOM    212  CA ASER A 240      13.499  69.271  -9.951  1.00 21.77           C
ATOM    213  C  ASER A 240      13.930  69.308  -8.481  1.00 21.20           C
ATOM    214  O  ASER A 240      13.223  69.838  -7.632  1.00 21.69           O
ATOM    215  CB ASER A 240      12.803  67.948 -10.260  1.00 22.32           C
ATOM    216  OG ASER A 240      12.064  68.005 -11.470  1.00 28.81           O
ATOM    217  N   LEU A 241      15.100  68.758  -8.180  1.00 18.03           N
ATOM    218  CA  LEU A 241      15.620  68.813  -6.814  1.00 18.93           C
ATOM    219  C   LEU A 241      15.928  70.263  -6.441  1.00 19.67           C
ATOM    220  O   LEU A 241      15.596  70.727  -5.345  1.00 20.47           O
ATOM    221  CB  LEU A 241      16.863  67.945  -6.654  1.00 20.90           C
ATOM    222  CG  LEU A 241      16.575  66.444  -6.742  1.00 19.88           C
ATOM    223  CD1 LEU A 241      17.861  65.669  -6.881  1.00 21.31           C
ATOM    224  CD2 LEU A 241      15.782  65.945  -5.536  1.00 22.65           C
ATOM    225  N   HIS A 242      16.503  70.998  -7.385  1.00 17.44           N
ATOM    226  CA  HIS A 242      16.722  72.437  -7.177  1.00 19.50           C
ATOM    227  C   HIS A 242      15.419  73.179  -6.876  1.00 23.06           C
ATOM    228  O   HIS A 242      15.391  74.012  -5.974  1.00 20.42           O
ATOM    229  CB  HIS A 242      17.403  73.027  -8.406  1.00 18.94           C
ATOM    230  CG  HIS A 242      17.628  74.506  -8.329  1.00 18.67           C
ATOM    231  ND1 HIS A 242      17.127  75.374  -9.280  1.00 19.56           N
ATOM    232  CD2 HIS A 242      18.330  75.263  -7.451  1.00 19.77           C
ATOM    233  CE1 HIS A 242      17.503  76.607  -8.976  1.00 24.08           C
ATOM    234  NE2 HIS A 242      18.215  76.568  -7.864  1.00 22.44           N
ATOM    235  N   LYS A 243      14.340  72.850  -7.589  1.00 19.60           N
ATOM    236  CA  LYS A 243      13.027  73.444  -7.329  1.00 19.41           C
ATOM    237  C   LYS A 243      12.506  73.087  -5.919  1.00 22.14           C
ATOM    238  O   LYS A 243      11.958  73.934  -5.222  1.00 25.92           O
ATOM    239  CB  LYS A 243      12.033  72.997  -8.410  1.00 23.04           C
ATOM    240  CG  LYS A 243      10.627  73.522  -8.223  1.00 27.51           C
ATOM    241  CD  LYS A 243       9.691  73.087  -9.336  1.00 35.20           C
ATOM    242  CE  LYS A 243       8.323  73.727  -9.147  1.00 42.19           C
ATOM    243  NZ  LYS A 243       7.327  73.301 -10.161  1.00 57.37           N
ATOM    244  N   VAL A 244      12.681  71.835  -5.489  1.00 21.09           N
ATOM    245  CA  VAL A 244      12.237  71.422  -4.169  1.00 19.10           C
ATOM    246  C   VAL A 244      12.899  72.275  -3.069  1.00 20.59           C
ATOM    247  O   VAL A 244      12.287  72.555  -2.025  1.00 22.37           O
ATOM    248  CB  VAL A 244      12.540  69.906  -3.960  1.00 23.61           C
ATOM    249  CG1 VAL A 244      12.460  69.526  -2.486  1.00 29.76           C
ATOM    250  CG2 VAL A 244      11.584  69.092  -4.783  1.00 26.42           C
ATOM    251  N   LEU A 245      14.137  72.681  -3.330  1.00 19.46           N
ATOM    252  CA  LEU A 245      14.922  73.524  -2.436  1.00 18.91           C
ATOM    253  C   LEU A 245      14.548  75.012  -2.498  1.00 19.04           C
ATOM    254  O   LEU A 245      15.128  75.813  -1.752  1.00 20.01           O
ATOM    255  CB  LEU A 245      16.405  73.377  -2.757  1.00 20.99           C
ATOM    256  CG  LEU A 245      17.018  72.024  -2.371  1.00 23.48           C
ATOM    257  CD1 LEU A 245      18.266  71.745  -3.150  1.00 23.47           C
ATOM    258  CD2 LEU A 245      17.301  71.928  -0.901  1.00 21.92           C
ATOM    259  N   GLY A 246      13.611  75.370  -3.361  1.00 19.09           N
ATOM    260  CA  GLY A 246      13.185  76.759  -3.509  1.00 20.52           C
ATOM    261  C   GLY A 246      13.617  77.415  -4.814  1.00 20.67           C
ATOM    262  O   GLY A 246      13.135  78.507  -5.158  1.00 20.20           O
ATOM    263  N   GLY A 247      14.533  76.774  -5.542  1.00 19.38           N
ATOM    264  CA  GLY A 247      14.899  77.264  -6.853  1.00 20.74           C
ATOM    265  C   GLY A 247      15.748  78.532  -6.923  1.00 20.39           C
ATOM    266  O   GLY A 247      15.917  79.071  -8.011  1.00 21.82           O
ATOM    267  N   HIS A 248      16.297  78.996  -5.810  1.00 20.36           N
ATOM    268  CA  HIS A 248      17.073  80.237  -5.865  1.00 19.10           C
ATOM    269  C   HIS A 248      18.436  80.008  -6.509  1.00 19.81           C
ATOM    270  O   HIS A 248      18.953  78.891  -6.480  1.00 20.45           O
ATOM    271  CB  HIS A 248      17.264  80.812  -4.467  1.00 20.47           C
ATOM    272  CG  HIS A 248      16.071  81.524  -3.931  1.00 21.51           C
ATOM    273  ND1 HIS A 248      16.175  82.537  -2.998  1.00 29.29           N
ATOM    274  CD2 HIS A 248      14.752  81.407  -4.215  1.00 22.41           C
ATOM    275  CE1 HIS A 248      14.970  83.006  -2.724  1.00 26.17           C
ATOM    276  NE2 HIS A 248      14.088  82.342  -3.448  1.00 23.67           N
ATOM    277  N   GLN A 249      19.040  81.063  -7.046  1.00 19.42           N
ATOM    278  CA  GLN A 249      20.327  80.901  -7.712  1.00 18.99           C
ATOM    279  C   GLN A 249      21.493  80.786  -6.718  1.00 21.38           C
ATOM    280  O   GLN A 249      22.635  80.564  -7.120  1.00 26.71           O
ATOM    281  CB  GLN A 249      20.602  82.031  -8.695  1.00 22.69           C
ATOM    282  CG  GLN A 249      20.723  83.404  -8.105  1.00 22.58           C
ATOM    283  CD  GLN A 249      21.202  84.408  -9.096  1.00 19.56           C
ATOM    284  OE1 GLN A 249      20.745  84.461 -10.245  1.00 21.90           O
ATOM    285  NE2 GLN A 249      22.156  85.232  -8.675  1.00 24.92           N
ATOM    286  N   THR A 250      21.214  80.929  -5.440  1.00 22.29           N
ATOM    287  CA  THR A 250      22.226  80.733  -4.424  1.00 22.74           C
ATOM    288  C   THR A 250      22.428  79.268  -4.035  1.00 22.63           C
ATOM    289  O   THR A 250      23.321  78.984  -3.252  1.00 25.09           O
ATOM    290  CB  THR A 250      21.880  81.516  -3.146  1.00 24.28           C
ATOM    291  OG1 THR A 250      20.534  81.239  -2.768  1.00 23.76           O
ATOM    292  CG2 THR A 250      22.031  82.994  -3.375  1.00 25.42           C
ATOM    293  N   LEU A 251      21.602  78.365  -4.563  1.00 21.53           N
ATOM    294  CA  LEU A 251      21.730  76.926  -4.315  1.00 20.12           C
ATOM    295  C   LEU A 251      21.934  76.158  -5.604  1.00 21.28           C
ATOM    296  O   LEU A 251      21.221  76.375  -6.578  1.00 23.04           O
ATOM    297  CB  LEU A 251      20.491  76.357  -3.613  1.00 19.41           C
ATOM    298  CG  LEU A 251      20.166  76.887  -2.223  1.00 21.49           C
ATOM    299  CD1 LEU A 251      18.908  76.211  -1.690  1.00 25.09           C
ATOM    300  CD2 LEU A 251      21.317  76.693  -1.243  1.00 24.18           C
ATOM    301  N   THR A 252      22.878  75.221  -5.583  1.00 21.08           N
ATOM    302  CA  THR A 252      23.156  74.390  -6.741  1.00 23.82           C
ATOM    303  C   THR A 252      23.249  72.935  -6.311  1.00 23.16           C
ATOM    304  O   THR A 252      24.091  72.586  -5.496  1.00 24.25           O
ATOM    305  CB  THR A 252      24.472  74.799  -7.424  1.00 26.96           C
ATOM    306  OG1 THR A 252      24.454  76.204  -7.722  1.00 28.57           O
ATOM    307  CG2 THR A 252      24.670  74.032  -8.714  1.00 27.13           C
ATOM    308  N   VAL A 253      22.388  72.098  -6.883  1.00 21.35           N
ATOM    309  CA  VAL A 253      22.431  70.648  -6.675  1.00 21.26           C
ATOM    310  C   VAL A 253      23.486  69.983  -7.555  1.00 21.47           C
ATOM    311  O   VAL A 253      23.543  70.219  -8.764  1.00 24.11           O
ATOM    312  CB  VAL A 253      21.038  70.003  -6.970  1.00 21.25           C
ATOM    313  CG1 VAL A 253      21.084  68.499  -6.746  1.00 23.64           C
ATOM    314  CG2 VAL A 253      19.965  70.626  -6.121  1.00 20.43           C
ATOM    315  N   ASN A 254      24.348  69.169  -6.918  1.00 22.80           N
ATOM    316  CA  ASN A 254      25.398  68.423  -7.604  1.00 25.93           C
ATOM    317  C   ASN A 254      25.193  66.942  -7.394  1.00 30.10           C
ATOM    318  O   ASN A 254      24.840  66.510  -6.299  1.00 25.43           O
ATOM    319  CB  ASN A 254      26.781  68.814  -7.095  1.00 24.06           C
ATOM    320  CG  ASN A 254      27.190  70.204  -7.510  1.00 32.82           C
ATOM    321  OD1 ASN A 254      27.912  70.384  -8.484  1.00 39.21           O
ATOM    322  ND2 ASN A 254      26.740  71.200  -6.758  1.00 30.42           N
ATOM    323  N   VAL A 255      25.415  66.171  -8.445  1.00 26.15           N
ATOM    324  CA  VAL A 255      25.353  64.715  -8.343  1.00 25.21           C
ATOM    325  C   VAL A 255      26.750  64.153  -8.106  1.00 30.11           C
ATOM    326  O   VAL A 255      27.655  64.338  -8.918  1.00 32.63           O
ATOM    327  CB  VAL A 255      24.733  64.089  -9.601  1.00 27.44           C
ATOM    328  CG1 VAL A 255      24.724  62.582  -9.489  1.00 29.20           C
ATOM    329  CG2 VAL A 255      23.319  64.615  -9.801  1.00 29.77           C
ATOM    330  N   GLU A 256      26.904  63.474  -6.970  1.00 26.93           N
ATOM    331  CA  GLU A 256      28.157  62.846  -6.560  1.00 30.42           C
ATOM    332  C   GLU A 256      28.322  61.470  -7.191  1.00 34.94           C
ATOM    333  O   GLU A 256      29.431  61.057  -7.511  1.00 37.74           O
ATOM    334  CB  GLU A 256      28.198  62.720  -5.030  1.00 32.45           C
ATOM    335  CG  GLU A 256      29.388  61.909  -4.472  1.00 38.31           C
ATOM    336  CD  GLU A 256      30.721  62.609  -4.645  1.00 61.78           C
ATOM    337  OE1 GLU A 256      30.731  63.812  -4.978  1.00 57.47           O
ATOM    338  OE2 GLU A 256      31.764  61.950  -4.444  1.00 65.91           O
ATOM    339  N   GLY A 257      27.215  60.751  -7.341  1.00 31.61           N
ATOM    340  CA  GLY A 257      27.254  59.412  -7.914  1.00 32.37           C
ATOM    341  C   GLY A 257      25.862  58.873  -8.193  1.00 28.65           C
ATOM    342  O   GLY A 257      24.880  59.349  -7.617  1.00 27.82           O
ATOM    343  N   VAL A 258      25.795  57.902  -9.101  1.00 34.09           N
ATOM    344  CA  VAL A 258      24.567  57.190  -9.432  1.00 31.85           C
ATOM    345  C   VAL A 258      24.907  55.709  -9.489  1.00 38.04           C
ATOM    346  O   VAL A 258      25.875  55.312 -10.151  1.00 38.86           O
ATOM    347  CB  VAL A 258      23.971  57.644 -10.781  1.00 29.33           C
ATOM    348  CG1 VAL A 258      22.716  56.837 -11.114  1.00 33.05           C
ATOM    349  CG2 VAL A 258      23.666  59.113 -10.754  1.00 29.45           C
ATOM    350  N   LYS A 259      24.129  54.893  -8.781  1.00 31.15           N
ATOM    351  CA  LYS A 259      24.389  53.457  -8.700  1.00 32.64           C
ATOM    352  C   LYS A 259      23.102  52.645  -8.748  1.00 34.06           C
ATOM    353  O   LYS A 259      22.166  52.926  -8.011  1.00 32.99           O
ATOM    354  CB  LYS A 259      25.146  53.121  -7.409  1.00 42.95           C
ATOM    355  CG  LYS A 259      26.491  53.811  -7.273  1.00 54.08           C
ATOM    356  CD  LYS A 259      27.304  53.293  -6.079  1.00 63.60           C
ATOM    357  CE  LYS A 259      26.813  53.858  -4.747  1.00 60.75           C
ATOM    358  NZ  LYS A 259      27.818  53.697  -3.653  1.00 58.81           N
ATOM    359  N   THR A 260      23.059  51.625  -9.600  1.00 34.45           N
ATOM    360  CA  THR A 260      21.913  50.724  -9.615  1.00 34.24           C
ATOM    361  C   THR A 260      21.932  49.885  -8.340  1.00 40.48           C
ATOM    362  O   THR A 260      22.995  49.468  -7.878  1.00 48.33           O
ATOM    363  CB  THR A 260      21.910  49.807 -10.856  1.00 39.56           C
ATOM    364  OG1 THR A 260      20.754  48.957 -10.826  1.00 48.24           O
ATOM    365  CG2 THR A 260      23.150  48.959 -10.887  1.00 43.96           C
ATOM    366  N   LYS A 261      20.750  49.659  -7.770  1.00 36.65           N
ATOM    367  CA  LYS A 261      20.594  48.814  -6.579  1.00 36.20           C
ATOM    368  C   LYS A 261      19.701  47.605  -6.839  1.00 37.75           C
ATOM    369  O   LYS A 261      19.817  46.567  -6.185  1.00 41.26           O
ATOM    370  CB  LYS A 261      20.014  49.650  -5.438  1.00 34.46           C
ATOM    371  CG  LYS A 261      20.960  50.708  -4.911  1.00 40.24           C
ATOM    372  CD  LYS A 261      22.085  50.041  -4.116  1.00 44.88           C
ATOM    373  CE  LYS A 261      22.807  51.016  -3.198  1.00 64.49           C
ATOM    374  NZ  LYS A 261      24.045  51.555  -3.818  1.00 72.53           N
ATOM    375  N   ALA A 262      18.778  47.759  -7.781  1.00 37.16           N
ATOM    376  CA  ALA A 262      17.923  46.654  -8.218  1.00 38.66           C
ATOM    377  C   ALA A 262      17.258  47.059  -9.529  1.00 37.24           C
ATOM    378  O   ALA A 262      17.488  48.162 -10.020  1.00 35.37           O
ATOM    379  CB  ALA A 262      16.887  46.296  -7.162  1.00 49.82           C
ATOM    380  N   ASP A 263      16.454  46.167 -10.100  1.00 44.38           N
ATOM    381  CA  ASP A 263      15.947  46.368 -11.458  1.00 45.13           C
ATOM    382  C   ASP A 263      15.344  47.750 -11.610  1.00 46.15           C
ATOM    383  O   ASP A 263      15.662  48.475 -12.553  1.00 42.83           O
ATOM    384  CB  ASP A 263      14.917  45.292 -11.817  1.00 40.78           C
ATOM    385  CG  ASP A 263      15.565  43.952 -12.142  1.00 45.94           C
ATOM    386  OD1 ASP A 263      16.805  43.911 -12.251  1.00 53.84           O
ATOM    387  OD2 ASP A 263      14.844  42.937 -12.307  1.00 46.98           O
ATOM    388  N   ASN A 264      14.523  48.129 -10.641  1.00 37.45           N
ATOM    389  CA  ASN A 264      13.844  49.414 -10.685  1.00 37.30           C
ATOM    390  C   ASN A 264      14.168  50.275  -9.464  1.00 36.80           C
ATOM    391  O   ASN A 264      13.320  51.035  -8.993  1.00 37.70           O
ATOM    392  CB  ASN A 264      12.334  49.181 -10.816  1.00 39.89           C
ATOM    393  CG  ASN A 264      11.975  48.431 -12.090  1.00 52.86           C
ATOM    394  OD1 ASN A 264      12.093  48.970 -13.190  1.00 56.96           O
ATOM    395  ND2 ASN A 264      11.546  47.179 -11.948  1.00 57.33           N
ATOM    396  N   GLN A 265      15.393  50.136  -8.949  1.00 33.05           N
ATOM    397  CA  GLN A 265      15.880  50.943  -7.821  1.00 32.44           C
ATOM    398  C   GLN A 265      17.253  51.536  -8.113  1.00 31.09           C
ATOM    399  O   GLN A 265      18.179  50.802  -8.453  1.00 32.83           O
ATOM    400  CB  GLN A 265      15.981  50.108  -6.548  1.00 44.77           C
ATOM    401  CG  GLN A 265      14.725  50.023  -5.708  1.00 46.46           C
ATOM    402  CD  GLN A 265      15.043  49.660  -4.275  1.00 53.71           C
ATOM    403  OE1 GLN A 265      15.943  48.863  -4.011  1.00 54.80           O
ATOM    404  NE2 GLN A 265      14.322  50.254  -3.339  1.00 50.37           N
ATOM    405  N   THR A 266      17.392  52.842  -7.938  1.00 29.55           N
ATOM    406  CA  THR A 266      18.643  53.536  -8.187  1.00 28.45           C
ATOM    407  C   THR A 266      18.977  54.478  -7.038  1.00 26.55           C
ATOM    408  O   THR A 266      18.119  55.228  -6.580  1.00 27.62           O
ATOM    409  CB  THR A 266      18.573  54.351  -9.503  1.00 30.21           C
ATOM    410  OG1 THR A 266      18.278  53.477 -10.590  1.00 34.44           O
ATOM    411  CG2 THR A 266      19.883  55.049  -9.795  1.00 31.34           C
ATOM    412  N   GLU A 267      20.219  54.437  -6.578  1.00 27.49           N
ATOM    413  CA  GLU A 267      20.697  55.367  -5.574  1.00 26.13           C
ATOM    414  C   GLU A 267      21.423  56.525  -6.235  1.00 24.65           C
ATOM    415  O   GLU A 267      22.284  56.340  -7.082  1.00 27.29           O
ATOM    416  CB  GLU A 267      21.612  54.667  -4.578  1.00 28.69           C
ATOM    417  CG  GLU A 267      22.067  55.564  -3.453  1.00 28.69           C
ATOM    418  CD  GLU A 267      22.940  54.842  -2.461  1.00 32.65           C
ATOM    419  OE1 GLU A 267      24.073  54.465  -2.832  1.00 40.52           O
ATOM    420  OE2 GLU A 267      22.496  54.633  -1.310  1.00 35.70           O
ATOM    421  N   VAL A 268      21.061  57.726  -5.829  1.00 22.37           N
ATOM    422  CA  VAL A 268      21.640  58.951  -6.352  1.00 22.62           C
ATOM    423  C   VAL A 268      22.173  59.717  -5.167  1.00 23.85           C
ATOM    424  O   VAL A 268      21.424  60.034  -4.251  1.00 23.46           O
ATOM    425  CB  VAL A 268      20.601  59.819  -7.114  1.00 22.74           C
ATOM    426  CG1 VAL A 268      21.218  61.125  -7.572  1.00 28.60           C
ATOM    427  CG2 VAL A 268      20.045  59.072  -8.303  1.00 24.58           C
ATOM    428  N   ILE A 269      23.468  59.988  -5.155  1.00 24.25           N
ATOM    429  CA  ILE A 269      24.080  60.719  -4.058  1.00 25.71           C
ATOM    430  C   ILE A 269      24.283  62.158  -4.506  1.00 23.32           C
ATOM    431  O   ILE A 269      24.869  62.408  -5.564  1.00 22.99           O
ATOM    432  CB  ILE A 269      25.407  60.083  -3.625  1.00 28.83           C
ATOM    433  CG1 ILE A 269      25.188  58.592  -3.330  1.00 30.04           C
ATOM    434  CG2 ILE A 269      25.966  60.793  -2.407  1.00 32.40           C
ATOM    435  CD1 ILE A 269      26.430  57.864  -2.868  1.00 44.52           C
ATOM    436  N   ILE A 270      23.781  63.098  -3.707  1.00 21.19           N
ATOM    437  CA  ILE A 270      23.877  64.514  -4.028  1.00 21.72           C
ATOM    438  C   ILE A 270      24.494  65.326  -2.902  1.00 22.86           C
ATOM    439  O   ILE A 270      24.593  64.870  -1.759  1.00 26.63           O
ATOM    440  CB  ILE A 270      22.486  65.137  -4.350  1.00 23.00           C
ATOM    441  CG1 ILE A 270      21.576  65.123  -3.123  1.00 24.04           C
ATOM    442  CG2 ILE A 270      21.832  64.439  -5.532  1.00 25.43           C
ATOM    443  CD1 ILE A 270      20.327  65.986  -3.280  1.00 24.85           C
ATOM    444  N   TYR A 271      24.891  66.549  -3.253  1.00 23.82           N
ATOM    445  CA  TYR A 271      25.204  67.574  -2.275  1.00 23.51           C
ATOM    446  C   TYR A 271      24.735  68.889  -2.870  1.00 21.70           C
ATOM    447  O   TYR A 271      24.442  68.965  -4.070  1.00 23.01           O
ATOM    448  CB  TYR A 271      26.698  67.584  -1.929  1.00 24.92           C
ATOM    449  CG  TYR A 271      27.660  67.856  -3.067  1.00 24.45           C
ATOM    450  CD1 TYR A 271      28.173  66.821  -3.850  1.00 26.12           C
ATOM    451  CD2 TYR A 271      28.097  69.146  -3.331  1.00 28.55           C
ATOM    452  CE1 TYR A 271      29.077  67.075  -4.875  1.00 30.51           C
ATOM    453  CE2 TYR A 271      28.997  69.408  -4.358  1.00 29.14           C
ATOM    454  CZ  TYR A 271      29.483  68.371  -5.118  1.00 31.86           C
ATOM    455  OH  TYR A 271      30.363  68.655  -6.128  1.00 35.10           O
ATOM    456  N   VAL A 272      24.659  69.907  -2.026  1.00 21.90           N
ATOM    457  CA  VAL A 272      24.144  71.216  -2.424  1.00 20.83           C
ATOM    458  C   VAL A 272      25.157  72.266  -2.022  1.00 22.84           C
ATOM    459  O   VAL A 272      25.595  72.326  -0.868  1.00 24.70           O
ATOM    460  CB  VAL A 272      22.797  71.524  -1.772  1.00 21.94           C
ATOM    461  CG1 VAL A 272      22.335  72.907  -2.173  1.00 22.76           C
ATOM    462  CG2 VAL A 272      21.732  70.501  -2.206  1.00 21.55           C
ATOM    463  N   VAL A 273      25.550  73.077  -2.997  1.00 21.24           N
ATOM    464  CA  VAL A 273      26.470  74.182  -2.763  1.00 24.03           C
ATOM    465  C   VAL A 273      25.639  75.441  -2.574  1.00 26.36           C
ATOM    466  O   VAL A 273      24.762  75.735  -3.398  1.00 25.43           O
ATOM    467  CB  VAL A 273      27.435  74.354  -3.933  1.00 26.22           C
ATOM    468  CG1 VAL A 273      28.281  75.611  -3.756  1.00 28.93           C
ATOM    469  CG2 VAL A 273      28.312  73.112  -4.070  1.00 24.26           C
ATOM    470  N   GLU A 274      25.916  76.173  -1.498  1.00 26.47           N
ATOM    471  CA  GLU A 274      25.234  77.428  -1.204  1.00 29.39           C
ATOM    472  C   GLU A 274      26.223  78.588  -1.312  1.00 32.33           C
ATOM    473  O   GLU A 274      27.361  78.497  -0.847  1.00 32.45           O
ATOM    474  CB  GLU A 274      24.595  77.390   0.190  1.00 28.73           C
ATOM    475  CG  GLU A 274      25.578  77.211   1.333  1.00 31.16           C
ATOM    476  CD  GLU A 274      24.899  77.015   2.684  1.00 31.21           C
ATOM    477  OE1 GLU A 274      23.708  77.359   2.827  1.00 30.14           O
ATOM    478  OE2 GLU A 274      25.578  76.512   3.607  1.00 33.70           O
ATOM    479  N   ARG A 275      25.783  79.676  -1.929  1.00 33.29           N
ATOM    480  CA  ARG A 275      26.633  80.846  -2.095  1.00 34.89           C
ATOM    481  C   ARG A 275      26.183  81.959  -1.165  1.00 38.01           C
ATOM    482  O   ARG A 275      24.986  82.232  -1.048  1.00 35.63           O
ATOM    483  CB  ARG A 275      26.612  81.329  -3.545  1.00 36.48           C
ATOM    484  CG  ARG A 275      27.797  82.227  -3.892  1.00 48.27           C
ATOM    485  CD  ARG A 275      27.871  82.498  -5.387  1.00 54.27           C
ATOM    486  NE  ARG A 275      26.621  83.062  -5.892  1.00 65.11           N
ATOM    487  CZ  ARG A 275      25.638  82.358  -6.449  1.00 56.89           C
ATOM    488  NH1 ARG A 275      25.742  81.038  -6.607  1.00 58.01           N
ATOM    489  NH2 ARG A 275      24.542  82.990  -6.860  1.00 55.90           N
ATOM    490  N   SER A 276      27.153  82.609  -0.516  1.00 38.12           N
ATOM    491  CA  SER A 276      26.876  83.726   0.391  1.00 46.52           C
ATOM    492  C   SER A 276      26.832  85.053  -0.362  1.00 50.16           C
ATOM    493  O   SER A 276      27.283  85.133  -1.504  1.00 47.17           O
ATOM    494  CB  SER A 276      27.934  83.791   1.491  1.00 52.74           C
ATOM    495  OG  SER A 276      28.102  82.525   2.103  1.00 62.80           O
ATOM    496  N   PRO A 277      26.273  86.100   0.269  1.00 62.20           N
ATOM    497  CA  PRO A 277      26.231  87.426  -0.366  1.00 60.15           C
ATOM    498  C   PRO A 277      27.611  87.975  -0.759  1.00 57.02           C
ATOM    499  O   PRO A 277      27.684  88.823  -1.648  1.00 68.55           O
ATOM    500  CB  PRO A 277      25.584  88.305   0.710  1.00 65.88           C
ATOM    501  CG  PRO A 277      24.732  87.366   1.491  1.00 56.34           C
ATOM    502  CD  PRO A 277      25.493  86.068   1.521  1.00 54.77           C
ATOM    503  N   ASN A 278      28.673  87.485  -0.121  1.00 58.75           N
ATOM    504  CA  ASN A 278      30.034  87.921  -0.439  1.00 63.65           C
ATOM    505  C   ASN A 278      30.725  87.064  -1.506  1.00 56.40           C
ATOM    506  O   ASN A 278      31.929  87.193  -1.720  1.00 69.74           O
ATOM    507  CB  ASN A 278      30.894  87.941   0.832  1.00 64.67           C
ATOM    508  CG  ASN A 278      31.060  86.567   1.464  1.00 59.92           C
ATOM    509  OD1 ASN A 278      30.776  85.539   0.853  1.00 62.78           O
ATOM    510  ND2 ASN A 278      31.532  86.549   2.702  1.00 64.62           N
ATOM    511  N   GLY A 279      29.969  86.190  -2.163  1.00 56.83           N
ATOM    512  CA  GLY A 279      30.494  85.402  -3.267  1.00 56.54           C
ATOM    513  C   GLY A 279      31.136  84.090  -2.850  1.00 53.00           C
ATOM    514  O   GLY A 279      31.460  83.257  -3.692  1.00 58.13           O
ATOM    515  N   THR A 280      31.328  83.915  -1.547  1.00 48.97           N
ATOM    516  CA  THR A 280      31.865  82.677  -0.999  1.00 44.79           C
ATOM    517  C   THR A 280      30.881  81.530  -1.195  1.00 40.86           C
ATOM    518  O   THR A 280      29.669  81.732  -1.105  1.00 39.44           O
ATOM    519  CB  THR A 280      32.165  82.823   0.503  1.00 45.41           C
ATOM    520  OG1 THR A 280      33.021  83.953   0.710  1.00 67.90           O
ATOM    521  CG2 THR A 280      32.824  81.569   1.049  1.00 49.98           C
ATOM    522  N   SER A 281      31.401  80.332  -1.458  1.00 39.11           N
ATOM    523  CA  SER A 281      30.568  79.140  -1.592  1.00 34.83           C
ATOM    524  C   SER A 281      30.999  78.051  -0.616  1.00 32.64           C
ATOM    525  O   SER A 281      32.160  77.970  -0.227  1.00 39.42           O
ATOM    526  CB  SER A 281      30.613  78.609  -3.029  1.00 38.95           C
ATOM    527  OG  SER A 281      29.781  79.383  -3.877  1.00 49.71           O
ATOM    528  N   ARG A 282      30.049  77.220  -0.213  1.00 31.49           N
ATOM    529  CA  ARG A 282      30.350  76.068   0.634  1.00 34.48           C
ATOM    530  C   ARG A 282      29.222  75.060   0.501  1.00 35.01           C
ATOM    531  O   ARG A 282      28.129  75.395   0.067  1.00 27.05           O
ATOM    532  CB  ARG A 282      30.520  76.476   2.087  1.00 39.11           C
ATOM    533  CG  ARG A 282      29.230  76.809   2.812  1.00 37.54           C
ATOM    534  CD  ARG A 282      29.534  77.122   4.263  1.00 48.12           C
ATOM    535  NE  ARG A 282      28.469  77.881   4.908  1.00 56.71           N
ATOM    536  CZ  ARG A 282      28.602  78.536   6.059  1.00 65.26           C
ATOM    537  NH1 ARG A 282      29.763  78.535   6.707  1.00 70.69           N
ATOM    538  NH2 ARG A 282      27.570  79.201   6.563  1.00 71.13           N
ATOM    539  N   ARG A 283      29.480  73.820   0.887  1.00 36.34           N
ATOM    540  CA  ARG A 283      28.428  72.822   0.847  1.00 28.52           C
ATOM    541  C   ARG A 283      27.507  72.974   2.043  1.00 26.18           C
ATOM    542  O   ARG A 283      27.979  73.189   3.166  1.00 29.17           O
ATOM    543  CB  ARG A 283      29.018  71.414   0.828  1.00 34.42           C
ATOM    544  CG  ARG A 283      29.833  71.098  -0.404  1.00 31.82           C
ATOM    545  CD  ARG A 283      30.204  69.622  -0.456  1.00 36.44           C
ATOM    546  NE  ARG A 283      31.117  69.353  -1.561  1.00 33.85           N
ATOM    547  CZ  ARG A 283      31.489  68.142  -1.960  1.00 35.39           C
ATOM    548  NH1 ARG A 283      31.031  67.059  -1.345  1.00 38.68           N
ATOM    549  NH2 ARG A 283      32.330  68.015  -2.979  1.00 41.22           N
ATOM    550  N   VAL A 284      26.210  72.815   1.803  1.00 26.42           N
ATOM    551  CA  VAL A 284      25.241  72.669   2.887  1.00 25.53           C
ATOM    552  C   VAL A 284      25.576  71.409   3.673  1.00 29.64           C
ATOM    553  O   VAL A 284      25.834  70.358   3.087  1.00 32.07           O
ATOM    554  CB  VAL A 284      23.809  72.578   2.366  1.00 23.52           C
ATOM    555  CG1 VAL A 284      22.827  72.447   3.506  1.00 26.94           C
ATOM    556  CG2 VAL A 284      23.456  73.827   1.536  1.00 23.08           C
ATOM    557  N   GLY A 285      25.613  71.526   4.998  1.00 29.38           N
ATOM    558  CA  GLY A 285      25.951  70.396   5.842  1.00 32.28           C
ATOM    559  C   GLY A 285      24.938  69.289   5.642  1.00 29.51           C
ATOM    560  O   GLY A 285      23.768  69.549   5.404  1.00 31.40           O
ATOM    561  N   ALA A 286      25.388  68.044   5.754  1.00 34.82           N
ATOM    562  CA  ALA A 286      24.513  66.904   5.493  1.00 30.13           C
ATOM    563  C   ALA A 286      23.307  66.850   6.441  1.00 32.08           C
ATOM    564  O   ALA A 286      22.197  66.566   6.015  1.00 31.79           O
ATOM    565  CB  ALA A 286      25.313  65.606   5.591  1.00 33.96           C
ATOM    566  N   SER A 287      23.530  67.095   7.726  1.00 33.45           N
ATOM    567  CA  SER A 287      22.446  67.062   8.697  1.00 33.77           C
ATOM    568  C   SER A 287      21.393  68.117   8.384  1.00 32.00           C
ATOM    569  O   SER A 287      20.192  67.850   8.457  1.00 37.47           O
ATOM    570  CB  SER A 287      22.983  67.277  10.113  1.00 37.87           C
ATOM    571  OG  SER A 287      23.851  66.222  10.511  1.00 46.92           O
ATOM    572  N   ALA A 288      21.852  69.320   8.047  1.00 34.84           N
ATOM    573  CA  ALA A 288      20.952  70.413   7.682  1.00 33.20           C
ATOM    574  C   ALA A 288      20.142  70.073   6.441  1.00 31.54           C
ATOM    575  O   ALA A 288      18.936  70.318   6.385  1.00 32.70           O
ATOM    576  CB  ALA A 288      21.739  71.709   7.449  1.00 37.09           C
ATOM    577  N   LEU A 289      20.801  69.502   5.443  1.00 27.11           N
ATOM    578  CA  LEU A 289      20.105  69.150   4.210  1.00 27.15           C
ATOM    579  C   LEU A 289      19.119  68.004   4.454  1.00 33.64           C
ATOM    580  O   LEU A 289      18.000  68.011   3.957  1.00 27.65           O
ATOM    581  CB  LEU A 289      21.113  68.769   3.131  1.00 27.47           C
ATOM    582  CG  LEU A 289      20.565  68.607   1.720  1.00 27.14           C
ATOM    583  CD1 LEU A 289      19.822  69.862   1.264  1.00 27.70           C
ATOM    584  CD2 LEU A 289      21.719  68.292   0.788  1.00 28.19           C
ATOM    585  N   PHE A 290      19.523  67.025   5.248  1.00 32.97           N
ATOM    586  CA  PHE A 290      18.622  65.929   5.546  1.00 28.80           C
ATOM    587  C   PHE A 290      17.405  66.443   6.311  1.00 27.16           C
ATOM    588  O   PHE A 290      16.276  66.022   6.044  1.00 30.76           O
ATOM    589  CB  PHE A 290      19.324  64.835   6.355  1.00 29.79           C
ATOM    590  CG  PHE A 290      18.461  63.627   6.596  1.00 33.12           C
ATOM    591  CD1 PHE A 290      17.612  63.568   7.686  1.00 32.68           C
ATOM    592  CD2 PHE A 290      18.496  62.557   5.723  1.00 33.40           C
ATOM    593  CE1 PHE A 290      16.812  62.467   7.902  1.00 32.76           C
ATOM    594  CE2 PHE A 290      17.696  61.454   5.930  1.00 32.92           C
ATOM    595  CZ  PHE A 290      16.854  61.408   7.016  1.00 39.57           C
ATOM    596  N   SER A 291      17.636  67.353   7.259  1.00 28.84           N
ATOM    597  CA  SER A 291      16.558  67.913   8.048  1.00 33.00           C
ATOM    598  C   SER A 291      15.526  68.576   7.128  1.00 34.39           C
ATOM    599  O   SER A 291      14.327  68.393   7.311  1.00 30.85           O
ATOM    600  CB  SER A 291      17.101  68.918   9.068  1.00 32.99           C
ATOM    601  OG  SER A 291      16.054  69.466   9.853  1.00 41.91           O
ATOM    602  N   TYR A 292      15.989  69.317   6.121  1.00 28.45           N
ATOM    603  CA  TYR A 292      15.066  69.921   5.163  1.00 28.62           C
ATOM    604  C   TYR A 292      14.248  68.879   4.398  1.00 22.86           C
ATOM    605  O   TYR A 292      13.027  68.980   4.285  1.00 24.98           O
ATOM    606  CB  TYR A 292      15.832  70.795   4.165  1.00 29.94           C
ATOM    607  CG  TYR A 292      14.949  71.512   3.169  1.00 23.84           C
ATOM    608  CD1 TYR A 292      14.202  72.606   3.544  1.00 24.48           C
ATOM    609  CD2 TYR A 292      14.899  71.111   1.835  1.00 23.09           C
ATOM    610  CE1 TYR A 292      13.390  73.280   2.639  1.00 23.44           C
ATOM    611  CE2 TYR A 292      14.094  71.753   0.934  1.00 22.68           C
ATOM    612  CZ  TYR A 292      13.373  72.856   1.323  1.00 22.49           C
ATOM    613  OH  TYR A 292      12.571  73.526   0.437  1.00 24.64           O
ATOM    614  N   PHE A 293      14.924  67.858   3.883  1.00 26.34           N
ATOM    615  CA  PHE A 293      14.263  66.881   3.023  1.00 25.81           C
ATOM    616  C   PHE A 293      13.259  65.994   3.781  1.00 23.96           C
ATOM    617  O   PHE A 293      12.318  65.493   3.171  1.00 30.55           O
ATOM    618  CB  PHE A 293      15.314  65.980   2.335  1.00 26.24           C
ATOM    619  CG  PHE A 293      16.038  66.621   1.160  1.00 26.69           C
ATOM    620  CD1 PHE A 293      15.394  67.441   0.258  1.00 26.13           C
ATOM    621  CD2 PHE A 293      17.379  66.342   0.947  1.00 33.50           C
ATOM    622  CE1 PHE A 293      16.078  68.014  -0.811  1.00 28.93           C
ATOM    623  CE2 PHE A 293      18.063  66.895  -0.118  1.00 33.86           C
ATOM    624  CZ  PHE A 293      17.417  67.730  -0.996  1.00 29.97           C
ATOM    625  N   GLU A 294      13.446  65.814   5.094  1.00 24.48           N
ATOM    626  CA  GLU A 294      12.552  64.985   5.902  1.00 26.34           C
ATOM    627  C   GLU A 294      11.317  65.730   6.402  1.00 27.62           C
ATOM    628  O   GLU A 294      10.396  65.125   6.902  1.00 31.44           O
ATOM    629  CB  GLU A 294      13.296  64.398   7.113  1.00 35.97           C
ATOM    630  CG  GLU A 294      13.602  65.371   8.246  1.00 47.34           C
ATOM    631  CD  GLU A 294      14.068  64.673   9.523  1.00 54.01           C
ATOM    632  OE1 GLU A 294      14.061  63.416   9.580  1.00 39.37           O
ATOM    633  OE2 GLU A 294      14.434  65.390  10.480  1.00 47.23           O
ATOM    634  N   GLN A 295      11.301  67.055   6.282  1.00 27.00           N
ATOM    635  CA  GLN A 295      10.099  67.790   6.622  1.00 29.17           C
ATOM    636  C   GLN A 295       8.935  67.253   5.788  1.00 29.84           C
ATOM    637  O   GLN A 295       9.085  67.014   4.593  1.00 28.60           O
ATOM    638  CB  GLN A 295      10.301  69.287   6.373  1.00 28.61           C
ATOM    639  CG  GLN A 295      11.309  69.952   7.290  1.00 34.82           C
ATOM    640  CD  GLN A 295      11.070  69.604   8.743  1.00 50.66           C
ATOM    641  OE1 GLN A 295       9.989  69.854   9.285  1.00 47.33           O
ATOM    642  NE2 GLN A 295      12.068  68.998   9.379  1.00 52.83           N
ATOM    643  N   ALA A 296       7.786  67.049   6.420  1.00 31.58           N
ATOM    644  CA  ALA A 296       6.655  66.382   5.771  1.00 30.79           C
ATOM    645  C   ALA A 296       6.284  66.921   4.386  1.00 32.58           C
ATOM    646  O   ALA A 296       6.045  66.140   3.468  1.00 31.90           O
ATOM    647  CB  ALA A 296       5.445  66.448   6.672  1.00 33.63           C
ATOM    648  N   HIS A 297       6.241  68.242   4.220  1.00 28.93           N
ATOM    649  CA  HIS A 297       5.898  68.814   2.923  1.00 29.26           C
ATOM    650  C   HIS A 297       6.954  68.517   1.883  1.00 28.38           C
ATOM    651  O   HIS A 297       6.634  68.204   0.746  1.00 32.50           O
ATOM    652  CB  HIS A 297       5.693  70.328   3.041  1.00 31.01           C
ATOM    653  CG  HIS A 297       4.388  70.696   3.659  1.00 33.75           C
ATOM    654  ND1 HIS A 297       3.401  71.362   2.968  1.00 40.32           N
ATOM    655  CD2 HIS A 297       3.889  70.447   4.892  1.00 36.51           C
ATOM    656  CE1 HIS A 297       2.355  71.522   3.758  1.00 40.44           C
ATOM    657  NE2 HIS A 297       2.620  70.966   4.927  1.00 41.28           N
ATOM    658  N   ILE A 298       8.213  68.592   2.289  1.00 25.84           N
ATOM    659  CA  ILE A 298       9.314  68.371   1.360  1.00 24.53           C
ATOM    660  C   ILE A 298       9.411  66.892   1.000  1.00 31.08           C
ATOM    661  O   ILE A 298       9.577  66.542  -0.167  1.00 28.62           O
ATOM    662  CB  ILE A 298      10.644  68.872   1.943  1.00 26.36           C
ATOM    663  CG1 ILE A 298      10.542  70.360   2.291  1.00 25.28           C
ATOM    664  CG2 ILE A 298      11.793  68.608   0.953  1.00 22.85           C
ATOM    665  CD1 ILE A 298      10.151  71.255   1.125  1.00 26.66           C
ATOM    666  N   LYS A 299       9.285  66.021   1.994  1.00 26.41           N
ATOM    667  CA  LYS A 299       9.280  64.570   1.760  1.00 28.24           C
ATOM    668  C   LYS A 299       8.229  64.168   0.734  1.00 24.69           C
ATOM    669  O   LYS A 299       8.495  63.356  -0.160  1.00 26.16           O
ATOM    670  CB  LYS A 299       9.020  63.817   3.065  1.00 28.24           C
ATOM    671  CG  LYS A 299       9.070  62.295   2.949  1.00 27.04           C
ATOM    672  CD  LYS A 299       9.202  61.676   4.363  1.00 30.29           C
ATOM    673  CE  LYS A 299       8.882  60.207   4.445  1.00 55.00           C
ATOM    674  NZ  LYS A 299       9.145  59.753   5.838  1.00 62.03           N
ATOM    675  N   ALA A 300       7.041  64.752   0.843  1.00 28.72           N
ATOM    676  CA  ALA A 300       5.974  64.452  -0.094  1.00 27.35           C
ATOM    677  C   ALA A 300       6.350  64.873  -1.501  1.00 30.50           C
ATOM    678  O   ALA A 300       6.089  64.153  -2.459  1.00 32.11           O
ATOM    679  CB  ALA A 300       4.685  65.130   0.332  1.00 33.70           C
ATOM    680  N   ASN A 301       6.954  66.047  -1.640  1.00 28.46           N
ATOM    681  CA  ASN A 301       7.404  66.496  -2.956  1.00 28.36           C
ATOM    682  C   ASN A 301       8.471  65.568  -3.516  1.00 31.55           C
ATOM    683  O   ASN A 301       8.485  65.280  -4.710  1.00 30.39           O
ATOM    684  CB  ASN A 301       7.947  67.915  -2.895  1.00 30.36           C
ATOM    685  CG  ASN A 301       6.857  68.945  -2.704  1.00 38.97           C
ATOM    686  OD1 ASN A 301       5.706  68.709  -3.047  1.00 39.03           O
ATOM    687  ND2 ASN A 301       7.216  70.093  -2.155  1.00 38.35           N
ATOM    688  N   MET A 302       9.365  65.111  -2.643  1.00 28.02           N
ATOM    689  CA  MET A 302      10.425  64.188  -3.039  1.00 26.32           C
ATOM    690  C   MET A 302       9.821  62.865  -3.514  1.00 27.20           C
ATOM    691  O   MET A 302      10.257  62.294  -4.513  1.00 26.92           O
ATOM    692  CB  MET A 302      11.386  63.965  -1.868  1.00 23.24           C
ATOM    693  CG  MET A 302      12.196  65.209  -1.493  1.00 26.64           C
ATOM    694  SD  MET A 302      13.437  65.627  -2.695  1.00 27.68           S
ATOM    695  CE  MET A 302      14.780  64.511  -2.203  1.00 20.02           C
ATOM    696  N   GLN A 303       8.799  62.391  -2.809  1.00 26.64           N
ATOM    697  CA  GLN A 303       8.164  61.136  -3.174  1.00 26.55           C
ATOM    698  C   GLN A 303       7.505  61.239  -4.539  1.00 29.05           C
ATOM    699  O   GLN A 303       7.483  60.272  -5.302  1.00 28.59           O
ATOM    700  CB  GLN A 303       7.150  60.723  -2.092  1.00 28.73           C
ATOM    701  CG  GLN A 303       7.830  60.209  -0.838  1.00 29.95           C
ATOM    702  CD  GLN A 303       6.903  60.070   0.360  1.00 38.15           C
ATOM    703  OE1 GLN A 303       5.955  60.831   0.518  1.00 40.11           O
ATOM    704  NE2 GLN A 303       7.192  59.104   1.219  1.00 45.89           N
ATOM    705  N   SER A 304       7.019  62.428  -4.877  1.00 30.97           N
ATOM    706  CA  SER A 304       6.450  62.641  -6.197  1.00 30.46           C
ATOM    707  C   SER A 304       7.493  62.546  -7.315  1.00 32.48           C
ATOM    708  O   SER A 304       7.135  62.314  -8.466  1.00 35.12           O
ATOM    709  CB  SER A 304       5.748  63.997  -6.259  1.00 34.25           C
ATOM    710  OG  SER A 304       4.522  63.972  -5.547  1.00 57.75           O
ATOM    711  N   LEU A 305       8.772  62.727  -6.989  1.00 26.01           N
ATOM    712  CA  LEU A 305       9.849  62.544  -7.965  1.00 24.86           C
ATOM    713  C   LEU A 305      10.355  61.114  -8.054  1.00 22.98           C
ATOM    714  O   LEU A 305      11.255  60.817  -8.859  1.00 29.09           O
ATOM    715  CB  LEU A 305      11.034  63.443  -7.628  1.00 25.33           C
ATOM    716  CG  LEU A 305      10.733  64.929  -7.546  1.00 27.40           C
ATOM    717  CD1 LEU A 305      11.985  65.694  -7.125  1.00 29.18           C
ATOM    718  CD2 LEU A 305      10.224  65.461  -8.878  1.00 26.86           C
ATOM    719  N   GLY A 306       9.814  60.238  -7.208  1.00 27.44           N
ATOM    720  CA  GLY A 306      10.199  58.843  -7.167  1.00 27.21           C
ATOM    721  C   GLY A 306      11.132  58.492  -6.030  1.00 25.25           C
ATOM    722  O   GLY A 306      11.617  57.372  -5.955  1.00 25.10           O
ATOM    723  N   VAL A 307      11.398  59.443  -5.140  1.00 25.29           N
ATOM    724  CA  VAL A 307      12.266  59.148  -3.999  1.00 25.06           C
ATOM    725  C   VAL A 307      11.520  58.303  -2.986  1.00 25.59           C
ATOM    726  O   VAL A 307      10.437  58.671  -2.566  1.00 28.53           O
ATOM    727  CB  VAL A 307      12.774  60.436  -3.326  1.00 25.27           C
ATOM    728  CG1 VAL A 307      13.580  60.101  -2.086  1.00 25.20           C
ATOM    729  CG2 VAL A 307      13.619  61.268  -4.285  1.00 26.40           C
ATOM    730  N   THR A 308      12.100  57.177  -2.575  1.00 25.08           N
ATOM    731  CA  THR A 308      11.459  56.298  -1.596  1.00 25.39           C
ATOM    732  C   THR A 308      12.290  56.175  -0.322  1.00 25.32           C
ATOM    733  O   THR A 308      11.867  55.545   0.646  1.00 29.14           O
ATOM    734  CB  THR A 308      11.206  54.895  -2.155  1.00 28.55           C
ATOM    735  OG1 THR A 308      12.437  54.339  -2.629  1.00 31.78           O
ATOM    736  CG2 THR A 308      10.219  54.960  -3.304  1.00 29.06           C
ATOM    737  N   GLY A 309      13.445  56.821  -0.308  1.00 26.35           N
ATOM    738  CA  GLY A 309      14.239  56.881   0.897  1.00 25.58           C
ATOM    739  C   GLY A 309      15.409  57.807   0.779  1.00 28.60           C
ATOM    740  O   GLY A 309      15.783  58.246  -0.318  1.00 25.98           O
ATOM    741  N   ALA A 310      15.982  58.126   1.928  1.00 25.46           N
ATOM    742  CA  ALA A 310      17.092  59.045   2.009  1.00 25.71           C
ATOM    743  C   ALA A 310      17.952  58.727   3.225  1.00 27.96           C
ATOM    744  O   ALA A 310      17.459  58.196   4.230  1.00 30.64           O
ATOM    745  CB  ALA A 310      16.610  60.465   2.065  1.00 27.74           C
ATOM    746  N   MET A 311      19.236  59.046   3.106  1.00 26.43           N
ATOM    747  CA  MET A 311      20.199  58.813   4.184  1.00 27.63           C
ATOM    748  C   MET A 311      21.337  59.845   4.161  1.00 35.41           C
ATOM    749  O   MET A 311      21.856  60.187   3.105  1.00 29.85           O
ATOM    750  CB  MET A 311      20.776  57.397   4.075  1.00 32.87           C
ATOM    751  CG  MET A 311      21.685  57.022   5.212  1.00 33.00           C
ATOM    752  SD  MET A 311      22.447  55.400   4.968  1.00 36.29           S
ATOM    753  CE  MET A 311      23.419  55.653   3.496  1.00 38.95           C
ATOM    754  N   ALA A 312      21.733  60.329   5.339  1.00 32.63           N
ATOM    755  CA  ALA A 312      22.962  61.128   5.495  1.00 32.72           C
ATOM    756  C   ALA A 312      24.118  60.266   6.028  1.00 39.39           C
ATOM    757  O   ALA A 312      23.866  59.287   6.711  1.00 36.21           O
ATOM    758  CB  ALA A 312      22.692  62.294   6.428  1.00 39.96           C
ATOM    759  N   GLN A 313      25.379  60.604   5.736  1.00 38.42           N
ATOM    760  CA  GLN A 313      26.504  59.800   6.224  1.00 47.31           C
ATOM    761  C   GLN A 313      27.023  60.173   7.604  1.00 51.52           C
ATOM    762  O   GLN A 313      27.760  59.404   8.223  1.00 56.87           O
ATOM    763  CB  GLN A 313      27.681  59.870   5.257  1.00 52.69           C
ATOM    764  CG  GLN A 313      27.389  59.310   3.890  1.00 59.36           C
ATOM    765  CD  GLN A 313      26.609  57.998   3.940  1.00 57.44           C
ATOM    766  OE1 GLN A 313      25.557  57.858   3.311  1.00 52.06           O
ATOM    767  NE2 GLN A 313      27.125  57.031   4.701  1.00 42.64           N
ATOM    768  N   THR A 314      26.664  61.347   8.087  1.00 44.64           N
ATOM    769  CA  THR A 314      27.168  61.797   9.366  1.00 51.61           C
ATOM    770  C   THR A 314      26.695  60.886  10.495  1.00 47.29           C
ATOM    771  O   THR A 314      25.498  60.661  10.654  1.00 43.52           O
ATOM    772  CB  THR A 314      26.723  63.234   9.661  1.00 54.29           C
ATOM    773  OG1 THR A 314      26.955  64.045   8.507  1.00 52.61           O
ATOM    774  CG2 THR A 314      27.495  63.799  10.844  1.00 55.71           C
ATOM    775  N   GLU A 315      27.641  60.357  11.264  1.00 46.93           N
ATOM    776  CA  GLU A 315      27.303  59.587  12.453  1.00 50.43           C
ATOM    777  C   GLU A 315      27.068  60.554  13.602  1.00 50.61           C
ATOM    778  O   GLU A 315      27.999  61.161  14.124  1.00 54.52           O
ATOM    779  CB  GLU A 315      28.402  58.576  12.799  1.00 50.27           C
ATOM    780  CG  GLU A 315      28.369  57.294  11.955  1.00 46.59           C
ATOM    781  CD  GLU A 315      27.710  56.113  12.673  1.00 64.25           C
ATOM    782  OE1 GLU A 315      28.095  55.827  13.828  1.00 74.99           O
ATOM    783  OE2 GLU A 315      26.813  55.463  12.083  1.00 55.55           O
ATOM    784  N   LEU A 316      25.806  60.698  13.986  1.00 42.09           N
ATOM    785  CA  LEU A 316      25.434  61.626  15.040  1.00 40.61           C
ATOM    786  C   LEU A 316      26.054  61.275  16.380  1.00 43.88           C
ATOM    787  O   LEU A 316      26.283  60.107  16.698  1.00 42.48           O
ATOM    788  CB  LEU A 316      23.917  61.667  15.178  1.00 41.80           C
ATOM    789  CG  LEU A 316      23.168  62.089  13.913  1.00 40.64           C
ATOM    790  CD1 LEU A 316      21.667  61.954  14.149  1.00 47.93           C
ATOM    791  CD2 LEU A 316      23.549  63.496  13.506  1.00 47.83           C
ATOM    792  N   SER A 317      26.323  62.303  17.174  1.00 42.57           N
ATOM    793  CA  SER A 317      26.799  62.106  18.533  1.00 47.03           C
ATOM    794  C   SER A 317      25.679  61.580  19.418  1.00 52.57           C
ATOM    795  O   SER A 317      24.505  61.711  19.076  1.00 41.86           O
ATOM    796  CB  SER A 317      27.321  63.415  19.113  1.00 49.29           C
ATOM    797  OG  SER A 317      26.242  64.279  19.419  1.00 51.76           O
ATOM    798  N   PRO A 318      26.035  60.999  20.571  1.00 52.18           N
ATOM    799  CA  PRO A 318      25.001  60.607  21.530  1.00 46.73           C
ATOM    800  C   PRO A 318      24.100  61.778  21.952  1.00 56.13           C
ATOM    801  O   PRO A 318      22.889  61.585  22.072  1.00 47.29           O
ATOM    802  CB  PRO A 318      25.814  60.076  22.713  1.00 60.31           C
ATOM    803  CG  PRO A 318      27.049  59.538  22.083  1.00 57.22           C
ATOM    804  CD  PRO A 318      27.359  60.474  20.949  1.00 55.18           C
ATOM    805  N   VAL A 319      24.662  62.968  22.158  1.00 57.33           N
ATOM    806  CA  VAL A 319      23.845  64.103  22.589  1.00 54.68           C
ATOM    807  C   VAL A 319      22.879  64.545  21.487  1.00 54.17           C
ATOM    808  O   VAL A 319      21.739  64.922  21.764  1.00 53.15           O
ATOM    809  CB  VAL A 319      24.710  65.312  23.031  1.00 60.11           C
ATOM    810  CG1 VAL A 319      25.447  64.988  24.318  1.00 62.26           C
ATOM    811  CG2 VAL A 319      25.686  65.722  21.946  1.00 60.97           C
ATOM    812  N   GLN A 320      23.329  64.490  20.239  1.00 53.46           N
ATOM    813  CA  GLN A 320      22.456  64.778  19.110  1.00 54.15           C
ATOM    814  C   GLN A 320      21.312  63.778  19.025  1.00 52.78           C
ATOM    815  O   GLN A 320      20.158  64.144  18.802  1.00 50.90           O
ATOM    816  CB  GLN A 320      23.246  64.756  17.813  1.00 52.02           C
ATOM    817  CG  GLN A 320      24.109  65.972  17.606  1.00 54.97           C
ATOM    818  CD  GLN A 320      24.913  65.878  16.331  1.00 56.79           C
ATOM    819  OE1 GLN A 320      25.744  64.981  16.170  1.00 54.82           O
ATOM    820  NE2 GLN A 320      24.654  66.791  15.404  1.00 58.40           N
ATOM    821  N   ILE A 321      21.643  62.506  19.197  1.00 48.84           N
ATOM    822  CA  ILE A 321      20.638  61.458  19.154  1.00 44.84           C
ATOM    823  C   ILE A 321      19.638  61.646  20.291  1.00 47.10           C
ATOM    824  O   ILE A 321      18.433  61.549  20.087  1.00 46.50           O
ATOM    825  CB  ILE A 321      21.295  60.067  19.223  1.00 39.79           C
ATOM    826  CG1 ILE A 321      22.087  59.820  17.938  1.00 40.03           C
ATOM    827  CG2 ILE A 321      20.241  58.976  19.413  1.00 41.63           C
ATOM    828  CD1 ILE A 321      22.965  58.599  17.968  1.00 48.99           C
ATOM    829  N   LYS A 322      20.140  61.950  21.484  1.00 47.26           N
ATOM    830  CA  LYS A 322      19.269  62.198  22.627  1.00 49.66           C
ATOM    831  C   LYS A 322      18.320  63.367  22.361  1.00 53.46           C
ATOM    832  O   LYS A 322      17.148  63.322  22.743  1.00 49.96           O
ATOM    833  CB  LYS A 322      20.100  62.471  23.883  1.00 50.33           C
ATOM    834  CG  LYS A 322      19.363  62.186  25.185  1.00 58.27           C
ATOM    835  CD  LYS A 322      20.165  62.612  26.418  1.00 67.30           C
ATOM    836  CE  LYS A 322      21.514  61.896  26.517  1.00 66.08           C
ATOM    837  NZ  LYS A 322      21.395  60.409  26.524  1.00 70.48           N
ATOM    838  N   GLN A 323      18.824  64.409  21.705  1.00 54.10           N
ATOM    839  CA  GLN A 323      18.002  65.568  21.383  1.00 58.50           C
ATOM    840  C   GLN A 323      16.903  65.201  20.392  1.00 56.75           C
ATOM    841  O   GLN A 323      15.773  65.677  20.511  1.00 52.95           O
ATOM    842  CB  GLN A 323      18.861  66.704  20.815  1.00 60.94           C
ATOM    843  CG  GLN A 323      18.069  67.945  20.394  1.00 66.72           C
ATOM    844  CD  GLN A 323      17.335  68.618  21.555  1.00 73.61           C
ATOM    845  OE1 GLN A 323      16.124  68.452  21.724  1.00 74.75           O
ATOM    846  NE2 GLN A 323      18.068  69.390  22.351  1.00 73.15           N
ATOM    847  N   LEU A 324      17.228  64.357  19.415  1.00 52.55           N
ATOM    848  CA  LEU A 324      16.250  63.974  18.404  1.00 50.52           C
ATOM    849  C   LEU A 324      15.147  63.126  19.014  1.00 54.40           C
ATOM    850  O   LEU A 324      13.989  63.225  18.616  1.00 52.00           O
ATOM    851  CB  LEU A 324      16.910  63.205  17.260  1.00 49.91           C
ATOM    852  CG  LEU A 324      17.815  63.994  16.315  1.00 54.52           C
ATOM    853  CD1 LEU A 324      18.620  63.022  15.468  1.00 54.07           C
ATOM    854  CD2 LEU A 324      17.009  64.936  15.434  1.00 49.63           C
ATOM    855  N   ILE A 325      15.514  62.286  19.977  1.00 50.11           N
ATOM    856  CA  ILE A 325      14.545  61.436  20.649  1.00 46.51           C
ATOM    857  C   ILE A 325      13.658  62.253  21.589  1.00 48.01           C
ATOM    858  O   ILE A 325      12.467  61.975  21.719  1.00 45.80           O
ATOM    859  CB  ILE A 325      15.247  60.317  21.428  1.00 43.82           C
ATOM    860  CG1 ILE A 325      15.950  59.372  20.452  1.00 42.96           C
ATOM    861  CG2 ILE A 325      14.243  59.551  22.283  1.00 48.07           C
ATOM    862  CD1 ILE A 325      16.889  58.391  21.122  1.00 47.62           C
ATOM    863  N   GLN A 326      14.233  63.270  22.227  1.00 50.30           N
ATOM    864  CA  GLN A 326      13.472  64.124  23.138  1.00 49.78           C
ATOM    865  C   GLN A 326      12.534  65.059  22.375  1.00 55.08           C
ATOM    866  O   GLN A 326      11.506  65.482  22.907  1.00 51.67           O
ATOM    867  CB  GLN A 326      14.417  64.938  24.031  1.00 52.63           C
ATOM    868  CG  GLN A 326      15.076  64.101  25.131  1.00 57.44           C
ATOM    869  CD  GLN A 326      15.968  64.918  26.041  1.00 58.33           C
ATOM    870  OE1 GLN A 326      16.478  65.961  25.648  1.00 60.21           O
ATOM    871  NE2 GLN A 326      16.160  64.443  27.264  1.00 68.70           N
ATOM    872  N   ASN A 327      12.887  65.370  21.130  1.00 51.15           N
ATOM    873  CA  ASN A 327      12.087  66.259  20.298  1.00 55.68           C
ATOM    874  C   ASN A 327      12.010  65.715  18.874  1.00 50.47           C
ATOM    875  O   ASN A 327      12.621  66.264  17.960  1.00 49.99           O
ATOM    876  CB  ASN A 327      12.677  67.673  20.311  1.00 56.63           C
ATOM    877  CG  ASN A 327      11.704  68.716  19.805  1.00 60.62           C
ATOM    878  OD1 ASN A 327      10.651  68.386  19.259  1.00 63.11           O
ATOM    879  ND2 ASN A 327      12.053  69.987  19.979  1.00 69.38           N
ATOM    880  N   PRO A 328      11.245  64.631  18.684  1.00 48.34           N
ATOM    881  CA  PRO A 328      11.197  63.891  17.412  1.00 48.83           C
ATOM    882  C   PRO A 328      10.640  64.724  16.250  1.00 44.42           C
ATOM    883  O   PRO A 328      10.886  64.419  15.076  1.00 45.90           O
ATOM    884  CB  PRO A 328      10.283  62.700  17.740  1.00 45.09           C
ATOM    885  CG  PRO A 328       9.425  63.178  18.868  1.00 52.89           C
ATOM    886  CD  PRO A 328      10.315  64.075  19.683  1.00 52.11           C
ATOM    887  N   LEU A 329       9.912  65.786  16.577  1.00 50.40           N
ATOM    888  CA  LEU A 329       9.353  66.668  15.553  1.00 53.68           C
ATOM    889  C   LEU A 329      10.313  67.780  15.146  1.00 58.05           C
ATOM    890  O   LEU A 329      10.195  68.421  14.095  1.00 68.86           O
ATOM    891  CB  LEU A 329       8.059  67.280  16.053  1.00 61.97           C
ATOM    892  CG  LEU A 329       6.803  66.452  15.952  1.00 64.37           C
ATOM    893  CD1 LEU A 329       6.842  65.127  16.665  1.00 64.98           C
ATOM    894  CD2 LEU A 329       5.640  67.261  16.425  1.00 70.12           C
ATOM    895  N   VAL B   1      28.684  51.961  20.164  1.00 55.35           N
ATOM    896  CA  VAL B   1      27.567  51.195  20.788  1.00 52.05           C
ATOM    897  C   VAL B   1      27.823  49.690  20.643  1.00 50.89           C
ATOM    898  O   VAL B   1      28.246  49.215  19.589  1.00 58.74           O
ATOM    899  CB  VAL B   1      26.172  51.584  20.182  1.00 55.22           C
ATOM    900  CG1 VAL B   1      26.320  52.547  19.013  1.00 54.31           C
ATOM    901  CG2 VAL B   1      25.360  50.357  19.774  1.00 45.07           C
ATOM    902  N   GLN B   2      27.567  48.955  21.720  1.00 45.50           N
ATOM    903  CA  GLN B   2      27.870  47.521  21.790  1.00 44.65           C
ATOM    904  C   GLN B   2      26.603  46.676  21.834  1.00 47.03           C
ATOM    905  O   GLN B   2      25.612  47.046  22.471  1.00 43.85           O
ATOM    906  CB  GLN B   2      28.726  47.216  23.017  1.00 53.37           C
ATOM    907  CG  GLN B   2      29.943  48.113  23.182  1.00 65.03           C
ATOM    908  CD  GLN B   2      31.125  47.668  22.336  1.00 75.83           C
ATOM    909  OE1 GLN B   2      31.232  48.019  21.160  1.00 83.78           O
ATOM    910  NE2 GLN B   2      32.025  46.893  22.938  1.00 77.81           N
ATOM    911  N   LEU B   3      26.658  45.525  21.169  1.00 44.68           N
ATOM    912  CA  LEU B   3      25.511  44.644  21.039  1.00 34.30           C
ATOM    913  C   LEU B   3      25.873  43.179  21.336  1.00 34.66           C
ATOM    914  O   LEU B   3      26.929  42.702  20.934  1.00 47.20           O
ATOM    915  CB  LEU B   3      24.940  44.766  19.637  1.00 34.97           C
ATOM    916  CG  LEU B   3      24.564  46.190  19.202  1.00 35.05           C
ATOM    917  CD1 LEU B   3      25.362  46.611  17.976  1.00 46.94           C
ATOM    918  CD2 LEU B   3      23.078  46.280  18.921  1.00 43.30           C
ATOM    919  N   GLN B   4      24.986  42.478  22.041  1.00 38.27           N
ATOM    920  CA  GLN B   4      25.167  41.056  22.326  1.00 36.36           C
ATOM    921  C   GLN B   4      23.822  40.334  22.320  1.00 41.61           C
ATOM    922  O   GLN B   4      22.961  40.599  23.163  1.00 40.67           O
ATOM    923  CB  GLN B   4      25.867  40.855  23.669  1.00 44.55           C
ATOM    924  CG  GLN B   4      26.108  39.396  24.020  1.00 56.10           C
ATOM    925  CD  GLN B   4      26.919  38.673  22.963  1.00 64.43           C
ATOM    926  OE1 GLN B   4      28.114  38.927  22.802  1.00 70.56           O
ATOM    927  NE2 GLN B   4      26.268  37.772  22.227  1.00 54.40           N
ATOM    928  N   GLU B   5      23.659  39.427  21.355  1.00 37.81           N
ATOM    929  CA  GLU B   5      22.408  38.711  21.145  1.00 29.70           C
ATOM    930  C   GLU B   5      22.306  37.441  21.962  1.00 30.92           C
ATOM    931  O   GLU B   5      23.319  36.862  22.371  1.00 37.34           O
ATOM    932  CB  GLU B   5      22.232  38.315  19.675  1.00 31.92           C
ATOM    933  CG  GLU B   5      22.358  39.418  18.679  1.00 32.47           C
ATOM    934  CD  GLU B   5      23.767  39.578  18.181  1.00 25.11           C
ATOM    935  OE1 GLU B   5      24.725  39.211  18.908  1.00 29.17           O
ATOM    936  OE2 GLU B   5      23.942  40.052  17.062  1.00 29.31           O
ATOM    937  N   SER B   6      21.068  37.006  22.159  1.00 30.46           N
ATOM    938  CA  SER B   6      20.774  35.698  22.726  1.00 33.04           C
ATOM    939  C   SER B   6      19.403  35.205  22.242  1.00 30.11           C
ATOM    940  O   SER B   6      18.620  35.971  21.673  1.00 28.65           O
ATOM    941  CB  SER B   6      20.823  35.757  24.256  1.00 43.90           C
ATOM    942  OG  SER B   6      19.780  36.555  24.776  1.00 39.27           O
ATOM    943  N   GLY B   7      19.116  33.914  22.446  1.00 30.11           N
ATOM    944  CA  GLY B   7      17.781  33.392  22.227  1.00 31.95           C
ATOM    945  C   GLY B   7      17.647  32.435  21.056  1.00 32.67           C
ATOM    946  O   GLY B   7      16.556  31.916  20.809  1.00 31.31           O
ATOM    947  N   GLY B   8      18.738  32.218  20.333  1.00 28.12           N
ATOM    948  CA  GLY B   8      18.726  31.327  19.182  1.00 27.74           C
ATOM    949  C   GLY B   8      18.438  29.902  19.623  1.00 28.38           C
ATOM    950  O   GLY B   8      18.385  29.613  20.808  1.00 30.12           O
ATOM    951  N   GLY B   9      18.253  29.009  18.667  1.00 21.83           N
ATOM    952  CA  GLY B   9      18.006  27.624  18.987  1.00 19.74           C
ATOM    953  C   GLY B   9      17.595  26.808  17.782  1.00 18.73           C
ATOM    954  O   GLY B   9      17.559  27.288  16.656  1.00 22.91           O
ATOM    955  N   LEU B  10      17.315  25.542  18.077  1.00 21.07           N
ATOM    956  CA  LEU B  10      16.770  24.567  17.137  1.00 23.16           C
ATOM    957  C   LEU B  10      15.256  24.526  17.285  1.00 21.13           C
ATOM    958  O   LEU B  10      14.766  24.261  18.384  1.00 22.13           O
ATOM    959  CB  LEU B  10      17.356  23.196  17.426  1.00 22.87           C
ATOM    960  CG  LEU B  10      16.853  22.049  16.546  1.00 25.60           C
ATOM    961  CD1 LEU B  10      17.279  22.301  15.091  1.00 25.62           C
ATOM    962  CD2 LEU B  10      17.362  20.710  17.057  1.00 27.35           C
ATOM    963  N   VAL B  11      14.548  24.826  16.196  1.00 22.51           N
ATOM    964  CA  VAL B  11      13.098  25.072  16.177  1.00 22.04           C
ATOM    965  C   VAL B  11      12.410  24.134  15.185  1.00 22.10           C
ATOM    966  O   VAL B  11      12.969  23.871  14.144  1.00 26.00           O
ATOM    967  CB  VAL B  11      12.814  26.530  15.762  1.00 24.85           C
ATOM    968  CG1 VAL B  11      11.319  26.806  15.708  1.00 28.85           C
ATOM    969  CG2 VAL B  11      13.532  27.482  16.708  1.00 32.04           C
ATOM    970  N   GLN B  12      11.235  23.598  15.523  1.00 24.65           N
ATOM    971  CA  GLN B  12      10.450  22.828  14.549  1.00 23.90           C
ATOM    972  C   GLN B  12       9.657  23.779  13.660  1.00 27.11           C
ATOM    973  O   GLN B  12       9.233  24.824  14.118  1.00 26.46           O
ATOM    974  CB  GLN B  12       9.490  21.873  15.250  1.00 27.08           C
ATOM    975  CG  GLN B  12      10.132  20.803  16.078  1.00 29.34           C
ATOM    976  CD  GLN B  12       9.108  20.035  16.890  1.00 36.23           C
ATOM    977  OE1 GLN B  12       8.306  19.281  16.342  1.00 37.57           O
ATOM    978  NE2 GLN B  12       9.122  20.234  18.199  1.00 30.16           N
ATOM    979  N   PRO B  13       9.430  23.405  12.390  1.00 25.70           N
ATOM    980  CA  PRO B  13       8.561  24.207  11.522  1.00 26.35           C
ATOM    981  C   PRO B  13       7.240  24.525  12.202  1.00 27.76           C
ATOM    982  O   PRO B  13       6.628  23.634  12.812  1.00 31.44           O
ATOM    983  CB  PRO B  13       8.367  23.304  10.302  1.00 33.78           C
ATOM    984  CG  PRO B  13       9.616  22.465  10.263  1.00 36.08           C
ATOM    985  CD  PRO B  13       9.917  22.191  11.714  1.00 30.93           C
ATOM    986  N   GLY B  14       6.841  25.785  12.134  1.00 27.76           N
ATOM    987  CA  GLY B  14       5.642  26.251  12.794  1.00 31.97           C
ATOM    988  C   GLY B  14       5.890  26.778  14.189  1.00 29.71           C
ATOM    989  O   GLY B  14       5.001  27.367  14.785  1.00 30.31           O
ATOM    990  N   GLY B  15       7.094  26.572  14.717  1.00 26.93           N
ATOM    991  CA  GLY B  15       7.412  26.986  16.072  1.00 22.57           C
ATOM    992  C   GLY B  15       7.811  28.447  16.206  1.00 21.12           C
ATOM    993  O   GLY B  15       7.848  29.184  15.222  1.00 25.40           O
ATOM    994  N   SER B  16       8.131  28.825  17.440  1.00 23.65           N
ATOM    995  CA  SER B  16       8.474  30.191  17.803  1.00 24.29           C
ATOM    996  C   SER B  16       9.839  30.272  18.457  1.00 22.33           C
ATOM    997  O   SER B  16      10.301  29.317  19.073  1.00 23.74           O
ATOM    998  CB  SER B  16       7.446  30.765  18.777  1.00 24.14           C
ATOM    999  OG  SER B  16       6.208  31.004  18.134  1.00 34.51           O
ATOM   1000  N   LEU B  17      10.447  31.447  18.343  1.00 22.93           N
ATOM   1001  CA  LEU B  17      11.689  31.755  19.043  1.00 21.33           C
ATOM   1002  C   LEU B  17      11.666  33.235  19.359  1.00 23.44           C
ATOM   1003  O   LEU B  17      11.100  34.020  18.599  1.00 26.80           O
ATOM   1004  CB  LEU B  17      12.891  31.376  18.164  1.00 25.87           C
ATOM   1005  CG  LEU B  17      14.262  31.107  18.753  1.00 35.73           C
ATOM   1006  CD1 LEU B  17      14.246  29.914  19.702  1.00 31.39           C
ATOM   1007  CD2 LEU B  17      15.208  30.864  17.579  1.00 29.39           C
ATOM   1008  N   ARG B  18      12.255  33.622  20.479  1.00 23.48           N
ATOM   1009  CA  ARG B  18      12.351  35.033  20.835  1.00 21.71           C
ATOM   1010  C   ARG B  18      13.799  35.416  21.068  1.00 23.75           C
ATOM   1011  O   ARG B  18      14.435  34.932  22.004  1.00 27.26           O
ATOM   1012  CB  ARG B  18      11.529  35.328  22.077  1.00 25.12           C
ATOM   1013  CG  ARG B  18      11.528  36.795  22.485  1.00 25.91           C
ATOM   1014  CD  ARG B  18      10.751  36.922  23.780  1.00 30.48           C
ATOM   1015  NE  ARG B  18      10.611  38.288  24.262  1.00 34.34           N
ATOM   1016  CZ  ARG B  18       9.755  39.181  23.775  1.00 40.84           C
ATOM   1017  NH1 ARG B  18       8.979  38.877  22.744  1.00 37.87           N
ATOM   1018  NH2 ARG B  18       9.691  40.391  24.312  1.00 42.81           N
ATOM   1019  N   LEU B  19      14.325  36.253  20.183  1.00 21.49           N
ATOM   1020  CA  LEU B  19      15.688  36.758  20.324  1.00 20.58           C
ATOM   1021  C   LEU B  19      15.724  38.040  21.134  1.00 22.13           C
ATOM   1022  O   LEU B  19      14.789  38.830  21.087  1.00 22.21           O
ATOM   1023  CB  LEU B  19      16.310  37.014  18.944  1.00 20.50           C
ATOM   1024  CG  LEU B  19      16.167  35.888  17.925  1.00 23.02           C
ATOM   1025  CD1 LEU B  19      16.927  36.244  16.641  1.00 24.53           C
ATOM   1026  CD2 LEU B  19      16.632  34.542  18.448  1.00 24.60           C
ATOM   1027  N   SER B  20      16.838  38.236  21.841  1.00 22.80           N
ATOM   1028  CA  SER B  20      17.094  39.393  22.667  1.00 24.14           C
ATOM   1029  C   SER B  20      18.463  39.955  22.356  1.00 28.06           C
ATOM   1030  O   SER B  20      19.396  39.224  22.041  1.00 28.59           O
ATOM   1031  CB  SER B  20      17.041  39.038  24.161  1.00 31.32           C
ATOM   1032  OG  SER B  20      15.791  38.497  24.519  1.00 43.32           O
ATOM   1033  N   CYS B  21      18.587  41.260  22.480  1.00 26.75           N
ATOM   1034  CA  CYS B  21      19.873  41.893  22.360  1.00 32.50           C
ATOM   1035  C   CYS B  21      19.959  43.053  23.323  1.00 34.81           C
ATOM   1036  O   CYS B  21      19.149  43.984  23.286  1.00 30.96           O
ATOM   1037  CB  CYS B  21      20.110  42.367  20.942  1.00 32.68           C
ATOM   1038  SG  CYS B  21      21.784  43.082  20.741  1.00 42.65           S
ATOM   1039  N   VAL B  22      20.966  42.984  24.180  1.00 31.68           N
ATOM   1040  CA  VAL B  22      21.249  44.039  25.121  1.00 34.62           C
ATOM   1041  C   VAL B  22      22.152  45.035  24.443  1.00 41.33           C
ATOM   1042  O   VAL B  22      23.182  44.665  23.865  1.00 38.76           O
ATOM   1043  CB  VAL B  22      21.918  43.497  26.394  1.00 46.22           C
ATOM   1044  CG1 VAL B  22      22.168  44.622  27.376  1.00 47.96           C
ATOM   1045  CG2 VAL B  22      21.050  42.423  27.012  1.00 43.81           C
ATOM   1046  N   VAL B  23      21.745  46.297  24.511  1.00 39.65           N
ATOM   1047  CA  VAL B  23      22.413  47.367  23.806  1.00 38.95           C
ATOM   1048  C   VAL B  23      22.964  48.363  24.798  1.00 46.44           C
ATOM   1049  O   VAL B  23      22.295  48.721  25.766  1.00 51.39           O
ATOM   1050  CB  VAL B  23      21.454  48.097  22.852  1.00 37.90           C
ATOM   1051  CG1 VAL B  23      22.219  49.067  21.969  1.00 38.45           C
ATOM   1052  CG2 VAL B  23      20.679  47.106  22.008  1.00 39.26           C
ATOM   1053  N   SER B  24      24.187  48.810  24.545  1.00 48.23           N
ATOM   1054  CA  SER B  24      24.770  49.909  25.301  1.00 49.87           C
ATOM   1055  C   SER B  24      25.172  51.010  24.335  1.00 47.94           C
ATOM   1056  O   SER B  24      25.910  50.769  23.382  1.00 53.87           O
ATOM   1057  CB  SER B  24      25.970  49.431  26.125  1.00 66.34           C
ATOM   1058  OG  SER B  24      26.937  48.800  25.307  1.00 74.41           O
ATOM   1059  N   GLY B  25      24.670  52.216  24.585  1.00 49.05           N
ATOM   1060  CA  GLY B  25      24.946  53.363  23.737  1.00 50.88           C
ATOM   1061  C   GLY B  25      23.721  53.802  22.961  1.00 44.85           C
ATOM   1062  O   GLY B  25      22.799  53.010  22.725  1.00 45.79           O
ATOM   1063  N   ASP B  26      23.718  55.067  22.553  1.00 50.10           N
ATOM   1064  CA  ASP B  26      22.595  55.649  21.829  1.00 47.74           C
ATOM   1065  C   ASP B  26      22.691  55.369  20.344  1.00 46.89           C
ATOM   1066  O   ASP B  26      23.789  55.337  19.789  1.00 43.70           O
ATOM   1067  CB  ASP B  26      22.542  57.156  22.054  1.00 46.20           C
ATOM   1068  CG  ASP B  26      22.211  57.517  23.488  1.00 65.92           C
ATOM   1069  OD1 ASP B  26      21.013  57.488  23.847  1.00 75.02           O
ATOM   1070  OD2 ASP B  26      23.149  57.828  24.253  1.00 66.31           O
ATOM   1071  N   TYR B  27      21.536  55.203  19.701  1.00 34.95           N
ATOM   1072  CA  TYR B  27      21.482  54.926  18.276  1.00 33.70           C
ATOM   1073  C   TYR B  27      20.258  55.568  17.614  1.00 30.92           C
ATOM   1074  O   TYR B  27      19.265  55.868  18.281  1.00 30.80           O
ATOM   1075  CB  TYR B  27      21.465  53.415  18.038  1.00 30.56           C
ATOM   1076  CG  TYR B  27      20.373  52.693  18.804  1.00 38.66           C
ATOM   1077  CD1 TYR B  27      19.104  52.552  18.263  1.00 30.58           C
ATOM   1078  CD2 TYR B  27      20.611  52.153  20.067  1.00 35.96           C
ATOM   1079  CE1 TYR B  27      18.100  51.916  18.954  1.00 31.95           C
ATOM   1080  CE2 TYR B  27      19.609  51.510  20.766  1.00 42.10           C
ATOM   1081  CZ  TYR B  27      18.357  51.391  20.199  1.00 39.73           C
ATOM   1082  OH  TYR B  27      17.348  50.758  20.880  1.00 39.95           O
ATOM   1083  N   TYR B  28      20.348  55.757  16.302  1.00 28.41           N
ATOM   1084  CA  TYR B  28      19.243  56.267  15.499  1.00 26.45           C
ATOM   1085  C   TYR B  28      18.364  55.119  15.012  1.00 26.55           C
ATOM   1086  O   TYR B  28      17.141  55.225  14.966  1.00 27.18           O
ATOM   1087  CB  TYR B  28      19.770  57.068  14.310  1.00 26.03           C
ATOM   1088  CG  TYR B  28      18.695  57.811  13.561  1.00 30.75           C
ATOM   1089  CD1 TYR B  28      17.983  57.195  12.534  1.00 29.70           C
ATOM   1090  CD2 TYR B  28      18.388  59.136  13.872  1.00 33.44           C
ATOM   1091  CE1 TYR B  28      16.990  57.871  11.847  1.00 36.55           C
ATOM   1092  CE2 TYR B  28      17.399  59.817  13.181  1.00 38.74           C
ATOM   1093  CZ  TYR B  28      16.705  59.177  12.174  1.00 43.33           C
ATOM   1094  OH  TYR B  28      15.720  59.837  11.482  1.00 45.91           O
ATOM   1095  N   ALA B  29      18.998  54.002  14.670  1.00 24.07           N
ATOM   1096  CA  ALA B  29      18.305  52.858  14.111  1.00 20.58           C
ATOM   1097  C   ALA B  29      18.900  51.598  14.694  1.00 21.89           C
ATOM   1098  O   ALA B  29      20.105  51.547  14.936  1.00 24.67           O
ATOM   1099  CB  ALA B  29      18.430  52.847  12.588  1.00 27.89           C
ATOM   1100  N   ILE B  30      18.049  50.615  14.940  1.00 21.55           N
ATOM   1101  CA  ILE B  30      18.506  49.297  15.343  1.00 23.25           C
ATOM   1102  C   ILE B  30      17.669  48.250  14.614  1.00 25.60           C
ATOM   1103  O   ILE B  30      16.501  48.462  14.340  1.00 22.73           O
ATOM   1104  CB  ILE B  30      18.432  49.140  16.856  1.00 27.15           C
ATOM   1105  CG1 ILE B  30      19.122  47.852  17.289  1.00 26.67           C
ATOM   1106  CG2 ILE B  30      17.005  49.168  17.351  1.00 25.43           C
ATOM   1107  CD1 ILE B  30      19.599  47.921  18.704  1.00 32.21           C
ATOM   1108  N   GLY B  31      18.258  47.115  14.267  1.00 21.09           N
ATOM   1109  CA  GLY B  31      17.502  46.113  13.558  1.00 20.96           C
ATOM   1110  C   GLY B  31      18.110  44.740  13.699  1.00 23.23           C
ATOM   1111  O   GLY B  31      19.139  44.558  14.345  1.00 23.42           O
ATOM   1112  N   TRP B  32      17.422  43.782  13.111  1.00 19.66           N
ATOM   1113  CA  TRP B  32      17.841  42.389  13.073  1.00 17.91           C
ATOM   1114  C   TRP B  32      18.110  42.010  11.652  1.00 19.75           C
ATOM   1115  O   TRP B  32      17.342  42.344  10.731  1.00 20.31           O
ATOM   1116  CB  TRP B  32      16.760  41.490  13.668  1.00 20.06           C
ATOM   1117  CG  TRP B  32      16.594  41.665  15.125  1.00 20.30           C
ATOM   1118  CD1 TRP B  32      15.733  42.514  15.752  1.00 21.37           C
ATOM   1119  CD2 TRP B  32      17.303  40.979  16.161  1.00 19.35           C
ATOM   1120  NE1 TRP B  32      15.866  42.409  17.108  1.00 22.46           N
ATOM   1121  CE2 TRP B  32      16.820  41.470  17.388  1.00 21.47           C
ATOM   1122  CE3 TRP B  32      18.310  40.008  16.170  1.00 20.41           C
ATOM   1123  CZ2 TRP B  32      17.295  41.017  18.613  1.00 23.77           C
ATOM   1124  CZ3 TRP B  32      18.775  39.568  17.375  1.00 20.18           C
ATOM   1125  CH2 TRP B  32      18.271  40.077  18.587  1.00 21.61           C
ATOM   1126  N   PHE B  33      19.193  41.255  11.460  1.00 18.91           N
ATOM   1127  CA  PHE B  33      19.697  40.896  10.145  1.00 21.90           C
ATOM   1128  C   PHE B  33      20.050  39.452  10.217  1.00 30.79           C
ATOM   1129  O   PHE B  33      20.406  38.971  11.291  1.00 33.96           O
ATOM   1130  CB  PHE B  33      20.907  41.744   9.757  1.00 23.49           C
ATOM   1131  CG  PHE B  33      20.604  43.214   9.729  1.00 23.62           C
ATOM   1132  CD1 PHE B  33      20.614  43.940  10.900  1.00 25.25           C
ATOM   1133  CD2 PHE B  33      20.276  43.849   8.544  1.00 34.01           C
ATOM   1134  CE1 PHE B  33      20.280  45.287  10.891  1.00 31.29           C
ATOM   1135  CE2 PHE B  33      19.959  45.189   8.532  1.00 29.53           C
ATOM   1136  CZ  PHE B  33      19.971  45.900   9.699  1.00 28.08           C
ATOM   1137  N   ARG B  34      19.893  38.743   9.113  1.00 21.62           N
ATOM   1138  CA  ARG B  34      20.202  37.312   9.123  1.00 22.54           C
ATOM   1139  C   ARG B  34      21.061  36.916   7.948  1.00 25.06           C
ATOM   1140  O   ARG B  34      21.036  37.532   6.880  1.00 27.80           O
ATOM   1141  CB  ARG B  34      18.923  36.474   9.138  1.00 25.82           C
ATOM   1142  CG  ARG B  34      18.152  36.464   7.825  1.00 25.61           C
ATOM   1143  CD  ARG B  34      16.794  35.743   8.027  1.00 27.56           C
ATOM   1144  NE  ARG B  34      15.953  35.836   6.827  1.00 29.54           N
ATOM   1145  CZ  ARG B  34      14.722  35.351   6.736  1.00 32.99           C
ATOM   1146  NH1 ARG B  34      14.185  34.713   7.757  1.00 25.95           N
ATOM   1147  NH2 ARG B  34      14.035  35.479   5.610  1.00 34.50           N
ATOM   1148  N   GLN B  35      21.837  35.868   8.153  1.00 28.02           N
ATOM   1149  CA  GLN B  35      22.759  35.428   7.135  1.00 29.69           C
ATOM   1150  C   GLN B  35      22.772  33.906   7.126  1.00 34.56           C
ATOM   1151  O   GLN B  35      23.186  33.257   8.087  1.00 32.85           O
ATOM   1152  CB  GLN B  35      24.140  36.036   7.388  1.00 30.79           C
ATOM   1153  CG  GLN B  35      25.200  35.672   6.357  1.00 39.26           C
ATOM   1154  CD  GLN B  35      26.436  36.543   6.477  1.00 43.64           C
ATOM   1155  OE1 GLN B  35      26.891  36.856   7.578  1.00 49.43           O
ATOM   1156  NE2 GLN B  35      26.984  36.945   5.335  1.00 56.01           N
ATOM   1157  N   ALA B  36      22.245  33.359   6.035  1.00 45.20           N
ATOM   1158  CA  ALA B  36      22.202  31.924   5.817  1.00 48.64           C
ATOM   1159  C   ALA B  36      23.551  31.495   5.279  1.00 53.10           C
ATOM   1160  O   ALA B  36      24.305  32.331   4.775  1.00 53.40           O
ATOM   1161  CB  ALA B  36      21.077  31.566   4.853  1.00 52.70           C
ATOM   1162  N   PRO B  37      23.865  30.189   5.372  1.00 58.31           N
ATOM   1163  CA  PRO B  37      25.181  29.687   4.966  1.00 62.89           C
ATOM   1164  C   PRO B  37      25.591  30.122   3.560  1.00 63.60           C
ATOM   1165  O   PRO B  37      24.858  29.852   2.613  1.00 63.67           O
ATOM   1166  CB  PRO B  37      25.006  28.163   5.037  1.00 66.21           C
ATOM   1167  CG  PRO B  37      23.929  27.961   6.075  1.00 63.36           C
ATOM   1168  CD  PRO B  37      22.995  29.117   5.896  1.00 60.84           C
ATOM   1169  N   GLY B  38      26.725  30.812   3.451  1.00 65.13           N
ATOM   1170  CA  GLY B  38      27.249  31.261   2.169  1.00 67.27           C
ATOM   1171  C   GLY B  38      26.505  32.409   1.495  1.00 63.43           C
ATOM   1172  O   GLY B  38      26.817  32.762   0.354  1.00 65.50           O
ATOM   1173  N   LYS B  39      25.536  33.005   2.189  1.00 58.40           N
ATOM   1174  CA  LYS B  39      24.709  34.060   1.598  1.00 55.09           C
ATOM   1175  C   LYS B  39      25.020  35.437   2.188  1.00 52.52           C
ATOM   1176  O   LYS B  39      25.848  35.575   3.087  1.00 53.23           O
ATOM   1177  CB  LYS B  39      23.223  33.745   1.793  1.00 55.78           C
ATOM   1178  CG  LYS B  39      22.765  32.435   1.168  1.00 58.90           C
ATOM   1179  CD  LYS B  39      22.729  32.538  -0.342  1.00 60.52           C
ATOM   1180  CE  LYS B  39      21.995  31.375  -0.985  1.00 65.75           C
ATOM   1181  NZ  LYS B  39      21.910  31.540  -2.471  1.00 63.23           N
ATOM   1182  N   GLU B  40      24.345  36.457   1.669  1.00 50.11           N
ATOM   1183  CA  GLU B  40      24.531  37.823   2.145  1.00 48.02           C
ATOM   1184  C   GLU B  40      23.642  38.115   3.352  1.00 43.63           C
ATOM   1185  O   GLU B  40      22.619  37.468   3.540  1.00 42.96           O
ATOM   1186  CB  GLU B  40      24.221  38.821   1.031  1.00 48.16           C
ATOM   1187  CG  GLU B  40      25.016  38.562  -0.233  1.00 57.02           C
ATOM   1188  CD  GLU B  40      26.507  38.654   0.002  1.00 61.43           C
ATOM   1189  OE1 GLU B  40      26.936  39.600   0.701  1.00 62.26           O
ATOM   1190  OE2 GLU B  40      27.245  37.776  -0.505  1.00 72.65           O
ATOM   1191  N   ARG B  41      24.045  39.098   4.151  1.00 42.48           N
ATOM   1192  CA  ARG B  41      23.234  39.561   5.271  1.00 38.68           C
ATOM   1193  C   ARG B  41      22.002  40.292   4.763  1.00 36.46           C
ATOM   1194  O   ARG B  41      22.102  41.179   3.906  1.00 37.79           O
ATOM   1195  CB  ARG B  41      24.057  40.467   6.193  1.00 43.12           C
ATOM   1196  CG  ARG B  41      25.072  39.690   7.031  1.00 52.40           C
ATOM   1197  CD  ARG B  41      25.977  40.566   7.892  1.00 57.32           C
ATOM   1198  NE  ARG B  41      26.798  39.747   8.788  1.00 69.07           N
ATOM   1199  CZ  ARG B  41      27.830  40.199   9.497  1.00 66.34           C
ATOM   1200  NH1 ARG B  41      28.188  41.475   9.417  1.00 67.64           N
ATOM   1201  NH2 ARG B  41      28.517  39.368  10.281  1.00 65.28           N
ATOM   1202  N   GLU B  42      20.838  39.919   5.283  1.00 33.33           N
ATOM   1203  CA  GLU B  42      19.608  40.573   4.869  1.00 31.50           C
ATOM   1204  C   GLU B  42      18.835  41.042   6.079  1.00 28.27           C
ATOM   1205  O   GLU B  42      18.769  40.361   7.094  1.00 27.60           O
ATOM   1206  CB  GLU B  42      18.752  39.647   4.014  1.00 41.99           C
ATOM   1207  CG  GLU B  42      18.083  38.507   4.731  1.00 52.48           C
ATOM   1208  CD  GLU B  42      17.292  37.648   3.772  1.00 62.13           C
ATOM   1209  OE1 GLU B  42      17.666  37.612   2.583  1.00 62.20           O
ATOM   1210  OE2 GLU B  42      16.298  37.026   4.195  1.00 46.96           O
ATOM   1211  N   GLY B  43      18.256  42.235   5.981  1.00 29.15           N
ATOM   1212  CA  GLY B  43      17.490  42.759   7.084  1.00 25.19           C
ATOM   1213  C   GLY B  43      16.125  42.113   7.181  1.00 28.80           C
ATOM   1214  O   GLY B  43      15.447  41.956   6.163  1.00 31.65           O
ATOM   1215  N   VAL B  44      15.741  41.716   8.392  1.00 24.60           N
ATOM   1216  CA  VAL B  44      14.410  41.172   8.633  1.00 24.66           C
ATOM   1217  C   VAL B  44      13.523  42.051   9.524  1.00 24.47           C
ATOM   1218  O   VAL B  44      12.314  41.817   9.592  1.00 25.10           O
ATOM   1219  CB  VAL B  44      14.489  39.766   9.251  1.00 29.12           C
ATOM   1220  CG1 VAL B  44      15.109  38.804   8.239  1.00 32.81           C
ATOM   1221  CG2 VAL B  44      15.267  39.769  10.563  1.00 28.16           C
ATOM   1222  N   ALA B  45      14.089  43.038  10.226  1.00 21.37           N
ATOM   1223  CA  ALA B  45      13.292  43.932  11.061  1.00 22.34           C
ATOM   1224  C   ALA B  45      14.142  45.133  11.474  1.00 22.89           C
ATOM   1225  O   ALA B  45      15.346  44.977  11.728  1.00 23.62           O
ATOM   1226  CB  ALA B  45      12.787  43.197  12.289  1.00 24.73           C
ATOM   1227  N   ALA B  46      13.533  46.309  11.558  1.00 20.33           N
ATOM   1228  CA  ALA B  46      14.248  47.477  12.039  1.00 21.47           C
ATOM   1229  C   ALA B  46      13.287  48.409  12.728  1.00 22.47           C
ATOM   1230  O   ALA B  46      12.104  48.403  12.420  1.00 21.94           O
ATOM   1231  CB  ALA B  46      14.972  48.202  10.900  1.00 21.19           C
ATOM   1232  N   ILE B  47      13.814  49.235  13.630  1.00 21.67           N
ATOM   1233  CA  ILE B  47      13.007  50.223  14.343  1.00 18.87           C
ATOM   1234  C   ILE B  47      13.797  51.539  14.467  1.00 19.73           C
ATOM   1235  O   ILE B  47      15.012  51.557  14.628  1.00 22.74           O
ATOM   1236  CB  ILE B  47      12.579  49.684  15.745  1.00 22.36           C
ATOM   1237  CG1 ILE B  47      11.505  50.571  16.381  1.00 26.08           C
ATOM   1238  CG2 ILE B  47      13.771  49.560  16.650  1.00 26.16           C
ATOM   1239  CD1 ILE B  47      10.868  49.927  17.596  1.00 30.28           C
ATOM   1240  N   SER B  48      13.065  52.644  14.377  1.00 22.61           N
ATOM   1241  CA  SER B  48      13.580  53.988  14.581  1.00 22.93           C
ATOM   1242  C   SER B  48      13.502  54.419  16.038  1.00 23.58           C
ATOM   1243  O   SER B  48      12.439  54.340  16.626  1.00 25.76           O
ATOM   1244  CB  SER B  48      12.757  54.957  13.762  1.00 24.85           C
ATOM   1245  OG  SER B  48      13.067  56.295  14.067  1.00 29.32           O
ATOM   1246  N   SER B  49      14.591  54.907  16.609  1.00 27.93           N
ATOM   1247  CA  SER B  49      14.557  55.365  17.992  1.00 30.73           C
ATOM   1248  C   SER B  49      13.827  56.694  18.085  1.00 39.03           C
ATOM   1249  O   SER B  49      13.321  57.060  19.154  1.00 33.29           O
ATOM   1250  CB  SER B  49      15.975  55.488  18.556  1.00 39.63           C
ATOM   1251  OG  SER B  49      16.719  56.455  17.856  1.00 43.48           O
ATOM   1252  N   ARG B  50      13.769  57.418  16.968  1.00 30.25           N
ATOM   1253  CA  ARG B  50      13.159  58.742  16.965  1.00 33.71           C
ATOM   1254  C   ARG B  50      11.638  58.693  17.029  1.00 32.00           C
ATOM   1255  O   ARG B  50      11.036  59.469  17.793  1.00 39.09           O
ATOM   1256  CB  ARG B  50      13.606  59.520  15.725  1.00 36.90           C
ATOM   1257  CG  ARG B  50      13.039  60.917  15.599  1.00 42.61           C
ATOM   1258  CD  ARG B  50      13.848  61.737  14.605  1.00 49.15           C
ATOM   1259  NE  ARG B  50      13.125  62.927  14.164  1.00 57.53           N
ATOM   1260  CZ  ARG B  50      13.624  63.853  13.352  1.00 64.23           C
ATOM   1261  NH1 ARG B  50      14.867  63.750  12.903  1.00 75.22           N
ATOM   1262  NH2 ARG B  50      12.884  64.898  13.004  1.00 65.35           N
ATOM   1263  N   ASP B  51      11.002  57.824  16.241  1.00 31.40           N
ATOM   1264  CA  ASP B  51       9.537  57.810  16.208  1.00 34.48           C
ATOM   1265  C   ASP B  51       8.931  56.412  16.374  1.00 31.42           C
ATOM   1266  O   ASP B  51       7.713  56.251  16.310  1.00 38.61           O
ATOM   1267  CB  ASP B  51       9.038  58.474  14.914  1.00 36.89           C
ATOM   1268  CG  ASP B  51       9.306  57.649  13.672  1.00 42.24           C
ATOM   1269  OD1 ASP B  51       9.973  56.607  13.770  1.00 33.91           O
ATOM   1270  OD2 ASP B  51       8.852  58.054  12.582  1.00 49.31           O
ATOM   1271  N   GLY B  52       9.777  55.411  16.607  1.00 28.91           N
ATOM   1272  CA  GLY B  52       9.315  54.062  16.881  1.00 33.80           C
ATOM   1273  C   GLY B  52       8.739  53.330  15.687  1.00 29.88           C
ATOM   1274  O   GLY B  52       8.195  52.237  15.834  1.00 28.79           O
ATOM   1275  N   SER B  53       8.870  53.904  14.498  1.00 28.12           N
ATOM   1276  CA  SER B  53       8.386  53.239  13.293  1.00 25.80           C
ATOM   1277  C   SER B  53       9.179  51.964  13.051  1.00 23.58           C
ATOM   1278  O   SER B  53      10.345  51.886  13.405  1.00 24.21           O
ATOM   1279  CB  SER B  53       8.478  54.174  12.087  1.00 27.02           C
ATOM   1280  OG  SER B  53       9.803  54.640  11.876  1.00 30.58           O
ATOM   1281  N   THR B  54       8.524  50.957  12.480  1.00 26.29           N
ATOM   1282  CA  THR B  54       9.138  49.669  12.232  1.00 22.60           C
ATOM   1283  C   THR B  54       9.063  49.303  10.757  1.00 22.35           C
ATOM   1284  O   THR B  54       8.229  49.822  10.007  1.00 26.78           O
ATOM   1285  CB  THR B  54       8.481  48.566  13.064  1.00 23.07           C
ATOM   1286  OG1 THR B  54       7.074  48.536  12.803  1.00 26.67           O
ATOM   1287  CG2 THR B  54       8.754  48.799  14.535  1.00 23.56           C
ATOM   1288  N   TYR B  55       9.987  48.428  10.359  1.00 22.14           N
ATOM   1289  CA  TYR B  55      10.209  48.045   8.967  1.00 24.21           C
ATOM   1290  C   TYR B  55      10.505  46.564   8.866  1.00 22.25           C
ATOM   1291  O   TYR B  55      11.324  46.049   9.619  1.00 22.92           O
ATOM   1292  CB  TYR B  55      11.377  48.863   8.366  1.00 25.92           C
ATOM   1293  CG  TYR B  55      11.146  50.336   8.567  1.00 26.62           C
ATOM   1294  CD1 TYR B  55      11.512  50.945   9.758  1.00 24.20           C
ATOM   1295  CD2 TYR B  55      10.498  51.103   7.611  1.00 27.01           C
ATOM   1296  CE1 TYR B  55      11.241  52.258   9.994  1.00 22.25           C
ATOM   1297  CE2 TYR B  55      10.243  52.438   7.824  1.00 31.75           C
ATOM   1298  CZ  TYR B  55      10.617  53.020   9.020  1.00 25.05           C
ATOM   1299  OH  TYR B  55      10.332  54.358   9.224  1.00 29.02           O
ATOM   1300  N   TYR B  56       9.844  45.904   7.920  1.00 23.71           N
ATOM   1301  CA  TYR B  56      10.014  44.474   7.677  1.00 22.69           C
ATOM   1302  C   TYR B  56       9.948  44.170   6.190  1.00 23.54           C
ATOM   1303  O   TYR B  56       9.162  44.796   5.475  1.00 26.71           O
ATOM   1304  CB  TYR B  56       8.922  43.658   8.359  1.00 24.56           C
ATOM   1305  CG  TYR B  56       8.708  43.930   9.820  1.00 21.40           C
ATOM   1306  CD1 TYR B  56       9.379  43.207  10.789  1.00 21.80           C
ATOM   1307  CD2 TYR B  56       7.819  44.908  10.235  1.00 20.59           C
ATOM   1308  CE1 TYR B  56       9.172  43.448  12.123  1.00 21.15           C
ATOM   1309  CE2 TYR B  56       7.590  45.156  11.556  1.00 23.11           C
ATOM   1310  CZ  TYR B  56       8.264  44.411  12.506  1.00 21.91           C
ATOM   1311  OH  TYR B  56       8.041  44.664  13.824  1.00 23.09           O
ATOM   1312  N   PRO B  57      10.734  43.188   5.716  1.00 24.37           N
ATOM   1313  CA  PRO B  57      10.530  42.666   4.365  1.00 28.28           C
ATOM   1314  C   PRO B  57       9.263  41.823   4.305  1.00 30.66           C
ATOM   1315  O   PRO B  57       8.857  41.283   5.333  1.00 29.53           O
ATOM   1316  CB  PRO B  57      11.774  41.823   4.122  1.00 31.69           C
ATOM   1317  CG  PRO B  57      12.170  41.351   5.492  1.00 25.52           C
ATOM   1318  CD  PRO B  57      11.827  42.495   6.419  1.00 23.68           C
ATOM   1319  N   ASP B  58       8.641  41.728   3.131  1.00 32.21           N
ATOM   1320  CA  ASP B  58       7.369  41.032   3.017  1.00 35.50           C
ATOM   1321  C   ASP B  58       7.442  39.603   3.527  1.00 30.88           C
ATOM   1322  O   ASP B  58       6.488  39.104   4.124  1.00 33.19           O
ATOM   1323  CB  ASP B  58       6.893  41.037   1.566  1.00 34.97           C
ATOM   1324  CG  ASP B  58       6.386  42.399   1.124  1.00 46.94           C
ATOM   1325  OD1 ASP B  58       6.134  43.263   1.991  1.00 52.53           O
ATOM   1326  OD2 ASP B  58       6.222  42.599  -0.096  1.00 51.60           O
ATOM   1327  N   ALA B  59       8.589  38.960   3.331  1.00 30.37           N
ATOM   1328  CA  ALA B  59       8.747  37.547   3.677  1.00 30.30           C
ATOM   1329  C   ALA B  59       8.566  37.211   5.156  1.00 30.64           C
ATOM   1330  O   ALA B  59       8.390  36.047   5.506  1.00 28.01           O
ATOM   1331  CB  ALA B  59      10.121  37.062   3.215  1.00 30.83           C
ATOM   1332  N   VAL B  60       8.644  38.205   6.035  1.00 29.39           N
ATOM   1333  CA  VAL B  60       8.441  37.955   7.452  1.00 24.40           C
ATOM   1334  C   VAL B  60       7.278  38.744   8.047  1.00 25.02           C
ATOM   1335  O   VAL B  60       7.040  38.650   9.242  1.00 26.32           O
ATOM   1336  CB  VAL B  60       9.714  38.276   8.285  1.00 23.23           C
ATOM   1337  CG1 VAL B  60      10.924  37.580   7.692  1.00 26.44           C
ATOM   1338  CG2 VAL B  60       9.944  39.769   8.382  1.00 26.11           C
ATOM   1339  N   LYS B  61       6.547  39.489   7.231  1.00 30.92           N
ATOM   1340  CA  LYS B  61       5.421  40.265   7.736  1.00 30.72           C
ATOM   1341  C   LYS B  61       4.363  39.357   8.371  1.00 31.39           C
ATOM   1342  O   LYS B  61       4.019  38.315   7.819  1.00 35.06           O
ATOM   1343  CB  LYS B  61       4.815  41.104   6.605  1.00 33.96           C
ATOM   1344  CG  LYS B  61       5.681  42.293   6.256  1.00 44.52           C
ATOM   1345  CD  LYS B  61       5.059  43.196   5.211  1.00 45.58           C
ATOM   1346  CE  LYS B  61       5.942  44.414   4.993  1.00 43.78           C
ATOM   1347  NZ  LYS B  61       5.593  45.147   3.749  1.00 56.85           N
ATOM   1348  N   GLY B  62       3.877  39.750   9.545  1.00 31.72           N
ATOM   1349  CA  GLY B  62       2.874  38.986  10.268  1.00 37.73           C
ATOM   1350  C   GLY B  62       3.480  37.884  11.126  1.00 31.44           C
ATOM   1351  O   GLY B  62       2.807  37.329  11.995  1.00 41.24           O
ATOM   1352  N   ARG B  63       4.753  37.570  10.880  1.00 26.14           N
ATOM   1353  CA  ARG B  63       5.439  36.505  11.613  1.00 28.56           C
ATOM   1354  C   ARG B  63       6.517  37.023  12.566  1.00 22.25           C
ATOM   1355  O   ARG B  63       6.694  36.463  13.653  1.00 22.77           O
ATOM   1356  CB  ARG B  63       6.080  35.502  10.647  1.00 25.15           C
ATOM   1357  CG  ARG B  63       5.110  34.926   9.635  1.00 29.28           C
ATOM   1358  CD  ARG B  63       5.717  33.765   8.857  1.00 30.11           C
ATOM   1359  NE  ARG B  63       6.901  34.178   8.107  1.00 26.00           N
ATOM   1360  CZ  ARG B  63       8.113  33.653   8.239  1.00 23.32           C
ATOM   1361  NH1 ARG B  63       9.128  34.109   7.517  1.00 25.05           N
ATOM   1362  NH2 ARG B  63       8.353  32.668   9.104  1.00 27.25           N
ATOM   1363  N   PHE B  64       7.249  38.054  12.141  1.00 26.24           N
ATOM   1364  CA  PHE B  64       8.330  38.635  12.943  1.00 28.22           C
ATOM   1365  C   PHE B  64       7.908  39.995  13.472  1.00 23.56           C
ATOM   1366  O   PHE B  64       7.319  40.796  12.736  1.00 26.36           O
ATOM   1367  CB  PHE B  64       9.624  38.841  12.138  1.00 23.28           C
ATOM   1368  CG  PHE B  64      10.354  37.570  11.744  1.00 25.38           C
ATOM   1369  CD1 PHE B  64       9.757  36.326  11.794  1.00 21.02           C
ATOM   1370  CD2 PHE B  64      11.645  37.667  11.266  1.00 25.11           C
ATOM   1371  CE1 PHE B  64      10.478  35.169  11.410  1.00 24.28           C
ATOM   1372  CE2 PHE B  64      12.350  36.550  10.867  1.00 21.89           C
ATOM   1373  CZ  PHE B  64      11.761  35.312  10.920  1.00 20.60           C
ATOM   1374  N   THR B  65       8.252  40.277  14.726  1.00 21.63           N
ATOM   1375  CA  THR B  65       7.991  41.591  15.309  1.00 23.76           C
ATOM   1376  C   THR B  65       9.198  42.073  16.093  1.00 23.99           C
ATOM   1377  O   THR B  65       9.691  41.366  16.971  1.00 24.13           O
ATOM   1378  CB  THR B  65       6.781  41.564  16.248  1.00 26.00           C
ATOM   1379  OG1 THR B  65       5.638  41.080  15.543  1.00 27.55           O
ATOM   1380  CG2 THR B  65       6.483  42.944  16.786  1.00 28.14           C
ATOM   1381  N   ILE B  66       9.659  43.281  15.785  1.00 23.14           N
ATOM   1382  CA  ILE B  66      10.713  43.903  16.566  1.00 26.83           C
ATOM   1383  C   ILE B  66      10.083  44.812  17.626  1.00 24.64           C
ATOM   1384  O   ILE B  66       9.093  45.496  17.370  1.00 27.84           O
ATOM   1385  CB  ILE B  66      11.697  44.679  15.668  1.00 22.70           C
ATOM   1386  CG1 ILE B  66      12.886  45.188  16.484  1.00 23.17           C
ATOM   1387  CG2 ILE B  66      11.024  45.846  14.927  1.00 25.56           C
ATOM   1388  CD1 ILE B  66      13.994  45.741  15.612  1.00 24.09           C
ATOM   1389  N   SER B  67      10.635  44.772  18.836  1.00 24.77           N
ATOM   1390  CA  SER B  67      10.174  45.648  19.911  1.00 27.48           C
ATOM   1391  C   SER B  67      11.315  45.993  20.857  1.00 30.56           C
ATOM   1392  O   SER B  67      12.404  45.419  20.757  1.00 27.77           O
ATOM   1393  CB  SER B  67       9.048  44.984  20.687  1.00 28.39           C
ATOM   1394  OG  SER B  67       9.508  43.809  21.336  1.00 29.30           O
ATOM   1395  N   ARG B  68      11.057  46.923  21.778  1.00 35.42           N
ATOM   1396  CA  ARG B  68      12.059  47.317  22.759  1.00 36.54           C
ATOM   1397  C   ARG B  68      11.505  47.413  24.164  1.00 36.11           C
ATOM   1398  O   ARG B  68      10.351  47.750  24.353  1.00 42.32           O
ATOM   1399  CB  ARG B  68      12.660  48.659  22.389  1.00 41.59           C
ATOM   1400  CG  ARG B  68      13.203  48.700  20.992  1.00 47.21           C
ATOM   1401  CD  ARG B  68      14.053  49.928  20.797  1.00 44.25           C
ATOM   1402  NE  ARG B  68      13.265  51.147  20.906  1.00 42.05           N
ATOM   1403  CZ  ARG B  68      13.783  52.369  20.908  1.00 52.35           C
ATOM   1404  NH1 ARG B  68      15.096  52.533  20.813  1.00 56.03           N
ATOM   1405  NH2 ARG B  68      12.985  53.427  21.018  1.00 58.33           N
ATOM   1406  N   ASP B  69      12.354  47.099  25.132  1.00 43.18           N
ATOM   1407  CA  ASP B  69      12.131  47.486  26.515  1.00 44.44           C
ATOM   1408  C   ASP B  69      13.261  48.430  26.894  1.00 47.78           C
ATOM   1409  O   ASP B  69      14.337  47.988  27.280  1.00 54.38           O
ATOM   1410  CB  ASP B  69      12.101  46.274  27.441  1.00 43.03           C
ATOM   1411  CG  ASP B  69      11.741  46.644  28.864  1.00 47.72           C
ATOM   1412  OD1 ASP B  69      11.558  47.846  29.134  1.00 56.34           O
ATOM   1413  OD2 ASP B  69      11.637  45.736  29.709  1.00 54.35           O
ATOM   1414  N   ASN B  70      13.021  49.728  26.761  1.00 54.00           N
ATOM   1415  CA  ASN B  70      14.064  50.722  27.000  1.00 53.84           C
ATOM   1416  C   ASN B  70      14.556  50.725  28.453  1.00 49.19           C
ATOM   1417  O   ASN B  70      15.697  51.095  28.728  1.00 62.40           O
ATOM   1418  CB  ASN B  70      13.560  52.116  26.623  1.00 54.02           C
ATOM   1419  CG  ASN B  70      13.388  52.295  25.125  1.00 52.99           C
ATOM   1420  OD1 ASN B  70      13.914  51.514  24.327  1.00 60.46           O
ATOM   1421  ND2 ASN B  70      12.658  53.335  24.734  1.00 73.16           N
ATOM   1422  N   ALA B  71      13.689  50.310  29.372  1.00 50.13           N
ATOM   1423  CA  ALA B  71      14.065  50.178  30.775  1.00 56.11           C
ATOM   1424  C   ALA B  71      15.215  49.188  30.943  1.00 58.66           C
ATOM   1425  O   ALA B  71      16.114  49.410  31.754  1.00 61.82           O
ATOM   1426  CB  ALA B  71      12.866  49.741  31.606  1.00 56.31           C
ATOM   1427  N   LYS B  72      15.176  48.100  30.178  1.00 47.52           N
ATOM   1428  CA  LYS B  72      16.222  47.073  30.202  1.00 54.55           C
ATOM   1429  C   LYS B  72      17.305  47.297  29.141  1.00 50.86           C
ATOM   1430  O   LYS B  72      18.233  46.493  29.030  1.00 56.30           O
ATOM   1431  CB  LYS B  72      15.618  45.678  29.979  1.00 51.26           C
ATOM   1432  CG  LYS B  72      14.683  45.154  31.072  1.00 57.88           C
ATOM   1433  CD  LYS B  72      14.165  43.768  30.665  1.00 58.11           C
ATOM   1434  CE  LYS B  72      13.045  43.260  31.560  1.00 54.22           C
ATOM   1435  NZ  LYS B  72      13.529  42.862  32.909  1.00 57.21           N
ATOM   1436  N   ASN B  73      17.186  48.372  28.360  1.00 51.43           N
ATOM   1437  CA  ASN B  73      18.087  48.615  27.226  1.00 50.51           C
ATOM   1438  C   ASN B  73      18.176  47.406  26.300  1.00 43.62           C
ATOM   1439  O   ASN B  73      19.248  47.079  25.794  1.00 41.98           O
ATOM   1440  CB  ASN B  73      19.491  48.980  27.709  1.00 51.34           C
ATOM   1441  CG  ASN B  73      19.518  50.268  28.500  1.00 56.45           C
ATOM   1442  OD1 ASN B  73      19.793  50.268  29.701  1.00 66.10           O
ATOM   1443  ND2 ASN B  73      19.239  51.380  27.827  1.00 67.11           N
ATOM   1444  N   THR B  74      17.035  46.763  26.074  1.00 43.32           N
ATOM   1445  CA  THR B  74      16.967  45.508  25.346  1.00 37.98           C
ATOM   1446  C   THR B  74      16.031  45.644  24.154  1.00 29.78           C
ATOM   1447  O   THR B  74      14.984  46.278  24.246  1.00 36.18           O
ATOM   1448  CB  THR B  74      16.481  44.373  26.274  1.00 38.53           C
ATOM   1449  OG1 THR B  74      17.406  44.230  27.360  1.00 50.09           O
ATOM   1450  CG2 THR B  74      16.353  43.043  25.539  1.00 35.72           C
ATOM   1451  N  AVAL B  75      16.428  45.072  23.024  1.00 28.03           N
ATOM   1452  CA AVAL B  75      15.549  44.964  21.875  1.00 30.82           C
ATOM   1453  C  AVAL B  75      15.270  43.492  21.638  1.00 32.95           C
ATOM   1454  O  AVAL B  75      16.092  42.634  21.963  1.00 29.51           O
ATOM   1455  CB AVAL B  75      16.158  45.617  20.626  1.00 30.19           C
ATOM   1456  CG1AVAL B  75      16.539  47.053  20.937  1.00 36.53           C
ATOM   1457  CG2AVAL B  75      17.365  44.845  20.140  1.00 32.60           C
ATOM   1458  N   TYR B  76      14.096  43.209  21.093  1.00 25.60           N
ATOM   1459  CA  TYR B  76      13.636  41.836  20.885  1.00 22.19           C
ATOM   1460  C   TYR B  76      13.241  41.596  19.444  1.00 21.32           C
ATOM   1461  O   TYR B  76      12.859  42.524  18.719  1.00 23.07           O
ATOM   1462  CB  TYR B  76      12.443  41.518  21.781  1.00 23.72           C
ATOM   1463  CG  TYR B  76      12.686  41.729  23.251  1.00 26.09           C
ATOM   1464  CD1 TYR B  76      13.290  40.754  24.028  1.00 32.26           C
ATOM   1465  CD2 TYR B  76      12.305  42.917  23.862  1.00 30.11           C
ATOM   1466  CE1 TYR B  76      13.507  40.956  25.401  1.00 30.35           C
ATOM   1467  CE2 TYR B  76      12.517  43.126  25.223  1.00 34.67           C
ATOM   1468  CZ  TYR B  76      13.119  42.141  25.978  1.00 37.67           C
ATOM   1469  OH  TYR B  76      13.340  42.342  27.325  1.00 41.35           O
ATOM   1470  N   LEU B  77      13.324  40.333  19.042  1.00 21.96           N
ATOM   1471  CA  LEU B  77      12.729  39.861  17.796  1.00 20.24           C
ATOM   1472  C   LEU B  77      11.904  38.635  18.142  1.00 21.27           C
ATOM   1473  O   LEU B  77      12.472  37.593  18.517  1.00 22.11           O
ATOM   1474  CB  LEU B  77      13.772  39.493  16.740  1.00 19.26           C
ATOM   1475  CG  LEU B  77      13.185  39.162  15.360  1.00 20.47           C
ATOM   1476  CD1 LEU B  77      12.498  40.394  14.758  1.00 22.52           C
ATOM   1477  CD2 LEU B  77      14.231  38.618  14.405  1.00 22.42           C
ATOM   1478  N   GLN B  78      10.585  38.776  18.093  1.00 22.06           N
ATOM   1479  CA  GLN B  78       9.659  37.670  18.303  1.00 20.79           C
ATOM   1480  C   GLN B  78       9.409  37.021  16.956  1.00 23.23           C
ATOM   1481  O   GLN B  78       8.925  37.688  16.044  1.00 23.48           O
ATOM   1482  CB  GLN B  78       8.333  38.138  18.892  1.00 24.06           C
ATOM   1483  CG  GLN B  78       7.353  37.012  19.144  1.00 25.20           C
ATOM   1484  CD  GLN B  78       7.895  35.990  20.119  1.00 25.37           C
ATOM   1485  OE1 GLN B  78       8.466  36.340  21.154  1.00 29.55           O
ATOM   1486  NE2 GLN B  78       7.750  34.719  19.784  1.00 28.28           N
ATOM   1487  N   MET B  79       9.751  35.737  16.831  1.00 23.97           N
ATOM   1488  CA  MET B  79       9.613  35.021  15.567  1.00 25.03           C
ATOM   1489  C   MET B  79       8.623  33.879  15.702  1.00 22.71           C
ATOM   1490  O   MET B  79       8.865  32.928  16.436  1.00 25.43           O
ATOM   1491  CB  MET B  79      10.966  34.491  15.115  1.00 21.64           C
ATOM   1492  CG  MET B  79      11.942  35.572  14.741  1.00 24.11           C
ATOM   1493  SD  MET B  79      13.443  34.864  14.024  1.00 37.20           S
ATOM   1494  CE  MET B  79      14.086  34.520  15.499  1.00 21.23           C
ATOM   1495  N   ASN B  80       7.504  33.998  15.000  1.00 24.99           N
ATOM   1496  CA  ASN B  80       6.450  32.992  15.035  1.00 26.45           C
ATOM   1497  C   ASN B  80       6.328  32.299  13.693  1.00 28.18           C
ATOM   1498  O   ASN B  80       6.800  32.827  12.692  1.00 27.22           O
ATOM   1499  CB  ASN B  80       5.119  33.634  15.417  1.00 28.57           C
ATOM   1500  CG  ASN B  80       5.155  34.244  16.801  1.00 24.22           C
ATOM   1501  OD1 ASN B  80       5.883  33.759  17.674  1.00 28.55           O
ATOM   1502  ND2 ASN B  80       4.401  35.309  17.005  1.00 29.30           N
ATOM   1503  N   SER B  81       5.688  31.129  13.678  1.00 28.60           N
ATOM   1504  CA  SER B  81       5.438  30.397  12.438  1.00 29.84           C
ATOM   1505  C   SER B  81       6.722  30.278  11.626  1.00 27.60           C
ATOM   1506  O   SER B  81       6.738  30.595  10.423  1.00 30.13           O
ATOM   1507  CB  SER B  81       4.369  31.089  11.593  1.00 34.95           C
ATOM   1508  OG  SER B  81       3.170  31.269  12.322  1.00 37.60           O
ATOM   1509  N   LEU B  82       7.781  29.825  12.279  1.00 30.06           N
ATOM   1510  CA  LEU B  82       9.078  29.689  11.641  1.00 26.63           C
ATOM   1511  C   LEU B  82       9.075  28.589  10.591  1.00 30.63           C
ATOM   1512  O   LEU B  82       8.341  27.615  10.697  1.00 29.69           O
ATOM   1513  CB  LEU B  82      10.154  29.435  12.691  1.00 23.45           C
ATOM   1514  CG  LEU B  82      10.588  30.722  13.395  1.00 23.23           C
ATOM   1515  CD1 LEU B  82      11.298  30.426  14.710  1.00 22.04           C
ATOM   1516  CD2 LEU B  82      11.509  31.506  12.489  1.00 25.32           C
ATOM   1517  N   LYS B  83       9.905  28.775   9.572  1.00 27.57           N
ATOM   1518  CA  LYS B  83       9.959  27.886   8.414  1.00 29.56           C
ATOM   1519  C   LYS B  83      11.419  27.538   8.147  1.00 29.29           C
ATOM   1520  O   LYS B  83      12.311  28.277   8.533  1.00 29.35           O
ATOM   1521  CB  LYS B  83       9.353  28.540   7.173  1.00 34.71           C
ATOM   1522  CG  LYS B  83       7.943  29.037   7.325  1.00 43.97           C
ATOM   1523  CD  LYS B  83       7.624  29.990   6.177  1.00 49.00           C
ATOM   1524  CE  LYS B  83       6.269  30.633   6.327  1.00 53.53           C
ATOM   1525  NZ  LYS B  83       5.933  31.431   5.116  1.00 57.25           N
ATOM   1526  N   PRO B  84      11.670  26.411   7.486  1.00 31.54           N
ATOM   1527  CA  PRO B  84      13.077  26.090   7.217  1.00 33.99           C
ATOM   1528  C   PRO B  84      13.855  27.197   6.502  1.00 38.88           C
ATOM   1529  O   PRO B  84      15.059  27.328   6.740  1.00 33.18           O
ATOM   1530  CB  PRO B  84      12.981  24.839   6.345  1.00 35.27           C
ATOM   1531  CG  PRO B  84      11.717  24.197   6.770  1.00 39.08           C
ATOM   1532  CD  PRO B  84      10.765  25.321   7.080  1.00 34.99           C
ATOM   1533  N   GLU B  85      13.176  27.994   5.683  1.00 38.31           N
ATOM   1534  CA  GLU B  85      13.820  29.079   4.948  1.00 38.50           C
ATOM   1535  C   GLU B  85      14.313  30.203   5.879  1.00 36.89           C
ATOM   1536  O   GLU B  85      15.025  31.118   5.446  1.00 36.47           O
ATOM   1537  CB  GLU B  85      12.844  29.655   3.918  1.00 42.13           C
ATOM   1538  CG  GLU B  85      11.871  30.650   4.535  1.00 48.40           C
ATOM   1539  CD  GLU B  85      10.605  30.845   3.723  1.00 61.95           C
ATOM   1540  OE1 GLU B  85      10.134  32.005   3.631  1.00 55.40           O
ATOM   1541  OE2 GLU B  85      10.070  29.844   3.195  1.00 63.37           O
ATOM   1542  N   ASP B  86      13.920  30.141   7.143  1.00 30.23           N
ATOM   1543  CA  ASP B  86      14.316  31.158   8.130  1.00 26.13           C
ATOM   1544  C   ASP B  86      15.624  30.791   8.824  1.00 24.34           C
ATOM   1545  O   ASP B  86      16.143  31.546   9.629  1.00 26.21           O
ATOM   1546  CB  ASP B  86      13.236  31.359   9.207  1.00 25.05           C
ATOM   1547  CG  ASP B  86      11.931  31.926   8.649  1.00 29.20           C
ATOM   1548  OD1 ASP B  86      11.967  32.917   7.873  1.00 31.24           O
ATOM   1549  OD2 ASP B  86      10.861  31.377   9.013  1.00 28.92           O
ATOM   1550  N   THR B  87      16.139  29.605   8.537  1.00 25.87           N
ATOM   1551  CA  THR B  87      17.402  29.167   9.121  1.00 25.39           C
ATOM   1552  C   THR B  87      18.536  30.107   8.724  1.00 25.05           C
ATOM   1553  O   THR B  87      18.750  30.389   7.538  1.00 27.48           O
ATOM   1554  CB  THR B  87      17.741  27.735   8.664  1.00 24.98           C
ATOM   1555  OG1 THR B  87      16.757  26.834   9.172  1.00 26.67           O
ATOM   1556  CG2 THR B  87      19.095  27.312   9.138  1.00 25.51           C
ATOM   1557  N   ALA B  88      19.273  30.573   9.725  1.00 23.11           N
ATOM   1558  CA  ALA B  88      20.347  31.534   9.515  1.00 22.64           C
ATOM   1559  C   ALA B  88      20.970  31.910  10.839  1.00 25.82           C
ATOM   1560  O   ALA B  88      20.414  31.624  11.882  1.00 22.78           O
ATOM   1561  CB  ALA B  88      19.805  32.813   8.827  1.00 23.32           C
ATOM   1562  N   VAL B  89      22.111  32.589  10.788  1.00 22.32           N
ATOM   1563  CA  VAL B  89      22.619  33.300  11.942  1.00 22.70           C
ATOM   1564  C   VAL B  89      21.927  34.657  11.954  1.00 21.51           C
ATOM   1565  O   VAL B  89      21.901  35.359  10.940  1.00 22.52           O
ATOM   1566  CB  VAL B  89      24.141  33.469  11.893  1.00 27.59           C
ATOM   1567  CG1 VAL B  89      24.634  34.247  13.107  1.00 25.86           C
ATOM   1568  CG2 VAL B  89      24.825  32.092  11.840  1.00 26.32           C
ATOM   1569  N   TYR B  90      21.360  35.018  13.098  1.00 20.13           N
ATOM   1570  CA  TYR B  90      20.683  36.298  13.267  1.00 18.24           C
ATOM   1571  C   TYR B  90      21.512  37.267  14.102  1.00 19.34           C
ATOM   1572  O   TYR B  90      22.072  36.900  15.138  1.00 21.27           O
ATOM   1573  CB  TYR B  90      19.315  36.097  13.926  1.00 17.91           C
ATOM   1574  CG  TYR B  90      18.266  35.517  13.006  1.00 16.89           C
ATOM   1575  CD1 TYR B  90      18.387  34.227  12.504  1.00 19.02           C
ATOM   1576  CD2 TYR B  90      17.168  36.271  12.608  1.00 18.75           C
ATOM   1577  CE1 TYR B  90      17.438  33.707  11.651  1.00 22.45           C
ATOM   1578  CE2 TYR B  90      16.221  35.759  11.768  1.00 20.46           C
ATOM   1579  CZ  TYR B  90      16.360  34.476  11.285  1.00 21.20           C
ATOM   1580  OH  TYR B  90      15.392  33.983  10.441  1.00 22.20           O
ATOM   1581  N   TYR B  91      21.588  38.510  13.625  1.00 21.64           N
ATOM   1582  CA  TYR B  91      22.410  39.539  14.227  1.00 21.79           C
ATOM   1583  C   TYR B  91      21.570  40.735  14.563  1.00 20.98           C
ATOM   1584  O   TYR B  91      20.672  41.069  13.815  1.00 21.14           O
ATOM   1585  CB  TYR B  91      23.511  40.022  13.272  1.00 24.83           C
ATOM   1586  CG  TYR B  91      24.487  38.985  12.788  1.00 24.29           C
ATOM   1587  CD1 TYR B  91      24.198  38.201  11.682  1.00 25.14           C
ATOM   1588  CD2 TYR B  91      25.709  38.815  13.410  1.00 27.54           C
ATOM   1589  CE1 TYR B  91      25.083  37.260  11.228  1.00 28.42           C
ATOM   1590  CE2 TYR B  91      26.599  37.874  12.969  1.00 29.58           C
ATOM   1591  CZ  TYR B  91      26.288  37.100  11.875  1.00 30.80           C
ATOM   1592  OH  TYR B  91      27.192  36.166  11.429  1.00 34.79           O
ATOM   1593  N  ACYS B  92      21.876  41.364  15.691  1.00 21.52           N
ATOM   1594  CA ACYS B  92      21.400  42.697  15.995  1.00 20.63           C
ATOM   1595  C  ACYS B  92      22.457  43.670  15.491  1.00 22.90           C
ATOM   1596  O  ACYS B  92      23.666  43.409  15.622  1.00 21.95           O
ATOM   1597  CB ACYS B  92      21.159  42.872  17.493  1.00 24.18           C
ATOM   1598  SG ACYS B  92      20.258  44.368  17.874  1.00 27.17           S
ATOM   1599  N   ALA B  93      22.011  44.777  14.895  1.00 22.83           N
ATOM   1600  CA  ALA B  93      22.918  45.834  14.455  1.00 24.70           C
ATOM   1601  C   ALA B  93      22.301  47.209  14.683  1.00 24.88           C
ATOM   1602  O   ALA B  93      21.086  47.356  14.651  1.00 23.11           O
ATOM   1603  CB  ALA B  93      23.271  45.647  12.986  1.00 24.87           C
ATOM   1604  N   ALA B  94      23.155  48.208  14.896  1.00 25.64           N
ATOM   1605  CA  ALA B  94      22.715  49.570  15.190  1.00 24.96           C
ATOM   1606  C   ALA B  94      23.524  50.571  14.391  1.00 24.29           C
ATOM   1607  O   ALA B  94      24.620  50.283  13.904  1.00 27.31           O
ATOM   1608  CB  ALA B  94      22.855  49.846  16.681  1.00 27.70           C
ATOM   1609  N   ASP B  95      22.990  51.777  14.271  1.00 24.54           N
ATOM   1610  CA  ASP B  95      23.646  52.808  13.509  1.00 25.84           C
ATOM   1611  C   ASP B  95      23.194  54.171  14.002  1.00 26.09           C
ATOM   1612  O   ASP B  95      22.110  54.299  14.573  1.00 29.28           O
ATOM   1613  CB  ASP B  95      23.339  52.628  12.032  1.00 25.48           C
ATOM   1614  CG  ASP B  95      24.317  53.332  11.157  1.00 27.99           C
ATOM   1615  OD1 ASP B  95      25.472  52.868  11.068  1.00 31.19           O
ATOM   1616  OD2 ASP B  95      23.943  54.359  10.554  1.00 29.54           O
ATOM   1617  N   ARG B  96      24.021  55.178  13.770  1.00 27.87           N
ATOM   1618  CA  ARG B  96      23.727  56.545  14.210  1.00 28.56           C
ATOM   1619  C   ARG B  96      23.523  57.534  13.066  1.00 29.65           C
ATOM   1620  O   ARG B  96      23.503  58.741  13.296  1.00 32.19           O
ATOM   1621  CB  ARG B  96      24.855  57.041  15.116  1.00 36.45           C
ATOM   1622  CG  ARG B  96      24.933  56.286  16.433  1.00 39.15           C
ATOM   1623  CD  ARG B  96      26.083  56.755  17.303  1.00 46.63           C
ATOM   1624  NE  ARG B  96      25.978  56.226  18.660  1.00 51.08           N
ATOM   1625  CZ  ARG B  96      26.976  56.205  19.540  1.00 54.46           C
ATOM   1626  NH1 ARG B  96      28.171  56.681  19.212  1.00 52.03           N
ATOM   1627  NH2 ARG B  96      26.780  55.701  20.750  1.00 54.27           N
ATOM   1628  N   ARG B  97      23.335  57.041  11.847  1.00 28.65           N
ATOM   1629  CA  ARG B  97      23.049  57.918  10.713  1.00 29.22           C
ATOM   1630  C   ARG B  97      21.566  58.063  10.468  1.00 27.71           C
ATOM   1631  O   ARG B  97      20.822  57.085  10.526  1.00 28.69           O
ATOM   1632  CB  ARG B  97      23.738  57.392   9.455  1.00 33.16           C
ATOM   1633  CG  ARG B  97      25.248  57.460   9.563  1.00 36.68           C
ATOM   1634  CD  ARG B  97      25.946  56.719   8.442  1.00 39.38           C
ATOM   1635  NE  ARG B  97      25.837  55.275   8.608  1.00 37.81           N
ATOM   1636  CZ  ARG B  97      26.425  54.390   7.814  1.00 38.38           C
ATOM   1637  NH1 ARG B  97      27.150  54.794   6.784  1.00 44.57           N
ATOM   1638  NH2 ARG B  97      26.274  53.101   8.041  1.00 35.42           N
ATOM   1639  N   GLN B  98      21.132  59.285  10.186  1.00 28.33           N
ATOM   1640  CA  GLN B  98      19.727  59.545   9.903  1.00 27.25           C
ATOM   1641  C   GLN B  98      19.333  58.934   8.573  1.00 28.17           C
ATOM   1642  O   GLN B  98      20.115  58.955   7.619  1.00 30.03           O
ATOM   1643  CB  GLN B  98      19.441  61.043   9.874  1.00 32.70           C
ATOM   1644  CG  GLN B  98      19.769  61.741  11.181  1.00 33.57           C
ATOM   1645  CD  GLN B  98      19.233  63.159  11.225  1.00 37.10           C
ATOM   1646  OE1 GLN B  98      18.066  63.381  11.554  1.00 41.84           O
ATOM   1647  NE2 GLN B  98      20.085  64.124  10.898  1.00 37.80           N
ATOM   1648  N   ARG B  99      18.103  58.433   8.515  1.00 28.44           N
ATOM   1649  CA  ARG B  99      17.548  57.860   7.305  1.00 32.33           C
ATOM   1650  C   ARG B  99      16.032  57.893   7.362  1.00 33.31           C
ATOM   1651  O   ARG B  99      15.450  58.035   8.441  1.00 32.39           O
ATOM   1652  CB  ARG B  99      18.020  56.414   7.144  1.00 28.25           C
ATOM   1653  CG  ARG B  99      17.307  55.455   8.110  1.00 28.30           C
ATOM   1654  CD  ARG B  99      18.156  54.250   8.441  1.00 34.81           C
ATOM   1655  NE  ARG B  99      19.387  54.669   9.085  1.00 34.33           N
ATOM   1656  CZ  ARG B  99      20.504  53.955   9.143  1.00 27.38           C
ATOM   1657  NH1 ARG B  99      20.584  52.738   8.602  1.00 32.36           N
ATOM   1658  NH2 ARG B  99      21.560  54.453   9.753  1.00 30.84           N
ATOM   1659  N  ATRP B 100      15.385  57.767   6.209  1.00 32.55           N
ATOM   1660  CA ATRP B 100      13.984  57.365   6.187  1.00 27.79           C
ATOM   1661  C  ATRP B 100      13.733  56.440   5.005  1.00 28.18           C
ATOM   1662  O  ATRP B 100      14.476  56.444   4.026  1.00 29.81           O
ATOM   1663  CB ATRP B 100      13.037  58.573   6.158  1.00 27.92           C
ATOM   1664  CG ATRP B 100      13.119  59.498   4.962  1.00 29.02           C
ATOM   1665  CD1ATRP B 100      13.792  60.683   4.888  1.00 30.36           C
ATOM   1666  CD2ATRP B 100      12.478  59.323   3.691  1.00 25.92           C
ATOM   1667  NE1ATRP B 100      13.616  61.252   3.651  1.00 35.75           N
ATOM   1668  CE2ATRP B 100      12.813  60.437   2.897  1.00 35.14           C
ATOM   1669  CE3ATRP B 100      11.651  58.337   3.152  1.00 29.02           C
ATOM   1670  CZ2ATRP B 100      12.349  60.589   1.590  1.00 44.01           C
ATOM   1671  CZ3ATRP B 100      11.194  58.490   1.853  1.00 36.48           C
ATOM   1672  CH2ATRP B 100      11.547  59.603   1.089  1.00 35.72           C
ATOM   1673  N   GLY B 101      12.701  55.614   5.133  1.00 28.74           N
ATOM   1674  CA  GLY B 101      12.337  54.644   4.110  1.00 28.72           C
ATOM   1675  C   GLY B 101      12.842  53.253   4.437  1.00 32.71           C
ATOM   1676  O   GLY B 101      13.886  53.116   5.062  1.00 29.03           O
ATOM   1677  N   PRO B 102      12.123  52.203   3.986  1.00 29.38           N
ATOM   1678  CA  PRO B 102      12.513  50.830   4.354  1.00 29.67           C
ATOM   1679  C   PRO B 102      13.886  50.431   3.841  1.00 30.33           C
ATOM   1680  O   PRO B 102      14.574  49.673   4.532  1.00 30.19           O
ATOM   1681  CB  PRO B 102      11.431  49.960   3.702  1.00 33.99           C
ATOM   1682  CG  PRO B 102      10.812  50.837   2.636  1.00 37.84           C
ATOM   1683  CD  PRO B 102      10.896  52.233   3.171  1.00 37.81           C
ATOM   1684  N   TYR B 103      14.288  50.909   2.662  1.00 29.62           N
ATOM   1685  CA  TYR B 103      15.552  50.460   2.083  1.00 27.07           C
ATOM   1686  C   TYR B 103      16.718  50.714   3.032  1.00 31.10           C
ATOM   1687  O   TYR B 103      17.520  49.812   3.313  1.00 29.28           O
ATOM   1688  CB  TYR B 103      15.839  51.142   0.742  1.00 34.51           C
ATOM   1689  CG  TYR B 103      17.174  50.722   0.197  1.00 32.84           C
ATOM   1690  CD1 TYR B 103      17.299  49.535  -0.510  1.00 35.17           C
ATOM   1691  CD2 TYR B 103      18.313  51.468   0.432  1.00 37.78           C
ATOM   1692  CE1 TYR B 103      18.514  49.126  -0.995  1.00 40.79           C
ATOM   1693  CE2 TYR B 103      19.533  51.064  -0.043  1.00 40.35           C
ATOM   1694  CZ  TYR B 103      19.631  49.889  -0.755  1.00 45.49           C
ATOM   1695  OH  TYR B 103      20.853  49.487  -1.233  1.00 53.37           O
ATOM   1696  N   TYR B 104      16.823  51.934   3.533  1.00 29.49           N
ATOM   1697  CA  TYR B 104      17.953  52.274   4.389  1.00 28.52           C
ATOM   1698  C   TYR B 104      17.794  51.728   5.805  1.00 25.31           C
ATOM   1699  O   TYR B 104      18.792  51.533   6.492  1.00 27.37           O
ATOM   1700  CB  TYR B 104      18.162  53.795   4.412  1.00 26.43           C
ATOM   1701  CG  TYR B 104      18.751  54.323   3.118  1.00 29.46           C
ATOM   1702  CD1 TYR B 104      19.990  53.899   2.671  1.00 32.31           C
ATOM   1703  CD2 TYR B 104      18.069  55.260   2.355  1.00 31.19           C
ATOM   1704  CE1 TYR B 104      20.532  54.368   1.482  1.00 34.96           C
ATOM   1705  CE2 TYR B 104      18.601  55.731   1.165  1.00 30.81           C
ATOM   1706  CZ  TYR B 104      19.836  55.286   0.740  1.00 34.56           C
ATOM   1707  OH  TYR B 104      20.372  55.762  -0.435  1.00 39.18           O
ATOM   1708  N   TYR B 105      16.567  51.440   6.236  1.00 25.06           N
ATOM   1709  CA  TYR B 105      16.385  50.784   7.524  1.00 22.92           C
ATOM   1710  C   TYR B 105      16.709  49.289   7.472  1.00 25.91           C
ATOM   1711  O   TYR B 105      17.125  48.708   8.480  1.00 23.38           O
ATOM   1712  CB  TYR B 105      14.954  50.988   8.037  1.00 21.53           C
ATOM   1713  CG  TYR B 105      14.784  52.250   8.845  1.00 21.77           C
ATOM   1714  CD1 TYR B 105      15.278  52.329  10.139  1.00 23.30           C
ATOM   1715  CD2 TYR B 105      14.143  53.354   8.321  1.00 25.09           C
ATOM   1716  CE1 TYR B 105      15.134  53.469  10.888  1.00 23.80           C
ATOM   1717  CE2 TYR B 105      14.009  54.484   9.055  1.00 25.06           C
ATOM   1718  CZ  TYR B 105      14.492  54.532  10.346  1.00 24.51           C
ATOM   1719  OH  TYR B 105      14.345  55.677  11.084  1.00 31.07           O
ATOM   1720  N   LEU B 106      16.551  48.661   6.308  1.00 22.03           N
ATOM   1721  CA  LEU B 106      16.717  47.211   6.221  1.00 23.58           C
ATOM   1722  C   LEU B 106      17.981  46.735   5.506  1.00 26.73           C
ATOM   1723  O   LEU B 106      18.207  45.533   5.378  1.00 27.18           O
ATOM   1724  CB  LEU B 106      15.495  46.618   5.534  1.00 25.89           C
ATOM   1725  CG  LEU B 106      14.258  46.614   6.426  1.00 29.28           C
ATOM   1726  CD1 LEU B 106      13.053  46.240   5.587  1.00 28.99           C
ATOM   1727  CD2 LEU B 106      14.404  45.685   7.642  1.00 26.06           C
ATOM   1728  N   SER B 107      18.809  47.668   5.041  1.00 24.49           N
ATOM   1729  CA  SER B 107      20.037  47.346   4.338  1.00 24.90           C
ATOM   1730  C   SER B 107      21.180  47.161   5.322  1.00 24.87           C
ATOM   1731  O   SER B 107      21.534  48.095   6.036  1.00 28.09           O
ATOM   1732  CB  SER B 107      20.401  48.447   3.349  1.00 31.20           C
ATOM   1733  OG  SER B 107      21.719  48.237   2.860  1.00 37.04           O
ATOM   1734  N   ALA B 108      21.771  45.966   5.338  1.00 28.98           N
ATOM   1735  CA  ALA B 108      22.857  45.671   6.250  1.00 27.31           C
ATOM   1736  C   ALA B 108      24.070  46.565   6.017  1.00 28.99           C
ATOM   1737  O   ALA B 108      24.833  46.836   6.937  1.00 30.39           O
ATOM   1738  CB  ALA B 108      23.257  44.193   6.117  1.00 30.58           C
ATOM   1739  N   LEU B 109      24.244  47.033   4.781  1.00 31.94           N
ATOM   1740  CA  LEU B 109      25.338  47.920   4.427  1.00 37.78           C
ATOM   1741  C   LEU B 109      25.324  49.214   5.243  1.00 36.84           C
ATOM   1742  O   LEU B 109      26.356  49.868   5.397  1.00 42.10           O
ATOM   1743  CB  LEU B 109      25.256  48.254   2.933  1.00 40.63           C
ATOM   1744  CG  LEU B 109      26.514  48.269   2.061  1.00 58.79           C
ATOM   1745  CD1 LEU B 109      26.323  49.316   0.973  1.00 57.24           C
ATOM   1746  CD2 LEU B 109      27.805  48.521   2.834  1.00 60.49           C
ATOM   1747  N   GLU B 110      24.152  49.586   5.757  1.00 30.95           N
ATOM   1748  CA  GLU B 110      23.983  50.888   6.398  1.00 30.02           C
ATOM   1749  C   GLU B 110      23.972  50.833   7.917  1.00 30.09           C
ATOM   1750  O   GLU B 110      23.446  51.732   8.576  1.00 30.17           O
ATOM   1751  CB  GLU B 110      22.683  51.544   5.919  1.00 33.81           C
ATOM   1752  CG  GLU B 110      22.454  51.461   4.415  1.00 42.39           C
ATOM   1753  CD  GLU B 110      23.530  52.152   3.603  1.00 47.60           C
ATOM   1754  OE1 GLU B 110      24.402  52.821   4.192  1.00 45.10           O
ATOM   1755  OE2 GLU B 110      23.506  52.013   2.364  1.00 55.71           O
ATOM   1756  N   TYR B 111      24.534  49.768   8.476  1.00 26.62           N
ATOM   1757  CA  TYR B 111      24.686  49.653   9.919  1.00 27.54           C
ATOM   1758  C   TYR B 111      26.142  49.388  10.246  1.00 30.86           C
ATOM   1759  O   TYR B 111      26.743  48.483   9.679  1.00 32.79           O
ATOM   1760  CB  TYR B 111      23.811  48.536  10.470  1.00 25.73           C
ATOM   1761  CG  TYR B 111      22.350  48.889  10.503  1.00 22.83           C
ATOM   1762  CD1 TYR B 111      21.593  48.953   9.333  1.00 22.55           C
ATOM   1763  CD2 TYR B 111      21.723  49.178  11.704  1.00 24.74           C
ATOM   1764  CE1 TYR B 111      20.257  49.279   9.365  1.00 22.42           C
ATOM   1765  CE2 TYR B 111      20.394  49.510  11.740  1.00 22.46           C
ATOM   1766  CZ  TYR B 111      19.673  49.567  10.571  1.00 23.18           C
ATOM   1767  OH  TYR B 111      18.350  49.875  10.612  1.00 24.08           O
ATOM   1768  N   VAL B 112      26.697  50.168  11.169  1.00 30.86           N
ATOM   1769  CA  VAL B 112      28.116  50.075  11.527  1.00 31.40           C
ATOM   1770  C   VAL B 112      28.382  49.237  12.770  1.00 36.08           C
ATOM   1771  O   VAL B 112      29.451  48.640  12.892  1.00 39.48           O
ATOM   1772  CB  VAL B 112      28.709  51.502  11.739  1.00 35.56           C
ATOM   1773  CG1 VAL B 112      29.970  51.473  12.583  1.00 51.33           C
ATOM   1774  CG2 VAL B 112      28.969  52.170  10.395  1.00 41.32           C
ATOM   1775  N   TYR B 113      27.410  49.135  13.680  1.00 29.99           N
ATOM   1776  CA  TYR B 113      27.632  48.390  14.920  1.00 31.67           C
ATOM   1777  C   TYR B 113      26.925  47.047  14.883  1.00 27.91           C
ATOM   1778  O   TYR B 113      25.717  46.984  14.723  1.00 29.41           O
ATOM   1779  CB  TYR B 113      27.169  49.206  16.119  1.00 34.98           C
ATOM   1780  CG  TYR B 113      27.812  50.569  16.165  1.00 36.95           C
ATOM   1781  CD1 TYR B 113      29.098  50.739  16.654  1.00 41.65           C
ATOM   1782  CD2 TYR B 113      27.140  51.678  15.699  1.00 37.27           C
ATOM   1783  CE1 TYR B 113      29.695  51.986  16.690  1.00 46.73           C
ATOM   1784  CE2 TYR B 113      27.728  52.935  15.730  1.00 39.90           C
ATOM   1785  CZ  TYR B 113      29.002  53.081  16.225  1.00 45.44           C
ATOM   1786  OH  TYR B 113      29.580  54.332  16.251  1.00 52.22           O
ATOM   1787  N   TRP B 114      27.704  45.974  15.039  1.00 29.10           N
ATOM   1788  CA  TRP B 114      27.221  44.599  14.883  1.00 30.03           C
ATOM   1789  C   TRP B 114      27.409  43.744  16.114  1.00 33.84           C
ATOM   1790  O   TRP B 114      28.457  43.793  16.768  1.00 35.07           O
ATOM   1791  CB  TRP B 114      27.935  43.934  13.695  1.00 32.38           C
ATOM   1792  CG  TRP B 114      27.404  44.475  12.448  1.00 34.43           C
ATOM   1793  CD1 TRP B 114      27.788  45.630  11.832  1.00 33.13           C
ATOM   1794  CD2 TRP B 114      26.336  43.936  11.673  1.00 28.47           C
ATOM   1795  NE1 TRP B 114      27.023  45.843  10.718  1.00 28.28           N
ATOM   1796  CE2 TRP B 114      26.107  44.831  10.605  1.00 28.90           C
ATOM   1797  CE3 TRP B 114      25.524  42.804  11.791  1.00 32.43           C
ATOM   1798  CZ2 TRP B 114      25.124  44.607   9.640  1.00 33.83           C
ATOM   1799  CZ3 TRP B 114      24.541  42.586  10.827  1.00 31.12           C
ATOM   1800  CH2 TRP B 114      24.355  43.482   9.769  1.00 31.06           C
ATOM   1801  N   GLY B 115      26.391  42.938  16.403  1.00 29.53           N
ATOM   1802  CA  GLY B 115      26.499  41.924  17.429  1.00 31.59           C
ATOM   1803  C   GLY B 115      27.242  40.713  16.901  1.00 34.91           C
ATOM   1804  O   GLY B 115      27.735  40.717  15.768  1.00 35.39           O
ATOM   1805  N   GLN B 116      27.310  39.678  17.730  1.00 34.91           N
ATOM   1806  CA  GLN B 116      28.117  38.496  17.449  1.00 36.08           C
ATOM   1807  C   GLN B 116      27.321  37.451  16.701  1.00 34.93           C
ATOM   1808  O   GLN B 116      27.882  36.589  16.044  1.00 33.14           O
ATOM   1809  CB  GLN B 116      28.657  37.899  18.750  1.00 39.65           C
ATOM   1810  CG  GLN B 116      29.688  38.769  19.475  1.00 47.76           C
ATOM   1811  CD  GLN B 116      29.125  40.096  19.984  1.00 57.32           C
ATOM   1812  OE1 GLN B 116      29.781  41.135  19.891  1.00 67.73           O
ATOM   1813  NE2 GLN B 116      27.914  40.062  20.530  1.00 54.17           N
ATOM   1814  N   GLY B 117      26.007  37.532  16.827  1.00 30.06           N
ATOM   1815  CA  GLY B 117      25.101  36.665  16.105  1.00 30.49           C
ATOM   1816  C   GLY B 117      24.646  35.509  16.967  1.00 25.58           C
ATOM   1817  O   GLY B 117      25.383  35.077  17.854  1.00 30.19           O
ATOM   1818  N   THR B 118      23.440  35.022  16.696  1.00 27.36           N
ATOM   1819  CA  THR B 118      22.916  33.827  17.362  1.00 27.64           C
ATOM   1820  C   THR B 118      22.265  32.911  16.313  1.00 26.35           C
ATOM   1821  O   THR B 118      21.536  33.360  15.431  1.00 23.80           O
ATOM   1822  CB  THR B 118      21.929  34.195  18.500  1.00 33.46           C
ATOM   1823  OG1 THR B 118      21.568  33.012  19.223  1.00 31.45           O
ATOM   1824  CG2 THR B 118      20.680  34.887  17.974  1.00 28.27           C
ATOM   1825  N   GLN B 119      22.553  31.619  16.405  1.00 23.87           N
ATOM   1826  CA  GLN B 119      22.102  30.658  15.406  1.00 23.00           C
ATOM   1827  C   GLN B 119      20.631  30.323  15.563  1.00 24.50           C
ATOM   1828  O   GLN B 119      20.183  30.023  16.660  1.00 23.74           O
ATOM   1829  CB  GLN B 119      22.929  29.371  15.501  1.00 26.84           C
ATOM   1830  CG  GLN B 119      22.493  28.275  14.520  1.00 25.13           C
ATOM   1831  CD  GLN B 119      22.830  28.614  13.084  1.00 30.09           C
ATOM   1832  OE1 GLN B 119      23.940  29.040  12.792  1.00 35.28           O
ATOM   1833  NE2 GLN B 119      21.874  28.431  12.181  1.00 31.17           N
ATOM   1834  N   VAL B 120      19.900  30.346  14.449  1.00 22.47           N
ATOM   1835  CA  VAL B 120      18.512  29.908  14.391  1.00 19.87           C
ATOM   1836  C   VAL B 120      18.401  28.817  13.310  1.00 21.92           C
ATOM   1837  O   VAL B 120      18.701  29.059  12.151  1.00 22.20           O
ATOM   1838  CB  VAL B 120      17.547  31.062  14.048  1.00 18.74           C
ATOM   1839  CG1 VAL B 120      16.153  30.533  13.794  1.00 21.81           C
ATOM   1840  CG2 VAL B 120      17.546  32.136  15.135  1.00 21.41           C
ATOM   1841  N   THR B 121      17.972  27.623  13.701  1.00 20.66           N
ATOM   1842  CA  THR B 121      17.828  26.520  12.773  1.00 20.01           C
ATOM   1843  C   THR B 121      16.429  25.947  12.868  1.00 25.64           C
ATOM   1844  O   THR B 121      15.987  25.593  13.961  1.00 25.03           O
ATOM   1845  CB  THR B 121      18.860  25.420  13.074  1.00 25.35           C
ATOM   1846  OG1 THR B 121      20.184  25.961  12.949  1.00 25.11           O
ATOM   1847  CG2 THR B 121      18.694  24.282  12.099  1.00 25.09           C
ATOM   1848  N   VAL B 122      15.729  25.914  11.739  1.00 22.56           N
ATOM   1849  CA  VAL B 122      14.375  25.395  11.691  1.00 27.27           C
ATOM   1850  C   VAL B 122      14.382  24.102  10.899  1.00 28.44           C
ATOM   1851  O   VAL B 122      14.634  24.090   9.696  1.00 30.02           O
ATOM   1852  CB  VAL B 122      13.386  26.405  11.064  1.00 26.66           C
ATOM   1853  CG1 VAL B 122      11.961  25.886  11.190  1.00 32.89           C
ATOM   1854  CG2 VAL B 122      13.526  27.743  11.723  1.00 25.65           C
ATOM   1855  N   SER B 123      14.147  23.003  11.603  1.00 27.94           N
ATOM   1856  CA  SER B 123      14.060  21.711  10.951  1.00 32.36           C
ATOM   1857  C   SER B 123      13.175  20.765  11.737  1.00 29.44           C
ATOM   1858  O   SER B 123      13.009  20.903  12.944  1.00 32.75           O
ATOM   1859  CB  SER B 123      15.452  21.117  10.750  1.00 37.46           C
ATOM   1860  OG  SER B 123      16.167  21.112  11.953  1.00 37.11           O
ATOM   1861  N   SER B 124      12.586  19.821  11.009  1.00 39.63           N
ATOM   1862  CA  SER B 124      11.652  18.849  11.565  1.00 37.02           C
ATOM   1863  C   SER B 124      12.327  17.837  12.476  1.00 46.39           C
ATOM   1864  O   SER B 124      13.520  17.563  12.383  1.00 40.89           O
ATOM   1865  CB  SER B 124      10.941  18.103  10.429  1.00 45.46           C
ATOM   1866  OG  SER B 124      10.239  18.998   9.584  1.00 49.40           O
ATOM   1867  OXT SER B 124      11.661  17.247  13.314  1.00 51.48           O
