# Supplementary material for: A non-redundant data set of nanobody-antigen crystal structures
Source: Data Brief. 2019 Mar 6;24:103754. doi: 10.1016/j.dib.2019.103754 (PMC6441729; doi:10.1016/j.dib.2019.103754)
Supplement: Multimedia component 5 [file mmc5.zip › Data_set/Nb-Ag_3/5e0q_3.pdb]

ATOM      1  N   SER B 715     -10.072  28.225  29.963  1.00 52.79           N
ATOM      2  CA  SER B 715      -9.309  28.751  31.093  1.00 61.11           C
ATOM      3  C   SER B 715     -10.125  28.753  32.399  1.00 44.79           C
ATOM      4  O   SER B 715     -11.242  29.272  32.467  1.00 50.05           O
ATOM      5  CB  SER B 715      -8.815  30.164  30.777  1.00 81.48           C
ATOM      6  OG  SER B 715      -9.871  30.963  30.296  1.00 94.55           O
ATOM      7  N   HIS B 716      -9.538  28.186  33.422  1.00 40.16           N
ATOM      8  CA  HIS B 716     -10.166  27.960  34.723  1.00 35.50           C
ATOM      9  C   HIS B 716      -9.916  29.166  35.635  1.00 37.91           C
ATOM     10  O   HIS B 716      -8.766  29.607  35.751  1.00 41.15           O
ATOM     11  CB  HIS B 716      -9.597  26.681  35.348  1.00 29.43           C
ATOM     12  CG  HIS B 716     -10.311  26.235  36.585  1.00 33.07           C
ATOM     13  ND1 HIS B 716     -10.077  26.798  37.820  1.00 40.10           N
ATOM     14  CD2 HIS B 716     -11.248  25.276  36.781  1.00 35.84           C
ATOM     15  CE1 HIS B 716     -10.847  26.214  38.722  1.00 35.19           C
ATOM     16  NE2 HIS B 716     -11.571  25.290  38.117  1.00 32.09           N
ATOM     17  N   PRO B 717     -10.945  29.737  36.288  1.00 34.97           N
ATOM     18  CA  PRO B 717     -10.730  30.978  37.060  1.00 37.24           C
ATOM     19  C   PRO B 717      -9.657  30.872  38.118  1.00 35.57           C
ATOM     20  O   PRO B 717      -9.115  31.894  38.527  1.00 36.54           O
ATOM     21  CB  PRO B 717     -12.104  31.246  37.706  1.00 39.52           C
ATOM     22  CG  PRO B 717     -13.067  30.599  36.827  1.00 43.48           C
ATOM     23  CD  PRO B 717     -12.364  29.345  36.311  1.00 36.14           C
ATOM     24  N   ALA B 718      -9.330  29.678  38.588  1.00 34.67           N
ATOM     25  CA  ALA B 718      -8.294  29.549  39.591  1.00 29.57           C
ATOM     26  C   ALA B 718      -6.917  29.349  38.971  1.00 31.23           C
ATOM     27  O   ALA B 718      -5.930  29.264  39.709  1.00 30.11           O
ATOM     28  CB  ALA B 718      -8.632  28.383  40.546  1.00 35.04           C
ATOM     29  N   GLY B 719      -6.827  29.284  37.636  1.00 33.33           N
ATOM     30  CA  GLY B 719      -5.581  29.043  36.936  1.00 31.53           C
ATOM     31  C   GLY B 719      -5.185  27.588  36.852  1.00 30.27           C
ATOM     32  O   GLY B 719      -4.159  27.274  36.225  1.00 28.92           O
ATOM     33  N   ILE B 720      -5.964  26.691  37.458  1.00 28.01           N
ATOM     34  CA  ILE B 720      -5.630  25.268  37.441  1.00 23.27           C
ATOM     35  C   ILE B 720      -5.699  24.750  36.018  1.00 25.84           C
ATOM     36  O   ILE B 720      -6.624  25.070  35.264  1.00 29.76           O
ATOM     37  CB  ILE B 720      -6.591  24.492  38.360  1.00 23.06           C
ATOM     38  CG1 ILE B 720      -6.460  25.013  39.789  1.00 28.95           C
ATOM     39  CG2 ILE B 720      -6.289  22.966  38.287  1.00 23.28           C
ATOM     40  CD1 ILE B 720      -7.713  24.739  40.672  1.00 31.08           C
ATOM     41  N   ILE B 721      -4.730  23.907  35.652  1.00 23.52           N
ATOM     42  CA  ILE B 721      -4.689  23.305  34.334  1.00 21.95           C
ATOM     43  C   ILE B 721      -4.930  21.810  34.525  1.00 25.21           C
ATOM     44  O   ILE B 721      -4.027  21.080  34.934  1.00 26.20           O
ATOM     45  CB  ILE B 721      -3.369  23.585  33.627  1.00 27.12           C
ATOM     46  CG1 ILE B 721      -3.148  25.111  33.589  1.00 32.53           C
ATOM     47  CG2 ILE B 721      -3.369  22.922  32.199  1.00 31.13           C
ATOM     48  CD1 ILE B 721      -1.820  25.504  33.136  1.00 41.14           C
ATOM     49  N   LEU B 722      -6.152  21.349  34.248  1.00 24.95           N
ATOM     50  CA  LEU B 722      -6.453  19.917  34.336  1.00 25.96           C
ATOM     51  C   LEU B 722      -7.519  19.624  33.291  1.00 32.48           C
ATOM     52  O   LEU B 722      -8.687  20.007  33.452  1.00 28.70           O
ATOM     53  CB  LEU B 722      -6.912  19.508  35.730  1.00 29.19           C
ATOM     54  CG  LEU B 722      -7.166  17.984  35.847  1.00 30.51           C
ATOM     55  CD1 LEU B 722      -5.899  17.155  35.614  1.00 26.47           C
ATOM     56  CD2 LEU B 722      -7.803  17.567  37.175  1.00 30.46           C
ATOM     57  N   THR B 723      -7.109  18.991  32.197  1.00 28.39           N
ATOM     58  CA  THR B 723      -7.984  18.855  31.045  1.00 23.15           C
ATOM     59  C   THR B 723      -8.115  17.436  30.529  1.00 25.84           C
ATOM     60  O   THR B 723      -8.886  17.221  29.596  1.00 26.64           O
ATOM     61  CB  THR B 723      -7.484  19.708  29.879  1.00 31.20           C
ATOM     62  OG1 THR B 723      -6.276  19.147  29.361  1.00 29.43           O
ATOM     63  CG2 THR B 723      -7.270  21.167  30.311  1.00 30.24           C
ATOM     64  N   ARG B 724      -7.356  16.491  31.054  1.00 24.16           N
ATOM     65  CA  ARG B 724      -7.324  15.150  30.500  1.00 22.86           C
ATOM     66  C   ARG B 724      -8.538  14.335  30.937  1.00 28.14           C
ATOM     67  O   ARG B 724      -8.957  14.403  32.097  1.00 25.00           O
ATOM     68  CB  ARG B 724      -6.025  14.465  30.946  1.00 24.18           C
ATOM     69  CG  ARG B 724      -4.756  15.027  30.299  1.00 23.63           C
ATOM     70  CD  ARG B 724      -3.498  14.683  31.045  1.00 27.55           C
ATOM     71  NE  ARG B 724      -3.559  15.072  32.455  1.00 24.09           N
ATOM     72  CZ  ARG B 724      -2.761  14.573  33.398  1.00 24.06           C
ATOM     73  NH1 ARG B 724      -1.816  13.676  33.080  1.00 21.87           N
ATOM     74  NH2 ARG B 724      -2.901  14.953  34.658  1.00 24.23           N
ATOM     75  N   ASP B 725      -9.034  13.492  30.024  1.00 27.00           N
ATOM     76  CA  ASP B 725     -10.167  12.610  30.294  1.00 30.08           C
ATOM     77  C   ASP B 725      -9.927  11.747  31.523  1.00 22.06           C
ATOM     78  O   ASP B 725      -8.827  11.220  31.726  1.00 26.82           O
ATOM     79  CB  ASP B 725     -10.425  11.677  29.090  1.00 35.00           C
ATOM     80  CG  ASP B 725     -11.424  10.558  29.406  1.00 32.29           C
ATOM     81  OD1 ASP B 725     -12.620  10.861  29.355  1.00 28.88           O
ATOM     82  OD2 ASP B 725     -11.016   9.390  29.713  1.00 34.30           O
ATOM     83  N   SER B 726     -10.964  11.647  32.355  1.00 22.33           N
ATOM     84  CA  SER B 726     -11.116  10.795  33.530  1.00 21.98           C
ATOM     85  C   SER B 726     -10.366  11.344  34.748  1.00 23.19           C
ATOM     86  O   SER B 726     -10.533  10.806  35.847  1.00 23.44           O
ATOM     87  CB  SER B 726     -10.669   9.332  33.288  1.00 30.20           C
ATOM     88  OG  SER B 726     -11.595   8.646  32.449  1.00 34.50           O
ATOM     89  N   TYR B 727      -9.566  12.390  34.604  1.00 22.35           N
ATOM     90  CA  TYR B 727      -8.970  13.040  35.763  1.00 23.15           C
ATOM     91  C   TYR B 727     -10.023  13.926  36.437  1.00 26.15           C
ATOM     92  O   TYR B 727     -10.877  14.502  35.775  1.00 24.43           O
ATOM     93  CB  TYR B 727      -7.761  13.876  35.339  1.00 21.79           C
ATOM     94  CG  TYR B 727      -6.480  13.065  35.155  1.00 20.82           C
ATOM     95  CD1 TYR B 727      -6.193  12.432  33.942  1.00 23.37           C
ATOM     96  CD2 TYR B 727      -5.575  12.927  36.199  1.00 22.31           C
ATOM     97  CE1 TYR B 727      -5.010  11.667  33.779  1.00 20.32           C
ATOM     98  CE2 TYR B 727      -4.395  12.190  36.037  1.00 20.83           C
ATOM     99  CZ  TYR B 727      -4.118  11.569  34.816  1.00 21.97           C
ATOM    100  OH  TYR B 727      -2.968  10.822  34.631  1.00 24.31           O
ATOM    101  N   TYR B 728      -9.968  14.022  37.760  1.00 20.71           N
ATOM    102  CA  TYR B 728     -10.931  14.844  38.496  1.00 21.68           C
ATOM    103  C   TYR B 728     -10.256  15.284  39.790  1.00 29.91           C
ATOM    104  O   TYR B 728      -9.239  14.714  40.192  1.00 22.10           O
ATOM    105  CB  TYR B 728     -12.217  14.062  38.787  1.00 25.88           C
ATOM    106  CG  TYR B 728     -11.939  12.901  39.727  1.00 23.06           C
ATOM    107  CD1 TYR B 728     -11.679  11.612  39.243  1.00 23.66           C
ATOM    108  CD2 TYR B 728     -11.907  13.099  41.116  1.00 23.25           C
ATOM    109  CE1 TYR B 728     -11.389  10.568  40.127  1.00 20.66           C
ATOM    110  CE2 TYR B 728     -11.620  12.080  41.967  1.00 25.78           C
ATOM    111  CZ  TYR B 728     -11.354  10.818  41.481  1.00 27.17           C
ATOM    112  OH  TYR B 728     -11.067   9.807  42.377  1.00 25.59           O
ATOM    113  N   THR B 729     -10.847  16.283  40.462  1.00 28.06           N
ATOM    114  CA  THR B 729     -10.341  16.771  41.736  1.00 25.48           C
ATOM    115  C   THR B 729     -11.460  16.730  42.775  1.00 28.06           C
ATOM    116  O   THR B 729     -12.641  16.633  42.438  1.00 25.55           O
ATOM    117  CB  THR B 729      -9.757  18.192  41.619  1.00 30.52           C
ATOM    118  OG1 THR B 729     -10.742  19.103  41.115  1.00 26.18           O
ATOM    119  CG2 THR B 729      -8.508  18.203  40.731  1.00 25.85           C
ATOM    120  N   ILE B 730     -11.059  16.723  44.044  1.00 25.53           N
ATOM    121  CA  ILE B 730     -11.947  16.970  45.180  1.00 26.39           C
ATOM    122  C   ILE B 730     -11.304  18.083  45.997  1.00 28.59           C
ATOM    123  O   ILE B 730     -10.198  17.899  46.518  1.00 24.03           O
ATOM    124  CB  ILE B 730     -12.158  15.721  46.054  1.00 25.12           C
ATOM    125  CG1 ILE B 730     -12.530  14.505  45.177  1.00 28.06           C
ATOM    126  CG2 ILE B 730     -13.240  16.010  47.144  1.00 28.33           C
ATOM    127  CD1 ILE B 730     -12.710  13.191  45.956  1.00 34.64           C
ATOM    128  N   PRO B 731     -11.966  19.249  46.110  1.00 26.47           N
ATOM    129  CA  PRO B 731     -13.235  19.681  45.516  1.00 28.14           C
ATOM    130  C   PRO B 731     -13.202  19.570  43.984  1.00 31.96           C
ATOM    131  O   PRO B 731     -12.126  19.655  43.386  1.00 29.29           O
ATOM    132  CB  PRO B 731     -13.353  21.139  45.974  1.00 33.57           C
ATOM    133  CG  PRO B 731     -12.584  21.200  47.227  1.00 33.10           C
ATOM    134  CD  PRO B 731     -11.402  20.283  46.987  1.00 27.18           C
ATOM    135  N   SER B 732     -14.361  19.385  43.359  1.00 31.67           N
ATOM    136  CA  SER B 732     -14.399  19.292  41.903  1.00 29.02           C
ATOM    137  C   SER B 732     -13.846  20.546  41.241  1.00 29.78           C
ATOM    138  O   SER B 732     -13.852  21.650  41.799  1.00 31.47           O
ATOM    139  CB  SER B 732     -15.822  19.102  41.384  1.00 29.32           C
ATOM    140  OG  SER B 732     -16.587  20.290  41.587  1.00 33.56           O
ATOM    141  N   MET B 733     -13.408  20.364  39.995  1.00 31.03           N
ATOM    142  CA  MET B 733     -12.931  21.498  39.226  1.00 26.59           C
ATOM    143  C   MET B 733     -14.015  22.564  39.102  1.00 32.77           C
ATOM    144  O   MET B 733     -13.714  23.766  39.119  1.00 35.44           O
ATOM    145  CB  MET B 733     -12.434  21.004  37.865  1.00 28.37           C
ATOM    146  CG  MET B 733     -11.099  20.249  37.952  1.00 28.26           C
ATOM    147  SD  MET B 733      -9.771  21.431  38.196  1.00 29.02           S
ATOM    148  CE  MET B 733      -9.713  22.226  36.593  1.00 34.00           C
ATOM    149  N   GLU B 734     -15.285  22.154  39.036  1.00 29.72           N
ATOM    150  CA  GLU B 734     -16.358  23.145  38.978  1.00 32.70           C
ATOM    151  C   GLU B 734     -16.472  23.901  40.291  1.00 38.72           C
ATOM    152  O   GLU B 734     -16.683  25.118  40.292  1.00 35.87           O
ATOM    153  CB  GLU B 734     -17.688  22.484  38.624  1.00 64.23           C
ATOM    154  CG  GLU B 734     -17.696  21.856  37.245  1.00110.56           C
ATOM    155  CD  GLU B 734     -18.306  20.475  37.241  1.00150.87           C
ATOM    156  OE1 GLU B 734     -17.705  19.559  37.843  1.00158.35           O
ATOM    157  OE2 GLU B 734     -19.389  20.308  36.641  1.00180.47           O
ATOM    158  N   GLU B 735     -16.342  23.203  41.420  1.00 37.27           N
ATOM    159  CA  GLU B 735     -16.385  23.892  42.701  1.00 42.18           C
ATOM    160  C   GLU B 735     -15.181  24.811  42.857  1.00 42.56           C
ATOM    161  O   GLU B 735     -15.312  25.934  43.361  1.00 36.61           O
ATOM    162  CB  GLU B 735     -16.450  22.885  43.854  1.00 51.92           C
ATOM    163  CG  GLU B 735     -16.745  23.552  45.197  1.00 74.73           C
ATOM    164  CD  GLU B 735     -16.914  22.574  46.345  1.00 73.01           C
ATOM    165  OE1 GLU B 735     -17.571  21.521  46.168  1.00 71.38           O
ATOM    166  OE2 GLU B 735     -16.373  22.870  47.430  1.00 62.95           O
ATOM    167  N   LEU B 736     -14.001  24.362  42.410  1.00 36.28           N
ATOM    168  CA  LEU B 736     -12.804  25.202  42.508  1.00 34.47           C
ATOM    169  C   LEU B 736     -12.933  26.455  41.659  1.00 37.06           C
ATOM    170  O   LEU B 736     -12.406  27.515  42.032  1.00 38.01           O
ATOM    171  CB  LEU B 736     -11.556  24.403  42.109  1.00 30.21           C
ATOM    172  CG  LEU B 736     -11.296  23.183  42.993  1.00 30.94           C
ATOM    173  CD1 LEU B 736     -10.079  22.401  42.532  1.00 30.91           C
ATOM    174  CD2 LEU B 736     -11.153  23.603  44.475  1.00 31.65           C
ATOM    175  N   ALA B 737     -13.657  26.369  40.541  1.00 39.28           N
ATOM    176  CA  ALA B 737     -13.876  27.548  39.711  1.00 37.16           C
ATOM    177  C   ALA B 737     -14.670  28.618  40.454  1.00 44.97           C
ATOM    178  O   ALA B 737     -14.566  29.803  40.112  1.00 42.79           O
ATOM    179  CB  ALA B 737     -14.577  27.147  38.407  1.00 40.82           C
ATOM    180  N   ARG B 738     -15.425  28.222  41.485  1.00 40.87           N
ATOM    181  CA  ARG B 738     -16.208  29.122  42.319  1.00 44.60           C
ATOM    182  C   ARG B 738     -15.510  29.458  43.639  1.00 44.25           C
ATOM    183  O   ARG B 738     -16.133  30.046  44.524  1.00 45.10           O
ATOM    184  CB  ARG B 738     -17.587  28.497  42.605  1.00 45.27           C
ATOM    185  CG  ARG B 738     -18.535  28.398  41.403  1.00 61.61           C
ATOM    186  CD  ARG B 738     -19.662  27.335  41.576  1.00 78.10           C
ATOM    187  NE  ARG B 738     -19.887  26.889  42.960  1.00 85.02           N
ATOM    188  CZ  ARG B 738     -19.993  25.616  43.353  1.00 84.50           C
ATOM    189  NH1 ARG B 738     -19.912  24.616  42.480  1.00 77.42           N
ATOM    190  NH2 ARG B 738     -20.189  25.336  44.635  1.00 88.63           N
ATOM    191  N   SER B 739     -14.234  29.108  43.790  1.00 43.33           N
ATOM    192  CA  SER B 739     -13.551  29.162  45.078  1.00 42.43           C
ATOM    193  C   SER B 739     -12.348  30.097  45.073  1.00 47.48           C
ATOM    194  O   SER B 739     -11.453  29.959  45.918  1.00 46.74           O
ATOM    195  CB  SER B 739     -13.106  27.757  45.490  1.00 41.52           C
ATOM    196  OG  SER B 739     -14.225  26.925  45.712  1.00 45.33           O
ATOM    197  N   VAL B 740     -12.289  31.033  44.140  1.00 42.64           N
ATOM    198  CA  VAL B 740     -11.195  31.994  44.118  1.00 40.71           C
ATOM    199  C   VAL B 740     -11.506  33.103  45.116  1.00 45.62           C
ATOM    200  O   VAL B 740     -12.613  33.662  45.117  1.00 46.77           O
ATOM    201  CB  VAL B 740     -10.980  32.522  42.695  1.00 41.07           C
ATOM    202  CG1 VAL B 740      -9.872  33.571  42.661  1.00 48.79           C
ATOM    203  CG2 VAL B 740     -10.635  31.342  41.782  1.00 41.61           C
ATOM    204  N   ASP B 741     -10.550  33.393  46.003  1.00 43.65           N
ATOM    205  CA  ASP B 741     -10.812  34.306  47.108  1.00 46.39           C
ATOM    206  C   ASP B 741     -10.472  35.745  46.701  1.00 49.99           C
ATOM    207  O   ASP B 741     -10.162  36.043  45.538  1.00 46.08           O
ATOM    208  CB  ASP B 741     -10.067  33.854  48.380  1.00 44.44           C
ATOM    209  CG  ASP B 741      -8.536  33.980  48.281  1.00 52.70           C
ATOM    210  OD1 ASP B 741      -8.038  34.702  47.387  1.00 43.93           O
ATOM    211  OD2 ASP B 741      -7.833  33.370  49.132  1.00 43.20           O
ATOM    212  N   GLU B 742     -10.573  36.652  47.681  1.00 48.64           N
ATOM    213  CA  GLU B 742     -10.382  38.083  47.453  1.00 56.11           C
ATOM    214  C   GLU B 742      -8.989  38.404  46.928  1.00 54.11           C
ATOM    215  O   GLU B 742      -8.806  39.407  46.230  1.00 51.43           O
ATOM    216  CB  GLU B 742     -10.619  38.831  48.762  1.00 91.30           C
ATOM    217  CG  GLU B 742      -9.544  38.527  49.798  1.00110.61           C
ATOM    218  CD  GLU B 742     -10.073  38.480  51.210  1.00121.93           C
ATOM    219  OE1 GLU B 742     -10.279  37.359  51.726  1.00113.88           O
ATOM    220  OE2 GLU B 742     -10.285  39.560  51.800  1.00136.81           O
ATOM    221  N   ASN B 743      -7.999  37.587  47.284  1.00 52.61           N
ATOM    222  CA  ASN B 743      -6.630  37.719  46.819  1.00 47.98           C
ATOM    223  C   ASN B 743      -6.375  36.945  45.531  1.00 49.83           C
ATOM    224  O   ASN B 743      -5.215  36.786  45.139  1.00 48.08           O
ATOM    225  CB  ASN B 743      -5.678  37.233  47.906  1.00 47.69           C
ATOM    226  CG  ASN B 743      -6.001  37.822  49.243  1.00 49.89           C
ATOM    227  OD1 ASN B 743      -6.306  39.004  49.345  1.00 52.13           O
ATOM    228  ND2 ASN B 743      -5.968  37.000  50.278  1.00 49.48           N
ATOM    229  N   GLY B 744      -7.427  36.456  44.874  1.00 45.06           N
ATOM    230  CA  GLY B 744      -7.257  35.727  43.633  1.00 48.71           C
ATOM    231  C   GLY B 744      -6.656  34.354  43.796  1.00 45.84           C
ATOM    232  O   GLY B 744      -6.137  33.794  42.823  1.00 40.76           O
ATOM    233  N   GLU B 745      -6.717  33.780  44.995  1.00 43.55           N
ATOM    234  CA  GLU B 745      -6.152  32.459  45.226  1.00 38.54           C
ATOM    235  C   GLU B 745      -7.242  31.433  45.517  1.00 43.03           C
ATOM    236  O   GLU B 745      -8.346  31.760  45.968  1.00 40.27           O
ATOM    237  CB  GLU B 745      -5.151  32.488  46.380  1.00 38.98           C
ATOM    238  CG  GLU B 745      -3.916  33.347  46.121  1.00 40.86           C
ATOM    239  CD  GLU B 745      -2.942  33.358  47.287  1.00 47.65           C
ATOM    240  OE1 GLU B 745      -3.367  33.724  48.397  1.00 44.73           O
ATOM    241  OE2 GLU B 745      -1.754  33.003  47.099  1.00 51.60           O
ATOM    242  N   CYS B 746      -6.906  30.185  45.237  1.00 35.58           N
ATOM    243  CA  CYS B 746      -7.772  29.040  45.438  1.00 34.52           C
ATOM    244  C   CYS B 746      -7.012  28.095  46.365  1.00 34.59           C
ATOM    245  O   CYS B 746      -6.086  27.399  45.939  1.00 35.75           O
ATOM    246  CB  CYS B 746      -8.136  28.406  44.114  1.00 34.14           C
ATOM    247  SG  CYS B 746      -9.100  26.930  44.284  1.00 38.32           S
ATOM    248  N   ILE B 747      -7.400  28.118  47.640  1.00 36.70           N
ATOM    249  CA  ILE B 747      -6.736  27.401  48.723  1.00 35.24           C
ATOM    250  C   ILE B 747      -7.750  26.468  49.373  1.00 37.24           C
ATOM    251  O   ILE B 747      -8.840  26.904  49.749  1.00 37.71           O
ATOM    252  CB  ILE B 747      -6.167  28.380  49.760  1.00 39.92           C
ATOM    253  CG1 ILE B 747      -5.178  29.339  49.096  1.00 38.91           C
ATOM    254  CG2 ILE B 747      -5.528  27.625  50.927  1.00 40.97           C
ATOM    255  CD1 ILE B 747      -4.947  30.620  49.945  1.00 41.44           C
ATOM    256  N   VAL B 748      -7.395  25.186  49.502  1.00 34.92           N
ATOM    257  CA  VAL B 748      -8.298  24.209  50.093  1.00 38.00           C
ATOM    258  C   VAL B 748      -7.625  23.527  51.280  1.00 34.71           C
ATOM    259  O   VAL B 748      -6.398  23.483  51.394  1.00 41.40           O
ATOM    260  CB  VAL B 748      -8.745  23.160  49.054  1.00 35.01           C
ATOM    261  CG1 VAL B 748      -9.538  23.820  47.935  1.00 33.31           C
ATOM    262  CG2 VAL B 748      -7.522  22.390  48.512  1.00 33.39           C
ATOM    263  N   ASN B 749      -8.452  22.951  52.157  1.00 37.45           N
ATOM    264  CA  ASN B 749      -7.965  22.109  53.249  1.00 34.28           C
ATOM    265  C   ASN B 749      -8.347  20.678  52.902  1.00 33.29           C
ATOM    266  O   ASN B 749      -9.513  20.284  53.046  1.00 34.66           O
ATOM    267  CB  ASN B 749      -8.525  22.527  54.615  1.00 43.05           C
ATOM    268  CG  ASN B 749      -7.815  21.823  55.774  1.00 44.00           C
ATOM    269  OD1 ASN B 749      -7.496  20.640  55.695  1.00 82.17           O
ATOM    270  ND2 ASN B 749      -7.557  22.558  56.850  1.00137.80           N
ATOM    271  N   GLY B 750      -7.358  19.909  52.448  1.00 31.24           N
ATOM    272  CA  GLY B 750      -7.585  18.581  51.901  1.00 30.87           C
ATOM    273  C   GLY B 750      -7.804  18.633  50.400  1.00 31.10           C
ATOM    274  O   GLY B 750      -8.749  19.269  49.925  1.00 34.27           O
ATOM    275  N   PHE B 751      -6.932  17.980  49.634  1.00 27.14           N
ATOM    276  CA  PHE B 751      -7.010  18.034  48.180  1.00 24.67           C
ATOM    277  C   PHE B 751      -6.839  16.631  47.631  1.00 30.92           C
ATOM    278  O   PHE B 751      -5.874  15.953  47.982  1.00 27.41           O
ATOM    279  CB  PHE B 751      -5.925  18.941  47.617  1.00 24.52           C
ATOM    280  CG  PHE B 751      -5.825  18.914  46.118  1.00 26.37           C
ATOM    281  CD1 PHE B 751      -6.899  19.332  45.335  1.00 28.67           C
ATOM    282  CD2 PHE B 751      -4.657  18.477  45.484  1.00 27.23           C
ATOM    283  CE1 PHE B 751      -6.812  19.302  43.934  1.00 26.20           C
ATOM    284  CE2 PHE B 751      -4.564  18.448  44.094  1.00 29.33           C
ATOM    285  CZ  PHE B 751      -5.644  18.855  43.313  1.00 24.30           C
ATOM    286  N   THR B 752      -7.744  16.214  46.758  1.00 26.43           N
ATOM    287  CA  THR B 752      -7.577  14.975  46.009  1.00 24.41           C
ATOM    288  C   THR B 752      -7.464  15.289  44.524  1.00 26.39           C
ATOM    289  O   THR B 752      -8.237  16.099  43.999  1.00 23.89           O
ATOM    290  CB  THR B 752      -8.761  14.025  46.219  1.00 26.38           C
ATOM    291  OG1 THR B 752      -8.898  13.741  47.612  1.00 26.04           O
ATOM    292  CG2 THR B 752      -8.539  12.683  45.499  1.00 26.42           C
ATOM    293  N   ILE B 753      -6.517  14.629  43.856  1.00 25.66           N
ATOM    294  CA  ILE B 753      -6.519  14.503  42.397  1.00 21.12           C
ATOM    295  C   ILE B 753      -6.653  13.016  42.069  1.00 26.40           C
ATOM    296  O   ILE B 753      -5.899  12.183  42.586  1.00 25.00           O
ATOM    297  CB  ILE B 753      -5.273  15.100  41.739  1.00 24.44           C
ATOM    298  CG1 ILE B 753      -5.305  14.784  40.222  1.00 28.80           C
ATOM    299  CG2 ILE B 753      -4.000  14.623  42.404  1.00 23.53           C
ATOM    300  CD1 ILE B 753      -4.820  15.906  39.401  1.00 32.66           C
ATOM    301  N   GLY B 754      -7.635  12.672  41.238  1.00 26.01           N
ATOM    302  CA  GLY B 754      -7.914  11.290  40.950  1.00 25.79           C
ATOM    303  C   GLY B 754      -8.018  11.073  39.454  1.00 21.58           C
ATOM    304  O   GLY B 754      -8.100  12.016  38.681  1.00 20.51           O
ATOM    305  N   ARG B 755      -8.025   9.799  39.077  1.00 20.41           N
ATOM    306  CA  ARG B 755      -8.324   9.387  37.716  1.00 23.20           C
ATOM    307  C   ARG B 755      -9.124   8.098  37.751  1.00 20.74           C
ATOM    308  O   ARG B 755      -8.620   7.056  38.206  1.00 22.85           O
ATOM    309  CB  ARG B 755      -7.055   9.190  36.914  1.00 23.04           C
ATOM    310  CG  ARG B 755      -7.335   8.950  35.401  1.00 23.94           C
ATOM    311  CD  ARG B 755      -6.044   8.534  34.770  1.00 19.27           C
ATOM    312  NE  ARG B 755      -6.259   8.309  33.338  1.00 22.21           N
ATOM    313  CZ  ARG B 755      -5.379   7.718  32.562  1.00 26.60           C
ATOM    314  NH1 ARG B 755      -4.259   7.264  33.105  1.00 20.97           N
ATOM    315  NH2 ARG B 755      -5.646   7.552  31.268  1.00 24.06           N
ATOM    316  N   GLU B 756     -10.353   8.170  37.241  1.00 21.11           N
ATOM    317  CA  GLU B 756     -11.249   7.014  37.221  1.00 28.74           C
ATOM    318  C   GLU B 756     -10.588   5.827  36.534  1.00 29.40           C
ATOM    319  O   GLU B 756     -10.042   5.958  35.441  1.00 23.55           O
ATOM    320  CB  GLU B 756     -12.568   7.357  36.505  1.00 55.73           C
ATOM    321  CG  GLU B 756     -12.706   6.768  35.075  1.00114.68           C
ATOM    322  CD  GLU B 756     -13.976   7.198  34.343  1.00142.88           C
ATOM    323  OE1 GLU B 756     -14.821   7.886  34.954  1.00165.98           O
ATOM    324  OE2 GLU B 756     -14.125   6.840  33.149  1.00146.25           O
ATOM    325  N   GLY B 757     -10.632   4.665  37.180  1.00 21.61           N
ATOM    326  CA  GLY B 757     -10.042   3.478  36.620  1.00 25.82           C
ATOM    327  C   GLY B 757      -8.572   3.279  36.935  1.00 26.17           C
ATOM    328  O   GLY B 757      -8.014   2.238  36.553  1.00 24.59           O
ATOM    329  N   PHE B 758      -7.916   4.245  37.580  1.00 21.06           N
ATOM    330  CA  PHE B 758      -6.477   4.179  37.816  1.00 19.18           C
ATOM    331  C   PHE B 758      -6.109   4.423  39.275  1.00 23.21           C
ATOM    332  O   PHE B 758      -5.274   3.704  39.823  1.00 22.14           O
ATOM    333  CB  PHE B 758      -5.758   5.177  36.934  1.00 19.14           C
ATOM    334  CG  PHE B 758      -5.734   4.756  35.470  1.00 20.43           C
ATOM    335  CD1 PHE B 758      -6.751   5.137  34.589  1.00 23.79           C
ATOM    336  CD2 PHE B 758      -4.727   3.926  34.994  1.00 21.44           C
ATOM    337  CE1 PHE B 758      -6.711   4.738  33.247  1.00 24.61           C
ATOM    338  CE2 PHE B 758      -4.690   3.526  33.656  1.00 23.39           C
ATOM    339  CZ  PHE B 758      -5.683   3.927  32.782  1.00 28.37           C
ATOM    340  N   GLY B 759      -6.652   5.458  39.891  1.00 19.73           N
ATOM    341  CA  GLY B 759      -6.332   5.703  41.284  1.00 16.49           C
ATOM    342  C   GLY B 759      -6.544   7.147  41.663  1.00 21.11           C
ATOM    343  O   GLY B 759      -7.216   7.912  40.970  1.00 21.33           O
ATOM    344  N   SER B 760      -5.994   7.483  42.823  1.00 20.95           N
ATOM    345  CA  SER B 760      -6.152   8.839  43.308  1.00 19.78           C
ATOM    346  C   SER B 760      -5.057   9.146  44.317  1.00 22.02           C
ATOM    347  O   SER B 760      -4.437   8.239  44.896  1.00 22.44           O
ATOM    348  CB  SER B 760      -7.542   9.017  43.914  1.00 20.66           C
ATOM    349  OG  SER B 760      -7.726   8.115  44.993  1.00 24.59           O
ATOM    350  N   ILE B 761      -4.863  10.445  44.568  1.00 21.05           N
ATOM    351  CA  ILE B 761      -3.871  10.905  45.531  1.00 19.42           C
ATOM    352  C   ILE B 761      -4.509  11.940  46.429  1.00 22.02           C
ATOM    353  O   ILE B 761      -5.050  12.937  45.944  1.00 21.15           O
ATOM    354  CB  ILE B 761      -2.629  11.515  44.850  1.00 21.40           C
ATOM    355  CG1 ILE B 761      -2.132  10.597  43.718  1.00 22.47           C
ATOM    356  CG2 ILE B 761      -1.560  11.710  45.883  1.00 24.26           C
ATOM    357  CD1 ILE B 761      -1.029  11.226  42.845  1.00 21.99           C
ATOM    358  N   TYR B 762      -4.408  11.721  47.736  1.00 24.35           N
ATOM    359  CA  TYR B 762      -4.971  12.603  48.741  1.00 25.60           C
ATOM    360  C   TYR B 762      -3.863  13.330  49.503  1.00 24.11           C
ATOM    361  O   TYR B 762      -2.993  12.687  50.099  1.00 24.89           O
ATOM    362  CB  TYR B 762      -5.807  11.788  49.736  1.00 21.44           C
ATOM    363  CG  TYR B 762      -6.338  12.651  50.843  1.00 23.16           C
ATOM    364  CD1 TYR B 762      -7.144  13.741  50.559  1.00 31.92           C
ATOM    365  CD2 TYR B 762      -6.000  12.414  52.154  1.00 35.58           C
ATOM    366  CE1 TYR B 762      -7.636  14.548  51.573  1.00 31.09           C
ATOM    367  CE2 TYR B 762      -6.487  13.230  53.184  1.00 36.05           C
ATOM    368  CZ  TYR B 762      -7.297  14.292  52.875  1.00 39.35           C
ATOM    369  OH  TYR B 762      -7.783  15.114  53.858  1.00 43.38           O
ATOM    370  N   PHE B 763      -3.955  14.666  49.544  1.00 25.10           N
ATOM    371  CA  PHE B 763      -3.033  15.550  50.251  1.00 27.74           C
ATOM    372  C   PHE B 763      -3.799  16.211  51.394  1.00 27.99           C
ATOM    373  O   PHE B 763      -4.649  17.067  51.144  1.00 31.95           O
ATOM    374  CB  PHE B 763      -2.475  16.642  49.325  1.00 25.13           C
ATOM    375  CG  PHE B 763      -1.751  16.130  48.116  1.00 23.69           C
ATOM    376  CD1 PHE B 763      -2.441  15.785  46.951  1.00 23.28           C
ATOM    377  CD2 PHE B 763      -0.368  16.040  48.129  1.00 25.14           C
ATOM    378  CE1 PHE B 763      -1.747  15.334  45.815  1.00 25.54           C
ATOM    379  CE2 PHE B 763       0.324  15.571  47.032  1.00 22.89           C
ATOM    380  CZ  PHE B 763      -0.359  15.246  45.855  1.00 22.72           C
ATOM    381  N   GLU B 764      -3.515  15.795  52.624  1.00 26.08           N
ATOM    382  CA  GLU B 764      -4.060  16.418  53.829  1.00 32.74           C
ATOM    383  C   GLU B 764      -3.502  17.825  54.025  1.00 37.84           C
ATOM    384  O   GLU B 764      -2.377  18.132  53.625  1.00 36.51           O
ATOM    385  CB  GLU B 764      -3.719  15.558  55.051  1.00 46.46           C
ATOM    386  CG  GLU B 764      -2.201  15.344  55.271  1.00 78.46           C
ATOM    387  CD  GLU B 764      -1.863  14.484  56.497  1.00 87.06           C
ATOM    388  OE1 GLU B 764      -2.792  14.033  57.209  1.00 91.17           O
ATOM    389  OE2 GLU B 764      -0.653  14.263  56.744  1.00 80.30           O
ATOM    390  N   GLY B 765      -4.289  18.675  54.693  1.00 34.00           N
ATOM    391  CA  GLY B 765      -3.825  19.990  55.076  1.00 34.45           C
ATOM    392  C   GLY B 765      -4.127  21.050  54.039  1.00 33.57           C
ATOM    393  O   GLY B 765      -4.835  20.844  53.051  1.00 34.91           O
ATOM    394  N   ILE B 766      -3.542  22.216  54.268  1.00 32.42           N
ATOM    395  CA  ILE B 766      -3.847  23.395  53.479  1.00 31.85           C
ATOM    396  C   ILE B 766      -3.004  23.363  52.204  1.00 29.95           C
ATOM    397  O   ILE B 766      -1.777  23.291  52.263  1.00 32.85           O
ATOM    398  CB  ILE B 766      -3.606  24.663  54.306  1.00 34.93           C
ATOM    399  CG1 ILE B 766      -4.671  24.707  55.414  1.00 37.89           C
ATOM    400  CG2 ILE B 766      -3.672  25.895  53.452  1.00 34.68           C
ATOM    401  CD1 ILE B 766      -4.671  25.957  56.249  1.00 52.61           C
ATOM    402  N   VAL B 767      -3.665  23.395  51.056  1.00 28.44           N
ATOM    403  CA  VAL B 767      -2.984  23.306  49.764  1.00 33.90           C
ATOM    404  C   VAL B 767      -3.398  24.482  48.890  1.00 37.56           C
ATOM    405  O   VAL B 767      -4.589  24.686  48.629  1.00 35.52           O
ATOM    406  CB  VAL B 767      -3.287  21.992  49.021  1.00 32.55           C
ATOM    407  CG1 VAL B 767      -2.449  21.933  47.745  1.00 29.70           C
ATOM    408  CG2 VAL B 767      -3.013  20.767  49.903  1.00 32.03           C
ATOM    409  N   ASN B 768      -2.411  25.235  48.416  1.00 29.97           N
ATOM    410  CA  ASN B 768      -2.666  26.293  47.460  1.00 26.83           C
ATOM    411  C   ASN B 768      -2.722  25.670  46.067  1.00 29.34           C
ATOM    412  O   ASN B 768      -1.750  25.056  45.617  1.00 27.01           O
ATOM    413  CB  ASN B 768      -1.581  27.364  47.578  1.00 33.17           C
ATOM    414  CG  ASN B 768      -1.869  28.555  46.721  1.00 33.60           C
ATOM    415  OD1 ASN B 768      -2.906  28.603  46.087  1.00 32.04           O
ATOM    416  ND2 ASN B 768      -0.958  29.513  46.679  1.00 39.02           N
ATOM    417  N   LEU B 769      -3.880  25.760  45.420  1.00 26.39           N
ATOM    418  CA  LEU B 769      -4.078  25.192  44.090  1.00 23.46           C
ATOM    419  C   LEU B 769      -3.962  26.222  42.975  1.00 28.15           C
ATOM    420  O   LEU B 769      -4.076  25.850  41.795  1.00 25.51           O
ATOM    421  CB  LEU B 769      -5.445  24.540  43.975  1.00 22.81           C
ATOM    422  CG  LEU B 769      -5.849  23.530  45.031  1.00 26.60           C
ATOM    423  CD1 LEU B 769      -7.253  23.036  44.697  1.00 30.09           C
ATOM    424  CD2 LEU B 769      -4.803  22.384  45.072  1.00 25.50           C
ATOM    425  N   THR B 770      -3.803  27.504  43.299  1.00 27.06           N
ATOM    426  CA  THR B 770      -3.916  28.496  42.242  1.00 30.91           C
ATOM    427  C   THR B 770      -2.768  28.308  41.247  1.00 32.04           C
ATOM    428  O   THR B 770      -1.625  28.008  41.616  1.00 25.62           O
ATOM    429  CB  THR B 770      -4.022  29.951  42.790  1.00 42.54           C
ATOM    430  OG1 THR B 770      -3.064  30.823  42.190  1.00 45.65           O
ATOM    431  CG2 THR B 770      -3.887  30.071  44.279  1.00 29.43           C
ATOM    432  N   ASN B 771      -3.132  28.370  39.963  1.00 32.62           N
ATOM    433  CA  ASN B 771      -2.217  28.204  38.840  1.00 25.80           C
ATOM    434  C   ASN B 771      -1.479  26.863  38.857  1.00 25.43           C
ATOM    435  O   ASN B 771      -0.411  26.731  38.261  1.00 28.62           O
ATOM    436  CB  ASN B 771      -1.225  29.376  38.781  1.00 27.58           C
ATOM    437  CG  ASN B 771      -1.916  30.686  38.556  1.00 31.66           C
ATOM    438  OD1 ASN B 771      -2.954  30.730  37.904  1.00 33.60           O
ATOM    439  ND2 ASN B 771      -1.348  31.775  39.091  1.00 36.08           N
ATOM    440  N   LEU B 772      -2.065  25.829  39.463  1.00 23.87           N
ATOM    441  CA  LEU B 772      -1.403  24.535  39.523  1.00 25.53           C
ATOM    442  C   LEU B 772      -1.576  23.820  38.195  1.00 29.23           C
ATOM    443  O   LEU B 772      -2.706  23.540  37.775  1.00 27.70           O
ATOM    444  CB  LEU B 772      -1.980  23.664  40.643  1.00 30.26           C
ATOM    445  CG  LEU B 772      -1.293  23.617  42.006  1.00 45.91           C
ATOM    446  CD1 LEU B 772      -1.854  22.412  42.805  1.00 36.15           C
ATOM    447  CD2 LEU B 772       0.227  23.525  41.876  1.00 46.22           C
ATOM    448  N   ASP B 773      -0.453  23.496  37.561  1.00 24.13           N
ATOM    449  CA  ASP B 773      -0.436  22.812  36.264  1.00 20.12           C
ATOM    450  C   ASP B 773      -0.506  21.303  36.513  1.00 22.83           C
ATOM    451  O   ASP B 773       0.473  20.562  36.412  1.00 22.31           O
ATOM    452  CB  ASP B 773       0.803  23.213  35.497  1.00 24.04           C
ATOM    453  CG  ASP B 773       0.869  22.609  34.112  1.00 27.32           C
ATOM    454  OD1 ASP B 773      -0.078  21.891  33.698  1.00 23.76           O
ATOM    455  OD2 ASP B 773       1.886  22.848  33.452  1.00 22.98           O
ATOM    456  N   LEU B 774      -1.707  20.863  36.893  1.00 23.13           N
ATOM    457  CA  LEU B 774      -1.912  19.458  37.225  1.00 20.52           C
ATOM    458  C   LEU B 774      -1.672  18.550  36.021  1.00 21.44           C
ATOM    459  O   LEU B 774      -1.161  17.430  36.183  1.00 24.72           O
ATOM    460  CB  LEU B 774      -3.327  19.258  37.793  1.00 24.79           C
ATOM    461  CG  LEU B 774      -3.561  19.952  39.148  1.00 27.47           C
ATOM    462  CD1 LEU B 774      -5.037  19.895  39.510  1.00 25.87           C
ATOM    463  CD2 LEU B 774      -2.733  19.375  40.286  1.00 31.98           C
ATOM    464  N   ASP B 775      -2.031  19.000  34.812  1.00 26.99           N
ATOM    465  CA  ASP B 775      -1.803  18.176  33.611  1.00 21.82           C
ATOM    466  C   ASP B 775      -0.325  17.790  33.472  1.00 21.62           C
ATOM    467  O   ASP B 775       0.001  16.672  33.025  1.00 21.71           O
ATOM    468  CB  ASP B 775      -2.249  18.934  32.351  1.00 21.30           C
ATOM    469  CG  ASP B 775      -3.758  18.773  32.028  1.00 22.35           C
ATOM    470  OD1 ASP B 775      -4.379  17.810  32.522  1.00 24.99           O
ATOM    471  OD2 ASP B 775      -4.267  19.620  31.237  1.00 25.63           O
ATOM    472  N   SER B 776       0.590  18.728  33.768  1.00 22.37           N
ATOM    473  CA  SER B 776       2.029  18.424  33.716  1.00 22.16           C
ATOM    474  C   SER B 776       2.527  17.652  34.933  1.00 20.35           C
ATOM    475  O   SER B 776       3.403  16.793  34.808  1.00 22.03           O
ATOM    476  CB  SER B 776       2.858  19.698  33.589  1.00 25.31           C
ATOM    477  OG  SER B 776       2.474  20.366  32.402  1.00 37.32           O
ATOM    478  N   ILE B 777       2.041  17.997  36.114  1.00 19.14           N
ATOM    479  CA  ILE B 777       2.624  17.512  37.365  1.00 21.68           C
ATOM    480  C   ILE B 777       2.197  16.089  37.653  1.00 23.02           C
ATOM    481  O   ILE B 777       3.017  15.268  38.066  1.00 21.91           O
ATOM    482  CB  ILE B 777       2.254  18.455  38.517  1.00 19.62           C
ATOM    483  CG1 ILE B 777       2.913  19.824  38.291  1.00 21.54           C
ATOM    484  CG2 ILE B 777       2.681  17.831  39.914  1.00 19.63           C
ATOM    485  CD1 ILE B 777       2.393  20.964  39.171  1.00 27.33           C
ATOM    486  N   VAL B 778       0.926  15.767  37.446  1.00 24.45           N
ATOM    487  CA  VAL B 778       0.335  14.562  38.015  1.00 20.42           C
ATOM    488  C   VAL B 778      -0.028  13.564  36.926  1.00 24.83           C
ATOM    489  O   VAL B 778      -0.766  13.892  35.996  1.00 20.31           O
ATOM    490  CB  VAL B 778      -0.912  14.895  38.856  1.00 22.73           C
ATOM    491  CG1 VAL B 778      -1.556  13.601  39.385  1.00 23.11           C
ATOM    492  CG2 VAL B 778      -0.576  15.806  40.015  1.00 23.27           C
ATOM    493  N   HIS B 779       0.403  12.320  37.112  1.00 20.21           N
ATOM    494  CA  HIS B 779       0.163  11.234  36.170  1.00 15.78           C
ATOM    495  C   HIS B 779      -0.219  10.019  37.005  1.00 23.97           C
ATOM    496  O   HIS B 779       0.608   9.493  37.764  1.00 23.30           O
ATOM    497  CB  HIS B 779       1.399  10.977  35.311  1.00 19.73           C
ATOM    498  CG  HIS B 779       1.884  12.231  34.661  1.00 19.90           C
ATOM    499  ND1 HIS B 779       1.452  12.640  33.419  1.00 19.15           N
ATOM    500  CD2 HIS B 779       2.618  13.253  35.163  1.00 18.71           C
ATOM    501  CE1 HIS B 779       1.967  13.834  33.154  1.00 22.30           C
ATOM    502  NE2 HIS B 779       2.670  14.236  34.204  1.00 18.10           N
ATOM    503  N   ILE B 780      -1.470   9.596  36.879  1.00 19.94           N
ATOM    504  CA  ILE B 780      -1.998   8.443  37.619  1.00 21.72           C
ATOM    505  C   ILE B 780      -2.207   7.314  36.607  1.00 20.32           C
ATOM    506  O   ILE B 780      -3.100   7.370  35.734  1.00 22.16           O
ATOM    507  CB  ILE B 780      -3.286   8.791  38.385  1.00 20.34           C
ATOM    508  CG1 ILE B 780      -3.047   9.938  39.374  1.00 18.96           C
ATOM    509  CG2 ILE B 780      -3.794   7.563  39.151  1.00 23.48           C
ATOM    510  CD1 ILE B 780      -4.321  10.545  39.964  1.00 21.68           C
ATOM    511  N   ARG B 781      -1.345   6.314  36.700  1.00 21.17           N
ATOM    512  CA  ARG B 781      -1.214   5.215  35.738  1.00 21.82           C
ATOM    513  C   ARG B 781      -1.538   3.904  36.428  1.00 21.30           C
ATOM    514  O   ARG B 781      -1.898   3.867  37.603  1.00 21.95           O
ATOM    515  CB  ARG B 781       0.212   5.115  35.170  1.00 19.99           C
ATOM    516  CG  ARG B 781       0.783   6.379  34.572  1.00 28.45           C
ATOM    517  CD  ARG B 781       2.335   6.399  34.784  1.00 36.70           C
ATOM    518  NE  ARG B 781       2.739   6.872  33.555  1.00 49.38           N
ATOM    519  CZ  ARG B 781       3.827   6.603  32.908  1.00 29.80           C
ATOM    520  NH1 ARG B 781       4.847   5.840  33.341  1.00 23.20           N
ATOM    521  NH2 ARG B 781       3.810   7.154  31.754  1.00 30.74           N
ATOM    522  N   ARG B 782      -1.378   2.817  35.687  1.00 21.33           N
ATOM    523  CA  ARG B 782      -1.631   1.496  36.239  1.00 19.55           C
ATOM    524  C   ARG B 782      -0.449   1.126  37.123  1.00 22.66           C
ATOM    525  O   ARG B 782       0.678   0.999  36.641  1.00 19.75           O
ATOM    526  CB  ARG B 782      -1.804   0.469  35.118  1.00 20.64           C
ATOM    527  CG  ARG B 782      -1.963  -0.964  35.631  1.00 25.22           C
ATOM    528  CD  ARG B 782      -3.266  -1.164  36.433  1.00 21.00           C
ATOM    529  NE  ARG B 782      -4.403  -1.188  35.518  1.00 22.19           N
ATOM    530  CZ  ARG B 782      -5.445  -0.370  35.561  1.00 26.45           C
ATOM    531  NH1 ARG B 782      -5.526   0.575  36.498  1.00 25.93           N
ATOM    532  NH2 ARG B 782      -6.401  -0.492  34.626  1.00 26.74           N
ATOM    533  N   LYS B 783      -0.712   0.927  38.395  1.00 19.60           N
ATOM    534  CA  LYS B 783       0.281   0.504  39.374  1.00 18.42           C
ATOM    535  C   LYS B 783       1.379   1.543  39.630  1.00 22.60           C
ATOM    536  O   LYS B 783       2.411   1.212  40.251  1.00 24.20           O
ATOM    537  CB  LYS B 783       0.911  -0.828  38.963  1.00 23.33           C
ATOM    538  CG  LYS B 783       1.392  -1.676  40.133  1.00 39.41           C
ATOM    539  CD  LYS B 783       2.039  -2.995  39.699  1.00 51.20           C
ATOM    540  CE  LYS B 783       3.206  -3.366  40.646  1.00 76.73           C
ATOM    541  NZ  LYS B 783       3.522  -4.834  40.761  1.00 89.43           N
ATOM    542  N   GLU B 784       1.197   2.790  39.217  1.00 19.97           N
ATOM    543  CA  GLU B 784       2.243   3.788  39.407  1.00 22.50           C
ATOM    544  C   GLU B 784       1.615   5.169  39.364  1.00 25.39           C
ATOM    545  O   GLU B 784       0.757   5.440  38.517  1.00 22.10           O
ATOM    546  CB  GLU B 784       3.343   3.668  38.322  1.00 25.82           C
ATOM    547  CG  GLU B 784       4.313   4.864  38.291  1.00 34.18           C
ATOM    548  CD  GLU B 784       5.285   4.831  37.098  1.00 46.80           C
ATOM    549  OE1 GLU B 784       4.795   4.587  35.966  1.00 27.20           O
ATOM    550  OE2 GLU B 784       6.519   5.079  37.298  1.00 39.23           O
ATOM    551  N   VAL B 785       2.081   6.061  40.239  1.00 23.68           N
ATOM    552  CA  VAL B 785       1.825   7.492  40.067  1.00 22.17           C
ATOM    553  C   VAL B 785       3.169   8.165  39.842  1.00 22.86           C
ATOM    554  O   VAL B 785       4.220   7.705  40.311  1.00 23.39           O
ATOM    555  CB  VAL B 785       1.087   8.201  41.226  1.00 23.57           C
ATOM    556  CG1 VAL B 785      -0.276   7.588  41.477  1.00 27.63           C
ATOM    557  CG2 VAL B 785       1.942   8.269  42.496  1.00 23.33           C
ATOM    558  N   ILE B 786       3.118   9.278  39.115  1.00 20.03           N
ATOM    559  CA  ILE B 786       4.252  10.171  38.915  1.00 22.25           C
ATOM    560  C   ILE B 786       3.760  11.547  39.316  1.00 24.98           C
ATOM    561  O   ILE B 786       2.739  12.024  38.801  1.00 24.25           O
ATOM    562  CB  ILE B 786       4.759  10.167  37.462  1.00 24.26           C
ATOM    563  CG1 ILE B 786       5.273   8.779  37.126  1.00 27.95           C
ATOM    564  CG2 ILE B 786       5.851  11.208  37.265  1.00 26.05           C
ATOM    565  CD1 ILE B 786       5.458   8.520  35.663  1.00 33.74           C
ATOM    566  N   VAL B 787       4.441  12.158  40.269  1.00 20.20           N
ATOM    567  CA  VAL B 787       4.133  13.508  40.702  1.00 17.13           C
ATOM    568  C   VAL B 787       5.439  14.274  40.544  1.00 27.57           C
ATOM    569  O   VAL B 787       6.372  14.076  41.329  1.00 26.76           O
ATOM    570  CB  VAL B 787       3.601  13.530  42.137  1.00 26.53           C
ATOM    571  CG1 VAL B 787       3.281  14.943  42.583  1.00 25.31           C
ATOM    572  CG2 VAL B 787       2.355  12.638  42.222  1.00 26.96           C
ATOM    573  N   TYR B 788       5.507  15.113  39.498  1.00 23.03           N
ATOM    574  CA  TYR B 788       6.711  15.777  38.982  1.00 19.97           C
ATOM    575  C   TYR B 788       7.494  14.770  38.162  1.00 21.01           C
ATOM    576  O   TYR B 788       8.088  13.828  38.695  1.00 21.84           O
ATOM    577  CB  TYR B 788       7.573  16.426  40.091  1.00 27.40           C
ATOM    578  CG  TYR B 788       6.782  17.484  40.816  1.00 22.23           C
ATOM    579  CD1 TYR B 788       6.570  18.724  40.245  1.00 22.97           C
ATOM    580  CD2 TYR B 788       6.229  17.243  42.072  1.00 20.05           C
ATOM    581  CE1 TYR B 788       5.801  19.685  40.880  1.00 26.88           C
ATOM    582  CE2 TYR B 788       5.469  18.184  42.710  1.00 28.02           C
ATOM    583  CZ  TYR B 788       5.247  19.398  42.123  1.00 26.92           C
ATOM    584  OH  TYR B 788       4.479  20.339  42.756  1.00 25.74           O
ATOM    585  N   VAL B 789       7.483  14.980  36.840  1.00 22.12           N
ATOM    586  CA  VAL B 789       8.111  14.022  35.936  1.00 19.98           C
ATOM    587  C   VAL B 789       9.616  14.084  36.034  1.00 27.20           C
ATOM    588  O   VAL B 789      10.290  13.092  35.745  1.00 33.11           O
ATOM    589  CB  VAL B 789       7.651  14.234  34.474  1.00 25.79           C
ATOM    590  CG1 VAL B 789       6.173  14.176  34.383  1.00 23.15           C
ATOM    591  CG2 VAL B 789       8.181  15.523  33.905  1.00 38.05           C
ATOM    592  N   ASP B 790      10.184  15.233  36.382  1.00 29.15           N
ATOM    593  CA  ASP B 790      11.623  15.295  36.595  1.00 32.12           C
ATOM    594  C   ASP B 790      11.912  15.958  37.941  1.00 34.90           C
ATOM    595  O   ASP B 790      11.019  16.430  38.651  1.00 38.70           O
ATOM    596  CB  ASP B 790      12.355  15.990  35.438  1.00 40.00           C
ATOM    597  CG  ASP B 790      11.933  17.407  35.240  1.00 50.56           C
ATOM    598  OD1 ASP B 790      11.814  18.144  36.239  1.00 56.84           O
ATOM    599  OD2 ASP B 790      11.729  17.788  34.074  1.00 52.07           O
ATOM    600  N   ASP B 791      13.171  15.895  38.348  1.00 37.83           N
ATOM    601  CA  ASP B 791      13.535  16.467  39.639  1.00 42.56           C
ATOM    602  C   ASP B 791      13.853  17.936  39.496  1.00 36.08           C
ATOM    603  O   ASP B 791      13.677  18.703  40.448  1.00 35.17           O
ATOM    604  CB  ASP B 791      14.737  15.735  40.245  1.00 49.73           C
ATOM    605  CG  ASP B 791      14.350  14.447  40.940  1.00 50.53           C
ATOM    606  OD1 ASP B 791      13.229  14.353  41.471  1.00 53.72           O
ATOM    607  OD2 ASP B 791      15.174  13.518  40.950  1.00 56.26           O
ATOM    608  N   GLN B 792      14.282  18.342  38.301  1.00 30.32           N
ATOM    609  CA  GLN B 792      14.677  19.725  38.083  1.00 38.79           C
ATOM    610  C   GLN B 792      13.520  20.682  38.351  1.00 29.87           C
ATOM    611  O   GLN B 792      13.733  21.801  38.824  1.00 33.95           O
ATOM    612  CB  GLN B 792      15.193  19.893  36.653  1.00 53.55           C
ATOM    613  CG  GLN B 792      16.592  19.304  36.403  1.00 75.23           C
ATOM    614  CD  GLN B 792      16.631  17.774  36.497  1.00 69.88           C
ATOM    615  OE1 GLN B 792      15.584  17.111  36.448  1.00 57.61           O
ATOM    616  NE2 GLN B 792      17.840  17.208  36.639  1.00 67.41           N
ATOM    617  N   ASN B 793      12.287  20.268  38.048  1.00 31.17           N
ATOM    618  CA  ASN B 793      11.118  21.119  38.242  1.00 34.96           C
ATOM    619  C   ASN B 793      10.301  20.708  39.462  1.00 30.42           C
ATOM    620  O   ASN B 793       9.170  21.188  39.644  1.00 31.15           O
ATOM    621  CB  ASN B 793      10.256  21.126  36.969  1.00 32.36           C
ATOM    622  CG  ASN B 793      10.979  21.776  35.809  1.00 30.59           C
ATOM    623  OD1 ASN B 793      11.235  22.987  35.817  1.00 34.31           O
ATOM    624  ND2 ASN B 793      11.372  20.971  34.828  1.00 33.46           N
ATOM    625  N   LYS B 794      10.852  19.860  40.314  1.00 32.04           N
ATOM    626  CA  LYS B 794      10.186  19.541  41.565  1.00 31.92           C
ATOM    627  C   LYS B 794      10.514  20.632  42.581  1.00 30.24           C
ATOM    628  O   LYS B 794      11.693  20.903  42.832  1.00 29.85           O
ATOM    629  CB  LYS B 794      10.612  18.174  42.086  1.00 31.66           C
ATOM    630  CG  LYS B 794       9.881  17.773  43.385  1.00 34.52           C
ATOM    631  CD  LYS B 794      10.163  16.317  43.789  1.00 51.20           C
ATOM    632  CE  LYS B 794      11.641  16.048  43.981  1.00 62.04           C
ATOM    633  NZ  LYS B 794      11.906  14.625  44.279  1.00 66.51           N
ATOM    634  N   PRO B 795       9.525  21.312  43.143  1.00 30.23           N
ATOM    635  CA  PRO B 795       9.835  22.448  43.994  1.00 34.94           C
ATOM    636  C   PRO B 795      10.308  21.982  45.358  1.00 36.02           C
ATOM    637  O   PRO B 795      10.266  20.778  45.663  1.00 36.92           O
ATOM    638  CB  PRO B 795       8.493  23.179  44.088  1.00 39.18           C
ATOM    639  CG  PRO B 795       7.503  22.041  44.061  1.00 27.86           C
ATOM    640  CD  PRO B 795       8.069  21.094  43.036  1.00 32.05           C
ATOM    641  N   PRO B 796      10.758  22.911  46.199  1.00 41.47           N
ATOM    642  CA  PRO B 796      11.192  22.552  47.557  1.00 44.62           C
ATOM    643  C   PRO B 796      10.111  21.840  48.348  1.00 38.55           C
ATOM    644  O   PRO B 796       8.912  21.985  48.103  1.00 34.83           O
ATOM    645  CB  PRO B 796      11.530  23.904  48.195  1.00 47.10           C
ATOM    646  CG  PRO B 796      11.903  24.771  47.029  1.00 52.42           C
ATOM    647  CD  PRO B 796      11.032  24.323  45.889  1.00 49.39           C
ATOM    648  N   LEU B 797      10.577  21.055  49.313  1.00 36.91           N
ATOM    649  CA  LEU B 797       9.700  20.284  50.182  1.00 40.63           C
ATOM    650  C   LEU B 797       8.650  21.187  50.802  1.00 39.46           C
ATOM    651  O   LEU B 797       8.972  22.245  51.340  1.00 37.27           O
ATOM    652  CB  LEU B 797      10.530  19.628  51.284  1.00 36.45           C
ATOM    653  CG  LEU B 797       9.799  18.673  52.235  1.00 50.48           C
ATOM    654  CD1 LEU B 797       9.252  17.464  51.496  1.00 51.45           C
ATOM    655  CD2 LEU B 797      10.706  18.208  53.384  1.00 48.86           C
ATOM    656  N   GLY B 798       7.395  20.768  50.738  1.00 37.18           N
ATOM    657  CA  GLY B 798       6.308  21.543  51.289  1.00 39.46           C
ATOM    658  C   GLY B 798       5.583  22.428  50.287  1.00 43.15           C
ATOM    659  O   GLY B 798       4.426  22.789  50.534  1.00 38.65           O
ATOM    660  N   GLU B 799       6.220  22.771  49.164  1.00 34.57           N
ATOM    661  CA  GLU B 799       5.597  23.597  48.146  1.00 32.48           C
ATOM    662  C   GLU B 799       4.938  22.738  47.078  1.00 33.57           C
ATOM    663  O   GLU B 799       5.321  21.581  46.844  1.00 32.77           O
ATOM    664  CB  GLU B 799       6.633  24.530  47.510  1.00 35.29           C
ATOM    665  CG  GLU B 799       7.203  25.517  48.540  1.00 63.31           C
ATOM    666  CD  GLU B 799       8.171  26.538  47.970  1.00 75.87           C
ATOM    667  OE1 GLU B 799       8.120  26.818  46.754  1.00 71.89           O
ATOM    668  OE2 GLU B 799       8.990  27.064  48.757  1.00 81.00           O
ATOM    669  N   GLY B 800       3.923  23.313  46.436  1.00 38.97           N
ATOM    670  CA  GLY B 800       3.220  22.587  45.381  1.00 33.93           C
ATOM    671  C   GLY B 800       2.638  21.307  45.944  1.00 29.64           C
ATOM    672  O   GLY B 800       2.037  21.283  47.032  1.00 27.00           O
ATOM    673  N   LEU B 801       2.859  20.222  45.220  1.00 28.54           N
ATOM    674  CA  LEU B 801       2.430  18.901  45.641  1.00 25.97           C
ATOM    675  C   LEU B 801       3.586  18.053  46.146  1.00 24.19           C
ATOM    676  O   LEU B 801       3.426  16.840  46.313  1.00 25.54           O
ATOM    677  CB  LEU B 801       1.713  18.175  44.473  1.00 24.27           C
ATOM    678  CG  LEU B 801       0.403  18.826  44.005  1.00 28.37           C
ATOM    679  CD1 LEU B 801      -0.307  18.044  42.887  1.00 25.80           C
ATOM    680  CD2 LEU B 801      -0.557  19.060  45.183  1.00 26.50           C
ATOM    681  N   ASN B 802       4.755  18.649  46.374  1.00 25.32           N
ATOM    682  CA  ASN B 802       5.870  17.906  46.942  1.00 26.83           C
ATOM    683  C   ASN B 802       5.702  17.915  48.459  1.00 29.53           C
ATOM    684  O   ASN B 802       6.350  18.674  49.183  1.00 29.85           O
ATOM    685  CB  ASN B 802       7.192  18.509  46.520  1.00 30.53           C
ATOM    686  CG  ASN B 802       8.346  17.627  46.872  1.00 30.78           C
ATOM    687  OD1 ASN B 802       8.164  16.428  47.108  1.00 32.43           O
ATOM    688  ND2 ASN B 802       9.545  18.213  46.948  1.00 38.60           N
ATOM    689  N   ARG B 803       4.821  17.039  48.946  1.00 30.95           N
ATOM    690  CA  ARG B 803       4.433  17.062  50.353  1.00 29.54           C
ATOM    691  C   ARG B 803       3.770  15.729  50.701  1.00 25.59           C
ATOM    692  O   ARG B 803       3.483  14.925  49.815  1.00 27.41           O
ATOM    693  CB  ARG B 803       3.485  18.236  50.635  1.00 28.58           C
ATOM    694  CG  ARG B 803       2.220  18.174  49.823  1.00 29.18           C
ATOM    695  CD  ARG B 803       1.426  19.454  49.987  1.00 30.07           C
ATOM    696  NE  ARG B 803       0.670  19.489  51.246  1.00 30.85           N
ATOM    697  CZ  ARG B 803       0.117  20.585  51.742  1.00 31.51           C
ATOM    698  NH1 ARG B 803       0.291  21.759  51.135  1.00 37.86           N
ATOM    699  NH2 ARG B 803      -0.602  20.508  52.861  1.00 33.01           N
ATOM    700  N   PRO B 804       3.447  15.497  51.978  1.00 31.13           N
ATOM    701  CA  PRO B 804       2.871  14.199  52.368  1.00 25.72           C
ATOM    702  C   PRO B 804       1.578  13.902  51.640  1.00 25.10           C
ATOM    703  O   PRO B 804       0.755  14.787  51.415  1.00 25.96           O
ATOM    704  CB  PRO B 804       2.646  14.351  53.878  1.00 31.22           C
ATOM    705  CG  PRO B 804       3.692  15.310  54.273  1.00 34.45           C
ATOM    706  CD  PRO B 804       3.828  16.293  53.150  1.00 32.77           C
ATOM    707  N   ALA B 805       1.381  12.622  51.310  1.00 24.18           N
ATOM    708  CA  ALA B 805       0.230  12.225  50.515  1.00 25.66           C
ATOM    709  C   ALA B 805      -0.075  10.748  50.735  1.00 26.43           C
ATOM    710  O   ALA B 805       0.802   9.959  51.081  1.00 28.62           O
ATOM    711  CB  ALA B 805       0.472  12.483  49.022  1.00 26.65           C
ATOM    712  N   GLN B 806      -1.332  10.386  50.512  1.00 25.00           N
ATOM    713  CA  GLN B 806      -1.744   8.987  50.464  1.00 20.70           C
ATOM    714  C   GLN B 806      -2.105   8.642  49.027  1.00 23.51           C
ATOM    715  O   GLN B 806      -3.005   9.253  48.442  1.00 23.68           O
ATOM    716  CB  GLN B 806      -2.926   8.720  51.395  1.00 24.32           C
ATOM    717  CG  GLN B 806      -3.360   7.239  51.332  1.00 31.64           C
ATOM    718  CD  GLN B 806      -4.634   6.977  52.070  1.00 26.66           C
ATOM    719  OE1 GLN B 806      -4.610   6.677  53.233  1.00 28.82           O
ATOM    720  NE2 GLN B 806      -5.749   7.097  51.390  1.00 23.12           N
ATOM    721  N   VAL B 807      -1.400   7.660  48.463  1.00 22.85           N
ATOM    722  CA  VAL B 807      -1.628   7.188  47.091  1.00 21.49           C
ATOM    723  C   VAL B 807      -2.529   5.965  47.124  1.00 20.63           C
ATOM    724  O   VAL B 807      -2.282   5.048  47.893  1.00 20.78           O
ATOM    725  CB  VAL B 807      -0.300   6.829  46.401  1.00 20.98           C
ATOM    726  CG1 VAL B 807      -0.579   6.280  44.983  1.00 22.84           C
ATOM    727  CG2 VAL B 807       0.621   8.047  46.364  1.00 24.27           C
ATOM    728  N   THR B 808      -3.543   5.936  46.257  1.00 20.04           N
ATOM    729  CA  THR B 808      -4.384   4.769  46.045  1.00 20.19           C
ATOM    730  C   THR B 808      -4.318   4.417  44.560  1.00 23.83           C
ATOM    731  O   THR B 808      -4.655   5.250  43.717  1.00 24.42           O
ATOM    732  CB  THR B 808      -5.830   5.031  46.429  1.00 21.10           C
ATOM    733  OG1 THR B 808      -5.890   5.280  47.830  1.00 18.80           O
ATOM    734  CG2 THR B 808      -6.716   3.820  46.085  1.00 21.02           C
ATOM    735  N   LEU B 809      -3.868   3.205  44.256  1.00 22.42           N
ATOM    736  CA  LEU B 809      -3.826   2.696  42.886  1.00 19.96           C
ATOM    737  C   LEU B 809      -4.810   1.539  42.766  1.00 21.33           C
ATOM    738  O   LEU B 809      -4.724   0.556  43.512  1.00 23.18           O
ATOM    739  CB  LEU B 809      -2.409   2.270  42.542  1.00 16.66           C
ATOM    740  CG  LEU B 809      -1.501   3.464  42.274  1.00 19.62           C
ATOM    741  CD1 LEU B 809      -0.071   3.065  42.476  1.00 21.76           C
ATOM    742  CD2 LEU B 809      -1.721   4.047  40.855  1.00 20.81           C
ATOM    743  N   ASP B 810      -5.808   1.718  41.921  1.00 18.83           N
ATOM    744  CA  ASP B 810      -6.896   0.776  41.750  1.00 17.64           C
ATOM    745  C   ASP B 810      -6.620  -0.196  40.605  1.00 20.35           C
ATOM    746  O   ASP B 810      -5.789   0.056  39.731  1.00 21.47           O
ATOM    747  CB  ASP B 810      -8.206   1.524  41.491  1.00 28.55           C
ATOM    748  CG  ASP B 810      -8.548   2.503  42.604  1.00 33.87           C
ATOM    749  OD1 ASP B 810      -8.628   2.084  43.789  1.00 24.78           O
ATOM    750  OD2 ASP B 810      -8.712   3.690  42.287  1.00 28.65           O
ATOM    751  N   GLU B 811      -7.380  -1.291  40.613  1.00 19.74           N
ATOM    752  CA  GLU B 811      -7.339  -2.334  39.585  1.00 21.63           C
ATOM    753  C   GLU B 811      -5.923  -2.887  39.421  1.00 22.49           C
ATOM    754  O   GLU B 811      -5.485  -3.204  38.315  1.00 21.39           O
ATOM    755  CB  GLU B 811      -7.931  -1.835  38.260  1.00 24.30           C
ATOM    756  CG  GLU B 811      -9.346  -1.287  38.448  1.00 29.51           C
ATOM    757  CD  GLU B 811     -10.052  -0.872  37.171  1.00 35.33           C
ATOM    758  OE1 GLU B 811      -9.793  -1.471  36.113  1.00 35.15           O
ATOM    759  OE2 GLU B 811     -10.852   0.082  37.228  1.00 34.41           O
ATOM    760  N   VAL B 812      -5.239  -3.034  40.557  1.00 23.55           N
ATOM    761  CA  VAL B 812      -3.912  -3.631  40.659  1.00 22.62           C
ATOM    762  C   VAL B 812      -4.079  -5.087  41.065  1.00 19.19           C
ATOM    763  O   VAL B 812      -4.419  -5.390  42.213  1.00 19.11           O
ATOM    764  CB  VAL B 812      -3.054  -2.877  41.677  1.00 27.03           C
ATOM    765  CG1 VAL B 812      -1.676  -3.559  41.865  1.00 28.63           C
ATOM    766  CG2 VAL B 812      -2.909  -1.408  41.232  1.00 25.24           C
ATOM    767  N   TRP B 813      -3.861  -5.985  40.120  1.00 20.44           N
ATOM    768  CA  TRP B 813      -4.016  -7.408  40.311  1.00 25.36           C
ATOM    769  C   TRP B 813      -2.876  -8.132  39.611  1.00 24.83           C
ATOM    770  O   TRP B 813      -2.412  -7.694  38.540  1.00 25.42           O
ATOM    771  CB  TRP B 813      -5.352  -7.911  39.737  1.00 28.24           C
ATOM    772  CG  TRP B 813      -6.579  -7.494  40.509  1.00 28.38           C
ATOM    773  CD1 TRP B 813      -6.918  -7.846  41.821  1.00 31.40           C
ATOM    774  CD2 TRP B 813      -7.636  -6.656  40.045  1.00 22.22           C
ATOM    775  NE1 TRP B 813      -8.121  -7.278  42.159  1.00 25.16           N
ATOM    776  CE2 TRP B 813      -8.584  -6.549  41.100  1.00 27.59           C
ATOM    777  CE3 TRP B 813      -7.887  -5.990  38.840  1.00 30.18           C
ATOM    778  CZ2 TRP B 813      -9.745  -5.801  40.983  1.00 32.38           C
ATOM    779  CZ3 TRP B 813      -9.052  -5.245  38.730  1.00 29.99           C
ATOM    780  CH2 TRP B 813      -9.968  -5.168  39.794  1.00 34.69           C
ATOM    781  N   PRO B 814      -2.448  -9.268  40.153  1.00 23.26           N
ATOM    782  CA  PRO B 814      -1.391 -10.054  39.515  1.00 24.93           C
ATOM    783  C   PRO B 814      -1.918 -10.823  38.312  1.00 31.89           C
ATOM    784  O   PRO B 814      -3.121 -11.012  38.141  1.00 30.85           O
ATOM    785  CB  PRO B 814      -0.960 -11.018  40.623  1.00 28.50           C
ATOM    786  CG  PRO B 814      -2.165 -11.199  41.434  1.00 28.80           C
ATOM    787  CD  PRO B 814      -2.905  -9.889  41.401  1.00 25.74           C
ATOM    788  N   ILE B 815      -0.961 -11.284  37.498  1.00 30.76           N
ATOM    789  CA  ILE B 815      -1.195 -12.112  36.316  1.00 38.89           C
ATOM    790  C   ILE B 815      -1.077 -13.591  36.687  1.00 38.46           C
ATOM    791  O   ILE B 815      -0.099 -13.999  37.320  1.00 37.42           O
ATOM    792  CB  ILE B 815      -0.165 -11.777  35.223  1.00 46.87           C
ATOM    793  CG1 ILE B 815       0.135 -10.279  35.197  1.00 65.95           C
ATOM    794  CG2 ILE B 815      -0.589 -12.317  33.847  1.00 45.07           C
ATOM    795  CD1 ILE B 815      -1.060  -9.413  35.113  1.00 79.67           C
ATOM    796  N   ASP B 816      -2.030 -14.401  36.212  1.00 34.42           N
ATOM    797  CA  ASP B 816      -2.044 -15.857  36.369  1.00 45.12           C
ATOM    798  C   ASP B 816      -1.112 -16.447  35.325  1.00 49.79           C
ATOM    799  O   ASP B 816      -1.414 -16.365  34.131  1.00 42.71           O
ATOM    800  CB  ASP B 816      -3.474 -16.359  36.171  1.00 63.27           C
ATOM    801  CG  ASP B 816      -3.585 -17.841  36.107  1.00 77.33           C
ATOM    802  OD1 ASP B 816      -3.113 -18.529  37.034  1.00 80.70           O
ATOM    803  OD2 ASP B 816      -4.180 -18.321  35.122  1.00 81.84           O
ATOM    804  N   LYS B 817       0.010 -17.038  35.773  1.00 50.02           N
ATOM    805  CA  LYS B 817       1.057 -17.567  34.891  1.00 50.59           C
ATOM    806  C   LYS B 817       0.558 -18.648  33.941  1.00 46.09           C
ATOM    807  O   LYS B 817       1.259 -18.993  32.982  1.00 50.61           O
ATOM    808  CB  LYS B 817       2.209 -18.138  35.725  1.00 59.12           C
ATOM    809  CG  LYS B 817       3.341 -17.160  36.013  1.00 69.31           C
ATOM    810  CD  LYS B 817       4.421 -17.796  36.884  1.00 96.93           C
ATOM    811  CE  LYS B 817       4.394 -17.226  38.304  1.00114.81           C
ATOM    812  NZ  LYS B 817       5.308 -17.935  39.240  1.00122.37           N
ATOM    813  N   THR B 818      -0.624 -19.190  34.180  1.00 45.78           N
ATOM    814  CA  THR B 818      -1.138 -20.264  33.350  1.00 48.24           C
ATOM    815  C   THR B 818      -1.743 -19.728  32.056  1.00 45.33           C
ATOM    816  O   THR B 818      -1.459 -20.242  30.971  1.00 47.01           O
ATOM    817  CB  THR B 818      -2.176 -21.046  34.151  1.00 56.88           C
ATOM    818  OG1 THR B 818      -1.570 -21.553  35.351  1.00 50.47           O
ATOM    819  CG2 THR B 818      -2.719 -22.177  33.348  1.00 66.82           C
ATOM    820  N   SER B 819      -2.585 -18.707  32.155  1.00 49.92           N
ATOM    821  CA  SER B 819      -3.272 -18.137  31.008  1.00 50.11           C
ATOM    822  C   SER B 819      -2.841 -16.699  30.729  1.00 54.39           C
ATOM    823  O   SER B 819      -3.312 -16.104  29.755  1.00 52.23           O
ATOM    824  CB  SER B 819      -4.793 -18.193  31.234  1.00 51.89           C
ATOM    825  OG  SER B 819      -5.211 -17.422  32.358  1.00 60.92           O
ATOM    826  N   ARG B 820      -1.921 -16.156  31.528  1.00 38.24           N
ATOM    827  CA  ARG B 820      -1.625 -14.732  31.559  1.00 38.07           C
ATOM    828  C   ARG B 820      -2.917 -13.948  31.706  1.00 38.33           C
ATOM    829  O   ARG B 820      -3.163 -12.950  31.036  1.00 39.37           O
ATOM    830  CB  ARG B 820      -0.824 -14.294  30.335  1.00 45.47           C
ATOM    831  CG  ARG B 820       0.658 -14.536  30.529  1.00 41.79           C
ATOM    832  CD  ARG B 820       1.501 -14.174  29.341  1.00 54.16           C
ATOM    833  NE  ARG B 820       2.906 -14.422  29.655  1.00 71.42           N
ATOM    834  CZ  ARG B 820       3.896 -14.439  28.770  1.00 81.62           C
ATOM    835  NH1 ARG B 820       3.655 -14.219  27.487  1.00 85.12           N
ATOM    836  NH2 ARG B 820       5.135 -14.682  29.179  1.00 86.08           N
ATOM    837  N   SER B 821      -3.746 -14.400  32.636  1.00 35.68           N
ATOM    838  CA  SER B 821      -4.985 -13.711  32.916  1.00 47.45           C
ATOM    839  C   SER B 821      -4.930 -13.178  34.339  1.00 35.59           C
ATOM    840  O   SER B 821      -4.245 -13.725  35.209  1.00 35.89           O
ATOM    841  CB  SER B 821      -6.186 -14.622  32.703  1.00 67.01           C
ATOM    842  OG  SER B 821      -7.374 -13.851  32.787  1.00 82.92           O
ATOM    843  N   MET B 822      -5.641 -12.090  34.559  1.00 32.95           N
ATOM    844  CA  MET B 822      -5.602 -11.444  35.844  1.00 34.10           C
ATOM    845  C   MET B 822      -6.265 -12.333  36.887  1.00 30.17           C
ATOM    846  O   MET B 822      -7.186 -13.097  36.597  1.00 35.54           O
ATOM    847  CB  MET B 822      -6.284 -10.097  35.733  1.00 41.81           C
ATOM    848  CG  MET B 822      -5.489  -8.995  36.319  1.00 48.78           C
ATOM    849  SD  MET B 822      -6.093  -7.387  35.779  1.00 58.60           S
ATOM    850  CE  MET B 822      -7.908  -7.665  35.745  1.00 34.53           C
ATOM    851  N   ILE B 823      -5.747 -12.254  38.099  1.00 28.60           N
ATOM    852  CA  ILE B 823      -6.293 -12.936  39.260  1.00 32.11           C
ATOM    853  C   ILE B 823      -7.021 -11.903  40.109  1.00 33.15           C
ATOM    854  O   ILE B 823      -6.385 -11.011  40.688  1.00 29.17           O
ATOM    855  CB  ILE B 823      -5.177 -13.595  40.064  1.00 30.82           C
ATOM    856  CG1 ILE B 823      -4.518 -14.674  39.203  1.00 40.54           C
ATOM    857  CG2 ILE B 823      -5.724 -14.114  41.381  1.00 30.12           C
ATOM    858  CD1 ILE B 823      -3.240 -15.171  39.779  1.00 35.44           C
ATOM    859  N   THR B 824      -8.347 -12.003  40.176  1.00 29.98           N
ATOM    860  CA  THR B 824      -9.129 -11.081  40.968  1.00 33.57           C
ATOM    861  C   THR B 824      -9.820 -11.740  42.151  1.00 41.11           C
ATOM    862  O   THR B 824     -10.343 -11.019  43.003  1.00 36.05           O
ATOM    863  CB  THR B 824     -10.185 -10.373  40.112  1.00 34.40           C
ATOM    864  OG1 THR B 824     -11.098 -11.339  39.581  1.00 34.30           O
ATOM    865  CG2 THR B 824      -9.518  -9.615  38.986  1.00 34.90           C
ATOM    866  N   SER B 825      -9.816 -13.067  42.243  1.00 34.20           N
ATOM    867  CA  SER B 825     -10.458 -13.742  43.363  1.00 36.80           C
ATOM    868  C   SER B 825      -9.777 -13.360  44.677  1.00 34.57           C
ATOM    869  O   SER B 825      -8.572 -13.592  44.831  1.00 33.01           O
ATOM    870  CB  SER B 825     -10.400 -15.245  43.179  1.00 36.61           C
ATOM    871  OG  SER B 825     -10.597 -15.890  44.420  1.00 39.02           O
ATOM    872  N   PRO B 826     -10.499 -12.806  45.645  1.00 36.28           N
ATOM    873  CA  PRO B 826      -9.856 -12.563  46.949  1.00 38.36           C
ATOM    874  C   PRO B 826      -9.276 -13.819  47.583  1.00 40.52           C
ATOM    875  O   PRO B 826      -8.178 -13.756  48.151  1.00 37.08           O
ATOM    876  CB  PRO B 826     -10.988 -11.947  47.779  1.00 41.10           C
ATOM    877  CG  PRO B 826     -11.834 -11.274  46.775  1.00 41.90           C
ATOM    878  CD  PRO B 826     -11.840 -12.214  45.586  1.00 38.34           C
ATOM    879  N   GLU B 827      -9.961 -14.966  47.487  1.00 40.74           N
ATOM    880  CA  GLU B 827      -9.404 -16.214  48.008  1.00 45.72           C
ATOM    881  C   GLU B 827      -8.057 -16.544  47.370  1.00 43.14           C
ATOM    882  O   GLU B 827      -7.109 -16.915  48.068  1.00 40.67           O
ATOM    883  CB  GLU B 827     -10.377 -17.379  47.793  1.00 67.23           C
ATOM    884  CG  GLU B 827     -11.589 -17.357  48.688  1.00 97.85           C
ATOM    885  CD  GLU B 827     -12.698 -16.500  48.130  1.00126.06           C
ATOM    886  OE1 GLU B 827     -12.398 -15.549  47.379  1.00112.86           O
ATOM    887  OE2 GLU B 827     -13.874 -16.785  48.436  1.00159.17           O
ATOM    888  N   ARG B 828      -7.960 -16.464  46.037  1.00 38.32           N
ATOM    889  CA  ARG B 828      -6.682 -16.757  45.391  1.00 35.47           C
ATOM    890  C   ARG B 828      -5.629 -15.714  45.763  1.00 39.76           C
ATOM    891  O   ARG B 828      -4.465 -16.052  46.015  1.00 38.97           O
ATOM    892  CB  ARG B 828      -6.856 -16.834  43.884  1.00 37.59           C
ATOM    893  CG  ARG B 828      -7.556 -18.121  43.415  1.00 52.98           C
ATOM    894  CD  ARG B 828      -7.342 -18.361  41.939  1.00 92.42           C
ATOM    895  NE  ARG B 828      -5.920 -18.499  41.626  1.00110.88           N
ATOM    896  CZ  ARG B 828      -5.388 -18.311  40.421  1.00115.82           C
ATOM    897  NH1 ARG B 828      -6.153 -17.961  39.395  1.00120.79           N
ATOM    898  NH2 ARG B 828      -4.080 -18.463  40.245  1.00109.40           N
ATOM    899  N   LEU B 829      -6.016 -14.445  45.804  1.00 33.41           N
ATOM    900  CA  LEU B 829      -5.061 -13.406  46.188  1.00 33.43           C
ATOM    901  C   LEU B 829      -4.504 -13.638  47.594  1.00 32.61           C
ATOM    902  O   LEU B 829      -3.332 -13.334  47.836  1.00 31.28           O
ATOM    903  CB  LEU B 829      -5.712 -12.031  46.097  1.00 32.41           C
ATOM    904  CG  LEU B 829      -6.045 -11.598  44.687  1.00 34.85           C
ATOM    905  CD1 LEU B 829      -6.995 -10.398  44.662  1.00 35.01           C
ATOM    906  CD2 LEU B 829      -4.770 -11.302  43.897  1.00 34.15           C
ATOM    907  N   SER B 830      -5.318 -14.198  48.512  1.00 37.87           N
ATOM    908  CA  SER B 830      -4.858 -14.545  49.863  1.00 46.17           C
ATOM    909  C   SER B 830      -3.916 -15.745  49.847  1.00 50.73           C
ATOM    910  O   SER B 830      -2.867 -15.725  50.499  1.00 43.62           O
ATOM    911  CB  SER B 830      -6.045 -14.852  50.780  1.00 53.16           C
ATOM    912  OG  SER B 830      -6.754 -13.678  51.127  1.00 57.93           O
ATOM    913  N   GLU B 831      -4.293 -16.816  49.142  1.00 56.28           N
ATOM    914  CA  GLU B 831      -3.423 -17.987  49.035  1.00 74.71           C
ATOM    915  C   GLU B 831      -1.997 -17.579  48.680  1.00 62.10           C
ATOM    916  O   GLU B 831      -1.032 -18.050  49.295  1.00 57.37           O
ATOM    917  CB  GLU B 831      -3.966 -18.967  47.988  1.00110.24           C
ATOM    918  CG  GLU B 831      -5.294 -19.621  48.350  1.00134.28           C
ATOM    919  CD  GLU B 831      -6.029 -20.180  47.137  1.00139.63           C
ATOM    920  OE1 GLU B 831      -5.395 -20.326  46.069  1.00158.71           O
ATOM    921  OE2 GLU B 831      -7.243 -20.463  47.250  1.00129.04           O
ATOM    922  N   MET B 832      -1.846 -16.694  47.694  1.00 51.01           N
ATOM    923  CA  MET B 832      -0.529 -16.316  47.190  1.00 50.22           C
ATOM    924  C   MET B 832       0.089 -15.131  47.924  1.00 42.05           C
ATOM    925  O   MET B 832       1.196 -14.721  47.570  1.00 46.18           O
ATOM    926  CB  MET B 832      -0.612 -16.000  45.695  1.00 48.53           C
ATOM    927  CG  MET B 832      -1.413 -14.739  45.367  1.00 46.68           C
ATOM    928  SD  MET B 832      -1.549 -14.393  43.599  1.00 46.77           S
ATOM    929  CE  MET B 832      -2.251 -15.973  43.092  1.00 63.73           C
ATOM    930  N   ASN B 833      -0.585 -14.601  48.941  1.00 43.37           N
ATOM    931  CA  ASN B 833      -0.134 -13.438  49.714  1.00 45.06           C
ATOM    932  C   ASN B 833       0.363 -12.323  48.791  1.00 45.31           C
ATOM    933  O   ASN B 833       1.439 -11.744  48.971  1.00 36.67           O
ATOM    934  CB  ASN B 833       0.924 -13.813  50.757  1.00 45.08           C
ATOM    935  CG  ASN B 833       0.854 -12.922  51.986  1.00 52.22           C
ATOM    936  OD1 ASN B 833       0.200 -11.869  51.975  1.00 42.39           O
ATOM    937  ND2 ASN B 833       1.525 -13.325  53.047  1.00 61.69           N
ATOM    938  N   TYR B 834      -0.473 -11.994  47.805  1.00 36.63           N
ATOM    939  CA  TYR B 834      -0.187 -10.858  46.941  1.00 29.78           C
ATOM    940  C   TYR B 834       0.019  -9.587  47.747  1.00 30.71           C
ATOM    941  O   TYR B 834       0.937  -8.803  47.473  1.00 26.91           O
ATOM    942  CB  TYR B 834      -1.328 -10.669  45.943  1.00 31.12           C
ATOM    943  CG  TYR B 834      -1.038  -9.607  44.928  1.00 26.31           C
ATOM    944  CD1 TYR B 834       0.032  -9.737  44.050  1.00 33.22           C
ATOM    945  CD2 TYR B 834      -1.829  -8.479  44.842  1.00 32.32           C
ATOM    946  CE1 TYR B 834       0.292  -8.770  43.100  1.00 28.66           C
ATOM    947  CE2 TYR B 834      -1.587  -7.525  43.903  1.00 33.89           C
ATOM    948  CZ  TYR B 834      -0.521  -7.653  43.041  1.00 30.22           C
ATOM    949  OH  TYR B 834      -0.293  -6.673  42.083  1.00 29.06           O
ATOM    950  N   LYS B 835      -0.834  -9.355  48.740  1.00 27.50           N
ATOM    951  CA  LYS B 835      -0.674  -8.152  49.563  1.00 30.12           C
ATOM    952  C   LYS B 835       0.775  -7.982  50.027  1.00 29.68           C
ATOM    953  O   LYS B 835       1.288  -6.861  50.079  1.00 26.60           O
ATOM    954  CB  LYS B 835      -1.646  -8.187  50.759  1.00 36.13           C
ATOM    955  CG  LYS B 835      -1.011  -8.194  52.155  1.00 48.54           C
ATOM    956  CD  LYS B 835      -2.080  -8.244  53.252  1.00 40.74           C
ATOM    957  CE  LYS B 835      -2.473  -9.653  53.651  1.00 43.00           C
ATOM    958  NZ  LYS B 835      -1.376 -10.300  54.375  1.00 35.50           N
ATOM    959  N   SER B 836       1.457  -9.074  50.378  1.00 33.07           N
ATOM    960  CA  SER B 836       2.812  -8.898  50.880  1.00 30.58           C
ATOM    961  C   SER B 836       3.808  -8.574  49.770  1.00 35.50           C
ATOM    962  O   SER B 836       4.873  -8.027  50.076  1.00 29.03           O
ATOM    963  CB  SER B 836       3.282 -10.130  51.662  1.00 34.82           C
ATOM    964  OG  SER B 836       3.634 -11.182  50.790  1.00 48.02           O
ATOM    965  N   LYS B 837       3.489  -8.897  48.506  1.00 29.55           N
ATOM    966  CA  LYS B 837       4.286  -8.419  47.373  1.00 31.21           C
ATOM    967  C   LYS B 837       4.226  -6.909  47.277  1.00 26.32           C
ATOM    968  O   LYS B 837       5.257  -6.233  47.129  1.00 27.68           O
ATOM    969  CB  LYS B 837       3.776  -9.021  46.053  1.00 55.80           C
ATOM    970  CG  LYS B 837       4.373 -10.353  45.645  1.00 80.65           C
ATOM    971  CD  LYS B 837       4.288 -11.392  46.747  1.00101.19           C
ATOM    972  CE  LYS B 837       4.898 -12.713  46.316  1.00109.94           C
ATOM    973  NZ  LYS B 837       5.198 -13.562  47.492  1.00108.36           N
ATOM    974  N   LEU B 838       3.011  -6.364  47.359  1.00 24.32           N
ATOM    975  CA  LEU B 838       2.826  -4.921  47.308  1.00 25.44           C
ATOM    976  C   LEU B 838       3.421  -4.251  48.536  1.00 22.43           C
ATOM    977  O   LEU B 838       3.996  -3.151  48.436  1.00 22.57           O
ATOM    978  CB  LEU B 838       1.344  -4.601  47.189  1.00 22.21           C
ATOM    979  CG  LEU B 838       0.685  -5.149  45.924  1.00 24.24           C
ATOM    980  CD1 LEU B 838      -0.796  -4.748  45.917  1.00 26.90           C
ATOM    981  CD2 LEU B 838       1.383  -4.655  44.696  1.00 25.45           C
ATOM    982  N   GLU B 839       3.273  -4.887  49.705  1.00 22.08           N
ATOM    983  CA  GLU B 839       3.897  -4.338  50.908  1.00 22.66           C
ATOM    984  C   GLU B 839       5.418  -4.316  50.773  1.00 25.66           C
ATOM    985  O   GLU B 839       6.046  -3.322  51.135  1.00 26.00           O
ATOM    986  CB  GLU B 839       3.464  -5.121  52.155  1.00 24.16           C
ATOM    987  CG  GLU B 839       4.003  -4.490  53.414  1.00 23.70           C
ATOM    988  CD  GLU B 839       3.308  -4.905  54.676  1.00 23.32           C
ATOM    989  OE1 GLU B 839       2.552  -5.892  54.648  1.00 24.03           O
ATOM    990  OE2 GLU B 839       3.531  -4.210  55.681  1.00 25.66           O
ATOM    991  N   ASN B 840       6.029  -5.403  50.261  1.00 25.00           N
ATOM    992  CA  ASN B 840       7.479  -5.402  50.028  1.00 28.36           C
ATOM    993  C   ASN B 840       7.857  -4.275  49.086  1.00 27.32           C
ATOM    994  O   ASN B 840       8.829  -3.546  49.320  1.00 28.70           O
ATOM    995  CB  ASN B 840       7.951  -6.730  49.435  1.00 40.64           C
ATOM    996  CG  ASN B 840       7.876  -7.903  50.407  1.00 62.70           C
ATOM    997  OD1 ASN B 840       7.809  -7.734  51.619  1.00 56.46           O
ATOM    998  ND2 ASN B 840       7.922  -9.117  49.854  1.00 82.45           N
ATOM    999  N   ALA B 841       7.091  -4.125  48.006  1.00 27.20           N
ATOM   1000  CA  ALA B 841       7.372  -3.086  47.006  1.00 30.55           C
ATOM   1001  C   ALA B 841       7.338  -1.694  47.623  1.00 34.59           C
ATOM   1002  O   ALA B 841       8.223  -0.866  47.359  1.00 28.20           O
ATOM   1003  CB  ALA B 841       6.352  -3.179  45.859  1.00 30.86           C
ATOM   1004  N   SER B 842       6.315  -1.417  48.444  1.00 28.11           N
ATOM   1005  CA  SER B 842       6.217  -0.130  49.133  1.00 30.41           C
ATOM   1006  C   SER B 842       7.447   0.131  49.978  1.00 24.84           C
ATOM   1007  O   SER B 842       8.034   1.220  49.919  1.00 28.47           O
ATOM   1008  CB  SER B 842       4.958  -0.097  50.012  1.00 32.34           C
ATOM   1009  OG  SER B 842       3.790  -0.004  49.227  1.00 28.34           O
ATOM   1010  N   ARG B 843       7.835  -0.852  50.798  1.00 27.50           N
ATOM   1011  CA  ARG B 843       8.991  -0.690  51.666  1.00 28.11           C
ATOM   1012  C   ARG B 843      10.232  -0.369  50.861  1.00 29.72           C
ATOM   1013  O   ARG B 843      11.005   0.518  51.225  1.00 35.05           O
ATOM   1014  CB  ARG B 843       9.213  -1.956  52.485  1.00 35.67           C
ATOM   1015  CG  ARG B 843       8.208  -2.094  53.646  1.00 52.52           C
ATOM   1016  CD  ARG B 843       8.558  -3.249  54.544  1.00 69.22           C
ATOM   1017  NE  ARG B 843       8.872  -4.446  53.780  1.00 74.29           N
ATOM   1018  CZ  ARG B 843       8.201  -5.591  53.846  1.00 74.26           C
ATOM   1019  NH1 ARG B 843       7.159  -5.733  54.666  1.00 54.94           N
ATOM   1020  NH2 ARG B 843       8.600  -6.603  53.092  1.00 97.80           N
ATOM   1021  N   LYS B 844      10.457  -1.111  49.783  1.00 30.07           N
ATOM   1022  CA  LYS B 844      11.627  -0.856  48.944  1.00 36.03           C
ATOM   1023  C   LYS B 844      11.611   0.545  48.350  1.00 33.65           C
ATOM   1024  O   LYS B 844      12.675   1.127  48.115  1.00 38.28           O
ATOM   1025  CB  LYS B 844      11.714  -1.889  47.815  1.00 41.75           C
ATOM   1026  CG  LYS B 844      11.954  -3.323  48.270  1.00 66.20           C
ATOM   1027  CD  LYS B 844      13.127  -3.429  49.250  1.00 92.01           C
ATOM   1028  CE  LYS B 844      13.526  -4.870  49.550  1.00113.56           C
ATOM   1029  NZ  LYS B 844      13.366  -5.790  48.383  1.00126.17           N
ATOM   1030  N   GLN B 845      10.435   1.074  48.040  1.00 35.32           N
ATOM   1031  CA  GLN B 845      10.312   2.413  47.471  1.00 45.84           C
ATOM   1032  C   GLN B 845      10.421   3.509  48.527  1.00 38.70           C
ATOM   1033  O   GLN B 845      10.371   4.686  48.179  1.00 46.12           O
ATOM   1034  CB  GLN B 845       8.972   2.547  46.721  1.00 60.38           C
ATOM   1035  CG  GLN B 845       8.864   1.706  45.429  1.00 86.02           C
ATOM   1036  CD  GLN B 845       7.466   1.742  44.761  1.00 83.44           C
ATOM   1037  OE1 GLN B 845       6.599   2.546  45.116  1.00 74.13           O
ATOM   1038  NE2 GLN B 845       7.261   0.865  43.781  1.00 89.36           N
ATOM   1039  N   GLY B 846      10.551   3.164  49.808  1.00 43.56           N
ATOM   1040  CA  GLY B 846      10.555   4.177  50.845  1.00 41.95           C
ATOM   1041  C   GLY B 846       9.192   4.712  51.227  1.00 37.43           C
ATOM   1042  O   GLY B 846       9.120   5.749  51.901  1.00 35.28           O
ATOM   1043  N   ALA B 847       8.118   4.031  50.833  1.00 34.84           N
ATOM   1044  CA  ALA B 847       6.750   4.394  51.173  1.00 29.86           C
ATOM   1045  C   ALA B 847       6.273   3.571  52.368  1.00 28.63           C
ATOM   1046  O   ALA B 847       6.866   2.560  52.727  1.00 32.07           O
ATOM   1047  CB  ALA B 847       5.820   4.144  49.981  1.00 26.50           C
ATOM   1048  N   GLN B 848       5.158   3.986  52.956  1.00 27.96           N
ATOM   1049  CA  GLN B 848       4.557   3.230  54.050  1.00 27.74           C
ATOM   1050  C   GLN B 848       3.325   2.527  53.486  1.00 23.78           C
ATOM   1051  O   GLN B 848       2.347   3.184  53.101  1.00 21.71           O
ATOM   1052  CB  GLN B 848       4.185   4.105  55.245  1.00 32.94           C
ATOM   1053  CG  GLN B 848       3.295   3.357  56.281  1.00 38.90           C
ATOM   1054  CD  GLN B 848       4.037   2.240  57.073  1.00 48.88           C
ATOM   1055  OE1 GLN B 848       5.079   2.502  57.673  1.00 50.87           O
ATOM   1056  NE2 GLN B 848       3.479   0.992  57.079  1.00 35.30           N
ATOM   1057  N   PHE B 849       3.383   1.196  53.423  1.00 25.95           N
ATOM   1058  CA  PHE B 849       2.232   0.407  53.017  1.00 23.73           C
ATOM   1059  C   PHE B 849       1.065   0.672  53.964  1.00 24.69           C
ATOM   1060  O   PHE B 849       1.237   0.691  55.190  1.00 24.31           O
ATOM   1061  CB  PHE B 849       2.587  -1.098  53.020  1.00 24.26           C
ATOM   1062  CG  PHE B 849       1.440  -2.010  52.635  1.00 19.01           C
ATOM   1063  CD1 PHE B 849       1.015  -2.142  51.290  1.00 19.67           C
ATOM   1064  CD2 PHE B 849       0.775  -2.772  53.603  1.00 22.32           C
ATOM   1065  CE1 PHE B 849      -0.014  -3.009  50.973  1.00 21.31           C
ATOM   1066  CE2 PHE B 849      -0.252  -3.613  53.255  1.00 22.86           C
ATOM   1067  CZ  PHE B 849      -0.638  -3.736  51.952  1.00 24.26           C
ATOM   1068  N   VAL B 850      -0.132   0.843  53.393  1.00 20.42           N
ATOM   1069  CA  VAL B 850      -1.353   1.071  54.161  1.00 27.65           C
ATOM   1070  C   VAL B 850      -2.362  -0.050  53.954  1.00 19.92           C
ATOM   1071  O   VAL B 850      -2.947  -0.563  54.918  1.00 18.79           O
ATOM   1072  CB  VAL B 850      -1.980   2.448  53.817  1.00 19.42           C
ATOM   1073  CG1 VAL B 850      -3.343   2.690  54.493  1.00 20.56           C
ATOM   1074  CG2 VAL B 850      -0.982   3.559  54.176  1.00 30.66           C
ATOM   1075  N   ASP B 851      -2.603  -0.432  52.699  1.00 19.47           N
ATOM   1076  CA  ASP B 851      -3.652  -1.421  52.463  1.00 17.20           C
ATOM   1077  C   ASP B 851      -3.517  -2.029  51.074  1.00 22.13           C
ATOM   1078  O   ASP B 851      -2.911  -1.452  50.162  1.00 20.40           O
ATOM   1079  CB  ASP B 851      -5.041  -0.794  52.628  1.00 19.99           C
ATOM   1080  CG  ASP B 851      -6.115  -1.788  53.048  1.00 20.22           C
ATOM   1081  OD1 ASP B 851      -5.831  -2.990  53.059  1.00 21.15           O
ATOM   1082  OD2 ASP B 851      -7.244  -1.332  53.382  1.00 20.02           O
ATOM   1083  N   TYR B 852      -4.097  -3.223  50.942  1.00 19.89           N
ATOM   1084  CA  TYR B 852      -4.467  -3.780  49.649  1.00 18.70           C
ATOM   1085  C   TYR B 852      -5.878  -4.310  49.791  1.00 19.99           C
ATOM   1086  O   TYR B 852      -6.125  -5.221  50.593  1.00 21.47           O
ATOM   1087  CB  TYR B 852      -3.531  -4.870  49.180  1.00 20.85           C
ATOM   1088  CG  TYR B 852      -3.985  -5.447  47.866  1.00 19.15           C
ATOM   1089  CD1 TYR B 852      -3.973  -4.660  46.720  1.00 19.87           C
ATOM   1090  CD2 TYR B 852      -4.411  -6.768  47.755  1.00 23.54           C
ATOM   1091  CE1 TYR B 852      -4.380  -5.165  45.506  1.00 22.21           C
ATOM   1092  CE2 TYR B 852      -4.836  -7.280  46.531  1.00 25.52           C
ATOM   1093  CZ  TYR B 852      -4.829  -6.481  45.422  1.00 21.28           C
ATOM   1094  OH  TYR B 852      -5.218  -6.990  44.182  1.00 22.66           O
ATOM   1095  N   ARG B 853      -6.792  -3.695  49.063  1.00 18.51           N
ATOM   1096  CA  ARG B 853      -8.202  -4.057  49.068  1.00 20.62           C
ATOM   1097  C   ARG B 853      -8.486  -4.930  47.837  1.00 19.52           C
ATOM   1098  O   ARG B 853      -8.560  -4.411  46.706  1.00 22.51           O
ATOM   1099  CB  ARG B 853      -9.054  -2.788  49.059  1.00 19.80           C
ATOM   1100  CG  ARG B 853      -8.786  -1.880  50.318  1.00 20.04           C
ATOM   1101  CD  ARG B 853      -9.874  -0.823  50.540  1.00 23.52           C
ATOM   1102  NE  ARG B 853      -9.970   0.124  49.407  1.00 22.64           N
ATOM   1103  CZ  ARG B 853      -9.403   1.326  49.364  1.00 26.46           C
ATOM   1104  NH1 ARG B 853      -8.708   1.798  50.391  1.00 25.18           N
ATOM   1105  NH2 ARG B 853      -9.551   2.081  48.290  1.00 29.05           N
ATOM   1106  N   PRO B 854      -8.629  -6.245  47.988  1.00 23.49           N
ATOM   1107  CA  PRO B 854      -8.666  -7.100  46.789  1.00 22.66           C
ATOM   1108  C   PRO B 854      -9.903  -6.881  45.943  1.00 27.75           C
ATOM   1109  O   PRO B 854      -9.828  -7.025  44.718  1.00 25.45           O
ATOM   1110  CB  PRO B 854      -8.613  -8.530  47.354  1.00 27.00           C
ATOM   1111  CG  PRO B 854      -9.162  -8.386  48.823  1.00 22.95           C
ATOM   1112  CD  PRO B 854      -8.730  -7.009  49.257  1.00 28.97           C
ATOM   1113  N   GLU B 855     -11.041  -6.538  46.555  1.00 23.87           N
ATOM   1114  CA  GLU B 855     -12.274  -6.358  45.801  1.00 26.53           C
ATOM   1115  C   GLU B 855     -12.091  -5.389  44.634  1.00 24.96           C
ATOM   1116  O   GLU B 855     -12.694  -5.564  43.579  1.00 31.08           O
ATOM   1117  CB  GLU B 855     -13.386  -5.825  46.701  1.00 33.05           C
ATOM   1118  CG  GLU B 855     -14.001  -6.825  47.617  1.00 34.54           C
ATOM   1119  CD  GLU B 855     -13.139  -7.173  48.815  1.00 33.13           C
ATOM   1120  OE1 GLU B 855     -12.150  -6.437  49.133  1.00 30.93           O
ATOM   1121  OE2 GLU B 855     -13.478  -8.196  49.433  1.00 29.36           O
ATOM   1122  N   SER B 856     -11.356  -4.314  44.852  1.00 22.82           N
ATOM   1123  CA  SER B 856     -11.161  -3.271  43.860  1.00 27.04           C
ATOM   1124  C   SER B 856      -9.731  -3.236  43.353  1.00 21.40           C
ATOM   1125  O   SER B 856      -9.391  -2.365  42.537  1.00 21.93           O
ATOM   1126  CB  SER B 856     -11.529  -1.915  44.474  1.00 25.67           C
ATOM   1127  OG  SER B 856     -10.792  -1.727  45.682  1.00 23.08           O
ATOM   1128  N   GLY B 857      -8.882  -4.127  43.857  1.00 24.86           N
ATOM   1129  CA  GLY B 857      -7.471  -4.123  43.535  1.00 25.02           C
ATOM   1130  C   GLY B 857      -6.772  -2.852  43.946  1.00 28.63           C
ATOM   1131  O   GLY B 857      -5.969  -2.313  43.179  1.00 19.51           O
ATOM   1132  N   SER B 858      -7.075  -2.343  45.139  1.00 21.58           N
ATOM   1133  CA  SER B 858      -6.622  -1.029  45.557  1.00 18.97           C
ATOM   1134  C   SER B 858      -5.417  -1.154  46.476  1.00 19.11           C
ATOM   1135  O   SER B 858      -5.549  -1.572  47.626  1.00 22.30           O
ATOM   1136  CB  SER B 858      -7.749  -0.254  46.239  1.00 20.58           C
ATOM   1137  OG  SER B 858      -8.815  -0.081  45.331  1.00 21.16           O
ATOM   1138  N   TRP B 859      -4.265  -0.747  45.957  1.00 20.63           N
ATOM   1139  CA  TRP B 859      -3.007  -0.630  46.679  1.00 20.48           C
ATOM   1140  C   TRP B 859      -2.919   0.778  47.247  1.00 23.16           C
ATOM   1141  O   TRP B 859      -2.935   1.739  46.481  1.00 22.44           O
ATOM   1142  CB  TRP B 859      -1.852  -0.876  45.704  1.00 16.95           C
ATOM   1143  CG  TRP B 859      -0.447  -0.797  46.248  1.00 18.58           C
ATOM   1144  CD1 TRP B 859      -0.037  -0.858  47.556  1.00 22.63           C
ATOM   1145  CD2 TRP B 859       0.734  -0.707  45.464  1.00 20.29           C
ATOM   1146  NE1 TRP B 859       1.343  -0.819  47.625  1.00 23.02           N
ATOM   1147  CE2 TRP B 859       1.838  -0.703  46.347  1.00 18.35           C
ATOM   1148  CE3 TRP B 859       0.972  -0.615  44.087  1.00 26.40           C
ATOM   1149  CZ2 TRP B 859       3.156  -0.620  45.895  1.00 21.44           C
ATOM   1150  CZ3 TRP B 859       2.278  -0.513  43.649  1.00 28.96           C
ATOM   1151  CH2 TRP B 859       3.349  -0.519  44.538  1.00 28.84           C
ATOM   1152  N   VAL B 860      -2.859   0.901  48.584  1.00 18.77           N
ATOM   1153  CA  VAL B 860      -2.817   2.185  49.280  1.00 19.41           C
ATOM   1154  C   VAL B 860      -1.478   2.303  50.010  1.00 22.81           C
ATOM   1155  O   VAL B 860      -1.052   1.365  50.684  1.00 20.22           O
ATOM   1156  CB  VAL B 860      -3.967   2.318  50.276  1.00 17.48           C
ATOM   1157  CG1 VAL B 860      -3.986   3.719  50.864  1.00 20.95           C
ATOM   1158  CG2 VAL B 860      -5.288   1.985  49.569  1.00 19.91           C
ATOM   1159  N   PHE B 861      -0.810   3.436  49.855  1.00 22.27           N
ATOM   1160  CA  PHE B 861       0.407   3.674  50.598  1.00 24.84           C
ATOM   1161  C   PHE B 861       0.586   5.170  50.831  1.00 25.39           C
ATOM   1162  O   PHE B 861      -0.041   6.002  50.179  1.00 20.47           O
ATOM   1163  CB  PHE B 861       1.610   3.075  49.883  1.00 20.04           C
ATOM   1164  CG  PHE B 861       1.829   3.580  48.457  1.00 18.89           C
ATOM   1165  CD1 PHE B 861       2.584   4.718  48.200  1.00 20.98           C
ATOM   1166  CD2 PHE B 861       1.316   2.879  47.389  1.00 24.57           C
ATOM   1167  CE1 PHE B 861       2.833   5.157  46.880  1.00 26.14           C
ATOM   1168  CE2 PHE B 861       1.556   3.307  46.069  1.00 24.13           C
ATOM   1169  CZ  PHE B 861       2.331   4.423  45.821  1.00 27.44           C
ATOM   1170  N   LYS B 862       1.424   5.500  51.802  1.00 21.96           N
ATOM   1171  CA  LYS B 862       1.659   6.891  52.136  1.00 25.55           C
ATOM   1172  C   LYS B 862       3.109   7.244  51.862  1.00 26.36           C
ATOM   1173  O   LYS B 862       4.018   6.429  52.068  1.00 24.49           O
ATOM   1174  CB  LYS B 862       1.301   7.187  53.610  1.00 26.53           C
ATOM   1175  CG  LYS B 862      -0.190   7.246  53.844  1.00 41.49           C
ATOM   1176  CD  LYS B 862      -0.566   7.389  55.314  1.00 45.66           C
ATOM   1177  CE  LYS B 862      -2.098   7.258  55.484  1.00 50.54           C
ATOM   1178  NZ  LYS B 862      -2.584   7.661  56.871  1.00 59.42           N
ATOM   1179  N   VAL B 863       3.312   8.488  51.422  1.00 23.22           N
ATOM   1180  CA  VAL B 863       4.644   9.046  51.221  1.00 26.04           C
ATOM   1181  C   VAL B 863       4.716  10.376  51.941  1.00 24.96           C
ATOM   1182  O   VAL B 863       3.701  11.033  52.159  1.00 28.90           O
ATOM   1183  CB  VAL B 863       4.985   9.243  49.728  1.00 24.23           C
ATOM   1184  CG1 VAL B 863       4.908   7.926  48.981  1.00 31.42           C
ATOM   1185  CG2 VAL B 863       4.052  10.273  49.128  1.00 32.91           C
ATOM   1186  N   ASN B 864       5.946  10.778  52.274  1.00 29.75           N
ATOM   1187  CA  ASN B 864       6.229  12.052  52.926  1.00 32.09           C
ATOM   1188  C   ASN B 864       6.423  13.186  51.952  1.00 32.83           C
ATOM   1189  O   ASN B 864       6.369  14.347  52.358  1.00 31.60           O
ATOM   1190  CB  ASN B 864       7.479  11.925  53.791  1.00 44.54           C
ATOM   1191  CG  ASN B 864       7.269  10.978  54.945  1.00 51.35           C
ATOM   1192  OD1 ASN B 864       6.184  10.929  55.518  1.00 44.76           O
ATOM   1193  ND2 ASN B 864       8.279  10.179  55.249  1.00 51.22           N
ATOM   1194  N   HIS B 865       6.649  12.865  50.687  1.00 29.13           N
ATOM   1195  CA  HIS B 865       6.892  13.833  49.632  1.00 29.63           C
ATOM   1196  C   HIS B 865       7.047  13.022  48.351  1.00 32.99           C
ATOM   1197  O   HIS B 865       6.924  11.794  48.366  1.00 31.39           O
ATOM   1198  CB  HIS B 865       8.127  14.698  49.894  1.00 36.85           C
ATOM   1199  CG  HIS B 865       9.383  13.903  50.008  1.00 44.93           C
ATOM   1200  ND1 HIS B 865       9.931  13.232  48.940  1.00 42.93           N
ATOM   1201  CD2 HIS B 865      10.158  13.609  51.078  1.00 51.77           C
ATOM   1202  CE1 HIS B 865      11.009  12.584  49.338  1.00 49.61           C
ATOM   1203  NE2 HIS B 865      11.169  12.795  50.632  1.00 52.05           N
ATOM   1204  N   PHE B 866       7.295  13.697  47.248  1.00 28.93           N
ATOM   1205  CA  PHE B 866       7.388  13.037  45.962  1.00 32.66           C
ATOM   1206  C   PHE B 866       8.768  13.345  45.397  1.00 40.53           C
ATOM   1207  O   PHE B 866       9.065  13.225  44.205  1.00 42.54           O
ATOM   1208  CB  PHE B 866       6.232  13.482  45.023  1.00 27.04           C
ATOM   1209  CG  PHE B 866       4.944  12.770  45.290  1.00 25.49           C
ATOM   1210  CD1 PHE B 866       4.824  11.451  44.983  1.00 23.24           C
ATOM   1211  CD2 PHE B 866       3.881  13.407  45.896  1.00 27.42           C
ATOM   1212  CE1 PHE B 866       3.673  10.773  45.233  1.00 25.58           C
ATOM   1213  CE2 PHE B 866       2.709  12.734  46.160  1.00 24.09           C
ATOM   1214  CZ  PHE B 866       2.597  11.418  45.836  1.00 27.99           C
ATOM   1215  OXT PHE B 866       9.658  13.713  46.179  1.00 41.37           O
ATOM   1216  N   GLN A   3       4.521  43.605  48.420  1.00 71.63           N
ATOM   1217  CA  GLN A   3       4.609  44.104  47.056  1.00 84.56           C
ATOM   1218  C   GLN A   3       5.782  43.470  46.319  1.00 84.96           C
ATOM   1219  O   GLN A   3       6.925  43.494  46.780  1.00 91.74           O
ATOM   1220  CB  GLN A   3       4.737  45.624  47.047  1.00 98.12           C
ATOM   1221  CG  GLN A   3       3.519  46.332  47.608  1.00115.74           C
ATOM   1222  CD  GLN A   3       3.864  47.648  48.283  1.00128.47           C
ATOM   1223  OE1 GLN A   3       4.981  48.151  48.155  1.00142.74           O
ATOM   1224  NE2 GLN A   3       2.905  48.210  49.015  1.00123.13           N
ATOM   1225  N   VAL A   4       5.479  42.922  45.154  1.00 78.96           N
ATOM   1226  CA  VAL A   4       6.443  42.151  44.377  1.00 71.07           C
ATOM   1227  C   VAL A   4       7.314  43.082  43.550  1.00 59.26           C
ATOM   1228  O   VAL A   4       6.850  44.106  43.035  1.00 51.35           O
ATOM   1229  CB  VAL A   4       5.727  41.130  43.471  1.00 65.56           C
ATOM   1230  CG1 VAL A   4       4.561  41.727  42.793  1.00 69.60           C
ATOM   1231  CG2 VAL A   4       6.649  40.625  42.371  1.00 58.92           C
ATOM   1232  N   GLN A   5       8.575  42.692  43.389  1.00 58.43           N
ATOM   1233  CA  GLN A   5       9.525  43.391  42.536  1.00 60.29           C
ATOM   1234  C   GLN A   5      10.003  42.457  41.429  1.00 55.44           C
ATOM   1235  O   GLN A   5      10.426  41.326  41.697  1.00 49.36           O
ATOM   1236  CB  GLN A   5      10.707  43.898  43.359  1.00 75.91           C
ATOM   1237  CG  GLN A   5      10.859  45.394  43.343  1.00 84.49           C
ATOM   1238  CD  GLN A   5      12.257  45.818  43.713  1.00 89.31           C
ATOM   1239  OE1 GLN A   5      13.232  45.339  43.133  1.00 75.00           O
ATOM   1240  NE2 GLN A   5      12.369  46.714  44.686  1.00111.27           N
ATOM   1241  N   LEU A   6       9.926  42.938  40.192  1.00 39.14           N
ATOM   1242  CA  LEU A   6      10.425  42.250  39.005  1.00 40.46           C
ATOM   1243  C   LEU A   6      11.493  43.123  38.357  1.00 47.59           C
ATOM   1244  O   LEU A   6      11.204  44.260  37.970  1.00 46.84           O
ATOM   1245  CB  LEU A   6       9.282  42.008  38.022  1.00 37.16           C
ATOM   1246  CG  LEU A   6       8.433  40.719  38.062  1.00 56.44           C
ATOM   1247  CD1 LEU A   6       8.494  39.978  39.369  1.00 71.97           C
ATOM   1248  CD2 LEU A   6       6.993  41.036  37.710  1.00 52.30           C
ATOM   1249  N   VAL A   7      12.714  42.602  38.223  1.00 52.08           N
ATOM   1250  CA  VAL A   7      13.843  43.388  37.714  1.00 52.93           C
ATOM   1251  C   VAL A   7      14.458  42.692  36.498  1.00 50.25           C
ATOM   1252  O   VAL A   7      15.180  41.693  36.639  1.00 46.37           O
ATOM   1253  CB  VAL A   7      14.899  43.617  38.799  1.00 52.46           C
ATOM   1254  CG1 VAL A   7      16.044  44.437  38.248  1.00 54.64           C
ATOM   1255  CG2 VAL A   7      14.277  44.312  39.991  1.00 53.76           C
ATOM   1256  N   GLU A   8      14.205  43.246  35.311  1.00 46.62           N
ATOM   1257  CA  GLU A   8      14.815  42.751  34.087  1.00 48.15           C
ATOM   1258  C   GLU A   8      16.276  43.175  33.991  1.00 51.63           C
ATOM   1259  O   GLU A   8      16.680  44.227  34.501  1.00 53.01           O
ATOM   1260  CB  GLU A   8      14.062  43.264  32.859  1.00 46.15           C
ATOM   1261  CG  GLU A   8      12.612  42.863  32.817  1.00 45.61           C
ATOM   1262  CD  GLU A   8      11.668  43.985  33.181  1.00 44.98           C
ATOM   1263  OE1 GLU A   8      12.103  44.941  33.858  1.00 55.36           O
ATOM   1264  OE2 GLU A   8      10.480  43.908  32.808  1.00 35.67           O
ATOM   1265  N   SER A   9      17.076  42.337  33.336  1.00 50.13           N
ATOM   1266  CA  SER A   9      18.436  42.719  32.993  1.00 48.45           C
ATOM   1267  C   SER A   9      18.877  41.936  31.765  1.00 44.72           C
ATOM   1268  O   SER A   9      18.193  41.017  31.306  1.00 41.76           O
ATOM   1269  CB  SER A   9      19.387  42.514  34.177  1.00 49.31           C
ATOM   1270  OG  SER A   9      19.619  41.150  34.433  1.00 54.43           O
ATOM   1271  N   GLY A  10      20.010  42.346  31.198  1.00 39.86           N
ATOM   1272  CA  GLY A  10      20.590  41.639  30.077  1.00 39.70           C
ATOM   1273  C   GLY A  10      20.303  42.221  28.706  1.00 47.64           C
ATOM   1274  O   GLY A  10      20.739  41.633  27.705  1.00 49.98           O
ATOM   1275  N   GLY A  11      19.596  43.344  28.618  1.00 41.34           N
ATOM   1276  CA  GLY A  11      19.291  43.917  27.317  1.00 45.03           C
ATOM   1277  C   GLY A  11      20.464  44.600  26.638  1.00 48.14           C
ATOM   1278  O   GLY A  11      21.621  44.230  26.842  1.00 44.62           O
ATOM   1279  N   GLY A  12      20.176  45.581  25.793  1.00 33.33           N
ATOM   1280  CA  GLY A  12      21.199  46.416  25.209  1.00 35.19           C
ATOM   1281  C   GLY A  12      21.371  46.162  23.725  1.00 38.23           C
ATOM   1282  O   GLY A  12      20.541  45.516  23.074  1.00 33.76           O
ATOM   1283  N   PRO A  13      22.448  46.674  23.153  1.00 41.91           N
ATOM   1284  CA  PRO A  13      22.651  46.506  21.719  1.00 45.69           C
ATOM   1285  C   PRO A  13      23.163  45.118  21.393  1.00 46.59           C
ATOM   1286  O   PRO A  13      23.835  44.462  22.194  1.00 46.48           O
ATOM   1287  CB  PRO A  13      23.689  47.581  21.383  1.00 46.07           C
ATOM   1288  CG  PRO A  13      24.458  47.737  22.623  1.00 48.56           C
ATOM   1289  CD  PRO A  13      23.512  47.483  23.767  1.00 43.49           C
ATOM   1290  N   VAL A  14      22.821  44.666  20.197  1.00 42.85           N
ATOM   1291  CA  VAL A  14      23.304  43.380  19.717  1.00 41.69           C
ATOM   1292  C   VAL A  14      23.272  43.384  18.196  1.00 47.49           C
ATOM   1293  O   VAL A  14      22.369  43.954  17.575  1.00 46.22           O
ATOM   1294  CB  VAL A  14      22.475  42.232  20.332  1.00 52.24           C
ATOM   1295  CG1 VAL A  14      21.003  42.417  20.038  1.00 50.61           C
ATOM   1296  CG2 VAL A  14      22.970  40.883  19.851  1.00 58.98           C
ATOM   1297  N   GLU A  15      24.283  42.767  17.592  1.00 45.25           N
ATOM   1298  CA  GLU A  15      24.339  42.699  16.139  1.00 44.45           C
ATOM   1299  C   GLU A  15      23.229  41.788  15.618  1.00 52.62           C
ATOM   1300  O   GLU A  15      22.818  40.825  16.278  1.00 48.23           O
ATOM   1301  CB  GLU A  15      25.717  42.192  15.682  1.00 54.05           C
ATOM   1302  CG  GLU A  15      26.028  42.398  14.212  1.00 97.99           C
ATOM   1303  CD  GLU A  15      27.529  42.411  13.915  1.00 96.12           C
ATOM   1304  OE1 GLU A  15      28.345  42.259  14.854  1.00 91.31           O
ATOM   1305  OE2 GLU A  15      27.893  42.576  12.732  1.00 91.13           O
ATOM   1306  N   ALA A  16      22.734  42.101  14.423  1.00 57.97           N
ATOM   1307  CA  ALA A  16      21.713  41.268  13.804  1.00 54.19           C
ATOM   1308  C   ALA A  16      22.290  39.898  13.491  1.00 44.24           C
ATOM   1309  O   ALA A  16      23.437  39.775  13.053  1.00 47.09           O
ATOM   1310  CB  ALA A  16      21.177  41.915  12.530  1.00 52.96           C
ATOM   1311  N   GLY A  17      21.483  38.866  13.730  1.00 47.64           N
ATOM   1312  CA  GLY A  17      21.932  37.501  13.670  1.00 54.33           C
ATOM   1313  C   GLY A  17      22.436  36.959  14.989  1.00 56.34           C
ATOM   1314  O   GLY A  17      22.521  35.736  15.152  1.00 57.69           O
ATOM   1315  N   GLY A  18      22.746  37.832  15.940  1.00 48.34           N
ATOM   1316  CA  GLY A  18      23.281  37.418  17.215  1.00 49.42           C
ATOM   1317  C   GLY A  18      22.215  36.941  18.187  1.00 48.64           C
ATOM   1318  O   GLY A  18      21.034  36.794  17.864  1.00 48.93           O
ATOM   1319  N   SER A  19      22.668  36.709  19.417  1.00 49.58           N
ATOM   1320  CA  SER A  19      21.855  36.163  20.491  1.00 49.04           C
ATOM   1321  C   SER A  19      21.955  37.060  21.713  1.00 46.99           C
ATOM   1322  O   SER A  19      22.937  37.777  21.909  1.00 42.14           O
ATOM   1323  CB  SER A  19      22.306  34.744  20.873  1.00 56.96           C
ATOM   1324  OG  SER A  19      21.866  33.778  19.934  1.00 58.48           O
ATOM   1325  N   LEU A  20      20.927  36.979  22.556  1.00 45.38           N
ATOM   1326  CA  LEU A  20      20.887  37.695  23.817  1.00 42.50           C
ATOM   1327  C   LEU A  20      20.071  36.863  24.791  1.00 37.59           C
ATOM   1328  O   LEU A  20      19.087  36.236  24.390  1.00 36.77           O
ATOM   1329  CB  LEU A  20      20.250  39.074  23.638  1.00 46.65           C
ATOM   1330  CG  LEU A  20      20.909  40.258  24.331  1.00 52.32           C
ATOM   1331  CD1 LEU A  20      22.373  40.391  23.982  1.00 49.64           C
ATOM   1332  CD2 LEU A  20      20.179  41.518  23.918  1.00 47.09           C
ATOM   1333  N   ARG A  21      20.456  36.873  26.062  1.00 36.67           N
ATOM   1334  CA  ARG A  21      19.612  36.290  27.108  1.00 37.32           C
ATOM   1335  C   ARG A  21      19.180  37.379  28.084  1.00 36.48           C
ATOM   1336  O   ARG A  21      20.017  38.042  28.702  1.00 34.60           O
ATOM   1337  CB  ARG A  21      20.324  35.155  27.846  1.00 43.32           C
ATOM   1338  CG  ARG A  21      19.352  34.391  28.771  1.00 45.76           C
ATOM   1339  CD  ARG A  21      20.040  33.304  29.604  1.00 57.93           C
ATOM   1340  NE  ARG A  21      20.866  33.851  30.677  1.00 70.64           N
ATOM   1341  CZ  ARG A  21      21.315  33.139  31.713  1.00 80.26           C
ATOM   1342  NH1 ARG A  21      21.011  31.854  31.828  1.00 97.74           N
ATOM   1343  NH2 ARG A  21      22.065  33.712  32.643  1.00 65.76           N
ATOM   1344  N   LEU A  22      17.879  37.594  28.184  1.00 29.90           N
ATOM   1345  CA  LEU A  22      17.335  38.484  29.189  1.00 33.90           C
ATOM   1346  C   LEU A  22      17.104  37.706  30.473  1.00 32.57           C
ATOM   1347  O   LEU A  22      16.805  36.512  30.436  1.00 33.23           O
ATOM   1348  CB  LEU A  22      16.020  39.084  28.714  1.00 26.99           C
ATOM   1349  CG  LEU A  22      16.147  39.736  27.329  1.00 28.19           C
ATOM   1350  CD1 LEU A  22      14.819  40.416  27.021  1.00 29.45           C
ATOM   1351  CD2 LEU A  22      17.298  40.723  27.303  1.00 28.21           C
ATOM   1352  N   SER A  23      17.246  38.398  31.601  1.00 38.42           N
ATOM   1353  CA  SER A  23      16.977  37.847  32.925  1.00 39.19           C
ATOM   1354  C   SER A  23      15.873  38.655  33.581  1.00 36.05           C
ATOM   1355  O   SER A  23      15.738  39.850  33.330  1.00 32.73           O
ATOM   1356  CB  SER A  23      18.204  37.920  33.829  1.00 34.86           C
ATOM   1357  OG  SER A  23      19.294  37.207  33.287  1.00 52.16           O
ATOM   1358  N   CYS A  24      15.087  38.021  34.438  1.00 36.33           N
ATOM   1359  CA  CYS A  24      14.206  38.786  35.317  1.00 34.64           C
ATOM   1360  C   CYS A  24      14.211  38.153  36.695  1.00 33.92           C
ATOM   1361  O   CYS A  24      13.807  36.999  36.845  1.00 33.06           O
ATOM   1362  CB  CYS A  24      12.768  38.869  34.789  1.00 37.15           C
ATOM   1363  SG  CYS A  24      11.718  39.764  36.009  1.00 42.72           S
ATOM   1364  N   ALA A  25      14.665  38.910  37.691  1.00 36.62           N
ATOM   1365  CA  ALA A  25      14.668  38.446  39.078  1.00 42.12           C
ATOM   1366  C   ALA A  25      13.388  38.892  39.779  1.00 46.78           C
ATOM   1367  O   ALA A  25      13.067  40.082  39.793  1.00 42.08           O
ATOM   1368  CB  ALA A  25      15.883  38.990  39.822  1.00 45.56           C
ATOM   1369  N   ALA A  26      12.663  37.941  40.368  1.00 46.76           N
ATOM   1370  CA  ALA A  26      11.421  38.223  41.081  1.00 43.09           C
ATOM   1371  C   ALA A  26      11.663  38.115  42.580  1.00 40.44           C
ATOM   1372  O   ALA A  26      12.453  37.278  43.024  1.00 43.19           O
ATOM   1373  CB  ALA A  26      10.299  37.258  40.656  1.00 42.78           C
ATOM   1374  N   SER A  27      11.007  38.979  43.356  1.00 47.07           N
ATOM   1375  CA  SER A  27      11.232  39.032  44.798  1.00 52.31           C
ATOM   1376  C   SER A  27      10.006  39.615  45.497  1.00 53.76           C
ATOM   1377  O   SER A  27       9.124  40.201  44.866  1.00 44.49           O
ATOM   1378  CB  SER A  27      12.475  39.870  45.125  1.00 58.51           C
ATOM   1379  OG  SER A  27      12.303  41.206  44.672  1.00 51.26           O
ATOM   1380  N   GLY A  28       9.974  39.462  46.828  1.00 56.88           N
ATOM   1381  CA  GLY A  28       8.990  40.107  47.673  1.00 55.56           C
ATOM   1382  C   GLY A  28       8.000  39.151  48.309  1.00 62.26           C
ATOM   1383  O   GLY A  28       7.488  39.440  49.394  1.00 64.70           O
ATOM   1384  N   ARG A  29       7.710  38.035  47.646  1.00 61.74           N
ATOM   1385  CA  ARG A  29       6.790  37.027  48.153  1.00 58.64           C
ATOM   1386  C   ARG A  29       7.211  35.680  47.586  1.00 46.22           C
ATOM   1387  O   ARG A  29       8.137  35.593  46.771  1.00 46.01           O
ATOM   1388  CB  ARG A  29       5.341  37.355  47.774  1.00 55.84           C
ATOM   1389  CG  ARG A  29       5.087  37.443  46.271  1.00 55.15           C
ATOM   1390  CD  ARG A  29       3.606  37.510  45.974  1.00 56.50           C
ATOM   1391  NE  ARG A  29       2.939  36.241  46.245  1.00 58.09           N
ATOM   1392  CZ  ARG A  29       1.617  36.084  46.317  1.00 62.99           C
ATOM   1393  NH1 ARG A  29       0.811  37.121  46.151  1.00 58.31           N
ATOM   1394  NH2 ARG A  29       1.096  34.888  46.556  1.00 76.42           N
ATOM   1395  N   SER A  30       6.514  34.627  48.014  1.00 46.15           N
ATOM   1396  CA  SER A  30       6.659  33.324  47.371  1.00 49.28           C
ATOM   1397  C   SER A  30       6.018  33.339  45.986  1.00 52.80           C
ATOM   1398  O   SER A  30       4.914  33.863  45.790  1.00 49.35           O
ATOM   1399  CB  SER A  30       6.030  32.222  48.221  1.00 52.21           C
ATOM   1400  OG  SER A  30       5.554  31.139  47.430  1.00 40.78           O
ATOM   1401  N   PHE A  31       6.721  32.760  45.017  1.00 38.29           N
ATOM   1402  CA  PHE A  31       6.201  32.632  43.657  1.00 36.03           C
ATOM   1403  C   PHE A  31       5.879  31.186  43.309  1.00 35.14           C
ATOM   1404  O   PHE A  31       5.744  30.844  42.129  1.00 32.73           O
ATOM   1405  CB  PHE A  31       7.194  33.229  42.664  1.00 35.47           C
ATOM   1406  CG  PHE A  31       7.302  34.706  42.790  1.00 43.10           C
ATOM   1407  CD1 PHE A  31       8.087  35.271  43.779  1.00 51.23           C
ATOM   1408  CD2 PHE A  31       6.573  35.529  41.969  1.00 41.92           C
ATOM   1409  CE1 PHE A  31       8.167  36.623  43.908  1.00 56.88           C
ATOM   1410  CE2 PHE A  31       6.642  36.889  42.103  1.00 48.24           C
ATOM   1411  CZ  PHE A  31       7.444  37.437  43.063  1.00 47.88           C
ATOM   1412  N   SER A  32       5.722  30.343  44.329  1.00 34.31           N
ATOM   1413  CA  SER A  32       5.492  28.918  44.113  1.00 36.85           C
ATOM   1414  C   SER A  32       4.268  28.622  43.242  1.00 36.62           C
ATOM   1415  O   SER A  32       4.220  27.571  42.582  1.00 31.83           O
ATOM   1416  CB  SER A  32       5.332  28.231  45.462  1.00 47.53           C
ATOM   1417  OG  SER A  32       4.218  28.777  46.147  1.00 41.42           O
ATOM   1418  N   ASN A  33       3.260  29.492  43.248  1.00 36.61           N
ATOM   1419  CA  ASN A  33       2.049  29.311  42.447  1.00 30.80           C
ATOM   1420  C   ASN A  33       1.897  30.417  41.408  1.00 31.18           C
ATOM   1421  O   ASN A  33       0.789  30.862  41.099  1.00 33.38           O
ATOM   1422  CB  ASN A  33       0.805  29.272  43.328  1.00 31.83           C
ATOM   1423  CG  ASN A  33       0.724  28.026  44.173  1.00 37.09           C
ATOM   1424  OD1 ASN A  33       1.484  27.874  45.131  1.00 35.75           O
ATOM   1425  ND2 ASN A  33      -0.224  27.133  43.843  1.00 32.26           N
ATOM   1426  N   SER A  34       2.999  30.879  40.843  1.00 35.06           N
ATOM   1427  CA  SER A  34       2.934  31.999  39.925  1.00 35.35           C
ATOM   1428  C   SER A  34       2.862  31.533  38.465  1.00 31.51           C
ATOM   1429  O   SER A  34       3.048  30.356  38.128  1.00 25.19           O
ATOM   1430  CB  SER A  34       4.136  32.926  40.147  1.00 38.35           C
ATOM   1431  OG  SER A  34       5.340  32.360  39.661  1.00 30.51           O
ATOM   1432  N   VAL A  35       2.532  32.497  37.611  1.00 27.58           N
ATOM   1433  CA  VAL A  35       2.732  32.434  36.169  1.00 24.63           C
ATOM   1434  C   VAL A  35       3.574  33.645  35.798  1.00 27.63           C
ATOM   1435  O   VAL A  35       3.298  34.754  36.267  1.00 30.86           O
ATOM   1436  CB  VAL A  35       1.395  32.451  35.407  1.00 46.29           C
ATOM   1437  CG1 VAL A  35       1.636  32.646  33.936  1.00 78.84           C
ATOM   1438  CG2 VAL A  35       0.632  31.148  35.613  1.00 44.81           C
ATOM   1439  N   MET A  36       4.587  33.444  34.950  1.00 32.02           N
ATOM   1440  CA  MET A  36       5.452  34.534  34.519  1.00 32.38           C
ATOM   1441  C   MET A  36       5.534  34.551  33.003  1.00 25.38           C
ATOM   1442  O   MET A  36       5.454  33.506  32.353  1.00 27.17           O
ATOM   1443  CB  MET A  36       6.845  34.410  35.120  1.00 27.08           C
ATOM   1444  CG  MET A  36       6.818  34.338  36.649  1.00 36.15           C
ATOM   1445  SD  MET A  36       8.429  34.534  37.361  1.00 39.71           S
ATOM   1446  CE  MET A  36       8.049  34.311  39.089  1.00 59.46           C
ATOM   1447  N   ALA A  37       5.691  35.754  32.450  1.00 28.36           N
ATOM   1448  CA  ALA A  37       5.670  35.941  31.006  1.00 24.93           C
ATOM   1449  C   ALA A  37       6.704  36.982  30.592  1.00 27.97           C
ATOM   1450  O   ALA A  37       7.094  37.857  31.377  1.00 28.09           O
ATOM   1451  CB  ALA A  37       4.271  36.395  30.538  1.00 28.00           C
ATOM   1452  N   TRP A  38       7.137  36.874  29.336  1.00 23.65           N
ATOM   1453  CA  TRP A  38       7.818  37.963  28.663  1.00 22.10           C
ATOM   1454  C   TRP A  38       6.906  38.560  27.605  1.00 24.44           C
ATOM   1455  O   TRP A  38       6.183  37.835  26.898  1.00 27.17           O
ATOM   1456  CB  TRP A  38       9.103  37.507  28.011  1.00 24.59           C
ATOM   1457  CG  TRP A  38      10.188  37.152  28.958  1.00 24.79           C
ATOM   1458  CD1 TRP A  38      10.509  35.914  29.408  1.00 29.72           C
ATOM   1459  CD2 TRP A  38      11.132  38.056  29.549  1.00 22.67           C
ATOM   1460  NE1 TRP A  38      11.594  35.987  30.260  1.00 26.01           N
ATOM   1461  CE2 TRP A  38      11.997  37.288  30.358  1.00 23.37           C
ATOM   1462  CE3 TRP A  38      11.321  39.443  29.477  1.00 31.77           C
ATOM   1463  CZ2 TRP A  38      13.046  37.861  31.093  1.00 28.91           C
ATOM   1464  CZ3 TRP A  38      12.361  40.012  30.200  1.00 28.65           C
ATOM   1465  CH2 TRP A  38      13.209  39.218  31.000  1.00 29.92           C
ATOM   1466  N   PHE A  39       6.951  39.889  27.529  1.00 27.45           N
ATOM   1467  CA  PHE A  39       6.268  40.709  26.545  1.00 27.78           C
ATOM   1468  C   PHE A  39       7.303  41.671  25.969  1.00 28.07           C
ATOM   1469  O   PHE A  39       8.336  41.923  26.593  1.00 31.13           O
ATOM   1470  CB  PHE A  39       5.132  41.539  27.171  1.00 26.22           C
ATOM   1471  CG  PHE A  39       3.901  40.754  27.522  1.00 33.73           C
ATOM   1472  CD1 PHE A  39       3.840  40.006  28.698  1.00 31.14           C
ATOM   1473  CD2 PHE A  39       2.776  40.820  26.712  1.00 34.51           C
ATOM   1474  CE1 PHE A  39       2.681  39.311  29.031  1.00 32.44           C
ATOM   1475  CE2 PHE A  39       1.619  40.112  27.038  1.00 27.47           C
ATOM   1476  CZ  PHE A  39       1.574  39.371  28.198  1.00 32.08           C
ATOM   1477  N   ARG A  40       7.002  42.241  24.802  1.00 33.36           N
ATOM   1478  CA  ARG A  40       7.793  43.357  24.295  1.00 27.66           C
ATOM   1479  C   ARG A  40       6.895  44.411  23.650  1.00 28.02           C
ATOM   1480  O   ARG A  40       5.764  44.144  23.230  1.00 29.19           O
ATOM   1481  CB  ARG A  40       8.859  42.886  23.292  1.00 30.86           C
ATOM   1482  CG  ARG A  40       8.262  42.412  21.964  1.00 31.34           C
ATOM   1483  CD  ARG A  40       9.313  41.890  21.041  1.00 33.60           C
ATOM   1484  NE  ARG A  40       8.695  41.308  19.852  1.00 33.24           N
ATOM   1485  CZ  ARG A  40       9.355  40.635  18.917  1.00 40.36           C
ATOM   1486  NH1 ARG A  40      10.665  40.453  19.027  1.00 33.29           N
ATOM   1487  NH2 ARG A  40       8.699  40.144  17.873  1.00 37.66           N
ATOM   1488  N   GLN A  41       7.425  45.627  23.560  1.00 26.72           N
ATOM   1489  CA  GLN A  41       6.666  46.753  23.024  1.00 30.61           C
ATOM   1490  C   GLN A  41       7.605  47.601  22.187  1.00 40.03           C
ATOM   1491  O   GLN A  41       8.551  48.198  22.712  1.00 31.19           O
ATOM   1492  CB  GLN A  41       6.028  47.594  24.126  1.00 35.19           C
ATOM   1493  CG  GLN A  41       5.176  48.766  23.607  1.00 39.40           C
ATOM   1494  CD  GLN A  41       4.224  49.287  24.661  1.00 43.46           C
ATOM   1495  OE1 GLN A  41       4.510  49.226  25.850  1.00 47.36           O
ATOM   1496  NE2 GLN A  41       3.070  49.773  24.228  1.00 48.40           N
ATOM   1497  N   ALA A  42       7.356  47.631  20.914  1.00 41.25           N
ATOM   1498  CA  ALA A  42       8.112  48.488  20.023  1.00 52.02           C
ATOM   1499  C   ALA A  42       7.457  49.860  19.967  1.00 62.47           C
ATOM   1500  O   ALA A  42       6.288  50.016  20.336  1.00 48.32           O
ATOM   1501  CB  ALA A  42       8.179  47.853  18.638  1.00 66.66           C
ATOM   1502  N   PRO A  43       8.185  50.888  19.534  1.00 67.53           N
ATOM   1503  CA  PRO A  43       7.603  52.237  19.519  1.00 77.98           C
ATOM   1504  C   PRO A  43       6.344  52.286  18.668  1.00 81.12           C
ATOM   1505  O   PRO A  43       6.320  51.805  17.530  1.00 58.98           O
ATOM   1506  CB  PRO A  43       8.725  53.104  18.931  1.00 86.85           C
ATOM   1507  CG  PRO A  43       9.693  52.145  18.295  1.00 75.41           C
ATOM   1508  CD  PRO A  43       9.587  50.887  19.085  1.00 62.42           C
ATOM   1509  N   GLY A  44       5.288  52.862  19.241  1.00 63.82           N
ATOM   1510  CA  GLY A  44       4.035  53.031  18.526  1.00 66.13           C
ATOM   1511  C   GLY A  44       3.229  51.768  18.305  1.00 60.38           C
ATOM   1512  O   GLY A  44       2.298  51.783  17.494  1.00 59.33           O
ATOM   1513  N   LYS A  45       3.558  50.673  18.985  1.00 52.25           N
ATOM   1514  CA  LYS A  45       2.838  49.421  18.838  1.00 48.87           C
ATOM   1515  C   LYS A  45       2.306  48.987  20.197  1.00 47.27           C
ATOM   1516  O   LYS A  45       2.810  49.400  21.248  1.00 45.07           O
ATOM   1517  CB  LYS A  45       3.737  48.333  18.222  1.00109.12           C
ATOM   1518  CG  LYS A  45       4.238  48.675  16.818  1.00117.28           C
ATOM   1519  CD  LYS A  45       5.138  47.593  16.216  1.00117.25           C
ATOM   1520  CE  LYS A  45       4.388  46.317  15.887  1.00117.01           C
ATOM   1521  NZ  LYS A  45       3.342  46.524  14.855  1.00120.43           N
ATOM   1522  N   GLU A  46       1.269  48.148  20.181  1.00 46.10           N
ATOM   1523  CA  GLU A  46       0.811  47.546  21.425  1.00 40.73           C
ATOM   1524  C   GLU A  46       1.833  46.524  21.921  1.00 38.37           C
ATOM   1525  O   GLU A  46       2.661  46.012  21.164  1.00 36.48           O
ATOM   1526  CB  GLU A  46      -0.557  46.882  21.244  1.00 40.40           C
ATOM   1527  CG  GLU A  46      -1.663  47.810  20.762  1.00 47.17           C
ATOM   1528  CD  GLU A  46      -2.149  48.778  21.829  1.00 53.35           C
ATOM   1529  OE1 GLU A  46      -2.077  48.431  23.024  1.00 67.46           O
ATOM   1530  OE2 GLU A  46      -2.611  49.883  21.469  1.00 79.96           O
ATOM   1531  N   ARG A  47       1.770  46.238  23.221  1.00 35.99           N
ATOM   1532  CA  ARG A  47       2.619  45.204  23.802  1.00 36.83           C
ATOM   1533  C   ARG A  47       2.303  43.848  23.188  1.00 31.27           C
ATOM   1534  O   ARG A  47       1.144  43.499  22.972  1.00 36.93           O
ATOM   1535  CB  ARG A  47       2.434  45.132  25.327  1.00 42.44           C
ATOM   1536  CG  ARG A  47       3.520  45.799  26.168  1.00 61.52           C
ATOM   1537  CD  ARG A  47       3.345  45.512  27.663  1.00 64.43           C
ATOM   1538  NE  ARG A  47       1.969  45.758  28.075  1.00 64.36           N
ATOM   1539  CZ  ARG A  47       1.582  46.092  29.300  1.00 66.04           C
ATOM   1540  NH1 ARG A  47       2.463  46.234  30.288  1.00 53.04           N
ATOM   1541  NH2 ARG A  47       0.297  46.291  29.524  1.00 78.51           N
ATOM   1542  N   GLU A  48       3.348  43.084  22.904  1.00 28.51           N
ATOM   1543  CA  GLU A  48       3.219  41.784  22.261  1.00 37.15           C
ATOM   1544  C   GLU A  48       3.631  40.692  23.242  1.00 33.26           C
ATOM   1545  O   GLU A  48       4.708  40.762  23.845  1.00 30.87           O
ATOM   1546  CB  GLU A  48       4.074  41.714  20.985  1.00 34.60           C
ATOM   1547  CG  GLU A  48       3.983  40.379  20.245  1.00 33.71           C
ATOM   1548  CD  GLU A  48       4.997  40.206  19.112  1.00 39.94           C
ATOM   1549  OE1 GLU A  48       5.935  41.036  18.950  1.00 39.92           O
ATOM   1550  OE2 GLU A  48       4.844  39.205  18.374  1.00 39.69           O
ATOM   1551  N   PHE A  49       2.766  39.691  23.385  1.00 29.75           N
ATOM   1552  CA  PHE A  49       3.064  38.504  24.172  1.00 32.48           C
ATOM   1553  C   PHE A  49       4.118  37.646  23.486  1.00 24.16           C
ATOM   1554  O   PHE A  49       3.997  37.331  22.295  1.00 27.86           O
ATOM   1555  CB  PHE A  49       1.798  37.671  24.369  1.00 28.11           C
ATOM   1556  CG  PHE A  49       2.062  36.348  25.030  1.00 28.92           C
ATOM   1557  CD1 PHE A  49       2.372  36.303  26.378  1.00 34.02           C
ATOM   1558  CD2 PHE A  49       2.053  35.177  24.293  1.00 31.65           C
ATOM   1559  CE1 PHE A  49       2.629  35.092  27.005  1.00 27.37           C
ATOM   1560  CE2 PHE A  49       2.310  33.962  24.904  1.00 34.13           C
ATOM   1561  CZ  PHE A  49       2.604  33.918  26.259  1.00 31.57           C
ATOM   1562  N   LEU A  50       5.123  37.220  24.260  1.00 32.05           N
ATOM   1563  CA  LEU A  50       6.202  36.367  23.762  1.00 35.12           C
ATOM   1564  C   LEU A  50       6.200  34.968  24.364  1.00 27.29           C
ATOM   1565  O   LEU A  50       6.349  33.986  23.633  1.00 26.49           O
ATOM   1566  CB  LEU A  50       7.569  37.027  24.027  1.00 27.71           C
ATOM   1567  CG  LEU A  50       7.767  38.400  23.372  1.00 28.63           C
ATOM   1568  CD1 LEU A  50       9.091  39.030  23.777  1.00 33.91           C
ATOM   1569  CD2 LEU A  50       7.659  38.304  21.830  1.00 35.61           C
ATOM   1570  N   SER A  51       6.055  34.834  25.680  1.00 25.76           N
ATOM   1571  CA  SER A  51       6.256  33.530  26.297  1.00 26.45           C
ATOM   1572  C   SER A  51       5.667  33.552  27.688  1.00 21.96           C
ATOM   1573  O   SER A  51       5.650  34.598  28.340  1.00 24.67           O
ATOM   1574  CB  SER A  51       7.737  33.164  26.393  1.00 27.53           C
ATOM   1575  OG  SER A  51       8.446  34.108  27.174  1.00 27.57           O
ATOM   1576  N   VAL A  52       5.234  32.376  28.149  1.00 25.46           N
ATOM   1577  CA  VAL A  52       4.744  32.210  29.511  1.00 24.44           C
ATOM   1578  C   VAL A  52       5.372  30.965  30.114  1.00 26.88           C
ATOM   1579  O   VAL A  52       5.681  29.990  29.413  1.00 22.75           O
ATOM   1580  CB  VAL A  52       3.202  32.134  29.543  1.00 21.35           C
ATOM   1581  CG1 VAL A  52       2.700  30.925  28.761  1.00 28.53           C
ATOM   1582  CG2 VAL A  52       2.689  32.124  30.977  1.00 25.64           C
ATOM   1583  N   LEU A  53       5.583  31.022  31.427  1.00 27.19           N
ATOM   1584  CA  LEU A  53       6.111  29.917  32.206  1.00 28.15           C
ATOM   1585  C   LEU A  53       5.195  29.701  33.399  1.00 24.02           C
ATOM   1586  O   LEU A  53       4.861  30.647  34.109  1.00 26.15           O
ATOM   1587  CB  LEU A  53       7.532  30.197  32.679  1.00 26.40           C
ATOM   1588  CG  LEU A  53       8.193  29.038  33.423  1.00 25.93           C
ATOM   1589  CD1 LEU A  53       9.692  28.993  33.131  1.00 31.47           C
ATOM   1590  CD2 LEU A  53       7.963  29.138  34.896  1.00 27.07           C
ATOM   1591  N   ASN A  54       4.794  28.460  33.612  1.00 25.37           N
ATOM   1592  CA  ASN A  54       4.007  28.116  34.789  1.00 20.70           C
ATOM   1593  C   ASN A  54       4.955  27.648  35.881  1.00 24.26           C
ATOM   1594  O   ASN A  54       5.692  26.677  35.695  1.00 25.92           O
ATOM   1595  CB  ASN A  54       3.005  27.022  34.450  1.00 24.68           C
ATOM   1596  CG  ASN A  54       2.225  26.575  35.655  1.00 26.43           C
ATOM   1597  OD1 ASN A  54       2.746  25.868  36.528  1.00 29.17           O
ATOM   1598  ND2 ASN A  54       0.957  26.982  35.717  1.00 32.40           N
ATOM   1599  N   TRP A  55       4.956  28.351  37.013  1.00 27.81           N
ATOM   1600  CA  TRP A  55       5.971  28.068  38.015  1.00 32.13           C
ATOM   1601  C   TRP A  55       5.797  26.686  38.638  1.00 27.06           C
ATOM   1602  O   TRP A  55       6.794  26.022  38.950  1.00 26.07           O
ATOM   1603  CB  TRP A  55       5.964  29.135  39.109  1.00 32.61           C
ATOM   1604  CG  TRP A  55       7.242  29.082  39.879  1.00 31.86           C
ATOM   1605  CD1 TRP A  55       7.498  28.350  40.999  1.00 31.70           C
ATOM   1606  CD2 TRP A  55       8.465  29.739  39.542  1.00 31.07           C
ATOM   1607  NE1 TRP A  55       8.795  28.532  41.396  1.00 34.68           N
ATOM   1608  CE2 TRP A  55       9.410  29.386  40.526  1.00 31.33           C
ATOM   1609  CE3 TRP A  55       8.855  30.599  38.507  1.00 32.82           C
ATOM   1610  CZ2 TRP A  55      10.715  29.862  40.507  1.00 36.24           C
ATOM   1611  CZ3 TRP A  55      10.153  31.063  38.492  1.00 39.56           C
ATOM   1612  CH2 TRP A  55      11.066  30.694  39.488  1.00 41.31           C
ATOM   1613  N   SER A  56       4.556  26.240  38.854  1.00 23.82           N
ATOM   1614  CA  SER A  56       4.356  24.967  39.546  1.00 27.35           C
ATOM   1615  C   SER A  56       4.983  23.803  38.779  1.00 29.69           C
ATOM   1616  O   SER A  56       5.557  22.891  39.385  1.00 24.16           O
ATOM   1617  CB  SER A  56       2.867  24.722  39.799  1.00 30.73           C
ATOM   1618  OG  SER A  56       2.104  24.458  38.625  1.00 30.17           O
ATOM   1619  N   SER A  57       4.879  23.805  37.448  1.00 22.43           N
ATOM   1620  CA  SER A  57       5.446  22.714  36.647  1.00 23.13           C
ATOM   1621  C   SER A  57       6.722  23.072  35.888  1.00 26.14           C
ATOM   1622  O   SER A  57       7.446  22.160  35.451  1.00 24.19           O
ATOM   1623  CB  SER A  57       4.429  22.243  35.608  1.00 27.19           C
ATOM   1624  OG  SER A  57       4.226  23.308  34.694  1.00 21.44           O
ATOM   1625  N   GLY A  58       6.994  24.359  35.697  1.00 24.85           N
ATOM   1626  CA  GLY A  58       8.031  24.816  34.799  1.00 25.06           C
ATOM   1627  C   GLY A  58       7.694  24.787  33.318  1.00 29.40           C
ATOM   1628  O   GLY A  58       8.560  25.138  32.495  1.00 27.14           O
ATOM   1629  N   ARG A  59       6.482  24.394  32.937  1.00 22.40           N
ATOM   1630  CA  ARG A  59       6.149  24.313  31.522  1.00 24.37           C
ATOM   1631  C   ARG A  59       6.053  25.707  30.911  1.00 24.85           C
ATOM   1632  O   ARG A  59       5.601  26.665  31.551  1.00 22.26           O
ATOM   1633  CB  ARG A  59       4.834  23.560  31.324  1.00 30.06           C
ATOM   1634  CG  ARG A  59       4.379  23.376  29.907  1.00 58.08           C
ATOM   1635  CD  ARG A  59       3.506  22.108  29.764  1.00 83.06           C
ATOM   1636  NE  ARG A  59       2.210  22.203  30.448  1.00 96.01           N
ATOM   1637  CZ  ARG A  59       1.113  21.522  30.102  1.00 94.15           C
ATOM   1638  NH1 ARG A  59       1.131  20.693  29.062  1.00123.03           N
ATOM   1639  NH2 ARG A  59      -0.018  21.672  30.791  1.00 67.69           N
ATOM   1640  N   THR A  60       6.467  25.814  29.648  1.00 22.71           N
ATOM   1641  CA  THR A  60       6.454  27.085  28.926  1.00 25.93           C
ATOM   1642  C   THR A  60       5.705  26.953  27.609  1.00 26.65           C
ATOM   1643  O   THR A  60       5.536  25.862  27.074  1.00 28.74           O
ATOM   1644  CB  THR A  60       7.878  27.595  28.610  1.00 25.56           C
ATOM   1645  OG1 THR A  60       8.525  26.677  27.714  1.00 29.08           O
ATOM   1646  CG2 THR A  60       8.686  27.750  29.883  1.00 28.97           C
ATOM   1647  N   SER A  61       5.254  28.094  27.097  1.00 24.56           N
ATOM   1648  CA  SER A  61       4.615  28.184  25.789  1.00 30.97           C
ATOM   1649  C   SER A  61       5.111  29.461  25.126  1.00 33.21           C
ATOM   1650  O   SER A  61       5.182  30.501  25.785  1.00 30.74           O
ATOM   1651  CB  SER A  61       3.086  28.182  25.960  1.00 32.92           C
ATOM   1652  OG  SER A  61       2.381  27.993  24.758  1.00 42.66           O
ATOM   1653  N   ILE A  62       5.481  29.381  23.844  1.00 28.91           N
ATOM   1654  CA  ILE A  62       6.063  30.495  23.092  1.00 29.50           C
ATOM   1655  C   ILE A  62       5.071  30.983  22.037  1.00 34.89           C
ATOM   1656  O   ILE A  62       4.446  30.173  21.341  1.00 34.77           O
ATOM   1657  CB  ILE A  62       7.377  30.060  22.409  1.00 36.85           C
ATOM   1658  CG1 ILE A  62       8.279  29.319  23.405  1.00 32.12           C
ATOM   1659  CG2 ILE A  62       8.085  31.244  21.835  1.00 32.11           C
ATOM   1660  CD1 ILE A  62       8.576  30.145  24.645  1.00 31.33           C
ATOM   1661  N   ALA A  63       4.963  32.310  21.885  1.00 33.30           N
ATOM   1662  CA  ALA A  63       4.110  32.869  20.840  1.00 36.15           C
ATOM   1663  C   ALA A  63       4.615  32.470  19.451  1.00 38.19           C
ATOM   1664  O   ALA A  63       5.817  32.364  19.202  1.00 37.57           O
ATOM   1665  CB  ALA A  63       4.045  34.396  20.949  1.00 35.03           C
ATOM   1666  N   ASP A  64       3.681  32.263  18.526  1.00 43.81           N
ATOM   1667  CA  ASP A  64       4.073  31.847  17.181  1.00 49.34           C
ATOM   1668  C   ASP A  64       5.030  32.836  16.524  1.00 47.37           C
ATOM   1669  O   ASP A  64       5.896  32.423  15.742  1.00 48.05           O
ATOM   1670  CB  ASP A  64       2.837  31.651  16.306  1.00 59.67           C
ATOM   1671  CG  ASP A  64       2.009  30.449  16.731  1.00 78.74           C
ATOM   1672  OD1 ASP A  64       2.585  29.484  17.283  1.00 81.00           O
ATOM   1673  OD2 ASP A  64       0.780  30.467  16.515  1.00 95.59           O
ATOM   1674  N   SER A  65       4.894  34.137  16.804  1.00 44.36           N
ATOM   1675  CA  SER A  65       5.745  35.116  16.126  1.00 46.81           C
ATOM   1676  C   SER A  65       7.229  34.845  16.338  1.00 44.94           C
ATOM   1677  O   SER A  65       8.045  35.255  15.510  1.00 44.33           O
ATOM   1678  CB  SER A  65       5.442  36.536  16.611  1.00 43.33           C
ATOM   1679  OG  SER A  65       5.693  36.638  18.014  1.00 40.55           O
ATOM   1680  N   VAL A  66       7.598  34.179  17.433  1.00 47.40           N
ATOM   1681  CA  VAL A  66       8.995  33.986  17.795  1.00 44.06           C
ATOM   1682  C   VAL A  66       9.330  32.530  18.062  1.00 43.57           C
ATOM   1683  O   VAL A  66      10.473  32.220  18.399  1.00 42.49           O
ATOM   1684  CB  VAL A  66       9.368  34.858  19.010  1.00 35.44           C
ATOM   1685  CG1 VAL A  66       9.326  36.337  18.612  1.00 40.81           C
ATOM   1686  CG2 VAL A  66       8.413  34.568  20.204  1.00 32.54           C
ATOM   1687  N   LYS A  67       8.362  31.629  17.901  1.00 43.43           N
ATOM   1688  CA  LYS A  67       8.575  30.195  18.041  1.00 51.50           C
ATOM   1689  C   LYS A  67       9.708  29.720  17.142  1.00 47.87           C
ATOM   1690  O   LYS A  67       9.721  29.996  15.940  1.00 49.67           O
ATOM   1691  CB  LYS A  67       7.276  29.467  17.676  1.00 66.74           C
ATOM   1692  CG  LYS A  67       7.357  27.954  17.665  1.00 81.54           C
ATOM   1693  CD  LYS A  67       6.002  27.309  17.948  1.00 95.79           C
ATOM   1694  CE  LYS A  67       5.588  27.446  19.409  1.00107.73           C
ATOM   1695  NZ  LYS A  67       6.567  26.815  20.341  1.00119.29           N
ATOM   1696  N   GLY A  68      10.640  28.964  17.722  1.00 52.95           N
ATOM   1697  CA  GLY A  68      11.817  28.511  17.006  1.00 56.38           C
ATOM   1698  C   GLY A  68      13.019  29.419  17.146  1.00 57.14           C
ATOM   1699  O   GLY A  68      14.136  28.996  16.824  1.00 58.59           O
ATOM   1700  N   ARG A  69      12.826  30.645  17.616  1.00 42.72           N
ATOM   1701  CA  ARG A  69      13.901  31.595  17.874  1.00 44.04           C
ATOM   1702  C   ARG A  69      14.053  31.945  19.347  1.00 43.14           C
ATOM   1703  O   ARG A  69      15.179  32.087  19.817  1.00 42.02           O
ATOM   1704  CB  ARG A  69      13.667  32.891  17.065  1.00 41.84           C
ATOM   1705  CG  ARG A  69      14.482  32.956  15.796  1.00 50.80           C
ATOM   1706  CD  ARG A  69      13.999  33.980  14.769  1.00 50.52           C
ATOM   1707  NE  ARG A  69      12.981  34.934  15.210  1.00 46.10           N
ATOM   1708  CZ  ARG A  69      13.217  36.165  15.681  1.00 53.10           C
ATOM   1709  NH1 ARG A  69      14.452  36.626  15.837  1.00 48.05           N
ATOM   1710  NH2 ARG A  69      12.200  36.948  16.017  1.00 46.94           N
ATOM   1711  N   PHE A  70      12.946  32.092  20.079  1.00 38.67           N
ATOM   1712  CA  PHE A  70      12.937  32.510  21.484  1.00 35.32           C
ATOM   1713  C   PHE A  70      12.493  31.345  22.362  1.00 36.10           C
ATOM   1714  O   PHE A  70      11.543  30.627  22.029  1.00 31.34           O
ATOM   1715  CB  PHE A  70      11.965  33.674  21.753  1.00 31.59           C
ATOM   1716  CG  PHE A  70      12.352  35.030  21.148  1.00 38.90           C
ATOM   1717  CD1 PHE A  70      13.349  35.175  20.192  1.00 34.82           C
ATOM   1718  CD2 PHE A  70      11.665  36.181  21.565  1.00 35.51           C
ATOM   1719  CE1 PHE A  70      13.652  36.469  19.650  1.00 29.91           C
ATOM   1720  CE2 PHE A  70      11.964  37.443  21.044  1.00 38.33           C
ATOM   1721  CZ  PHE A  70      12.963  37.586  20.078  1.00 34.60           C
ATOM   1722  N   THR A  71      13.172  31.154  23.482  1.00 35.66           N
ATOM   1723  CA  THR A  71      12.737  30.172  24.464  1.00 35.63           C
ATOM   1724  C   THR A  71      12.794  30.801  25.843  1.00 33.23           C
ATOM   1725  O   THR A  71      13.489  31.802  26.067  1.00 30.42           O
ATOM   1726  CB  THR A  71      13.586  28.906  24.409  1.00 38.66           C
ATOM   1727  OG1 THR A  71      14.965  29.264  24.471  1.00 43.31           O
ATOM   1728  CG2 THR A  71      13.308  28.166  23.114  1.00 37.31           C
ATOM   1729  N   MET A  72      12.025  30.207  26.754  1.00 33.60           N
ATOM   1730  CA  MET A  72      11.875  30.703  28.112  1.00 36.40           C
ATOM   1731  C   MET A  72      12.304  29.616  29.088  1.00 33.96           C
ATOM   1732  O   MET A  72      12.042  28.433  28.873  1.00 27.30           O
ATOM   1733  CB  MET A  72      10.434  31.135  28.384  1.00 28.07           C
ATOM   1734  CG  MET A  72      10.263  31.814  29.725  1.00 24.32           C
ATOM   1735  SD  MET A  72       8.629  32.484  29.972  1.00 26.49           S
ATOM   1736  CE  MET A  72       8.842  33.469  31.441  1.00 27.89           C
ATOM   1737  N   SER A  73      13.008  30.009  30.135  1.00 30.99           N
ATOM   1738  CA  SER A  73      13.455  29.045  31.123  1.00 33.78           C
ATOM   1739  C   SER A  73      13.553  29.753  32.470  1.00 29.92           C
ATOM   1740  O   SER A  73      13.222  30.932  32.608  1.00 30.40           O
ATOM   1741  CB  SER A  73      14.793  28.407  30.697  1.00 37.60           C
ATOM   1742  OG  SER A  73      15.825  29.378  30.698  1.00 33.12           O
ATOM   1743  N   ARG A  74      14.042  29.032  33.471  1.00 30.04           N
ATOM   1744  CA  ARG A  74      14.157  29.626  34.786  1.00 36.82           C
ATOM   1745  C   ARG A  74      15.325  29.008  35.533  1.00 41.21           C
ATOM   1746  O   ARG A  74      15.851  27.955  35.160  1.00 38.38           O
ATOM   1747  CB  ARG A  74      12.864  29.445  35.583  1.00 38.06           C
ATOM   1748  CG  ARG A  74      12.520  27.995  35.839  1.00 40.76           C
ATOM   1749  CD  ARG A  74      11.496  27.822  36.949  1.00 36.81           C
ATOM   1750  NE  ARG A  74      11.157  26.401  37.073  1.00 35.42           N
ATOM   1751  CZ  ARG A  74      10.110  25.929  37.732  1.00 30.00           C
ATOM   1752  NH1 ARG A  74       9.288  26.767  38.360  1.00 29.36           N
ATOM   1753  NH2 ARG A  74       9.901  24.616  37.769  1.00 31.26           N
ATOM   1754  N   ASP A  75      15.733  29.709  36.583  1.00 41.37           N
ATOM   1755  CA  ASP A  75      16.535  29.141  37.658  1.00 45.00           C
ATOM   1756  C   ASP A  75      15.656  29.126  38.905  1.00 48.02           C
ATOM   1757  O   ASP A  75      15.496  30.169  39.560  1.00 45.51           O
ATOM   1758  CB  ASP A  75      17.807  29.962  37.896  1.00 44.42           C
ATOM   1759  CG  ASP A  75      18.763  29.267  38.856  1.00 57.40           C
ATOM   1760  OD1 ASP A  75      18.270  28.601  39.786  1.00 53.02           O
ATOM   1761  OD2 ASP A  75      19.989  29.367  38.674  1.00 56.97           O
ATOM   1762  N   PRO A  76      15.020  27.998  39.252  1.00 49.46           N
ATOM   1763  CA  PRO A  76      14.097  28.018  40.403  1.00 51.50           C
ATOM   1764  C   PRO A  76      14.753  28.537  41.664  1.00 55.19           C
ATOM   1765  O   PRO A  76      14.145  29.330  42.394  1.00 43.65           O
ATOM   1766  CB  PRO A  76      13.676  26.548  40.556  1.00 62.13           C
ATOM   1767  CG  PRO A  76      13.944  25.917  39.250  1.00 67.64           C
ATOM   1768  CD  PRO A  76      15.098  26.668  38.625  1.00 62.39           C
ATOM   1769  N   ALA A  77      15.994  28.107  41.921  1.00 70.98           N
ATOM   1770  CA  ALA A  77      16.745  28.548  43.090  1.00 76.47           C
ATOM   1771  C   ALA A  77      16.774  30.067  43.198  1.00 71.98           C
ATOM   1772  O   ALA A  77      16.557  30.629  44.276  1.00 65.93           O
ATOM   1773  CB  ALA A  77      18.169  27.993  43.019  1.00 77.81           C
ATOM   1774  N   LYS A  78      17.050  30.748  42.090  1.00 62.14           N
ATOM   1775  CA  LYS A  78      17.195  32.195  42.097  1.00 51.20           C
ATOM   1776  C   LYS A  78      15.886  32.923  41.816  1.00 54.10           C
ATOM   1777  O   LYS A  78      15.884  34.158  41.716  1.00 55.90           O
ATOM   1778  CB  LYS A  78      18.260  32.606  41.072  1.00 50.83           C
ATOM   1779  CG  LYS A  78      19.599  31.903  41.290  1.00 62.32           C
ATOM   1780  CD  LYS A  78      20.779  32.600  40.596  1.00 68.82           C
ATOM   1781  CE  LYS A  78      20.802  32.389  39.085  1.00 77.62           C
ATOM   1782  NZ  LYS A  78      22.200  32.318  38.537  1.00 89.40           N
ATOM   1783  N   ILE A  79      14.782  32.192  41.674  1.00 45.00           N
ATOM   1784  CA  ILE A  79      13.484  32.783  41.369  1.00 45.25           C
ATOM   1785  C   ILE A  79      13.677  33.745  40.201  1.00 44.01           C
ATOM   1786  O   ILE A  79      13.218  34.890  40.238  1.00 39.03           O
ATOM   1787  CB  ILE A  79      12.872  33.499  42.588  1.00 59.17           C
ATOM   1788  CG1 ILE A  79      12.966  32.625  43.838  1.00 77.18           C
ATOM   1789  CG2 ILE A  79      11.407  33.847  42.317  1.00 42.69           C
ATOM   1790  CD1 ILE A  79      12.548  33.348  45.102  1.00 90.38           C
ATOM   1791  N   THR A  80      14.383  33.288  39.176  1.00 41.48           N
ATOM   1792  CA  THR A  80      14.681  34.091  38.000  1.00 40.53           C
ATOM   1793  C   THR A  80      14.226  33.358  36.747  1.00 37.82           C
ATOM   1794  O   THR A  80      14.421  32.146  36.630  1.00 33.78           O
ATOM   1795  CB  THR A  80      16.172  34.375  37.944  1.00 38.24           C
ATOM   1796  OG1 THR A  80      16.524  35.200  39.053  1.00 40.04           O
ATOM   1797  CG2 THR A  80      16.564  35.084  36.685  1.00 38.80           C
ATOM   1798  N   VAL A  81      13.630  34.098  35.812  1.00 29.98           N
ATOM   1799  CA  VAL A  81      13.279  33.561  34.505  1.00 32.28           C
ATOM   1800  C   VAL A  81      14.177  34.207  33.448  1.00 37.53           C
ATOM   1801  O   VAL A  81      14.749  35.284  33.634  1.00 29.76           O
ATOM   1802  CB  VAL A  81      11.785  33.771  34.149  1.00 32.28           C
ATOM   1803  CG1 VAL A  81      10.850  32.985  35.106  1.00 33.90           C
ATOM   1804  CG2 VAL A  81      11.439  35.236  34.149  1.00 32.25           C
ATOM   1805  N   TYR A  82      14.277  33.530  32.314  1.00 27.33           N
ATOM   1806  CA  TYR A  82      15.177  33.906  31.247  1.00 28.56           C
ATOM   1807  C   TYR A  82      14.426  33.860  29.941  1.00 24.70           C
ATOM   1808  O   TYR A  82      13.544  33.021  29.748  1.00 32.02           O
ATOM   1809  CB  TYR A  82      16.387  32.958  31.161  1.00 32.59           C
ATOM   1810  CG  TYR A  82      17.212  32.951  32.391  1.00 37.30           C
ATOM   1811  CD1 TYR A  82      18.057  34.013  32.695  1.00 41.30           C
ATOM   1812  CD2 TYR A  82      17.155  31.880  33.268  1.00 36.92           C
ATOM   1813  CE1 TYR A  82      18.828  33.999  33.851  1.00 45.05           C
ATOM   1814  CE2 TYR A  82      17.907  31.860  34.408  1.00 39.68           C
ATOM   1815  CZ  TYR A  82      18.742  32.919  34.703  1.00 43.52           C
ATOM   1816  OH  TYR A  82      19.493  32.894  35.850  1.00 44.60           O
ATOM   1817  N   LEU A  83      14.779  34.787  29.054  1.00 25.85           N
ATOM   1818  CA  LEU A  83      14.308  34.786  27.674  1.00 26.25           C
ATOM   1819  C   LEU A  83      15.531  34.650  26.773  1.00 29.70           C
ATOM   1820  O   LEU A  83      16.369  35.556  26.704  1.00 30.14           O
ATOM   1821  CB  LEU A  83      13.514  36.053  27.359  1.00 23.88           C
ATOM   1822  CG  LEU A  83      12.920  35.991  25.950  1.00 25.13           C
ATOM   1823  CD1 LEU A  83      11.877  34.869  25.804  1.00 27.23           C
ATOM   1824  CD2 LEU A  83      12.352  37.351  25.559  1.00 27.80           C
ATOM   1825  N   GLN A  84      15.658  33.509  26.115  1.00 29.56           N
ATOM   1826  CA  GLN A  84      16.767  33.273  25.205  1.00 38.30           C
ATOM   1827  C   GLN A  84      16.309  33.642  23.801  1.00 36.98           C
ATOM   1828  O   GLN A  84      15.403  33.009  23.253  1.00 35.37           O
ATOM   1829  CB  GLN A  84      17.234  31.817  25.265  1.00 41.22           C
ATOM   1830  CG  GLN A  84      18.395  31.532  24.329  1.00 42.08           C
ATOM   1831  CD  GLN A  84      19.671  32.202  24.790  1.00 45.16           C
ATOM   1832  OE1 GLN A  84      20.029  32.122  25.959  1.00 45.05           O
ATOM   1833  NE2 GLN A  84      20.355  32.876  23.877  1.00 46.80           N
ATOM   1834  N   MET A  85      16.929  34.668  23.232  1.00 35.97           N
ATOM   1835  CA  MET A  85      16.589  35.176  21.906  1.00 35.32           C
ATOM   1836  C   MET A  85      17.737  34.901  20.950  1.00 42.72           C
ATOM   1837  O   MET A  85      18.830  35.442  21.135  1.00 41.40           O
ATOM   1838  CB  MET A  85      16.322  36.674  21.979  1.00 35.26           C
ATOM   1839  CG  MET A  85      15.372  37.060  23.122  1.00 33.59           C
ATOM   1840  SD  MET A  85      15.076  38.837  23.141  1.00 40.80           S
ATOM   1841  CE  MET A  85      16.703  39.414  23.569  1.00 56.50           C
ATOM   1842  N   ASN A  86      17.479  34.100  19.913  1.00 39.76           N
ATOM   1843  CA  ASN A  86      18.477  33.772  18.904  1.00 44.57           C
ATOM   1844  C   ASN A  86      18.053  34.312  17.549  1.00 50.30           C
ATOM   1845  O   ASN A  86      16.886  34.647  17.331  1.00 42.40           O
ATOM   1846  CB  ASN A  86      18.692  32.261  18.787  1.00 46.16           C
ATOM   1847  CG  ASN A  86      19.075  31.629  20.099  1.00 50.18           C
ATOM   1848  OD1 ASN A  86      19.717  32.249  20.943  1.00 49.93           O
ATOM   1849  ND2 ASN A  86      18.655  30.393  20.292  1.00 51.55           N
ATOM   1850  N   GLY A  87      19.027  34.372  16.636  1.00 47.41           N
ATOM   1851  CA  GLY A  87      18.808  34.904  15.304  1.00 49.99           C
ATOM   1852  C   GLY A  87      18.135  36.259  15.314  1.00 52.43           C
ATOM   1853  O   GLY A  87      17.189  36.500  14.555  1.00 51.43           O
ATOM   1854  N   LEU A  88      18.624  37.165  16.156  1.00 41.20           N
ATOM   1855  CA  LEU A  88      17.967  38.458  16.305  1.00 45.89           C
ATOM   1856  C   LEU A  88      17.966  39.259  15.002  1.00 46.72           C
ATOM   1857  O   LEU A  88      18.927  39.238  14.227  1.00 47.23           O
ATOM   1858  CB  LEU A  88      18.642  39.250  17.421  1.00 40.92           C
ATOM   1859  CG  LEU A  88      18.248  38.739  18.810  1.00 47.04           C
ATOM   1860  CD1 LEU A  88      19.277  39.175  19.839  1.00 46.82           C
ATOM   1861  CD2 LEU A  88      16.846  39.241  19.163  1.00 42.83           C
ATOM   1862  N   LYS A  89      16.875  39.986  14.791  1.00 43.26           N
ATOM   1863  CA  LYS A  89      16.594  40.777  13.606  1.00 51.37           C
ATOM   1864  C   LYS A  89      16.248  42.193  14.027  1.00 43.20           C
ATOM   1865  O   LYS A  89      15.838  42.429  15.169  1.00 38.88           O
ATOM   1866  CB  LYS A  89      15.424  40.178  12.816  1.00 51.72           C
ATOM   1867  CG  LYS A  89      15.620  38.714  12.491  1.00 61.62           C
ATOM   1868  CD  LYS A  89      14.539  38.179  11.572  1.00 69.07           C
ATOM   1869  CE  LYS A  89      13.231  37.982  12.309  1.00 67.68           C
ATOM   1870  NZ  LYS A  89      12.259  37.243  11.443  1.00 77.49           N
ATOM   1871  N   PRO A  90      16.400  43.159  13.128  1.00 47.86           N
ATOM   1872  CA  PRO A  90      16.029  44.540  13.469  1.00 46.15           C
ATOM   1873  C   PRO A  90      14.630  44.693  14.062  1.00 47.75           C
ATOM   1874  O   PRO A  90      14.446  45.501  14.982  1.00 41.78           O
ATOM   1875  CB  PRO A  90      16.178  45.256  12.121  1.00 46.79           C
ATOM   1876  CG  PRO A  90      17.285  44.528  11.469  1.00 50.86           C
ATOM   1877  CD  PRO A  90      17.101  43.084  11.832  1.00 49.13           C
ATOM   1878  N   GLU A  91      13.645  43.931  13.585  1.00 46.20           N
ATOM   1879  CA  GLU A  91      12.278  44.028  14.095  1.00 45.10           C
ATOM   1880  C   GLU A  91      12.125  43.494  15.510  1.00 47.20           C
ATOM   1881  O   GLU A  91      11.085  43.725  16.136  1.00 45.66           O
ATOM   1882  CB  GLU A  91      11.315  43.280  13.170  1.00 63.32           C
ATOM   1883  CG  GLU A  91      11.645  41.808  12.956  1.00 67.90           C
ATOM   1884  CD  GLU A  91      10.850  41.182  11.826  1.00 78.50           C
ATOM   1885  OE1 GLU A  91      11.261  41.324  10.650  1.00 77.13           O
ATOM   1886  OE2 GLU A  91       9.808  40.550  12.121  1.00 85.09           O
ATOM   1887  N   ASP A  92      13.103  42.752  16.016  1.00 40.94           N
ATOM   1888  CA  ASP A  92      13.103  42.407  17.426  1.00 36.27           C
ATOM   1889  C   ASP A  92      13.433  43.594  18.332  1.00 30.86           C
ATOM   1890  O   ASP A  92      13.406  43.439  19.559  1.00 31.64           O
ATOM   1891  CB  ASP A  92      14.092  41.278  17.656  1.00 36.07           C
ATOM   1892  CG  ASP A  92      13.697  39.999  16.940  1.00 42.02           C
ATOM   1893  OD1 ASP A  92      12.489  39.693  16.889  1.00 35.87           O
ATOM   1894  OD2 ASP A  92      14.595  39.309  16.421  1.00 48.20           O
ATOM   1895  N   THR A  93      13.756  44.761  17.768  1.00 35.46           N
ATOM   1896  CA  THR A  93      14.102  45.923  18.570  1.00 36.91           C
ATOM   1897  C   THR A  93      12.873  46.374  19.340  1.00 36.08           C
ATOM   1898  O   THR A  93      11.841  46.681  18.743  1.00 31.17           O
ATOM   1899  CB  THR A  93      14.615  47.064  17.678  1.00 36.90           C
ATOM   1900  OG1 THR A  93      15.902  46.733  17.156  1.00 37.44           O
ATOM   1901  CG2 THR A  93      14.750  48.349  18.447  1.00 37.46           C
ATOM   1902  N   ALA A  94      12.980  46.442  20.657  1.00 34.25           N
ATOM   1903  CA  ALA A  94      11.824  46.785  21.469  1.00 33.32           C
ATOM   1904  C   ALA A  94      12.268  46.909  22.918  1.00 32.31           C
ATOM   1905  O   ALA A  94      13.405  46.574  23.274  1.00 30.88           O
ATOM   1906  CB  ALA A  94      10.725  45.728  21.350  1.00 31.38           C
ATOM   1907  N   VAL A  95      11.348  47.390  23.751  1.00 35.62           N
ATOM   1908  CA  VAL A  95      11.459  47.236  25.195  1.00 30.86           C
ATOM   1909  C   VAL A  95      10.843  45.900  25.580  1.00 33.38           C
ATOM   1910  O   VAL A  95       9.688  45.608  25.234  1.00 31.72           O
ATOM   1911  CB  VAL A  95      10.763  48.384  25.949  1.00 40.24           C
ATOM   1912  CG1 VAL A  95      10.957  48.200  27.448  1.00 33.28           C
ATOM   1913  CG2 VAL A  95      11.284  49.767  25.514  1.00 37.41           C
ATOM   1914  N   TYR A  96      11.600  45.102  26.311  1.00 28.04           N
ATOM   1915  CA  TYR A  96      11.162  43.785  26.757  1.00 27.49           C
ATOM   1916  C   TYR A  96      10.769  43.879  28.220  1.00 29.66           C
ATOM   1917  O   TYR A  96      11.484  44.496  29.013  1.00 28.40           O
ATOM   1918  CB  TYR A  96      12.272  42.761  26.534  1.00 29.24           C
ATOM   1919  CG  TYR A  96      12.375  42.387  25.080  1.00 26.82           C
ATOM   1920  CD1 TYR A  96      12.836  43.311  24.128  1.00 32.99           C
ATOM   1921  CD2 TYR A  96      11.968  41.141  24.641  1.00 24.69           C
ATOM   1922  CE1 TYR A  96      12.899  42.979  22.783  1.00 28.65           C
ATOM   1923  CE2 TYR A  96      12.041  40.795  23.303  1.00 26.08           C
ATOM   1924  CZ  TYR A  96      12.504  41.732  22.374  1.00 28.26           C
ATOM   1925  OH  TYR A  96      12.556  41.387  21.027  1.00 28.55           O
ATOM   1926  N   TYR A  97       9.596  43.334  28.553  1.00 32.84           N
ATOM   1927  CA  TYR A  97       9.062  43.373  29.906  1.00 32.19           C
ATOM   1928  C   TYR A  97       8.809  41.968  30.422  1.00 31.50           C
ATOM   1929  O   TYR A  97       8.238  41.137  29.719  1.00 27.12           O
ATOM   1930  CB  TYR A  97       7.732  44.101  29.984  1.00 30.81           C
ATOM   1931  CG  TYR A  97       7.750  45.557  29.630  1.00 31.75           C
ATOM   1932  CD1 TYR A  97       7.584  45.979  28.313  1.00 34.07           C
ATOM   1933  CD2 TYR A  97       7.871  46.516  30.610  1.00 37.36           C
ATOM   1934  CE1 TYR A  97       7.566  47.321  28.000  1.00 32.02           C
ATOM   1935  CE2 TYR A  97       7.861  47.843  30.302  1.00 34.23           C
ATOM   1936  CZ  TYR A  97       7.709  48.248  28.994  1.00 37.07           C
ATOM   1937  OH  TYR A  97       7.704  49.598  28.674  1.00 37.50           O
ATOM   1938  N   CYS A  98       9.149  41.740  31.679  1.00 30.29           N
ATOM   1939  CA  CYS A  98       8.689  40.556  32.396  1.00 37.56           C
ATOM   1940  C   CYS A  98       7.442  40.902  33.222  1.00 33.59           C
ATOM   1941  O   CYS A  98       7.327  42.007  33.775  1.00 31.21           O
ATOM   1942  CB  CYS A  98       9.804  40.015  33.297  1.00 43.21           C
ATOM   1943  SG  CYS A  98       9.327  38.584  34.282  1.00 45.01           S
ATOM   1944  N   ALA A  99       6.506  39.962  33.287  1.00 34.07           N
ATOM   1945  CA  ALA A  99       5.255  40.164  33.997  1.00 39.22           C
ATOM   1946  C   ALA A  99       4.970  38.927  34.826  1.00 34.36           C
ATOM   1947  O   ALA A  99       5.421  37.831  34.502  1.00 30.48           O
ATOM   1948  CB  ALA A  99       4.081  40.427  33.055  1.00 36.90           C
ATOM   1949  N   ALA A 100       4.227  39.110  35.914  1.00 36.38           N
ATOM   1950  CA  ALA A 100       3.940  37.970  36.760  1.00 35.68           C
ATOM   1951  C   ALA A 100       2.531  38.074  37.299  1.00 34.00           C
ATOM   1952  O   ALA A 100       1.969  39.174  37.418  1.00 34.53           O
ATOM   1953  CB  ALA A 100       4.949  37.860  37.905  1.00 31.75           C
ATOM   1954  N   SER A 101       1.961  36.900  37.596  1.00 33.87           N
ATOM   1955  CA  SER A 101       0.756  36.794  38.389  1.00 35.74           C
ATOM   1956  C   SER A 101       0.917  35.725  39.456  1.00 45.17           C
ATOM   1957  O   SER A 101       1.494  34.656  39.220  1.00 35.67           O
ATOM   1958  CB  SER A 101      -0.457  36.464  37.547  1.00 37.10           C
ATOM   1959  OG  SER A 101      -1.624  36.534  38.345  1.00 38.82           O
ATOM   1960  N   ASN A 102       0.384  36.015  40.639  1.00 42.49           N
ATOM   1961  CA  ASN A 102       0.229  35.002  41.673  1.00 35.00           C
ATOM   1962  C   ASN A 102      -1.241  34.706  41.932  1.00 35.47           C
ATOM   1963  O   ASN A 102      -1.605  34.240  43.010  1.00 37.45           O
ATOM   1964  CB  ASN A 102       0.936  35.430  42.954  1.00 45.36           C
ATOM   1965  CG  ASN A 102       2.428  35.368  42.809  1.00 43.17           C
ATOM   1966  OD1 ASN A 102       3.022  34.288  42.840  1.00 38.39           O
ATOM   1967  ND2 ASN A 102       3.045  36.521  42.617  1.00 43.04           N
ATOM   1968  N   ARG A 103      -2.081  34.939  40.925  1.00 39.66           N
ATOM   1969  CA  ARG A 103      -3.531  34.912  41.055  1.00 40.94           C
ATOM   1970  C   ARG A 103      -4.127  34.074  39.938  1.00 35.74           C
ATOM   1971  O   ARG A 103      -3.530  33.923  38.869  1.00 29.22           O
ATOM   1972  CB  ARG A 103      -4.116  36.336  40.979  1.00 37.32           C
ATOM   1973  CG  ARG A 103      -3.611  37.247  42.087  1.00 46.80           C
ATOM   1974  CD  ARG A 103      -4.106  38.675  41.921  1.00 67.91           C
ATOM   1975  NE  ARG A 103      -4.217  39.363  43.203  1.00109.13           N
ATOM   1976  CZ  ARG A 103      -3.185  39.702  43.970  1.00118.47           C
ATOM   1977  NH1 ARG A 103      -1.943  39.410  43.600  1.00106.42           N
ATOM   1978  NH2 ARG A 103      -3.397  40.329  45.119  1.00128.24           N
ATOM   1979  N   GLY A 104      -5.319  33.543  40.182  1.00 32.78           N
ATOM   1980  CA  GLY A 104      -6.149  33.088  39.091  1.00 31.94           C
ATOM   1981  C   GLY A 104      -6.612  34.279  38.271  1.00 38.79           C
ATOM   1982  O   GLY A 104      -6.351  35.441  38.595  1.00 38.03           O
ATOM   1983  N   SER A 105      -7.334  33.987  37.195  1.00 39.12           N
ATOM   1984  CA  SER A 105      -7.770  35.063  36.307  1.00 39.16           C
ATOM   1985  C   SER A 105      -8.787  34.548  35.311  1.00 37.28           C
ATOM   1986  O   SER A 105      -8.802  33.366  34.970  1.00 41.41           O
ATOM   1987  CB  SER A 105      -6.594  35.669  35.535  1.00 42.83           C
ATOM   1988  OG  SER A 105      -7.048  36.724  34.696  1.00 48.02           O
ATOM   1989  N   LEU A 106      -9.618  35.463  34.823  1.00 41.92           N
ATOM   1990  CA  LEU A 106     -10.509  35.149  33.717  1.00 46.73           C
ATOM   1991  C   LEU A 106      -9.845  35.377  32.363  1.00 49.24           C
ATOM   1992  O   LEU A 106     -10.387  34.947  31.338  1.00 48.15           O
ATOM   1993  CB  LEU A 106     -11.801  35.980  33.838  1.00 47.58           C
ATOM   1994  CG  LEU A 106     -12.642  35.712  35.096  1.00 50.56           C
ATOM   1995  CD1 LEU A 106     -13.976  36.434  35.038  1.00 52.53           C
ATOM   1996  CD2 LEU A 106     -12.865  34.216  35.310  1.00 51.97           C
ATOM   1997  N   TYR A 107      -8.681  36.019  32.339  1.00 40.96           N
ATOM   1998  CA  TYR A 107      -7.953  36.259  31.101  1.00 46.79           C
ATOM   1999  C   TYR A 107      -7.094  35.062  30.742  1.00 40.36           C
ATOM   2000  O   TYR A 107      -6.678  34.291  31.615  1.00 39.90           O
ATOM   2001  CB  TYR A 107      -7.058  37.493  31.219  1.00 48.96           C
ATOM   2002  CG  TYR A 107      -7.808  38.801  31.346  1.00 51.77           C
ATOM   2003  CD1 TYR A 107      -8.326  39.439  30.221  1.00 54.29           C
ATOM   2004  CD2 TYR A 107      -7.977  39.411  32.581  1.00 47.50           C
ATOM   2005  CE1 TYR A 107      -9.001  40.630  30.330  1.00 51.96           C
ATOM   2006  CE2 TYR A 107      -8.653  40.608  32.697  1.00 57.36           C
ATOM   2007  CZ  TYR A 107      -9.161  41.210  31.567  1.00 59.23           C
ATOM   2008  OH  TYR A 107      -9.825  42.404  31.670  1.00 59.87           O
ATOM   2009  N   THR A 108      -6.819  34.928  29.442  1.00 36.04           N
ATOM   2010  CA  THR A 108      -5.870  33.941  28.938  1.00 38.88           C
ATOM   2011  C   THR A 108      -4.441  34.415  29.182  1.00 37.18           C
ATOM   2012  O   THR A 108      -4.183  35.603  29.409  1.00 36.17           O
ATOM   2013  CB  THR A 108      -6.069  33.688  27.442  1.00 44.69           C
ATOM   2014  OG1 THR A 108      -6.035  34.931  26.736  1.00 44.38           O
ATOM   2015  CG2 THR A 108      -7.397  33.013  27.176  1.00 41.87           C
ATOM   2016  N   LEU A 109      -3.502  33.464  29.118  1.00 32.90           N
ATOM   2017  CA  LEU A 109      -2.114  33.745  29.493  1.00 31.75           C
ATOM   2018  C   LEU A 109      -1.392  34.675  28.519  1.00 35.74           C
ATOM   2019  O   LEU A 109      -0.330  35.199  28.868  1.00 35.06           O
ATOM   2020  CB  LEU A 109      -1.317  32.447  29.603  1.00 31.91           C
ATOM   2021  CG  LEU A 109      -1.828  31.504  30.681  1.00 32.15           C
ATOM   2022  CD1 LEU A 109      -1.166  30.110  30.586  1.00 31.90           C
ATOM   2023  CD2 LEU A 109      -1.589  32.071  32.032  1.00 33.55           C
ATOM   2024  N   ASP A 110      -1.904  34.853  27.299  1.00 34.56           N
ATOM   2025  CA  ASP A 110      -1.273  35.732  26.319  1.00 32.62           C
ATOM   2026  C   ASP A 110      -1.748  37.169  26.439  1.00 37.81           C
ATOM   2027  O   ASP A 110      -1.306  38.018  25.661  1.00 38.14           O
ATOM   2028  CB  ASP A 110      -1.529  35.229  24.893  1.00 41.77           C
ATOM   2029  CG  ASP A 110      -3.001  35.040  24.585  1.00 44.99           C
ATOM   2030  OD1 ASP A 110      -3.816  34.979  25.524  1.00 46.02           O
ATOM   2031  OD2 ASP A 110      -3.344  34.949  23.390  1.00 57.43           O
ATOM   2032  N   ASN A 111      -2.610  37.462  27.404  1.00 38.51           N
ATOM   2033  CA  ASN A 111      -3.223  38.777  27.549  1.00 44.17           C
ATOM   2034  C   ASN A 111      -2.478  39.557  28.622  1.00 36.67           C
ATOM   2035  O   ASN A 111      -2.263  39.049  29.725  1.00 35.07           O
ATOM   2036  CB  ASN A 111      -4.696  38.632  27.934  1.00 44.27           C
ATOM   2037  CG  ASN A 111      -5.468  39.918  27.794  1.00 48.13           C
ATOM   2038  OD1 ASN A 111      -5.027  40.979  28.223  1.00 52.10           O
ATOM   2039  ND2 ASN A 111      -6.625  39.830  27.176  1.00 48.85           N
ATOM   2040  N   GLN A 112      -2.097  40.794  28.310  1.00 38.51           N
ATOM   2041  CA  GLN A 112      -1.382  41.591  29.298  1.00 39.70           C
ATOM   2042  C   GLN A 112      -2.201  41.760  30.579  1.00 39.07           C
ATOM   2043  O   GLN A 112      -1.629  41.835  31.673  1.00 39.03           O
ATOM   2044  CB  GLN A 112      -1.002  42.960  28.706  1.00 44.91           C
ATOM   2045  CG  GLN A 112      -2.165  43.744  28.121  1.00 54.35           C
ATOM   2046  CD  GLN A 112      -1.720  45.010  27.389  1.00 62.38           C
ATOM   2047  OE1 GLN A 112      -1.988  46.120  27.842  1.00 66.76           O
ATOM   2048  NE2 GLN A 112      -1.057  44.843  26.246  1.00 60.64           N
ATOM   2049  N   ASN A 113      -3.526  41.790  30.472  1.00 42.44           N
ATOM   2050  CA  ASN A 113      -4.380  41.928  31.649  1.00 44.64           C
ATOM   2051  C   ASN A 113      -4.293  40.741  32.590  1.00 42.00           C
ATOM   2052  O   ASN A 113      -4.772  40.838  33.719  1.00 43.33           O
ATOM   2053  CB  ASN A 113      -5.830  42.141  31.219  1.00 49.46           C
ATOM   2054  CG  ASN A 113      -6.011  43.429  30.459  1.00 53.62           C
ATOM   2055  OD1 ASN A 113      -5.576  44.479  30.913  1.00 54.09           O
ATOM   2056  ND2 ASN A 113      -6.610  43.351  29.283  1.00 95.23           N
ATOM   2057  N   ARG A 114      -3.685  39.642  32.159  1.00 38.78           N
ATOM   2058  CA  ARG A 114      -3.511  38.472  33.006  1.00 37.76           C
ATOM   2059  C   ARG A 114      -2.558  38.720  34.176  1.00 40.42           C
ATOM   2060  O   ARG A 114      -2.611  37.985  35.175  1.00 35.52           O
ATOM   2061  CB  ARG A 114      -2.988  37.320  32.135  1.00 34.32           C
ATOM   2062  CG  ARG A 114      -2.718  36.019  32.880  1.00 32.29           C
ATOM   2063  CD  ARG A 114      -4.006  35.496  33.450  1.00 37.81           C
ATOM   2064  NE  ARG A 114      -3.885  34.233  34.166  1.00 37.94           N
ATOM   2065  CZ  ARG A 114      -3.531  34.104  35.444  1.00 42.43           C
ATOM   2066  NH1 ARG A 114      -3.208  35.162  36.177  1.00 33.38           N
ATOM   2067  NH2 ARG A 114      -3.515  32.896  36.002  1.00 35.60           N
ATOM   2068  N   TYR A 115      -1.688  39.726  34.074  1.00 38.29           N
ATOM   2069  CA  TYR A 115      -0.549  39.879  34.977  1.00 33.39           C
ATOM   2070  C   TYR A 115      -0.671  41.174  35.764  1.00 36.36           C
ATOM   2071  O   TYR A 115      -0.640  42.266  35.184  1.00 38.58           O
ATOM   2072  CB  TYR A 115       0.763  39.841  34.188  1.00 33.48           C
ATOM   2073  CG  TYR A 115       0.849  38.591  33.370  1.00 36.73           C
ATOM   2074  CD1 TYR A 115       1.342  37.417  33.928  1.00 29.06           C
ATOM   2075  CD2 TYR A 115       0.392  38.553  32.060  1.00 30.66           C
ATOM   2076  CE1 TYR A 115       1.394  36.233  33.202  1.00 32.99           C
ATOM   2077  CE2 TYR A 115       0.472  37.356  31.315  1.00 30.94           C
ATOM   2078  CZ  TYR A 115       0.970  36.221  31.902  1.00 29.25           C
ATOM   2079  OH  TYR A 115       0.986  35.045  31.213  1.00 28.06           O
ATOM   2080  N   GLU A 116      -0.793  41.053  37.086  1.00 37.56           N
ATOM   2081  CA  GLU A 116      -0.858  42.236  37.935  1.00 40.91           C
ATOM   2082  C   GLU A 116       0.501  42.900  38.141  1.00 46.86           C
ATOM   2083  O   GLU A 116       0.543  44.076  38.510  1.00 44.39           O
ATOM   2084  CB  GLU A 116      -1.482  41.884  39.301  1.00 42.69           C
ATOM   2085  CG  GLU A 116      -0.682  40.907  40.198  1.00 41.16           C
ATOM   2086  CD  GLU A 116      -1.053  39.405  40.010  1.00 43.20           C
ATOM   2087  OE1 GLU A 116      -1.772  39.044  39.042  1.00 39.34           O
ATOM   2088  OE2 GLU A 116      -0.621  38.573  40.846  1.00 42.45           O
ATOM   2089  N   ASP A 117       1.615  42.215  37.880  1.00 43.86           N
ATOM   2090  CA  ASP A 117       2.922  42.790  38.185  1.00 46.92           C
ATOM   2091  C   ASP A 117       3.843  42.799  36.980  1.00 40.40           C
ATOM   2092  O   ASP A 117       3.828  41.868  36.170  1.00 34.04           O
ATOM   2093  CB  ASP A 117       3.554  42.052  39.321  1.00 45.38           C
ATOM   2094  CG  ASP A 117       2.840  42.334  40.612  1.00 54.04           C
ATOM   2095  OD1 ASP A 117       2.854  43.497  41.048  1.00 55.70           O
ATOM   2096  OD2 ASP A 117       2.271  41.407  41.196  1.00 49.05           O
ATOM   2097  N   TRP A 118       4.644  43.870  36.887  1.00 41.04           N
ATOM   2098  CA  TRP A 118       5.450  44.187  35.706  1.00 48.00           C
ATOM   2099  C   TRP A 118       6.788  44.775  36.103  1.00 48.06           C
ATOM   2100  O   TRP A 118       6.880  45.565  37.054  1.00 44.87           O
ATOM   2101  CB  TRP A 118       4.741  45.186  34.781  1.00 42.49           C
ATOM   2102  CG  TRP A 118       3.552  44.564  34.172  1.00 44.91           C
ATOM   2103  CD1 TRP A 118       2.337  44.341  34.772  1.00 44.56           C
ATOM   2104  CD2 TRP A 118       3.452  44.034  32.851  1.00 43.39           C
ATOM   2105  NE1 TRP A 118       1.489  43.710  33.897  1.00 48.02           N
ATOM   2106  CE2 TRP A 118       2.151  43.500  32.713  1.00 42.43           C
ATOM   2107  CE3 TRP A 118       4.338  43.948  31.769  1.00 37.87           C
ATOM   2108  CZ2 TRP A 118       1.715  42.907  31.530  1.00 37.49           C
ATOM   2109  CZ3 TRP A 118       3.902  43.362  30.600  1.00 35.73           C
ATOM   2110  CH2 TRP A 118       2.609  42.835  30.490  1.00 39.91           C
ATOM   2111  N   GLY A 119       7.818  44.403  35.345  1.00 48.71           N
ATOM   2112  CA  GLY A 119       9.117  45.028  35.461  1.00 47.24           C
ATOM   2113  C   GLY A 119       9.132  46.387  34.802  1.00 44.05           C
ATOM   2114  O   GLY A 119       8.158  46.816  34.184  1.00 41.84           O
ATOM   2115  N   GLN A 120      10.275  47.072  34.944  1.00 43.07           N
ATOM   2116  CA  GLN A 120      10.464  48.404  34.363  1.00 47.77           C
ATOM   2117  C   GLN A 120      10.697  48.344  32.857  1.00 41.90           C
ATOM   2118  O   GLN A 120      10.556  49.363  32.172  1.00 41.86           O
ATOM   2119  CB  GLN A 120      11.641  49.122  35.041  1.00111.36           C
ATOM   2120  CG  GLN A 120      12.183  50.333  34.244  1.00119.31           C
ATOM   2121  CD  GLN A 120      13.079  51.271  35.059  1.00119.10           C
ATOM   2122  OE1 GLN A 120      13.665  50.877  36.066  1.00137.99           O
ATOM   2123  NE2 GLN A 120      13.183  52.522  34.614  1.00100.23           N
ATOM   2124  N   GLY A 121      11.046  47.187  32.334  1.00 40.44           N
ATOM   2125  CA  GLY A 121      11.345  47.030  30.921  1.00 40.63           C
ATOM   2126  C   GLY A 121      12.824  47.203  30.651  1.00 41.08           C
ATOM   2127  O   GLY A 121      13.533  47.942  31.338  1.00 42.13           O
ATOM   2128  N   THR A 122      13.313  46.481  29.648  1.00 33.73           N
ATOM   2129  CA  THR A 122      14.710  46.619  29.256  1.00 43.01           C
ATOM   2130  C   THR A 122      14.812  46.726  27.743  1.00 39.18           C
ATOM   2131  O   THR A 122      14.204  45.936  27.017  1.00 33.87           O
ATOM   2132  CB  THR A 122      15.566  45.454  29.785  1.00 51.67           C
ATOM   2133  OG1 THR A 122      16.941  45.681  29.447  1.00 60.76           O
ATOM   2134  CG2 THR A 122      15.139  44.141  29.206  1.00 53.10           C
ATOM   2135  N   GLN A 123      15.594  47.698  27.279  1.00 34.09           N
ATOM   2136  CA  GLN A 123      15.685  47.983  25.860  1.00 32.99           C
ATOM   2137  C   GLN A 123      16.608  46.978  25.181  1.00 32.36           C
ATOM   2138  O   GLN A 123      17.711  46.712  25.651  1.00 33.98           O
ATOM   2139  CB  GLN A 123      16.199  49.410  25.616  1.00 34.90           C
ATOM   2140  CG  GLN A 123      16.453  49.741  24.101  1.00 37.09           C
ATOM   2141  CD  GLN A 123      15.159  49.888  23.296  1.00 37.02           C
ATOM   2142  OE1 GLN A 123      14.177  50.442  23.778  1.00 42.80           O
ATOM   2143  NE2 GLN A 123      15.168  49.399  22.064  1.00 41.05           N
ATOM   2144  N   VAL A 124      16.166  46.460  24.054  1.00 30.78           N
ATOM   2145  CA  VAL A 124      16.976  45.626  23.188  1.00 33.70           C
ATOM   2146  C   VAL A 124      17.018  46.307  21.835  1.00 35.14           C
ATOM   2147  O   VAL A 124      15.967  46.582  21.246  1.00 32.35           O
ATOM   2148  CB  VAL A 124      16.392  44.215  23.062  1.00 34.24           C
ATOM   2149  CG1 VAL A 124      17.141  43.410  21.988  1.00 35.17           C
ATOM   2150  CG2 VAL A 124      16.436  43.508  24.430  1.00 31.52           C
ATOM   2151  N   THR A 125      18.221  46.559  21.332  1.00 37.28           N
ATOM   2152  CA  THR A 125      18.398  47.272  20.072  1.00 36.90           C
ATOM   2153  C   THR A 125      19.263  46.415  19.152  1.00 41.24           C
ATOM   2154  O   THR A 125      20.438  46.164  19.447  1.00 38.06           O
ATOM   2155  CB  THR A 125      19.026  48.638  20.324  1.00 33.45           C
ATOM   2156  OG1 THR A 125      18.285  49.320  21.352  1.00 36.97           O
ATOM   2157  CG2 THR A 125      19.036  49.466  19.060  1.00 33.34           C
ATOM   2158  N   VAL A 126      18.674  45.950  18.053  1.00 35.78           N
ATOM   2159  CA  VAL A 126      19.363  45.104  17.090  1.00 36.74           C
ATOM   2160  C   VAL A 126      19.837  45.996  15.952  1.00 46.28           C
ATOM   2161  O   VAL A 126      19.029  46.535  15.187  1.00 38.65           O
ATOM   2162  CB  VAL A 126      18.464  43.969  16.584  1.00 34.21           C
ATOM   2163  CG1 VAL A 126      19.299  42.938  15.853  1.00 37.61           C
ATOM   2164  CG2 VAL A 126      17.745  43.314  17.739  1.00 34.12           C
ATOM   2165  N   SER A 127      21.150  46.166  15.859  1.00 55.23           N
ATOM   2166  CA  SER A 127      21.755  46.987  14.819  1.00 73.33           C
ATOM   2167  C   SER A 127      22.094  46.124  13.613  1.00 81.47           C
ATOM   2168  O   SER A 127      22.748  45.085  13.744  1.00 79.84           O
ATOM   2169  CB  SER A 127      23.009  47.685  15.346  1.00 85.07           C
ATOM   2170  OG  SER A 127      23.910  46.763  15.934  1.00 85.44           O
ATOM   2171  N   SER A 128      21.648  46.553  12.443  1.00 94.31           N
ATOM   2172  CA  SER A 128      21.888  45.788  11.233  1.00 98.25           C
ATOM   2173  C   SER A 128      23.380  45.608  10.977  1.00 91.23           C
ATOM   2174  O   SER A 128      24.145  46.575  10.975  1.00 80.97           O
ATOM   2175  CB  SER A 128      21.236  46.471  10.046  1.00105.60           C
ATOM   2176  OG  SER A 128      21.113  45.557   8.980  1.00111.34           O
