# Supplementary material for: A non-redundant data set of nanobody-antigen crystal structures
Source: Data Brief. 2019 Mar 6;24:103754. doi: 10.1016/j.dib.2019.103754 (PMC6441729; doi:10.1016/j.dib.2019.103754)
Supplement: Multimedia component 5 [file mmc5.zip › Data_set/Nb-Ag_3/5f1k_3.pdb]

ATOM      1  N   THR A  49      56.938  51.454 110.246  1.00 60.26           N
ATOM      2  CA  THR A  49      58.440  51.577 110.232  1.00 60.97           C
ATOM      3  C   THR A  49      59.137  50.508 111.102  1.00 59.75           C
ATOM      4  O   THR A  49      58.853  50.375 112.303  1.00 60.99           O
ATOM      5  CB  THR A  49      58.919  52.975 110.691  1.00 64.40           C
ATOM      6  OG1 THR A  49      58.183  53.982 109.991  1.00 66.59           O
ATOM      7  CG2 THR A  49      60.420  53.184 110.412  1.00 65.53           C
ATOM      8  N   TRP A  50      60.060  49.777 110.474  1.00 57.82           N
ATOM      9  CA  TRP A  50      60.790  48.661 111.094  1.00 56.03           C
ATOM     10  C   TRP A  50      62.248  49.056 111.360  1.00 58.16           C
ATOM     11  O   TRP A  50      62.730  50.084 110.859  1.00 60.76           O
ATOM     12  CB  TRP A  50      60.744  47.442 110.174  1.00 52.49           C
ATOM     13  CG  TRP A  50      59.350  47.092 109.679  1.00 50.42           C
ATOM     14  CD1 TRP A  50      58.867  47.268 108.421  1.00 49.19           C
ATOM     15  CD2 TRP A  50      58.278  46.519 110.444  1.00 49.65           C
ATOM     16  NE1 TRP A  50      57.568  46.833 108.345  1.00 47.98           N
ATOM     17  CE2 TRP A  50      57.177  46.382 109.577  1.00 48.24           C
ATOM     18  CE3 TRP A  50      58.141  46.117 111.782  1.00 50.56           C
ATOM     19  CZ2 TRP A  50      55.946  45.873 110.003  1.00 48.03           C
ATOM     20  CZ3 TRP A  50      56.914  45.603 112.205  1.00 50.12           C
ATOM     21  CH2 TRP A  50      55.835  45.492 111.318  1.00 48.92           C
ATOM     22  N   SER A  51      62.935  48.236 112.150  1.00 57.84           N
ATOM     23  CA  SER A  51      64.312  48.498 112.564  1.00 60.46           C
ATOM     24  C   SER A  51      65.350  48.004 111.559  1.00 59.57           C
ATOM     25  O   SER A  51      66.490  48.446 111.581  1.00 61.87           O
ATOM     26  CB  SER A  51      64.577  47.829 113.915  1.00 61.53           C
ATOM     27  OG  SER A  51      63.606  48.213 114.880  1.00 63.02           O
ATOM     28  N   GLY A  52      64.971  47.067 110.698  1.00 56.91           N
ATOM     29  CA  GLY A  52      65.907  46.479 109.734  1.00 56.07           C
ATOM     30  C   GLY A  52      65.991  47.263 108.429  1.00 56.37           C
ATOM     31  O   GLY A  52      65.097  48.063 108.125  1.00 55.45           O
ATOM     32  N   PRO A  53      67.054  47.016 107.628  1.00 56.67           N
ATOM     33  CA  PRO A  53      67.163  47.657 106.306  1.00 57.25           C
ATOM     34  C   PRO A  53      66.042  47.218 105.364  1.00 54.59           C
ATOM     35  O   PRO A  53      65.511  46.115 105.497  1.00 53.00           O
ATOM     36  CB  PRO A  53      68.533  47.199 105.783  1.00 57.93           C
ATOM     37  CG  PRO A  53      68.917  46.015 106.602  1.00 57.07           C
ATOM     38  CD  PRO A  53      68.182  46.106 107.908  1.00 56.89           C
ATOM     39  N   GLY A  54      65.672  48.097 104.443  1.00 55.59           N
ATOM     40  CA  GLY A  54      64.557  47.844 103.538  1.00 53.65           C
ATOM     41  C   GLY A  54      64.899  46.886 102.423  1.00 52.15           C
ATOM     42  O   GLY A  54      66.040  46.444 102.294  1.00 53.80           O
ATOM     43  N   THR A  55      63.899  46.566 101.609  1.00 50.22           N
ATOM     44  CA  THR A  55      64.092  45.710 100.455  1.00 48.23           C
ATOM     45  C   THR A  55      65.254  46.214  99.587  1.00 50.48           C
ATOM     46  O   THR A  55      65.382  47.422  99.388  1.00 53.83           O
ATOM     47  CB  THR A  55      62.815  45.657  99.605  1.00 47.28           C
ATOM     48  OG1 THR A  55      61.741  45.100 100.385  1.00 45.15           O
ATOM     49  CG2 THR A  55      63.049  44.820  98.321  1.00 46.02           C
ATOM     50  N   THR A  56      66.099  45.304  99.105  1.00 49.47           N
ATOM     51  CA  THR A  56      67.231  45.664  98.243  1.00 51.84           C
ATOM     52  C   THR A  56      66.737  46.364  96.988  1.00 52.99           C
ATOM     53  O   THR A  56      65.740  45.944  96.398  1.00 51.06           O
ATOM     54  CB  THR A  56      68.040  44.420  97.806  1.00 50.57           C
ATOM     55  OG1 THR A  56      68.212  43.543  98.922  1.00 49.31           O
ATOM     56  CG2 THR A  56      69.420  44.812  97.263  1.00 53.63           C
ATOM     57  N   LYS A  57      67.434  47.430  96.594  1.00 56.49           N
ATOM     58  CA  LYS A  57      67.096  48.200  95.377  1.00 59.57           C
ATOM     59  C   LYS A  57      67.006  47.260  94.194  1.00 57.46           C
ATOM     60  O   LYS A  57      67.886  46.425  94.024  1.00 56.41           O
ATOM     61  CB  LYS A  57      68.157  49.285  95.005  1.00 64.93           C
ATOM     62  CG  LYS A  57      69.137  49.722  96.092  1.00 67.38           C
ATOM     63  CD  LYS A  57      70.147  50.743  95.523  1.00 72.65           C
ATOM     64  CE  LYS A  57      70.000  52.113  96.117  1.00 76.07           C
ATOM     65  NZ  LYS A  57      70.566  52.182  97.484  1.00 76.63           N
ATOM     66  N   ARG A  58      65.970  47.423  93.375  1.00 57.47           N
ATOM     67  CA  ARG A  58      65.795  46.637  92.136  1.00 57.14           C
ATOM     68  C   ARG A  58      65.687  45.136  92.384  1.00 52.58           C
ATOM     69  O   ARG A  58      66.092  44.329  91.543  1.00 52.75           O
ATOM     70  CB  ARG A  58      66.917  46.942  91.133  1.00 61.02           C
ATOM     71  CG  ARG A  58      67.050  48.448  90.956  1.00 66.45           C
ATOM     72  CD  ARG A  58      67.509  48.931  89.566  1.00 70.97           C
ATOM     73  NE  ARG A  58      68.546  48.128  88.929  1.00 72.07           N
ATOM     74  CZ  ARG A  58      69.794  47.973  89.380  1.00 73.50           C
ATOM     75  NH1 ARG A  58      70.193  48.517  90.531  1.00 74.80           N
ATOM     76  NH2 ARG A  58      70.650  47.237  88.676  1.00 74.19           N
ATOM     77  N   PHE A  59      65.131  44.785  93.542  1.00 49.62           N
ATOM     78  CA  PHE A  59      64.922  43.396  93.964  1.00 45.46           C
ATOM     79  C   PHE A  59      64.155  42.552  92.946  1.00 43.55           C
ATOM     80  O   PHE A  59      64.582  41.452  92.659  1.00 41.63           O
ATOM     81  CB  PHE A  59      64.232  43.381  95.332  1.00 43.99           C
ATOM     82  CG  PHE A  59      63.820  42.031  95.803  1.00 40.79           C
ATOM     83  CD1 PHE A  59      64.749  41.178  96.384  1.00 39.89           C
ATOM     84  CD2 PHE A  59      62.506  41.613  95.686  1.00 39.30           C
ATOM     85  CE1 PHE A  59      64.379  39.930  96.828  1.00 37.58           C
ATOM     86  CE2 PHE A  59      62.125  40.362  96.135  1.00 37.17           C
ATOM     87  CZ  PHE A  59      63.061  39.519  96.707  1.00 36.35           C
ATOM     88  N   PRO A  60      63.028  43.055  92.395  1.00 44.30           N
ATOM     89  CA  PRO A  60      62.334  42.286  91.349  1.00 43.43           C
ATOM     90  C   PRO A  60      63.192  41.937  90.128  1.00 44.17           C
ATOM     91  O   PRO A  60      63.180  40.790  89.692  1.00 42.70           O
ATOM     92  CB  PRO A  60      61.170  43.197  90.938  1.00 45.17           C
ATOM     93  CG  PRO A  60      60.924  44.043  92.115  1.00 45.91           C
ATOM     94  CD  PRO A  60      62.274  44.272  92.742  1.00 46.33           C
ATOM     95  N   GLU A  61      63.928  42.915  89.604  1.00 47.12           N
ATOM     96  CA  GLU A  61      64.778  42.713  88.422  1.00 48.48           C
ATOM     97  C   GLU A  61      65.977  41.828  88.767  1.00 46.57           C
ATOM     98  O   GLU A  61      66.389  41.005  87.960  1.00 45.95           O
ATOM     99  CB  GLU A  61      65.272  44.047  87.819  1.00 52.87           C
ATOM    100  CG  GLU A  61      64.195  45.056  87.398  1.00 55.54           C
ATOM    101  CD  GLU A  61      63.779  46.016  88.507  1.00 56.35           C
ATOM    102  OE1 GLU A  61      64.093  47.219  88.443  1.00 61.47           O
ATOM    103  OE2 GLU A  61      63.136  45.571  89.469  1.00 54.72           O
ATOM    104  N   THR A  62      66.528  41.996  89.968  1.00 45.85           N
ATOM    105  CA  THR A  62      67.637  41.163  90.428  1.00 44.74           C
ATOM    106  C   THR A  62      67.236  39.689  90.534  1.00 41.29           C
ATOM    107  O   THR A  62      67.972  38.808  90.071  1.00 40.19           O
ATOM    108  CB  THR A  62      68.176  41.628  91.798  1.00 45.24           C
ATOM    109  OG1 THR A  62      68.664  42.961  91.691  1.00 48.55           O
ATOM    110  CG2 THR A  62      69.325  40.732  92.284  1.00 44.76           C
ATOM    111  N   VAL A  63      66.087  39.429  91.150  1.00 39.25           N
ATOM    112  CA  VAL A  63      65.646  38.049  91.329  1.00 36.75           C
ATOM    113  C   VAL A  63      65.384  37.427  89.969  1.00 36.52           C
ATOM    114  O   VAL A  63      65.814  36.308  89.698  1.00 35.27           O
ATOM    115  CB  VAL A  63      64.407  37.943  92.234  1.00 35.30           C
ATOM    116  CG1 VAL A  63      63.827  36.537  92.210  1.00 33.06           C
ATOM    117  CG2 VAL A  63      64.781  38.307  93.665  1.00 35.60           C
ATOM    118  N   LEU A  64      64.675  38.158  89.117  1.00 38.10           N
ATOM    119  CA  LEU A  64      64.400  37.684  87.772  1.00 38.76           C
ATOM    120  C   LEU A  64      65.692  37.401  86.998  1.00 39.71           C
ATOM    121  O   LEU A  64      65.812  36.360  86.365  1.00 38.85           O
ATOM    122  CB  LEU A  64      63.522  38.681  86.998  1.00 41.11           C
ATOM    123  CG  LEU A  64      62.917  38.101  85.707  1.00 41.91           C
ATOM    124  CD1 LEU A  64      61.857  37.061  86.057  1.00 39.84           C
ATOM    125  CD2 LEU A  64      62.345  39.187  84.807  1.00 45.10           C
ATOM    126  N   ALA A  65      66.656  38.320  87.066  1.00 42.03           N
ATOM    127  CA  ALA A  65      67.930  38.155  86.344  1.00 43.67           C
ATOM    128  C   ALA A  65      68.782  36.995  86.885  1.00 41.75           C
ATOM    129  O   ALA A  65      69.494  36.344  86.120  1.00 43.07           O
ATOM    130  CB  ALA A  65      68.725  39.463  86.336  1.00 47.00           C
ATOM    131  N   ARG A  66      68.705  36.736  88.189  1.00 39.49           N
ATOM    132  CA  ARG A  66      69.399  35.589  88.776  1.00 38.07           C
ATOM    133  C   ARG A  66      68.752  34.272  88.331  1.00 35.96           C
ATOM    134  O   ARG A  66      69.433  33.294  88.056  1.00 35.18           O
ATOM    135  CB  ARG A  66      69.408  35.665  90.301  1.00 36.84           C
ATOM    136  CG  ARG A  66      70.423  36.630  90.857  1.00 39.05           C
ATOM    137  CD  ARG A  66      70.264  36.755  92.362  1.00 37.99           C
ATOM    138  NE  ARG A  66      71.329  37.544  92.966  1.00 40.17           N
ATOM    139  CZ  ARG A  66      71.565  37.633  94.272  1.00 40.18           C
ATOM    140  NH1 ARG A  66      70.815  36.978  95.150  1.00 37.54           N
ATOM    141  NH2 ARG A  66      72.561  38.404  94.710  1.00 43.18           N
ATOM    142  N   CYS A  67      67.431  34.266  88.254  1.00 35.23           N
ATOM    143  CA  CYS A  67      66.729  33.098  87.778  1.00 34.50           C
ATOM    144  C   CYS A  67      67.103  32.813  86.320  1.00 35.74           C
ATOM    145  O   CYS A  67      67.486  31.689  85.991  1.00 35.03           O
ATOM    146  CB  CYS A  67      65.224  33.289  87.940  1.00 34.71           C
ATOM    147  SG  CYS A  67      64.278  31.839  87.493  1.00 35.46           S
ATOM    148  N   VAL A  68      67.000  33.831  85.460  1.00 38.34           N
ATOM    149  CA  VAL A  68      67.390  33.732  84.035  1.00 40.30           C
ATOM    150  C   VAL A  68      68.826  33.209  83.898  1.00 40.74           C
ATOM    151  O   VAL A  68      69.093  32.293  83.117  1.00 41.39           O
ATOM    152  CB  VAL A  68      67.247  35.101  83.301  1.00 43.69           C
ATOM    153  CG1 VAL A  68      67.926  35.109  81.917  1.00 46.16           C
ATOM    154  CG2 VAL A  68      65.775  35.490  83.157  1.00 43.76           C
ATOM    155  N   LYS A  69      69.729  33.786  84.677  1.00 41.27           N
ATOM    156  CA  LYS A  69      71.142  33.409  84.665  1.00 42.70           C
ATOM    157  C   LYS A  69      71.376  31.959  85.097  1.00 40.00           C
ATOM    158  O   LYS A  69      72.083  31.216  84.428  1.00 40.95           O
ATOM    159  CB  LYS A  69      71.925  34.381  85.567  1.00 44.77           C
ATOM    160  CG  LYS A  69      73.343  33.975  85.961  1.00 46.27           C
ATOM    161  CD  LYS A  69      74.332  34.238  84.855  1.00 49.98           C
ATOM    162  CE  LYS A  69      75.710  33.755  85.254  1.00 51.70           C
ATOM    163  NZ  LYS A  69      76.605  33.745  84.065  1.00 54.87           N
ATOM    164  N   TYR A  70      70.795  31.558  86.214  1.00 37.26           N
ATOM    165  CA  TYR A  70      70.959  30.186  86.713  1.00 35.29           C
ATOM    166  C   TYR A  70      70.337  29.173  85.751  1.00 34.53           C
ATOM    167  O   TYR A  70      70.928  28.132  85.446  1.00 34.03           O
ATOM    168  CB  TYR A  70      70.318  30.076  88.099  1.00 32.87           C
ATOM    169  CG  TYR A  70      70.594  28.797  88.856  1.00 30.97           C
ATOM    170  CD1 TYR A  70      71.537  28.769  89.867  1.00 31.46           C
ATOM    171  CD2 TYR A  70      69.884  27.626  88.581  1.00 29.03           C
ATOM    172  CE1 TYR A  70      71.797  27.608  90.574  1.00 30.73           C
ATOM    173  CE2 TYR A  70      70.143  26.450  89.281  1.00 28.14           C
ATOM    174  CZ  TYR A  70      71.103  26.445  90.277  1.00 28.89           C
ATOM    175  OH  TYR A  70      71.374  25.297  90.983  1.00 27.13           O
ATOM    176  N   THR A  71      69.131  29.469  85.282  1.00 35.13           N
ATOM    177  CA  THR A  71      68.369  28.479  84.515  1.00 35.19           C
ATOM    178  C   THR A  71      68.884  28.281  83.118  1.00 37.80           C
ATOM    179  O   THR A  71      68.754  27.180  82.575  1.00 39.45           O
ATOM    180  CB  THR A  71      66.865  28.813  84.423  1.00 34.45           C
ATOM    181  OG1 THR A  71      66.668  30.106  83.813  1.00 35.33           O
ATOM    182  CG2 THR A  71      66.243  28.738  85.807  1.00 32.69           C
ATOM    183  N   GLU A  72      69.414  29.347  82.521  1.00 40.39           N
ATOM    184  CA  GLU A  72      69.968  29.261  81.174  1.00 42.50           C
ATOM    185  C   GLU A  72      71.340  28.536  81.168  1.00 43.05           C
ATOM    186  O   GLU A  72      71.732  28.002  80.105  1.00 45.83           O
ATOM    187  CB  GLU A  72      70.028  30.643  80.496  1.00 45.91           C
ATOM    188  CG  GLU A  72      71.280  31.448  80.821  1.00 48.76           C
ATOM    189  CD  GLU A  72      71.283  32.881  80.370  1.00 52.52           C
ATOM    190  OE1 GLU A  72      70.248  33.351  79.866  1.00 54.74           O
ATOM    191  OE2 GLU A  72      72.352  33.516  80.527  1.00 54.70           O
ATOM    192  N   ILE A  73      72.044  28.490  82.318  1.00 40.76           N
ATOM    193  CA  ILE A  73      73.359  27.807  82.395  1.00 41.89           C
ATOM    194  C   ILE A  73      73.399  26.455  83.106  1.00 39.62           C
ATOM    195  O   ILE A  73      74.245  25.635  82.751  1.00 39.39           O
ATOM    196  CB  ILE A  73      74.524  28.681  82.924  1.00 44.27           C
ATOM    197  CG1 ILE A  73      74.446  28.860  84.439  1.00 42.99           C
ATOM    198  CG2 ILE A  73      74.620  29.994  82.141  1.00 47.17           C
ATOM    199  CD1 ILE A  73      75.612  29.639  85.024  1.00 45.57           C
ATOM    200  N   HIS A  74      72.542  26.234  84.116  1.00 37.07           N
ATOM    201  CA  HIS A  74      72.473  24.923  84.779  1.00 35.66           C
ATOM    202  C   HIS A  74      71.418  24.079  84.102  1.00 33.29           C
ATOM    203  O   HIS A  74      70.234  24.370  84.221  1.00 31.44           O
ATOM    204  CB  HIS A  74      72.186  25.017  86.267  1.00 35.39           C
ATOM    205  CG  HIS A  74      73.310  25.592  87.048  1.00 38.35           C
ATOM    206  ND1 HIS A  74      73.313  26.899  87.486  1.00 40.55           N
ATOM    207  CD2 HIS A  74      74.480  25.051  87.450  1.00 40.49           C
ATOM    208  CE1 HIS A  74      74.445  27.138  88.125  1.00 42.41           C
ATOM    209  NE2 HIS A  74      75.159  26.029  88.134  1.00 42.65           N
ATOM    210  N   PRO A  75      71.849  23.033  83.382  1.00 33.16           N
ATOM    211  CA  PRO A  75      70.918  22.272  82.556  1.00 32.26           C
ATOM    212  C   PRO A  75      69.802  21.555  83.338  1.00 29.89           C
ATOM    213  O   PRO A  75      68.723  21.389  82.814  1.00 28.46           O
ATOM    214  CB  PRO A  75      71.829  21.287  81.805  1.00 33.41           C
ATOM    215  CG  PRO A  75      73.087  21.231  82.558  1.00 34.32           C
ATOM    216  CD  PRO A  75      73.226  22.512  83.296  1.00 34.73           C
ATOM    217  N   GLU A  76      70.045  21.216  84.596  1.00 29.42           N
ATOM    218  CA  GLU A  76      69.047  20.528  85.419  1.00 28.55           C
ATOM    219  C   GLU A  76      67.820  21.393  85.689  1.00 27.33           C
ATOM    220  O   GLU A  76      66.788  20.856  86.020  1.00 26.23           O
ATOM    221  CB  GLU A  76      69.616  20.111  86.781  1.00 29.02           C
ATOM    222  CG  GLU A  76      70.815  19.188  86.745  1.00 30.98           C
ATOM    223  CD  GLU A  76      72.141  19.898  86.463  1.00 33.47           C
ATOM    224  OE1 GLU A  76      72.181  21.164  86.406  1.00 34.65           O
ATOM    225  OE2 GLU A  76      73.150  19.176  86.281  1.00 36.31           O
ATOM    226  N   MET A  77      67.942  22.723  85.590  1.00 27.44           N
ATOM    227  CA  MET A  77      66.817  23.624  85.818  1.00 26.79           C
ATOM    228  C   MET A  77      66.418  24.453  84.600  1.00 28.05           C
ATOM    229  O   MET A  77      65.786  25.506  84.753  1.00 28.96           O
ATOM    230  CB  MET A  77      67.145  24.523  87.012  1.00 26.42           C
ATOM    231  CG  MET A  77      67.525  23.747  88.274  1.00 25.77           C
ATOM    232  SD  MET A  77      66.162  22.761  88.927  1.00 24.70           S
ATOM    233  CE  MET A  77      65.235  24.039  89.782  1.00 24.14           C
ATOM    234  N   ARG A  78      66.770  23.990  83.397  1.00 28.93           N
ATOM    235  CA  ARG A  78      66.442  24.711  82.157  1.00 30.76           C
ATOM    236  C   ARG A  78      64.941  24.824  81.906  1.00 30.77           C
ATOM    237  O   ARG A  78      64.471  25.777  81.291  1.00 32.09           O
ATOM    238  CB  ARG A  78      67.092  24.042  80.946  1.00 32.06           C
ATOM    239  CG  ARG A  78      66.934  24.830  79.649  1.00 34.45           C
ATOM    240  CD  ARG A  78      67.702  26.134  79.658  1.00 36.02           C
ATOM    241  NE  ARG A  78      69.088  25.851  80.004  1.00 36.50           N
ATOM    242  CZ  ARG A  78      70.030  25.381  79.169  1.00 38.57           C
ATOM    243  NH1 ARG A  78      69.799  25.180  77.857  1.00 39.89           N
ATOM    244  NH2 ARG A  78      71.248  25.137  79.661  1.00 39.14           N
ATOM    245  N   HIS A  79      64.215  23.820  82.379  1.00 29.91           N
ATOM    246  CA  HIS A  79      62.754  23.749  82.290  1.00 30.03           C
ATOM    247  C   HIS A  79      61.999  24.879  83.030  1.00 30.07           C
ATOM    248  O   HIS A  79      60.831  25.120  82.753  1.00 31.71           O
ATOM    249  CB  HIS A  79      62.266  22.383  82.791  1.00 29.04           C
ATOM    250  CG  HIS A  79      62.445  22.186  84.268  1.00 27.99           C
ATOM    251  ND1 HIS A  79      63.644  21.820  84.834  1.00 27.44           N
ATOM    252  CD2 HIS A  79      61.576  22.323  85.297  1.00 27.65           C
ATOM    253  CE1 HIS A  79      63.509  21.736  86.147  1.00 26.59           C
ATOM    254  NE2 HIS A  79      62.265  22.044  86.454  1.00 26.52           N
ATOM    255  N   VAL A  80      62.657  25.545  83.967  1.00 29.25           N
ATOM    256  CA  VAL A  80      61.991  26.499  84.851  1.00 28.94           C
ATOM    257  C   VAL A  80      61.576  27.771  84.111  1.00 30.69           C
ATOM    258  O   VAL A  80      62.348  28.332  83.333  1.00 31.53           O
ATOM    259  CB  VAL A  80      62.896  26.863  86.052  1.00 27.94           C
ATOM    260  CG1 VAL A  80      62.290  27.997  86.884  1.00 27.96           C
ATOM    261  CG2 VAL A  80      63.111  25.637  86.924  1.00 26.64           C
ATOM    262  N   ASP A  81      60.353  28.221  84.385  1.00 31.14           N
ATOM    263  CA  ASP A  81      59.838  29.462  83.829  1.00 33.04           C
ATOM    264  C   ASP A  81      60.081  30.573  84.838  1.00 32.82           C
ATOM    265  O   ASP A  81      59.373  30.678  85.830  1.00 32.06           O
ATOM    266  CB  ASP A  81      58.344  29.306  83.511  1.00 34.42           C
ATOM    267  CG  ASP A  81      57.703  30.582  82.971  1.00 37.35           C
ATOM    268  OD1 ASP A  81      58.363  31.620  82.835  1.00 38.91           O
ATOM    269  OD2 ASP A  81      56.503  30.534  82.688  1.00 40.02           O
ATOM    270  N   CYS A  82      61.056  31.424  84.555  1.00 34.00           N
ATOM    271  CA  CYS A  82      61.478  32.431  85.508  1.00 34.48           C
ATOM    272  C   CYS A  82      60.420  33.474  85.864  1.00 34.60           C
ATOM    273  O   CYS A  82      60.418  33.981  86.979  1.00 33.50           O
ATOM    274  CB  CYS A  82      62.778  33.081  85.039  1.00 37.29           C
ATOM    275  SG  CYS A  82      64.200  31.981  85.341  1.00 39.21           S
ATOM    276  N   GLN A  83      59.496  33.756  84.952  1.00 36.21           N
ATOM    277  CA  GLN A  83      58.371  34.660  85.268  1.00 37.52           C
ATOM    278  C   GLN A  83      57.448  34.035  86.318  1.00 36.01           C
ATOM    279  O   GLN A  83      56.989  34.721  87.225  1.00 36.60           O
ATOM    280  CB  GLN A  83      57.587  35.044  83.998  1.00 40.36           C
ATOM    281  CG  GLN A  83      56.455  36.058  84.196  1.00 42.40           C
ATOM    282  CD  GLN A  83      56.924  37.417  84.728  1.00 43.41           C
ATOM    283  OE1 GLN A  83      57.820  38.044  84.152  1.00 44.64           O
ATOM    284  NE2 GLN A  83      56.335  37.865  85.844  1.00 42.71           N
ATOM    285  N   SER A  84      57.188  32.735  86.193  1.00 34.55           N
ATOM    286  CA  SER A  84      56.403  32.008  87.188  1.00 33.13           C
ATOM    287  C   SER A  84      57.096  32.015  88.540  1.00 31.33           C
ATOM    288  O   SER A  84      56.433  32.148  89.574  1.00 31.86           O
ATOM    289  CB  SER A  84      56.162  30.557  86.756  1.00 32.54           C
ATOM    290  OG  SER A  84      55.695  30.518  85.428  1.00 34.38           O
ATOM    291  N   VAL A  85      58.417  31.864  88.532  1.00 30.14           N
ATOM    292  CA  VAL A  85      59.191  31.836  89.767  1.00 28.90           C
ATOM    293  C   VAL A  85      59.042  33.158  90.505  1.00 30.05           C
ATOM    294  O   VAL A  85      58.773  33.165  91.714  1.00 28.69           O
ATOM    295  CB  VAL A  85      60.676  31.508  89.526  1.00 28.25           C
ATOM    296  CG1 VAL A  85      61.526  31.779  90.759  1.00 27.67           C
ATOM    297  CG2 VAL A  85      60.812  30.055  89.125  1.00 27.54           C
ATOM    298  N   TRP A  86      59.204  34.259  89.770  1.00 32.06           N
ATOM    299  CA  TRP A  86      59.040  35.588  90.330  1.00 32.86           C
ATOM    300  C   TRP A  86      57.619  35.780  90.868  1.00 33.55           C
ATOM    301  O   TRP A  86      57.456  36.233  91.997  1.00 34.17           O
ATOM    302  CB  TRP A  86      59.386  36.690  89.316  1.00 34.74           C
ATOM    303  CG  TRP A  86      58.999  38.037  89.843  1.00 35.99           C
ATOM    304  CD1 TRP A  86      58.078  38.881  89.316  1.00 38.20           C
ATOM    305  CD2 TRP A  86      59.458  38.645  91.056  1.00 35.66           C
ATOM    306  NE1 TRP A  86      57.950  39.998  90.108  1.00 39.40           N
ATOM    307  CE2 TRP A  86      58.789  39.876  91.183  1.00 37.65           C
ATOM    308  CE3 TRP A  86      60.379  38.273  92.045  1.00 34.21           C
ATOM    309  CZ2 TRP A  86      59.008  40.740  92.253  1.00 37.85           C
ATOM    310  CZ3 TRP A  86      60.594  39.140  93.119  1.00 34.70           C
ATOM    311  CH2 TRP A  86      59.912  40.358  93.206  1.00 36.38           C
ATOM    312  N   ASP A  87      56.606  35.447  90.070  1.00 34.79           N
ATOM    313  CA  ASP A  87      55.199  35.551  90.513  1.00 35.83           C
ATOM    314  C   ASP A  87      54.930  34.782  91.805  1.00 34.38           C
ATOM    315  O   ASP A  87      54.229  35.285  92.697  1.00 34.89           O
ATOM    316  CB  ASP A  87      54.227  35.051  89.440  1.00 37.51           C
ATOM    317  CG  ASP A  87      54.190  35.937  88.208  1.00 40.34           C
ATOM    318  OD1 ASP A  87      54.787  37.038  88.240  1.00 42.20           O
ATOM    319  OD2 ASP A  87      53.565  35.529  87.201  1.00 43.01           O
ATOM    320  N   ALA A  88      55.505  33.593  91.913  1.00 32.30           N
ATOM    321  CA  ALA A  88      55.380  32.786  93.120  1.00 31.56           C
ATOM    322  C   ALA A  88      56.138  33.373  94.318  1.00 30.91           C
ATOM    323  O   ALA A  88      55.655  33.306  95.442  1.00 31.13           O
ATOM    324  CB  ALA A  88      55.845  31.356  92.842  1.00 30.40           C
ATOM    325  N   PHE A  89      57.321  33.933  94.070  1.00 31.19           N
ATOM    326  CA  PHE A  89      58.147  34.578  95.116  1.00 31.83           C
ATOM    327  C   PHE A  89      57.380  35.798  95.653  1.00 33.44           C
ATOM    328  O   PHE A  89      57.144  35.932  96.855  1.00 33.93           O
ATOM    329  CB  PHE A  89      59.495  35.015  94.525  1.00 32.11           C
ATOM    330  CG  PHE A  89      60.629  35.141  95.517  1.00 32.61           C
ATOM    331  CD1 PHE A  89      61.925  34.792  95.131  1.00 33.37           C
ATOM    332  CD2 PHE A  89      60.447  35.631  96.799  1.00 32.71           C
ATOM    333  CE1 PHE A  89      63.004  34.923  96.004  1.00 33.34           C
ATOM    334  CE2 PHE A  89      61.512  35.749  97.677  1.00 32.83           C
ATOM    335  CZ  PHE A  89      62.791  35.393  97.283  1.00 33.07           C
ATOM    336  N   LYS A  90      56.966  36.653  94.733  1.00 35.18           N
ATOM    337  CA  LYS A  90      56.216  37.855  95.035  1.00 37.52           C
ATOM    338  C   LYS A  90      54.926  37.527  95.800  1.00 37.39           C
ATOM    339  O   LYS A  90      54.594  38.177  96.788  1.00 38.79           O
ATOM    340  CB  LYS A  90      55.909  38.570  93.711  1.00 40.33           C
ATOM    341  CG  LYS A  90      55.210  39.895  93.838  1.00 43.34           C
ATOM    342  CD  LYS A  90      55.109  40.649  92.515  1.00 47.26           C
ATOM    343  CE  LYS A  90      54.373  39.868  91.418  1.00 48.45           C
ATOM    344  NZ  LYS A  90      54.019  40.748  90.259  1.00 52.49           N
ATOM    345  N   GLY A  91      54.226  36.478  95.381  1.00 36.96           N
ATOM    346  CA  GLY A  91      52.986  36.073  96.042  1.00 37.27           C
ATOM    347  C   GLY A  91      53.151  35.593  97.481  1.00 35.52           C
ATOM    348  O   GLY A  91      52.185  35.546  98.221  1.00 35.44           O
ATOM    349  N   ALA A  92      54.370  35.220  97.873  1.00 34.17           N
ATOM    350  CA  ALA A  92      54.636  34.795  99.238  1.00 33.74           C
ATOM    351  C   ALA A  92      54.529  35.908 100.268  1.00 34.71           C
ATOM    352  O   ALA A  92      54.153  35.628 101.391  1.00 34.45           O
ATOM    353  CB  ALA A  92      56.006  34.150  99.338  1.00 32.63           C
ATOM    354  N   PHE A  93      54.869  37.149  99.892  1.00 35.13           N
ATOM    355  CA  PHE A  93      54.936  38.270 100.841  1.00 36.20           C
ATOM    356  C   PHE A  93      54.181  39.557 100.473  1.00 37.73           C
ATOM    357  O   PHE A  93      54.012  40.417 101.328  1.00 37.91           O
ATOM    358  CB  PHE A  93      56.406  38.608 101.145  1.00 36.01           C
ATOM    359  CG  PHE A  93      57.144  39.250 100.006  1.00 36.48           C
ATOM    360  CD1 PHE A  93      57.261  40.628  99.933  1.00 38.23           C
ATOM    361  CD2 PHE A  93      57.752  38.478  99.017  1.00 35.93           C
ATOM    362  CE1 PHE A  93      57.951  41.236  98.889  1.00 39.30           C
ATOM    363  CE2 PHE A  93      58.439  39.080  97.962  1.00 36.38           C
ATOM    364  CZ  PHE A  93      58.538  40.461  97.893  1.00 37.93           C
ATOM    365  N   ILE A  94      53.767  39.709  99.216  1.00 38.38           N
ATOM    366  CA  ILE A  94      53.053  40.901  98.778  1.00 40.29           C
ATOM    367  C   ILE A  94      51.660  40.905  99.387  1.00 41.56           C
ATOM    368  O   ILE A  94      50.995  39.874  99.426  1.00 41.07           O
ATOM    369  CB  ILE A  94      52.979  40.998  97.231  1.00 41.29           C
ATOM    370  CG1 ILE A  94      54.290  41.547  96.666  1.00 41.48           C
ATOM    371  CG2 ILE A  94      51.856  41.895  96.746  1.00 43.77           C
ATOM    372  CD1 ILE A  94      54.607  43.001  97.007  1.00 43.44           C
ATOM    373  N   SER A  95      51.255  42.085  99.866  1.00 43.46           N
ATOM    374  CA  SER A  95      49.924  42.329 100.448  1.00 45.33           C
ATOM    375  C   SER A  95      49.705  41.523 101.726  1.00 43.78           C
ATOM    376  O   SER A  95      48.585  41.140 102.042  1.00 44.12           O
ATOM    377  CB  SER A  95      48.797  42.095  99.429  1.00 47.33           C
ATOM    378  OG  SER A  95      49.123  42.679  98.188  1.00 48.48           O
ATOM    379  N   LYS A  96      50.798  41.279 102.436  1.00 41.67           N
ATOM    380  CA  LYS A  96      50.765  40.513 103.652  1.00 41.98           C
ATOM    381  C   LYS A  96      51.554  41.221 104.714  1.00 42.03           C
ATOM    382  O   LYS A  96      52.571  41.853 104.427  1.00 41.74           O
ATOM    383  CB  LYS A  96      51.364  39.134 103.406  1.00 40.09           C
ATOM    384  CG  LYS A  96      50.409  38.244 102.656  1.00 40.42           C
ATOM    385  CD  LYS A  96      51.068  36.966 102.216  1.00 38.84           C
ATOM    386  CE  LYS A  96      50.046  36.091 101.480  1.00 39.74           C
ATOM    387  NZ  LYS A  96      50.737  35.076 100.641  1.00 38.30           N
ATOM    388  N   HIS A  97      51.070  41.127 105.946  1.00 43.42           N
ATOM    389  CA  HIS A  97      51.757  41.705 107.086  1.00 44.01           C
ATOM    390  C   HIS A  97      53.093  40.982 107.213  1.00 42.24           C
ATOM    391  O   HIS A  97      53.117  39.769 107.279  1.00 41.56           O
ATOM    392  CB  HIS A  97      50.896  41.553 108.344  1.00 45.67           C
ATOM    393  CG  HIS A  97      51.293  42.443 109.475  1.00 47.28           C
ATOM    394  ND1 HIS A  97      52.313  42.137 110.343  1.00 46.91           N
ATOM    395  CD2 HIS A  97      50.780  43.622 109.902  1.00 49.45           C
ATOM    396  CE1 HIS A  97      52.429  43.092 111.246  1.00 48.95           C
ATOM    397  NE2 HIS A  97      51.508  44.007 111.001  1.00 50.37           N
ATOM    398  N   PRO A  98      54.212  41.729 107.222  1.00 42.29           N
ATOM    399  CA  PRO A  98      55.510  41.088 107.236  1.00 40.84           C
ATOM    400  C   PRO A  98      55.943  40.557 108.601  1.00 41.32           C
ATOM    401  O   PRO A  98      57.119  40.285 108.790  1.00 40.40           O
ATOM    402  CB  PRO A  98      56.444  42.211 106.762  1.00 41.30           C
ATOM    403  CG  PRO A  98      55.813  43.452 107.274  1.00 43.08           C
ATOM    404  CD  PRO A  98      54.336  43.202 107.183  1.00 43.46           C
ATOM    405  N   CYS A  99      55.026  40.396 109.544  1.00 42.45           N
ATOM    406  CA  CYS A  99      55.309  39.643 110.775  1.00 43.31           C
ATOM    407  C   CYS A  99      54.482  38.357 110.874  1.00 42.89           C
ATOM    408  O   CYS A  99      54.558  37.662 111.882  1.00 43.49           O
ATOM    409  CB  CYS A  99      55.093  40.531 112.015  1.00 45.51           C
ATOM    410  SG  CYS A  99      56.325  41.840 112.256  1.00 46.49           S
ATOM    411  N   ASP A 100      53.704  38.043 109.834  1.00 42.75           N
ATOM    412  CA  ASP A 100      52.831  36.865 109.831  1.00 43.83           C
ATOM    413  C   ASP A 100      53.063  35.968 108.617  1.00 42.11           C
ATOM    414  O   ASP A 100      52.150  35.270 108.160  1.00 42.73           O
ATOM    415  CB  ASP A 100      51.346  37.272 109.923  1.00 46.09           C
ATOM    416  CG  ASP A 100      50.461  36.147 110.480  1.00 48.37           C
ATOM    417  OD1 ASP A 100      51.039  35.168 110.974  1.00 49.84           O
ATOM    418  OD2 ASP A 100      49.210  36.202 110.415  1.00 52.05           O
ATOM    419  N   ILE A 101      54.294  35.931 108.127  1.00 40.47           N
ATOM    420  CA  ILE A 101      54.609  35.054 106.996  1.00 38.83           C
ATOM    421  C   ILE A 101      54.752  33.628 107.506  1.00 39.12           C
ATOM    422  O   ILE A 101      55.316  33.404 108.582  1.00 41.18           O
ATOM    423  CB  ILE A 101      55.884  35.496 106.263  1.00 37.53           C
ATOM    424  CG1 ILE A 101      55.830  36.991 105.899  1.00 37.74           C
ATOM    425  CG2 ILE A 101      56.093  34.656 105.010  1.00 36.13           C
ATOM    426  CD1 ILE A 101      54.641  37.427 105.065  1.00 37.99           C
ATOM    427  N   THR A 102      54.218  32.668 106.752  1.00 39.10           N
ATOM    428  CA  THR A 102      54.346  31.234 107.070  1.00 40.09           C
ATOM    429  C   THR A 102      55.152  30.525 105.987  1.00 38.33           C
ATOM    430  O   THR A 102      55.369  31.065 104.913  1.00 36.06           O
ATOM    431  CB  THR A 102      52.968  30.527 107.157  1.00 41.51           C
ATOM    432  OG1 THR A 102      52.334  30.495 105.865  1.00 39.40           O
ATOM    433  CG2 THR A 102      52.065  31.231 108.155  1.00 43.95           C
ATOM    434  N   GLU A 103      55.549  29.289 106.265  1.00 39.67           N
ATOM    435  CA  GLU A 103      56.225  28.445 105.260  1.00 39.31           C
ATOM    436  C   GLU A 103      55.294  28.129 104.086  1.00 38.26           C
ATOM    437  O   GLU A 103      55.729  28.107 102.931  1.00 36.10           O
ATOM    438  CB  GLU A 103      56.768  27.161 105.893  1.00 41.01           C
ATOM    439  CG  GLU A 103      57.658  27.425 107.117  1.00 43.58           C
ATOM    440  CD  GLU A 103      58.578  26.279 107.507  1.00 45.31           C
ATOM    441  OE1 GLU A 103      58.458  25.185 106.915  1.00 46.85           O
ATOM    442  OE2 GLU A 103      59.414  26.495 108.423  1.00 50.84           O
ATOM    443  N   GLU A 104      54.009  27.961 104.379  1.00 40.87           N
ATOM    444  CA  GLU A 104      52.995  27.708 103.354  1.00 43.05           C
ATOM    445  C   GLU A 104      52.941  28.815 102.294  1.00 40.08           C
ATOM    446  O   GLU A 104      52.760  28.516 101.109  1.00 38.16           O
ATOM    447  CB  GLU A 104      51.609  27.500 104.002  1.00 49.25           C
ATOM    448  CG  GLU A 104      50.496  27.025 103.062  1.00 54.50           C
ATOM    449  CD  GLU A 104      50.775  25.691 102.354  1.00 58.66           C
ATOM    450  OE1 GLU A 104      50.484  24.626 102.953  1.00 71.35           O
ATOM    451  OE2 GLU A 104      51.242  25.709 101.181  1.00 60.47           O
ATOM    452  N   ASP A 105      53.126  30.073 102.715  1.00 38.16           N
ATOM    453  CA  ASP A 105      53.292  31.214 101.786  1.00 36.47           C
ATOM    454  C   ASP A 105      54.362  30.973 100.709  1.00 35.06           C
ATOM    455  O   ASP A 105      54.213  31.427  99.568  1.00 35.52           O
ATOM    456  CB  ASP A 105      53.642  32.498 102.547  1.00 36.10           C
ATOM    457  CG  ASP A 105      52.478  33.037 103.367  1.00 37.65           C
ATOM    458  OD1 ASP A 105      51.319  33.005 102.911  1.00 37.93           O
ATOM    459  OD2 ASP A 105      52.749  33.497 104.483  1.00 38.30           O
ATOM    460  N   TYR A 106      55.421  30.250 101.073  1.00 33.35           N
ATOM    461  CA  TYR A 106      56.509  29.952 100.148  1.00 31.48           C
ATOM    462  C   TYR A 106      56.362  28.616  99.429  1.00 31.76           C
ATOM    463  O   TYR A 106      57.216  28.257  98.624  1.00 30.37           O
ATOM    464  CB  TYR A 106      57.851  30.018 100.887  1.00 30.43           C
ATOM    465  CG  TYR A 106      58.319  31.421 101.148  1.00 29.32           C
ATOM    466  CD1 TYR A 106      58.818  32.201 100.109  1.00 28.47           C
ATOM    467  CD2 TYR A 106      58.293  31.957 102.423  1.00 29.80           C
ATOM    468  CE1 TYR A 106      59.269  33.477 100.330  1.00 28.71           C
ATOM    469  CE2 TYR A 106      58.735  33.241 102.661  1.00 29.86           C
ATOM    470  CZ  TYR A 106      59.213  34.003 101.614  1.00 29.34           C
ATOM    471  OH  TYR A 106      59.655  35.284 101.843  1.00 29.09           O
ATOM    472  N   GLN A 107      55.277  27.882  99.677  1.00 33.75           N
ATOM    473  CA  GLN A 107      55.153  26.549  99.096  1.00 33.87           C
ATOM    474  C   GLN A 107      55.087  26.578  97.547  1.00 31.37           C
ATOM    475  O   GLN A 107      55.749  25.789  96.902  1.00 29.30           O
ATOM    476  CB  GLN A 107      53.992  25.770  99.734  1.00 36.97           C
ATOM    477  CG  GLN A 107      53.903  24.298  99.365  1.00 39.76           C
ATOM    478  CD  GLN A 107      55.207  23.490  99.507  1.00 41.94           C
ATOM    479  OE1 GLN A 107      56.061  23.720 100.399  1.00 46.22           O
ATOM    480  NE2 GLN A 107      55.367  22.517  98.599  1.00 44.96           N
ATOM    481  N   PRO A 108      54.330  27.509  96.948  1.00 31.31           N
ATOM    482  CA  PRO A 108      54.329  27.532  95.482  1.00 31.11           C
ATOM    483  C   PRO A 108      55.712  27.761  94.851  1.00 29.29           C
ATOM    484  O   PRO A 108      56.029  27.132  93.845  1.00 27.91           O
ATOM    485  CB  PRO A 108      53.375  28.678  95.161  1.00 32.51           C
ATOM    486  CG  PRO A 108      52.442  28.702  96.333  1.00 33.92           C
ATOM    487  CD  PRO A 108      53.357  28.468  97.497  1.00 32.92           C
ATOM    488  N   LEU A 109      56.522  28.634  95.462  1.00 28.60           N
ATOM    489  CA  LEU A 109      57.914  28.820  95.063  1.00 27.74           C
ATOM    490  C   LEU A 109      58.763  27.547  95.249  1.00 27.22           C
ATOM    491  O   LEU A 109      59.492  27.164  94.334  1.00 26.29           O
ATOM    492  CB  LEU A 109      58.557  29.979  95.846  1.00 27.59           C
ATOM    493  CG  LEU A 109      60.035  30.265  95.581  1.00 26.99           C
ATOM    494  CD1 LEU A 109      60.282  30.601  94.126  1.00 26.85           C
ATOM    495  CD2 LEU A 109      60.507  31.387  96.492  1.00 27.70           C
ATOM    496  N   MET A 110      58.677  26.918  96.423  1.00 27.65           N
ATOM    497  CA  MET A 110      59.370  25.669  96.682  1.00 28.02           C
ATOM    498  C   MET A 110      59.050  24.668  95.577  1.00 28.21           C
ATOM    499  O   MET A 110      59.952  23.975  95.073  1.00 27.08           O
ATOM    500  CB  MET A 110      58.965  25.039  98.011  1.00 29.82           C
ATOM    501  CG  MET A 110      59.347  25.778  99.290  1.00 31.23           C
ATOM    502  SD  MET A 110      61.071  26.266  99.408  1.00 33.32           S
ATOM    503  CE  MET A 110      60.916  27.997  98.983  1.00 31.63           C
ATOM    504  N   LYS A 111      57.781  24.587  95.185  1.00 28.82           N
ATOM    505  CA  LYS A 111      57.380  23.607  94.167  1.00 29.81           C
ATOM    506  C   LYS A 111      58.004  23.903  92.781  1.00 27.60           C
ATOM    507  O   LYS A 111      58.560  23.014  92.164  1.00 26.71           O
ATOM    508  CB  LYS A 111      55.864  23.485  94.128  1.00 32.77           C
ATOM    509  CG  LYS A 111      55.362  22.358  93.246  1.00 35.62           C
ATOM    510  CD  LYS A 111      53.914  22.606  92.801  1.00 39.48           C
ATOM    511  CE  LYS A 111      53.182  21.352  92.370  1.00 42.42           C
ATOM    512  NZ  LYS A 111      51.706  21.422  92.600  1.00 46.32           N
ATOM    513  N   LEU A 112      57.971  25.151  92.333  1.00 26.55           N
ATOM    514  CA  LEU A 112      58.626  25.539  91.086  1.00 26.04           C
ATOM    515  C   LEU A 112      60.132  25.320  91.150  1.00 24.74           C
ATOM    516  O   LEU A 112      60.736  24.936  90.161  1.00 24.59           O
ATOM    517  CB  LEU A 112      58.346  27.008  90.743  1.00 26.70           C
ATOM    518  CG  LEU A 112      56.887  27.351  90.427  1.00 28.00           C
ATOM    519  CD1 LEU A 112      56.726  28.838  90.144  1.00 28.75           C
ATOM    520  CD2 LEU A 112      56.343  26.524  89.277  1.00 28.83           C
ATOM    521  N   GLY A 113      60.717  25.525  92.328  1.00 32.40           N
ATOM    522  CA  GLY A 113      62.140  25.323  92.552  1.00 31.57           C
ATOM    523  C   GLY A 113      62.618  23.909  92.822  1.00 31.21           C
ATOM    524  O   GLY A 113      63.766  23.725  93.176  1.00 30.93           O
ATOM    525  N   THR A 114      61.749  22.920  92.643  1.00 31.83           N
ATOM    526  CA  THR A 114      62.066  21.529  92.884  1.00 32.27           C
ATOM    527  C   THR A 114      63.312  21.137  92.116  1.00 32.06           C
ATOM    528  O   THR A 114      63.412  21.360  90.917  1.00 31.87           O
ATOM    529  CB  THR A 114      60.908  20.613  92.441  1.00 33.64           C
ATOM    530  OG1 THR A 114      59.757  20.914  93.219  1.00 33.45           O
ATOM    531  CG2 THR A 114      61.245  19.157  92.640  1.00 34.54           C
ATOM    532  N   GLN A 115      64.241  20.518  92.824  1.00 31.94           N
ATOM    533  CA  GLN A 115      65.549  20.227  92.283  1.00 31.81           C
ATOM    534  C   GLN A 115      66.097  18.983  92.972  1.00 32.21           C
ATOM    535  O   GLN A 115      66.357  19.014  94.176  1.00 31.85           O
ATOM    536  CB  GLN A 115      66.445  21.456  92.495  1.00 30.71           C
ATOM    537  CG  GLN A 115      67.799  21.377  91.780  1.00 30.56           C
ATOM    538  CD  GLN A 115      68.548  22.713  91.757  1.00 29.84           C
ATOM    539  OE1 GLN A 115      68.092  23.717  92.310  1.00 29.29           O
ATOM    540  NE2 GLN A 115      69.695  22.728  91.089  1.00 29.80           N
ATOM    541  N   THR A 116      66.263  17.896  92.216  1.00 33.61           N
ATOM    542  CA  THR A 116      66.663  16.598  92.793  1.00 34.35           C
ATOM    543  C   THR A 116      68.186  16.488  92.936  1.00 33.59           C
ATOM    544  O   THR A 116      68.865  15.894  92.127  1.00 34.77           O
ATOM    545  CB  THR A 116      66.129  15.407  91.988  1.00 36.18           C
ATOM    546  OG1 THR A 116      66.425  15.605  90.598  1.00 36.49           O
ATOM    547  CG2 THR A 116      64.604  15.250  92.208  1.00 37.32           C
ATOM    548  N   VAL A 117      68.693  17.057  94.010  1.00 32.50           N
ATOM    549  CA  VAL A 117      70.124  17.126  94.276  1.00 31.37           C
ATOM    550  C   VAL A 117      70.655  15.815  94.881  1.00 32.02           C
ATOM    551  O   VAL A 117      69.904  15.083  95.541  1.00 32.90           O
ATOM    552  CB  VAL A 117      70.420  18.311  95.214  1.00 30.44           C
ATOM    553  CG1 VAL A 117      69.830  19.600  94.648  1.00 30.13           C
ATOM    554  CG2 VAL A 117      69.923  18.089  96.649  1.00 30.77           C
ATOM    555  N   PRO A 118      71.939  15.501  94.659  1.00 31.64           N
ATOM    556  CA  PRO A 118      72.434  14.270  95.319  1.00 32.49           C
ATOM    557  C   PRO A 118      72.542  14.414  96.840  1.00 31.94           C
ATOM    558  O   PRO A 118      73.376  15.161  97.332  1.00 30.81           O
ATOM    559  CB  PRO A 118      73.801  14.001  94.660  1.00 32.39           C
ATOM    560  CG  PRO A 118      74.101  15.183  93.811  1.00 31.49           C
ATOM    561  CD  PRO A 118      72.836  15.970  93.591  1.00 31.22           C
ATOM    562  N   CYS A 119      71.681  13.686  97.546  1.00 32.92           N
ATOM    563  CA  CYS A 119      71.564  13.748  99.001  1.00 33.71           C
ATOM    564  C   CYS A 119      72.891  13.572  99.752  1.00 33.22           C
ATOM    565  O   CYS A 119      73.061  14.108 100.841  1.00 32.58           O
ATOM    566  CB  CYS A 119      70.515  12.714  99.520  1.00 36.11           C
ATOM    567  SG  CYS A 119      70.941  10.953  99.430  1.00 38.67           S
ATOM    568  N   ASN A 120      73.801  12.778  99.194  1.00 33.27           N
ATOM    569  CA  ASN A 120      75.016  12.354  99.904  1.00 33.48           C
ATOM    570  C   ASN A 120      76.197  13.316  99.784  1.00 31.76           C
ATOM    571  O   ASN A 120      77.256  13.049 100.339  1.00 31.80           O
ATOM    572  CB  ASN A 120      75.447  10.936  99.446  1.00 34.66           C
ATOM    573  CG  ASN A 120      75.925  10.901  98.009  1.00 33.72           C
ATOM    574  OD1 ASN A 120      75.526  11.730  97.196  1.00 32.43           O
ATOM    575  ND2 ASN A 120      76.766   9.934  97.684  1.00 34.41           N
ATOM    576  N   LYS A 121      76.026  14.400  99.045  1.00 30.36           N
ATOM    577  CA  LYS A 121      77.114  15.337  98.771  1.00 29.37           C
ATOM    578  C   LYS A 121      76.805  16.782  99.175  1.00 28.26           C
ATOM    579  O   LYS A 121      77.294  17.717  98.566  1.00 26.90           O
ATOM    580  CB  LYS A 121      77.477  15.231  97.305  1.00 29.09           C
ATOM    581  CG  LYS A 121      78.186  13.929  97.040  1.00 30.12           C
ATOM    582  CD  LYS A 121      78.764  13.838  95.654  1.00 30.21           C
ATOM    583  CE  LYS A 121      77.674  13.651  94.623  1.00 30.88           C
ATOM    584  NZ  LYS A 121      77.088  12.273  94.623  1.00 32.36           N
ATOM    585  N   ILE A 122      76.051  16.942 100.252  1.00 28.63           N
ATOM    586  CA  ILE A 122      75.663  18.260 100.749  1.00 28.46           C
ATOM    587  C   ILE A 122      76.737  18.814 101.686  1.00 28.71           C
ATOM    588  O   ILE A 122      77.231  18.106 102.575  1.00 29.62           O
ATOM    589  CB  ILE A 122      74.270  18.217 101.423  1.00 29.16           C
ATOM    590  CG1 ILE A 122      73.188  18.249 100.341  1.00 28.73           C
ATOM    591  CG2 ILE A 122      74.068  19.370 102.421  1.00 29.34           C
ATOM    592  CD1 ILE A 122      71.838  17.796 100.835  1.00 29.69           C
ATOM    593  N   LEU A 123      77.099  20.076 101.458  1.00 28.08           N
ATOM    594  CA  LEU A 123      77.939  20.813 102.373  1.00 28.83           C
ATOM    595  C   LEU A 123      77.117  21.913 103.040  1.00 29.30           C
ATOM    596  O   LEU A 123      76.770  22.911 102.411  1.00 28.66           O
ATOM    597  CB  LEU A 123      79.128  21.428 101.645  1.00 28.40           C
ATOM    598  CG  LEU A 123      80.072  22.296 102.502  1.00 29.25           C
ATOM    599  CD1 LEU A 123      80.773  21.458 103.567  1.00 30.19           C
ATOM    600  CD2 LEU A 123      81.080  22.996 101.618  1.00 28.93           C
ATOM    601  N   LEU A 124      76.864  21.735 104.325  1.00 30.54           N
ATOM    602  CA  LEU A 124      76.319  22.798 105.143  1.00 31.68           C
ATOM    603  C   LEU A 124      77.487  23.715 105.583  1.00 32.82           C
ATOM    604  O   LEU A 124      78.656  23.332 105.484  1.00 32.92           O
ATOM    605  CB  LEU A 124      75.572  22.194 106.337  1.00 32.87           C
ATOM    606  CG  LEU A 124      74.482  21.184 105.942  1.00 32.50           C
ATOM    607  CD1 LEU A 124      73.902  20.499 107.152  1.00 34.15           C
ATOM    608  CD2 LEU A 124      73.379  21.827 105.104  1.00 31.58           C
ATOM    609  N   TRP A 125      77.170  24.918 106.059  1.00 33.70           N
ATOM    610  CA  TRP A 125      78.191  25.837 106.547  1.00 35.06           C
ATOM    611  C   TRP A 125      77.614  26.871 107.499  1.00 36.80           C
ATOM    612  O   TRP A 125      76.403  27.102 107.504  1.00 37.31           O
ATOM    613  CB  TRP A 125      78.888  26.533 105.380  1.00 34.22           C
ATOM    614  CG  TRP A 125      77.974  27.325 104.518  1.00 33.63           C
ATOM    615  CD1 TRP A 125      77.309  26.886 103.418  1.00 32.26           C
ATOM    616  CD2 TRP A 125      77.616  28.708 104.682  1.00 34.77           C
ATOM    617  NE1 TRP A 125      76.559  27.910 102.879  1.00 32.30           N
ATOM    618  CE2 TRP A 125      76.730  29.039 103.640  1.00 33.81           C
ATOM    619  CE3 TRP A 125      77.971  29.699 105.607  1.00 36.75           C
ATOM    620  CZ2 TRP A 125      76.176  30.323 103.504  1.00 34.65           C
ATOM    621  CZ3 TRP A 125      77.420  30.973 105.484  1.00 37.61           C
ATOM    622  CH2 TRP A 125      76.519  31.271 104.439  1.00 36.61           C
ATOM    623  N   SER A 126      78.479  27.495 108.301  1.00 38.70           N
ATOM    624  CA  SER A 126      78.030  28.506 109.241  1.00 40.70           C
ATOM    625  C   SER A 126      79.084  29.584 109.481  1.00 42.46           C
ATOM    626  O   SER A 126      80.179  29.291 109.999  1.00 43.35           O
ATOM    627  CB  SER A 126      77.638  27.846 110.562  1.00 42.39           C
ATOM    628  OG  SER A 126      76.766  28.699 111.290  1.00 44.30           O
ATOM    629  N   ARG A 127      78.728  30.823 109.115  1.00 42.86           N
ATOM    630  CA  ARG A 127      79.581  32.026 109.250  1.00 44.90           C
ATOM    631  C   ARG A 127      80.965  31.906 108.563  1.00 44.68           C
ATOM    632  O   ARG A 127      81.971  32.425 109.057  1.00 46.48           O
ATOM    633  CB  ARG A 127      79.712  32.458 110.736  1.00 47.88           C
ATOM    634  CG  ARG A 127      78.513  33.227 111.307  1.00 48.92           C
ATOM    635  CD  ARG A 127      77.337  32.297 111.540  1.00 47.80           C
ATOM    636  NE  ARG A 127      76.203  32.874 112.271  1.00 49.22           N
ATOM    637  CZ  ARG A 127      76.138  33.079 113.596  1.00 51.86           C
ATOM    638  NH1 ARG A 127      77.165  32.816 114.412  1.00 53.89           N
ATOM    639  NH2 ARG A 127      75.019  33.586 114.112  1.00 52.85           N
ATOM    640  N   ILE A 128      81.001  31.224 107.419  1.00 42.28           N
ATOM    641  CA  ILE A 128      82.231  30.996 106.665  1.00 41.98           C
ATOM    642  C   ILE A 128      81.854  30.832 105.184  1.00 39.99           C
ATOM    643  O   ILE A 128      82.234  29.870 104.484  1.00 38.58           O
ATOM    644  CB  ILE A 128      83.024  29.810 107.279  1.00 42.18           C
ATOM    645  CG1 ILE A 128      84.409  29.626 106.623  1.00 42.29           C
ATOM    646  CG2 ILE A 128      82.219  28.518 107.276  1.00 40.43           C
ATOM    647  CD1 ILE A 128      85.426  30.667 107.067  1.00 44.86           C
ATOM    648  N   LYS A 129      81.079  31.800 104.713  1.00 40.14           N
ATOM    649  CA  LYS A 129      80.400  31.698 103.421  1.00 39.03           C
ATOM    650  C   LYS A 129      81.369  31.550 102.238  1.00 38.04           C
ATOM    651  O   LYS A 129      81.195  30.676 101.388  1.00 35.65           O
ATOM    652  CB  LYS A 129      79.537  32.940 103.211  1.00 40.35           C
ATOM    653  CG  LYS A 129      78.575  32.871 102.026  1.00 39.67           C
ATOM    654  CD  LYS A 129      78.313  34.266 101.448  1.00 41.42           C
ATOM    655  CE  LYS A 129      76.924  34.437 100.851  1.00 40.89           C
ATOM    656  NZ  LYS A 129      76.049  35.221 101.756  1.00 42.34           N
ATOM    657  N   ASP A 130      82.364  32.439 102.191  1.00 39.59           N
ATOM    658  CA  ASP A 130      83.222  32.522 101.034  1.00 39.48           C
ATOM    659  C   ASP A 130      84.003  31.237 100.814  1.00 38.06           C
ATOM    660  O   ASP A 130      84.088  30.781  99.679  1.00 37.25           O
ATOM    661  CB  ASP A 130      84.188  33.693 101.110  1.00 42.12           C
ATOM    662  CG  ASP A 130      84.985  33.863  99.810  1.00 42.54           C
ATOM    663  OD1 ASP A 130      84.351  34.205  98.777  1.00 43.60           O
ATOM    664  OD2 ASP A 130      86.216  33.635  99.805  1.00 42.73           O
ATOM    665  N   LEU A 131      84.541  30.646 101.882  1.00 37.88           N
ATOM    666  CA  LEU A 131      85.323  29.438 101.739  1.00 36.88           C
ATOM    667  C   LEU A 131      84.447  28.214 101.402  1.00 34.74           C
ATOM    668  O   LEU A 131      84.855  27.373 100.601  1.00 33.32           O
ATOM    669  CB  LEU A 131      86.160  29.164 102.981  1.00 38.16           C
ATOM    670  CG  LEU A 131      87.146  27.991 102.841  1.00 37.58           C
ATOM    671  CD1 LEU A 131      88.284  28.290 101.871  1.00 38.09           C
ATOM    672  CD2 LEU A 131      87.707  27.617 104.194  1.00 38.87           C
ATOM    673  N   ALA A 132      83.263  28.136 102.012  1.00 34.15           N
ATOM    674  CA  ALA A 132      82.297  27.086 101.722  1.00 32.57           C
ATOM    675  C   ALA A 132      81.928  27.067 100.232  1.00 31.45           C
ATOM    676  O   ALA A 132      81.870  26.003  99.603  1.00 30.23           O
ATOM    677  CB  ALA A 132      81.061  27.247 102.581  1.00 32.60           C
ATOM    678  N   HIS A 133      81.741  28.250  99.667  1.00 32.04           N
ATOM    679  CA  HIS A 133      81.442  28.385  98.245  1.00 31.54           C
ATOM    680  C   HIS A 133      82.627  28.141  97.314  1.00 31.45           C
ATOM    681  O   HIS A 133      82.447  27.546  96.249  1.00 30.55           O
ATOM    682  CB  HIS A 133      80.773  29.729  97.972  1.00 32.48           C
ATOM    683  CG  HIS A 133      79.403  29.819  98.562  1.00 32.38           C
ATOM    684  ND1 HIS A 133      78.680  30.993  98.607  1.00 33.56           N
ATOM    685  CD2 HIS A 133      78.621  28.878  99.142  1.00 31.56           C
ATOM    686  CE1 HIS A 133      77.505  30.764  99.172  1.00 32.92           C
ATOM    687  NE2 HIS A 133      77.447  29.489  99.510  1.00 31.84           N
ATOM    688  N   GLN A 134      83.811  28.625  97.685  1.00 32.49           N
ATOM    689  CA  GLN A 134      85.033  28.243  96.987  1.00 32.72           C
ATOM    690  C   GLN A 134      85.187  26.729  96.971  1.00 31.33           C
ATOM    691  O   GLN A 134      85.614  26.163  95.969  1.00 31.18           O
ATOM    692  CB  GLN A 134      86.271  28.806  97.664  1.00 34.25           C
ATOM    693  CG  GLN A 134      86.475  30.289  97.470  1.00 36.12           C
ATOM    694  CD  GLN A 134      87.845  30.746  97.938  1.00 37.87           C
ATOM    695  OE1 GLN A 134      88.852  30.094  97.689  1.00 37.58           O
ATOM    696  NE2 GLN A 134      87.888  31.889  98.599  1.00 39.79           N
ATOM    697  N   PHE A 135      84.855  26.074  98.080  1.00 30.64           N
ATOM    698  CA  PHE A 135      85.016  24.648  98.159  1.00 29.80           C
ATOM    699  C   PHE A 135      84.185  23.901  97.092  1.00 28.74           C
ATOM    700  O   PHE A 135      84.715  23.013  96.406  1.00 28.11           O
ATOM    701  CB  PHE A 135      84.686  24.113  99.550  1.00 29.86           C
ATOM    702  CG  PHE A 135      84.956  22.659  99.681  1.00 29.44           C
ATOM    703  CD1 PHE A 135      86.197  22.210 100.098  1.00 30.01           C
ATOM    704  CD2 PHE A 135      83.999  21.728  99.301  1.00 28.65           C
ATOM    705  CE1 PHE A 135      86.459  20.851 100.175  1.00 29.87           C
ATOM    706  CE2 PHE A 135      84.250  20.378  99.379  1.00 28.58           C
ATOM    707  CZ  PHE A 135      85.481  19.936  99.813  1.00 29.18           C
ATOM    708  N   THR A 136      82.918  24.289  96.939  1.00 28.26           N
ATOM    709  CA  THR A 136      82.057  23.641  95.964  1.00 27.62           C
ATOM    710  C   THR A 136      82.390  24.020  94.525  1.00 27.85           C
ATOM    711  O   THR A 136      81.924  23.364  93.592  1.00 27.63           O
ATOM    712  CB  THR A 136      80.553  23.809  96.282  1.00 27.36           C
ATOM    713  OG1 THR A 136      80.196  25.193  96.349  1.00 28.33           O
ATOM    714  CG2 THR A 136      80.225  23.117  97.612  1.00 27.23           C
ATOM    715  N   GLN A 137      83.195  25.062  94.336  1.00 28.56           N
ATOM    716  CA  GLN A 137      83.734  25.365  93.013  1.00 29.25           C
ATOM    717  C   GLN A 137      84.894  24.457  92.650  1.00 29.09           C
ATOM    718  O   GLN A 137      85.153  24.252  91.481  1.00 29.26           O
ATOM    719  CB  GLN A 137      84.136  26.847  92.877  1.00 30.58           C
ATOM    720  CG  GLN A 137      82.963  27.821  92.864  1.00 30.92           C
ATOM    721  CD  GLN A 137      81.966  27.558  91.735  1.00 30.69           C
ATOM    722  OE1 GLN A 137      82.349  27.498  90.561  1.00 31.76           O
ATOM    723  NE2 GLN A 137      80.682  27.412  92.082  1.00 29.70           N
ATOM    724  N   VAL A 138      85.606  23.958  93.655  1.00 28.91           N
ATOM    725  CA  VAL A 138      86.713  23.027  93.466  1.00 29.01           C
ATOM    726  C   VAL A 138      86.204  21.590  93.421  1.00 28.22           C
ATOM    727  O   VAL A 138      86.516  20.857  92.480  1.00 28.31           O
ATOM    728  CB  VAL A 138      87.718  23.157  94.642  1.00 29.39           C
ATOM    729  CG1 VAL A 138      88.842  22.138  94.540  1.00 29.39           C
ATOM    730  CG2 VAL A 138      88.282  24.578  94.759  1.00 30.61           C
ATOM    731  N   GLN A 139      85.444  21.186  94.432  1.00 27.66           N
ATOM    732  CA  GLN A 139      84.853  19.836  94.465  1.00 27.26           C
ATOM    733  C   GLN A 139      83.436  19.940  93.922  1.00 27.11           C
ATOM    734  O   GLN A 139      82.467  20.068  94.668  1.00 26.81           O
ATOM    735  CB  GLN A 139      84.859  19.289  95.870  1.00 27.12           C
ATOM    736  CG  GLN A 139      84.426  17.830  95.959  1.00 27.07           C
ATOM    737  CD  GLN A 139      85.287  16.894  95.110  1.00 27.23           C
ATOM    738  OE1 GLN A 139      86.485  16.814  95.283  1.00 27.25           O
ATOM    739  NE2 GLN A 139      84.667  16.188  94.200  1.00 27.36           N
ATOM    740  N   ARG A 140      83.317  19.887  92.605  1.00 27.60           N
ATOM    741  CA  ARG A 140      82.095  20.351  91.940  1.00 27.95           C
ATOM    742  C   ARG A 140      80.870  19.420  92.026  1.00 28.05           C
ATOM    743  O   ARG A 140      79.765  19.855  91.701  1.00 29.06           O
ATOM    744  CB  ARG A 140      82.387  20.725  90.482  1.00 28.87           C
ATOM    745  CG  ARG A 140      83.545  21.734  90.323  1.00 29.46           C
ATOM    746  CD  ARG A 140      83.679  22.289  88.925  1.00 30.61           C
ATOM    747  NE  ARG A 140      82.461  22.981  88.526  1.00 30.99           N
ATOM    748  CZ  ARG A 140      82.131  24.230  88.846  1.00 31.34           C
ATOM    749  NH1 ARG A 140      82.948  25.000  89.588  1.00 31.71           N
ATOM    750  NH2 ARG A 140      80.963  24.720  88.401  1.00 31.61           N
ATOM    751  N   ASP A 141      81.035  18.177  92.472  1.00 28.00           N
ATOM    752  CA  ASP A 141      79.875  17.329  92.726  1.00 28.15           C
ATOM    753  C   ASP A 141      79.203  17.606  94.086  1.00 27.80           C
ATOM    754  O   ASP A 141      78.127  17.085  94.354  1.00 28.39           O
ATOM    755  CB  ASP A 141      80.183  15.833  92.492  1.00 28.92           C
ATOM    756  CG  ASP A 141      81.241  15.259  93.416  1.00 29.25           C
ATOM    757  OD1 ASP A 141      81.799  15.963  94.275  1.00 29.22           O
ATOM    758  OD2 ASP A 141      81.537  14.051  93.283  1.00 30.76           O
ATOM    759  N   MET A 142      79.818  18.429  94.932  1.00 27.43           N
ATOM    760  CA  MET A 142      79.206  18.848  96.213  1.00 27.52           C
ATOM    761  C   MET A 142      78.488  20.200  96.099  1.00 27.41           C
ATOM    762  O   MET A 142      78.835  21.008  95.241  1.00 27.19           O
ATOM    763  CB  MET A 142      80.257  18.884  97.307  1.00 27.60           C
ATOM    764  CG  MET A 142      80.790  17.484  97.581  1.00 28.13           C
ATOM    765  SD  MET A 142      81.903  17.360  98.966  1.00 28.51           S
ATOM    766  CE  MET A 142      80.756  17.595 100.318  1.00 29.27           C
ATOM    767  N   PHE A 143      77.488  20.435  96.953  1.00 27.67           N
ATOM    768  C   PHE A 143      76.358  22.255  98.228  1.00 27.76           C
ATOM    769  O   PHE A 143      76.121  21.528  99.193  1.00 28.04           O
ATOM    770  CA APHE A 143      76.850  21.736  96.888  1.00 27.75           C
ATOM    771  CB APHE A 143      75.717  21.693  95.872  1.00 27.98           C
ATOM    772  CG APHE A 143      74.904  20.487  96.009  1.00 28.25           C
ATOM    773  CD1APHE A 143      73.829  20.469  96.851  1.00 28.55           C
ATOM    774  CD2APHE A 143      75.297  19.344  95.394  1.00 28.81           C
ATOM    775  CE1APHE A 143      73.114  19.323  97.033  1.00 29.35           C
ATOM    776  CE2APHE A 143      74.602  18.192  95.570  1.00 29.60           C
ATOM    777  CZ APHE A 143      73.504  18.173  96.393  1.00 29.81           C
ATOM    778  N   THR A 144      76.310  23.577  98.268  1.00 27.61           N
ATOM    779  CA  THR A 144      75.713  24.314  99.381  1.00 28.00           C
ATOM    780  C   THR A 144      74.291  24.688  98.974  1.00 27.54           C
ATOM    781  O   THR A 144      73.932  24.645  97.797  1.00 26.69           O
ATOM    782  CB  THR A 144      76.464  25.624  99.691  1.00 28.54           C
ATOM    783  OG1 THR A 144      76.385  26.509  98.571  1.00 28.12           O
ATOM    784  CG2 THR A 144      77.923  25.333 100.037  1.00 29.02           C
ATOM    785  N   LEU A 145      73.512  25.129  99.947  1.00 27.89           N
ATOM    786  CA  LEU A 145      72.175  25.650  99.692  1.00 27.91           C
ATOM    787  C   LEU A 145      72.158  26.698  98.574  1.00 27.65           C
ATOM    788  O   LEU A 145      71.259  26.707  97.737  1.00 27.54           O
ATOM    789  CB  LEU A 145      71.609  26.240 100.983  1.00 28.82           C
ATOM    790  CG  LEU A 145      70.202  26.841 100.953  1.00 29.01           C
ATOM    791  CD1 LEU A 145      69.182  25.796 100.515  1.00 28.76           C
ATOM    792  CD2 LEU A 145      69.860  27.392 102.331  1.00 30.01           C
ATOM    793  N   GLU A 146      73.173  27.559  98.558  1.00 28.04           N
ATOM    794  CA  GLU A 146      73.245  28.672  97.626  1.00 28.43           C
ATOM    795  C   GLU A 146      73.726  28.248  96.233  1.00 28.05           C
ATOM    796  O   GLU A 146      73.701  29.055  95.299  1.00 28.75           O
ATOM    797  CB  GLU A 146      74.143  29.774  98.185  1.00 29.51           C
ATOM    798  CG  GLU A 146      73.667  30.324  99.526  1.00 30.27           C
ATOM    799  CD  GLU A 146      74.006  29.455 100.735  1.00 30.35           C
ATOM    800  OE1 GLU A 146      74.944  28.633 100.632  1.00 30.14           O
ATOM    801  OE2 GLU A 146      73.345  29.601 101.801  1.00 31.08           O
ATOM    802  N   ASP A 147      74.160  26.999  96.091  1.00 27.42           N
ATOM    803  CA  ASP A 147      74.395  26.395  94.778  1.00 27.37           C
ATOM    804  C   ASP A 147      73.103  25.863  94.125  1.00 27.11           C
ATOM    805  O   ASP A 147      73.114  25.579  92.916  1.00 27.41           O
ATOM    806  CB  ASP A 147      75.433  25.272  94.895  1.00 27.07           C
ATOM    807  CG  ASP A 147      76.791  25.791  95.279  1.00 27.46           C
ATOM    808  OD1 ASP A 147      77.401  25.311  96.275  1.00 26.97           O
ATOM    809  OD2 ASP A 147      77.225  26.713  94.565  1.00 28.35           O
ATOM    810  N   THR A 148      72.007  25.746  94.895  1.00 26.75           N
ATOM    811  CA  THR A 148      70.685  25.381  94.333  1.00 26.90           C
ATOM    812  C   THR A 148      70.012  26.647  93.784  1.00 27.38           C
ATOM    813  O   THR A 148      70.356  27.749  94.197  1.00 27.94           O
ATOM    814  CB  THR A 148      69.744  24.718  95.372  1.00 26.64           C
ATOM    815  OG1 THR A 148      69.300  25.695  96.322  1.00 26.56           O
ATOM    816  CG2 THR A 148      70.437  23.608  96.091  1.00 26.52           C
ATOM    817  N   LEU A 149      69.024  26.486  92.901  1.00 27.68           N
ATOM    818  CA  LEU A 149      68.313  27.638  92.330  1.00 28.25           C
ATOM    819  C   LEU A 149      67.736  28.561  93.388  1.00 28.26           C
ATOM    820  O   LEU A 149      67.922  29.776  93.309  1.00 28.51           O
ATOM    821  CB  LEU A 149      67.166  27.199  91.416  1.00 28.70           C
ATOM    822  CG  LEU A 149      66.243  28.318  90.887  1.00 29.31           C
ATOM    823  CD1 LEU A 149      67.013  29.371  90.099  1.00 30.13           C
ATOM    824  CD2 LEU A 149      65.132  27.763  90.014  1.00 29.95           C
ATOM    825  N   LEU A 150      67.007  27.986  94.347  1.00 28.02           N
ATOM    826  CA  LEU A 150      66.283  28.790  95.350  1.00 28.32           C
ATOM    827  C   LEU A 150      67.222  29.551  96.274  1.00 28.62           C
ATOM    828  O   LEU A 150      66.980  30.729  96.557  1.00 29.39           O
ATOM    829  CB  LEU A 150      65.313  27.929  96.165  1.00 28.23           C
ATOM    830  CG  LEU A 150      64.097  27.342  95.412  1.00 28.39           C
ATOM    831  CD1 LEU A 150      63.248  26.538  96.382  1.00 28.52           C
ATOM    832  CD2 LEU A 150      63.241  28.400  94.739  1.00 28.81           C
ATOM    833  N   GLY A 151      68.315  28.903  96.689  1.00 28.48           N
ATOM    834  CA  GLY A 151      69.329  29.570  97.503  1.00 28.98           C
ATOM    835  C   GLY A 151      70.048  30.676  96.752  1.00 29.75           C
ATOM    836  O   GLY A 151      70.340  31.732  97.310  1.00 30.47           O
ATOM    837  N   TYR A 152      70.325  30.425  95.480  1.00 29.92           N
ATOM    838  CA  TYR A 152      70.998  31.395  94.616  1.00 31.30           C
ATOM    839  C   TYR A 152      70.148  32.668  94.365  1.00 32.31           C
ATOM    840  O   TYR A 152      70.676  33.786  94.341  1.00 33.29           O
ATOM    841  CB  TYR A 152      71.363  30.706  93.295  1.00 31.36           C
ATOM    842  CG  TYR A 152      72.068  31.584  92.284  1.00 32.93           C
ATOM    843  CD1 TYR A 152      73.452  31.714  92.294  1.00 33.68           C
ATOM    844  CD2 TYR A 152      71.348  32.260  91.302  1.00 33.97           C
ATOM    845  CE1 TYR A 152      74.104  32.510  91.372  1.00 35.55           C
ATOM    846  CE2 TYR A 152      71.980  33.056  90.376  1.00 35.98           C
ATOM    847  CZ  TYR A 152      73.359  33.187  90.417  1.00 35.75           C
ATOM    848  OH  TYR A 152      73.988  33.985  89.491  1.00 40.36           O
ATOM    849  N   LEU A 153      68.843  32.500  94.200  1.00 32.12           N
ATOM    850  CA  LEU A 153      67.920  33.645  94.004  1.00 33.49           C
ATOM    851  C   LEU A 153      67.955  34.660  95.133  1.00 34.32           C
ATOM    852  O   LEU A 153      67.941  35.871  94.893  1.00 35.52           O
ATOM    853  CB  LEU A 153      66.468  33.180  93.862  1.00 32.94           C
ATOM    854  CG  LEU A 153      66.091  32.374  92.620  1.00 33.10           C
ATOM    855  CD1 LEU A 153      64.631  31.974  92.681  1.00 32.94           C
ATOM    856  CD2 LEU A 153      66.367  33.127  91.329  1.00 34.69           C
ATOM    857  N   ALA A 154      68.007  34.160  96.360  1.00 34.03           N
ATOM    858  CA  ALA A 154      67.772  34.991  97.536  1.00 35.48           C
ATOM    859  C   ALA A 154      69.040  35.450  98.265  1.00 36.98           C
ATOM    860  O   ALA A 154      68.949  36.297  99.137  1.00 38.22           O
ATOM    861  CB  ALA A 154      66.860  34.249  98.497  1.00 34.55           C
ATOM    862  N   ASP A 155      70.200  34.893  97.906  1.00 37.26           N
ATOM    863  CA  ASP A 155      71.457  35.117  98.646  1.00 38.44           C
ATOM    864  C   ASP A 155      71.806  36.617  98.718  1.00 40.04           C
ATOM    865  O   ASP A 155      71.797  37.312  97.701  1.00 39.23           O
ATOM    866  CB  ASP A 155      72.598  34.325  97.976  1.00 38.60           C
ATOM    867  CG  ASP A 155      73.788  34.067  98.902  1.00 39.46           C
ATOM    868  OD1 ASP A 155      73.761  34.460 100.090  1.00 41.65           O
ATOM    869  OD2 ASP A 155      74.762  33.433  98.426  1.00 42.05           O
ATOM    870  N   ASP A 156      72.087  37.076  99.941  1.00 41.90           N
ATOM    871  CA  ASP A 156      72.410  38.470 100.279  1.00 44.94           C
ATOM    872  C   ASP A 156      71.291  39.492 100.052  1.00 44.80           C
ATOM    873  O   ASP A 156      71.565  40.676 100.113  1.00 46.63           O
ATOM    874  CB  ASP A 156      73.682  38.981  99.547  1.00 47.63           C
ATOM    875  CG  ASP A 156      74.927  38.174  99.856  1.00 49.45           C
ATOM    876  OD1 ASP A 156      75.143  37.786 101.032  1.00 52.99           O
ATOM    877  OD2 ASP A 156      75.717  37.941  98.902  1.00 51.17           O
ATOM    878  N   LEU A 157      70.055  39.065  99.801  1.00 43.02           N
ATOM    879  CA  LEU A 157      68.969  40.005  99.498  1.00 43.69           C
ATOM    880  C   LEU A 157      68.033  40.163 100.680  1.00 43.52           C
ATOM    881  O   LEU A 157      68.026  39.348 101.586  1.00 43.20           O
ATOM    882  CB  LEU A 157      68.179  39.563  98.266  1.00 42.42           C
ATOM    883  CG  LEU A 157      68.936  39.410  96.936  1.00 42.50           C
ATOM    884  CD1 LEU A 157      67.956  39.010  95.844  1.00 41.40           C
ATOM    885  CD2 LEU A 157      69.671  40.682  96.533  1.00 45.18           C
ATOM    886  N   THR A 158      67.270  41.249 100.660  1.00 44.46           N
ATOM    887  CA  THR A 158      66.312  41.593 101.702  1.00 44.77           C
ATOM    888  C   THR A 158      65.056  42.024 100.982  1.00 44.26           C
ATOM    889  O   THR A 158      65.120  42.640  99.925  1.00 44.60           O
ATOM    890  CB  THR A 158      66.817  42.752 102.592  1.00 47.62           C
ATOM    891  OG1 THR A 158      68.030  42.365 103.235  1.00 47.98           O
ATOM    892  CG2 THR A 158      65.801  43.110 103.675  1.00 48.46           C
ATOM    893  N   TRP A 159      63.915  41.698 101.565  1.00 43.28           N
ATOM    894  CA  TRP A 159      62.638  41.993 100.961  1.00 42.75           C
ATOM    895  C   TRP A 159      61.524  41.949 102.016  1.00 42.61           C
ATOM    896  O   TRP A 159      61.614  41.171 102.968  1.00 41.64           O
ATOM    897  CB  TRP A 159      62.354  41.019  99.802  1.00 40.67           C
ATOM    898  CG  TRP A 159      62.184  39.606 100.207  1.00 38.65           C
ATOM    899  CD1 TRP A 159      61.012  38.983 100.514  1.00 37.64           C
ATOM    900  CD2 TRP A 159      63.209  38.611 100.319  1.00 37.59           C
ATOM    901  NE1 TRP A 159      61.239  37.683 100.827  1.00 36.27           N
ATOM    902  CE2 TRP A 159      62.580  37.419 100.720  1.00 36.15           C
ATOM    903  CE3 TRP A 159      64.597  38.616 100.132  1.00 37.96           C
ATOM    904  CZ2 TRP A 159      63.284  36.225 100.929  1.00 35.04           C
ATOM    905  CZ3 TRP A 159      65.315  37.420 100.345  1.00 36.73           C
ATOM    906  CH2 TRP A 159      64.650  36.242 100.739  1.00 35.30           C
ATOM    907  N   CYS A 160      60.518  42.816 101.852  1.00 43.24           N
ATOM    908  CA  CYS A 160      59.228  42.659 102.523  1.00 42.99           C
ATOM    909  C   CYS A 160      58.140  43.496 101.854  1.00 43.39           C
ATOM    910  O   CYS A 160      58.432  44.374 101.036  1.00 44.05           O
ATOM    911  CB  CYS A 160      59.316  43.024 104.001  1.00 44.61           C
ATOM    912  SG  CYS A 160      59.778  44.741 104.235  1.00 47.80           S
ATOM    913  N   GLY A 161      56.892  43.176 102.190  1.00 49.13           N
ATOM    914  CA  GLY A 161      55.733  43.938 101.750  1.00 52.02           C
ATOM    915  C   GLY A 161      55.024  44.629 102.902  1.00 53.13           C
ATOM    916  O   GLY A 161      55.582  44.810 103.980  1.00 51.82           O
ATOM    917  N   GLU A 162      53.778  45.008 102.644  1.00 56.22           N
ATOM    918  CA  GLU A 162      52.911  45.690 103.605  1.00 59.04           C
ATOM    919  C   GLU A 162      51.526  45.048 103.547  1.00 60.39           C
ATOM    920  O   GLU A 162      51.083  44.635 102.471  1.00 61.24           O
ATOM    921  CB  GLU A 162      52.786  47.178 103.248  1.00 64.01           C
ATOM    922  CG  GLU A 162      54.096  47.946 103.087  1.00 64.00           C
ATOM    923  CD  GLU A 162      53.925  49.364 102.529  1.00 69.82           C
ATOM    924  OE1 GLU A 162      52.793  49.823 102.228  1.00 74.61           O
ATOM    925  OE2 GLU A 162      54.962  50.035 102.384  1.00 70.43           O
ATOM    926  N   PHE A 163      50.834  45.020 104.687  1.00 61.43           N
ATOM    927  CA  PHE A 163      49.516  44.348 104.818  1.00 63.30           C
ATOM    928  C   PHE A 163      48.402  45.075 104.017  1.00 69.44           C
ATOM    929  O   PHE A 163      47.508  44.431 103.452  1.00 71.47           O
ATOM    930  CB  PHE A 163      49.178  44.086 106.328  1.00 62.73           C
ATOM    931  CG  PHE A 163      48.432  45.215 107.020  1.00 68.01           C
ATOM    932  CD1 PHE A 163      47.044  45.366 106.875  1.00 73.12           C
ATOM    933  CD2 PHE A 163      49.118  46.116 107.843  1.00 68.90           C
ATOM    934  CE1 PHE A 163      46.372  46.412 107.510  1.00 79.12           C
ATOM    935  CE2 PHE A 163      48.449  47.154 108.485  1.00 74.99           C
ATOM    936  CZ  PHE A 163      47.075  47.308 108.315  1.00 80.04           C
ATOM    937  N   ASP A 164      48.518  46.397 103.876  1.00 73.25           N
ATOM    938  CA  ASP A 164      47.454  47.220 103.260  1.00 80.84           C
ATOM    939  C   ASP A 164      47.762  47.720 101.828  1.00 83.37           C
ATOM    940  O   ASP A 164      47.049  48.592 101.302  1.00 90.56           O
ATOM    941  CB  ASP A 164      47.060  48.402 104.193  1.00 85.98           C
ATOM    942  CG  ASP A 164      48.276  49.172 104.777  1.00 84.16           C
ATOM    943  OD1 ASP A 164      48.120  49.893 105.798  1.00 87.85           O
ATOM    944  OD2 ASP A 164      49.389  49.051 104.230  1.00 79.71           O
ATOM    945  N   THR A 165      48.813  47.190 101.199  1.00 78.48           N
ATOM    946  CA  THR A 165      49.199  47.599  99.832  1.00 80.86           C
ATOM    947  C   THR A 165      49.773  46.425  99.046  1.00 76.95           C
ATOM    948  O   THR A 165      50.115  45.400  99.613  1.00 72.54           O
ATOM    949  CB  THR A 165      50.264  48.736  99.812  1.00 80.85           C
ATOM    950  OG1 THR A 165      51.547  48.204 100.156  1.00 74.44           O
ATOM    951  CG2 THR A 165      49.922  49.887 100.764  1.00 84.95           C
ATOM    952  N   SER A 166      49.913  46.606  97.736  1.00 79.87           N
ATOM    953  CA  SER A 166      50.580  45.621  96.884  1.00 77.27           C
ATOM    954  C   SER A 166      52.012  46.055  96.551  1.00 74.19           C
ATOM    955  O   SER A 166      52.591  45.580  95.579  1.00 74.14           O
ATOM    956  CB  SER A 166      49.753  45.382  95.613  1.00 83.75           C
ATOM    957  OG  SER A 166      49.490  46.595  94.929  1.00 89.90           O
ATOM    958  N   LYS A 167      52.582  46.949  97.362  1.00 72.43           N
ATOM    959  CA  LYS A 167      53.903  47.525  97.101  1.00 70.73           C
ATOM    960  C   LYS A 167      54.995  46.836  97.897  1.00 64.59           C
ATOM    961  O   LYS A 167      54.756  46.256  98.957  1.00 61.84           O
ATOM    962  CB  LYS A 167      53.919  49.027  97.428  1.00 74.40           C
ATOM    963  CG  LYS A 167      52.939  49.863  96.610  1.00 81.74           C
ATOM    964  CD  LYS A 167      53.340  51.333  96.542  1.00 86.06           C
ATOM    965  CE  LYS A 167      53.248  52.015  97.900  1.00 86.66           C
ATOM    966  NZ  LYS A 167      53.153  53.490  97.741  1.00 93.88           N
ATOM    967  N   ILE A 168      56.200  46.901  97.356  1.00 63.23           N
ATOM    968  CA  ILE A 168      57.380  46.404  98.028  1.00 59.30           C
ATOM    969  C   ILE A 168      57.881  47.544  98.915  1.00 59.91           C
ATOM    970  O   ILE A 168      57.994  48.671  98.453  1.00 63.34           O
ATOM    971  CB  ILE A 168      58.429  45.898  96.989  1.00 59.03           C
ATOM    972  CG1 ILE A 168      57.991  44.527  96.476  1.00 58.60           C
ATOM    973  CG2 ILE A 168      59.832  45.818  97.572  1.00 56.80           C
ATOM    974  CD1 ILE A 168      58.736  44.017  95.266  1.00 60.26           C
ATOM    975  N   ASN A 169      58.184  47.247 100.180  1.00 57.41           N
ATOM    976  CA  ASN A 169      58.753  48.230 101.098  1.00 59.00           C
ATOM    977  C   ASN A 169      60.281  48.339 100.967  1.00 58.65           C
ATOM    978  O   ASN A 169      61.026  47.516 101.516  1.00 56.22           O
ATOM    979  CB  ASN A 169      58.359  47.898 102.542  1.00 57.85           C
ATOM    980  CG  ASN A 169      58.645  49.037 103.512  1.00 61.50           C
ATOM    981  OD1 ASN A 169      59.368  49.979 103.201  1.00 64.37           O
ATOM    982  ND2 ASN A 169      58.082  48.945 104.705  1.00 61.95           N
ATOM    983  N   TYR A 170      60.734  49.367 100.255  1.00 61.83           N
ATOM    984  CA  TYR A 170      62.161  49.701 100.149  1.00 63.13           C
ATOM    985  C   TYR A 170      62.726  50.547 101.318  1.00 66.19           C
ATOM    986  O   TYR A 170      63.933  50.754 101.388  1.00 67.29           O
ATOM    987  CB  TYR A 170      62.426  50.417  98.822  1.00 65.93           C
ATOM    988  CG  TYR A 170      62.094  49.573  97.617  1.00 64.25           C
ATOM    989  CD1 TYR A 170      63.011  48.645  97.128  1.00 62.49           C
ATOM    990  CD2 TYR A 170      60.864  49.700  96.960  1.00 65.67           C
ATOM    991  CE1 TYR A 170      62.721  47.865  96.022  1.00 62.24           C
ATOM    992  CE2 TYR A 170      60.560  48.925  95.848  1.00 65.44           C
ATOM    993  CZ  TYR A 170      61.495  48.005  95.385  1.00 63.73           C
ATOM    994  OH  TYR A 170      61.227  47.219  94.292  1.00 64.78           O
ATOM    995  N   GLN A 171      61.865  51.006 102.232  1.00 68.13           N
ATOM    996  CA  GLN A 171      62.265  51.894 103.333  1.00 72.70           C
ATOM    997  C   GLN A 171      62.857  51.078 104.468  1.00 70.98           C
ATOM    998  O   GLN A 171      63.950  51.374 104.951  1.00 73.31           O
ATOM    999  CB  GLN A 171      61.072  52.684 103.895  1.00 76.62           C
ATOM   1000  CG  GLN A 171      60.186  53.406 102.884  1.00 79.55           C
ATOM   1001  CD  GLN A 171      58.858  53.870 103.500  1.00 83.22           C
ATOM   1002  OE1 GLN A 171      58.017  53.039 103.891  1.00 81.30           O
ATOM   1003  NE2 GLN A 171      58.661  55.185 103.583  1.00 90.31           N
ATOM   1004  N   SER A 172      62.104  50.065 104.902  1.00 67.18           N
ATOM   1005  CA  SER A 172      62.498  49.213 106.023  1.00 66.14           C
ATOM   1006  C   SER A 172      61.772  47.855 106.006  1.00 61.13           C
ATOM   1007  O   SER A 172      60.708  47.709 105.396  1.00 59.77           O
ATOM   1008  CB  SER A 172      62.242  49.939 107.351  1.00 70.67           C
ATOM   1009  OG  SER A 172      60.858  50.142 107.569  1.00 70.59           O
ATOM   1010  N   CYS A 173      62.379  46.870 106.667  1.00 59.88           N
ATOM   1011  CA  CYS A 173      61.804  45.542 106.844  1.00 56.19           C
ATOM   1012  C   CYS A 173      62.103  45.075 108.263  1.00 57.57           C
ATOM   1013  O   CYS A 173      63.081  45.534 108.857  1.00 61.20           O
ATOM   1014  CB  CYS A 173      62.398  44.540 105.829  1.00 53.74           C
ATOM   1015  SG  CYS A 173      61.855  44.787 104.122  1.00 52.27           S
ATOM   1016  N   PRO A 174      61.283  44.150 108.807  1.00 55.41           N
ATOM   1017  CA  PRO A 174      61.468  43.712 110.192  1.00 57.29           C
ATOM   1018  C   PRO A 174      62.828  43.116 110.496  1.00 59.23           C
ATOM   1019  O   PRO A 174      63.356  42.364 109.684  1.00 56.97           O
ATOM   1020  CB  PRO A 174      60.383  42.650 110.383  1.00 54.12           C
ATOM   1021  CG  PRO A 174      59.354  42.977 109.371  1.00 52.03           C
ATOM   1022  CD  PRO A 174      60.125  43.479 108.189  1.00 52.06           C
ATOM   1023  N   ASP A 175      63.396  43.511 111.636  1.00 64.05           N
ATOM   1024  CA  ASP A 175      64.590  42.882 112.198  1.00 67.74           C
ATOM   1025  C   ASP A 175      64.087  41.754 113.075  1.00 67.20           C
ATOM   1026  O   ASP A 175      63.116  41.917 113.807  1.00 66.72           O
ATOM   1027  CB  ASP A 175      65.440  43.881 113.000  1.00 74.68           C
ATOM   1028  CG  ASP A 175      66.764  43.280 113.492  1.00 79.67           C
ATOM   1029  OD1 ASP A 175      66.857  42.055 113.720  1.00 79.04           O
ATOM   1030  OD2 ASP A 175      67.739  44.036 113.656  1.00 85.44           O
ATOM   1031  N   TRP A 176      64.765  40.614 112.996  1.00 67.84           N
ATOM   1032  CA  TRP A 176      64.260  39.376 113.594  1.00 67.09           C
ATOM   1033  C   TRP A 176      64.280  39.395 115.138  1.00 71.79           C
ATOM   1034  O   TRP A 176      63.423  38.780 115.752  1.00 70.01           O
ATOM   1035  CB  TRP A 176      64.941  38.121 112.969  1.00 67.17           C
ATOM   1036  CG  TRP A 176      66.085  37.502 113.710  1.00 73.51           C
ATOM   1037  CD1 TRP A 176      67.427  37.722 113.516  1.00 78.51           C
ATOM   1038  CD2 TRP A 176      65.984  36.505 114.740  1.00 76.61           C
ATOM   1039  NE1 TRP A 176      68.171  36.931 114.381  1.00 84.73           N
ATOM   1040  CE2 TRP A 176      67.310  36.180 115.145  1.00 83.72           C
ATOM   1041  CE3 TRP A 176      64.901  35.860 115.371  1.00 74.59           C
ATOM   1042  CZ2 TRP A 176      67.576  35.239 116.159  1.00 88.97           C
ATOM   1043  CZ3 TRP A 176      65.166  34.927 116.386  1.00 79.32           C
ATOM   1044  CH2 TRP A 176      66.493  34.628 116.766  1.00 86.55           C
ATOM   1045  N   ARG A 177      65.239  40.112 115.736  1.00 78.00           N
ATOM   1046  CA  ARG A 177      65.311  40.287 117.209  1.00 84.37           C
ATOM   1047  C   ARG A 177      64.341  41.384 117.651  1.00 84.26           C
ATOM   1048  O   ARG A 177      63.528  41.196 118.555  1.00 84.71           O
ATOM   1049  CB  ARG A 177      66.737  40.663 117.731  1.00 93.01           C
ATOM   1050  CG  ARG A 177      67.902  40.495 116.758  1.00 93.88           C
ATOM   1051  CD  ARG A 177      69.220  40.087 117.407  1.00102.81           C
ATOM   1052  NE  ARG A 177      70.211  39.829 116.354  1.00103.32           N
ATOM   1053  CZ  ARG A 177      70.957  40.753 115.734  1.00105.50           C
ATOM   1054  NH1 ARG A 177      71.812  40.376 114.782  1.00105.93           N
ATOM   1055  NH2 ARG A 177      70.874  42.047 116.054  1.00108.04           N
ATOM   1056  N   LYS A 178      64.433  42.529 116.987  1.00 84.09           N
ATOM   1057  CA  LYS A 178      63.800  43.755 117.468  1.00 86.96           C
ATOM   1058  C   LYS A 178      62.330  43.885 117.089  1.00 81.60           C
ATOM   1059  O   LYS A 178      61.582  44.552 117.789  1.00 84.16           O
ATOM   1060  CB  LYS A 178      64.554  44.983 116.954  1.00 90.45           C
ATOM   1061  CG  LYS A 178      65.985  45.118 117.451  1.00 98.03           C
ATOM   1062  CD  LYS A 178      66.603  46.400 116.918  1.00101.75           C
ATOM   1063  CE  LYS A 178      68.106  46.450 117.121  1.00108.88           C
ATOM   1064  NZ  LYS A 178      68.670  47.759 116.685  1.00113.51           N
ATOM   1065  N   ASP A 179      61.923  43.281 115.975  1.00 74.74           N
ATOM   1066  CA  ASP A 179      60.568  43.467 115.463  1.00 70.70           C
ATOM   1067  C   ASP A 179      59.767  42.176 115.528  1.00 66.74           C
ATOM   1068  O   ASP A 179      58.808  42.096 116.280  1.00 67.23           O
ATOM   1069  CB  ASP A 179      60.600  44.041 114.041  1.00 67.58           C
ATOM   1070  CG  ASP A 179      61.245  45.418 113.980  1.00 72.19           C
ATOM   1071  OD1 ASP A 179      60.955  46.264 114.843  1.00 77.15           O
ATOM   1072  OD2 ASP A 179      62.040  45.661 113.049  1.00 71.13           O
ATOM   1073  N   CYS A 180      60.153  41.174 114.739  1.00 58.85           N
ATOM   1074  CA  CYS A 180      59.438  39.891 114.699  1.00 58.11           C
ATOM   1075  C   CYS A 180      60.231  38.828 113.940  1.00 54.86           C
ATOM   1076  O   CYS A 180      60.862  39.126 112.919  1.00 53.29           O
ATOM   1077  CB  CYS A 180      58.043  40.049 114.065  1.00 58.95           C
ATOM   1078  SG  CYS A 180      58.076  40.787 112.412  1.00 58.13           S
ATOM   1079  N   SER A 181      60.179  37.600 114.455  1.00 54.26           N
ATOM   1080  CA  SER A 181      60.874  36.453 113.880  1.00 51.54           C
ATOM   1081  C   SER A 181      60.302  36.046 112.516  1.00 49.17           C
ATOM   1082  O   SER A 181      61.057  35.616 111.643  1.00 47.20           O
ATOM   1083  CB  SER A 181      60.801  35.240 114.826  1.00 52.25           C
ATOM   1084  OG  SER A 181      59.465  35.014 115.205  1.00 53.99           O
ATOM   1085  N   ASN A 182      58.983  36.170 112.337  1.00 49.31           N
ATOM   1086  CA  ASN A 182      58.290  35.593 111.180  1.00 47.52           C
ATOM   1087  C   ASN A 182      58.075  36.571 110.039  1.00 46.36           C
ATOM   1088  O   ASN A 182      56.958  36.790 109.584  1.00 46.36           O
ATOM   1089  CB  ASN A 182      56.991  34.927 111.617  1.00 48.93           C
ATOM   1090  CG  ASN A 182      57.241  33.677 112.441  1.00 49.48           C
ATOM   1091  OD1 ASN A 182      58.219  32.946 112.214  1.00 48.88           O
ATOM   1092  ND2 ASN A 182      56.357  33.398 113.371  1.00 51.60           N
ATOM   1093  N   ASN A 183      59.202  37.076 109.538  1.00 45.18           N
ATOM   1094  CA  ASN A 183      59.264  38.014 108.419  1.00 44.30           C
ATOM   1095  C   ASN A 183      59.636  37.326 107.109  1.00 41.92           C
ATOM   1096  O   ASN A 183      60.168  36.218 107.129  1.00 40.49           O
ATOM   1097  CB  ASN A 183      60.257  39.142 108.737  1.00 44.87           C
ATOM   1098  CG  ASN A 183      61.668  38.642 108.954  1.00 43.80           C
ATOM   1099  OD1 ASN A 183      62.388  38.357 107.998  1.00 42.14           O
ATOM   1100  ND2 ASN A 183      62.066  38.512 110.217  1.00 45.13           N
ATOM   1101  N   PRO A 184      59.376  37.984 105.964  1.00 41.44           N
ATOM   1102  CA  PRO A 184      59.616  37.351 104.655  1.00 39.62           C
ATOM   1103  C   PRO A 184      60.987  36.691 104.457  1.00 37.99           C
ATOM   1104  O   PRO A 184      61.060  35.585 103.927  1.00 36.63           O
ATOM   1105  CB  PRO A 184      59.436  38.507 103.675  1.00 39.80           C
ATOM   1106  CG  PRO A 184      58.407  39.371 104.339  1.00 41.82           C
ATOM   1107  CD  PRO A 184      58.694  39.284 105.809  1.00 42.82           C
ATOM   1108  N   VAL A 185      62.044  37.376 104.898  1.00 38.25           N
ATOM   1109  CA  VAL A 185      63.405  36.887 104.754  1.00 36.87           C
ATOM   1110  C   VAL A 185      63.678  35.705 105.679  1.00 36.73           C
ATOM   1111  O   VAL A 185      64.151  34.650 105.225  1.00 35.81           O
ATOM   1112  CB  VAL A 185      64.443  37.997 105.023  1.00 37.46           C
ATOM   1113  CG1 VAL A 185      65.853  37.429 105.053  1.00 36.53           C
ATOM   1114  CG2 VAL A 185      64.353  39.077 103.952  1.00 37.52           C
ATOM   1115  N   SER A 186      63.431  35.889 106.971  1.00 38.03           N
ATOM   1116  CA  SER A 186      63.696  34.827 107.953  1.00 38.06           C
ATOM   1117  C   SER A 186      62.934  33.545 107.664  1.00 37.07           C
ATOM   1118  O   SER A 186      63.474  32.447 107.817  1.00 36.13           O
ATOM   1119  CB  SER A 186      63.329  35.306 109.360  1.00 40.25           C
ATOM   1120  OG  SER A 186      64.166  36.374 109.745  1.00 41.13           O
ATOM   1121  N   VAL A 187      61.674  33.686 107.272  1.00 37.45           N
ATOM   1122  CA  VAL A 187      60.814  32.540 107.019  1.00 37.36           C
ATOM   1123  C   VAL A 187      61.241  31.812 105.737  1.00 35.55           C
ATOM   1124  O   VAL A 187      61.148  30.599 105.657  1.00 35.25           O
ATOM   1125  CB  VAL A 187      59.322  32.944 106.964  1.00 38.73           C
ATOM   1126  CG1 VAL A 187      58.438  31.755 106.602  1.00 38.69           C
ATOM   1127  CG2 VAL A 187      58.871  33.508 108.311  1.00 40.83           C
ATOM   1128  N   PHE A 188      61.705  32.553 104.735  1.00 34.80           N
ATOM   1129  CA  PHE A 188      62.216  31.946 103.512  1.00 33.41           C
ATOM   1130  C   PHE A 188      63.388  31.030 103.857  1.00 32.60           C
ATOM   1131  O   PHE A 188      63.370  29.846 103.562  1.00 32.01           O
ATOM   1132  CB  PHE A 188      62.652  33.013 102.504  1.00 32.84           C
ATOM   1133  CG  PHE A 188      63.403  32.452 101.327  1.00 31.33           C
ATOM   1134  CD1 PHE A 188      62.726  32.003 100.196  1.00 31.10           C
ATOM   1135  CD2 PHE A 188      64.784  32.360 101.363  1.00 30.53           C
ATOM   1136  CE1 PHE A 188      63.425  31.460  99.124  1.00 30.17           C
ATOM   1137  CE2 PHE A 188      65.494  31.812 100.298  1.00 29.63           C
ATOM   1138  CZ  PHE A 188      64.808  31.362  99.177  1.00 29.34           C
ATOM   1139  N   TRP A 189      64.390  31.604 104.524  1.00 33.07           N
ATOM   1140  CA  TRP A 189      65.618  30.881 104.829  1.00 32.47           C
ATOM   1141  C   TRP A 189      65.344  29.685 105.716  1.00 33.07           C
ATOM   1142  O   TRP A 189      65.957  28.635 105.551  1.00 32.16           O
ATOM   1143  CB  TRP A 189      66.680  31.821 105.446  1.00 32.81           C
ATOM   1144  CG  TRP A 189      67.312  32.672 104.404  1.00 32.10           C
ATOM   1145  CD1 TRP A 189      67.254  34.013 104.309  1.00 32.76           C
ATOM   1146  CD2 TRP A 189      68.043  32.215 103.254  1.00 30.73           C
ATOM   1147  NE1 TRP A 189      67.900  34.439 103.185  1.00 32.08           N
ATOM   1148  CE2 TRP A 189      68.409  33.356 102.521  1.00 30.91           C
ATOM   1149  CE3 TRP A 189      68.421  30.963 102.782  1.00 29.66           C
ATOM   1150  CZ2 TRP A 189      69.153  33.281 101.328  1.00 30.09           C
ATOM   1151  CZ3 TRP A 189      69.175  30.885 101.599  1.00 28.86           C
ATOM   1152  CH2 TRP A 189      69.532  32.041 100.895  1.00 29.00           C
ATOM   1153  N   LYS A 190      64.412  29.858 106.645  1.00 34.92           N
ATOM   1154  CA  LYS A 190      63.986  28.790 107.533  1.00 36.15           C
ATOM   1155  C   LYS A 190      63.319  27.675 106.731  1.00 35.62           C
ATOM   1156  O   LYS A 190      63.645  26.523 106.939  1.00 35.46           O
ATOM   1157  CB  LYS A 190      63.065  29.363 108.626  1.00 38.50           C
ATOM   1158  CG  LYS A 190      62.362  28.365 109.528  1.00 40.00           C
ATOM   1159  CD  LYS A 190      61.580  29.082 110.635  1.00 42.52           C
ATOM   1160  CE  LYS A 190      60.151  29.448 110.197  1.00 43.46           C
ATOM   1161  NZ  LYS A 190      59.527  30.573 110.962  1.00 45.45           N
ATOM   1162  N   THR A 191      62.442  28.021 105.786  1.00 35.72           N
ATOM   1163  CA  THR A 191      61.798  27.014 104.928  1.00 35.87           C
ATOM   1164  C   THR A 191      62.794  26.239 104.042  1.00 34.71           C
ATOM   1165  O   THR A 191      62.777  24.995 104.035  1.00 34.19           O
ATOM   1166  CB  THR A 191      60.704  27.629 104.037  1.00 36.59           C
ATOM   1167  OG1 THR A 191      59.795  28.388 104.847  1.00 38.12           O
ATOM   1168  CG2 THR A 191      59.905  26.550 103.322  1.00 37.16           C
ATOM   1169  N   VAL A 192      63.637  26.960 103.290  1.00 34.10           N
ATOM   1170  CA  VAL A 192      64.579  26.293 102.375  1.00 33.47           C
ATOM   1171  C   VAL A 192      65.668  25.532 103.099  1.00 33.07           C
ATOM   1172  O   VAL A 192      66.074  24.499 102.609  1.00 33.02           O
ATOM   1173  CB  VAL A 192      65.251  27.202 101.298  1.00 33.10           C
ATOM   1174  CG1 VAL A 192      64.248  27.600 100.245  1.00 34.11           C
ATOM   1175  CG2 VAL A 192      65.938  28.419 101.896  1.00 33.11           C
ATOM   1176  N   SER A 193      66.157  26.052 104.223  1.00 33.49           N
ATOM   1177  CA  SER A 193      67.198  25.354 105.003  1.00 33.73           C
ATOM   1178  C   SER A 193      66.714  24.053 105.603  1.00 34.48           C
ATOM   1179  O   SER A 193      67.448  23.074 105.629  1.00 34.22           O
ATOM   1180  CB  SER A 193      67.738  26.225 106.135  1.00 34.49           C
ATOM   1181  OG  SER A 193      68.429  27.341 105.617  1.00 34.38           O
ATOM   1182  N   ARG A 194      65.489  24.069 106.106  1.00 36.37           N
ATOM   1183  CA  ARG A 194      64.859  22.887 106.675  1.00 38.12           C
ATOM   1184  C   ARG A 194      64.737  21.791 105.623  1.00 37.65           C
ATOM   1185  O   ARG A 194      65.067  20.641 105.888  1.00 38.18           O
ATOM   1186  CB  ARG A 194      63.465  23.217 107.206  1.00 40.45           C
ATOM   1187  CG  ARG A 194      62.921  22.218 108.197  1.00 43.01           C
ATOM   1188  CD  ARG A 194      61.421  22.387 108.434  1.00 46.04           C
ATOM   1189  NE  ARG A 194      60.671  21.623 107.435  1.00 48.45           N
ATOM   1190  CZ  ARG A 194      59.983  22.110 106.396  1.00 49.70           C
ATOM   1191  NH1 ARG A 194      59.871  23.418 106.165  1.00 49.56           N
ATOM   1192  NH2 ARG A 194      59.385  21.253 105.563  1.00 52.45           N
ATOM   1193  N   ARG A 195      64.263  22.160 104.439  1.00 36.76           N
ATOM   1194  CA  ARG A 195      64.080  21.216 103.348  1.00 36.58           C
ATOM   1195  C   ARG A 195      65.396  20.672 102.816  1.00 34.86           C
ATOM   1196  O   ARG A 195      65.497  19.495 102.478  1.00 34.17           O
ATOM   1197  CB  ARG A 195      63.257  21.825 102.228  1.00 37.12           C
ATOM   1198  CG  ARG A 195      61.792  21.956 102.631  1.00 39.82           C
ATOM   1199  CD  ARG A 195      61.064  22.952 101.745  1.00 41.36           C
ATOM   1200  NE  ARG A 195      61.162  22.520 100.345  1.00 42.20           N
ATOM   1201  CZ  ARG A 195      60.257  21.798  99.684  1.00 42.68           C
ATOM   1202  NH1 ARG A 195      59.109  21.423 100.259  1.00 44.27           N
ATOM   1203  NH2 ARG A 195      60.503  21.472  98.416  1.00 42.05           N
ATOM   1204  N   PHE A 196      66.399  21.532 102.759  1.00 33.79           N
ATOM   1205  CA  PHE A 196      67.735  21.131 102.327  1.00 32.26           C
ATOM   1206  C   PHE A 196      68.322  20.109 103.299  1.00 32.04           C
ATOM   1207  O   PHE A 196      68.835  19.082 102.885  1.00 31.37           O
ATOM   1208  CB  PHE A 196      68.635  22.362 102.249  1.00 31.28           C
ATOM   1209  CG  PHE A 196      69.903  22.146 101.477  1.00 29.85           C
ATOM   1210  CD1 PHE A 196      69.861  21.793 100.124  1.00 29.49           C
ATOM   1211  CD2 PHE A 196      71.141  22.341 102.079  1.00 29.08           C
ATOM   1212  CE1 PHE A 196      71.039  21.619  99.405  1.00 28.80           C
ATOM   1213  CE2 PHE A 196      72.313  22.178 101.361  1.00 28.28           C
ATOM   1214  CZ  PHE A 196      72.264  21.815 100.028  1.00 28.09           C
ATOM   1215  N   ALA A 197      68.220  20.402 104.594  1.00 32.62           N
ATOM   1216  CA  ALA A 197      68.692  19.502 105.637  1.00 32.52           C
ATOM   1217  C   ALA A 197      67.933  18.179 105.642  1.00 33.02           C
ATOM   1218  O   ALA A 197      68.552  17.129 105.842  1.00 33.44           O
ATOM   1219  CB  ALA A 197      68.610  20.168 107.001  1.00 33.32           C
ATOM   1220  N   GLU A 198      66.620  18.225 105.392  1.00 33.13           N
ATOM   1221  CA  GLU A 198      65.787  17.014 105.271  1.00 34.13           C
ATOM   1222  C   GLU A 198      66.145  16.142 104.065  1.00 33.34           C
ATOM   1223  O   GLU A 198      65.917  14.917 104.089  1.00 33.57           O
ATOM   1224  CB  GLU A 198      64.287  17.359 105.234  1.00 35.36           C
ATOM   1225  CG  GLU A 198      63.733  17.738 106.604  1.00 37.03           C
ATOM   1226  CD  GLU A 198      62.289  18.235 106.594  1.00 38.51           C
ATOM   1227  OE1 GLU A 198      61.723  18.472 105.504  1.00 39.30           O
ATOM   1228  OE2 GLU A 198      61.723  18.378 107.698  1.00 39.74           O
ATOM   1229  N   ALA A 199      66.679  16.773 103.016  1.00 31.87           N
ATOM   1230  CA  ALA A 199      67.114  16.054 101.820  1.00 31.28           C
ATOM   1231  C   ALA A 199      68.405  15.293 102.044  1.00 30.38           C
ATOM   1232  O   ALA A 199      68.705  14.386 101.282  1.00 29.90           O
ATOM   1233  CB  ALA A 199      67.284  17.012 100.653  1.00 30.53           C
ATOM   1234  N   ALA A 200      69.183  15.683 103.056  1.00 30.10           N
ATOM   1235  CA  ALA A 200      70.526  15.127 103.235  1.00 29.21           C
ATOM   1236  C   ALA A 200      70.479  13.658 103.608  1.00 29.76           C
ATOM   1237  O   ALA A 200      69.568  13.220 104.297  1.00 30.85           O
ATOM   1238  CB  ALA A 200      71.283  15.898 104.300  1.00 29.10           C
ATOM   1239  N   CYS A 201      71.493  12.922 103.168  1.00 28.82           N
ATOM   1240  CA  CYS A 201      71.680  11.536 103.568  1.00 29.58           C
ATOM   1241  C   CYS A 201      73.171  11.189 103.715  1.00 28.72           C
ATOM   1242  O   CYS A 201      74.046  11.991 103.375  1.00 27.51           O
ATOM   1243  CB  CYS A 201      71.046  10.620 102.519  1.00 30.21           C
ATOM   1244  SG  CYS A 201      72.100  10.496 101.067  1.00 30.13           S
ATOM   1245  N   ASP A 202      73.423   9.960 104.175  1.00 29.54           N
ATOM   1246  CA  ASP A 202      74.756   9.323 104.224  1.00 29.11           C
ATOM   1247  C   ASP A 202      75.701  10.134 105.114  1.00 28.75           C
ATOM   1248  O   ASP A 202      75.430  10.264 106.305  1.00 29.81           O
ATOM   1249  CB  ASP A 202      75.309   9.051 102.812  1.00 28.39           C
ATOM   1250  CG  ASP A 202      74.539   7.973 102.073  1.00 29.23           C
ATOM   1251  OD1 ASP A 202      73.550   7.472 102.621  1.00 30.40           O
ATOM   1252  OD2 ASP A 202      74.933   7.564 100.950  1.00 29.29           O
ATOM   1253  N   VAL A 203      76.780  10.691 104.562  1.00 28.07           N
ATOM   1254  CA  VAL A 203      77.651  11.582 105.308  1.00 28.05           C
ATOM   1255  C   VAL A 203      77.326  12.992 104.857  1.00 27.52           C
ATOM   1256  O   VAL A 203      77.383  13.314 103.679  1.00 26.23           O
ATOM   1257  CB  VAL A 203      79.139  11.287 105.082  1.00 27.93           C
ATOM   1258  CG1 VAL A 203      80.011  12.246 105.886  1.00 28.25           C
ATOM   1259  CG2 VAL A 203      79.461   9.836 105.449  1.00 28.54           C
ATOM   1260  N   VAL A 204      76.972  13.826 105.826  1.00 28.34           N
ATOM   1261  CA  VAL A 204      76.714  15.249 105.575  1.00 28.18           C
ATOM   1262  C   VAL A 204      77.900  15.998 106.195  1.00 28.83           C
ATOM   1263  O   VAL A 204      78.442  15.606 107.233  1.00 29.73           O
ATOM   1264  CB  VAL A 204      75.298  15.678 105.998  1.00 28.68           C
ATOM   1265  CG1 VAL A 204      75.045  15.393 107.452  1.00 30.08           C
ATOM   1266  CG2 VAL A 204      75.034  17.153 105.742  1.00 28.60           C
ATOM   1267  N   HIS A 205      78.373  17.004 105.477  1.00 28.53           N
ATOM   1268  CA  HIS A 205      79.534  17.778 105.892  1.00 29.36           C
ATOM   1269  C   HIS A 205      79.084  19.179 106.314  1.00 30.15           C
ATOM   1270  O   HIS A 205      78.137  19.732 105.716  1.00 30.54           O
ATOM   1271  CB  HIS A 205      80.531  17.859 104.743  1.00 28.83           C
ATOM   1272  CG  HIS A 205      81.216  16.561 104.440  1.00 28.77           C
ATOM   1273  ND1 HIS A 205      80.656  15.585 103.635  1.00 28.05           N
ATOM   1274  CD2 HIS A 205      82.409  16.070 104.852  1.00 29.48           C
ATOM   1275  CE1 HIS A 205      81.481  14.557 103.559  1.00 28.11           C
ATOM   1276  NE2 HIS A 205      82.553  14.824 104.284  1.00 29.09           N
ATOM   1277  N   VAL A 206      79.727  19.744 107.339  1.00 31.29           N
ATOM   1278  CA  VAL A 206      79.502  21.157 107.704  1.00 32.18           C
ATOM   1279  C   VAL A 206      80.829  21.889 107.895  1.00 33.42           C
ATOM   1280  O   VAL A 206      81.736  21.405 108.582  1.00 33.97           O
ATOM   1281  CB  VAL A 206      78.619  21.321 108.960  1.00 33.44           C
ATOM   1282  CG1 VAL A 206      79.250  20.707 110.202  1.00 34.80           C
ATOM   1283  CG2 VAL A 206      78.292  22.787 109.193  1.00 34.46           C
ATOM   1284  N   MET A 207      80.936  23.060 107.277  1.00 33.79           N
ATOM   1285  CA  MET A 207      82.089  23.923 107.465  1.00 35.36           C
ATOM   1286  C   MET A 207      81.771  24.949 108.554  1.00 37.01           C
ATOM   1287  O   MET A 207      80.722  25.604 108.515  1.00 36.52           O
ATOM   1288  CB  MET A 207      82.449  24.596 106.153  1.00 34.89           C
ATOM   1289  CG  MET A 207      83.823  25.236 106.164  1.00 36.59           C
ATOM   1290  SD  MET A 207      84.248  25.893 104.549  1.00 36.77           S
ATOM   1291  CE  MET A 207      84.849  24.457 103.666  1.00 35.59           C
ATOM   1292  N   LEU A 208      82.665  25.071 109.529  1.00 39.02           N
ATOM   1293  CA  LEU A 208      82.510  26.036 110.630  1.00 41.30           C
ATOM   1294  C   LEU A 208      83.731  26.944 110.742  1.00 43.51           C
ATOM   1295  O   LEU A 208      84.849  26.533 110.424  1.00 42.73           O
ATOM   1296  CB  LEU A 208      82.323  25.301 111.952  1.00 42.53           C
ATOM   1297  CG  LEU A 208      81.099  24.388 112.065  1.00 41.40           C
ATOM   1298  CD1 LEU A 208      81.148  23.593 113.356  1.00 42.92           C
ATOM   1299  CD2 LEU A 208      79.813  25.185 112.008  1.00 41.09           C
ATOM   1300  N   ASP A 209      83.489  28.180 111.190  1.00 45.53           N
ATOM   1301  CA  ASP A 209      84.533  29.192 111.380  1.00 48.06           C
ATOM   1302  C   ASP A 209      85.159  29.027 112.758  1.00 51.20           C
ATOM   1303  O   ASP A 209      84.576  29.409 113.765  1.00 52.49           O
ATOM   1304  CB  ASP A 209      83.939  30.596 111.213  1.00 48.67           C
ATOM   1305  CG  ASP A 209      84.999  31.705 111.168  1.00 50.38           C
ATOM   1306  OD1 ASP A 209      86.133  31.525 111.666  1.00 51.41           O
ATOM   1307  OD2 ASP A 209      84.667  32.781 110.626  1.00 50.75           O
ATOM   1308  N   GLY A 210      86.362  28.467 112.787  1.00 53.09           N
ATOM   1309  CA  GLY A 210      87.094  28.239 114.035  1.00 56.60           C
ATOM   1310  C   GLY A 210      87.779  29.454 114.654  1.00 60.91           C
ATOM   1311  O   GLY A 210      88.247  29.388 115.792  1.00 64.17           O
ATOM   1312  N   SER A 211      87.866  30.553 113.909  1.00 61.83           N
ATOM   1313  CA  SER A 211      88.487  31.771 114.412  1.00 65.89           C
ATOM   1314  C   SER A 211      87.551  32.597 115.300  1.00 68.45           C
ATOM   1315  O   SER A 211      88.021  33.508 115.975  1.00 73.46           O
ATOM   1316  CB  SER A 211      89.013  32.634 113.256  1.00 65.39           C
ATOM   1317  OG  SER A 211      87.967  33.341 112.608  1.00 62.91           O
ATOM   1318  N   ARG A 212      86.252  32.297 115.321  1.00 68.35           N
ATOM   1319  CA  ARG A 212      85.306  33.131 116.067  1.00 72.29           C
ATOM   1320  C   ARG A 212      84.882  32.528 117.406  1.00 73.65           C
ATOM   1321  O   ARG A 212      85.077  31.339 117.650  1.00 72.46           O
ATOM   1322  CB  ARG A 212      84.093  33.490 115.195  1.00 72.16           C
ATOM   1323  CG  ARG A 212      83.118  32.373 114.867  1.00 71.19           C
ATOM   1324  CD  ARG A 212      81.787  32.970 114.436  1.00 74.46           C
ATOM   1325  NE  ARG A 212      81.952  33.878 113.290  1.00 80.05           N
ATOM   1326  CZ  ARG A 212      81.376  35.081 113.130  1.00 83.21           C
ATOM   1327  NH1 ARG A 212      80.570  35.615 114.053  1.00 83.09           N
ATOM   1328  NH2 ARG A 212      81.627  35.772 112.014  1.00 85.25           N
ATOM   1329  N   SER A 213      84.307  33.373 118.265  1.00 75.76           N
ATOM   1330  CA  SER A 213      83.805  32.966 119.574  1.00 77.26           C
ATOM   1331  C   SER A 213      82.452  32.358 119.252  1.00 75.38           C
ATOM   1332  O   SER A 213      81.636  33.000 118.586  1.00 77.00           O
ATOM   1333  CB  SER A 213      83.683  34.159 120.529  1.00 80.65           C
ATOM   1334  OG  SER A 213      82.868  35.185 119.985  1.00 80.16           O
ATOM   1335  N   LYS A 214      82.252  31.117 119.682  1.00 73.74           N
ATOM   1336  CA  LYS A 214      81.107  30.256 119.277  1.00 69.55           C
ATOM   1337  C   LYS A 214      81.275  29.655 117.861  1.00 63.60           C
ATOM   1338  O   LYS A 214      80.550  29.970 116.894  1.00 58.31           O
ATOM   1339  CB  LYS A 214      79.725  30.914 119.455  1.00 70.33           C
ATOM   1340  CG  LYS A 214      79.331  31.106 120.908  1.00 74.40           C
ATOM   1341  CD  LYS A 214      78.002  31.818 121.035  1.00 75.71           C
ATOM   1342  CE  LYS A 214      77.300  31.482 122.344  1.00 78.96           C
ATOM   1343  NZ  LYS A 214      75.903  31.994 122.327  1.00 79.27           N
ATOM   1344  N   ILE A 215      82.240  28.749 117.782  1.00 62.17           N
ATOM   1345  CA  ILE A 215      82.534  28.001 116.557  1.00 58.44           C
ATOM   1346  C   ILE A 215      81.256  27.360 116.007  1.00 54.37           C
ATOM   1347  O   ILE A 215      80.973  27.435 114.810  1.00 48.63           O
ATOM   1348  CB  ILE A 215      83.598  26.919 116.807  1.00 58.54           C
ATOM   1349  CG1 ILE A 215      84.937  27.556 117.209  1.00 60.72           C
ATOM   1350  CG2 ILE A 215      83.774  26.047 115.558  1.00 56.15           C
ATOM   1351  CD1 ILE A 215      85.974  26.558 117.681  1.00 61.83           C
ATOM   1352  N   PHE A 216      80.505  26.728 116.903  1.00 55.25           N
ATOM   1353  CA  PHE A 216      79.133  26.311 116.646  1.00 54.58           C
ATOM   1354  C   PHE A 216      78.219  27.212 117.477  1.00 57.03           C
ATOM   1355  O   PHE A 216      78.363  27.302 118.697  1.00 60.26           O
ATOM   1356  CB  PHE A 216      78.932  24.847 117.030  1.00 53.50           C
ATOM   1357  CG  PHE A 216      77.491  24.425 117.086  1.00 52.32           C
ATOM   1358  CD1 PHE A 216      76.763  24.248 115.922  1.00 49.78           C
ATOM   1359  CD2 PHE A 216      76.856  24.210 118.308  1.00 54.56           C
ATOM   1360  CE1 PHE A 216      75.427  23.867 115.972  1.00 49.63           C
ATOM   1361  CE2 PHE A 216      75.523  23.825 118.364  1.00 53.89           C
ATOM   1362  CZ  PHE A 216      74.804  23.653 117.195  1.00 51.36           C
ATOM   1363  N   ASP A 217      77.286  27.881 116.811  1.00 56.57           N
ATOM   1364  CA  ASP A 217      76.345  28.775 117.472  1.00 58.52           C
ATOM   1365  C   ASP A 217      74.965  28.139 117.337  1.00 56.84           C
ATOM   1366  O   ASP A 217      74.410  28.062 116.246  1.00 53.82           O
ATOM   1367  CB  ASP A 217      76.405  30.164 116.813  1.00 58.83           C
ATOM   1368  CG  ASP A 217      75.635  31.246 117.583  1.00 61.57           C
ATOM   1369  OD1 ASP A 217      75.054  30.975 118.664  1.00 63.60           O
ATOM   1370  OD2 ASP A 217      75.630  32.399 117.082  1.00 61.86           O
ATOM   1371  N   LYS A 218      74.403  27.719 118.461  1.00 58.95           N
ATOM   1372  CA  LYS A 218      73.076  27.085 118.485  1.00 58.89           C
ATOM   1373  C   LYS A 218      71.926  28.019 118.054  1.00 58.37           C
ATOM   1374  O   LYS A 218      70.838  27.550 117.726  1.00 56.72           O
ATOM   1375  CB  LYS A 218      72.795  26.481 119.875  1.00 62.09           C
ATOM   1376  CG  LYS A 218      72.844  27.512 121.005  1.00 65.27           C
ATOM   1377  CD  LYS A 218      71.665  27.482 121.986  1.00 68.31           C
ATOM   1378  CE  LYS A 218      72.089  27.175 123.420  1.00 72.29           C
ATOM   1379  NZ  LYS A 218      70.958  26.594 124.198  1.00 74.15           N
ATOM   1380  N   ASP A 219      72.174  29.330 118.058  1.00 58.65           N
ATOM   1381  CA  ASP A 219      71.199  30.317 117.598  1.00 57.95           C
ATOM   1382  C   ASP A 219      71.344  30.677 116.106  1.00 54.21           C
ATOM   1383  O   ASP A 219      70.547  31.462 115.597  1.00 52.62           O
ATOM   1384  CB  ASP A 219      71.294  31.582 118.460  1.00 61.64           C
ATOM   1385  CG  ASP A 219      71.223  31.280 119.969  1.00 62.73           C
ATOM   1386  OD1 ASP A 219      70.346  30.493 120.397  1.00 66.87           O
ATOM   1387  OD2 ASP A 219      72.055  31.830 120.727  1.00 68.82           O
ATOM   1388  N   SER A 220      72.334  30.111 115.401  1.00 52.02           N
ATOM   1389  CA  SER A 220      72.461  30.325 113.944  1.00 49.35           C
ATOM   1390  C   SER A 220      71.431  29.472 113.207  1.00 46.76           C
ATOM   1391  O   SER A 220      70.767  28.622 113.810  1.00 46.25           O
ATOM   1392  CB  SER A 220      73.870  29.997 113.449  1.00 48.37           C
ATOM   1393  OG  SER A 220      74.146  28.615 113.577  1.00 47.39           O
ATOM   1394  N   THR A 221      71.293  29.699 111.906  1.00 45.15           N
ATOM   1395  CA  THR A 221      70.400  28.873 111.081  1.00 44.50           C
ATOM   1396  C   THR A 221      70.809  27.387 111.117  1.00 44.80           C
ATOM   1397  O   THR A 221      69.937  26.503 111.144  1.00 46.10           O
ATOM   1398  CB  THR A 221      70.381  29.342 109.616  1.00 42.53           C
ATOM   1399  OG1 THR A 221      69.983  30.712 109.574  1.00 43.50           O
ATOM   1400  CG2 THR A 221      69.398  28.510 108.785  1.00 41.10           C
ATOM   1401  N   PHE A 222      72.122  27.120 111.083  1.00 44.30           N
ATOM   1402  CA  PHE A 222      72.635  25.756 111.167  1.00 43.05           C
ATOM   1403  C   PHE A 222      72.297  25.147 112.513  1.00 44.21           C
ATOM   1404  O   PHE A 222      71.845  24.017 112.595  1.00 43.63           O
ATOM   1405  CB  PHE A 222      74.145  25.714 110.948  1.00 42.91           C
ATOM   1406  CG  PHE A 222      74.751  24.373 111.245  1.00 43.34           C
ATOM   1407  CD1 PHE A 222      74.526  23.289 110.394  1.00 41.48           C
ATOM   1408  CD2 PHE A 222      75.527  24.178 112.382  1.00 44.86           C
ATOM   1409  CE1 PHE A 222      75.058  22.054 110.671  1.00 40.97           C
ATOM   1410  CE2 PHE A 222      76.077  22.936 112.652  1.00 44.83           C
ATOM   1411  CZ  PHE A 222      75.837  21.877 111.797  1.00 42.98           C
ATOM   1412  N   GLY A 223      72.521  25.925 113.561  1.00 46.35           N
ATOM   1413  CA  GLY A 223      72.326  25.473 114.937  1.00 48.84           C
ATOM   1414  C   GLY A 223      70.886  25.283 115.383  1.00 49.66           C
ATOM   1415  O   GLY A 223      70.614  24.410 116.209  1.00 51.59           O
ATOM   1416  N   SER A 224      69.967  26.085 114.840  1.00 48.69           N
ATOM   1417  CA  SER A 224      68.570  26.055 115.266  1.00 49.96           C
ATOM   1418  C   SER A 224      67.611  25.359 114.287  1.00 47.93           C
ATOM   1419  O   SER A 224      66.539  24.920 114.710  1.00 50.71           O
ATOM   1420  CB  SER A 224      68.076  27.482 115.569  1.00 51.53           C
ATOM   1421  OG  SER A 224      67.747  28.177 114.377  1.00 50.68           O
ATOM   1422  N   VAL A 225      67.965  25.279 113.005  1.00 44.82           N
ATOM   1423  CA  VAL A 225      67.094  24.648 112.006  1.00 44.19           C
ATOM   1424  C   VAL A 225      67.717  23.393 111.369  1.00 42.77           C
ATOM   1425  O   VAL A 225      67.160  22.298 111.463  1.00 43.71           O
ATOM   1426  CB  VAL A 225      66.720  25.627 110.878  1.00 42.98           C
ATOM   1427  CG1 VAL A 225      65.698  24.996 109.941  1.00 42.11           C
ATOM   1428  CG2 VAL A 225      66.173  26.927 111.448  1.00 44.41           C
ATOM   1429  N   GLU A 226      68.853  23.570 110.701  1.00 41.48           N
ATOM   1430  CA  GLU A 226      69.461  22.515 109.885  1.00 39.99           C
ATOM   1431  C   GLU A 226      69.809  21.273 110.691  1.00 40.19           C
ATOM   1432  O   GLU A 226      69.449  20.163 110.299  1.00 40.29           O
ATOM   1433  CB  GLU A 226      70.720  23.033 109.160  1.00 39.04           C
ATOM   1434  CG  GLU A 226      70.428  24.007 108.033  1.00 38.03           C
ATOM   1435  CD  GLU A 226      71.663  24.794 107.569  1.00 37.99           C
ATOM   1436  OE1 GLU A 226      72.636  24.208 107.066  1.00 35.74           O
ATOM   1437  OE2 GLU A 226      71.666  26.029 107.698  1.00 39.52           O
ATOM   1438  N   VAL A 227      70.494  21.457 111.815  1.00 40.97           N
ATOM   1439  CA  VAL A 227      70.987  20.321 112.579  1.00 42.52           C
ATOM   1440  C   VAL A 227      69.854  19.455 113.173  1.00 43.62           C
ATOM   1441  O   VAL A 227      70.000  18.232 113.307  1.00 44.00           O
ATOM   1442  CB  VAL A 227      72.016  20.767 113.646  1.00 44.45           C
ATOM   1443  CG1 VAL A 227      71.337  21.391 114.855  1.00 47.01           C
ATOM   1444  CG2 VAL A 227      72.897  19.596 114.060  1.00 45.24           C
ATOM   1445  N   HIS A 228      68.732  20.090 113.502  1.00 44.13           N
ATOM   1446  CA  HIS A 228      67.540  19.397 114.009  1.00 45.49           C
ATOM   1447  C   HIS A 228      66.647  18.790 112.918  1.00 44.28           C
ATOM   1448  O   HIS A 228      65.632  18.167 113.234  1.00 45.82           O
ATOM   1449  CB  HIS A 228      66.716  20.352 114.877  1.00 47.17           C
ATOM   1450  CG  HIS A 228      67.476  20.880 116.049  1.00 48.89           C
ATOM   1451  ND1 HIS A 228      67.912  20.070 117.074  1.00 50.39           N
ATOM   1452  CD2 HIS A 228      67.921  22.125 116.336  1.00 49.72           C
ATOM   1453  CE1 HIS A 228      68.579  20.798 117.952  1.00 51.92           C
ATOM   1454  NE2 HIS A 228      68.603  22.047 117.524  1.00 51.53           N
ATOM   1455  N   ASN A 229      67.012  18.957 111.648  1.00 42.73           N
ATOM   1456  CA  ASN A 229      66.272  18.336 110.540  1.00 41.76           C
ATOM   1457  C   ASN A 229      67.037  17.302 109.724  1.00 40.30           C
ATOM   1458  O   ASN A 229      66.514  16.776 108.733  1.00 38.84           O
ATOM   1459  CB  ASN A 229      65.689  19.424 109.656  1.00 41.26           C
ATOM   1460  CG  ASN A 229      64.467  20.043 110.290  1.00 42.99           C
ATOM   1461  OD1 ASN A 229      63.382  19.459 110.253  1.00 43.68           O
ATOM   1462  ND2 ASN A 229      64.652  21.189 110.943  1.00 43.23           N
ATOM   1463  N   LEU A 230      68.252  16.991 110.167  1.00 40.46           N
ATOM   1464  CA  LEU A 230      68.981  15.844 109.644  1.00 39.72           C
ATOM   1465  C   LEU A 230      68.240  14.591 110.119  1.00 41.47           C
ATOM   1466  O   LEU A 230      68.127  14.343 111.317  1.00 43.75           O
ATOM   1467  CB  LEU A 230      70.430  15.870 110.131  1.00 39.18           C
ATOM   1468  CG  LEU A 230      71.240  17.087 109.672  1.00 38.02           C
ATOM   1469  CD1 LEU A 230      72.600  17.140 110.343  1.00 38.48           C
ATOM   1470  CD2 LEU A 230      71.423  17.097 108.165  1.00 36.62           C
ATOM   1471  N   GLN A 231      67.692  13.831 109.176  1.00 41.82           N
ATOM   1472  CA  GLN A 231      66.891  12.653 109.503  1.00 44.29           C
ATOM   1473  C   GLN A 231      67.825  11.489 109.817  1.00 44.23           C
ATOM   1474  O   GLN A 231      68.688  11.183 109.003  1.00 43.66           O
ATOM   1475  CB  GLN A 231      65.970  12.293 108.338  1.00 45.07           C
ATOM   1476  CG  GLN A 231      64.993  13.400 107.992  1.00 46.33           C
ATOM   1477  CD  GLN A 231      63.916  12.946 107.020  1.00 48.51           C
ATOM   1478  OE1 GLN A 231      63.043  12.152 107.381  1.00 54.78           O
ATOM   1479  NE2 GLN A 231      63.943  13.475 105.796  1.00 47.47           N
ATOM   1480  N   PRO A 232      67.678  10.847 110.996  1.00 46.05           N
ATOM   1481  CA  PRO A 232      68.512   9.670 111.302  1.00 46.53           C
ATOM   1482  C   PRO A 232      68.247   8.406 110.462  1.00 46.59           C
ATOM   1483  O   PRO A 232      69.110   7.524 110.364  1.00 46.14           O
ATOM   1484  CB  PRO A 232      68.189   9.386 112.771  1.00 48.83           C
ATOM   1485  CG  PRO A 232      66.914  10.100 113.073  1.00 49.55           C
ATOM   1486  CD  PRO A 232      66.866  11.272 112.159  1.00 47.85           C
ATOM   1487  N   GLU A 233      67.072   8.334 109.850  1.00 48.38           N
ATOM   1488  CA  GLU A 233      66.720   7.224 108.926  1.00 50.19           C
ATOM   1489  C   GLU A 233      67.579   7.199 107.638  1.00 47.45           C
ATOM   1490  O   GLU A 233      67.495   6.244 106.861  1.00 49.18           O
ATOM   1491  CB  GLU A 233      65.222   7.277 108.511  1.00 53.14           C
ATOM   1492  CG  GLU A 233      64.186   7.306 109.654  1.00 56.17           C
ATOM   1493  CD  GLU A 233      63.812   8.758 110.049  1.00 56.36           C
ATOM   1494  OE1 GLU A 233      64.644   9.438 110.697  1.00 56.33           O
ATOM   1495  OE2 GLU A 233      62.717   9.259 109.659  1.00 63.68           O
ATOM   1496  N   LYS A 234      68.360   8.249 107.383  1.00 43.28           N
ATOM   1497  CA  LYS A 234      69.176   8.318 106.182  1.00 40.92           C
ATOM   1498  C   LYS A 234      70.503   9.075 106.304  1.00 37.55           C
ATOM   1499  O   LYS A 234      71.403   8.822 105.518  1.00 35.46           O
ATOM   1500  CB  LYS A 234      68.335   8.816 104.986  1.00 41.33           C
ATOM   1501  CG  LYS A 234      67.801  10.233 105.055  1.00 40.89           C
ATOM   1502  CD  LYS A 234      67.054  10.570 103.757  1.00 40.88           C
ATOM   1503  CE  LYS A 234      66.327  11.901 103.850  1.00 40.95           C
ATOM   1504  NZ  LYS A 234      65.676  12.378 102.581  1.00 41.72           N
ATOM   1505  N   VAL A 235      70.634   9.995 107.254  1.00 36.53           N
ATOM   1506  CA  VAL A 235      71.940  10.547 107.600  1.00 35.72           C
ATOM   1507  C   VAL A 235      72.580   9.618 108.617  1.00 35.89           C
ATOM   1508  O   VAL A 235      71.978   9.340 109.652  1.00 37.45           O
ATOM   1509  CB  VAL A 235      71.845  11.984 108.166  1.00 35.53           C
ATOM   1510  CG1 VAL A 235      73.220  12.499 108.594  1.00 34.78           C
ATOM   1511  CG2 VAL A 235      71.251  12.913 107.115  1.00 34.73           C
ATOM   1512  N   GLN A 236      73.791   9.155 108.325  1.00 34.81           N
ATOM   1513  CA  GLN A 236      74.556   8.331 109.263  1.00 35.81           C
ATOM   1514  C   GLN A 236      75.656   9.096 110.019  1.00 36.32           C
ATOM   1515  O   GLN A 236      75.971   8.727 111.153  1.00 38.39           O
ATOM   1516  CB  GLN A 236      75.141   7.121 108.542  1.00 35.24           C
ATOM   1517  CG  GLN A 236      74.052   6.237 107.966  1.00 35.59           C
ATOM   1518  CD  GLN A 236      74.541   4.909 107.424  1.00 35.75           C
ATOM   1519  OE1 GLN A 236      75.483   4.312 107.953  1.00 36.43           O
ATOM   1520  NE2 GLN A 236      73.880   4.418 106.379  1.00 35.53           N
ATOM   1521  N   THR A 237      76.222  10.154 109.419  1.00 35.24           N
ATOM   1522  CA  THR A 237      77.328  10.900 110.041  1.00 35.21           C
ATOM   1523  C   THR A 237      77.355  12.352 109.620  1.00 34.31           C
ATOM   1524  O   THR A 237      77.212  12.647 108.454  1.00 31.94           O
ATOM   1525  CB  THR A 237      78.699  10.285 109.671  1.00 34.94           C
ATOM   1526  OG1 THR A 237      78.694   8.871 109.925  1.00 35.36           O
ATOM   1527  CG2 THR A 237      79.838  10.939 110.474  1.00 35.76           C
ATOM   1528  N   LEU A 238      77.557  13.244 110.585  1.00 35.44           N
ATOM   1529  CA  LEU A 238      77.889  14.644 110.326  1.00 35.14           C
ATOM   1530  C   LEU A 238      79.397  14.815 110.524  1.00 35.44           C
ATOM   1531  O   LEU A 238      79.913  14.527 111.607  1.00 36.78           O
ATOM   1532  CB  LEU A 238      77.132  15.571 111.275  1.00 36.48           C
ATOM   1533  CG  LEU A 238      77.446  17.083 111.202  1.00 36.74           C
ATOM   1534  CD1 LEU A 238      76.873  17.714 109.945  1.00 35.50           C
ATOM   1535  CD2 LEU A 238      76.922  17.824 112.417  1.00 38.34           C
ATOM   1536  N   GLU A 239      80.090  15.282 109.486  1.00 34.54           N
ATOM   1537  CA  GLU A 239      81.505  15.610 109.559  1.00 35.30           C
ATOM   1538  C   GLU A 239      81.716  17.135 109.597  1.00 36.04           C
ATOM   1539  O   GLU A 239      81.390  17.842 108.651  1.00 35.90           O
ATOM   1540  CB  GLU A 239      82.275  14.986 108.382  1.00 34.25           C
ATOM   1541  CG  GLU A 239      83.783  15.199 108.475  1.00 35.01           C
ATOM   1542  CD  GLU A 239      84.609  14.304 107.572  1.00 34.34           C
ATOM   1543  OE1 GLU A 239      84.386  13.089 107.559  1.00 34.23           O
ATOM   1544  OE2 GLU A 239      85.514  14.817 106.886  1.00 33.04           O
ATOM   1545  N   ALA A 240      82.313  17.625 110.684  1.00 37.81           N
ATOM   1546  CA  ALA A 240      82.628  19.048 110.861  1.00 38.14           C
ATOM   1547  C   ALA A 240      84.064  19.374 110.440  1.00 38.40           C
ATOM   1548  O   ALA A 240      85.009  18.701 110.841  1.00 39.97           O
ATOM   1549  CB  ALA A 240      82.419  19.447 112.318  1.00 40.14           C
ATOM   1550  N   TRP A 241      84.216  20.405 109.628  1.00 37.63           N
ATOM   1551  CA  TRP A 241      85.509  20.929 109.272  1.00 38.09           C
ATOM   1552  C   TRP A 241      85.646  22.299 109.930  1.00 40.14           C
ATOM   1553  O   TRP A 241      84.974  23.266 109.523  1.00 39.33           O
ATOM   1554  CB  TRP A 241      85.592  21.072 107.765  1.00 36.43           C
ATOM   1555  CG  TRP A 241      85.508  19.787 106.994  1.00 34.94           C
ATOM   1556  CD1 TRP A 241      85.701  18.528 107.458  1.00 34.65           C
ATOM   1557  CD2 TRP A 241      85.266  19.666 105.594  1.00 33.64           C
ATOM   1558  NE1 TRP A 241      85.579  17.633 106.440  1.00 33.49           N
ATOM   1559  CE2 TRP A 241      85.304  18.299 105.283  1.00 32.62           C
ATOM   1560  CE3 TRP A 241      85.005  20.585 104.575  1.00 33.06           C
ATOM   1561  CZ2 TRP A 241      85.096  17.818 103.992  1.00 31.51           C
ATOM   1562  CZ3 TRP A 241      84.790  20.114 103.293  1.00 31.96           C
ATOM   1563  CH2 TRP A 241      84.837  18.737 103.010  1.00 31.31           C
ATOM   1564  N   VAL A 242      86.482  22.385 110.962  1.00 42.28           N
ATOM   1565  CA  VAL A 242      86.724  23.681 111.637  1.00 44.29           C
ATOM   1566  C   VAL A 242      87.881  24.394 110.941  1.00 45.01           C
ATOM   1567  O   VAL A 242      89.008  23.904 110.951  1.00 46.07           O
ATOM   1568  CB  VAL A 242      86.930  23.575 113.172  1.00 46.59           C
ATOM   1569  CG1 VAL A 242      85.706  22.950 113.823  1.00 45.92           C
ATOM   1570  CG2 VAL A 242      88.165  22.778 113.544  1.00 48.04           C
ATOM   1571  N   ILE A 243      87.581  25.528 110.319  1.00 44.53           N
ATOM   1572  CA  ILE A 243      88.571  26.305 109.578  1.00 45.87           C
ATOM   1573  C   ILE A 243      89.294  27.287 110.533  1.00 49.41           C
ATOM   1574  O   ILE A 243      88.647  27.992 111.315  1.00 50.19           O
ATOM   1575  CB  ILE A 243      87.919  27.116 108.433  1.00 44.60           C
ATOM   1576  CG1 ILE A 243      86.952  26.263 107.597  1.00 41.91           C
ATOM   1577  CG2 ILE A 243      88.987  27.722 107.532  1.00 45.45           C
ATOM   1578  CD1 ILE A 243      87.565  25.042 106.927  1.00 40.91           C
ATOM   1579  N   HIS A 244      90.623  27.329 110.449  1.00 51.14           N
ATOM   1580  CA  HIS A 244      91.441  28.187 111.309  1.00 54.55           C
ATOM   1581  C   HIS A 244      91.779  29.532 110.650  1.00 56.44           C
ATOM   1582  O   HIS A 244      91.737  29.658 109.428  1.00 54.94           O
ATOM   1583  CB  HIS A 244      92.738  27.478 111.680  1.00 56.08           C
ATOM   1584  CG  HIS A 244      92.547  26.308 112.599  1.00 55.92           C
ATOM   1585  ND1 HIS A 244      93.258  26.158 113.768  1.00 58.72           N
ATOM   1586  CD2 HIS A 244      91.725  25.234 112.523  1.00 53.70           C
ATOM   1587  CE1 HIS A 244      92.899  25.035 114.364  1.00 58.26           C
ATOM   1588  NE2 HIS A 244      91.967  24.456 113.632  1.00 55.17           N
ATOM   1589  N   GLY A 245      92.117  30.525 111.482  1.00 59.74           N
ATOM   1590  CA  GLY A 245      92.591  31.831 111.011  1.00 61.36           C
ATOM   1591  C   GLY A 245      94.019  32.137 111.426  1.00 65.28           C
ATOM   1592  O   GLY A 245      94.379  33.317 111.540  1.00 69.16           O
ATOM   1593  N   GLY A 246      94.838  31.098 111.650  1.00 65.32           N
ATOM   1594  CA  GLY A 246      96.189  31.276 112.234  1.00 69.08           C
ATOM   1595  C   GLY A 246      96.258  32.226 113.434  1.00 72.59           C
ATOM   1596  O   GLY A 246      97.127  32.098 114.297  1.00 75.11           O
ATOM   1597  N   ARG A 251      96.412  24.929 118.074  1.00 85.20           N
ATOM   1598  CA  ARG A 251      95.507  24.263 119.011  1.00 85.25           C
ATOM   1599  C   ARG A 251      94.428  23.362 118.355  1.00 81.95           C
ATOM   1600  O   ARG A 251      94.109  23.503 117.168  1.00 82.65           O
ATOM   1601  CB  ARG A 251      94.835  25.273 119.932  1.00 87.76           C
ATOM   1602  CG  ARG A 251      94.646  26.694 119.412  1.00 88.58           C
ATOM   1603  CD  ARG A 251      93.393  27.309 119.982  1.00 88.57           C
ATOM   1604  NE  ARG A 251      93.297  27.231 121.453  1.00 91.45           N
ATOM   1605  CZ  ARG A 251      92.156  27.131 122.150  1.00 90.62           C
ATOM   1606  NH1 ARG A 251      90.958  27.088 121.554  1.00 86.28           N
ATOM   1607  NH2 ARG A 251      92.212  27.064 123.479  1.00 94.00           N
ATOM   1608  N   ASP A 252      93.868  22.447 119.155  1.00 80.72           N
ATOM   1609  CA  ASP A 252      92.805  21.508 118.717  1.00 75.47           C
ATOM   1610  C   ASP A 252      91.399  22.048 118.999  1.00 72.69           C
ATOM   1611  O   ASP A 252      90.864  21.871 120.094  1.00 72.71           O
ATOM   1612  CB  ASP A 252      92.992  20.130 119.387  1.00 76.77           C
ATOM   1613  CG  ASP A 252      91.997  19.061 118.881  1.00 74.62           C
ATOM   1614  OD1 ASP A 252      91.117  19.350 118.037  1.00 72.83           O
ATOM   1615  OD2 ASP A 252      92.108  17.907 119.343  1.00 78.29           O
ATOM   1616  N   LEU A 253      90.793  22.652 117.979  1.00 69.41           N
ATOM   1617  CA  LEU A 253      89.473  23.284 118.099  1.00 68.09           C
ATOM   1618  C   LEU A 253      88.303  22.300 118.152  1.00 65.01           C
ATOM   1619  O   LEU A 253      87.225  22.679 118.589  1.00 62.50           O
ATOM   1620  CB  LEU A 253      89.242  24.303 116.972  1.00 67.53           C
ATOM   1621  CG  LEU A 253      89.828  25.709 117.160  1.00 70.71           C
ATOM   1622  CD1 LEU A 253      91.213  25.675 117.784  1.00 74.18           C
ATOM   1623  CD2 LEU A 253      89.874  26.471 115.848  1.00 68.88           C
ATOM   1624  N   CYS A 254      88.505  21.045 117.741  1.00 63.34           N
ATOM   1625  CA  CYS A 254      87.477  20.003 117.925  1.00 61.51           C
ATOM   1626  C   CYS A 254      87.179  19.687 119.394  1.00 64.03           C
ATOM   1627  O   CYS A 254      86.171  19.035 119.688  1.00 62.56           O
ATOM   1628  CB  CYS A 254      87.856  18.711 117.198  1.00 59.86           C
ATOM   1629  SG  CYS A 254      87.829  18.856 115.398  1.00 57.96           S
ATOM   1630  N   GLN A 255      88.059  20.126 120.300  1.00 66.60           N
ATOM   1631  CA  GLN A 255      87.811  20.047 121.747  1.00 69.04           C
ATOM   1632  C   GLN A 255      86.983  21.201 122.305  1.00 69.40           C
ATOM   1633  O   GLN A 255      86.500  21.092 123.424  1.00 70.84           O
ATOM   1634  CB  GLN A 255      89.135  19.945 122.542  1.00 72.76           C
ATOM   1635  CG  GLN A 255      89.971  18.679 122.312  1.00 73.08           C
ATOM   1636  CD  GLN A 255      89.149  17.458 121.896  1.00 71.25           C
ATOM   1637  OE1 GLN A 255      88.438  16.866 122.712  1.00 73.73           O
ATOM   1638  NE2 GLN A 255      89.237  17.082 120.617  1.00 69.19           N
ATOM   1639  N   ASP A 256      86.810  22.285 121.539  1.00 67.90           N
ATOM   1640  CA  ASP A 256      86.070  23.478 121.993  1.00 68.41           C
ATOM   1641  C   ASP A 256      84.684  23.078 122.528  1.00 67.11           C
ATOM   1642  O   ASP A 256      84.040  22.202 121.943  1.00 63.65           O
ATOM   1643  CB  ASP A 256      85.980  24.539 120.859  1.00 66.95           C
ATOM   1644  CG  ASP A 256      85.125  25.776 121.231  1.00 68.70           C
ATOM   1645  OD1 ASP A 256      83.940  25.595 121.551  1.00 68.42           O
ATOM   1646  OD2 ASP A 256      85.610  26.938 121.190  1.00 70.73           O
ATOM   1647  N   PRO A 257      84.237  23.700 123.655  1.00 75.79           N
ATOM   1648  CA  PRO A 257      82.927  23.383 124.250  1.00 76.14           C
ATOM   1649  C   PRO A 257      81.742  23.379 123.271  1.00 71.48           C
ATOM   1650  O   PRO A 257      80.863  22.527 123.400  1.00 70.85           O
ATOM   1651  CB  PRO A 257      82.742  24.474 125.334  1.00 81.29           C
ATOM   1652  CG  PRO A 257      83.869  25.438 125.161  1.00 82.68           C
ATOM   1653  CD  PRO A 257      84.966  24.678 124.490  1.00 80.28           C
ATOM   1654  N   THR A 258      81.732  24.303 122.309  1.00 68.77           N
ATOM   1655  CA  THR A 258      80.648  24.386 121.319  1.00 65.27           C
ATOM   1656  C   THR A 258      80.626  23.216 120.317  1.00 60.52           C
ATOM   1657  O   THR A 258      79.556  22.863 119.817  1.00 57.33           O
ATOM   1658  CB  THR A 258      80.673  25.699 120.518  1.00 64.84           C
ATOM   1659  OG1 THR A 258      81.847  25.750 119.699  1.00 63.39           O
ATOM   1660  CG2 THR A 258      80.615  26.919 121.441  1.00 69.41           C
ATOM   1661  N   ILE A 259      81.790  22.625 120.031  1.00 59.24           N
ATOM   1662  CA  ILE A 259      81.861  21.407 119.202  1.00 55.94           C
ATOM   1663  C   ILE A 259      81.318  20.200 119.974  1.00 56.77           C
ATOM   1664  O   ILE A 259      80.641  19.355 119.385  1.00 54.12           O
ATOM   1665  CB  ILE A 259      83.295  21.110 118.688  1.00 55.07           C
ATOM   1666  CG1 ILE A 259      83.840  22.271 117.843  1.00 54.08           C
ATOM   1667  CG2 ILE A 259      83.343  19.824 117.867  1.00 52.33           C
ATOM   1668  CD1 ILE A 259      83.075  22.573 116.567  1.00 50.96           C
ATOM   1669  N   LYS A 260      81.603  20.128 121.278  1.00 60.58           N
ATOM   1670  CA  LYS A 260      81.014  19.090 122.152  1.00 62.45           C
ATOM   1671  C   LYS A 260      79.494  19.233 122.266  1.00 61.98           C
ATOM   1672  O   LYS A 260      78.784  18.238 122.410  1.00 61.56           O
ATOM   1673  CB  LYS A 260      81.622  19.110 123.571  1.00 67.27           C
ATOM   1674  CG  LYS A 260      83.140  18.952 123.667  1.00 68.74           C
ATOM   1675  CD  LYS A 260      83.672  17.766 122.848  1.00 66.31           C
ATOM   1676  CE  LYS A 260      85.138  17.457 123.143  1.00 68.51           C
ATOM   1677  NZ  LYS A 260      85.324  16.311 124.083  1.00 71.51           N
ATOM   1678  N   GLU A 261      79.005  20.473 122.226  1.00 62.58           N
ATOM   1679  CA  GLU A 261      77.568  20.738 122.222  1.00 62.94           C
ATOM   1680  C   GLU A 261      76.948  20.165 120.956  1.00 58.83           C
ATOM   1681  O   GLU A 261      75.940  19.464 121.019  1.00 58.60           O
ATOM   1682  CB  GLU A 261      77.278  22.243 122.318  1.00 64.77           C
ATOM   1683  CG  GLU A 261      75.835  22.567 122.704  1.00 66.66           C
ATOM   1684  CD  GLU A 261      75.497  24.053 122.726  1.00 69.00           C
ATOM   1685  OE1 GLU A 261      76.425  24.874 122.865  1.00 70.32           O
ATOM   1686  OE2 GLU A 261      74.290  24.390 122.624  1.00 69.45           O
ATOM   1687  N   LEU A 262      77.565  20.469 119.815  1.00 55.81           N
ATOM   1688  CA  LEU A 262      77.131  19.951 118.522  1.00 52.42           C
ATOM   1689  C   LEU A 262      77.145  18.426 118.484  1.00 51.55           C
ATOM   1690  O   LEU A 262      76.185  17.804 118.017  1.00 49.73           O
ATOM   1691  CB  LEU A 262      78.027  20.492 117.401  1.00 50.13           C
ATOM   1692  CG  LEU A 262      77.745  19.993 115.974  1.00 46.73           C
ATOM   1693  CD1 LEU A 262      76.339  20.364 115.519  1.00 46.19           C
ATOM   1694  CD2 LEU A 262      78.774  20.576 115.029  1.00 45.15           C
ATOM   1695  N   GLU A 263      78.237  17.841 118.978  1.00 52.90           N
ATOM   1696  CA  GLU A 263      78.383  16.389 119.081  1.00 53.09           C
ATOM   1697  C   GLU A 263      77.235  15.792 119.882  1.00 54.64           C
ATOM   1698  O   GLU A 263      76.645  14.795 119.472  1.00 52.85           O
ATOM   1699  CB  GLU A 263      79.731  16.029 119.723  1.00 55.42           C
ATOM   1700  CG  GLU A 263      79.969  14.537 119.922  1.00 56.53           C
ATOM   1701  CD  GLU A 263      81.410  14.178 120.270  1.00 59.24           C
ATOM   1702  OE1 GLU A 263      82.198  15.057 120.695  1.00 61.56           O
ATOM   1703  OE2 GLU A 263      81.761  12.986 120.128  1.00 61.27           O
ATOM   1704  N   SER A 264      76.917  16.426 121.010  1.00 57.92           N
ATOM   1705  CA  SER A 264      75.819  15.999 121.886  1.00 60.53           C
ATOM   1706  C   SER A 264      74.447  16.094 121.204  1.00 58.87           C
ATOM   1707  O   SER A 264      73.651  15.157 121.283  1.00 59.44           O
ATOM   1708  CB  SER A 264      75.831  16.816 123.198  1.00 64.75           C
ATOM   1709  OG  SER A 264      74.593  16.733 123.889  1.00 67.46           O
ATOM   1710  N   ILE A 265      74.176  17.225 120.550  1.00 57.71           N
ATOM   1711  CA  ILE A 265      72.925  17.420 119.786  1.00 56.56           C
ATOM   1712  C   ILE A 265      72.767  16.314 118.739  1.00 53.78           C
ATOM   1713  O   ILE A 265      71.686  15.758 118.578  1.00 54.89           O
ATOM   1714  CB  ILE A 265      72.887  18.791 119.057  1.00 55.45           C
ATOM   1715  CG1 ILE A 265      72.745  19.942 120.051  1.00 58.72           C
ATOM   1716  CG2 ILE A 265      71.729  18.861 118.058  1.00 54.02           C
ATOM   1717  CD1 ILE A 265      73.188  21.277 119.488  1.00 58.05           C
ATOM   1718  N   ILE A 266      73.865  16.009 118.054  1.00 51.74           N
ATOM   1719  CA  ILE A 266      73.908  15.012 116.978  1.00 49.37           C
ATOM   1720  C   ILE A 266      73.760  13.587 117.489  1.00 50.51           C
ATOM   1721  O   ILE A 266      73.047  12.791 116.869  1.00 50.77           O
ATOM   1722  CB  ILE A 266      75.211  15.188 116.131  1.00 47.29           C
ATOM   1723  CG1 ILE A 266      75.054  16.361 115.156  1.00 45.59           C
ATOM   1724  CG2 ILE A 266      75.627  13.926 115.382  1.00 45.88           C
ATOM   1725  CD1 ILE A 266      73.837  16.297 114.241  1.00 44.63           C
ATOM   1726  N   SER A 267      74.454  13.258 118.581  1.00 52.52           N
ATOM   1727  CA  SER A 267      74.347  11.939 119.207  1.00 54.28           C
ATOM   1728  C   SER A 267      72.919  11.606 119.538  1.00 55.43           C
ATOM   1729  O   SER A 267      72.466  10.503 119.265  1.00 55.48           O
ATOM   1730  CB  SER A 267      75.144  11.879 120.504  1.00 57.43           C
ATOM   1731  OG  SER A 267      76.517  12.043 120.255  1.00 57.53           O
ATOM   1732  N   LYS A 268      72.210  12.572 120.117  1.00 57.19           N
ATOM   1733  CA  LYS A 268      70.825  12.358 120.575  1.00 59.31           C
ATOM   1734  C   LYS A 268      69.850  12.058 119.440  1.00 56.94           C
ATOM   1735  O   LYS A 268      68.829  11.415 119.650  1.00 57.64           O
ATOM   1736  CB  LYS A 268      70.332  13.550 121.415  1.00 61.68           C
ATOM   1737  CG  LYS A 268      70.948  13.540 122.800  1.00 65.12           C
ATOM   1738  CD  LYS A 268      70.770  14.852 123.547  1.00 67.66           C
ATOM   1739  CE  LYS A 268      71.564  14.824 124.852  1.00 71.29           C
ATOM   1740  NZ  LYS A 268      71.027  15.767 125.875  1.00 75.25           N
ATOM   1741  N   ARG A 269      70.188  12.493 118.238  1.00 54.19           N
ATOM   1742  CA  ARG A 269      69.427  12.127 117.053  1.00 53.18           C
ATOM   1743  C   ARG A 269      69.856  10.784 116.447  1.00 52.27           C
ATOM   1744  O   ARG A 269      69.336  10.409 115.414  1.00 51.58           O
ATOM   1745  CB  ARG A 269      69.548  13.218 115.987  1.00 51.22           C
ATOM   1746  CG  ARG A 269      69.326  14.636 116.496  1.00 52.60           C
ATOM   1747  CD  ARG A 269      69.061  15.612 115.353  1.00 50.82           C
ATOM   1748  NE  ARG A 269      68.025  15.227 114.412  1.00 49.92           N
ATOM   1749  CZ  ARG A 269      66.728  15.441 114.546  1.00 51.88           C
ATOM   1750  NH1 ARG A 269      66.225  16.091 115.596  1.00 54.65           N
ATOM   1751  NH2 ARG A 269      65.931  15.016 113.582  1.00 51.33           N
ATOM   1752  N   ASN A 270      70.778  10.066 117.088  1.00 53.21           N
ATOM   1753  CA  ASN A 270      71.266   8.774 116.615  1.00 53.57           C
ATOM   1754  C   ASN A 270      72.062   8.871 115.295  1.00 50.53           C
ATOM   1755  O   ASN A 270      71.976   8.006 114.414  1.00 50.18           O
ATOM   1756  CB  ASN A 270      70.118   7.762 116.527  1.00 55.99           C
ATOM   1757  CG  ASN A 270      70.602   6.325 116.509  1.00 59.27           C
ATOM   1758  OD1 ASN A 270      71.784   6.039 116.716  1.00 61.98           O
ATOM   1759  ND2 ASN A 270      69.682   5.404 116.253  1.00 61.75           N
ATOM   1760  N   ILE A 271      72.861   9.931 115.208  1.00 48.39           N
ATOM   1761  CA  ILE A 271      73.738  10.201 114.085  1.00 45.67           C
ATOM   1762  C   ILE A 271      75.151  10.262 114.664  1.00 45.55           C
ATOM   1763  O   ILE A 271      75.346  10.827 115.733  1.00 46.72           O
ATOM   1764  CB  ILE A 271      73.343  11.539 113.414  1.00 43.80           C
ATOM   1765  CG1 ILE A 271      71.961  11.410 112.767  1.00 43.70           C
ATOM   1766  CG2 ILE A 271      74.367  11.973 112.367  1.00 41.57           C
ATOM   1767  CD1 ILE A 271      71.315  12.732 112.410  1.00 43.15           C
ATOM   1768  N   GLN A 272      76.112   9.659 113.968  1.00 44.64           N
ATOM   1769  CA  GLN A 272      77.525   9.712 114.350  1.00 45.60           C
ATOM   1770  C   GLN A 272      78.098  11.123 114.117  1.00 44.00           C
ATOM   1771  O   GLN A 272      77.543  11.906 113.336  1.00 41.85           O
ATOM   1772  CB  GLN A 272      78.360   8.698 113.539  1.00 45.77           C
ATOM   1773  CG  GLN A 272      78.004   7.235 113.725  1.00 48.09           C
ATOM   1774  CD  GLN A 272      78.824   6.307 112.820  1.00 49.23           C
ATOM   1775  OE1 GLN A 272      79.557   5.429 113.311  1.00 52.81           O
ATOM   1776  NE2 GLN A 272      78.709   6.490 111.493  1.00 47.53           N
ATOM   1777  N   PHE A 273      79.229  11.423 114.764  1.00 44.86           N
ATOM   1778  CA  PHE A 273      79.896  12.717 114.610  1.00 44.00           C
ATOM   1779  C   PHE A 273      81.399  12.571 114.418  1.00 44.39           C
ATOM   1780  O   PHE A 273      82.039  11.850 115.160  1.00 45.15           O
ATOM   1781  CB  PHE A 273      79.633  13.581 115.821  1.00 45.55           C
ATOM   1782  CG  PHE A 273      80.232  14.944 115.721  1.00 45.34           C
ATOM   1783  CD1 PHE A 273      79.701  15.892 114.846  1.00 43.52           C
ATOM   1784  CD2 PHE A 273      81.322  15.298 116.506  1.00 47.42           C
ATOM   1785  CE1 PHE A 273      80.254  17.162 114.757  1.00 43.25           C
ATOM   1786  CE2 PHE A 273      81.872  16.570 116.426  1.00 47.22           C
ATOM   1787  CZ  PHE A 273      81.343  17.498 115.545  1.00 45.11           C
ATOM   1788  N   SER A 274      81.933  13.252 113.402  1.00 43.22           N
ATOM   1789  CA  SER A 274      83.373  13.404 113.190  1.00 43.91           C
ATOM   1790  C   SER A 274      83.682  14.886 113.151  1.00 43.84           C
ATOM   1791  O   SER A 274      82.842  15.683 112.727  1.00 42.23           O
ATOM   1792  CB  SER A 274      83.817  12.799 111.863  1.00 42.51           C
ATOM   1793  OG  SER A 274      83.366  11.472 111.714  1.00 43.08           O
ATOM   1794  N   CYS A 275      84.897  15.239 113.562  1.00 45.65           N
ATOM   1795  CA  CYS A 275      85.372  16.605 113.497  1.00 46.10           C
ATOM   1796  C   CYS A 275      86.810  16.621 113.008  1.00 45.49           C
ATOM   1797  O   CYS A 275      87.590  15.760 113.359  1.00 47.22           O
ATOM   1798  CB  CYS A 275      85.285  17.248 114.874  1.00 50.06           C
ATOM   1799  SG  CYS A 275      85.830  18.975 114.902  1.00 52.48           S
ATOM   1800  N   LYS A 276      87.156  17.618 112.205  1.00 44.02           N
ATOM   1801  CA  LYS A 276      88.506  17.751 111.671  1.00 44.73           C
ATOM   1802  C   LYS A 276      88.977  19.208 111.724  1.00 45.10           C
ATOM   1803  O   LYS A 276      88.255  20.114 111.305  1.00 43.57           O
ATOM   1804  CB  LYS A 276      88.529  17.258 110.231  1.00 42.69           C
ATOM   1805  CG  LYS A 276      89.883  17.319 109.549  1.00 43.43           C
ATOM   1806  CD  LYS A 276      90.834  16.283 110.101  1.00 45.66           C
ATOM   1807  CE  LYS A 276      92.164  16.353 109.376  1.00 46.81           C
ATOM   1808  NZ  LYS A 276      93.047  15.268 109.869  1.00 49.56           N
ATOM   1809  N   ASN A 277      90.195  19.408 112.224  1.00 47.01           N
ATOM   1810  CA  ASN A 277      90.879  20.684 112.143  1.00 47.74           C
ATOM   1811  C   ASN A 277      91.415  20.916 110.743  1.00 45.71           C
ATOM   1812  O   ASN A 277      92.196  20.120 110.248  1.00 44.81           O
ATOM   1813  CB  ASN A 277      92.047  20.724 113.134  1.00 51.44           C
ATOM   1814  CG  ASN A 277      91.582  20.789 114.564  1.00 53.87           C
ATOM   1815  OD1 ASN A 277      91.270  21.866 115.064  1.00 55.46           O
ATOM   1816  ND2 ASN A 277      91.510  19.646 115.224  1.00 55.10           N
ATOM   1817  N   ILE A 278      90.993  22.003 110.107  1.00 44.53           N
ATOM   1818  CA  ILE A 278      91.616  22.461 108.861  1.00 43.54           C
ATOM   1819  C   ILE A 278      92.512  23.662 109.231  1.00 45.18           C
ATOM   1820  O   ILE A 278      92.050  24.796 109.356  1.00 44.87           O
ATOM   1821  CB  ILE A 278      90.581  22.864 107.780  1.00 41.22           C
ATOM   1822  CG1 ILE A 278      89.525  21.756 107.546  1.00 39.37           C
ATOM   1823  CG2 ILE A 278      91.286  23.232 106.480  1.00 40.88           C
ATOM   1824  CD1 ILE A 278      90.050  20.456 106.966  1.00 39.26           C
ATOM   1825  N   TYR A 279      93.793  23.378 109.423  1.00 46.82           N
ATOM   1826  CA  TYR A 279      94.781  24.383 109.836  1.00 49.22           C
ATOM   1827  C   TYR A 279      95.153  25.339 108.717  1.00 48.42           C
ATOM   1828  O   TYR A 279      95.430  26.510 108.977  1.00 49.87           O
ATOM   1829  CB  TYR A 279      96.046  23.699 110.348  1.00 51.92           C
ATOM   1830  CG  TYR A 279      95.814  22.887 111.595  1.00 53.48           C
ATOM   1831  CD1 TYR A 279      95.554  23.517 112.815  1.00 55.77           C
ATOM   1832  CD2 TYR A 279      95.850  21.487 111.572  1.00 53.19           C
ATOM   1833  CE1 TYR A 279      95.347  22.782 113.976  1.00 57.47           C
ATOM   1834  CE2 TYR A 279      95.635  20.752 112.731  1.00 54.95           C
ATOM   1835  CZ  TYR A 279      95.388  21.408 113.926  1.00 56.91           C
ATOM   1836  OH  TYR A 279      95.171  20.702 115.074  1.00 59.08           O
ATOM   1837  N   ARG A 280      95.171  24.825 107.489  1.00 45.96           N
ATOM   1838  CA  ARG A 280      95.658  25.542 106.327  1.00 45.82           C
ATOM   1839  C   ARG A 280      94.649  25.441 105.191  1.00 42.60           C
ATOM   1840  O   ARG A 280      94.783  24.591 104.320  1.00 41.00           O
ATOM   1841  CB  ARG A 280      97.009  24.978 105.908  1.00 47.59           C
ATOM   1842  CG  ARG A 280      98.146  25.430 106.798  1.00 51.14           C
ATOM   1843  CD  ARG A 280      98.648  26.813 106.398  1.00 52.71           C
ATOM   1844  NE  ARG A 280      99.181  26.833 105.028  1.00 52.27           N
ATOM   1845  CZ  ARG A 280     100.464  26.945 104.674  1.00 54.77           C
ATOM   1846  NH1 ARG A 280     101.448  27.085 105.565  1.00 58.27           N
ATOM   1847  NH2 ARG A 280     100.763  26.939 103.380  1.00 54.17           N
ATOM   1848  N   PRO A 281      93.625  26.312 105.207  1.00 41.69           N
ATOM   1849  CA  PRO A 281      92.578  26.302 104.180  1.00 39.45           C
ATOM   1850  C   PRO A 281      93.130  26.290 102.737  1.00 39.20           C
ATOM   1851  O   PRO A 281      92.555  25.632 101.853  1.00 37.79           O
ATOM   1852  CB  PRO A 281      91.782  27.595 104.445  1.00 39.75           C
ATOM   1853  CG  PRO A 281      92.215  28.104 105.765  1.00 41.98           C
ATOM   1854  CD  PRO A 281      93.415  27.350 106.232  1.00 43.33           C
ATOM   1855  N   ASP A 282      94.214  27.034 102.517  1.00 41.24           N
ATOM   1856  CA  ASP A 282      94.912  27.068 101.220  1.00 41.95           C
ATOM   1857  C   ASP A 282      95.414  25.678 100.755  1.00 41.97           C
ATOM   1858  O   ASP A 282      95.154  25.288  99.621  1.00 41.72           O
ATOM   1859  CB  ASP A 282      96.057  28.109 101.217  1.00 44.60           C
ATOM   1860  CG  ASP A 282      97.128  27.831 102.281  1.00 47.05           C
ATOM   1861  OD1 ASP A 282      96.778  27.700 103.482  1.00 47.28           O
ATOM   1862  OD2 ASP A 282      98.322  27.763 101.920  1.00 49.22           O
ATOM   1863  N   LYS A 283      96.077  24.924 101.628  1.00 43.10           N
ATOM   1864  CA  LYS A 283      96.580  23.576 101.290  1.00 43.58           C
ATOM   1865  C   LYS A 283      95.417  22.609 101.128  1.00 41.06           C
ATOM   1866  O   LYS A 283      95.413  21.798 100.217  1.00 40.17           O
ATOM   1867  CB  LYS A 283      97.523  23.035 102.399  1.00 45.93           C
ATOM   1868  CG  LYS A 283      98.864  23.791 102.554  1.00 49.18           C
ATOM   1869  CD  LYS A 283     100.032  23.052 101.909  1.00 51.62           C
ATOM   1870  CE  LYS A 283     101.341  23.838 102.059  1.00 55.09           C
ATOM   1871  NZ  LYS A 283     101.760  24.605 100.842  1.00 55.72           N
ATOM   1872  N   PHE A 284      94.423  22.734 101.999  1.00 39.84           N
ATOM   1873  CA  PHE A 284      93.211  21.926 101.918  1.00 38.19           C
ATOM   1874  C   PHE A 284      92.540  22.031 100.534  1.00 36.93           C
ATOM   1875  O   PHE A 284      92.299  21.014  99.902  1.00 37.11           O
ATOM   1876  CB  PHE A 284      92.238  22.293 103.055  1.00 37.45           C
ATOM   1877  CG  PHE A 284      90.994  21.436 103.109  1.00 36.05           C
ATOM   1878  CD1 PHE A 284      91.079  20.046 103.117  1.00 36.49           C
ATOM   1879  CD2 PHE A 284      89.732  22.015 103.185  1.00 34.86           C
ATOM   1880  CE1 PHE A 284      89.931  19.257 103.166  1.00 35.19           C
ATOM   1881  CE2 PHE A 284      88.588  21.229 103.245  1.00 33.66           C
ATOM   1882  CZ  PHE A 284      88.687  19.848 103.247  1.00 33.65           C
ATOM   1883  N   LEU A 285      92.292  23.234 100.030  1.00 36.66           N
ATOM   1884  CA  LEU A 285      91.719  23.337  98.688  1.00 36.33           C
ATOM   1885  C   LEU A 285      92.629  22.715  97.621  1.00 37.73           C
ATOM   1886  O   LEU A 285      92.139  22.053  96.715  1.00 36.13           O
ATOM   1887  CB  LEU A 285      91.403  24.776  98.302  1.00 36.49           C
ATOM   1888  CG  LEU A 285      90.259  25.453  99.055  1.00 35.80           C
ATOM   1889  CD1 LEU A 285      90.223  26.961  98.855  1.00 36.79           C
ATOM   1890  CD2 LEU A 285      88.899  24.854  98.709  1.00 34.53           C
ATOM   1891  N   GLN A 286      93.939  22.940  97.736  1.00 39.93           N
ATOM   1892  CA  GLN A 286      94.918  22.345  96.817  1.00 41.95           C
ATOM   1893  C   GLN A 286      94.881  20.826  96.815  1.00 42.14           C
ATOM   1894  O   GLN A 286      94.919  20.228  95.746  1.00 42.04           O
ATOM   1895  CB  GLN A 286      96.346  22.825  97.106  1.00 44.14           C
ATOM   1896  CG  GLN A 286      96.640  24.191  96.531  1.00 45.05           C
ATOM   1897  CD  GLN A 286      98.039  24.684  96.844  1.00 47.75           C
ATOM   1898  OE1 GLN A 286      98.322  25.147  97.950  1.00 48.23           O
ATOM   1899  NE2 GLN A 286      98.917  24.602  95.866  1.00 49.88           N
ATOM   1900  N   CYS A 287      94.789  20.222  98.000  1.00 42.52           N
ATOM   1901  CA  CYS A 287      94.789  18.752  98.130  1.00 44.50           C
ATOM   1902  C   CYS A 287      93.472  18.094  97.701  1.00 42.60           C
ATOM   1903  O   CYS A 287      93.488  17.019  97.124  1.00 43.06           O
ATOM   1904  CB  CYS A 287      95.181  18.316  99.544  1.00 47.21           C
ATOM   1905  SG  CYS A 287      96.923  18.709  99.928  1.00 53.14           S
ATOM   1906  N   VAL A 288      92.347  18.761  97.941  1.00 40.31           N
ATOM   1907  CA  VAL A 288      91.051  18.316  97.430  1.00 38.76           C
ATOM   1908  C   VAL A 288      91.062  18.301  95.894  1.00 39.25           C
ATOM   1909  O   VAL A 288      90.531  17.380  95.278  1.00 40.13           O
ATOM   1910  CB  VAL A 288      89.903  19.210  97.947  1.00 36.98           C
ATOM   1911  CG1 VAL A 288      88.574  18.840  97.288  1.00 36.21           C
ATOM   1912  CG2 VAL A 288      89.781  19.082  99.453  1.00 36.46           C
ATOM   1913  N   LYS A 289      91.665  19.319  95.292  1.00 39.56           N
ATOM   1914  CA  LYS A 289      91.809  19.424  93.833  1.00 41.46           C
ATOM   1915  C   LYS A 289      92.732  18.353  93.246  1.00 43.21           C
ATOM   1916  O   LYS A 289      92.416  17.761  92.222  1.00 42.94           O
ATOM   1917  CB  LYS A 289      92.341  20.824  93.466  1.00 42.47           C
ATOM   1918  CG  LYS A 289      92.584  21.116  91.994  1.00 44.56           C
ATOM   1919  CD  LYS A 289      91.273  21.237  91.236  1.00 44.57           C
ATOM   1920  CE  LYS A 289      91.515  21.271  89.729  1.00 47.46           C
ATOM   1921  NZ  LYS A 289      90.292  20.828  89.003  1.00 47.81           N
ATOM   1922  N   ASN A 290      93.883  18.154  93.880  1.00 44.64           N
ATOM   1923  CA  ASN A 290      94.838  17.168  93.445  1.00 48.11           C
ATOM   1924  C   ASN A 290      95.383  16.384  94.657  1.00 48.96           C
ATOM   1925  O   ASN A 290      96.416  16.733  95.222  1.00 49.38           O
ATOM   1926  CB  ASN A 290      95.958  17.813  92.622  1.00 50.71           C
ATOM   1927  CG  ASN A 290      96.915  16.769  92.030  1.00 54.71           C
ATOM   1928  OD1 ASN A 290      96.521  15.630  91.733  1.00 55.57           O
ATOM   1929  ND2 ASN A 290      98.191  17.141  91.888  1.00 57.40           N
ATOM   1930  N   PRO A 291      94.682  15.306  95.054  1.00 48.95           N
ATOM   1931  CA  PRO A 291      95.131  14.476  96.175  1.00 50.08           C
ATOM   1932  C   PRO A 291      96.432  13.683  95.928  1.00 53.42           C
ATOM   1933  O   PRO A 291      97.021  13.206  96.887  1.00 52.70           O
ATOM   1934  CB  PRO A 291      93.955  13.511  96.390  1.00 49.45           C
ATOM   1935  CG  PRO A 291      92.802  14.104  95.661  1.00 47.53           C
ATOM   1936  CD  PRO A 291      93.412  14.808  94.497  1.00 48.36           C
ATOM   1937  N   GLU A 292      96.885  13.593  94.673  1.00 56.54           N
ATOM   1938  CA  GLU A 292      98.136  12.899  94.317  1.00 62.38           C
ATOM   1939  C   GLU A 292      99.396  13.642  94.780  1.00 65.53           C
ATOM   1940  O   GLU A 292     100.486  13.075  94.723  1.00 70.01           O
ATOM   1941  CB  GLU A 292      98.250  12.655  92.794  1.00 64.82           C
ATOM   1942  CG  GLU A 292      97.305  11.606  92.222  1.00 65.91           C
ATOM   1943  CD  GLU A 292      95.834  12.024  92.248  1.00 63.32           C
ATOM   1944  OE1 GLU A 292      95.553  13.249  92.271  1.00 62.87           O
ATOM   1945  OE2 GLU A 292      94.944  11.135  92.264  1.00 62.97           O
ATOM   1946  N   ASP A 293      99.270  14.899  95.213  1.00 64.50           N
ATOM   1947  CA  ASP A 293     100.433  15.679  95.674  1.00 66.67           C
ATOM   1948  C   ASP A 293     101.068  15.072  96.952  1.00 68.85           C
ATOM   1949  O   ASP A 293     100.354  14.724  97.906  1.00 67.39           O
ATOM   1950  CB  ASP A 293     100.018  17.142  95.899  1.00 64.36           C
ATOM   1951  CG  ASP A 293     101.185  18.117  95.858  1.00 67.25           C
ATOM   1952  OD1 ASP A 293     102.349  17.729  95.603  1.00 70.60           O
ATOM   1953  OD2 ASP A 293     100.914  19.312  96.096  1.00 67.77           O
ATOM   1954  N   SER A 294     102.402  14.937  96.950  1.00 72.96           N
ATOM   1955  CA  SER A 294     103.148  14.314  98.072  1.00 75.43           C
ATOM   1956  C   SER A 294     103.150  15.163  99.357  1.00 73.86           C
ATOM   1957  O   SER A 294     103.389  14.624 100.448  1.00 73.52           O
ATOM   1958  CB  SER A 294     104.589  13.961  97.661  1.00 80.04           C
ATOM   1959  OG  SER A 294     105.291  15.099  97.204  1.00 81.08           O
ATOM   1960  N   SER A 295     102.881  16.472  99.219  1.00 71.85           N
ATOM   1961  CA  SER A 295     102.643  17.386 100.356  1.00 69.73           C
ATOM   1962  C   SER A 295     101.409  17.049 101.224  1.00 66.06           C
ATOM   1963  O   SER A 295     101.393  17.352 102.418  1.00 65.28           O
ATOM   1964  CB  SER A 295     102.545  18.838  99.857  1.00 68.15           C
ATOM   1965  OG  SER A 295     101.821  18.909  98.649  1.00 66.57           O
ATOM   1966  N   CYS A 296     100.388  16.429 100.636  1.00 64.02           N
ATOM   1967  CA  CYS A 296      99.183  16.035 101.383  1.00 61.83           C
ATOM   1968  C   CYS A 296      99.387  14.687 102.083  1.00 64.53           C
ATOM   1969  O   CYS A 296      99.527  14.601 103.310  1.00 67.08           O
ATOM   1970  CB  CYS A 296      98.006  15.923 100.428  1.00 58.95           C
ATOM   1971  SG  CYS A 296      98.017  17.168  99.133  1.00 58.90           S
ATOM   1972  N   VAL C   2      97.510   2.647  92.149  1.00 87.45           N
ATOM   1973  CA  VAL C   2      96.983   1.998  93.400  1.00 81.39           C
ATOM   1974  C   VAL C   2      96.748   0.508  93.155  1.00 77.27           C
ATOM   1975  O   VAL C   2      95.969   0.145  92.273  1.00 75.18           O
ATOM   1976  CB  VAL C   2      95.640   2.609  93.903  1.00 77.09           C
ATOM   1977  CG1 VAL C   2      95.388   2.230  95.363  1.00 73.15           C
ATOM   1978  CG2 VAL C   2      95.617   4.128  93.742  1.00 81.40           C
ATOM   1979  N   GLN C   3      97.398  -0.338  93.947  1.00 76.46           N
ATOM   1980  CA  GLN C   3      97.173  -1.778  93.908  1.00 72.70           C
ATOM   1981  C   GLN C   3      96.603  -2.131  95.267  1.00 67.91           C
ATOM   1982  O   GLN C   3      97.148  -1.726  96.281  1.00 69.30           O
ATOM   1983  CB  GLN C   3      98.485  -2.524  93.655  1.00 76.65           C
ATOM   1984  CG  GLN C   3      99.159  -2.175  92.328  1.00 82.52           C
ATOM   1985  CD  GLN C   3     100.669  -1.909  92.445  1.00 89.34           C
ATOM   1986  OE1 GLN C   3     101.181  -1.562  93.518  1.00 90.51           O
ATOM   1987  NE2 GLN C   3     101.387  -2.039  91.323  1.00 94.68           N
ATOM   1988  N   LEU C   4      95.491  -2.843  95.288  1.00 62.86           N
ATOM   1989  CA  LEU C   4      94.803  -3.179  96.534  1.00 58.67           C
ATOM   1990  C   LEU C   4      94.789  -4.686  96.737  1.00 56.09           C
ATOM   1991  O   LEU C   4      94.606  -5.426  95.788  1.00 55.70           O
ATOM   1992  CB  LEU C   4      93.367  -2.650  96.489  1.00 55.43           C
ATOM   1993  CG  LEU C   4      93.182  -1.139  96.354  1.00 57.63           C
ATOM   1994  CD1 LEU C   4      91.705  -0.826  96.138  1.00 54.42           C
ATOM   1995  CD2 LEU C   4      93.724  -0.388  97.561  1.00 59.44           C
ATOM   1996  N   GLN C   5      94.966  -5.122  97.977  1.00 54.77           N
ATOM   1997  CA  GLN C   5      94.985  -6.544  98.319  1.00 52.99           C
ATOM   1998  C   GLN C   5      94.211  -6.802  99.602  1.00 49.71           C
ATOM   1999  O   GLN C   5      94.562  -6.266 100.643  1.00 50.73           O
ATOM   2000  CB  GLN C   5      96.430  -7.023  98.480  1.00 56.45           C
ATOM   2001  CG  GLN C   5      96.613  -8.509  98.863  1.00 55.23           C
ATOM   2002  CD  GLN C   5      97.973  -9.038  98.433  1.00 59.38           C
ATOM   2003  OE1 GLN C   5      98.849  -9.406  99.248  1.00 61.08           O
ATOM   2004  NE2 GLN C   5      98.174  -9.042  97.133  1.00 61.56           N
ATOM   2005  N   GLU C   6      93.169  -7.623  99.516  1.00 46.53           N
ATOM   2006  CA  GLU C   6      92.344  -7.994 100.669  1.00 43.93           C
ATOM   2007  C   GLU C   6      92.858  -9.280 101.318  1.00 44.01           C
ATOM   2008  O   GLU C   6      93.355 -10.160 100.640  1.00 45.09           O
ATOM   2009  CB  GLU C   6      90.892  -8.241 100.271  1.00 41.20           C
ATOM   2010  CG  GLU C   6      90.199  -7.061  99.604  1.00 41.02           C
ATOM   2011  CD  GLU C   6      90.410  -6.999  98.108  1.00 42.29           C
ATOM   2012  OE1 GLU C   6      91.312  -7.695  97.589  1.00 44.08           O
ATOM   2013  OE2 GLU C   6      89.664  -6.270  97.442  1.00 41.93           O
ATOM   2014  N   SER C   7      92.720  -9.356 102.635  1.00 43.30           N
ATOM   2015  CA  SER C   7      92.998 -10.545 103.409  1.00 43.31           C
ATOM   2016  C   SER C   7      92.060 -10.578 104.609  1.00 41.70           C
ATOM   2017  O   SER C   7      91.244  -9.685 104.790  1.00 40.62           O
ATOM   2018  CB  SER C   7      94.455 -10.561 103.862  1.00 46.15           C
ATOM   2019  OG  SER C   7      94.694  -9.490 104.750  1.00 47.22           O
ATOM   2020  N   GLY C   8      92.149 -11.644 105.392  1.00 41.87           N
ATOM   2021  CA  GLY C   8      91.355 -11.793 106.616  1.00 41.29           C
ATOM   2022  C   GLY C   8      90.046 -12.575 106.479  1.00 39.83           C
ATOM   2023  O   GLY C   8      89.406 -12.894 107.487  1.00 40.07           O
ATOM   2024  N   GLY C   9      89.651 -12.899 105.246  1.00 38.90           N
ATOM   2025  CA  GLY C   9      88.471 -13.699 105.021  1.00 38.16           C
ATOM   2026  C   GLY C   9      88.690 -15.127 105.482  1.00 39.37           C
ATOM   2027  O   GLY C   9      89.820 -15.547 105.742  1.00 40.40           O
ATOM   2028  N   GLY C  10      87.608 -15.883 105.555  1.00 39.52           N
ATOM   2029  CA  GLY C  10      87.679 -17.271 106.014  1.00 41.25           C
ATOM   2030  C   GLY C  10      86.332 -17.913 106.238  1.00 42.04           C
ATOM   2031  O   GLY C  10      85.317 -17.383 105.822  1.00 41.06           O
ATOM   2032  N   LEU C  11      86.362 -19.102 106.844  1.00 44.27           N
ATOM   2033  CA  LEU C  11      85.167 -19.913 107.142  1.00 46.09           C
ATOM   2034  C   LEU C  11      84.869 -19.816 108.637  1.00 47.30           C
ATOM   2035  O   LEU C  11      85.753 -20.011 109.456  1.00 47.91           O
ATOM   2036  CB  LEU C  11      85.378 -21.358 106.733  1.00 48.38           C
ATOM   2037  CG  LEU C  11      84.296 -22.346 107.165  1.00 51.48           C
ATOM   2038  CD1 LEU C  11      82.968 -22.012 106.505  1.00 51.33           C
ATOM   2039  CD2 LEU C  11      84.727 -23.762 106.836  1.00 54.20           C
ATOM   2040  N   VAL C  12      83.642 -19.426 108.964  1.00 47.83           N
ATOM   2041  CA  VAL C  12      83.211 -19.272 110.345  1.00 49.78           C
ATOM   2042  C   VAL C  12      81.826 -19.827 110.488  1.00 52.50           C
ATOM   2043  O   VAL C  12      81.095 -19.968 109.504  1.00 52.37           O
ATOM   2044  CB  VAL C  12      83.193 -17.797 110.841  1.00 48.16           C
ATOM   2045  CG1 VAL C  12      84.603 -17.254 110.982  1.00 46.63           C
ATOM   2046  CG2 VAL C  12      82.361 -16.884 109.936  1.00 46.27           C
ATOM   2047  N   GLN C  13      81.456 -20.071 111.734  1.00 55.41           N
ATOM   2048  CA  GLN C  13      80.107 -20.491 112.073  1.00 58.97           C
ATOM   2049  C   GLN C  13      79.211 -19.264 112.230  1.00 58.23           C
ATOM   2050  O   GLN C  13      79.693 -18.182 112.549  1.00 55.90           O
ATOM   2051  CB  GLN C  13      80.125 -21.298 113.360  1.00 63.16           C
ATOM   2052  CG  GLN C  13      81.016 -22.529 113.275  1.00 64.35           C
ATOM   2053  CD  GLN C  13      80.961 -23.378 114.533  1.00 69.15           C
ATOM   2054  OE1 GLN C  13      81.167 -22.876 115.641  1.00 69.99           O
ATOM   2055  NE2 GLN C  13      80.698 -24.673 114.371  1.00 72.74           N
ATOM   2056  N   ALA C  14      77.913 -19.434 111.983  1.00 60.59           N
ATOM   2057  CA  ALA C  14      76.913 -18.400 112.274  1.00 61.15           C
ATOM   2058  C   ALA C  14      77.128 -17.851 113.684  1.00 62.64           C
ATOM   2059  O   ALA C  14      77.393 -18.615 114.614  1.00 65.72           O
ATOM   2060  CB  ALA C  14      75.508 -18.964 112.142  1.00 65.28           C
ATOM   2061  N   GLY C  15      77.074 -16.528 113.820  1.00 60.71           N
ATOM   2062  CA  GLY C  15      77.411 -15.849 115.069  1.00 61.90           C
ATOM   2063  C   GLY C  15      78.870 -15.434 115.210  1.00 58.89           C
ATOM   2064  O   GLY C  15      79.179 -14.606 116.046  1.00 59.55           O
ATOM   2065  N   GLY C  16      79.759 -15.975 114.378  1.00 77.41           N
ATOM   2066  CA  GLY C  16      81.189 -15.698 114.471  1.00 76.69           C
ATOM   2067  C   GLY C  16      81.611 -14.336 113.952  1.00 72.84           C
ATOM   2068  O   GLY C  16      80.789 -13.564 113.475  1.00 70.72           O
ATOM   2069  N   SER C  17      82.909 -14.058 114.054  1.00 72.72           N
ATOM   2070  CA  SER C  17      83.504 -12.791 113.641  1.00 69.82           C
ATOM   2071  C   SER C  17      84.671 -12.978 112.688  1.00 66.28           C
ATOM   2072  O   SER C  17      85.353 -13.998 112.705  1.00 67.89           O
ATOM   2073  CB  SER C  17      84.014 -12.010 114.852  1.00 74.93           C
ATOM   2074  OG  SER C  17      82.955 -11.373 115.531  1.00 78.26           O
ATOM   2075  N   LEU C  18      84.890 -11.960 111.864  1.00 62.27           N
ATOM   2076  CA  LEU C  18      86.094 -11.819 111.059  1.00 59.93           C
ATOM   2077  C   LEU C  18      86.555 -10.360 111.065  1.00 58.77           C
ATOM   2078  O   LEU C  18      85.783  -9.455 111.393  1.00 58.86           O
ATOM   2079  CB  LEU C  18      85.827 -12.268 109.624  1.00 56.24           C
ATOM   2080  CG  LEU C  18      85.612 -13.755 109.363  1.00 57.72           C
ATOM   2081  CD1 LEU C  18      85.025 -13.997 107.982  1.00 55.30           C
ATOM   2082  CD2 LEU C  18      86.929 -14.502 109.516  1.00 60.56           C
ATOM   2083  N   ARG C  19      87.829 -10.162 110.735  1.00 58.52           N
ATOM   2084  CA  ARG C  19      88.385  -8.842 110.473  1.00 57.20           C
ATOM   2085  C   ARG C  19      89.049  -8.880 109.115  1.00 53.91           C
ATOM   2086  O   ARG C  19      90.044  -9.568 108.930  1.00 55.52           O
ATOM   2087  CB  ARG C  19      89.386  -8.421 111.547  1.00 61.89           C
ATOM   2088  CG  ARG C  19      89.861  -6.975 111.418  1.00 61.30           C
ATOM   2089  CD  ARG C  19      90.673  -6.575 112.638  1.00 67.58           C
ATOM   2090  NE  ARG C  19      91.164  -5.184 112.643  1.00 68.30           N
ATOM   2091  CZ  ARG C  19      90.459  -4.102 113.005  1.00 69.36           C
ATOM   2092  NH1 ARG C  19      89.164  -4.189 113.352  1.00 69.78           N
ATOM   2093  NH2 ARG C  19      91.056  -2.906 113.008  1.00 70.73           N
ATOM   2094  N   LEU C  20      88.451  -8.185 108.151  1.00 50.40           N
ATOM   2095  CA  LEU C  20      89.032  -8.052 106.830  1.00 48.33           C
ATOM   2096  C   LEU C  20      89.935  -6.845 106.831  1.00 48.26           C
ATOM   2097  O   LEU C  20      89.649  -5.856 107.488  1.00 48.64           O
ATOM   2098  CB  LEU C  20      87.958  -7.869 105.779  1.00 45.98           C
ATOM   2099  CG  LEU C  20      86.820  -8.885 105.728  1.00 46.37           C
ATOM   2100  CD1 LEU C  20      85.892  -8.614 104.539  1.00 45.33           C
ATOM   2101  CD2 LEU C  20      87.289 -10.326 105.759  1.00 48.24           C
ATOM   2102  N   SER C  21      91.018  -6.929 106.084  1.00 48.48           N
ATOM   2103  CA  SER C  21      91.895  -5.793 105.876  1.00 48.63           C
ATOM   2104  C   SER C  21      92.192  -5.670 104.396  1.00 47.38           C
ATOM   2105  O   SER C  21      92.169  -6.640 103.653  1.00 47.92           O
ATOM   2106  CB  SER C  21      93.197  -5.915 106.687  1.00 52.37           C
ATOM   2107  OG  SER C  21      93.842  -7.113 106.382  1.00 54.50           O
ATOM   2108  N   CYS C  22      92.449  -4.442 103.985  1.00 46.61           N
ATOM   2109  CA  CYS C  22      92.706  -4.129 102.607  1.00 46.50           C
ATOM   2110  C   CYS C  22      93.956  -3.254 102.617  1.00 47.94           C
ATOM   2111  O   CYS C  22      93.914  -2.120 103.069  1.00 47.57           O
ATOM   2112  CB  CYS C  22      91.484  -3.419 102.028  1.00 44.69           C
ATOM   2113  SG  CYS C  22      91.836  -2.456 100.562  1.00 46.05           S
ATOM   2114  N   THR C  23      95.063  -3.822 102.162  1.00 50.64           N
ATOM   2115  CA  THR C  23      96.372  -3.200 102.248  1.00 53.18           C
ATOM   2116  C   THR C  23      96.723  -2.680 100.876  1.00 53.83           C
ATOM   2117  O   THR C  23      96.603  -3.406  99.886  1.00 54.97           O
ATOM   2118  CB  THR C  23      97.445  -4.222 102.701  1.00 57.41           C
ATOM   2119  OG1 THR C  23      97.016  -4.856 103.913  1.00 57.82           O
ATOM   2120  CG2 THR C  23      98.797  -3.565 102.934  1.00 60.92           C
ATOM   2121  N   GLY C  24      97.170  -1.426 100.833  1.00 53.91           N
ATOM   2122  CA  GLY C  24      97.553  -0.774  99.593  1.00 55.41           C
ATOM   2123  C   GLY C  24      99.050  -0.821  99.356  1.00 59.89           C
ATOM   2124  O   GLY C  24      99.817  -0.353 100.188  1.00 61.18           O
ATOM   2125  N   SER C  25      99.463  -1.392  98.225  1.00 63.46           N
ATOM   2126  CA  SER C  25     100.874  -1.319  97.760  1.00 68.99           C
ATOM   2127  C   SER C  25     100.937  -0.249  96.692  1.00 70.05           C
ATOM   2128  O   SER C  25      99.889   0.225  96.213  1.00 67.43           O
ATOM   2129  CB  SER C  25     101.402  -2.630  97.177  1.00 74.28           C
ATOM   2130  OG  SER C  25     101.081  -3.717  98.009  1.00 73.43           O
ATOM   2131  N   GLY C  26     102.147   0.119  96.295  1.00 74.85           N
ATOM   2132  CA  GLY C  26     102.316   1.229  95.366  1.00 76.49           C
ATOM   2133  C   GLY C  26     101.811   2.522  96.012  1.00 71.83           C
ATOM   2134  O   GLY C  26     102.030   2.726  97.207  1.00 69.92           O
ATOM   2135  N   ARG C  27     101.106   3.346  95.227  1.00 71.03           N
ATOM   2136  CA  ARG C  27     100.606   4.680  95.628  1.00 68.18           C
ATOM   2137  C   ARG C  27      99.785   4.641  96.921  1.00 63.37           C
ATOM   2138  O   ARG C  27      99.031   3.697  97.140  1.00 61.18           O
ATOM   2139  CB  ARG C  27      99.748   5.283  94.487  1.00 69.01           C
ATOM   2140  CG  ARG C  27     100.453   6.300  93.585  1.00 73.52           C
ATOM   2141  CD  ARG C  27      99.660   6.511  92.274  1.00 76.44           C
ATOM   2142  NE  ARG C  27      98.289   7.053  92.443  1.00 73.39           N
ATOM   2143  CZ  ARG C  27      97.276   6.842  91.588  1.00 75.32           C
ATOM   2144  NH1 ARG C  27      97.413   6.063  90.512  1.00 80.32           N
ATOM   2145  NH2 ARG C  27      96.083   7.384  91.814  1.00 73.36           N
ATOM   2146  N   THR C  28      99.960   5.649  97.778  1.00 62.70           N
ATOM   2147  CA  THR C  28      99.110   5.827  98.963  1.00 59.68           C
ATOM   2148  C   THR C  28      97.661   6.118  98.561  1.00 57.26           C
ATOM   2149  O   THR C  28      97.416   6.707  97.510  1.00 58.68           O
ATOM   2150  CB  THR C  28      99.626   6.951  99.900  1.00 61.32           C
ATOM   2151  OG1 THR C  28      98.820   6.997 101.084  1.00 59.70           O
ATOM   2152  CG2 THR C  28      99.586   8.331  99.232  1.00 62.71           C
ATOM   2153  N   PHE C  29      96.711   5.666  99.375  1.00 54.75           N
ATOM   2154  CA  PHE C  29      95.314   6.068  99.215  1.00 53.53           C
ATOM   2155  C   PHE C  29      94.779   6.942 100.361  1.00 53.59           C
ATOM   2156  O   PHE C  29      93.567   7.095 100.489  1.00 52.66           O
ATOM   2157  CB  PHE C  29      94.394   4.852  98.943  1.00 51.83           C
ATOM   2158  CG  PHE C  29      94.414   3.774 100.017  1.00 50.49           C
ATOM   2159  CD1 PHE C  29      94.823   2.471  99.691  1.00 50.49           C
ATOM   2160  CD2 PHE C  29      94.008   4.031 101.345  1.00 50.16           C
ATOM   2161  CE1 PHE C  29      94.835   1.471 100.644  1.00 49.67           C
ATOM   2162  CE2 PHE C  29      94.023   3.024 102.294  1.00 49.77           C
ATOM   2163  CZ  PHE C  29      94.429   1.745 101.941  1.00 49.27           C
ATOM   2164  N   ARG C  30      95.666   7.546 101.155  1.00 55.51           N
ATOM   2165  CA  ARG C  30      95.251   8.360 102.315  1.00 57.41           C
ATOM   2166  C   ARG C  30      94.318   9.532 101.986  1.00 58.65           C
ATOM   2167  O   ARG C  30      93.660  10.045 102.874  1.00 60.68           O
ATOM   2168  CB  ARG C  30      96.479   8.888 103.091  1.00 60.91           C
ATOM   2169  CG  ARG C  30      97.270   9.978 102.359  1.00 63.19           C
ATOM   2170  CD  ARG C  30      98.518  10.607 103.005  1.00 67.52           C
ATOM   2171  NE  ARG C  30      99.421  11.076 101.936  1.00 68.74           N
ATOM   2172  CZ  ARG C  30     100.520  11.819 102.100  1.00 72.88           C
ATOM   2173  NH1 ARG C  30     100.916  12.233 103.310  1.00 76.93           N
ATOM   2174  NH2 ARG C  30     101.226  12.177 101.024  1.00 73.95           N
ATOM   2175  N   ASN C  31      94.301   9.981 100.736  1.00 32.79           N
ATOM   2176  CA  ASN C  31      93.389  11.032 100.301  1.00 33.55           C
ATOM   2177  C   ASN C  31      92.283  10.593  99.357  1.00 32.19           C
ATOM   2178  O   ASN C  31      91.719  11.416  98.622  1.00 33.08           O
ATOM   2179  CB  ASN C  31      94.184  12.152  99.660  1.00 35.56           C
ATOM   2180  CG  ASN C  31      95.241  12.694 100.582  1.00 37.49           C
ATOM   2181  OD1 ASN C  31      95.045  12.777 101.801  1.00 38.25           O
ATOM   2182  ND2 ASN C  31      96.352  13.100 100.012  1.00 38.99           N
ATOM   2183  N   TYR C  32      91.973   9.300  99.388  1.00 30.36           N
ATOM   2184  CA  TYR C  32      90.844   8.770  98.666  1.00 29.20           C
ATOM   2185  C   TYR C  32      89.795   8.237  99.624  1.00 28.35           C
ATOM   2186  O   TYR C  32      90.141   7.616 100.627  1.00 28.29           O
ATOM   2187  CB  TYR C  32      91.284   7.647  97.736  1.00 28.40           C
ATOM   2188  CG  TYR C  32      92.284   8.029  96.664  1.00 29.75           C
ATOM   2189  CD1 TYR C  32      92.204   9.252  96.003  1.00 31.34           C
ATOM   2190  CD2 TYR C  32      93.298   7.137  96.276  1.00 29.89           C
ATOM   2191  CE1 TYR C  32      93.100   9.586  95.021  1.00 32.90           C
ATOM   2192  CE2 TYR C  32      94.220   7.475  95.286  1.00 31.59           C
ATOM   2193  CZ  TYR C  32      94.103   8.708  94.669  1.00 33.11           C
ATOM   2194  OH  TYR C  32      94.980   9.079  93.688  1.00 35.54           O
ATOM   2195  N   PRO C  33      88.511   8.437  99.294  1.00 28.20           N
ATOM   2196  CA  PRO C  33      87.483   7.675  99.980  1.00 27.44           C
ATOM   2197  C   PRO C  33      87.573   6.190  99.606  1.00 25.80           C
ATOM   2198  O   PRO C  33      87.942   5.843  98.472  1.00 25.34           O
ATOM   2199  CB  PRO C  33      86.186   8.307  99.466  1.00 28.24           C
ATOM   2200  CG  PRO C  33      86.520   8.716  98.078  1.00 28.70           C
ATOM   2201  CD  PRO C  33      87.984   9.064  98.074  1.00 28.96           C
ATOM   2202  N   MET C  34      87.273   5.331 100.576  1.00 25.22           N
ATOM   2203  CA  MET C  34      87.413   3.889 100.410  1.00 24.26           C
ATOM   2204  C   MET C  34      86.104   3.229 100.773  1.00 24.02           C
ATOM   2205  O   MET C  34      85.374   3.724 101.638  1.00 25.06           O
ATOM   2206  CB  MET C  34      88.528   3.314 101.300  1.00 24.57           C
ATOM   2207  CG  MET C  34      89.889   3.974 101.134  1.00 25.26           C
ATOM   2208  SD  MET C  34      90.671   3.728  99.525  1.00 25.11           S
ATOM   2209  CE  MET C  34      91.078   1.989  99.623  1.00 24.79           C
ATOM   2210  N   ALA C  35      85.821   2.111 100.111  1.00 23.16           N
ATOM   2211  CA  ALA C  35      84.634   1.327 100.416  1.00 22.92           C
ATOM   2212  C   ALA C  35      84.905  -0.181 100.373  1.00 22.40           C
ATOM   2213  O   ALA C  35      85.844  -0.639  99.716  1.00 22.24           O
ATOM   2214  CB  ALA C  35      83.502   1.699  99.472  1.00 23.03           C
ATOM   2215  N   TRP C  36      84.094  -0.916 101.126  1.00 22.55           N
ATOM   2216  CA  TRP C  36      83.997  -2.366 101.013  1.00 22.58           C
ATOM   2217  C   TRP C  36      82.709  -2.712 100.291  1.00 22.49           C
ATOM   2218  O   TRP C  36      81.635  -2.187 100.607  1.00 22.99           O
ATOM   2219  CB  TRP C  36      84.002  -3.050 102.378  1.00 23.51           C
ATOM   2220  CG  TRP C  36      85.338  -3.143 102.972  1.00 24.08           C
ATOM   2221  CD1 TRP C  36      85.896  -2.264 103.817  1.00 24.86           C
ATOM   2222  CD2 TRP C  36      86.305  -4.174 102.756  1.00 24.50           C
ATOM   2223  NE1 TRP C  36      87.162  -2.664 104.150  1.00 25.69           N
ATOM   2224  CE2 TRP C  36      87.437  -3.843 103.516  1.00 25.50           C
ATOM   2225  CE3 TRP C  36      86.326  -5.337 101.983  1.00 24.50           C
ATOM   2226  CZ2 TRP C  36      88.588  -4.644 103.545  1.00 26.49           C
ATOM   2227  CZ3 TRP C  36      87.447  -6.112 101.987  1.00 25.57           C
ATOM   2228  CH2 TRP C  36      88.571  -5.773 102.778  1.00 26.57           C
ATOM   2229  N   PHE C  37      82.839  -3.577  99.299  1.00 22.41           N
ATOM   2230  CA  PHE C  37      81.710  -4.126  98.564  1.00 22.85           C
ATOM   2231  C   PHE C  37      81.725  -5.651  98.741  1.00 23.50           C
ATOM   2232  O   PHE C  37      82.719  -6.229  99.184  1.00 23.63           O
ATOM   2233  CB  PHE C  37      81.834  -3.770  97.080  1.00 23.02           C
ATOM   2234  CG  PHE C  37      81.518  -2.333  96.770  1.00 23.05           C
ATOM   2235  CD1 PHE C  37      80.232  -1.970  96.421  1.00 23.75           C
ATOM   2236  CD2 PHE C  37      82.509  -1.339  96.834  1.00 22.75           C
ATOM   2237  CE1 PHE C  37      79.916  -0.660  96.122  1.00 24.27           C
ATOM   2238  CE2 PHE C  37      82.203  -0.031  96.544  1.00 23.13           C
ATOM   2239  CZ  PHE C  37      80.906   0.308  96.177  1.00 24.01           C
ATOM   2240  N   ARG C  38      80.600  -6.286  98.434  1.00 24.18           N
ATOM   2241  CA  ARG C  38      80.537  -7.731  98.448  1.00 25.17           C
ATOM   2242  C   ARG C  38      79.746  -8.241  97.277  1.00 26.06           C
ATOM   2243  O   ARG C  38      78.856  -7.559  96.755  1.00 25.96           O
ATOM   2244  CB  ARG C  38      79.945  -8.241  99.761  1.00 25.81           C
ATOM   2245  CG  ARG C  38      78.441  -8.099  99.893  1.00 26.34           C
ATOM   2246  CD  ARG C  38      78.023  -8.478 101.291  1.00 27.39           C
ATOM   2247  NE  ARG C  38      76.581  -8.562 101.450  1.00 28.48           N
ATOM   2248  CZ  ARG C  38      75.972  -8.878 102.590  1.00 29.97           C
ATOM   2249  NH1 ARG C  38      76.676  -9.121 103.706  1.00 30.69           N
ATOM   2250  NH2 ARG C  38      74.646  -8.914 102.625  1.00 31.19           N
ATOM   2251  N   GLN C  39      80.062  -9.463  96.891  1.00 27.32           N
ATOM   2252  CA  GLN C  39      79.438 -10.109  95.747  1.00 28.89           C
ATOM   2253  C   GLN C  39      79.248 -11.616  95.998  1.00 30.42           C
ATOM   2254  O   GLN C  39      80.218 -12.375  96.085  1.00 31.19           O
ATOM   2255  CB  GLN C  39      80.292  -9.897  94.503  1.00 29.68           C
ATOM   2256  CG  GLN C  39      79.658 -10.474  93.249  1.00 31.93           C
ATOM   2257  CD  GLN C  39      80.245  -9.883  91.989  1.00 33.34           C
ATOM   2258  OE1 GLN C  39      81.441  -9.596  91.911  1.00 33.73           O
ATOM   2259  NE2 GLN C  39      79.406  -9.681  90.994  1.00 35.19           N
ATOM   2260  N   ALA C  40      77.989 -12.014  96.146  1.00 53.94           N
ATOM   2261  CA  ALA C  40      77.624 -13.410  96.329  1.00 59.77           C
ATOM   2262  C   ALA C  40      77.628 -14.113  94.947  1.00 60.44           C
ATOM   2263  O   ALA C  40      77.472 -13.445  93.940  1.00 57.27           O
ATOM   2264  CB  ALA C  40      76.265 -13.490  97.023  1.00 63.26           C
ATOM   2265  N   PRO C  41      77.850 -15.451  94.899  1.00 66.89           N
ATOM   2266  CA  PRO C  41      78.054 -16.225  93.647  1.00 69.91           C
ATOM   2267  C   PRO C  41      77.319 -15.797  92.357  1.00 67.03           C
ATOM   2268  O   PRO C  41      77.974 -15.569  91.333  1.00 69.48           O
ATOM   2269  CB  PRO C  41      77.654 -17.646  94.065  1.00 77.21           C
ATOM   2270  CG  PRO C  41      77.867 -17.714  95.547  1.00 81.97           C
ATOM   2271  CD  PRO C  41      78.034 -16.321  96.087  1.00 75.10           C
ATOM   2272  N   GLY C  42      75.996 -15.688  92.384  1.00 66.08           N
ATOM   2273  CA  GLY C  42      75.227 -15.346  91.171  1.00 67.97           C
ATOM   2274  C   GLY C  42      74.630 -13.946  91.109  1.00 67.00           C
ATOM   2275  O   GLY C  42      73.678 -13.725  90.368  1.00 72.78           O
ATOM   2276  N   LYS C  43      75.186 -13.001  91.872  1.00 62.19           N
ATOM   2277  CA  LYS C  43      74.571 -11.671  92.079  1.00 62.60           C
ATOM   2278  C   LYS C  43      75.514 -10.523  91.705  1.00 60.62           C
ATOM   2279  O   LYS C  43      76.677 -10.733  91.394  1.00 59.90           O
ATOM   2280  CB  LYS C  43      74.152 -11.436  93.544  1.00 61.38           C
ATOM   2281  CG  LYS C  43      73.747 -12.637  94.392  1.00 64.81           C
ATOM   2282  CD  LYS C  43      72.663 -13.588  93.878  1.00 72.95           C
ATOM   2283  CE  LYS C  43      72.900 -14.964  94.527  1.00 75.64           C
ATOM   2284  NZ  LYS C  43      72.840 -14.949  96.027  1.00 80.25           N
ATOM   2285  N   GLU C  44      74.993  -9.303  91.795  1.00 62.74           N
ATOM   2286  CA  GLU C  44      75.741  -8.073  91.530  1.00 63.07           C
ATOM   2287  C   GLU C  44      76.460  -7.617  92.784  1.00 55.14           C
ATOM   2288  O   GLU C  44      76.012  -7.931  93.874  1.00 51.92           O
ATOM   2289  CB  GLU C  44      74.763  -6.991  91.058  1.00 72.48           C
ATOM   2290  CG  GLU C  44      73.530  -6.760  91.999  1.00 75.11           C
ATOM   2291  CD  GLU C  44      72.327  -7.620  91.583  1.00 84.15           C
ATOM   2292  OE1 GLU C  44      72.028  -8.621  92.281  1.00 81.25           O
ATOM   2293  OE2 GLU C  44      71.715  -7.329  90.534  1.00 96.67           O
ATOM   2294  N   ARG C  45      77.563  -6.874  92.640  1.00 54.81           N
ATOM   2295  CA  ARG C  45      78.251  -6.268  93.795  1.00 49.43           C
ATOM   2296  C   ARG C  45      77.305  -5.351  94.551  1.00 48.51           C
ATOM   2297  O   ARG C  45      76.526  -4.641  93.934  1.00 54.62           O
ATOM   2298  CB  ARG C  45      79.517  -5.486  93.383  1.00 53.01           C
ATOM   2299  CG  ARG C  45      80.680  -6.406  93.069  1.00 57.02           C
ATOM   2300  CD  ARG C  45      81.955  -5.708  92.645  1.00 65.89           C
ATOM   2301  NE  ARG C  45      81.798  -4.884  91.449  1.00 75.39           N
ATOM   2302  CZ  ARG C  45      82.808  -4.347  90.755  1.00 88.96           C
ATOM   2303  NH1 ARG C  45      84.083  -4.548  91.109  1.00 94.99           N
ATOM   2304  NH2 ARG C  45      82.549  -3.598  89.680  1.00100.87           N
ATOM   2305  N   GLU C  46      77.383  -5.371  95.875  1.00 44.26           N
ATOM   2306  CA  GLU C  46      76.592  -4.482  96.689  1.00 46.07           C
ATOM   2307  C   GLU C  46      77.441  -3.794  97.748  1.00 42.13           C
ATOM   2308  O   GLU C  46      78.376  -4.364  98.288  1.00 39.12           O
ATOM   2309  CB  GLU C  46      75.375  -5.200  97.284  1.00 51.14           C
ATOM   2310  CG  GLU C  46      75.645  -6.144  98.443  1.00 50.42           C
ATOM   2311  CD  GLU C  46      74.410  -6.948  98.854  1.00 59.73           C
ATOM   2312  OE1 GLU C  46      73.278  -6.483  98.669  1.00 67.98           O
ATOM   2313  OE2 GLU C  46      74.585  -8.048  99.394  1.00 62.28           O
ATOM   2314  N   PHE C  47      77.112  -2.532  97.986  1.00 44.37           N
ATOM   2315  CA  PHE C  47      77.785  -1.696  98.960  1.00 42.01           C
ATOM   2316  C   PHE C  47      77.671  -2.291 100.357  1.00 42.57           C
ATOM   2317  O   PHE C  47      76.591  -2.690 100.774  1.00 48.29           O
ATOM   2318  CB  PHE C  47      77.166  -0.285  98.934  1.00 47.15           C
ATOM   2319  CG  PHE C  47      77.770   0.663  99.926  1.00 45.40           C
ATOM   2320  CD1 PHE C  47      79.022   1.215  99.699  1.00 42.08           C
ATOM   2321  CD2 PHE C  47      77.092   0.996 101.080  1.00 49.86           C
ATOM   2322  CE1 PHE C  47      79.586   2.086 100.601  1.00 41.52           C
ATOM   2323  CE2 PHE C  47      77.645   1.880 101.997  1.00 49.32           C
ATOM   2324  CZ  PHE C  47      78.898   2.422 101.760  1.00 44.22           C
ATOM   2325  N   VAL C  48      78.795  -2.346 101.066  1.00 19.48           N
ATOM   2326  CA  VAL C  48      78.809  -2.795 102.454  1.00 20.10           C
ATOM   2327  C   VAL C  48      79.095  -1.615 103.371  1.00 20.37           C
ATOM   2328  O   VAL C  48      78.324  -1.327 104.295  1.00 21.49           O
ATOM   2329  CB  VAL C  48      79.830  -3.925 102.681  1.00 20.03           C
ATOM   2330  CG1 VAL C  48      79.795  -4.400 104.121  1.00 20.97           C
ATOM   2331  CG2 VAL C  48      79.547  -5.089 101.749  1.00 20.16           C
ATOM   2332  N   ALA C  49      80.210  -0.933 103.139  1.00 19.90           N
ATOM   2333  CA  ALA C  49      80.585   0.200 103.974  1.00 20.38           C
ATOM   2334  C   ALA C  49      81.556   1.115 103.257  1.00 19.94           C
ATOM   2335  O   ALA C  49      82.279   0.685 102.337  1.00 19.77           O
ATOM   2336  CB  ALA C  49      81.204  -0.284 105.273  1.00 21.18           C
ATOM   2337  N   GLY C  50      81.575   2.371 103.696  1.00 20.40           N
ATOM   2338  CA  GLY C  50      82.371   3.407 103.088  1.00 20.26           C
ATOM   2339  C   GLY C  50      82.974   4.284 104.162  1.00 21.25           C
ATOM   2340  O   GLY C  50      82.431   4.381 105.260  1.00 22.21           O
ATOM   2341  N   ILE C  51      84.084   4.931 103.821  1.00 21.43           N
ATOM   2342  CA  ILE C  51      84.788   5.830 104.748  1.00 22.61           C
ATOM   2343  C   ILE C  51      85.444   6.967 103.970  1.00 22.77           C
ATOM   2344  O   ILE C  51      86.047   6.742 102.916  1.00 22.18           O
ATOM   2345  CB  ILE C  51      85.805   5.047 105.614  1.00 23.38           C
ATOM   2346  CG1 ILE C  51      86.376   5.945 106.715  1.00 25.16           C
ATOM   2347  CG2 ILE C  51      86.922   4.446 104.777  1.00 23.02           C
ATOM   2348  CD1 ILE C  51      87.084   5.192 107.827  1.00 26.61           C
ATOM   2349  N   THR C  52      85.291   8.194 104.470  1.00 23.86           N
ATOM   2350  CA  THR C  52      85.885   9.374 103.852  1.00 24.60           C
ATOM   2351  C   THR C  52      87.360   9.492 104.220  1.00 25.58           C
ATOM   2352  O   THR C  52      87.864   8.727 105.025  1.00 26.26           O
ATOM   2353  CB  THR C  52      85.141  10.665 104.278  1.00 25.89           C
ATOM   2354  OG1 THR C  52      85.348  10.917 105.677  1.00 27.83           O
ATOM   2355  CG2 THR C  52      83.636  10.572 103.964  1.00 25.38           C
ATOM   2356  N   TRP C  53      88.054  10.465 103.631  1.00 26.39           N
ATOM   2357  CA  TRP C  53      89.473  10.670 103.896  1.00 27.66           C
ATOM   2358  C   TRP C  53      89.837  11.930 104.692  1.00 29.56           C
ATOM   2359  O   TRP C  53      90.868  11.943 105.365  1.00 30.97           O
ATOM   2360  CB  TRP C  53      90.282  10.644 102.607  1.00 27.65           C
ATOM   2361  CG  TRP C  53      89.981  11.701 101.628  1.00 27.93           C
ATOM   2362  CD1 TRP C  53      89.028  11.660 100.655  1.00 27.03           C
ATOM   2363  CD2 TRP C  53      90.633  12.978 101.497  1.00 29.59           C
ATOM   2364  NE1 TRP C  53      89.058  12.814  99.916  1.00 28.05           N
ATOM   2365  CE2 TRP C  53      90.037  13.637 100.406  1.00 29.52           C
ATOM   2366  CE3 TRP C  53      91.689  13.605 102.176  1.00 31.47           C
ATOM   2367  CZ2 TRP C  53      90.440  14.893  99.986  1.00 31.27           C
ATOM   2368  CZ3 TRP C  53      92.094  14.860 101.764  1.00 33.12           C
ATOM   2369  CH2 TRP C  53      91.465  15.501 100.678  1.00 33.01           C
ATOM   2370  N   VAL C  54      89.018  12.978 104.623  1.00 29.87           N
ATOM   2371  CA  VAL C  54      89.330  14.194 105.367  1.00 31.89           C
ATOM   2372  C   VAL C  54      89.201  13.861 106.854  1.00 32.94           C
ATOM   2373  O   VAL C  54      90.185  13.864 107.580  1.00 34.45           O
ATOM   2374  CB  VAL C  54      88.444  15.379 104.942  1.00 32.33           C
ATOM   2375  CG1 VAL C  54      88.693  16.599 105.819  1.00 34.76           C
ATOM   2376  CG2 VAL C  54      88.722  15.740 103.492  1.00 31.97           C
ATOM   2377  N   GLY C  55      87.994  13.513 107.275  1.00 32.48           N
ATOM   2378  CA  GLY C  55      87.708  13.201 108.679  1.00 34.03           C
ATOM   2379  C   GLY C  55      87.408  11.733 108.987  1.00 33.03           C
ATOM   2380  O   GLY C  55      87.079  11.401 110.130  1.00 34.84           O
ATOM   2381  N   ALA C  56      87.521  10.867 107.994  1.00 30.92           N
ATOM   2382  CA  ALA C  56      87.318   9.409 108.189  1.00 29.98           C
ATOM   2383  C   ALA C  56      85.909   9.066 108.726  1.00 30.00           C
ATOM   2384  O   ALA C  56      85.741   8.217 109.600  1.00 30.72           O
ATOM   2385  CB  ALA C  56      88.417   8.828 109.072  1.00 31.42           C
ATOM   2386  N   SER C  57      84.908   9.748 108.178  1.00 29.61           N
ATOM   2387  CA  SER C  57      83.508   9.500 108.534  1.00 29.83           C
ATOM   2388  C   SER C  57      83.040   8.230 107.855  1.00 27.97           C
ATOM   2389  O   SER C  57      83.443   7.965 106.733  1.00 26.59           O
ATOM   2390  CB  SER C  57      82.621  10.683 108.142  1.00 30.44           C
ATOM   2391  OG  SER C  57      82.829  11.781 109.028  1.00 32.87           O
ATOM   2392  N   THR C  58      82.188   7.468 108.542  1.00 28.45           N
ATOM   2393  CA  THR C  58      81.777   6.142 108.102  1.00 26.96           C
ATOM   2394  C   THR C  58      80.333   6.099 107.637  1.00 26.89           C
ATOM   2395  O   THR C  58      79.512   6.961 107.968  1.00 28.05           O
ATOM   2396  CB  THR C  58      81.942   5.087 109.212  1.00 27.94           C
ATOM   2397  OG1 THR C  58      81.147   5.433 110.346  1.00 29.93           O
ATOM   2398  CG2 THR C  58      83.384   4.972 109.641  1.00 28.53           C
ATOM   2399  N   LEU C  59      80.037   5.035 106.895  1.00 25.65           N
ATOM   2400  CA  LEU C  59      78.756   4.882 106.223  1.00 25.61           C
ATOM   2401  C   LEU C  59      78.539   3.403 106.002  1.00 24.75           C
ATOM   2402  O   LEU C  59      79.444   2.730 105.526  1.00 23.59           O
ATOM   2403  CB  LEU C  59      78.817   5.589 104.864  1.00 24.71           C
ATOM   2404  CG  LEU C  59      77.598   5.432 103.981  1.00 24.88           C
ATOM   2405  CD1 LEU C  59      76.419   6.129 104.638  1.00 27.08           C
ATOM   2406  CD2 LEU C  59      77.840   5.998 102.609  1.00 24.30           C
ATOM   2407  N   TYR C  60      77.338   2.916 106.300  1.00 25.85           N
ATOM   2408  CA  TYR C  60      77.028   1.489 106.234  1.00 25.75           C
ATOM   2409  C   TYR C  60      75.749   1.204 105.475  1.00 26.18           C
ATOM   2410  O   TYR C  60      74.756   1.953 105.557  1.00 27.62           O
ATOM   2411  CB  TYR C  60      76.902   0.914 107.651  1.00 27.42           C
ATOM   2412  CG  TYR C  60      78.147   1.088 108.450  1.00 27.54           C
ATOM   2413  CD1 TYR C  60      79.176   0.165 108.383  1.00 26.76           C
ATOM   2414  CD2 TYR C  60      78.333   2.231 109.231  1.00 28.99           C
ATOM   2415  CE1 TYR C  60      80.346   0.338 109.122  1.00 27.56           C
ATOM   2416  CE2 TYR C  60      79.492   2.421 109.967  1.00 29.65           C
ATOM   2417  CZ  TYR C  60      80.501   1.480 109.913  1.00 28.96           C
ATOM   2418  OH  TYR C  60      81.655   1.691 110.641  1.00 29.73           O
ATOM   2419  N   ALA C  61      75.767   0.098 104.747  1.00 25.39           N
ATOM   2420  CA  ALA C  61      74.526  -0.544 104.252  1.00 26.35           C
ATOM   2421  C   ALA C  61      73.623  -0.921 105.407  1.00 28.19           C
ATOM   2422  O   ALA C  61      74.112  -1.237 106.486  1.00 28.36           O
ATOM   2423  CB  ALA C  61      74.853  -1.794 103.452  1.00 25.33           C
ATOM   2424  N   ASP C  62      72.312  -0.878 105.180  1.00 30.05           N
ATOM   2425  CA  ASP C  62      71.336  -1.240 106.225  1.00 32.79           C
ATOM   2426  C   ASP C  62      71.632  -2.614 106.866  1.00 32.93           C
ATOM   2427  O   ASP C  62      71.529  -2.767 108.081  1.00 35.40           O
ATOM   2428  CB  ASP C  62      69.887  -1.157 105.696  1.00 34.95           C
ATOM   2429  CG  ASP C  62      69.391   0.309 105.503  1.00 36.57           C
ATOM   2430  OD1 ASP C  62      70.095   1.285 105.877  1.00 36.63           O
ATOM   2431  OD2 ASP C  62      68.278   0.504 104.953  1.00 39.75           O
ATOM   2432  N   PHE C  63      72.044  -3.596 106.072  1.00 31.28           N
ATOM   2433  CA  PHE C  63      72.380  -4.931 106.628  1.00 31.42           C
ATOM   2434  C   PHE C  63      73.659  -4.933 107.516  1.00 30.88           C
ATOM   2435  O   PHE C  63      73.869  -5.868 108.290  1.00 31.76           O
ATOM   2436  CB  PHE C  63      72.442  -6.015 105.509  1.00 30.21           C
ATOM   2437  CG  PHE C  63      73.540  -5.805 104.487  1.00 27.65           C
ATOM   2438  CD1 PHE C  63      74.867  -6.086 104.790  1.00 26.42           C
ATOM   2439  CD2 PHE C  63      73.238  -5.349 103.211  1.00 27.05           C
ATOM   2440  CE1 PHE C  63      75.877  -5.879 103.856  1.00 24.70           C
ATOM   2441  CE2 PHE C  63      74.241  -5.144 102.264  1.00 25.40           C
ATOM   2442  CZ  PHE C  63      75.567  -5.427 102.589  1.00 24.21           C
ATOM   2443  N   ALA C  64      74.512  -3.907 107.364  1.00 29.63           N
ATOM   2444  CA  ALA C  64      75.794  -3.808 108.072  1.00 29.35           C
ATOM   2445  C   ALA C  64      75.740  -3.031 109.378  1.00 31.47           C
ATOM   2446  O   ALA C  64      76.589  -3.254 110.253  1.00 33.04           O
ATOM   2447  CB  ALA C  64      76.840  -3.188 107.163  1.00 27.14           C
ATOM   2448  N   LYS C  65      74.778  -2.120 109.523  1.00 32.67           N
ATOM   2449  CA  LYS C  65      74.692  -1.263 110.711  1.00 34.97           C
ATOM   2450  C   LYS C  65      74.677  -2.096 111.980  1.00 37.47           C
ATOM   2451  O   LYS C  65      73.996  -3.115 112.047  1.00 38.63           O
ATOM   2452  CB  LYS C  65      73.416  -0.408 110.696  1.00 36.76           C
ATOM   2453  CG  LYS C  65      73.442   0.746 109.723  1.00 35.38           C
ATOM   2454  CD  LYS C  65      72.136   1.532 109.781  1.00 37.75           C
ATOM   2455  CE  LYS C  65      71.998   2.439 108.562  1.00 36.47           C
ATOM   2456  NZ  LYS C  65      70.894   3.447 108.701  1.00 39.20           N
ATOM   2457  N   GLY C  66      75.459  -1.669 112.969  1.00 38.75           N
ATOM   2458  CA  GLY C  66      75.532  -2.345 114.274  1.00 41.73           C
ATOM   2459  C   GLY C  66      76.293  -3.657 114.331  1.00 41.31           C
ATOM   2460  O   GLY C  66      76.469  -4.211 115.415  1.00 44.19           O
ATOM   2461  N   ARG C  67      76.707  -4.177 113.174  1.00 38.26           N
ATOM   2462  CA  ARG C  67      77.464  -5.411 113.094  1.00 37.88           C
ATOM   2463  C   ARG C  67      78.853  -5.179 112.553  1.00 35.92           C
ATOM   2464  O   ARG C  67      79.794  -5.770 113.049  1.00 37.09           O
ATOM   2465  CB  ARG C  67      76.728  -6.418 112.213  1.00 36.93           C
ATOM   2466  CG  ARG C  67      75.406  -6.881 112.848  1.00 39.55           C
ATOM   2467  CD  ARG C  67      74.739  -8.066 112.134  1.00 39.18           C
ATOM   2468  NE  ARG C  67      74.647  -7.871 110.680  1.00 36.39           N
ATOM   2469  CZ  ARG C  67      75.017  -8.744 109.739  1.00 35.00           C
ATOM   2470  NH1 ARG C  67      75.518  -9.944 110.017  1.00 35.98           N
ATOM   2471  NH2 ARG C  67      74.862  -8.413 108.469  1.00 33.02           N
ATOM   2472  N   PHE C  68      78.972  -4.367 111.504  1.00 33.67           N
ATOM   2473  CA  PHE C  68      80.252  -4.151 110.847  1.00 31.84           C
ATOM   2474  C   PHE C  68      80.788  -2.773 111.179  1.00 32.41           C
ATOM   2475  O   PHE C  68      80.019  -1.818 111.375  1.00 33.61           O
ATOM   2476  CB  PHE C  68      80.169  -4.294 109.317  1.00 29.04           C
ATOM   2477  CG  PHE C  68      79.601  -5.600 108.814  1.00 28.78           C
ATOM   2478  CD1 PHE C  68      79.379  -6.704 109.640  1.00 30.66           C
ATOM   2479  CD2 PHE C  68      79.331  -5.737 107.448  1.00 26.88           C
ATOM   2480  CE1 PHE C  68      78.853  -7.889 109.122  1.00 30.60           C
ATOM   2481  CE2 PHE C  68      78.810  -6.914 106.932  1.00 26.90           C
ATOM   2482  CZ  PHE C  68      78.567  -7.990 107.771  1.00 28.66           C
ATOM   2483  N   THR C  69      82.113  -2.674 111.222  1.00 32.26           N
ATOM   2484  CA  THR C  69      82.789  -1.413 111.450  1.00 32.43           C
ATOM   2485  C   THR C  69      83.902  -1.244 110.428  1.00 30.63           C
ATOM   2486  O   THR C  69      84.801  -2.079 110.336  1.00 31.67           O
ATOM   2487  CB  THR C  69      83.354  -1.348 112.873  1.00 35.48           C
ATOM   2488  OG1 THR C  69      82.282  -1.564 113.798  1.00 38.16           O
ATOM   2489  CG2 THR C  69      83.979   0.026 113.163  1.00 36.06           C
ATOM   2490  N   ILE C  70      83.840  -0.152 109.679  1.00 29.04           N
ATOM   2491  CA  ILE C  70      84.905   0.204 108.751  1.00 27.91           C
ATOM   2492  C   ILE C  70      85.821   1.223 109.437  1.00 29.42           C
ATOM   2493  O   ILE C  70      85.369   2.051 110.234  1.00 30.55           O
ATOM   2494  CB  ILE C  70      84.362   0.703 107.404  1.00 25.80           C
ATOM   2495  CG1 ILE C  70      85.500   0.812 106.383  1.00 24.99           C
ATOM   2496  CG2 ILE C  70      83.589   2.027 107.554  1.00 25.95           C
ATOM   2497  CD1 ILE C  70      85.040   1.158 104.984  1.00 23.33           C
ATOM   2498  N   SER C  71      87.120   1.106 109.184  1.00 30.04           N
ATOM   2499  CA  SER C  71      88.096   2.041 109.727  1.00 32.01           C
ATOM   2500  C   SER C  71      89.301   2.057 108.820  1.00 31.97           C
ATOM   2501  O   SER C  71      89.448   1.169 107.981  1.00 31.69           O
ATOM   2502  CB  SER C  71      88.526   1.627 111.124  1.00 34.93           C
ATOM   2503  OG  SER C  71      89.307   0.461 111.032  1.00 35.49           O
ATOM   2504  N   ARG C  72      90.157   3.054 108.983  1.00 33.19           N
ATOM   2505  CA  ARG C  72      91.366   3.118 108.194  1.00 33.91           C
ATOM   2506  C   ARG C  72      92.530   3.621 109.014  1.00 37.18           C
ATOM   2507  O   ARG C  72      92.347   4.304 110.018  1.00 39.79           O
ATOM   2508  CB  ARG C  72      91.172   4.007 106.983  1.00 32.22           C
ATOM   2509  CG  ARG C  72      90.827   5.442 107.348  1.00 32.46           C
ATOM   2510  CD  ARG C  72      91.248   6.365 106.251  1.00 32.03           C
ATOM   2511  NE  ARG C  72      90.305   6.549 105.181  1.00 29.67           N
ATOM   2512  CZ  ARG C  72      90.613   6.658 103.881  1.00 28.84           C
ATOM   2513  NH1 ARG C  72      91.854   6.536 103.416  1.00 29.65           N
ATOM   2514  NH2 ARG C  72      89.629   6.885 103.021  1.00 27.64           N
ATOM   2515  N   ASP C  73      93.729   3.295 108.549  1.00 39.67           N
ATOM   2516  CA  ASP C  73      94.970   3.715 109.189  1.00 42.51           C
ATOM   2517  C   ASP C  73      95.875   4.173 108.066  1.00 42.74           C
ATOM   2518  O   ASP C  73      96.347   3.354 107.269  1.00 42.16           O
ATOM   2519  CB  ASP C  73      95.576   2.549 109.956  1.00 43.71           C
ATOM   2520  CG  ASP C  73      96.819   2.932 110.731  1.00 47.28           C
ATOM   2521  OD1 ASP C  73      97.705   3.624 110.181  1.00 48.63           O
ATOM   2522  OD2 ASP C  73      96.939   2.494 111.889  1.00 50.01           O
ATOM   2523  N   ASN C  74      96.085   5.482 107.989  1.00 43.97           N
ATOM   2524  CA  ASN C  74      96.779   6.072 106.863  1.00 44.51           C
ATOM   2525  C   ASN C  74      98.242   5.668 106.816  1.00 46.62           C
ATOM   2526  O   ASN C  74      98.756   5.353 105.737  1.00 46.33           O
ATOM   2527  CB  ASN C  74      96.624   7.590 106.880  1.00 46.05           C
ATOM   2528  CG  ASN C  74      95.180   8.043 106.674  1.00 44.68           C
ATOM   2529  OD1 ASN C  74      94.385   7.388 105.985  1.00 43.90           O
ATOM   2530  ND2 ASN C  74      94.835   9.173 107.259  1.00 47.06           N
ATOM   2531  N   ALA C  75      98.893   5.636 107.983  1.00 49.39           N
ATOM   2532  CA  ALA C  75     100.293   5.216 108.098  1.00 52.07           C
ATOM   2533  C   ALA C  75     100.507   3.830 107.490  1.00 51.05           C
ATOM   2534  O   ALA C  75     101.386   3.648 106.650  1.00 53.40           O
ATOM   2535  CB  ALA C  75     100.739   5.230 109.556  1.00 55.14           C
ATOM   2536  N   LYS C  76      99.680   2.867 107.893  1.00 49.20           N
ATOM   2537  CA  LYS C  76      99.755   1.492 107.364  1.00 48.05           C
ATOM   2538  C   LYS C  76      99.184   1.326 105.940  1.00 45.10           C
ATOM   2539  O   LYS C  76      99.343   0.274 105.334  1.00 44.41           O
ATOM   2540  CB  LYS C  76      99.054   0.517 108.320  1.00 47.63           C
ATOM   2541  CG  LYS C  76      99.871   0.167 109.555  1.00 51.51           C
ATOM   2542  CD  LYS C  76      98.980  -0.138 110.759  1.00 51.96           C
ATOM   2543  CE  LYS C  76      99.721  -0.802 111.925  1.00 55.79           C
ATOM   2544  NZ  LYS C  76     100.285  -2.153 111.597  1.00 56.22           N
ATOM   2545  N   ASN C  77      98.519   2.352 105.406  1.00 43.72           N
ATOM   2546  CA  ASN C  77      97.851   2.265 104.108  1.00 41.45           C
ATOM   2547  C   ASN C  77      96.892   1.054 104.065  1.00 39.08           C
ATOM   2548  O   ASN C  77      96.934   0.252 103.147  1.00 37.98           O
ATOM   2549  CB  ASN C  77      98.895   2.228 102.978  1.00 42.74           C
ATOM   2550  CG  ASN C  77      98.374   2.789 101.653  1.00 41.83           C
ATOM   2551  OD1 ASN C  77      97.535   3.710 101.615  1.00 40.95           O
ATOM   2552  ND2 ASN C  77      98.907   2.264 100.548  1.00 42.22           N
ATOM   2553  N   THR C  78      96.049   0.919 105.091  1.00 38.65           N
ATOM   2554  CA  THR C  78      95.078  -0.187 105.162  1.00 37.31           C
ATOM   2555  C   THR C  78      93.691   0.270 105.643  1.00 36.09           C
ATOM   2556  O   THR C  78      93.549   1.208 106.437  1.00 36.41           O
ATOM   2557  CB  THR C  78      95.564  -1.477 105.904  1.00 39.20           C
ATOM   2558  OG1 THR C  78      95.208  -1.436 107.286  1.00 43.91           O
ATOM   2559  CG2 THR C  78      97.067  -1.688 105.792  1.00 41.21           C
ATOM   2560  N   VAL C  79      92.674  -0.368 105.071  1.00 34.38           N
ATOM   2561  CA  VAL C  79      91.282  -0.186 105.453  1.00 33.17           C
ATOM   2562  C   VAL C  79      90.847  -1.485 106.067  1.00 32.37           C
ATOM   2563  O   VAL C  79      91.190  -2.550 105.557  1.00 30.87           O
ATOM   2564  CB  VAL C  79      90.362   0.091 104.248  1.00 32.12           C
ATOM   2565  CG1 VAL C  79      89.000   0.578 104.728  1.00 31.71           C
ATOM   2566  CG2 VAL C  79      90.981   1.130 103.325  1.00 32.77           C
ATOM   2567  N   TYR C  80      90.069  -1.393 107.141  1.00 32.62           N
ATOM   2568  CA  TYR C  80      89.651  -2.563 107.878  1.00 32.96           C
ATOM   2569  C   TYR C  80      88.144  -2.702 107.870  1.00 32.20           C
ATOM   2570  O   TYR C  80      87.436  -1.703 107.878  1.00 32.54           O
ATOM   2571  CB  TYR C  80      90.124  -2.454 109.313  1.00 35.30           C
ATOM   2572  CG  TYR C  80      91.625  -2.383 109.458  1.00 37.10           C
ATOM   2573  CD1 TYR C  80      92.427  -3.531 109.274  1.00 37.74           C
ATOM   2574  CD2 TYR C  80      92.250  -1.192 109.797  1.00 38.46           C
ATOM   2575  CE1 TYR C  80      93.814  -3.478 109.417  1.00 39.84           C
ATOM   2576  CE2 TYR C  80      93.630  -1.138 109.937  1.00 40.45           C
ATOM   2577  CZ  TYR C  80      94.399  -2.277 109.765  1.00 41.09           C
ATOM   2578  OH  TYR C  80      95.754  -2.202 109.888  1.00 44.44           O
ATOM   2579  N   LEU C  81      87.657  -3.948 107.865  1.00 31.88           N
ATOM   2580  CA  LEU C  81      86.245  -4.214 108.104  1.00 31.69           C
ATOM   2581  C   LEU C  81      86.135  -5.238 109.209  1.00 32.94           C
ATOM   2582  O   LEU C  81      86.437  -6.419 109.016  1.00 32.76           O
ATOM   2583  CB  LEU C  81      85.553  -4.686 106.826  1.00 30.35           C
ATOM   2584  CG  LEU C  81      84.024  -4.777 106.857  1.00 30.72           C
ATOM   2585  CD1 LEU C  81      83.412  -3.388 106.987  1.00 31.30           C
ATOM   2586  CD2 LEU C  81      83.503  -5.460 105.595  1.00 29.82           C
ATOM   2587  N   GLN C  82      85.732  -4.778 110.390  1.00 34.46           N
ATOM   2588  CA  GLN C  82      85.407  -5.675 111.494  1.00 35.94           C
ATOM   2589  C   GLN C  82      83.992  -6.165 111.249  1.00 35.35           C
ATOM   2590  O   GLN C  82      83.087  -5.332 111.118  1.00 35.27           O
ATOM   2591  CB  GLN C  82      85.509  -4.918 112.830  1.00 38.26           C
ATOM   2592  CG  GLN C  82      85.169  -5.710 114.089  1.00 40.75           C
ATOM   2593  CD  GLN C  82      86.070  -6.925 114.297  1.00 41.19           C
ATOM   2594  OE1 GLN C  82      87.283  -6.839 114.170  1.00 41.07           O
ATOM   2595  NE2 GLN C  82      85.471  -8.062 114.622  1.00 42.37           N
ATOM   2596  N   MET C  83      83.804  -7.484 111.160  1.00 35.21           N
ATOM   2597  CA  MET C  83      82.480  -8.096 110.970  1.00 35.60           C
ATOM   2598  C   MET C  83      82.082  -8.961 112.156  1.00 37.82           C
ATOM   2599  O   MET C  83      82.671 -10.010 112.370  1.00 37.56           O
ATOM   2600  CB  MET C  83      82.465  -8.955 109.713  1.00 34.41           C
ATOM   2601  CG  MET C  83      82.972  -8.234 108.479  1.00 33.21           C
ATOM   2602  SD  MET C  83      83.224  -9.257 107.021  1.00 32.89           S
ATOM   2603  CE  MET C  83      81.595  -9.433 106.385  1.00 32.27           C
ATOM   2604  N   ASN C  84      81.083  -8.528 112.923  1.00 39.72           N
ATOM   2605  CA  ASN C  84      80.533  -9.328 114.030  1.00 42.48           C
ATOM   2606  C   ASN C  84      79.176  -9.922 113.682  1.00 43.10           C
ATOM   2607  O   ASN C  84      78.535  -9.495 112.717  1.00 42.02           O
ATOM   2608  CB  ASN C  84      80.416  -8.481 115.291  1.00 45.28           C
ATOM   2609  CG  ASN C  84      81.744  -7.868 115.702  1.00 45.54           C
ATOM   2610  OD1 ASN C  84      82.800  -8.453 115.489  1.00 44.67           O
ATOM   2611  ND2 ASN C  84      81.693  -6.679 116.287  1.00 47.19           N
ATOM   2612  N   SER C  85      78.765 -10.925 114.461  1.00 45.50           N
ATOM   2613  CA  SER C  85      77.445 -11.545 114.338  1.00 46.95           C
ATOM   2614  C   SER C  85      77.128 -11.952 112.900  1.00 44.60           C
ATOM   2615  O   SER C  85      76.073 -11.592 112.364  1.00 45.46           O
ATOM   2616  CB  SER C  85      76.380 -10.569 114.838  1.00 49.34           C
ATOM   2617  OG  SER C  85      76.770 -10.016 116.074  1.00 51.85           O
ATOM   2618  N   LEU C  86      78.054 -12.675 112.276  1.00 42.38           N
ATOM   2619  CA  LEU C  86      77.913 -13.040 110.874  1.00 40.26           C
ATOM   2620  C   LEU C  86      76.809 -14.062 110.701  1.00 41.94           C
ATOM   2621  O   LEU C  86      76.516 -14.833 111.616  1.00 44.57           O
ATOM   2622  CB  LEU C  86      79.226 -13.570 110.328  1.00 38.61           C
ATOM   2623  CG  LEU C  86      80.289 -12.501 110.063  1.00 36.72           C
ATOM   2624  CD1 LEU C  86      81.693 -13.059 110.149  1.00 36.40           C
ATOM   2625  CD2 LEU C  86      80.078 -11.885 108.696  1.00 35.01           C
ATOM   2626  N   LYS C  87      76.185 -14.051 109.528  1.00 41.00           N
ATOM   2627  CA  LYS C  87      75.071 -14.946 109.217  1.00 42.60           C
ATOM   2628  C   LYS C  87      75.393 -15.617 107.907  1.00 40.98           C
ATOM   2629  O   LYS C  87      76.235 -15.123 107.167  1.00 38.38           O
ATOM   2630  CB  LYS C  87      73.766 -14.174 109.034  1.00 43.97           C
ATOM   2631  CG  LYS C  87      73.486 -13.080 110.042  1.00 45.14           C
ATOM   2632  CD  LYS C  87      72.245 -12.289 109.639  1.00 46.63           C
ATOM   2633  CE  LYS C  87      72.176 -10.921 110.316  1.00 47.26           C
ATOM   2634  NZ  LYS C  87      70.775 -10.586 110.685  1.00 50.77           N
ATOM   2635  N   PRO C  88      74.696 -16.718 107.584  1.00 42.74           N
ATOM   2636  CA  PRO C  88      74.931 -17.364 106.281  1.00 42.28           C
ATOM   2637  C   PRO C  88      74.792 -16.419 105.086  1.00 40.81           C
ATOM   2638  O   PRO C  88      75.605 -16.466 104.169  1.00 39.39           O
ATOM   2639  CB  PRO C  88      73.878 -18.485 106.244  1.00 45.12           C
ATOM   2640  CG  PRO C  88      73.616 -18.786 107.685  1.00 46.74           C
ATOM   2641  CD  PRO C  88      73.709 -17.461 108.391  1.00 45.63           C
ATOM   2642  N   GLU C  89      73.777 -15.564 105.109  1.00 41.37           N
ATOM   2643  CA  GLU C  89      73.559 -14.623 104.015  1.00 40.74           C
ATOM   2644  C   GLU C  89      74.623 -13.507 103.908  1.00 37.98           C
ATOM   2645  O   GLU C  89      74.569 -12.725 102.972  1.00 37.93           O
ATOM   2646  CB  GLU C  89      72.142 -14.029 104.062  1.00 43.00           C
ATOM   2647  CG  GLU C  89      71.842 -13.107 105.241  1.00 43.45           C
ATOM   2648  CD  GLU C  89      70.955 -13.756 106.321  1.00 44.81           C
ATOM   2649  OE1 GLU C  89      71.109 -14.988 106.634  1.00 47.42           O
ATOM   2650  OE2 GLU C  89      70.096 -12.992 106.858  1.00 49.00           O
ATOM   2651  N   ASP C  90      75.581 -13.444 104.843  1.00 36.89           N
ATOM   2652  CA  ASP C  90      76.796 -12.662 104.662  1.00 35.03           C
ATOM   2653  C   ASP C  90      77.857 -13.332 103.775  1.00 33.60           C
ATOM   2654  O   ASP C  90      78.918 -12.752 103.557  1.00 32.80           O
ATOM   2655  CB  ASP C  90      77.420 -12.318 106.012  1.00 36.50           C
ATOM   2656  CG  ASP C  90      76.512 -11.463 106.876  1.00 38.14           C
ATOM   2657  OD1 ASP C  90      75.929 -10.489 106.384  1.00 37.38           O
ATOM   2658  OD2 ASP C  90      76.361 -11.799 108.068  1.00 40.89           O
ATOM   2659  N   THR C  91      77.588 -14.532 103.272  1.00 33.90           N
ATOM   2660  CA  THR C  91      78.557 -15.292 102.482  1.00 33.24           C
ATOM   2661  C   THR C  91      78.749 -14.631 101.130  1.00 31.34           C
ATOM   2662  O   THR C  91      77.793 -14.460 100.373  1.00 31.03           O
ATOM   2663  CB  THR C  91      78.092 -16.773 102.290  1.00 34.62           C
ATOM   2664  OG1 THR C  91      78.136 -17.463 103.539  1.00 36.09           O
ATOM   2665  CG2 THR C  91      78.960 -17.520 101.297  1.00 34.59           C
ATOM   2666  N   ALA C  92      79.990 -14.299 100.814  1.00 30.57           N
ATOM   2667  CA  ALA C  92      80.325 -13.580  99.569  1.00 29.69           C
ATOM   2668  C   ALA C  92      81.818 -13.326  99.471  1.00 29.49           C
ATOM   2669  O   ALA C  92      82.555 -13.572 100.429  1.00 30.20           O
ATOM   2670  CB  ALA C  92      79.584 -12.240  99.489  1.00 28.58           C
ATOM   2671  N   VAL C  93      82.242 -12.853  98.296  1.00 29.04           N
ATOM   2672  CA  VAL C  93      83.572 -12.286  98.093  1.00 29.01           C
ATOM   2673  C   VAL C  93      83.509 -10.803  98.456  1.00 27.68           C
ATOM   2674  O   VAL C  93      82.709 -10.052  97.884  1.00 26.79           O
ATOM   2675  CB  VAL C  93      84.046 -12.430  96.629  1.00 29.79           C
ATOM   2676  CG1 VAL C  93      85.417 -11.779  96.438  1.00 30.20           C
ATOM   2677  CG2 VAL C  93      84.094 -13.907  96.232  1.00 31.42           C
ATOM   2678  N   TYR C  94      84.341 -10.397  99.406  1.00 27.77           N
ATOM   2679  CA  TYR C  94      84.385  -9.019  99.849  1.00 27.01           C
ATOM   2680  C   TYR C  94      85.609  -8.346  99.222  1.00 27.34           C
ATOM   2681  O   TYR C  94      86.710  -8.887  99.307  1.00 28.92           O
ATOM   2682  CB  TYR C  94      84.440  -8.952 101.364  1.00 27.71           C
ATOM   2683  CG  TYR C  94      83.129  -9.264 102.044  1.00 27.63           C
ATOM   2684  CD1 TYR C  94      82.424  -8.285 102.734  1.00 27.50           C
ATOM   2685  CD2 TYR C  94      82.601 -10.537 102.026  1.00 28.18           C
ATOM   2686  CE1 TYR C  94      81.226  -8.571 103.362  1.00 28.04           C
ATOM   2687  CE2 TYR C  94      81.403 -10.829 102.652  1.00 28.58           C
ATOM   2688  CZ  TYR C  94      80.721  -9.848 103.319  1.00 28.61           C
ATOM   2689  OH  TYR C  94      79.553 -10.163 103.960  1.00 29.43           O
ATOM   2690  N   SER C  95      85.399  -7.200  98.575  1.00 26.32           N
ATOM   2691  CA  SER C  95      86.456  -6.441  97.881  1.00 26.80           C
ATOM   2692  C   SER C  95      86.508  -5.010  98.406  1.00 26.02           C
ATOM   2693  O   SER C  95      85.464  -4.474  98.786  1.00 24.66           O
ATOM   2694  CB  SER C  95      86.162  -6.352  96.386  1.00 26.92           C
ATOM   2695  OG  SER C  95      85.658  -7.562  95.893  1.00 28.10           O
ATOM   2696  N   CYS C  96      87.702  -4.425  98.475  1.00 26.92           N
ATOM   2697  CA  CYS C  96      87.810  -3.015  98.762  1.00 26.74           C
ATOM   2698  C   CYS C  96      88.026  -2.244  97.466  1.00 26.35           C
ATOM   2699  O   CYS C  96      88.588  -2.768  96.497  1.00 27.15           O
ATOM   2700  CB  CYS C  96      88.913  -2.693  99.778  1.00 28.62           C
ATOM   2701  SG  CYS C  96      90.531  -3.162  99.182  1.00 31.67           S
ATOM   2702  N   ALA C  97      87.575  -0.998  97.482  1.00 25.38           N
ATOM   2703  CA  ALA C  97      87.731  -0.095  96.366  1.00 25.49           C
ATOM   2704  C   ALA C  97      88.138   1.287  96.830  1.00 25.67           C
ATOM   2705  O   ALA C  97      87.744   1.721  97.908  1.00 25.57           O
ATOM   2706  CB  ALA C  97      86.423   0.001  95.609  1.00 24.44           C
ATOM   2707  N   ALA C  98      88.929   1.974  96.005  1.00 26.57           N
ATOM   2708  CA  ALA C  98      89.322   3.337  96.235  1.00 26.84           C
ATOM   2709  C   ALA C  98      88.604   4.197  95.227  1.00 26.08           C
ATOM   2710  O   ALA C  98      88.604   3.888  94.032  1.00 26.16           O
ATOM   2711  CB  ALA C  98      90.822   3.495  96.091  1.00 28.97           C
ATOM   2712  N   GLY C  99      87.967   5.263  95.727  1.00 25.36           N
ATOM   2713  CA  GLY C  99      87.263   6.202  94.895  1.00 25.08           C
ATOM   2714  C   GLY C  99      88.023   7.513  94.744  1.00 26.13           C
ATOM   2715  O   GLY C  99      89.229   7.580  95.029  1.00 27.50           O
ATOM   2716  N   ARG C 100      87.301   8.538  94.293  1.00 25.82           N
ATOM   2717  CA  ARG C 100      87.835   9.884  94.086  1.00 26.82           C
ATOM   2718  C   ARG C 100      86.870  10.917  94.657  1.00 26.18           C
ATOM   2719  O   ARG C 100      85.762  10.600  95.054  1.00 25.14           O
ATOM   2720  CB  ARG C 100      88.097  10.156  92.585  1.00 28.07           C
ATOM   2721  CG  ARG C 100      89.090   9.206  91.913  1.00 29.44           C
ATOM   2722  CD  ARG C 100      90.495   9.308  92.495  1.00 30.70           C
ATOM   2723  NE  ARG C 100      91.445   8.428  91.809  1.00 32.51           N
ATOM   2724  CZ  ARG C 100      91.720   7.155  92.135  1.00 32.49           C
ATOM   2725  NH1 ARG C 100      91.122   6.546  93.156  1.00 30.68           N
ATOM   2726  NH2 ARG C 100      92.622   6.480  91.420  1.00 34.70           N
ATOM   2727  N   GLY C 101      87.322  12.162  94.730  1.00 27.16           N
ATOM   2728  CA  GLY C 101      86.542  13.216  95.368  1.00 27.01           C
ATOM   2729  C   GLY C 101      86.529  13.035  96.877  1.00 26.95           C
ATOM   2730  O   GLY C 101      87.463  12.447  97.436  1.00 27.41           O
ATOM   2731  N   ILE C 102      85.452  13.512  97.510  1.00 26.81           N
ATOM   2732  CA  ILE C 102      85.349  13.611  98.973  1.00 27.68           C
ATOM   2733  C   ILE C 102      84.565  12.474  99.627  1.00 27.02           C
ATOM   2734  O   ILE C 102      85.016  11.927 100.620  1.00 27.73           O
ATOM   2735  CB  ILE C 102      84.706  14.957  99.369  1.00 28.73           C
ATOM   2736  CG1 ILE C 102      85.688  16.095  99.074  1.00 29.91           C
ATOM   2737  CG2 ILE C 102      84.235  14.975 100.818  1.00 30.00           C
ATOM   2738  CD1 ILE C 102      86.783  16.283 100.100  1.00 31.68           C
ATOM   2739  N   VAL C 103      83.402  12.124  99.072  1.00 26.09           N
ATOM   2740  CA  VAL C 103      82.489  11.150  99.711  1.00 25.85           C
ATOM   2741  C   VAL C 103      82.658   9.720  99.206  1.00 24.63           C
ATOM   2742  O   VAL C 103      83.112   9.510  98.083  1.00 23.84           O
ATOM   2743  CB  VAL C 103      81.002  11.535  99.538  1.00 26.08           C
ATOM   2744  CG1 VAL C 103      80.792  12.966  99.955  1.00 27.51           C
ATOM   2745  CG2 VAL C 103      80.513  11.343  98.113  1.00 25.24           C
ATOM   2746  N   ALA C 104      82.237   8.758 100.031  1.00 24.75           N
ATOM   2747  CA  ALA C 104      82.181   7.339  99.632  1.00 23.89           C
ATOM   2748  C   ALA C 104      80.775   7.007  99.175  1.00 23.57           C
ATOM   2749  O   ALA C 104      79.874   6.902 100.006  1.00 24.66           O
ATOM   2750  CB  ALA C 104      82.587   6.441 100.785  1.00 24.51           C
ATOM   2751  N   GLY C 105      80.581   6.899  97.861  1.00 22.92           N
ATOM   2752  CA  GLY C 105      79.274   6.593  97.274  1.00 23.28           C
ATOM   2753  C   GLY C 105      79.010   5.093  97.272  1.00 23.01           C
ATOM   2754  O   GLY C 105      79.899   4.305  97.571  1.00 22.29           O
ATOM   2755  N   ARG C 106      77.782   4.707  96.948  1.00 23.58           N
ATOM   2756  CA  ARG C 106      77.380   3.318  97.032  1.00 23.73           C
ATOM   2757  C   ARG C 106      77.393   2.596  95.678  1.00 24.00           C
ATOM   2758  O   ARG C 106      76.928   1.466  95.588  1.00 24.45           O
ATOM   2759  CB  ARG C 106      75.986   3.220  97.678  1.00 24.97           C
ATOM   2760  CG  ARG C 106      75.856   3.850  99.067  1.00 25.56           C
ATOM   2761  CD  ARG C 106      74.390   4.012  99.396  1.00 27.41           C
ATOM   2762  NE  ARG C 106      74.124   4.474 100.745  1.00 28.82           N
ATOM   2763  CZ  ARG C 106      73.611   3.748 101.745  1.00 30.23           C
ATOM   2764  NH1 ARG C 106      73.310   2.464 101.613  1.00 30.25           N
ATOM   2765  NH2 ARG C 106      73.387   4.337 102.915  1.00 32.10           N
ATOM   2766  N   ILE C 107      77.892   3.257  94.634  1.00 24.20           N
ATOM   2767  CA  ILE C 107      77.810   2.734  93.262  1.00 25.16           C
ATOM   2768  C   ILE C 107      79.182   2.204  92.889  1.00 24.60           C
ATOM   2769  O   ILE C 107      80.133   2.974  92.869  1.00 24.41           O
ATOM   2770  CB  ILE C 107      77.376   3.816  92.243  1.00 26.49           C
ATOM   2771  CG1 ILE C 107      75.997   4.371  92.615  1.00 27.46           C
ATOM   2772  CG2 ILE C 107      77.286   3.215  90.844  1.00 28.25           C
ATOM   2773  CD1 ILE C 107      75.580   5.642  91.890  1.00 28.87           C
ATOM   2774  N   PRO C 108      79.285   0.903  92.623  1.00 24.92           N
ATOM   2775  CA  PRO C 108      80.577   0.290  92.343  1.00 24.99           C
ATOM   2776  C   PRO C 108      81.301   0.918  91.153  1.00 26.27           C
ATOM   2777  O   PRO C 108      82.493   1.213  91.249  1.00 26.10           O
ATOM   2778  CB  PRO C 108      80.249  -1.190  92.039  1.00 25.74           C
ATOM   2779  CG  PRO C 108      78.839  -1.398  92.385  1.00 25.91           C
ATOM   2780  CD  PRO C 108      78.193  -0.084  92.705  1.00 25.62           C
ATOM   2781  N   ALA C 109      80.583   1.124  90.056  1.00 27.84           N
ATOM   2782  CA  ALA C 109      81.175   1.674  88.827  1.00 29.83           C
ATOM   2783  C   ALA C 109      81.804   3.100  88.944  1.00 29.30           C
ATOM   2784  O   ALA C 109      82.508   3.522  88.043  1.00 31.03           O
ATOM   2785  CB  ALA C 109      80.147   1.625  87.703  1.00 32.33           C
ATOM   2786  N   GLU C 110      81.564   3.805  90.048  1.00 33.77           N
ATOM   2787  CA  GLU C 110      82.218   5.089  90.330  1.00 33.22           C
ATOM   2788  C   GLU C 110      83.546   4.969  91.069  1.00 30.66           C
ATOM   2789  O   GLU C 110      84.192   5.979  91.320  1.00 30.59           O
ATOM   2790  CB  GLU C 110      81.299   5.994  91.151  1.00 33.32           C
ATOM   2791  CG  GLU C 110      80.006   6.293  90.438  1.00 36.89           C
ATOM   2792  CD  GLU C 110      79.206   7.367  91.127  1.00 38.23           C
ATOM   2793  OE1 GLU C 110      79.191   7.384  92.390  1.00 36.38           O
ATOM   2794  OE2 GLU C 110      78.546   8.170  90.389  1.00 42.12           O
ATOM   2795  N   TYR C 111      83.930   3.748  91.438  1.00 29.18           N
ATOM   2796  CA  TYR C 111      85.223   3.501  92.077  1.00 27.65           C
ATOM   2797  C   TYR C 111      86.244   3.113  91.019  1.00 29.74           C
ATOM   2798  O   TYR C 111      85.962   2.294  90.145  1.00 31.28           O
ATOM   2799  CB  TYR C 111      85.094   2.435  93.134  1.00 25.50           C
ATOM   2800  CG  TYR C 111      84.447   2.968  94.370  1.00 24.16           C
ATOM   2801  CD1 TYR C 111      85.198   3.316  95.462  1.00 23.27           C
ATOM   2802  CD2 TYR C 111      83.067   3.162  94.439  1.00 24.75           C
ATOM   2803  CE1 TYR C 111      84.601   3.833  96.593  1.00 23.05           C
ATOM   2804  CE2 TYR C 111      82.464   3.671  95.568  1.00 24.52           C
ATOM   2805  CZ  TYR C 111      83.244   4.007  96.647  1.00 23.59           C
ATOM   2806  OH  TYR C 111      82.686   4.511  97.790  1.00 24.00           O
ATOM   2807  N   ALA C 112      87.425   3.718  91.112  1.00 30.45           N
ATOM   2808  CA  ALA C 112      88.468   3.566  90.107  1.00 33.59           C
ATOM   2809  C   ALA C 112      89.302   2.284  90.320  1.00 33.93           C
ATOM   2810  O   ALA C 112      89.547   1.550  89.373  1.00 36.85           O
ATOM   2811  CB  ALA C 112      89.364   4.807  90.101  1.00 35.16           C
ATOM   2812  N   ASP C 113      89.702   2.013  91.558  1.00 31.85           N
ATOM   2813  CA  ASP C 113      90.697   0.981  91.868  1.00 32.90           C
ATOM   2814  C   ASP C 113      90.063  -0.089  92.756  1.00 30.20           C
ATOM   2815  O   ASP C 113      89.358   0.235  93.708  1.00 27.54           O
ATOM   2816  CB  ASP C 113      91.860   1.583  92.649  1.00 33.84           C
ATOM   2817  CG  ASP C 113      92.534   2.739  91.950  1.00 36.75           C
ATOM   2818  OD1 ASP C 113      93.108   2.545  90.859  1.00 40.32           O
ATOM   2819  OD2 ASP C 113      92.571   3.831  92.549  1.00 35.96           O
ATOM   2820  N   TRP C 114      90.359  -1.352  92.459  1.00 31.51           N
ATOM   2821  CA  TRP C 114      89.732  -2.498  93.091  1.00 29.74           C
ATOM   2822  C   TRP C 114      90.775  -3.557  93.443  1.00 31.70           C
ATOM   2823  O   TRP C 114      91.710  -3.797  92.671  1.00 35.76           O
ATOM   2824  CB  TRP C 114      88.707  -3.129  92.121  1.00 30.23           C
ATOM   2825  CG  TRP C 114      87.455  -2.330  91.962  1.00 28.80           C
ATOM   2826  CD1 TRP C 114      87.224  -1.312  91.054  1.00 30.22           C
ATOM   2827  CD2 TRP C 114      86.259  -2.470  92.721  1.00 26.49           C
ATOM   2828  NE1 TRP C 114      85.958  -0.806  91.226  1.00 28.89           N
ATOM   2829  CE2 TRP C 114      85.341  -1.499  92.239  1.00 26.81           C
ATOM   2830  CE3 TRP C 114      85.867  -3.320  93.776  1.00 24.77           C
ATOM   2831  CZ2 TRP C 114      84.066  -1.355  92.778  1.00 25.80           C
ATOM   2832  CZ3 TRP C 114      84.601  -3.181  94.307  1.00 23.73           C
ATOM   2833  CH2 TRP C 114      83.712  -2.196  93.816  1.00 24.40           C
ATOM   2834  N   GLY C 115      90.571  -4.245  94.567  1.00 29.94           N
ATOM   2835  CA  GLY C 115      91.311  -5.462  94.856  1.00 31.84           C
ATOM   2836  C   GLY C 115      90.618  -6.672  94.248  1.00 32.28           C
ATOM   2837  O   GLY C 115      89.543  -6.553  93.663  1.00 31.40           O
ATOM   2838  N   GLN C 116      91.222  -7.842  94.446  1.00 34.42           N
ATOM   2839  CA  GLN C 116      90.722  -9.137  93.937  1.00 35.67           C
ATOM   2840  C   GLN C 116      89.620  -9.727  94.818  1.00 32.61           C
ATOM   2841  O   GLN C 116      88.787 -10.505  94.352  1.00 33.61           O
ATOM   2842  CB  GLN C 116      91.849 -10.167  93.900  1.00 39.69           C
ATOM   2843  CG  GLN C 116      93.071  -9.756  93.088  1.00 44.27           C
ATOM   2844  CD  GLN C 116      92.918 -10.034  91.605  1.00 47.66           C
ATOM   2845  OE1 GLN C 116      92.030  -9.461  90.948  1.00 46.76           O
ATOM   2846  NE2 GLN C 116      93.779 -10.907  91.060  1.00 53.08           N
ATOM   2847  N   GLY C 117      89.672  -9.399  96.100  1.00 30.39           N
ATOM   2848  CA  GLY C 117      88.635  -9.781  97.039  1.00 28.13           C
ATOM   2849  C   GLY C 117      89.082 -10.931  97.908  1.00 29.28           C
ATOM   2850  O   GLY C 117      90.046 -11.624  97.593  1.00 32.25           O
ATOM   2851  N   THR C 118      88.366 -11.126  99.004  1.00 27.73           N
ATOM   2852  CA  THR C 118      88.656 -12.193  99.956  1.00 29.04           C
ATOM   2853  C   THR C 118      87.345 -12.915 100.259  1.00 28.14           C
ATOM   2854  O   THR C 118      86.305 -12.282 100.454  1.00 26.15           O
ATOM   2855  CB  THR C 118      89.338 -11.628 101.233  1.00 29.46           C
ATOM   2856  OG1 THR C 118      89.668 -12.691 102.128  1.00 31.78           O
ATOM   2857  CG2 THR C 118      88.467 -10.613 101.950  1.00 27.34           C
ATOM   2858  N   GLN C 119      87.396 -14.250 100.266  1.00 30.01           N
ATOM   2859  CA  GLN C 119      86.198 -15.078 100.471  1.00 29.99           C
ATOM   2860  C   GLN C 119      85.761 -15.063 101.942  1.00 29.76           C
ATOM   2861  O   GLN C 119      86.581 -15.214 102.858  1.00 30.80           O
ATOM   2862  CB  GLN C 119      86.439 -16.521  99.988  1.00 32.51           C
ATOM   2863  CG  GLN C 119      85.234 -17.452 100.070  1.00 33.29           C
ATOM   2864  CD  GLN C 119      84.122 -17.078  99.106  1.00 32.70           C
ATOM   2865  OE1 GLN C 119      84.289 -17.166  97.883  1.00 33.82           O
ATOM   2866  NE2 GLN C 119      82.977 -16.661  99.646  1.00 31.86           N
ATOM   2867  N   VAL C 120      84.462 -14.882 102.138  1.00 29.14           N
ATOM   2868  CA  VAL C 120      83.831 -14.966 103.444  1.00 30.08           C
ATOM   2869  C   VAL C 120      82.730 -16.022 103.318  1.00 31.68           C
ATOM   2870  O   VAL C 120      81.842 -15.886 102.475  1.00 31.68           O
ATOM   2871  CB  VAL C 120      83.251 -13.591 103.857  1.00 28.95           C
ATOM   2872  CG1 VAL C 120      82.427 -13.692 105.130  1.00 30.94           C
ATOM   2873  CG2 VAL C 120      84.385 -12.608 104.078  1.00 28.02           C
ATOM   2874  N   THR C 121      82.809 -17.071 104.131  1.00 33.80           N
ATOM   2875  CA  THR C 121      81.821 -18.146 104.125  1.00 35.91           C
ATOM   2876  C   THR C 121      81.319 -18.326 105.541  1.00 38.07           C
ATOM   2877  O   THR C 121      82.112 -18.550 106.454  1.00 39.16           O
ATOM   2878  CB  THR C 121      82.435 -19.453 103.638  1.00 37.36           C
ATOM   2879  OG1 THR C 121      83.061 -19.241 102.378  1.00 35.97           O
ATOM   2880  CG2 THR C 121      81.366 -20.541 103.485  1.00 39.95           C
ATOM   2881  N   VAL C 122      80.005 -18.233 105.722  1.00 39.56           N
ATOM   2882  CA  VAL C 122      79.400 -18.444 107.032  1.00 42.82           C
ATOM   2883  C   VAL C 122      78.504 -19.687 106.958  1.00 46.05           C
ATOM   2884  O   VAL C 122      77.528 -19.717 106.212  1.00 47.25           O
ATOM   2885  CB  VAL C 122      78.605 -17.214 107.491  1.00 43.31           C
ATOM   2886  CG1 VAL C 122      78.129 -17.385 108.925  1.00 47.44           C
ATOM   2887  CG2 VAL C 122      79.440 -15.940 107.363  1.00 40.16           C
ATOM   2888  N   SER C 123      78.854 -20.720 107.713  1.00 48.38           N
ATOM   2889  CA  SER C 123      78.064 -21.952 107.722  1.00 51.89           C
ATOM   2890  C   SER C 123      76.871 -21.764 108.653  1.00 55.84           C
ATOM   2891  O   SER C 123      76.889 -20.873 109.507  1.00 56.32           O
ATOM   2892  CB  SER C 123      78.913 -23.148 108.154  1.00 53.41           C
ATOM   2893  OG  SER C 123      79.348 -22.971 109.484  1.00 55.08           O
ATOM   2894  N   SER C 124      75.829 -22.568 108.445  1.00 59.30           N
ATOM   2895  CA  SER C 124      74.618 -22.499 109.253  1.00 64.22           C
ATOM   2896  C   SER C 124      74.661 -23.590 110.301  1.00 68.45           C
ATOM   2897  O   SER C 124      74.476 -23.306 111.471  1.00 71.73           O
ATOM   2898  CB  SER C 124      73.380 -22.646 108.372  1.00 66.57           C
ATOM   2899  OG  SER C 124      73.248 -23.989 107.921  1.00 68.63           O
