# Supplementary material for: A non-redundant data set of nanobody-antigen crystal structures
Source: Data Brief. 2019 Mar 6;24:103754. doi: 10.1016/j.dib.2019.103754 (PMC6441729; doi:10.1016/j.dib.2019.103754)
Supplement: Multimedia component 5 [file mmc5.zip › Data_set/Nb-Ag_3/5g5r_3.pdb]

ATOM      1  N   MET A 235     -18.367 -12.479  13.657  1.00 74.53           N
ATOM      2  CA  MET A 235     -17.068 -11.837  13.496  1.00 70.30           C
ATOM      3  C   MET A 235     -17.218 -10.364  13.137  1.00 63.00           C
ATOM      4  O   MET A 235     -18.037 -10.002  12.292  1.00 59.80           O
ATOM      5  CB  MET A 235     -16.245 -12.549  12.423  1.00 71.18           C
ATOM      6  CG  MET A 235     -14.875 -11.940  12.203  1.00 69.46           C
ATOM      7  SD  MET A 235     -13.990 -12.702  10.837  1.00 61.84           S
ATOM      8  CE  MET A 235     -13.863 -14.395  11.404  1.00 56.11           C
ATOM      9  N   ASP A 236     -16.422  -9.517  13.784  1.00 58.56           N
ATOM     10  CA  ASP A 236     -16.453  -8.096  13.486  1.00 56.86           C
ATOM     11  C   ASP A 236     -15.816  -7.819  12.127  1.00 55.90           C
ATOM     12  O   ASP A 236     -15.093  -8.649  11.567  1.00 57.76           O
ATOM     13  CB  ASP A 236     -15.731  -7.303  14.576  1.00 58.45           C
ATOM     14  CG  ASP A 236     -16.339  -7.514  15.947  1.00 63.03           C
ATOM     15  OD1 ASP A 236     -17.507  -7.950  16.017  1.00 63.22           O
ATOM     16  OD2 ASP A 236     -15.651  -7.240  16.954  1.00 60.73           O
ATOM     17  N   VAL A 237     -16.097  -6.624  11.603  1.00 54.08           N
ATOM     18  CA  VAL A 237     -15.575  -6.150  10.323  1.00 53.75           C
ATOM     19  C   VAL A 237     -15.895  -7.159   9.225  1.00 54.83           C
ATOM     20  O   VAL A 237     -15.048  -7.467   8.377  1.00 57.13           O
ATOM     21  CB  VAL A 237     -14.062  -5.867  10.406  1.00 55.10           C
ATOM     22  CG1 VAL A 237     -13.630  -4.921   9.291  1.00 54.17           C
ATOM     23  CG2 VAL A 237     -13.706  -5.276  11.760  1.00 54.80           C
ATOM     24  N   MET A 238     -17.117  -7.682   9.232  1.00 52.31           N
ATOM     25  CA  MET A 238     -17.577  -8.622   8.220  1.00 49.26           C
ATOM     26  C   MET A 238     -18.611  -7.948   7.332  1.00 48.18           C
ATOM     27  O   MET A 238     -19.556  -7.328   7.831  1.00 50.78           O
ATOM     28  CB  MET A 238     -18.180  -9.875   8.857  1.00 54.86           C
ATOM     29  CG  MET A 238     -18.631 -10.910   7.836  1.00 59.40           C
ATOM     30  SD  MET A 238     -19.756 -12.147   8.510  1.00 64.32           S
ATOM     31  CE  MET A 238     -18.827 -12.715   9.927  1.00 72.65           C
ATOM     32  N   ASN A 239     -18.432  -8.073   6.021  1.00 40.73           N
ATOM     33  CA  ASN A 239     -19.385  -7.552   5.051  1.00 43.89           C
ATOM     34  C   ASN A 239     -20.372  -8.653   4.679  1.00 42.89           C
ATOM     35  O   ASN A 239     -19.981  -9.673   4.100  1.00 37.62           O
ATOM     36  CB  ASN A 239     -18.659  -7.036   3.809  1.00 48.77           C
ATOM     37  CG  ASN A 239     -19.608  -6.487   2.761  1.00 56.89           C
ATOM     38  OD1 ASN A 239     -20.669  -5.952   3.086  1.00 55.17           O
ATOM     39  ND2 ASN A 239     -19.231  -6.622   1.494  1.00 61.83           N
ATOM     40  N   THR A 240     -21.647  -8.449   5.012  1.00 43.44           N
ATOM     41  CA  THR A 240     -22.677  -9.432   4.699  1.00 48.15           C
ATOM     42  C   THR A 240     -23.184  -9.332   3.265  1.00 51.74           C
ATOM     43  O   THR A 240     -23.893 -10.239   2.814  1.00 56.27           O
ATOM     44  CB  THR A 240     -23.856  -9.292   5.665  1.00 47.42           C
ATOM     45  OG1 THR A 240     -24.343  -7.944   5.637  1.00 50.14           O
ATOM     46  CG2 THR A 240     -23.429  -9.644   7.082  1.00 49.38           C
ATOM     47  N   GLU A 241     -22.839  -8.266   2.544  1.00 45.73           N
ATOM     48  CA  GLU A 241     -23.248  -8.106   1.148  1.00 46.08           C
ATOM     49  C   GLU A 241     -22.106  -8.546   0.232  1.00 47.59           C
ATOM     50  O   GLU A 241     -21.408  -7.744  -0.390  1.00 48.44           O
ATOM     51  CB  GLU A 241     -23.664  -6.663   0.879  1.00 41.40           C
ATOM     52  CG  GLU A 241     -24.768  -6.157   1.792  1.00 49.27           C
ATOM     53  CD  GLU A 241     -25.035  -4.674   1.612  1.00 57.32           C
ATOM     54  OE1 GLU A 241     -24.509  -4.085   0.643  1.00 59.54           O
ATOM     55  OE2 GLU A 241     -25.767  -4.095   2.441  1.00 62.12           O
ATOM     56  N   VAL A 242     -21.938  -9.862   0.151  1.00 46.20           N
ATOM     57  CA  VAL A 242     -20.832 -10.453  -0.593  1.00 45.47           C
ATOM     58  C   VAL A 242     -21.165 -10.468  -2.076  1.00 48.63           C
ATOM     59  O   VAL A 242     -22.293 -10.784  -2.476  1.00 50.36           O
ATOM     60  CB  VAL A 242     -20.538 -11.874  -0.081  1.00 42.12           C
ATOM     61  CG1 VAL A 242     -19.132 -12.302  -0.477  1.00 37.78           C
ATOM     62  CG2 VAL A 242     -20.724 -11.940   1.416  1.00 47.17           C
ATOM     63  N   VAL A 243     -20.179 -10.127  -2.898  1.00 46.19           N
ATOM     64  CA  VAL A 243     -20.291 -10.220  -4.347  1.00 44.32           C
ATOM     65  C   VAL A 243     -19.665 -11.546  -4.758  1.00 41.14           C
ATOM     66  O   VAL A 243     -18.451 -11.738  -4.627  1.00 39.75           O
ATOM     67  CB  VAL A 243     -19.614  -9.034  -5.046  1.00 46.72           C
ATOM     68  CG1 VAL A 243     -19.841  -9.105  -6.548  1.00 42.44           C
ATOM     69  CG2 VAL A 243     -20.136  -7.718  -4.482  1.00 46.35           C
ATOM     70  N   THR A 244     -20.491 -12.466  -5.245  1.00 37.65           N
ATOM     71  CA  THR A 244     -20.054 -13.807  -5.599  1.00 40.79           C
ATOM     72  C   THR A 244     -20.294 -14.064  -7.081  1.00 41.49           C
ATOM     73  O   THR A 244     -21.001 -13.317  -7.763  1.00 38.64           O
ATOM     74  CB  THR A 244     -20.781 -14.866  -4.759  1.00 42.61           C
ATOM     75  OG1 THR A 244     -22.194 -14.769  -4.985  1.00 45.39           O
ATOM     76  CG2 THR A 244     -20.495 -14.663  -3.279  1.00 40.55           C
ATOM     77  N   VAL A 245     -19.684 -15.141  -7.576  1.00 42.26           N
ATOM     78  CA  VAL A 245     -19.871 -15.601  -8.944  1.00 41.53           C
ATOM     79  C   VAL A 245     -20.201 -17.087  -8.910  1.00 42.29           C
ATOM     80  O   VAL A 245     -20.051 -17.759  -7.890  1.00 46.40           O
ATOM     81  CB  VAL A 245     -18.634 -15.346  -9.832  1.00 44.20           C
ATOM     82  CG1 VAL A 245     -18.297 -13.864  -9.873  1.00 38.38           C
ATOM     83  CG2 VAL A 245     -17.448 -16.161  -9.340  1.00 47.22           C
ATOM     84  N   THR A 246     -20.657 -17.591 -10.047  1.00 44.81           N
ATOM     85  CA  THR A 246     -20.957 -18.999 -10.236  1.00 44.97           C
ATOM     86  C   THR A 246     -19.913 -19.644 -11.137  1.00 41.84           C
ATOM     87  O   THR A 246     -19.200 -18.951 -11.871  1.00 42.91           O
ATOM     88  CB  THR A 246     -22.348 -19.186 -10.858  1.00 45.29           C
ATOM     89  OG1 THR A 246     -22.354 -18.654 -12.189  1.00 49.01           O
ATOM     90  CG2 THR A 246     -23.403 -18.479 -10.027  1.00 43.10           C
ATOM     91  N   PRO A 247     -19.783 -20.973 -11.101  1.00 39.79           N
ATOM     92  CA  PRO A 247     -18.842 -21.634 -12.019  1.00 41.91           C
ATOM     93  C   PRO A 247     -19.196 -21.453 -13.484  1.00 45.47           C
ATOM     94  O   PRO A 247     -18.317 -21.611 -14.339  1.00 51.12           O
ATOM     95  CB  PRO A 247     -18.924 -23.110 -11.604  1.00 46.73           C
ATOM     96  CG  PRO A 247     -19.437 -23.090 -10.205  1.00 39.04           C
ATOM     97  CD  PRO A 247     -20.371 -21.923 -10.139  1.00 41.93           C
ATOM     98  N   GLU A 248     -20.446 -21.119 -13.804  1.00 43.70           N
ATOM     99  CA  GLU A 248     -20.879 -21.002 -15.189  1.00 46.53           C
ATOM    100  C   GLU A 248     -20.793 -19.582 -15.735  1.00 45.68           C
ATOM    101  O   GLU A 248     -20.988 -19.390 -16.940  1.00 50.04           O
ATOM    102  CB  GLU A 248     -22.315 -21.516 -15.339  1.00 51.78           C
ATOM    103  CG  GLU A 248     -22.526 -22.926 -14.810  1.00 63.09           C
ATOM    104  CD  GLU A 248     -21.640 -23.954 -15.491  1.00 73.53           C
ATOM    105  OE1 GLU A 248     -21.311 -23.772 -16.683  1.00 76.01           O
ATOM    106  OE2 GLU A 248     -21.270 -24.949 -14.831  1.00 78.01           O
ATOM    107  N   MET A 249     -20.519 -18.589 -14.895  1.00 42.09           N
ATOM    108  CA  MET A 249     -20.311 -17.242 -15.402  1.00 45.03           C
ATOM    109  C   MET A 249     -18.992 -17.166 -16.161  1.00 45.84           C
ATOM    110  O   MET A 249     -18.063 -17.941 -15.918  1.00 45.92           O
ATOM    111  CB  MET A 249     -20.334 -16.227 -14.259  1.00 43.70           C
ATOM    112  CG  MET A 249     -21.737 -15.906 -13.759  1.00 46.14           C
ATOM    113  SD  MET A 249     -21.765 -14.984 -12.206  1.00 45.27           S
ATOM    114  CE  MET A 249     -20.786 -13.551 -12.642  1.00 42.92           C
ATOM    115  N   THR A 250     -18.920 -16.233 -17.101  1.00 44.10           N
ATOM    116  CA  THR A 250     -17.764 -16.106 -17.975  1.00 45.01           C
ATOM    117  C   THR A 250     -16.783 -15.073 -17.434  1.00 42.69           C
ATOM    118  O   THR A 250     -17.118 -14.243 -16.585  1.00 41.32           O
ATOM    119  CB  THR A 250     -18.194 -15.719 -19.391  1.00 45.78           C
ATOM    120  OG1 THR A 250     -18.843 -14.441 -19.362  1.00 49.99           O
ATOM    121  CG2 THR A 250     -19.153 -16.756 -19.956  1.00 46.59           C
ATOM    122  N   VAL A 251     -15.550 -15.145 -17.943  1.00 45.09           N
ATOM    123  CA  VAL A 251     -14.530 -14.159 -17.593  1.00 46.19           C
ATOM    124  C   VAL A 251     -15.012 -12.754 -17.930  1.00 47.14           C
ATOM    125  O   VAL A 251     -14.752 -11.797 -17.190  1.00 48.40           O
ATOM    126  CB  VAL A 251     -13.204 -14.492 -18.303  1.00 49.09           C
ATOM    127  CG1 VAL A 251     -12.202 -13.355 -18.149  1.00 46.26           C
ATOM    128  CG2 VAL A 251     -12.625 -15.789 -17.760  1.00 48.52           C
ATOM    129  N   SER A 252     -15.735 -12.611 -19.043  1.00 45.57           N
ATOM    130  CA  SER A 252     -16.250 -11.303 -19.433  1.00 47.26           C
ATOM    131  C   SER A 252     -17.163 -10.724 -18.361  1.00 49.14           C
ATOM    132  O   SER A 252     -17.049  -9.545 -18.008  1.00 50.51           O
ATOM    133  CB  SER A 252     -16.991 -11.406 -20.766  1.00 44.43           C
ATOM    134  OG  SER A 252     -17.633 -10.184 -21.086  1.00 47.80           O
ATOM    135  N   GLU A 253     -18.073 -11.541 -17.826  1.00 47.79           N
ATOM    136  CA  GLU A 253     -18.986 -11.044 -16.804  1.00 46.45           C
ATOM    137  C   GLU A 253     -18.264 -10.768 -15.492  1.00 45.65           C
ATOM    138  O   GLU A 253     -18.653  -9.857 -14.752  1.00 48.35           O
ATOM    139  CB  GLU A 253     -20.128 -12.036 -16.587  1.00 45.26           C
ATOM    140  CG  GLU A 253     -21.248 -11.491 -15.719  1.00 51.75           C
ATOM    141  CD  GLU A 253     -22.398 -12.463 -15.569  1.00 54.11           C
ATOM    142  OE1 GLU A 253     -22.386 -13.510 -16.252  1.00 58.78           O
ATOM    143  OE2 GLU A 253     -23.311 -12.181 -14.766  1.00 48.64           O
ATOM    144  N   VAL A 254     -17.213 -11.533 -15.189  1.00 41.84           N
ATOM    145  CA  VAL A 254     -16.442 -11.283 -13.976  1.00 44.72           C
ATOM    146  C   VAL A 254     -15.715  -9.949 -14.071  1.00 47.59           C
ATOM    147  O   VAL A 254     -15.659  -9.186 -13.098  1.00 48.77           O
ATOM    148  CB  VAL A 254     -15.467 -12.444 -13.715  1.00 47.31           C
ATOM    149  CG1 VAL A 254     -14.513 -12.096 -12.584  1.00 43.09           C
ATOM    150  CG2 VAL A 254     -16.238 -13.708 -13.389  1.00 47.07           C
ATOM    151  N   ILE A 255     -15.151  -9.643 -15.242  1.00 49.45           N
ATOM    152  CA  ILE A 255     -14.471  -8.364 -15.431  1.00 48.99           C
ATOM    153  C   ILE A 255     -15.451  -7.211 -15.253  1.00 50.24           C
ATOM    154  O   ILE A 255     -15.105  -6.163 -14.692  1.00 50.29           O
ATOM    155  CB  ILE A 255     -13.783  -8.324 -16.808  1.00 50.44           C
ATOM    156  CG1 ILE A 255     -12.703  -9.405 -16.888  1.00 52.17           C
ATOM    157  CG2 ILE A 255     -13.176  -6.955 -17.070  1.00 50.55           C
ATOM    158  CD1 ILE A 255     -12.091  -9.558 -18.261  1.00 54.92           C
ATOM    159  N   ASP A 256     -16.693  -7.388 -15.713  1.00 49.25           N
ATOM    160  CA  ASP A 256     -17.708  -6.364 -15.492  1.00 54.52           C
ATOM    161  C   ASP A 256     -18.014  -6.200 -14.009  1.00 49.94           C
ATOM    162  O   ASP A 256     -18.253  -5.081 -13.540  1.00 50.02           O
ATOM    163  CB  ASP A 256     -18.979  -6.698 -16.272  1.00 63.98           C
ATOM    164  CG  ASP A 256     -18.872  -6.334 -17.739  1.00 78.90           C
ATOM    165  OD1 ASP A 256     -18.945  -5.128 -18.059  1.00 84.59           O
ATOM    166  OD2 ASP A 256     -18.718  -7.249 -18.574  1.00 84.41           O
ATOM    167  N   LEU A 257     -18.009  -7.301 -13.252  1.00 49.12           N
ATOM    168  CA  LEU A 257     -18.181  -7.195 -11.807  1.00 46.26           C
ATOM    169  C   LEU A 257     -17.009  -6.462 -11.167  1.00 46.43           C
ATOM    170  O   LEU A 257     -17.195  -5.694 -10.216  1.00 46.75           O
ATOM    171  CB  LEU A 257     -18.344  -8.582 -11.188  1.00 47.91           C
ATOM    172  CG  LEU A 257     -19.767  -9.136 -11.117  1.00 49.51           C
ATOM    173  CD1 LEU A 257     -19.769 -10.495 -10.439  1.00 47.60           C
ATOM    174  CD2 LEU A 257     -20.683  -8.166 -10.384  1.00 45.73           C
ATOM    175  N   ILE A 258     -15.795  -6.689 -11.673  1.00 46.30           N
ATOM    176  CA  ILE A 258     -14.631  -5.970 -11.164  1.00 49.08           C
ATOM    177  C   ILE A 258     -14.764  -4.481 -11.449  1.00 48.62           C
ATOM    178  O   ILE A 258     -14.505  -3.641 -10.579  1.00 50.49           O
ATOM    179  CB  ILE A 258     -13.338  -6.550 -11.766  1.00 51.40           C
ATOM    180  CG1 ILE A 258     -13.142  -7.997 -11.310  1.00 46.44           C
ATOM    181  CG2 ILE A 258     -12.137  -5.694 -11.387  1.00 52.12           C
ATOM    182  CD1 ILE A 258     -11.904  -8.654 -11.875  1.00 43.21           C
ATOM    183  N   LEU A 259     -15.178  -4.128 -12.668  1.00 48.78           N
ATOM    184  CA  LEU A 259     -15.345  -2.720 -13.007  1.00 52.50           C
ATOM    185  C   LEU A 259     -16.479  -2.080 -12.218  1.00 52.65           C
ATOM    186  O   LEU A 259     -16.425  -0.882 -11.920  1.00 57.31           O
ATOM    187  CB  LEU A 259     -15.592  -2.567 -14.508  1.00 54.60           C
ATOM    188  CG  LEU A 259     -14.460  -3.025 -15.428  1.00 56.06           C
ATOM    189  CD1 LEU A 259     -14.854  -2.859 -16.887  1.00 55.22           C
ATOM    190  CD2 LEU A 259     -13.182  -2.260 -15.123  1.00 58.64           C
ATOM    191  N   LYS A 260     -17.504  -2.856 -11.864  1.00 49.65           N
ATOM    192  CA  LYS A 260     -18.653  -2.294 -11.163  1.00 50.49           C
ATOM    193  C   LYS A 260     -18.398  -2.191  -9.663  1.00 50.79           C
ATOM    194  O   LYS A 260     -18.552  -1.117  -9.072  1.00 51.69           O
ATOM    195  CB  LYS A 260     -19.897  -3.142 -11.434  1.00 55.46           C
ATOM    196  CG  LYS A 260     -21.195  -2.352 -11.473  1.00 62.71           C
ATOM    197  CD  LYS A 260     -21.441  -1.777 -12.860  1.00 68.28           C
ATOM    198  CE  LYS A 260     -22.623  -0.821 -12.869  1.00 71.59           C
ATOM    199  NZ  LYS A 260     -22.323   0.436 -12.128  1.00 72.79           N
ATOM    200  N   THR A 261     -18.004  -3.298  -9.034  1.00 44.59           N
ATOM    201  CA  THR A 261     -17.904  -3.370  -7.582  1.00 47.35           C
ATOM    202  C   THR A 261     -16.526  -3.008  -7.046  1.00 51.67           C
ATOM    203  O   THR A 261     -16.375  -2.861  -5.828  1.00 54.53           O
ATOM    204  CB  THR A 261     -18.269  -4.777  -7.099  1.00 44.87           C
ATOM    205  OG1 THR A 261     -17.232  -5.693  -7.474  1.00 44.33           O
ATOM    206  CG2 THR A 261     -19.582  -5.226  -7.723  1.00 41.70           C
ATOM    207  N   LYS A 262     -15.528  -2.868  -7.917  1.00 48.42           N
ATOM    208  CA  LYS A 262     -14.138  -2.578  -7.568  1.00 50.39           C
ATOM    209  C   LYS A 262     -13.482  -3.696  -6.763  1.00 48.59           C
ATOM    210  O   LYS A 262     -12.380  -3.506  -6.236  1.00 50.41           O
ATOM    211  CB  LYS A 262     -13.995  -1.248  -6.808  1.00 58.17           C
ATOM    212  CG  LYS A 262     -14.903  -0.120  -7.290  1.00 65.19           C
ATOM    213  CD  LYS A 262     -14.725   0.178  -8.768  1.00 72.80           C
ATOM    214  CE  LYS A 262     -15.758   1.189  -9.240  1.00 79.19           C
ATOM    215  NZ  LYS A 262     -15.677   1.439 -10.705  1.00 83.78           N
ATOM    216  N   HIS A 263     -14.125  -4.857  -6.648  1.00 43.07           N
ATOM    217  CA  HIS A 263     -13.513  -5.994  -5.972  1.00 46.78           C
ATOM    218  C   HIS A 263     -12.521  -6.683  -6.899  1.00 45.48           C
ATOM    219  O   HIS A 263     -12.778  -6.850  -8.095  1.00 47.52           O
ATOM    220  CB  HIS A 263     -14.575  -6.997  -5.515  1.00 47.96           C
ATOM    221  CG  HIS A 263     -15.441  -6.500  -4.400  1.00 49.14           C
ATOM    222  ND1 HIS A 263     -14.928  -6.028  -3.211  1.00 51.12           N
ATOM    223  CD2 HIS A 263     -16.788  -6.416  -4.288  1.00 49.33           C
ATOM    224  CE1 HIS A 263     -15.921  -5.666  -2.418  1.00 53.91           C
ATOM    225  NE2 HIS A 263     -17.060  -5.891  -3.048  1.00 52.58           N
ATOM    226  N   LEU A 264     -11.383  -7.087  -6.339  1.00 46.61           N
ATOM    227  CA  LEU A 264     -10.342  -7.774  -7.090  1.00 48.26           C
ATOM    228  C   LEU A 264     -10.412  -9.288  -6.938  1.00 48.99           C
ATOM    229  O   LEU A 264      -9.484  -9.986  -7.356  1.00 53.60           O
ATOM    230  CB  LEU A 264      -8.964  -7.266  -6.664  1.00 47.93           C
ATOM    231  CG  LEU A 264      -8.698  -5.786  -6.949  1.00 48.37           C
ATOM    232  CD1 LEU A 264      -7.287  -5.399  -6.528  1.00 50.10           C
ATOM    233  CD2 LEU A 264      -8.931  -5.477  -8.421  1.00 43.71           C
ATOM    234  N   GLY A 265     -11.488  -9.806  -6.353  1.00 44.05           N
ATOM    235  CA  GLY A 265     -11.653 -11.235  -6.177  1.00 44.36           C
ATOM    236  C   GLY A 265     -13.043 -11.587  -5.690  1.00 43.26           C
ATOM    237  O   GLY A 265     -13.684 -10.784  -5.005  1.00 42.66           O
ATOM    238  N   PHE A 266     -13.524 -12.783  -6.032  1.00 42.24           N
ATOM    239  CA  PHE A 266     -14.883 -13.179  -5.697  1.00 43.69           C
ATOM    240  C   PHE A 266     -14.939 -14.641  -5.279  1.00 47.76           C
ATOM    241  O   PHE A 266     -14.284 -15.492  -5.900  1.00 49.99           O
ATOM    242  CB  PHE A 266     -15.836 -12.963  -6.880  1.00 40.01           C
ATOM    243  CG  PHE A 266     -15.751 -11.597  -7.485  1.00 42.07           C
ATOM    244  CD1 PHE A 266     -16.495 -10.550  -6.971  1.00 41.05           C
ATOM    245  CD2 PHE A 266     -14.922 -11.358  -8.567  1.00 43.91           C
ATOM    246  CE1 PHE A 266     -16.415  -9.289  -7.526  1.00 44.05           C
ATOM    247  CE2 PHE A 266     -14.838 -10.102  -9.126  1.00 45.12           C
ATOM    248  CZ  PHE A 266     -15.584  -9.065  -8.606  1.00 46.49           C
ATOM    249  N   PRO A 267     -15.707 -14.960  -4.240  1.00 43.52           N
ATOM    250  CA  PRO A 267     -15.995 -16.367  -3.947  1.00 43.55           C
ATOM    251  C   PRO A 267     -16.908 -16.956  -5.010  1.00 43.20           C
ATOM    252  O   PRO A 267     -17.823 -16.293  -5.504  1.00 39.16           O
ATOM    253  CB  PRO A 267     -16.691 -16.315  -2.580  1.00 41.50           C
ATOM    254  CG  PRO A 267     -16.408 -14.941  -2.036  1.00 39.43           C
ATOM    255  CD  PRO A 267     -16.273 -14.054  -3.228  1.00 38.56           C
ATOM    256  N   VAL A 268     -16.651 -18.212  -5.367  1.00 42.86           N
ATOM    257  CA  VAL A 268     -17.480 -18.940  -6.321  1.00 39.65           C
ATOM    258  C   VAL A 268     -18.458 -19.805  -5.539  1.00 41.71           C
ATOM    259  O   VAL A 268     -18.059 -20.536  -4.624  1.00 44.95           O
ATOM    260  CB  VAL A 268     -16.626 -19.792  -7.275  1.00 40.01           C
ATOM    261  CG1 VAL A 268     -17.488 -20.341  -8.399  1.00 37.52           C
ATOM    262  CG2 VAL A 268     -15.475 -18.968  -7.836  1.00 38.45           C
ATOM    263  N   VAL A 269     -19.742 -19.722  -5.895  1.00 38.13           N
ATOM    264  CA  VAL A 269     -20.803 -20.385  -5.152  1.00 40.26           C
ATOM    265  C   VAL A 269     -21.725 -21.135  -6.107  1.00 41.36           C
ATOM    266  O   VAL A 269     -21.846 -20.805  -7.289  1.00 43.68           O
ATOM    267  CB  VAL A 269     -21.630 -19.390  -4.306  1.00 38.27           C
ATOM    268  CG1 VAL A 269     -20.761 -18.729  -3.248  1.00 38.97           C
ATOM    269  CG2 VAL A 269     -22.283 -18.348  -5.204  1.00 33.82           C
ATOM    270  N   GLU A 270     -22.377 -22.161  -5.565  1.00 39.26           N
ATOM    271  CA  GLU A 270     -23.519 -22.820  -6.196  1.00 41.50           C
ATOM    272  C   GLU A 270     -24.694 -22.593  -5.252  1.00 41.83           C
ATOM    273  O   GLU A 270     -24.837 -23.295  -4.247  1.00 43.34           O
ATOM    274  CB  GLU A 270     -23.255 -24.302  -6.439  1.00 43.53           C
ATOM    275  CG  GLU A 270     -22.177 -24.570  -7.478  1.00 55.05           C
ATOM    276  CD  GLU A 270     -22.029 -26.043  -7.809  1.00 68.23           C
ATOM    277  OE1 GLU A 270     -22.952 -26.825  -7.495  1.00 78.49           O
ATOM    278  OE2 GLU A 270     -20.987 -26.417  -8.385  1.00 70.84           O
ATOM    279  N   GLY A 271     -25.528 -21.609  -5.571  1.00 45.10           N
ATOM    280  CA  GLY A 271     -26.473 -21.099  -4.599  1.00 44.26           C
ATOM    281  C   GLY A 271     -25.735 -20.245  -3.591  1.00 44.46           C
ATOM    282  O   GLY A 271     -25.203 -19.186  -3.938  1.00 40.43           O
ATOM    283  N   GLU A 272     -25.685 -20.697  -2.340  1.00 48.81           N
ATOM    284  CA  GLU A 272     -24.836 -20.084  -1.330  1.00 43.32           C
ATOM    285  C   GLU A 272     -23.661 -20.962  -0.932  1.00 43.34           C
ATOM    286  O   GLU A 272     -22.791 -20.506  -0.183  1.00 45.79           O
ATOM    287  CB  GLU A 272     -25.657 -19.737  -0.080  1.00 47.14           C
ATOM    288  CG  GLU A 272     -26.522 -18.503  -0.239  1.00 48.17           C
ATOM    289  CD  GLU A 272     -27.498 -18.326   0.905  1.00 49.79           C
ATOM    290  OE1 GLU A 272     -28.103 -19.332   1.331  1.00 48.50           O
ATOM    291  OE2 GLU A 272     -27.658 -17.182   1.379  1.00 54.01           O
ATOM    292  N   ARG A 273     -23.608 -22.198  -1.419  1.00 43.51           N
ATOM    293  CA  ARG A 273     -22.554 -23.128  -1.038  1.00 43.54           C
ATOM    294  C   ARG A 273     -21.245 -22.749  -1.723  1.00 43.23           C
ATOM    295  O   ARG A 273     -21.185 -22.640  -2.952  1.00 44.13           O
ATOM    296  CB  ARG A 273     -22.971 -24.551  -1.401  1.00 43.96           C
ATOM    297  CG  ARG A 273     -21.946 -25.610  -1.080  1.00 44.40           C
ATOM    298  CD  ARG A 273     -22.545 -26.998  -1.227  1.00 49.10           C
ATOM    299  NE  ARG A 273     -23.386 -27.112  -2.416  1.00 54.26           N
ATOM    300  CZ  ARG A 273     -22.938 -27.429  -3.627  1.00 53.59           C
ATOM    301  NH1 ARG A 273     -21.648 -27.666  -3.818  1.00 55.48           N
ATOM    302  NH2 ARG A 273     -23.780 -27.509  -4.647  1.00 53.20           N
ATOM    303  N   LEU A 274     -20.198 -22.552  -0.927  1.00 44.77           N
ATOM    304  CA  LEU A 274     -18.898 -22.154  -1.454  1.00 44.52           C
ATOM    305  C   LEU A 274     -18.249 -23.319  -2.193  1.00 46.94           C
ATOM    306  O   LEU A 274     -18.085 -24.406  -1.629  1.00 48.74           O
ATOM    307  CB  LEU A 274     -18.006 -21.676  -0.312  1.00 44.33           C
ATOM    308  CG  LEU A 274     -16.610 -21.153  -0.642  1.00 45.17           C
ATOM    309  CD1 LEU A 274     -16.688 -19.886  -1.478  1.00 36.86           C
ATOM    310  CD2 LEU A 274     -15.849 -20.905   0.647  1.00 43.18           C
ATOM    311  N   VAL A 275     -17.877 -23.095  -3.453  1.00 45.48           N
ATOM    312  CA  VAL A 275     -17.242 -24.124  -4.267  1.00 47.67           C
ATOM    313  C   VAL A 275     -15.872 -23.716  -4.787  1.00 46.19           C
ATOM    314  O   VAL A 275     -15.154 -24.571  -5.327  1.00 48.99           O
ATOM    315  CB  VAL A 275     -18.140 -24.552  -5.450  1.00 47.24           C
ATOM    316  CG1 VAL A 275     -19.474 -25.081  -4.946  1.00 41.63           C
ATOM    317  CG2 VAL A 275     -18.344 -23.392  -6.410  1.00 38.97           C
ATOM    318  N   GLY A 276     -15.481 -22.454  -4.655  1.00 44.32           N
ATOM    319  CA  GLY A 276     -14.177 -22.038  -5.138  1.00 39.52           C
ATOM    320  C   GLY A 276     -13.984 -20.551  -4.952  1.00 42.25           C
ATOM    321  O   GLY A 276     -14.870 -19.836  -4.469  1.00 44.40           O
ATOM    322  N   ILE A 277     -12.799 -20.094  -5.347  1.00 42.91           N
ATOM    323  CA  ILE A 277     -12.418 -18.690  -5.257  1.00 45.28           C
ATOM    324  C   ILE A 277     -11.747 -18.296  -6.567  1.00 44.90           C
ATOM    325  O   ILE A 277     -11.046 -19.105  -7.184  1.00 49.06           O
ATOM    326  CB  ILE A 277     -11.493 -18.434  -4.044  1.00 52.93           C
ATOM    327  CG1 ILE A 277     -11.199 -16.940  -3.876  1.00 56.73           C
ATOM    328  CG2 ILE A 277     -10.204 -19.240  -4.158  1.00 51.30           C
ATOM    329  CD1 ILE A 277     -12.350 -16.151  -3.293  1.00 58.57           C
ATOM    330  N   ILE A 278     -11.981 -17.062  -7.006  1.00 40.20           N
ATOM    331  CA  ILE A 278     -11.388 -16.544  -8.232  1.00 45.30           C
ATOM    332  C   ILE A 278     -10.864 -15.141  -7.962  1.00 45.88           C
ATOM    333  O   ILE A 278     -11.455 -14.384  -7.183  1.00 48.47           O
ATOM    334  CB  ILE A 278     -12.395 -16.554  -9.406  1.00 46.19           C
ATOM    335  CG1 ILE A 278     -11.665 -16.395 -10.741  1.00 49.47           C
ATOM    336  CG2 ILE A 278     -13.452 -15.471  -9.237  1.00 41.98           C
ATOM    337  CD1 ILE A 278     -12.566 -16.537 -11.948  1.00 51.34           C
ATOM    338  N   THR A 279      -9.735 -14.805  -8.583  1.00 45.18           N
ATOM    339  CA  THR A 279      -9.063 -13.533  -8.364  1.00 48.37           C
ATOM    340  C   THR A 279      -8.757 -12.878  -9.703  1.00 52.61           C
ATOM    341  O   THR A 279      -8.888 -13.488 -10.768  1.00 56.98           O
ATOM    342  CB  THR A 279      -7.762 -13.705  -7.567  1.00 55.92           C
ATOM    343  OG1 THR A 279      -6.833 -14.485  -8.331  1.00 56.95           O
ATOM    344  CG2 THR A 279      -8.029 -14.395  -6.234  1.00 40.54           C
ATOM    345  N   LEU A 280      -8.336 -11.612  -9.633  1.00 53.58           N
ATOM    346  CA  LEU A 280      -7.931 -10.898 -10.839  1.00 51.61           C
ATOM    347  C   LEU A 280      -6.717 -11.547 -11.489  1.00 56.00           C
ATOM    348  O   LEU A 280      -6.587 -11.533 -12.718  1.00 54.78           O
ATOM    349  CB  LEU A 280      -7.639  -9.434 -10.507  1.00 52.04           C
ATOM    350  CG  LEU A 280      -7.232  -8.529 -11.671  1.00 57.63           C
ATOM    351  CD1 LEU A 280      -8.360  -8.435 -12.682  1.00 53.94           C
ATOM    352  CD2 LEU A 280      -6.831  -7.146 -11.175  1.00 59.65           C
ATOM    353  N   HIS A 281      -5.822 -12.124 -10.682  1.00 58.06           N
ATOM    354  CA  HIS A 281      -4.647 -12.792 -11.230  1.00 62.21           C
ATOM    355  C   HIS A 281      -5.029 -14.009 -12.063  1.00 61.60           C
ATOM    356  O   HIS A 281      -4.305 -14.370 -12.997  1.00 60.90           O
ATOM    357  CB  HIS A 281      -3.706 -13.198 -10.095  1.00 69.68           C
ATOM    358  CG  HIS A 281      -2.457 -13.882 -10.556  1.00 80.03           C
ATOM    359  ND1 HIS A 281      -2.258 -15.240 -10.423  1.00 83.33           N
ATOM    360  CD2 HIS A 281      -1.340 -13.395 -11.147  1.00 83.29           C
ATOM    361  CE1 HIS A 281      -1.073 -15.560 -10.912  1.00 86.69           C
ATOM    362  NE2 HIS A 281      -0.496 -14.458 -11.358  1.00 88.31           N
ATOM    363  N   ASP A 282      -6.163 -14.643 -11.753  1.00 61.96           N
ATOM    364  CA  ASP A 282      -6.552 -15.854 -12.469  1.00 61.84           C
ATOM    365  C   ASP A 282      -7.043 -15.554 -13.879  1.00 57.29           C
ATOM    366  O   ASP A 282      -6.949 -16.416 -14.759  1.00 55.43           O
ATOM    367  CB  ASP A 282      -7.636 -16.602 -11.692  1.00 62.70           C
ATOM    368  CG  ASP A 282      -7.183 -17.023 -10.311  1.00 65.24           C
ATOM    369  OD1 ASP A 282      -5.970 -17.261 -10.126  1.00 67.69           O
ATOM    370  OD2 ASP A 282      -8.043 -17.120  -9.411  1.00 64.71           O
ATOM    371  N   ILE A 283      -7.564 -14.352 -14.117  1.00 55.03           N
ATOM    372  CA  ILE A 283      -8.198 -14.034 -15.393  1.00 55.84           C
ATOM    373  C   ILE A 283      -7.226 -13.303 -16.308  1.00 53.95           C
ATOM    374  O   ILE A 283      -7.619 -12.795 -17.364  1.00 58.68           O
ATOM    375  CB  ILE A 283      -9.481 -13.208 -15.182  1.00 57.69           C
ATOM    376  CG1 ILE A 283      -9.158 -11.854 -14.545  1.00 62.99           C
ATOM    377  CG2 ILE A 283     -10.470 -13.980 -14.320  1.00 55.05           C
ATOM    378  CD1 ILE A 283      -9.273 -10.685 -15.505  1.00 67.60           C
ATOM    379  N   ILE A 284      -5.955 -13.250 -15.919  1.00 70.58           N
ATOM    380  CA  ILE A 284      -4.951 -12.584 -16.741  1.00 76.73           C
ATOM    381  C   ILE A 284      -4.717 -13.406 -18.002  1.00 80.01           C
ATOM    382  O   ILE A 284      -4.351 -14.586 -17.932  1.00 80.68           O
ATOM    383  CB  ILE A 284      -3.647 -12.380 -15.961  1.00 80.92           C
ATOM    384  CG1 ILE A 284      -3.921 -11.623 -14.662  1.00 78.49           C
ATOM    385  CG2 ILE A 284      -2.642 -11.614 -16.807  1.00 85.98           C
ATOM    386  CD1 ILE A 284      -4.468 -10.240 -14.874  1.00 75.42           C
ATOM    387  N   GLY A 285      -4.927 -12.786 -19.162  1.00 81.37           N
ATOM    388  CA  GLY A 285      -4.695 -13.455 -20.427  1.00 85.44           C
ATOM    389  C   GLY A 285      -5.678 -14.550 -20.776  1.00 80.20           C
ATOM    390  O   GLY A 285      -5.478 -15.245 -21.777  1.00 84.48           O
ATOM    391  N   VAL A 286      -6.728 -14.731 -19.987  1.00 75.85           N
ATOM    392  CA  VAL A 286      -7.736 -15.754 -20.238  1.00 77.92           C
ATOM    393  C   VAL A 286      -8.771 -15.204 -21.207  1.00 78.95           C
ATOM    394  O   VAL A 286      -9.172 -14.037 -21.114  1.00 77.06           O
ATOM    395  CB  VAL A 286      -8.386 -16.209 -18.918  1.00 67.71           C
ATOM    396  CG1 VAL A 286      -9.468 -17.246 -19.175  1.00 66.52           C
ATOM    397  CG2 VAL A 286      -7.329 -16.759 -17.975  1.00 68.70           C
ATOM    398  N   GLU A 287      -9.200 -16.042 -22.146  1.00 80.07           N
ATOM    399  CA  GLU A 287     -10.197 -15.623 -23.120  1.00 81.46           C
ATOM    400  C   GLU A 287     -11.492 -15.235 -22.409  1.00 69.07           C
ATOM    401  O   GLU A 287     -11.864 -15.861 -21.410  1.00 65.57           O
ATOM    402  CB  GLU A 287     -10.463 -16.740 -24.130  1.00 88.97           C
ATOM    403  CG  GLU A 287      -9.205 -17.343 -24.740  1.00103.67           C
ATOM    404  CD  GLU A 287      -8.297 -16.304 -25.374  1.00115.19           C
ATOM    405  OE1 GLU A 287      -8.771 -15.551 -26.251  1.00119.45           O
ATOM    406  OE2 GLU A 287      -7.108 -16.238 -24.994  1.00119.18           O
ATOM    407  N   PRO A 288     -12.204 -14.212 -22.894  1.00 67.91           N
ATOM    408  CA  PRO A 288     -13.386 -13.728 -22.161  1.00 62.13           C
ATOM    409  C   PRO A 288     -14.554 -14.703 -22.144  1.00 60.42           C
ATOM    410  O   PRO A 288     -15.418 -14.580 -21.268  1.00 55.64           O
ATOM    411  CB  PRO A 288     -13.752 -12.434 -22.900  1.00 62.52           C
ATOM    412  CG  PRO A 288     -13.180 -12.607 -24.270  1.00 68.83           C
ATOM    413  CD  PRO A 288     -11.925 -13.409 -24.097  1.00 72.07           C
ATOM    414  N   GLU A 289     -14.615 -15.660 -23.071  1.00 64.43           N
ATOM    415  CA  GLU A 289     -15.708 -16.625 -23.073  1.00 67.13           C
ATOM    416  C   GLU A 289     -15.472 -17.791 -22.121  1.00 65.67           C
ATOM    417  O   GLU A 289     -16.393 -18.586 -21.903  1.00 61.11           O
ATOM    418  CB  GLU A 289     -15.942 -17.167 -24.486  1.00 78.34           C
ATOM    419  CG  GLU A 289     -15.600 -16.192 -25.600  1.00 90.92           C
ATOM    420  CD  GLU A 289     -14.219 -16.435 -26.178  1.00103.97           C
ATOM    421  OE1 GLU A 289     -13.753 -17.594 -26.140  1.00109.52           O
ATOM    422  OE2 GLU A 289     -13.597 -15.469 -26.667  1.00109.21           O
ATOM    423  N   GLU A 290     -14.272 -17.911 -21.558  1.00 63.10           N
ATOM    424  CA  GLU A 290     -13.971 -19.009 -20.650  1.00 63.89           C
ATOM    425  C   GLU A 290     -14.834 -18.920 -19.397  1.00 58.82           C
ATOM    426  O   GLU A 290     -15.101 -17.831 -18.882  1.00 57.14           O
ATOM    427  CB  GLU A 290     -12.486 -18.986 -20.281  1.00 64.49           C
ATOM    428  CG  GLU A 290     -12.057 -20.035 -19.268  1.00 68.55           C
ATOM    429  CD  GLU A 290     -12.240 -21.453 -19.772  1.00 71.01           C
ATOM    430  OE1 GLU A 290     -13.360 -21.994 -19.649  1.00 65.39           O
ATOM    431  OE2 GLU A 290     -11.261 -22.026 -20.295  1.00 73.49           O
ATOM    432  N   ARG A 291     -15.279 -20.075 -18.910  1.00 60.42           N
ATOM    433  CA  ARG A 291     -16.134 -20.109 -17.734  1.00 57.30           C
ATOM    434  C   ARG A 291     -15.294 -20.103 -16.457  1.00 53.10           C
ATOM    435  O   ARG A 291     -14.118 -20.476 -16.451  1.00 54.66           O
ATOM    436  CB  ARG A 291     -17.051 -21.335 -17.769  1.00 60.31           C
ATOM    437  CG  ARG A 291     -16.395 -22.636 -17.337  1.00 73.69           C
ATOM    438  CD  ARG A 291     -17.374 -23.802 -17.425  1.00 84.29           C
ATOM    439  NE  ARG A 291     -16.936 -24.950 -16.633  1.00 92.26           N
ATOM    440  CZ  ARG A 291     -17.343 -25.201 -15.393  1.00 91.89           C
ATOM    441  NH1 ARG A 291     -18.205 -24.387 -14.798  1.00 89.22           N
ATOM    442  NH2 ARG A 291     -16.892 -26.267 -14.746  1.00 93.68           N
ATOM    443  N   VAL A 292     -15.921 -19.665 -15.362  1.00 51.66           N
ATOM    444  CA  VAL A 292     -15.203 -19.498 -14.100  1.00 48.88           C
ATOM    445  C   VAL A 292     -14.755 -20.845 -13.544  1.00 49.36           C
ATOM    446  O   VAL A 292     -13.668 -20.962 -12.965  1.00 52.74           O
ATOM    447  CB  VAL A 292     -16.077 -18.728 -13.091  1.00 48.51           C
ATOM    448  CG1 VAL A 292     -15.543 -18.886 -11.673  1.00 44.06           C
ATOM    449  CG2 VAL A 292     -16.140 -17.262 -13.468  1.00 44.41           C
ATOM    450  N   GLY A 293     -15.574 -21.885 -13.722  1.00 47.03           N
ATOM    451  CA  GLY A 293     -15.269 -23.176 -13.126  1.00 50.13           C
ATOM    452  C   GLY A 293     -13.958 -23.779 -13.593  1.00 53.52           C
ATOM    453  O   GLY A 293     -13.343 -24.568 -12.871  1.00 60.59           O
ATOM    454  N   ASN A 294     -13.511 -23.422 -14.794  1.00 55.67           N
ATOM    455  CA  ASN A 294     -12.263 -23.937 -15.344  1.00 60.14           C
ATOM    456  C   ASN A 294     -11.051 -23.099 -14.960  1.00 65.78           C
ATOM    457  O   ASN A 294      -9.926 -23.465 -15.313  1.00 64.16           O
ATOM    458  CB  ASN A 294     -12.355 -24.026 -16.871  1.00 71.95           C
ATOM    459  CG  ASN A 294     -13.477 -24.931 -17.334  1.00 71.47           C
ATOM    460  OD1 ASN A 294     -13.870 -25.860 -16.628  1.00 71.13           O
ATOM    461  ND2 ASN A 294     -13.999 -24.666 -18.526  1.00 71.54           N
ATOM    462  N   ILE A 295     -11.250 -21.995 -14.246  1.00 51.32           N
ATOM    463  CA  ILE A 295     -10.170 -21.063 -13.944  1.00 53.63           C
ATOM    464  C   ILE A 295     -10.029 -20.925 -12.434  1.00 53.46           C
ATOM    465  O   ILE A 295      -8.923 -20.733 -11.915  1.00 54.88           O
ATOM    466  CB  ILE A 295     -10.429 -19.702 -14.621  1.00 58.74           C
ATOM    467  CG1 ILE A 295     -10.187 -19.811 -16.126  1.00 60.73           C
ATOM    468  CG2 ILE A 295      -9.554 -18.612 -14.030  1.00 64.39           C
ATOM    469  CD1 ILE A 295      -8.766 -20.192 -16.480  1.00 62.38           C
ATOM    470  N   MET A 296     -11.147 -21.053 -11.723  1.00 51.21           N
ATOM    471  CA  MET A 296     -11.171 -20.838 -10.285  1.00 45.39           C
ATOM    472  C   MET A 296     -10.286 -21.847  -9.558  1.00 44.55           C
ATOM    473  O   MET A 296      -9.907 -22.892 -10.094  1.00 45.95           O
ATOM    474  CB  MET A 296     -12.598 -20.952  -9.755  1.00 46.10           C
ATOM    475  CG  MET A 296     -13.141 -22.369  -9.810  1.00 45.96           C
ATOM    476  SD  MET A 296     -14.799 -22.520  -9.130  1.00 46.93           S
ATOM    477  CE  MET A 296     -15.086 -24.275  -9.337  1.00 48.85           C
ATOM    478  N   SER A 297      -9.964 -21.519  -8.312  1.00 44.73           N
ATOM    479  CA  SER A 297      -9.255 -22.422  -7.419  1.00 47.70           C
ATOM    480  C   SER A 297     -10.257 -23.080  -6.481  1.00 50.44           C
ATOM    481  O   SER A 297     -11.067 -22.394  -5.851  1.00 48.09           O
ATOM    482  CB  SER A 297      -8.189 -21.677  -6.615  1.00 47.45           C
ATOM    483  OG  SER A 297      -7.654 -22.506  -5.599  1.00 56.25           O
ATOM    484  N   ARG A 298     -10.205 -24.409  -6.398  1.00 49.08           N
ATOM    485  CA  ARG A 298     -11.088 -25.132  -5.493  1.00 52.20           C
ATOM    486  C   ARG A 298     -10.544 -25.196  -4.073  1.00 53.62           C
ATOM    487  O   ARG A 298     -11.295 -25.537  -3.152  1.00 56.17           O
ATOM    488  CB  ARG A 298     -11.345 -26.543  -6.026  1.00 59.41           C
ATOM    489  CG  ARG A 298     -12.348 -26.573  -7.166  1.00 64.78           C
ATOM    490  CD  ARG A 298     -12.426 -27.939  -7.823  1.00 73.88           C
ATOM    491  NE  ARG A 298     -13.613 -28.060  -8.666  1.00 81.13           N
ATOM    492  CZ  ARG A 298     -13.700 -27.601  -9.911  1.00 85.32           C
ATOM    493  NH1 ARG A 298     -12.669 -26.983 -10.469  1.00 85.79           N
ATOM    494  NH2 ARG A 298     -14.824 -27.758 -10.599  1.00 86.74           N
ATOM    495  N   GLU A 299      -9.265 -24.882  -3.876  1.00 57.35           N
ATOM    496  CA  GLU A 299      -8.695 -24.743  -2.538  1.00 58.97           C
ATOM    497  C   GLU A 299      -9.026 -23.345  -2.038  1.00 61.07           C
ATOM    498  O   GLU A 299      -8.401 -22.363  -2.447  1.00 64.24           O
ATOM    499  CB  GLU A 299      -7.189 -24.977  -2.563  1.00 62.54           C
ATOM    500  CG  GLU A 299      -6.774 -26.372  -2.990  1.00 76.44           C
ATOM    501  CD  GLU A 299      -7.322 -27.445  -2.077  1.00 84.22           C
ATOM    502  OE1 GLU A 299      -7.392 -27.203  -0.854  1.00 89.22           O
ATOM    503  OE2 GLU A 299      -7.691 -28.526  -2.583  1.00 83.68           O
ATOM    504  N   VAL A 300     -10.016 -23.244  -1.157  1.00 57.91           N
ATOM    505  CA  VAL A 300     -10.510 -21.956  -0.689  1.00 58.94           C
ATOM    506  C   VAL A 300     -10.314 -21.876   0.819  1.00 56.75           C
ATOM    507  O   VAL A 300     -10.835 -22.713   1.568  1.00 57.65           O
ATOM    508  CB  VAL A 300     -11.980 -21.733  -1.082  1.00 58.70           C
ATOM    509  CG1 VAL A 300     -12.827 -22.962  -0.763  1.00 58.79           C
ATOM    510  CG2 VAL A 300     -12.522 -20.490  -0.396  1.00 60.28           C
ATOM    511  N   VAL A 301      -9.554 -20.879   1.257  1.00 56.13           N
ATOM    512  CA  VAL A 301      -9.369 -20.617   2.679  1.00 53.80           C
ATOM    513  C   VAL A 301     -10.536 -19.775   3.174  1.00 52.17           C
ATOM    514  O   VAL A 301     -10.877 -18.751   2.571  1.00 51.31           O
ATOM    515  CB  VAL A 301      -8.027 -19.912   2.932  1.00 52.99           C
ATOM    516  CG1 VAL A 301      -7.868 -19.587   4.407  1.00 58.24           C
ATOM    517  CG2 VAL A 301      -6.873 -20.774   2.445  1.00 54.37           C
ATOM    518  N   ALA A 302     -11.156 -20.205   4.270  1.00 52.87           N
ATOM    519  CA  ALA A 302     -12.330 -19.529   4.800  1.00 49.24           C
ATOM    520  C   ALA A 302     -12.255 -19.490   6.320  1.00 55.17           C
ATOM    521  O   ALA A 302     -11.438 -20.171   6.945  1.00 58.38           O
ATOM    522  CB  ALA A 302     -13.622 -20.214   4.341  1.00 44.85           C
ATOM    523  N   VAL A 303     -13.126 -18.673   6.913  1.00 53.44           N
ATOM    524  CA  VAL A 303     -13.230 -18.542   8.358  1.00 53.32           C
ATOM    525  C   VAL A 303     -14.689 -18.689   8.763  1.00 51.27           C
ATOM    526  O   VAL A 303     -15.606 -18.525   7.956  1.00 54.29           O
ATOM    527  CB  VAL A 303     -12.669 -17.199   8.872  1.00 55.92           C
ATOM    528  CG1 VAL A 303     -11.158 -17.196   8.794  1.00 57.41           C
ATOM    529  CG2 VAL A 303     -13.251 -16.043   8.077  1.00 53.97           C
ATOM    530  N   SER A 304     -14.886 -18.995  10.007  1.00 55.18           N
ATOM    531  CA  SER A 304     -16.206 -19.142  10.596  1.00 60.10           C
ATOM    532  C   SER A 304     -16.639 -17.838  11.259  1.00 57.30           C
ATOM    533  O   SER A 304     -15.800 -17.076  11.750  1.00 56.56           O
ATOM    534  CB  SER A 304     -16.199 -20.268  11.628  1.00 65.72           C
ATOM    535  OG  SER A 304     -17.461 -20.404  12.257  1.00 73.45           O
ATOM    536  N   PRO A 305     -17.942 -17.543  11.281  1.00 56.59           N
ATOM    537  CA  PRO A 305     -18.409 -16.347  12.003  1.00 57.90           C
ATOM    538  C   PRO A 305     -18.130 -16.394  13.496  1.00 63.03           C
ATOM    539  O   PRO A 305     -18.245 -15.356  14.160  1.00 65.12           O
ATOM    540  CB  PRO A 305     -19.917 -16.324  11.716  1.00 57.98           C
ATOM    541  CG  PRO A 305     -20.256 -17.727  11.328  1.00 60.28           C
ATOM    542  CD  PRO A 305     -19.048 -18.245  10.609  1.00 60.39           C
ATOM    543  N   ASN A 306     -17.769 -17.557  14.043  1.00 65.11           N
ATOM    544  CA  ASN A 306     -17.405 -17.653  15.450  1.00 67.63           C
ATOM    545  C   ASN A 306     -15.984 -17.179  15.720  1.00 62.33           C
ATOM    546  O   ASN A 306     -15.651 -16.887  16.874  1.00 64.05           O
ATOM    547  CB  ASN A 306     -17.571 -19.094  15.936  1.00 81.91           C
ATOM    548  CG  ASN A 306     -19.000 -19.585  15.820  1.00 95.95           C
ATOM    549  OD1 ASN A 306     -19.945 -18.855  16.120  1.00 98.46           O
ATOM    550  ND2 ASN A 306     -19.165 -20.825  15.375  1.00103.50           N
ATOM    551  N   GLN A 307     -15.143 -17.101  14.693  1.00 54.27           N
ATOM    552  CA  GLN A 307     -13.796 -16.584  14.859  1.00 53.31           C
ATOM    553  C   GLN A 307     -13.817 -15.056  14.880  1.00 50.24           C
ATOM    554  O   GLN A 307     -14.825 -14.416  14.574  1.00 52.07           O
ATOM    555  CB  GLN A 307     -12.885 -17.100  13.747  1.00 54.09           C
ATOM    556  CG  GLN A 307     -12.813 -18.616  13.666  1.00 61.75           C
ATOM    557  CD  GLN A 307     -11.965 -19.096  12.506  1.00 72.42           C
ATOM    558  OE1 GLN A 307     -12.474 -19.683  11.551  1.00 78.20           O
ATOM    559  NE2 GLN A 307     -10.662 -18.850  12.584  1.00 74.26           N
ATOM    560  N   SER A 308     -12.683 -14.471  15.248  1.00 50.18           N
ATOM    561  CA  SER A 308     -12.575 -13.030  15.408  1.00 44.37           C
ATOM    562  C   SER A 308     -11.946 -12.396  14.176  1.00 43.99           C
ATOM    563  O   SER A 308     -11.322 -13.066  13.349  1.00 47.50           O
ATOM    564  CB  SER A 308     -11.747 -12.680  16.647  1.00 44.77           C
ATOM    565  OG  SER A 308     -10.372 -12.943  16.424  1.00 47.71           O
ATOM    566  N   ALA A 309     -12.117 -11.077  14.065  1.00 54.45           N
ATOM    567  CA  ALA A 309     -11.494 -10.343  12.973  1.00 50.79           C
ATOM    568  C   ALA A 309      -9.976 -10.382  13.059  1.00 48.58           C
ATOM    569  O   ALA A 309      -9.299 -10.213  12.040  1.00 51.35           O
ATOM    570  CB  ALA A 309     -11.987  -8.895  12.963  1.00 45.20           C
ATOM    571  N   PHE A 310      -9.425 -10.606  14.252  1.00 50.42           N
ATOM    572  CA  PHE A 310      -7.980 -10.705  14.397  1.00 52.89           C
ATOM    573  C   PHE A 310      -7.454 -12.045  13.905  1.00 53.35           C
ATOM    574  O   PHE A 310      -6.322 -12.120  13.418  1.00 56.81           O
ATOM    575  CB  PHE A 310      -7.593 -10.464  15.856  1.00 56.51           C
ATOM    576  CG  PHE A 310      -8.314  -9.303  16.474  1.00 63.31           C
ATOM    577  CD1 PHE A 310      -8.007  -8.007  16.101  1.00 68.82           C
ATOM    578  CD2 PHE A 310      -9.313  -9.507  17.409  1.00 64.92           C
ATOM    579  CE1 PHE A 310      -8.673  -6.935  16.655  1.00 71.47           C
ATOM    580  CE2 PHE A 310      -9.984  -8.438  17.969  1.00 65.62           C
ATOM    581  CZ  PHE A 310      -9.666  -7.150  17.590  1.00 71.30           C
ATOM    582  N   GLU A 311      -8.255 -13.107  14.017  1.00 54.24           N
ATOM    583  CA  GLU A 311      -7.869 -14.381  13.420  1.00 53.91           C
ATOM    584  C   GLU A 311      -7.897 -14.298  11.900  1.00 51.79           C
ATOM    585  O   GLU A 311      -7.000 -14.822  11.228  1.00 50.68           O
ATOM    586  CB  GLU A 311      -8.789 -15.497  13.913  1.00 57.29           C
ATOM    587  CG  GLU A 311      -8.874 -15.610  15.425  1.00 62.95           C
ATOM    588  CD  GLU A 311      -9.880 -16.651  15.873  1.00 68.06           C
ATOM    589  OE1 GLU A 311      -9.782 -17.810  15.419  1.00 72.45           O
ATOM    590  OE2 GLU A 311     -10.777 -16.306  16.670  1.00 70.39           O
ATOM    591  N   ALA A 312      -8.918 -13.642  11.343  1.00 50.30           N
ATOM    592  CA  ALA A 312      -8.977 -13.453   9.897  1.00 49.29           C
ATOM    593  C   ALA A 312      -7.812 -12.605   9.408  1.00 48.36           C
ATOM    594  O   ALA A 312      -7.246 -12.868   8.340  1.00 42.96           O
ATOM    595  CB  ALA A 312     -10.310 -12.816   9.502  1.00 43.16           C
ATOM    596  N   PHE A 313      -7.437 -11.581  10.180  1.00 48.25           N
ATOM    597  CA  PHE A 313      -6.280 -10.768   9.821  1.00 52.25           C
ATOM    598  C   PHE A 313      -5.003 -11.596   9.839  1.00 53.63           C
ATOM    599  O   PHE A 313      -4.144 -11.447   8.961  1.00 53.72           O
ATOM    600  CB  PHE A 313      -6.162  -9.579  10.774  1.00 57.47           C
ATOM    601  CG  PHE A 313      -5.069  -8.617  10.410  1.00 63.92           C
ATOM    602  CD1 PHE A 313      -5.147  -7.867   9.248  1.00 68.31           C
ATOM    603  CD2 PHE A 313      -3.968  -8.452  11.234  1.00 68.60           C
ATOM    604  CE1 PHE A 313      -4.144  -6.977   8.910  1.00 69.08           C
ATOM    605  CE2 PHE A 313      -2.962  -7.562  10.902  1.00 69.89           C
ATOM    606  CZ  PHE A 313      -3.052  -6.825   9.739  1.00 67.71           C
ATOM    607  N   LYS A 314      -4.862 -12.478  10.831  1.00 57.71           N
ATOM    608  CA  LYS A 314      -3.685 -13.336  10.900  1.00 57.35           C
ATOM    609  C   LYS A 314      -3.633 -14.300   9.722  1.00 57.40           C
ATOM    610  O   LYS A 314      -2.563 -14.527   9.145  1.00 56.79           O
ATOM    611  CB  LYS A 314      -3.676 -14.100  12.225  1.00 54.43           C
ATOM    612  CG  LYS A 314      -2.454 -14.977  12.442  1.00 54.61           C
ATOM    613  CD  LYS A 314      -2.772 -16.441  12.191  1.00 55.07           C
ATOM    614  CE  LYS A 314      -1.604 -17.327  12.582  1.00 57.52           C
ATOM    615  NZ  LYS A 314      -1.905 -18.766  12.357  1.00 55.97           N
ATOM    616  N   ILE A 315      -4.777 -14.875   9.350  1.00 57.12           N
ATOM    617  CA  ILE A 315      -4.801 -15.822   8.241  1.00 55.85           C
ATOM    618  C   ILE A 315      -4.484 -15.117   6.929  1.00 55.43           C
ATOM    619  O   ILE A 315      -3.700 -15.619   6.115  1.00 58.87           O
ATOM    620  CB  ILE A 315      -6.160 -16.543   8.189  1.00 52.74           C
ATOM    621  CG1 ILE A 315      -6.335 -17.420   9.430  1.00 53.35           C
ATOM    622  CG2 ILE A 315      -6.279 -17.371   6.921  1.00 48.79           C
ATOM    623  CD1 ILE A 315      -7.685 -18.093   9.521  1.00 52.41           C
ATOM    624  N   MET A 316      -5.076 -13.941   6.707  1.00 53.45           N
ATOM    625  CA  MET A 316      -4.806 -13.207   5.475  1.00 55.51           C
ATOM    626  C   MET A 316      -3.360 -12.732   5.406  1.00 55.91           C
ATOM    627  O   MET A 316      -2.776 -12.693   4.317  1.00 58.95           O
ATOM    628  CB  MET A 316      -5.767 -12.025   5.345  1.00 56.05           C
ATOM    629  CG  MET A 316      -7.130 -12.404   4.790  1.00 56.43           C
ATOM    630  SD  MET A 316      -8.217 -10.985   4.571  1.00 52.72           S
ATOM    631  CE  MET A 316      -8.764 -10.726   6.251  1.00 52.29           C
ATOM    632  N   SER A 317      -2.765 -12.372   6.545  1.00 55.72           N
ATOM    633  CA  SER A 317      -1.355 -11.994   6.550  1.00 60.36           C
ATOM    634  C   SER A 317      -0.461 -13.204   6.312  1.00 65.02           C
ATOM    635  O   SER A 317       0.582 -13.094   5.660  1.00 67.74           O
ATOM    636  CB  SER A 317      -0.990 -11.319   7.873  1.00 62.07           C
ATOM    637  OG  SER A 317      -1.731 -10.128   8.066  1.00 64.15           O
ATOM    638  N   GLU A 318      -0.852 -14.367   6.834  1.00 62.87           N
ATOM    639  CA  GLU A 318      -0.022 -15.557   6.688  1.00 62.35           C
ATOM    640  C   GLU A 318      -0.110 -16.126   5.276  1.00 62.66           C
ATOM    641  O   GLU A 318       0.906 -16.542   4.707  1.00 62.65           O
ATOM    642  CB  GLU A 318      -0.429 -16.607   7.722  1.00 61.84           C
ATOM    643  CG  GLU A 318       0.437 -17.851   7.716  1.00 70.48           C
ATOM    644  CD  GLU A 318      -0.003 -18.861   8.754  1.00 78.42           C
ATOM    645  OE1 GLU A 318      -1.016 -18.602   9.439  1.00 78.89           O
ATOM    646  OE2 GLU A 318       0.662 -19.910   8.887  1.00 82.25           O
ATOM    647  N   MET A 319      -1.312 -16.146   4.694  1.00 61.39           N
ATOM    648  CA  MET A 319      -1.510 -16.674   3.350  1.00 59.56           C
ATOM    649  C   MET A 319      -1.224 -15.655   2.256  1.00 60.69           C
ATOM    650  O   MET A 319      -1.058 -16.044   1.094  1.00 60.36           O
ATOM    651  CB  MET A 319      -2.946 -17.185   3.182  1.00 59.11           C
ATOM    652  CG  MET A 319      -3.386 -18.176   4.242  1.00 65.32           C
ATOM    653  SD  MET A 319      -2.262 -19.574   4.397  1.00 77.24           S
ATOM    654  CE  MET A 319      -2.402 -20.313   2.771  1.00 78.13           C
ATOM    655  N   GLY A 320      -1.172 -14.368   2.592  1.00 62.34           N
ATOM    656  CA  GLY A 320      -0.938 -13.347   1.588  1.00 64.94           C
ATOM    657  C   GLY A 320      -2.127 -13.063   0.696  1.00 66.72           C
ATOM    658  O   GLY A 320      -1.944 -12.699  -0.470  1.00 68.40           O
ATOM    659  N   ILE A 321      -3.342 -13.218   1.213  1.00 65.98           N
ATOM    660  CA  ILE A 321      -4.557 -12.991   0.444  1.00 62.98           C
ATOM    661  C   ILE A 321      -5.227 -11.717   0.944  1.00 60.42           C
ATOM    662  O   ILE A 321      -5.016 -11.272   2.076  1.00 59.18           O
ATOM    663  CB  ILE A 321      -5.516 -14.194   0.527  1.00 56.50           C
ATOM    664  CG1 ILE A 321      -5.843 -14.510   1.986  1.00 53.40           C
ATOM    665  CG2 ILE A 321      -4.903 -15.408  -0.155  1.00 55.29           C
ATOM    666  CD1 ILE A 321      -6.684 -15.752   2.170  1.00 53.22           C
ATOM    667  N   GLY A 322      -6.050 -11.127   0.079  1.00 57.93           N
ATOM    668  CA  GLY A 322      -6.655  -9.844   0.378  1.00 56.57           C
ATOM    669  C   GLY A 322      -8.099  -9.921   0.823  1.00 55.49           C
ATOM    670  O   GLY A 322      -8.673  -8.918   1.261  1.00 61.99           O
ATOM    671  N   ARG A 323      -8.703 -11.101   0.714  1.00 47.26           N
ATOM    672  CA  ARG A 323     -10.091 -11.281   1.108  1.00 47.06           C
ATOM    673  C   ARG A 323     -10.268 -12.681   1.670  1.00 48.98           C
ATOM    674  O   ARG A 323      -9.560 -13.616   1.287  1.00 53.08           O
ATOM    675  CB  ARG A 323     -11.048 -11.048  -0.066  1.00 47.68           C
ATOM    676  CG  ARG A 323     -10.886 -12.037  -1.203  1.00 48.92           C
ATOM    677  CD  ARG A 323     -11.225 -11.388  -2.529  1.00 52.77           C
ATOM    678  NE  ARG A 323     -10.384 -10.223  -2.777  1.00 54.68           N
ATOM    679  CZ  ARG A 323      -9.155 -10.285  -3.279  1.00 59.74           C
ATOM    680  NH1 ARG A 323      -8.622 -11.459  -3.589  1.00 57.34           N
ATOM    681  NH2 ARG A 323      -8.459  -9.173  -3.470  1.00 67.29           N
ATOM    682  N   LEU A 324     -11.226 -12.813   2.578  1.00 43.74           N
ATOM    683  CA  LEU A 324     -11.452 -14.069   3.274  1.00 48.52           C
ATOM    684  C   LEU A 324     -12.949 -14.320   3.402  1.00 49.78           C
ATOM    685  O   LEU A 324     -13.637 -13.606   4.143  1.00 53.01           O
ATOM    686  CB  LEU A 324     -10.781 -14.034   4.648  1.00 52.60           C
ATOM    687  CG  LEU A 324     -10.386 -15.366   5.280  1.00 53.86           C
ATOM    688  CD1 LEU A 324      -9.692 -16.247   4.259  1.00 49.88           C
ATOM    689  CD2 LEU A 324      -9.472 -15.107   6.462  1.00 58.44           C
ATOM    690  N   PRO A 325     -13.493 -15.304   2.690  1.00 52.31           N
ATOM    691  CA  PRO A 325     -14.927 -15.586   2.814  1.00 48.28           C
ATOM    692  C   PRO A 325     -15.256 -16.183   4.173  1.00 48.42           C
ATOM    693  O   PRO A 325     -14.491 -16.976   4.727  1.00 50.40           O
ATOM    694  CB  PRO A 325     -15.191 -16.586   1.682  1.00 48.26           C
ATOM    695  CG  PRO A 325     -13.868 -17.239   1.444  1.00 46.64           C
ATOM    696  CD  PRO A 325     -12.838 -16.172   1.696  1.00 50.47           C
ATOM    697  N   VAL A 326     -16.403 -15.784   4.714  1.00 47.32           N
ATOM    698  CA  VAL A 326     -16.910 -16.307   5.978  1.00 49.28           C
ATOM    699  C   VAL A 326     -18.065 -17.244   5.658  1.00 49.87           C
ATOM    700  O   VAL A 326     -19.078 -16.819   5.089  1.00 49.07           O
ATOM    701  CB  VAL A 326     -17.360 -15.184   6.923  1.00 49.54           C
ATOM    702  CG1 VAL A 326     -17.659 -15.750   8.301  1.00 52.68           C
ATOM    703  CG2 VAL A 326     -16.303 -14.097   7.000  1.00 48.38           C
ATOM    704  N   VAL A 327     -17.916 -18.518   6.019  1.00 51.42           N
ATOM    705  CA  VAL A 327     -18.916 -19.527   5.698  1.00 53.62           C
ATOM    706  C   VAL A 327     -19.390 -20.198   6.979  1.00 55.87           C
ATOM    707  O   VAL A 327     -18.674 -20.254   7.985  1.00 58.07           O
ATOM    708  CB  VAL A 327     -18.386 -20.578   4.692  1.00 49.03           C
ATOM    709  CG1 VAL A 327     -17.227 -20.013   3.888  1.00 49.97           C
ATOM    710  CG2 VAL A 327     -17.986 -21.868   5.394  1.00 47.86           C
ATOM    711  N   GLU A 328     -20.623 -20.700   6.934  1.00 59.26           N
ATOM    712  CA  GLU A 328     -21.207 -21.468   8.026  1.00 62.94           C
ATOM    713  C   GLU A 328     -22.090 -22.542   7.413  1.00 63.77           C
ATOM    714  O   GLU A 328     -23.007 -22.226   6.649  1.00 65.72           O
ATOM    715  CB  GLU A 328     -22.011 -20.569   8.969  1.00 68.93           C
ATOM    716  CG  GLU A 328     -22.288 -21.183  10.329  1.00 76.63           C
ATOM    717  CD  GLU A 328     -23.068 -20.250  11.231  1.00 85.39           C
ATOM    718  OE1 GLU A 328     -23.977 -19.559  10.725  1.00 89.59           O
ATOM    719  OE2 GLU A 328     -22.764 -20.199  12.441  1.00 89.46           O
ATOM    720  N   HIS A 329     -21.808 -23.804   7.746  1.00 64.39           N
ATOM    721  CA  HIS A 329     -22.449 -24.959   7.112  1.00 66.71           C
ATOM    722  C   HIS A 329     -22.221 -24.955   5.602  1.00 63.83           C
ATOM    723  O   HIS A 329     -23.120 -25.264   4.817  1.00 66.27           O
ATOM    724  CB  HIS A 329     -23.945 -25.025   7.433  1.00 73.02           C
ATOM    725  CG  HIS A 329     -24.245 -25.105   8.896  1.00 79.59           C
ATOM    726  ND1 HIS A 329     -24.543 -23.994   9.655  1.00 80.87           N
ATOM    727  CD2 HIS A 329     -24.291 -26.162   9.741  1.00 81.30           C
ATOM    728  CE1 HIS A 329     -24.762 -24.364  10.904  1.00 81.96           C
ATOM    729  NE2 HIS A 329     -24.615 -25.674  10.983  1.00 83.18           N
ATOM    730  N   GLY A 330     -21.005 -24.597   5.192  1.00 60.02           N
ATOM    731  CA  GLY A 330     -20.645 -24.564   3.790  1.00 57.54           C
ATOM    732  C   GLY A 330     -21.228 -23.419   2.993  1.00 58.83           C
ATOM    733  O   GLY A 330     -20.927 -23.307   1.799  1.00 61.27           O
ATOM    734  N   ARG A 331     -22.041 -22.562   3.605  1.00 57.59           N
ATOM    735  CA  ARG A 331     -22.699 -21.460   2.916  1.00 54.82           C
ATOM    736  C   ARG A 331     -22.015 -20.146   3.265  1.00 51.02           C
ATOM    737  O   ARG A 331     -21.775 -19.860   4.442  1.00 47.19           O
ATOM    738  CB  ARG A 331     -24.182 -21.393   3.283  1.00 52.71           C
ATOM    739  CG  ARG A 331     -24.982 -22.595   2.825  1.00 57.18           C
ATOM    740  CD  ARG A 331     -26.459 -22.409   3.112  1.00 60.58           C
ATOM    741  NE  ARG A 331     -27.247 -23.558   2.680  1.00 65.90           N
ATOM    742  CZ  ARG A 331     -28.558 -23.674   2.863  1.00 68.75           C
ATOM    743  NH1 ARG A 331     -29.232 -22.708   3.473  1.00 69.05           N
ATOM    744  NH2 ARG A 331     -29.196 -24.755   2.438  1.00 70.11           N
ATOM    745  N   VAL A 332     -21.716 -19.347   2.242  1.00 50.96           N
ATOM    746  CA  VAL A 332     -21.065 -18.058   2.445  1.00 45.64           C
ATOM    747  C   VAL A 332     -22.034 -17.115   3.147  1.00 47.72           C
ATOM    748  O   VAL A 332     -23.099 -16.785   2.613  1.00 55.46           O
ATOM    749  CB  VAL A 332     -20.587 -17.469   1.111  1.00 46.77           C
ATOM    750  CG1 VAL A 332     -20.012 -16.076   1.321  1.00 44.21           C
ATOM    751  CG2 VAL A 332     -19.557 -18.384   0.464  1.00 39.69           C
ATOM    752  N   VAL A 333     -21.666 -16.678   4.350  1.00 49.92           N
ATOM    753  CA  VAL A 333     -22.478 -15.737   5.116  1.00 50.95           C
ATOM    754  C   VAL A 333     -21.876 -14.343   5.162  1.00 51.11           C
ATOM    755  O   VAL A 333     -22.559 -13.406   5.609  1.00 55.62           O
ATOM    756  CB  VAL A 333     -22.731 -16.246   6.551  1.00 48.58           C
ATOM    757  CG1 VAL A 333     -23.480 -17.570   6.520  1.00 44.17           C
ATOM    758  CG2 VAL A 333     -21.418 -16.383   7.307  1.00 40.51           C
ATOM    759  N   GLY A 334     -20.636 -14.171   4.722  1.00 48.92           N
ATOM    760  CA  GLY A 334     -20.009 -12.863   4.733  1.00 48.67           C
ATOM    761  C   GLY A 334     -18.639 -12.943   4.102  1.00 44.66           C
ATOM    762  O   GLY A 334     -18.228 -13.984   3.581  1.00 42.25           O
ATOM    763  N   ILE A 335     -17.931 -11.818   4.155  1.00 41.05           N
ATOM    764  CA  ILE A 335     -16.562 -11.748   3.655  1.00 40.51           C
ATOM    765  C   ILE A 335     -15.823 -10.662   4.426  1.00 43.13           C
ATOM    766  O   ILE A 335     -16.404  -9.638   4.798  1.00 42.37           O
ATOM    767  CB  ILE A 335     -16.529 -11.499   2.129  1.00 38.12           C
ATOM    768  CG1 ILE A 335     -15.113 -11.685   1.577  1.00 38.88           C
ATOM    769  CG2 ILE A 335     -17.066 -10.117   1.782  1.00 38.31           C
ATOM    770  CD1 ILE A 335     -15.043 -11.664   0.064  1.00 47.60           C
ATOM    771  N   VAL A 336     -14.542 -10.905   4.688  1.00 40.49           N
ATOM    772  CA  VAL A 336     -13.673  -9.962   5.381  1.00 42.37           C
ATOM    773  C   VAL A 336     -12.527  -9.606   4.447  1.00 40.43           C
ATOM    774  O   VAL A 336     -11.856 -10.497   3.914  1.00 45.91           O
ATOM    775  CB  VAL A 336     -13.136 -10.542   6.703  1.00 45.94           C
ATOM    776  CG1 VAL A 336     -12.194  -9.553   7.371  1.00 46.82           C
ATOM    777  CG2 VAL A 336     -14.283 -10.901   7.631  1.00 44.40           C
ATOM    778  N   SER A 337     -12.302  -8.312   4.252  1.00 40.43           N
ATOM    779  CA  SER A 337     -11.249  -7.837   3.367  1.00 45.27           C
ATOM    780  C   SER A 337     -10.039  -7.389   4.174  1.00 46.50           C
ATOM    781  O   SER A 337     -10.177  -6.814   5.258  1.00 42.71           O
ATOM    782  CB  SER A 337     -11.742  -6.682   2.492  1.00 49.37           C
ATOM    783  OG  SER A 337     -11.961  -5.514   3.263  1.00 51.98           O
ATOM    784  N   ARG A 338      -8.851  -7.663   3.634  1.00 47.40           N
ATOM    785  CA  ARG A 338      -7.627  -7.144   4.231  1.00 53.60           C
ATOM    786  C   ARG A 338      -7.619  -5.622   4.236  1.00 58.47           C
ATOM    787  O   ARG A 338      -7.033  -5.006   5.133  1.00 61.68           O
ATOM    788  CB  ARG A 338      -6.417  -7.689   3.471  1.00 59.29           C
ATOM    789  CG  ARG A 338      -5.062  -7.275   4.017  1.00 67.07           C
ATOM    790  CD  ARG A 338      -3.969  -7.695   3.049  1.00 76.50           C
ATOM    791  NE  ARG A 338      -4.149  -7.064   1.743  1.00 85.30           N
ATOM    792  CZ  ARG A 338      -3.705  -7.569   0.596  1.00 89.32           C
ATOM    793  NH1 ARG A 338      -3.059  -8.727   0.584  1.00 90.76           N
ATOM    794  NH2 ARG A 338      -3.918  -6.921  -0.541  1.00 90.39           N
ATOM    795  N   SER A 339      -8.277  -5.000   3.253  1.00 58.30           N
ATOM    796  CA  SER A 339      -8.306  -3.543   3.177  1.00 58.18           C
ATOM    797  C   SER A 339      -9.009  -2.936   4.385  1.00 57.55           C
ATOM    798  O   SER A 339      -8.564  -1.913   4.921  1.00 55.67           O
ATOM    799  CB  SER A 339      -8.988  -3.100   1.883  1.00 59.50           C
ATOM    800  OG  SER A 339      -9.172  -1.696   1.859  1.00 64.02           O
ATOM    801  N   ASP A 340     -10.109  -3.548   4.829  1.00 57.02           N
ATOM    802  CA  ASP A 340     -10.826  -3.016   5.983  1.00 58.57           C
ATOM    803  C   ASP A 340     -10.005  -3.155   7.259  1.00 60.37           C
ATOM    804  O   ASP A 340      -9.941  -2.221   8.066  1.00 63.14           O
ATOM    805  CB  ASP A 340     -12.177  -3.715   6.137  1.00 61.44           C
ATOM    806  CG  ASP A 340     -13.205  -3.225   5.137  1.00 69.43           C
ATOM    807  OD1 ASP A 340     -12.977  -2.162   4.520  1.00 75.55           O
ATOM    808  OD2 ASP A 340     -14.246  -3.895   4.975  1.00 70.22           O
ATOM    809  N   LEU A 341      -9.363  -4.309   7.454  1.00 59.27           N
ATOM    810  CA  LEU A 341      -8.590  -4.525   8.672  1.00 57.76           C
ATOM    811  C   LEU A 341      -7.340  -3.653   8.713  1.00 59.70           C
ATOM    812  O   LEU A 341      -6.881  -3.286   9.801  1.00 62.98           O
ATOM    813  CB  LEU A 341      -8.220  -6.002   8.799  1.00 53.75           C
ATOM    814  CG  LEU A 341      -9.420  -6.950   8.810  1.00 54.41           C
ATOM    815  CD1 LEU A 341      -8.966  -8.388   8.932  1.00 53.46           C
ATOM    816  CD2 LEU A 341     -10.376  -6.595   9.937  1.00 56.39           C
ATOM    817  N   MET A 342      -6.776  -3.314   7.551  1.00 60.64           N
ATOM    818  CA  MET A 342      -5.629  -2.412   7.532  1.00 65.70           C
ATOM    819  C   MET A 342      -6.028  -1.007   7.966  1.00 66.86           C
ATOM    820  O   MET A 342      -5.247  -0.308   8.621  1.00 68.23           O
ATOM    821  CB  MET A 342      -4.997  -2.390   6.140  1.00 65.46           C
ATOM    822  CG  MET A 342      -4.210  -3.644   5.797  1.00 72.54           C
ATOM    823  SD  MET A 342      -2.846  -3.938   6.940  1.00 84.42           S
ATOM    824  CE  MET A 342      -2.132  -5.428   6.245  1.00 86.09           C
ATOM    825  N   ARG A 343      -7.241  -0.577   7.608  1.00 65.29           N
ATOM    826  CA  ARG A 343      -7.750   0.700   8.093  1.00 68.12           C
ATOM    827  C   ARG A 343      -8.183   0.615   9.550  1.00 70.43           C
ATOM    828  O   ARG A 343      -8.134   1.620  10.267  1.00 74.85           O
ATOM    829  CB  ARG A 343      -8.917   1.170   7.222  1.00 69.12           C
ATOM    830  CG  ARG A 343      -8.513   1.608   5.825  1.00 74.98           C
ATOM    831  CD  ARG A 343      -9.717   2.068   5.018  1.00 79.78           C
ATOM    832  NE  ARG A 343      -9.328   2.641   3.732  1.00 85.70           N
ATOM    833  CZ  ARG A 343     -10.186   3.080   2.818  1.00 89.67           C
ATOM    834  NH1 ARG A 343     -11.492   3.013   3.044  1.00 88.78           N
ATOM    835  NH2 ARG A 343      -9.741   3.586   1.676  1.00 93.86           N
ATOM    836  N   ILE A 344      -8.610  -0.567   9.998  1.00 70.48           N
ATOM    837  CA  ILE A 344      -8.971  -0.750  11.400  1.00 71.10           C
ATOM    838  C   ILE A 344      -7.738  -0.661  12.288  1.00 73.78           C
ATOM    839  O   ILE A 344      -7.814  -0.187  13.429  1.00 75.42           O
ATOM    840  CB  ILE A 344      -9.714  -2.088  11.581  1.00 70.22           C
ATOM    841  CG1 ILE A 344     -11.118  -2.008  10.977  1.00 70.39           C
ATOM    842  CG2 ILE A 344      -9.802  -2.466  13.041  1.00 69.93           C
ATOM    843  CD1 ILE A 344     -12.005  -0.972  11.630  1.00 69.22           C
ATOM    844  N   LYS A 345      -6.581  -1.096  11.790  1.00 74.01           N
ATOM    845  CA  LYS A 345      -5.371  -0.994  12.595  1.00 79.73           C
ATOM    846  C   LYS A 345      -4.937   0.455  12.772  1.00 83.58           C
ATOM    847  O   LYS A 345      -4.383   0.811  13.818  1.00 86.67           O
ATOM    848  CB  LYS A 345      -4.247  -1.814  11.965  1.00 82.00           C
ATOM    849  CG  LYS A 345      -3.082  -2.052  12.904  1.00 86.75           C
ATOM    850  CD  LYS A 345      -1.788  -1.509  12.338  1.00 91.24           C
ATOM    851  CE  LYS A 345      -0.651  -1.718  13.317  1.00 96.26           C
ATOM    852  NZ  LYS A 345      -0.424  -3.164  13.588  1.00 99.34           N
ATOM    853  N   GLU A 346      -5.185   1.303  11.771  1.00 81.52           N
ATOM    854  CA  GLU A 346      -4.782   2.702  11.868  1.00 82.65           C
ATOM    855  C   GLU A 346      -5.580   3.433  12.940  1.00 79.37           C
ATOM    856  O   GLU A 346      -5.008   4.135  13.781  1.00 81.37           O
ATOM    857  CB  GLU A 346      -4.946   3.392  10.516  1.00 84.52           C
ATOM    858  CG  GLU A 346      -3.815   3.136   9.543  1.00 89.30           C
ATOM    859  CD  GLU A 346      -3.994   3.897   8.247  1.00 94.83           C
ATOM    860  OE1 GLU A 346      -3.569   5.069   8.185  1.00 98.54           O
ATOM    861  OE2 GLU A 346      -4.575   3.331   7.298  1.00 95.59           O
ATOM    862  N   ILE A 347      -6.908   3.286  12.921  1.00 76.95           N
ATOM    863  CA  ILE A 347      -7.741   3.964  13.910  1.00 78.58           C
ATOM    864  C   ILE A 347      -7.438   3.450  15.310  1.00 79.62           C
ATOM    865  O   ILE A 347      -7.544   4.197  16.291  1.00 81.15           O
ATOM    866  CB  ILE A 347      -9.235   3.814  13.546  1.00 78.74           C
ATOM    867  CG1 ILE A 347     -10.136   4.338  14.668  1.00 80.56           C
ATOM    868  CG2 ILE A 347      -9.572   2.374  13.219  1.00 75.44           C
ATOM    869  CD1 ILE A 347     -10.024   5.830  14.909  1.00 82.67           C
ATOM    870  N   LEU A 348      -7.034   2.182  15.431  1.00 81.89           N
ATOM    871  CA  LEU A 348      -6.625   1.666  16.733  1.00 83.49           C
ATOM    872  C   LEU A 348      -5.408   2.417  17.258  1.00 87.96           C
ATOM    873  O   LEU A 348      -5.306   2.688  18.460  1.00 87.23           O
ATOM    874  CB  LEU A 348      -6.336   0.169  16.638  1.00 83.13           C
ATOM    875  CG  LEU A 348      -7.083  -0.700  17.651  1.00 83.49           C
ATOM    876  CD1 LEU A 348      -8.580  -0.473  17.533  1.00 82.48           C
ATOM    877  CD2 LEU A 348      -6.744  -2.169  17.461  1.00 81.91           C
ATOM    878  N   GLU A 349      -4.475   2.763  16.368  1.00 93.99           N
ATOM    879  CA  GLU A 349      -3.351   3.604  16.763  1.00103.26           C
ATOM    880  C   GLU A 349      -3.804   5.036  17.012  1.00104.54           C
ATOM    881  O   GLU A 349      -3.298   5.705  17.920  1.00107.37           O
ATOM    882  CB  GLU A 349      -2.264   3.562  15.690  1.00111.55           C
ATOM    883  CG  GLU A 349      -1.764   2.162  15.377  1.00117.47           C
ATOM    884  CD  GLU A 349      -0.629   2.161  14.373  1.00124.05           C
ATOM    885  OE1 GLU A 349      -0.486   3.155  13.630  1.00124.89           O
ATOM    886  OE2 GLU A 349       0.127   1.168  14.333  1.00127.27           O
ATOM    887  N   ALA A 350      -4.750   5.524  16.206  1.00102.96           N
ATOM    888  CA  ALA A 350      -5.339   6.834  16.458  1.00 99.92           C
ATOM    889  C   ALA A 350      -6.090   6.843  17.780  1.00 94.05           C
ATOM    890  O   ALA A 350      -5.970   7.789  18.568  1.00 93.41           O
ATOM    891  CB  ALA A 350      -6.264   7.218  15.306  1.00100.16           C
ATOM    892  N   LEU A 351      -6.860   5.791  18.043  1.00 92.43           N
ATOM    893  CA  LEU A 351      -7.419   5.565  19.362  1.00 92.39           C
ATOM    894  C   LEU A 351      -6.289   5.309  20.357  1.00 99.76           C
ATOM    895  O   LEU A 351      -5.101   5.416  20.042  1.00100.73           O
ATOM    896  CB  LEU A 351      -8.390   4.388  19.324  1.00 85.57           C
ATOM    897  CG  LEU A 351      -9.843   4.634  19.724  1.00 81.86           C
ATOM    898  CD1 LEU A 351     -10.704   3.474  19.260  1.00 78.11           C
ATOM    899  CD2 LEU A 351      -9.963   4.819  21.227  1.00 85.47           C
ATOM    900  N   GLU A 352      -6.666   4.979  21.588  1.00103.97           N
ATOM    901  CA  GLU A 352      -5.759   4.596  22.666  1.00108.37           C
ATOM    902  C   GLU A 352      -4.780   5.712  23.037  1.00108.74           C
ATOM    903  O   GLU A 352      -3.984   5.537  23.965  1.00111.80           O
ATOM    904  CB  GLU A 352      -4.991   3.307  22.325  1.00113.01           C
ATOM    905  CG  GLU A 352      -4.212   2.663  23.458  1.00119.61           C
ATOM    906  CD  GLU A 352      -2.781   2.406  23.060  1.00124.56           C
ATOM    907  OE1 GLU A 352      -2.517   2.362  21.842  1.00124.11           O
ATOM    908  OE2 GLU A 352      -1.921   2.266  23.953  1.00128.58           O
ATOM    909  N   VAL A 353      -4.805   6.851  22.344  1.00106.45           N
ATOM    910  CA  VAL A 353      -4.109   8.044  22.819  1.00105.65           C
ATOM    911  C   VAL A 353      -5.041   8.954  23.611  1.00107.16           C
ATOM    912  O   VAL A 353      -4.556   9.842  24.331  1.00109.61           O
ATOM    913  CB  VAL A 353      -3.470   8.839  21.661  1.00102.65           C
ATOM    914  CG1 VAL A 353      -2.646   7.925  20.769  1.00100.34           C
ATOM    915  CG2 VAL A 353      -4.537   9.583  20.863  1.00101.20           C
ATOM    916  N   MET A 354      -6.356   8.775  23.484  1.00107.86           N
ATOM    917  CA  MET A 354      -7.314   9.483  24.317  1.00111.54           C
ATOM    918  C   MET A 354      -7.491   8.820  25.673  1.00117.30           C
ATOM    919  O   MET A 354      -7.959   9.470  26.612  1.00119.16           O
ATOM    920  CB  MET A 354      -8.664   9.564  23.602  1.00108.17           C
ATOM    921  CG  MET A 354      -9.285   8.197  23.327  1.00106.36           C
ATOM    922  SD  MET A 354     -10.708   8.235  22.218  1.00105.00           S
ATOM    923  CE  MET A 354     -11.799   9.358  23.085  1.00106.01           C
ATOM    924  N   GLY A 355      -7.121   7.543  25.795  1.00119.45           N
ATOM    925  CA  GLY A 355      -7.300   6.824  27.041  1.00121.83           C
ATOM    926  C   GLY A 355      -6.257   7.122  28.094  1.00128.16           C
ATOM    927  O   GLY A 355      -6.468   6.795  29.266  1.00131.08           O
ATOM    928  N   TRP A 356      -5.141   7.735  27.708  1.00131.19           N
ATOM    929  CA  TRP A 356      -4.073   8.059  28.651  1.00136.24           C
ATOM    930  C   TRP A 356      -4.519   9.164  29.604  1.00137.17           C
ATOM    931  O   TRP A 356      -5.151  10.138  29.194  1.00135.37           O
ATOM    932  CB  TRP A 356      -2.797   8.488  27.916  1.00139.67           C
ATOM    933  CG  TRP A 356      -2.212   7.443  26.996  1.00139.52           C
ATOM    934  CD1 TRP A 356      -2.844   6.346  26.491  1.00137.59           C
ATOM    935  CD2 TRP A 356      -0.872   7.402  26.483  1.00140.36           C
ATOM    936  NE1 TRP A 356      -1.990   5.628  25.691  1.00137.28           N
ATOM    937  CE2 TRP A 356      -0.771   6.253  25.671  1.00138.62           C
ATOM    938  CE3 TRP A 356       0.251   8.224  26.631  1.00141.25           C
ATOM    939  CZ2 TRP A 356       0.406   5.907  25.010  1.00138.30           C
ATOM    940  CZ3 TRP A 356       1.418   7.877  25.973  1.00141.21           C
ATOM    941  CH2 TRP A 356       1.486   6.729  25.174  1.00139.90           C
ATOM    942  N   GLN B   1     -33.462   5.803  -4.578  1.00 72.06           N
ATOM    943  CA  GLN B   1     -32.566   5.196  -5.552  1.00 70.95           C
ATOM    944  C   GLN B   1     -33.010   3.787  -5.923  1.00 69.20           C
ATOM    945  O   GLN B   1     -33.118   3.460  -7.102  1.00 71.24           O
ATOM    946  CB  GLN B   1     -31.132   5.160  -5.020  1.00 71.94           C
ATOM    947  CG  GLN B   1     -30.540   6.524  -4.715  1.00 80.32           C
ATOM    948  CD  GLN B   1     -30.500   7.434  -5.922  1.00 88.33           C
ATOM    949  OE1 GLN B   1     -31.443   8.181  -6.183  1.00 96.07           O
ATOM    950  NE2 GLN B   1     -29.399   7.383  -6.663  1.00 90.51           N
ATOM    951  N   VAL B   2     -33.247   2.940  -4.921  1.00 62.09           N
ATOM    952  CA  VAL B   2     -33.618   1.548  -5.160  1.00 67.31           C
ATOM    953  C   VAL B   2     -34.738   1.168  -4.202  1.00 65.41           C
ATOM    954  O   VAL B   2     -34.585   1.292  -2.981  1.00 71.17           O
ATOM    955  CB  VAL B   2     -32.432   0.580  -4.991  1.00 68.62           C
ATOM    956  CG1 VAL B   2     -32.826  -0.817  -5.446  1.00 67.04           C
ATOM    957  CG2 VAL B   2     -31.207   1.067  -5.758  1.00 69.38           C
ATOM    958  N   GLN B   3     -35.858   0.702  -4.749  1.00 61.60           N
ATOM    959  CA  GLN B   3     -36.941   0.131  -3.962  1.00 61.27           C
ATOM    960  C   GLN B   3     -37.450  -1.119  -4.662  1.00 59.59           C
ATOM    961  O   GLN B   3     -37.511  -1.170  -5.894  1.00 55.00           O
ATOM    962  CB  GLN B   3     -38.098   1.120  -3.757  1.00 65.36           C
ATOM    963  CG  GLN B   3     -37.734   2.368  -2.968  1.00 68.94           C
ATOM    964  CD  GLN B   3     -37.446   3.555  -3.865  1.00 72.27           C
ATOM    965  OE1 GLN B   3     -38.060   3.711  -4.921  1.00 75.50           O
ATOM    966  NE2 GLN B   3     -36.507   4.398  -3.450  1.00 72.42           N
ATOM    967  N   LEU B   4     -37.817  -2.124  -3.871  1.00 58.07           N
ATOM    968  CA  LEU B   4     -38.307  -3.398  -4.378  1.00 53.81           C
ATOM    969  C   LEU B   4     -39.682  -3.671  -3.789  1.00 58.27           C
ATOM    970  O   LEU B   4     -39.890  -3.495  -2.584  1.00 61.63           O
ATOM    971  CB  LEU B   4     -37.345  -4.535  -4.027  1.00 46.92           C
ATOM    972  CG  LEU B   4     -35.894  -4.336  -4.463  1.00 51.17           C
ATOM    973  CD1 LEU B   4     -34.986  -5.324  -3.752  1.00 51.82           C
ATOM    974  CD2 LEU B   4     -35.766  -4.472  -5.974  1.00 48.75           C
ATOM    975  N   GLN B   5     -40.614  -4.101  -4.638  1.00 61.12           N
ATOM    976  CA  GLN B   5     -41.982  -4.393  -4.219  1.00 67.89           C
ATOM    977  C   GLN B   5     -42.356  -5.788  -4.701  1.00 63.07           C
ATOM    978  O   GLN B   5     -42.473  -6.020  -5.908  1.00 61.47           O
ATOM    979  CB  GLN B   5     -42.960  -3.351  -4.760  1.00 77.51           C
ATOM    980  CG  GLN B   5     -44.394  -3.571  -4.311  1.00 87.75           C
ATOM    981  CD  GLN B   5     -44.528  -3.626  -2.799  1.00 95.15           C
ATOM    982  OE1 GLN B   5     -43.934  -2.821  -2.081  1.00 99.10           O
ATOM    983  NE2 GLN B   5     -45.308  -4.583  -2.310  1.00 97.12           N
ATOM    984  N   GLU B   6     -42.545  -6.710  -3.758  1.00 59.96           N
ATOM    985  CA  GLU B   6     -42.973  -8.057  -4.094  1.00 57.77           C
ATOM    986  C   GLU B   6     -44.412  -8.050  -4.609  1.00 61.88           C
ATOM    987  O   GLU B   6     -45.152  -7.071  -4.472  1.00 65.01           O
ATOM    988  CB  GLU B   6     -42.859  -8.982  -2.881  1.00 55.77           C
ATOM    989  CG  GLU B   6     -41.440  -9.390  -2.514  1.00 54.66           C
ATOM    990  CD  GLU B   6     -40.741  -8.372  -1.636  1.00 53.08           C
ATOM    991  OE1 GLU B   6     -41.307  -7.282  -1.416  1.00 55.27           O
ATOM    992  OE2 GLU B   6     -39.625  -8.670  -1.161  1.00 52.65           O
ATOM    993  N   SER B   7     -44.805  -9.171  -5.208  1.00 61.35           N
ATOM    994  CA  SER B   7     -46.152  -9.326  -5.736  1.00 61.14           C
ATOM    995  C   SER B   7     -46.461 -10.812  -5.843  1.00 62.49           C
ATOM    996  O   SER B   7     -45.574 -11.625  -6.113  1.00 59.03           O
ATOM    997  CB  SER B   7     -46.301  -8.643  -7.100  1.00 60.81           C
ATOM    998  OG  SER B   7     -47.650  -8.657  -7.530  1.00 67.58           O
ATOM    999  N   GLY B   8     -47.728 -11.154  -5.625  1.00 60.45           N
ATOM   1000  CA  GLY B   8     -48.143 -12.540  -5.640  1.00 60.04           C
ATOM   1001  C   GLY B   8     -47.846 -13.242  -4.328  1.00 63.65           C
ATOM   1002  O   GLY B   8     -47.407 -12.644  -3.341  1.00 65.86           O
ATOM   1003  N   GLY B   9     -48.096 -14.541  -4.326  1.00 63.89           N
ATOM   1004  CA  GLY B   9     -47.863 -15.344  -3.144  1.00 62.91           C
ATOM   1005  C   GLY B   9     -49.140 -15.617  -2.373  1.00 61.15           C
ATOM   1006  O   GLY B   9     -50.092 -14.828  -2.386  1.00 62.05           O
ATOM   1007  N   GLY B  10     -49.165 -16.752  -1.687  1.00 60.16           N
ATOM   1008  CA  GLY B  10     -50.339 -17.142  -0.921  1.00 57.16           C
ATOM   1009  C   GLY B  10     -50.288 -18.621  -0.572  1.00 55.68           C
ATOM   1010  O   GLY B  10     -49.212 -19.189  -0.379  1.00 53.12           O
ATOM   1011  N   LEU B  11     -51.473 -19.220  -0.500  1.00 61.79           N
ATOM   1012  CA  LEU B  11     -51.630 -20.623  -0.140  1.00 59.42           C
ATOM   1013  C   LEU B  11     -51.715 -21.469  -1.403  1.00 57.06           C
ATOM   1014  O   LEU B  11     -52.461 -21.138  -2.330  1.00 56.67           O
ATOM   1015  CB  LEU B  11     -52.879 -20.823   0.721  1.00 58.98           C
ATOM   1016  CG  LEU B  11     -53.231 -22.250   1.144  1.00 58.67           C
ATOM   1017  CD1 LEU B  11     -52.081 -22.896   1.901  1.00 55.90           C
ATOM   1018  CD2 LEU B  11     -54.502 -22.255   1.983  1.00 55.69           C
ATOM   1019  N   VAL B  12     -50.952 -22.561  -1.434  1.00 57.21           N
ATOM   1020  CA  VAL B  12     -50.886 -23.437  -2.596  1.00 59.89           C
ATOM   1021  C   VAL B  12     -50.851 -24.885  -2.123  1.00 62.78           C
ATOM   1022  O   VAL B  12     -50.293 -25.204  -1.069  1.00 62.61           O
ATOM   1023  CB  VAL B  12     -49.661 -23.108  -3.483  1.00 57.97           C
ATOM   1024  CG1 VAL B  12     -48.372 -23.316  -2.711  1.00 57.65           C
ATOM   1025  CG2 VAL B  12     -49.670 -23.934  -4.762  1.00 56.94           C
ATOM   1026  N   GLN B  13     -51.476 -25.760  -2.907  1.00 63.19           N
ATOM   1027  CA  GLN B  13     -51.478 -27.180  -2.604  1.00 62.19           C
ATOM   1028  C   GLN B  13     -50.081 -27.765  -2.816  1.00 58.99           C
ATOM   1029  O   GLN B  13     -49.312 -27.267  -3.643  1.00 59.73           O
ATOM   1030  CB  GLN B  13     -52.485 -27.904  -3.495  1.00 64.58           C
ATOM   1031  CG  GLN B  13     -53.194 -29.073  -2.840  1.00 67.43           C
ATOM   1032  CD  GLN B  13     -54.218 -28.629  -1.817  1.00 70.18           C
ATOM   1033  OE1 GLN B  13     -54.216 -29.094  -0.678  1.00 70.25           O
ATOM   1034  NE2 GLN B  13     -55.107 -27.730  -2.222  1.00 73.51           N
ATOM   1035  N   PRO B  14     -49.721 -28.810  -2.069  1.00 59.32           N
ATOM   1036  CA  PRO B  14     -48.456 -29.506  -2.343  1.00 55.96           C
ATOM   1037  C   PRO B  14     -48.416 -30.027  -3.773  1.00 55.88           C
ATOM   1038  O   PRO B  14     -49.357 -30.668  -4.247  1.00 56.51           O
ATOM   1039  CB  PRO B  14     -48.453 -30.647  -1.321  1.00 54.33           C
ATOM   1040  CG  PRO B  14     -49.276 -30.131  -0.195  1.00 55.37           C
ATOM   1041  CD  PRO B  14     -50.352 -29.288  -0.827  1.00 57.47           C
ATOM   1042  N   GLY B  15     -47.313 -29.743  -4.460  1.00 55.36           N
ATOM   1043  CA  GLY B  15     -47.187 -30.065  -5.864  1.00 54.98           C
ATOM   1044  C   GLY B  15     -47.754 -29.028  -6.807  1.00 52.43           C
ATOM   1045  O   GLY B  15     -47.691 -29.225  -8.027  1.00 51.73           O
ATOM   1046  N   GLY B  16     -48.307 -27.930  -6.285  1.00 49.34           N
ATOM   1047  CA  GLY B  16     -48.853 -26.880  -7.117  1.00 49.42           C
ATOM   1048  C   GLY B  16     -47.791 -25.900  -7.585  1.00 50.79           C
ATOM   1049  O   GLY B  16     -46.602 -26.032  -7.300  1.00 47.93           O
ATOM   1050  N   SER B  17     -48.247 -24.894  -8.325  1.00 53.19           N
ATOM   1051  CA  SER B  17     -47.372 -23.872  -8.876  1.00 51.40           C
ATOM   1052  C   SER B  17     -47.802 -22.493  -8.396  1.00 49.65           C
ATOM   1053  O   SER B  17     -48.956 -22.271  -8.020  1.00 47.66           O
ATOM   1054  CB  SER B  17     -47.363 -23.909 -10.409  1.00 51.45           C
ATOM   1055  OG  SER B  17     -46.901 -25.159 -10.887  1.00 54.76           O
ATOM   1056  N   LEU B  18     -46.849 -21.563  -8.420  1.00 46.48           N
ATOM   1057  CA  LEU B  18     -47.080 -20.198  -7.972  1.00 45.42           C
ATOM   1058  C   LEU B  18     -45.972 -19.314  -8.526  1.00 50.38           C
ATOM   1059  O   LEU B  18     -44.804 -19.710  -8.534  1.00 50.95           O
ATOM   1060  CB  LEU B  18     -47.121 -20.115  -6.442  1.00 45.25           C
ATOM   1061  CG  LEU B  18     -47.495 -18.766  -5.829  1.00 48.08           C
ATOM   1062  CD1 LEU B  18     -48.896 -18.358  -6.253  1.00 51.15           C
ATOM   1063  CD2 LEU B  18     -47.388 -18.829  -4.316  1.00 51.81           C
ATOM   1064  N   ARG B  19     -46.343 -18.121  -8.986  1.00 45.63           N
ATOM   1065  CA  ARG B  19     -45.403 -17.183  -9.588  1.00 50.95           C
ATOM   1066  C   ARG B  19     -45.305 -15.937  -8.721  1.00 48.85           C
ATOM   1067  O   ARG B  19     -46.315 -15.269  -8.471  1.00 48.16           O
ATOM   1068  CB  ARG B  19     -45.829 -16.809 -11.010  1.00 54.20           C
ATOM   1069  CG  ARG B  19     -44.904 -15.806 -11.686  1.00 61.44           C
ATOM   1070  CD  ARG B  19     -45.351 -15.504 -13.108  1.00 68.48           C
ATOM   1071  NE  ARG B  19     -45.682 -14.093 -13.291  1.00 74.80           N
ATOM   1072  CZ  ARG B  19     -46.094 -13.565 -14.440  1.00 78.45           C
ATOM   1073  NH1 ARG B  19     -46.227 -14.330 -15.515  1.00 81.23           N
ATOM   1074  NH2 ARG B  19     -46.373 -12.270 -14.515  1.00 75.38           N
ATOM   1075  N   LEU B  20     -44.094 -15.628  -8.269  1.00 46.59           N
ATOM   1076  CA  LEU B  20     -43.818 -14.391  -7.556  1.00 49.15           C
ATOM   1077  C   LEU B  20     -43.232 -13.362  -8.513  1.00 52.81           C
ATOM   1078  O   LEU B  20     -42.492 -13.698  -9.440  1.00 56.28           O
ATOM   1079  CB  LEU B  20     -42.851 -14.627  -6.394  1.00 44.89           C
ATOM   1080  CG  LEU B  20     -43.280 -15.653  -5.345  1.00 46.09           C
ATOM   1081  CD1 LEU B  20     -42.255 -15.726  -4.226  1.00 45.45           C
ATOM   1082  CD2 LEU B  20     -44.654 -15.315  -4.798  1.00 41.74           C
ATOM   1083  N   SER B  21     -43.572 -12.099  -8.277  1.00 53.00           N
ATOM   1084  CA  SER B  21     -43.104 -10.999  -9.105  1.00 51.98           C
ATOM   1085  C   SER B  21     -42.517  -9.910  -8.220  1.00 52.80           C
ATOM   1086  O   SER B  21     -42.891  -9.767  -7.052  1.00 54.81           O
ATOM   1087  CB  SER B  21     -44.238 -10.424  -9.965  1.00 56.83           C
ATOM   1088  OG  SER B  21     -43.775  -9.350 -10.764  1.00 68.86           O
ATOM   1089  N   CYS B  22     -41.590  -9.141  -8.788  1.00 50.54           N
ATOM   1090  CA  CYS B  22     -40.938  -8.062  -8.054  1.00 51.53           C
ATOM   1091  C   CYS B  22     -40.500  -6.987  -9.033  1.00 50.85           C
ATOM   1092  O   CYS B  22     -39.756  -7.274  -9.975  1.00 50.06           O
ATOM   1093  CB  CYS B  22     -39.736  -8.578  -7.265  1.00 50.25           C
ATOM   1094  SG  CYS B  22     -38.775  -7.280  -6.455  1.00 54.92           S
ATOM   1095  N   ALA B  23     -40.947  -5.757  -8.801  1.00 51.05           N
ATOM   1096  CA  ALA B  23     -40.582  -4.614  -9.625  1.00 54.54           C
ATOM   1097  C   ALA B  23     -39.611  -3.729  -8.856  1.00 51.44           C
ATOM   1098  O   ALA B  23     -39.824  -3.450  -7.672  1.00 50.48           O
ATOM   1099  CB  ALA B  23     -41.820  -3.814 -10.033  1.00 57.57           C
ATOM   1100  N   ALA B  24     -38.548  -3.298  -9.528  1.00 51.65           N
ATOM   1101  CA  ALA B  24     -37.546  -2.421  -8.939  1.00 51.97           C
ATOM   1102  C   ALA B  24     -37.734  -1.009  -9.472  1.00 61.18           C
ATOM   1103  O   ALA B  24     -37.826  -0.805 -10.687  1.00 65.46           O
ATOM   1104  CB  ALA B  24     -36.133  -2.919  -9.244  1.00 51.26           C
ATOM   1105  N   SER B  25     -37.789  -0.040  -8.566  1.00 62.52           N
ATOM   1106  CA  SER B  25     -37.988   1.356  -8.919  1.00 65.21           C
ATOM   1107  C   SER B  25     -36.863   2.205  -8.342  1.00 63.85           C
ATOM   1108  O   SER B  25     -36.090   1.764  -7.486  1.00 57.18           O
ATOM   1109  CB  SER B  25     -39.347   1.864  -8.418  1.00 68.45           C
ATOM   1110  OG  SER B  25     -39.448   1.734  -7.011  1.00 71.11           O
ATOM   1111  N   GLY B  26     -36.777   3.430  -8.826  1.00 65.20           N
ATOM   1112  CA  GLY B  26     -35.804   4.383  -8.339  1.00 62.82           C
ATOM   1113  C   GLY B  26     -34.707   4.638  -9.358  1.00 71.85           C
ATOM   1114  O   GLY B  26     -34.305   3.750 -10.122  1.00 62.72           O
ATOM   1115  N   SER B  27     -34.204   5.875  -9.362  1.00 72.02           N
ATOM   1116  CA  SER B  27     -33.162   6.256 -10.308  1.00 70.74           C
ATOM   1117  C   SER B  27     -31.831   5.574 -10.019  1.00 72.64           C
ATOM   1118  O   SER B  27     -30.958   5.556 -10.893  1.00 78.11           O
ATOM   1119  CB  SER B  27     -32.979   7.776 -10.306  1.00 74.21           C
ATOM   1120  OG  SER B  27     -32.558   8.244  -9.036  1.00 74.98           O
ATOM   1121  N   GLY B  28     -31.652   5.019  -8.819  1.00 68.97           N
ATOM   1122  CA  GLY B  28     -30.415   4.339  -8.483  1.00 62.84           C
ATOM   1123  C   GLY B  28     -30.285   2.935  -9.028  1.00 68.64           C
ATOM   1124  O   GLY B  28     -29.183   2.378  -9.017  1.00 71.78           O
ATOM   1125  N   PHE B  29     -31.381   2.350  -9.502  1.00 64.94           N
ATOM   1126  CA  PHE B  29     -31.324   1.022 -10.093  1.00 68.06           C
ATOM   1127  C   PHE B  29     -30.714   1.106 -11.486  1.00 74.81           C
ATOM   1128  O   PHE B  29     -31.125   1.931 -12.308  1.00 79.73           O
ATOM   1129  CB  PHE B  29     -32.720   0.405 -10.155  1.00 64.13           C
ATOM   1130  CG  PHE B  29     -32.721  -1.052 -10.515  1.00 59.99           C
ATOM   1131  CD1 PHE B  29     -32.646  -2.022  -9.528  1.00 56.93           C
ATOM   1132  CD2 PHE B  29     -32.798  -1.453 -11.838  1.00 58.11           C
ATOM   1133  CE1 PHE B  29     -32.648  -3.365  -9.855  1.00 54.30           C
ATOM   1134  CE2 PHE B  29     -32.800  -2.794 -12.171  1.00 58.10           C
ATOM   1135  CZ  PHE B  29     -32.725  -3.751 -11.179  1.00 57.18           C
ATOM   1136  N   ASN B  30     -29.725   0.247 -11.752  1.00 75.48           N
ATOM   1137  CA  ASN B  30     -28.999   0.300 -13.020  1.00 77.17           C
ATOM   1138  C   ASN B  30     -28.511  -1.116 -13.338  1.00 73.68           C
ATOM   1139  O   ASN B  30     -27.347  -1.467 -13.123  1.00 74.09           O
ATOM   1140  CB  ASN B  30     -27.844   1.298 -12.961  1.00 80.62           C
ATOM   1141  CG  ASN B  30     -27.106   1.417 -14.277  1.00 84.47           C
ATOM   1142  OD1 ASN B  30     -27.689   1.245 -15.348  1.00 84.75           O
ATOM   1143  ND2 ASN B  30     -25.813   1.709 -14.204  1.00 86.75           N
ATOM   1144  N   ASN B  31     -29.429  -1.936 -13.855  1.00 70.31           N
ATOM   1145  CA  ASN B  31     -29.126  -3.307 -14.269  1.00 71.43           C
ATOM   1146  C   ASN B  31     -28.469  -4.100 -13.142  1.00 71.05           C
ATOM   1147  O   ASN B  31     -27.544  -4.886 -13.358  1.00 75.55           O
ATOM   1148  CB  ASN B  31     -28.259  -3.318 -15.528  1.00 76.56           C
ATOM   1149  CG  ASN B  31     -29.066  -3.064 -16.785  1.00 84.46           C
ATOM   1150  OD1 ASN B  31     -30.120  -3.667 -16.989  1.00 83.14           O
ATOM   1151  ND2 ASN B  31     -28.582  -2.162 -17.631  1.00 89.84           N
ATOM   1152  N   ASN B  32     -28.955  -3.888 -11.923  1.00 63.28           N
ATOM   1153  CA  ASN B  32     -28.467  -4.643 -10.785  1.00 60.13           C
ATOM   1154  C   ASN B  32     -28.852  -6.112 -10.914  1.00 58.11           C
ATOM   1155  O   ASN B  32     -29.806  -6.478 -11.606  1.00 60.94           O
ATOM   1156  CB  ASN B  32     -29.034  -4.079  -9.482  1.00 52.77           C
ATOM   1157  CG  ASN B  32     -28.570  -2.667  -9.206  1.00 60.27           C
ATOM   1158  OD1 ASN B  32     -29.045  -1.714  -9.823  1.00 62.28           O
ATOM   1159  ND2 ASN B  32     -27.643  -2.522  -8.267  1.00 61.36           N
ATOM   1160  N   ALA B  33     -28.084  -6.962 -10.241  1.00 45.30           N
ATOM   1161  CA  ALA B  33     -28.499  -8.343 -10.063  1.00 40.43           C
ATOM   1162  C   ALA B  33     -29.697  -8.388  -9.125  1.00 41.34           C
ATOM   1163  O   ALA B  33     -29.756  -7.657  -8.133  1.00 44.22           O
ATOM   1164  CB  ALA B  33     -27.351  -9.182  -9.504  1.00 39.08           C
ATOM   1165  N   MET B  34     -30.668  -9.232  -9.455  1.00 33.48           N
ATOM   1166  CA  MET B  34     -31.875  -9.382  -8.658  1.00 36.43           C
ATOM   1167  C   MET B  34     -32.043 -10.840  -8.263  1.00 39.83           C
ATOM   1168  O   MET B  34     -31.662 -11.749  -9.006  1.00 44.62           O
ATOM   1169  CB  MET B  34     -33.115  -8.894  -9.420  1.00 40.49           C
ATOM   1170  CG  MET B  34     -33.040  -7.435  -9.850  1.00 45.58           C
ATOM   1171  SD  MET B  34     -34.570  -6.823 -10.588  1.00 54.27           S
ATOM   1172  CE  MET B  34     -35.647  -6.770  -9.159  1.00 56.33           C
ATOM   1173  N   GLY B  35     -32.613 -11.060  -7.082  1.00 41.27           N
ATOM   1174  CA  GLY B  35     -32.770 -12.417  -6.599  1.00 43.76           C
ATOM   1175  C   GLY B  35     -33.892 -12.524  -5.591  1.00 47.17           C
ATOM   1176  O   GLY B  35     -34.587 -11.551  -5.288  1.00 49.41           O
ATOM   1177  N   TRP B  36     -34.054 -13.737  -5.071  1.00 45.14           N
ATOM   1178  CA  TRP B  36     -35.090 -14.049  -4.097  1.00 46.57           C
ATOM   1179  C   TRP B  36     -34.476 -14.793  -2.923  1.00 47.82           C
ATOM   1180  O   TRP B  36     -33.736 -15.763  -3.115  1.00 49.00           O
ATOM   1181  CB  TRP B  36     -36.203 -14.896  -4.719  1.00 45.76           C
ATOM   1182  CG  TRP B  36     -37.070 -14.151  -5.677  1.00 44.26           C
ATOM   1183  CD1 TRP B  36     -36.897 -14.043  -7.026  1.00 43.63           C
ATOM   1184  CD2 TRP B  36     -38.257 -13.417  -5.363  1.00 42.36           C
ATOM   1185  NE1 TRP B  36     -37.903 -13.282  -7.571  1.00 47.19           N
ATOM   1186  CE2 TRP B  36     -38.751 -12.885  -6.571  1.00 44.11           C
ATOM   1187  CE3 TRP B  36     -38.950 -13.155  -4.177  1.00 39.88           C
ATOM   1188  CZ2 TRP B  36     -39.905 -12.108  -6.627  1.00 46.59           C
ATOM   1189  CZ3 TRP B  36     -40.095 -12.384  -4.234  1.00 42.28           C
ATOM   1190  CH2 TRP B  36     -40.561 -11.869  -5.450  1.00 48.02           C
ATOM   1191  N   TYR B  37     -34.788 -14.336  -1.715  1.00 47.31           N
ATOM   1192  CA  TYR B  37     -34.442 -15.024  -0.484  1.00 47.18           C
ATOM   1193  C   TYR B  37     -35.721 -15.394   0.253  1.00 49.78           C
ATOM   1194  O   TYR B  37     -36.777 -14.790   0.045  1.00 54.54           O
ATOM   1195  CB  TYR B  37     -33.545 -14.159   0.412  1.00 48.05           C
ATOM   1196  CG  TYR B  37     -32.110 -14.066  -0.056  1.00 45.84           C
ATOM   1197  CD1 TYR B  37     -31.776 -13.354  -1.200  1.00 41.28           C
ATOM   1198  CD2 TYR B  37     -31.088 -14.683   0.653  1.00 44.21           C
ATOM   1199  CE1 TYR B  37     -30.467 -13.264  -1.629  1.00 42.39           C
ATOM   1200  CE2 TYR B  37     -29.776 -14.600   0.231  1.00 45.30           C
ATOM   1201  CZ  TYR B  37     -29.471 -13.889  -0.910  1.00 46.34           C
ATOM   1202  OH  TYR B  37     -28.166 -13.803  -1.335  1.00 50.79           O
ATOM   1203  N   ARG B  38     -35.625 -16.404   1.113  1.00 46.51           N
ATOM   1204  CA  ARG B  38     -36.775 -16.852   1.884  1.00 47.35           C
ATOM   1205  C   ARG B  38     -36.335 -17.167   3.305  1.00 46.77           C
ATOM   1206  O   ARG B  38     -35.163 -17.449   3.567  1.00 47.87           O
ATOM   1207  CB  ARG B  38     -37.450 -18.076   1.247  1.00 42.65           C
ATOM   1208  CG  ARG B  38     -36.673 -19.374   1.389  1.00 47.34           C
ATOM   1209  CD  ARG B  38     -37.369 -20.512   0.654  1.00 40.28           C
ATOM   1210  NE  ARG B  38     -36.627 -21.765   0.761  1.00 47.41           N
ATOM   1211  CZ  ARG B  38     -36.979 -22.896   0.159  1.00 48.31           C
ATOM   1212  NH1 ARG B  38     -38.065 -22.937  -0.602  1.00 45.71           N
ATOM   1213  NH2 ARG B  38     -36.243 -23.988   0.316  1.00 47.68           N
ATOM   1214  N   GLN B  39     -37.295 -17.108   4.226  1.00 46.24           N
ATOM   1215  CA  GLN B  39     -37.031 -17.368   5.638  1.00 47.90           C
ATOM   1216  C   GLN B  39     -38.162 -18.224   6.187  1.00 56.96           C
ATOM   1217  O   GLN B  39     -39.300 -17.759   6.294  1.00 57.86           O
ATOM   1218  CB  GLN B  39     -36.893 -16.065   6.427  1.00 54.52           C
ATOM   1219  CG  GLN B  39     -36.569 -16.272   7.897  1.00 62.17           C
ATOM   1220  CD  GLN B  39     -36.065 -15.010   8.573  1.00 65.24           C
ATOM   1221  OE1 GLN B  39     -35.323 -15.075   9.552  1.00 64.52           O
ATOM   1222  NE2 GLN B  39     -36.467 -13.855   8.053  1.00 66.00           N
ATOM   1223  N   ALA B  40     -37.845 -19.471   6.530  1.00 62.24           N
ATOM   1224  CA  ALA B  40     -38.814 -20.371   7.130  1.00 69.03           C
ATOM   1225  C   ALA B  40     -39.214 -19.869   8.519  1.00 75.30           C
ATOM   1226  O   ALA B  40     -38.546 -19.003   9.088  1.00 77.32           O
ATOM   1227  CB  ALA B  40     -38.230 -21.781   7.212  1.00 73.42           C
ATOM   1228  N   PRO B  41     -40.322 -20.385   9.077  1.00 80.91           N
ATOM   1229  CA  PRO B  41     -40.767 -19.903  10.400  1.00 84.42           C
ATOM   1230  C   PRO B  41     -39.682 -19.851  11.468  1.00 89.56           C
ATOM   1231  O   PRO B  41     -39.595 -18.860  12.204  1.00 95.57           O
ATOM   1232  CB  PRO B  41     -41.873 -20.903  10.757  1.00 88.50           C
ATOM   1233  CG  PRO B  41     -42.468 -21.257   9.440  1.00 84.88           C
ATOM   1234  CD  PRO B  41     -41.331 -21.263   8.452  1.00 79.57           C
ATOM   1235  N   GLY B  42     -38.843 -20.879  11.569  1.00 89.27           N
ATOM   1236  CA  GLY B  42     -37.840 -20.905  12.618  1.00 90.92           C
ATOM   1237  C   GLY B  42     -36.408 -21.022  12.136  1.00 89.63           C
ATOM   1238  O   GLY B  42     -35.528 -21.428  12.900  1.00 93.45           O
ATOM   1239  N   LYS B  43     -36.155 -20.667  10.881  1.00 85.92           N
ATOM   1240  CA  LYS B  43     -34.826 -20.760  10.297  1.00 85.59           C
ATOM   1241  C   LYS B  43     -34.362 -19.385   9.831  1.00 81.33           C
ATOM   1242  O   LYS B  43     -35.125 -18.417   9.807  1.00 79.32           O
ATOM   1243  CB  LYS B  43     -34.802 -21.759   9.132  1.00 86.29           C
ATOM   1244  CG  LYS B  43     -35.190 -23.175   9.529  1.00 96.38           C
ATOM   1245  CD  LYS B  43     -34.292 -24.206   8.861  1.00100.83           C
ATOM   1246  CE  LYS B  43     -34.414 -24.162   7.346  1.00 96.99           C
ATOM   1247  NZ  LYS B  43     -35.768 -24.575   6.882  1.00 97.36           N
ATOM   1248  N   GLN B  44     -33.087 -19.313   9.461  1.00 80.02           N
ATOM   1249  CA  GLN B  44     -32.490 -18.069   9.005  1.00 77.89           C
ATOM   1250  C   GLN B  44     -32.824 -17.816   7.537  1.00 70.11           C
ATOM   1251  O   GLN B  44     -33.297 -18.697   6.814  1.00 67.88           O
ATOM   1252  CB  GLN B  44     -30.975 -18.097   9.202  1.00 82.48           C
ATOM   1253  CG  GLN B  44     -30.531 -18.067  10.653  1.00 93.09           C
ATOM   1254  CD  GLN B  44     -29.023 -18.071  10.794  1.00 99.45           C
ATOM   1255  OE1 GLN B  44     -28.313 -18.655   9.974  1.00 98.35           O
ATOM   1256  NE2 GLN B  44     -28.523 -17.411  11.832  1.00108.09           N
ATOM   1257  N   ARG B  45     -32.572 -16.583   7.102  1.00 65.84           N
ATOM   1258  CA  ARG B  45     -32.771 -16.232   5.704  1.00 58.88           C
ATOM   1259  C   ARG B  45     -31.873 -17.085   4.815  1.00 58.30           C
ATOM   1260  O   ARG B  45     -30.777 -17.494   5.207  1.00 62.58           O
ATOM   1261  CB  ARG B  45     -32.496 -14.745   5.483  1.00 59.78           C
ATOM   1262  CG  ARG B  45     -33.747 -13.884   5.555  1.00 66.53           C
ATOM   1263  CD  ARG B  45     -33.437 -12.463   5.991  1.00 74.40           C
ATOM   1264  NE  ARG B  45     -34.633 -11.626   5.971  1.00 79.91           N
ATOM   1265  CZ  ARG B  45     -34.742 -10.462   6.602  1.00 89.60           C
ATOM   1266  NH1 ARG B  45     -33.727  -9.996   7.317  1.00 94.97           N
ATOM   1267  NH2 ARG B  45     -35.869  -9.767   6.526  1.00 92.19           N
ATOM   1268  N   GLU B  46     -32.355 -17.357   3.606  1.00 56.22           N
ATOM   1269  CA  GLU B  46     -31.745 -18.361   2.750  1.00 56.43           C
ATOM   1270  C   GLU B  46     -32.024 -18.017   1.295  1.00 54.46           C
ATOM   1271  O   GLU B  46     -33.146 -17.645   0.944  1.00 59.26           O
ATOM   1272  CB  GLU B  46     -32.284 -19.753   3.107  1.00 59.70           C
ATOM   1273  CG  GLU B  46     -32.070 -20.831   2.065  1.00 65.89           C
ATOM   1274  CD  GLU B  46     -32.607 -22.175   2.522  1.00 71.62           C
ATOM   1275  OE1 GLU B  46     -32.006 -22.777   3.437  1.00 74.77           O
ATOM   1276  OE2 GLU B  46     -33.641 -22.621   1.981  1.00 73.05           O
ATOM   1277  N   LEU B  47     -30.995 -18.137   0.458  1.00 50.73           N
ATOM   1278  CA  LEU B  47     -31.132 -17.818  -0.957  1.00 46.78           C
ATOM   1279  C   LEU B  47     -31.989 -18.854  -1.671  1.00 39.28           C
ATOM   1280  O   LEU B  47     -31.844 -20.060  -1.456  1.00 41.45           O
ATOM   1281  CB  LEU B  47     -29.757 -17.743  -1.622  1.00 47.76           C
ATOM   1282  CG  LEU B  47     -29.746 -17.634  -3.150  1.00 52.51           C
ATOM   1283  CD1 LEU B  47     -30.162 -16.243  -3.602  1.00 50.48           C
ATOM   1284  CD2 LEU B  47     -28.385 -18.005  -3.719  1.00 56.02           C
ATOM   1285  N   VAL B  48     -32.885 -18.373  -2.530  1.00 40.07           N
ATOM   1286  CA  VAL B  48     -33.688 -19.242  -3.384  1.00 41.50           C
ATOM   1287  C   VAL B  48     -33.080 -19.252  -4.779  1.00 44.25           C
ATOM   1288  O   VAL B  48     -32.626 -20.293  -5.265  1.00 47.71           O
ATOM   1289  CB  VAL B  48     -35.156 -18.787  -3.434  1.00 41.03           C
ATOM   1290  CG1 VAL B  48     -35.961 -19.705  -4.339  1.00 38.47           C
ATOM   1291  CG2 VAL B  48     -35.748 -18.745  -2.039  1.00 43.75           C
ATOM   1292  N   ALA B  49     -33.069 -18.089  -5.426  1.00 42.98           N
ATOM   1293  CA  ALA B  49     -32.533 -17.958  -6.772  1.00 38.46           C
ATOM   1294  C   ALA B  49     -32.090 -16.519  -6.987  1.00 35.53           C
ATOM   1295  O   ALA B  49     -32.501 -15.608  -6.265  1.00 36.92           O
ATOM   1296  CB  ALA B  49     -33.561 -18.370  -7.830  1.00 38.02           C
ATOM   1297  N   ALA B  50     -31.242 -16.330  -7.996  1.00 35.77           N
ATOM   1298  CA  ALA B  50     -30.767 -15.006  -8.366  1.00 37.16           C
ATOM   1299  C   ALA B  50     -30.419 -15.004  -9.846  1.00 40.95           C
ATOM   1300  O   ALA B  50     -30.148 -16.051 -10.440  1.00 41.49           O
ATOM   1301  CB  ALA B  50     -29.556 -14.583  -7.527  1.00 32.24           C
ATOM   1302  N   ILE B  51     -30.427 -13.812 -10.437  1.00 39.02           N
ATOM   1303  CA  ILE B  51     -30.122 -13.653 -11.856  1.00 39.65           C
ATOM   1304  C   ILE B  51     -29.484 -12.286 -12.066  1.00 37.40           C
ATOM   1305  O   ILE B  51     -29.963 -11.279 -11.536  1.00 42.48           O
ATOM   1306  CB  ILE B  51     -31.381 -13.833 -12.733  1.00 43.34           C
ATOM   1307  CG1 ILE B  51     -31.035 -13.684 -14.216  1.00 44.07           C
ATOM   1308  CG2 ILE B  51     -32.480 -12.855 -12.328  1.00 38.63           C
ATOM   1309  CD1 ILE B  51     -32.198 -13.981 -15.142  1.00 44.49           C
ATOM   1310  N   THR B  52     -28.393 -12.252 -12.828  1.00 39.00           N
ATOM   1311  CA  THR B  52     -27.683 -11.013 -13.096  1.00 41.74           C
ATOM   1312  C   THR B  52     -28.260 -10.332 -14.335  1.00 45.95           C
ATOM   1313  O   THR B  52     -29.136 -10.865 -15.020  1.00 51.63           O
ATOM   1314  CB  THR B  52     -26.187 -11.275 -13.272  1.00 42.29           C
ATOM   1315  OG1 THR B  52     -25.962 -11.960 -14.510  1.00 39.63           O
ATOM   1316  CG2 THR B  52     -25.658 -12.126 -12.129  1.00 36.61           C
ATOM   1317  N   SER B  53     -27.760  -9.128 -14.627  1.00 49.14           N
ATOM   1318  CA  SER B  53     -28.176  -8.434 -15.842  1.00 51.11           C
ATOM   1319  C   SER B  53     -27.768  -9.204 -17.090  1.00 53.80           C
ATOM   1320  O   SER B  53     -28.466  -9.149 -18.109  1.00 55.24           O
ATOM   1321  CB  SER B  53     -27.587  -7.024 -15.871  1.00 56.49           C
ATOM   1322  OG  SER B  53     -26.175  -7.064 -15.766  1.00 62.55           O
ATOM   1323  N   PHE B  54     -26.648  -9.928 -17.030  1.00 54.46           N
ATOM   1324  CA  PHE B  54     -26.221 -10.771 -18.142  1.00 55.69           C
ATOM   1325  C   PHE B  54     -27.110 -11.991 -18.331  1.00 47.58           C
ATOM   1326  O   PHE B  54     -26.943 -12.707 -19.324  1.00 47.94           O
ATOM   1327  CB  PHE B  54     -24.776 -11.229 -17.935  1.00 60.15           C
ATOM   1328  CG  PHE B  54     -23.754 -10.160 -18.189  1.00 67.83           C
ATOM   1329  CD1 PHE B  54     -23.621  -9.088 -17.321  1.00 71.87           C
ATOM   1330  CD2 PHE B  54     -22.916 -10.234 -19.288  1.00 75.14           C
ATOM   1331  CE1 PHE B  54     -22.679  -8.104 -17.552  1.00 76.92           C
ATOM   1332  CE2 PHE B  54     -21.970  -9.254 -19.524  1.00 80.92           C
ATOM   1333  CZ  PHE B  54     -21.851  -8.188 -18.654  1.00 81.21           C
ATOM   1334  N   GLY B  55     -28.034 -12.250 -17.411  1.00 45.47           N
ATOM   1335  CA  GLY B  55     -28.887 -13.414 -17.489  1.00 46.40           C
ATOM   1336  C   GLY B  55     -28.363 -14.645 -16.784  1.00 46.05           C
ATOM   1337  O   GLY B  55     -29.030 -15.686 -16.820  1.00 46.52           O
ATOM   1338  N   SER B  56     -27.196 -14.565 -16.149  1.00 43.73           N
ATOM   1339  CA  SER B  56     -26.647 -15.716 -15.444  1.00 41.76           C
ATOM   1340  C   SER B  56     -27.461 -15.998 -14.188  1.00 41.27           C
ATOM   1341  O   SER B  56     -27.700 -15.099 -13.377  1.00 43.00           O
ATOM   1342  CB  SER B  56     -25.183 -15.472 -15.085  1.00 40.60           C
ATOM   1343  OG  SER B  56     -24.396 -15.283 -16.248  1.00 52.13           O
ATOM   1344  N   THR B  57     -27.880 -17.248 -14.028  1.00 45.23           N
ATOM   1345  CA  THR B  57     -28.732 -17.658 -12.923  1.00 43.51           C
ATOM   1346  C   THR B  57     -27.928 -18.397 -11.859  1.00 41.74           C
ATOM   1347  O   THR B  57     -26.842 -18.923 -12.116  1.00 40.44           O
ATOM   1348  CB  THR B  57     -29.876 -18.548 -13.420  1.00 42.40           C
ATOM   1349  OG1 THR B  57     -29.336 -19.736 -14.012  1.00 43.21           O
ATOM   1350  CG2 THR B  57     -30.717 -17.810 -14.452  1.00 36.76           C
ATOM   1351  N   ASN B  58     -28.487 -18.429 -10.651  1.00 38.70           N
ATOM   1352  CA  ASN B  58     -27.876 -19.118  -9.519  1.00 38.31           C
ATOM   1353  C   ASN B  58     -28.992 -19.630  -8.625  1.00 38.21           C
ATOM   1354  O   ASN B  58     -29.801 -18.837  -8.135  1.00 40.98           O
ATOM   1355  CB  ASN B  58     -26.945 -18.185  -8.741  1.00 36.23           C
ATOM   1356  CG  ASN B  58     -26.206 -18.897  -7.627  1.00 42.90           C
ATOM   1357  OD1 ASN B  58     -25.922 -20.091  -7.720  1.00 43.60           O
ATOM   1358  ND2 ASN B  58     -25.893 -18.166  -6.563  1.00 42.65           N
ATOM   1359  N   TYR B  59     -29.039 -20.943  -8.412  1.00 39.98           N
ATOM   1360  CA  TYR B  59     -30.108 -21.577  -7.654  1.00 42.67           C
ATOM   1361  C   TYR B  59     -29.548 -22.306  -6.442  1.00 41.62           C
ATOM   1362  O   TYR B  59     -28.467 -22.901  -6.506  1.00 43.21           O
ATOM   1363  CB  TYR B  59     -30.888 -22.580  -8.513  1.00 40.42           C
ATOM   1364  CG  TYR B  59     -31.659 -21.978  -9.664  1.00 43.13           C
ATOM   1365  CD1 TYR B  59     -32.932 -21.454  -9.474  1.00 43.50           C
ATOM   1366  CD2 TYR B  59     -31.126 -21.957 -10.946  1.00 42.22           C
ATOM   1367  CE1 TYR B  59     -33.646 -20.910 -10.529  1.00 43.86           C
ATOM   1368  CE2 TYR B  59     -31.833 -21.417 -12.006  1.00 42.98           C
ATOM   1369  CZ  TYR B  59     -33.092 -20.895 -11.792  1.00 42.95           C
ATOM   1370  OH  TYR B  59     -33.797 -20.358 -12.847  1.00 39.08           O
ATOM   1371  N   ALA B  60     -30.293 -22.265  -5.343  1.00 43.30           N
ATOM   1372  CA  ALA B  60     -30.024 -23.171  -4.237  1.00 45.12           C
ATOM   1373  C   ALA B  60     -30.391 -24.591  -4.649  1.00 44.80           C
ATOM   1374  O   ALA B  60     -31.355 -24.808  -5.389  1.00 47.66           O
ATOM   1375  CB  ALA B  60     -30.810 -22.751  -2.996  1.00 37.62           C
ATOM   1376  N   ASP B  61     -29.606 -25.563  -4.174  1.00 47.33           N
ATOM   1377  CA  ASP B  61     -29.788 -26.947  -4.607  1.00 54.29           C
ATOM   1378  C   ASP B  61     -31.179 -27.473  -4.274  1.00 54.48           C
ATOM   1379  O   ASP B  61     -31.723 -28.299  -5.017  1.00 59.33           O
ATOM   1380  CB  ASP B  61     -28.723 -27.841  -3.969  1.00 60.83           C
ATOM   1381  CG  ASP B  61     -27.319 -27.485  -4.418  1.00 65.43           C
ATOM   1382  OD1 ASP B  61     -27.153 -27.086  -5.589  1.00 66.93           O
ATOM   1383  OD2 ASP B  61     -26.382 -27.604  -3.600  1.00 66.44           O
ATOM   1384  N   SER B  62     -31.771 -27.004  -3.174  1.00 50.09           N
ATOM   1385  CA  SER B  62     -33.061 -27.530  -2.740  1.00 52.78           C
ATOM   1386  C   SER B  62     -34.188 -27.144  -3.689  1.00 51.96           C
ATOM   1387  O   SER B  62     -35.189 -27.863  -3.781  1.00 54.88           O
ATOM   1388  CB  SER B  62     -33.370 -27.040  -1.326  1.00 53.09           C
ATOM   1389  OG  SER B  62     -33.327 -25.625  -1.266  1.00 56.28           O
ATOM   1390  N   VAL B  63     -34.053 -26.022  -4.395  1.00 48.35           N
ATOM   1391  CA  VAL B  63     -35.074 -25.550  -5.324  1.00 45.99           C
ATOM   1392  C   VAL B  63     -34.649 -25.693  -6.773  1.00 48.18           C
ATOM   1393  O   VAL B  63     -35.389 -25.260  -7.669  1.00 48.14           O
ATOM   1394  CB  VAL B  63     -35.465 -24.090  -5.029  1.00 43.09           C
ATOM   1395  CG1 VAL B  63     -35.864 -23.929  -3.570  1.00 44.30           C
ATOM   1396  CG2 VAL B  63     -34.320 -23.153  -5.387  1.00 42.74           C
ATOM   1397  N   LYS B  64     -33.487 -26.288  -7.034  1.00 50.48           N
ATOM   1398  CA  LYS B  64     -32.970 -26.378  -8.393  1.00 53.26           C
ATOM   1399  C   LYS B  64     -33.902 -27.207  -9.268  1.00 52.67           C
ATOM   1400  O   LYS B  64     -34.330 -28.299  -8.883  1.00 57.17           O
ATOM   1401  CB  LYS B  64     -31.569 -26.990  -8.374  1.00 60.58           C
ATOM   1402  CG  LYS B  64     -30.721 -26.663  -9.590  1.00 66.10           C
ATOM   1403  CD  LYS B  64     -29.314 -27.220  -9.433  1.00 71.68           C
ATOM   1404  CE  LYS B  64     -28.409 -26.780 -10.571  1.00 71.32           C
ATOM   1405  NZ  LYS B  64     -28.250 -25.300 -10.608  1.00 68.50           N
ATOM   1406  N   GLY B  65     -34.214 -26.684 -10.446  1.00 50.18           N
ATOM   1407  CA  GLY B  65     -35.134 -27.360 -11.360  1.00 48.65           C
ATOM   1408  C   GLY B  65     -36.597 -27.088 -11.106  1.00 49.58           C
ATOM   1409  O   GLY B  65     -37.340 -26.766 -12.039  1.00 52.16           O
ATOM   1410  N   ARG B  66     -37.037 -27.210  -9.852  1.00 51.32           N
ATOM   1411  CA  ARG B  66     -38.429 -26.926  -9.524  1.00 52.48           C
ATOM   1412  C   ARG B  66     -38.749 -25.444  -9.664  1.00 51.67           C
ATOM   1413  O   ARG B  66     -39.879 -25.087 -10.015  1.00 53.54           O
ATOM   1414  CB  ARG B  66     -38.742 -27.405  -8.106  1.00 49.76           C
ATOM   1415  CG  ARG B  66     -38.510 -28.892  -7.894  1.00 56.25           C
ATOM   1416  CD  ARG B  66     -38.941 -29.346  -6.505  1.00 56.93           C
ATOM   1417  NE  ARG B  66     -38.194 -28.678  -5.444  1.00 57.15           N
ATOM   1418  CZ  ARG B  66     -38.706 -27.760  -4.630  1.00 54.78           C
ATOM   1419  NH1 ARG B  66     -39.978 -27.400  -4.745  1.00 50.05           N
ATOM   1420  NH2 ARG B  66     -37.948 -27.207  -3.693  1.00 44.69           N
ATOM   1421  N   PHE B  67     -37.780 -24.574  -9.392  1.00 44.96           N
ATOM   1422  CA  PHE B  67     -37.966 -23.133  -9.466  1.00 43.46           C
ATOM   1423  C   PHE B  67     -37.191 -22.580 -10.655  1.00 45.21           C
ATOM   1424  O   PHE B  67     -36.094 -23.054 -10.966  1.00 48.51           O
ATOM   1425  CB  PHE B  67     -37.499 -22.436  -8.178  1.00 41.84           C
ATOM   1426  CG  PHE B  67     -38.347 -22.730  -6.958  1.00 42.43           C
ATOM   1427  CD1 PHE B  67     -39.298 -23.738  -6.958  1.00 44.90           C
ATOM   1428  CD2 PHE B  67     -38.188 -21.975  -5.805  1.00 42.72           C
ATOM   1429  CE1 PHE B  67     -40.064 -23.996  -5.832  1.00 47.23           C
ATOM   1430  CE2 PHE B  67     -38.952 -22.225  -4.678  1.00 41.32           C
ATOM   1431  CZ  PHE B  67     -39.890 -23.235  -4.692  1.00 47.38           C
ATOM   1432  N   THR B  68     -37.764 -21.576 -11.319  1.00 45.80           N
ATOM   1433  CA  THR B  68     -37.124 -20.907 -12.444  1.00 46.13           C
ATOM   1434  C   THR B  68     -37.255 -19.400 -12.276  1.00 43.62           C
ATOM   1435  O   THR B  68     -38.322 -18.900 -11.908  1.00 45.70           O
ATOM   1436  CB  THR B  68     -37.740 -21.328 -13.786  1.00 52.81           C
ATOM   1437  OG1 THR B  68     -37.869 -22.754 -13.831  1.00 61.46           O
ATOM   1438  CG2 THR B  68     -36.855 -20.875 -14.938  1.00 51.57           C
ATOM   1439  N   ILE B  69     -36.170 -18.679 -12.556  1.00 40.76           N
ATOM   1440  CA  ILE B  69     -36.119 -17.232 -12.390  1.00 39.57           C
ATOM   1441  C   ILE B  69     -35.840 -16.585 -13.740  1.00 41.26           C
ATOM   1442  O   ILE B  69     -35.082 -17.121 -14.556  1.00 44.76           O
ATOM   1443  CB  ILE B  69     -35.060 -16.821 -11.341  1.00 42.46           C
ATOM   1444  CG1 ILE B  69     -35.113 -15.316 -11.070  1.00 39.73           C
ATOM   1445  CG2 ILE B  69     -33.662 -17.245 -11.776  1.00 42.63           C
ATOM   1446  CD1 ILE B  69     -34.272 -14.879  -9.891  1.00 37.24           C
ATOM   1447  N   SER B  70     -36.476 -15.439 -13.980  1.00 42.65           N
ATOM   1448  CA  SER B  70     -36.261 -14.658 -15.189  1.00 44.67           C
ATOM   1449  C   SER B  70     -36.421 -13.186 -14.837  1.00 45.12           C
ATOM   1450  O   SER B  70     -36.910 -12.838 -13.759  1.00 48.55           O
ATOM   1451  CB  SER B  70     -37.229 -15.066 -16.306  1.00 46.77           C
ATOM   1452  OG  SER B  70     -38.575 -14.850 -15.918  1.00 52.38           O
ATOM   1453  N   ARG B  71     -36.006 -12.316 -15.756  1.00 42.95           N
ATOM   1454  CA  ARG B  71     -36.081 -10.886 -15.492  1.00 51.54           C
ATOM   1455  C   ARG B  71     -36.334 -10.116 -16.780  1.00 53.92           C
ATOM   1456  O   ARG B  71     -35.791 -10.452 -17.836  1.00 50.59           O
ATOM   1457  CB  ARG B  71     -34.803 -10.369 -14.818  1.00 52.19           C
ATOM   1458  CG  ARG B  71     -33.537 -10.533 -15.640  1.00 47.93           C
ATOM   1459  CD  ARG B  71     -32.327 -10.034 -14.871  1.00 49.26           C
ATOM   1460  NE  ARG B  71     -32.346  -8.586 -14.689  1.00 46.29           N
ATOM   1461  CZ  ARG B  71     -31.567  -7.932 -13.833  1.00 51.89           C
ATOM   1462  NH1 ARG B  71     -30.712  -8.600 -13.069  1.00 53.38           N
ATOM   1463  NH2 ARG B  71     -31.647  -6.612 -13.733  1.00 48.85           N
ATOM   1464  N   ASP B  72     -37.163  -9.080 -16.674  1.00 54.00           N
ATOM   1465  CA  ASP B  72     -37.404  -8.134 -17.756  1.00 55.88           C
ATOM   1466  C   ASP B  72     -36.507  -6.925 -17.509  1.00 56.82           C
ATOM   1467  O   ASP B  72     -36.766  -6.128 -16.601  1.00 51.73           O
ATOM   1468  CB  ASP B  72     -38.880  -7.741 -17.810  1.00 61.58           C
ATOM   1469  CG  ASP B  72     -39.244  -6.982 -19.075  1.00 68.94           C
ATOM   1470  OD1 ASP B  72     -38.504  -6.050 -19.455  1.00 72.00           O
ATOM   1471  OD2 ASP B  72     -40.278  -7.318 -19.690  1.00 70.15           O
ATOM   1472  N   ASN B  73     -35.450  -6.794 -18.315  1.00 51.06           N
ATOM   1473  CA  ASN B  73     -34.468  -5.738 -18.081  1.00 51.13           C
ATOM   1474  C   ASN B  73     -35.056  -4.357 -18.342  1.00 49.95           C
ATOM   1475  O   ASN B  73     -34.763  -3.406 -17.608  1.00 51.62           O
ATOM   1476  CB  ASN B  73     -33.230  -5.970 -18.948  1.00 51.10           C
ATOM   1477  CG  ASN B  73     -32.341  -7.078 -18.410  1.00 56.31           C
ATOM   1478  OD1 ASN B  73     -32.668  -7.723 -17.414  1.00 60.15           O
ATOM   1479  ND2 ASN B  73     -31.211  -7.305 -19.070  1.00 46.41           N
ATOM   1480  N   ALA B  74     -35.888  -4.224 -19.378  1.00 51.85           N
ATOM   1481  CA  ALA B  74     -36.463  -2.921 -19.693  1.00 58.26           C
ATOM   1482  C   ALA B  74     -37.440  -2.460 -18.620  1.00 60.09           C
ATOM   1483  O   ALA B  74     -37.577  -1.254 -18.387  1.00 67.98           O
ATOM   1484  CB  ALA B  74     -37.153  -2.963 -21.056  1.00 57.25           C
ATOM   1485  N   LYS B  75     -38.120  -3.394 -17.959  1.00 59.10           N
ATOM   1486  CA  LYS B  75     -39.084  -3.069 -16.918  1.00 64.42           C
ATOM   1487  C   LYS B  75     -38.521  -3.226 -15.511  1.00 62.69           C
ATOM   1488  O   LYS B  75     -39.232  -2.938 -14.543  1.00 63.40           O
ATOM   1489  CB  LYS B  75     -40.338  -3.937 -17.075  1.00 67.63           C
ATOM   1490  CG  LYS B  75     -41.163  -3.615 -18.311  1.00 79.20           C
ATOM   1491  CD  LYS B  75     -42.152  -4.727 -18.628  1.00 86.43           C
ATOM   1492  CE  LYS B  75     -43.086  -5.003 -17.459  1.00 90.95           C
ATOM   1493  NZ  LYS B  75     -44.058  -6.090 -17.772  1.00 93.54           N
ATOM   1494  N   ASN B  76     -37.270  -3.670 -15.376  1.00 59.34           N
ATOM   1495  CA  ASN B  76     -36.619  -3.842 -14.076  1.00 58.71           C
ATOM   1496  C   ASN B  76     -37.458  -4.724 -13.154  1.00 58.16           C
ATOM   1497  O   ASN B  76     -37.670  -4.422 -11.978  1.00 59.07           O
ATOM   1498  CB  ASN B  76     -36.329  -2.488 -13.424  1.00 57.33           C
ATOM   1499  CG  ASN B  76     -35.358  -1.647 -14.231  1.00 58.77           C
ATOM   1500  OD1 ASN B  76     -34.449  -2.172 -14.876  1.00 58.69           O
ATOM   1501  ND2 ASN B  76     -35.545  -0.334 -14.196  1.00 53.12           N
ATOM   1502  N   THR B  77     -37.942  -5.833 -13.707  1.00 51.74           N
ATOM   1503  CA  THR B  77     -38.826  -6.744 -12.995  1.00 48.47           C
ATOM   1504  C   THR B  77     -38.232  -8.142 -13.026  1.00 49.57           C
ATOM   1505  O   THR B  77     -37.813  -8.616 -14.087  1.00 52.54           O
ATOM   1506  CB  THR B  77     -40.228  -6.749 -13.615  1.00 49.67           C
ATOM   1507  OG1 THR B  77     -40.753  -5.416 -13.624  1.00 54.78           O
ATOM   1508  CG2 THR B  77     -41.162  -7.646 -12.819  1.00 53.99           C
ATOM   1509  N   VAL B  78     -38.194  -8.797 -11.869  1.00 44.16           N
ATOM   1510  CA  VAL B  78     -37.728 -10.174 -11.756  1.00 50.30           C
ATOM   1511  C   VAL B  78     -38.920 -11.055 -11.405  1.00 51.30           C
ATOM   1512  O   VAL B  78     -39.825 -10.633 -10.675  1.00 52.64           O
ATOM   1513  CB  VAL B  78     -36.595 -10.311 -10.716  1.00 54.66           C
ATOM   1514  CG1 VAL B  78     -37.118 -10.126  -9.297  1.00 52.54           C
ATOM   1515  CG2 VAL B  78     -35.887 -11.650 -10.867  1.00 55.87           C
ATOM   1516  N   TYR B  79     -38.932 -12.269 -11.949  1.00 48.54           N
ATOM   1517  CA  TYR B  79     -40.011 -13.222 -11.731  1.00 49.34           C
ATOM   1518  C   TYR B  79     -39.442 -14.522 -11.182  1.00 49.48           C
ATOM   1519  O   TYR B  79     -38.388 -14.986 -11.629  1.00 49.63           O
ATOM   1520  CB  TYR B  79     -40.780 -13.506 -13.029  1.00 49.03           C
ATOM   1521  CG  TYR B  79     -41.249 -12.271 -13.763  1.00 50.95           C
ATOM   1522  CD1 TYR B  79     -42.462 -11.671 -13.450  1.00 53.69           C
ATOM   1523  CD2 TYR B  79     -40.482 -11.710 -14.776  1.00 54.48           C
ATOM   1524  CE1 TYR B  79     -42.896 -10.542 -14.123  1.00 55.93           C
ATOM   1525  CE2 TYR B  79     -40.907 -10.582 -15.454  1.00 57.04           C
ATOM   1526  CZ  TYR B  79     -42.115 -10.003 -15.124  1.00 59.73           C
ATOM   1527  OH  TYR B  79     -42.541  -8.879 -15.795  1.00 64.21           O
ATOM   1528  N   LEU B  80     -40.143 -15.108 -10.214  1.00 46.68           N
ATOM   1529  CA  LEU B  80     -39.788 -16.411  -9.660  1.00 41.08           C
ATOM   1530  C   LEU B  80     -40.957 -17.357  -9.898  1.00 42.80           C
ATOM   1531  O   LEU B  80     -42.023 -17.199  -9.292  1.00 47.60           O
ATOM   1532  CB  LEU B  80     -39.453 -16.315  -8.172  1.00 40.39           C
ATOM   1533  CG  LEU B  80     -38.968 -17.619  -7.529  1.00 41.90           C
ATOM   1534  CD1 LEU B  80     -37.648 -18.063  -8.143  1.00 34.92           C
ATOM   1535  CD2 LEU B  80     -38.838 -17.479  -6.018  1.00 44.74           C
ATOM   1536  N   GLN B  81     -40.760 -18.328 -10.782  1.00 40.21           N
ATOM   1537  CA  GLN B  81     -41.762 -19.345 -11.068  1.00 41.29           C
ATOM   1538  C   GLN B  81     -41.449 -20.581 -10.234  1.00 45.06           C
ATOM   1539  O   GLN B  81     -40.348 -21.134 -10.327  1.00 48.71           O
ATOM   1540  CB  GLN B  81     -41.784 -19.686 -12.557  1.00 37.70           C
ATOM   1541  CG  GLN B  81     -42.849 -20.697 -12.937  1.00 49.81           C
ATOM   1542  CD  GLN B  81     -44.257 -20.168 -12.738  1.00 54.78           C
ATOM   1543  OE1 GLN B  81     -44.611 -19.102 -13.245  1.00 51.87           O
ATOM   1544  NE2 GLN B  81     -45.068 -20.912 -11.993  1.00 53.44           N
ATOM   1545  N   MET B  82     -42.411 -21.007  -9.422  1.00 44.49           N
ATOM   1546  CA  MET B  82     -42.240 -22.137  -8.520  1.00 45.88           C
ATOM   1547  C   MET B  82     -43.167 -23.269  -8.939  1.00 45.87           C
ATOM   1548  O   MET B  82     -44.367 -23.053  -9.134  1.00 51.33           O
ATOM   1549  CB  MET B  82     -42.524 -21.726  -7.073  1.00 51.26           C
ATOM   1550  CG  MET B  82     -41.635 -20.597  -6.572  1.00 55.37           C
ATOM   1551  SD  MET B  82     -42.023 -20.073  -4.891  1.00 59.10           S
ATOM   1552  CE  MET B  82     -43.705 -19.492  -5.094  1.00 61.67           C
ATOM   1553  N   ASN B  83     -42.607 -24.469  -9.082  1.00 40.50           N
ATOM   1554  CA  ASN B  83     -43.369 -25.660  -9.423  1.00 41.74           C
ATOM   1555  C   ASN B  83     -43.001 -26.785  -8.469  1.00 45.80           C
ATOM   1556  O   ASN B  83     -41.966 -26.742  -7.797  1.00 47.20           O
ATOM   1557  CB  ASN B  83     -43.115 -26.107 -10.868  1.00 42.86           C
ATOM   1558  CG  ASN B  83     -43.486 -25.044 -11.876  1.00 48.53           C
ATOM   1559  OD1 ASN B  83     -44.661 -24.855 -12.191  1.00 53.30           O
ATOM   1560  ND2 ASN B  83     -42.484 -24.344 -12.393  1.00 46.26           N
ATOM   1561  N   SER B  84     -43.861 -27.804  -8.428  1.00 43.86           N
ATOM   1562  CA  SER B  84     -43.676 -28.962  -7.556  1.00 46.64           C
ATOM   1563  C   SER B  84     -43.402 -28.518  -6.121  1.00 46.98           C
ATOM   1564  O   SER B  84     -42.459 -28.971  -5.468  1.00 46.04           O
ATOM   1565  CB  SER B  84     -42.557 -29.865  -8.078  1.00 53.14           C
ATOM   1566  OG  SER B  84     -42.852 -30.347  -9.378  1.00 59.44           O
ATOM   1567  N   LEU B  85     -44.238 -27.603  -5.638  1.00 46.30           N
ATOM   1568  CA  LEU B  85     -44.013 -26.994  -4.335  1.00 46.20           C
ATOM   1569  C   LEU B  85     -44.201 -28.009  -3.216  1.00 50.00           C
ATOM   1570  O   LEU B  85     -45.117 -28.836  -3.247  1.00 53.15           O
ATOM   1571  CB  LEU B  85     -44.953 -25.807  -4.138  1.00 44.52           C
ATOM   1572  CG  LEU B  85     -44.465 -24.512  -4.785  1.00 45.50           C
ATOM   1573  CD1 LEU B  85     -45.609 -23.538  -4.977  1.00 44.12           C
ATOM   1574  CD2 LEU B  85     -43.366 -23.885  -3.939  1.00 39.75           C
ATOM   1575  N   LYS B  86     -43.319 -27.940  -2.227  1.00 49.66           N
ATOM   1576  CA  LYS B  86     -43.306 -28.813  -1.071  1.00 53.22           C
ATOM   1577  C   LYS B  86     -43.698 -28.038   0.183  1.00 52.78           C
ATOM   1578  O   LYS B  86     -43.537 -26.815   0.237  1.00 51.66           O
ATOM   1579  CB  LYS B  86     -41.918 -29.431  -0.866  1.00 56.87           C
ATOM   1580  CG  LYS B  86     -41.368 -30.173  -2.074  1.00 58.73           C
ATOM   1581  CD  LYS B  86     -39.964 -30.693  -1.797  1.00 62.75           C
ATOM   1582  CE  LYS B  86     -39.386 -31.411  -3.005  1.00 66.85           C
ATOM   1583  NZ  LYS B  86     -38.010 -31.913  -2.738  1.00 71.44           N
ATOM   1584  N   PRO B  87     -44.227 -28.719   1.204  1.00 52.73           N
ATOM   1585  CA  PRO B  87     -44.503 -28.028   2.474  1.00 51.15           C
ATOM   1586  C   PRO B  87     -43.287 -27.334   3.065  1.00 54.53           C
ATOM   1587  O   PRO B  87     -43.438 -26.301   3.730  1.00 51.63           O
ATOM   1588  CB  PRO B  87     -45.006 -29.159   3.379  1.00 54.12           C
ATOM   1589  CG  PRO B  87     -45.606 -30.144   2.435  1.00 53.16           C
ATOM   1590  CD  PRO B  87     -44.761 -30.092   1.191  1.00 54.55           C
ATOM   1591  N   GLU B  88     -42.082 -27.863   2.837  1.00 54.99           N
ATOM   1592  CA  GLU B  88     -40.874 -27.213   3.331  1.00 53.15           C
ATOM   1593  C   GLU B  88     -40.552 -25.924   2.586  1.00 48.78           C
ATOM   1594  O   GLU B  88     -39.673 -25.178   3.029  1.00 47.07           O
ATOM   1595  CB  GLU B  88     -39.684 -28.172   3.243  1.00 62.41           C
ATOM   1596  CG  GLU B  88     -39.214 -28.461   1.826  1.00 70.49           C
ATOM   1597  CD  GLU B  88     -38.002 -29.376   1.787  1.00 80.34           C
ATOM   1598  OE1 GLU B  88     -37.910 -30.284   2.640  1.00 83.07           O
ATOM   1599  OE2 GLU B  88     -37.138 -29.182   0.906  1.00 84.22           O
ATOM   1600  N   ASP B  89     -41.229 -25.648   1.470  1.00 47.74           N
ATOM   1601  CA  ASP B  89     -41.072 -24.381   0.768  1.00 46.95           C
ATOM   1602  C   ASP B  89     -41.844 -23.244   1.425  1.00 48.09           C
ATOM   1603  O   ASP B  89     -41.742 -22.101   0.965  1.00 44.83           O
ATOM   1604  CB  ASP B  89     -41.515 -24.526  -0.693  1.00 46.45           C
ATOM   1605  CG  ASP B  89     -40.587 -25.416  -1.499  1.00 48.92           C
ATOM   1606  OD1 ASP B  89     -39.356 -25.315  -1.317  1.00 52.72           O
ATOM   1607  OD2 ASP B  89     -41.090 -26.218  -2.314  1.00 45.78           O
ATOM   1608  N   THR B  90     -42.609 -23.528   2.477  1.00 44.38           N
ATOM   1609  CA  THR B  90     -43.366 -22.496   3.175  1.00 51.50           C
ATOM   1610  C   THR B  90     -42.409 -21.534   3.869  1.00 49.77           C
ATOM   1611  O   THR B  90     -41.621 -21.946   4.727  1.00 57.58           O
ATOM   1612  CB  THR B  90     -44.315 -23.131   4.189  1.00 52.75           C
ATOM   1613  OG1 THR B  90     -45.260 -23.966   3.506  1.00 54.80           O
ATOM   1614  CG2 THR B  90     -45.062 -22.061   4.967  1.00 48.19           C
ATOM   1615  N   ALA B  91     -42.479 -20.257   3.499  1.00 48.22           N
ATOM   1616  CA  ALA B  91     -41.601 -19.233   4.054  1.00 46.91           C
ATOM   1617  C   ALA B  91     -42.090 -17.869   3.589  1.00 45.66           C
ATOM   1618  O   ALA B  91     -42.970 -17.761   2.730  1.00 45.38           O
ATOM   1619  CB  ALA B  91     -40.144 -19.449   3.635  1.00 48.17           C
ATOM   1620  N   VAL B  92     -41.508 -16.827   4.175  1.00 43.55           N
ATOM   1621  CA  VAL B  92     -41.656 -15.465   3.675  1.00 47.28           C
ATOM   1622  C   VAL B  92     -40.585 -15.248   2.615  1.00 47.39           C
ATOM   1623  O   VAL B  92     -39.392 -15.430   2.881  1.00 45.91           O
ATOM   1624  CB  VAL B  92     -41.530 -14.433   4.805  1.00 53.17           C
ATOM   1625  CG1 VAL B  92     -41.698 -13.024   4.254  1.00 44.28           C
ATOM   1626  CG2 VAL B  92     -42.545 -14.710   5.900  1.00 55.49           C
ATOM   1627  N   TYR B  93     -41.004 -14.866   1.413  1.00 47.13           N
ATOM   1628  CA  TYR B  93     -40.095 -14.707   0.285  1.00 44.03           C
ATOM   1629  C   TYR B  93     -39.795 -13.226   0.079  1.00 47.05           C
ATOM   1630  O   TYR B  93     -40.711 -12.426  -0.143  1.00 50.37           O
ATOM   1631  CB  TYR B  93     -40.689 -15.333  -0.977  1.00 39.99           C
ATOM   1632  CG  TYR B  93     -40.596 -16.846  -0.992  1.00 43.94           C
ATOM   1633  CD1 TYR B  93     -41.432 -17.624  -0.199  1.00 45.79           C
ATOM   1634  CD2 TYR B  93     -39.666 -17.496  -1.794  1.00 38.50           C
ATOM   1635  CE1 TYR B  93     -41.344 -19.007  -0.205  1.00 44.23           C
ATOM   1636  CE2 TYR B  93     -39.572 -18.877  -1.808  1.00 40.02           C
ATOM   1637  CZ  TYR B  93     -40.413 -19.627  -1.013  1.00 43.12           C
ATOM   1638  OH  TYR B  93     -40.318 -21.002  -1.026  1.00 39.97           O
ATOM   1639  N   TYR B  94     -38.516 -12.869   0.158  1.00 47.66           N
ATOM   1640  CA  TYR B  94     -38.059 -11.492   0.021  1.00 45.89           C
ATOM   1641  C   TYR B  94     -37.387 -11.308  -1.332  1.00 48.54           C
ATOM   1642  O   TYR B  94     -36.566 -12.137  -1.741  1.00 46.51           O
ATOM   1643  CB  TYR B  94     -37.079 -11.120   1.138  1.00 44.95           C
ATOM   1644  CG  TYR B  94     -37.620 -11.276   2.543  1.00 44.01           C
ATOM   1645  CD1 TYR B  94     -37.524 -12.489   3.213  1.00 46.96           C
ATOM   1646  CD2 TYR B  94     -38.210 -10.206   3.205  1.00 45.76           C
ATOM   1647  CE1 TYR B  94     -38.010 -12.637   4.499  1.00 49.43           C
ATOM   1648  CE2 TYR B  94     -38.699 -10.344   4.493  1.00 49.09           C
ATOM   1649  CZ  TYR B  94     -38.596 -11.562   5.134  1.00 52.45           C
ATOM   1650  OH  TYR B  94     -39.081 -11.709   6.414  1.00 58.48           O
ATOM   1651  N   CYS B  95     -37.732 -10.223  -2.018  1.00 52.41           N
ATOM   1652  CA  CYS B  95     -37.066  -9.837  -3.254  1.00 46.47           C
ATOM   1653  C   CYS B  95     -35.846  -8.987  -2.925  1.00 45.48           C
ATOM   1654  O   CYS B  95     -35.930  -8.066  -2.107  1.00 50.86           O
ATOM   1655  CB  CYS B  95     -38.023  -9.064  -4.158  1.00 51.81           C
ATOM   1656  SG  CYS B  95     -37.249  -8.308  -5.600  1.00 55.57           S
ATOM   1657  N   THR B  96     -34.717  -9.295  -3.559  1.00 46.30           N
ATOM   1658  CA  THR B  96     -33.463  -8.617  -3.267  1.00 43.54           C
ATOM   1659  C   THR B  96     -32.855  -8.058  -4.546  1.00 46.94           C
ATOM   1660  O   THR B  96     -33.243  -8.418  -5.661  1.00 50.71           O
ATOM   1661  CB  THR B  96     -32.455  -9.552  -2.587  1.00 38.92           C
ATOM   1662  OG1 THR B  96     -32.108 -10.615  -3.484  1.00 38.22           O
ATOM   1663  CG2 THR B  96     -33.043 -10.131  -1.308  1.00 38.73           C
ATOM   1664  N   ALA B  97     -31.864  -7.201  -4.371  1.00 46.14           N
ATOM   1665  CA  ALA B  97     -31.140  -6.581  -5.459  1.00 40.33           C
ATOM   1666  C   ALA B  97     -29.734  -6.232  -5.045  1.00 49.93           C
ATOM   1667  O   ALA B  97     -29.475  -5.954  -3.905  1.00 49.64           O
ATOM   1668  CB  ALA B  97     -31.859  -5.356  -5.929  1.00 41.46           C
ATOM   1669  N   GLY B  98     -28.821  -6.253  -5.994  1.00 47.40           N
ATOM   1670  CA  GLY B  98     -27.442  -5.943  -5.727  1.00 49.37           C
ATOM   1671  C   GLY B  98     -26.536  -6.294  -6.872  1.00 47.23           C
ATOM   1672  O   GLY B  98     -26.808  -5.954  -7.975  1.00 46.69           O
ATOM   1673  N   TRP B  99     -25.455  -6.978  -6.585  1.00 35.16           N
ATOM   1674  CA  TRP B  99     -24.521  -7.406  -7.579  1.00 40.94           C
ATOM   1675  C   TRP B  99     -24.053  -8.802  -7.292  1.00 39.19           C
ATOM   1676  O   TRP B  99     -23.991  -9.197  -6.170  1.00 37.91           O
ATOM   1677  CB  TRP B  99     -23.305  -6.505  -7.564  1.00 47.68           C
ATOM   1678  CG  TRP B  99     -23.593  -5.125  -7.925  1.00 59.19           C
ATOM   1679  CD1 TRP B  99     -23.496  -4.581  -9.135  1.00 59.55           C
ATOM   1680  CD2 TRP B  99     -24.049  -4.102  -7.060  1.00 68.61           C
ATOM   1681  NE1 TRP B  99     -23.866  -3.285  -9.099  1.00 65.92           N
ATOM   1682  CE2 TRP B  99     -24.205  -2.964  -7.823  1.00 69.89           C
ATOM   1683  CE3 TRP B  99     -24.360  -4.049  -5.706  1.00 74.44           C
ATOM   1684  CZ2 TRP B  99     -24.641  -1.775  -7.292  1.00 77.06           C
ATOM   1685  CZ3 TRP B  99     -24.799  -2.880  -5.180  1.00 79.10           C
ATOM   1686  CH2 TRP B  99     -24.933  -1.750  -5.965  1.00 80.11           C
ATOM   1687  N   GLY B 100     -23.724  -9.547  -8.324  1.00 39.83           N
ATOM   1688  CA  GLY B 100     -23.189 -10.883  -8.178  1.00 41.09           C
ATOM   1689  C   GLY B 100     -24.259 -11.946  -8.041  1.00 37.19           C
ATOM   1690  O   GLY B 100     -25.462 -11.709  -8.189  1.00 37.41           O
ATOM   1691  N   ALA B 101     -23.790 -13.158  -7.735  1.00 35.65           N
ATOM   1692  CA  ALA B 101     -24.670 -14.319  -7.690  1.00 40.76           C
ATOM   1693  C   ALA B 101     -25.536 -14.356  -6.437  1.00 41.44           C
ATOM   1694  O   ALA B 101     -26.532 -15.087  -6.413  1.00 38.12           O
ATOM   1695  CB  ALA B 101     -23.847 -15.604  -7.790  1.00 41.47           C
ATOM   1696  N   THR B 102     -25.184 -13.598  -5.401  1.00 41.31           N
ATOM   1697  CA  THR B 102     -25.956 -13.533  -4.160  1.00 35.61           C
ATOM   1698  C   THR B 102     -26.193 -12.067  -3.811  1.00 41.83           C
ATOM   1699  O   THR B 102     -25.557 -11.523  -2.900  1.00 45.21           O
ATOM   1700  CB  THR B 102     -25.238 -14.260  -3.022  1.00 40.89           C
ATOM   1701  OG1 THR B 102     -23.920 -13.721  -2.866  1.00 36.88           O
ATOM   1702  CG2 THR B 102     -25.139 -15.754  -3.314  1.00 46.89           C
ATOM   1703  N   PRO B 103     -27.106 -11.398  -4.520  1.00 39.07           N
ATOM   1704  CA  PRO B 103     -27.350  -9.971  -4.254  1.00 42.04           C
ATOM   1705  C   PRO B 103     -28.162  -9.779  -2.979  1.00 43.91           C
ATOM   1706  O   PRO B 103     -29.246 -10.347  -2.826  1.00 46.91           O
ATOM   1707  CB  PRO B 103     -28.130  -9.510  -5.491  1.00 41.37           C
ATOM   1708  CG  PRO B 103     -28.829 -10.740  -5.963  1.00 39.70           C
ATOM   1709  CD  PRO B 103     -27.915 -11.899  -5.644  1.00 34.43           C
ATOM   1710  N   ARG B 104     -27.628  -8.966  -2.060  1.00 45.59           N
ATOM   1711  CA  ARG B 104     -28.261  -8.721  -0.769  1.00 47.24           C
ATOM   1712  C   ARG B 104     -28.290  -7.244  -0.388  1.00 47.03           C
ATOM   1713  O   ARG B 104     -28.591  -6.927   0.769  1.00 51.38           O
ATOM   1714  CB  ARG B 104     -27.548  -9.500   0.344  1.00 49.18           C
ATOM   1715  CG  ARG B 104     -27.557 -11.007   0.198  1.00 53.75           C
ATOM   1716  CD  ARG B 104     -26.819 -11.652   1.362  1.00 60.00           C
ATOM   1717  NE  ARG B 104     -27.485 -11.400   2.638  1.00 62.14           N
ATOM   1718  CZ  ARG B 104     -28.106 -12.333   3.354  1.00 65.73           C
ATOM   1719  NH1 ARG B 104     -28.136 -13.589   2.929  1.00 66.84           N
ATOM   1720  NH2 ARG B 104     -28.689 -12.011   4.501  1.00 66.94           N
ATOM   1721  N   SER B 105     -27.989  -6.335  -1.317  1.00 43.85           N
ATOM   1722  CA  SER B 105     -27.818  -4.933  -0.943  1.00 41.94           C
ATOM   1723  C   SER B 105     -29.151  -4.265  -0.623  1.00 41.41           C
ATOM   1724  O   SER B 105     -29.221  -3.410   0.268  1.00 48.14           O
ATOM   1725  CB  SER B 105     -27.092  -4.180  -2.056  1.00 43.79           C
ATOM   1726  OG  SER B 105     -25.786  -4.694  -2.240  1.00 48.14           O
ATOM   1727  N   TYR B 106     -30.214  -4.628  -1.336  1.00 42.28           N
ATOM   1728  CA  TYR B 106     -31.526  -4.030  -1.135  1.00 42.60           C
ATOM   1729  C   TYR B 106     -32.564  -5.134  -0.991  1.00 43.25           C
ATOM   1730  O   TYR B 106     -32.416  -6.219  -1.555  1.00 48.37           O
ATOM   1731  CB  TYR B 106     -31.892  -3.091  -2.293  1.00 38.86           C
ATOM   1732  CG  TYR B 106     -30.794  -2.104  -2.625  1.00 48.08           C
ATOM   1733  CD1 TYR B 106     -30.613  -0.954  -1.865  1.00 49.12           C
ATOM   1734  CD2 TYR B 106     -29.930  -2.328  -3.689  1.00 39.60           C
ATOM   1735  CE1 TYR B 106     -29.607  -0.054  -2.159  1.00 45.05           C
ATOM   1736  CE2 TYR B 106     -28.921  -1.433  -3.991  1.00 46.55           C
ATOM   1737  CZ  TYR B 106     -28.764  -0.298  -3.223  1.00 44.39           C
ATOM   1738  OH  TYR B 106     -27.761   0.595  -3.519  1.00 47.06           O
ATOM   1739  N   TRP B 107     -33.614  -4.850  -0.222  1.00 45.70           N
ATOM   1740  CA  TRP B 107     -34.601  -5.860   0.135  1.00 39.89           C
ATOM   1741  C   TRP B 107     -36.008  -5.290   0.037  1.00 42.82           C
ATOM   1742  O   TRP B 107     -36.227  -4.090   0.225  1.00 43.31           O
ATOM   1743  CB  TRP B 107     -34.374  -6.391   1.557  1.00 37.37           C
ATOM   1744  CG  TRP B 107     -33.141  -7.223   1.717  1.00 39.79           C
ATOM   1745  CD1 TRP B 107     -31.847  -6.798   1.638  1.00 39.66           C
ATOM   1746  CD2 TRP B 107     -33.086  -8.625   2.006  1.00 38.52           C
ATOM   1747  NE1 TRP B 107     -30.990  -7.851   1.847  1.00 41.51           N
ATOM   1748  CE2 TRP B 107     -31.726  -8.983   2.078  1.00 38.19           C
ATOM   1749  CE3 TRP B 107     -34.055  -9.612   2.205  1.00 38.26           C
ATOM   1750  CZ2 TRP B 107     -31.310 -10.286   2.340  1.00 38.33           C
ATOM   1751  CZ3 TRP B 107     -33.641 -10.905   2.465  1.00 40.81           C
ATOM   1752  CH2 TRP B 107     -32.281 -11.230   2.530  1.00 40.81           C
ATOM   1753  N   GLY B 108     -36.965  -6.174  -0.251  1.00 41.64           N
ATOM   1754  CA  GLY B 108     -38.369  -5.831  -0.197  1.00 49.04           C
ATOM   1755  C   GLY B 108     -38.996  -6.235   1.126  1.00 52.77           C
ATOM   1756  O   GLY B 108     -38.369  -6.851   1.986  1.00 50.27           O
ATOM   1757  N   GLN B 109     -40.271  -5.876   1.282  1.00 60.94           N
ATOM   1758  CA  GLN B 109     -40.966  -6.150   2.535  1.00 67.95           C
ATOM   1759  C   GLN B 109     -41.318  -7.621   2.715  1.00 64.73           C
ATOM   1760  O   GLN B 109     -41.664  -8.020   3.832  1.00 65.82           O
ATOM   1761  CB  GLN B 109     -42.233  -5.297   2.637  1.00 85.41           C
ATOM   1762  CG  GLN B 109     -41.968  -3.808   2.832  1.00100.04           C
ATOM   1763  CD  GLN B 109     -41.946  -3.036   1.526  1.00111.03           C
ATOM   1764  OE1 GLN B 109     -41.021  -2.268   1.262  1.00118.42           O
ATOM   1765  NE2 GLN B 109     -42.967  -3.239   0.700  1.00111.13           N
ATOM   1766  N   GLY B 110     -41.240  -8.425   1.667  1.00 60.18           N
ATOM   1767  CA  GLY B 110     -41.519  -9.847   1.801  1.00 58.59           C
ATOM   1768  C   GLY B 110     -42.968 -10.186   1.516  1.00 63.35           C
ATOM   1769  O   GLY B 110     -43.876  -9.369   1.669  1.00 59.24           O
ATOM   1770  N   THR B 111     -43.184 -11.431   1.089  1.00 51.67           N
ATOM   1771  CA  THR B 111     -44.515 -11.942   0.791  1.00 54.13           C
ATOM   1772  C   THR B 111     -44.603 -13.394   1.241  1.00 54.05           C
ATOM   1773  O   THR B 111     -43.649 -14.160   1.081  1.00 57.84           O
ATOM   1774  CB  THR B 111     -44.844 -11.823  -0.707  1.00 53.68           C
ATOM   1775  OG1 THR B 111     -46.077 -12.497  -0.984  1.00 58.25           O
ATOM   1776  CG2 THR B 111     -43.735 -12.430  -1.555  1.00 53.37           C
ATOM   1777  N   GLN B 112     -45.750 -13.764   1.803  1.00 52.33           N
ATOM   1778  CA  GLN B 112     -45.914 -15.084   2.398  1.00 56.69           C
ATOM   1779  C   GLN B 112     -46.312 -16.116   1.350  1.00 53.96           C
ATOM   1780  O   GLN B 112     -47.162 -15.859   0.493  1.00 56.47           O
ATOM   1781  CB  GLN B 112     -46.968 -15.037   3.506  1.00 58.17           C
ATOM   1782  CG  GLN B 112     -47.227 -16.373   4.191  1.00 59.87           C
ATOM   1783  CD  GLN B 112     -46.091 -16.798   5.103  1.00 61.81           C
ATOM   1784  OE1 GLN B 112     -45.614 -17.931   5.035  1.00 63.09           O
ATOM   1785  NE2 GLN B 112     -45.659 -15.892   5.972  1.00 63.08           N
ATOM   1786  N   VAL B 113     -45.688 -17.290   1.426  1.00 49.17           N
ATOM   1787  CA  VAL B 113     -46.031 -18.434   0.588  1.00 46.42           C
ATOM   1788  C   VAL B 113     -46.223 -19.636   1.502  1.00 49.52           C
ATOM   1789  O   VAL B 113     -45.295 -20.027   2.220  1.00 50.35           O
ATOM   1790  CB  VAL B 113     -44.953 -18.726  -0.470  1.00 50.52           C
ATOM   1791  CG1 VAL B 113     -45.272 -20.020  -1.209  1.00 50.42           C
ATOM   1792  CG2 VAL B 113     -44.840 -17.565  -1.446  1.00 51.56           C
ATOM   1793  N   THR B 114     -47.421 -20.218   1.476  1.00 52.62           N
ATOM   1794  CA  THR B 114     -47.779 -21.330   2.348  1.00 52.98           C
ATOM   1795  C   THR B 114     -48.128 -22.539   1.493  1.00 51.71           C
ATOM   1796  O   THR B 114     -49.037 -22.472   0.659  1.00 48.91           O
ATOM   1797  CB  THR B 114     -48.955 -20.963   3.256  1.00 56.90           C
ATOM   1798  OG1 THR B 114     -48.672 -19.733   3.934  1.00 59.87           O
ATOM   1799  CG2 THR B 114     -49.192 -22.057   4.284  1.00 57.68           C
ATOM   1800  N   VAL B 115     -47.411 -23.639   1.703  1.00 51.55           N
ATOM   1801  CA  VAL B 115     -47.636 -24.886   0.980  1.00 52.22           C
ATOM   1802  C   VAL B 115     -48.067 -25.930   2.000  1.00 56.52           C
ATOM   1803  O   VAL B 115     -47.250 -26.393   2.806  1.00 59.50           O
ATOM   1804  CB  VAL B 115     -46.387 -25.346   0.218  1.00 50.15           C
ATOM   1805  CG1 VAL B 115     -46.745 -26.434  -0.784  1.00 52.22           C
ATOM   1806  CG2 VAL B 115     -45.715 -24.169  -0.469  1.00 47.75           C
ATOM   1807  N   SER B 116     -49.345 -26.298   1.972  1.00 59.24           N
ATOM   1808  CA  SER B 116     -49.859 -27.321   2.871  1.00 64.48           C
ATOM   1809  C   SER B 116     -51.133 -27.903   2.279  1.00 65.94           C
ATOM   1810  O   SER B 116     -51.878 -27.217   1.574  1.00 68.59           O
ATOM   1811  CB  SER B 116     -50.131 -26.763   4.273  1.00 72.03           C
ATOM   1812  OG  SER B 116     -51.191 -25.823   4.255  1.00 79.26           O
ATOM   1813  N   SER B 117     -51.369 -29.178   2.575  1.00 63.00           N
ATOM   1814  CA  SER B 117     -52.576 -29.848   2.112  1.00 68.66           C
ATOM   1815  C   SER B 117     -53.800 -29.267   2.811  1.00 72.65           C
ATOM   1816  O   SER B 117     -53.838 -29.173   4.042  1.00 75.86           O
ATOM   1817  CB  SER B 117     -52.470 -31.349   2.374  1.00 60.05           C
ATOM   1818  OG  SER B 117     -53.606 -32.035   1.887  1.00 62.39           O
ATOM   1819  N   HIS B 118     -54.800 -28.871   2.025  1.00 70.36           N
ATOM   1820  CA  HIS B 118     -56.000 -28.245   2.563  1.00 72.42           C
ATOM   1821  C   HIS B 118     -57.182 -28.574   1.657  1.00 81.08           C
ATOM   1822  O   HIS B 118     -57.028 -29.186   0.597  1.00 83.94           O
ATOM   1823  CB  HIS B 118     -55.810 -26.732   2.713  1.00 71.59           C
ATOM   1824  CG  HIS B 118     -55.517 -26.027   1.425  1.00 72.89           C
ATOM   1825  ND1 HIS B 118     -54.255 -25.978   0.872  1.00 71.67           N
ATOM   1826  CD2 HIS B 118     -56.323 -25.339   0.582  1.00 75.61           C
ATOM   1827  CE1 HIS B 118     -54.298 -25.293  -0.257  1.00 73.21           C
ATOM   1828  NE2 HIS B 118     -55.541 -24.894  -0.456  1.00 75.88           N
ATOM   1829  N   HIS B 119     -58.371 -28.151   2.088  1.00 87.63           N
ATOM   1830  CA  HIS B 119     -59.602 -28.464   1.370  1.00 93.42           C
ATOM   1831  C   HIS B 119     -59.605 -27.818  -0.012  1.00 97.31           C
ATOM   1832  O   HIS B 119     -59.401 -26.608  -0.146  1.00 94.06           O
ATOM   1833  CB  HIS B 119     -60.808 -27.986   2.185  1.00 94.48           C
ATOM   1834  CG  HIS B 119     -62.122 -28.531   1.716  1.00101.26           C
ATOM   1835  ND1 HIS B 119     -62.227 -29.481   0.722  1.00106.22           N
ATOM   1836  CD2 HIS B 119     -63.389 -28.260   2.112  1.00104.98           C
ATOM   1837  CE1 HIS B 119     -63.502 -29.770   0.525  1.00108.89           C
ATOM   1838  NE2 HIS B 119     -64.227 -29.043   1.356  1.00108.37           N
ATOM   1839  N   HIS B 120     -59.833 -28.632  -1.040  1.00102.60           N
ATOM   1840  CA  HIS B 120     -59.894 -28.140  -2.414  1.00105.04           C
ATOM   1841  C   HIS B 120     -61.153 -27.309  -2.641  1.00104.98           C
ATOM   1842  O   HIS B 120     -62.269 -27.827  -2.593  1.00104.77           O
ATOM   1843  CB  HIS B 120     -59.849 -29.303  -3.413  1.00110.20           C
ATOM   1844  CG  HIS B 120     -58.499 -29.938  -3.546  1.00110.66           C
ATOM   1845  ND1 HIS B 120     -57.952 -30.739  -2.567  1.00110.58           N
ATOM   1846  CD2 HIS B 120     -57.587 -29.892  -4.547  1.00110.28           C
ATOM   1847  CE1 HIS B 120     -56.761 -31.158  -2.958  1.00109.20           C
ATOM   1848  NE2 HIS B 120     -56.516 -30.658  -4.155  1.00109.39           N
