# Supplementary material for: A non-redundant data set of nanobody-antigen crystal structures
Source: Data Brief. 2019 Mar 6;24:103754. doi: 10.1016/j.dib.2019.103754 (PMC6441729; doi:10.1016/j.dib.2019.103754)
Supplement: Multimedia component 5 [file mmc5.zip › Data_set/Nb-Ag_3/5hvf_3.pdb]

ATOM      1  N   GLN A   2     -24.922 -12.270  22.304  1.00 67.56           N
ATOM      2  CA  GLN A   2     -26.263 -11.679  22.273  1.00 67.46           C
ATOM      3  C   GLN A   2     -26.480 -10.744  23.479  1.00 70.19           C
ATOM      4  O   GLN A   2     -27.236  -9.785  23.349  1.00 71.38           O
ATOM      5  CB  GLN A   2     -27.348 -12.772  22.249  1.00 69.53           C
ATOM      6  CG  GLN A   2     -28.742 -12.269  21.889  1.00 85.38           C
ATOM      7  CD  GLN A   2     -29.824 -13.237  22.294  1.00100.81           C
ATOM      8  OE1 GLN A   2     -30.246 -13.279  23.461  1.00 92.97           O
ATOM      9  NE2 GLN A   2     -30.324 -13.999  21.322  1.00 89.68           N
ATOM     10  N   SER A   3     -25.860 -11.038  24.648  1.00 63.06           N
ATOM     11  CA  SER A   3     -26.017 -10.247  25.872  1.00 61.26           C
ATOM     12  C   SER A   3     -24.761 -10.262  26.718  1.00 61.19           C
ATOM     13  O   SER A   3     -24.023 -11.253  26.781  1.00 61.63           O
ATOM     14  CB  SER A   3     -27.206 -10.726  26.699  1.00 65.16           C
ATOM     15  OG  SER A   3     -27.045 -12.087  27.063  1.00 76.12           O
ATOM     16  N   GLY A   4     -24.552  -9.157  27.398  1.00 53.78           N
ATOM     17  CA  GLY A   4     -23.405  -8.997  28.272  1.00 49.94           C
ATOM     18  C   GLY A   4     -22.952  -7.567  28.367  1.00 47.05           C
ATOM     19  O   GLY A   4     -23.717  -6.625  28.101  1.00 45.91           O
ATOM     20  N   GLN A   5     -21.675  -7.413  28.740  1.00 40.24           N
ATOM     21  CA  GLN A   5     -21.075  -6.112  28.962  1.00 38.75           C
ATOM     22  C   GLN A   5     -19.700  -5.974  28.358  1.00 44.15           C
ATOM     23  O   GLN A   5     -18.965  -6.946  28.227  1.00 42.36           O
ATOM     24  CB  GLN A   5     -20.975  -5.801  30.475  1.00 38.94           C
ATOM     25  CG  GLN A   5     -22.295  -5.693  31.201  1.00 30.60           C
ATOM     26  CD  GLN A   5     -22.184  -5.114  32.561  1.00 45.90           C
ATOM     27  OE1 GLN A   5     -21.140  -5.197  33.211  1.00 45.66           O
ATOM     28  NE2 GLN A   5     -23.270  -4.507  33.031  1.00 36.73           N
ATOM     29  N   VAL A   6     -19.312  -4.725  28.077  1.00 42.49           N
ATOM     30  CA  VAL A   6     -17.972  -4.410  27.616  1.00 40.37           C
ATOM     31  C   VAL A   6     -17.295  -3.667  28.788  1.00 42.07           C
ATOM     32  O   VAL A   6     -17.790  -2.620  29.243  1.00 38.80           O
ATOM     33  CB  VAL A   6     -17.950  -3.612  26.299  1.00 44.12           C
ATOM     34  CG1 VAL A   6     -16.510  -3.391  25.851  1.00 43.35           C
ATOM     35  CG2 VAL A   6     -18.743  -4.322  25.212  1.00 43.51           C
ATOM     36  N   LEU A   7     -16.183  -4.253  29.297  1.00 37.81           N
ATOM     37  CA  LEU A   7     -15.400  -3.713  30.424  1.00 35.68           C
ATOM     38  C   LEU A   7     -14.041  -3.195  30.007  1.00 38.10           C
ATOM     39  O   LEU A   7     -13.496  -3.645  28.999  1.00 36.29           O
ATOM     40  CB  LEU A   7     -15.193  -4.766  31.524  1.00 34.79           C
ATOM     41  CG  LEU A   7     -16.386  -5.623  31.993  1.00 37.67           C
ATOM     42  CD1 LEU A   7     -15.938  -6.595  33.074  1.00 35.20           C
ATOM     43  CD2 LEU A   7     -17.536  -4.750  32.491  1.00 39.82           C
ATOM     44  N   ALA A   8     -13.474  -2.264  30.807  1.00 36.99           N
ATOM     45  CA  ALA A   8     -12.123  -1.684  30.620  1.00 35.86           C
ATOM     46  C   ALA A   8     -11.308  -1.918  31.909  1.00 37.03           C
ATOM     47  O   ALA A   8     -11.867  -1.921  33.015  1.00 37.03           O
ATOM     48  CB  ALA A   8     -12.204  -0.202  30.293  1.00 37.34           C
ATOM     49  N   ALA A   9     -10.019  -2.220  31.742  1.00 32.04           N
ATOM     50  CA  ALA A   9      -9.069  -2.423  32.849  1.00 32.36           C
ATOM     51  C   ALA A   9      -7.684  -1.849  32.408  1.00 41.04           C
ATOM     52  O   ALA A   9      -7.362  -1.795  31.225  1.00 43.21           O
ATOM     53  CB  ALA A   9      -8.961  -3.900  33.209  1.00 31.80           C
ATOM     54  N   LEU A  10      -6.885  -1.368  33.328  1.00 37.55           N
ATOM     55  CA  LEU A  10      -5.575  -0.831  32.923  1.00 37.01           C
ATOM     56  C   LEU A  10      -4.475  -1.432  33.794  1.00 41.61           C
ATOM     57  O   LEU A  10      -4.291  -0.976  34.923  1.00 43.45           O
ATOM     58  CB  LEU A  10      -5.610   0.705  32.955  1.00 37.75           C
ATOM     59  CG  LEU A  10      -4.371   1.520  32.628  1.00 42.60           C
ATOM     60  CD1 LEU A  10      -4.121   1.614  31.229  1.00 41.43           C
ATOM     61  CD2 LEU A  10      -4.709   2.930  32.848  1.00 47.34           C
ATOM     62  N   PRO A  11      -3.820  -2.533  33.345  1.00 37.20           N
ATOM     63  CA  PRO A  11      -2.832  -3.207  34.206  1.00 37.41           C
ATOM     64  C   PRO A  11      -1.556  -2.385  34.330  1.00 41.37           C
ATOM     65  O   PRO A  11      -1.010  -1.900  33.342  1.00 40.72           O
ATOM     66  CB  PRO A  11      -2.635  -4.572  33.530  1.00 38.59           C
ATOM     67  CG  PRO A  11      -2.922  -4.314  32.111  1.00 41.54           C
ATOM     68  CD  PRO A  11      -3.931  -3.207  32.037  1.00 37.43           C
ATOM     69  N   ARG A  12      -1.119  -2.149  35.554  1.00 36.05           N
ATOM     70  CA  ARG A  12       0.081  -1.333  35.738  1.00 33.52           C
ATOM     71  C   ARG A  12       1.281  -2.201  36.087  1.00 40.64           C
ATOM     72  O   ARG A  12       2.408  -1.731  35.969  1.00 41.96           O
ATOM     73  CB  ARG A  12      -0.114  -0.252  36.791  1.00 21.12           C
ATOM     74  CG  ARG A  12      -1.358   0.572  36.556  1.00 26.30           C
ATOM     75  CD  ARG A  12      -1.349   1.921  37.221  1.00 32.23           C
ATOM     76  NE  ARG A  12      -2.545   2.675  36.871  1.00 35.42           N
ATOM     77  CZ  ARG A  12      -2.637   3.507  35.838  1.00 50.88           C
ATOM     78  NH1 ARG A  12      -1.610   3.665  35.010  1.00 38.08           N
ATOM     79  NH2 ARG A  12      -3.756   4.195  35.630  1.00 37.56           N
ATOM     80  N   THR A  13       1.054  -3.446  36.539  1.00 36.61           N
ATOM     81  CA  THR A  13       2.152  -4.337  36.933  1.00 36.96           C
ATOM     82  C   THR A  13       2.158  -5.640  36.135  1.00 43.93           C
ATOM     83  O   THR A  13       1.158  -6.013  35.536  1.00 43.77           O
ATOM     84  CB  THR A  13       2.168  -4.592  38.476  1.00 29.55           C
ATOM     85  OG1 THR A  13       1.058  -5.396  38.907  1.00 30.98           O
ATOM     86  CG2 THR A  13       2.229  -3.305  39.283  1.00 14.11           C
ATOM     87  N   SER A  14       3.295  -6.340  36.146  1.00 43.13           N
ATOM     88  CA  SER A  14       3.472  -7.621  35.465  1.00 43.34           C
ATOM     89  C   SER A  14       2.497  -8.677  35.994  1.00 49.05           C
ATOM     90  O   SER A  14       1.976  -9.469  35.204  1.00 50.39           O
ATOM     91  CB  SER A  14       4.918  -8.090  35.570  1.00 45.58           C
ATOM     92  OG  SER A  14       5.726  -7.306  34.702  1.00 52.43           O
ATOM     93  N   ARG A  15       2.215  -8.657  37.317  1.00 43.28           N
ATOM     94  CA  ARG A  15       1.239  -9.548  37.948  1.00 40.81           C
ATOM     95  C   ARG A  15      -0.169  -9.280  37.415  1.00 41.75           C
ATOM     96  O   ARG A  15      -0.900 -10.232  37.167  1.00 41.19           O
ATOM     97  CB  ARG A  15       1.251  -9.432  39.493  1.00 37.74           C
ATOM     98  CG  ARG A  15       0.251 -10.352  40.247  1.00 35.79           C
ATOM     99  CD  ARG A  15       0.487 -11.824  39.948  1.00 51.31           C
ATOM    100  NE  ARG A  15      -0.444 -12.714  40.630  1.00 63.58           N
ATOM    101  CZ  ARG A  15      -0.510 -14.027  40.424  1.00 82.61           C
ATOM    102  NH1 ARG A  15       0.282 -14.610  39.527  1.00 65.10           N
ATOM    103  NH2 ARG A  15      -1.353 -14.767  41.122  1.00 78.67           N
ATOM    104  N   GLN A  16      -0.531  -7.996  37.225  1.00 36.17           N
ATOM    105  CA  GLN A  16      -1.859  -7.585  36.740  1.00 34.93           C
ATOM    106  C   GLN A  16      -2.084  -7.982  35.314  1.00 38.03           C
ATOM    107  O   GLN A  16      -3.213  -8.362  34.954  1.00 37.32           O
ATOM    108  CB  GLN A  16      -2.104  -6.086  36.939  1.00 36.30           C
ATOM    109  CG  GLN A  16      -2.229  -5.713  38.412  1.00 35.53           C
ATOM    110  CD  GLN A  16      -2.699  -4.327  38.613  1.00 45.94           C
ATOM    111  OE1 GLN A  16      -2.392  -3.444  37.800  1.00 32.26           O
ATOM    112  NE2 GLN A  16      -3.428  -4.122  39.727  1.00 55.43           N
ATOM    113  N   VAL A  17      -0.993  -7.941  34.507  1.00 33.41           N
ATOM    114  CA  VAL A  17      -0.990  -8.336  33.100  1.00 31.10           C
ATOM    115  C   VAL A  17      -1.326  -9.824  33.025  1.00 36.33           C
ATOM    116  O   VAL A  17      -2.266 -10.181  32.301  1.00 36.61           O
ATOM    117  CB  VAL A  17       0.341  -7.998  32.391  1.00 33.47           C
ATOM    118  CG1 VAL A  17       0.460  -8.732  31.054  1.00 32.64           C
ATOM    119  CG2 VAL A  17       0.530  -6.485  32.208  1.00 32.21           C
ATOM    120  N   GLN A  18      -0.621 -10.673  33.846  1.00 33.19           N
ATOM    121  CA  GLN A  18      -0.831 -12.141  33.896  1.00 33.57           C
ATOM    122  C   GLN A  18      -2.286 -12.518  34.213  1.00 40.22           C
ATOM    123  O   GLN A  18      -2.870 -13.367  33.537  1.00 39.70           O
ATOM    124  CB  GLN A  18       0.120 -12.792  34.908  1.00 35.16           C
ATOM    125  CG  GLN A  18       0.071 -14.324  34.975  1.00 26.70           C
ATOM    126  CD  GLN A  18       0.627 -14.995  33.751  1.00 44.70           C
ATOM    127  OE1 GLN A  18       1.548 -14.499  33.080  1.00 49.58           O
ATOM    128  NE2 GLN A  18       0.088 -16.154  33.449  1.00 23.03           N
ATOM    129  N   VAL A  19      -2.867 -11.862  35.228  1.00 38.39           N
ATOM    130  CA  VAL A  19      -4.255 -12.040  35.654  1.00 36.95           C
ATOM    131  C   VAL A  19      -5.201 -11.738  34.505  1.00 38.90           C
ATOM    132  O   VAL A  19      -6.095 -12.546  34.240  1.00 40.67           O
ATOM    133  CB  VAL A  19      -4.572 -11.228  36.943  1.00 39.48           C
ATOM    134  CG1 VAL A  19      -6.058 -11.262  37.285  1.00 39.21           C
ATOM    135  CG2 VAL A  19      -3.757 -11.764  38.112  1.00 39.75           C
ATOM    136  N   LEU A  20      -4.977 -10.625  33.797  1.00 32.38           N
ATOM    137  CA  LEU A  20      -5.863 -10.249  32.690  1.00 32.66           C
ATOM    138  C   LEU A  20      -5.811 -11.269  31.521  1.00 37.98           C
ATOM    139  O   LEU A  20      -6.850 -11.696  31.002  1.00 36.39           O
ATOM    140  CB  LEU A  20      -5.576  -8.791  32.243  1.00 32.85           C
ATOM    141  CG  LEU A  20      -6.323  -7.646  32.991  1.00 37.96           C
ATOM    142  CD1 LEU A  20      -5.973  -6.311  32.397  1.00 38.70           C
ATOM    143  CD2 LEU A  20      -7.830  -7.775  32.855  1.00 41.69           C
ATOM    144  N   GLN A  21      -4.581 -11.734  31.198  1.00 35.00           N
ATOM    145  CA  GLN A  21      -4.296 -12.719  30.159  1.00 33.07           C
ATOM    146  C   GLN A  21      -4.922 -14.039  30.543  1.00 39.60           C
ATOM    147  O   GLN A  21      -5.542 -14.717  29.702  1.00 42.07           O
ATOM    148  CB  GLN A  21      -2.776 -12.875  29.998  1.00 34.00           C
ATOM    149  CG  GLN A  21      -2.048 -11.651  29.449  1.00 19.11           C
ATOM    150  CD  GLN A  21      -0.555 -11.846  29.349  1.00 38.60           C
ATOM    151  OE1 GLN A  21       0.138 -12.304  30.301  1.00 39.03           O
ATOM    152  NE2 GLN A  21      -0.018 -11.450  28.188  1.00 19.92           N
ATOM    153  N   ASN A  22      -4.794 -14.402  31.837  1.00 36.46           N
ATOM    154  CA  ASN A  22      -5.357 -15.657  32.358  1.00 37.57           C
ATOM    155  C   ASN A  22      -6.882 -15.639  32.295  1.00 41.51           C
ATOM    156  O   ASN A  22      -7.476 -16.652  31.974  1.00 41.15           O
ATOM    157  CB  ASN A  22      -4.847 -15.946  33.771  1.00 36.93           C
ATOM    158  CG  ASN A  22      -5.248 -17.276  34.352  1.00 59.31           C
ATOM    159  OD1 ASN A  22      -5.319 -18.302  33.669  1.00 68.82           O
ATOM    160  ND2 ASN A  22      -5.494 -17.257  35.647  1.00 39.18           N
ATOM    161  N   LEU A  23      -7.491 -14.462  32.519  1.00 38.76           N
ATOM    162  CA  LEU A  23      -8.937 -14.238  32.509  1.00 39.66           C
ATOM    163  C   LEU A  23      -9.530 -14.547  31.146  1.00 47.41           C
ATOM    164  O   LEU A  23     -10.583 -15.168  31.061  1.00 47.08           O
ATOM    165  CB  LEU A  23      -9.187 -12.769  32.889  1.00 39.15           C
ATOM    166  CG  LEU A  23     -10.508 -12.288  33.420  1.00 42.96           C
ATOM    167  CD1 LEU A  23     -10.587 -12.437  34.959  1.00 42.95           C
ATOM    168  CD2 LEU A  23     -10.637 -10.808  33.079  1.00 43.77           C
ATOM    169  N   THR A  24      -8.809 -14.190  30.076  1.00 47.58           N
ATOM    170  CA  THR A  24      -9.299 -14.343  28.696  1.00 47.26           C
ATOM    171  C   THR A  24      -9.469 -15.767  28.322  1.00 51.27           C
ATOM    172  O   THR A  24     -10.368 -16.063  27.535  1.00 54.78           O
ATOM    173  CB  THR A  24      -8.455 -13.555  27.678  1.00 47.00           C
ATOM    174  OG1 THR A  24      -7.133 -14.127  27.594  1.00 45.32           O
ATOM    175  CG2 THR A  24      -8.435 -12.032  27.981  1.00 37.57           C
ATOM    176  N   THR A  25      -8.650 -16.653  28.887  1.00 45.89           N
ATOM    177  CA  THR A  25      -8.741 -18.115  28.621  1.00 46.20           C
ATOM    178  C   THR A  25      -9.639 -18.855  29.616  1.00 49.48           C
ATOM    179  O   THR A  25     -10.116 -19.936  29.299  1.00 50.63           O
ATOM    180  CB  THR A  25      -7.377 -18.775  28.534  1.00 51.53           C
ATOM    181  OG1 THR A  25      -6.541 -18.357  29.649  1.00 59.73           O
ATOM    182  CG2 THR A  25      -6.731 -18.551  27.177  1.00 43.17           C
ATOM    183  N   THR A  26      -9.864 -18.269  30.817  1.00 43.24           N
ATOM    184  CA  THR A  26     -10.724 -18.813  31.847  1.00 42.62           C
ATOM    185  C   THR A  26     -12.226 -18.545  31.564  1.00 50.25           C
ATOM    186  O   THR A  26     -13.060 -19.467  31.694  1.00 51.19           O
ATOM    187  CB  THR A  26     -10.309 -18.276  33.189  1.00 46.20           C
ATOM    188  OG1 THR A  26      -8.904 -18.491  33.353  1.00 59.56           O
ATOM    189  CG2 THR A  26     -11.116 -18.894  34.344  1.00 39.26           C
ATOM    190  N   TYR A  27     -12.581 -17.293  31.179  1.00 46.40           N
ATOM    191  CA  TYR A  27     -13.984 -16.924  30.977  1.00 45.28           C
ATOM    192  C   TYR A  27     -14.408 -16.687  29.533  1.00 51.92           C
ATOM    193  O   TYR A  27     -13.557 -16.634  28.635  1.00 51.78           O
ATOM    194  CB  TYR A  27     -14.332 -15.707  31.826  1.00 44.89           C
ATOM    195  CG  TYR A  27     -14.136 -15.926  33.301  1.00 45.76           C
ATOM    196  CD1 TYR A  27     -15.121 -16.534  34.072  1.00 49.00           C
ATOM    197  CD2 TYR A  27     -12.987 -15.490  33.939  1.00 46.76           C
ATOM    198  CE1 TYR A  27     -14.931 -16.768  35.435  1.00 50.90           C
ATOM    199  CE2 TYR A  27     -12.786 -15.712  35.302  1.00 49.74           C
ATOM    200  CZ  TYR A  27     -13.757 -16.360  36.046  1.00 57.81           C
ATOM    201  OH  TYR A  27     -13.554 -16.558  37.387  1.00 61.04           O
ATOM    202  N   GLU A  28     -15.769 -16.582  29.317  1.00 50.26           N
ATOM    203  CA  GLU A  28     -16.420 -16.344  28.023  1.00 50.13           C
ATOM    204  C   GLU A  28     -16.227 -14.874  27.684  1.00 53.72           C
ATOM    205  O   GLU A  28     -17.166 -14.075  27.775  1.00 54.03           O
ATOM    206  CB  GLU A  28     -17.915 -16.716  28.040  1.00 52.77           C
ATOM    207  CG  GLU A  28     -18.224 -18.205  28.093  1.00 67.45           C
ATOM    208  CD  GLU A  28     -19.701 -18.558  28.013  1.00 86.78           C
ATOM    209  OE1 GLU A  28     -20.479 -18.017  28.828  1.00 93.71           O
ATOM    210  OE2 GLU A  28     -20.070 -19.436  27.198  1.00 67.67           O
ATOM    211  N   ILE A  29     -14.960 -14.530  27.342  1.00 48.00           N
ATOM    212  CA  ILE A  29     -14.449 -13.205  27.014  1.00 45.39           C
ATOM    213  C   ILE A  29     -14.068 -13.141  25.544  1.00 46.63           C
ATOM    214  O   ILE A  29     -13.526 -14.098  24.977  1.00 45.95           O
ATOM    215  CB  ILE A  29     -13.220 -12.857  27.936  1.00 47.48           C
ATOM    216  CG1 ILE A  29     -13.664 -12.619  29.383  1.00 48.25           C
ATOM    217  CG2 ILE A  29     -12.408 -11.662  27.433  1.00 45.96           C
ATOM    218  CD1 ILE A  29     -12.551 -12.322  30.333  1.00 54.30           C
ATOM    219  N   VAL A  30     -14.354 -11.988  24.934  1.00 41.30           N
ATOM    220  CA  VAL A  30     -13.910 -11.671  23.589  1.00 39.70           C
ATOM    221  C   VAL A  30     -13.187 -10.344  23.725  1.00 40.75           C
ATOM    222  O   VAL A  30     -13.830  -9.349  24.010  1.00 41.88           O
ATOM    223  CB  VAL A  30     -15.024 -11.606  22.533  1.00 42.77           C
ATOM    224  CG1 VAL A  30     -14.437 -11.239  21.178  1.00 41.49           C
ATOM    225  CG2 VAL A  30     -15.778 -12.929  22.446  1.00 43.36           C
ATOM    226  N   LEU A  31     -11.855 -10.329  23.587  1.00 32.73           N
ATOM    227  CA  LEU A  31     -11.075  -9.089  23.685  1.00 29.33           C
ATOM    228  C   LEU A  31     -11.443  -8.160  22.578  1.00 37.07           C
ATOM    229  O   LEU A  31     -11.650  -8.603  21.456  1.00 39.66           O
ATOM    230  CB  LEU A  31      -9.556  -9.388  23.588  1.00 26.65           C
ATOM    231  CG  LEU A  31      -8.843  -9.884  24.848  1.00 26.38           C
ATOM    232  CD1 LEU A  31      -7.477 -10.468  24.506  1.00 25.52           C
ATOM    233  CD2 LEU A  31      -8.670  -8.762  25.866  1.00 22.67           C
ATOM    234  N   TRP A  32     -11.493  -6.881  22.867  1.00 37.08           N
ATOM    235  CA  TRP A  32     -11.763  -5.833  21.878  1.00 39.15           C
ATOM    236  C   TRP A  32     -10.437  -5.126  21.607  1.00 44.94           C
ATOM    237  O   TRP A  32     -10.055  -4.950  20.446  1.00 46.06           O
ATOM    238  CB  TRP A  32     -12.803  -4.846  22.426  1.00 38.88           C
ATOM    239  CG  TRP A  32     -14.219  -5.235  22.144  1.00 40.61           C
ATOM    240  CD1 TRP A  32     -14.717  -6.495  21.926  1.00 42.55           C
ATOM    241  CD2 TRP A  32     -15.338  -4.347  22.103  1.00 41.87           C
ATOM    242  NE1 TRP A  32     -16.066  -6.432  21.689  1.00 42.10           N
ATOM    243  CE2 TRP A  32     -16.481  -5.124  21.807  1.00 44.92           C
ATOM    244  CE3 TRP A  32     -15.477  -2.960  22.240  1.00 44.65           C
ATOM    245  CZ2 TRP A  32     -17.754  -4.559  21.669  1.00 45.47           C
ATOM    246  CZ3 TRP A  32     -16.738  -2.400  22.075  1.00 47.82           C
ATOM    247  CH2 TRP A  32     -17.856  -3.196  21.783  1.00 48.38           C
ATOM    248  N   GLN A  33      -9.700  -4.793  22.683  1.00 40.19           N
ATOM    249  CA  GLN A  33      -8.386  -4.201  22.575  1.00 40.73           C
ATOM    250  C   GLN A  33      -7.509  -4.689  23.745  1.00 43.05           C
ATOM    251  O   GLN A  33      -7.919  -4.525  24.884  1.00 41.72           O
ATOM    252  CB  GLN A  33      -8.493  -2.669  22.515  1.00 43.24           C
ATOM    253  CG  GLN A  33      -7.158  -1.945  22.420  1.00 46.30           C
ATOM    254  CD  GLN A  33      -7.330  -0.466  22.646  1.00 53.22           C
ATOM    255  OE1 GLN A  33      -8.109   0.223  21.976  1.00 48.83           O
ATOM    256  NE2 GLN A  33      -6.632   0.044  23.629  1.00 39.39           N
ATOM    257  N   PRO A  34      -6.301  -5.267  23.503  1.00 40.25           N
ATOM    258  CA  PRO A  34      -5.733  -5.629  22.198  1.00 39.96           C
ATOM    259  C   PRO A  34      -6.417  -6.910  21.674  1.00 44.27           C
ATOM    260  O   PRO A  34      -7.262  -7.488  22.343  1.00 44.68           O
ATOM    261  CB  PRO A  34      -4.246  -5.776  22.501  1.00 41.60           C
ATOM    262  CG  PRO A  34      -4.218  -6.327  23.894  1.00 46.29           C
ATOM    263  CD  PRO A  34      -5.450  -5.773  24.602  1.00 42.02           C
ATOM    264  N   VAL A  35      -6.097  -7.324  20.466  1.00 38.88           N
ATOM    265  CA  VAL A  35      -6.782  -8.405  19.805  1.00 36.43           C
ATOM    266  C   VAL A  35      -6.555  -9.769  20.474  1.00 42.54           C
ATOM    267  O   VAL A  35      -7.490 -10.589  20.497  1.00 43.49           O
ATOM    268  CB  VAL A  35      -6.443  -8.378  18.302  1.00 38.33           C
ATOM    269  CG1 VAL A  35      -4.966  -8.583  18.046  1.00 38.26           C
ATOM    270  CG2 VAL A  35      -7.310  -9.328  17.492  1.00 37.29           C
ATOM    271  N   THR A  36      -5.338 -10.000  21.014  1.00 38.06           N
ATOM    272  CA  THR A  36      -4.954 -11.246  21.682  1.00 36.61           C
ATOM    273  C   THR A  36      -4.284 -10.953  23.008  1.00 41.22           C
ATOM    274  O   THR A  36      -3.670  -9.898  23.180  1.00 39.56           O
ATOM    275  CB  THR A  36      -4.116 -12.131  20.765  1.00 33.39           C
ATOM    276  OG1 THR A  36      -2.959 -11.410  20.366  1.00 40.03           O
ATOM    277  CG2 THR A  36      -4.886 -12.580  19.527  1.00 24.72           C
ATOM    278  N   ALA A  37      -4.421 -11.890  23.954  1.00 40.17           N
ATOM    279  CA  ALA A  37      -3.891 -11.813  25.318  1.00 39.42           C
ATOM    280  C   ALA A  37      -2.397 -11.525  25.424  1.00 43.72           C
ATOM    281  O   ALA A  37      -1.981 -10.750  26.296  1.00 44.35           O
ATOM    282  CB  ALA A  37      -4.230 -13.072  26.086  1.00 39.49           C
ATOM    283  N   ASP A  38      -1.595 -12.123  24.540  1.00 38.86           N
ATOM    284  CA  ASP A  38      -0.142 -11.938  24.537  1.00 38.21           C
ATOM    285  C   ASP A  38       0.276 -10.490  24.308  1.00 42.69           C
ATOM    286  O   ASP A  38       1.419 -10.149  24.614  1.00 46.10           O
ATOM    287  CB  ASP A  38       0.506 -12.843  23.491  1.00 40.05           C
ATOM    288  CG  ASP A  38       0.190 -12.456  22.064  1.00 50.69           C
ATOM    289  OD1 ASP A  38      -0.988 -12.532  21.683  1.00 49.45           O
ATOM    290  OD2 ASP A  38       1.131 -12.072  21.325  1.00 65.13           O
ATOM    291  N   LEU A  39      -0.640  -9.643  23.770  1.00 35.52           N
ATOM    292  CA  LEU A  39      -0.372  -8.242  23.476  1.00 34.36           C
ATOM    293  C   LEU A  39      -0.673  -7.329  24.648  1.00 39.76           C
ATOM    294  O   LEU A  39      -0.377  -6.131  24.577  1.00 41.81           O
ATOM    295  CB  LEU A  39      -1.128  -7.789  22.231  1.00 34.20           C
ATOM    296  CG  LEU A  39      -0.793  -8.523  20.931  1.00 40.07           C
ATOM    297  CD1 LEU A  39      -1.711  -8.093  19.811  1.00 41.63           C
ATOM    298  CD2 LEU A  39       0.654  -8.352  20.548  1.00 39.08           C
ATOM    299  N   ILE A  40      -1.248  -7.879  25.730  1.00 35.07           N
ATOM    300  CA  ILE A  40      -1.562  -7.136  26.938  1.00 33.91           C
ATOM    301  C   ILE A  40      -0.261  -6.705  27.581  1.00 37.60           C
ATOM    302  O   ILE A  40       0.617  -7.532  27.764  1.00 39.56           O
ATOM    303  CB  ILE A  40      -2.528  -7.888  27.898  1.00 36.47           C
ATOM    304  CG1 ILE A  40      -3.954  -8.022  27.256  1.00 36.20           C
ATOM    305  CG2 ILE A  40      -2.609  -7.152  29.269  1.00 37.88           C
ATOM    306  CD1 ILE A  40      -4.852  -9.145  27.837  1.00 43.83           C
ATOM    307  N   VAL A  41      -0.086  -5.399  27.800  1.00 32.47           N
ATOM    308  CA  VAL A  41       1.132  -4.870  28.393  1.00 31.88           C
ATOM    309  C   VAL A  41       0.744  -3.896  29.487  1.00 39.54           C
ATOM    310  O   VAL A  41      -0.374  -3.358  29.482  1.00 38.97           O
ATOM    311  CB  VAL A  41       2.145  -4.233  27.388  1.00 34.85           C
ATOM    312  CG1 VAL A  41       2.779  -5.253  26.467  1.00 34.94           C
ATOM    313  CG2 VAL A  41       1.537  -3.084  26.595  1.00 34.32           C
ATOM    314  N   LYS A  42       1.697  -3.624  30.404  1.00 38.04           N
ATOM    315  CA  LYS A  42       1.456  -2.699  31.496  1.00 37.33           C
ATOM    316  C   LYS A  42       1.329  -1.300  30.939  1.00 42.36           C
ATOM    317  O   LYS A  42       1.907  -1.018  29.902  1.00 44.78           O
ATOM    318  CB  LYS A  42       2.457  -2.861  32.677  1.00 37.27           C
ATOM    319  CG  LYS A  42       3.871  -2.903  32.318  1.00 26.55           C
ATOM    320  CD  LYS A  42       4.789  -2.733  33.546  1.00 49.49           C
ATOM    321  CE  LYS A  42       5.223  -4.009  34.229  1.00 64.29           C
ATOM    322  NZ  LYS A  42       6.649  -4.354  33.940  1.00 71.45           N
ATOM    323  N   LYS A  43       0.475  -0.481  31.541  1.00 37.69           N
ATOM    324  CA  LYS A  43       0.170   0.931  31.201  1.00 38.11           C
ATOM    325  C   LYS A  43      -0.584   1.133  29.846  1.00 42.34           C
ATOM    326  O   LYS A  43      -0.647   2.265  29.317  1.00 44.89           O
ATOM    327  CB  LYS A  43       1.377   1.908  31.337  1.00 39.17           C
ATOM    328  CG  LYS A  43       2.600   1.766  30.488  1.00 37.20           C
ATOM    329  CD  LYS A  43       3.701   2.744  30.992  1.00 58.14           C
ATOM    330  CE  LYS A  43       5.091   2.284  30.571  1.00 86.27           C
ATOM    331  NZ  LYS A  43       6.064   3.411  30.398  1.00 95.75           N
ATOM    332  N   LYS A  44      -1.252   0.079  29.373  1.00 34.18           N
ATOM    333  CA  LYS A  44      -2.075   0.130  28.161  1.00 31.62           C
ATOM    334  C   LYS A  44      -3.461  -0.407  28.503  1.00 35.71           C
ATOM    335  O   LYS A  44      -3.597  -1.404  29.217  1.00 36.56           O
ATOM    336  CB  LYS A  44      -1.454  -0.649  27.001  1.00 31.93           C
ATOM    337  CG  LYS A  44      -0.639   0.218  26.110  1.00 24.49           C
ATOM    338  CD  LYS A  44      -0.035  -0.519  24.929  1.00 29.57           C
ATOM    339  CE  LYS A  44       1.201   0.210  24.438  1.00 54.08           C
ATOM    340  NZ  LYS A  44       2.339  -0.697  24.099  1.00 78.17           N
ATOM    341  N   GLN A  45      -4.487   0.300  28.060  1.00 31.86           N
ATOM    342  CA  GLN A  45      -5.874   0.045  28.356  1.00 32.36           C
ATOM    343  C   GLN A  45      -6.317  -1.237  27.698  1.00 38.51           C
ATOM    344  O   GLN A  45      -5.936  -1.478  26.555  1.00 38.73           O
ATOM    345  CB  GLN A  45      -6.687   1.252  27.860  1.00 35.31           C
ATOM    346  CG  GLN A  45      -7.701   1.743  28.859  1.00 55.77           C
ATOM    347  CD  GLN A  45      -8.377   3.000  28.409  1.00 76.33           C
ATOM    348  OE1 GLN A  45      -9.586   3.003  28.141  1.00 80.80           O
ATOM    349  NE2 GLN A  45      -7.642   4.106  28.409  1.00 55.70           N
ATOM    350  N   VAL A  46      -7.069  -2.084  28.427  1.00 36.00           N
ATOM    351  CA  VAL A  46      -7.612  -3.378  27.969  1.00 33.59           C
ATOM    352  C   VAL A  46      -9.142  -3.263  27.913  1.00 41.32           C
ATOM    353  O   VAL A  46      -9.772  -3.022  28.943  1.00 44.24           O
ATOM    354  CB  VAL A  46      -7.164  -4.565  28.869  1.00 34.59           C
ATOM    355  CG1 VAL A  46      -7.725  -5.887  28.363  1.00 32.92           C
ATOM    356  CG2 VAL A  46      -5.642  -4.630  28.938  1.00 35.19           C
ATOM    357  N   HIS A  47      -9.734  -3.414  26.717  1.00 36.99           N
ATOM    358  CA  HIS A  47     -11.196  -3.393  26.498  1.00 36.48           C
ATOM    359  C   HIS A  47     -11.651  -4.795  26.075  1.00 36.45           C
ATOM    360  O   HIS A  47     -11.040  -5.399  25.205  1.00 35.29           O
ATOM    361  CB  HIS A  47     -11.589  -2.374  25.411  1.00 38.36           C
ATOM    362  CG  HIS A  47     -11.094  -0.963  25.620  1.00 43.76           C
ATOM    363  ND1 HIS A  47     -10.890  -0.122  24.545  1.00 46.62           N
ATOM    364  CD2 HIS A  47     -10.800  -0.278  26.762  1.00 46.14           C
ATOM    365  CE1 HIS A  47     -10.489   1.035  25.053  1.00 46.23           C
ATOM    366  NE2 HIS A  47     -10.412   0.987  26.378  1.00 46.38           N
ATOM    367  N   PHE A  48     -12.681  -5.323  26.693  1.00 33.13           N
ATOM    368  CA  PHE A  48     -13.128  -6.697  26.411  1.00 32.53           C
ATOM    369  C   PHE A  48     -14.598  -6.904  26.681  1.00 38.44           C
ATOM    370  O   PHE A  48     -15.148  -6.314  27.626  1.00 39.46           O
ATOM    371  CB  PHE A  48     -12.294  -7.742  27.196  1.00 33.06           C
ATOM    372  CG  PHE A  48     -12.206  -7.537  28.701  1.00 34.93           C
ATOM    373  CD1 PHE A  48     -12.939  -8.341  29.573  1.00 38.44           C
ATOM    374  CD2 PHE A  48     -11.347  -6.562  29.252  1.00 36.02           C
ATOM    375  CE1 PHE A  48     -12.859  -8.156  30.961  1.00 39.68           C
ATOM    376  CE2 PHE A  48     -11.266  -6.368  30.641  1.00 38.03           C
ATOM    377  CZ  PHE A  48     -12.015  -7.168  31.486  1.00 38.35           C
ATOM    378  N   PHE A  49     -15.241  -7.719  25.832  1.00 34.21           N
ATOM    379  CA  PHE A  49     -16.637  -8.091  25.993  1.00 34.92           C
ATOM    380  C   PHE A  49     -16.670  -9.344  26.889  1.00 40.24           C
ATOM    381  O   PHE A  49     -15.857 -10.254  26.728  1.00 38.91           O
ATOM    382  CB  PHE A  49     -17.349  -8.342  24.633  1.00 36.29           C
ATOM    383  CG  PHE A  49     -18.695  -9.040  24.737  1.00 38.15           C
ATOM    384  CD1 PHE A  49     -19.849  -8.331  25.085  1.00 40.91           C
ATOM    385  CD2 PHE A  49     -18.804 -10.412  24.527  1.00 39.43           C
ATOM    386  CE1 PHE A  49     -21.086  -8.995  25.237  1.00 41.93           C
ATOM    387  CE2 PHE A  49     -20.052 -11.062  24.640  1.00 42.05           C
ATOM    388  CZ  PHE A  49     -21.179 -10.351  24.996  1.00 40.11           C
ATOM    389  N   VAL A  50     -17.595  -9.361  27.841  1.00 39.00           N
ATOM    390  CA  VAL A  50     -17.814 -10.484  28.746  1.00 39.79           C
ATOM    391  C   VAL A  50     -19.256 -10.973  28.512  1.00 42.28           C
ATOM    392  O   VAL A  50     -20.191 -10.176  28.593  1.00 42.69           O
ATOM    393  CB  VAL A  50     -17.575 -10.146  30.251  1.00 43.21           C
ATOM    394  CG1 VAL A  50     -17.584 -11.420  31.094  1.00 44.10           C
ATOM    395  CG2 VAL A  50     -16.273  -9.407  30.456  1.00 41.87           C
ATOM    396  N   ASN A  51     -19.431 -12.269  28.283  1.00 37.52           N
ATOM    397  CA  ASN A  51     -20.752 -12.829  28.093  1.00 40.04           C
ATOM    398  C   ASN A  51     -21.524 -12.638  29.409  1.00 47.24           C
ATOM    399  O   ASN A  51     -20.934 -12.790  30.489  1.00 46.52           O
ATOM    400  CB  ASN A  51     -20.646 -14.306  27.746  1.00 47.80           C
ATOM    401  CG  ASN A  51     -21.899 -14.894  27.166  1.00 89.49           C
ATOM    402  OD1 ASN A  51     -22.407 -14.396  26.154  1.00 71.44           O
ATOM    403  ND2 ASN A  51     -22.414 -15.974  27.768  1.00103.07           N
ATOM    404  N   ALA A  52     -22.833 -12.289  29.317  1.00 44.57           N
ATOM    405  CA  ALA A  52     -23.703 -12.035  30.456  1.00 44.63           C
ATOM    406  C   ALA A  52     -23.505 -12.979  31.649  1.00 50.97           C
ATOM    407  O   ALA A  52     -23.396 -12.508  32.789  1.00 52.92           O
ATOM    408  CB  ALA A  52     -25.143 -12.038  30.007  1.00 46.22           C
ATOM    409  N   SER A  53     -23.417 -14.294  31.389  1.00 47.32           N
ATOM    410  CA  SER A  53     -23.269 -15.331  32.412  1.00 47.36           C
ATOM    411  C   SER A  53     -21.946 -15.267  33.196  1.00 53.76           C
ATOM    412  O   SER A  53     -21.894 -15.819  34.302  1.00 54.35           O
ATOM    413  CB  SER A  53     -23.473 -16.710  31.801  1.00 48.90           C
ATOM    414  OG  SER A  53     -22.433 -17.014  30.890  1.00 57.80           O
ATOM    415  N   ASP A  54     -20.897 -14.573  32.658  1.00 50.23           N
ATOM    416  CA  ASP A  54     -19.596 -14.470  33.346  1.00 50.10           C
ATOM    417  C   ASP A  54     -19.221 -13.080  33.885  1.00 53.14           C
ATOM    418  O   ASP A  54     -18.149 -12.950  34.494  1.00 54.74           O
ATOM    419  CB  ASP A  54     -18.459 -14.973  32.452  1.00 51.15           C
ATOM    420  CG  ASP A  54     -18.316 -16.478  32.355  1.00 61.51           C
ATOM    421  OD1 ASP A  54     -18.862 -17.194  33.246  1.00 63.54           O
ATOM    422  OD2 ASP A  54     -17.630 -16.945  31.415  1.00 62.91           O
ATOM    423  N   VAL A  55     -20.084 -12.053  33.669  1.00 45.12           N
ATOM    424  CA  VAL A  55     -19.879 -10.660  34.081  1.00 42.13           C
ATOM    425  C   VAL A  55     -19.543 -10.551  35.591  1.00 45.62           C
ATOM    426  O   VAL A  55     -18.473 -10.076  35.926  1.00 43.95           O
ATOM    427  CB  VAL A  55     -21.076  -9.764  33.650  1.00 46.04           C
ATOM    428  CG1 VAL A  55     -20.986  -8.376  34.265  1.00 47.62           C
ATOM    429  CG2 VAL A  55     -21.178  -9.648  32.144  1.00 43.51           C
ATOM    430  N   ASP A  56     -20.420 -11.027  36.480  1.00 45.77           N
ATOM    431  CA  ASP A  56     -20.225 -10.985  37.924  1.00 47.51           C
ATOM    432  C   ASP A  56     -18.939 -11.677  38.360  1.00 52.67           C
ATOM    433  O   ASP A  56     -18.142 -11.077  39.091  1.00 51.85           O
ATOM    434  CB  ASP A  56     -21.462 -11.549  38.639  1.00 52.14           C
ATOM    435  CG  ASP A  56     -22.730 -10.721  38.448  1.00 75.63           C
ATOM    436  OD1 ASP A  56     -22.615  -9.521  38.060  1.00 79.79           O
ATOM    437  OD2 ASP A  56     -23.831 -11.243  38.747  1.00 80.99           O
ATOM    438  N   ASN A  57     -18.711 -12.908  37.856  1.00 50.67           N
ATOM    439  CA  ASN A  57     -17.518 -13.712  38.131  1.00 49.95           C
ATOM    440  C   ASN A  57     -16.248 -12.975  37.721  1.00 49.94           C
ATOM    441  O   ASN A  57     -15.299 -12.956  38.512  1.00 50.38           O
ATOM    442  CB  ASN A  57     -17.576 -15.030  37.378  1.00 51.83           C
ATOM    443  CG  ASN A  57     -18.730 -15.909  37.723  1.00 62.18           C
ATOM    444  OD1 ASN A  57     -19.137 -16.012  38.877  1.00 46.63           O
ATOM    445  ND2 ASN A  57     -19.207 -16.628  36.719  1.00 54.65           N
ATOM    446  N   VAL A  58     -16.233 -12.370  36.493  1.00 41.22           N
ATOM    447  CA  VAL A  58     -15.095 -11.617  35.962  1.00 37.34           C
ATOM    448  C   VAL A  58     -14.801 -10.439  36.884  1.00 42.01           C
ATOM    449  O   VAL A  58     -13.646 -10.288  37.315  1.00 42.01           O
ATOM    450  CB  VAL A  58     -15.263 -11.219  34.471  1.00 38.32           C
ATOM    451  CG1 VAL A  58     -14.329 -10.087  34.089  1.00 36.95           C
ATOM    452  CG2 VAL A  58     -15.005 -12.407  33.569  1.00 37.77           C
ATOM    453  N   LYS A  59     -15.861  -9.627  37.207  1.00 35.03           N
ATOM    454  CA  LYS A  59     -15.765  -8.465  38.072  1.00 32.69           C
ATOM    455  C   LYS A  59     -15.199  -8.841  39.438  1.00 40.90           C
ATOM    456  O   LYS A  59     -14.304  -8.151  39.949  1.00 42.45           O
ATOM    457  CB  LYS A  59     -17.124  -7.761  38.200  1.00 32.07           C
ATOM    458  CG  LYS A  59     -17.449  -6.825  37.053  1.00 34.74           C
ATOM    459  CD  LYS A  59     -18.873  -6.273  37.132  1.00 37.92           C
ATOM    460  CE  LYS A  59     -19.273  -5.502  35.898  1.00 40.37           C
ATOM    461  NZ  LYS A  59     -20.680  -5.033  35.930  1.00 38.96           N
ATOM    462  N   ALA A  60     -15.722  -9.930  40.024  1.00 39.08           N
ATOM    463  CA  ALA A  60     -15.308 -10.424  41.337  1.00 40.00           C
ATOM    464  C   ALA A  60     -13.841 -10.870  41.280  1.00 41.68           C
ATOM    465  O   ALA A  60     -13.074 -10.559  42.198  1.00 42.20           O
ATOM    466  CB  ALA A  60     -16.202 -11.577  41.793  1.00 41.73           C
ATOM    467  N   HIS A  61     -13.434 -11.531  40.190  1.00 35.06           N
ATOM    468  CA  HIS A  61     -12.048 -11.982  40.057  1.00 34.37           C
ATOM    469  C   HIS A  61     -11.108 -10.802  39.917  1.00 43.31           C
ATOM    470  O   HIS A  61     -10.016 -10.823  40.483  1.00 45.76           O
ATOM    471  CB  HIS A  61     -11.850 -12.956  38.897  1.00 33.51           C
ATOM    472  CG  HIS A  61     -10.522 -13.615  38.958  1.00 36.82           C
ATOM    473  ND1 HIS A  61      -9.492 -13.227  38.131  1.00 37.71           N
ATOM    474  CD2 HIS A  61     -10.059 -14.562  39.810  1.00 39.71           C
ATOM    475  CE1 HIS A  61      -8.456 -13.992  38.449  1.00 37.11           C
ATOM    476  NE2 HIS A  61      -8.745 -14.804  39.454  1.00 38.78           N
ATOM    477  N   LEU A  62     -11.531  -9.766  39.180  1.00 38.98           N
ATOM    478  CA  LEU A  62     -10.745  -8.577  39.019  1.00 36.68           C
ATOM    479  C   LEU A  62     -10.699  -7.835  40.366  1.00 40.90           C
ATOM    480  O   LEU A  62      -9.622  -7.408  40.744  1.00 40.18           O
ATOM    481  CB  LEU A  62     -11.276  -7.706  37.859  1.00 36.04           C
ATOM    482  CG  LEU A  62     -11.090  -8.254  36.418  1.00 39.64           C
ATOM    483  CD1 LEU A  62     -11.826  -7.360  35.397  1.00 39.98           C
ATOM    484  CD2 LEU A  62      -9.601  -8.388  36.044  1.00 39.28           C
ATOM    485  N   ASN A  63     -11.815  -7.751  41.142  1.00 38.79           N
ATOM    486  CA  ASN A  63     -11.817  -7.088  42.472  1.00 38.55           C
ATOM    487  C   ASN A  63     -10.836  -7.743  43.468  1.00 40.93           C
ATOM    488  O   ASN A  63     -10.118  -7.029  44.157  1.00 40.04           O
ATOM    489  CB  ASN A  63     -13.221  -7.036  43.067  1.00 39.39           C
ATOM    490  CG  ASN A  63     -13.423  -6.042  44.209  1.00 63.79           C
ATOM    491  OD1 ASN A  63     -12.487  -5.412  44.747  1.00 56.74           O
ATOM    492  ND2 ASN A  63     -14.686  -5.906  44.587  1.00 57.42           N
ATOM    493  N   VAL A  64     -10.798  -9.103  43.526  1.00 37.68           N
ATOM    494  CA  VAL A  64      -9.928  -9.888  44.421  1.00 37.81           C
ATOM    495  C   VAL A  64      -8.431  -9.671  44.066  1.00 41.45           C
ATOM    496  O   VAL A  64      -7.602  -9.646  44.973  1.00 41.51           O
ATOM    497  CB  VAL A  64     -10.357 -11.407  44.505  1.00 40.62           C
ATOM    498  CG1 VAL A  64      -9.412 -12.238  45.364  1.00 40.83           C
ATOM    499  CG2 VAL A  64     -11.766 -11.551  45.046  1.00 41.05           C
ATOM    500  N   SER A  65      -8.125  -9.474  42.767  1.00 38.71           N
ATOM    501  CA  SER A  65      -6.800  -9.247  42.166  1.00 38.53           C
ATOM    502  C   SER A  65      -6.268  -7.816  42.307  1.00 44.97           C
ATOM    503  O   SER A  65      -5.102  -7.553  41.994  1.00 45.30           O
ATOM    504  CB  SER A  65      -6.833  -9.599  40.678  1.00 41.45           C
ATOM    505  OG  SER A  65      -7.273 -10.928  40.461  1.00 53.43           O
ATOM    506  N   GLY A  66      -7.138  -6.899  42.697  1.00 44.32           N
ATOM    507  CA  GLY A  66      -6.797  -5.487  42.818  1.00 45.49           C
ATOM    508  C   GLY A  66      -6.588  -4.773  41.492  1.00 48.95           C
ATOM    509  O   GLY A  66      -5.790  -3.830  41.419  1.00 51.16           O
ATOM    510  N   ILE A  67      -7.269  -5.239  40.432  1.00 41.42           N
ATOM    511  CA  ILE A  67      -7.247  -4.590  39.137  1.00 40.63           C
ATOM    512  C   ILE A  67      -8.518  -3.702  39.024  1.00 48.02           C
ATOM    513  O   ILE A  67      -9.633  -4.232  38.954  1.00 48.63           O
ATOM    514  CB  ILE A  67      -7.106  -5.593  37.951  1.00 42.58           C
ATOM    515  CG1 ILE A  67      -5.781  -6.407  38.092  1.00 42.57           C
ATOM    516  CG2 ILE A  67      -7.210  -4.852  36.563  1.00 43.40           C
ATOM    517  CD1 ILE A  67      -5.708  -7.619  37.362  1.00 45.44           C
ATOM    518  N   PRO A  68      -8.435  -2.359  39.005  1.00 44.23           N
ATOM    519  CA  PRO A  68      -9.655  -1.592  38.845  1.00 44.19           C
ATOM    520  C   PRO A  68     -10.265  -1.865  37.457  1.00 47.99           C
ATOM    521  O   PRO A  68      -9.580  -1.928  36.418  1.00 47.15           O
ATOM    522  CB  PRO A  68      -9.205  -0.149  39.108  1.00 45.96           C
ATOM    523  CG  PRO A  68      -7.980  -0.284  39.869  1.00 50.82           C
ATOM    524  CD  PRO A  68      -7.303  -1.447  39.188  1.00 46.01           C
ATOM    525  N   CYS A  69     -11.569  -2.114  37.487  1.00 45.52           N
ATOM    526  CA  CYS A  69     -12.348  -2.442  36.321  1.00 47.43           C
ATOM    527  C   CYS A  69     -13.536  -1.496  36.148  1.00 51.48           C
ATOM    528  O   CYS A  69     -14.238  -1.227  37.104  1.00 54.36           O
ATOM    529  CB  CYS A  69     -12.772  -3.902  36.424  1.00 49.93           C
ATOM    530  SG  CYS A  69     -14.253  -4.336  35.495  1.00 55.32           S
ATOM    531  N   SER A  70     -13.760  -0.993  34.936  1.00 45.68           N
ATOM    532  CA  SER A  70     -14.846  -0.070  34.625  1.00 46.51           C
ATOM    533  C   SER A  70     -15.792  -0.675  33.577  1.00 50.55           C
ATOM    534  O   SER A  70     -15.340  -1.434  32.726  1.00 52.07           O
ATOM    535  CB  SER A  70     -14.265   1.222  34.059  1.00 51.79           C
ATOM    536  OG  SER A  70     -15.250   2.130  33.583  1.00 61.76           O
ATOM    537  N   VAL A  71     -17.079  -0.308  33.607  1.00 43.61           N
ATOM    538  CA  VAL A  71     -18.058  -0.791  32.655  1.00 41.97           C
ATOM    539  C   VAL A  71     -18.144   0.255  31.554  1.00 50.97           C
ATOM    540  O   VAL A  71     -18.508   1.416  31.801  1.00 53.60           O
ATOM    541  CB  VAL A  71     -19.436  -1.041  33.320  1.00 44.95           C
ATOM    542  CG1 VAL A  71     -20.486  -1.536  32.324  1.00 43.14           C
ATOM    543  CG2 VAL A  71     -19.314  -1.993  34.485  1.00 44.83           C
ATOM    544  N   LEU A  72     -17.775  -0.136  30.341  1.00 46.91           N
ATOM    545  CA  LEU A  72     -17.867   0.779  29.208  1.00 46.35           C
ATOM    546  C   LEU A  72     -19.277   0.754  28.671  1.00 52.52           C
ATOM    547  O   LEU A  72     -19.838   1.815  28.427  1.00 56.30           O
ATOM    548  CB  LEU A  72     -16.866   0.402  28.104  1.00 44.79           C
ATOM    549  CG  LEU A  72     -15.386   0.623  28.418  1.00 47.67           C
ATOM    550  CD1 LEU A  72     -14.530  -0.020  27.362  1.00 45.95           C
ATOM    551  CD2 LEU A  72     -15.055   2.106  28.561  1.00 48.58           C
ATOM    552  N   LEU A  73     -19.851  -0.450  28.477  1.00 46.52           N
ATOM    553  CA  LEU A  73     -21.197  -0.646  27.946  1.00 45.99           C
ATOM    554  C   LEU A  73     -21.920  -1.653  28.807  1.00 49.90           C
ATOM    555  O   LEU A  73     -21.479  -2.800  28.894  1.00 49.38           O
ATOM    556  CB  LEU A  73     -21.150  -1.141  26.496  1.00 45.14           C
ATOM    557  CG  LEU A  73     -20.468  -0.255  25.489  1.00 50.29           C
ATOM    558  CD1 LEU A  73     -20.151  -1.019  24.212  1.00 50.48           C
ATOM    559  CD2 LEU A  73     -21.274   0.982  25.209  1.00 50.97           C
ATOM    560  N   ALA A  74     -23.003  -1.224  29.483  1.00 46.94           N
ATOM    561  CA  ALA A  74     -23.789  -2.080  30.361  1.00 46.95           C
ATOM    562  C   ALA A  74     -24.780  -2.980  29.613  1.00 55.36           C
ATOM    563  O   ALA A  74     -24.939  -4.151  29.968  1.00 54.74           O
ATOM    564  CB  ALA A  74     -24.509  -1.250  31.393  1.00 49.15           C
ATOM    565  N   ASP A  75     -25.451  -2.433  28.579  1.00 56.27           N
ATOM    566  CA  ASP A  75     -26.466  -3.143  27.807  1.00 57.57           C
ATOM    567  C   ASP A  75     -26.084  -3.369  26.338  1.00 60.80           C
ATOM    568  O   ASP A  75     -26.564  -2.659  25.458  1.00 61.45           O
ATOM    569  CB  ASP A  75     -27.826  -2.420  27.936  1.00 62.84           C
ATOM    570  CG  ASP A  75     -29.070  -3.274  27.670  1.00 85.05           C
ATOM    571  OD1 ASP A  75     -28.925  -4.411  27.137  1.00 86.78           O
ATOM    572  OD2 ASP A  75     -30.190  -2.790  27.946  1.00 93.55           O
ATOM    573  N   VAL A  76     -25.252  -4.399  26.081  1.00 56.32           N
ATOM    574  CA  VAL A  76     -24.816  -4.785  24.739  1.00 54.26           C
ATOM    575  C   VAL A  76     -26.031  -5.308  23.940  1.00 60.78           C
ATOM    576  O   VAL A  76     -26.251  -4.856  22.805  1.00 59.92           O
ATOM    577  CB  VAL A  76     -23.623  -5.794  24.786  1.00 54.96           C
ATOM    578  CG1 VAL A  76     -23.243  -6.298  23.396  1.00 52.73           C
ATOM    579  CG2 VAL A  76     -22.413  -5.182  25.480  1.00 54.26           C
ATOM    580  N   GLU A  77     -26.849  -6.213  24.553  1.00 59.38           N
ATOM    581  CA  GLU A  77     -28.025  -6.792  23.896  1.00 60.62           C
ATOM    582  C   GLU A  77     -28.848  -5.720  23.196  1.00 67.26           C
ATOM    583  O   GLU A  77     -29.116  -5.829  22.000  1.00 66.73           O
ATOM    584  CB  GLU A  77     -28.885  -7.598  24.877  1.00 63.04           C
ATOM    585  CG  GLU A  77     -30.121  -8.220  24.237  1.00 76.15           C
ATOM    586  CD  GLU A  77     -31.083  -8.883  25.200  1.00100.60           C
ATOM    587  OE1 GLU A  77     -31.512  -8.218  26.171  1.00 84.06           O
ATOM    588  OE2 GLU A  77     -31.425 -10.065  24.972  1.00106.46           O
ATOM    589  N   ASP A  78     -29.182  -4.667  23.934  1.00 66.20           N
ATOM    590  CA  ASP A  78     -29.983  -3.568  23.438  1.00 68.53           C
ATOM    591  C   ASP A  78     -29.299  -2.815  22.314  1.00 69.15           C
ATOM    592  O   ASP A  78     -29.959  -2.516  21.317  1.00 69.81           O
ATOM    593  CB  ASP A  78     -30.386  -2.635  24.580  1.00 73.57           C
ATOM    594  CG  ASP A  78     -31.349  -1.559  24.158  1.00102.66           C
ATOM    595  OD1 ASP A  78     -32.470  -1.912  23.706  1.00107.51           O
ATOM    596  OD2 ASP A  78     -30.982  -0.357  24.269  1.00114.19           O
ATOM    597  N   LEU A  79     -27.984  -2.534  22.453  1.00 61.93           N
ATOM    598  CA  LEU A  79     -27.226  -1.839  21.407  1.00 60.33           C
ATOM    599  C   LEU A  79     -27.205  -2.664  20.117  1.00 66.44           C
ATOM    600  O   LEU A  79     -27.529  -2.111  19.069  1.00 66.69           O
ATOM    601  CB  LEU A  79     -25.808  -1.440  21.856  1.00 58.11           C
ATOM    602  CG  LEU A  79     -25.734  -0.524  23.066  1.00 64.00           C
ATOM    603  CD1 LEU A  79     -24.360  -0.563  23.765  1.00 63.04           C
ATOM    604  CD2 LEU A  79     -26.174   0.860  22.715  1.00 70.22           C
ATOM    605  N   ILE A  80     -26.917  -3.998  20.198  1.00 62.68           N
ATOM    606  CA  ILE A  80     -26.910  -4.877  19.025  1.00 61.41           C
ATOM    607  C   ILE A  80     -28.248  -4.786  18.309  1.00 66.67           C
ATOM    608  O   ILE A  80     -28.260  -4.563  17.108  1.00 66.44           O
ATOM    609  CB  ILE A  80     -26.505  -6.340  19.352  1.00 63.48           C
ATOM    610  CG1 ILE A  80     -25.093  -6.422  19.982  1.00 62.96           C
ATOM    611  CG2 ILE A  80     -26.571  -7.216  18.090  1.00 63.59           C
ATOM    612  CD1 ILE A  80     -24.804  -7.782  20.633  1.00 78.20           C
ATOM    613  N   GLN A  81     -29.366  -4.900  19.047  1.00 65.98           N
ATOM    614  CA  GLN A  81     -30.721  -4.827  18.483  1.00 68.49           C
ATOM    615  C   GLN A  81     -30.949  -3.501  17.776  1.00 78.07           C
ATOM    616  O   GLN A  81     -31.477  -3.489  16.672  1.00 78.22           O
ATOM    617  CB  GLN A  81     -31.802  -5.112  19.539  1.00 70.94           C
ATOM    618  CG  GLN A  81     -31.901  -6.588  19.942  1.00 87.28           C
ATOM    619  CD  GLN A  81     -31.924  -7.570  18.767  1.00116.93           C
ATOM    620  OE1 GLN A  81     -32.757  -7.489  17.854  1.00115.16           O
ATOM    621  NE2 GLN A  81     -30.997  -8.526  18.761  1.00109.68           N
ATOM    622  N   GLN A  82     -30.457  -2.403  18.372  1.00 78.13           N
ATOM    623  CA  GLN A  82     -30.491  -1.066  17.785  1.00 80.04           C
ATOM    624  C   GLN A  82     -29.650  -1.053  16.462  1.00 82.05           C
ATOM    625  O   GLN A  82     -30.161  -0.569  15.458  1.00 81.19           O
ATOM    626  CB  GLN A  82     -29.893  -0.031  18.775  1.00 82.26           C
ATOM    627  CG  GLN A  82     -30.756   0.399  19.968  1.00105.09           C
ATOM    628  CD  GLN A  82     -30.035   1.396  20.886  1.00126.94           C
ATOM    629  OE1 GLN A  82     -29.291   2.287  20.444  1.00128.43           O
ATOM    630  NE2 GLN A  82     -30.265   1.302  22.191  1.00108.45           N
ATOM    631  N   GLN A  83     -28.384  -1.597  16.476  1.00 77.14           N
ATOM    632  CA  GLN A  83     -27.439  -1.671  15.341  1.00 76.59           C
ATOM    633  C   GLN A  83     -28.089  -2.297  14.078  1.00 78.26           C
ATOM    634  O   GLN A  83     -27.854  -1.783  12.985  1.00 80.32           O
ATOM    635  CB  GLN A  83     -26.127  -2.492  15.679  1.00 76.73           C
ATOM    636  CG  GLN A  83     -25.157  -1.979  16.761  1.00 90.30           C
ATOM    637  CD  GLN A  83     -24.167  -0.960  16.317  1.00 99.64           C
ATOM    638  OE1 GLN A  83     -23.166  -1.243  15.640  1.00 98.97           O
ATOM    639  NE2 GLN A  83     -24.386   0.228  16.792  1.00 80.67           N
ATOM    640  N   ILE A  84     -28.869  -3.407  14.238  1.00 70.35           N
ATOM    641  CA  ILE A  84     -29.466  -4.258  13.180  1.00 69.15           C
ATOM    642  C   ILE A  84     -30.897  -3.887  12.747  1.00 73.34           C
ATOM    643  O   ILE A  84     -31.314  -4.256  11.649  1.00 73.07           O
ATOM    644  CB  ILE A  84     -29.424  -5.783  13.558  1.00 70.67           C
ATOM    645  CG1 ILE A  84     -30.345  -6.088  14.750  1.00 71.88           C
ATOM    646  CG2 ILE A  84     -27.993  -6.318  13.790  1.00 68.58           C
ATOM    647  CD1 ILE A  84     -30.794  -7.578  14.887  1.00 87.39           C
ATOM    648  N   SER A  85     -31.659  -3.218  13.618  1.00 71.37           N
ATOM    649  CA  SER A  85     -33.063  -2.808  13.402  1.00 72.83           C
ATOM    650  C   SER A  85     -33.325  -1.836  12.244  1.00 77.70           C
ATOM    651  O   SER A  85     -34.432  -1.826  11.696  1.00 78.65           O
ATOM    652  CB  SER A  85     -33.618  -2.172  14.670  1.00 76.54           C
ATOM    653  OG  SER A  85     -33.959  -3.181  15.603  1.00 83.27           O
ATOM    654  N   ASN A  86     -32.343  -0.986  11.926  1.00 72.78           N
ATOM    655  CA  ASN A  86     -32.461   0.046  10.916  1.00 74.20           C
ATOM    656  C   ASN A  86     -31.890  -0.317   9.548  1.00 75.26           C
ATOM    657  O   ASN A  86     -31.691   0.563   8.703  1.00 77.25           O
ATOM    658  CB  ASN A  86     -31.843   1.331  11.433  1.00 82.17           C
ATOM    659  CG  ASN A  86     -32.615   2.052  12.502  1.00140.74           C
ATOM    660  OD1 ASN A  86     -33.840   1.919  12.629  1.00138.46           O
ATOM    661  ND2 ASN A  86     -31.794   2.849  13.217  1.00151.32           N
ATOM    662  N   ASP A  87     -31.686  -1.590   9.299  1.00 67.37           N
ATOM    663  CA  ASP A  87     -31.143  -2.048   8.034  1.00 65.88           C
ATOM    664  C   ASP A  87     -31.998  -1.660   6.814  1.00 71.47           C
ATOM    665  O   ASP A  87     -31.451  -1.248   5.799  1.00 72.42           O
ATOM    666  CB  ASP A  87     -30.925  -3.567   8.104  1.00 65.35           C
ATOM    667  CG  ASP A  87     -30.306  -4.192   6.878  1.00 61.73           C
ATOM    668  OD1 ASP A  87     -29.609  -3.470   6.127  1.00 59.59           O
ATOM    669  OD2 ASP A  87     -30.520  -5.396   6.665  1.00 61.33           O
ATOM    670  N   THR A  88     -33.316  -1.785   6.906  1.00 68.46           N
ATOM    671  CA  THR A  88     -34.209  -1.488   5.775  1.00 70.19           C
ATOM    672  C   THR A  88     -35.115  -0.247   6.036  1.00 75.73           C
ATOM    673  O   THR A  88     -36.136  -0.080   5.368  1.00 77.75           O
ATOM    674  CB  THR A  88     -35.109  -2.713   5.560  1.00 82.70           C
ATOM    675  OG1 THR A  88     -36.032  -2.791   6.652  1.00 89.39           O
ATOM    676  CG2 THR A  88     -34.327  -4.025   5.467  1.00 77.93           C
ATOM    677  N   VAL A  89     -34.770   0.594   7.017  1.00 71.16           N
ATOM    678  CA  VAL A  89     -35.622   1.699   7.436  1.00 72.74           C
ATOM    679  C   VAL A  89     -35.609   2.896   6.443  1.00 82.29           C
ATOM    680  O   VAL A  89     -36.602   3.632   6.383  1.00 85.47           O
ATOM    681  CB  VAL A  89     -35.305   2.104   8.905  1.00 74.43           C
ATOM    682  CG1 VAL A  89     -34.084   2.986   9.010  1.00 73.50           C
ATOM    683  CG2 VAL A  89     -36.479   2.764   9.571  1.00 76.76           C
ATOM    684  N   SER A  90     -34.511   3.098   5.678  1.00 78.35           N
ATOM    685  CA  SER A  90     -34.419   4.239   4.748  1.00 78.90           C
ATOM    686  C   SER A  90     -34.306   3.819   3.291  1.00 81.86           C
ATOM    687  O   SER A  90     -33.665   2.802   3.020  1.00 80.87           O
ATOM    688  CB  SER A  90     -33.235   5.129   5.110  1.00 80.14           C
ATOM    689  OG  SER A  90     -33.460   5.812   6.334  1.00 85.70           O
ATOM    690  N   PRO A  91     -34.865   4.598   2.329  1.00 78.71           N
ATOM    691  CA  PRO A  91     -34.707   4.235   0.905  1.00 78.42           C
ATOM    692  C   PRO A  91     -33.242   4.308   0.466  1.00 80.94           C
ATOM    693  O   PRO A  91     -32.500   5.146   0.983  1.00 80.26           O
ATOM    694  CB  PRO A  91     -35.557   5.284   0.180  1.00 83.40           C
ATOM    695  CG  PRO A  91     -35.630   6.436   1.113  1.00 88.53           C
ATOM    696  CD  PRO A  91     -35.657   5.838   2.479  1.00 82.38           C
ATOM    697  N   ARG A  92     -32.820   3.410  -0.448  1.00 77.06           N
ATOM    698  CA  ARG A  92     -31.450   3.358  -0.966  1.00 76.57           C
ATOM    699  C   ARG A  92     -31.024   4.683  -1.598  1.00 86.33           C
ATOM    700  O   ARG A  92     -31.737   5.253  -2.436  1.00 88.86           O
ATOM    701  CB  ARG A  92     -31.244   2.192  -1.939  1.00 75.13           C
ATOM    702  CG  ARG A  92     -31.206   0.837  -1.269  1.00 75.12           C
ATOM    703  CD  ARG A  92     -30.986  -0.276  -2.276  1.00 77.43           C
ATOM    704  NE  ARG A  92     -31.374  -1.568  -1.722  1.00 81.37           N
ATOM    705  CZ  ARG A  92     -32.623  -1.987  -1.565  1.00101.43           C
ATOM    706  NH1 ARG A  92     -33.641  -1.212  -1.918  1.00 96.35           N
ATOM    707  NH2 ARG A  92     -32.866  -3.178  -1.034  1.00 89.17           N
ATOM    708  N   ALA A  93     -29.859   5.176  -1.130  1.00 84.07           N
ATOM    709  CA  ALA A  93     -29.184   6.436  -1.448  1.00 86.06           C
ATOM    710  C   ALA A  93     -29.997   7.692  -1.123  1.00 93.35           C
ATOM    711  O   ALA A  93     -29.926   8.698  -1.839  1.00 97.49           O
ATOM    712  CB  ALA A  93     -28.661   6.478  -2.866  1.00 88.35           C
ATOM    713  N   SER A  94     -30.710   7.662   0.019  1.00 87.05           N
ATOM    714  CA  SER A  94     -31.295   8.871   0.597  1.00 87.42           C
ATOM    715  C   SER A  94     -30.128   9.368   1.496  1.00 86.58           C
ATOM    716  O   SER A  94     -29.198   8.578   1.758  1.00 82.17           O
ATOM    717  CB  SER A  94     -32.518   8.556   1.456  1.00 88.65           C
ATOM    718  OG  SER A  94     -32.266   7.615   2.490  1.00 87.73           O
ATOM    719  N   ALA A  95     -30.150  10.630   1.987  1.00 82.20           N
ATOM    720  CA  ALA A  95     -29.050  11.050   2.871  1.00 79.92           C
ATOM    721  C   ALA A  95     -28.956  10.026   4.067  1.00 79.67           C
ATOM    722  O   ALA A  95     -27.891   9.474   4.379  1.00 74.57           O
ATOM    723  CB  ALA A  95     -29.292  12.459   3.385  1.00 83.08           C
ATOM    724  N   SER A  96     -30.137   9.658   4.561  1.00 77.10           N
ATOM    725  CA  SER A  96     -30.433   8.816   5.702  1.00 74.62           C
ATOM    726  C   SER A  96     -29.869   7.404   5.645  1.00 75.46           C
ATOM    727  O   SER A  96     -29.410   6.914   6.670  1.00 73.30           O
ATOM    728  CB  SER A  96     -31.940   8.767   5.903  1.00 79.91           C
ATOM    729  OG  SER A  96     -32.406   9.797   6.758  1.00 93.67           O
ATOM    730  N   TYR A  97     -29.918   6.746   4.464  1.00 70.97           N
ATOM    731  CA  TYR A  97     -29.452   5.378   4.229  1.00 67.07           C
ATOM    732  C   TYR A  97     -27.991   5.185   4.635  1.00 69.27           C
ATOM    733  O   TYR A  97     -27.640   4.150   5.187  1.00 66.73           O
ATOM    734  CB  TYR A  97     -29.645   5.009   2.737  1.00 68.79           C
ATOM    735  CG  TYR A  97     -29.282   3.582   2.364  1.00 68.61           C
ATOM    736  CD1 TYR A  97     -30.221   2.557   2.445  1.00 70.84           C
ATOM    737  CD2 TYR A  97     -28.008   3.263   1.894  1.00 67.53           C
ATOM    738  CE1 TYR A  97     -29.894   1.243   2.095  1.00 70.15           C
ATOM    739  CE2 TYR A  97     -27.667   1.954   1.552  1.00 66.03           C
ATOM    740  CZ  TYR A  97     -28.614   0.947   1.652  1.00 71.18           C
ATOM    741  OH  TYR A  97     -28.285  -0.344   1.322  1.00 65.19           O
ATOM    742  N   TYR A  98     -27.136   6.173   4.350  1.00 67.22           N
ATOM    743  CA  TYR A  98     -25.704   6.107   4.616  1.00 64.38           C
ATOM    744  C   TYR A  98     -25.366   6.327   6.079  1.00 68.87           C
ATOM    745  O   TYR A  98     -24.223   6.068   6.485  1.00 67.86           O
ATOM    746  CB  TYR A  98     -24.943   7.048   3.688  1.00 66.45           C
ATOM    747  CG  TYR A  98     -25.093   6.645   2.237  1.00 69.58           C
ATOM    748  CD1 TYR A  98     -24.301   5.642   1.685  1.00 69.87           C
ATOM    749  CD2 TYR A  98     -26.069   7.224   1.427  1.00 72.80           C
ATOM    750  CE1 TYR A  98     -24.454   5.249   0.353  1.00 71.31           C
ATOM    751  CE2 TYR A  98     -26.232   6.835   0.097  1.00 74.42           C
ATOM    752  CZ  TYR A  98     -25.421   5.850  -0.439  1.00 79.17           C
ATOM    753  OH  TYR A  98     -25.592   5.466  -1.754  1.00 80.82           O
ATOM    754  N   GLU A  99     -26.376   6.715   6.888  1.00 66.22           N
ATOM    755  CA  GLU A  99     -26.229   6.906   8.329  1.00 65.35           C
ATOM    756  C   GLU A  99     -26.745   5.700   9.127  1.00 67.86           C
ATOM    757  O   GLU A  99     -27.042   5.831  10.323  1.00 67.99           O
ATOM    758  CB  GLU A  99     -26.910   8.198   8.771  1.00 68.98           C
ATOM    759  CG  GLU A  99     -26.305   9.421   8.118  1.00 81.47           C
ATOM    760  CD  GLU A  99     -27.147  10.672   8.212  1.00104.68           C
ATOM    761  OE1 GLU A  99     -28.351  10.565   8.544  1.00 96.71           O
ATOM    762  OE2 GLU A  99     -26.613  11.758   7.890  1.00102.63           O
ATOM    763  N   GLN A 100     -26.843   4.522   8.459  1.00 61.33           N
ATOM    764  CA  GLN A 100     -27.277   3.274   9.082  1.00 58.02           C
ATOM    765  C   GLN A 100     -26.391   2.149   8.652  1.00 60.95           C
ATOM    766  O   GLN A 100     -25.809   2.189   7.564  1.00 62.38           O
ATOM    767  CB  GLN A 100     -28.713   2.936   8.708  1.00 60.09           C
ATOM    768  CG  GLN A 100     -29.745   3.782   9.425  1.00 76.40           C
ATOM    769  CD  GLN A 100     -30.573   4.557   8.460  1.00 84.93           C
ATOM    770  OE1 GLN A 100     -30.820   4.134   7.325  1.00 83.38           O
ATOM    771  NE2 GLN A 100     -31.033   5.700   8.910  1.00 70.48           N
ATOM    772  N   TYR A 101     -26.288   1.134   9.501  1.00 54.54           N
ATOM    773  CA  TYR A 101     -25.544  -0.067   9.191  1.00 51.20           C
ATOM    774  C   TYR A 101     -26.486  -0.949   8.389  1.00 53.07           C
ATOM    775  O   TYR A 101     -27.700  -0.988   8.664  1.00 51.53           O
ATOM    776  CB  TYR A 101     -25.088  -0.777  10.481  1.00 50.36           C
ATOM    777  CG  TYR A 101     -24.123   0.051  11.295  1.00 51.70           C
ATOM    778  CD1 TYR A 101     -22.856   0.361  10.810  1.00 52.90           C
ATOM    779  CD2 TYR A 101     -24.476   0.539  12.549  1.00 52.39           C
ATOM    780  CE1 TYR A 101     -21.969   1.137  11.552  1.00 51.89           C
ATOM    781  CE2 TYR A 101     -23.580   1.287  13.314  1.00 51.36           C
ATOM    782  CZ  TYR A 101     -22.325   1.573  12.814  1.00 51.39           C
ATOM    783  OH  TYR A 101     -21.436   2.323  13.530  1.00 50.24           O
ATOM    784  N   HIS A 102     -25.917  -1.640   7.391  1.00 48.64           N
ATOM    785  CA  HIS A 102     -26.646  -2.520   6.515  1.00 48.77           C
ATOM    786  C   HIS A 102     -26.047  -3.911   6.513  1.00 52.05           C
ATOM    787  O   HIS A 102     -24.830  -4.056   6.630  1.00 49.22           O
ATOM    788  CB  HIS A 102     -26.725  -1.926   5.106  1.00 51.27           C
ATOM    789  CG  HIS A 102     -27.443  -0.629   5.088  1.00 57.22           C
ATOM    790  ND1 HIS A 102     -28.815  -0.560   5.261  1.00 61.30           N
ATOM    791  CD2 HIS A 102     -26.952   0.624   4.989  1.00 60.77           C
ATOM    792  CE1 HIS A 102     -29.113   0.734   5.269  1.00 62.62           C
ATOM    793  NE2 HIS A 102     -28.028   1.484   5.090  1.00 62.61           N
ATOM    794  N   SER A 103     -26.919  -4.940   6.425  1.00 50.26           N
ATOM    795  CA  SER A 103     -26.541  -6.342   6.382  1.00 49.30           C
ATOM    796  C   SER A 103     -25.823  -6.624   5.066  1.00 54.96           C
ATOM    797  O   SER A 103     -25.907  -5.803   4.141  1.00 56.02           O
ATOM    798  CB  SER A 103     -27.791  -7.201   6.456  1.00 54.82           C
ATOM    799  OG  SER A 103     -28.627  -6.960   5.339  1.00 64.74           O
ATOM    800  N   LEU A 104     -25.134  -7.791   4.965  1.00 51.30           N
ATOM    801  CA  LEU A 104     -24.426  -8.203   3.740  1.00 50.52           C
ATOM    802  C   LEU A 104     -25.367  -8.211   2.519  1.00 53.92           C
ATOM    803  O   LEU A 104     -25.003  -7.657   1.478  1.00 54.39           O
ATOM    804  CB  LEU A 104     -23.758  -9.580   3.919  1.00 49.44           C
ATOM    805  CG  LEU A 104     -23.096 -10.187   2.690  1.00 53.84           C
ATOM    806  CD1 LEU A 104     -21.955  -9.310   2.213  1.00 53.73           C
ATOM    807  CD2 LEU A 104     -22.678 -11.634   2.933  1.00 55.09           C
ATOM    808  N   ASN A 105     -26.572  -8.799   2.672  1.00 49.00           N
ATOM    809  CA  ASN A 105     -27.600  -8.917   1.638  1.00 50.39           C
ATOM    810  C   ASN A 105     -28.029  -7.538   1.149  1.00 57.43           C
ATOM    811  O   ASN A 105     -28.170  -7.333  -0.061  1.00 59.75           O
ATOM    812  CB  ASN A 105     -28.797  -9.696   2.166  1.00 51.63           C
ATOM    813  CG  ASN A 105     -28.397 -10.923   2.953  1.00 88.61           C
ATOM    814  OD1 ASN A 105     -28.148 -11.994   2.379  1.00 87.74           O
ATOM    815  ND2 ASN A 105     -28.248 -10.772   4.282  1.00 77.10           N
ATOM    816  N   GLU A 106     -28.198  -6.578   2.089  1.00 53.35           N
ATOM    817  CA  GLU A 106     -28.580  -5.194   1.789  1.00 53.94           C
ATOM    818  C   GLU A 106     -27.464  -4.515   1.062  1.00 61.72           C
ATOM    819  O   GLU A 106     -27.743  -3.822   0.088  1.00 63.60           O
ATOM    820  CB  GLU A 106     -28.977  -4.427   3.055  1.00 54.19           C
ATOM    821  CG  GLU A 106     -29.569  -3.047   2.824  1.00 61.93           C
ATOM    822  CD  GLU A 106     -30.544  -2.899   1.672  1.00 78.48           C
ATOM    823  OE1 GLU A 106     -31.561  -3.623   1.643  1.00 96.62           O
ATOM    824  OE2 GLU A 106     -30.279  -2.067   0.781  1.00 53.16           O
ATOM    825  N   ILE A 107     -26.192  -4.760   1.486  1.00 59.16           N
ATOM    826  CA  ILE A 107     -24.999  -4.243   0.801  1.00 59.68           C
ATOM    827  C   ILE A 107     -24.971  -4.763  -0.661  1.00 65.12           C
ATOM    828  O   ILE A 107     -24.780  -3.949  -1.559  1.00 66.45           O
ATOM    829  CB  ILE A 107     -23.690  -4.480   1.608  1.00 60.83           C
ATOM    830  CG1 ILE A 107     -23.712  -3.581   2.879  1.00 61.16           C
ATOM    831  CG2 ILE A 107     -22.430  -4.194   0.756  1.00 61.51           C
ATOM    832  CD1 ILE A 107     -22.595  -3.763   3.942  1.00 63.26           C
ATOM    833  N   TYR A 108     -25.263  -6.073  -0.902  1.00 60.72           N
ATOM    834  CA  TYR A 108     -25.321  -6.615  -2.265  1.00 61.62           C
ATOM    835  C   TYR A 108     -26.373  -5.906  -3.111  1.00 66.42           C
ATOM    836  O   TYR A 108     -26.114  -5.620  -4.279  1.00 66.89           O
ATOM    837  CB  TYR A 108     -25.597  -8.127  -2.280  1.00 62.03           C
ATOM    838  CG  TYR A 108     -24.411  -9.028  -1.995  1.00 61.48           C
ATOM    839  CD1 TYR A 108     -23.229  -8.907  -2.718  1.00 62.08           C
ATOM    840  CD2 TYR A 108     -24.522 -10.094  -1.099  1.00 61.99           C
ATOM    841  CE1 TYR A 108     -22.159  -9.767  -2.497  1.00 60.77           C
ATOM    842  CE2 TYR A 108     -23.466 -10.973  -0.879  1.00 61.68           C
ATOM    843  CZ  TYR A 108     -22.282 -10.798  -1.573  1.00 70.25           C
ATOM    844  OH  TYR A 108     -21.243 -11.657  -1.324  1.00 71.47           O
ATOM    845  N   SER A 109     -27.547  -5.618  -2.516  1.00 63.66           N
ATOM    846  CA  SER A 109     -28.651  -4.935  -3.194  1.00 65.64           C
ATOM    847  C   SER A 109     -28.271  -3.512  -3.477  1.00 70.29           C
ATOM    848  O   SER A 109     -28.594  -3.017  -4.549  1.00 72.40           O
ATOM    849  CB  SER A 109     -29.927  -5.002  -2.367  1.00 69.74           C
ATOM    850  OG  SER A 109     -30.314  -6.356  -2.187  1.00 78.91           O
ATOM    851  N   TRP A 110     -27.555  -2.858  -2.533  1.00 66.08           N
ATOM    852  CA  TRP A 110     -27.046  -1.491  -2.697  1.00 66.64           C
ATOM    853  C   TRP A 110     -26.021  -1.462  -3.835  1.00 69.87           C
ATOM    854  O   TRP A 110     -26.067  -0.537  -4.628  1.00 71.67           O
ATOM    855  CB  TRP A 110     -26.457  -0.922  -1.390  1.00 64.00           C
ATOM    856  CG  TRP A 110     -25.740   0.383  -1.582  1.00 66.34           C
ATOM    857  CD1 TRP A 110     -26.296   1.633  -1.674  1.00 71.26           C
ATOM    858  CD2 TRP A 110     -24.337   0.549  -1.815  1.00 65.87           C
ATOM    859  NE1 TRP A 110     -25.318   2.568  -1.933  1.00 71.35           N
ATOM    860  CE2 TRP A 110     -24.108   1.927  -2.041  1.00 71.63           C
ATOM    861  CE3 TRP A 110     -23.250  -0.347  -1.903  1.00 65.29           C
ATOM    862  CZ2 TRP A 110     -22.824   2.441  -2.258  1.00 71.15           C
ATOM    863  CZ3 TRP A 110     -21.986   0.159  -2.143  1.00 66.73           C
ATOM    864  CH2 TRP A 110     -21.780   1.537  -2.298  1.00 69.35           C
ATOM    865  N   ILE A 111     -25.131  -2.483  -3.937  1.00 64.16           N
ATOM    866  CA  ILE A 111     -24.134  -2.592  -5.010  1.00 63.84           C
ATOM    867  C   ILE A 111     -24.871  -2.592  -6.339  1.00 67.98           C
ATOM    868  O   ILE A 111     -24.529  -1.807  -7.211  1.00 68.94           O
ATOM    869  CB  ILE A 111     -23.146  -3.804  -4.836  1.00 64.98           C
ATOM    870  CG1 ILE A 111     -22.150  -3.535  -3.704  1.00 62.97           C
ATOM    871  CG2 ILE A 111     -22.371  -4.131  -6.141  1.00 67.30           C
ATOM    872  CD1 ILE A 111     -21.357  -4.788  -3.220  1.00 58.55           C
ATOM    873  N   GLU A 112     -25.912  -3.417  -6.468  1.00 65.60           N
ATOM    874  CA  GLU A 112     -26.705  -3.471  -7.699  1.00 68.35           C
ATOM    875  C   GLU A 112     -27.419  -2.145  -7.966  1.00 74.45           C
ATOM    876  O   GLU A 112     -27.342  -1.646  -9.087  1.00 76.90           O
ATOM    877  CB  GLU A 112     -27.694  -4.646  -7.700  1.00 69.20           C
ATOM    878  CG  GLU A 112     -27.025  -6.011  -7.706  1.00 79.16           C
ATOM    879  CD  GLU A 112     -26.033  -6.271  -8.823  1.00100.78           C
ATOM    880  OE1 GLU A 112     -26.391  -6.069 -10.007  1.00 94.79           O
ATOM    881  OE2 GLU A 112     -24.895  -6.688  -8.509  1.00 94.80           O
ATOM    882  N   PHE A 113     -28.041  -1.546  -6.924  1.00 69.25           N
ATOM    883  CA  PHE A 113     -28.754  -0.275  -7.014  1.00 70.82           C
ATOM    884  C   PHE A 113     -27.862   0.882  -7.455  1.00 74.53           C
ATOM    885  O   PHE A 113     -28.273   1.664  -8.314  1.00 77.14           O
ATOM    886  CB  PHE A 113     -29.490   0.058  -5.685  1.00 72.33           C
ATOM    887  CG  PHE A 113     -29.594   1.545  -5.408  1.00 77.06           C
ATOM    888  CD1 PHE A 113     -30.600   2.321  -6.004  1.00 82.62           C
ATOM    889  CD2 PHE A 113     -28.621   2.197  -4.646  1.00 80.22           C
ATOM    890  CE1 PHE A 113     -30.647   3.718  -5.815  1.00 85.17           C
ATOM    891  CE2 PHE A 113     -28.647   3.596  -4.493  1.00 84.60           C
ATOM    892  CZ  PHE A 113     -29.680   4.342  -5.057  1.00 84.39           C
ATOM    893  N   ILE A 114     -26.688   1.030  -6.805  1.00 68.24           N
ATOM    894  CA  ILE A 114     -25.761   2.131  -7.012  1.00 68.94           C
ATOM    895  C   ILE A 114     -25.088   2.052  -8.382  1.00 77.85           C
ATOM    896  O   ILE A 114     -24.968   3.089  -9.048  1.00 81.24           O
ATOM    897  CB  ILE A 114     -24.748   2.310  -5.824  1.00 68.52           C
ATOM    898  CG1 ILE A 114     -24.186   3.772  -5.763  1.00 69.62           C
ATOM    899  CG2 ILE A 114     -23.631   1.254  -5.784  1.00 64.29           C
ATOM    900  CD1 ILE A 114     -25.195   4.855  -5.307  1.00 67.91           C
ATOM    901  N   THR A 115     -24.686   0.839  -8.815  1.00 72.81           N
ATOM    902  CA  THR A 115     -24.042   0.651 -10.116  1.00 73.73           C
ATOM    903  C   THR A 115     -25.026   0.925 -11.256  1.00 79.59           C
ATOM    904  O   THR A 115     -24.630   1.475 -12.282  1.00 80.10           O
ATOM    905  CB  THR A 115     -23.334  -0.714 -10.218  1.00 73.64           C
ATOM    906  OG1 THR A 115     -24.252  -1.764  -9.903  1.00 71.16           O
ATOM    907  CG2 THR A 115     -22.084  -0.801  -9.340  1.00 63.13           C
ATOM    908  N   GLU A 116     -26.307   0.576 -11.050  1.00 77.94           N
ATOM    909  CA  GLU A 116     -27.376   0.798 -12.021  1.00 81.46           C
ATOM    910  C   GLU A 116     -27.764   2.277 -12.088  1.00 87.30           C
ATOM    911  O   GLU A 116     -28.104   2.766 -13.162  1.00 88.37           O
ATOM    912  CB  GLU A 116     -28.597  -0.087 -11.722  1.00 82.34           C
ATOM    913  CG  GLU A 116     -29.222  -0.664 -12.985  1.00103.86           C
ATOM    914  CD  GLU A 116     -28.600  -1.933 -13.553  1.00142.13           C
ATOM    915  OE1 GLU A 116     -28.344  -2.886 -12.779  1.00129.87           O
ATOM    916  OE2 GLU A 116     -28.414  -1.987 -14.792  1.00148.31           O
ATOM    917  N   ARG A 117     -27.669   2.993 -10.951  1.00 84.23           N
ATOM    918  CA  ARG A 117     -27.976   4.421 -10.881  1.00 86.64           C
ATOM    919  C   ARG A 117     -26.848   5.305 -11.480  1.00 92.13           C
ATOM    920  O   ARG A 117     -27.138   6.374 -12.004  1.00 93.76           O
ATOM    921  CB  ARG A 117     -28.318   4.842  -9.445  1.00 86.07           C
ATOM    922  CG  ARG A 117     -29.115   6.149  -9.373  1.00106.08           C
ATOM    923  CD  ARG A 117     -29.240   6.656  -7.942  1.00119.76           C
ATOM    924  NE  ARG A 117     -30.329   7.629  -7.780  1.00120.64           N
ATOM    925  CZ  ARG A 117     -30.498   8.411  -6.713  1.00117.31           C
ATOM    926  NH1 ARG A 117     -29.651   8.345  -5.686  1.00 94.93           N
ATOM    927  NH2 ARG A 117     -31.507   9.270  -6.666  1.00 86.33           N
ATOM    928  N   HIS A 118     -25.576   4.865 -11.397  1.00 87.98           N
ATOM    929  CA  HIS A 118     -24.433   5.605 -11.949  1.00 89.56           C
ATOM    930  C   HIS A 118     -23.574   4.694 -12.866  1.00 96.05           C
ATOM    931  O   HIS A 118     -22.402   4.431 -12.541  1.00 95.54           O
ATOM    932  CB  HIS A 118     -23.596   6.231 -10.820  1.00 88.30           C
ATOM    933  CG  HIS A 118     -24.388   7.130  -9.926  1.00 91.24           C
ATOM    934  ND1 HIS A 118     -24.882   6.689  -8.706  1.00 89.92           N
ATOM    935  CD2 HIS A 118     -24.752   8.419 -10.106  1.00 95.36           C
ATOM    936  CE1 HIS A 118     -25.516   7.722  -8.184  1.00 90.35           C
ATOM    937  NE2 HIS A 118     -25.471   8.785  -8.995  1.00 94.10           N
ATOM    938  N   PRO A 119     -24.131   4.194 -14.013  1.00 93.72           N
ATOM    939  CA  PRO A 119     -23.335   3.295 -14.879  1.00 93.64           C
ATOM    940  C   PRO A 119     -22.157   3.981 -15.575  1.00 98.83           C
ATOM    941  O   PRO A 119     -21.233   3.327 -16.054  1.00 96.54           O
ATOM    942  CB  PRO A 119     -24.366   2.749 -15.868  1.00 96.92           C
ATOM    943  CG  PRO A 119     -25.428   3.781 -15.922  1.00103.02           C
ATOM    944  CD  PRO A 119     -25.489   4.403 -14.562  1.00 96.64           C
ATOM    945  N   ASP A 120     -22.187   5.312 -15.578  1.00 99.41           N
ATOM    946  CA  ASP A 120     -21.186   6.188 -16.178  1.00102.66           C
ATOM    947  C   ASP A 120     -19.999   6.447 -15.242  1.00103.81           C
ATOM    948  O   ASP A 120     -18.985   7.019 -15.676  1.00105.94           O
ATOM    949  CB  ASP A 120     -21.844   7.510 -16.659  1.00108.20           C
ATOM    950  CG  ASP A 120     -22.578   8.366 -15.621  1.00116.68           C
ATOM    951  OD1 ASP A 120     -23.168   7.787 -14.662  1.00111.14           O
ATOM    952  OD2 ASP A 120     -22.606   9.607 -15.793  1.00128.53           O
ATOM    953  N   MET A 121     -20.134   6.044 -13.963  1.00 94.07           N
ATOM    954  CA  MET A 121     -19.096   6.268 -12.968  1.00 91.15           C
ATOM    955  C   MET A 121     -18.637   4.977 -12.335  1.00 93.05           C
ATOM    956  O   MET A 121     -17.459   4.846 -11.956  1.00 91.82           O
ATOM    957  CB  MET A 121     -19.627   7.155 -11.837  1.00 92.33           C
ATOM    958  CG  MET A 121     -19.793   8.576 -12.179  1.00 99.46           C
ATOM    959  SD  MET A 121     -19.343   9.559 -10.728  1.00102.47           S
ATOM    960  CE  MET A 121     -17.625   9.964 -11.117  1.00100.42           C
ATOM    961  N   LEU A 122     -19.594   4.045 -12.134  1.00 87.57           N
ATOM    962  CA  LEU A 122     -19.324   2.809 -11.416  1.00 82.72           C
ATOM    963  C   LEU A 122     -19.295   1.564 -12.263  1.00 84.00           C
ATOM    964  O   LEU A 122     -20.124   1.372 -13.149  1.00 83.52           O
ATOM    965  CB  LEU A 122     -20.314   2.648 -10.268  1.00 80.14           C
ATOM    966  CG  LEU A 122     -20.375   3.794  -9.248  1.00 83.38           C
ATOM    967  CD1 LEU A 122     -21.553   3.604  -8.301  1.00 81.73           C
ATOM    968  CD2 LEU A 122     -19.045   3.956  -8.504  1.00 82.07           C
ATOM    969  N   THR A 123     -18.325   0.708 -11.961  1.00 80.15           N
ATOM    970  CA  THR A 123     -18.122  -0.572 -12.620  1.00 80.52           C
ATOM    971  C   THR A 123     -18.035  -1.645 -11.524  1.00 80.84           C
ATOM    972  O   THR A 123     -17.176  -1.559 -10.637  1.00 78.05           O
ATOM    973  CB  THR A 123     -16.860  -0.537 -13.524  1.00 94.75           C
ATOM    974  OG1 THR A 123     -16.930   0.556 -14.452  1.00 96.02           O
ATOM    975  CG2 THR A 123     -16.641  -1.850 -14.280  1.00 94.07           C
ATOM    976  N   LYS A 124     -18.935  -2.640 -11.580  1.00 76.17           N
ATOM    977  CA  LYS A 124     -18.913  -3.739 -10.630  1.00 72.51           C
ATOM    978  C   LYS A 124     -17.934  -4.788 -11.178  1.00 76.11           C
ATOM    979  O   LYS A 124     -18.109  -5.260 -12.305  1.00 78.09           O
ATOM    980  CB  LYS A 124     -20.318  -4.312 -10.437  1.00 73.28           C
ATOM    981  CG  LYS A 124     -20.400  -5.407  -9.376  1.00 72.33           C
ATOM    982  CD  LYS A 124     -21.771  -6.114  -9.336  1.00 74.68           C
ATOM    983  CE  LYS A 124     -22.023  -7.067 -10.490  1.00 69.12           C
ATOM    984  NZ  LYS A 124     -23.023  -8.103 -10.150  1.00 73.04           N
ATOM    985  N   ILE A 125     -16.882  -5.112 -10.400  1.00 69.19           N
ATOM    986  CA  ILE A 125     -15.866  -6.096 -10.786  1.00 67.65           C
ATOM    987  C   ILE A 125     -15.950  -7.303  -9.857  1.00 69.82           C
ATOM    988  O   ILE A 125     -15.794  -7.147  -8.650  1.00 68.25           O
ATOM    989  CB  ILE A 125     -14.434  -5.487 -10.812  1.00 70.28           C
ATOM    990  CG1 ILE A 125     -14.373  -4.162 -11.600  1.00 72.72           C
ATOM    991  CG2 ILE A 125     -13.417  -6.501 -11.330  1.00 69.86           C
ATOM    992  CD1 ILE A 125     -13.149  -3.258 -11.264  1.00 76.67           C
ATOM    993  N   HIS A 126     -16.178  -8.501 -10.414  1.00 67.53           N
ATOM    994  CA  HIS A 126     -16.207  -9.748  -9.642  1.00 66.32           C
ATOM    995  C   HIS A 126     -14.781 -10.237  -9.549  1.00 72.82           C
ATOM    996  O   HIS A 126     -14.195 -10.623 -10.565  1.00 74.49           O
ATOM    997  CB  HIS A 126     -17.098 -10.802 -10.313  1.00 67.80           C
ATOM    998  CG  HIS A 126     -17.024 -12.166  -9.698  1.00 69.85           C
ATOM    999  ND1 HIS A 126     -16.798 -13.283 -10.466  1.00 73.37           N
ATOM   1000  CD2 HIS A 126     -17.165 -12.549  -8.412  1.00 68.73           C
ATOM   1001  CE1 HIS A 126     -16.832 -14.305  -9.632  1.00 70.78           C
ATOM   1002  NE2 HIS A 126     -17.046 -13.909  -8.386  1.00 68.52           N
ATOM   1003  N   ILE A 127     -14.203 -10.182  -8.341  1.00 68.69           N
ATOM   1004  CA  ILE A 127     -12.804 -10.545  -8.154  1.00 69.05           C
ATOM   1005  C   ILE A 127     -12.593 -11.936  -7.533  1.00 74.00           C
ATOM   1006  O   ILE A 127     -11.452 -12.372  -7.415  1.00 74.96           O
ATOM   1007  CB  ILE A 127     -12.047  -9.445  -7.382  1.00 71.51           C
ATOM   1008  CG1 ILE A 127     -12.524  -9.294  -5.916  1.00 69.10           C
ATOM   1009  CG2 ILE A 127     -12.111  -8.136  -8.142  1.00 74.32           C
ATOM   1010  CD1 ILE A 127     -11.405  -8.828  -4.924  1.00 71.95           C
ATOM   1011  N   GLY A 128     -13.670 -12.616  -7.164  1.00 70.00           N
ATOM   1012  CA  GLY A 128     -13.580 -13.946  -6.577  1.00 69.03           C
ATOM   1013  C   GLY A 128     -14.769 -14.328  -5.725  1.00 71.47           C
ATOM   1014  O   GLY A 128     -15.816 -13.680  -5.776  1.00 71.23           O
ATOM   1015  N   SER A 129     -14.609 -15.397  -4.944  1.00 66.85           N
ATOM   1016  CA  SER A 129     -15.640 -15.921  -4.055  1.00 65.17           C
ATOM   1017  C   SER A 129     -15.101 -16.097  -2.650  1.00 66.02           C
ATOM   1018  O   SER A 129     -13.916 -16.367  -2.471  1.00 65.62           O
ATOM   1019  CB  SER A 129     -16.165 -17.260  -4.569  1.00 70.84           C
ATOM   1020  OG  SER A 129     -16.725 -17.119  -5.866  1.00 87.23           O
ATOM   1021  N   SER A 130     -15.969 -15.968  -1.653  1.00 60.30           N
ATOM   1022  CA  SER A 130     -15.617 -16.193  -0.249  1.00 57.78           C
ATOM   1023  C   SER A 130     -15.553 -17.712   0.004  1.00 58.61           C
ATOM   1024  O   SER A 130     -15.876 -18.486  -0.889  1.00 59.10           O
ATOM   1025  CB  SER A 130     -16.685 -15.584   0.653  1.00 60.49           C
ATOM   1026  OG  SER A 130     -17.888 -16.335   0.584  1.00 69.68           O
ATOM   1027  N   PHE A 131     -15.175 -18.136   1.222  1.00 53.71           N
ATOM   1028  CA  PHE A 131     -15.131 -19.561   1.615  1.00 53.12           C
ATOM   1029  C   PHE A 131     -16.531 -20.197   1.511  1.00 56.40           C
ATOM   1030  O   PHE A 131     -16.650 -21.344   1.093  1.00 56.44           O
ATOM   1031  CB  PHE A 131     -14.556 -19.738   3.036  1.00 52.65           C
ATOM   1032  CG  PHE A 131     -14.395 -21.181   3.460  1.00 53.82           C
ATOM   1033  CD1 PHE A 131     -13.208 -21.876   3.206  1.00 56.02           C
ATOM   1034  CD2 PHE A 131     -15.429 -21.855   4.107  1.00 53.83           C
ATOM   1035  CE1 PHE A 131     -13.048 -23.205   3.624  1.00 55.45           C
ATOM   1036  CE2 PHE A 131     -15.277 -23.199   4.478  1.00 55.00           C
ATOM   1037  CZ  PHE A 131     -14.085 -23.854   4.242  1.00 52.81           C
ATOM   1038  N   GLU A 132     -17.578 -19.423   1.825  1.00 52.14           N
ATOM   1039  CA  GLU A 132     -18.962 -19.858   1.729  1.00 52.15           C
ATOM   1040  C   GLU A 132     -19.566 -19.571   0.353  1.00 59.63           C
ATOM   1041  O   GLU A 132     -20.779 -19.603   0.181  1.00 61.41           O
ATOM   1042  CB  GLU A 132     -19.789 -19.287   2.875  1.00 51.75           C
ATOM   1043  CG  GLU A 132     -19.313 -19.807   4.225  1.00 58.04           C
ATOM   1044  CD  GLU A 132     -19.981 -19.217   5.451  1.00 71.37           C
ATOM   1045  OE1 GLU A 132     -20.673 -18.177   5.343  1.00 59.15           O
ATOM   1046  OE2 GLU A 132     -19.775 -19.789   6.543  1.00 67.81           O
ATOM   1047  N   LYS A 133     -18.698 -19.348  -0.635  1.00 57.62           N
ATOM   1048  CA  LYS A 133     -18.972 -19.158  -2.062  1.00 59.48           C
ATOM   1049  C   LYS A 133     -19.834 -17.914  -2.387  1.00 65.92           C
ATOM   1050  O   LYS A 133     -20.489 -17.881  -3.436  1.00 67.90           O
ATOM   1051  CB  LYS A 133     -19.543 -20.442  -2.707  1.00 61.75           C
ATOM   1052  CG  LYS A 133     -18.809 -21.730  -2.301  1.00 72.09           C
ATOM   1053  CD  LYS A 133     -17.344 -21.816  -2.735  1.00 83.26           C
ATOM   1054  CE  LYS A 133     -16.700 -23.081  -2.211  1.00 97.22           C
ATOM   1055  NZ  LYS A 133     -15.266 -23.178  -2.582  1.00105.25           N
ATOM   1056  N   TYR A 134     -19.744 -16.860  -1.551  1.00 60.45           N
ATOM   1057  CA  TYR A 134     -20.465 -15.623  -1.806  1.00 61.26           C
ATOM   1058  C   TYR A 134     -19.640 -14.777  -2.770  1.00 61.08           C
ATOM   1059  O   TYR A 134     -18.416 -14.830  -2.669  1.00 60.48           O
ATOM   1060  CB  TYR A 134     -20.753 -14.879  -0.482  1.00 64.74           C
ATOM   1061  CG  TYR A 134     -22.024 -15.338   0.213  1.00 71.33           C
ATOM   1062  CD1 TYR A 134     -22.089 -16.582   0.852  1.00 73.56           C
ATOM   1063  CD2 TYR A 134     -23.171 -14.548   0.206  1.00 74.06           C
ATOM   1064  CE1 TYR A 134     -23.268 -17.033   1.449  1.00 74.83           C
ATOM   1065  CE2 TYR A 134     -24.349 -14.976   0.826  1.00 75.96           C
ATOM   1066  CZ  TYR A 134     -24.389 -16.217   1.453  1.00 84.50           C
ATOM   1067  OH  TYR A 134     -25.536 -16.642   2.082  1.00 85.85           O
ATOM   1068  N   PRO A 135     -20.241 -13.998  -3.716  1.00 56.20           N
ATOM   1069  CA  PRO A 135     -19.407 -13.199  -4.646  1.00 56.58           C
ATOM   1070  C   PRO A 135     -18.658 -12.039  -4.011  1.00 60.91           C
ATOM   1071  O   PRO A 135     -19.209 -11.361  -3.144  1.00 62.01           O
ATOM   1072  CB  PRO A 135     -20.407 -12.700  -5.687  1.00 59.24           C
ATOM   1073  CG  PRO A 135     -21.708 -12.678  -4.986  1.00 62.56           C
ATOM   1074  CD  PRO A 135     -21.680 -13.820  -4.009  1.00 57.05           C
ATOM   1075  N   LEU A 136     -17.405 -11.802  -4.456  1.00 56.50           N
ATOM   1076  CA  LEU A 136     -16.545 -10.705  -3.959  1.00 54.51           C
ATOM   1077  C   LEU A 136     -16.477  -9.588  -5.000  1.00 62.57           C
ATOM   1078  O   LEU A 136     -15.991  -9.796  -6.125  1.00 64.77           O
ATOM   1079  CB  LEU A 136     -15.141 -11.187  -3.543  1.00 52.59           C
ATOM   1080  CG  LEU A 136     -15.071 -12.263  -2.457  1.00 53.93           C
ATOM   1081  CD1 LEU A 136     -13.697 -12.811  -2.343  1.00 52.91           C
ATOM   1082  CD2 LEU A 136     -15.568 -11.762  -1.095  1.00 53.66           C
ATOM   1083  N   TYR A 137     -17.028  -8.414  -4.640  1.00 58.04           N
ATOM   1084  CA  TYR A 137     -17.119  -7.279  -5.550  1.00 58.54           C
ATOM   1085  C   TYR A 137     -16.257  -6.099  -5.189  1.00 64.04           C
ATOM   1086  O   TYR A 137     -16.168  -5.712  -4.020  1.00 63.58           O
ATOM   1087  CB  TYR A 137     -18.578  -6.808  -5.682  1.00 59.38           C
ATOM   1088  CG  TYR A 137     -19.528  -7.798  -6.315  1.00 61.36           C
ATOM   1089  CD1 TYR A 137     -19.257  -8.356  -7.561  1.00 64.63           C
ATOM   1090  CD2 TYR A 137     -20.730  -8.127  -5.700  1.00 61.96           C
ATOM   1091  CE1 TYR A 137     -20.135  -9.259  -8.157  1.00 66.63           C
ATOM   1092  CE2 TYR A 137     -21.620  -9.032  -6.286  1.00 64.00           C
ATOM   1093  CZ  TYR A 137     -21.321  -9.590  -7.520  1.00 72.33           C
ATOM   1094  OH  TYR A 137     -22.174 -10.492  -8.105  1.00 71.42           O
ATOM   1095  N   VAL A 138     -15.664  -5.498  -6.226  1.00 63.14           N
ATOM   1096  CA  VAL A 138     -14.858  -4.285  -6.166  1.00 64.08           C
ATOM   1097  C   VAL A 138     -15.618  -3.311  -7.055  1.00 72.09           C
ATOM   1098  O   VAL A 138     -16.075  -3.686  -8.142  1.00 72.97           O
ATOM   1099  CB  VAL A 138     -13.390  -4.494  -6.658  1.00 67.81           C
ATOM   1100  CG1 VAL A 138     -12.657  -3.170  -6.843  1.00 68.87           C
ATOM   1101  CG2 VAL A 138     -12.621  -5.372  -5.699  1.00 65.30           C
ATOM   1102  N   LEU A 139     -15.774  -2.075  -6.582  1.00 69.74           N
ATOM   1103  CA  LEU A 139     -16.421  -1.026  -7.345  1.00 71.42           C
ATOM   1104  C   LEU A 139     -15.375  -0.048  -7.819  1.00 77.26           C
ATOM   1105  O   LEU A 139     -14.666   0.534  -6.995  1.00 75.00           O
ATOM   1106  CB  LEU A 139     -17.538  -0.316  -6.544  1.00 70.77           C
ATOM   1107  CG  LEU A 139     -18.733  -1.172  -6.072  1.00 74.29           C
ATOM   1108  CD1 LEU A 139     -19.791  -0.312  -5.410  1.00 74.83           C
ATOM   1109  CD2 LEU A 139     -19.357  -1.986  -7.209  1.00 78.73           C
ATOM   1110  N   LYS A 140     -15.236   0.083  -9.161  1.00 78.03           N
ATOM   1111  CA  LYS A 140     -14.319   1.040  -9.794  1.00 79.81           C
ATOM   1112  C   LYS A 140     -15.071   2.366  -9.897  1.00 83.61           C
ATOM   1113  O   LYS A 140     -16.186   2.403 -10.431  1.00 84.39           O
ATOM   1114  CB  LYS A 140     -13.833   0.552 -11.176  1.00 83.96           C
ATOM   1115  CG  LYS A 140     -12.852   1.505 -11.862  1.00 96.39           C
ATOM   1116  CD  LYS A 140     -12.392   0.988 -13.216  1.00102.62           C
ATOM   1117  CE  LYS A 140     -11.461   1.967 -13.894  1.00113.86           C
ATOM   1118  NZ  LYS A 140     -10.999   1.473 -15.215  1.00122.05           N
ATOM   1119  N   VAL A 141     -14.475   3.434  -9.342  1.00 78.87           N
ATOM   1120  CA  VAL A 141     -15.052   4.781  -9.339  1.00 90.15           C
ATOM   1121  C   VAL A 141     -14.224   5.646 -10.278  1.00119.49           C
ATOM   1122  O   VAL A 141     -14.551   5.764 -11.455  1.00 99.28           O
ATOM   1123  CB  VAL A 141     -15.117   5.400  -7.914  1.00 91.68           C
ATOM   1124  CG1 VAL A 141     -15.913   6.700  -7.927  1.00 92.89           C
ATOM   1125  CG2 VAL A 141     -15.706   4.417  -6.884  1.00 88.02           C
ATOM   1126  N   ALA A 151      -4.459   4.695 -10.084  1.00 82.82           N
ATOM   1127  CA  ALA A 151      -5.576   4.268  -9.223  1.00 78.74           C
ATOM   1128  C   ALA A 151      -5.218   4.152  -7.734  1.00 80.18           C
ATOM   1129  O   ALA A 151      -4.052   3.947  -7.376  1.00 79.52           O
ATOM   1130  CB  ALA A 151      -6.168   2.953  -9.721  1.00 77.55           C
ATOM   1131  N   ILE A 152      -6.241   4.277  -6.870  1.00 75.11           N
ATOM   1132  CA  ILE A 152      -6.105   4.135  -5.413  1.00 71.90           C
ATOM   1133  C   ILE A 152      -7.074   3.067  -4.954  1.00 75.98           C
ATOM   1134  O   ILE A 152      -8.258   3.101  -5.312  1.00 75.73           O
ATOM   1135  CB  ILE A 152      -6.327   5.480  -4.665  1.00 74.09           C
ATOM   1136  CG1 ILE A 152      -5.273   6.534  -5.082  1.00 75.66           C
ATOM   1137  CG2 ILE A 152      -6.374   5.270  -3.133  1.00 70.43           C
ATOM   1138  CD1 ILE A 152      -5.596   7.896  -4.690  1.00 68.34           C
ATOM   1139  N   TRP A 153      -6.569   2.114  -4.181  1.00 72.32           N
ATOM   1140  CA  TRP A 153      -7.381   1.027  -3.643  1.00 70.12           C
ATOM   1141  C   TRP A 153      -7.852   1.362  -2.224  1.00 71.15           C
ATOM   1142  O   TRP A 153      -7.056   1.810  -1.397  1.00 71.22           O
ATOM   1143  CB  TRP A 153      -6.573  -0.279  -3.655  1.00 68.70           C
ATOM   1144  CG  TRP A 153      -7.185  -1.386  -2.864  1.00 67.39           C
ATOM   1145  CD1 TRP A 153      -7.040  -1.613  -1.529  1.00 68.51           C
ATOM   1146  CD2 TRP A 153      -8.030  -2.423  -3.360  1.00 66.57           C
ATOM   1147  NE1 TRP A 153      -7.748  -2.733  -1.161  1.00 66.74           N
ATOM   1148  CE2 TRP A 153      -8.367  -3.251  -2.265  1.00 68.43           C
ATOM   1149  CE3 TRP A 153      -8.509  -2.760  -4.631  1.00 69.54           C
ATOM   1150  CZ2 TRP A 153      -9.191  -4.372  -2.394  1.00 66.40           C
ATOM   1151  CZ3 TRP A 153      -9.321  -3.884  -4.761  1.00 70.02           C
ATOM   1152  CH2 TRP A 153      -9.657  -4.671  -3.650  1.00 67.89           C
ATOM   1153  N   ILE A 154      -9.138   1.135  -1.942  1.00 65.17           N
ATOM   1154  CA  ILE A 154      -9.724   1.331  -0.607  1.00 62.39           C
ATOM   1155  C   ILE A 154     -10.486   0.062  -0.279  1.00 64.06           C
ATOM   1156  O   ILE A 154     -11.391  -0.296  -1.034  1.00 65.52           O
ATOM   1157  CB  ILE A 154     -10.661   2.589  -0.449  1.00 65.78           C
ATOM   1158  CG1 ILE A 154      -9.992   3.906  -0.930  1.00 68.33           C
ATOM   1159  CG2 ILE A 154     -11.190   2.719   1.013  1.00 63.26           C
ATOM   1160  CD1 ILE A 154     -10.968   5.086  -1.086  1.00 73.66           C
ATOM   1161  N   ASP A 155     -10.139  -0.626   0.820  1.00 56.34           N
ATOM   1162  CA  ASP A 155     -10.915  -1.787   1.203  1.00 53.59           C
ATOM   1163  C   ASP A 155     -11.551  -1.542   2.552  1.00 56.11           C
ATOM   1164  O   ASP A 155     -10.966  -0.848   3.397  1.00 54.25           O
ATOM   1165  CB  ASP A 155     -10.106  -3.092   1.173  1.00 54.07           C
ATOM   1166  CG  ASP A 155      -8.958  -3.197   2.145  1.00 58.41           C
ATOM   1167  OD1 ASP A 155      -9.208  -3.162   3.373  1.00 57.11           O
ATOM   1168  OD2 ASP A 155      -7.832  -3.448   1.691  1.00 66.24           O
ATOM   1169  N   CYS A 156     -12.756  -2.110   2.747  1.00 51.72           N
ATOM   1170  CA  CYS A 156     -13.499  -2.046   3.997  1.00 49.56           C
ATOM   1171  C   CYS A 156     -13.889  -3.460   4.344  1.00 50.27           C
ATOM   1172  O   CYS A 156     -13.807  -4.328   3.483  1.00 49.96           O
ATOM   1173  CB  CYS A 156     -14.730  -1.152   3.870  1.00 50.76           C
ATOM   1174  SG  CYS A 156     -14.368   0.587   3.544  1.00 56.83           S
ATOM   1175  N   GLY A 157     -14.276  -3.674   5.596  1.00 45.47           N
ATOM   1176  CA  GLY A 157     -14.761  -4.947   6.115  1.00 44.37           C
ATOM   1177  C   GLY A 157     -13.843  -6.148   6.131  1.00 48.78           C
ATOM   1178  O   GLY A 157     -14.357  -7.260   6.033  1.00 46.83           O
ATOM   1179  N   ILE A 158     -12.490  -5.960   6.294  1.00 46.74           N
ATOM   1180  CA  ILE A 158     -11.553  -7.095   6.436  1.00 45.50           C
ATOM   1181  C   ILE A 158     -11.898  -7.819   7.760  1.00 48.25           C
ATOM   1182  O   ILE A 158     -11.923  -9.047   7.829  1.00 48.98           O
ATOM   1183  CB  ILE A 158     -10.067  -6.645   6.348  1.00 49.35           C
ATOM   1184  CG1 ILE A 158      -9.624  -6.477   4.875  1.00 52.54           C
ATOM   1185  CG2 ILE A 158      -9.096  -7.569   7.124  1.00 48.08           C
ATOM   1186  CD1 ILE A 158      -8.148  -6.020   4.659  1.00 64.49           C
ATOM   1187  N   HIS A 159     -12.185  -7.050   8.806  1.00 44.89           N
ATOM   1188  CA  HIS A 159     -12.550  -7.581  10.124  1.00 43.74           C
ATOM   1189  C   HIS A 159     -14.033  -7.395  10.327  1.00 52.03           C
ATOM   1190  O   HIS A 159     -14.543  -6.261  10.224  1.00 55.80           O
ATOM   1191  CB  HIS A 159     -11.731  -6.913  11.222  1.00 43.59           C
ATOM   1192  CG  HIS A 159     -10.259  -7.214  11.141  1.00 47.38           C
ATOM   1193  ND1 HIS A 159      -9.302  -6.219  11.289  1.00 49.26           N
ATOM   1194  CD2 HIS A 159      -9.626  -8.400  10.919  1.00 48.77           C
ATOM   1195  CE1 HIS A 159      -8.135  -6.840  11.185  1.00 49.02           C
ATOM   1196  NE2 HIS A 159      -8.280  -8.151  10.963  1.00 48.68           N
ATOM   1197  N   ALA A 160     -14.741  -8.524  10.531  1.00 46.10           N
ATOM   1198  CA  ALA A 160     -16.187  -8.612  10.611  1.00 45.05           C
ATOM   1199  C   ALA A 160     -16.889  -7.613  11.565  1.00 45.90           C
ATOM   1200  O   ALA A 160     -17.838  -6.946  11.141  1.00 45.81           O
ATOM   1201  CB  ALA A 160     -16.583 -10.031  10.947  1.00 45.74           C
ATOM   1202  N   ARG A 161     -16.438  -7.507  12.826  1.00 40.85           N
ATOM   1203  CA  ARG A 161     -17.070  -6.640  13.834  1.00 40.21           C
ATOM   1204  C   ARG A 161     -16.905  -5.129  13.633  1.00 43.09           C
ATOM   1205  O   ARG A 161     -17.625  -4.373  14.272  1.00 45.26           O
ATOM   1206  CB  ARG A 161     -16.612  -7.021  15.235  1.00 38.17           C
ATOM   1207  CG  ARG A 161     -15.115  -6.931  15.439  1.00 38.94           C
ATOM   1208  CD  ARG A 161     -14.705  -7.775  16.619  1.00 42.52           C
ATOM   1209  NE  ARG A 161     -13.297  -7.579  16.967  1.00 60.67           N
ATOM   1210  CZ  ARG A 161     -12.644  -8.286  17.887  1.00 71.62           C
ATOM   1211  NH1 ARG A 161     -13.261  -9.262  18.554  1.00 43.12           N
ATOM   1212  NH2 ARG A 161     -11.364  -8.046  18.125  1.00 61.14           N
ATOM   1213  N   GLU A 162     -16.007  -4.698  12.757  1.00 37.12           N
ATOM   1214  CA  GLU A 162     -15.731  -3.289  12.498  1.00 38.47           C
ATOM   1215  C   GLU A 162     -16.755  -2.671  11.528  1.00 46.43           C
ATOM   1216  O   GLU A 162     -16.404  -2.246  10.436  1.00 47.38           O
ATOM   1217  CB  GLU A 162     -14.274  -3.159  12.019  1.00 40.04           C
ATOM   1218  CG  GLU A 162     -13.302  -3.630  13.086  1.00 44.85           C
ATOM   1219  CD  GLU A 162     -11.852  -3.829  12.716  1.00 59.26           C
ATOM   1220  OE1 GLU A 162     -11.406  -3.255  11.705  1.00 53.08           O
ATOM   1221  OE2 GLU A 162     -11.156  -4.572  13.444  1.00 67.05           O
ATOM   1222  N   TRP A 163     -18.031  -2.607  11.949  1.00 44.98           N
ATOM   1223  CA  TRP A 163     -19.167  -2.169  11.122  1.00 46.04           C
ATOM   1224  C   TRP A 163     -19.015  -0.777  10.510  1.00 53.17           C
ATOM   1225  O   TRP A 163     -19.521  -0.557   9.388  1.00 55.60           O
ATOM   1226  CB  TRP A 163     -20.510  -2.311  11.859  1.00 44.73           C
ATOM   1227  CG  TRP A 163     -20.942  -3.743  12.056  1.00 45.35           C
ATOM   1228  CD1 TRP A 163     -20.146  -4.849  12.006  1.00 47.56           C
ATOM   1229  CD2 TRP A 163     -22.252  -4.207  12.428  1.00 45.81           C
ATOM   1230  NE1 TRP A 163     -20.877  -5.974  12.293  1.00 47.55           N
ATOM   1231  CE2 TRP A 163     -22.174  -5.611  12.567  1.00 49.73           C
ATOM   1232  CE3 TRP A 163     -23.487  -3.571  12.684  1.00 48.72           C
ATOM   1233  CZ2 TRP A 163     -23.295  -6.401  12.902  1.00 49.13           C
ATOM   1234  CZ3 TRP A 163     -24.593  -4.352  13.010  1.00 50.79           C
ATOM   1235  CH2 TRP A 163     -24.486  -5.747  13.142  1.00 50.34           C
ATOM   1236  N   ILE A 164     -18.282   0.135  11.193  1.00 47.72           N
ATOM   1237  CA  ILE A 164     -18.054   1.493  10.695  1.00 47.97           C
ATOM   1238  C   ILE A 164     -17.187   1.472   9.451  1.00 51.55           C
ATOM   1239  O   ILE A 164     -17.272   2.406   8.645  1.00 55.50           O
ATOM   1240  CB  ILE A 164     -17.528   2.472  11.792  1.00 51.14           C
ATOM   1241  CG1 ILE A 164     -17.536   3.958  11.333  1.00 53.89           C
ATOM   1242  CG2 ILE A 164     -16.146   2.088  12.241  1.00 48.99           C
ATOM   1243  CD1 ILE A 164     -18.879   4.593  11.003  1.00 60.62           C
ATOM   1244  N   SER A 165     -16.368   0.424   9.281  1.00 44.49           N
ATOM   1245  CA  SER A 165     -15.531   0.259   8.089  1.00 44.80           C
ATOM   1246  C   SER A 165     -16.427   0.087   6.807  1.00 48.80           C
ATOM   1247  O   SER A 165     -16.485   1.055   6.026  1.00 50.84           O
ATOM   1248  CB  SER A 165     -14.497  -0.849   8.297  1.00 45.91           C
ATOM   1249  OG  SER A 165     -13.867  -1.276   7.106  1.00 49.75           O
ATOM   1250  N   PRO A 166     -17.268  -0.976   6.630  1.00 41.30           N
ATOM   1251  CA  PRO A 166     -18.165  -0.991   5.460  1.00 42.22           C
ATOM   1252  C   PRO A 166     -19.050   0.261   5.311  1.00 46.09           C
ATOM   1253  O   PRO A 166     -19.341   0.647   4.176  1.00 47.41           O
ATOM   1254  CB  PRO A 166     -18.999  -2.266   5.668  1.00 42.42           C
ATOM   1255  CG  PRO A 166     -18.110  -3.156   6.413  1.00 44.91           C
ATOM   1256  CD  PRO A 166     -17.403  -2.233   7.387  1.00 40.15           C
ATOM   1257  N   ALA A 167     -19.461   0.903   6.428  1.00 40.33           N
ATOM   1258  CA  ALA A 167     -20.313   2.078   6.374  1.00 41.42           C
ATOM   1259  C   ALA A 167     -19.603   3.188   5.678  1.00 55.41           C
ATOM   1260  O   ALA A 167     -20.232   3.901   4.871  1.00 60.26           O
ATOM   1261  CB  ALA A 167     -20.768   2.504   7.750  1.00 40.80           C
ATOM   1262  N   PHE A 168     -18.285   3.295   5.904  1.00 53.91           N
ATOM   1263  CA  PHE A 168     -17.476   4.296   5.216  1.00 57.33           C
ATOM   1264  C   PHE A 168     -17.363   4.033   3.703  1.00 61.49           C
ATOM   1265  O   PHE A 168     -17.472   4.981   2.943  1.00 62.87           O
ATOM   1266  CB  PHE A 168     -16.083   4.472   5.846  1.00 59.62           C
ATOM   1267  CG  PHE A 168     -15.201   5.338   4.984  1.00 64.73           C
ATOM   1268  CD1 PHE A 168     -15.435   6.714   4.877  1.00 71.91           C
ATOM   1269  CD2 PHE A 168     -14.223   4.771   4.180  1.00 68.11           C
ATOM   1270  CE1 PHE A 168     -14.661   7.512   4.024  1.00 75.66           C
ATOM   1271  CE2 PHE A 168     -13.437   5.569   3.339  1.00 74.34           C
ATOM   1272  CZ  PHE A 168     -13.653   6.937   3.276  1.00 75.19           C
ATOM   1273  N   CYS A 169     -17.107   2.785   3.266  1.00 56.59           N
ATOM   1274  CA  CYS A 169     -17.005   2.500   1.828  1.00 57.46           C
ATOM   1275  C   CYS A 169     -18.283   2.863   1.085  1.00 62.17           C
ATOM   1276  O   CYS A 169     -18.219   3.457   0.016  1.00 62.60           O
ATOM   1277  CB  CYS A 169     -16.596   1.057   1.572  1.00 56.12           C
ATOM   1278  SG  CYS A 169     -14.810   0.794   1.572  1.00 59.46           S
ATOM   1279  N   LEU A 170     -19.441   2.540   1.675  1.00 59.42           N
ATOM   1280  CA  LEU A 170     -20.756   2.870   1.106  1.00 61.32           C
ATOM   1281  C   LEU A 170     -20.916   4.390   1.035  1.00 68.41           C
ATOM   1282  O   LEU A 170     -21.268   4.907  -0.011  1.00 69.44           O
ATOM   1283  CB  LEU A 170     -21.897   2.240   1.954  1.00 59.57           C
ATOM   1284  CG  LEU A 170     -22.471   0.914   1.463  1.00 62.46           C
ATOM   1285  CD1 LEU A 170     -21.449  -0.235   1.542  1.00 60.34           C
ATOM   1286  CD2 LEU A 170     -23.654   0.535   2.256  1.00 62.33           C
ATOM   1287  N   TRP A 171     -20.608   5.091   2.141  1.00 66.57           N
ATOM   1288  CA  TRP A 171     -20.657   6.548   2.259  1.00 69.32           C
ATOM   1289  C   TRP A 171     -19.729   7.191   1.244  1.00 75.94           C
ATOM   1290  O   TRP A 171     -20.152   8.135   0.595  1.00 81.20           O
ATOM   1291  CB  TRP A 171     -20.274   6.996   3.680  1.00 67.37           C
ATOM   1292  CG  TRP A 171     -20.813   8.340   4.071  1.00 70.23           C
ATOM   1293  CD1 TRP A 171     -21.939   8.591   4.798  1.00 73.33           C
ATOM   1294  CD2 TRP A 171     -20.214   9.612   3.809  1.00 72.34           C
ATOM   1295  NE1 TRP A 171     -22.107   9.950   4.962  1.00 74.73           N
ATOM   1296  CE2 TRP A 171     -21.057  10.598   4.377  1.00 77.50           C
ATOM   1297  CE3 TRP A 171     -19.043  10.019   3.146  1.00 74.99           C
ATOM   1298  CZ2 TRP A 171     -20.772  11.961   4.295  1.00 80.10           C
ATOM   1299  CZ3 TRP A 171     -18.768  11.376   3.049  1.00 79.33           C
ATOM   1300  CH2 TRP A 171     -19.624  12.332   3.620  1.00 81.60           C
ATOM   1301  N   PHE A 172     -18.494   6.669   1.075  1.00 69.38           N
ATOM   1302  CA  PHE A 172     -17.505   7.158   0.110  1.00 70.30           C
ATOM   1303  C   PHE A 172     -18.102   7.104  -1.292  1.00 78.18           C
ATOM   1304  O   PHE A 172     -18.132   8.138  -1.967  1.00 82.26           O
ATOM   1305  CB  PHE A 172     -16.172   6.357   0.178  1.00 69.37           C
ATOM   1306  CG  PHE A 172     -15.128   6.776  -0.840  1.00 72.37           C
ATOM   1307  CD1 PHE A 172     -14.191   7.763  -0.539  1.00 75.85           C
ATOM   1308  CD2 PHE A 172     -15.092   6.200  -2.109  1.00 75.10           C
ATOM   1309  CE1 PHE A 172     -13.246   8.174  -1.494  1.00 78.21           C
ATOM   1310  CE2 PHE A 172     -14.151   6.622  -3.069  1.00 79.36           C
ATOM   1311  CZ  PHE A 172     -13.227   7.592  -2.747  1.00 78.15           C
ATOM   1312  N   ILE A 173     -18.583   5.915  -1.716  1.00 72.99           N
ATOM   1313  CA  ILE A 173     -19.163   5.697  -3.044  1.00 75.28           C
ATOM   1314  C   ILE A 173     -20.410   6.575  -3.259  1.00 83.85           C
ATOM   1315  O   ILE A 173     -20.506   7.268  -4.274  1.00 86.05           O
ATOM   1316  CB  ILE A 173     -19.409   4.192  -3.344  1.00 75.91           C
ATOM   1317  CG1 ILE A 173     -18.075   3.434  -3.436  1.00 75.15           C
ATOM   1318  CG2 ILE A 173     -20.252   3.993  -4.626  1.00 77.16           C
ATOM   1319  CD1 ILE A 173     -18.189   1.961  -3.059  1.00 85.08           C
ATOM   1320  N   GLY A 174     -21.324   6.547  -2.303  1.00 81.43           N
ATOM   1321  CA  GLY A 174     -22.560   7.310  -2.362  1.00 84.47           C
ATOM   1322  C   GLY A 174     -22.346   8.809  -2.434  1.00 94.11           C
ATOM   1323  O   GLY A 174     -22.995   9.496  -3.236  1.00 96.12           O
ATOM   1324  N   HIS A 175     -21.405   9.309  -1.611  1.00 92.13           N
ATOM   1325  CA  HIS A 175     -21.058  10.723  -1.536  1.00 95.74           C
ATOM   1326  C   HIS A 175     -20.348  11.240  -2.807  1.00101.08           C
ATOM   1327  O   HIS A 175     -20.764  12.265  -3.351  1.00104.02           O
ATOM   1328  CB  HIS A 175     -20.224  11.009  -0.282  1.00 96.17           C
ATOM   1329  CG  HIS A 175     -20.132  12.460   0.067  1.00103.51           C
ATOM   1330  ND1 HIS A 175     -21.164  13.109   0.724  1.00107.00           N
ATOM   1331  CD2 HIS A 175     -19.124  13.344  -0.147  1.00107.89           C
ATOM   1332  CE1 HIS A 175     -20.759  14.364   0.881  1.00109.17           C
ATOM   1333  NE2 HIS A 175     -19.535  14.552   0.378  1.00110.00           N
ATOM   1334  N   ILE A 176     -19.284  10.544  -3.266  1.00 94.98           N
ATOM   1335  CA  ILE A 176     -18.519  10.943  -4.446  1.00100.35           C
ATOM   1336  C   ILE A 176     -19.344  10.780  -5.730  1.00125.85           C
ATOM   1337  O   ILE A 176     -19.324  11.659  -6.586  1.00 94.32           O
ATOM   1338  CB  ILE A 176     -17.135  10.230  -4.502  1.00101.65           C
ATOM   1339  CG1 ILE A 176     -16.103  11.084  -5.271  1.00105.44           C
ATOM   1340  CG2 ILE A 176     -17.221   8.802  -5.053  1.00 98.73           C
ATOM   1341  CD1 ILE A 176     -14.619  10.835  -4.894  1.00108.13           C
ATOM   1342  N   ASP A 194      -8.545   6.920 -10.695  1.00 88.18           N
ATOM   1343  CA  ASP A 194      -9.641   5.981 -10.368  1.00 86.09           C
ATOM   1344  C   ASP A 194      -9.572   5.443  -8.941  1.00 83.78           C
ATOM   1345  O   ASP A 194      -8.494   5.371  -8.372  1.00 81.08           O
ATOM   1346  CB  ASP A 194      -9.619   4.742 -11.289  1.00 88.35           C
ATOM   1347  CG  ASP A 194      -9.752   4.996 -12.768  1.00103.60           C
ATOM   1348  OD1 ASP A 194     -10.666   5.759 -13.163  1.00104.74           O
ATOM   1349  OD2 ASP A 194      -9.012   4.358 -13.538  1.00112.84           O
ATOM   1350  N   PHE A 195     -10.697   4.988  -8.398  1.00 78.97           N
ATOM   1351  CA  PHE A 195     -10.678   4.311  -7.101  1.00 75.71           C
ATOM   1352  C   PHE A 195     -11.195   2.919  -7.279  1.00 77.28           C
ATOM   1353  O   PHE A 195     -12.162   2.698  -8.008  1.00 75.87           O
ATOM   1354  CB  PHE A 195     -11.543   5.008  -6.042  1.00 76.68           C
ATOM   1355  CG  PHE A 195     -10.947   6.278  -5.515  1.00 80.54           C
ATOM   1356  CD1 PHE A 195     -10.002   6.250  -4.497  1.00 83.38           C
ATOM   1357  CD2 PHE A 195     -11.307   7.508  -6.054  1.00 85.47           C
ATOM   1358  CE1 PHE A 195      -9.432   7.435  -4.017  1.00 85.41           C
ATOM   1359  CE2 PHE A 195     -10.754   8.689  -5.564  1.00 89.80           C
ATOM   1360  CZ  PHE A 195      -9.815   8.643  -4.551  1.00 86.76           C
ATOM   1361  N   TYR A 196     -10.559   1.974  -6.617  1.00 74.07           N
ATOM   1362  CA  TYR A 196     -11.046   0.606  -6.568  1.00 72.23           C
ATOM   1363  C   TYR A 196     -11.472   0.461  -5.112  1.00 73.74           C
ATOM   1364  O   TYR A 196     -10.634   0.531  -4.215  1.00 71.91           O
ATOM   1365  CB  TYR A 196      -9.973  -0.410  -6.985  1.00 73.55           C
ATOM   1366  CG  TYR A 196      -9.670  -0.406  -8.465  1.00 78.36           C
ATOM   1367  CD1 TYR A 196     -10.592  -0.892  -9.386  1.00 81.70           C
ATOM   1368  CD2 TYR A 196      -8.443   0.041  -8.945  1.00 81.54           C
ATOM   1369  CE1 TYR A 196     -10.314  -0.903 -10.753  1.00 87.11           C
ATOM   1370  CE2 TYR A 196      -8.154   0.042 -10.311  1.00 85.61           C
ATOM   1371  CZ  TYR A 196      -9.095  -0.430 -11.212  1.00 96.09           C
ATOM   1372  OH  TYR A 196      -8.823  -0.455 -12.557  1.00100.23           O
ATOM   1373  N   VAL A 197     -12.792   0.418  -4.881  1.00 70.82           N
ATOM   1374  CA  VAL A 197     -13.396   0.355  -3.546  1.00 68.72           C
ATOM   1375  C   VAL A 197     -14.044  -1.006  -3.291  1.00 71.00           C
ATOM   1376  O   VAL A 197     -14.930  -1.410  -4.032  1.00 70.77           O
ATOM   1377  CB  VAL A 197     -14.390   1.529  -3.296  1.00 73.41           C
ATOM   1378  CG1 VAL A 197     -14.823   1.595  -1.838  1.00 70.90           C
ATOM   1379  CG2 VAL A 197     -13.790   2.860  -3.720  1.00 75.76           C
ATOM   1380  N   MET A 198     -13.584  -1.718  -2.258  1.00 66.66           N
ATOM   1381  CA  MET A 198     -14.157  -3.008  -1.883  1.00 64.79           C
ATOM   1382  C   MET A 198     -14.940  -2.775  -0.596  1.00 67.72           C
ATOM   1383  O   MET A 198     -14.302  -2.631   0.454  1.00 67.99           O
ATOM   1384  CB  MET A 198     -13.087  -4.098  -1.710  1.00 66.02           C
ATOM   1385  CG  MET A 198     -13.695  -5.449  -1.498  1.00 67.84           C
ATOM   1386  SD  MET A 198     -12.585  -6.823  -1.833  1.00 71.44           S
ATOM   1387  CE  MET A 198     -13.769  -8.167  -1.863  1.00 66.61           C
ATOM   1388  N   PRO A 199     -16.303  -2.692  -0.658  1.00 62.02           N
ATOM   1389  CA  PRO A 199     -17.085  -2.386   0.549  1.00 58.53           C
ATOM   1390  C   PRO A 199     -17.025  -3.438   1.620  1.00 57.19           C
ATOM   1391  O   PRO A 199     -17.078  -3.081   2.787  1.00 56.00           O
ATOM   1392  CB  PRO A 199     -18.508  -2.220   0.026  1.00 61.71           C
ATOM   1393  CG  PRO A 199     -18.373  -1.995  -1.435  1.00 69.69           C
ATOM   1394  CD  PRO A 199     -17.188  -2.810  -1.835  1.00 65.55           C
ATOM   1395  N   VAL A 200     -16.970  -4.720   1.247  1.00 52.34           N
ATOM   1396  CA  VAL A 200     -16.895  -5.804   2.235  1.00 50.00           C
ATOM   1397  C   VAL A 200     -15.941  -6.881   1.743  1.00 55.08           C
ATOM   1398  O   VAL A 200     -16.267  -7.636   0.810  1.00 56.68           O
ATOM   1399  CB  VAL A 200     -18.259  -6.408   2.679  1.00 51.65           C
ATOM   1400  CG1 VAL A 200     -18.076  -7.352   3.856  1.00 48.73           C
ATOM   1401  CG2 VAL A 200     -19.289  -5.331   3.009  1.00 51.67           C
ATOM   1402  N   VAL A 201     -14.766  -6.949   2.370  1.00 48.84           N
ATOM   1403  CA  VAL A 201     -13.789  -7.975   2.019  1.00 48.59           C
ATOM   1404  C   VAL A 201     -14.263  -9.331   2.601  1.00 51.39           C
ATOM   1405  O   VAL A 201     -14.388 -10.316   1.872  1.00 52.45           O
ATOM   1406  CB  VAL A 201     -12.330  -7.625   2.463  1.00 50.78           C
ATOM   1407  CG1 VAL A 201     -11.382  -8.799   2.202  1.00 50.02           C
ATOM   1408  CG2 VAL A 201     -11.820  -6.349   1.783  1.00 51.42           C
ATOM   1409  N   ASN A 202     -14.529  -9.350   3.905  1.00 44.31           N
ATOM   1410  CA  ASN A 202     -14.902 -10.518   4.669  1.00 42.45           C
ATOM   1411  C   ASN A 202     -16.422 -10.629   4.753  1.00 48.46           C
ATOM   1412  O   ASN A 202     -17.037 -10.363   5.785  1.00 47.23           O
ATOM   1413  CB  ASN A 202     -14.214 -10.433   6.031  1.00 39.52           C
ATOM   1414  CG  ASN A 202     -14.410 -11.574   6.976  1.00 53.13           C
ATOM   1415  OD1 ASN A 202     -14.857 -12.661   6.607  1.00 44.91           O
ATOM   1416  ND2 ASN A 202     -14.101 -11.319   8.233  1.00 40.49           N
ATOM   1417  N   VAL A 203     -17.024 -11.046   3.639  1.00 48.35           N
ATOM   1418  CA  VAL A 203     -18.473 -11.178   3.494  1.00 48.24           C
ATOM   1419  C   VAL A 203     -19.047 -12.233   4.466  1.00 52.39           C
ATOM   1420  O   VAL A 203     -20.029 -11.935   5.137  1.00 52.94           O
ATOM   1421  CB  VAL A 203     -18.925 -11.382   2.007  1.00 53.35           C
ATOM   1422  CG1 VAL A 203     -18.603 -10.152   1.140  1.00 53.37           C
ATOM   1423  CG2 VAL A 203     -18.324 -12.642   1.390  1.00 54.02           C
ATOM   1424  N   ASP A 204     -18.413 -13.417   4.599  1.00 48.24           N
ATOM   1425  CA  ASP A 204     -18.897 -14.488   5.474  1.00 47.40           C
ATOM   1426  C   ASP A 204     -18.863 -14.120   6.936  1.00 49.12           C
ATOM   1427  O   ASP A 204     -19.817 -14.403   7.666  1.00 49.69           O
ATOM   1428  CB  ASP A 204     -18.116 -15.788   5.255  1.00 50.72           C
ATOM   1429  CG  ASP A 204     -18.121 -16.344   3.841  1.00 61.21           C
ATOM   1430  OD1 ASP A 204     -19.013 -15.932   3.034  1.00 58.46           O
ATOM   1431  OD2 ASP A 204     -17.242 -17.202   3.542  1.00 69.05           O
ATOM   1432  N   GLY A 205     -17.766 -13.508   7.350  1.00 44.23           N
ATOM   1433  CA  GLY A 205     -17.595 -13.049   8.723  1.00 43.47           C
ATOM   1434  C   GLY A 205     -18.558 -11.938   9.077  1.00 47.20           C
ATOM   1435  O   GLY A 205     -19.154 -11.965  10.156  1.00 48.11           O
ATOM   1436  N   TYR A 206     -18.721 -10.962   8.153  1.00 41.51           N
ATOM   1437  CA  TYR A 206     -19.647  -9.839   8.288  1.00 39.72           C
ATOM   1438  C   TYR A 206     -21.079 -10.337   8.483  1.00 44.58           C
ATOM   1439  O   TYR A 206     -21.773  -9.889   9.403  1.00 44.36           O
ATOM   1440  CB  TYR A 206     -19.558  -8.881   7.073  1.00 39.73           C
ATOM   1441  CG  TYR A 206     -20.324  -7.599   7.298  1.00 39.42           C
ATOM   1442  CD1 TYR A 206     -19.936  -6.693   8.281  1.00 39.87           C
ATOM   1443  CD2 TYR A 206     -21.483  -7.325   6.583  1.00 41.65           C
ATOM   1444  CE1 TYR A 206     -20.689  -5.552   8.554  1.00 41.32           C
ATOM   1445  CE2 TYR A 206     -22.204  -6.146   6.793  1.00 42.90           C
ATOM   1446  CZ  TYR A 206     -21.816  -5.272   7.793  1.00 47.11           C
ATOM   1447  OH  TYR A 206     -22.556  -4.140   8.050  1.00 43.94           O
ATOM   1448  N   ASP A 207     -21.500 -11.291   7.635  1.00 41.76           N
ATOM   1449  CA  ASP A 207     -22.831 -11.870   7.686  1.00 42.22           C
ATOM   1450  C   ASP A 207     -23.014 -12.602   9.036  1.00 46.38           C
ATOM   1451  O   ASP A 207     -24.064 -12.472   9.677  1.00 47.11           O
ATOM   1452  CB  ASP A 207     -23.052 -12.804   6.482  1.00 44.65           C
ATOM   1453  CG  ASP A 207     -24.460 -13.360   6.403  1.00 60.49           C
ATOM   1454  OD1 ASP A 207     -25.411 -12.554   6.392  1.00 62.93           O
ATOM   1455  OD2 ASP A 207     -24.609 -14.609   6.350  1.00 68.09           O
ATOM   1456  N   TYR A 208     -21.964 -13.324   9.485  1.00 39.81           N
ATOM   1457  CA  TYR A 208     -21.970 -14.047  10.739  1.00 38.01           C
ATOM   1458  C   TYR A 208     -22.094 -13.094  11.921  1.00 45.83           C
ATOM   1459  O   TYR A 208     -22.776 -13.425  12.893  1.00 48.45           O
ATOM   1460  CB  TYR A 208     -20.726 -14.921  10.845  1.00 37.25           C
ATOM   1461  CG  TYR A 208     -20.745 -15.878  12.008  1.00 37.78           C
ATOM   1462  CD1 TYR A 208     -21.611 -16.973  12.026  1.00 39.94           C
ATOM   1463  CD2 TYR A 208     -19.882 -15.713  13.084  1.00 38.56           C
ATOM   1464  CE1 TYR A 208     -21.631 -17.870  13.099  1.00 37.24           C
ATOM   1465  CE2 TYR A 208     -19.877 -16.619  14.153  1.00 39.93           C
ATOM   1466  CZ  TYR A 208     -20.763 -17.686  14.154  1.00 43.43           C
ATOM   1467  OH  TYR A 208     -20.808 -18.560  15.192  1.00 49.01           O
ATOM   1468  N   SER A 209     -21.484 -11.894  11.828  1.00 41.83           N
ATOM   1469  CA  SER A 209     -21.547 -10.880  12.876  1.00 41.95           C
ATOM   1470  C   SER A 209     -22.939 -10.253  12.974  1.00 48.24           C
ATOM   1471  O   SER A 209     -23.310  -9.724  14.019  1.00 50.04           O
ATOM   1472  CB  SER A 209     -20.463  -9.815  12.690  1.00 47.35           C
ATOM   1473  OG  SER A 209     -20.743  -8.867  11.668  1.00 52.07           O
ATOM   1474  N   TRP A 210     -23.709 -10.334  11.902  1.00 45.45           N
ATOM   1475  CA  TRP A 210     -25.069  -9.810  11.852  1.00 46.16           C
ATOM   1476  C   TRP A 210     -26.051 -10.793  12.470  1.00 49.64           C
ATOM   1477  O   TRP A 210     -26.895 -10.395  13.267  1.00 50.81           O
ATOM   1478  CB  TRP A 210     -25.460  -9.456  10.393  1.00 45.70           C
ATOM   1479  CG  TRP A 210     -25.218  -7.998  10.085  1.00 46.88           C
ATOM   1480  CD1 TRP A 210     -24.015  -7.380   9.897  1.00 48.62           C
ATOM   1481  CD2 TRP A 210     -26.213  -6.962  10.043  1.00 47.70           C
ATOM   1482  NE1 TRP A 210     -24.199  -6.022   9.769  1.00 48.41           N
ATOM   1483  CE2 TRP A 210     -25.540  -5.740   9.842  1.00 50.81           C
ATOM   1484  CE3 TRP A 210     -27.612  -6.951  10.161  1.00 49.57           C
ATOM   1485  CZ2 TRP A 210     -26.216  -4.519   9.776  1.00 50.95           C
ATOM   1486  CZ3 TRP A 210     -28.278  -5.748  10.045  1.00 51.54           C
ATOM   1487  CH2 TRP A 210     -27.588  -4.553   9.849  1.00 52.05           C
ATOM   1488  N   LYS A 211     -25.891 -12.083  12.144  1.00 44.19           N
ATOM   1489  CA  LYS A 211     -26.777 -13.171  12.510  1.00 43.74           C
ATOM   1490  C   LYS A 211     -26.451 -13.974  13.772  1.00 50.12           C
ATOM   1491  O   LYS A 211     -27.397 -14.493  14.390  1.00 53.42           O
ATOM   1492  CB  LYS A 211     -26.865 -14.146  11.341  1.00 44.96           C
ATOM   1493  CG  LYS A 211     -27.547 -13.556  10.133  1.00 51.68           C
ATOM   1494  CD  LYS A 211     -27.299 -14.392   8.910  1.00 61.08           C
ATOM   1495  CE  LYS A 211     -28.219 -14.066   7.762  1.00 70.10           C
ATOM   1496  NZ  LYS A 211     -27.837 -14.792   6.518  1.00 76.38           N
ATOM   1497  N   LYS A 212     -25.157 -14.153  14.136  1.00 43.27           N
ATOM   1498  CA  LYS A 212     -24.890 -15.012  15.280  1.00 41.88           C
ATOM   1499  C   LYS A 212     -23.989 -14.445  16.311  1.00 42.94           C
ATOM   1500  O   LYS A 212     -24.283 -14.633  17.495  1.00 42.27           O
ATOM   1501  CB  LYS A 212     -24.365 -16.393  14.827  1.00 43.94           C
ATOM   1502  CG  LYS A 212     -25.030 -17.576  15.542  1.00 56.99           C
ATOM   1503  CD  LYS A 212     -26.523 -17.813  15.123  1.00 76.44           C
ATOM   1504  CE  LYS A 212     -27.151 -18.905  15.981  1.00 96.17           C
ATOM   1505  NZ  LYS A 212     -28.618 -19.065  15.778  1.00104.75           N
ATOM   1506  N   ASN A 213     -22.864 -13.822  15.905  1.00 38.42           N
ATOM   1507  CA  ASN A 213     -21.870 -13.352  16.873  1.00 37.14           C
ATOM   1508  C   ASN A 213     -21.353 -12.016  16.482  1.00 43.28           C
ATOM   1509  O   ASN A 213     -20.469 -11.939  15.635  1.00 44.19           O
ATOM   1510  CB  ASN A 213     -20.738 -14.367  16.978  1.00 33.87           C
ATOM   1511  CG  ASN A 213     -19.719 -14.096  18.030  1.00 62.64           C
ATOM   1512  OD1 ASN A 213     -19.689 -13.026  18.658  1.00 60.92           O
ATOM   1513  ND2 ASN A 213     -18.844 -15.078  18.242  1.00 55.54           N
ATOM   1514  N   ARG A 214     -21.893 -10.946  17.112  1.00 39.74           N
ATOM   1515  CA  ARG A 214     -21.520  -9.556  16.849  1.00 38.58           C
ATOM   1516  C   ARG A 214     -20.000  -9.298  17.040  1.00 45.04           C
ATOM   1517  O   ARG A 214     -19.450  -8.389  16.409  1.00 47.22           O
ATOM   1518  CB  ARG A 214     -22.393  -8.617  17.728  1.00 34.97           C
ATOM   1519  CG  ARG A 214     -22.242  -7.105  17.548  1.00 35.68           C
ATOM   1520  CD  ARG A 214     -22.391  -6.656  16.100  1.00 47.79           C
ATOM   1521  NE  ARG A 214     -22.230  -5.213  15.902  1.00 45.92           N
ATOM   1522  CZ  ARG A 214     -21.064  -4.608  15.672  1.00 61.96           C
ATOM   1523  NH1 ARG A 214     -19.937  -5.314  15.626  1.00 42.91           N
ATOM   1524  NH2 ARG A 214     -21.016  -3.294  15.487  1.00 56.94           N
ATOM   1525  N   MET A 215     -19.332 -10.111  17.882  1.00 38.64           N
ATOM   1526  CA  MET A 215     -17.925  -9.958  18.246  1.00 37.27           C
ATOM   1527  C   MET A 215     -16.961 -10.696  17.323  1.00 46.58           C
ATOM   1528  O   MET A 215     -15.739 -10.688  17.590  1.00 49.41           O
ATOM   1529  CB  MET A 215     -17.693 -10.411  19.703  1.00 38.16           C
ATOM   1530  CG  MET A 215     -18.652  -9.801  20.708  1.00 41.45           C
ATOM   1531  SD  MET A 215     -18.852  -8.030  20.547  1.00 44.91           S
ATOM   1532  CE  MET A 215     -20.302  -7.750  21.524  1.00 41.90           C
ATOM   1533  N   TRP A 216     -17.489 -11.336  16.237  1.00 39.51           N
ATOM   1534  CA  TRP A 216     -16.658 -12.060  15.279  1.00 36.68           C
ATOM   1535  C   TRP A 216     -15.734 -11.133  14.485  1.00 42.14           C
ATOM   1536  O   TRP A 216     -16.108 -10.019  14.131  1.00 44.16           O
ATOM   1537  CB  TRP A 216     -17.521 -12.871  14.340  1.00 35.11           C
ATOM   1538  CG  TRP A 216     -16.769 -13.948  13.610  1.00 36.02           C
ATOM   1539  CD1 TRP A 216     -16.383 -13.936  12.304  1.00 39.41           C
ATOM   1540  CD2 TRP A 216     -16.297 -15.191  14.154  1.00 35.17           C
ATOM   1541  NE1 TRP A 216     -15.690 -15.086  12.004  1.00 38.57           N
ATOM   1542  CE2 TRP A 216     -15.625 -15.872  13.119  1.00 39.34           C
ATOM   1543  CE3 TRP A 216     -16.378 -15.794  15.422  1.00 35.21           C
ATOM   1544  CZ2 TRP A 216     -15.045 -17.121  13.307  1.00 39.26           C
ATOM   1545  CZ3 TRP A 216     -15.789 -17.023  15.611  1.00 36.36           C
ATOM   1546  CH2 TRP A 216     -15.154 -17.688  14.556  1.00 37.83           C
ATOM   1547  N   ARG A 217     -14.516 -11.592  14.217  1.00 37.55           N
ATOM   1548  CA  ARG A 217     -13.511 -10.824  13.493  1.00 36.55           C
ATOM   1549  C   ARG A 217     -13.043 -11.529  12.227  1.00 42.48           C
ATOM   1550  O   ARG A 217     -12.849 -10.895  11.191  1.00 45.18           O
ATOM   1551  CB  ARG A 217     -12.325 -10.589  14.448  1.00 33.15           C
ATOM   1552  CG  ARG A 217     -10.937 -10.486  13.828  1.00 33.54           C
ATOM   1553  CD  ARG A 217      -9.922 -10.492  14.922  1.00 43.17           C
ATOM   1554  NE  ARG A 217      -8.591 -10.088  14.458  1.00 49.67           N
ATOM   1555  CZ  ARG A 217      -8.197  -8.832  14.260  1.00 57.54           C
ATOM   1556  NH1 ARG A 217      -9.038  -7.823  14.451  1.00 46.22           N
ATOM   1557  NH2 ARG A 217      -6.960  -8.573  13.883  1.00 51.64           N
ATOM   1558  N   LYS A 218     -12.807 -12.830  12.332  1.00 37.64           N
ATOM   1559  CA  LYS A 218     -12.220 -13.635  11.270  1.00 37.14           C
ATOM   1560  C   LYS A 218     -13.179 -13.967  10.144  1.00 42.31           C
ATOM   1561  O   LYS A 218     -14.310 -13.520  10.162  1.00 39.83           O
ATOM   1562  CB  LYS A 218     -11.678 -14.904  11.928  1.00 37.47           C
ATOM   1563  CG  LYS A 218     -10.541 -14.607  12.904  1.00 36.45           C
ATOM   1564  CD  LYS A 218      -9.847 -15.822  13.472  1.00 39.96           C
ATOM   1565  CE  LYS A 218     -10.721 -16.650  14.346  1.00 40.01           C
ATOM   1566  NZ  LYS A 218     -10.144 -17.983  14.530  1.00 42.15           N
ATOM   1567  N   ASN A 219     -12.735 -14.738   9.151  1.00 44.70           N
ATOM   1568  C   ASN A 219     -14.360 -16.451   8.670  1.00 52.99           C
ATOM   1569  O   ASN A 219     -14.346 -16.670   9.901  1.00 51.45           O
ATOM   1570  CA AASN A 219     -13.653 -15.179   8.109  1.00 46.33           C
ATOM   1571  CB AASN A 219     -12.929 -15.390   6.762  1.00 43.78           C
ATOM   1572  CG AASN A 219     -11.902 -16.491   6.709  1.00 47.93           C
ATOM   1573  OD1AASN A 219     -11.556 -17.123   7.724  1.00 32.35           O
ATOM   1574  ND2AASN A 219     -11.419 -16.764   5.489  1.00 35.72           N
ATOM   1575  N   ARG A 220     -14.991 -17.275   7.815  1.00 52.34           N
ATOM   1576  CA  ARG A 220     -15.672 -18.463   8.346  1.00 51.53           C
ATOM   1577  C   ARG A 220     -15.138 -19.788   7.740  1.00 55.63           C
ATOM   1578  O   ARG A 220     -15.869 -20.776   7.628  1.00 54.02           O
ATOM   1579  CB  ARG A 220     -17.197 -18.309   8.224  1.00 46.55           C
ATOM   1580  CG  ARG A 220     -17.769 -17.201   9.118  1.00 41.82           C
ATOM   1581  CD  ARG A 220     -17.753 -17.560  10.582  1.00 47.42           C
ATOM   1582  NE  ARG A 220     -18.668 -18.654  10.882  1.00 54.62           N
ATOM   1583  CZ  ARG A 220     -18.622 -19.358  12.003  1.00 72.52           C
ATOM   1584  NH1 ARG A 220     -17.721 -19.074  12.938  1.00 49.09           N
ATOM   1585  NH2 ARG A 220     -19.481 -20.347  12.206  1.00 66.36           N
ATOM   1586  N   SER A 221     -13.834 -19.797   7.399  1.00 54.48           N
ATOM   1587  CA  SER A 221     -13.136 -20.962   6.848  1.00 56.49           C
ATOM   1588  C   SER A 221     -12.887 -21.997   7.915  1.00 59.24           C
ATOM   1589  O   SER A 221     -12.782 -21.677   9.095  1.00 58.84           O
ATOM   1590  CB  SER A 221     -11.788 -20.561   6.267  1.00 61.91           C
ATOM   1591  OG  SER A 221     -11.979 -19.686   5.174  1.00 77.99           O
ATOM   1592  N   PHE A 222     -12.761 -23.224   7.500  1.00 54.66           N
ATOM   1593  CA  PHE A 222     -12.480 -24.309   8.401  1.00 55.41           C
ATOM   1594  C   PHE A 222     -11.615 -25.303   7.624  1.00 64.48           C
ATOM   1595  O   PHE A 222     -11.854 -25.576   6.436  1.00 66.39           O
ATOM   1596  CB  PHE A 222     -13.786 -24.945   8.932  1.00 57.27           C
ATOM   1597  CG  PHE A 222     -13.578 -26.195   9.750  1.00 60.75           C
ATOM   1598  CD1 PHE A 222     -13.249 -26.115  11.106  1.00 63.99           C
ATOM   1599  CD2 PHE A 222     -13.681 -27.457   9.164  1.00 63.11           C
ATOM   1600  CE1 PHE A 222     -13.048 -27.276  11.860  1.00 64.91           C
ATOM   1601  CE2 PHE A 222     -13.449 -28.606   9.912  1.00 66.47           C
ATOM   1602  CZ  PHE A 222     -13.139 -28.505  11.255  1.00 64.28           C
ATOM   1603  N   TYR A 223     -10.597 -25.829   8.296  1.00 61.84           N
ATOM   1604  CA  TYR A 223      -9.697 -26.791   7.697  1.00 64.26           C
ATOM   1605  C   TYR A 223      -9.640 -28.069   8.510  1.00 70.83           C
ATOM   1606  O   TYR A 223     -10.041 -28.051   9.682  1.00 69.72           O
ATOM   1607  CB  TYR A 223      -8.312 -26.162   7.436  1.00 65.29           C
ATOM   1608  CG  TYR A 223      -8.403 -24.934   6.552  1.00 66.85           C
ATOM   1609  CD1 TYR A 223      -8.629 -25.049   5.179  1.00 70.37           C
ATOM   1610  CD2 TYR A 223      -8.350 -23.657   7.096  1.00 66.11           C
ATOM   1611  CE1 TYR A 223      -8.766 -23.922   4.370  1.00 71.84           C
ATOM   1612  CE2 TYR A 223      -8.474 -22.522   6.295  1.00 66.84           C
ATOM   1613  CZ  TYR A 223      -8.683 -22.660   4.934  1.00 79.86           C
ATOM   1614  OH  TYR A 223      -8.837 -21.550   4.147  1.00 82.49           O
ATOM   1615  N   ALA A 224      -9.228 -29.192   7.863  1.00 69.29           N
ATOM   1616  CA  ALA A 224      -9.123 -30.502   8.485  1.00 70.58           C
ATOM   1617  C   ALA A 224      -8.143 -30.485   9.653  1.00 75.05           C
ATOM   1618  O   ALA A 224      -7.032 -29.933   9.535  1.00 74.82           O
ATOM   1619  CB  ALA A 224      -8.685 -31.517   7.460  1.00 74.13           C
ATOM   1620  N   ASN A 225      -8.581 -31.061  10.792  1.00 72.16           N
ATOM   1621  CA  ASN A 225      -7.836 -31.174  12.058  1.00 73.00           C
ATOM   1622  C   ASN A 225      -7.641 -29.835  12.806  1.00 73.48           C
ATOM   1623  O   ASN A 225      -6.964 -29.839  13.834  1.00 74.25           O
ATOM   1624  CB  ASN A 225      -6.487 -31.904  11.901  1.00 81.76           C
ATOM   1625  CG  ASN A 225      -6.633 -33.340  11.468  1.00121.59           C
ATOM   1626  OD1 ASN A 225      -6.894 -34.242  12.284  1.00119.86           O
ATOM   1627  ND2 ASN A 225      -6.459 -33.574  10.167  1.00113.65           N
ATOM   1628  N   ASN A 226      -8.255 -28.723  12.327  1.00 64.45           N
ATOM   1629  CA  ASN A 226      -8.239 -27.417  12.974  1.00 59.91           C
ATOM   1630  C   ASN A 226      -9.424 -27.412  13.934  1.00 63.57           C
ATOM   1631  O   ASN A 226     -10.506 -27.854  13.570  1.00 64.57           O
ATOM   1632  CB  ASN A 226      -8.337 -26.286  11.949  1.00 53.83           C
ATOM   1633  CG  ASN A 226      -7.015 -25.653  11.545  1.00 69.08           C
ATOM   1634  OD1 ASN A 226      -5.924 -26.112  11.913  1.00 66.79           O
ATOM   1635  ND2 ASN A 226      -7.080 -24.597  10.733  1.00 55.42           N
ATOM   1636  N   HIS A 227      -9.199 -26.985  15.174  1.00 59.62           N
ATOM   1637  CA  HIS A 227     -10.174 -26.986  16.263  1.00 59.39           C
ATOM   1638  C   HIS A 227     -11.263 -25.938  16.124  1.00 60.87           C
ATOM   1639  O   HIS A 227     -12.395 -26.181  16.538  1.00 59.59           O
ATOM   1640  CB  HIS A 227      -9.440 -26.818  17.613  1.00 60.51           C
ATOM   1641  CG  HIS A 227     -10.286 -27.104  18.815  1.00 64.29           C
ATOM   1642  ND1 HIS A 227     -11.092 -26.126  19.383  1.00 64.57           N
ATOM   1643  CD2 HIS A 227     -10.436 -28.253  19.510  1.00 67.30           C
ATOM   1644  CE1 HIS A 227     -11.711 -26.714  20.393  1.00 64.32           C
ATOM   1645  NE2 HIS A 227     -11.338 -27.986  20.518  1.00 66.54           N
ATOM   1646  N   CYS A 228     -10.911 -24.753  15.609  1.00 56.62           N
ATOM   1647  CA  CYS A 228     -11.845 -23.639  15.466  1.00 54.15           C
ATOM   1648  C   CYS A 228     -11.972 -23.171  14.040  1.00 55.11           C
ATOM   1649  O   CYS A 228     -11.142 -23.527  13.179  1.00 58.71           O
ATOM   1650  CB  CYS A 228     -11.467 -22.489  16.394  1.00 53.29           C
ATOM   1651  SG  CYS A 228     -11.510 -22.905  18.156  1.00 56.93           S
ATOM   1652  N   ILE A 229     -13.032 -22.363  13.801  1.00 43.87           N
ATOM   1653  CA  ILE A 229     -13.384 -21.764  12.522  1.00 39.99           C
ATOM   1654  C   ILE A 229     -12.837 -20.357  12.426  1.00 44.76           C
ATOM   1655  O   ILE A 229     -12.893 -19.592  13.403  1.00 46.00           O
ATOM   1656  CB  ILE A 229     -14.917 -21.789  12.359  1.00 41.61           C
ATOM   1657  CG1 ILE A 229     -15.467 -23.230  12.343  1.00 42.13           C
ATOM   1658  CG2 ILE A 229     -15.367 -21.037  11.128  1.00 42.39           C
ATOM   1659  CD1 ILE A 229     -16.950 -23.369  12.401  1.00 32.16           C
ATOM   1660  N   GLY A 230     -12.316 -20.022  11.248  1.00 41.06           N
ATOM   1661  CA  GLY A 230     -11.896 -18.672  10.904  1.00 39.95           C
ATOM   1662  C   GLY A 230     -10.431 -18.339  10.958  1.00 44.20           C
ATOM   1663  O   GLY A 230      -9.721 -18.768  11.863  1.00 43.68           O
ATOM   1664  N   THR A 231     -10.001 -17.504   9.990  1.00 41.69           N
ATOM   1665  CA  THR A 231      -8.657 -16.963   9.830  1.00 41.63           C
ATOM   1666  C   THR A 231      -8.806 -15.467   9.830  1.00 44.52           C
ATOM   1667  O   THR A 231      -9.762 -14.947   9.248  1.00 44.41           O
ATOM   1668  CB  THR A 231      -7.998 -17.444   8.505  1.00 51.45           C
ATOM   1669  OG1 THR A 231      -7.741 -18.855   8.559  1.00 53.25           O
ATOM   1670  CG2 THR A 231      -6.683 -16.724   8.193  1.00 52.04           C
ATOM   1671  N   ASP A 232      -7.868 -14.776  10.484  1.00 39.99           N
ATOM   1672  CA  ASP A 232      -7.806 -13.338  10.492  1.00 38.72           C
ATOM   1673  C   ASP A 232      -7.211 -12.998   9.120  1.00 48.06           C
ATOM   1674  O   ASP A 232      -6.057 -13.316   8.817  1.00 49.73           O
ATOM   1675  CB  ASP A 232      -6.895 -12.877  11.624  1.00 38.94           C
ATOM   1676  CG  ASP A 232      -6.694 -11.386  11.778  1.00 43.08           C
ATOM   1677  OD1 ASP A 232      -6.980 -10.636  10.823  1.00 45.06           O
ATOM   1678  OD2 ASP A 232      -6.219 -10.976  12.829  1.00 46.25           O
ATOM   1679  N   LEU A 233      -8.027 -12.387   8.278  1.00 46.35           N
ATOM   1680  CA  LEU A 233      -7.645 -11.994   6.936  1.00 47.53           C
ATOM   1681  C   LEU A 233      -6.479 -11.029   6.941  1.00 51.29           C
ATOM   1682  O   LEU A 233      -5.712 -11.026   5.984  1.00 53.39           O
ATOM   1683  CB  LEU A 233      -8.867 -11.399   6.208  1.00 48.31           C
ATOM   1684  CG  LEU A 233     -10.079 -12.334   5.977  1.00 53.67           C
ATOM   1685  CD1 LEU A 233     -11.000 -11.739   4.971  1.00 56.10           C
ATOM   1686  CD2 LEU A 233      -9.663 -13.713   5.463  1.00 54.22           C
ATOM   1687  N   ASN A 234      -6.308 -10.249   8.031  1.00 47.05           N
ATOM   1688  CA  ASN A 234      -5.210  -9.294   8.148  1.00 48.43           C
ATOM   1689  C   ASN A 234      -3.947  -9.931   8.728  1.00 56.11           C
ATOM   1690  O   ASN A 234      -3.011  -9.219   9.113  1.00 58.34           O
ATOM   1691  CB  ASN A 234      -5.614  -8.013   8.897  1.00 46.20           C
ATOM   1692  CG  ASN A 234      -5.131  -6.715   8.252  1.00 61.72           C
ATOM   1693  OD1 ASN A 234      -5.022  -6.600   7.029  1.00 66.69           O
ATOM   1694  ND2 ASN A 234      -4.850  -5.687   9.047  1.00 42.26           N
ATOM   1695  N   ARG A 235      -3.906 -11.272   8.766  1.00 53.21           N
ATOM   1696  CA  ARG A 235      -2.728 -12.043   9.183  1.00 53.26           C
ATOM   1697  C   ARG A 235      -2.396 -13.047   8.082  1.00 60.00           C
ATOM   1698  O   ARG A 235      -1.411 -13.797   8.208  1.00 63.67           O
ATOM   1699  CB  ARG A 235      -2.953 -12.776  10.519  1.00 47.35           C
ATOM   1700  CG  ARG A 235      -3.147 -11.869  11.726  1.00 49.87           C
ATOM   1701  CD  ARG A 235      -2.019 -10.896  12.013  1.00 45.31           C
ATOM   1702  NE  ARG A 235      -2.313 -10.135  13.215  1.00 45.97           N
ATOM   1703  CZ  ARG A 235      -3.072  -9.052  13.231  1.00 52.94           C
ATOM   1704  NH1 ARG A 235      -3.579  -8.573  12.104  1.00 31.02           N
ATOM   1705  NH2 ARG A 235      -3.322  -8.429  14.375  1.00 38.22           N
ATOM   1706  N   ASN A 236      -3.186 -13.010   6.982  1.00 53.10           N
ATOM   1707  CA  ASN A 236      -3.109 -13.938   5.862  1.00 54.21           C
ATOM   1708  C   ASN A 236      -2.373 -13.435   4.598  1.00 57.83           C
ATOM   1709  O   ASN A 236      -2.122 -14.251   3.696  1.00 58.17           O
ATOM   1710  CB  ASN A 236      -4.523 -14.399   5.501  1.00 58.76           C
ATOM   1711  CG  ASN A 236      -4.598 -15.703   4.724  1.00 77.15           C
ATOM   1712  OD1 ASN A 236      -4.105 -16.766   5.131  1.00 65.00           O
ATOM   1713  ND2 ASN A 236      -5.223 -15.650   3.573  1.00 64.92           N
ATOM   1714  N   PHE A 237      -2.011 -12.124   4.517  1.00 52.29           N
ATOM   1715  CA  PHE A 237      -1.275 -11.609   3.352  1.00 52.39           C
ATOM   1716  C   PHE A 237       0.200 -12.075   3.368  1.00 55.78           C
ATOM   1717  O   PHE A 237       0.770 -12.335   4.437  1.00 53.40           O
ATOM   1718  CB  PHE A 237      -1.398 -10.085   3.205  1.00 53.82           C
ATOM   1719  CG  PHE A 237      -2.763  -9.572   2.808  1.00 54.92           C
ATOM   1720  CD1 PHE A 237      -3.038  -9.223   1.492  1.00 59.40           C
ATOM   1721  CD2 PHE A 237      -3.770  -9.406   3.760  1.00 55.28           C
ATOM   1722  CE1 PHE A 237      -4.305  -8.736   1.129  1.00 59.57           C
ATOM   1723  CE2 PHE A 237      -5.038  -8.921   3.396  1.00 56.89           C
ATOM   1724  CZ  PHE A 237      -5.294  -8.583   2.084  1.00 56.12           C
ATOM   1725  N   ALA A 238       0.803 -12.213   2.170  1.00 53.64           N
ATOM   1726  CA  ALA A 238       2.165 -12.705   2.016  1.00 54.05           C
ATOM   1727  C   ALA A 238       3.268 -11.660   2.346  1.00 57.82           C
ATOM   1728  O   ALA A 238       4.220 -11.471   1.570  1.00 60.23           O
ATOM   1729  CB  ALA A 238       2.349 -13.296   0.625  1.00 56.70           C
ATOM   1730  N   SER A 239       3.161 -11.020   3.520  1.00 51.12           N
ATOM   1731  CA  SER A 239       4.179 -10.073   3.984  1.00 51.49           C
ATOM   1732  C   SER A 239       5.356 -10.874   4.549  1.00 57.67           C
ATOM   1733  O   SER A 239       5.228 -12.089   4.794  1.00 55.27           O
ATOM   1734  CB  SER A 239       3.615  -9.153   5.076  1.00 50.13           C
ATOM   1735  OG  SER A 239       3.641  -9.747   6.362  1.00 48.73           O
ATOM   1736  N   LYS A 240       6.477 -10.173   4.827  1.00 57.82           N
ATOM   1737  CA  LYS A 240       7.632 -10.767   5.493  1.00 59.52           C
ATOM   1738  C   LYS A 240       7.149 -11.128   6.912  1.00 64.03           C
ATOM   1739  O   LYS A 240       6.137 -10.585   7.380  1.00 61.31           O
ATOM   1740  CB  LYS A 240       8.805  -9.763   5.556  1.00 63.11           C
ATOM   1741  CG  LYS A 240      10.191 -10.398   5.786  1.00 82.81           C
ATOM   1742  CD  LYS A 240      11.383  -9.400   5.615  1.00 93.85           C
ATOM   1743  CE  LYS A 240      11.888  -9.231   4.187  1.00106.83           C
ATOM   1744  NZ  LYS A 240      13.334  -9.586   4.025  1.00115.46           N
ATOM   1745  N   HIS A 241       7.838 -12.082   7.564  1.00 62.67           N
ATOM   1746  CA  HIS A 241       7.539 -12.532   8.915  1.00 60.03           C
ATOM   1747  C   HIS A 241       6.123 -13.073   9.059  1.00 60.31           C
ATOM   1748  O   HIS A 241       5.576 -13.008  10.154  1.00 56.86           O
ATOM   1749  CB  HIS A 241       7.848 -11.399   9.928  1.00 60.12           C
ATOM   1750  CG  HIS A 241       9.305 -11.102  10.089  1.00 65.76           C
ATOM   1751  ND1 HIS A 241      10.244 -11.537   9.171  1.00 70.39           N
ATOM   1752  CD2 HIS A 241       9.942 -10.478  11.105  1.00 67.75           C
ATOM   1753  CE1 HIS A 241      11.415 -11.150   9.649  1.00 71.64           C
ATOM   1754  NE2 HIS A 241      11.281 -10.504  10.809  1.00 70.23           N
ATOM   1755  N   TRP A 242       5.532 -13.633   7.976  1.00 59.58           N
ATOM   1756  CA  TRP A 242       4.176 -14.217   8.026  1.00 58.83           C
ATOM   1757  C   TRP A 242       4.098 -15.290   9.123  1.00 62.36           C
ATOM   1758  O   TRP A 242       4.978 -16.139   9.247  1.00 62.16           O
ATOM   1759  CB  TRP A 242       3.684 -14.769   6.647  1.00 58.93           C
ATOM   1760  CG  TRP A 242       2.359 -15.496   6.716  1.00 58.40           C
ATOM   1761  CD1 TRP A 242       1.111 -14.945   6.641  1.00 59.76           C
ATOM   1762  CD2 TRP A 242       2.162 -16.895   6.966  1.00 58.10           C
ATOM   1763  NE1 TRP A 242       0.151 -15.918   6.808  1.00 58.02           N
ATOM   1764  CE2 TRP A 242       0.768 -17.122   7.021  1.00 60.23           C
ATOM   1765  CE3 TRP A 242       3.029 -17.979   7.151  1.00 60.72           C
ATOM   1766  CZ2 TRP A 242       0.224 -18.385   7.270  1.00 59.31           C
ATOM   1767  CZ3 TRP A 242       2.490 -19.225   7.413  1.00 61.98           C
ATOM   1768  CH2 TRP A 242       1.105 -19.419   7.478  1.00 61.00           C
ATOM   1769  N   CYS A 243       3.051 -15.193   9.936  1.00 60.21           N
ATOM   1770  CA  CYS A 243       2.700 -16.059  11.063  1.00 60.36           C
ATOM   1771  C   CYS A 243       3.747 -16.062  12.210  1.00 65.41           C
ATOM   1772  O   CYS A 243       3.765 -16.991  13.031  1.00 64.18           O
ATOM   1773  CB  CYS A 243       2.347 -17.469  10.605  1.00 61.87           C
ATOM   1774  SG  CYS A 243       1.174 -18.303  11.693  1.00 64.62           S
ATOM   1775  N   GLU A 244       4.554 -14.976  12.319  1.00 62.76           N
ATOM   1776  CA  GLU A 244       5.503 -14.849  13.418  1.00 62.97           C
ATOM   1777  C   GLU A 244       4.867 -13.980  14.550  1.00 68.92           C
ATOM   1778  O   GLU A 244       3.643 -14.023  14.720  1.00 66.64           O
ATOM   1779  CB  GLU A 244       6.855 -14.341  12.931  1.00 65.78           C
ATOM   1780  CG  GLU A 244       7.551 -15.302  11.989  1.00 78.30           C
ATOM   1781  CD  GLU A 244       8.914 -14.848  11.500  1.00101.97           C
ATOM   1782  OE1 GLU A 244       9.475 -13.894  12.087  1.00 92.59           O
ATOM   1783  OE2 GLU A 244       9.438 -15.465  10.545  1.00 96.49           O
ATOM   1784  N   GLU A 245       5.681 -13.236  15.337  1.00 68.49           N
ATOM   1785  CA  GLU A 245       5.233 -12.385  16.443  1.00 67.78           C
ATOM   1786  C   GLU A 245       4.131 -11.442  15.998  1.00 73.56           C
ATOM   1787  O   GLU A 245       4.334 -10.671  15.058  1.00 73.39           O
ATOM   1788  CB  GLU A 245       6.413 -11.592  17.021  1.00 70.16           C
ATOM   1789  CG  GLU A 245       6.181 -11.088  18.438  1.00 83.35           C
ATOM   1790  CD  GLU A 245       7.389 -10.503  19.154  1.00113.74           C
ATOM   1791  OE1 GLU A 245       8.328 -10.023  18.475  1.00117.37           O
ATOM   1792  OE2 GLU A 245       7.403 -10.534  20.407  1.00107.58           O
ATOM   1793  N   GLY A 246       2.978 -11.536  16.672  1.00 70.59           N
ATOM   1794  CA  GLY A 246       1.786 -10.742  16.396  1.00 68.98           C
ATOM   1795  C   GLY A 246       0.678 -11.526  15.710  1.00 72.04           C
ATOM   1796  O   GLY A 246      -0.425 -10.993  15.521  1.00 72.35           O
ATOM   1797  N   ALA A 247       0.970 -12.790  15.299  1.00 66.29           N
ATOM   1798  CA  ALA A 247       0.006 -13.712  14.684  1.00 63.90           C
ATOM   1799  C   ALA A 247       0.084 -15.041  15.403  1.00 68.54           C
ATOM   1800  O   ALA A 247       1.015 -15.263  16.187  1.00 70.80           O
ATOM   1801  CB  ALA A 247       0.298 -13.895  13.210  1.00 65.46           C
ATOM   1802  N   SER A 248      -0.898 -15.917  15.175  1.00 62.94           N
ATOM   1803  CA  SER A 248      -0.944 -17.227  15.815  1.00 61.57           C
ATOM   1804  C   SER A 248      -1.200 -18.362  14.830  1.00 62.85           C
ATOM   1805  O   SER A 248      -1.994 -18.218  13.902  1.00 61.96           O
ATOM   1806  CB  SER A 248      -1.970 -17.246  16.939  1.00 63.62           C
ATOM   1807  OG  SER A 248      -2.114 -18.536  17.521  1.00 77.83           O
ATOM   1808  N   SER A 249      -0.546 -19.504  15.078  1.00 58.55           N
ATOM   1809  CA  SER A 249      -0.676 -20.728  14.303  1.00 58.91           C
ATOM   1810  C   SER A 249      -1.873 -21.546  14.811  1.00 56.07           C
ATOM   1811  O   SER A 249      -2.215 -22.560  14.205  1.00 57.40           O
ATOM   1812  CB  SER A 249       0.627 -21.522  14.337  1.00 67.04           C
ATOM   1813  OG  SER A 249       1.189 -21.550  15.643  1.00 79.23           O
ATOM   1814  N   SER A 250      -2.536 -21.086  15.895  1.00 45.92           N
ATOM   1815  CA  SER A 250      -3.751 -21.738  16.412  1.00 44.07           C
ATOM   1816  C   SER A 250      -5.040 -21.177  15.764  1.00 45.98           C
ATOM   1817  O   SER A 250      -5.269 -19.954  15.750  1.00 41.96           O
ATOM   1818  CB  SER A 250      -3.838 -21.628  17.935  1.00 44.70           C
ATOM   1819  OG  SER A 250      -5.057 -22.143  18.465  1.00 42.59           O
ATOM   1820  N   SER A 251      -5.895 -22.083  15.258  1.00 44.88           N
ATOM   1821  CA  SER A 251      -7.173 -21.714  14.622  1.00 44.11           C
ATOM   1822  C   SER A 251      -8.147 -21.048  15.600  1.00 50.64           C
ATOM   1823  O   SER A 251      -9.037 -20.342  15.164  1.00 50.41           O
ATOM   1824  CB  SER A 251      -7.831 -22.928  13.966  1.00 43.02           C
ATOM   1825  OG  SER A 251      -8.338 -23.839  14.923  1.00 30.29           O
ATOM   1826  N   CYS A 252      -7.983 -21.280  16.914  1.00 48.34           N
ATOM   1827  CA  CYS A 252      -8.852 -20.701  17.934  1.00 47.35           C
ATOM   1828  C   CYS A 252      -8.466 -19.267  18.336  1.00 44.77           C
ATOM   1829  O   CYS A 252      -9.240 -18.577  19.023  1.00 42.18           O
ATOM   1830  CB  CYS A 252      -8.943 -21.626  19.135  1.00 49.78           C
ATOM   1831  SG  CYS A 252      -9.594 -23.250  18.723  1.00 57.03           S
ATOM   1832  N   SER A 253      -7.301 -18.815  17.868  1.00 38.72           N
ATOM   1833  CA  SER A 253      -6.851 -17.467  18.087  1.00 38.17           C
ATOM   1834  C   SER A 253      -7.534 -16.460  17.140  1.00 41.15           C
ATOM   1835  O   SER A 253      -7.733 -16.740  15.965  1.00 41.34           O
ATOM   1836  CB  SER A 253      -5.342 -17.379  17.941  1.00 42.96           C
ATOM   1837  OG  SER A 253      -4.907 -16.026  17.910  1.00 53.26           O
ATOM   1838  N   GLU A 254      -7.853 -15.277  17.652  1.00 36.56           N
ATOM   1839  CA  GLU A 254      -8.426 -14.206  16.853  1.00 36.30           C
ATOM   1840  C   GLU A 254      -7.455 -13.727  15.765  1.00 40.93           C
ATOM   1841  O   GLU A 254      -7.891 -13.147  14.762  1.00 39.94           O
ATOM   1842  CB  GLU A 254      -8.884 -13.045  17.737  1.00 36.17           C
ATOM   1843  CG  GLU A 254     -10.143 -13.358  18.542  1.00 38.80           C
ATOM   1844  CD  GLU A 254     -11.436 -13.615  17.775  1.00 66.09           C
ATOM   1845  OE1 GLU A 254     -11.486 -13.331  16.554  1.00 76.98           O
ATOM   1846  OE2 GLU A 254     -12.418 -14.069  18.411  1.00 45.62           O
ATOM   1847  N   THR A 255      -6.154 -14.059  15.926  1.00 36.75           N
ATOM   1848  CA  THR A 255      -5.119 -13.708  14.962  1.00 36.66           C
ATOM   1849  C   THR A 255      -4.587 -14.929  14.193  1.00 39.58           C
ATOM   1850  O   THR A 255      -3.435 -14.904  13.754  1.00 39.62           O
ATOM   1851  CB  THR A 255      -3.987 -12.878  15.612  1.00 40.42           C
ATOM   1852  OG1 THR A 255      -3.399 -13.595  16.691  1.00 31.78           O
ATOM   1853  CG2 THR A 255      -4.454 -11.534  16.079  1.00 40.01           C
ATOM   1854  N   TYR A 256      -5.429 -15.950  13.964  1.00 35.81           N
ATOM   1855  CA  TYR A 256      -5.036 -17.115  13.187  1.00 38.48           C
ATOM   1856  C   TYR A 256      -4.607 -16.658  11.797  1.00 49.15           C
ATOM   1857  O   TYR A 256      -5.354 -15.939  11.126  1.00 48.00           O
ATOM   1858  CB  TYR A 256      -6.143 -18.184  13.117  1.00 39.48           C
ATOM   1859  CG  TYR A 256      -5.759 -19.442  12.350  1.00 41.64           C
ATOM   1860  CD1 TYR A 256      -4.506 -20.033  12.517  1.00 44.22           C
ATOM   1861  CD2 TYR A 256      -6.655 -20.050  11.478  1.00 42.21           C
ATOM   1862  CE1 TYR A 256      -4.143 -21.174  11.809  1.00 46.27           C
ATOM   1863  CE2 TYR A 256      -6.311 -21.202  10.783  1.00 45.12           C
ATOM   1864  CZ  TYR A 256      -5.052 -21.764  10.952  1.00 52.03           C
ATOM   1865  OH  TYR A 256      -4.688 -22.891  10.259  1.00 50.36           O
ATOM   1866  N   CYS A 257      -3.353 -17.013  11.420  1.00 50.28           N
ATOM   1867  CA  CYS A 257      -2.690 -16.619  10.188  1.00 53.26           C
ATOM   1868  C   CYS A 257      -3.156 -17.438   8.968  1.00 58.64           C
ATOM   1869  O   CYS A 257      -2.854 -17.069   7.825  1.00 60.78           O
ATOM   1870  CB  CYS A 257      -1.181 -16.715  10.393  1.00 56.75           C
ATOM   1871  SG  CYS A 257      -0.605 -18.402  10.704  1.00 63.63           S
ATOM   1872  N   GLY A 258      -3.880 -18.536   9.224  1.00 53.36           N
ATOM   1873  CA  GLY A 258      -4.316 -19.495   8.212  1.00 52.82           C
ATOM   1874  C   GLY A 258      -3.257 -20.561   7.972  1.00 58.40           C
ATOM   1875  O   GLY A 258      -2.225 -20.575   8.650  1.00 57.57           O
ATOM   1876  N   LEU A 259      -3.475 -21.451   6.989  1.00 57.07           N
ATOM   1877  CA  LEU A 259      -2.528 -22.538   6.705  1.00 59.23           C
ATOM   1878  C   LEU A 259      -1.229 -22.077   6.069  1.00 63.50           C
ATOM   1879  O   LEU A 259      -0.189 -22.688   6.312  1.00 66.57           O
ATOM   1880  CB  LEU A 259      -3.136 -23.622   5.821  1.00 61.62           C
ATOM   1881  CG  LEU A 259      -4.555 -24.016   6.088  1.00 67.45           C
ATOM   1882  CD1 LEU A 259      -5.172 -24.644   4.847  1.00 69.38           C
ATOM   1883  CD2 LEU A 259      -4.648 -24.928   7.327  1.00 71.22           C
ATOM   1884  N   TYR A 260      -1.301 -21.064   5.196  1.00 56.87           N
ATOM   1885  CA  TYR A 260      -0.181 -20.490   4.441  1.00 57.09           C
ATOM   1886  C   TYR A 260      -0.619 -19.116   3.900  1.00 59.84           C
ATOM   1887  O   TYR A 260      -1.825 -18.848   3.918  1.00 57.82           O
ATOM   1888  CB  TYR A 260       0.266 -21.420   3.294  1.00 60.25           C
ATOM   1889  CG  TYR A 260      -0.879 -21.981   2.486  1.00 61.56           C
ATOM   1890  CD1 TYR A 260      -1.470 -21.237   1.470  1.00 63.52           C
ATOM   1891  CD2 TYR A 260      -1.375 -23.257   2.737  1.00 62.36           C
ATOM   1892  CE1 TYR A 260      -2.533 -21.742   0.733  1.00 66.03           C
ATOM   1893  CE2 TYR A 260      -2.467 -23.758   2.033  1.00 63.67           C
ATOM   1894  CZ  TYR A 260      -3.049 -22.993   1.033  1.00 73.32           C
ATOM   1895  OH  TYR A 260      -4.129 -23.466   0.315  1.00 74.40           O
ATOM   1896  N   PRO A 261       0.296 -18.229   3.414  1.00 56.94           N
ATOM   1897  CA  PRO A 261      -0.151 -16.926   2.899  1.00 55.66           C
ATOM   1898  C   PRO A 261      -1.144 -17.070   1.746  1.00 60.43           C
ATOM   1899  O   PRO A 261      -0.957 -17.918   0.879  1.00 63.74           O
ATOM   1900  CB  PRO A 261       1.157 -16.258   2.479  1.00 58.93           C
ATOM   1901  CG  PRO A 261       2.182 -16.886   3.348  1.00 63.62           C
ATOM   1902  CD  PRO A 261       1.768 -18.321   3.356  1.00 60.09           C
ATOM   1903  N   GLU A 262      -2.258 -16.311   1.802  1.00 53.67           N
ATOM   1904  CA  GLU A 262      -3.357 -16.313   0.825  1.00 52.56           C
ATOM   1905  C   GLU A 262      -4.176 -17.619   0.808  1.00 56.42           C
ATOM   1906  O   GLU A 262      -4.917 -17.850  -0.158  1.00 55.24           O
ATOM   1907  CB  GLU A 262      -2.883 -15.935  -0.586  1.00 55.75           C
ATOM   1908  CG  GLU A 262      -2.221 -14.570  -0.623  1.00 66.83           C
ATOM   1909  CD  GLU A 262      -1.661 -14.156  -1.963  1.00 79.27           C
ATOM   1910  OE1 GLU A 262      -2.168 -14.650  -2.996  1.00 92.01           O
ATOM   1911  OE2 GLU A 262      -0.762 -13.286  -1.979  1.00 57.24           O
ATOM   1912  N   SER A 263      -4.134 -18.420   1.922  1.00 53.01           N
ATOM   1913  CA  SER A 263      -4.938 -19.656   2.073  1.00 52.19           C
ATOM   1914  C   SER A 263      -6.422 -19.324   2.032  1.00 54.94           C
ATOM   1915  O   SER A 263      -7.229 -20.158   1.645  1.00 54.16           O
ATOM   1916  CB  SER A 263      -4.600 -20.395   3.370  1.00 52.50           C
ATOM   1917  OG  SER A 263      -4.760 -19.578   4.513  1.00 55.43           O
ATOM   1918  N   GLU A 264      -6.772 -18.090   2.425  1.00 51.97           N
ATOM   1919  CA  GLU A 264      -8.147 -17.599   2.443  1.00 50.11           C
ATOM   1920  C   GLU A 264      -8.551 -17.054   1.088  1.00 54.76           C
ATOM   1921  O   GLU A 264      -7.863 -16.192   0.511  1.00 56.33           O
ATOM   1922  CB  GLU A 264      -8.374 -16.569   3.564  1.00 49.02           C
ATOM   1923  CG  GLU A 264      -7.914 -17.044   4.924  1.00 49.95           C
ATOM   1924  CD  GLU A 264      -8.319 -18.459   5.285  1.00 70.51           C
ATOM   1925  OE1 GLU A 264      -9.534 -18.733   5.258  1.00 62.91           O
ATOM   1926  OE2 GLU A 264      -7.440 -19.289   5.610  1.00 68.43           O
ATOM   1927  N   PRO A 265      -9.657 -17.585   0.553  1.00 49.06           N
ATOM   1928  CA  PRO A 265     -10.128 -17.136  -0.763  1.00 50.71           C
ATOM   1929  C   PRO A 265     -10.349 -15.629  -0.898  1.00 57.51           C
ATOM   1930  O   PRO A 265     -10.195 -15.102  -2.011  1.00 60.09           O
ATOM   1931  CB  PRO A 265     -11.433 -17.904  -0.944  1.00 52.27           C
ATOM   1932  CG  PRO A 265     -11.823 -18.327   0.434  1.00 54.50           C
ATOM   1933  CD  PRO A 265     -10.533 -18.628   1.102  1.00 49.19           C
ATOM   1934  N   GLU A 266     -10.697 -14.931   0.220  1.00 51.72           N
ATOM   1935  CA  GLU A 266     -10.960 -13.479   0.190  1.00 50.52           C
ATOM   1936  C   GLU A 266      -9.662 -12.698   0.038  1.00 55.34           C
ATOM   1937  O   GLU A 266      -9.632 -11.687  -0.662  1.00 55.19           O
ATOM   1938  CB  GLU A 266     -11.741 -13.002   1.424  1.00 49.23           C
ATOM   1939  CG  GLU A 266     -13.046 -13.732   1.667  1.00 50.16           C
ATOM   1940  CD  GLU A 266     -12.965 -15.027   2.442  1.00 54.67           C
ATOM   1941  OE1 GLU A 266     -11.845 -15.518   2.725  1.00 36.49           O
ATOM   1942  OE2 GLU A 266     -14.051 -15.578   2.722  1.00 56.10           O
ATOM   1943  N   VAL A 267      -8.590 -13.187   0.684  1.00 52.73           N
ATOM   1944  CA  VAL A 267      -7.256 -12.594   0.644  1.00 53.80           C
ATOM   1945  C   VAL A 267      -6.631 -12.917  -0.715  1.00 61.31           C
ATOM   1946  O   VAL A 267      -6.056 -12.014  -1.331  1.00 62.61           O
ATOM   1947  CB  VAL A 267      -6.393 -13.043   1.849  1.00 56.83           C
ATOM   1948  CG1 VAL A 267      -4.931 -12.625   1.699  1.00 58.24           C
ATOM   1949  CG2 VAL A 267      -6.951 -12.499   3.152  1.00 54.29           C
ATOM   1950  N   LYS A 268      -6.808 -14.173  -1.215  1.00 57.77           N
ATOM   1951  CA  LYS A 268      -6.335 -14.550  -2.544  1.00 59.99           C
ATOM   1952  C   LYS A 268      -6.945 -13.610  -3.584  1.00 68.10           C
ATOM   1953  O   LYS A 268      -6.213 -13.055  -4.401  1.00 70.79           O
ATOM   1954  CB  LYS A 268      -6.682 -16.010  -2.881  1.00 61.79           C
ATOM   1955  CG  LYS A 268      -6.236 -16.485  -4.276  1.00 64.25           C
ATOM   1956  CD  LYS A 268      -4.710 -16.395  -4.516  1.00 70.86           C
ATOM   1957  CE  LYS A 268      -3.925 -17.493  -3.840  1.00 78.44           C
ATOM   1958  NZ  LYS A 268      -2.464 -17.259  -3.952  1.00 94.26           N
ATOM   1959  N   ALA A 269      -8.267 -13.382  -3.515  1.00 64.27           N
ATOM   1960  CA  ALA A 269      -8.970 -12.490  -4.439  1.00 65.25           C
ATOM   1961  C   ALA A 269      -8.429 -11.062  -4.407  1.00 72.78           C
ATOM   1962  O   ALA A 269      -8.200 -10.470  -5.470  1.00 76.26           O
ATOM   1963  CB  ALA A 269     -10.464 -12.482  -4.143  1.00 63.99           C
ATOM   1964  N   VAL A 270      -8.224 -10.507  -3.199  1.00 66.83           N
ATOM   1965  CA  VAL A 270      -7.743  -9.138  -3.031  1.00 66.18           C
ATOM   1966  C   VAL A 270      -6.319  -9.004  -3.530  1.00 70.12           C
ATOM   1967  O   VAL A 270      -6.059  -8.124  -4.347  1.00 71.69           O
ATOM   1968  CB  VAL A 270      -7.945  -8.622  -1.584  1.00 67.70           C
ATOM   1969  CG1 VAL A 270      -7.159  -7.338  -1.319  1.00 68.15           C
ATOM   1970  CG2 VAL A 270      -9.422  -8.412  -1.292  1.00 65.93           C
ATOM   1971  N   ALA A 271      -5.418  -9.900  -3.073  1.00 64.99           N
ATOM   1972  CA  ALA A 271      -4.013  -9.913  -3.471  1.00 65.82           C
ATOM   1973  C   ALA A 271      -3.825 -10.085  -4.982  1.00 71.52           C
ATOM   1974  O   ALA A 271      -2.976  -9.404  -5.556  1.00 73.60           O
ATOM   1975  CB  ALA A 271      -3.254 -10.992  -2.721  1.00 65.50           C
ATOM   1976  N   SER A 272      -4.625 -10.963  -5.620  1.00 66.74           N
ATOM   1977  CA  SER A 272      -4.535 -11.234  -7.053  1.00 69.07           C
ATOM   1978  C   SER A 272      -5.006 -10.073  -7.887  1.00 74.47           C
ATOM   1979  O   SER A 272      -4.365  -9.759  -8.901  1.00 76.13           O
ATOM   1980  CB  SER A 272      -5.269 -12.516  -7.421  1.00 73.14           C
ATOM   1981  OG  SER A 272      -4.750 -13.614  -6.687  1.00 81.09           O
ATOM   1982  N   PHE A 273      -6.085  -9.394  -7.446  1.00 70.68           N
ATOM   1983  CA  PHE A 273      -6.572  -8.210  -8.154  1.00 72.71           C
ATOM   1984  C   PHE A 273      -5.506  -7.107  -8.112  1.00 78.98           C
ATOM   1985  O   PHE A 273      -5.224  -6.491  -9.139  1.00 80.63           O
ATOM   1986  CB  PHE A 273      -7.884  -7.695  -7.562  1.00 72.80           C
ATOM   1987  CG  PHE A 273      -8.378  -6.441  -8.253  1.00 76.41           C
ATOM   1988  CD1 PHE A 273      -9.185  -6.520  -9.385  1.00 81.63           C
ATOM   1989  CD2 PHE A 273      -8.029  -5.180  -7.776  1.00 78.97           C
ATOM   1990  CE1 PHE A 273      -9.642  -5.359 -10.022  1.00 84.41           C
ATOM   1991  CE2 PHE A 273      -8.468  -4.022  -8.426  1.00 83.94           C
ATOM   1992  CZ  PHE A 273      -9.270  -4.119  -9.544  1.00 83.63           C
ATOM   1993  N   LEU A 274      -4.920  -6.869  -6.919  1.00 74.45           N
ATOM   1994  CA  LEU A 274      -3.879  -5.869  -6.725  1.00 75.02           C
ATOM   1995  C   LEU A 274      -2.637  -6.176  -7.570  1.00 81.30           C
ATOM   1996  O   LEU A 274      -2.104  -5.262  -8.194  1.00 84.51           O
ATOM   1997  CB  LEU A 274      -3.557  -5.658  -5.230  1.00 72.39           C
ATOM   1998  CG  LEU A 274      -4.702  -5.035  -4.417  1.00 74.83           C
ATOM   1999  CD1 LEU A 274      -4.527  -5.246  -2.952  1.00 72.25           C
ATOM   2000  CD2 LEU A 274      -4.858  -3.563  -4.702  1.00 80.08           C
ATOM   2001  N   ARG A 275      -2.242  -7.461  -7.669  1.00 75.30           N
ATOM   2002  CA  ARG A 275      -1.116  -7.903  -8.488  1.00 76.98           C
ATOM   2003  C   ARG A 275      -1.387  -7.670  -9.993  1.00 85.59           C
ATOM   2004  O   ARG A 275      -0.506  -7.171 -10.703  1.00 86.36           O
ATOM   2005  CB  ARG A 275      -0.802  -9.378  -8.214  1.00 71.91           C
ATOM   2006  CG  ARG A 275       0.034  -9.606  -6.970  1.00 70.41           C
ATOM   2007  CD  ARG A 275       0.590 -11.010  -6.922  1.00 74.21           C
ATOM   2008  NE  ARG A 275      -0.469 -11.989  -6.720  1.00 74.16           N
ATOM   2009  CZ  ARG A 275      -0.816 -12.472  -5.537  1.00 86.01           C
ATOM   2010  NH1 ARG A 275      -0.178 -12.083  -4.440  1.00 72.45           N
ATOM   2011  NH2 ARG A 275      -1.803 -13.350  -5.440  1.00 72.74           N
ATOM   2012  N   ARG A 276      -2.627  -7.998 -10.457  1.00 83.63           N
ATOM   2013  CA  ARG A 276      -3.087  -7.830 -11.853  1.00 86.43           C
ATOM   2014  C   ARG A 276      -3.064  -6.340 -12.289  1.00 91.58           C
ATOM   2015  O   ARG A 276      -2.846  -6.044 -13.469  1.00 94.27           O
ATOM   2016  CB  ARG A 276      -4.519  -8.411 -12.002  1.00 84.54           C
ATOM   2017  CG  ARG A 276      -4.987  -8.685 -13.420  1.00 93.73           C
ATOM   2018  CD  ARG A 276      -6.503  -8.680 -13.514  1.00101.84           C
ATOM   2019  NE  ARG A 276      -7.049  -7.329 -13.334  1.00111.24           N
ATOM   2020  CZ  ARG A 276      -8.339  -7.001 -13.421  1.00111.35           C
ATOM   2021  NH1 ARG A 276      -9.248  -7.920 -13.721  1.00 83.75           N
ATOM   2022  NH2 ARG A 276      -8.725  -5.746 -13.227  1.00 93.79           N
ATOM   2023  N   ASN A 277      -3.281  -5.421 -11.330  1.00 85.21           N
ATOM   2024  CA  ASN A 277      -3.355  -3.985 -11.576  1.00 85.90           C
ATOM   2025  C   ASN A 277      -2.267  -3.174 -10.871  1.00 90.53           C
ATOM   2026  O   ASN A 277      -2.376  -1.949 -10.804  1.00 90.42           O
ATOM   2027  CB  ASN A 277      -4.737  -3.474 -11.164  1.00 81.01           C
ATOM   2028  CG  ASN A 277      -5.848  -4.130 -11.913  1.00102.70           C
ATOM   2029  OD1 ASN A 277      -6.403  -5.126 -11.466  1.00 96.61           O
ATOM   2030  ND2 ASN A 277      -6.168  -3.614 -13.088  1.00100.87           N
ATOM   2031  N   ILE A 278      -1.195  -3.843 -10.413  1.00 87.89           N
ATOM   2032  CA  ILE A 278      -0.103  -3.247  -9.625  1.00 87.91           C
ATOM   2033  C   ILE A 278       0.560  -2.006 -10.295  1.00 93.21           C
ATOM   2034  O   ILE A 278       0.854  -1.027  -9.594  1.00 91.91           O
ATOM   2035  CB  ILE A 278       0.934  -4.315  -9.166  1.00 90.36           C
ATOM   2036  CG1 ILE A 278       1.757  -3.794  -7.981  1.00 89.24           C
ATOM   2037  CG2 ILE A 278       1.801  -4.857 -10.309  1.00 94.51           C
ATOM   2038  CD1 ILE A 278       2.505  -4.809  -7.194  1.00 94.70           C
ATOM   2039  N   ASN A 279       0.732  -2.028 -11.630  1.00 91.97           N
ATOM   2040  CA  ASN A 279       1.365  -0.923 -12.357  1.00 94.72           C
ATOM   2041  C   ASN A 279       0.538   0.352 -12.295  1.00 99.56           C
ATOM   2042  O   ASN A 279       1.106   1.439 -12.338  1.00 99.95           O
ATOM   2043  CB  ASN A 279       1.670  -1.316 -13.802  1.00 93.00           C
ATOM   2044  CG  ASN A 279       3.089  -1.771 -14.044  1.00108.09           C
ATOM   2045  OD1 ASN A 279       3.715  -2.448 -13.224  1.00 93.52           O
ATOM   2046  ND2 ASN A 279       3.626  -1.442 -15.205  1.00107.38           N
ATOM   2047  N   GLN A 280      -0.800   0.210 -12.140  1.00 95.92           N
ATOM   2048  CA  GLN A 280      -1.768   1.317 -12.084  1.00 96.05           C
ATOM   2049  C   GLN A 280      -1.990   1.813 -10.667  1.00 97.69           C
ATOM   2050  O   GLN A 280      -2.184   3.013 -10.464  1.00 98.08           O
ATOM   2051  CB  GLN A 280      -3.128   0.936 -12.708  1.00 96.60           C
ATOM   2052  CG  GLN A 280      -3.152  -0.291 -13.641  1.00109.63           C
ATOM   2053  CD  GLN A 280      -2.207  -0.190 -14.819  1.00127.41           C
ATOM   2054  OE1 GLN A 280      -2.047   0.865 -15.442  1.00121.52           O
ATOM   2055  NE2 GLN A 280      -1.531  -1.285 -15.129  1.00121.15           N
ATOM   2056  N   ILE A 281      -1.996   0.892  -9.696  1.00 91.71           N
ATOM   2057  CA  ILE A 281      -2.246   1.226  -8.292  1.00 88.75           C
ATOM   2058  C   ILE A 281      -1.053   1.967  -7.687  1.00 90.80           C
ATOM   2059  O   ILE A 281       0.084   1.488  -7.738  1.00 91.54           O
ATOM   2060  CB  ILE A 281      -2.738   0.029  -7.416  1.00 88.63           C
ATOM   2061  CG1 ILE A 281      -1.809  -1.186  -7.544  1.00 90.51           C
ATOM   2062  CG2 ILE A 281      -4.209  -0.325  -7.727  1.00 85.99           C
ATOM   2063  CD1 ILE A 281      -1.909  -2.179  -6.489  1.00103.93           C
ATOM   2064  N   LYS A 282      -1.327   3.160  -7.150  1.00 84.94           N
ATOM   2065  CA  LYS A 282      -0.295   3.996  -6.555  1.00 85.29           C
ATOM   2066  C   LYS A 282      -0.458   4.158  -5.036  1.00 88.87           C
ATOM   2067  O   LYS A 282       0.484   4.601  -4.365  1.00 91.23           O
ATOM   2068  CB  LYS A 282      -0.194   5.351  -7.278  1.00 88.68           C
ATOM   2069  CG  LYS A 282       0.144   5.245  -8.762  1.00 79.11           C
ATOM   2070  CD  LYS A 282       1.509   4.617  -9.033  1.00 80.35           C
ATOM   2071  CE  LYS A 282       1.828   4.589 -10.507  1.00 93.70           C
ATOM   2072  NZ  LYS A 282       3.113   5.288 -10.817  1.00107.15           N
ATOM   2073  N   ALA A 283      -1.624   3.769  -4.492  1.00 81.26           N
ATOM   2074  CA  ALA A 283      -1.915   3.830  -3.061  1.00 77.83           C
ATOM   2075  C   ALA A 283      -2.873   2.732  -2.621  1.00 78.41           C
ATOM   2076  O   ALA A 283      -3.761   2.328  -3.386  1.00 77.79           O
ATOM   2077  CB  ALA A 283      -2.485   5.189  -2.693  1.00 79.12           C
ATOM   2078  N   TYR A 284      -2.700   2.280  -1.365  1.00 72.14           N
ATOM   2079  CA  TYR A 284      -3.518   1.261  -0.710  1.00 68.59           C
ATOM   2080  C   TYR A 284      -4.014   1.837   0.616  1.00 67.78           C
ATOM   2081  O   TYR A 284      -3.202   2.295   1.422  1.00 68.90           O
ATOM   2082  CB  TYR A 284      -2.679  -0.011  -0.472  1.00 69.96           C
ATOM   2083  CG  TYR A 284      -3.366  -1.063   0.374  1.00 70.34           C
ATOM   2084  CD1 TYR A 284      -4.059  -2.119  -0.218  1.00 71.86           C
ATOM   2085  CD2 TYR A 284      -3.337  -1.000   1.771  1.00 68.66           C
ATOM   2086  CE1 TYR A 284      -4.724  -3.073   0.554  1.00 69.14           C
ATOM   2087  CE2 TYR A 284      -4.022  -1.934   2.551  1.00 66.53           C
ATOM   2088  CZ  TYR A 284      -4.699  -2.979   1.936  1.00 70.36           C
ATOM   2089  OH  TYR A 284      -5.346  -3.937   2.674  1.00 64.91           O
ATOM   2090  N   ILE A 285      -5.338   1.827   0.838  1.00 60.20           N
ATOM   2091  CA  ILE A 285      -5.960   2.313   2.082  1.00 57.35           C
ATOM   2092  C   ILE A 285      -6.919   1.246   2.645  1.00 58.36           C
ATOM   2093  O   ILE A 285      -7.898   0.910   1.985  1.00 56.76           O
ATOM   2094  CB  ILE A 285      -6.642   3.706   1.937  1.00 60.67           C
ATOM   2095  CG1 ILE A 285      -5.685   4.767   1.349  1.00 63.48           C
ATOM   2096  CG2 ILE A 285      -7.206   4.154   3.287  1.00 58.21           C
ATOM   2097  CD1 ILE A 285      -6.355   6.087   0.828  1.00 73.51           C
ATOM   2098  N   SER A 286      -6.619   0.708   3.844  1.00 53.91           N
ATOM   2099  CA  SER A 286      -7.445  -0.312   4.491  1.00 51.80           C
ATOM   2100  C   SER A 286      -8.208   0.312   5.656  1.00 57.76           C
ATOM   2101  O   SER A 286      -7.604   0.834   6.606  1.00 58.34           O
ATOM   2102  CB  SER A 286      -6.591  -1.484   4.964  1.00 52.67           C
ATOM   2103  OG  SER A 286      -7.354  -2.581   5.435  1.00 58.77           O
ATOM   2104  N   MET A 287      -9.547   0.285   5.561  1.00 53.51           N
ATOM   2105  CA  MET A 287     -10.420   0.870   6.571  1.00 51.76           C
ATOM   2106  C   MET A 287     -10.758  -0.108   7.681  1.00 51.44           C
ATOM   2107  O   MET A 287     -11.235  -1.201   7.413  1.00 49.86           O
ATOM   2108  CB  MET A 287     -11.683   1.470   5.933  1.00 54.91           C
ATOM   2109  CG  MET A 287     -11.405   2.403   4.780  1.00 60.34           C
ATOM   2110  SD  MET A 287     -10.353   3.784   5.246  1.00 66.44           S
ATOM   2111  CE  MET A 287     -11.429   4.696   6.376  1.00 62.45           C
ATOM   2112  N   HIS A 288     -10.483   0.303   8.923  1.00 47.21           N
ATOM   2113  CA  HIS A 288     -10.695  -0.462  10.139  1.00 44.78           C
ATOM   2114  C   HIS A 288     -11.311   0.415  11.247  1.00 45.96           C
ATOM   2115  O   HIS A 288     -11.578   1.591  11.035  1.00 47.92           O
ATOM   2116  CB  HIS A 288      -9.328  -1.023  10.592  1.00 45.29           C
ATOM   2117  CG  HIS A 288      -8.826  -2.187   9.784  1.00 49.38           C
ATOM   2118  ND1 HIS A 288      -7.834  -2.038   8.815  1.00 53.33           N
ATOM   2119  CD2 HIS A 288      -9.112  -3.503   9.904  1.00 50.57           C
ATOM   2120  CE1 HIS A 288      -7.570  -3.263   8.375  1.00 52.37           C
ATOM   2121  NE2 HIS A 288      -8.320  -4.176   8.995  1.00 51.05           N
ATOM   2122  N   SER A 289     -11.498  -0.162  12.430  1.00 39.05           N
ATOM   2123  CA  SER A 289     -11.941   0.483  13.659  1.00 38.40           C
ATOM   2124  C   SER A 289     -11.520  -0.374  14.885  1.00 43.80           C
ATOM   2125  O   SER A 289     -11.278  -1.558  14.712  1.00 45.21           O
ATOM   2126  CB  SER A 289     -13.448   0.722  13.635  1.00 40.57           C
ATOM   2127  OG  SER A 289     -14.254  -0.295  14.203  1.00 41.69           O
ATOM   2128  N   TYR A 290     -11.457   0.156  16.114  1.00 40.68           N
ATOM   2129  CA  TYR A 290     -11.594   1.554  16.503  1.00 43.53           C
ATOM   2130  C   TYR A 290     -10.192   2.006  16.971  1.00 52.80           C
ATOM   2131  O   TYR A 290      -9.252   1.253  16.734  1.00 55.79           O
ATOM   2132  CB  TYR A 290     -12.675   1.704  17.589  1.00 43.70           C
ATOM   2133  CG  TYR A 290     -12.435   0.880  18.834  1.00 42.16           C
ATOM   2134  CD1 TYR A 290     -12.000   1.478  20.016  1.00 44.38           C
ATOM   2135  CD2 TYR A 290     -12.721  -0.481  18.857  1.00 40.82           C
ATOM   2136  CE1 TYR A 290     -11.777   0.727  21.166  1.00 44.01           C
ATOM   2137  CE2 TYR A 290     -12.516  -1.244  20.007  1.00 40.75           C
ATOM   2138  CZ  TYR A 290     -12.044  -0.632  21.161  1.00 44.96           C
ATOM   2139  OH  TYR A 290     -11.817  -1.357  22.299  1.00 37.97           O
ATOM   2140  N   SER A 291     -10.041   3.221  17.559  1.00 48.28           N
ATOM   2141  CA  SER A 291      -8.850   3.836  18.177  1.00 48.20           C
ATOM   2142  C   SER A 291      -8.440   5.226  17.605  1.00 52.82           C
ATOM   2143  O   SER A 291      -7.666   5.910  18.265  1.00 52.01           O
ATOM   2144  CB  SER A 291      -7.642   2.906  18.226  1.00 51.37           C
ATOM   2145  OG  SER A 291      -7.014   2.776  16.961  1.00 60.47           O
ATOM   2146  N   GLN A 292      -9.006   5.674  16.458  1.00 50.88           N
ATOM   2147  CA  GLN A 292      -8.734   6.993  15.836  1.00 52.53           C
ATOM   2148  C   GLN A 292      -7.234   7.202  15.598  1.00 58.83           C
ATOM   2149  O   GLN A 292      -6.550   8.008  16.254  1.00 59.25           O
ATOM   2150  CB  GLN A 292      -9.386   8.145  16.614  1.00 54.28           C
ATOM   2151  CG  GLN A 292     -10.879   7.956  16.789  1.00 52.50           C
ATOM   2152  CD  GLN A 292     -11.540   8.975  17.681  1.00 67.45           C
ATOM   2153  OE1 GLN A 292     -10.911   9.899  18.206  1.00 55.32           O
ATOM   2154  NE2 GLN A 292     -12.848   8.838  17.856  1.00 66.89           N
ATOM   2155  N   HIS A 293      -6.727   6.391  14.686  1.00 56.24           N
ATOM   2156  CA  HIS A 293      -5.321   6.337  14.360  1.00 57.49           C
ATOM   2157  C   HIS A 293      -5.162   6.144  12.864  1.00 63.73           C
ATOM   2158  O   HIS A 293      -5.952   5.411  12.249  1.00 64.34           O
ATOM   2159  CB  HIS A 293      -4.683   5.109  15.056  1.00 56.46           C
ATOM   2160  CG  HIS A 293      -4.343   5.273  16.497  1.00 59.27           C
ATOM   2161  ND1 HIS A 293      -5.005   4.562  17.478  1.00 59.31           N
ATOM   2162  CD2 HIS A 293      -3.343   5.970  17.065  1.00 62.09           C
ATOM   2163  CE1 HIS A 293      -4.439   4.905  18.614  1.00 58.81           C
ATOM   2164  NE2 HIS A 293      -3.445   5.770  18.417  1.00 60.92           N
ATOM   2165  N   ILE A 294      -4.100   6.737  12.290  1.00 60.05           N
ATOM   2166  CA  ILE A 294      -3.706   6.488  10.901  1.00 60.33           C
ATOM   2167  C   ILE A 294      -2.331   5.835  10.952  1.00 60.91           C
ATOM   2168  O   ILE A 294      -1.409   6.417  11.511  1.00 59.58           O
ATOM   2169  CB  ILE A 294      -3.737   7.724   9.986  1.00 66.40           C
ATOM   2170  CG1 ILE A 294      -5.173   8.289   9.906  1.00 66.74           C
ATOM   2171  CG2 ILE A 294      -3.183   7.362   8.588  1.00 68.55           C
ATOM   2172  CD1 ILE A 294      -5.333   9.525   9.115  1.00 74.06           C
ATOM   2173  N   VAL A 295      -2.208   4.605  10.443  1.00 55.95           N
ATOM   2174  CA  VAL A 295      -0.931   3.899  10.513  1.00 55.23           C
ATOM   2175  C   VAL A 295      -0.393   3.581   9.126  1.00 61.05           C
ATOM   2176  O   VAL A 295      -1.136   3.605   8.138  1.00 61.72           O
ATOM   2177  CB  VAL A 295      -0.910   2.662  11.458  1.00 56.03           C
ATOM   2178  CG1 VAL A 295      -1.228   3.054  12.897  1.00 54.33           C
ATOM   2179  CG2 VAL A 295      -1.830   1.555  10.982  1.00 54.19           C
ATOM   2180  N   PHE A 296       0.920   3.315   9.066  1.00 57.79           N
ATOM   2181  CA  PHE A 296       1.634   2.993   7.832  1.00 58.85           C
ATOM   2182  C   PHE A 296       2.727   1.941   8.121  1.00 60.83           C
ATOM   2183  O   PHE A 296       3.046   1.728   9.302  1.00 57.05           O
ATOM   2184  CB  PHE A 296       2.210   4.257   7.201  1.00 62.94           C
ATOM   2185  CG  PHE A 296       2.977   5.120   8.166  1.00 64.87           C
ATOM   2186  CD1 PHE A 296       4.323   4.887   8.413  1.00 69.01           C
ATOM   2187  CD2 PHE A 296       2.367   6.200   8.794  1.00 66.66           C
ATOM   2188  CE1 PHE A 296       5.042   5.711   9.281  1.00 70.54           C
ATOM   2189  CE2 PHE A 296       3.086   7.020   9.666  1.00 70.07           C
ATOM   2190  CZ  PHE A 296       4.415   6.767   9.907  1.00 69.05           C
ATOM   2191  N   PRO A 297       3.278   1.243   7.076  1.00 57.92           N
ATOM   2192  CA  PRO A 297       4.272   0.196   7.338  1.00 57.65           C
ATOM   2193  C   PRO A 297       5.460   0.667   8.185  1.00 64.86           C
ATOM   2194  O   PRO A 297       5.826   1.846   8.131  1.00 66.29           O
ATOM   2195  CB  PRO A 297       4.679  -0.242   5.928  1.00 61.13           C
ATOM   2196  CG  PRO A 297       3.484  -0.002   5.120  1.00 64.32           C
ATOM   2197  CD  PRO A 297       2.996   1.322   5.623  1.00 59.61           C
ATOM   2198  N   TYR A 298       6.039  -0.220   9.014  1.00 61.35           N
ATOM   2199  CA  TYR A 298       5.696  -1.630   9.127  1.00 59.30           C
ATOM   2200  C   TYR A 298       4.914  -1.997  10.377  1.00 59.34           C
ATOM   2201  O   TYR A 298       5.120  -1.406  11.443  1.00 58.16           O
ATOM   2202  CB  TYR A 298       6.975  -2.480   9.110  1.00 61.80           C
ATOM   2203  CG  TYR A 298       7.721  -2.503   7.795  1.00 66.22           C
ATOM   2204  CD1 TYR A 298       7.106  -2.951   6.623  1.00 68.90           C
ATOM   2205  CD2 TYR A 298       9.063  -2.153   7.731  1.00 69.18           C
ATOM   2206  CE1 TYR A 298       7.802  -3.015   5.414  1.00 72.19           C
ATOM   2207  CE2 TYR A 298       9.772  -2.222   6.530  1.00 72.98           C
ATOM   2208  CZ  TYR A 298       9.139  -2.660   5.374  1.00 81.14           C
ATOM   2209  OH  TYR A 298       9.830  -2.718   4.187  1.00 85.15           O
ATOM   2210  N   SER A 299       4.070  -3.039  10.250  1.00 52.60           N
ATOM   2211  CA  SER A 299       3.365  -3.637  11.368  1.00 50.75           C
ATOM   2212  C   SER A 299       4.009  -5.010  11.664  1.00 56.47           C
ATOM   2213  O   SER A 299       3.865  -5.513  12.771  1.00 54.17           O
ATOM   2214  CB  SER A 299       1.875  -3.780  11.083  1.00 52.83           C
ATOM   2215  OG  SER A 299       1.244  -2.514  11.024  1.00 65.23           O
ATOM   2216  N   TYR A 300       4.747  -5.599  10.703  1.00 56.65           N
ATOM   2217  CA  TYR A 300       5.341  -6.918  10.936  1.00 57.57           C
ATOM   2218  C   TYR A 300       6.640  -6.865  11.746  1.00 62.67           C
ATOM   2219  O   TYR A 300       7.089  -7.888  12.233  1.00 63.10           O
ATOM   2220  CB  TYR A 300       5.517  -7.724   9.623  1.00 61.34           C
ATOM   2221  CG  TYR A 300       6.446  -7.158   8.570  1.00 67.20           C
ATOM   2222  CD1 TYR A 300       7.828  -7.134   8.771  1.00 71.16           C
ATOM   2223  CD2 TYR A 300       5.969  -6.805   7.309  1.00 69.35           C
ATOM   2224  CE1 TYR A 300       8.698  -6.673   7.783  1.00 73.62           C
ATOM   2225  CE2 TYR A 300       6.833  -6.366   6.302  1.00 73.14           C
ATOM   2226  CZ  TYR A 300       8.198  -6.305   6.543  1.00 81.09           C
ATOM   2227  OH  TYR A 300       9.046  -5.878   5.548  1.00 84.56           O
ATOM   2228  N   THR A 301       7.255  -5.688  11.849  1.00 59.99           N
ATOM   2229  CA  THR A 301       8.511  -5.441  12.565  1.00 59.90           C
ATOM   2230  C   THR A 301       8.470  -4.079  13.249  1.00 62.05           C
ATOM   2231  O   THR A 301       7.729  -3.200  12.810  1.00 60.84           O
ATOM   2232  CB  THR A 301       9.730  -5.530  11.625  1.00 61.22           C
ATOM   2233  OG1 THR A 301      10.911  -5.283  12.386  1.00 52.86           O
ATOM   2234  CG2 THR A 301       9.666  -4.540  10.481  1.00 60.92           C
ATOM   2235  N   ARG A 302       9.301  -3.903  14.288  1.00 58.00           N
ATOM   2236  CA  ARG A 302       9.416  -2.632  14.998  1.00 57.77           C
ATOM   2237  C   ARG A 302      10.310  -1.690  14.161  1.00 61.73           C
ATOM   2238  O   ARG A 302      10.192  -0.470  14.258  1.00 61.11           O
ATOM   2239  CB  ARG A 302      10.006  -2.843  16.402  1.00 59.75           C
ATOM   2240  CG  ARG A 302       9.063  -3.445  17.436  1.00 69.64           C
ATOM   2241  CD  ARG A 302       8.262  -2.377  18.142  1.00 92.26           C
ATOM   2242  NE  ARG A 302       7.327  -2.963  19.098  1.00109.10           N
ATOM   2243  CZ  ARG A 302       6.653  -2.270  20.009  1.00127.76           C
ATOM   2244  NH1 ARG A 302       6.817  -0.953  20.111  1.00117.23           N
ATOM   2245  NH2 ARG A 302       5.820  -2.887  20.834  1.00112.65           N
ATOM   2246  N   SER A 303      11.175  -2.273  13.319  1.00 59.00           N
ATOM   2247  CA  SER A 303      12.074  -1.558  12.427  1.00 61.07           C
ATOM   2248  C   SER A 303      11.293  -0.648  11.446  1.00 65.28           C
ATOM   2249  O   SER A 303      10.200  -0.984  10.991  1.00 63.56           O
ATOM   2250  CB  SER A 303      12.973  -2.547  11.689  1.00 66.09           C
ATOM   2251  OG  SER A 303      13.589  -3.451  12.597  1.00 70.43           O
ATOM   2252  N   LYS A 304      11.844   0.520  11.176  1.00 64.09           N
ATOM   2253  CA  LYS A 304      11.223   1.518  10.326  1.00 65.69           C
ATOM   2254  C   LYS A 304      11.278   1.133   8.850  1.00 74.08           C
ATOM   2255  O   LYS A 304      12.207   0.428   8.420  1.00 74.93           O
ATOM   2256  CB  LYS A 304      11.925   2.882  10.513  1.00 70.15           C
ATOM   2257  CG  LYS A 304      11.813   3.527  11.875  1.00 80.76           C
ATOM   2258  CD  LYS A 304      10.735   4.562  11.854  1.00 89.44           C
ATOM   2259  CE  LYS A 304      11.239   5.896  12.326  1.00 96.87           C
ATOM   2260  NZ  LYS A 304      10.146   6.912  12.302  1.00110.74           N
ATOM   2261  N   CYS A 305      10.292   1.633   8.069  1.00 71.98           N
ATOM   2262  CA  CYS A 305      10.268   1.454   6.618  1.00 74.01           C
ATOM   2263  C   CYS A 305      11.120   2.514   5.981  1.00 74.38           C
ATOM   2264  O   CYS A 305      11.405   3.525   6.622  1.00 73.55           O
ATOM   2265  CB  CYS A 305       8.848   1.453   6.047  1.00 74.99           C
ATOM   2266  SG  CYS A 305       7.961   3.023   6.191  1.00 80.22           S
ATOM   2267  N   LYS A 306      11.518   2.289   4.721  1.00 70.76           N
ATOM   2268  CA  LYS A 306      12.352   3.198   3.933  1.00 73.81           C
ATOM   2269  C   LYS A 306      11.699   4.565   3.740  1.00 78.38           C
ATOM   2270  O   LYS A 306      12.403   5.577   3.778  1.00 78.70           O
ATOM   2271  CB  LYS A 306      12.691   2.569   2.582  1.00 78.03           C
ATOM   2272  CG  LYS A 306      13.685   1.415   2.703  1.00 85.69           C
ATOM   2273  CD  LYS A 306      13.737   0.527   1.471  1.00 94.42           C
ATOM   2274  CE  LYS A 306      15.140  -0.007   1.245  1.00106.39           C
ATOM   2275  NZ  LYS A 306      15.236  -0.830   0.007  1.00117.88           N
ATOM   2276  N   ASP A 307      10.341   4.594   3.588  1.00 73.96           N
ATOM   2277  CA  ASP A 307       9.567   5.825   3.365  1.00 73.86           C
ATOM   2278  C   ASP A 307       8.870   6.385   4.614  1.00 74.08           C
ATOM   2279  O   ASP A 307       7.945   7.195   4.472  1.00 72.53           O
ATOM   2280  CB  ASP A 307       8.571   5.632   2.232  1.00 75.63           C
ATOM   2281  CG  ASP A 307       9.266   5.227   0.959  1.00 92.40           C
ATOM   2282  OD1 ASP A 307       9.817   6.125   0.268  1.00 96.50           O
ATOM   2283  OD2 ASP A 307       9.349   4.009   0.697  1.00 97.80           O
ATOM   2284  N   HIS A 308       9.372   6.026   5.826  1.00 68.63           N
ATOM   2285  CA  HIS A 308       8.846   6.506   7.096  1.00 66.26           C
ATOM   2286  C   HIS A 308       8.593   8.021   7.115  1.00 72.06           C
ATOM   2287  O   HIS A 308       7.474   8.402   7.416  1.00 68.82           O
ATOM   2288  CB  HIS A 308       9.707   6.054   8.290  1.00 66.19           C
ATOM   2289  CG  HIS A 308      11.070   6.650   8.344  1.00 73.02           C
ATOM   2290  ND1 HIS A 308      12.052   6.288   7.441  1.00 78.02           N
ATOM   2291  CD2 HIS A 308      11.571   7.579   9.188  1.00 76.49           C
ATOM   2292  CE1 HIS A 308      13.119   7.010   7.759  1.00 80.29           C
ATOM   2293  NE2 HIS A 308      12.879   7.801   8.804  1.00 79.72           N
ATOM   2294  N   GLU A 309       9.580   8.872   6.742  1.00 74.82           N
ATOM   2295  CA  GLU A 309       9.410  10.333   6.760  1.00 77.73           C
ATOM   2296  C   GLU A 309       8.277  10.819   5.872  1.00 83.52           C
ATOM   2297  O   GLU A 309       7.422  11.584   6.335  1.00 83.23           O
ATOM   2298  CB  GLU A 309      10.707  11.063   6.447  1.00 82.94           C
ATOM   2299  CG  GLU A 309      11.633  11.101   7.650  1.00 95.61           C
ATOM   2300  CD  GLU A 309      12.934  11.865   7.483  1.00120.09           C
ATOM   2301  OE1 GLU A 309      13.029  12.708   6.561  1.00121.21           O
ATOM   2302  OE2 GLU A 309      13.854  11.640   8.303  1.00111.11           O
ATOM   2303  N   GLU A 310       8.227  10.333   4.625  1.00 80.63           N
ATOM   2304  CA  GLU A 310       7.152  10.720   3.726  1.00 80.93           C
ATOM   2305  C   GLU A 310       5.783  10.202   4.163  1.00 82.86           C
ATOM   2306  O   GLU A 310       4.819  10.959   4.117  1.00 82.79           O
ATOM   2307  CB  GLU A 310       7.455  10.339   2.289  1.00 84.43           C
ATOM   2308  CG  GLU A 310       6.712  11.246   1.334  1.00 97.87           C
ATOM   2309  CD  GLU A 310       6.667  10.768  -0.095  1.00129.09           C
ATOM   2310  OE1 GLU A 310       7.477   9.885  -0.463  1.00124.96           O
ATOM   2311  OE2 GLU A 310       5.829  11.301  -0.856  1.00129.90           O
ATOM   2312  N   LEU A 311       5.693   8.934   4.608  1.00 77.74           N
ATOM   2313  CA  LEU A 311       4.433   8.355   5.099  1.00 74.47           C
ATOM   2314  C   LEU A 311       3.935   9.073   6.344  1.00 78.15           C
ATOM   2315  O   LEU A 311       2.743   9.355   6.428  1.00 76.63           O
ATOM   2316  CB  LEU A 311       4.549   6.838   5.332  1.00 72.08           C
ATOM   2317  CG  LEU A 311       4.864   6.004   4.076  1.00 77.84           C
ATOM   2318  CD1 LEU A 311       5.130   4.552   4.415  1.00 74.99           C
ATOM   2319  CD2 LEU A 311       3.785   6.146   3.034  1.00 81.97           C
ATOM   2320  N   SER A 312       4.858   9.441   7.264  1.00 77.17           N
ATOM   2321  CA  SER A 312       4.562  10.223   8.474  1.00 76.98           C
ATOM   2322  C   SER A 312       4.000  11.581   8.055  1.00 82.52           C
ATOM   2323  O   SER A 312       3.039  12.058   8.658  1.00 81.86           O
ATOM   2324  CB  SER A 312       5.822  10.449   9.315  1.00 83.05           C
ATOM   2325  OG  SER A 312       6.447   9.251   9.746  1.00 95.20           O
ATOM   2326  N   LEU A 313       4.579  12.185   7.003  1.00 80.95           N
ATOM   2327  CA  LEU A 313       4.133  13.474   6.500  1.00 83.71           C
ATOM   2328  C   LEU A 313       2.699  13.397   5.967  1.00 87.22           C
ATOM   2329  O   LEU A 313       1.867  14.222   6.340  1.00 86.84           O
ATOM   2330  CB  LEU A 313       5.122  14.013   5.440  1.00 87.53           C
ATOM   2331  CG  LEU A 313       4.766  15.328   4.723  1.00 94.75           C
ATOM   2332  CD1 LEU A 313       4.969  16.526   5.630  1.00 96.18           C
ATOM   2333  CD2 LEU A 313       5.570  15.483   3.447  1.00 98.21           C
ATOM   2334  N   VAL A 314       2.407  12.388   5.133  1.00 83.78           N
ATOM   2335  CA  VAL A 314       1.074  12.189   4.550  1.00 82.54           C
ATOM   2336  C   VAL A 314       0.018  11.975   5.658  1.00 80.85           C
ATOM   2337  O   VAL A 314      -1.037  12.629   5.649  1.00 81.43           O
ATOM   2338  CB  VAL A 314       1.082  11.068   3.483  1.00 86.13           C
ATOM   2339  CG1 VAL A 314      -0.315  10.853   2.890  1.00 85.75           C
ATOM   2340  CG2 VAL A 314       2.097  11.369   2.378  1.00 88.56           C
ATOM   2341  N   ALA A 315       0.356  11.120   6.639  1.00 71.45           N
ATOM   2342  CA  ALA A 315      -0.468  10.830   7.811  1.00 67.46           C
ATOM   2343  C   ALA A 315      -0.774  12.082   8.656  1.00 72.14           C
ATOM   2344  O   ALA A 315      -1.923  12.258   9.062  1.00 69.49           O
ATOM   2345  CB  ALA A 315       0.198   9.762   8.661  1.00 65.52           C
ATOM   2346  N   SER A 316       0.229  12.975   8.868  1.00 72.77           N
ATOM   2347  CA  SER A 316       0.029  14.210   9.640  1.00 74.71           C
ATOM   2348  C   SER A 316      -0.951  15.156   8.946  1.00 83.49           C
ATOM   2349  O   SER A 316      -1.774  15.781   9.625  1.00 82.57           O
ATOM   2350  CB  SER A 316       1.350  14.910   9.918  1.00 80.22           C
ATOM   2351  OG  SER A 316       1.940  15.429   8.741  1.00 98.35           O
ATOM   2352  N   GLU A 317      -0.874  15.244   7.588  1.00 83.89           N
ATOM   2353  CA  GLU A 317      -1.764  16.080   6.777  1.00 86.54           C
ATOM   2354  C   GLU A 317      -3.193  15.581   6.912  1.00 88.91           C
ATOM   2355  O   GLU A 317      -4.107  16.386   7.110  1.00 90.91           O
ATOM   2356  CB  GLU A 317      -1.344  16.048   5.292  1.00 90.71           C
ATOM   2357  CG  GLU A 317      -0.111  16.875   4.950  1.00112.06           C
ATOM   2358  CD  GLU A 317       0.442  16.687   3.547  1.00138.32           C
ATOM   2359  OE1 GLU A 317       1.668  16.866   3.362  1.00121.74           O
ATOM   2360  OE2 GLU A 317      -0.343  16.342   2.636  1.00138.79           O
ATOM   2361  N   ALA A 318      -3.373  14.243   6.820  1.00 81.59           N
ATOM   2362  CA  ALA A 318      -4.667  13.575   6.906  1.00 78.85           C
ATOM   2363  C   ALA A 318      -5.323  13.766   8.279  1.00 80.75           C
ATOM   2364  O   ALA A 318      -6.523  14.047   8.327  1.00 80.23           O
ATOM   2365  CB  ALA A 318      -4.513  12.101   6.570  1.00 77.15           C
ATOM   2366  N   VAL A 319      -4.537  13.697   9.385  1.00 75.98           N
ATOM   2367  CA  VAL A 319      -5.097  13.917  10.727  1.00 74.98           C
ATOM   2368  C   VAL A 319      -5.498  15.390  10.935  1.00 84.53           C
ATOM   2369  O   VAL A 319      -6.481  15.676  11.638  1.00 84.29           O
ATOM   2370  CB  VAL A 319      -4.255  13.360  11.905  1.00 76.72           C
ATOM   2371  CG1 VAL A 319      -3.994  11.865  11.741  1.00 74.13           C
ATOM   2372  CG2 VAL A 319      -2.958  14.119  12.134  1.00 78.33           C
ATOM   2373  N   ARG A 320      -4.756  16.312  10.277  1.00 85.69           N
ATOM   2374  CA  ARG A 320      -5.032  17.739  10.312  1.00 89.51           C
ATOM   2375  C   ARG A 320      -6.366  17.988   9.596  1.00 97.07           C
ATOM   2376  O   ARG A 320      -7.199  18.753  10.104  1.00 99.32           O
ATOM   2377  CB  ARG A 320      -3.880  18.537   9.677  1.00 92.14           C
ATOM   2378  CG  ARG A 320      -3.105  19.422  10.681  1.00 98.90           C
ATOM   2379  CD  ARG A 320      -2.028  20.299  10.033  1.00100.81           C
ATOM   2380  NE  ARG A 320      -2.535  21.032   8.863  1.00113.21           N
ATOM   2381  CZ  ARG A 320      -3.032  22.270   8.889  1.00130.35           C
ATOM   2382  NH1 ARG A 320      -3.079  22.951  10.029  1.00121.05           N
ATOM   2383  NH2 ARG A 320      -3.478  22.837   7.773  1.00112.16           N
ATOM   2384  N   ALA A 321      -6.593  17.270   8.459  1.00 92.38           N
ATOM   2385  CA  ALA A 321      -7.822  17.334   7.665  1.00 92.27           C
ATOM   2386  C   ALA A 321      -9.013  16.809   8.456  1.00 94.11           C
ATOM   2387  O   ALA A 321     -10.086  17.390   8.357  1.00 95.20           O
ATOM   2388  CB  ALA A 321      -7.660  16.560   6.370  1.00 92.75           C
ATOM   2389  N   ILE A 322      -8.823  15.740   9.260  1.00 88.30           N
ATOM   2390  CA  ILE A 322      -9.876  15.156  10.102  1.00 86.05           C
ATOM   2391  C   ILE A 322     -10.366  16.181  11.132  1.00 92.59           C
ATOM   2392  O   ILE A 322     -11.577  16.380  11.271  1.00 92.07           O
ATOM   2393  CB  ILE A 322      -9.410  13.839  10.786  1.00 85.41           C
ATOM   2394  CG1 ILE A 322      -9.365  12.681   9.782  1.00 84.47           C
ATOM   2395  CG2 ILE A 322     -10.325  13.478  11.969  1.00 84.38           C
ATOM   2396  CD1 ILE A 322      -8.434  11.552  10.134  1.00 88.32           C
ATOM   2397  N   GLU A 323      -9.414  16.825  11.843  1.00 91.77           N
ATOM   2398  CA  GLU A 323      -9.715  17.802  12.883  1.00 93.52           C
ATOM   2399  C   GLU A 323     -10.427  19.044  12.347  1.00101.26           C
ATOM   2400  O   GLU A 323     -11.300  19.580  13.034  1.00102.00           O
ATOM   2401  CB  GLU A 323      -8.464  18.163  13.680  1.00 95.54           C
ATOM   2402  CG  GLU A 323      -8.770  18.608  15.110  1.00112.85           C
ATOM   2403  CD  GLU A 323      -9.268  20.031  15.297  1.00159.36           C
ATOM   2404  OE1 GLU A 323      -8.903  20.893  14.462  1.00170.66           O
ATOM   2405  OE2 GLU A 323     -10.053  20.275  16.246  1.00160.56           O
ATOM   2406  N   LYS A 324     -10.085  19.489  11.124  1.00 99.82           N
ATOM   2407  CA  LYS A 324     -10.736  20.647  10.511  1.00103.27           C
ATOM   2408  C   LYS A 324     -12.181  20.346  10.062  1.00108.87           C
ATOM   2409  O   LYS A 324     -13.019  21.242  10.074  1.00110.20           O
ATOM   2410  CB  LYS A 324      -9.900  21.217   9.360  1.00108.79           C
ATOM   2411  CG  LYS A 324      -8.541  21.785   9.789  1.00124.36           C
ATOM   2412  CD  LYS A 324      -7.955  22.775   8.764  1.00137.54           C
ATOM   2413  CE  LYS A 324      -7.503  22.157   7.455  1.00145.78           C
ATOM   2414  NZ  LYS A 324      -6.327  21.264   7.627  1.00150.01           N
ATOM   2415  N   ILE A 325     -12.477  19.084   9.713  1.00106.14           N
ATOM   2416  CA  ILE A 325     -13.809  18.621   9.306  1.00106.77           C
ATOM   2417  C   ILE A 325     -14.666  18.360  10.546  1.00109.91           C
ATOM   2418  O   ILE A 325     -15.807  18.830  10.594  1.00111.67           O
ATOM   2419  CB  ILE A 325     -13.711  17.410   8.317  1.00108.44           C
ATOM   2420  CG1 ILE A 325     -13.049  17.853   6.982  1.00111.77           C
ATOM   2421  CG2 ILE A 325     -15.046  16.706   8.060  1.00108.38           C
ATOM   2422  CD1 ILE A 325     -13.671  19.062   6.163  1.00124.19           C
ATOM   2423  N   SER A 326     -14.099  17.659  11.555  1.00103.03           N
ATOM   2424  CA  SER A 326     -14.772  17.344  12.819  1.00101.10           C
ATOM   2425  C   SER A 326     -13.982  17.936  13.957  1.00105.58           C
ATOM   2426  O   SER A 326     -13.082  17.280  14.495  1.00105.60           O
ATOM   2427  CB  SER A 326     -14.948  15.836  12.997  1.00100.52           C
ATOM   2428  OG  SER A 326     -15.755  15.303  11.960  1.00109.82           O
ATOM   2429  N   LYS A 327     -14.290  19.200  14.297  1.00102.31           N
ATOM   2430  CA  LYS A 327     -13.606  19.954  15.346  1.00102.63           C
ATOM   2431  C   LYS A 327     -13.681  19.213  16.653  1.00101.14           C
ATOM   2432  O   LYS A 327     -14.735  18.678  17.003  1.00 99.74           O
ATOM   2433  CB  LYS A 327     -14.163  21.395  15.461  1.00110.39           C
ATOM   2434  CG  LYS A 327     -13.096  22.447  15.788  1.00134.86           C
ATOM   2435  CD  LYS A 327     -12.846  22.576  17.305  1.00147.64           C
ATOM   2436  CE  LYS A 327     -11.606  23.353  17.697  1.00155.39           C
ATOM   2437  NZ  LYS A 327     -11.312  23.233  19.154  1.00153.72           N
ATOM   2438  N   ASN A 328     -12.549  19.103  17.335  1.00 95.49           N
ATOM   2439  CA  ASN A 328     -12.441  18.403  18.632  1.00 92.33           C
ATOM   2440  C   ASN A 328     -12.403  16.848  18.516  1.00 86.79           C
ATOM   2441  O   ASN A 328     -12.572  16.154  19.527  1.00 83.05           O
ATOM   2442  CB  ASN A 328     -13.491  18.874  19.690  1.00 97.02           C
ATOM   2443  CG  ASN A 328     -13.169  20.212  20.371  1.00115.04           C
ATOM   2444  OD1 ASN A 328     -12.246  20.338  21.190  1.00108.55           O
ATOM   2445  ND2 ASN A 328     -13.984  21.221  20.122  1.00102.25           N
ATOM   2446  N   ILE A 329     -12.113  16.327  17.308  1.00 79.91           N
ATOM   2447  CA  ILE A 329     -11.908  14.897  17.061  1.00 74.92           C
ATOM   2448  C   ILE A 329     -10.454  14.767  16.694  1.00 77.00           C
ATOM   2449  O   ILE A 329     -10.002  15.409  15.750  1.00 80.04           O
ATOM   2450  CB  ILE A 329     -12.877  14.309  16.005  1.00 76.69           C
ATOM   2451  CG1 ILE A 329     -14.325  14.465  16.505  1.00 77.09           C
ATOM   2452  CG2 ILE A 329     -12.571  12.845  15.665  1.00 72.99           C
ATOM   2453  CD1 ILE A 329     -14.680  13.668  17.934  1.00 58.94           C
ATOM   2454  N   ARG A 330      -9.695  14.021  17.475  1.00 68.15           N
ATOM   2455  CA  ARG A 330      -8.277  13.892  17.178  1.00 66.40           C
ATOM   2456  C   ARG A 330      -7.863  12.488  16.796  1.00 66.83           C
ATOM   2457  O   ARG A 330      -8.165  11.525  17.507  1.00 65.36           O
ATOM   2458  CB  ARG A 330      -7.435  14.378  18.346  1.00 64.70           C
ATOM   2459  CG  ARG A 330      -7.518  15.839  18.602  1.00 64.06           C
ATOM   2460  CD  ARG A 330      -6.177  16.274  19.086  1.00 61.62           C
ATOM   2461  NE  ARG A 330      -6.249  17.228  20.187  1.00 73.21           N
ATOM   2462  CZ  ARG A 330      -5.959  16.930  21.450  1.00 94.33           C
ATOM   2463  NH1 ARG A 330      -5.599  15.690  21.784  1.00 77.17           N
ATOM   2464  NH2 ARG A 330      -6.006  17.871  22.387  1.00 81.93           N
ATOM   2465  N   TYR A 331      -7.162  12.373  15.675  1.00 62.00           N
ATOM   2466  CA  TYR A 331      -6.601  11.099  15.249  1.00 59.70           C
ATOM   2467  C   TYR A 331      -5.097  11.232  15.418  1.00 65.61           C
ATOM   2468  O   TYR A 331      -4.531  12.266  15.077  1.00 67.04           O
ATOM   2469  CB  TYR A 331      -6.931  10.764  13.775  1.00 59.81           C
ATOM   2470  CG  TYR A 331      -8.290  10.136  13.511  1.00 58.26           C
ATOM   2471  CD1 TYR A 331      -9.458  10.734  13.976  1.00 60.56           C
ATOM   2472  CD2 TYR A 331      -8.416   9.004  12.698  1.00 56.31           C
ATOM   2473  CE1 TYR A 331     -10.709  10.196  13.679  1.00 61.09           C
ATOM   2474  CE2 TYR A 331      -9.666   8.478  12.370  1.00 54.91           C
ATOM   2475  CZ  TYR A 331     -10.807   9.075  12.866  1.00 61.67           C
ATOM   2476  OH  TYR A 331     -12.035   8.566  12.531  1.00 63.30           O
ATOM   2477  N   THR A 332      -4.461  10.219  15.990  1.00 61.88           N
ATOM   2478  CA  THR A 332      -3.002  10.178  16.134  1.00 62.15           C
ATOM   2479  C   THR A 332      -2.488   9.373  14.942  1.00 65.32           C
ATOM   2480  O   THR A 332      -3.290   8.800  14.197  1.00 63.90           O
ATOM   2481  CB  THR A 332      -2.599   9.575  17.478  1.00 68.11           C
ATOM   2482  OG1 THR A 332      -3.417   8.429  17.726  1.00 76.74           O
ATOM   2483  CG2 THR A 332      -2.744  10.574  18.615  1.00 59.72           C
ATOM   2484  N   TYR A 333      -1.177   9.356  14.731  1.00 62.26           N
ATOM   2485  CA  TYR A 333      -0.596   8.643  13.599  1.00 62.35           C
ATOM   2486  C   TYR A 333       0.800   8.097  13.885  1.00 65.34           C
ATOM   2487  O   TYR A 333       1.456   8.519  14.836  1.00 66.85           O
ATOM   2488  CB  TYR A 333      -0.596   9.540  12.354  1.00 66.56           C
ATOM   2489  CG  TYR A 333       0.303  10.746  12.470  1.00 72.08           C
ATOM   2490  CD1 TYR A 333       1.488  10.828  11.747  1.00 75.64           C
ATOM   2491  CD2 TYR A 333      -0.038  11.819  13.292  1.00 74.47           C
ATOM   2492  CE1 TYR A 333       2.314  11.947  11.836  1.00 78.04           C
ATOM   2493  CE2 TYR A 333       0.790  12.933  13.407  1.00 77.87           C
ATOM   2494  CZ  TYR A 333       1.966  12.994  12.674  1.00 86.52           C
ATOM   2495  OH  TYR A 333       2.771  14.108  12.760  1.00 90.35           O
ATOM   2496  N   GLY A 334       1.244   7.170  13.062  1.00 59.02           N
ATOM   2497  CA  GLY A 334       2.564   6.590  13.226  1.00 58.86           C
ATOM   2498  C   GLY A 334       2.706   5.235  12.587  1.00 60.33           C
ATOM   2499  O   GLY A 334       1.773   4.749  11.945  1.00 58.74           O
ATOM   2500  N   GLN A 335       3.886   4.624  12.748  1.00 56.12           N
ATOM   2501  CA  GLN A 335       4.162   3.297  12.214  1.00 55.19           C
ATOM   2502  C   GLN A 335       3.242   2.305  12.923  1.00 59.74           C
ATOM   2503  O   GLN A 335       2.996   2.482  14.116  1.00 60.20           O
ATOM   2504  CB  GLN A 335       5.616   2.939  12.455  1.00 55.99           C
ATOM   2505  CG  GLN A 335       5.991   1.605  11.908  1.00 42.59           C
ATOM   2506  CD  GLN A 335       7.436   1.282  12.101  1.00 73.59           C
ATOM   2507  OE1 GLN A 335       8.264   2.128  12.474  1.00 78.86           O
ATOM   2508  NE2 GLN A 335       7.781   0.040  11.837  1.00 62.06           N
ATOM   2509  N   GLY A 336       2.722   1.322  12.179  1.00 55.04           N
ATOM   2510  CA  GLY A 336       1.809   0.305  12.679  1.00 53.01           C
ATOM   2511  C   GLY A 336       2.267  -0.383  13.945  1.00 57.49           C
ATOM   2512  O   GLY A 336       1.512  -0.411  14.916  1.00 56.73           O
ATOM   2513  N   SER A 337       3.521  -0.895  13.959  1.00 54.25           N
ATOM   2514  CA  SER A 337       4.138  -1.594  15.089  1.00 53.62           C
ATOM   2515  C   SER A 337       4.360  -0.732  16.339  1.00 61.63           C
ATOM   2516  O   SER A 337       4.377  -1.267  17.450  1.00 59.30           O
ATOM   2517  CB  SER A 337       5.448  -2.258  14.665  1.00 57.19           C
ATOM   2518  OG  SER A 337       6.361  -1.319  14.134  1.00 65.23           O
ATOM   2519  N   GLU A 338       4.557   0.580  16.176  1.00 64.25           N
ATOM   2520  CA  GLU A 338       4.772   1.448  17.328  1.00 65.92           C
ATOM   2521  C   GLU A 338       3.457   1.908  17.903  1.00 70.07           C
ATOM   2522  O   GLU A 338       3.238   1.765  19.109  1.00 69.23           O
ATOM   2523  CB  GLU A 338       5.660   2.648  16.962  1.00 70.61           C
ATOM   2524  CG  GLU A 338       7.153   2.396  17.154  1.00 91.45           C
ATOM   2525  CD  GLU A 338       7.773   1.300  16.301  1.00117.40           C
ATOM   2526  OE1 GLU A 338       7.323   1.114  15.148  1.00119.66           O
ATOM   2527  OE2 GLU A 338       8.709   0.626  16.788  1.00101.75           O
ATOM   2528  N   THR A 339       2.562   2.418  17.027  1.00 67.08           N
ATOM   2529  CA  THR A 339       1.261   3.009  17.358  1.00 65.37           C
ATOM   2530  C   THR A 339       0.265   2.013  17.912  1.00 63.81           C
ATOM   2531  O   THR A 339      -0.382   2.332  18.899  1.00 63.40           O
ATOM   2532  CB  THR A 339       0.679   3.789  16.158  1.00 77.29           C
ATOM   2533  OG1 THR A 339       1.713   4.527  15.488  1.00 79.46           O
ATOM   2534  CG2 THR A 339      -0.399   4.758  16.564  1.00 73.71           C
ATOM   2535  N   LEU A 340       0.104   0.841  17.275  1.00 57.63           N
ATOM   2536  CA  LEU A 340      -0.845  -0.205  17.728  1.00 53.57           C
ATOM   2537  C   LEU A 340      -0.082  -1.364  18.394  1.00 58.36           C
ATOM   2538  O   LEU A 340       0.234  -1.270  19.586  1.00 59.99           O
ATOM   2539  CB  LEU A 340      -1.716  -0.715  16.566  1.00 51.40           C
ATOM   2540  CG  LEU A 340      -2.264   0.340  15.607  1.00 53.47           C
ATOM   2541  CD1 LEU A 340      -2.836  -0.296  14.398  1.00 50.81           C
ATOM   2542  CD2 LEU A 340      -3.264   1.264  16.274  1.00 54.17           C
ATOM   2543  N   TYR A 341       0.255  -2.417  17.617  1.00 52.91           N
ATOM   2544  CA  TYR A 341       1.005  -3.611  18.047  1.00 53.16           C
ATOM   2545  C   TYR A 341       1.633  -4.326  16.830  1.00 58.00           C
ATOM   2546  O   TYR A 341       1.421  -3.857  15.715  1.00 60.17           O
ATOM   2547  CB  TYR A 341       0.118  -4.587  18.854  1.00 53.72           C
ATOM   2548  CG  TYR A 341      -1.275  -4.744  18.300  1.00 57.92           C
ATOM   2549  CD1 TYR A 341      -1.533  -5.598  17.224  1.00 60.80           C
ATOM   2550  CD2 TYR A 341      -2.342  -4.028  18.836  1.00 58.63           C
ATOM   2551  CE1 TYR A 341      -2.819  -5.713  16.682  1.00 61.42           C
ATOM   2552  CE2 TYR A 341      -3.632  -4.140  18.306  1.00 59.45           C
ATOM   2553  CZ  TYR A 341      -3.865  -4.978  17.228  1.00 67.14           C
ATOM   2554  OH  TYR A 341      -5.154  -5.080  16.758  1.00 67.27           O
ATOM   2555  N   LEU A 342       2.404  -5.440  17.031  1.00 52.53           N
ATOM   2556  CA  LEU A 342       2.976  -6.244  15.925  1.00 51.94           C
ATOM   2557  C   LEU A 342       1.867  -7.059  15.266  1.00 53.34           C
ATOM   2558  O   LEU A 342       1.068  -7.675  15.970  1.00 53.84           O
ATOM   2559  CB  LEU A 342       4.071  -7.201  16.391  1.00 51.99           C
ATOM   2560  CG  LEU A 342       5.462  -6.641  16.570  1.00 57.15           C
ATOM   2561  CD1 LEU A 342       6.374  -7.718  17.016  1.00 58.44           C
ATOM   2562  CD2 LEU A 342       6.022  -6.080  15.278  1.00 59.62           C
ATOM   2563  N   ALA A 343       1.792  -7.028  13.932  1.00 47.26           N
ATOM   2564  CA  ALA A 343       0.746  -7.681  13.165  1.00 45.07           C
ATOM   2565  C   ALA A 343       1.275  -8.085  11.776  1.00 51.80           C
ATOM   2566  O   ALA A 343       1.063  -7.381  10.767  1.00 55.27           O
ATOM   2567  CB  ALA A 343      -0.455  -6.750  13.040  1.00 44.48           C
ATOM   2568  N   PRO A 344       1.991  -9.215  11.697  1.00 44.31           N
ATOM   2569  CA  PRO A 344       2.484  -9.669  10.397  1.00 45.45           C
ATOM   2570  C   PRO A 344       1.372 -10.238   9.521  1.00 51.00           C
ATOM   2571  O   PRO A 344       0.379 -10.722  10.041  1.00 52.14           O
ATOM   2572  CB  PRO A 344       3.491 -10.742  10.780  1.00 47.68           C
ATOM   2573  CG  PRO A 344       2.986 -11.296  12.026  1.00 49.81           C
ATOM   2574  CD  PRO A 344       2.382 -10.142  12.766  1.00 44.07           C
ATOM   2575  N   GLY A 345       1.553 -10.207   8.209  1.00 48.56           N
ATOM   2576  CA  GLY A 345       0.565 -10.744   7.283  1.00 48.00           C
ATOM   2577  C   GLY A 345      -0.519  -9.765   6.904  1.00 50.76           C
ATOM   2578  O   GLY A 345      -1.593 -10.174   6.458  1.00 50.40           O
ATOM   2579  N   GLY A 346      -0.235  -8.481   7.074  1.00 47.84           N
ATOM   2580  CA  GLY A 346      -1.151  -7.404   6.708  1.00 47.81           C
ATOM   2581  C   GLY A 346      -1.049  -6.992   5.247  1.00 54.78           C
ATOM   2582  O   GLY A 346       0.035  -7.081   4.639  1.00 54.70           O
ATOM   2583  N   GLY A 347      -2.187  -6.545   4.694  1.00 53.39           N
ATOM   2584  CA  GLY A 347      -2.300  -6.096   3.303  1.00 56.67           C
ATOM   2585  C   GLY A 347      -1.440  -4.885   2.987  1.00 65.05           C
ATOM   2586  O   GLY A 347      -0.780  -4.834   1.943  1.00 66.55           O
ATOM   2587  N   ASP A 348      -1.419  -3.918   3.927  1.00 62.56           N
ATOM   2588  CA  ASP A 348      -0.653  -2.684   3.826  1.00 63.75           C
ATOM   2589  C   ASP A 348       0.838  -2.942   3.738  1.00 66.57           C
ATOM   2590  O   ASP A 348       1.486  -2.384   2.859  1.00 69.63           O
ATOM   2591  CB  ASP A 348      -1.013  -1.682   4.942  1.00 65.22           C
ATOM   2592  CG  ASP A 348      -0.887  -2.140   6.376  1.00 88.56           C
ATOM   2593  OD1 ASP A 348      -0.620  -3.356   6.603  1.00 89.55           O
ATOM   2594  OD2 ASP A 348      -1.028  -1.283   7.280  1.00103.05           O
ATOM   2595  N   ASP A 349       1.374  -3.828   4.590  1.00 60.15           N
ATOM   2596  CA  ASP A 349       2.802  -4.169   4.582  1.00 60.48           C
ATOM   2597  C   ASP A 349       3.167  -4.978   3.352  1.00 64.84           C
ATOM   2598  O   ASP A 349       4.204  -4.706   2.738  1.00 66.33           O
ATOM   2599  CB  ASP A 349       3.223  -4.931   5.846  1.00 60.31           C
ATOM   2600  CG  ASP A 349       3.297  -4.127   7.126  1.00 70.03           C
ATOM   2601  OD1 ASP A 349       3.156  -2.886   7.061  1.00 71.62           O
ATOM   2602  OD2 ASP A 349       3.471  -4.741   8.195  1.00 75.02           O
ATOM   2603  N   TRP A 350       2.303  -5.955   2.976  1.00 60.30           N
ATOM   2604  CA  TRP A 350       2.524  -6.808   1.804  1.00 61.84           C
ATOM   2605  C   TRP A 350       2.648  -5.993   0.484  1.00 67.42           C
ATOM   2606  O   TRP A 350       3.602  -6.195  -0.302  1.00 67.22           O
ATOM   2607  CB  TRP A 350       1.455  -7.905   1.704  1.00 59.03           C
ATOM   2608  CG  TRP A 350       1.373  -8.519   0.343  1.00 62.36           C
ATOM   2609  CD1 TRP A 350       2.259  -9.393  -0.213  1.00 67.51           C
ATOM   2610  CD2 TRP A 350       0.430  -8.192  -0.691  1.00 62.87           C
ATOM   2611  NE1 TRP A 350       1.917  -9.650  -1.523  1.00 68.92           N
ATOM   2612  CE2 TRP A 350       0.794  -8.931  -1.841  1.00 69.26           C
ATOM   2613  CE3 TRP A 350      -0.688  -7.338  -0.761  1.00 62.96           C
ATOM   2614  CZ2 TRP A 350       0.070  -8.859  -3.040  1.00 69.44           C
ATOM   2615  CZ3 TRP A 350      -1.399  -7.269  -1.952  1.00 65.60           C
ATOM   2616  CH2 TRP A 350      -0.998  -7.998  -3.083  1.00 68.29           C
ATOM   2617  N   ILE A 351       1.681  -5.072   0.257  1.00 63.20           N
ATOM   2618  CA  ILE A 351       1.656  -4.242  -0.950  1.00 64.89           C
ATOM   2619  C   ILE A 351       2.795  -3.218  -0.945  1.00 73.76           C
ATOM   2620  O   ILE A 351       3.335  -2.907  -2.009  1.00 76.85           O
ATOM   2621  CB  ILE A 351       0.260  -3.617  -1.211  1.00 65.90           C
ATOM   2622  CG1 ILE A 351       0.074  -3.345  -2.717  1.00 68.47           C
ATOM   2623  CG2 ILE A 351      -0.043  -2.402  -0.314  1.00 62.90           C
ATOM   2624  CD1 ILE A 351      -1.299  -3.013  -3.154  1.00 78.34           C
ATOM   2625  N   TYR A 352       3.178  -2.721   0.255  1.00 70.16           N
ATOM   2626  CA  TYR A 352       4.279  -1.782   0.412  1.00 71.15           C
ATOM   2627  C   TYR A 352       5.571  -2.413  -0.092  1.00 76.75           C
ATOM   2628  O   TYR A 352       6.259  -1.779  -0.883  1.00 80.54           O
ATOM   2629  CB  TYR A 352       4.422  -1.307   1.867  1.00 70.07           C
ATOM   2630  CG  TYR A 352       5.590  -0.360   2.064  1.00 72.83           C
ATOM   2631  CD1 TYR A 352       5.510   0.972   1.664  1.00 76.21           C
ATOM   2632  CD2 TYR A 352       6.784  -0.802   2.622  1.00 73.76           C
ATOM   2633  CE1 TYR A 352       6.589   1.838   1.812  1.00 79.35           C
ATOM   2634  CE2 TYR A 352       7.879   0.051   2.759  1.00 76.88           C
ATOM   2635  CZ  TYR A 352       7.775   1.373   2.359  1.00 85.60           C
ATOM   2636  OH  TYR A 352       8.847   2.218   2.528  1.00 83.62           O
ATOM   2637  N   ASP A 353       5.869  -3.670   0.309  1.00 71.20           N
ATOM   2638  CA  ASP A 353       7.072  -4.375  -0.128  1.00 73.33           C
ATOM   2639  C   ASP A 353       7.025  -4.781  -1.629  1.00 80.81           C
ATOM   2640  O   ASP A 353       8.044  -5.234  -2.176  1.00 82.55           O
ATOM   2641  CB  ASP A 353       7.384  -5.558   0.805  1.00 73.70           C
ATOM   2642  CG  ASP A 353       7.909  -5.125   2.165  1.00 87.67           C
ATOM   2643  OD1 ASP A 353       8.459  -4.007   2.263  1.00 92.43           O
ATOM   2644  OD2 ASP A 353       7.786  -5.907   3.126  1.00 88.60           O
ATOM   2645  N   LEU A 354       5.858  -4.561  -2.298  1.00 77.37           N
ATOM   2646  CA  LEU A 354       5.657  -4.804  -3.733  1.00 78.98           C
ATOM   2647  C   LEU A 354       5.886  -3.533  -4.526  1.00 83.93           C
ATOM   2648  O   LEU A 354       5.800  -3.538  -5.760  1.00 84.63           O
ATOM   2649  CB  LEU A 354       4.271  -5.397  -4.041  1.00 77.21           C
ATOM   2650  CG  LEU A 354       4.027  -6.861  -3.693  1.00 80.46           C
ATOM   2651  CD1 LEU A 354       2.899  -7.395  -4.508  1.00 79.95           C
ATOM   2652  CD2 LEU A 354       5.261  -7.734  -3.961  1.00 86.12           C
ATOM   2653  N   GLY A 355       6.206  -2.465  -3.807  1.00 80.95           N
ATOM   2654  CA  GLY A 355       6.533  -1.177  -4.396  1.00 83.99           C
ATOM   2655  C   GLY A 355       5.463  -0.113  -4.305  1.00 86.71           C
ATOM   2656  O   GLY A 355       5.639   0.969  -4.880  1.00 90.65           O
ATOM   2657  N   ILE A 356       4.349  -0.400  -3.611  1.00 77.02           N
ATOM   2658  CA  ILE A 356       3.282   0.586  -3.439  1.00 75.22           C
ATOM   2659  C   ILE A 356       3.657   1.393  -2.183  1.00 80.62           C
ATOM   2660  O   ILE A 356       3.466   0.940  -1.048  1.00 78.33           O
ATOM   2661  CB  ILE A 356       1.845  -0.025  -3.449  1.00 74.74           C
ATOM   2662  CG1 ILE A 356       1.512  -0.694  -4.809  1.00 75.65           C
ATOM   2663  CG2 ILE A 356       0.787   1.039  -3.143  1.00 74.20           C
ATOM   2664  CD1 ILE A 356       2.244  -1.854  -5.151  1.00 75.92           C
ATOM   2665  N   LYS A 357       4.283   2.560  -2.414  1.00 79.69           N
ATOM   2666  CA  LYS A 357       4.798   3.468  -1.390  1.00 78.94           C
ATOM   2667  C   LYS A 357       3.727   3.949  -0.414  1.00 80.02           C
ATOM   2668  O   LYS A 357       3.949   3.891   0.792  1.00 77.23           O
ATOM   2669  CB  LYS A 357       5.488   4.672  -2.063  1.00 84.71           C
ATOM   2670  CG  LYS A 357       6.326   5.513  -1.123  1.00 85.85           C
ATOM   2671  CD  LYS A 357       6.556   6.899  -1.681  1.00 99.28           C
ATOM   2672  CE  LYS A 357       7.864   7.029  -2.424  1.00121.82           C
ATOM   2673  NZ  LYS A 357       8.150   8.437  -2.816  1.00133.36           N
ATOM   2674  N   TYR A 358       2.589   4.442  -0.941  1.00 76.44           N
ATOM   2675  CA  TYR A 358       1.522   5.031  -0.155  1.00 74.16           C
ATOM   2676  C   TYR A 358       0.569   3.971   0.329  1.00 78.69           C
ATOM   2677  O   TYR A 358      -0.449   3.660  -0.303  1.00 79.28           O
ATOM   2678  CB  TYR A 358       0.854   6.175  -0.924  1.00 76.68           C
ATOM   2679  CG  TYR A 358       1.861   7.197  -1.413  1.00 81.95           C
ATOM   2680  CD1 TYR A 358       2.435   8.116  -0.535  1.00 83.72           C
ATOM   2681  CD2 TYR A 358       2.287   7.205  -2.736  1.00 85.93           C
ATOM   2682  CE1 TYR A 358       3.386   9.035  -0.970  1.00 85.87           C
ATOM   2683  CE2 TYR A 358       3.235   8.116  -3.181  1.00 90.81           C
ATOM   2684  CZ  TYR A 358       3.780   9.034  -2.296  1.00 98.67           C
ATOM   2685  OH  TYR A 358       4.715   9.926  -2.758  1.00103.01           O
ATOM   2686  N   SER A 359       0.938   3.374   1.456  1.00 73.54           N
ATOM   2687  CA  SER A 359       0.183   2.292   2.075  1.00 69.95           C
ATOM   2688  C   SER A 359      -0.223   2.681   3.493  1.00 71.70           C
ATOM   2689  O   SER A 359       0.625   3.025   4.315  1.00 70.88           O
ATOM   2690  CB  SER A 359       1.020   1.023   2.065  1.00 71.75           C
ATOM   2691  OG  SER A 359       0.173  -0.087   2.259  1.00 75.85           O
ATOM   2692  N   PHE A 360      -1.529   2.701   3.756  1.00 68.35           N
ATOM   2693  CA  PHE A 360      -2.057   3.136   5.045  1.00 67.18           C
ATOM   2694  C   PHE A 360      -3.187   2.281   5.561  1.00 67.11           C
ATOM   2695  O   PHE A 360      -3.907   1.648   4.780  1.00 63.51           O
ATOM   2696  CB  PHE A 360      -2.569   4.589   4.945  1.00 71.46           C
ATOM   2697  CG  PHE A 360      -1.540   5.610   4.505  1.00 77.01           C
ATOM   2698  CD1 PHE A 360      -0.744   6.270   5.439  1.00 80.97           C
ATOM   2699  CD2 PHE A 360      -1.362   5.907   3.158  1.00 81.93           C
ATOM   2700  CE1 PHE A 360       0.231   7.184   5.028  1.00 84.78           C
ATOM   2701  CE2 PHE A 360      -0.385   6.821   2.750  1.00 87.60           C
ATOM   2702  CZ  PHE A 360       0.399   7.455   3.687  1.00 85.84           C
ATOM   2703  N   THR A 361      -3.359   2.303   6.897  1.00 63.45           N
ATOM   2704  CA  THR A 361      -4.474   1.698   7.616  1.00 60.30           C
ATOM   2705  C   THR A 361      -5.129   2.828   8.421  1.00 61.69           C
ATOM   2706  O   THR A 361      -4.453   3.582   9.119  1.00 62.22           O
ATOM   2707  CB  THR A 361      -4.045   0.481   8.428  1.00 69.40           C
ATOM   2708  OG1 THR A 361      -3.614  -0.535   7.525  1.00 74.35           O
ATOM   2709  CG2 THR A 361      -5.170  -0.080   9.313  1.00 67.35           C
ATOM   2710  N   ILE A 362      -6.420   3.011   8.234  1.00 55.34           N
ATOM   2711  CA  ILE A 362      -7.135   4.042   8.970  1.00 53.42           C
ATOM   2712  C   ILE A 362      -8.059   3.320   9.967  1.00 58.56           C
ATOM   2713  O   ILE A 362      -8.937   2.513   9.579  1.00 55.80           O
ATOM   2714  CB  ILE A 362      -7.914   5.041   8.062  1.00 55.53           C
ATOM   2715  CG1 ILE A 362      -6.973   5.743   7.046  1.00 56.21           C
ATOM   2716  CG2 ILE A 362      -8.732   6.035   8.930  1.00 53.97           C
ATOM   2717  CD1 ILE A 362      -7.631   6.627   6.032  1.00 52.70           C
ATOM   2718  N   GLU A 363      -7.833   3.613  11.257  1.00 54.96           N
ATOM   2719  CA  GLU A 363      -8.655   3.077  12.323  1.00 52.27           C
ATOM   2720  C   GLU A 363      -9.586   4.168  12.740  1.00 53.33           C
ATOM   2721  O   GLU A 363      -9.183   5.182  13.301  1.00 51.25           O
ATOM   2722  CB  GLU A 363      -7.811   2.571  13.475  1.00 52.54           C
ATOM   2723  CG  GLU A 363      -6.980   1.383  13.075  1.00 62.20           C
ATOM   2724  CD  GLU A 363      -6.838   0.411  14.213  1.00100.28           C
ATOM   2725  OE1 GLU A 363      -6.187   0.760  15.221  1.00120.36           O
ATOM   2726  OE2 GLU A 363      -7.442  -0.676  14.130  1.00100.86           O
ATOM   2727  N   LEU A 364     -10.840   3.975  12.393  1.00 50.59           N
ATOM   2728  CA  LEU A 364     -11.907   4.937  12.614  1.00 50.90           C
ATOM   2729  C   LEU A 364     -12.336   5.030  14.073  1.00 54.86           C
ATOM   2730  O   LEU A 364     -11.710   4.441  14.960  1.00 53.34           O
ATOM   2731  CB  LEU A 364     -13.088   4.614  11.672  1.00 50.76           C
ATOM   2732  CG  LEU A 364     -12.777   4.691  10.160  1.00 55.60           C
ATOM   2733  CD1 LEU A 364     -13.834   3.990   9.329  1.00 54.89           C
ATOM   2734  CD2 LEU A 364     -12.599   6.114   9.729  1.00 58.57           C
ATOM   2735  N   ARG A 365     -13.393   5.796  14.313  1.00 53.06           N
ATOM   2736  CA  ARG A 365     -13.965   6.045  15.622  1.00 53.42           C
ATOM   2737  C   ARG A 365     -14.414   4.766  16.324  1.00 55.68           C
ATOM   2738  O   ARG A 365     -14.738   3.801  15.647  1.00 55.33           O
ATOM   2739  CB  ARG A 365     -15.132   7.038  15.503  1.00 57.01           C
ATOM   2740  CG  ARG A 365     -14.707   8.482  15.246  1.00 64.41           C
ATOM   2741  CD  ARG A 365     -15.737   9.410  15.830  1.00 70.68           C
ATOM   2742  NE  ARG A 365     -15.758  10.690  15.142  1.00 81.86           N
ATOM   2743  CZ  ARG A 365     -16.558  11.692  15.479  1.00 98.62           C
ATOM   2744  NH1 ARG A 365     -17.409  11.559  16.491  1.00 82.74           N
ATOM   2745  NH2 ARG A 365     -16.521  12.834  14.802  1.00 89.19           N
ATOM   2746  N   ASP A 366     -14.464   4.742  17.676  1.00 51.32           N
ATOM   2747  CA  ASP A 366     -14.074   5.847  18.559  1.00 51.08           C
ATOM   2748  C   ASP A 366     -12.763   5.483  19.275  1.00 53.91           C
ATOM   2749  O   ASP A 366     -11.891   4.890  18.630  1.00 53.03           O
ATOM   2750  CB  ASP A 366     -15.209   6.234  19.508  1.00 52.77           C
ATOM   2751  CG  ASP A 366     -15.778   5.134  20.394  1.00 63.02           C
ATOM   2752  OD1 ASP A 366     -15.150   4.051  20.490  1.00 60.36           O
ATOM   2753  OD2 ASP A 366     -16.840   5.367  21.018  1.00 73.18           O
ATOM   2754  N   THR A 367     -12.608   5.821  20.577  1.00 47.74           N
ATOM   2755  CA  THR A 367     -11.417   5.448  21.341  1.00 44.44           C
ATOM   2756  C   THR A 367     -11.751   4.354  22.387  1.00 46.94           C
ATOM   2757  O   THR A 367     -10.879   3.927  23.128  1.00 46.73           O
ATOM   2758  CB  THR A 367     -10.716   6.650  21.916  1.00 47.25           C
ATOM   2759  OG1 THR A 367     -11.596   7.279  22.842  1.00 59.47           O
ATOM   2760  CG2 THR A 367     -10.289   7.641  20.855  1.00 44.89           C
ATOM   2761  N   GLY A 368     -12.994   3.884  22.416  1.00 42.58           N
ATOM   2762  CA  GLY A 368     -13.396   2.852  23.358  1.00 40.77           C
ATOM   2763  C   GLY A 368     -14.669   3.086  24.132  1.00 45.25           C
ATOM   2764  O   GLY A 368     -15.092   2.185  24.854  1.00 44.48           O
ATOM   2765  N   THR A 369     -15.292   4.283  24.013  1.00 44.27           N
ATOM   2766  CA  THR A 369     -16.561   4.628  24.681  1.00 44.69           C
ATOM   2767  C   THR A 369     -17.630   3.687  24.203  1.00 49.55           C
ATOM   2768  O   THR A 369     -18.318   3.083  25.033  1.00 48.21           O
ATOM   2769  CB  THR A 369     -16.864   6.117  24.538  1.00 46.07           C
ATOM   2770  OG1 THR A 369     -15.885   6.804  25.334  1.00 39.10           O
ATOM   2771  CG2 THR A 369     -18.290   6.511  25.012  1.00 44.29           C
ATOM   2772  N   TYR A 370     -17.678   3.477  22.874  1.00 48.57           N
ATOM   2773  CA  TYR A 370     -18.569   2.527  22.215  1.00 49.31           C
ATOM   2774  C   TYR A 370     -17.809   1.407  21.466  1.00 50.63           C
ATOM   2775  O   TYR A 370     -18.368   0.330  21.237  1.00 48.95           O
ATOM   2776  CB  TYR A 370     -19.563   3.263  21.302  1.00 53.72           C
ATOM   2777  CG  TYR A 370     -20.448   4.247  22.036  1.00 58.52           C
ATOM   2778  CD1 TYR A 370     -21.546   3.815  22.771  1.00 60.66           C
ATOM   2779  CD2 TYR A 370     -20.206   5.611  21.970  1.00 62.05           C
ATOM   2780  CE1 TYR A 370     -22.366   4.716  23.446  1.00 63.97           C
ATOM   2781  CE2 TYR A 370     -21.033   6.525  22.620  1.00 65.82           C
ATOM   2782  CZ  TYR A 370     -22.107   6.072  23.366  1.00 76.38           C
ATOM   2783  OH  TYR A 370     -22.929   6.969  24.007  1.00 86.18           O
ATOM   2784  N   GLY A 371     -16.549   1.669  21.106  1.00 46.73           N
ATOM   2785  CA  GLY A 371     -15.697   0.705  20.414  1.00 43.98           C
ATOM   2786  C   GLY A 371     -16.290   0.245  19.104  1.00 44.69           C
ATOM   2787  O   GLY A 371     -16.648   1.083  18.255  1.00 47.13           O
ATOM   2788  N   PHE A 372     -16.440  -1.078  18.939  1.00 36.36           N
ATOM   2789  CA  PHE A 372     -17.038  -1.656  17.726  1.00 36.81           C
ATOM   2790  C   PHE A 372     -18.565  -1.412  17.631  1.00 44.93           C
ATOM   2791  O   PHE A 372     -19.137  -1.573  16.558  1.00 46.38           O
ATOM   2792  CB  PHE A 372     -16.772  -3.163  17.628  1.00 37.49           C
ATOM   2793  CG  PHE A 372     -15.322  -3.553  17.653  1.00 37.93           C
ATOM   2794  CD1 PHE A 372     -14.438  -3.058  16.704  1.00 41.12           C
ATOM   2795  CD2 PHE A 372     -14.836  -4.432  18.622  1.00 35.65           C
ATOM   2796  CE1 PHE A 372     -13.091  -3.414  16.739  1.00 40.27           C
ATOM   2797  CE2 PHE A 372     -13.493  -4.760  18.665  1.00 36.51           C
ATOM   2798  CZ  PHE A 372     -12.635  -4.259  17.714  1.00 35.89           C
ATOM   2799  N   LEU A 373     -19.227  -1.065  18.745  1.00 41.68           N
ATOM   2800  CA  LEU A 373     -20.666  -0.835  18.754  1.00 41.82           C
ATOM   2801  C   LEU A 373     -20.942   0.646  18.649  1.00 49.07           C
ATOM   2802  O   LEU A 373     -21.722   1.217  19.421  1.00 50.57           O
ATOM   2803  CB  LEU A 373     -21.331  -1.451  19.995  1.00 40.60           C
ATOM   2804  CG  LEU A 373     -21.294  -2.939  20.097  1.00 42.99           C
ATOM   2805  CD1 LEU A 373     -21.616  -3.361  21.514  1.00 42.30           C
ATOM   2806  CD2 LEU A 373     -22.218  -3.586  19.045  1.00 43.38           C
ATOM   2807  N   LEU A 374     -20.328   1.269  17.649  1.00 45.89           N
ATOM   2808  CA  LEU A 374     -20.448   2.696  17.411  1.00 46.68           C
ATOM   2809  C   LEU A 374     -21.874   3.081  17.007  1.00 53.75           C
ATOM   2810  O   LEU A 374     -22.360   2.627  15.979  1.00 53.73           O
ATOM   2811  CB  LEU A 374     -19.427   3.120  16.356  1.00 46.34           C
ATOM   2812  CG  LEU A 374     -19.211   4.581  16.142  1.00 51.01           C
ATOM   2813  CD1 LEU A 374     -18.518   5.174  17.303  1.00 50.92           C
ATOM   2814  CD2 LEU A 374     -18.429   4.818  14.876  1.00 51.57           C
ATOM   2815  N   PRO A 375     -22.554   3.928  17.807  1.00 52.68           N
ATOM   2816  CA  PRO A 375     -23.922   4.318  17.464  1.00 54.02           C
ATOM   2817  C   PRO A 375     -24.031   5.025  16.121  1.00 61.84           C
ATOM   2818  O   PRO A 375     -23.078   5.637  15.628  1.00 61.99           O
ATOM   2819  CB  PRO A 375     -24.351   5.185  18.650  1.00 56.58           C
ATOM   2820  CG  PRO A 375     -23.432   4.813  19.754  1.00 59.57           C
ATOM   2821  CD  PRO A 375     -22.136   4.542  19.081  1.00 54.10           C
ATOM   2822  N   GLU A 376     -25.212   4.917  15.529  1.00 61.05           N
ATOM   2823  CA  GLU A 376     -25.544   5.472  14.224  1.00 62.46           C
ATOM   2824  C   GLU A 376     -25.308   6.978  14.093  1.00 67.32           C
ATOM   2825  O   GLU A 376     -24.794   7.425  13.057  1.00 68.42           O
ATOM   2826  CB  GLU A 376     -26.953   5.071  13.856  1.00 65.20           C
ATOM   2827  CG  GLU A 376     -26.924   3.634  13.337  1.00 75.55           C
ATOM   2828  CD  GLU A 376     -28.209   2.989  12.879  1.00 99.37           C
ATOM   2829  OE1 GLU A 376     -29.226   3.708  12.749  1.00111.73           O
ATOM   2830  OE2 GLU A 376     -28.195   1.755  12.655  1.00 85.86           O
ATOM   2831  N   ARG A 377     -25.590   7.746  15.150  1.00 62.73           N
ATOM   2832  CA  ARG A 377     -25.346   9.194  15.155  1.00 63.96           C
ATOM   2833  C   ARG A 377     -23.878   9.564  14.857  1.00 66.94           C
ATOM   2834  O   ARG A 377     -23.624  10.685  14.408  1.00 68.12           O
ATOM   2835  CB  ARG A 377     -25.846   9.850  16.466  1.00 63.91           C
ATOM   2836  CG  ARG A 377     -25.118   9.409  17.746  1.00 65.87           C
ATOM   2837  CD  ARG A 377     -25.877   9.812  18.990  1.00 67.31           C
ATOM   2838  NE  ARG A 377     -25.129   9.487  20.205  1.00 72.67           N
ATOM   2839  CZ  ARG A 377     -25.268   8.358  20.890  1.00 78.01           C
ATOM   2840  NH1 ARG A 377     -24.545   8.143  21.984  1.00 52.56           N
ATOM   2841  NH2 ARG A 377     -26.126   7.431  20.486  1.00 69.90           N
ATOM   2842  N   TYR A 378     -22.924   8.615  15.076  1.00 59.86           N
ATOM   2843  CA  TYR A 378     -21.504   8.850  14.801  1.00 58.59           C
ATOM   2844  C   TYR A 378     -21.062   8.426  13.389  1.00 61.05           C
ATOM   2845  O   TYR A 378     -19.954   8.784  12.992  1.00 60.95           O
ATOM   2846  CB  TYR A 378     -20.614   8.209  15.871  1.00 57.10           C
ATOM   2847  CG  TYR A 378     -20.944   8.659  17.276  1.00 57.92           C
ATOM   2848  CD1 TYR A 378     -20.712   9.969  17.685  1.00 61.06           C
ATOM   2849  CD2 TYR A 378     -21.478   7.772  18.204  1.00 56.95           C
ATOM   2850  CE1 TYR A 378     -21.041  10.392  18.976  1.00 62.42           C
ATOM   2851  CE2 TYR A 378     -21.795   8.177  19.501  1.00 58.05           C
ATOM   2852  CZ  TYR A 378     -21.571   9.485  19.887  1.00 67.82           C
ATOM   2853  OH  TYR A 378     -21.874   9.846  21.181  1.00 70.39           O
ATOM   2854  N   ILE A 379     -21.921   7.711  12.616  1.00 55.83           N
ATOM   2855  CA  ILE A 379     -21.576   7.298  11.243  1.00 55.89           C
ATOM   2856  C   ILE A 379     -21.216   8.519  10.326  1.00 67.03           C
ATOM   2857  O   ILE A 379     -20.104   8.558   9.769  1.00 66.68           O
ATOM   2858  CB  ILE A 379     -22.653   6.390  10.612  1.00 58.02           C
ATOM   2859  CG1 ILE A 379     -22.817   5.085  11.412  1.00 56.14           C
ATOM   2860  CG2 ILE A 379     -22.339   6.104   9.145  1.00 58.40           C
ATOM   2861  CD1 ILE A 379     -24.085   4.267  11.090  1.00 59.57           C
ATOM   2862  N   LYS A 380     -22.151   9.509  10.187  1.00 66.05           N
ATOM   2863  CA  LYS A 380     -21.928  10.694   9.365  1.00 67.89           C
ATOM   2864  C   LYS A 380     -20.622  11.447   9.734  1.00 70.78           C
ATOM   2865  O   LYS A 380     -19.782  11.601   8.839  1.00 72.18           O
ATOM   2866  CB  LYS A 380     -23.153  11.638   9.337  1.00 73.38           C
ATOM   2867  CG  LYS A 380     -22.957  12.807   8.379  1.00 90.67           C
ATOM   2868  CD  LYS A 380     -24.137  13.748   8.333  1.00106.68           C
ATOM   2869  CE  LYS A 380     -24.204  14.486   7.010  1.00120.18           C
ATOM   2870  NZ  LYS A 380     -24.814  13.663   5.923  1.00125.66           N
ATOM   2871  N   PRO A 381     -20.390  11.903  10.991  1.00 64.01           N
ATOM   2872  CA  PRO A 381     -19.136  12.631  11.263  1.00 63.42           C
ATOM   2873  C   PRO A 381     -17.870  11.817  11.000  1.00 66.02           C
ATOM   2874  O   PRO A 381     -16.889  12.389  10.483  1.00 66.92           O
ATOM   2875  CB  PRO A 381     -19.269  13.086  12.714  1.00 64.95           C
ATOM   2876  CG  PRO A 381     -20.363  12.287  13.290  1.00 68.49           C
ATOM   2877  CD  PRO A 381     -21.254  11.836  12.188  1.00 64.63           C
ATOM   2878  N   THR A 382     -17.905  10.469  11.306  1.00 58.50           N
ATOM   2879  CA  THR A 382     -16.784   9.540  11.080  1.00 55.00           C
ATOM   2880  C   THR A 382     -16.500   9.426   9.591  1.00 58.85           C
ATOM   2881  O   THR A 382     -15.355   9.552   9.181  1.00 58.17           O
ATOM   2882  CB  THR A 382     -17.038   8.176  11.733  1.00 58.20           C
ATOM   2883  OG1 THR A 382     -17.262   8.359  13.121  1.00 60.17           O
ATOM   2884  CG2 THR A 382     -15.886   7.220  11.565  1.00 51.51           C
ATOM   2885  N   CYS A 383     -17.537   9.213   8.782  1.00 57.54           N
ATOM   2886  CA  CYS A 383     -17.369   9.110   7.337  1.00 59.15           C
ATOM   2887  C   CYS A 383     -16.926  10.428   6.697  1.00 69.91           C
ATOM   2888  O   CYS A 383     -16.081  10.410   5.803  1.00 71.63           O
ATOM   2889  CB  CYS A 383     -18.633   8.572   6.693  1.00 58.77           C
ATOM   2890  SG  CYS A 383     -19.081   6.919   7.253  1.00 59.18           S
ATOM   2891  N   ARG A 384     -17.465  11.570   7.166  1.00 69.51           N
ATOM   2892  CA  ARG A 384     -17.058  12.860   6.627  1.00 73.09           C
ATOM   2893  C   ARG A 384     -15.581  13.150   6.916  1.00 77.57           C
ATOM   2894  O   ARG A 384     -14.852  13.527   6.000  1.00 79.83           O
ATOM   2895  CB  ARG A 384     -17.996  14.013   7.042  1.00 78.11           C
ATOM   2896  CG  ARG A 384     -17.976  14.471   8.503  1.00 93.08           C
ATOM   2897  CD  ARG A 384     -18.719  15.784   8.732  1.00100.10           C
ATOM   2898  NE  ARG A 384     -19.983  15.849   7.994  1.00114.07           N
ATOM   2899  CZ  ARG A 384     -20.723  16.944   7.859  1.00143.90           C
ATOM   2900  NH1 ARG A 384     -20.337  18.088   8.413  1.00138.10           N
ATOM   2901  NH2 ARG A 384     -21.848  16.910   7.157  1.00137.73           N
ATOM   2902  N   GLU A 385     -15.124  12.873   8.146  1.00 72.57           N
ATOM   2903  CA  GLU A 385     -13.722  13.072   8.522  1.00 72.21           C
ATOM   2904  C   GLU A 385     -12.763  12.086   7.804  1.00 74.89           C
ATOM   2905  O   GLU A 385     -11.693  12.505   7.356  1.00 75.36           O
ATOM   2906  CB  GLU A 385     -13.545  13.071  10.049  1.00 71.68           C
ATOM   2907  CG  GLU A 385     -13.550  11.716  10.716  1.00 76.30           C
ATOM   2908  CD  GLU A 385     -13.931  11.692  12.182  1.00 91.60           C
ATOM   2909  OE1 GLU A 385     -14.449  12.714  12.687  1.00 97.72           O
ATOM   2910  OE2 GLU A 385     -13.785  10.617  12.807  1.00 70.74           O
ATOM   2911  N   ALA A 386     -13.172  10.807   7.653  1.00 70.03           N
ATOM   2912  CA  ALA A 386     -12.404   9.779   6.937  1.00 69.01           C
ATOM   2913  C   ALA A 386     -12.296  10.141   5.449  1.00 78.02           C
ATOM   2914  O   ALA A 386     -11.244   9.891   4.847  1.00 79.76           O
ATOM   2915  CB  ALA A 386     -13.066   8.429   7.079  1.00 66.74           C
ATOM   2916  N   PHE A 387     -13.373  10.759   4.865  1.00 74.51           N
ATOM   2917  CA  PHE A 387     -13.382  11.178   3.468  1.00 75.37           C
ATOM   2918  C   PHE A 387     -12.341  12.285   3.271  1.00 79.31           C
ATOM   2919  O   PHE A 387     -11.596  12.261   2.288  1.00 81.83           O
ATOM   2920  CB  PHE A 387     -14.774  11.638   3.034  1.00 78.44           C
ATOM   2921  CG  PHE A 387     -14.949  11.747   1.532  1.00 81.91           C
ATOM   2922  CD1 PHE A 387     -15.572  10.735   0.813  1.00 83.92           C
ATOM   2923  CD2 PHE A 387     -14.510  12.873   0.841  1.00 86.33           C
ATOM   2924  CE1 PHE A 387     -15.755  10.851  -0.575  1.00 86.88           C
ATOM   2925  CE2 PHE A 387     -14.673  12.973  -0.548  1.00 91.04           C
ATOM   2926  CZ  PHE A 387     -15.301  11.967  -1.244  1.00 87.97           C
ATOM   2927  N   ALA A 388     -12.254  13.216   4.234  1.00 72.13           N
ATOM   2928  CA  ALA A 388     -11.282  14.303   4.240  1.00 71.94           C
ATOM   2929  C   ALA A 388      -9.867  13.762   4.291  1.00 74.28           C
ATOM   2930  O   ALA A 388      -9.019  14.256   3.574  1.00 75.19           O
ATOM   2931  CB  ALA A 388     -11.530  15.208   5.429  1.00 72.73           C
ATOM   2932  N   ALA A 389      -9.618  12.713   5.105  1.00 69.84           N
ATOM   2933  CA  ALA A 389      -8.302  12.083   5.237  1.00 68.59           C
ATOM   2934  C   ALA A 389      -7.895  11.391   3.944  1.00 74.19           C
ATOM   2935  O   ALA A 389      -6.768  11.594   3.461  1.00 74.40           O
ATOM   2936  CB  ALA A 389      -8.328  11.085   6.366  1.00 65.53           C
ATOM   2937  N   VAL A 390      -8.842  10.597   3.373  1.00 70.96           N
ATOM   2938  CA  VAL A 390      -8.680   9.861   2.117  1.00 71.75           C
ATOM   2939  C   VAL A 390      -8.317  10.850   1.012  1.00 83.34           C
ATOM   2940  O   VAL A 390      -7.341  10.621   0.290  1.00 85.07           O
ATOM   2941  CB  VAL A 390      -9.918   8.991   1.782  1.00 72.85           C
ATOM   2942  CG1 VAL A 390      -9.935   8.567   0.314  1.00 73.79           C
ATOM   2943  CG2 VAL A 390      -9.976   7.762   2.687  1.00 68.91           C
ATOM   2944  N   SER A 391      -9.050  11.984   0.939  1.00 82.99           N
ATOM   2945  CA  SER A 391      -8.828  13.029  -0.057  1.00 86.46           C
ATOM   2946  C   SER A 391      -7.438  13.630   0.046  1.00 93.22           C
ATOM   2947  O   SER A 391      -6.801  13.828  -0.986  1.00 95.92           O
ATOM   2948  CB  SER A 391      -9.896  14.111   0.043  1.00 91.47           C
ATOM   2949  OG  SER A 391     -11.154  13.586  -0.345  1.00 99.21           O
ATOM   2950  N   LYS A 392      -6.951  13.892   1.282  1.00 89.09           N
ATOM   2951  CA  LYS A 392      -5.610  14.447   1.508  1.00 90.12           C
ATOM   2952  C   LYS A 392      -4.535  13.457   1.068  1.00 92.92           C
ATOM   2953  O   LYS A 392      -3.582  13.865   0.407  1.00 95.34           O
ATOM   2954  CB  LYS A 392      -5.406  14.913   2.960  1.00 91.07           C
ATOM   2955  CG  LYS A 392      -5.900  16.330   3.241  1.00107.85           C
ATOM   2956  CD  LYS A 392      -4.857  17.409   2.890  1.00130.01           C
ATOM   2957  CE  LYS A 392      -4.107  18.001   4.073  1.00141.77           C
ATOM   2958  NZ  LYS A 392      -2.878  18.741   3.642  1.00146.61           N
ATOM   2959  N   ILE A 393      -4.719  12.154   1.371  1.00 86.15           N
ATOM   2960  CA  ILE A 393      -3.787  11.099   0.952  1.00 85.35           C
ATOM   2961  C   ILE A 393      -3.773  11.056  -0.584  1.00 92.09           C
ATOM   2962  O   ILE A 393      -2.697  11.110  -1.195  1.00 92.87           O
ATOM   2963  CB  ILE A 393      -4.166   9.722   1.580  1.00 84.49           C
ATOM   2964  CG1 ILE A 393      -3.972   9.721   3.122  1.00 82.39           C
ATOM   2965  CG2 ILE A 393      -3.385   8.567   0.917  1.00 84.45           C
ATOM   2966  CD1 ILE A 393      -4.746   8.626   3.875  1.00 81.64           C
ATOM   2967  N   ALA A 394      -4.988  11.013  -1.187  1.00 89.08           N
ATOM   2968  CA  ALA A 394      -5.218  10.980  -2.630  1.00 90.52           C
ATOM   2969  C   ALA A 394      -4.522  12.127  -3.354  1.00 98.72           C
ATOM   2970  O   ALA A 394      -3.814  11.863  -4.322  1.00100.68           O
ATOM   2971  CB  ALA A 394      -6.705  10.984  -2.927  1.00 90.23           C
ATOM   2972  N   TRP A 395      -4.669  13.379  -2.871  1.00 96.88           N
ATOM   2973  CA  TRP A 395      -3.999  14.504  -3.522  1.00101.44           C
ATOM   2974  C   TRP A 395      -2.492  14.446  -3.385  1.00104.29           C
ATOM   2975  O   TRP A 395      -1.813  14.844  -4.314  1.00107.06           O
ATOM   2976  CB  TRP A 395      -4.556  15.858  -3.094  1.00102.92           C
ATOM   2977  CG  TRP A 395      -5.854  16.177  -3.773  1.00105.70           C
ATOM   2978  CD1 TRP A 395      -7.094  16.163  -3.209  1.00106.98           C
ATOM   2979  CD2 TRP A 395      -6.055  16.438  -5.173  1.00108.61           C
ATOM   2980  NE1 TRP A 395      -8.047  16.484  -4.150  1.00108.39           N
ATOM   2981  CE2 TRP A 395      -7.436  16.654  -5.365  1.00112.46           C
ATOM   2982  CE3 TRP A 395      -5.201  16.511  -6.283  1.00112.78           C
ATOM   2983  CZ2 TRP A 395      -7.980  16.949  -6.617  1.00114.39           C
ATOM   2984  CZ3 TRP A 395      -5.745  16.788  -7.526  1.00116.97           C
ATOM   2985  CH2 TRP A 395      -7.119  17.000  -7.685  1.00117.37           C
ATOM   2986  N   HIS A 396      -1.968  13.888  -2.285  1.00 98.22           N
ATOM   2987  CA  HIS A 396      -0.524  13.721  -2.113  1.00 98.48           C
ATOM   2988  C   HIS A 396      -0.000  12.674  -3.104  1.00102.29           C
ATOM   2989  O   HIS A 396       1.047  12.896  -3.713  1.00105.29           O
ATOM   2990  CB  HIS A 396      -0.152  13.324  -0.680  1.00 95.90           C
ATOM   2991  CG  HIS A 396       1.323  13.377  -0.429  1.00100.32           C
ATOM   2992  ND1 HIS A 396       1.896  14.443   0.242  1.00103.81           N
ATOM   2993  CD2 HIS A 396       2.302  12.514  -0.800  1.00101.94           C
ATOM   2994  CE1 HIS A 396       3.195  14.189   0.280  1.00104.00           C
ATOM   2995  NE2 HIS A 396       3.489  13.042  -0.339  1.00103.45           N
ATOM   2996  N   VAL A 397      -0.725  11.545  -3.265  1.00 94.45           N
ATOM   2997  CA  VAL A 397      -0.375  10.495  -4.220  1.00 93.94           C
ATOM   2998  C   VAL A 397      -0.341  11.089  -5.664  1.00102.33           C
ATOM   2999  O   VAL A 397       0.672  10.930  -6.359  1.00104.11           O
ATOM   3000  CB  VAL A 397      -1.332   9.292  -4.103  1.00 93.56           C
ATOM   3001  CG1 VAL A 397      -1.044   8.253  -5.175  1.00 93.32           C
ATOM   3002  CG2 VAL A 397      -1.250   8.666  -2.721  1.00 89.93           C
ATOM   3003  N   ILE A 398      -1.420  11.803  -6.079  1.00 99.52           N
ATOM   3004  CA  ILE A 398      -1.539  12.448  -7.395  1.00103.50           C
ATOM   3005  C   ILE A 398      -0.336  13.395  -7.689  1.00111.50           C
ATOM   3006  O   ILE A 398       0.304  13.244  -8.731  1.00114.46           O
ATOM   3007  CB  ILE A 398      -2.911  13.177  -7.536  1.00107.29           C
ATOM   3008  CG1 ILE A 398      -4.085  12.176  -7.594  1.00104.88           C
ATOM   3009  CG2 ILE A 398      -2.940  14.128  -8.747  1.00112.49           C
ATOM   3010  CD1 ILE A 398      -5.483  12.764  -7.140  1.00111.85           C
ATOM   3011  N   ARG A 399      -0.027  14.334  -6.752  1.00106.78           N
ATOM   3012  CA  ARG A 399       1.044  15.346  -6.796  1.00107.13           C
ATOM   3013  C   ARG A 399       1.340  15.847  -8.223  1.00161.42           C
ATOM   3014  O   ARG A 399       2.492  16.037  -8.614  1.00135.44           O
ATOM   3015  CB  ARG A 399       2.333  14.896  -6.061  1.00104.43           C
ATOM   3016  CG  ARG A 399       2.902  13.539  -6.467  1.00107.06           C
ATOM   3017  CD  ARG A 399       4.290  13.337  -5.896  1.00112.27           C
ATOM   3018  NE  ARG A 399       4.545  11.946  -5.533  1.00124.03           N
ATOM   3019  CZ  ARG A 399       4.901  10.978  -6.377  1.00143.27           C
ATOM   3020  NH1 ARG A 399       5.012  11.226  -7.677  1.00135.75           N
ATOM   3021  NH2 ARG A 399       5.120   9.748  -5.930  1.00127.85           N
ATOM   3022  N   VAL B   2      -5.121  18.275  30.425  1.00 54.85           N
ATOM   3023  CA  VAL B   2      -5.517  17.879  31.786  1.00 53.54           C
ATOM   3024  C   VAL B   2      -4.336  17.765  32.783  1.00 55.16           C
ATOM   3025  O   VAL B   2      -3.438  16.929  32.610  1.00 53.79           O
ATOM   3026  CB  VAL B   2      -6.390  16.585  31.860  1.00 56.64           C
ATOM   3027  CG1 VAL B   2      -6.708  16.202  33.315  1.00 54.16           C
ATOM   3028  CG2 VAL B   2      -7.674  16.719  31.047  1.00 58.56           C
ATOM   3029  N   GLN B   3      -4.417  18.550  33.876  1.00 49.86           N
ATOM   3030  CA  GLN B   3      -3.489  18.510  34.997  1.00 47.35           C
ATOM   3031  C   GLN B   3      -4.234  18.019  36.260  1.00 48.03           C
ATOM   3032  O   GLN B   3      -5.386  18.405  36.438  1.00 48.66           O
ATOM   3033  CB  GLN B   3      -2.854  19.892  35.229  1.00 49.05           C
ATOM   3034  CG  GLN B   3      -1.622  20.143  34.359  1.00 57.85           C
ATOM   3035  CD  GLN B   3      -1.380  21.624  34.130  1.00 97.94           C
ATOM   3036  OE1 GLN B   3      -2.198  22.498  34.501  1.00 95.12           O
ATOM   3037  NE2 GLN B   3      -0.261  21.945  33.477  1.00 91.77           N
ATOM   3038  N   LEU B   4      -3.611  17.142  37.095  1.00 41.36           N
ATOM   3039  CA  LEU B   4      -4.218  16.665  38.367  1.00 41.03           C
ATOM   3040  C   LEU B   4      -3.410  17.247  39.536  1.00 43.99           C
ATOM   3041  O   LEU B   4      -2.177  17.328  39.448  1.00 43.83           O
ATOM   3042  CB  LEU B   4      -4.304  15.108  38.521  1.00 40.32           C
ATOM   3043  CG  LEU B   4      -4.967  14.280  37.392  1.00 44.19           C
ATOM   3044  CD1 LEU B   4      -4.647  12.831  37.520  1.00 41.72           C
ATOM   3045  CD2 LEU B   4      -6.444  14.539  37.296  1.00 46.80           C
ATOM   3046  N   GLN B   5      -4.105  17.715  40.597  1.00 39.06           N
ATOM   3047  CA  GLN B   5      -3.467  18.320  41.766  1.00 37.31           C
ATOM   3048  C   GLN B   5      -3.991  17.807  43.092  1.00 42.99           C
ATOM   3049  O   GLN B   5      -5.164  18.046  43.451  1.00 43.09           O
ATOM   3050  CB  GLN B   5      -3.587  19.823  41.747  1.00 39.34           C
ATOM   3051  CG  GLN B   5      -3.185  20.458  40.460  1.00 59.43           C
ATOM   3052  CD  GLN B   5      -3.963  21.698  40.341  1.00 85.30           C
ATOM   3053  OE1 GLN B   5      -5.214  21.683  40.286  1.00 83.31           O
ATOM   3054  NE2 GLN B   5      -3.229  22.793  40.397  1.00 79.81           N
ATOM   3055  N   GLU B   6      -3.096  17.119  43.832  1.00 40.75           N
ATOM   3056  CA  GLU B   6      -3.359  16.577  45.167  1.00 41.74           C
ATOM   3057  C   GLU B   6      -3.156  17.707  46.179  1.00 47.40           C
ATOM   3058  O   GLU B   6      -2.253  18.531  46.037  1.00 48.71           O
ATOM   3059  CB  GLU B   6      -2.430  15.369  45.567  1.00 42.33           C
ATOM   3060  CG  GLU B   6      -2.009  14.369  44.496  1.00 41.34           C
ATOM   3061  CD  GLU B   6      -1.010  14.865  43.456  1.00 61.96           C
ATOM   3062  OE1 GLU B   6      -0.571  16.044  43.512  1.00 67.24           O
ATOM   3063  OE2 GLU B   6      -0.661  14.048  42.575  1.00 34.41           O
ATOM   3064  N   SER B   7      -4.026  17.748  47.177  1.00 43.04           N
ATOM   3065  CA  SER B   7      -3.976  18.658  48.303  1.00 41.80           C
ATOM   3066  C   SER B   7      -3.973  17.713  49.516  1.00 43.75           C
ATOM   3067  O   SER B   7      -4.485  16.572  49.469  1.00 39.89           O
ATOM   3068  CB  SER B   7      -5.184  19.585  48.323  1.00 46.14           C
ATOM   3069  OG  SER B   7      -5.414  20.157  47.046  1.00 57.09           O
ATOM   3070  N   GLY B   8      -3.325  18.175  50.566  1.00 40.88           N
ATOM   3071  CA  GLY B   8      -3.182  17.381  51.767  1.00 40.65           C
ATOM   3072  C   GLY B   8      -1.860  16.648  51.755  1.00 41.70           C
ATOM   3073  O   GLY B   8      -1.101  16.726  50.772  1.00 38.66           O
ATOM   3074  N   GLY B   9      -1.609  15.945  52.866  1.00 36.71           N
ATOM   3075  CA  GLY B   9      -0.390  15.188  53.101  1.00 35.44           C
ATOM   3076  C   GLY B   9       0.384  15.680  54.314  1.00 37.68           C
ATOM   3077  O   GLY B   9      -0.180  16.262  55.261  1.00 36.04           O
ATOM   3078  N   GLY B  10       1.675  15.382  54.277  1.00 32.57           N
ATOM   3079  CA  GLY B  10       2.621  15.780  55.291  1.00 32.92           C
ATOM   3080  C   GLY B  10       2.855  14.766  56.374  1.00 38.36           C
ATOM   3081  O   GLY B  10       2.855  13.566  56.117  1.00 38.08           O
ATOM   3082  N   LEU B  11       3.130  15.270  57.587  1.00 36.44           N
ATOM   3083  CA  LEU B  11       3.441  14.473  58.764  1.00 36.75           C
ATOM   3084  C   LEU B  11       2.210  14.254  59.639  1.00 41.34           C
ATOM   3085  O   LEU B  11       1.471  15.189  59.931  1.00 43.35           O
ATOM   3086  CB  LEU B  11       4.585  15.161  59.546  1.00 36.98           C
ATOM   3087  CG  LEU B  11       5.043  14.577  60.898  1.00 42.46           C
ATOM   3088  CD1 LEU B  11       5.570  13.095  60.770  1.00 42.62           C
ATOM   3089  CD2 LEU B  11       6.044  15.509  61.561  1.00 39.85           C
ATOM   3090  N   VAL B  12       1.995  13.019  60.043  1.00 37.07           N
ATOM   3091  CA  VAL B  12       0.912  12.614  60.924  1.00 38.38           C
ATOM   3092  C   VAL B  12       1.505  11.541  61.869  1.00 45.79           C
ATOM   3093  O   VAL B  12       2.419  10.787  61.465  1.00 44.88           O
ATOM   3094  CB  VAL B  12      -0.369  12.156  60.123  1.00 41.91           C
ATOM   3095  CG1 VAL B  12      -0.039  11.189  58.999  1.00 41.02           C
ATOM   3096  CG2 VAL B  12      -1.456  11.567  61.020  1.00 43.18           C
ATOM   3097  N   GLN B  13       1.010  11.504  63.138  1.00 44.63           N
ATOM   3098  CA  GLN B  13       1.405  10.476  64.097  1.00 46.07           C
ATOM   3099  C   GLN B  13       0.813   9.174  63.635  1.00 53.90           C
ATOM   3100  O   GLN B  13      -0.237   9.161  62.994  1.00 51.86           O
ATOM   3101  CB  GLN B  13       0.889  10.773  65.510  1.00 49.16           C
ATOM   3102  CG  GLN B  13      -0.632  10.668  65.718  1.00 78.01           C
ATOM   3103  CD  GLN B  13      -1.018   9.922  67.000  1.00117.47           C
ATOM   3104  OE1 GLN B  13      -0.410  10.088  68.073  1.00114.73           O
ATOM   3105  NE2 GLN B  13      -2.075   9.105  66.930  1.00112.76           N
ATOM   3106  N   ALA B  14       1.463   8.065  63.986  1.00 56.37           N
ATOM   3107  CA  ALA B  14       0.928   6.740  63.710  1.00 56.66           C
ATOM   3108  C   ALA B  14      -0.380   6.609  64.547  1.00 60.19           C
ATOM   3109  O   ALA B  14      -0.392   6.976  65.735  1.00 62.28           O
ATOM   3110  CB  ALA B  14       1.948   5.691  64.108  1.00 59.03           C
ATOM   3111  N   GLY B  15      -1.460   6.201  63.877  1.00 53.56           N
ATOM   3112  CA  GLY B  15      -2.799   6.035  64.438  1.00 54.20           C
ATOM   3113  C   GLY B  15      -3.731   7.122  63.940  1.00 55.85           C
ATOM   3114  O   GLY B  15      -4.957   6.936  63.826  1.00 55.40           O
ATOM   3115  N   GLY B  16      -3.109   8.248  63.606  1.00 50.21           N
ATOM   3116  CA  GLY B  16      -3.766   9.442  63.105  1.00 48.49           C
ATOM   3117  C   GLY B  16      -4.403   9.325  61.744  1.00 52.48           C
ATOM   3118  O   GLY B  16      -4.364   8.281  61.093  1.00 51.51           O
ATOM   3119  N   SER B  17      -5.003  10.427  61.314  1.00 51.21           N
ATOM   3120  CA  SER B  17      -5.720  10.509  60.053  1.00 50.22           C
ATOM   3121  C   SER B  17      -5.206  11.612  59.170  1.00 55.12           C
ATOM   3122  O   SER B  17      -4.711  12.637  59.680  1.00 56.31           O
ATOM   3123  CB  SER B  17      -7.199  10.787  60.327  1.00 52.06           C
ATOM   3124  OG  SER B  17      -7.803   9.735  61.055  1.00 54.97           O
ATOM   3125  N   LEU B  18      -5.379  11.418  57.835  1.00 49.70           N
ATOM   3126  CA  LEU B  18      -5.191  12.426  56.774  1.00 47.92           C
ATOM   3127  C   LEU B  18      -6.297  12.234  55.759  1.00 52.12           C
ATOM   3128  O   LEU B  18      -6.812  11.119  55.599  1.00 53.20           O
ATOM   3129  CB  LEU B  18      -3.839  12.382  56.019  1.00 45.86           C
ATOM   3130  CG  LEU B  18      -2.564  12.794  56.733  1.00 50.05           C
ATOM   3131  CD1 LEU B  18      -1.388  12.752  55.772  1.00 48.05           C
ATOM   3132  CD2 LEU B  18      -2.684  14.155  57.409  1.00 52.07           C
ATOM   3133  N   ARG B  19      -6.626  13.308  55.041  1.00 45.89           N
ATOM   3134  CA  ARG B  19      -7.555  13.276  53.928  1.00 44.36           C
ATOM   3135  C   ARG B  19      -6.853  13.964  52.765  1.00 45.01           C
ATOM   3136  O   ARG B  19      -6.474  15.139  52.858  1.00 43.56           O
ATOM   3137  CB  ARG B  19      -8.930  13.916  54.263  1.00 45.89           C
ATOM   3138  CG  ARG B  19      -9.828  14.070  53.047  1.00 48.61           C
ATOM   3139  CD  ARG B  19     -11.260  14.335  53.395  1.00 64.18           C
ATOM   3140  NE  ARG B  19     -12.029  14.785  52.223  1.00 85.60           N
ATOM   3141  CZ  ARG B  19     -12.166  16.059  51.842  1.00107.21           C
ATOM   3142  NH1 ARG B  19     -11.569  17.035  52.521  1.00 94.88           N
ATOM   3143  NH2 ARG B  19     -12.897  16.363  50.779  1.00 97.20           N
ATOM   3144  N   LEU B  20      -6.597  13.191  51.721  1.00 40.73           N
ATOM   3145  CA  LEU B  20      -6.006  13.653  50.469  1.00 39.48           C
ATOM   3146  C   LEU B  20      -7.126  13.964  49.461  1.00 42.82           C
ATOM   3147  O   LEU B  20      -8.084  13.203  49.305  1.00 40.81           O
ATOM   3148  CB  LEU B  20      -5.094  12.574  49.881  1.00 38.60           C
ATOM   3149  CG  LEU B  20      -3.854  12.220  50.656  1.00 42.68           C
ATOM   3150  CD1 LEU B  20      -3.066  11.186  49.906  1.00 41.99           C
ATOM   3151  CD2 LEU B  20      -2.981  13.418  50.839  1.00 45.82           C
ATOM   3152  N   SER B  21      -7.026  15.107  48.809  1.00 41.43           N
ATOM   3153  CA  SER B  21      -8.034  15.471  47.826  1.00 41.89           C
ATOM   3154  C   SER B  21      -7.346  15.749  46.516  1.00 47.68           C
ATOM   3155  O   SER B  21      -6.177  16.134  46.489  1.00 44.64           O
ATOM   3156  CB  SER B  21      -8.881  16.651  48.293  1.00 41.64           C
ATOM   3157  OG  SER B  21      -8.120  17.836  48.184  1.00 52.45           O
ATOM   3158  N   CYS B  22      -8.051  15.505  45.431  1.00 48.35           N
ATOM   3159  CA  CYS B  22      -7.490  15.774  44.143  1.00 50.54           C
ATOM   3160  C   CYS B  22      -8.489  16.473  43.229  1.00 55.21           C
ATOM   3161  O   CYS B  22      -9.672  16.123  43.231  1.00 56.01           O
ATOM   3162  CB  CYS B  22      -6.978  14.488  43.532  1.00 52.17           C
ATOM   3163  SG  CYS B  22      -6.505  14.644  41.807  1.00 57.96           S
ATOM   3164  N   ALA B  23      -8.022  17.450  42.449  1.00 50.55           N
ATOM   3165  CA  ALA B  23      -8.916  18.120  41.515  1.00 52.53           C
ATOM   3166  C   ALA B  23      -8.299  18.251  40.135  1.00 62.49           C
ATOM   3167  O   ALA B  23      -7.138  18.652  39.991  1.00 63.16           O
ATOM   3168  CB  ALA B  23      -9.357  19.461  42.043  1.00 53.72           C
ATOM   3169  N   ALA B  24      -9.066  17.843  39.123  1.00 61.39           N
ATOM   3170  CA  ALA B  24      -8.662  17.875  37.729  1.00 61.81           C
ATOM   3171  C   ALA B  24      -8.924  19.247  37.151  1.00 67.92           C
ATOM   3172  O   ALA B  24      -9.894  19.910  37.516  1.00 69.42           O
ATOM   3173  CB  ALA B  24      -9.415  16.818  36.957  1.00 63.02           C
ATOM   3174  N   SER B  25      -8.021  19.708  36.302  1.00 65.63           N
ATOM   3175  CA  SER B  25      -8.149  21.030  35.703  1.00 67.38           C
ATOM   3176  C   SER B  25      -7.849  21.026  34.197  1.00 73.22           C
ATOM   3177  O   SER B  25      -7.206  20.107  33.669  1.00 71.21           O
ATOM   3178  CB  SER B  25      -7.328  22.079  36.464  1.00 68.28           C
ATOM   3179  OG  SER B  25      -5.934  21.835  36.484  1.00 70.56           O
ATOM   3180  N   GLY B  26      -8.392  22.034  33.524  1.00 72.86           N
ATOM   3181  CA  GLY B  26      -8.239  22.222  32.094  1.00 74.60           C
ATOM   3182  C   GLY B  26      -9.262  21.481  31.264  1.00 80.15           C
ATOM   3183  O   GLY B  26     -10.477  21.639  31.461  1.00 81.24           O
ATOM   3184  N   SER B  27      -8.759  20.669  30.318  1.00 75.95           N
ATOM   3185  CA  SER B  27      -9.576  19.937  29.362  1.00 76.22           C
ATOM   3186  C   SER B  27     -10.743  19.211  30.011  1.00 80.33           C
ATOM   3187  O   SER B  27     -10.590  18.574  31.059  1.00 79.04           O
ATOM   3188  CB  SER B  27      -8.722  19.006  28.508  1.00 76.33           C
ATOM   3189  OG  SER B  27      -8.861  19.318  27.131  1.00 79.02           O
ATOM   3190  N   ILE B  28     -11.930  19.425  29.430  1.00 77.22           N
ATOM   3191  CA  ILE B  28     -13.209  18.827  29.826  1.00 75.35           C
ATOM   3192  C   ILE B  28     -13.070  17.327  29.579  1.00 73.79           C
ATOM   3193  O   ILE B  28     -12.683  16.927  28.473  1.00 73.25           O
ATOM   3194  CB  ILE B  28     -14.407  19.438  29.007  1.00 81.06           C
ATOM   3195  CG1 ILE B  28     -14.292  20.980  28.834  1.00 83.52           C
ATOM   3196  CG2 ILE B  28     -15.767  19.040  29.580  1.00 80.45           C
ATOM   3197  CD1 ILE B  28     -13.640  21.451  27.477  1.00 89.90           C
ATOM   3198  N   PHE B  29     -13.330  16.507  30.623  1.00 65.95           N
ATOM   3199  CA  PHE B  29     -13.259  15.047  30.538  1.00 61.96           C
ATOM   3200  C   PHE B  29     -14.119  14.334  31.587  1.00 63.69           C
ATOM   3201  O   PHE B  29     -14.583  14.952  32.525  1.00 64.60           O
ATOM   3202  CB  PHE B  29     -11.794  14.564  30.571  1.00 60.55           C
ATOM   3203  CG  PHE B  29     -11.138  14.358  31.914  1.00 58.85           C
ATOM   3204  CD1 PHE B  29     -10.575  13.131  32.249  1.00 58.32           C
ATOM   3205  CD2 PHE B  29     -11.024  15.404  32.819  1.00 60.86           C
ATOM   3206  CE1 PHE B  29      -9.925  12.946  33.466  1.00 56.89           C
ATOM   3207  CE2 PHE B  29     -10.411  15.205  34.058  1.00 61.65           C
ATOM   3208  CZ  PHE B  29      -9.859  13.977  34.369  1.00 57.34           C
ATOM   3209  N   SER B  30     -14.352  13.043  31.393  1.00 58.42           N
ATOM   3210  CA  SER B  30     -15.118  12.179  32.279  1.00 56.72           C
ATOM   3211  C   SER B  30     -14.421  10.814  32.217  1.00 56.04           C
ATOM   3212  O   SER B  30     -14.553  10.085  31.225  1.00 55.55           O
ATOM   3213  CB  SER B  30     -16.596  12.115  31.876  1.00 62.54           C
ATOM   3214  OG  SER B  30     -16.838  11.830  30.504  1.00 71.76           O
ATOM   3215  N   PRO B  31     -13.532  10.542  33.203  1.00 48.11           N
ATOM   3216  CA  PRO B  31     -12.750   9.306  33.146  1.00 45.29           C
ATOM   3217  C   PRO B  31     -13.498   8.064  33.648  1.00 49.72           C
ATOM   3218  O   PRO B  31     -14.394   8.159  34.473  1.00 49.27           O
ATOM   3219  CB  PRO B  31     -11.512   9.638  34.004  1.00 44.70           C
ATOM   3220  CG  PRO B  31     -11.983  10.621  34.999  1.00 49.62           C
ATOM   3221  CD  PRO B  31     -13.171  11.359  34.389  1.00 47.73           C
ATOM   3222  N   ASN B  32     -13.069   6.889  33.184  1.00 46.44           N
ATOM   3223  CA  ASN B  32     -13.584   5.605  33.630  1.00 45.65           C
ATOM   3224  C   ASN B  32     -13.185   5.405  35.097  1.00 46.84           C
ATOM   3225  O   ASN B  32     -13.967   4.874  35.891  1.00 45.07           O
ATOM   3226  CB  ASN B  32     -13.031   4.447  32.754  1.00 43.39           C
ATOM   3227  CG  ASN B  32     -13.340   4.538  31.262  1.00 59.15           C
ATOM   3228  OD1 ASN B  32     -12.487   4.300  30.422  1.00 58.84           O
ATOM   3229  ND2 ASN B  32     -14.564   4.813  30.875  1.00 46.78           N
ATOM   3230  N   ALA B  33     -11.983   5.877  35.464  1.00 43.27           N
ATOM   3231  CA  ALA B  33     -11.485   5.708  36.827  1.00 42.74           C
ATOM   3232  C   ALA B  33     -10.770   6.922  37.373  1.00 46.83           C
ATOM   3233  O   ALA B  33     -10.301   7.756  36.606  1.00 48.23           O
ATOM   3234  CB  ALA B  33     -10.591   4.482  36.904  1.00 42.55           C
ATOM   3235  N   MET B  34     -10.774   7.066  38.712  1.00 41.88           N
ATOM   3236  CA  MET B  34     -10.077   8.109  39.489  1.00 39.84           C
ATOM   3237  C   MET B  34      -9.575   7.404  40.744  1.00 46.45           C
ATOM   3238  O   MET B  34     -10.358   6.689  41.398  1.00 45.84           O
ATOM   3239  CB  MET B  34     -10.937   9.345  39.805  1.00 41.36           C
ATOM   3240  CG  MET B  34     -11.039  10.287  38.617  1.00 44.60           C
ATOM   3241  SD  MET B  34     -11.065  12.079  38.980  1.00 47.68           S
ATOM   3242  CE  MET B  34     -12.847  12.255  39.271  1.00 46.52           C
ATOM   3243  N   GLY B  35      -8.257   7.491  40.977  1.00 43.08           N
ATOM   3244  CA  GLY B  35      -7.636   6.810  42.096  1.00 42.26           C
ATOM   3245  C   GLY B  35      -6.372   7.387  42.675  1.00 45.91           C
ATOM   3246  O   GLY B  35      -5.875   8.410  42.228  1.00 47.20           O
ATOM   3247  N   TRP B  36      -5.856   6.695  43.684  1.00 41.60           N
ATOM   3248  CA  TRP B  36      -4.664   6.986  44.460  1.00 40.54           C
ATOM   3249  C   TRP B  36      -3.686   5.840  44.356  1.00 43.13           C
ATOM   3250  O   TRP B  36      -4.093   4.673  44.358  1.00 43.70           O
ATOM   3251  CB  TRP B  36      -5.070   7.187  45.917  1.00 40.30           C
ATOM   3252  CG  TRP B  36      -5.955   8.376  46.073  1.00 41.81           C
ATOM   3253  CD1 TRP B  36      -7.320   8.406  46.004  1.00 45.00           C
ATOM   3254  CD2 TRP B  36      -5.521   9.738  46.099  1.00 42.04           C
ATOM   3255  NE1 TRP B  36      -7.765   9.705  46.069  1.00 44.66           N
ATOM   3256  CE2 TRP B  36      -6.680  10.548  46.075  1.00 46.10           C
ATOM   3257  CE3 TRP B  36      -4.250  10.360  46.118  1.00 42.84           C
ATOM   3258  CZ2 TRP B  36      -6.612  11.946  46.157  1.00 45.65           C
ATOM   3259  CZ3 TRP B  36      -4.189  11.744  46.136  1.00 44.28           C
ATOM   3260  CH2 TRP B  36      -5.359  12.521  46.164  1.00 45.51           C
ATOM   3261  N   TYR B  37      -2.407   6.182  44.196  1.00 37.74           N
ATOM   3262  CA  TYR B  37      -1.253   5.277  44.096  1.00 36.97           C
ATOM   3263  C   TYR B  37      -0.211   5.839  45.019  1.00 43.94           C
ATOM   3264  O   TYR B  37      -0.264   7.029  45.356  1.00 45.57           O
ATOM   3265  CB  TYR B  37      -0.674   5.257  42.655  1.00 36.32           C
ATOM   3266  CG  TYR B  37      -1.588   4.565  41.669  1.00 35.25           C
ATOM   3267  CD1 TYR B  37      -1.375   3.243  41.306  1.00 35.58           C
ATOM   3268  CD2 TYR B  37      -2.729   5.201  41.184  1.00 36.16           C
ATOM   3269  CE1 TYR B  37      -2.254   2.577  40.467  1.00 36.67           C
ATOM   3270  CE2 TYR B  37      -3.626   4.543  40.357  1.00 37.63           C
ATOM   3271  CZ  TYR B  37      -3.377   3.235  39.983  1.00 49.53           C
ATOM   3272  OH  TYR B  37      -4.261   2.603  39.138  1.00 51.94           O
ATOM   3273  N   ARG B  38       0.725   5.005  45.452  1.00 39.90           N
ATOM   3274  CA  ARG B  38       1.818   5.462  46.308  1.00 39.08           C
ATOM   3275  C   ARG B  38       3.081   4.797  45.903  1.00 42.23           C
ATOM   3276  O   ARG B  38       3.058   3.668  45.410  1.00 42.20           O
ATOM   3277  CB  ARG B  38       1.534   5.282  47.834  1.00 37.35           C
ATOM   3278  CG  ARG B  38       1.574   3.857  48.380  1.00 25.22           C
ATOM   3279  CD  ARG B  38       1.009   3.776  49.789  1.00 26.72           C
ATOM   3280  NE  ARG B  38       0.733   2.399  50.248  1.00 35.31           N
ATOM   3281  CZ  ARG B  38       0.337   2.076  51.476  1.00 46.14           C
ATOM   3282  NH1 ARG B  38       0.122   3.021  52.378  1.00 40.68           N
ATOM   3283  NH2 ARG B  38       0.126   0.801  51.803  1.00 38.48           N
ATOM   3284  N   GLN B  39       4.183   5.484  46.122  1.00 39.32           N
ATOM   3285  CA  GLN B  39       5.512   4.955  45.872  1.00 40.28           C
ATOM   3286  C   GLN B  39       6.407   5.266  47.092  1.00 45.63           C
ATOM   3287  O   GLN B  39       6.654   6.452  47.421  1.00 45.83           O
ATOM   3288  CB  GLN B  39       6.075   5.488  44.543  1.00 41.07           C
ATOM   3289  CG  GLN B  39       7.433   4.910  44.174  1.00 55.42           C
ATOM   3290  CD  GLN B  39       8.013   5.593  42.973  1.00 79.05           C
ATOM   3291  OE1 GLN B  39       8.158   6.830  42.934  1.00 71.60           O
ATOM   3292  NE2 GLN B  39       8.338   4.794  41.956  1.00 77.66           N
ATOM   3293  N   ALA B  40       6.845   4.203  47.788  1.00 41.57           N
ATOM   3294  CA  ALA B  40       7.699   4.381  48.962  1.00 43.15           C
ATOM   3295  C   ALA B  40       9.171   4.314  48.550  1.00 47.25           C
ATOM   3296  O   ALA B  40       9.457   3.734  47.497  1.00 46.12           O
ATOM   3297  CB  ALA B  40       7.403   3.318  50.003  1.00 45.59           C
ATOM   3298  N   PRO B  41      10.124   4.933  49.314  1.00 44.48           N
ATOM   3299  CA  PRO B  41      11.541   4.811  48.925  1.00 44.77           C
ATOM   3300  C   PRO B  41      11.918   3.328  48.866  1.00 53.01           C
ATOM   3301  O   PRO B  41      11.544   2.527  49.760  1.00 50.73           O
ATOM   3302  CB  PRO B  41      12.292   5.567  50.030  1.00 46.34           C
ATOM   3303  CG  PRO B  41      11.339   5.644  51.183  1.00 49.93           C
ATOM   3304  CD  PRO B  41       9.975   5.685  50.587  1.00 44.59           C
ATOM   3305  N   GLY B  42      12.551   2.986  47.738  1.00 53.35           N
ATOM   3306  CA  GLY B  42      12.991   1.648  47.384  1.00 55.31           C
ATOM   3307  C   GLY B  42      11.841   0.729  47.022  1.00 63.88           C
ATOM   3308  O   GLY B  42      11.978  -0.492  47.175  1.00 68.66           O
ATOM   3309  N   LYS B  43      10.691   1.279  46.544  1.00 57.16           N
ATOM   3310  CA  LYS B  43       9.529   0.440  46.189  1.00 55.68           C
ATOM   3311  C   LYS B  43       8.876   0.847  44.843  1.00 57.55           C
ATOM   3312  O   LYS B  43       8.879   2.019  44.472  1.00 55.22           O
ATOM   3313  CB  LYS B  43       8.489   0.373  47.342  1.00 57.07           C
ATOM   3314  CG  LYS B  43       8.977  -0.408  48.580  1.00 73.21           C
ATOM   3315  CD  LYS B  43       7.895  -1.230  49.322  1.00 85.53           C
ATOM   3316  CE  LYS B  43       8.506  -2.333  50.194  1.00 90.81           C
ATOM   3317  NZ  LYS B  43       7.494  -3.258  50.810  1.00 80.53           N
ATOM   3318  N   GLU B  44       8.357  -0.145  44.099  1.00 54.16           N
ATOM   3319  CA  GLU B  44       7.666   0.077  42.832  1.00 53.53           C
ATOM   3320  C   GLU B  44       6.335   0.847  43.183  1.00 57.01           C
ATOM   3321  O   GLU B  44       5.865   0.758  44.341  1.00 56.29           O
ATOM   3322  CB  GLU B  44       7.410  -1.300  42.171  1.00 55.99           C
ATOM   3323  CG  GLU B  44       7.234  -1.313  40.649  1.00 75.92           C
ATOM   3324  CD  GLU B  44       6.523  -2.517  40.013  1.00100.94           C
ATOM   3325  OE1 GLU B  44       6.919  -3.674  40.297  1.00106.33           O
ATOM   3326  OE2 GLU B  44       5.617  -2.297  39.170  1.00 72.15           O
ATOM   3327  N   ARG B  45       5.756   1.643  42.228  1.00 52.17           N
ATOM   3328  CA  ARG B  45       4.529   2.414  42.543  1.00 49.56           C
ATOM   3329  C   ARG B  45       3.329   1.488  42.628  1.00 53.75           C
ATOM   3330  O   ARG B  45       2.934   0.841  41.666  1.00 54.65           O
ATOM   3331  CB  ARG B  45       4.329   3.604  41.610  1.00 44.84           C
ATOM   3332  CG  ARG B  45       2.960   4.261  41.680  1.00 51.39           C
ATOM   3333  CD  ARG B  45       2.872   5.485  40.775  1.00 57.32           C
ATOM   3334  NE  ARG B  45       3.045   5.111  39.371  1.00 63.10           N
ATOM   3335  CZ  ARG B  45       3.301   5.958  38.379  1.00 67.00           C
ATOM   3336  NH1 ARG B  45       3.398   7.264  38.616  1.00 47.79           N
ATOM   3337  NH2 ARG B  45       3.460   5.507  37.142  1.00 45.96           N
ATOM   3338  N   GLU B  46       2.835   1.360  43.833  1.00 50.20           N
ATOM   3339  CA  GLU B  46       1.761   0.482  44.270  1.00 49.94           C
ATOM   3340  C   GLU B  46       0.432   1.188  44.065  1.00 51.15           C
ATOM   3341  O   GLU B  46       0.425   2.391  43.879  1.00 50.86           O
ATOM   3342  CB  GLU B  46       2.018   0.251  45.765  1.00 52.84           C
ATOM   3343  CG  GLU B  46       1.283  -0.876  46.456  1.00 66.13           C
ATOM   3344  CD  GLU B  46       1.577  -0.924  47.944  1.00 92.24           C
ATOM   3345  OE1 GLU B  46       2.290  -0.018  48.442  1.00 69.98           O
ATOM   3346  OE2 GLU B  46       1.083  -1.863  48.613  1.00 95.11           O
ATOM   3347  N   LEU B  47      -0.690   0.462  44.096  1.00 46.66           N
ATOM   3348  CA  LEU B  47      -1.999   1.103  43.983  1.00 45.25           C
ATOM   3349  C   LEU B  47      -2.552   1.287  45.385  1.00 50.89           C
ATOM   3350  O   LEU B  47      -2.478   0.372  46.194  1.00 52.99           O
ATOM   3351  CB  LEU B  47      -2.976   0.271  43.135  1.00 44.33           C
ATOM   3352  CG  LEU B  47      -4.451   0.497  43.412  1.00 48.54           C
ATOM   3353  CD1 LEU B  47      -4.961   1.754  42.727  1.00 48.99           C
ATOM   3354  CD2 LEU B  47      -5.272  -0.714  43.084  1.00 48.85           C
ATOM   3355  N   VAL B  48      -3.117   2.432  45.677  1.00 46.53           N
ATOM   3356  CA  VAL B  48      -3.726   2.583  46.987  1.00 47.37           C
ATOM   3357  C   VAL B  48      -5.218   2.174  46.886  1.00 51.57           C
ATOM   3358  O   VAL B  48      -5.623   1.127  47.377  1.00 51.43           O
ATOM   3359  CB  VAL B  48      -3.506   3.997  47.599  1.00 50.44           C
ATOM   3360  CG1 VAL B  48      -4.178   4.103  48.958  1.00 51.89           C
ATOM   3361  CG2 VAL B  48      -2.026   4.330  47.717  1.00 49.05           C
ATOM   3362  N   ALA B  49      -6.003   2.995  46.217  1.00 49.00           N
ATOM   3363  CA  ALA B  49      -7.429   2.821  46.038  1.00 50.68           C
ATOM   3364  C   ALA B  49      -7.873   3.566  44.785  1.00 58.18           C
ATOM   3365  O   ALA B  49      -7.444   4.697  44.565  1.00 59.47           O
ATOM   3366  CB  ALA B  49      -8.171   3.388  47.238  1.00 52.38           C
ATOM   3367  N   ALA B  50      -8.753   2.954  43.991  1.00 54.11           N
ATOM   3368  CA  ALA B  50      -9.319   3.547  42.781  1.00 52.17           C
ATOM   3369  C   ALA B  50     -10.836   3.325  42.801  1.00 55.65           C
ATOM   3370  O   ALA B  50     -11.319   2.288  43.298  1.00 55.21           O
ATOM   3371  CB  ALA B  50      -8.694   2.913  41.546  1.00 51.65           C
ATOM   3372  N   ARG B  51     -11.587   4.319  42.323  1.00 50.99           N
ATOM   3373  CA  ARG B  51     -13.041   4.213  42.293  1.00 50.52           C
ATOM   3374  C   ARG B  51     -13.558   4.292  40.870  1.00 52.55           C
ATOM   3375  O   ARG B  51     -13.130   5.130  40.059  1.00 52.17           O
ATOM   3376  CB  ARG B  51     -13.724   5.219  43.234  1.00 48.72           C
ATOM   3377  CG  ARG B  51     -15.239   5.112  43.176  1.00 57.41           C
ATOM   3378  CD  ARG B  51     -15.902   5.284  44.500  1.00 61.19           C
ATOM   3379  NE  ARG B  51     -17.347   5.136  44.388  1.00 67.81           N
ATOM   3380  CZ  ARG B  51     -17.997   3.996  44.597  1.00 88.87           C
ATOM   3381  NH1 ARG B  51     -17.332   2.895  44.916  1.00 85.65           N
ATOM   3382  NH2 ARG B  51     -19.322   3.949  44.492  1.00 69.93           N
ATOM   3383  N   THR B  52     -14.487   3.404  40.583  1.00 47.49           N
ATOM   3384  CA  THR B  52     -15.068   3.248  39.264  1.00 47.38           C
ATOM   3385  C   THR B  52     -16.596   3.032  39.317  1.00 51.44           C
ATOM   3386  O   THR B  52     -17.189   3.035  40.402  1.00 53.53           O
ATOM   3387  CB  THR B  52     -14.299   2.137  38.559  1.00 56.81           C
ATOM   3388  OG1 THR B  52     -14.475   2.290  37.169  1.00 62.85           O
ATOM   3389  CG2 THR B  52     -14.691   0.732  39.041  1.00 55.21           C
ATOM   3390  N   ASN B  53     -17.235   2.853  38.144  1.00 44.45           N
ATOM   3391  CA  ASN B  53     -18.675   2.613  38.078  1.00 43.45           C
ATOM   3392  C   ASN B  53     -19.051   1.242  38.605  1.00 47.08           C
ATOM   3393  O   ASN B  53     -20.224   1.002  38.875  1.00 48.66           O
ATOM   3394  CB  ASN B  53     -19.241   2.866  36.672  1.00 38.07           C
ATOM   3395  CG  ASN B  53     -18.702   2.038  35.530  1.00 51.36           C
ATOM   3396  OD1 ASN B  53     -17.831   1.164  35.672  1.00 41.72           O
ATOM   3397  ND2 ASN B  53     -19.206   2.341  34.345  1.00 42.70           N
ATOM   3398  N   VAL B  54     -18.057   0.345  38.745  1.00 43.56           N
ATOM   3399  CA  VAL B  54     -18.219  -1.014  39.270  1.00 43.86           C
ATOM   3400  C   VAL B  54     -18.213  -0.970  40.818  1.00 48.73           C
ATOM   3401  O   VAL B  54     -18.966  -1.705  41.465  1.00 47.28           O
ATOM   3402  CB  VAL B  54     -17.157  -1.991  38.690  1.00 45.93           C
ATOM   3403  CG1 VAL B  54     -17.309  -3.377  39.275  1.00 46.17           C
ATOM   3404  CG2 VAL B  54     -17.264  -2.079  37.182  1.00 45.67           C
ATOM   3405  N   GLY B  55     -17.375  -0.079  41.365  1.00 46.63           N
ATOM   3406  CA  GLY B  55     -17.173   0.131  42.795  1.00 46.41           C
ATOM   3407  C   GLY B  55     -15.773   0.636  43.078  1.00 47.38           C
ATOM   3408  O   GLY B  55     -15.153   1.248  42.214  1.00 45.78           O
ATOM   3409  N   SER B  56     -15.260   0.369  44.282  1.00 43.77           N
ATOM   3410  CA  SER B  56     -13.924   0.796  44.717  1.00 41.77           C
ATOM   3411  C   SER B  56     -12.991  -0.407  44.848  1.00 44.68           C
ATOM   3412  O   SER B  56     -13.449  -1.492  45.179  1.00 43.82           O
ATOM   3413  CB  SER B  56     -14.004   1.558  46.040  1.00 44.38           C
ATOM   3414  OG  SER B  56     -14.857   2.694  45.981  1.00 46.55           O
ATOM   3415  N   THR B  57     -11.695  -0.220  44.527  1.00 42.20           N
ATOM   3416  CA  THR B  57     -10.658  -1.269  44.564  1.00 42.14           C
ATOM   3417  C   THR B  57      -9.554  -0.819  45.505  1.00 45.50           C
ATOM   3418  O   THR B  57      -9.187   0.341  45.477  1.00 44.82           O
ATOM   3419  CB  THR B  57     -10.213  -1.636  43.129  1.00 47.52           C
ATOM   3420  OG1 THR B  57     -11.382  -2.002  42.385  1.00 47.95           O
ATOM   3421  CG2 THR B  57      -9.207  -2.781  43.088  1.00 41.56           C
ATOM   3422  N   TYR B  58      -9.100  -1.697  46.392  1.00 43.10           N
ATOM   3423  CA  TYR B  58      -8.105  -1.336  47.403  1.00 43.51           C
ATOM   3424  C   TYR B  58      -7.004  -2.355  47.581  1.00 48.25           C
ATOM   3425  O   TYR B  58      -7.256  -3.562  47.571  1.00 47.89           O
ATOM   3426  CB  TYR B  58      -8.747  -1.210  48.797  1.00 45.41           C
ATOM   3427  CG  TYR B  58      -9.829  -0.179  48.965  1.00 45.27           C
ATOM   3428  CD1 TYR B  58      -9.518   1.123  49.354  1.00 46.17           C
ATOM   3429  CD2 TYR B  58     -11.168  -0.542  48.930  1.00 46.50           C
ATOM   3430  CE1 TYR B  58     -10.514   2.058  49.613  1.00 44.70           C
ATOM   3431  CE2 TYR B  58     -12.171   0.373  49.229  1.00 48.03           C
ATOM   3432  CZ  TYR B  58     -11.838   1.671  49.570  1.00 51.15           C
ATOM   3433  OH  TYR B  58     -12.830   2.570  49.824  1.00 56.32           O
ATOM   3434  N   ALA B  59      -5.804  -1.844  47.914  1.00 45.35           N
ATOM   3435  CA  ALA B  59      -4.658  -2.653  48.274  1.00 45.79           C
ATOM   3436  C   ALA B  59      -5.098  -3.388  49.551  1.00 54.86           C
ATOM   3437  O   ALA B  59      -5.799  -2.816  50.402  1.00 54.77           O
ATOM   3438  CB  ALA B  59      -3.470  -1.757  48.567  1.00 45.39           C
ATOM   3439  N   ASP B  60      -4.753  -4.669  49.656  1.00 54.42           N
ATOM   3440  CA  ASP B  60      -5.156  -5.430  50.833  1.00 56.78           C
ATOM   3441  C   ASP B  60      -4.600  -4.760  52.087  1.00 62.12           C
ATOM   3442  O   ASP B  60      -5.289  -4.683  53.102  1.00 65.12           O
ATOM   3443  CB  ASP B  60      -4.737  -6.901  50.701  1.00 59.82           C
ATOM   3444  CG  ASP B  60      -5.369  -7.655  49.528  1.00 72.16           C
ATOM   3445  OD1 ASP B  60      -5.823  -6.990  48.550  1.00 71.54           O
ATOM   3446  OD2 ASP B  60      -5.355  -8.901  49.553  1.00 82.88           O
ATOM   3447  N   SER B  61      -3.419  -4.141  51.952  1.00 55.95           N
ATOM   3448  CA  SER B  61      -2.737  -3.426  53.014  1.00 55.05           C
ATOM   3449  C   SER B  61      -3.526  -2.235  53.534  1.00 58.64           C
ATOM   3450  O   SER B  61      -3.394  -1.918  54.715  1.00 61.46           O
ATOM   3451  CB  SER B  61      -1.322  -3.029  52.592  1.00 56.29           C
ATOM   3452  OG  SER B  61      -1.212  -2.488  51.281  1.00 60.55           O
ATOM   3453  N   VAL B  62      -4.375  -1.603  52.697  1.00 51.58           N
ATOM   3454  CA  VAL B  62      -5.154  -0.412  53.111  1.00 50.24           C
ATOM   3455  C   VAL B  62      -6.632  -0.749  53.453  1.00 55.05           C
ATOM   3456  O   VAL B  62      -7.314   0.081  54.048  1.00 54.69           O
ATOM   3457  CB  VAL B  62      -5.059   0.780  52.089  1.00 51.44           C
ATOM   3458  CG1 VAL B  62      -3.623   1.016  51.607  1.00 49.23           C
ATOM   3459  CG2 VAL B  62      -6.034   0.624  50.900  1.00 50.14           C
ATOM   3460  N   LYS B  63      -7.117  -1.952  53.058  1.00 52.51           N
ATOM   3461  CA  LYS B  63      -8.495  -2.439  53.244  1.00 52.73           C
ATOM   3462  C   LYS B  63      -9.058  -2.202  54.652  1.00 61.83           C
ATOM   3463  O   LYS B  63      -8.511  -2.703  55.638  1.00 64.02           O
ATOM   3464  CB  LYS B  63      -8.615  -3.917  52.844  1.00 52.58           C
ATOM   3465  CG  LYS B  63      -9.114  -4.152  51.427  1.00 45.31           C
ATOM   3466  CD  LYS B  63      -9.036  -5.651  51.093  1.00 59.97           C
ATOM   3467  CE  LYS B  63      -9.653  -6.123  49.787  1.00 65.11           C
ATOM   3468  NZ  LYS B  63      -8.778  -5.817  48.618  1.00 74.70           N
ATOM   3469  N   GLY B  64     -10.128  -1.404  54.719  1.00 59.14           N
ATOM   3470  CA  GLY B  64     -10.807  -1.061  55.968  1.00 60.52           C
ATOM   3471  C   GLY B  64     -10.021  -0.106  56.841  1.00 62.66           C
ATOM   3472  O   GLY B  64     -10.040  -0.221  58.068  1.00 65.05           O
ATOM   3473  N   ARG B  65      -9.291   0.811  56.209  1.00 54.81           N
ATOM   3474  CA  ARG B  65      -8.475   1.816  56.878  1.00 53.69           C
ATOM   3475  C   ARG B  65      -8.549   3.096  56.052  1.00 57.16           C
ATOM   3476  O   ARG B  65      -8.698   4.201  56.602  1.00 56.52           O
ATOM   3477  CB  ARG B  65      -7.015   1.350  57.021  1.00 48.69           C
ATOM   3478  CG  ARG B  65      -6.710   0.565  58.285  1.00 41.62           C
ATOM   3479  CD  ARG B  65      -5.325  -0.070  58.239  1.00 34.38           C
ATOM   3480  NE  ARG B  65      -4.325   0.975  58.400  1.00 52.71           N
ATOM   3481  CZ  ARG B  65      -3.356   1.272  57.536  1.00 59.91           C
ATOM   3482  NH1 ARG B  65      -3.160   0.524  56.459  1.00 32.87           N
ATOM   3483  NH2 ARG B  65      -2.545   2.286  57.773  1.00 47.43           N
ATOM   3484  N   PHE B  66      -8.440   2.935  54.722  1.00 52.16           N
ATOM   3485  CA  PHE B  66      -8.522   4.049  53.795  1.00 50.58           C
ATOM   3486  C   PHE B  66      -9.795   3.898  53.014  1.00 52.35           C
ATOM   3487  O   PHE B  66     -10.214   2.786  52.728  1.00 50.66           O
ATOM   3488  CB  PHE B  66      -7.315   4.108  52.828  1.00 51.07           C
ATOM   3489  CG  PHE B  66      -5.904   4.189  53.372  1.00 52.45           C
ATOM   3490  CD1 PHE B  66      -5.659   4.143  54.743  1.00 57.20           C
ATOM   3491  CD2 PHE B  66      -4.823   4.332  52.513  1.00 53.22           C
ATOM   3492  CE1 PHE B  66      -4.359   4.208  55.238  1.00 59.02           C
ATOM   3493  CE2 PHE B  66      -3.517   4.396  53.004  1.00 56.58           C
ATOM   3494  CZ  PHE B  66      -3.291   4.317  54.361  1.00 56.94           C
ATOM   3495  N   THR B  67     -10.422   5.022  52.692  1.00 50.44           N
ATOM   3496  CA  THR B  67     -11.640   5.071  51.900  1.00 50.29           C
ATOM   3497  C   THR B  67     -11.429   5.994  50.722  1.00 52.81           C
ATOM   3498  O   THR B  67     -10.750   7.024  50.848  1.00 49.19           O
ATOM   3499  CB  THR B  67     -12.839   5.429  52.780  1.00 58.84           C
ATOM   3500  OG1 THR B  67     -13.257   4.225  53.418  1.00 65.93           O
ATOM   3501  CG2 THR B  67     -14.012   5.998  51.989  1.00 54.83           C
ATOM   3502  N   VAL B  68     -11.962   5.577  49.559  1.00 51.57           N
ATOM   3503  CA  VAL B  68     -11.941   6.373  48.340  1.00 51.16           C
ATOM   3504  C   VAL B  68     -13.395   6.816  48.021  1.00 59.67           C
ATOM   3505  O   VAL B  68     -14.371   6.060  48.226  1.00 60.31           O
ATOM   3506  CB  VAL B  68     -11.154   5.781  47.126  1.00 52.45           C
ATOM   3507  CG1 VAL B  68     -11.870   4.604  46.492  1.00 52.30           C
ATOM   3508  CG2 VAL B  68     -10.846   6.853  46.082  1.00 51.39           C
ATOM   3509  N   SER B  69     -13.510   8.104  47.641  1.00 56.52           N
ATOM   3510  CA  SER B  69     -14.727   8.772  47.209  1.00 56.70           C
ATOM   3511  C   SER B  69     -14.370   9.554  45.954  1.00 60.06           C
ATOM   3512  O   SER B  69     -13.197   9.879  45.715  1.00 58.47           O
ATOM   3513  CB  SER B  69     -15.299   9.688  48.298  1.00 60.10           C
ATOM   3514  OG  SER B  69     -14.309  10.240  49.151  1.00 70.38           O
ATOM   3515  N   ARG B  70     -15.384   9.798  45.132  1.00 57.15           N
ATOM   3516  CA  ARG B  70     -15.304  10.557  43.898  1.00 56.24           C
ATOM   3517  C   ARG B  70     -16.535  11.466  43.809  1.00 64.07           C
ATOM   3518  O   ARG B  70     -17.603  11.102  44.289  1.00 64.94           O
ATOM   3519  CB  ARG B  70     -15.329   9.610  42.697  1.00 52.42           C
ATOM   3520  CG  ARG B  70     -14.091   8.805  42.428  1.00 50.41           C
ATOM   3521  CD  ARG B  70     -14.178   8.111  41.071  1.00 56.08           C
ATOM   3522  NE  ARG B  70     -14.508   9.053  39.993  1.00 62.42           N
ATOM   3523  CZ  ARG B  70     -14.647   8.733  38.710  1.00 65.25           C
ATOM   3524  NH1 ARG B  70     -14.442   7.490  38.303  1.00 33.77           N
ATOM   3525  NH2 ARG B  70     -14.992   9.657  37.826  1.00 65.82           N
ATOM   3526  N   ASP B  71     -16.395  12.616  43.153  1.00 63.64           N
ATOM   3527  CA  ASP B  71     -17.485  13.537  42.880  1.00 66.39           C
ATOM   3528  C   ASP B  71     -17.530  13.589  41.351  1.00 72.67           C
ATOM   3529  O   ASP B  71     -16.905  14.456  40.741  1.00 72.84           O
ATOM   3530  CB  ASP B  71     -17.176  14.902  43.494  1.00 69.00           C
ATOM   3531  CG  ASP B  71     -18.385  15.746  43.801  1.00 84.24           C
ATOM   3532  OD1 ASP B  71     -19.405  15.610  43.079  1.00 85.66           O
ATOM   3533  OD2 ASP B  71     -18.312  16.557  44.757  1.00 91.86           O
ATOM   3534  N   ASN B  72     -18.186  12.583  40.732  1.00 70.47           N
ATOM   3535  CA  ASN B  72     -18.249  12.395  39.277  1.00 71.30           C
ATOM   3536  C   ASN B  72     -18.554  13.681  38.483  1.00 76.72           C
ATOM   3537  O   ASN B  72     -17.963  13.887  37.426  1.00 76.84           O
ATOM   3538  CB  ASN B  72     -19.215  11.266  38.890  1.00 76.05           C
ATOM   3539  CG  ASN B  72     -18.960   9.945  39.577  1.00 94.59           C
ATOM   3540  OD1 ASN B  72     -18.049   9.204  39.222  1.00 78.67           O
ATOM   3541  ND2 ASN B  72     -19.784   9.612  40.568  1.00 94.33           N
ATOM   3542  N   ALA B  73     -19.429  14.552  38.995  1.00 75.15           N
ATOM   3543  CA  ALA B  73     -19.763  15.808  38.316  1.00 76.68           C
ATOM   3544  C   ALA B  73     -18.597  16.812  38.288  1.00 80.19           C
ATOM   3545  O   ALA B  73     -18.468  17.559  37.310  1.00 82.83           O
ATOM   3546  CB  ALA B  73     -20.985  16.448  38.959  1.00 79.39           C
ATOM   3547  N   LYS B  74     -17.752  16.836  39.338  1.00 72.00           N
ATOM   3548  CA  LYS B  74     -16.689  17.836  39.427  1.00 70.16           C
ATOM   3549  C   LYS B  74     -15.269  17.281  39.341  1.00 71.96           C
ATOM   3550  O   LYS B  74     -14.345  17.942  39.816  1.00 72.91           O
ATOM   3551  CB  LYS B  74     -16.879  18.675  40.707  1.00 72.55           C
ATOM   3552  CG  LYS B  74     -18.178  19.492  40.698  1.00 92.31           C
ATOM   3553  CD  LYS B  74     -18.225  20.545  41.795  1.00106.62           C
ATOM   3554  CE  LYS B  74     -19.389  21.493  41.606  1.00123.77           C
ATOM   3555  NZ  LYS B  74     -19.421  22.565  42.642  1.00131.95           N
ATOM   3556  N   ASN B  75     -15.077  16.101  38.704  1.00 65.90           N
ATOM   3557  CA  ASN B  75     -13.790  15.389  38.566  1.00 62.04           C
ATOM   3558  C   ASN B  75     -12.815  15.573  39.744  1.00 63.45           C
ATOM   3559  O   ASN B  75     -11.688  16.049  39.597  1.00 63.14           O
ATOM   3560  CB  ASN B  75     -13.090  15.687  37.260  1.00 58.36           C
ATOM   3561  CG  ASN B  75     -13.770  15.087  36.099  1.00 64.31           C
ATOM   3562  OD1 ASN B  75     -14.272  13.964  36.156  1.00 67.28           O
ATOM   3563  ND2 ASN B  75     -13.832  15.848  35.033  1.00 54.20           N
ATOM   3564  N   THR B  76     -13.257  15.167  40.910  1.00 57.64           N
ATOM   3565  CA  THR B  76     -12.436  15.232  42.097  1.00 54.51           C
ATOM   3566  C   THR B  76     -12.480  13.854  42.714  1.00 52.96           C
ATOM   3567  O   THR B  76     -13.529  13.228  42.745  1.00 51.97           O
ATOM   3568  CB  THR B  76     -12.948  16.330  43.079  1.00 60.00           C
ATOM   3569  OG1 THR B  76     -14.326  16.141  43.365  1.00 60.05           O
ATOM   3570  CG2 THR B  76     -12.749  17.734  42.579  1.00 57.63           C
ATOM   3571  N   VAL B  77     -11.352  13.395  43.213  1.00 48.02           N
ATOM   3572  CA  VAL B  77     -11.186  12.122  43.927  1.00 46.68           C
ATOM   3573  C   VAL B  77     -10.650  12.445  45.349  1.00 51.73           C
ATOM   3574  O   VAL B  77      -9.998  13.485  45.566  1.00 52.12           O
ATOM   3575  CB  VAL B  77     -10.329  11.103  43.116  1.00 48.79           C
ATOM   3576  CG1 VAL B  77      -8.840  11.380  43.220  1.00 47.07           C
ATOM   3577  CG2 VAL B  77     -10.645   9.664  43.491  1.00 48.96           C
ATOM   3578  N   TYR B  78     -11.044  11.639  46.328  1.00 47.86           N
ATOM   3579  CA  TYR B  78     -10.631  11.848  47.711  1.00 46.61           C
ATOM   3580  C   TYR B  78     -10.246  10.525  48.404  1.00 49.17           C
ATOM   3581  O   TYR B  78     -10.901   9.491  48.234  1.00 47.16           O
ATOM   3582  CB  TYR B  78     -11.720  12.561  48.508  1.00 48.68           C
ATOM   3583  CG  TYR B  78     -12.365  13.734  47.809  1.00 51.52           C
ATOM   3584  CD1 TYR B  78     -11.897  15.025  48.002  1.00 53.92           C
ATOM   3585  CD2 TYR B  78     -13.494  13.563  47.013  1.00 52.93           C
ATOM   3586  CE1 TYR B  78     -12.518  16.115  47.404  1.00 55.85           C
ATOM   3587  CE2 TYR B  78     -14.104  14.646  46.382  1.00 54.20           C
ATOM   3588  CZ  TYR B  78     -13.618  15.921  46.589  1.00 62.28           C
ATOM   3589  OH  TYR B  78     -14.214  17.003  45.984  1.00 69.80           O
ATOM   3590  N   LEU B  79      -9.170  10.591  49.191  1.00 46.27           N
ATOM   3591  CA  LEU B  79      -8.649   9.497  49.984  1.00 45.80           C
ATOM   3592  C   LEU B  79      -8.683   9.898  51.436  1.00 50.75           C
ATOM   3593  O   LEU B  79      -8.021  10.844  51.829  1.00 49.59           O
ATOM   3594  CB  LEU B  79      -7.216   9.110  49.578  1.00 44.30           C
ATOM   3595  CG  LEU B  79      -6.778   7.682  49.971  1.00 48.00           C
ATOM   3596  CD1 LEU B  79      -7.369   6.630  49.036  1.00 46.91           C
ATOM   3597  CD2 LEU B  79      -5.285   7.566  49.952  1.00 48.93           C
ATOM   3598  N   GLN B  80      -9.465   9.174  52.230  1.00 49.90           N
ATOM   3599  CA  GLN B  80      -9.548   9.354  53.670  1.00 50.76           C
ATOM   3600  C   GLN B  80      -8.713   8.239  54.300  1.00 54.48           C
ATOM   3601  O   GLN B  80      -9.067   7.052  54.208  1.00 53.89           O
ATOM   3602  CB  GLN B  80     -11.010   9.298  54.136  1.00 53.41           C
ATOM   3603  CG  GLN B  80     -11.239   9.416  55.643  1.00 49.13           C
ATOM   3604  CD  GLN B  80     -10.458  10.509  56.293  1.00 60.55           C
ATOM   3605  OE1 GLN B  80     -10.568  11.704  55.970  1.00 64.34           O
ATOM   3606  NE2 GLN B  80      -9.653  10.105  57.232  1.00 46.14           N
ATOM   3607  N   MET B  81      -7.569   8.624  54.867  1.00 49.83           N
ATOM   3608  CA  MET B  81      -6.672   7.670  55.491  1.00 50.28           C
ATOM   3609  C   MET B  81      -6.862   7.679  57.008  1.00 56.33           C
ATOM   3610  O   MET B  81      -6.837   8.723  57.626  1.00 56.80           O
ATOM   3611  CB  MET B  81      -5.211   7.947  55.099  1.00 51.02           C
ATOM   3612  CG  MET B  81      -4.945   7.932  53.588  1.00 52.42           C
ATOM   3613  SD  MET B  81      -3.517   8.957  53.076  1.00 54.23           S
ATOM   3614  CE  MET B  81      -2.189   7.949  53.568  1.00 50.61           C
ATOM   3615  N   ASN B  82      -7.072   6.520  57.595  1.00 55.22           N
ATOM   3616  CA  ASN B  82      -7.239   6.351  59.039  1.00 56.87           C
ATOM   3617  C   ASN B  82      -6.366   5.195  59.517  1.00 59.54           C
ATOM   3618  O   ASN B  82      -5.945   4.363  58.710  1.00 58.61           O
ATOM   3619  CB  ASN B  82      -8.718   6.100  59.395  1.00 58.06           C
ATOM   3620  CG  ASN B  82      -9.652   7.230  59.022  1.00 73.76           C
ATOM   3621  OD1 ASN B  82      -9.402   8.394  59.322  1.00 72.99           O
ATOM   3622  ND2 ASN B  82     -10.786   6.909  58.413  1.00 60.97           N
ATOM   3623  N   SER B  83      -6.074   5.168  60.830  1.00 56.18           N
ATOM   3624  CA  SER B  83      -5.266   4.146  61.535  1.00 56.34           C
ATOM   3625  C   SER B  83      -3.896   3.957  60.901  1.00 56.53           C
ATOM   3626  O   SER B  83      -3.347   2.852  60.895  1.00 55.24           O
ATOM   3627  CB  SER B  83      -6.027   2.828  61.673  1.00 59.49           C
ATOM   3628  OG  SER B  83      -7.428   3.041  61.757  1.00 64.92           O
ATOM   3629  N   LEU B  84      -3.354   5.094  60.397  1.00 52.20           N
ATOM   3630  CA  LEU B  84      -2.086   5.288  59.677  1.00 49.99           C
ATOM   3631  C   LEU B  84      -0.905   4.575  60.331  1.00 55.55           C
ATOM   3632  O   LEU B  84      -0.668   4.665  61.543  1.00 56.75           O
ATOM   3633  CB  LEU B  84      -1.795   6.780  59.414  1.00 47.45           C
ATOM   3634  CG  LEU B  84      -2.576   7.346  58.178  1.00 50.07           C
ATOM   3635  CD1 LEU B  84      -2.737   8.880  58.206  1.00 49.30           C
ATOM   3636  CD2 LEU B  84      -1.988   6.864  56.839  1.00 47.57           C
ATOM   3637  N   LYS B  85      -0.252   3.761  59.516  1.00 50.74           N
ATOM   3638  CA  LYS B  85       0.872   2.952  59.927  1.00 52.18           C
ATOM   3639  C   LYS B  85       2.167   3.546  59.346  1.00 56.42           C
ATOM   3640  O   LYS B  85       2.116   4.166  58.268  1.00 54.31           O
ATOM   3641  CB  LYS B  85       0.651   1.492  59.490  1.00 54.83           C
ATOM   3642  CG  LYS B  85      -0.521   0.822  60.221  1.00 66.12           C
ATOM   3643  CD  LYS B  85      -0.917  -0.492  59.582  1.00 74.13           C
ATOM   3644  CE  LYS B  85      -2.078  -1.158  60.278  1.00 88.15           C
ATOM   3645  NZ  LYS B  85      -2.433  -2.460  59.634  1.00 99.27           N
ATOM   3646  N   PRO B  86       3.323   3.426  60.062  1.00 53.11           N
ATOM   3647  CA  PRO B  86       4.588   3.960  59.525  1.00 51.47           C
ATOM   3648  C   PRO B  86       4.865   3.469  58.114  1.00 54.59           C
ATOM   3649  O   PRO B  86       5.100   4.287  57.239  1.00 53.69           O
ATOM   3650  CB  PRO B  86       5.623   3.510  60.545  1.00 54.91           C
ATOM   3651  CG  PRO B  86       4.844   3.387  61.797  1.00 61.24           C
ATOM   3652  CD  PRO B  86       3.550   2.782  61.366  1.00 56.75           C
ATOM   3653  N   GLU B  87       4.660   2.182  57.854  1.00 52.17           N
ATOM   3654  CA  GLU B  87       4.790   1.602  56.511  1.00 50.46           C
ATOM   3655  C   GLU B  87       3.898   2.303  55.427  1.00 50.46           C
ATOM   3656  O   GLU B  87       4.115   2.025  54.250  1.00 47.97           O
ATOM   3657  CB  GLU B  87       4.581   0.069  56.512  1.00 53.20           C
ATOM   3658  CG  GLU B  87       3.631  -0.493  57.556  1.00 64.11           C
ATOM   3659  CD  GLU B  87       3.009  -1.810  57.143  1.00 96.53           C
ATOM   3660  OE1 GLU B  87       3.765  -2.756  56.824  1.00114.58           O
ATOM   3661  OE2 GLU B  87       1.761  -1.893  57.120  1.00 92.57           O
ATOM   3662  N   ASP B  88       2.960   3.250  55.798  1.00 45.94           N
ATOM   3663  CA  ASP B  88       2.182   4.026  54.794  1.00 42.72           C
ATOM   3664  C   ASP B  88       2.944   5.268  54.357  1.00 43.96           C
ATOM   3665  O   ASP B  88       2.403   6.056  53.568  1.00 41.49           O
ATOM   3666  CB  ASP B  88       0.788   4.491  55.239  1.00 44.00           C
ATOM   3667  CG  ASP B  88      -0.144   3.487  55.857  1.00 57.91           C
ATOM   3668  OD1 ASP B  88      -0.353   2.413  55.255  1.00 57.00           O
ATOM   3669  OD2 ASP B  88      -0.768   3.827  56.859  1.00 68.16           O
ATOM   3670  N   THR B  89       4.181   5.477  54.879  1.00 39.87           N
ATOM   3671  CA  THR B  89       5.000   6.611  54.458  1.00 38.01           C
ATOM   3672  C   THR B  89       5.372   6.427  52.980  1.00 44.91           C
ATOM   3673  O   THR B  89       5.941   5.382  52.588  1.00 47.55           O
ATOM   3674  CB  THR B  89       6.218   6.743  55.327  1.00 38.85           C
ATOM   3675  OG1 THR B  89       5.822   6.842  56.682  1.00 37.09           O
ATOM   3676  CG2 THR B  89       7.086   7.907  54.940  1.00 37.10           C
ATOM   3677  N   ALA B  90       4.975   7.420  52.150  1.00 39.74           N
ATOM   3678  CA  ALA B  90       5.214   7.468  50.694  1.00 37.51           C
ATOM   3679  C   ALA B  90       4.780   8.803  50.097  1.00 40.80           C
ATOM   3680  O   ALA B  90       4.223   9.682  50.779  1.00 38.93           O
ATOM   3681  CB  ALA B  90       4.475   6.336  49.981  1.00 37.12           C
ATOM   3682  N   VAL B  91       5.068   8.940  48.799  1.00 36.38           N
ATOM   3683  CA  VAL B  91       4.592  10.016  47.974  1.00 34.31           C
ATOM   3684  C   VAL B  91       3.293   9.427  47.354  1.00 40.39           C
ATOM   3685  O   VAL B  91       3.320   8.335  46.757  1.00 40.03           O
ATOM   3686  CB  VAL B  91       5.607  10.439  46.909  1.00 36.13           C
ATOM   3687  CG1 VAL B  91       4.938  11.303  45.846  1.00 36.29           C
ATOM   3688  CG2 VAL B  91       6.771  11.175  47.548  1.00 35.27           C
ATOM   3689  N   TYR B  92       2.157  10.139  47.543  1.00 35.07           N
ATOM   3690  CA  TYR B  92       0.860   9.725  47.053  1.00 32.76           C
ATOM   3691  C   TYR B  92       0.507  10.463  45.802  1.00 39.13           C
ATOM   3692  O   TYR B  92       0.718  11.683  45.723  1.00 37.43           O
ATOM   3693  CB  TYR B  92      -0.185   9.889  48.135  1.00 32.44           C
ATOM   3694  CG  TYR B  92      -0.088   8.816  49.204  1.00 33.45           C
ATOM   3695  CD1 TYR B  92      -1.046   7.817  49.301  1.00 35.40           C
ATOM   3696  CD2 TYR B  92       0.981   8.785  50.102  1.00 34.15           C
ATOM   3697  CE1 TYR B  92      -0.981   6.850  50.296  1.00 38.92           C
ATOM   3698  CE2 TYR B  92       1.082   7.793  51.074  1.00 35.79           C
ATOM   3699  CZ  TYR B  92       0.094   6.827  51.172  1.00 45.98           C
ATOM   3700  OH  TYR B  92       0.132   5.867  52.163  1.00 48.77           O
ATOM   3701  N   TYR B  93       0.048   9.694  44.773  1.00 38.14           N
ATOM   3702  CA  TYR B  93      -0.327  10.221  43.459  1.00 38.38           C
ATOM   3703  C   TYR B  93      -1.812  10.089  43.201  1.00 45.86           C
ATOM   3704  O   TYR B  93      -2.428   9.080  43.515  1.00 46.26           O
ATOM   3705  CB  TYR B  93       0.463   9.549  42.299  1.00 38.30           C
ATOM   3706  CG  TYR B  93       1.967   9.647  42.399  1.00 38.18           C
ATOM   3707  CD1 TYR B  93       2.656  10.734  41.858  1.00 39.12           C
ATOM   3708  CD2 TYR B  93       2.711   8.641  43.013  1.00 38.89           C
ATOM   3709  CE1 TYR B  93       4.044  10.848  41.986  1.00 38.25           C
ATOM   3710  CE2 TYR B  93       4.096   8.742  43.143  1.00 39.63           C
ATOM   3711  CZ  TYR B  93       4.758   9.839  42.617  1.00 47.58           C
ATOM   3712  OH  TYR B  93       6.118   9.903  42.754  1.00 53.50           O
ATOM   3713  N   CYS B  94      -2.362  11.107  42.581  1.00 45.91           N
ATOM   3714  CA  CYS B  94      -3.737  11.151  42.140  1.00 47.45           C
ATOM   3715  C   CYS B  94      -3.664  10.688  40.704  1.00 45.25           C
ATOM   3716  O   CYS B  94      -2.773  11.123  39.987  1.00 44.04           O
ATOM   3717  CB  CYS B  94      -4.282  12.572  42.231  1.00 51.00           C
ATOM   3718  SG  CYS B  94      -5.908  12.755  41.470  1.00 57.70           S
ATOM   3719  N   ASN B  95      -4.601   9.844  40.273  1.00 39.51           N
ATOM   3720  CA  ASN B  95      -4.648   9.275  38.919  1.00 37.76           C
ATOM   3721  C   ASN B  95      -6.066   9.325  38.314  1.00 39.50           C
ATOM   3722  O   ASN B  95      -7.062   9.273  39.050  1.00 37.57           O
ATOM   3723  CB  ASN B  95      -4.120   7.826  38.966  1.00 34.33           C
ATOM   3724  CG  ASN B  95      -4.165   7.058  37.670  1.00 50.80           C
ATOM   3725  OD1 ASN B  95      -3.296   7.202  36.810  1.00 47.99           O
ATOM   3726  ND2 ASN B  95      -5.187   6.229  37.492  1.00 40.14           N
ATOM   3727  N   ALA B  96      -6.138   9.440  36.963  1.00 35.24           N
ATOM   3728  CA  ALA B  96      -7.373   9.373  36.167  1.00 35.19           C
ATOM   3729  C   ALA B  96      -7.120   8.792  34.769  1.00 40.02           C
ATOM   3730  O   ALA B  96      -6.153   9.158  34.082  1.00 40.40           O
ATOM   3731  CB  ALA B  96      -8.043  10.730  36.058  1.00 37.03           C
ATOM   3732  N   TRP B  97      -7.980   7.866  34.360  1.00 36.56           N
ATOM   3733  CA  TRP B  97      -7.868   7.259  33.058  1.00 36.65           C
ATOM   3734  C   TRP B  97      -9.239   7.026  32.417  1.00 40.76           C
ATOM   3735  O   TRP B  97     -10.269   6.935  33.088  1.00 37.79           O
ATOM   3736  CB  TRP B  97      -6.980   5.987  33.086  1.00 34.61           C
ATOM   3737  CG  TRP B  97      -7.489   4.839  33.893  1.00 35.08           C
ATOM   3738  CD1 TRP B  97      -7.072   4.474  35.141  1.00 38.06           C
ATOM   3739  CD2 TRP B  97      -8.366   3.793  33.441  1.00 34.26           C
ATOM   3740  NE1 TRP B  97      -7.691   3.296  35.524  1.00 37.65           N
ATOM   3741  CE2 TRP B  97      -8.495   2.863  34.500  1.00 38.46           C
ATOM   3742  CE3 TRP B  97      -9.029   3.537  32.235  1.00 35.36           C
ATOM   3743  CZ2 TRP B  97      -9.292   1.724  34.399  1.00 37.32           C
ATOM   3744  CZ3 TRP B  97      -9.869   2.450  32.158  1.00 36.99           C
ATOM   3745  CH2 TRP B  97      -9.988   1.550  33.230  1.00 37.62           C
ATOM   3746  N   GLY B  98      -9.217   6.935  31.099  1.00 40.48           N
ATOM   3747  CA  GLY B  98     -10.399   6.758  30.274  1.00 41.86           C
ATOM   3748  C   GLY B  98     -10.123   7.066  28.814  1.00 47.22           C
ATOM   3749  O   GLY B  98      -8.972   6.983  28.358  1.00 46.58           O
ATOM   3750  N   GLN B  99     -11.199   7.373  28.068  1.00 43.79           N
ATOM   3751  CA  GLN B  99     -11.138   7.657  26.637  1.00 44.48           C
ATOM   3752  C   GLN B  99     -12.303   8.594  26.158  1.00 51.74           C
ATOM   3753  O   GLN B  99     -13.402   8.603  26.738  1.00 52.95           O
ATOM   3754  CB  GLN B  99     -11.036   6.358  25.803  1.00 43.75           C
ATOM   3755  CG  GLN B  99     -12.329   5.572  25.714  1.00 49.97           C
ATOM   3756  CD  GLN B  99     -12.746   4.956  27.028  1.00 61.97           C
ATOM   3757  OE1 GLN B  99     -11.998   4.183  27.645  1.00 41.73           O
ATOM   3758  NE2 GLN B  99     -13.950   5.297  27.489  1.00 62.73           N
ATOM   3759  N   ASP B 100     -11.990   9.438  25.160  1.00 46.85           N
ATOM   3760  CA  ASP B 100     -12.881  10.351  24.476  1.00 48.93           C
ATOM   3761  C   ASP B 100     -12.221  10.617  23.141  1.00 56.41           C
ATOM   3762  O   ASP B 100     -11.077  10.174  22.948  1.00 55.84           O
ATOM   3763  CB  ASP B 100     -13.182  11.616  25.287  1.00 51.42           C
ATOM   3764  CG  ASP B 100     -12.060  12.599  25.462  1.00 64.59           C
ATOM   3765  OD1 ASP B 100     -11.441  12.976  24.448  1.00 65.16           O
ATOM   3766  OD2 ASP B 100     -11.881  13.092  26.596  1.00 75.47           O
ATOM   3767  N   GLY B 101     -12.939  11.271  22.221  1.00 55.16           N
ATOM   3768  CA  GLY B 101     -12.464  11.497  20.857  1.00 56.51           C
ATOM   3769  C   GLY B 101     -11.399  12.552  20.674  1.00 61.35           C
ATOM   3770  O   GLY B 101     -10.814  12.650  19.597  1.00 62.56           O
ATOM   3771  N   TRP B 102     -11.158  13.361  21.711  1.00 57.35           N
ATOM   3772  CA  TRP B 102     -10.243  14.498  21.685  1.00 57.70           C
ATOM   3773  C   TRP B 102      -8.922  14.140  22.312  1.00 59.06           C
ATOM   3774  O   TRP B 102      -7.891  14.109  21.638  1.00 59.79           O
ATOM   3775  CB  TRP B 102     -10.903  15.674  22.419  1.00 56.85           C
ATOM   3776  CG  TRP B 102     -10.069  16.917  22.547  1.00 58.18           C
ATOM   3777  CD1 TRP B 102      -9.661  17.510  23.708  1.00 59.66           C
ATOM   3778  CD2 TRP B 102      -9.691  17.805  21.490  1.00 60.30           C
ATOM   3779  NE1 TRP B 102      -8.974  18.667  23.431  1.00 60.72           N
ATOM   3780  CE2 TRP B 102      -8.991  18.879  22.075  1.00 64.77           C
ATOM   3781  CE3 TRP B 102      -9.788  17.752  20.097  1.00 63.10           C
ATOM   3782  CZ2 TRP B 102      -8.425  19.904  21.310  1.00 66.40           C
ATOM   3783  CZ3 TRP B 102      -9.238  18.773  19.344  1.00 66.77           C
ATOM   3784  CH2 TRP B 102      -8.562  19.829  19.946  1.00 67.51           C
ATOM   3785  N   LEU B 103      -8.964  13.865  23.607  1.00 51.85           N
ATOM   3786  CA  LEU B 103      -7.818  13.461  24.398  1.00 48.76           C
ATOM   3787  C   LEU B 103      -7.339  12.007  24.069  1.00 49.00           C
ATOM   3788  O   LEU B 103      -6.291  11.618  24.566  1.00 46.86           O
ATOM   3789  CB  LEU B 103      -8.220  13.517  25.889  1.00 46.92           C
ATOM   3790  CG  LEU B 103      -8.688  14.827  26.506  1.00 51.35           C
ATOM   3791  CD1 LEU B 103      -9.139  14.579  27.898  1.00 49.34           C
ATOM   3792  CD2 LEU B 103      -7.556  15.868  26.571  1.00 53.11           C
ATOM   3793  N   GLY B 104      -8.135  11.229  23.315  1.00 43.84           N
ATOM   3794  CA  GLY B 104      -7.885   9.826  23.013  1.00 41.44           C
ATOM   3795  C   GLY B 104      -8.013   9.008  24.288  1.00 43.71           C
ATOM   3796  O   GLY B 104      -8.776   9.389  25.188  1.00 43.42           O
ATOM   3797  N   GLN B 105      -7.237   7.901  24.405  1.00 37.41           N
ATOM   3798  CA  GLN B 105      -7.225   7.109  25.637  1.00 35.47           C
ATOM   3799  C   GLN B 105      -6.182   7.740  26.521  1.00 41.31           C
ATOM   3800  O   GLN B 105      -5.030   7.867  26.124  1.00 42.33           O
ATOM   3801  CB  GLN B 105      -6.847   5.649  25.384  1.00 36.02           C
ATOM   3802  CG  GLN B 105      -7.898   4.814  24.663  1.00 42.18           C
ATOM   3803  CD  GLN B 105      -7.262   3.573  24.125  1.00 48.37           C
ATOM   3804  OE1 GLN B 105      -6.207   3.154  24.605  1.00 47.01           O
ATOM   3805  NE2 GLN B 105      -7.899   2.931  23.141  1.00 35.57           N
ATOM   3806  N   TYR B 106      -6.582   8.197  27.689  1.00 39.15           N
ATOM   3807  CA  TYR B 106      -5.687   8.920  28.586  1.00 37.99           C
ATOM   3808  C   TYR B 106      -5.393   8.229  29.902  1.00 43.02           C
ATOM   3809  O   TYR B 106      -6.131   7.365  30.362  1.00 42.31           O
ATOM   3810  CB  TYR B 106      -6.216  10.336  28.845  1.00 38.67           C
ATOM   3811  CG  TYR B 106      -7.685  10.404  29.196  1.00 37.79           C
ATOM   3812  CD1 TYR B 106      -8.125  10.159  30.494  1.00 37.08           C
ATOM   3813  CD2 TYR B 106      -8.633  10.740  28.239  1.00 40.53           C
ATOM   3814  CE1 TYR B 106      -9.471  10.286  30.837  1.00 36.06           C
ATOM   3815  CE2 TYR B 106      -9.988  10.821  28.561  1.00 42.02           C
ATOM   3816  CZ  TYR B 106     -10.401  10.589  29.862  1.00 44.43           C
ATOM   3817  OH  TYR B 106     -11.729  10.690  30.172  1.00 49.94           O
ATOM   3818  N   ASP B 107      -4.313   8.669  30.519  1.00 40.94           N
ATOM   3819  CA  ASP B 107      -3.839   8.173  31.784  1.00 40.42           C
ATOM   3820  C   ASP B 107      -2.969   9.298  32.372  1.00 44.89           C
ATOM   3821  O   ASP B 107      -1.763   9.426  32.056  1.00 44.68           O
ATOM   3822  CB  ASP B 107      -3.063   6.871  31.539  1.00 41.54           C
ATOM   3823  CG  ASP B 107      -2.694   6.018  32.721  1.00 41.50           C
ATOM   3824  OD1 ASP B 107      -3.287   6.217  33.815  1.00 38.17           O
ATOM   3825  OD2 ASP B 107      -1.860   5.109  32.540  1.00 50.27           O
ATOM   3826  N   TYR B 108      -3.644  10.160  33.170  1.00 38.85           N
ATOM   3827  CA  TYR B 108      -3.050  11.319  33.821  1.00 37.80           C
ATOM   3828  C   TYR B 108      -2.594  11.022  35.231  1.00 41.29           C
ATOM   3829  O   TYR B 108      -3.199  10.177  35.909  1.00 40.44           O
ATOM   3830  CB  TYR B 108      -4.030  12.491  33.821  1.00 38.61           C
ATOM   3831  CG  TYR B 108      -4.471  12.852  32.430  1.00 41.32           C
ATOM   3832  CD1 TYR B 108      -3.573  13.372  31.506  1.00 43.83           C
ATOM   3833  CD2 TYR B 108      -5.789  12.662  32.026  1.00 43.32           C
ATOM   3834  CE1 TYR B 108      -3.974  13.701  30.213  1.00 46.42           C
ATOM   3835  CE2 TYR B 108      -6.212  13.036  30.751  1.00 46.20           C
ATOM   3836  CZ  TYR B 108      -5.293  13.523  29.835  1.00 54.81           C
ATOM   3837  OH  TYR B 108      -5.674  13.814  28.551  1.00 58.87           O
ATOM   3838  N   TRP B 109      -1.539  11.750  35.681  1.00 36.60           N
ATOM   3839  CA  TRP B 109      -0.985  11.619  37.022  1.00 35.69           C
ATOM   3840  C   TRP B 109      -0.689  12.961  37.641  1.00 46.49           C
ATOM   3841  O   TRP B 109      -0.064  13.823  37.016  1.00 50.26           O
ATOM   3842  CB  TRP B 109       0.339  10.851  37.008  1.00 32.91           C
ATOM   3843  CG  TRP B 109       0.240   9.412  36.640  1.00 33.70           C
ATOM   3844  CD1 TRP B 109       0.446   8.871  35.408  1.00 37.01           C
ATOM   3845  CD2 TRP B 109      -0.033   8.310  37.527  1.00 32.88           C
ATOM   3846  NE1 TRP B 109       0.282   7.503  35.458  1.00 36.88           N
ATOM   3847  CE2 TRP B 109      -0.024   7.132  36.746  1.00 37.19           C
ATOM   3848  CE3 TRP B 109      -0.344   8.210  38.894  1.00 33.14           C
ATOM   3849  CZ2 TRP B 109      -0.284   5.864  37.294  1.00 35.08           C
ATOM   3850  CZ3 TRP B 109      -0.607   6.959  39.429  1.00 33.68           C
ATOM   3851  CH2 TRP B 109      -0.560   5.805  38.640  1.00 34.18           C
ATOM   3852  N   GLY B 110      -0.995  13.086  38.916  1.00 42.52           N
ATOM   3853  CA  GLY B 110      -0.578  14.244  39.675  1.00 41.61           C
ATOM   3854  C   GLY B 110       0.902  14.096  39.968  1.00 44.93           C
ATOM   3855  O   GLY B 110       1.459  13.013  39.836  1.00 45.82           O
ATOM   3856  N   GLN B 111       1.552  15.185  40.347  1.00 42.23           N
ATOM   3857  CA  GLN B 111       2.973  15.282  40.675  1.00 40.04           C
ATOM   3858  C   GLN B 111       3.270  14.641  42.017  1.00 44.98           C
ATOM   3859  O   GLN B 111       4.428  14.358  42.293  1.00 47.63           O
ATOM   3860  CB  GLN B 111       3.391  16.757  40.658  1.00 41.18           C
ATOM   3861  CG  GLN B 111       3.453  17.324  39.231  1.00 44.22           C
ATOM   3862  CD  GLN B 111       4.847  17.175  38.674  1.00 72.31           C
ATOM   3863  OE1 GLN B 111       5.146  16.288  37.856  1.00 60.58           O
ATOM   3864  NE2 GLN B 111       5.760  18.006  39.166  1.00 78.37           N
ATOM   3865  N   GLY B 112       2.241  14.393  42.832  1.00 40.00           N
ATOM   3866  CA  GLY B 112       2.388  13.741  44.128  1.00 39.62           C
ATOM   3867  C   GLY B 112       2.471  14.644  45.352  1.00 45.41           C
ATOM   3868  O   GLY B 112       2.757  15.848  45.282  1.00 44.70           O
ATOM   3869  N   THR B 113       2.222  14.037  46.500  1.00 42.47           N
ATOM   3870  CA  THR B 113       2.288  14.682  47.797  1.00 41.53           C
ATOM   3871  C   THR B 113       2.942  13.692  48.791  1.00 45.40           C
ATOM   3872  O   THR B 113       2.629  12.492  48.783  1.00 42.72           O
ATOM   3873  CB  THR B 113       0.929  15.219  48.232  1.00 43.43           C
ATOM   3874  OG1 THR B 113       1.157  16.004  49.405  1.00 50.24           O
ATOM   3875  CG2 THR B 113      -0.114  14.100  48.514  1.00 36.81           C
ATOM   3876  N   GLN B 114       3.885  14.199  49.607  1.00 41.62           N
ATOM   3877  CA  GLN B 114       4.586  13.373  50.562  1.00 41.10           C
ATOM   3878  C   GLN B 114       3.734  13.156  51.801  1.00 46.78           C
ATOM   3879  O   GLN B 114       3.167  14.111  52.326  1.00 49.00           O
ATOM   3880  CB  GLN B 114       5.951  13.986  50.870  1.00 42.32           C
ATOM   3881  CG  GLN B 114       6.672  13.422  52.092  1.00 61.14           C
ATOM   3882  CD  GLN B 114       6.921  11.957  52.025  1.00 83.83           C
ATOM   3883  OE1 GLN B 114       6.385  11.213  52.826  1.00 81.95           O
ATOM   3884  NE2 GLN B 114       7.714  11.508  51.061  1.00 82.31           N
ATOM   3885  N   VAL B 115       3.591  11.895  52.226  1.00 41.10           N
ATOM   3886  CA  VAL B 115       2.848  11.530  53.425  1.00 40.88           C
ATOM   3887  C   VAL B 115       3.781  10.698  54.365  1.00 48.70           C
ATOM   3888  O   VAL B 115       4.215   9.593  54.009  1.00 49.51           O
ATOM   3889  CB  VAL B 115       1.530  10.791  53.115  1.00 42.80           C
ATOM   3890  CG1 VAL B 115       0.927  10.226  54.397  1.00 43.53           C
ATOM   3891  CG2 VAL B 115       0.534  11.676  52.368  1.00 41.14           C
ATOM   3892  N   THR B 116       4.096  11.245  55.545  1.00 44.71           N
ATOM   3893  CA  THR B 116       4.988  10.627  56.516  1.00 44.45           C
ATOM   3894  C   THR B 116       4.242  10.255  57.793  1.00 49.08           C
ATOM   3895  O   THR B 116       3.532  11.086  58.373  1.00 48.26           O
ATOM   3896  CB  THR B 116       6.183  11.561  56.713  1.00 46.79           C
ATOM   3897  OG1 THR B 116       6.885  11.613  55.477  1.00 46.98           O
ATOM   3898  CG2 THR B 116       7.116  11.139  57.837  1.00 42.35           C
ATOM   3899  N   VAL B 117       4.404   8.997  58.215  1.00 46.67           N
ATOM   3900  CA  VAL B 117       3.797   8.459  59.431  1.00 48.88           C
ATOM   3901  C   VAL B 117       4.894   8.181  60.467  1.00 55.90           C
ATOM   3902  O   VAL B 117       5.818   7.383  60.235  1.00 56.78           O
ATOM   3903  CB  VAL B 117       2.877   7.232  59.173  1.00 52.98           C
ATOM   3904  CG1 VAL B 117       2.129   6.843  60.440  1.00 54.36           C
ATOM   3905  CG2 VAL B 117       1.891   7.513  58.043  1.00 51.16           C
ATOM   3906  N   SER B 118       4.806   8.878  61.592  1.00 53.35           N
ATOM   3907  CA  SER B 118       5.794   8.763  62.644  1.00 55.68           C
ATOM   3908  C   SER B 118       5.129   9.094  63.920  1.00 62.53           C
ATOM   3909  O   SER B 118       4.714  10.242  64.115  1.00 61.55           O
ATOM   3910  CB  SER B 118       6.919   9.772  62.432  1.00 60.21           C
ATOM   3911  OG  SER B 118       7.883   9.298  61.513  1.00 73.91           O
ATOM   3912  N   SER B 119       5.050   8.113  64.826  1.00 61.61           N
ATOM   3913  CA  SER B 119       4.476   8.379  66.136  1.00 61.98           C
ATOM   3914  C   SER B 119       5.374   9.391  66.870  1.00 56.55           C
ATOM   3915  O   SER B 119       4.834  10.204  67.661  1.00 61.34           O
ATOM   3916  CB  SER B 119       4.358   7.094  66.934  1.00 66.36           C
ATOM   3917  OG  SER B 119       5.384   7.093  67.908  1.00 70.79           O
ATOM   3918  OXT SER B 119       6.598   9.400  66.590  1.00 55.17           O
