# Supplementary material for: A non-redundant data set of nanobody-antigen crystal structures
Source: Data Brief. 2019 Mar 6;24:103754. doi: 10.1016/j.dib.2019.103754 (PMC6441729; doi:10.1016/j.dib.2019.103754)
Supplement: Multimedia component 5 [file mmc5.zip › Data_set/Nb-Ag_3/5imk_3.pdb]

ATOM      1  N   ARG A   1      -5.503  23.460   7.890  1.00 33.24           N
ATOM      2  CA  ARG A   1      -6.920  23.019   7.724  1.00 27.05           C
ATOM      3  C   ARG A   1      -6.994  21.507   7.545  1.00 20.57           C
ATOM      4  O   ARG A   1      -6.173  20.929   6.839  1.00 22.25           O
ATOM      5  CB  ARG A   1      -7.561  23.704   6.511  1.00 35.04           C
ATOM      6  N   PRO A   2      -7.979  20.861   8.179  1.00 17.56           N
ATOM      7  CA  PRO A   2      -8.159  19.430   7.909  1.00 15.40           C
ATOM      8  C   PRO A   2      -8.558  19.206   6.455  1.00 14.92           C
ATOM      9  O   PRO A   2      -9.118  20.098   5.802  1.00 16.53           O
ATOM     10  CB  PRO A   2      -9.305  19.044   8.838  1.00 16.57           C
ATOM     11  CG  PRO A   2     -10.105  20.307   8.987  1.00 23.09           C
ATOM     12  CD  PRO A   2      -9.070  21.402   9.006  1.00 23.84           C
ATOM     13  N   ILE A   3      -8.254  18.038   5.926  1.00 12.25           N
ATOM     14  CA  ILE A   3      -8.639  17.728   4.559  1.00 12.21           C
ATOM     15  C   ILE A   3     -10.166  17.679   4.387  1.00 11.23           C
ATOM     16  O   ILE A   3     -10.699  18.319   3.493  1.00 12.35           O
ATOM     17  CB  ILE A   3      -8.011  16.403   4.110  1.00 13.66           C
ATOM     18  CG1 ILE A   3      -6.485  16.490   4.098  1.00 15.76           C
ATOM     19  CG2 ILE A   3      -8.529  15.972   2.729  1.00 13.55           C
ATOM     20  CD1 ILE A   3      -5.934  17.565   3.194  1.00 18.27           C
ATOM     21  N   LEU A   4     -10.844  16.927   5.239  1.00 11.29           N
ATOM     22  CA  LEU A   4     -12.297  16.843   5.174  1.00 11.96           C
ATOM     23  C   LEU A   4     -12.940  17.874   6.083  1.00 14.17           C
ATOM     24  O   LEU A   4     -12.584  17.994   7.263  1.00 15.10           O
ATOM     25  CB  LEU A   4     -12.784  15.452   5.571  1.00 13.15           C
ATOM     26  CG  LEU A   4     -12.263  14.269   4.754  1.00 11.81           C
ATOM     27  CD1 LEU A   4     -12.744  12.948   5.338  1.00 14.41           C
ATOM     28  CD2 LEU A   4     -12.651  14.368   3.311  1.00 13.15           C
ATOM     29  N   GLU A   5     -13.882  18.615   5.523  1.00 12.51           N
ATOM     30  CA  GLU A   5     -14.716  19.518   6.286  1.00 13.64           C
ATOM     31  C   GLU A   5     -16.013  18.784   6.625  1.00 12.56           C
ATOM     32  O   GLU A   5     -16.801  18.470   5.732  1.00 13.26           O
ATOM     33  CB  GLU A   5     -15.007  20.786   5.477  1.00 16.88           C
ATOM     34  CG  GLU A   5     -15.756  21.865   6.262  1.00 21.81           C
ATOM     35  CD  GLU A   5     -14.991  22.341   7.487  1.00 32.16           C
ATOM     36  OE1 GLU A   5     -15.642  22.766   8.469  1.00 37.85           O
ATOM     37  OE2 GLU A   5     -13.738  22.294   7.471  1.00 38.86           O
ATOM     38  N   VAL A   6     -16.208  18.486   7.904  1.00 12.48           N
ATOM     39  CA  VAL A   6     -17.397  17.804   8.418  1.00 14.04           C
ATOM     40  C   VAL A   6     -17.718  18.490   9.747  1.00 13.73           C
ATOM     41  O   VAL A   6     -16.840  18.585  10.603  1.00 14.56           O
ATOM     42  CB  VAL A   6     -17.106  16.321   8.687  1.00 14.21           C
ATOM     43  CG1 VAL A   6     -18.259  15.634   9.397  1.00 15.46           C
ATOM     44  CG2 VAL A   6     -16.762  15.606   7.410  1.00 12.99           C
ATOM     45  N   PRO A   7     -18.954  18.991   9.940  1.00 15.03           N
ATOM     46  CA  PRO A   7     -19.249  19.685  11.206  1.00 15.61           C
ATOM     47  C   PRO A   7     -19.213  18.728  12.380  1.00 15.08           C
ATOM     48  O   PRO A   7     -19.441  17.535  12.223  1.00 15.15           O
ATOM     49  CB  PRO A   7     -20.668  20.216  10.992  1.00 16.84           C
ATOM     50  CG  PRO A   7     -21.259  19.325   9.955  1.00 15.98           C
ATOM     51  CD  PRO A   7     -20.123  18.936   9.050  1.00 15.47           C
ATOM     52  N   GLU A   8     -18.923  19.239  13.576  1.00 15.83           N
ATOM     53  CA  GLU A   8     -18.879  18.358  14.730  1.00 18.28           C
ATOM     54  C   GLU A   8     -20.229  17.736  15.053  1.00 13.89           C
ATOM     55  O   GLU A   8     -20.301  16.614  15.521  1.00 14.91           O
ATOM     56  CB  GLU A   8     -18.333  19.066  15.966  1.00 19.42           C
ATOM     57  CG  GLU A   8     -18.940  20.407  16.265  1.00 28.09           C
ATOM     58  CD  GLU A   8     -18.422  20.975  17.576  1.00 35.62           C
ATOM     59  OE1 GLU A   8     -17.214  20.801  17.861  1.00 33.93           O
ATOM     60  OE2 GLU A   8     -19.223  21.578  18.326  1.00 44.65           O
ATOM     61  N   SER A   9     -21.317  18.450  14.759  1.00 15.99           N
ATOM     62  CA  SER A   9     -22.646  17.858  14.905  1.00 16.18           C
ATOM     63  C   SER A   9     -23.642  18.475  13.940  1.00 15.33           C
ATOM     64  O   SER A   9     -23.448  19.582  13.459  1.00 16.00           O
ATOM     65  CB  SER A   9     -23.155  17.993  16.335  1.00 19.76           C
ATOM     66  OG  SER A   9     -23.497  19.329  16.610  1.00 25.76           O
ATOM     67  N   VAL A  10     -24.700  17.721  13.674  1.00 14.65           N
ATOM     68  CA  VAL A  10     -25.819  18.170  12.864  1.00 14.35           C
ATOM     69  C   VAL A  10     -27.065  17.709  13.583  1.00 14.98           C
ATOM     70  O   VAL A  10     -27.114  16.608  14.113  1.00 16.38           O
ATOM     71  CB  VAL A  10     -25.787  17.533  11.460  1.00 14.98           C
ATOM     72  CG1 VAL A  10     -26.942  18.018  10.611  1.00 15.94           C
ATOM     73  CG2 VAL A  10     -24.471  17.837  10.765  1.00 15.36           C
ATOM     74  N   THR A  11     -28.082  18.567  13.597  1.00 15.29           N
ATOM     75  CA  THR A  11     -29.393  18.217  14.143  1.00 15.81           C
ATOM     76  C   THR A  11     -30.424  18.145  13.013  1.00 13.39           C
ATOM     77  O   THR A  11     -30.517  19.067  12.208  1.00 17.74           O
ATOM     78  CB  THR A  11     -29.830  19.253  15.190  1.00 16.99           C
ATOM     79  OG1 THR A  11     -28.882  19.270  16.261  1.00 21.43           O
ATOM     80  CG2 THR A  11     -31.213  18.930  15.751  1.00 21.17           C
ATOM     81  N   GLY A  12     -31.129  17.031  12.941  1.00 13.40           N
ATOM     82  CA  GLY A  12     -32.173  16.841  11.949  1.00 14.81           C
ATOM     83  C   GLY A  12     -33.522  16.607  12.608  1.00 13.66           C
ATOM     84  O   GLY A  12     -33.589  16.195  13.768  1.00 14.53           O
ATOM     85  N   PRO A  13     -34.616  16.873  11.877  1.00 14.35           N
ATOM     86  CA  PRO A  13     -35.965  16.701  12.424  1.00 12.09           C
ATOM     87  C   PRO A  13     -36.444  15.261  12.296  1.00 12.68           C
ATOM     88  O   PRO A  13     -36.361  14.668  11.225  1.00 13.81           O
ATOM     89  CB  PRO A  13     -36.805  17.623  11.544  1.00 15.08           C
ATOM     90  CG  PRO A  13     -36.100  17.587  10.220  1.00 16.56           C
ATOM     91  CD  PRO A  13     -34.637  17.530  10.557  1.00 15.37           C
ATOM     92  N   TRP A  14     -36.958  14.715  13.399  1.00 14.12           N
ATOM     93  CA  TRP A  14     -37.573  13.408  13.412  1.00 15.65           C
ATOM     94  C   TRP A  14     -38.574  13.329  12.262  1.00 14.42           C
ATOM     95  O   TRP A  14     -39.386  14.254  12.063  1.00 14.84           O
ATOM     96  CB  TRP A  14     -38.292  13.202  14.745  1.00 16.14           C
ATOM     97  CG  TRP A  14     -38.850  11.835  14.963  1.00 18.93           C
ATOM     98  CD1 TRP A  14     -38.298  10.644  14.600  1.00 20.79           C
ATOM     99  CD2 TRP A  14     -40.096  11.520  15.595  1.00 19.88           C
ATOM    100  NE1 TRP A  14     -39.115   9.608  14.971  1.00 21.58           N
ATOM    101  CE2 TRP A  14     -40.231  10.120  15.578  1.00 22.22           C
ATOM    102  CE3 TRP A  14     -41.116  12.291  16.163  1.00 26.67           C
ATOM    103  CZ2 TRP A  14     -41.339   9.467  16.124  1.00 27.30           C
ATOM    104  CZ3 TRP A  14     -42.217  11.641  16.706  1.00 29.94           C
ATOM    105  CH2 TRP A  14     -42.320  10.246  16.676  1.00 29.67           C
ATOM    106  N   LYS A  15     -38.498  12.246  11.505  1.00 13.12           N
ATOM    107  CA  LYS A  15     -39.373  11.938  10.380  1.00 13.43           C
ATOM    108  C   LYS A  15     -39.046  12.697   9.092  1.00 14.29           C
ATOM    109  O   LYS A  15     -39.694  12.475   8.077  1.00 14.03           O
ATOM    110  CB  LYS A  15     -40.859  12.124  10.723  1.00 15.41           C
ATOM    111  CG  LYS A  15     -41.322  11.328  11.923  1.00 18.66           C
ATOM    112  CD  LYS A  15     -42.817  11.510  12.146  1.00 22.77           C
ATOM    113  CE  LYS A  15     -43.293  10.793  13.400  1.00 29.49           C
ATOM    114  NZ  LYS A  15     -44.779  10.728  13.487  1.00 38.43           N
ATOM    115  N   GLY A  16     -38.045  13.574   9.145  1.00 13.49           N
ATOM    116  CA  GLY A  16     -37.688  14.393   7.998  1.00 13.60           C
ATOM    117  C   GLY A  16     -36.317  14.093   7.416  1.00 12.17           C
ATOM    118  O   GLY A  16     -35.822  12.969   7.502  1.00 13.67           O
ATOM    119  N   ASP A  17     -35.733  15.118   6.802  1.00 12.49           N
ATOM    120  CA  ASP A  17     -34.483  15.014   6.055  1.00 10.77           C
ATOM    121  C   ASP A  17     -33.329  15.602   6.851  1.00 11.15           C
ATOM    122  O   ASP A  17     -33.505  16.525   7.620  1.00 12.28           O
ATOM    123  CB  ASP A  17     -34.538  15.833   4.765  1.00 11.65           C
ATOM    124  CG  ASP A  17     -35.538  15.318   3.745  1.00 12.55           C
ATOM    125  OD1 ASP A  17     -35.880  14.123   3.752  1.00 13.49           O
ATOM    126  OD2 ASP A  17     -35.936  16.122   2.863  1.00 12.18           O
ATOM    127  N   VAL A  18     -32.112  15.111   6.605  1.00 10.36           N
ATOM    128  CA  VAL A  18     -30.914  15.751   7.126  1.00 10.77           C
ATOM    129  C   VAL A  18     -29.768  15.558   6.152  1.00 10.67           C
ATOM    130  O   VAL A  18     -29.692  14.551   5.461  1.00 12.16           O
ATOM    131  CB  VAL A  18     -30.562  15.248   8.548  1.00 12.64           C
ATOM    132  CG1 VAL A  18     -30.016  13.842   8.502  1.00 14.72           C
ATOM    133  CG2 VAL A  18     -29.582  16.195   9.254  1.00 13.34           C
ATOM    134  N   ASN A  19     -28.905  16.556   6.112  1.00 10.32           N
ATOM    135  CA  ASN A  19     -27.676  16.532   5.322  1.00 11.09           C
ATOM    136  C   ASN A  19     -26.460  16.544   6.253  1.00 12.46           C
ATOM    137  O   ASN A  19     -26.356  17.388   7.136  1.00 11.99           O
ATOM    138  CB  ASN A  19     -27.634  17.752   4.389  1.00 14.05           C
ATOM    139  CG  ASN A  19     -26.381  17.796   3.546  1.00 16.71           C
ATOM    140  OD1 ASN A  19     -26.027  16.820   2.893  1.00 14.54           O
ATOM    141  ND2 ASN A  19     -25.653  18.908   3.624  1.00 22.52           N
ATOM    142  N   LEU A  20     -25.563  15.576   6.067  1.00 10.32           N
ATOM    143  CA  LEU A  20     -24.290  15.504   6.781  1.00 10.77           C
ATOM    144  C   LEU A  20     -23.173  15.904   5.825  1.00 10.59           C
ATOM    145  O   LEU A  20     -22.777  15.110   4.970  1.00 10.28           O
ATOM    146  CB  LEU A  20     -24.043  14.092   7.275  1.00 11.30           C
ATOM    147  CG  LEU A  20     -25.135  13.465   8.128  1.00 12.20           C
ATOM    148  CD1 LEU A  20     -24.686  12.097   8.628  1.00 14.37           C
ATOM    149  CD2 LEU A  20     -25.571  14.342   9.284  1.00 13.28           C
ATOM    150  N   PRO A  21     -22.712  17.152   5.918  1.00 11.63           N
ATOM    151  CA  PRO A  21     -21.695  17.624   4.979  1.00 11.83           C
ATOM    152  C   PRO A  21     -20.372  16.870   5.098  1.00 11.68           C
ATOM    153  O   PRO A  21     -19.890  16.611   6.202  1.00 12.53           O
ATOM    154  CB  PRO A  21     -21.477  19.081   5.414  1.00 14.49           C
ATOM    155  CG  PRO A  21     -22.752  19.455   6.146  1.00 16.94           C
ATOM    156  CD  PRO A  21     -23.147  18.215   6.844  1.00 12.75           C
ATOM    157  N   CYS A  22     -19.761  16.565   3.956  1.00 11.52           N
ATOM    158  CA  CYS A  22     -18.395  16.057   3.918  1.00 11.27           C
ATOM    159  C   CYS A  22     -17.802  16.536   2.617  1.00 11.75           C
ATOM    160  O   CYS A  22     -18.171  16.057   1.536  1.00 12.23           O
ATOM    161  CB  CYS A  22     -18.360  14.536   4.002  1.00 10.82           C
ATOM    162  SG  CYS A  22     -16.694  13.902   4.090  1.00 11.31           S
ATOM    163  N   THR A  23     -16.899  17.507   2.712  1.00 10.55           N
ATOM    164  CA  THR A  23     -16.324  18.098   1.520  1.00 11.27           C
ATOM    165  C   THR A  23     -14.819  18.274   1.647  1.00 10.74           C
ATOM    166  O   THR A  23     -14.282  18.353   2.747  1.00 11.85           O
ATOM    167  CB  THR A  23     -16.976  19.457   1.173  1.00 12.40           C
ATOM    168  OG1 THR A  23     -16.707  20.409   2.203  1.00 16.01           O
ATOM    169  CG2 THR A  23     -18.496  19.309   1.006  1.00 15.19           C
ATOM    170  N   TYR A  24     -14.143  18.368   0.515  1.00 11.09           N
ATOM    171  CA  TYR A  24     -12.707  18.571   0.462  1.00 10.99           C
ATOM    172  C   TYR A  24     -12.353  19.261  -0.848  1.00 12.09           C
ATOM    173  O   TYR A  24     -13.154  19.293  -1.782  1.00 12.65           O
ATOM    174  CB  TYR A  24     -11.970  17.233   0.592  1.00 11.26           C
ATOM    175  CG  TYR A  24     -12.128  16.265  -0.553  1.00 11.56           C
ATOM    176  CD1 TYR A  24     -11.238  16.278  -1.623  1.00 11.18           C
ATOM    177  CD2 TYR A  24     -13.138  15.303  -0.554  1.00 10.34           C
ATOM    178  CE1 TYR A  24     -11.349  15.382  -2.644  1.00 11.56           C
ATOM    179  CE2 TYR A  24     -13.264  14.424  -1.588  1.00 10.38           C
ATOM    180  CZ  TYR A  24     -12.370  14.467  -2.636  1.00 10.21           C
ATOM    181  OH  TYR A  24     -12.433  13.576  -3.680  1.00 12.01           O
ATOM    182  N   ASP A  25     -11.149  19.817  -0.897  1.00 12.84           N
ATOM    183  CA  ASP A  25     -10.647  20.468  -2.101  1.00 14.72           C
ATOM    184  C   ASP A  25      -9.850  19.445  -2.922  1.00 12.55           C
ATOM    185  O   ASP A  25      -8.811  18.979  -2.475  1.00 13.79           O
ATOM    186  CB  ASP A  25      -9.749  21.649  -1.738  1.00 17.66           C
ATOM    187  CG  ASP A  25     -10.508  22.775  -1.063  1.00 26.14           C
ATOM    188  OD1 ASP A  25     -11.672  23.019  -1.444  1.00 28.95           O
ATOM    189  OD2 ASP A  25      -9.935  23.413  -0.154  1.00 34.58           O
ATOM    190  N   PRO A  26     -10.333  19.079  -4.110  1.00 11.92           N
ATOM    191  CA  PRO A  26      -9.570  18.037  -4.819  1.00 13.89           C
ATOM    192  C   PRO A  26      -8.178  18.485  -5.230  1.00 13.98           C
ATOM    193  O   PRO A  26      -7.960  19.665  -5.547  1.00 15.98           O
ATOM    194  CB  PRO A  26     -10.413  17.757  -6.059  1.00 17.39           C
ATOM    195  CG  PRO A  26     -11.780  18.154  -5.669  1.00 15.93           C
ATOM    196  CD  PRO A  26     -11.618  19.350  -4.775  1.00 15.50           C
ATOM    197  N   LEU A  27      -7.238  17.549  -5.196  1.00 13.12           N
ATOM    198  CA  LEU A  27      -5.860  17.818  -5.574  1.00 13.67           C
ATOM    199  C   LEU A  27      -5.522  17.117  -6.863  1.00 14.33           C
ATOM    200  O   LEU A  27      -5.698  15.907  -6.986  1.00 14.71           O
ATOM    201  CB  LEU A  27      -4.925  17.325  -4.486  1.00 15.82           C
ATOM    202  CG  LEU A  27      -5.098  17.985  -3.135  1.00 21.72           C
ATOM    203  CD1 LEU A  27      -4.129  17.355  -2.148  1.00 28.10           C
ATOM    204  CD2 LEU A  27      -4.876  19.481  -3.233  1.00 29.99           C
ATOM    205  N   GLN A  28      -4.993  17.878  -7.810  1.00 12.92           N
ATOM    206  CA  GLN A  28      -4.611  17.323  -9.093  1.00 13.02           C
ATOM    207  C   GLN A  28      -3.619  16.188  -8.890  1.00 12.63           C
ATOM    208  O   GLN A  28      -2.689  16.295  -8.093  1.00 12.07           O
ATOM    209  CB  GLN A  28      -4.010  18.417  -9.977  1.00 14.62           C
ATOM    210  CG  GLN A  28      -3.831  18.017 -11.449  1.00 13.10           C
ATOM    211  CD  GLN A  28      -2.582  17.176 -11.684  1.00 12.44           C
ATOM    212  OE1 GLN A  28      -1.498  17.494 -11.187  1.00 13.44           O
ATOM    213  NE2 GLN A  28      -2.727  16.098 -12.420  1.00 12.39           N
ATOM    214  N   GLY A  29      -3.860  15.094  -9.596  1.00 12.38           N
ATOM    215  CA  GLY A  29      -2.938  13.974  -9.608  1.00 12.96           C
ATOM    216  C   GLY A  29      -3.440  12.776  -8.829  1.00 10.43           C
ATOM    217  O   GLY A  29      -2.978  11.659  -9.026  1.00 11.37           O
ATOM    218  N   TYR A  30      -4.403  13.020  -7.943  1.00 11.54           N
ATOM    219  CA  TYR A  30      -5.037  11.966  -7.155  1.00 11.43           C
ATOM    220  C   TYR A  30      -6.415  11.618  -7.701  1.00 11.65           C
ATOM    221  O   TYR A  30      -7.139  12.488  -8.201  1.00 14.25           O
ATOM    222  CB  TYR A  30      -5.189  12.418  -5.690  1.00 10.91           C
ATOM    223  CG  TYR A  30      -3.921  12.354  -4.894  1.00 11.43           C
ATOM    224  CD1 TYR A  30      -3.466  11.141  -4.407  1.00 11.78           C
ATOM    225  CD2 TYR A  30      -3.171  13.494  -4.639  1.00 12.18           C
ATOM    226  CE1 TYR A  30      -2.301  11.060  -3.673  1.00 13.78           C
ATOM    227  CE2 TYR A  30      -1.986  13.420  -3.907  1.00 13.86           C
ATOM    228  CZ  TYR A  30      -1.566  12.204  -3.441  1.00 11.43           C
ATOM    229  OH  TYR A  30      -0.389  12.160  -2.718  1.00 14.85           O
ATOM    230  N   THR A  31      -6.789  10.362  -7.546  1.00 10.96           N
ATOM    231  CA  THR A  31      -8.125   9.909  -7.900  1.00 12.31           C
ATOM    232  C   THR A  31      -8.822   9.443  -6.646  1.00 11.31           C
ATOM    233  O   THR A  31      -8.258   8.689  -5.856  1.00 11.16           O
ATOM    234  CB  THR A  31      -8.041   8.757  -8.886  1.00 15.64           C
ATOM    235  OG1 THR A  31      -7.433   9.246 -10.089  1.00 20.40           O
ATOM    236  CG2 THR A  31      -9.420   8.205  -9.229  1.00 17.05           C
ATOM    237  N   GLN A  32     -10.056   9.895  -6.464  1.00 10.31           N
ATOM    238  CA  GLN A  32     -10.897   9.382  -5.396  1.00 10.74           C
ATOM    239  C   GLN A  32     -11.321   7.966  -5.746  1.00 10.54           C
ATOM    240  O   GLN A  32     -12.066   7.787  -6.722  1.00 12.16           O
ATOM    241  CB  GLN A  32     -12.126  10.271  -5.233  1.00 10.96           C
ATOM    242  CG  GLN A  32     -13.021   9.889  -4.095  1.00 11.32           C
ATOM    243  CD  GLN A  32     -14.323  10.643  -4.158  1.00 11.56           C
ATOM    244  OE1 GLN A  32     -14.391  11.817  -3.786  1.00 11.47           O
ATOM    245  NE2 GLN A  32     -15.357  10.000  -4.694  1.00 12.99           N
ATOM    246  N   VAL A  33     -10.911   6.967  -4.976  1.00 11.49           N
ATOM    247  CA  VAL A  33     -11.206   5.577  -5.310  1.00 11.72           C
ATOM    248  C   VAL A  33     -12.191   4.906  -4.374  1.00 11.74           C
ATOM    249  O   VAL A  33     -12.780   3.877  -4.742  1.00 13.83           O
ATOM    250  CB  VAL A  33      -9.916   4.714  -5.398  1.00 12.42           C
ATOM    251  CG1 VAL A  33      -9.040   5.203  -6.528  1.00 14.86           C
ATOM    252  CG2 VAL A  33      -9.169   4.710  -4.088  1.00 12.83           C
ATOM    253  N   LEU A  34     -12.406   5.461  -3.196  1.00 10.85           N
ATOM    254  CA  LEU A  34     -13.398   4.922  -2.282  1.00 11.21           C
ATOM    255  C   LEU A  34     -13.958   6.035  -1.432  1.00 10.50           C
ATOM    256  O   LEU A  34     -13.206   6.930  -0.980  1.00 11.21           O
ATOM    257  CB  LEU A  34     -12.763   3.856  -1.376  1.00 12.48           C
ATOM    258  CG  LEU A  34     -13.697   3.041  -0.481  1.00 16.57           C
ATOM    259  CD1 LEU A  34     -14.630   2.166  -1.294  1.00 17.66           C
ATOM    260  CD2 LEU A  34     -12.915   2.177   0.479  1.00 17.54           C
ATOM    261  N   VAL A  35     -15.275   5.995  -1.216  1.00 10.36           N
ATOM    262  CA  VAL A  35     -15.925   6.743  -0.143  1.00 10.24           C
ATOM    263  C   VAL A  35     -16.662   5.735   0.705  1.00 10.25           C
ATOM    264  O   VAL A  35     -17.412   4.908   0.155  1.00 11.53           O
ATOM    265  CB  VAL A  35     -16.941   7.797  -0.684  1.00 11.43           C
ATOM    266  CG1 VAL A  35     -17.566   8.595   0.447  1.00 12.06           C
ATOM    267  CG2 VAL A  35     -16.263   8.718  -1.658  1.00 14.30           C
ATOM    268  N   LYS A  36     -16.490   5.801   2.011  1.00 10.32           N
ATOM    269  CA  LYS A  36     -17.246   4.970   2.921  1.00 11.39           C
ATOM    270  C   LYS A  36     -17.914   5.903   3.921  1.00 11.18           C
ATOM    271  O   LYS A  36     -17.263   6.829   4.437  1.00 13.33           O
ATOM    272  CB  LYS A  36     -16.282   3.999   3.604  1.00 15.13           C
ATOM    273  CG  LYS A  36     -16.861   2.885   4.433  1.00 19.52           C
ATOM    274  CD  LYS A  36     -15.745   2.059   5.099  1.00 23.14           C
ATOM    275  CE  LYS A  36     -14.908   1.298   4.090  1.00 23.85           C
ATOM    276  NZ  LYS A  36     -14.105   0.216   4.767  1.00 26.69           N
ATOM    277  N   TRP A  37     -19.196   5.696   4.199  1.00 10.75           N
ATOM    278  CA  TRP A  37     -19.822   6.299   5.367  1.00  9.99           C
ATOM    279  C   TRP A  37     -20.105   5.192   6.349  1.00 11.10           C
ATOM    280  O   TRP A  37     -20.546   4.093   5.964  1.00 11.60           O
ATOM    281  CB  TRP A  37     -21.098   7.038   5.007  1.00 10.57           C
ATOM    282  CG  TRP A  37     -20.912   8.447   4.498  1.00 11.35           C
ATOM    283  CD1 TRP A  37     -20.775   8.835   3.197  1.00 10.68           C
ATOM    284  CD2 TRP A  37     -20.922   9.654   5.269  1.00  9.48           C
ATOM    285  NE1 TRP A  37     -20.689  10.202   3.112  1.00 10.08           N
ATOM    286  CE2 TRP A  37     -20.777  10.728   4.375  1.00  9.18           C
ATOM    287  CE3 TRP A  37     -21.050   9.930   6.626  1.00 10.37           C
ATOM    288  CZ2 TRP A  37     -20.786  12.042   4.783  1.00  9.59           C
ATOM    289  CZ3 TRP A  37     -21.026  11.247   7.038  1.00  9.80           C
ATOM    290  CH2 TRP A  37     -20.896  12.283   6.120  1.00 10.65           C
ATOM    291  N   LEU A  38     -19.839   5.479   7.618  1.00 10.79           N
ATOM    292  CA  LEU A  38     -19.984   4.479   8.678  1.00 10.50           C
ATOM    293  C   LEU A  38     -20.821   5.068   9.796  1.00 12.32           C
ATOM    294  O   LEU A  38     -20.917   6.279   9.934  1.00 11.38           O
ATOM    295  CB  LEU A  38     -18.641   4.013   9.233  1.00 13.13           C
ATOM    296  CG  LEU A  38     -17.637   3.486   8.219  1.00 13.50           C
ATOM    297  CD1 LEU A  38     -16.675   4.583   7.780  1.00 13.35           C
ATOM    298  CD2 LEU A  38     -16.864   2.289   8.792  1.00 16.15           C
ATOM    299  N   VAL A  39     -21.412   4.184  10.601  1.00 13.36           N
ATOM    300  CA  VAL A  39     -22.170   4.595  11.776  1.00 14.05           C
ATOM    301  C   VAL A  39     -21.698   3.803  12.996  1.00 13.91           C
ATOM    302  O   VAL A  39     -21.387   2.626  12.893  1.00 15.48           O
ATOM    303  CB  VAL A  39     -23.707   4.443  11.562  1.00 14.57           C
ATOM    304  CG1 VAL A  39     -24.107   3.001  11.504  1.00 15.67           C
ATOM    305  CG2 VAL A  39     -24.465   5.182  12.649  1.00 15.68           C
ATOM    306  N   GLN A  40     -21.677   4.470  14.140  1.00 15.68           N
ATOM    307  CA  GLN A  40     -21.247   3.833  15.382  1.00 16.80           C
ATOM    308  C   GLN A  40     -22.345   2.980  15.998  1.00 21.89           C
ATOM    309  O   GLN A  40     -23.506   3.389  16.065  1.00 24.49           O
ATOM    310  CB  GLN A  40     -20.797   4.888  16.388  1.00 20.99           C
ATOM    311  CG  GLN A  40     -19.392   5.372  16.139  1.00 24.94           C
ATOM    312  CD  GLN A  40     -18.909   6.355  17.180  1.00 25.41           C
ATOM    313  OE1 GLN A  40     -19.490   6.483  18.265  1.00 24.22           O
ATOM    314  NE2 GLN A  40     -17.850   7.076  16.846  1.00 18.67           N
ATOM    315  N   ARG A  41     -21.966   1.781  16.423  1.00 27.36           N
ATOM    316  CA  ARG A  41     -22.823   0.936  17.247  1.00 31.01           C
ATOM    317  C   ARG A  41     -22.000  -0.203  17.871  1.00 34.80           C
ATOM    318  O   ARG A  41     -21.725  -1.188  17.195  1.00 44.69           O
ATOM    319  CB  ARG A  41     -23.983   0.365  16.427  1.00 37.24           C
ATOM    320  CG  ARG A  41     -23.594  -0.231  15.083  1.00 35.54           C
ATOM    321  CD  ARG A  41     -24.775  -0.909  14.415  1.00 40.90           C
ATOM    322  NE  ARG A  41     -25.589   0.039  13.656  1.00 40.94           N
ATOM    323  CZ  ARG A  41     -26.280  -0.269  12.561  1.00 40.96           C
ATOM    324  NH1 ARG A  41     -26.268  -1.507  12.076  1.00 40.66           N
ATOM    325  NH2 ARG A  41     -26.983   0.667  11.943  1.00 32.19           N
ATOM    326  N   GLY A  42     -21.563  -0.089  19.124  1.00 39.34           N
ATOM    327  CA  GLY A  42     -21.588   1.123  19.924  1.00 39.43           C
ATOM    328  C   GLY A  42     -20.149   1.554  20.114  1.00 35.47           C
ATOM    329  O   GLY A  42     -19.838   2.748  20.101  1.00 36.30           O
ATOM    330  N   SER A  43     -19.268   0.568  20.275  1.00 30.35           N
ATOM    331  CA  SER A  43     -17.833   0.823  20.339  1.00 33.02           C
ATOM    332  C   SER A  43     -17.137   0.469  19.023  1.00 28.22           C
ATOM    333  O   SER A  43     -15.918   0.557  18.932  1.00 28.09           O
ATOM    334  CB  SER A  43     -17.189   0.049  21.496  1.00 38.75           C
ATOM    335  OG  SER A  43     -17.269  -1.353  21.291  1.00 45.44           O
ATOM    336  N   ASP A  44     -17.898   0.074  18.002  1.00 27.36           N
ATOM    337  CA  ASP A  44     -17.304  -0.168  16.684  1.00 29.41           C
ATOM    338  C   ASP A  44     -18.184   0.360  15.559  1.00 26.19           C
ATOM    339  O   ASP A  44     -19.406   0.215  15.607  1.00 29.77           O
ATOM    340  CB  ASP A  44     -17.016  -1.656  16.461  1.00 34.19           C
ATOM    341  CG  ASP A  44     -15.677  -2.090  17.045  1.00 39.02           C
ATOM    342  OD1 ASP A  44     -14.626  -1.560  16.613  1.00 38.39           O
ATOM    343  OD2 ASP A  44     -15.677  -2.968  17.930  1.00 44.66           O
ATOM    344  N   PRO A  45     -17.567   0.976  14.539  1.00 21.90           N
ATOM    345  CA  PRO A  45     -18.419   1.425  13.436  1.00 20.07           C
ATOM    346  C   PRO A  45     -18.742   0.325  12.434  1.00 22.56           C
ATOM    347  O   PRO A  45     -17.966  -0.614  12.243  1.00 21.75           O
ATOM    348  CB  PRO A  45     -17.592   2.529  12.776  1.00 24.28           C
ATOM    349  CG  PRO A  45     -16.191   2.186  13.072  1.00 27.08           C
ATOM    350  CD  PRO A  45     -16.172   1.431  14.383  1.00 24.61           C
ATOM    351  N   VAL A  46     -19.903   0.451  11.795  1.00 18.25           N
ATOM    352  CA  VAL A  46     -20.258  -0.425  10.694  1.00 20.34           C
ATOM    353  C   VAL A  46     -20.507   0.413   9.457  1.00 14.25           C
ATOM    354  O   VAL A  46     -21.001   1.544   9.531  1.00 15.94           O
ATOM    355  CB  VAL A  46     -21.485  -1.311  11.011  1.00 23.56           C
ATOM    356  CG1 VAL A  46     -21.229  -2.124  12.266  1.00 23.90           C
ATOM    357  CG2 VAL A  46     -22.729  -0.481  11.171  1.00 23.01           C
ATOM    358  N   THR A  47     -20.120  -0.148   8.339  1.00 15.37           N
ATOM    359  CA  THR A  47     -20.269   0.540   7.078  1.00 13.82           C
ATOM    360  C   THR A  47     -21.735   0.589   6.662  1.00 13.81           C
ATOM    361  O   THR A  47     -22.416  -0.442   6.634  1.00 15.48           O
ATOM    362  CB  THR A  47     -19.459  -0.166   6.001  1.00 15.01           C
ATOM    363  OG1 THR A  47     -18.081  -0.183   6.403  1.00 17.32           O
ATOM    364  CG2 THR A  47     -19.565   0.543   4.676  1.00 16.63           C
ATOM    365  N   ILE A  48     -22.213   1.787   6.338  1.00 12.16           N
ATOM    366  CA  ILE A  48     -23.577   1.943   5.845  1.00 12.09           C
ATOM    367  C   ILE A  48     -23.648   2.268   4.359  1.00 10.63           C
ATOM    368  O   ILE A  48     -24.699   2.084   3.749  1.00 11.28           O
ATOM    369  CB  ILE A  48     -24.372   2.987   6.660  1.00 11.97           C
ATOM    370  CG1 ILE A  48     -23.860   4.421   6.437  1.00 12.60           C
ATOM    371  CG2 ILE A  48     -24.371   2.586   8.126  1.00 13.94           C
ATOM    372  CD1 ILE A  48     -24.717   5.485   7.129  1.00 13.59           C
ATOM    373  N   PHE A  49     -22.550   2.729   3.757  1.00 11.63           N
ATOM    374  CA  PHE A  49     -22.536   3.120   2.358  1.00 11.06           C
ATOM    375  C   PHE A  49     -21.120   3.018   1.806  1.00  9.92           C
ATOM    376  O   PHE A  49     -20.158   3.369   2.519  1.00 10.52           O
ATOM    377  CB  PHE A  49     -22.997   4.566   2.230  1.00 11.03           C
ATOM    378  CG  PHE A  49     -22.736   5.173   0.870  1.00 10.66           C
ATOM    379  CD1 PHE A  49     -23.710   5.119  -0.121  1.00 11.62           C
ATOM    380  CD2 PHE A  49     -21.518   5.779   0.577  1.00 11.14           C
ATOM    381  CE1 PHE A  49     -23.460   5.664  -1.353  1.00 10.86           C
ATOM    382  CE2 PHE A  49     -21.277   6.314  -0.662  1.00 11.78           C
ATOM    383  CZ  PHE A  49     -22.250   6.261  -1.617  1.00 11.30           C
ATOM    384  N   LEU A  50     -20.987   2.520   0.592  1.00 10.07           N
ATOM    385  CA  LEU A  50     -19.716   2.490  -0.124  1.00 11.05           C
ATOM    386  C   LEU A  50     -19.905   3.071  -1.509  1.00 10.78           C
ATOM    387  O   LEU A  50     -20.887   2.723  -2.173  1.00 12.39           O
ATOM    388  CB  LEU A  50     -19.282   1.041  -0.321  1.00 15.20           C
ATOM    389  CG  LEU A  50     -18.918   0.213   0.894  1.00 20.81           C
ATOM    390  CD1 LEU A  50     -18.763  -1.241   0.497  1.00 24.83           C
ATOM    391  CD2 LEU A  50     -17.636   0.736   1.506  1.00 20.33           C
ATOM    392  N   ARG A  51     -18.998   3.930  -1.970  1.00 10.00           N
ATOM    393  CA  ARG A  51     -18.876   4.321  -3.367  1.00 10.54           C
ATOM    394  C   ARG A  51     -17.525   3.813  -3.854  1.00 10.56           C
ATOM    395  O   ARG A  51     -16.458   4.234  -3.333  1.00 11.98           O
ATOM    396  CB  ARG A  51     -18.955   5.833  -3.536  1.00 10.44           C
ATOM    397  CG  ARG A  51     -18.661   6.302  -4.962  1.00 11.96           C
ATOM    398  CD  ARG A  51     -18.937   7.784  -5.142  1.00 12.28           C
ATOM    399  NE  ARG A  51     -20.359   8.041  -4.958  1.00 11.13           N
ATOM    400  CZ  ARG A  51     -20.898   9.178  -4.537  1.00 10.52           C
ATOM    401  NH1 ARG A  51     -20.139  10.228  -4.248  1.00 12.70           N
ATOM    402  NH2 ARG A  51     -22.205   9.254  -4.398  1.00 11.38           N
ATOM    403  N   ASP A  52     -17.545   2.887  -4.804  1.00 11.59           N
ATOM    404  CA  ASP A  52     -16.336   2.248  -5.308  1.00 14.79           C
ATOM    405  C   ASP A  52     -16.400   2.204  -6.826  1.00 15.26           C
ATOM    406  O   ASP A  52     -17.202   2.904  -7.436  1.00 14.92           O
ATOM    407  CB  ASP A  52     -16.160   0.850  -4.694  1.00 17.56           C
ATOM    408  CG  ASP A  52     -17.355  -0.069  -4.925  1.00 17.88           C
ATOM    409  OD1 ASP A  52     -18.068   0.109  -5.922  1.00 16.15           O
ATOM    410  OD2 ASP A  52     -17.562  -0.988  -4.102  1.00 21.68           O
ATOM    411  N   SER A  53     -15.538   1.383  -7.431  1.00 18.16           N
ATOM    412  CA  SER A  53     -15.440   1.342  -8.884  1.00 18.69           C
ATOM    413  C   SER A  53     -16.708   0.823  -9.546  1.00 17.26           C
ATOM    414  O   SER A  53     -16.896   1.044 -10.734  1.00 21.81           O
ATOM    415  CB  SER A  53     -14.242   0.495  -9.343  1.00 19.87           C
ATOM    416  OG  SER A  53     -14.386  -0.861  -8.950  1.00 26.16           O
ATOM    417  N   SER A  54     -17.563   0.134  -8.794  1.00 16.00           N
ATOM    418  CA  SER A  54     -18.815  -0.350  -9.371  1.00 15.41           C
ATOM    419  C   SER A  54     -20.031   0.452  -8.923  1.00 15.53           C
ATOM    420  O   SER A  54     -21.171   0.013  -9.142  1.00 17.11           O
ATOM    421  CB  SER A  54     -19.016  -1.843  -9.092  1.00 19.91           C
ATOM    422  OG  SER A  54     -19.298  -2.115  -7.740  1.00 19.82           O
ATOM    423  N   GLY A  55     -19.816   1.622  -8.326  1.00 15.34           N
ATOM    424  CA  GLY A  55     -20.911   2.528  -8.028  1.00 14.22           C
ATOM    425  C   GLY A  55     -21.217   2.683  -6.555  1.00 11.94           C
ATOM    426  O   GLY A  55     -20.346   2.543  -5.700  1.00 12.29           O
ATOM    427  N   ASP A  56     -22.474   3.026  -6.274  1.00 11.65           N
ATOM    428  CA  ASP A  56     -22.947   3.333  -4.921  1.00 11.25           C
ATOM    429  C   ASP A  56     -23.693   2.132  -4.349  1.00 11.58           C
ATOM    430  O   ASP A  56     -24.554   1.546  -5.039  1.00 12.50           O
ATOM    431  CB  ASP A  56     -23.899   4.543  -4.922  1.00 12.34           C
ATOM    432  CG  ASP A  56     -23.191   5.876  -5.104  1.00 12.45           C
ATOM    433  OD1 ASP A  56     -21.997   5.890  -5.504  1.00 13.54           O
ATOM    434  OD2 ASP A  56     -23.820   6.916  -4.819  1.00 13.23           O
ATOM    435  N   HIS A  57     -23.410   1.769  -3.108  1.00 10.72           N
ATOM    436  CA  HIS A  57     -23.983   0.589  -2.494  1.00 11.20           C
ATOM    437  C   HIS A  57     -24.329   0.863  -1.042  1.00 10.60           C
ATOM    438  O   HIS A  57     -23.440   1.127  -0.239  1.00 11.71           O
ATOM    439  CB  HIS A  57     -23.010  -0.592  -2.569  1.00 13.39           C
ATOM    440  CG  HIS A  57     -22.242  -0.665  -3.844  1.00 13.12           C
ATOM    441  ND1 HIS A  57     -22.798  -1.089  -5.034  1.00 14.27           N
ATOM    442  CD2 HIS A  57     -20.948  -0.377  -4.117  1.00 14.91           C
ATOM    443  CE1 HIS A  57     -21.883  -1.043  -5.984  1.00 13.88           C
ATOM    444  NE2 HIS A  57     -20.748  -0.622  -5.449  1.00 14.43           N
ATOM    445  N   ILE A  58     -25.611   0.813  -0.691  1.00 11.69           N
ATOM    446  CA  ILE A  58     -26.033   0.896   0.692  1.00 11.32           C
ATOM    447  C   ILE A  58     -25.723  -0.439   1.347  1.00 13.27           C
ATOM    448  O   ILE A  58     -25.972  -1.484   0.745  1.00 17.87           O
ATOM    449  CB  ILE A  58     -27.530   1.249   0.800  1.00 11.52           C
ATOM    450  CG1 ILE A  58     -27.738   2.691   0.335  1.00 12.74           C
ATOM    451  CG2 ILE A  58     -28.015   1.063   2.216  1.00 11.98           C
ATOM    452  CD1 ILE A  58     -29.170   3.082   0.123  1.00 12.67           C
ATOM    453  N   GLN A  59     -25.170  -0.424   2.549  1.00 11.86           N
ATOM    454  CA  GLN A  59     -24.614  -1.646   3.125  1.00 13.54           C
ATOM    455  C   GLN A  59     -25.303  -2.120   4.383  1.00 15.41           C
ATOM    456  O   GLN A  59     -24.872  -3.119   4.971  1.00 18.67           O
ATOM    457  CB  GLN A  59     -23.124  -1.456   3.422  1.00 16.50           C
ATOM    458  CG  GLN A  59     -22.281  -1.198   2.194  1.00 18.24           C
ATOM    459  CD  GLN A  59     -22.118  -2.425   1.351  1.00 24.61           C
ATOM    460  OE1 GLN A  59     -21.336  -3.317   1.693  1.00 32.57           O
ATOM    461  NE2 GLN A  59     -22.866  -2.504   0.256  1.00 25.95           N
ATOM    462  N   GLN A  60     -26.354  -1.422   4.811  1.00 13.77           N
ATOM    463  CA  GLN A  60     -27.155  -1.838   5.953  1.00 16.44           C
ATOM    464  C   GLN A  60     -28.627  -1.683   5.601  1.00 15.22           C
ATOM    465  O   GLN A  60     -29.070  -0.662   5.055  1.00 14.02           O
ATOM    466  CB  GLN A  60     -26.815  -1.012   7.192  1.00 17.64           C
ATOM    467  CG  GLN A  60     -25.514  -1.403   7.861  1.00 20.65           C
ATOM    468  CD  GLN A  60     -25.569  -2.773   8.504  1.00 26.19           C
ATOM    469  OE1 GLN A  60     -26.568  -3.141   9.121  1.00 30.93           O
ATOM    470  NE2 GLN A  60     -24.494  -3.538   8.359  1.00 33.98           N
ATOM    471  N   ALA A  61     -29.389  -2.717   5.932  1.00 17.07           N
ATOM    472  CA  ALA A  61     -30.795  -2.800   5.583  1.00 16.56           C
ATOM    473  C   ALA A  61     -31.605  -1.590   6.042  1.00 15.35           C
ATOM    474  O   ALA A  61     -32.473  -1.121   5.320  1.00 16.24           O
ATOM    475  CB  ALA A  61     -31.392  -4.081   6.163  1.00 18.37           C
ATOM    476  N   LYS A  62     -31.331  -1.074   7.228  1.00 16.43           N
ATOM    477  CA  LYS A  62     -32.216  -0.037   7.753  1.00 22.17           C
ATOM    478  C   LYS A  62     -32.056   1.303   7.031  1.00 17.98           C
ATOM    479  O   LYS A  62     -32.852   2.208   7.254  1.00 16.61           O
ATOM    480  CB  LYS A  62     -32.000   0.172   9.243  1.00 22.98           C
ATOM    481  CG  LYS A  62     -30.608   0.630   9.572  1.00 20.79           C
ATOM    482  CD  LYS A  62     -30.428   0.917  11.059  1.00 29.74           C
ATOM    483  CE  LYS A  62     -30.377   2.406  11.336  1.00 26.92           C
ATOM    484  NZ  LYS A  62     -30.433   2.714  12.787  1.00 35.29           N
ATOM    485  N   TYR A  63     -31.038   1.432   6.177  1.00 14.90           N
ATOM    486  CA  TYR A  63     -30.850   2.655   5.390  1.00 12.88           C
ATOM    487  C   TYR A  63     -31.323   2.507   3.954  1.00 13.16           C
ATOM    488  O   TYR A  63     -31.326   3.478   3.217  1.00 13.01           O
ATOM    489  CB  TYR A  63     -29.376   3.063   5.407  1.00 12.50           C
ATOM    490  CG  TYR A  63     -28.919   3.502   6.775  1.00 12.96           C
ATOM    491  CD1 TYR A  63     -29.220   4.770   7.252  1.00 14.09           C
ATOM    492  CD2 TYR A  63     -28.205   2.650   7.600  1.00 14.36           C
ATOM    493  CE1 TYR A  63     -28.818   5.177   8.516  1.00 14.63           C
ATOM    494  CE2 TYR A  63     -27.817   3.042   8.852  1.00 15.03           C
ATOM    495  CZ  TYR A  63     -28.115   4.305   9.310  1.00 15.03           C
ATOM    496  OH  TYR A  63     -27.692   4.671  10.585  1.00 15.79           O
ATOM    497  N   GLN A  64     -31.711   1.295   3.545  1.00 14.30           N
ATOM    498  CA  GLN A  64     -32.165   1.072   2.178  1.00 15.46           C
ATOM    499  C   GLN A  64     -33.356   1.966   1.881  1.00 14.94           C
ATOM    500  O   GLN A  64     -34.261   2.082   2.704  1.00 15.24           O
ATOM    501  CB  GLN A  64     -32.548  -0.399   1.967  1.00 16.95           C
ATOM    502  CG  GLN A  64     -31.370  -1.368   1.960  1.00 19.85           C
ATOM    503  CD  GLN A  64     -30.572  -1.310   0.683  1.00 21.48           C
ATOM    504  OE1 GLN A  64     -30.927  -0.601  -0.262  1.00 23.34           O
ATOM    505  NE2 GLN A  64     -29.476  -2.064   0.644  1.00 22.67           N
ATOM    506  N   GLY A  65     -33.325   2.631   0.731  1.00 14.54           N
ATOM    507  CA  GLY A  65     -34.357   3.577   0.362  1.00 15.35           C
ATOM    508  C   GLY A  65     -34.351   4.928   1.070  1.00 15.93           C
ATOM    509  O   GLY A  65     -35.216   5.766   0.791  1.00 18.11           O
ATOM    510  N   ARG A  66     -33.366   5.183   1.936  1.00 13.66           N
ATOM    511  CA  ARG A  66     -33.358   6.402   2.743  1.00 14.66           C
ATOM    512  C   ARG A  66     -32.058   7.198   2.678  1.00 13.07           C
ATOM    513  O   ARG A  66     -31.921   8.177   3.393  1.00 15.16           O
ATOM    514  CB  ARG A  66     -33.557   6.054   4.228  1.00 17.40           C
ATOM    515  CG  ARG A  66     -34.844   5.358   4.533  1.00 18.19           C
ATOM    516  CD  ARG A  66     -35.169   5.485   6.003  1.00 15.89           C
ATOM    517  NE  ARG A  66     -34.195   4.873   6.898  1.00 15.47           N
ATOM    518  CZ  ARG A  66     -33.590   5.498   7.906  1.00 13.13           C
ATOM    519  NH1 ARG A  66     -33.768   6.787   8.158  1.00 14.55           N
ATOM    520  NH2 ARG A  66     -32.764   4.829   8.682  1.00 15.54           N
ATOM    521  N   LEU A  67     -31.098   6.765   1.876  1.00 12.31           N
ATOM    522  CA  LEU A  67     -29.731   7.275   1.968  1.00 11.37           C
ATOM    523  C   LEU A  67     -29.223   7.640   0.587  1.00 11.79           C
ATOM    524  O   LEU A  67     -29.270   6.818  -0.332  1.00 13.67           O
ATOM    525  CB  LEU A  67     -28.850   6.220   2.645  1.00 12.92           C
ATOM    526  CG  LEU A  67     -27.411   6.580   3.014  1.00 11.57           C
ATOM    527  CD1 LEU A  67     -26.861   5.596   4.013  1.00 12.48           C
ATOM    528  CD2 LEU A  67     -26.510   6.625   1.772  1.00 12.29           C
ATOM    529  N   HIS A  68     -28.767   8.885   0.436  1.00 10.75           N
ATOM    530  CA  HIS A  68     -28.186   9.402  -0.799  1.00 11.18           C
ATOM    531  C   HIS A  68     -26.845  10.026  -0.449  1.00 11.71           C
ATOM    532  O   HIS A  68     -26.701  10.593   0.632  1.00 12.46           O
ATOM    533  CB  HIS A  68     -29.125  10.463  -1.391  1.00 12.78           C
ATOM    534  CG  HIS A  68     -28.638  11.088  -2.669  1.00 13.48           C
ATOM    535  ND1 HIS A  68     -28.006  12.308  -2.719  1.00 14.41           N
ATOM    536  CD2 HIS A  68     -28.762  10.675  -3.954  1.00 16.40           C
ATOM    537  CE1 HIS A  68     -27.725  12.609  -3.979  1.00 18.15           C
ATOM    538  NE2 HIS A  68     -28.176  11.637  -4.746  1.00 17.23           N
ATOM    539  N   VAL A  69     -25.895   9.950  -1.367  1.00 10.82           N
ATOM    540  CA  VAL A  69     -24.606  10.611  -1.177  1.00 10.68           C
ATOM    541  C   VAL A  69     -24.336  11.451  -2.403  1.00 10.59           C
ATOM    542  O   VAL A  69     -24.457  10.959  -3.535  1.00 11.25           O
ATOM    543  CB  VAL A  69     -23.466   9.593  -0.920  1.00 10.66           C
ATOM    544  CG1 VAL A  69     -22.110  10.277  -0.839  1.00 10.64           C
ATOM    545  CG2 VAL A  69     -23.725   8.845   0.369  1.00 11.67           C
ATOM    546  N   SER A  70     -24.028  12.732  -2.212  1.00 11.05           N
ATOM    547  CA  SER A  70     -23.790  13.643  -3.328  1.00 11.72           C
ATOM    548  C   SER A  70     -22.633  13.162  -4.213  1.00 11.77           C
ATOM    549  O   SER A  70     -21.695  12.526  -3.730  1.00 11.49           O
ATOM    550  CB  SER A  70     -23.474  15.047  -2.802  1.00 13.45           C
ATOM    551  OG  SER A  70     -24.534  15.533  -1.985  1.00 14.01           O
ATOM    552  N   HIS A  71     -22.707  13.458  -5.509  1.00 12.91           N
ATOM    553  CA  HIS A  71     -21.649  13.044  -6.440  1.00 15.93           C
ATOM    554  C   HIS A  71     -21.356  14.068  -7.539  1.00 20.55           C
ATOM    555  O   HIS A  71     -20.376  13.911  -8.284  1.00 25.07           O
ATOM    556  CB  HIS A  71     -22.017  11.722  -7.110  1.00 18.37           C
ATOM    557  CG  HIS A  71     -23.094  11.859  -8.141  1.00 23.28           C
ATOM    558  ND1 HIS A  71     -24.424  11.642  -7.860  1.00 28.12           N
ATOM    559  CD2 HIS A  71     -23.039  12.198  -9.452  1.00 25.71           C
ATOM    560  CE1 HIS A  71     -25.142  11.840  -8.950  1.00 24.80           C
ATOM    561  NE2 HIS A  71     -24.325  12.184  -9.930  1.00 29.70           N
ATOM    562  N   LYS A  72     -22.178  15.110  -7.637  1.00 15.32           N
ATOM    563  CA  LYS A  72     -22.133  16.029  -8.775  1.00 19.54           C
ATOM    564  C   LYS A  72     -20.873  16.885  -8.825  1.00 21.84           C
ATOM    565  O   LYS A  72     -20.268  17.067  -9.884  1.00 23.84           O
ATOM    566  CB  LYS A  72     -23.351  16.958  -8.725  1.00 22.12           C
ATOM    567  CG  LYS A  72     -23.710  17.620 -10.045  1.00 32.48           C
ATOM    568  CD  LYS A  72     -24.394  16.648 -10.989  1.00 31.46           C
ATOM    569  CE  LYS A  72     -25.746  16.220 -10.445  1.00 31.04           C
ATOM    570  NZ  LYS A  72     -26.509  15.377 -11.397  1.00 35.43           N
ATOM    571  N   VAL A  73     -20.496  17.428  -7.675  1.00 18.77           N
ATOM    572  CA  VAL A  73     -19.355  18.328  -7.578  1.00 18.90           C
ATOM    573  C   VAL A  73     -18.155  17.561  -7.026  1.00 15.42           C
ATOM    574  O   VAL A  73     -18.248  16.968  -5.954  1.00 15.36           O
ATOM    575  CB  VAL A  73     -19.688  19.510  -6.648  1.00 18.28           C
ATOM    576  CG1 VAL A  73     -18.461  20.408  -6.437  1.00 26.37           C
ATOM    577  CG2 VAL A  73     -20.867  20.317  -7.210  1.00 24.85           C
ATOM    578  N   PRO A  74     -17.023  17.552  -7.752  1.00 16.98           N
ATOM    579  CA  PRO A  74     -15.835  16.912  -7.180  1.00 16.71           C
ATOM    580  C   PRO A  74     -15.487  17.510  -5.834  1.00 14.41           C
ATOM    581  O   PRO A  74     -15.489  18.704  -5.658  1.00 14.57           O
ATOM    582  CB  PRO A  74     -14.747  17.206  -8.219  1.00 19.75           C
ATOM    583  CG  PRO A  74     -15.510  17.311  -9.493  1.00 20.14           C
ATOM    584  CD  PRO A  74     -16.756  18.042  -9.118  1.00 20.31           C
ATOM    585  N   GLY A  75     -15.230  16.643  -4.869  1.00 12.25           N
ATOM    586  CA  GLY A  75     -14.927  17.067  -3.523  1.00 12.92           C
ATOM    587  C   GLY A  75     -16.123  17.094  -2.588  1.00 12.66           C
ATOM    588  O   GLY A  75     -15.937  17.370  -1.412  1.00 15.81           O
ATOM    589  N   ASP A  76     -17.329  16.840  -3.081  1.00 11.27           N
ATOM    590  CA  ASP A  76     -18.514  16.857  -2.221  1.00 11.88           C
ATOM    591  C   ASP A  76     -19.096  15.460  -2.142  1.00 11.05           C
ATOM    592  O   ASP A  76     -19.666  14.969  -3.127  1.00 12.07           O
ATOM    593  CB  ASP A  76     -19.551  17.844  -2.768  1.00 14.00           C
ATOM    594  CG  ASP A  76     -20.852  17.859  -1.965  1.00 15.09           C
ATOM    595  OD1 ASP A  76     -20.935  17.224  -0.892  1.00 12.86           O
ATOM    596  OD2 ASP A  76     -21.822  18.505  -2.456  1.00 18.99           O
ATOM    597  N   VAL A  77     -18.972  14.837  -0.977  1.00 10.18           N
ATOM    598  CA  VAL A  77     -19.494  13.500  -0.742  1.00  9.92           C
ATOM    599  C   VAL A  77     -20.420  13.483   0.469  1.00  9.28           C
ATOM    600  O   VAL A  77     -20.477  12.536   1.228  1.00 10.09           O
ATOM    601  CB  VAL A  77     -18.362  12.457  -0.640  1.00 10.27           C
ATOM    602  CG1 VAL A  77     -17.623  12.350  -1.988  1.00 11.07           C
ATOM    603  CG2 VAL A  77     -17.377  12.777   0.496  1.00 11.05           C
ATOM    604  N   SER A  78     -21.162  14.577   0.606  1.00  9.83           N
ATOM    605  CA  SER A  78     -22.161  14.735   1.662  1.00 10.42           C
ATOM    606  C   SER A  78     -23.230  13.666   1.611  1.00  9.35           C
ATOM    607  O   SER A  78     -23.613  13.226   0.525  1.00 10.29           O
ATOM    608  CB  SER A  78     -22.804  16.108   1.539  1.00 12.51           C
ATOM    609  OG  SER A  78     -21.820  17.126   1.638  1.00 12.10           O
ATOM    610  N   LEU A  79     -23.703  13.259   2.780  1.00 10.31           N
ATOM    611  CA  LEU A  79     -24.728  12.237   2.895  1.00 10.59           C
ATOM    612  C   LEU A  79     -26.060  12.835   3.347  1.00 10.66           C
ATOM    613  O   LEU A  79     -26.122  13.609   4.304  1.00 11.76           O
ATOM    614  CB  LEU A  79     -24.277  11.161   3.890  1.00 12.70           C
ATOM    615  CG  LEU A  79     -25.216   9.968   4.104  1.00 11.80           C
ATOM    616  CD1 LEU A  79     -24.421   8.702   4.428  1.00 13.63           C
ATOM    617  CD2 LEU A  79     -26.230  10.209   5.189  1.00 14.29           C
ATOM    618  N   GLN A  80     -27.131  12.446   2.662  1.00  9.90           N
ATOM    619  CA  GLN A  80     -28.495  12.825   3.054  1.00 10.61           C
ATOM    620  C   GLN A  80     -29.303  11.617   3.462  1.00 10.63           C
ATOM    621  O   GLN A  80     -29.311  10.600   2.768  1.00 12.10           O
ATOM    622  CB  GLN A  80     -29.233  13.583   1.953  1.00 13.21           C
ATOM    623  CG  GLN A  80     -28.509  14.817   1.485  1.00 13.63           C
ATOM    624  CD  GLN A  80     -27.489  14.513   0.420  1.00 13.19           C
ATOM    625  OE1 GLN A  80     -27.730  13.708  -0.485  1.00 14.62           O
ATOM    626  NE2 GLN A  80     -26.333  15.175   0.510  1.00 12.73           N
ATOM    627  N   LEU A  81     -29.984  11.764   4.588  1.00 11.45           N
ATOM    628  CA  LEU A  81     -30.932  10.764   5.056  1.00 11.50           C
ATOM    629  C   LEU A  81     -32.363  11.283   4.936  1.00 14.02           C
ATOM    630  O   LEU A  81     -32.610  12.481   5.098  1.00 16.64           O
ATOM    631  CB  LEU A  81     -30.681  10.419   6.520  1.00 16.84           C
ATOM    632  CG  LEU A  81     -29.408   9.658   6.862  1.00 16.30           C
ATOM    633  CD1 LEU A  81     -29.353   9.383   8.376  1.00 17.19           C
ATOM    634  CD2 LEU A  81     -29.305   8.355   6.090  1.00 15.80           C
ATOM    635  N   SER A  82     -33.284  10.375   4.651  1.00 13.40           N
ATOM    636  CA  SER A  82     -34.713  10.675   4.570  1.00 14.16           C
ATOM    637  C   SER A  82     -35.450   9.920   5.673  1.00 14.96           C
ATOM    638  O   SER A  82     -34.981   8.883   6.142  1.00 15.06           O
ATOM    639  CB  SER A  82     -35.293  10.229   3.228  1.00 15.86           C
ATOM    640  OG  SER A  82     -34.574  10.721   2.121  1.00 22.99           O
ATOM    641  N   THR A  83     -36.619  10.432   6.060  1.00 15.20           N
ATOM    642  CA  THR A  83     -37.508   9.801   7.044  1.00 15.36           C
ATOM    643  C   THR A  83     -36.729   9.414   8.286  1.00 14.75           C
ATOM    644  O   THR A  83     -36.704   8.243   8.695  1.00 15.44           O
ATOM    645  CB  THR A  83     -38.251   8.572   6.474  1.00 18.07           C
ATOM    646  OG1 THR A  83     -38.659   8.827   5.123  1.00 22.13           O
ATOM    647  CG2 THR A  83     -39.493   8.268   7.302  1.00 18.57           C
ATOM    648  N   LEU A  84     -36.131  10.420   8.897  1.00 13.83           N
ATOM    649  CA  LEU A  84     -35.227  10.224  10.016  1.00 14.36           C
ATOM    650  C   LEU A  84     -35.904   9.489  11.153  1.00 14.09           C
ATOM    651  O   LEU A  84     -37.033   9.835  11.542  1.00 14.98           O
ATOM    652  CB  LEU A  84     -34.765  11.568  10.556  1.00 15.61           C
ATOM    653  CG  LEU A  84     -33.444  12.166  10.062  1.00 19.17           C
ATOM    654  CD1 LEU A  84     -33.165  13.429  10.858  1.00 18.00           C
ATOM    655  CD2 LEU A  84     -32.250  11.196  10.183  1.00 16.29           C
ATOM    656  N   GLU A  85     -35.178   8.522  11.717  1.00 15.52           N
ATOM    657  CA  GLU A  85     -35.657   7.683  12.814  1.00 15.79           C
ATOM    658  C   GLU A  85     -34.897   8.032  14.077  1.00 17.50           C
ATOM    659  O   GLU A  85     -33.748   8.479  14.014  1.00 16.01           O
ATOM    660  CB  GLU A  85     -35.438   6.199  12.473  1.00 17.70           C
ATOM    661  CG  GLU A  85     -36.090   5.766  11.168  1.00 19.91           C
ATOM    662  CD  GLU A  85     -35.737   4.347  10.738  1.00 18.09           C
ATOM    663  OE1 GLU A  85     -36.100   3.967   9.606  1.00 19.67           O
ATOM    664  OE2 GLU A  85     -35.093   3.619  11.526  1.00 25.70           O
ATOM    665  N   MET A  86     -35.499   7.816  15.240  1.00 17.30           N
ATOM    666  CA  MET A  86     -34.763   8.054  16.472  1.00 17.21           C
ATOM    667  C   MET A  86     -33.512   7.169  16.563  1.00 16.57           C
ATOM    668  O   MET A  86     -32.493   7.589  17.093  1.00 19.08           O
ATOM    669  CB  MET A  86     -35.647   7.857  17.708  1.00 18.33           C
ATOM    670  CG  MET A  86     -36.840   8.802  17.777  1.00 23.29           C
ATOM    671  SD  MET A  86     -36.469  10.559  17.558  1.00 29.28           S
ATOM    672  CE  MET A  86     -35.447  10.885  18.958  1.00 21.93           C
ATOM    673  N   ASP A  87     -33.577   5.972  16.003  1.00 16.77           N
ATOM    674  CA  ASP A  87     -32.418   5.080  16.018  1.00 19.55           C
ATOM    675  C   ASP A  87     -31.331   5.484  15.011  1.00 19.81           C
ATOM    676  O   ASP A  87     -30.303   4.812  14.915  1.00 20.65           O
ATOM    677  CB  ASP A  87     -32.850   3.632  15.779  1.00 23.82           C
ATOM    678  CG  ASP A  87     -33.667   3.068  16.933  1.00 30.03           C
ATOM    679  OD1 ASP A  87     -33.566   3.605  18.059  1.00 31.19           O
ATOM    680  OD2 ASP A  87     -34.414   2.092  16.710  1.00 42.72           O
ATOM    681  N   ASP A  88     -31.540   6.579  14.273  1.00 17.52           N
ATOM    682  CA  ASP A  88     -30.480   7.137  13.422  1.00 15.31           C
ATOM    683  C   ASP A  88     -29.520   7.994  14.223  1.00 15.12           C
ATOM    684  O   ASP A  88     -28.438   8.339  13.722  1.00 15.84           O
ATOM    685  CB  ASP A  88     -31.064   7.982  12.284  1.00 13.88           C
ATOM    686  CG  ASP A  88     -31.773   7.157  11.227  1.00 15.64           C
ATOM    687  OD1 ASP A  88     -31.441   5.971  11.004  1.00 16.48           O
ATOM    688  OD2 ASP A  88     -32.699   7.707  10.588  1.00 14.97           O
ATOM    689  N   ARG A  89     -29.881   8.338  15.458  1.00 15.93           N
ATOM    690  CA  ARG A  89     -28.984   9.081  16.336  1.00 15.91           C
ATOM    691  C   ARG A  89     -27.704   8.264  16.579  1.00 16.86           C
ATOM    692  O   ARG A  89     -27.768   7.143  17.099  1.00 18.81           O
ATOM    693  CB  ARG A  89     -29.652   9.392  17.683  1.00 17.45           C
ATOM    694  CG  ARG A  89     -30.795  10.401  17.604  1.00 17.99           C
ATOM    695  CD  ARG A  89     -31.510  10.540  18.944  1.00 23.87           C
ATOM    696  NE  ARG A  89     -32.144   9.287  19.344  1.00 23.33           N
ATOM    697  CZ  ARG A  89     -32.762   9.098  20.505  1.00 28.60           C
ATOM    698  NH1 ARG A  89     -32.836  10.086  21.385  1.00 25.16           N
ATOM    699  NH2 ARG A  89     -33.306   7.921  20.779  1.00 26.25           N
ATOM    700  N   SER A  90     -26.554   8.835  16.213  1.00 14.39           N
ATOM    701  CA  SER A  90     -25.254   8.177  16.354  1.00 13.65           C
ATOM    702  C   SER A  90     -24.179   9.118  15.863  1.00 15.13           C
ATOM    703  O   SER A  90     -24.454  10.261  15.491  1.00 15.70           O
ATOM    704  CB  SER A  90     -25.197   6.888  15.546  1.00 15.90           C
ATOM    705  OG  SER A  90     -24.059   6.128  15.936  1.00 19.04           O
ATOM    706  N   HIS A  91     -22.939   8.634  15.898  1.00 14.24           N
ATOM    707  CA  HIS A  91     -21.820   9.311  15.273  1.00 12.13           C
ATOM    708  C   HIS A  91     -21.537   8.649  13.944  1.00 11.34           C
ATOM    709  O   HIS A  91     -21.458   7.428  13.843  1.00 14.49           O
ATOM    710  CB  HIS A  91     -20.579   9.230  16.144  1.00 14.51           C
ATOM    711  CG  HIS A  91     -20.649  10.092  17.361  1.00 15.68           C
ATOM    712  ND1 HIS A  91     -21.349   9.730  18.490  1.00 18.78           N
ATOM    713  CD2 HIS A  91     -20.135  11.317  17.608  1.00 15.31           C
ATOM    714  CE1 HIS A  91     -21.243  10.690  19.394  1.00 18.64           C
ATOM    715  NE2 HIS A  91     -20.511  11.664  18.887  1.00 19.12           N
ATOM    716  N   TYR A  92     -21.419   9.506  12.922  1.00 12.79           N
ATOM    717  CA  TYR A  92     -21.224   9.080  11.533  1.00 11.62           C
ATOM    718  C   TYR A  92     -19.838   9.483  11.058  1.00 11.46           C
ATOM    719  O   TYR A  92     -19.410  10.597  11.297  1.00 12.05           O
ATOM    720  CB  TYR A  92     -22.298   9.685  10.604  1.00 10.95           C
ATOM    721  CG  TYR A  92     -23.693   9.120  10.815  1.00 11.18           C
ATOM    722  CD1 TYR A  92     -24.246   8.222   9.910  1.00 12.72           C
ATOM    723  CD2 TYR A  92     -24.435   9.453  11.928  1.00 11.67           C
ATOM    724  CE1 TYR A  92     -25.527   7.686  10.102  1.00 14.77           C
ATOM    725  CE2 TYR A  92     -25.728   8.922  12.119  1.00 13.05           C
ATOM    726  CZ  TYR A  92     -26.244   8.032  11.212  1.00 12.68           C
ATOM    727  OH  TYR A  92     -27.516   7.492  11.381  1.00 13.97           O
ATOM    728  N   THR A  93     -19.191   8.585  10.329  1.00 10.37           N
ATOM    729  CA  THR A  93     -17.850   8.832   9.780  1.00 11.03           C
ATOM    730  C   THR A  93     -17.880   8.900   8.260  1.00  9.51           C
ATOM    731  O   THR A  93     -18.430   8.002   7.624  1.00 10.49           O
ATOM    732  CB  THR A  93     -16.897   7.719  10.183  1.00 10.16           C
ATOM    733  OG1 THR A  93     -16.888   7.633  11.607  1.00 11.85           O
ATOM    734  CG2 THR A  93     -15.488   7.983   9.650  1.00 11.48           C
ATOM    735  N   CYS A  94     -17.307   9.967   7.716  1.00  9.63           N
ATOM    736  CA  CYS A  94     -17.016  10.106   6.297  1.00 10.41           C
ATOM    737  C   CYS A  94     -15.545   9.721   6.090  1.00  8.99           C
ATOM    738  O   CYS A  94     -14.650  10.321   6.711  1.00  9.03           O
ATOM    739  CB  CYS A  94     -17.220  11.554   5.913  1.00 10.10           C
ATOM    740  SG  CYS A  94     -16.942  11.867   4.137  1.00 10.90           S
ATOM    741  N   GLU A  95     -15.285   8.721   5.264  1.00  8.74           N
ATOM    742  CA  GLU A  95     -13.916   8.217   5.020  1.00  9.08           C
ATOM    743  C   GLU A  95     -13.660   8.228   3.514  1.00  9.13           C
ATOM    744  O   GLU A  95     -14.440   7.631   2.734  1.00 10.05           O
ATOM    745  CB  GLU A  95     -13.794   6.782   5.523  1.00 10.63           C
ATOM    746  CG  GLU A  95     -12.391   6.174   5.366  1.00 10.89           C
ATOM    747  CD  GLU A  95     -12.427   4.667   5.420  1.00 12.95           C
ATOM    748  OE1 GLU A  95     -12.417   4.021   4.352  1.00 13.66           O
ATOM    749  OE2 GLU A  95     -12.504   4.103   6.542  1.00 15.46           O
ATOM    750  N   VAL A  96     -12.605   8.906   3.064  1.00  9.34           N
ATOM    751  CA  VAL A  96     -12.285   8.991   1.649  1.00  9.70           C
ATOM    752  C   VAL A  96     -10.858   8.486   1.402  1.00  9.38           C
ATOM    753  O   VAL A  96      -9.932   8.800   2.158  1.00  9.72           O
ATOM    754  CB  VAL A  96     -12.449  10.427   1.132  1.00 10.06           C
ATOM    755  CG1 VAL A  96     -12.235  10.483  -0.373  1.00 10.82           C
ATOM    756  CG2 VAL A  96     -13.831  10.984   1.457  1.00 10.29           C
ATOM    757  N   THR A  97     -10.696   7.692   0.354  1.00  8.42           N
ATOM    758  CA  THR A  97      -9.413   7.143  -0.054  1.00 10.07           C
ATOM    759  C   THR A  97      -9.067   7.659  -1.433  1.00  9.77           C
ATOM    760  O   THR A  97      -9.910   7.592  -2.346  1.00 10.17           O
ATOM    761  CB  THR A  97      -9.490   5.609  -0.114  1.00 10.39           C
ATOM    762  OG1 THR A  97      -9.868   5.088   1.158  1.00 11.58           O
ATOM    763  CG2 THR A  97      -8.159   4.998  -0.523  1.00 11.75           C
ATOM    764  N   TRP A  98      -7.828   8.123  -1.584  1.00  9.66           N
ATOM    765  CA  TRP A  98      -7.298   8.582  -2.858  1.00 10.42           C
ATOM    766  C   TRP A  98      -6.060   7.770  -3.240  1.00  9.76           C
ATOM    767  O   TRP A  98      -5.261   7.381  -2.378  1.00 10.58           O
ATOM    768  CB  TRP A  98      -6.890  10.049  -2.780  1.00 10.68           C
ATOM    769  CG  TRP A  98      -7.988  11.007  -2.427  1.00  9.91           C
ATOM    770  CD1 TRP A  98      -8.837  11.622  -3.297  1.00 10.40           C
ATOM    771  CD2 TRP A  98      -8.346  11.471  -1.124  1.00 10.20           C
ATOM    772  NE1 TRP A  98      -9.680  12.457  -2.618  1.00 10.35           N
ATOM    773  CE2 TRP A  98      -9.410  12.381  -1.279  1.00 10.34           C
ATOM    774  CE3 TRP A  98      -7.866  11.211   0.164  1.00 10.64           C
ATOM    775  CZ2 TRP A  98      -9.994  13.024  -0.205  1.00 10.85           C
ATOM    776  CZ3 TRP A  98      -8.446  11.845   1.225  1.00 11.82           C
ATOM    777  CH2 TRP A  98      -9.497  12.751   1.037  1.00 10.52           C
ATOM    778  N   GLN A  99      -5.865   7.561  -4.534  1.00  9.98           N
ATOM    779  CA  GLN A  99      -4.698   6.882  -5.064  1.00 10.87           C
ATOM    780  C   GLN A  99      -4.166   7.570  -6.296  1.00 10.19           C
ATOM    781  O   GLN A  99      -4.860   8.357  -6.941  1.00 11.87           O
ATOM    782  CB  GLN A  99      -5.031   5.434  -5.410  1.00 12.26           C
ATOM    783  CG  GLN A  99      -5.341   4.597  -4.199  1.00 15.95           C
ATOM    784  CD  GLN A  99      -5.762   3.184  -4.533  1.00 16.25           C
ATOM    785  OE1 GLN A  99      -5.951   2.826  -5.708  1.00 20.96           O
ATOM    786  NE2 GLN A  99      -5.969   2.386  -3.505  1.00 17.69           N
ATOM    787  N   THR A 100      -2.914   7.250  -6.612  1.00 11.14           N
ATOM    788  CA  THR A 100      -2.330   7.605  -7.899  1.00 11.47           C
ATOM    789  C   THR A 100      -2.191   6.343  -8.738  1.00 10.65           C
ATOM    790  O   THR A 100      -2.199   5.237  -8.219  1.00 11.96           O
ATOM    791  CB  THR A 100      -0.921   8.182  -7.709  1.00 11.53           C
ATOM    792  OG1 THR A 100      -0.095   7.196  -7.080  1.00 11.72           O
ATOM    793  CG2 THR A 100      -0.959   9.460  -6.872  1.00 13.18           C
ATOM    794  N   PRO A 101      -1.995   6.511 -10.050  1.00 12.55           N
ATOM    795  CA  PRO A 101      -1.874   5.317 -10.889  1.00 12.86           C
ATOM    796  C   PRO A 101      -0.702   4.430 -10.493  1.00 14.79           C
ATOM    797  O   PRO A 101      -0.810   3.197 -10.592  1.00 16.91           O
ATOM    798  CB  PRO A 101      -1.686   5.902 -12.289  1.00 14.78           C
ATOM    799  CG  PRO A 101      -2.406   7.215 -12.248  1.00 13.85           C
ATOM    800  CD  PRO A 101      -2.163   7.739 -10.847  1.00 12.89           C
ATOM    801  N   ASP A 102       0.386   5.026 -10.003  1.00 12.71           N
ATOM    802  CA  ASP A 102       1.560   4.257  -9.606  1.00 14.47           C
ATOM    803  C   ASP A 102       1.460   3.692  -8.187  1.00 14.15           C
ATOM    804  O   ASP A 102       2.402   3.073  -7.697  1.00 15.89           O
ATOM    805  CB  ASP A 102       2.868   5.042  -9.826  1.00 14.65           C
ATOM    806  CG  ASP A 102       2.969   6.313  -9.005  1.00 12.67           C
ATOM    807  OD1 ASP A 102       2.274   6.481  -7.980  1.00 12.64           O
ATOM    808  OD2 ASP A 102       3.811   7.160  -9.393  1.00 13.57           O
ATOM    809  N   GLY A 103       0.319   3.905  -7.531  1.00 14.22           N
ATOM    810  CA  GLY A 103      -0.009   3.161  -6.330  1.00 14.69           C
ATOM    811  C   GLY A 103       0.100   3.882  -5.006  1.00 12.22           C
ATOM    812  O   GLY A 103      -0.171   3.268  -3.979  1.00 15.47           O
ATOM    813  N   ASN A 104       0.483   5.150  -4.984  1.00 10.76           N
ATOM    814  CA  ASN A 104       0.464   5.901  -3.729  1.00 10.93           C
ATOM    815  C   ASN A 104      -0.978   5.937  -3.193  1.00 10.68           C
ATOM    816  O   ASN A 104      -1.949   5.851  -3.967  1.00 10.57           O
ATOM    817  CB  ASN A 104       0.966   7.320  -3.940  1.00 11.77           C
ATOM    818  CG  ASN A 104       2.460   7.394  -4.270  1.00 11.94           C
ATOM    819  OD1 ASN A 104       3.184   6.374  -4.343  1.00 15.60           O
ATOM    820  ND2 ASN A 104       2.910   8.600  -4.505  1.00 10.45           N
ATOM    821  N   GLN A 105      -1.131   6.059  -1.884  1.00  9.62           N
ATOM    822  CA  GLN A 105      -2.455   6.090  -1.266  1.00 10.50           C
ATOM    823  C   GLN A 105      -2.476   7.007  -0.067  1.00 10.25           C
ATOM    824  O   GLN A 105      -1.556   6.984   0.772  1.00 10.45           O
ATOM    825  CB  GLN A 105      -2.897   4.682  -0.855  1.00 13.33           C
ATOM    826  CG  GLN A 105      -4.356   4.620  -0.403  1.00 14.07           C
ATOM    827  CD  GLN A 105      -4.838   3.219  -0.084  1.00 15.32           C
ATOM    828  OE1 GLN A 105      -5.343   2.509  -0.960  1.00 18.11           O
ATOM    829  NE2 GLN A 105      -4.719   2.828   1.170  1.00 17.46           N
ATOM    830  N   VAL A 106      -3.533   7.816  -0.003  1.00 11.10           N
ATOM    831  CA  VAL A 106      -3.804   8.743   1.081  1.00  9.87           C
ATOM    832  C   VAL A 106      -5.236   8.479   1.545  1.00  9.48           C
ATOM    833  O   VAL A 106      -6.129   8.253   0.719  1.00 10.28           O
ATOM    834  CB  VAL A 106      -3.652  10.202   0.597  1.00 11.18           C
ATOM    835  CG1 VAL A 106      -4.116  11.192   1.646  1.00 12.49           C
ATOM    836  CG2 VAL A 106      -2.209  10.475   0.213  1.00 13.36           C
ATOM    837  N   VAL A 107      -5.486   8.511   2.851  1.00  9.63           N
ATOM    838  CA  VAL A 107      -6.824   8.306   3.412  1.00  9.46           C
ATOM    839  C   VAL A 107      -7.066   9.337   4.484  1.00 10.07           C
ATOM    840  O   VAL A 107      -6.149   9.679   5.239  1.00 10.12           O
ATOM    841  CB  VAL A 107      -6.996   6.900   4.026  1.00 10.53           C
ATOM    842  CG1 VAL A 107      -8.456   6.679   4.457  1.00 10.77           C
ATOM    843  CG2 VAL A 107      -6.552   5.804   3.048  1.00 12.17           C
ATOM    844  N   ARG A 108      -8.300   9.825   4.550  1.00  9.54           N
ATOM    845  CA  ARG A 108      -8.748  10.671   5.636  1.00 10.04           C
ATOM    846  C   ARG A 108     -10.138  10.263   6.072  1.00  9.31           C
ATOM    847  O   ARG A 108     -10.927   9.771   5.259  1.00  9.75           O
ATOM    848  CB  ARG A 108      -8.770  12.137   5.229  1.00 10.29           C
ATOM    849  CG  ARG A 108      -7.399  12.737   4.997  1.00 13.32           C
ATOM    850  CD  ARG A 108      -6.638  12.909   6.327  1.00 12.56           C
ATOM    851  NE  ARG A 108      -5.457  13.742   6.152  1.00 13.71           N
ATOM    852  CZ  ARG A 108      -4.336  13.318   5.601  1.00 14.30           C
ATOM    853  NH1 ARG A 108      -4.164  12.037   5.275  1.00 12.65           N
ATOM    854  NH2 ARG A 108      -3.344  14.179   5.444  1.00 16.20           N
ATOM    855  N   ASP A 109     -10.482  10.517   7.320  1.00  9.62           N
ATOM    856  CA  ASP A 109     -11.835  10.299   7.797  1.00  9.60           C
ATOM    857  C   ASP A 109     -12.199  11.376   8.793  1.00 11.02           C
ATOM    858  O   ASP A 109     -11.313  12.093   9.296  1.00 14.86           O
ATOM    859  CB  ASP A 109     -12.070   8.851   8.290  1.00 10.54           C
ATOM    860  CG  ASP A 109     -11.158   8.403   9.445  1.00 10.99           C
ATOM    861  OD1 ASP A 109     -10.502   9.242  10.088  1.00 15.41           O
ATOM    862  OD2 ASP A 109     -11.203   7.193   9.721  1.00 12.19           O
ATOM    863  N   LYS A 110     -13.476  11.514   9.115  1.00 10.77           N
ATOM    864  CA  LYS A 110     -13.909  12.525  10.064  1.00 11.38           C
ATOM    865  C   LYS A 110     -15.294  12.193  10.573  1.00 10.22           C
ATOM    866  O   LYS A 110     -16.127  11.692   9.799  1.00 10.88           O
ATOM    867  CB  LYS A 110     -13.888  13.879   9.403  1.00 13.99           C
ATOM    868  CG  LYS A 110     -14.000  15.027  10.381  1.00 19.93           C
ATOM    869  CD  LYS A 110     -13.494  16.301   9.762  1.00 24.45           C
ATOM    870  CE  LYS A 110     -13.225  17.365  10.794  1.00 23.00           C
ATOM    871  NZ  LYS A 110     -12.393  18.464  10.211  1.00 26.76           N
ATOM    872  N   ILE A 111     -15.551  12.498  11.841  1.00 11.61           N
ATOM    873  CA  ILE A 111     -16.760  12.075  12.549  1.00 11.66           C
ATOM    874  C   ILE A 111     -17.643  13.255  12.891  1.00 12.87           C
ATOM    875  O   ILE A 111     -17.170  14.289  13.387  1.00 13.12           O
ATOM    876  CB  ILE A 111     -16.397  11.382  13.878  1.00 12.60           C
ATOM    877  CG1 ILE A 111     -15.491  10.185  13.621  1.00 13.07           C
ATOM    878  CG2 ILE A 111     -17.655  10.934  14.631  1.00 14.87           C
ATOM    879  CD1 ILE A 111     -14.894   9.589  14.910  1.00 15.52           C
ATOM    880  N   THR A 112     -18.942  13.095  12.615  1.00 11.51           N
ATOM    881  CA  THR A 112     -19.973  14.022  13.074  1.00 13.11           C
ATOM    882  C   THR A 112     -20.985  13.313  13.960  1.00 11.85           C
ATOM    883  O   THR A 112     -21.241  12.126  13.803  1.00 14.06           O
ATOM    884  CB  THR A 112     -20.721  14.681  11.880  1.00 14.67           C
ATOM    885  OG1 THR A 112     -21.523  15.769  12.368  1.00 14.98           O
ATOM    886  CG2 THR A 112     -21.606  13.671  11.099  1.00 14.77           C
ATOM    887  N   GLU A 113     -21.549  14.067  14.902  1.00 12.96           N
ATOM    888  CA  GLU A 113     -22.670  13.559  15.687  1.00 13.65           C
ATOM    889  C   GLU A 113     -24.014  13.986  15.085  1.00 13.05           C
ATOM    890  O   GLU A 113     -24.246  15.176  14.939  1.00 15.03           O
ATOM    891  CB  GLU A 113     -22.594  14.024  17.141  1.00 17.09           C
ATOM    892  CG  GLU A 113     -23.726  13.403  17.968  1.00 20.56           C
ATOM    893  CD  GLU A 113     -23.798  13.899  19.397  1.00 25.24           C
ATOM    894  OE1 GLU A 113     -22.998  14.780  19.781  1.00 29.05           O
ATOM    895  OE2 GLU A 113     -24.679  13.396  20.130  1.00 29.56           O
ATOM    896  N   LEU A 114     -24.857  13.018  14.745  1.00 13.34           N
ATOM    897  CA  LEU A 114     -26.224  13.306  14.283  1.00 13.07           C
ATOM    898  C   LEU A 114     -27.175  13.250  15.467  1.00 16.21           C
ATOM    899  O   LEU A 114     -27.304  12.212  16.133  1.00 15.97           O
ATOM    900  CB  LEU A 114     -26.657  12.311  13.216  1.00 14.21           C
ATOM    901  CG  LEU A 114     -28.113  12.432  12.734  1.00 13.68           C
ATOM    902  CD1 LEU A 114     -28.407  13.848  12.205  1.00 14.55           C
ATOM    903  CD2 LEU A 114     -28.405  11.379  11.694  1.00 14.99           C
ATOM    904  N   ARG A 115     -27.810  14.384  15.739  1.00 15.36           N
ATOM    905  CA  ARG A 115     -28.901  14.460  16.702  1.00 14.63           C
ATOM    906  C   ARG A 115     -30.223  14.484  15.952  1.00 14.76           C
ATOM    907  O   ARG A 115     -30.295  15.017  14.842  1.00 14.89           O
ATOM    908  CB  ARG A 115     -28.760  15.712  17.546  1.00 19.43           C
ATOM    909  CG  ARG A 115     -27.554  15.655  18.466  1.00 22.12           C
ATOM    910  CD  ARG A 115     -26.526  16.706  18.145  1.00 30.99           C
ATOM    911  NE  ARG A 115     -26.582  17.827  19.084  1.00 40.58           N
ATOM    912  CZ  ARG A 115     -25.531  18.333  19.730  1.00 37.06           C
ATOM    913  NH1 ARG A 115     -24.312  17.833  19.557  1.00 39.35           N
ATOM    914  NH2 ARG A 115     -25.698  19.356  20.558  1.00 46.16           N
ATOM    915  N   VAL A 116     -31.248  13.877  16.539  1.00 15.03           N
ATOM    916  CA  VAL A 116     -32.589  13.839  15.954  1.00 13.13           C
ATOM    917  C   VAL A 116     -33.577  14.424  16.955  1.00 18.65           C
ATOM    918  O   VAL A 116     -33.708  13.948  18.081  1.00 19.44           O
ATOM    919  CB  VAL A 116     -32.993  12.426  15.564  1.00 15.45           C
ATOM    920  CG1 VAL A 116     -34.409  12.435  14.957  1.00 18.23           C
ATOM    921  CG2 VAL A 116     -31.991  11.844  14.572  1.00 17.07           C
ATOM    922  N   GLN A 117     -34.287  15.452  16.517  1.00 17.92           N
ATOM    923  CA  GLN A 117     -35.066  16.302  17.404  1.00 19.81           C
ATOM    924  C   GLN A 117     -36.532  16.215  17.020  1.00 23.36           C
ATOM    925  O   GLN A 117     -36.867  16.227  15.840  1.00 19.28           O
ATOM    926  CB  GLN A 117     -34.547  17.725  17.231  1.00 28.27           C
ATOM    927  CG  GLN A 117     -35.214  18.799  18.033  1.00 36.83           C
ATOM    928  CD  GLN A 117     -34.439  20.100  17.931  1.00 43.15           C
ATOM    929  OE1 GLN A 117     -34.727  20.941  17.078  1.00 44.09           O
ATOM    930  NE2 GLN A 117     -33.426  20.256  18.781  1.00 40.21           N
ATOM    931  N   LYS A 118     -37.412  16.106  18.012  1.00 24.24           N
ATOM    932  CA  LYS A 118     -38.849  16.104  17.752  1.00 30.23           C
ATOM    933  C   LYS A 118     -39.389  17.532  17.766  1.00 34.97           C
ATOM    934  O   LYS A 118     -40.157  17.932  16.890  1.00 43.37           O
ATOM    935  CB  LYS A 118     -39.568  15.255  18.794  1.00 33.46           C
ATOM    936  CG  LYS A 118     -38.920  13.899  18.991  1.00 32.07           C
ATOM    937  CD  LYS A 118     -39.720  13.024  19.937  1.00 35.82           C
ATOM    938  CE  LYS A 118     -39.845  11.614  19.390  1.00 36.78           C
ATOM    939  NZ  LYS A 118     -40.695  10.740  20.240  1.00 43.05           N
ATOM    940  N   GLN B   0     -14.093  24.731  24.133  1.00 50.82           N
ATOM    941  CA  GLN B   0     -13.702  23.441  24.773  1.00 44.69           C
ATOM    942  C   GLN B   0     -14.152  22.304  23.851  1.00 44.74           C
ATOM    943  O   GLN B   0     -14.989  22.556  22.976  1.00 48.08           O
ATOM    944  CB  GLN B   0     -14.336  23.322  26.159  1.00 44.85           C
ATOM    945  CG  GLN B   0     -14.166  24.577  27.030  1.00 45.15           C
ATOM    946  CD  GLN B   0     -15.474  25.212  27.496  1.00 53.93           C
ATOM    947  OE1 GLN B   0     -16.570  24.795  27.117  1.00 51.53           O
ATOM    948  NE2 GLN B   0     -15.352  26.239  28.331  1.00 51.53           N
ATOM    949  N   VAL B   1     -13.659  21.067  23.995  1.00 41.92           N
ATOM    950  CA  VAL B   1     -12.752  20.582  25.055  1.00 36.40           C
ATOM    951  C   VAL B   1     -11.552  21.472  25.398  1.00 31.39           C
ATOM    952  O   VAL B   1     -10.848  21.927  24.497  1.00 31.98           O
ATOM    953  CB  VAL B   1     -12.134  19.162  24.698  1.00 34.49           C
ATOM    954  CG1 VAL B   1     -12.534  18.117  25.709  1.00 33.26           C
ATOM    955  CG2 VAL B   1     -12.504  18.678  23.293  1.00 37.40           C
ATOM    956  N   GLN B   2     -11.347  21.750  26.691  1.00 27.51           N
ATOM    957  CA  GLN B   2     -10.035  22.203  27.171  1.00 22.38           C
ATOM    958  C   GLN B   2      -9.246  20.966  27.534  1.00 16.06           C
ATOM    959  O   GLN B   2      -9.805  20.018  28.070  1.00 16.68           O
ATOM    960  CB  GLN B   2     -10.105  23.053  28.435  1.00 29.91           C
ATOM    961  CG  GLN B   2     -11.179  24.099  28.476  1.00 41.47           C
ATOM    962  CD  GLN B   2     -10.987  25.067  29.635  1.00 43.74           C
ATOM    963  OE1 GLN B   2      -9.973  25.021  30.339  1.00 39.02           O
ATOM    964  NE2 GLN B   2     -11.964  25.946  29.840  1.00 50.36           N
ATOM    965  N   LEU B   3      -7.953  21.004  27.247  1.00 12.78           N
ATOM    966  CA  LEU B   3      -7.049  19.889  27.481  1.00 10.99           C
ATOM    967  C   LEU B   3      -5.955  20.397  28.384  1.00 11.32           C
ATOM    968  O   LEU B   3      -5.379  21.431  28.091  1.00 12.98           O
ATOM    969  CB  LEU B   3      -6.468  19.373  26.168  1.00 11.29           C
ATOM    970  CG  LEU B   3      -7.492  18.898  25.138  1.00 10.73           C
ATOM    971  CD1 LEU B   3      -6.802  18.556  23.838  1.00 12.67           C
ATOM    972  CD2 LEU B   3      -8.309  17.718  25.628  1.00 15.28           C
ATOM    973  N   VAL B   4      -5.668  19.669  29.460  1.00 10.11           N
ATOM    974  CA  VAL B   4      -4.700  20.113  30.459  1.00 10.79           C
ATOM    975  C   VAL B   4      -3.673  19.022  30.745  1.00 10.40           C
ATOM    976  O   VAL B   4      -4.029  17.985  31.304  1.00 11.38           O
ATOM    977  CB  VAL B   4      -5.428  20.519  31.751  1.00 10.39           C
ATOM    978  CG1 VAL B   4      -4.419  20.940  32.817  1.00 11.58           C
ATOM    979  CG2 VAL B   4      -6.430  21.637  31.489  1.00 12.08           C
ATOM    980  N   GLU B   5      -2.431  19.260  30.336  1.00  9.83           N
ATOM    981  CA  GLU B   5      -1.360  18.276  30.521  1.00 10.27           C
ATOM    982  C   GLU B   5      -0.579  18.445  31.818  1.00 11.26           C
ATOM    983  O   GLU B   5      -0.394  19.574  32.307  1.00 10.34           O
ATOM    984  CB  GLU B   5      -0.348  18.348  29.385  1.00 11.44           C
ATOM    985  CG  GLU B   5      -0.964  18.263  28.005  1.00 12.34           C
ATOM    986  CD  GLU B   5      -1.227  19.620  27.384  1.00 11.86           C
ATOM    987  OE1 GLU B   5      -1.479  20.601  28.137  1.00 11.49           O
ATOM    988  OE2 GLU B   5      -1.189  19.714  26.146  1.00 11.45           O
ATOM    989  N   SER B   6      -0.093  17.326  32.350  1.00  9.61           N
ATOM    990  CA  SER B   6       0.820  17.363  33.479  1.00  9.42           C
ATOM    991  C   SER B   6       1.712  16.140  33.403  1.00  9.11           C
ATOM    992  O   SER B   6       1.525  15.278  32.542  1.00 10.32           O
ATOM    993  CB  SER B   6       0.024  17.405  34.779  1.00 10.02           C
ATOM    994  OG  SER B   6       0.861  17.638  35.900  1.00 11.02           O
ATOM    995  N   GLY B   7       2.702  16.077  34.284  1.00  9.16           N
ATOM    996  CA  GLY B   7       3.556  14.912  34.400  1.00 10.51           C
ATOM    997  C   GLY B   7       4.958  15.090  33.886  1.00  9.79           C
ATOM    998  O   GLY B   7       5.776  14.176  34.021  1.00 10.66           O
ATOM    999  N   GLY B   8       5.286  16.250  33.334  1.00  9.16           N
ATOM   1000  CA  GLY B   8       6.631  16.493  32.853  1.00 10.34           C
ATOM   1001  C   GLY B   8       7.662  16.537  33.970  1.00 10.13           C
ATOM   1002  O   GLY B   8       7.337  16.506  35.166  1.00 10.52           O
ATOM   1003  N   GLY B   9       8.918  16.612  33.578  1.00  9.11           N
ATOM   1004  CA  GLY B   9      10.001  16.649  34.535  1.00 10.94           C
ATOM   1005  C   GLY B   9      11.339  16.539  33.843  1.00 10.13           C
ATOM   1006  O   GLY B   9      11.425  16.394  32.620  1.00 10.74           O
ATOM   1007  N   LEU B  10      12.390  16.659  34.653  1.00 11.02           N
ATOM   1008  CA  LEU B  10      13.776  16.413  34.245  1.00 11.91           C
ATOM   1009  C   LEU B  10      14.154  15.026  34.766  1.00 11.66           C
ATOM   1010  O   LEU B  10      14.037  14.764  35.966  1.00 14.09           O
ATOM   1011  CB  LEU B  10      14.711  17.506  34.796  1.00 13.99           C
ATOM   1012  CG  LEU B  10      14.463  18.924  34.247  1.00 13.98           C
ATOM   1013  CD1 LEU B  10      13.648  19.736  35.246  1.00 17.87           C
ATOM   1014  CD2 LEU B  10      15.737  19.643  33.879  1.00 17.23           C
ATOM   1015  N   VAL B  11      14.620  14.148  33.890  1.00 10.99           N
ATOM   1016  CA  VAL B  11      14.906  12.766  34.226  1.00 13.15           C
ATOM   1017  C   VAL B  11      16.229  12.359  33.572  1.00 13.23           C
ATOM   1018  O   VAL B  11      16.689  12.970  32.608  1.00 12.96           O
ATOM   1019  CB  VAL B  11      13.723  11.829  33.771  1.00 16.56           C
ATOM   1020  CG1 VAL B  11      13.656  11.694  32.267  1.00 15.88           C
ATOM   1021  CG2 VAL B  11      13.814  10.472  34.392  1.00 26.22           C
ATOM   1022  N   GLN B  12      16.855  11.315  34.100  1.00 13.47           N
ATOM   1023  CA  GLN B  12      18.051  10.758  33.497  1.00 14.02           C
ATOM   1024  C   GLN B  12      17.762   9.895  32.284  1.00 12.88           C
ATOM   1025  O   GLN B  12      16.723   9.266  32.196  1.00 12.88           O
ATOM   1026  CB  GLN B  12      18.773   9.900  34.535  1.00 16.07           C
ATOM   1027  CG  GLN B  12      19.212  10.691  35.756  1.00 23.15           C
ATOM   1028  CD  GLN B  12      20.161  11.799  35.379  1.00 23.42           C
ATOM   1029  OE1 GLN B  12      21.269  11.540  34.911  1.00 39.02           O
ATOM   1030  NE2 GLN B  12      19.729  13.041  35.552  1.00 27.23           N
ATOM   1031  N   ALA B  13      18.703   9.868  31.354  1.00 13.40           N
ATOM   1032  CA  ALA B  13      18.649   8.943  30.241  1.00 12.30           C
ATOM   1033  C   ALA B  13      18.416   7.525  30.764  1.00 13.04           C
ATOM   1034  O   ALA B  13      19.066   7.074  31.719  1.00 12.65           O
ATOM   1035  CB  ALA B  13      19.946   8.999  29.431  1.00 17.55           C
ATOM   1036  N   GLY B  14      17.482   6.834  30.128  1.00 12.16           N
ATOM   1037  CA  GLY B  14      17.048   5.517  30.537  1.00 12.13           C
ATOM   1038  C   GLY B  14      15.828   5.548  31.433  1.00 11.82           C
ATOM   1039  O   GLY B  14      15.236   4.507  31.700  1.00 12.35           O
ATOM   1040  N   GLY B  15      15.462   6.731  31.913  1.00 10.36           N
ATOM   1041  CA  GLY B  15      14.417   6.858  32.909  1.00 10.45           C
ATOM   1042  C   GLY B  15      13.014   6.915  32.342  1.00 10.16           C
ATOM   1043  O   GLY B  15      12.776   6.577  31.173  1.00 10.89           O
ATOM   1044  N   SER B  16      12.080   7.352  33.178  1.00  9.05           N
ATOM   1045  CA  SER B  16      10.667   7.129  32.951  1.00  8.94           C
ATOM   1046  C   SER B  16       9.840   8.289  33.470  1.00  8.59           C
ATOM   1047  O   SER B  16      10.061   8.799  34.574  1.00  9.83           O
ATOM   1048  CB  SER B  16      10.289   5.836  33.716  1.00 10.69           C
ATOM   1049  OG  SER B  16       8.942   5.447  33.573  1.00 10.77           O
ATOM   1050  N   LEU B  17       8.826   8.661  32.697  1.00  8.76           N
ATOM   1051  CA  LEU B  17       7.832   9.672  33.077  1.00  8.90           C
ATOM   1052  C   LEU B  17       6.474   9.197  32.613  1.00  8.76           C
ATOM   1053  O   LEU B  17       6.401   8.339  31.745  1.00 10.19           O
ATOM   1054  CB  LEU B  17       8.122  11.031  32.430  1.00 10.18           C
ATOM   1055  CG  LEU B  17       9.365  11.786  32.907  1.00 10.22           C
ATOM   1056  CD1 LEU B  17       9.625  12.977  32.012  1.00 12.89           C
ATOM   1057  CD2 LEU B  17       9.223  12.245  34.340  1.00 12.23           C
ATOM   1058  N   ARG B  18       5.411   9.728  33.176  1.00  8.79           N
ATOM   1059  CA  ARG B  18       4.080   9.509  32.631  1.00  8.84           C
ATOM   1060  C   ARG B  18       3.386  10.850  32.518  1.00  9.68           C
ATOM   1061  O   ARG B  18       3.228  11.586  33.505  1.00 10.27           O
ATOM   1062  CB  ARG B  18       3.255   8.570  33.508  1.00  9.77           C
ATOM   1063  CG  ARG B  18       1.869   8.345  32.952  1.00 10.15           C
ATOM   1064  CD  ARG B  18       0.959   7.656  33.898  1.00 13.07           C
ATOM   1065  NE  ARG B  18       1.493   6.347  34.238  1.00 12.64           N
ATOM   1066  CZ  ARG B  18       0.929   5.541  35.116  1.00 13.66           C
ATOM   1067  NH1 ARG B  18      -0.156   5.911  35.769  1.00 15.50           N
ATOM   1068  NH2 ARG B  18       1.477   4.357  35.356  1.00 14.80           N
ATOM   1069  N   LEU B  19       2.980  11.184  31.300  1.00  8.70           N
ATOM   1070  CA  LEU B  19       2.197  12.389  31.075  1.00  8.99           C
ATOM   1071  C   LEU B  19       0.730  12.066  31.145  1.00  8.76           C
ATOM   1072  O   LEU B  19       0.300  10.963  30.785  1.00  9.28           O
ATOM   1073  CB  LEU B  19       2.542  13.021  29.718  1.00  9.77           C
ATOM   1074  CG  LEU B  19       4.028  13.167  29.395  1.00 10.15           C
ATOM   1075  CD1 LEU B  19       4.202  13.959  28.092  1.00 10.60           C
ATOM   1076  CD2 LEU B  19       4.797  13.836  30.528  1.00  9.56           C
ATOM   1077  N   SER B  20      -0.033  13.024  31.622  1.00  9.70           N
ATOM   1078  CA  SER B  20      -1.487  12.918  31.651  1.00 10.59           C
ATOM   1079  C   SER B  20      -2.080  14.113  30.920  1.00  9.37           C
ATOM   1080  O   SER B  20      -1.474  15.196  30.852  1.00 10.05           O
ATOM   1081  CB  SER B  20      -1.991  12.885  33.094  1.00 13.71           C
ATOM   1082  OG  SER B  20      -1.636  14.082  33.768  1.00 14.26           O
ATOM   1083  N   CYS B  21      -3.267  13.904  30.368  1.00 10.40           N
ATOM   1084  CA  CYS B  21      -4.023  14.961  29.747  1.00 11.08           C
ATOM   1085  C   CYS B  21      -5.476  14.822  30.167  1.00 11.90           C
ATOM   1086  O   CYS B  21      -6.127  13.820  29.837  1.00 13.16           O
ATOM   1087  CB  CYS B  21      -3.898  14.855  28.227  1.00 11.07           C
ATOM   1088  SG  CYS B  21      -4.977  15.971  27.314  1.00 13.45           S
ATOM   1089  N   ALA B  22      -5.968  15.815  30.898  1.00 11.88           N
ATOM   1090  CA  ALA B  22      -7.328  15.841  31.405  1.00 13.91           C
ATOM   1091  C   ALA B  22      -8.164  16.719  30.488  1.00 13.00           C
ATOM   1092  O   ALA B  22      -7.845  17.891  30.273  1.00 14.51           O
ATOM   1093  CB  ALA B  22      -7.345  16.394  32.816  1.00 15.81           C
ATOM   1094  N   ALA B  23      -9.234  16.152  29.935  1.00 14.30           N
ATOM   1095  CA  ALA B  23     -10.136  16.877  29.053  1.00 17.42           C
ATOM   1096  C   ALA B  23     -11.410  17.304  29.783  1.00 20.68           C
ATOM   1097  O   ALA B  23     -11.957  16.549  30.596  1.00 22.12           O
ATOM   1098  CB  ALA B  23     -10.498  16.009  27.858  1.00 18.79           C
ATOM   1099  N   SER B  24     -11.863  18.518  29.488  1.00 22.02           N
ATOM   1100  CA  SER B  24     -13.126  19.031  30.015  1.00 24.61           C
ATOM   1101  C   SER B  24     -14.266  18.561  29.115  1.00 36.51           C
ATOM   1102  O   SER B  24     -14.039  17.822  28.161  1.00 40.04           O
ATOM   1103  CB  SER B  24     -13.096  20.557  30.040  1.00 33.12           C
ATOM   1104  OG  SER B  24     -13.192  21.073  28.718  1.00 34.20           O
ATOM   1105  N   GLY B  25     -15.492  18.987  29.408  1.00 41.25           N
ATOM   1106  CA  GLY B  25     -16.630  18.653  28.563  1.00 45.16           C
ATOM   1107  C   GLY B  25     -17.137  17.227  28.738  1.00 50.16           C
ATOM   1108  O   GLY B  25     -16.673  16.499  29.619  1.00 47.31           O
ATOM   1109  N   ARG B  26     -18.096  16.831  27.899  1.00 50.13           N
ATOM   1110  CA  ARG B  26     -18.680  15.487  27.945  1.00 49.32           C
ATOM   1111  C   ARG B  26     -18.545  14.765  26.602  1.00 50.19           C
ATOM   1112  O   ARG B  26     -19.117  13.690  26.408  1.00 49.70           O
ATOM   1113  CB  ARG B  26     -20.167  15.555  28.332  1.00 53.59           C
ATOM   1114  CG  ARG B  26     -20.466  16.220  29.671  1.00 57.19           C
ATOM   1115  CD  ARG B  26     -19.799  15.510  30.846  1.00 61.04           C
ATOM   1116  NE  ARG B  26     -19.330  16.472  31.844  1.00 65.73           N
ATOM   1117  CZ  ARG B  26     -19.858  16.646  33.055  1.00 70.03           C
ATOM   1118  NH1 ARG B  26     -20.886  15.912  33.470  1.00 69.89           N
ATOM   1119  NH2 ARG B  26     -19.341  17.559  33.866  1.00 68.21           N
ATOM   1120  N   THR B  27     -17.801  15.358  25.672  1.00 43.98           N
ATOM   1121  CA  THR B  27     -17.647  14.787  24.335  1.00 41.17           C
ATOM   1122  C   THR B  27     -16.300  14.095  24.110  1.00 32.23           C
ATOM   1123  O   THR B  27     -16.000  13.683  22.992  1.00 33.09           O
ATOM   1124  CB  THR B  27     -17.800  15.880  23.268  1.00 45.08           C
ATOM   1125  OG1 THR B  27     -16.913  16.965  23.578  1.00 48.38           O
ATOM   1126  CG2 THR B  27     -19.233  16.388  23.227  1.00 44.65           C
ATOM   1127  N   PHE B  28     -15.498  13.964  25.165  1.00 30.65           N
ATOM   1128  CA  PHE B  28     -14.181  13.313  25.089  1.00 29.61           C
ATOM   1129  C   PHE B  28     -14.224  12.004  24.303  1.00 26.47           C
ATOM   1130  O   PHE B  28     -13.404  11.759  23.414  1.00 20.59           O
ATOM   1131  CB  PHE B  28     -13.677  13.032  26.515  1.00 29.86           C
ATOM   1132  CG  PHE B  28     -12.314  12.377  26.585  1.00 24.27           C
ATOM   1133  CD1 PHE B  28     -11.173  13.095  26.269  1.00 27.83           C
ATOM   1134  CD2 PHE B  28     -12.170  11.058  27.014  1.00 22.77           C
ATOM   1135  CE1 PHE B  28      -9.918  12.510  26.351  1.00 22.37           C
ATOM   1136  CE2 PHE B  28     -10.913  10.469  27.101  1.00 22.11           C
ATOM   1137  CZ  PHE B  28      -9.792  11.192  26.771  1.00 20.76           C
ATOM   1138  N   SER B  29     -15.204  11.174  24.636  1.00 24.78           N
ATOM   1139  CA  SER B  29     -15.233   9.791  24.188  1.00 26.02           C
ATOM   1140  C   SER B  29     -15.428   9.643  22.690  1.00 24.20           C
ATOM   1141  O   SER B  29     -15.256   8.544  22.164  1.00 23.44           O
ATOM   1142  CB  SER B  29     -16.342   9.031  24.920  1.00 27.28           C
ATOM   1143  OG  SER B  29     -17.612   9.551  24.573  1.00 31.05           O
ATOM   1144  N   SER B  30     -15.794  10.734  22.017  1.00 20.71           N
ATOM   1145  CA  SER B  30     -15.979  10.739  20.575  1.00 23.22           C
ATOM   1146  C   SER B  30     -14.751  11.205  19.780  1.00 19.17           C
ATOM   1147  O   SER B  30     -14.757  11.145  18.558  1.00 19.94           O
ATOM   1148  CB  SER B  30     -17.170  11.626  20.191  1.00 26.38           C
ATOM   1149  OG  SER B  30     -16.904  12.995  20.450  1.00 30.39           O
ATOM   1150  N   TYR B  31     -13.717  11.672  20.470  1.00 17.11           N
ATOM   1151  CA  TYR B  31     -12.529  12.236  19.813  1.00 14.82           C
ATOM   1152  C   TYR B  31     -11.348  11.276  19.783  1.00 13.98           C
ATOM   1153  O   TYR B  31     -11.072  10.597  20.774  1.00 13.87           O
ATOM   1154  CB  TYR B  31     -12.087  13.524  20.525  1.00 17.02           C
ATOM   1155  CG  TYR B  31     -12.984  14.690  20.187  1.00 20.43           C
ATOM   1156  CD1 TYR B  31     -12.535  15.734  19.405  1.00 17.07           C
ATOM   1157  CD2 TYR B  31     -14.310  14.708  20.601  1.00 29.88           C
ATOM   1158  CE1 TYR B  31     -13.361  16.802  19.093  1.00 18.96           C
ATOM   1159  CE2 TYR B  31     -15.145  15.762  20.284  1.00 30.30           C
ATOM   1160  CZ  TYR B  31     -14.663  16.801  19.523  1.00 25.36           C
ATOM   1161  OH  TYR B  31     -15.499  17.851  19.202  1.00 27.08           O
ATOM   1162  N   GLY B  32     -10.643  11.251  18.656  1.00 10.59           N
ATOM   1163  CA  GLY B  32      -9.304  10.693  18.630  1.00 10.75           C
ATOM   1164  C   GLY B  32      -8.391  11.626  19.414  1.00  9.46           C
ATOM   1165  O   GLY B  32      -8.539  12.837  19.358  1.00 11.09           O
ATOM   1166  N   MET B  33      -7.461  11.065  20.173  1.00  9.97           N
ATOM   1167  CA  MET B  33      -6.547  11.842  21.014  1.00 10.13           C
ATOM   1168  C   MET B  33      -5.120  11.569  20.604  1.00  9.13           C
ATOM   1169  O   MET B  33      -4.767  10.446  20.219  1.00 10.23           O
ATOM   1170  CB  MET B  33      -6.737  11.471  22.492  1.00 11.41           C
ATOM   1171  CG  MET B  33      -8.121  11.783  23.051  1.00 12.18           C
ATOM   1172  SD  MET B  33      -8.579  13.534  22.981  1.00 14.67           S
ATOM   1173  CE  MET B  33      -7.330  14.282  24.029  1.00 16.97           C
ATOM   1174  N   GLY B  34      -4.292  12.594  20.692  1.00  9.40           N
ATOM   1175  CA  GLY B  34      -2.896  12.458  20.335  1.00  9.98           C
ATOM   1176  C   GLY B  34      -1.956  13.241  21.213  1.00  9.40           C
ATOM   1177  O   GLY B  34      -2.365  14.149  21.940  1.00 10.46           O
ATOM   1178  N   TRP B  35      -0.696  12.840  21.142  1.00  9.08           N
ATOM   1179  CA  TRP B  35       0.423  13.562  21.737  1.00  8.44           C
ATOM   1180  C   TRP B  35       1.360  14.006  20.627  1.00  8.74           C
ATOM   1181  O   TRP B  35       1.713  13.216  19.739  1.00  9.31           O
ATOM   1182  CB  TRP B  35       1.194  12.694  22.759  1.00  8.74           C
ATOM   1183  CG  TRP B  35       0.439  12.451  24.010  1.00  9.54           C
ATOM   1184  CD1 TRP B  35      -0.335  11.377  24.317  1.00  9.50           C
ATOM   1185  CD2 TRP B  35       0.412  13.307  25.155  1.00  8.72           C
ATOM   1186  NE1 TRP B  35      -0.870  11.527  25.579  1.00 10.69           N
ATOM   1187  CE2 TRP B  35      -0.410  12.703  26.110  1.00  9.13           C
ATOM   1188  CE3 TRP B  35       1.003  14.534  25.463  1.00 10.55           C
ATOM   1189  CZ2 TRP B  35      -0.637  13.273  27.355  1.00 11.23           C
ATOM   1190  CZ3 TRP B  35       0.760  15.093  26.709  1.00 11.60           C
ATOM   1191  CH2 TRP B  35      -0.061  14.474  27.608  1.00 10.95           C
ATOM   1192  N   PHE B  36       1.796  15.263  20.719  1.00  9.37           N
ATOM   1193  CA  PHE B  36       2.810  15.862  19.870  1.00  9.16           C
ATOM   1194  C   PHE B  36       3.908  16.436  20.741  1.00  9.11           C
ATOM   1195  O   PHE B  36       3.724  16.580  21.954  1.00  9.85           O
ATOM   1196  CB  PHE B  36       2.176  16.974  19.024  1.00  9.82           C
ATOM   1197  CG  PHE B  36       1.215  16.472  17.969  1.00  9.93           C
ATOM   1198  CD1 PHE B  36       1.605  16.430  16.640  1.00 10.47           C
ATOM   1199  CD2 PHE B  36      -0.042  16.026  18.304  1.00  9.04           C
ATOM   1200  CE1 PHE B  36       0.732  15.979  15.655  1.00 11.34           C
ATOM   1201  CE2 PHE B  36      -0.911  15.576  17.307  1.00 10.58           C
ATOM   1202  CZ  PHE B  36      -0.505  15.535  15.996  1.00 11.76           C
ATOM   1203  N   ARG B  37       5.039  16.762  20.146  1.00  9.49           N
ATOM   1204  CA  ARG B  37       6.124  17.364  20.906  1.00  9.66           C
ATOM   1205  C   ARG B  37       6.865  18.372  20.046  1.00 11.27           C
ATOM   1206  O   ARG B  37       6.898  18.268  18.814  1.00 12.27           O
ATOM   1207  CB  ARG B  37       7.078  16.306  21.487  1.00  9.86           C
ATOM   1208  CG  ARG B  37       7.896  15.588  20.441  1.00 10.87           C
ATOM   1209  CD  ARG B  37       8.706  14.461  21.070  1.00 10.91           C
ATOM   1210  NE  ARG B  37       9.446  13.716  20.073  1.00 12.65           N
ATOM   1211  CZ  ARG B  37      10.192  12.648  20.338  1.00 13.99           C
ATOM   1212  NH1 ARG B  37      10.248  12.155  21.571  1.00 12.88           N
ATOM   1213  NH2 ARG B  37      10.864  12.060  19.358  1.00 15.52           N
ATOM   1214  N   GLN B  38       7.461  19.358  20.708  1.00 11.13           N
ATOM   1215  CA  GLN B  38       8.278  20.351  20.021  1.00 13.27           C
ATOM   1216  C   GLN B  38       9.579  20.555  20.774  1.00 14.90           C
ATOM   1217  O   GLN B  38       9.578  21.012  21.912  1.00 15.14           O
ATOM   1218  CB  GLN B  38       7.527  21.670  19.877  1.00 17.55           C
ATOM   1219  CG  GLN B  38       8.293  22.695  19.070  1.00 21.02           C
ATOM   1220  CD  GLN B  38       7.438  23.864  18.669  1.00 24.62           C
ATOM   1221  OE1 GLN B  38       6.487  24.219  19.362  1.00 27.62           O
ATOM   1222  NE2 GLN B  38       7.755  24.459  17.522  1.00 31.96           N
ATOM   1223  N   ALA B  39      10.673  20.180  20.121  1.00 15.24           N
ATOM   1224  CA  ALA B  39      12.021  20.323  20.663  1.00 17.86           C
ATOM   1225  C   ALA B  39      12.593  21.686  20.304  1.00 23.38           C
ATOM   1226  O   ALA B  39      12.086  22.348  19.393  1.00 21.06           O
ATOM   1227  CB  ALA B  39      12.919  19.228  20.120  1.00 19.91           C
ATOM   1228  N   PRO B  40      13.658  22.113  21.007  1.00 25.61           N
ATOM   1229  CA  PRO B  40      14.205  23.443  20.728  1.00 26.26           C
ATOM   1230  C   PRO B  40      14.631  23.643  19.303  1.00 26.48           C
ATOM   1231  O   PRO B  40      15.409  22.849  18.787  1.00 27.95           O
ATOM   1232  CB  PRO B  40      15.426  23.525  21.665  1.00 27.76           C
ATOM   1233  CG  PRO B  40      15.056  22.660  22.798  1.00 31.17           C
ATOM   1234  CD  PRO B  40      14.324  21.495  22.169  1.00 26.19           C
ATOM   1235  N   GLY B  41      14.111  24.709  18.700  1.00 27.80           N
ATOM   1236  CA  GLY B  41      14.494  25.110  17.359  1.00 33.01           C
ATOM   1237  C   GLY B  41      14.056  24.127  16.292  1.00 34.18           C
ATOM   1238  O   GLY B  41      14.672  24.028  15.225  1.00 39.07           O
ATOM   1239  N   LYS B  42      12.988  23.391  16.580  1.00 29.03           N
ATOM   1240  CA  LYS B  42      12.449  22.421  15.637  1.00 30.68           C
ATOM   1241  C   LYS B  42      10.940  22.582  15.562  1.00 25.17           C
ATOM   1242  O   LYS B  42      10.348  23.273  16.383  1.00 29.60           O
ATOM   1243  CB  LYS B  42      12.859  21.007  16.052  1.00 27.39           C
ATOM   1244  CG  LYS B  42      14.365  20.796  15.948  1.00 34.58           C
ATOM   1245  CD  LYS B  42      14.863  19.620  16.759  1.00 37.53           C
ATOM   1246  CE  LYS B  42      16.332  19.808  17.148  1.00 41.06           C
ATOM   1247  NZ  LYS B  42      16.495  20.401  18.520  1.00 41.97           N
ATOM   1248  N   GLU B  43      10.320  21.987  14.547  1.00 29.09           N
ATOM   1249  CA  GLU B  43       8.870  22.080  14.396  1.00 27.10           C
ATOM   1250  C   GLU B  43       8.161  20.979  15.185  1.00 24.29           C
ATOM   1251  O   GLU B  43       8.729  19.919  15.447  1.00 22.59           O
ATOM   1252  CB  GLU B  43       8.447  22.000  12.925  1.00 33.17           C
ATOM   1253  CG  GLU B  43       8.755  23.243  12.103  1.00 32.66           C
ATOM   1254  CD  GLU B  43       9.650  22.935  10.923  1.00 45.39           C
ATOM   1255  OE1 GLU B  43      10.667  22.235  11.118  1.00 46.21           O
ATOM   1256  OE2 GLU B  43       9.335  23.381   9.798  1.00 51.70           O
ATOM   1257  N   ARG B  44       6.917  21.260  15.542  1.00 20.40           N
ATOM   1258  CA  ARG B  44       6.062  20.317  16.254  1.00 18.81           C
ATOM   1259  C   ARG B  44       5.954  19.014  15.459  1.00 18.11           C
ATOM   1260  O   ARG B  44       5.812  19.031  14.224  1.00 16.45           O
ATOM   1261  CB  ARG B  44       4.698  20.969  16.483  1.00 23.47           C
ATOM   1262  CG  ARG B  44       3.759  20.237  17.427  1.00 22.24           C
ATOM   1263  CD  ARG B  44       2.501  21.081  17.757  1.00 22.33           C
ATOM   1264  NE  ARG B  44       1.723  21.454  16.574  1.00 26.60           N
ATOM   1265  CZ  ARG B  44       0.625  22.209  16.600  1.00 23.87           C
ATOM   1266  NH1 ARG B  44       0.145  22.678  17.746  1.00 21.04           N
ATOM   1267  NH2 ARG B  44      -0.004  22.499  15.469  1.00 26.64           N
ATOM   1268  N   GLU B  45       6.041  17.886  16.155  1.00 13.73           N
ATOM   1269  CA  GLU B  45       6.057  16.581  15.509  1.00 13.62           C
ATOM   1270  C   GLU B  45       5.169  15.584  16.256  1.00 11.54           C
ATOM   1271  O   GLU B  45       4.942  15.710  17.463  1.00 11.61           O
ATOM   1272  CB  GLU B  45       7.478  16.055  15.359  1.00 17.94           C
ATOM   1273  CG  GLU B  45       8.089  15.580  16.639  1.00 16.29           C
ATOM   1274  CD  GLU B  45       9.522  15.106  16.476  1.00 19.14           C
ATOM   1275  OE1 GLU B  45      10.175  15.480  15.477  1.00 24.49           O
ATOM   1276  OE2 GLU B  45       9.994  14.351  17.359  1.00 17.39           O
ATOM   1277  N   PHE B  46       4.648  14.614  15.514  1.00 10.64           N
ATOM   1278  CA  PHE B  46       3.765  13.598  16.039  1.00 10.57           C
ATOM   1279  C   PHE B  46       4.513  12.636  16.959  1.00 10.03           C
ATOM   1280  O   PHE B  46       5.638  12.255  16.658  1.00 11.81           O
ATOM   1281  CB  PHE B  46       3.132  12.822  14.878  1.00 10.73           C
ATOM   1282  CG  PHE B  46       2.281  11.688  15.316  1.00  9.75           C
ATOM   1283  CD1 PHE B  46       1.082  11.927  15.935  1.00 10.09           C
ATOM   1284  CD2 PHE B  46       2.667  10.362  15.111  1.00 10.50           C
ATOM   1285  CE1 PHE B  46       0.299  10.903  16.345  1.00 10.15           C
ATOM   1286  CE2 PHE B  46       1.852   9.327  15.520  1.00 11.56           C
ATOM   1287  CZ  PHE B  46       0.668   9.603  16.137  1.00 10.84           C
ATOM   1288  N   VAL B  47       3.845  12.223  18.027  1.00  8.70           N
ATOM   1289  CA  VAL B  47       4.379  11.209  18.940  1.00  9.69           C
ATOM   1290  C   VAL B  47       3.505   9.951  18.997  1.00  8.94           C
ATOM   1291  O   VAL B  47       3.985   8.859  18.724  1.00  9.76           O
ATOM   1292  CB  VAL B  47       4.581  11.779  20.358  1.00  9.76           C
ATOM   1293  CG1 VAL B  47       5.105  10.682  21.324  1.00 10.09           C
ATOM   1294  CG2 VAL B  47       5.552  12.960  20.324  1.00 10.97           C
ATOM   1295  N   ALA B  48       2.227  10.097  19.327  1.00  8.13           N
ATOM   1296  CA  ALA B  48       1.372   8.943  19.491  1.00  9.29           C
ATOM   1297  C   ALA B  48      -0.085   9.363  19.405  1.00  9.31           C
ATOM   1298  O   ALA B  48      -0.420  10.510  19.669  1.00  8.83           O
ATOM   1299  CB  ALA B  48       1.644   8.255  20.828  1.00  9.66           C
ATOM   1300  N   ALA B  49      -0.957   8.421  19.060  1.00  8.57           N
ATOM   1301  CA  ALA B  49      -2.395   8.703  18.984  1.00  9.39           C
ATOM   1302  C   ALA B  49      -3.201   7.467  19.315  1.00  9.18           C
ATOM   1303  O   ALA B  49      -2.715   6.338  19.192  1.00  9.76           O
ATOM   1304  CB  ALA B  49      -2.791   9.230  17.599  1.00  9.67           C
ATOM   1305  N   ILE B  50      -4.441   7.692  19.740  1.00  9.48           N
ATOM   1306  CA  ILE B  50      -5.335   6.630  20.117  1.00  9.84           C
ATOM   1307  C   ILE B  50      -6.752   6.948  19.648  1.00 10.33           C
ATOM   1308  O   ILE B  50      -7.261   8.042  19.840  1.00  9.82           O
ATOM   1309  CB  ILE B  50      -5.274   6.353  21.633  1.00 11.20           C
ATOM   1310  CG1 ILE B  50      -6.138   5.151  21.997  1.00 11.70           C
ATOM   1311  CG2 ILE B  50      -5.665   7.585  22.444  1.00 10.40           C
ATOM   1312  CD1 ILE B  50      -5.852   4.586  23.393  1.00 11.93           C
ATOM   1313  N   ARG B  51      -7.389   5.957  19.036  1.00  9.98           N
ATOM   1314  CA  ARG B  51      -8.735   6.116  18.486  1.00 10.13           C
ATOM   1315  C   ARG B  51      -9.725   6.400  19.602  1.00 11.29           C
ATOM   1316  O   ARG B  51      -9.477   6.017  20.764  1.00 11.76           O
ATOM   1317  CB  ARG B  51      -9.158   4.831  17.765  1.00 13.57           C
ATOM   1318  CG  ARG B  51      -8.497   4.556  16.434  1.00 19.11           C
ATOM   1319  CD  ARG B  51      -9.224   3.380  15.708  1.00 20.63           C
ATOM   1320  NE  ARG B  51     -10.524   3.732  15.104  1.00 23.95           N
ATOM   1321  CZ  ARG B  51     -11.454   2.845  14.718  1.00 25.25           C
ATOM   1322  NH1 ARG B  51     -11.264   1.539  14.885  1.00 26.90           N
ATOM   1323  NH2 ARG B  51     -12.589   3.244  14.156  1.00 28.75           N
ATOM   1324  N   TRP B  52     -10.853   7.035  19.262  1.00 11.26           N
ATOM   1325  CA  TRP B  52     -11.921   7.320  20.212  1.00 12.27           C
ATOM   1326  C   TRP B  52     -12.303   6.098  21.051  1.00 14.49           C
ATOM   1327  O   TRP B  52     -12.567   6.221  22.246  1.00 16.60           O
ATOM   1328  CB  TRP B  52     -13.169   7.856  19.471  1.00 12.92           C
ATOM   1329  CG  TRP B  52     -13.801   6.873  18.517  1.00 12.95           C
ATOM   1330  CD1 TRP B  52     -13.455   6.660  17.229  1.00 12.83           C
ATOM   1331  CD2 TRP B  52     -14.875   5.974  18.801  1.00 14.09           C
ATOM   1332  NE1 TRP B  52     -14.236   5.667  16.677  1.00 12.46           N
ATOM   1333  CE2 TRP B  52     -15.125   5.243  17.626  1.00 13.42           C
ATOM   1334  CE3 TRP B  52     -15.648   5.717  19.938  1.00 15.85           C
ATOM   1335  CZ2 TRP B  52     -16.113   4.263  17.555  1.00 16.36           C
ATOM   1336  CZ3 TRP B  52     -16.637   4.753  19.860  1.00 19.16           C
ATOM   1337  CH2 TRP B  52     -16.852   4.034  18.684  1.00 18.81           C
ATOM   1338  N   ASN B  53     -12.315   4.922  20.436  1.00 14.35           N
ATOM   1339  CA  ASN B  53     -12.793   3.716  21.111  1.00 17.27           C
ATOM   1340  C   ASN B  53     -11.657   2.917  21.749  1.00 21.16           C
ATOM   1341  O   ASN B  53     -11.901   1.860  22.326  1.00 23.47           O
ATOM   1342  CB  ASN B  53     -13.598   2.820  20.154  1.00 17.33           C
ATOM   1343  CG  ASN B  53     -12.775   2.280  19.016  1.00 19.46           C
ATOM   1344  OD1 ASN B  53     -11.575   2.542  18.921  1.00 21.04           O
ATOM   1345  ND2 ASN B  53     -13.417   1.516  18.131  1.00 20.64           N
ATOM   1346  N   GLY B  54     -10.427   3.413  21.640  1.00 17.20           N
ATOM   1347  CA  GLY B  54      -9.261   2.698  22.141  1.00 20.43           C
ATOM   1348  C   GLY B  54      -8.872   1.517  21.266  1.00 22.51           C
ATOM   1349  O   GLY B  54      -7.986   0.742  21.638  1.00 30.55           O
ATOM   1350  N   GLY B  55      -9.491   1.378  20.101  1.00 24.91           N
ATOM   1351  CA  GLY B  55      -9.319   0.190  19.283  1.00 28.27           C
ATOM   1352  C   GLY B  55      -7.963   0.061  18.618  1.00 27.44           C
ATOM   1353  O   GLY B  55      -7.502  -1.046  18.331  1.00 29.84           O
ATOM   1354  N   SER B  56      -7.328   1.195  18.355  1.00 22.40           N
ATOM   1355  CA  SER B  56      -6.027   1.207  17.715  1.00 19.11           C
ATOM   1356  C   SER B  56      -5.206   2.336  18.291  1.00 14.49           C
ATOM   1357  O   SER B  56      -5.758   3.354  18.730  1.00 13.98           O
ATOM   1358  CB  SER B  56      -6.159   1.413  16.211  1.00 26.55           C
ATOM   1359  OG  SER B  56      -6.896   0.358  15.611  1.00 33.27           O
ATOM   1360  N   THR B  57      -3.895   2.128  18.277  1.00 12.73           N
ATOM   1361  CA  THR B  57      -2.937   3.145  18.668  1.00 11.78           C
ATOM   1362  C   THR B  57      -1.918   3.289  17.547  1.00 12.84           C
ATOM   1363  O   THR B  57      -1.690   2.349  16.758  1.00 14.90           O
ATOM   1364  CB  THR B  57      -2.209   2.803  19.989  1.00 12.15           C
ATOM   1365  OG1 THR B  57      -1.604   1.509  19.881  1.00 13.90           O
ATOM   1366  CG2 THR B  57      -3.175   2.824  21.157  1.00 13.86           C
ATOM   1367  N   TYR B  58      -1.295   4.460  17.484  1.00 10.85           N
ATOM   1368  CA  TYR B  58      -0.368   4.817  16.437  1.00 11.20           C
ATOM   1369  C   TYR B  58       0.822   5.531  17.057  1.00 11.11           C
ATOM   1370  O   TYR B  58       0.644   6.337  17.973  1.00 11.44           O
ATOM   1371  CB  TYR B  58      -1.066   5.754  15.433  1.00 13.06           C
ATOM   1372  CG  TYR B  58      -2.441   5.267  14.995  1.00 16.65           C
ATOM   1373  CD1 TYR B  58      -2.589   4.425  13.899  1.00 17.07           C
ATOM   1374  CD2 TYR B  58      -3.577   5.622  15.709  1.00 16.33           C
ATOM   1375  CE1 TYR B  58      -3.849   3.973  13.505  1.00 17.04           C
ATOM   1376  CE2 TYR B  58      -4.833   5.181  15.327  1.00 19.03           C
ATOM   1377  CZ  TYR B  58      -4.953   4.353  14.236  1.00 17.21           C
ATOM   1378  OH  TYR B  58      -6.217   3.925  13.888  1.00 26.16           O
ATOM   1379  N   TYR B  59       2.017   5.252  16.563  1.00 11.22           N
ATOM   1380  CA  TYR B  59       3.244   5.785  17.151  1.00 11.85           C
ATOM   1381  C   TYR B  59       4.222   6.263  16.109  1.00 11.48           C
ATOM   1382  O   TYR B  59       4.369   5.616  15.059  1.00 12.85           O
ATOM   1383  CB  TYR B  59       3.970   4.713  17.998  1.00 12.37           C
ATOM   1384  CG  TYR B  59       3.167   4.272  19.203  1.00 11.57           C
ATOM   1385  CD1 TYR B  59       3.236   4.978  20.398  1.00 11.27           C
ATOM   1386  CD2 TYR B  59       2.352   3.156  19.161  1.00 11.78           C
ATOM   1387  CE1 TYR B  59       2.493   4.604  21.480  1.00 11.37           C
ATOM   1388  CE2 TYR B  59       1.598   2.769  20.238  1.00 11.89           C
ATOM   1389  CZ  TYR B  59       1.680   3.499  21.415  1.00 10.66           C
ATOM   1390  OH  TYR B  59       0.961   3.123  22.501  1.00 11.06           O
ATOM   1391  N   ALA B  60       4.944   7.340  16.392  1.00 11.16           N
ATOM   1392  CA  ALA B  60       6.142   7.670  15.632  1.00 12.28           C
ATOM   1393  C   ALA B  60       7.155   6.543  15.754  1.00 14.82           C
ATOM   1394  O   ALA B  60       7.300   5.919  16.810  1.00 13.10           O
ATOM   1395  CB  ALA B  60       6.737   8.968  16.107  1.00 14.23           C
ATOM   1396  N   ASP B  61       7.868   6.279  14.670  1.00 14.27           N
ATOM   1397  CA  ASP B  61       8.845   5.203  14.660  1.00 14.62           C
ATOM   1398  C   ASP B  61       9.854   5.322  15.789  1.00 16.04           C
ATOM   1399  O   ASP B  61      10.258   4.314  16.374  1.00 17.34           O
ATOM   1400  CB  ASP B  61       9.621   5.192  13.342  1.00 17.17           C
ATOM   1401  CG  ASP B  61       8.815   4.658  12.192  1.00 19.47           C
ATOM   1402  OD1 ASP B  61       7.725   4.094  12.406  1.00 19.87           O
ATOM   1403  OD2 ASP B  61       9.315   4.781  11.054  1.00 22.72           O
ATOM   1404  N   SER B  62      10.270   6.542  16.092  1.00 14.38           N
ATOM   1405  CA  SER B  62      11.309   6.751  17.074  1.00 16.31           C
ATOM   1406  C   SER B  62      10.894   6.464  18.511  1.00 13.74           C
ATOM   1407  O   SER B  62      11.780   6.402  19.367  1.00 14.07           O
ATOM   1408  CB  SER B  62      11.807   8.181  16.990  1.00 18.81           C
ATOM   1409  OG  SER B  62      10.809   9.070  17.431  1.00 22.69           O
ATOM   1410  N   VAL B  63       9.604   6.304  18.795  1.00 13.33           N
ATOM   1411  CA  VAL B  63       9.170   6.039  20.173  1.00 12.24           C
ATOM   1412  C   VAL B  63       8.523   4.676  20.338  1.00 13.43           C
ATOM   1413  O   VAL B  63       8.180   4.293  21.444  1.00 13.59           O
ATOM   1414  CB  VAL B  63       8.230   7.149  20.721  1.00 11.63           C
ATOM   1415  CG1 VAL B  63       8.878   8.505  20.558  1.00 12.33           C
ATOM   1416  CG2 VAL B  63       6.848   7.102  20.069  1.00 12.73           C
ATOM   1417  N   LYS B  64       8.317   3.947  19.242  1.00 14.75           N
ATOM   1418  CA  LYS B  64       7.732   2.609  19.321  1.00 15.42           C
ATOM   1419  C   LYS B  64       8.414   1.722  20.341  1.00 17.22           C
ATOM   1420  O   LYS B  64       9.646   1.616  20.362  1.00 19.21           O
ATOM   1421  CB  LYS B  64       7.860   1.888  17.983  1.00 20.92           C
ATOM   1422  CG  LYS B  64       6.751   2.156  17.028  1.00 21.25           C
ATOM   1423  CD  LYS B  64       6.911   1.291  15.773  1.00 25.12           C
ATOM   1424  CE  LYS B  64       5.767   1.441  14.792  1.00 35.56           C
ATOM   1425  NZ  LYS B  64       5.805   2.748  14.089  1.00 37.11           N
ATOM   1426  N   GLY B  65       7.605   1.063  21.162  1.00 15.93           N
ATOM   1427  CA  GLY B  65       8.114   0.134  22.156  1.00 18.45           C
ATOM   1428  C   GLY B  65       8.634   0.777  23.431  1.00 18.50           C
ATOM   1429  O   GLY B  65       8.898   0.076  24.417  1.00 22.15           O
ATOM   1430  N   ARG B  66       8.834   2.093  23.406  1.00 12.97           N
ATOM   1431  CA  ARG B  66       9.266   2.837  24.586  1.00 12.27           C
ATOM   1432  C   ARG B  66       8.116   3.638  25.201  1.00 12.25           C
ATOM   1433  O   ARG B  66       8.033   3.763  26.432  1.00 11.25           O
ATOM   1434  CB  ARG B  66      10.413   3.781  24.245  1.00 12.53           C
ATOM   1435  CG  ARG B  66      11.618   3.070  23.656  1.00 15.27           C
ATOM   1436  CD  ARG B  66      12.833   3.968  23.537  1.00 15.35           C
ATOM   1437  NE  ARG B  66      12.601   5.093  22.629  1.00 13.83           N
ATOM   1438  CZ  ARG B  66      12.578   6.375  22.984  1.00 12.73           C
ATOM   1439  NH1 ARG B  66      12.757   6.749  24.242  1.00 12.26           N
ATOM   1440  NH2 ARG B  66      12.337   7.306  22.068  1.00 13.24           N
ATOM   1441  N   PHE B  67       7.266   4.197  24.359  1.00  9.86           N
ATOM   1442  CA  PHE B  67       6.114   4.973  24.786  1.00 10.39           C
ATOM   1443  C   PHE B  67       4.822   4.212  24.534  1.00 10.68           C
ATOM   1444  O   PHE B  67       4.690   3.512  23.568  1.00 12.30           O
ATOM   1445  CB  PHE B  67       6.021   6.331  24.054  1.00 11.31           C
ATOM   1446  CG  PHE B  67       7.154   7.309  24.294  1.00 10.84           C
ATOM   1447  CD1 PHE B  67       8.284   7.018  24.975  1.00 10.56           C
ATOM   1448  CD2 PHE B  67       7.046   8.578  23.741  1.00 11.65           C
ATOM   1449  CE1 PHE B  67       9.277   7.954  25.135  1.00 12.47           C
ATOM   1450  CE2 PHE B  67       8.022   9.509  23.900  1.00 11.63           C
ATOM   1451  CZ  PHE B  67       9.147   9.202  24.594  1.00 12.99           C
ATOM   1452  N   THR B  68       3.887   4.409  25.432  1.00  9.24           N
ATOM   1453  CA  THR B  68       2.565   3.810  25.318  1.00 10.48           C
ATOM   1454  C   THR B  68       1.490   4.834  25.651  1.00  9.34           C
ATOM   1455  O   THR B  68       1.470   5.399  26.689  1.00 10.04           O
ATOM   1456  CB  THR B  68       2.378   2.634  26.316  1.00 11.72           C
ATOM   1457  OG1 THR B  68       3.446   1.717  26.206  1.00 16.52           O
ATOM   1458  CG2 THR B  68       1.093   1.931  26.156  1.00  8.94           C
ATOM   1459  N   ILE B  69       0.571   4.982  24.718  1.00  9.42           N
ATOM   1460  CA  ILE B  69      -0.574   5.850  24.883  1.00  9.66           C
ATOM   1461  C   ILE B  69      -1.785   5.009  25.293  1.00 10.26           C
ATOM   1462  O   ILE B  69      -1.994   3.925  24.756  1.00 12.03           O
ATOM   1463  CB  ILE B  69      -0.860   6.682  23.578  1.00  9.53           C
ATOM   1464  CG1 ILE B  69      -1.850   7.806  23.854  1.00 10.06           C
ATOM   1465  CG2 ILE B  69      -1.303   5.775  22.432  1.00 10.46           C
ATOM   1466  CD1 ILE B  69      -2.142   8.735  22.680  1.00 10.20           C
ATOM   1467  N   SER B  70      -2.583   5.551  26.201  1.00  9.72           N
ATOM   1468  CA  SER B  70      -3.811   4.904  26.620  1.00 11.14           C
ATOM   1469  C   SER B  70      -4.811   5.969  27.023  1.00 11.47           C
ATOM   1470  O   SER B  70      -4.456   7.136  27.194  1.00 11.93           O
ATOM   1471  CB  SER B  70      -3.539   3.942  27.781  1.00 12.99           C
ATOM   1472  OG  SER B  70      -3.100   4.622  28.943  1.00 13.72           O
ATOM   1473  N   ARG B  71      -6.078   5.587  27.139  1.00 11.31           N
ATOM   1474  CA  ARG B  71      -7.098   6.534  27.526  1.00 11.95           C
ATOM   1475  C   ARG B  71      -8.104   5.906  28.470  1.00 13.91           C
ATOM   1476  O   ARG B  71      -8.284   4.686  28.482  1.00 16.25           O
ATOM   1477  CB  ARG B  71      -7.823   7.078  26.291  1.00 13.80           C
ATOM   1478  CG  ARG B  71      -8.739   6.072  25.583  1.00 14.20           C
ATOM   1479  CD  ARG B  71      -9.189   6.592  24.202  1.00 14.53           C
ATOM   1480  NE  ARG B  71     -10.077   7.745  24.311  1.00 15.12           N
ATOM   1481  CZ  ARG B  71     -10.242   8.661  23.359  1.00 14.09           C
ATOM   1482  NH1 ARG B  71      -9.530   8.607  22.243  1.00 13.22           N
ATOM   1483  NH2 ARG B  71     -11.085   9.662  23.557  1.00 15.41           N
ATOM   1484  N   ASP B  72      -8.762   6.750  29.249  1.00 16.73           N
ATOM   1485  CA  ASP B  72      -9.838   6.306  30.127  1.00 19.70           C
ATOM   1486  C   ASP B  72     -11.032   7.206  29.871  1.00 20.05           C
ATOM   1487  O   ASP B  72     -11.091   8.329  30.373  1.00 21.80           O
ATOM   1488  CB  ASP B  72      -9.372   6.384  31.578  1.00 22.16           C
ATOM   1489  CG  ASP B  72     -10.365   5.789  32.554  1.00 26.97           C
ATOM   1490  OD1 ASP B  72     -11.560   5.698  32.219  1.00 27.44           O
ATOM   1491  OD2 ASP B  72      -9.931   5.415  33.663  1.00 34.51           O
ATOM   1492  N   ASN B  73     -11.977   6.725  29.071  1.00 21.15           N
ATOM   1493  CA  ASN B  73     -13.094   7.559  28.652  1.00 23.91           C
ATOM   1494  C   ASN B  73     -14.001   7.922  29.827  1.00 27.59           C
ATOM   1495  O   ASN B  73     -14.703   8.929  29.780  1.00 33.63           O
ATOM   1496  CB  ASN B  73     -13.886   6.896  27.515  1.00 23.34           C
ATOM   1497  CG  ASN B  73     -13.192   7.025  26.164  1.00 25.82           C
ATOM   1498  OD1 ASN B  73     -12.313   7.867  25.982  1.00 24.25           O
ATOM   1499  ND2 ASN B  73     -13.593   6.194  25.208  1.00 25.90           N
ATOM   1500  N   ALA B  74     -13.957   7.122  30.890  1.00 25.08           N
ATOM   1501  CA  ALA B  74     -14.740   7.412  32.094  1.00 29.90           C
ATOM   1502  C   ALA B  74     -14.133   8.551  32.926  1.00 31.72           C
ATOM   1503  O   ALA B  74     -14.867   9.313  33.562  1.00 34.86           O
ATOM   1504  CB  ALA B  74     -14.880   6.164  32.942  1.00 29.70           C
ATOM   1505  N   LYS B  75     -12.801   8.651  32.929  1.00 29.56           N
ATOM   1506  CA  LYS B  75     -12.084   9.701  33.663  1.00 28.75           C
ATOM   1507  C   LYS B  75     -11.697  10.883  32.767  1.00 25.65           C
ATOM   1508  O   LYS B  75     -11.012  11.805  33.216  1.00 27.68           O
ATOM   1509  CB  LYS B  75     -10.799   9.153  34.285  1.00 30.86           C
ATOM   1510  CG  LYS B  75     -10.965   8.172  35.439  1.00 33.89           C
ATOM   1511  CD  LYS B  75      -9.668   8.125  36.254  1.00 39.90           C
ATOM   1512  CE  LYS B  75      -9.379   6.751  36.852  1.00 40.74           C
ATOM   1513  NZ  LYS B  75     -10.117   6.494  38.122  1.00 49.11           N
ATOM   1514  N   ASN B  76     -12.107  10.835  31.502  1.00 21.01           N
ATOM   1515  CA  ASN B  76     -11.793  11.885  30.538  1.00 19.62           C
ATOM   1516  C   ASN B  76     -10.291  12.204  30.462  1.00 19.37           C
ATOM   1517  O   ASN B  76      -9.904  13.370  30.372  1.00 18.50           O
ATOM   1518  CB  ASN B  76     -12.591  13.156  30.863  1.00 20.58           C
ATOM   1519  CG  ASN B  76     -13.879  13.256  30.073  1.00 31.86           C
ATOM   1520  OD1 ASN B  76     -14.465  12.246  29.680  1.00 29.13           O
ATOM   1521  ND2 ASN B  76     -14.324  14.484  29.828  1.00 33.87           N
ATOM   1522  N   THR B  77      -9.457  11.169  30.487  1.00 15.34           N
ATOM   1523  CA  THR B  77      -8.002  11.346  30.538  1.00 14.85           C
ATOM   1524  C   THR B  77      -7.295  10.479  29.499  1.00 14.32           C
ATOM   1525  O   THR B  77      -7.741   9.381  29.168  1.00 17.37           O
ATOM   1526  CB  THR B  77      -7.456  11.063  31.941  1.00 17.17           C
ATOM   1527  OG1 THR B  77      -8.068  11.966  32.872  1.00 21.28           O
ATOM   1528  CG2 THR B  77      -5.939  11.269  32.010  1.00 22.18           C
ATOM   1529  N   VAL B  78      -6.213  11.017  28.954  1.00 11.81           N
ATOM   1530  CA  VAL B  78      -5.287  10.281  28.101  1.00 11.50           C
ATOM   1531  C   VAL B  78      -3.919  10.316  28.769  1.00 11.97           C
ATOM   1532  O   VAL B  78      -3.549  11.314  29.393  1.00 12.00           O
ATOM   1533  CB  VAL B  78      -5.206  10.906  26.694  1.00 14.11           C
ATOM   1534  CG1 VAL B  78      -4.461   9.987  25.726  1.00 16.58           C
ATOM   1535  CG2 VAL B  78      -6.579  11.204  26.183  1.00 20.26           C
ATOM   1536  N   TYR B  79      -3.164   9.235  28.630  1.00 10.23           N
ATOM   1537  CA  TYR B  79      -1.853   9.087  29.249  1.00  9.47           C
ATOM   1538  C   TYR B  79      -0.805   8.782  28.209  1.00  9.79           C
ATOM   1539  O   TYR B  79      -1.101   8.165  27.172  1.00 10.49           O
ATOM   1540  CB  TYR B  79      -1.875   7.944  30.260  1.00 12.75           C
ATOM   1541  CG  TYR B  79      -2.870   8.140  31.366  1.00 14.81           C
ATOM   1542  CD1 TYR B  79      -2.564   8.938  32.457  1.00 17.40           C
ATOM   1543  CD2 TYR B  79      -4.123   7.542  31.312  1.00 18.99           C
ATOM   1544  CE1 TYR B  79      -3.474   9.129  33.481  1.00 25.42           C
ATOM   1545  CE2 TYR B  79      -5.041   7.729  32.335  1.00 21.71           C
ATOM   1546  CZ  TYR B  79      -4.709   8.524  33.407  1.00 24.36           C
ATOM   1547  OH  TYR B  79      -5.623   8.714  34.425  1.00 35.20           O
ATOM   1548  N   LEU B  80       0.428   9.200  28.494  1.00  9.32           N
ATOM   1549  CA  LEU B  80       1.581   8.774  27.717  1.00  8.74           C
ATOM   1550  C   LEU B  80       2.626   8.271  28.702  1.00  8.56           C
ATOM   1551  O   LEU B  80       3.270   9.053  29.402  1.00  8.77           O
ATOM   1552  CB  LEU B  80       2.148   9.918  26.859  1.00  8.89           C
ATOM   1553  CG  LEU B  80       3.226   9.499  25.867  1.00  9.62           C
ATOM   1554  CD1 LEU B  80       2.640   8.631  24.753  1.00 10.90           C
ATOM   1555  CD2 LEU B  80       3.938  10.729  25.294  1.00 11.34           C
ATOM   1556  N   GLN B  81       2.787   6.952  28.764  1.00  8.10           N
ATOM   1557  CA  GLN B  81       3.848   6.353  29.569  1.00  8.36           C
ATOM   1558  C   GLN B  81       5.126   6.434  28.752  1.00  9.62           C
ATOM   1559  O   GLN B  81       5.146   5.961  27.605  1.00 11.36           O
ATOM   1560  CB  GLN B  81       3.520   4.892  29.870  1.00  9.60           C
ATOM   1561  CG  GLN B  81       4.550   4.193  30.738  1.00 10.08           C
ATOM   1562  CD  GLN B  81       4.558   4.703  32.160  1.00 10.54           C
ATOM   1563  OE1 GLN B  81       3.507   5.015  32.719  1.00 12.03           O
ATOM   1564  NE2 GLN B  81       5.723   4.745  32.769  1.00 12.24           N
ATOM   1565  N   MET B  82       6.173   7.048  29.297  1.00  9.26           N
ATOM   1566  CA  MET B  82       7.402   7.277  28.558  1.00  9.97           C
ATOM   1567  C   MET B  82       8.535   6.548  29.272  1.00  9.23           C
ATOM   1568  O   MET B  82       9.057   7.023  30.294  1.00 10.38           O
ATOM   1569  CB  MET B  82       7.709   8.770  28.507  1.00  9.69           C
ATOM   1570  CG  MET B  82       6.616   9.604  27.840  1.00 11.67           C
ATOM   1571  SD  MET B  82       6.777  11.401  28.105  1.00 15.88           S
ATOM   1572  CE  MET B  82       8.113  11.782  26.995  1.00 17.32           C
ATOM   1573  N   ASN B  83       8.916   5.384  28.751  1.00  9.57           N
ATOM   1574  CA  ASN B  83       9.985   4.571  29.329  1.00  9.80           C
ATOM   1575  C   ASN B  83      11.248   4.635  28.488  1.00 10.15           C
ATOM   1576  O   ASN B  83      11.233   5.098  27.362  1.00 11.21           O
ATOM   1577  CB  ASN B  83       9.499   3.131  29.485  1.00 10.22           C
ATOM   1578  CG  ASN B  83       8.462   2.975  30.589  1.00 11.05           C
ATOM   1579  OD1 ASN B  83       8.275   3.859  31.419  1.00 12.66           O
ATOM   1580  ND2 ASN B  83       7.762   1.856  30.586  1.00 12.06           N
ATOM   1581  N   SER B  84      12.357   4.217  29.073  1.00  9.86           N
ATOM   1582  CA  SER B  84      13.637   4.159  28.379  1.00 11.42           C
ATOM   1583  C   SER B  84      13.920   5.478  27.671  1.00 11.15           C
ATOM   1584  O   SER B  84      14.273   5.507  26.497  1.00 11.79           O
ATOM   1585  CB  SER B  84      13.683   2.998  27.375  1.00 14.03           C
ATOM   1586  OG  SER B  84      13.390   1.765  28.010  1.00 18.69           O
ATOM   1587  N   LEU B  85      13.781   6.575  28.394  1.00 10.97           N
ATOM   1588  CA  LEU B  85      13.891   7.885  27.789  1.00 10.53           C
ATOM   1589  C   LEU B  85      15.300   8.173  27.271  1.00 12.05           C
ATOM   1590  O   LEU B  85      16.306   7.714  27.833  1.00 12.57           O
ATOM   1591  CB  LEU B  85      13.437   8.943  28.777  1.00 10.45           C
ATOM   1592  CG  LEU B  85      11.918   9.101  28.832  1.00 10.24           C
ATOM   1593  CD1 LEU B  85      11.435   9.767  30.085  1.00 11.02           C
ATOM   1594  CD2 LEU B  85      11.439   9.900  27.625  1.00 11.32           C
ATOM   1595  N   LYS B  86      15.354   8.947  26.188  1.00 11.88           N
ATOM   1596  CA  LYS B  86      16.598   9.321  25.521  1.00 12.71           C
ATOM   1597  C   LYS B  86      16.718  10.836  25.465  1.00 13.63           C
ATOM   1598  O   LYS B  86      15.699  11.525  25.456  1.00 12.37           O
ATOM   1599  CB  LYS B  86      16.608   8.782  24.091  1.00 15.53           C
ATOM   1600  CG  LYS B  86      16.491   7.272  23.980  1.00 17.51           C
ATOM   1601  CD  LYS B  86      16.400   6.842  22.527  1.00 20.63           C
ATOM   1602  CE  LYS B  86      16.445   5.333  22.380  1.00 25.19           C
ATOM   1603  NZ  LYS B  86      16.319   4.934  20.948  1.00 28.73           N
ATOM   1604  N   PRO B  87      17.952  11.362  25.388  1.00 13.89           N
ATOM   1605  CA  PRO B  87      18.097  12.823  25.299  1.00 13.30           C
ATOM   1606  C   PRO B  87      17.270  13.430  24.155  1.00 14.68           C
ATOM   1607  O   PRO B  87      16.724  14.533  24.315  1.00 15.45           O
ATOM   1608  CB  PRO B  87      19.600  13.015  25.084  1.00 15.69           C
ATOM   1609  CG  PRO B  87      20.211  11.828  25.767  1.00 22.03           C
ATOM   1610  CD  PRO B  87      19.260  10.689  25.537  1.00 17.43           C
ATOM   1611  N   GLU B  88      17.153  12.702  23.047  1.00 14.67           N
ATOM   1612  CA  GLU B  88      16.400  13.140  21.872  1.00 16.11           C
ATOM   1613  C   GLU B  88      14.906  13.316  22.146  1.00 13.65           C
ATOM   1614  O   GLU B  88      14.185  13.847  21.298  1.00 14.07           O
ATOM   1615  CB  GLU B  88      16.547  12.119  20.716  1.00 21.66           C
ATOM   1616  CG  GLU B  88      15.717  10.834  20.932  1.00 26.15           C
ATOM   1617  CD  GLU B  88      16.059   9.669  19.995  1.00 31.12           C
ATOM   1618  OE1 GLU B  88      15.147   9.183  19.269  1.00 25.69           O
ATOM   1619  OE2 GLU B  88      17.227   9.210  20.023  1.00 30.54           O
ATOM   1620  N   ASP B  89      14.434  12.816  23.290  1.00 12.35           N
ATOM   1621  CA  ASP B  89      13.031  12.941  23.659  1.00 10.81           C
ATOM   1622  C   ASP B  89      12.737  14.263  24.371  1.00 10.53           C
ATOM   1623  O   ASP B  89      11.589  14.549  24.701  1.00 11.06           O
ATOM   1624  CB  ASP B  89      12.602  11.772  24.560  1.00 11.73           C
ATOM   1625  CG  ASP B  89      12.653  10.426  23.862  1.00 11.93           C
ATOM   1626  OD1 ASP B  89      12.214  10.305  22.696  1.00 12.35           O
ATOM   1627  OD2 ASP B  89      13.098   9.455  24.509  1.00 12.50           O
ATOM   1628  N   THR B  90      13.766  15.056  24.644  1.00 10.85           N
ATOM   1629  CA  THR B  90      13.580  16.347  25.287  1.00 11.09           C
ATOM   1630  C   THR B  90      12.728  17.258  24.402  1.00 10.94           C
ATOM   1631  O   THR B  90      13.023  17.430  23.215  1.00 12.47           O
ATOM   1632  CB  THR B  90      14.942  16.989  25.535  1.00 11.17           C
ATOM   1633  OG1 THR B  90      15.666  16.215  26.505  1.00 12.26           O
ATOM   1634  CG2 THR B  90      14.809  18.425  26.040  1.00 12.59           C
ATOM   1635  N   ALA B  91      11.675  17.820  24.983  1.00 10.56           N
ATOM   1636  CA  ALA B  91      10.736  18.652  24.236  1.00 11.04           C
ATOM   1637  C   ALA B  91       9.603  19.092  25.143  1.00 11.16           C
ATOM   1638  O   ALA B  91       9.399  18.516  26.223  1.00 10.81           O
ATOM   1639  CB  ALA B  91      10.126  17.874  23.060  1.00 11.82           C
ATOM   1640  N   VAL B  92       8.809  20.061  24.678  1.00 11.13           N
ATOM   1641  CA  VAL B  92       7.498  20.307  25.253  1.00 10.67           C
ATOM   1642  C   VAL B  92       6.501  19.351  24.598  1.00  9.25           C
ATOM   1643  O   VAL B  92       6.475  19.261  23.371  1.00 10.73           O
ATOM   1644  CB  VAL B  92       7.037  21.774  25.029  1.00 11.23           C
ATOM   1645  CG1 VAL B  92       5.730  22.030  25.751  1.00 13.36           C
ATOM   1646  CG2 VAL B  92       8.092  22.769  25.496  1.00 13.30           C
ATOM   1647  N   TYR B  93       5.692  18.684  25.407  1.00  8.91           N
ATOM   1648  CA  TYR B  93       4.714  17.704  24.942  1.00  9.54           C
ATOM   1649  C   TYR B  93       3.326  18.283  25.075  1.00  9.05           C
ATOM   1650  O   TYR B  93       2.962  18.848  26.091  1.00 10.11           O
ATOM   1651  CB  TYR B  93       4.847  16.394  25.752  1.00  8.64           C
ATOM   1652  CG  TYR B  93       6.033  15.558  25.327  1.00  9.27           C
ATOM   1653  CD1 TYR B  93       7.322  15.941  25.641  1.00  9.50           C
ATOM   1654  CD2 TYR B  93       5.854  14.376  24.634  1.00  9.15           C
ATOM   1655  CE1 TYR B  93       8.408  15.205  25.221  1.00 10.17           C
ATOM   1656  CE2 TYR B  93       6.934  13.632  24.210  1.00  9.84           C
ATOM   1657  CZ  TYR B  93       8.213  14.034  24.525  1.00 10.11           C
ATOM   1658  OH  TYR B  93       9.267  13.253  24.107  1.00 10.93           O
ATOM   1659  N   TYR B  94       2.537  18.113  24.016  1.00  9.38           N
ATOM   1660  CA  TYR B  94       1.175  18.643  23.907  1.00  9.83           C
ATOM   1661  C   TYR B  94       0.167  17.552  23.627  1.00  9.19           C
ATOM   1662  O   TYR B  94       0.391  16.703  22.765  1.00 10.61           O
ATOM   1663  CB  TYR B  94       1.071  19.650  22.758  1.00 10.73           C
ATOM   1664  CG  TYR B  94       1.981  20.832  22.881  1.00 11.58           C
ATOM   1665  CD1 TYR B  94       1.613  21.955  23.620  1.00 13.09           C
ATOM   1666  CD2 TYR B  94       3.222  20.837  22.269  1.00 12.95           C
ATOM   1667  CE1 TYR B  94       2.468  23.051  23.740  1.00 15.68           C
ATOM   1668  CE2 TYR B  94       4.073  21.920  22.384  1.00 15.35           C
ATOM   1669  CZ  TYR B  94       3.674  23.029  23.108  1.00 15.70           C
ATOM   1670  OH  TYR B  94       4.545  24.105  23.238  1.00 19.32           O
ATOM   1671  N   CYS B  95      -0.929  17.609  24.348  1.00  8.78           N
ATOM   1672  CA  CYS B  95      -2.112  16.795  24.097  1.00 11.14           C
ATOM   1673  C   CYS B  95      -3.041  17.480  23.081  1.00  9.52           C
ATOM   1674  O   CYS B  95      -3.161  18.711  23.107  1.00 10.36           O
ATOM   1675  CB  CYS B  95      -2.850  16.622  25.429  1.00 12.74           C
ATOM   1676  SG  CYS B  95      -4.363  15.701  25.373  1.00 14.10           S
ATOM   1677  N   ALA B  96      -3.661  16.700  22.197  1.00  9.01           N
ATOM   1678  CA  ALA B  96      -4.563  17.221  21.190  1.00 10.27           C
ATOM   1679  C   ALA B  96      -5.742  16.290  20.983  1.00  9.77           C
ATOM   1680  O   ALA B  96      -5.634  15.087  21.138  1.00 10.14           O
ATOM   1681  CB  ALA B  96      -3.808  17.430  19.904  1.00 11.46           C
ATOM   1682  N   ALA B  97      -6.880  16.880  20.623  1.00 10.70           N
ATOM   1683  CA  ALA B  97      -8.117  16.145  20.302  1.00 10.99           C
ATOM   1684  C   ALA B  97      -8.600  16.502  18.904  1.00 11.43           C
ATOM   1685  O   ALA B  97      -8.577  17.673  18.510  1.00 10.74           O
ATOM   1686  CB  ALA B  97      -9.203  16.483  21.277  1.00 11.86           C
ATOM   1687  N   GLY B  98      -9.053  15.484  18.177  1.00 10.94           N
ATOM   1688  CA  GLY B  98      -9.599  15.678  16.840  1.00 11.15           C
ATOM   1689  C   GLY B  98     -10.683  14.685  16.540  1.00 10.60           C
ATOM   1690  O   GLY B  98     -10.900  13.710  17.251  1.00 11.33           O
ATOM   1691  N   ARG B  99     -11.404  14.951  15.452  1.00 10.47           N
ATOM   1692  CA  ARG B  99     -12.565  14.147  15.054  1.00 10.13           C
ATOM   1693  C   ARG B  99     -12.209  13.159  13.959  1.00  9.69           C
ATOM   1694  O   ARG B  99     -13.111  12.643  13.287  1.00 11.35           O
ATOM   1695  CB  ARG B  99     -13.759  15.044  14.691  1.00 11.83           C
ATOM   1696  CG  ARG B  99     -14.337  15.712  15.928  1.00 15.95           C
ATOM   1697  CD  ARG B  99     -15.520  16.604  15.615  1.00 19.46           C
ATOM   1698  NE  ARG B  99     -15.174  17.744  14.773  1.00 22.49           N
ATOM   1699  CZ  ARG B  99     -15.511  17.882  13.487  1.00 22.23           C
ATOM   1700  NH1 ARG B  99     -16.209  16.939  12.838  1.00 16.08           N
ATOM   1701  NH2 ARG B  99     -15.134  18.975  12.838  1.00 23.67           N
ATOM   1702  N   TRP B 100     -10.936  12.854  13.761  1.00 10.40           N
ATOM   1703  CA  TRP B 100     -10.567  11.703  12.946  1.00  9.78           C
ATOM   1704  C   TRP B 100     -11.005  10.417  13.654  1.00  9.03           C
ATOM   1705  O   TRP B 100     -11.227  10.410  14.867  1.00 10.59           O
ATOM   1706  CB  TRP B 100      -9.069  11.721  12.620  1.00  9.69           C
ATOM   1707  CG  TRP B 100      -8.207  11.802  13.846  1.00 10.30           C
ATOM   1708  CD1 TRP B 100      -7.758  12.934  14.458  1.00 10.32           C
ATOM   1709  CD2 TRP B 100      -7.760  10.707  14.647  1.00  9.67           C
ATOM   1710  NE1 TRP B 100      -7.023  12.607  15.579  1.00 11.65           N
ATOM   1711  CE2 TRP B 100      -7.023  11.247  15.722  1.00 10.02           C
ATOM   1712  CE3 TRP B 100      -7.882   9.332  14.550  1.00 10.74           C
ATOM   1713  CZ2 TRP B 100      -6.401  10.446  16.678  1.00 10.78           C
ATOM   1714  CZ3 TRP B 100      -7.273   8.546  15.510  1.00 13.01           C
ATOM   1715  CH2 TRP B 100      -6.546   9.115  16.565  1.00 11.97           C
ATOM   1716  N   ASP B 101     -11.204   9.360  12.871  1.00  9.91           N
ATOM   1717  CA  ASP B 101     -11.729   8.105  13.368  1.00  9.83           C
ATOM   1718  C   ASP B 101     -10.596   7.089  13.395  1.00 10.80           C
ATOM   1719  O   ASP B 101     -10.093   6.762  14.487  1.00 11.01           O
ATOM   1720  CB  ASP B 101     -12.927   7.664  12.518  1.00 10.14           C
ATOM   1721  CG  ASP B 101     -13.663   6.474  13.103  1.00 10.74           C
ATOM   1722  OD1 ASP B 101     -13.130   5.825  14.019  1.00 12.63           O
ATOM   1723  OD2 ASP B 101     -14.799   6.183  12.621  1.00 12.80           O
ATOM   1724  N   LYS B 102     -10.121   6.644  12.248  1.00 10.75           N
ATOM   1725  CA  LYS B 102      -8.928   5.816  12.266  1.00 13.76           C
ATOM   1726  C   LYS B 102      -7.809   6.238  11.337  1.00 12.47           C
ATOM   1727  O   LYS B 102      -6.729   5.634  11.395  1.00 12.75           O
ATOM   1728  CB  LYS B 102      -9.247   4.342  12.113  1.00 25.57           C
ATOM   1729  CG  LYS B 102      -9.851   4.002  10.838  1.00 20.11           C
ATOM   1730  CD  LYS B 102     -10.339   2.559  10.882  1.00 27.70           C
ATOM   1731  CE  LYS B 102     -11.062   2.186   9.610  1.00 29.56           C
ATOM   1732  NZ  LYS B 102     -11.642   0.811   9.663  1.00 31.42           N
ATOM   1733  N   TYR B 103      -7.990   7.308  10.571  1.00 10.16           N
ATOM   1734  CA  TYR B 103      -6.980   7.793   9.649  1.00 10.16           C
ATOM   1735  C   TYR B 103      -6.604   9.236   9.930  1.00  9.92           C
ATOM   1736  O   TYR B 103      -7.362   9.993  10.521  1.00 11.05           O
ATOM   1737  CB  TYR B 103      -7.492   7.659   8.201  1.00 10.38           C
ATOM   1738  CG  TYR B 103      -7.607   6.230   7.750  1.00 10.70           C
ATOM   1739  CD1 TYR B 103      -6.476   5.484   7.431  1.00 11.97           C
ATOM   1740  CD2 TYR B 103      -8.844   5.612   7.651  1.00 12.61           C
ATOM   1741  CE1 TYR B 103      -6.572   4.169   7.015  1.00 14.14           C
ATOM   1742  CE2 TYR B 103      -8.947   4.294   7.251  1.00 14.09           C
ATOM   1743  CZ  TYR B 103      -7.810   3.580   6.937  1.00 15.86           C
ATOM   1744  OH  TYR B 103      -7.914   2.268   6.527  1.00 18.34           O
ATOM   1745  N   GLY B 104      -5.408   9.616   9.490  1.00  9.96           N
ATOM   1746  CA  GLY B 104      -4.961  10.987   9.569  1.00 10.70           C
ATOM   1747  C   GLY B 104      -4.390  11.442  10.907  1.00  9.16           C
ATOM   1748  O   GLY B 104      -4.089  12.619  11.043  1.00 10.04           O
ATOM   1749  N   SER B 105      -4.240  10.527  11.861  1.00 10.84           N
ATOM   1750  CA  SER B 105      -3.887  10.910  13.235  1.00 10.07           C
ATOM   1751  C   SER B 105      -2.477  11.484  13.387  1.00 10.18           C
ATOM   1752  O   SER B 105      -2.169  12.056  14.443  1.00 10.29           O
ATOM   1753  CB  SER B 105      -4.086   9.726  14.177  1.00 11.43           C
ATOM   1754  OG  SER B 105      -3.183   8.671  13.903  1.00 10.96           O
ATOM   1755  N   SER B 106      -1.586  11.305  12.417  1.00  9.03           N
ATOM   1756  CA  SER B 106      -0.248  11.877  12.538  1.00  9.51           C
ATOM   1757  C   SER B 106      -0.184  13.341  12.158  1.00  9.51           C
ATOM   1758  O   SER B 106       0.862  13.966  12.367  1.00 10.47           O
ATOM   1759  CB  SER B 106       0.787  11.097  11.721  1.00 10.62           C
ATOM   1760  OG  SER B 106       0.572  11.217  10.322  1.00 11.40           O
ATOM   1761  N   PHE B 107      -1.270  13.890  11.612  1.00  9.77           N
ATOM   1762  CA  PHE B 107      -1.267  15.245  11.088  1.00  9.84           C
ATOM   1763  C   PHE B 107      -1.852  16.239  12.076  1.00 10.77           C
ATOM   1764  O   PHE B 107      -3.005  16.137  12.463  1.00 11.19           O
ATOM   1765  CB  PHE B 107      -2.081  15.289   9.787  1.00 10.84           C
ATOM   1766  CG  PHE B 107      -1.461  14.502   8.679  1.00 10.99           C
ATOM   1767  CD1 PHE B 107      -0.369  14.996   8.001  1.00 13.29           C
ATOM   1768  CD2 PHE B 107      -1.926  13.244   8.359  1.00 12.70           C
ATOM   1769  CE1 PHE B 107       0.240  14.261   6.999  1.00 13.29           C
ATOM   1770  CE2 PHE B 107      -1.308  12.502   7.356  1.00 12.92           C
ATOM   1771  CZ  PHE B 107      -0.219  13.023   6.681  1.00 11.78           C
ATOM   1772  N   GLN B 108      -1.042  17.210  12.483  1.00 11.89           N
ATOM   1773  CA  GLN B 108      -1.502  18.225  13.424  1.00 12.59           C
ATOM   1774  C   GLN B 108      -2.752  18.947  12.910  1.00 11.11           C
ATOM   1775  O   GLN B 108      -3.615  19.329  13.687  1.00 11.56           O
ATOM   1776  CB  GLN B 108      -0.393  19.224  13.762  1.00 15.32           C
ATOM   1777  CG  GLN B 108       0.054  20.134  12.624  1.00 18.04           C
ATOM   1778  CD  GLN B 108       1.407  20.795  12.894  1.00 22.99           C
ATOM   1779  OE1 GLN B 108       1.783  21.019  14.044  1.00 25.52           O
ATOM   1780  NE2 GLN B 108       2.145  21.087  11.835  1.00 24.24           N
ATOM   1781  N   ASP B 109      -2.872  19.073  11.587  1.00 12.52           N
ATOM   1782  CA  ASP B 109      -4.011  19.774  10.996  1.00 14.85           C
ATOM   1783  C   ASP B 109      -5.329  19.046  11.203  1.00 12.79           C
ATOM   1784  O   ASP B 109      -6.393  19.625  10.965  1.00 15.03           O
ATOM   1785  CB  ASP B 109      -3.829  19.963   9.473  1.00 18.28           C
ATOM   1786  CG  ASP B 109      -2.661  20.852   9.114  1.00 26.05           C
ATOM   1787  OD1 ASP B 109      -2.206  21.640   9.967  1.00 24.90           O
ATOM   1788  OD2 ASP B 109      -2.208  20.767   7.951  1.00 26.43           O
ATOM   1789  N   GLU B 110      -5.291  17.767  11.568  1.00 12.00           N
ATOM   1790  CA  GLU B 110      -6.512  16.994  11.772  1.00 11.78           C
ATOM   1791  C   GLU B 110      -7.017  17.058  13.213  1.00 12.27           C
ATOM   1792  O   GLU B 110      -7.958  16.372  13.589  1.00 13.94           O
ATOM   1793  CB  GLU B 110      -6.299  15.538  11.365  1.00 12.51           C
ATOM   1794  CG  GLU B 110      -5.978  15.325   9.873  1.00 14.36           C
ATOM   1795  CD  GLU B 110      -7.041  15.841   8.892  1.00 16.44           C
ATOM   1796  OE1 GLU B 110      -8.214  15.926   9.286  1.00 19.62           O
ATOM   1797  OE2 GLU B 110      -6.669  16.159   7.737  1.00 16.07           O
ATOM   1798  N   TYR B 111      -6.377  17.893  14.030  1.00 12.67           N
ATOM   1799  CA  TYR B 111      -6.811  18.095  15.423  1.00 12.18           C
ATOM   1800  C   TYR B 111      -7.364  19.504  15.578  1.00 15.23           C
ATOM   1801  O   TYR B 111      -6.913  20.428  14.888  1.00 22.00           O
ATOM   1802  CB  TYR B 111      -5.652  17.870  16.398  1.00 11.95           C
ATOM   1803  CG  TYR B 111      -5.122  16.450  16.434  1.00 10.49           C
ATOM   1804  CD1 TYR B 111      -5.425  15.612  17.480  1.00  9.30           C
ATOM   1805  CD2 TYR B 111      -4.328  15.951  15.412  1.00  9.93           C
ATOM   1806  CE1 TYR B 111      -4.959  14.316  17.518  1.00  9.44           C
ATOM   1807  CE2 TYR B 111      -3.861  14.655  15.438  1.00 11.07           C
ATOM   1808  CZ  TYR B 111      -4.145  13.852  16.522  1.00  9.66           C
ATOM   1809  OH  TYR B 111      -3.682  12.569  16.594  1.00 10.57           O
ATOM   1810  N   ASP B 112      -8.340  19.671  16.453  1.00 12.26           N
ATOM   1811  CA  ASP B 112      -8.924  20.994  16.676  1.00 15.16           C
ATOM   1812  C   ASP B 112      -8.673  21.618  18.042  1.00 16.81           C
ATOM   1813  O   ASP B 112      -8.871  22.818  18.203  1.00 18.99           O
ATOM   1814  CB  ASP B 112     -10.426  20.911  16.490  1.00 19.60           C
ATOM   1815  CG  ASP B 112     -10.811  20.422  15.109  1.00 22.18           C
ATOM   1816  OD1 ASP B 112     -10.260  20.956  14.124  1.00 25.60           O
ATOM   1817  OD2 ASP B 112     -11.627  19.492  15.037  1.00 27.51           O
ATOM   1818  N   TYR B 113      -8.281  20.813  19.027  1.00 13.24           N
ATOM   1819  CA  TYR B 113      -8.038  21.309  20.385  1.00 11.56           C
ATOM   1820  C   TYR B 113      -6.670  20.878  20.852  1.00 12.13           C
ATOM   1821  O   TYR B 113      -6.232  19.771  20.549  1.00 11.38           O
ATOM   1822  CB  TYR B 113      -9.081  20.786  21.350  1.00 13.68           C
ATOM   1823  CG  TYR B 113     -10.484  21.083  20.896  1.00 19.03           C
ATOM   1824  CD1 TYR B 113     -11.023  22.352  21.050  1.00 24.97           C
ATOM   1825  CD2 TYR B 113     -11.264  20.106  20.300  1.00 20.23           C
ATOM   1826  CE1 TYR B 113     -12.308  22.641  20.624  1.00 30.78           C
ATOM   1827  CE2 TYR B 113     -12.556  20.381  19.875  1.00 25.65           C
ATOM   1828  CZ  TYR B 113     -13.065  21.650  20.040  1.00 24.77           C
ATOM   1829  OH  TYR B 113     -14.349  21.925  19.610  1.00 30.28           O
ATOM   1830  N   TRP B 114      -5.991  21.786  21.545  1.00 11.81           N
ATOM   1831  CA  TRP B 114      -4.627  21.599  22.028  1.00 11.41           C
ATOM   1832  C   TRP B 114      -4.480  22.093  23.462  1.00 11.91           C
ATOM   1833  O   TRP B 114      -5.080  23.112  23.830  1.00 13.26           O
ATOM   1834  CB  TRP B 114      -3.693  22.417  21.157  1.00 11.65           C
ATOM   1835  CG  TRP B 114      -3.651  21.935  19.757  1.00 11.37           C
ATOM   1836  CD1 TRP B 114      -4.514  22.252  18.749  1.00 14.03           C
ATOM   1837  CD2 TRP B 114      -2.703  21.018  19.211  1.00 12.23           C
ATOM   1838  NE1 TRP B 114      -4.153  21.589  17.605  1.00 13.08           N
ATOM   1839  CE2 TRP B 114      -3.052  20.812  17.864  1.00 11.81           C
ATOM   1840  CE3 TRP B 114      -1.592  20.347  19.734  1.00 11.53           C
ATOM   1841  CZ2 TRP B 114      -2.326  19.972  17.028  1.00 11.72           C
ATOM   1842  CZ3 TRP B 114      -0.873  19.507  18.904  1.00 11.72           C
ATOM   1843  CH2 TRP B 114      -1.244  19.325  17.562  1.00 11.98           C
ATOM   1844  N   GLY B 115      -3.670  21.407  24.273  1.00 10.57           N
ATOM   1845  CA  GLY B 115      -3.321  21.907  25.591  1.00 12.08           C
ATOM   1846  C   GLY B 115      -2.139  22.864  25.539  1.00 11.13           C
ATOM   1847  O   GLY B 115      -1.507  23.077  24.510  1.00 11.95           O
ATOM   1848  N   GLN B 116      -1.814  23.417  26.704  1.00 10.50           N
ATOM   1849  CA  GLN B 116      -0.694  24.338  26.874  1.00 11.86           C
ATOM   1850  C   GLN B 116       0.653  23.616  27.027  1.00 11.21           C
ATOM   1851  O   GLN B 116       1.711  24.223  26.906  1.00 13.21           O
ATOM   1852  CB  GLN B 116      -0.932  25.228  28.099  1.00 13.24           C
ATOM   1853  CG  GLN B 116      -2.118  26.166  27.960  1.00 14.80           C
ATOM   1854  CD  GLN B 116      -2.365  26.973  29.215  1.00 15.76           C
ATOM   1855  OE1 GLN B 116      -2.222  28.198  29.207  1.00 31.44           O
ATOM   1856  NE2 GLN B 116      -2.695  26.303  30.300  1.00 16.36           N
ATOM   1857  N   GLY B 117       0.601  22.316  27.312  1.00 10.63           N
ATOM   1858  CA  GLY B 117       1.789  21.473  27.282  1.00 10.89           C
ATOM   1859  C   GLY B 117       2.437  21.206  28.634  1.00  9.85           C
ATOM   1860  O   GLY B 117       2.088  21.844  29.654  1.00 10.54           O
ATOM   1861  N   THR B 118       3.367  20.249  28.648  1.00  9.55           N
ATOM   1862  CA  THR B 118       4.170  19.969  29.829  1.00  9.46           C
ATOM   1863  C   THR B 118       5.581  19.659  29.331  1.00 10.57           C
ATOM   1864  O   THR B 118       5.788  19.092  28.249  1.00 10.84           O
ATOM   1865  CB  THR B 118       3.535  18.844  30.656  1.00  9.35           C
ATOM   1866  OG1 THR B 118       4.277  18.659  31.861  1.00  9.90           O
ATOM   1867  CG2 THR B 118       3.563  17.520  29.906  1.00 10.54           C
ATOM   1868  N   GLN B 119       6.581  20.075  30.111  1.00 10.22           N
ATOM   1869  CA  GLN B 119       7.980  20.041  29.675  1.00  9.71           C
ATOM   1870  C   GLN B 119       8.699  18.776  30.104  1.00  9.97           C
ATOM   1871  O   GLN B 119       8.613  18.384  31.271  1.00 10.42           O
ATOM   1872  CB  GLN B 119       8.697  21.277  30.223  1.00 11.06           C
ATOM   1873  CG  GLN B 119       8.139  22.548  29.569  1.00 13.09           C
ATOM   1874  CD  GLN B 119       8.551  23.813  30.288  1.00 14.03           C
ATOM   1875  OE1 GLN B 119       7.699  24.600  30.750  1.00 16.42           O
ATOM   1876  NE2 GLN B 119       9.849  24.026  30.389  1.00 12.13           N
ATOM   1877  N   VAL B 120       9.447  18.197  29.180  1.00 10.02           N
ATOM   1878  CA  VAL B 120      10.225  16.993  29.431  1.00 10.78           C
ATOM   1879  C   VAL B 120      11.667  17.243  29.046  1.00  9.52           C
ATOM   1880  O   VAL B 120      11.952  17.702  27.936  1.00 10.83           O
ATOM   1881  CB  VAL B 120       9.671  15.808  28.615  1.00 10.51           C
ATOM   1882  CG1 VAL B 120      10.612  14.603  28.650  1.00 11.80           C
ATOM   1883  CG2 VAL B 120       8.277  15.414  29.119  1.00 11.61           C
ATOM   1884  N   THR B 121      12.605  16.928  29.944  1.00 10.84           N
ATOM   1885  CA  THR B 121      14.040  17.022  29.647  1.00 11.60           C
ATOM   1886  C   THR B 121      14.690  15.733  30.089  1.00 11.65           C
ATOM   1887  O   THR B 121      14.440  15.246  31.191  1.00 13.28           O
ATOM   1888  CB  THR B 121      14.697  18.223  30.331  1.00 13.26           C
ATOM   1889  OG1 THR B 121      14.069  19.423  29.871  1.00 14.46           O
ATOM   1890  CG2 THR B 121      16.202  18.291  30.040  1.00 15.27           C
ATOM   1891  N   VAL B 122      15.496  15.165  29.208  1.00 11.12           N
ATOM   1892  CA  VAL B 122      16.196  13.918  29.483  1.00 12.49           C
ATOM   1893  C   VAL B 122      17.685  14.200  29.358  1.00 12.49           C
ATOM   1894  O   VAL B 122      18.144  14.642  28.307  1.00 14.83           O
ATOM   1895  CB  VAL B 122      15.824  12.822  28.468  1.00 12.56           C
ATOM   1896  CG1 VAL B 122      16.534  11.500  28.805  1.00 13.17           C
ATOM   1897  CG2 VAL B 122      14.315  12.638  28.403  1.00 12.18           C
ATOM   1898  N   SER B 123      18.456  13.907  30.394  1.00 13.22           N
ATOM   1899  CA  SER B 123      19.883  14.246  30.405  1.00 15.95           C
ATOM   1900  C   SER B 123      20.794  13.033  30.303  1.00 27.97           C
ATOM   1901  O   SER B 123      20.541  11.995  30.926  1.00 29.26           O
ATOM   1902  CB  SER B 123      20.211  15.012  31.682  1.00 29.07           C
ATOM   1903  OG  SER B 123      19.996  14.195  32.815  1.00 32.18           O
ATOM   1904  N   SER B 124      21.875  13.191  29.538  1.00 29.25           N
ATOM   1905  CA  SER B 124      22.948  12.197  29.477  1.00 34.28           C
ATOM   1906  C   SER B 124      23.516  11.918  30.863  1.00 34.49           C
ATOM   1907  O   SER B 124      23.963  10.806  31.150  1.00 44.60           O
ATOM   1908  CB  SER B 124      24.070  12.689  28.561  1.00 39.64           C
ATOM   1909  OG  SER B 124      23.641  12.731  27.213  1.00 41.35           O
