# Supplementary material for: A non-redundant data set of nanobody-antigen crystal structures
Source: Data Brief. 2019 Mar 6;24:103754. doi: 10.1016/j.dib.2019.103754 (PMC6441729; doi:10.1016/j.dib.2019.103754)
Supplement: Multimedia component 5 [file mmc5.zip › Data_set/Nb-Ag_3/5ip4_3.pdb]

ATOM      1  N   LYS E 255      28.496  64.045  -8.557  1.00 48.64           N
ATOM      2  CA  LYS E 255      28.295  65.314  -7.765  1.00 49.63           C
ATOM      3  C   LYS E 255      26.857  65.850  -7.807  1.00 47.57           C
ATOM      4  O   LYS E 255      26.355  66.434  -6.823  1.00 43.10           O
ATOM      5  CB  LYS E 255      29.291  66.400  -8.191  1.00 56.65           C
ATOM      6  CG  LYS E 255      29.112  67.014  -9.578  1.00 65.44           C
ATOM      7  CD  LYS E 255      28.509  68.421  -9.492  1.00 73.20           C
ATOM      8  CE  LYS E 255      28.593  69.184 -10.812  1.00 79.76           C
ATOM      9  NZ  LYS E 255      29.992  69.595 -11.142  1.00 82.09           N
ATOM     10  N   ASP E 256      26.206  65.643  -8.956  1.00 40.78           N
ATOM     11  CA  ASP E 256      24.779  65.973  -9.144  1.00 41.37           C
ATOM     12  C   ASP E 256      23.921  65.044  -8.283  1.00 36.79           C
ATOM     13  O   ASP E 256      22.787  65.389  -7.911  1.00 38.27           O
ATOM     14  CB  ASP E 256      24.404  66.009 -10.650  1.00 35.66           C
ATOM     15  CG  ASP E 256      25.041  67.256 -11.407  1.00 40.68           C
ATOM     16  OD1 ASP E 256      25.248  68.318 -10.774  1.00 44.04           O
ATOM     17  OD2 ASP E 256      25.329  67.196 -12.633  1.00 41.56           O
ATOM     18  N   PHE E 257      24.486  63.906  -7.869  1.00 31.73           N
ATOM     19  CA  PHE E 257      23.751  63.071  -6.926  1.00 35.13           C
ATOM     20  C   PHE E 257      23.986  63.466  -5.466  1.00 37.49           C
ATOM     21  O   PHE E 257      23.221  63.127  -4.578  1.00 38.87           O
ATOM     22  CB  PHE E 257      24.032  61.600  -7.189  1.00 40.68           C
ATOM     23  CG  PHE E 257      23.401  61.109  -8.440  1.00 37.30           C
ATOM     24  CD1 PHE E 257      22.056  60.743  -8.455  1.00 40.00           C
ATOM     25  CD2 PHE E 257      24.118  61.087  -9.612  1.00 37.31           C
ATOM     26  CE1 PHE E 257      21.480  60.319  -9.636  1.00 41.55           C
ATOM     27  CE2 PHE E 257      23.543  60.656 -10.805  1.00 37.85           C
ATOM     28  CZ  PHE E 257      22.228  60.279 -10.811  1.00 29.73           C
ATOM     29  N   VAL E 258      24.992  64.281  -5.236  1.00 34.49           N
ATOM     30  CA  VAL E 258      25.354  64.644  -3.882  1.00 41.05           C
ATOM     31  C   VAL E 258      24.776  66.022  -3.494  1.00 39.51           C
ATOM     32  O   VAL E 258      24.408  66.241  -2.354  1.00 42.30           O
ATOM     33  CB  VAL E 258      26.888  64.549  -3.752  1.00 44.11           C
ATOM     34  CG1 VAL E 258      27.396  65.181  -2.459  1.00 48.19           C
ATOM     35  CG2 VAL E 258      27.290  63.078  -3.854  1.00 49.45           C
ATOM     36  N   ARG E 259      24.651  66.930  -4.461  1.00 35.56           N
ATOM     37  CA  ARG E 259      24.235  68.290  -4.184  1.00 36.00           C
ATOM     38  C   ARG E 259      23.391  68.829  -5.355  1.00 29.18           C
ATOM     39  O   ARG E 259      23.649  68.514  -6.554  1.00 27.09           O
ATOM     40  CB  ARG E 259      25.469  69.190  -3.895  1.00 41.77           C
ATOM     41  CG  ARG E 259      26.196  69.777  -5.103  1.00 46.50           C
ATOM     42  CD  ARG E 259      27.437  70.664  -4.830  1.00 53.35           C
ATOM     43  NE  ARG E 259      27.407  71.530  -3.633  1.00 62.41           N
ATOM     44  CZ  ARG E 259      28.117  72.657  -3.477  1.00 63.42           C
ATOM     45  NH1 ARG E 259      28.904  73.103  -4.456  1.00 66.03           N
ATOM     46  NH2 ARG E 259      28.031  73.357  -2.347  1.00 60.06           N
ATOM     47  N   PRO E 260      22.413  69.673  -5.023  1.00 24.61           N
ATOM     48  CA  PRO E 260      21.603  70.289  -6.064  1.00 22.58           C
ATOM     49  C   PRO E 260      22.475  71.197  -6.938  1.00 21.58           C
ATOM     50  O   PRO E 260      23.404  71.808  -6.429  1.00 23.26           O
ATOM     51  CB  PRO E 260      20.580  71.131  -5.272  1.00 22.51           C
ATOM     52  CG  PRO E 260      21.232  71.417  -3.959  1.00 22.77           C
ATOM     53  CD  PRO E 260      22.136  70.231  -3.685  1.00 25.17           C
ATOM     54  N   LYS E 261      22.184  71.267  -8.238  1.00 21.73           N
ATOM     55  CA  LYS E 261      23.019  72.072  -9.133  1.00 23.51           C
ATOM     56  C   LYS E 261      22.510  73.486  -9.166  1.00 21.27           C
ATOM     57  O   LYS E 261      21.326  73.707  -9.544  1.00 20.28           O
ATOM     58  CB  LYS E 261      23.032  71.514 -10.581  1.00 24.36           C
ATOM     59  CG  LYS E 261      24.056  72.256 -11.427  1.00 24.28           C
ATOM     60  CD  LYS E 261      24.171  71.645 -12.784  1.00 27.92           C
ATOM     61  CE  LYS E 261      25.298  72.374 -13.474  1.00 27.26           C
ATOM     62  NZ  LYS E 261      25.461  71.871 -14.851  1.00 28.60           N
ATOM     63  N   LEU E 262      23.406  74.443  -8.871  1.00 19.72           N
ATOM     64  CA  LEU E 262      23.066  75.882  -9.133  1.00 20.31           C
ATOM     65  C   LEU E 262      23.251  76.288 -10.617  1.00 24.95           C
ATOM     66  O   LEU E 262      24.319  76.086 -11.147  1.00 24.99           O
ATOM     67  CB  LEU E 262      23.864  76.817  -8.199  1.00 27.99           C
ATOM     68  CG  LEU E 262      23.373  78.276  -8.164  1.00 33.13           C
ATOM     69  CD1 LEU E 262      21.895  78.440  -7.811  1.00 33.13           C
ATOM     70  CD2 LEU E 262      24.190  79.062  -7.145  1.00 40.83           C
ATOM     71  N   VAL E 263      22.216  76.776 -11.305  1.00 21.96           N
ATOM     72  CA  VAL E 263      22.405  77.122 -12.720  1.00 22.46           C
ATOM     73  C   VAL E 263      22.006  78.583 -12.846  1.00 24.89           C
ATOM     74  O   VAL E 263      21.155  79.065 -12.103  1.00 23.44           O
ATOM     75  CB  VAL E 263      21.615  76.224 -13.721  1.00 22.45           C
ATOM     76  CG1 VAL E 263      22.058  74.748 -13.606  1.00 23.73           C
ATOM     77  CG2 VAL E 263      20.145  76.325 -13.489  1.00 24.57           C
ATOM     78  N   THR E 264      22.590  79.273 -13.813  1.00 21.89           N
ATOM     79  CA  THR E 264      22.283  80.691 -14.037  1.00 22.69           C
ATOM     80  C   THR E 264      21.534  80.804 -15.350  1.00 23.29           C
ATOM     81  O   THR E 264      21.991  80.257 -16.352  1.00 23.12           O
ATOM     82  CB  THR E 264      23.601  81.494 -14.112  1.00 23.28           C
ATOM     83  OG1 THR E 264      24.199  81.433 -12.813  1.00 25.75           O
ATOM     84  CG2 THR E 264      23.347  83.019 -14.390  1.00 27.41           C
ATOM     85  N   ILE E 265      20.356  81.415 -15.319  1.00 19.96           N
ATOM     86  CA  ILE E 265      19.519  81.552 -16.492  1.00 22.46           C
ATOM     87  C   ILE E 265      19.455  83.102 -16.788  1.00 25.47           C
ATOM     88  O   ILE E 265      19.152  83.922 -15.897  1.00 23.87           O
ATOM     89  CB  ILE E 265      18.073  81.047 -16.245  1.00 23.40           C
ATOM     90  CG1 ILE E 265      18.037  79.620 -15.646  1.00 25.22           C
ATOM     91  CG2 ILE E 265      17.217  81.051 -17.524  1.00 22.00           C
ATOM     92  CD1 ILE E 265      18.545  78.598 -16.607  1.00 26.47           C
ATOM     93  N   ILE E 266      19.655  83.492 -18.047  1.00 22.55           N
ATOM     94  CA  ILE E 266      19.583  84.921 -18.405  1.00 22.93           C
ATOM     95  C   ILE E 266      18.490  84.965 -19.440  1.00 25.53           C
ATOM     96  O   ILE E 266      18.583  84.272 -20.448  1.00 25.30           O
ATOM     97  CB  ILE E 266      20.887  85.350 -19.037  1.00 23.64           C
ATOM     98  CG1 ILE E 266      22.021  85.246 -17.991  1.00 30.31           C
ATOM     99  CG2 ILE E 266      20.732  86.787 -19.646  1.00 26.28           C
ATOM    100  CD1 ILE E 266      23.327  84.815 -18.631  1.00 31.81           C
ATOM    101  N   ARG E 267      17.464  85.747 -19.187  1.00 26.20           N
ATOM    102  CA  ARG E 267      16.406  85.931 -20.137  1.00 31.50           C
ATOM    103  C   ARG E 267      16.835  86.892 -21.284  1.00 33.83           C
ATOM    104  O   ARG E 267      17.383  87.946 -21.042  1.00 32.26           O
ATOM    105  CB  ARG E 267      15.138  86.428 -19.457  1.00 35.56           C
ATOM    106  CG  ARG E 267      13.986  86.472 -20.453  1.00 38.61           C
ATOM    107  CD  ARG E 267      12.831  87.335 -20.011  1.00 48.70           C
ATOM    108  NE  ARG E 267      13.192  88.254 -18.927  1.00 63.16           N
ATOM    109  CZ  ARG E 267      12.310  88.920 -18.170  1.00 67.87           C
ATOM    110  NH1 ARG E 267      10.996  88.785 -18.377  1.00 67.54           N
ATOM    111  NH2 ARG E 267      12.748  89.725 -17.202  1.00 69.93           N
ATOM    112  N   SER E 268      16.561  86.492 -22.523  1.00 34.89           N
ATOM    113  CA  SER E 268      16.932  87.269 -23.714  1.00 41.03           C
ATOM    114  C   SER E 268      15.954  88.406 -23.919  1.00 42.36           C
ATOM    115  O   SER E 268      14.819  88.316 -23.479  1.00 45.06           O
ATOM    116  CB  SER E 268      16.858  86.370 -24.941  1.00 38.56           C
ATOM    117  OG  SER E 268      17.994  86.606 -25.686  1.00 51.00           O
ATOM    118  N   GLY E 269      16.372  89.470 -24.596  1.00 52.28           N
ATOM    119  CA  GLY E 269      15.435  90.550 -24.938  1.00 55.10           C
ATOM    120  C   GLY E 269      15.411  91.705 -23.960  1.00 58.03           C
ATOM    121  O   GLY E 269      16.180  92.650 -24.083  1.00 66.70           O
ATOM    122  N   VAL E 270      14.492  91.653 -23.007  1.00 70.19           N
ATOM    123  CA  VAL E 270      14.376  92.668 -21.941  1.00 67.89           C
ATOM    124  C   VAL E 270      15.623  93.568 -21.740  1.00 65.26           C
ATOM    125  O   VAL E 270      16.706  93.079 -21.431  1.00 63.52           O
ATOM    126  CB  VAL E 270      13.934  91.997 -20.626  1.00 65.75           C
ATOM    127  CG1 VAL E 270      12.538  91.408 -20.812  1.00 62.52           C
ATOM    128  CG2 VAL E 270      14.938  90.919 -20.188  1.00 58.98           C
ATOM    129  N   LYS E 271      15.438  94.873 -21.939  1.00 77.75           N
ATOM    130  CA  LYS E 271      16.531  95.877 -21.984  1.00 82.02           C
ATOM    131  C   LYS E 271      17.569  95.888 -20.859  1.00 78.72           C
ATOM    132  O   LYS E 271      18.749  96.073 -21.156  1.00 82.49           O
ATOM    133  CB  LYS E 271      15.983  97.295 -22.240  1.00 91.25           C
ATOM    134  CG  LYS E 271      16.408  97.915 -23.573  1.00 92.35           C
ATOM    135  CD  LYS E 271      16.282  96.953 -24.749  1.00 84.46           C
ATOM    136  CE  LYS E 271      17.176  97.410 -25.890  1.00 84.51           C
ATOM    137  NZ  LYS E 271      17.975  96.268 -26.425  1.00 73.76           N
ATOM    138  N   PRO E 272      17.144  95.728 -19.576  1.00 78.80           N
ATOM    139  CA  PRO E 272      18.126  95.220 -18.598  1.00 69.75           C
ATOM    140  C   PRO E 272      17.955  93.699 -18.461  1.00 60.30           C
ATOM    141  O   PRO E 272      16.864  93.219 -18.183  1.00 60.82           O
ATOM    142  CB  PRO E 272      17.756  95.951 -17.301  1.00 67.69           C
ATOM    143  CG  PRO E 272      16.328  96.394 -17.489  1.00 73.46           C
ATOM    144  CD  PRO E 272      15.882  96.114 -18.911  1.00 74.43           C
ATOM    145  N   ARG E 273      19.015  92.948 -18.689  1.00 57.97           N
ATOM    146  CA  ARG E 273      18.887  91.496 -18.763  1.00 61.10           C
ATOM    147  C   ARG E 273      18.892  90.723 -17.427  1.00 62.33           C
ATOM    148  O   ARG E 273      19.958  90.437 -16.805  1.00 43.52           O
ATOM    149  CB  ARG E 273      19.877  90.901 -19.751  1.00 63.74           C
ATOM    150  CG  ARG E 273      19.287  90.688 -21.136  1.00 62.53           C
ATOM    151  CD  ARG E 273      20.389  90.185 -22.028  1.00 66.23           C
ATOM    152  NE  ARG E 273      20.329  90.818 -23.333  1.00 72.01           N
ATOM    153  CZ  ARG E 273      21.394  91.201 -24.025  1.00 68.55           C
ATOM    154  NH1 ARG E 273      22.612  91.034 -23.528  1.00 75.77           N
ATOM    155  NH2 ARG E 273      21.234  91.778 -25.204  1.00 67.48           N
ATOM    156  N   LYS E 274      17.650  90.392 -17.057  1.00 59.09           N
ATOM    157  CA  LYS E 274      17.249  89.482 -15.978  1.00 63.68           C
ATOM    158  C   LYS E 274      18.024  88.123 -15.863  1.00 65.32           C
ATOM    159  O   LYS E 274      17.580  87.087 -16.420  1.00 62.36           O
ATOM    160  CB  LYS E 274      15.733  89.242 -16.119  1.00 55.63           C
ATOM    161  CG  LYS E 274      15.086  88.442 -14.983  1.00 60.48           C
ATOM    162  CD  LYS E 274      15.177  89.164 -13.641  1.00 56.27           C
ATOM    163  CE  LYS E 274      14.581  88.364 -12.495  1.00 57.69           C
ATOM    164  NZ  LYS E 274      13.240  87.784 -12.784  1.00 56.27           N
ATOM    165  N   ALA E 275      19.151  88.155 -15.124  1.00 56.54           N
ATOM    166  CA  ALA E 275      19.996  86.990 -14.811  1.00 50.18           C
ATOM    167  C   ALA E 275      19.697  86.401 -13.421  1.00 51.09           C
ATOM    168  O   ALA E 275      19.886  87.074 -12.414  1.00 55.50           O
ATOM    169  CB  ALA E 275      21.460  87.352 -14.892  1.00 44.60           C
ATOM    170  N   VAL E 276      19.326  85.121 -13.389  1.00 37.83           N
ATOM    171  CA  VAL E 276      18.639  84.472 -12.257  1.00 37.47           C
ATOM    172  C   VAL E 276      19.386  83.149 -11.922  1.00 36.31           C
ATOM    173  O   VAL E 276      20.068  82.600 -12.788  1.00 28.06           O
ATOM    174  CB  VAL E 276      17.201  84.285 -12.720  1.00 35.77           C
ATOM    175  CG1 VAL E 276      16.481  83.165 -12.045  1.00 36.12           C
ATOM    176  CG2 VAL E 276      16.473  85.612 -12.539  1.00 44.41           C
ATOM    177  N   ARG E 277      19.336  82.683 -10.665  1.00 30.27           N
ATOM    178  CA  ARG E 277      20.032  81.476 -10.280  1.00 23.73           C
ATOM    179  C   ARG E 277      19.031  80.555  -9.657  1.00 22.65           C
ATOM    180  O   ARG E 277      18.314  80.962  -8.746  1.00 25.08           O
ATOM    181  CB  ARG E 277      21.124  81.776  -9.267  1.00 28.60           C
ATOM    182  CG  ARG E 277      22.216  82.518  -9.957  1.00 33.57           C
ATOM    183  CD  ARG E 277      22.879  83.468  -9.027  1.00 39.58           C
ATOM    184  NE  ARG E 277      23.654  82.718  -8.047  1.00 45.10           N
ATOM    185  CZ  ARG E 277      23.383  82.744  -6.755  1.00 41.49           C
ATOM    186  NH1 ARG E 277      22.346  83.475  -6.323  1.00 57.40           N
ATOM    187  NH2 ARG E 277      24.126  82.044  -5.909  1.00 41.65           N
ATOM    188  N   VAL E 278      19.002  79.316 -10.115  1.00 19.52           N
ATOM    189  CA  VAL E 278      17.957  78.453  -9.654  1.00 21.73           C
ATOM    190  C   VAL E 278      18.685  77.171  -9.308  1.00 22.37           C
ATOM    191  O   VAL E 278      19.757  76.861  -9.889  1.00 17.74           O
ATOM    192  CB  VAL E 278      16.860  78.216 -10.672  1.00 24.15           C
ATOM    193  CG1 VAL E 278      16.084  79.537 -11.037  1.00 25.20           C
ATOM    194  CG2 VAL E 278      17.399  77.537 -11.915  1.00 23.26           C
ATOM    195  N   LEU E 279      18.110  76.414  -8.369  1.00 18.84           N
ATOM    196  CA  LEU E 279      18.747  75.201  -7.969  1.00 20.38           C
ATOM    197  C   LEU E 279      18.004  74.098  -8.559  1.00 18.69           C
ATOM    198  O   LEU E 279      16.803  74.006  -8.344  1.00 23.11           O
ATOM    199  CB  LEU E 279      18.601  75.014  -6.428  1.00 21.13           C
ATOM    200  CG  LEU E 279      19.679  75.498  -5.514  1.00 25.56           C
ATOM    201  CD1 LEU E 279      19.305  75.014  -4.100  1.00 21.59           C
ATOM    202  CD2 LEU E 279      21.059  74.961  -5.857  1.00 22.03           C
ATOM    203  N   LEU E 280      18.681  73.191  -9.223  1.00 18.70           N
ATOM    204  CA  LEU E 280      17.993  72.055  -9.845  1.00 23.20           C
ATOM    205  C   LEU E 280      18.521  70.786  -9.200  1.00 23.84           C
ATOM    206  O   LEU E 280      19.738  70.552  -9.140  1.00 28.43           O
ATOM    207  CB  LEU E 280      18.278  71.946 -11.349  1.00 23.92           C
ATOM    208  CG  LEU E 280      17.863  73.156 -12.174  1.00 30.32           C
ATOM    209  CD1 LEU E 280      18.304  72.979 -13.628  1.00 32.08           C
ATOM    210  CD2 LEU E 280      16.354  73.395 -12.138  1.00 28.90           C
ATOM    211  N   ASN E 281      17.624  69.937  -8.785  1.00 21.93           N
ATOM    212  CA  ASN E 281      18.036  68.661  -8.155  1.00 22.53           C
ATOM    213  C   ASN E 281      17.814  67.470  -9.068  1.00 20.44           C
ATOM    214  O   ASN E 281      16.683  67.128  -9.440  1.00 17.89           O
ATOM    215  CB  ASN E 281      17.306  68.519  -6.852  1.00 23.23           C
ATOM    216  CG  ASN E 281      17.889  67.428  -5.983  1.00 30.54           C
ATOM    217  OD1 ASN E 281      18.578  66.482  -6.438  1.00 27.51           O
ATOM    218  ND2 ASN E 281      17.559  67.513  -4.727  1.00 27.26           N
ATOM    219  N   LYS E 282      18.917  66.868  -9.465  1.00 19.01           N
ATOM    220  CA  LYS E 282      18.938  65.762 -10.394  1.00 25.38           C
ATOM    221  C   LYS E 282      18.073  64.563  -9.924  1.00 26.87           C
ATOM    222  O   LYS E 282      17.439  63.854 -10.742  1.00 25.36           O
ATOM    223  CB  LYS E 282      20.384  65.320 -10.563  1.00 29.33           C
ATOM    224  CG  LYS E 282      20.559  64.018 -11.340  1.00 35.50           C
ATOM    225  CD  LYS E 282      21.200  64.350 -12.656  1.00 37.86           C
ATOM    226  CE  LYS E 282      21.537  63.117 -13.454  1.00 38.52           C
ATOM    227  NZ  LYS E 282      21.359  63.545 -14.895  1.00 37.55           N
ATOM    228  N   LYS E 283      18.019  64.362  -8.613  1.00 23.54           N
ATOM    229  CA  LYS E 283      17.126  63.338  -7.977  1.00 25.65           C
ATOM    230  C   LYS E 283      15.628  63.576  -8.043  1.00 24.09           C
ATOM    231  O   LYS E 283      14.835  62.638  -7.979  1.00 25.38           O
ATOM    232  CB  LYS E 283      17.555  63.114  -6.505  1.00 27.32           C
ATOM    233  CG  LYS E 283      19.003  62.638  -6.461  1.00 29.69           C
ATOM    234  CD  LYS E 283      19.448  62.164  -5.083  1.00 34.57           C
ATOM    235  CE  LYS E 283      19.582  63.283  -4.082  1.00 41.04           C
ATOM    236  NZ  LYS E 283      20.725  62.924  -3.173  1.00 35.59           N
ATOM    237  N   THR E 284      15.223  64.830  -8.184  1.00 22.85           N
ATOM    238  CA  THR E 284      13.850  65.173  -8.134  1.00 24.23           C
ATOM    239  C   THR E 284      13.320  65.755  -9.429  1.00 26.04           C
ATOM    240  O   THR E 284      12.139  65.904  -9.549  1.00 27.37           O
ATOM    241  CB  THR E 284      13.502  66.107  -6.938  1.00 24.82           C
ATOM    242  OG1 THR E 284      14.093  67.357  -7.131  1.00 23.68           O
ATOM    243  CG2 THR E 284      13.923  65.443  -5.517  1.00 28.77           C
ATOM    244  N   ALA E 285      14.180  66.121 -10.370  1.00 22.96           N
ATOM    245  CA  ALA E 285      13.713  66.745 -11.631  1.00 23.23           C
ATOM    246  C   ALA E 285      13.418  65.679 -12.632  1.00 25.08           C
ATOM    247  O   ALA E 285      14.337  65.149 -13.261  1.00 24.83           O
ATOM    248  CB  ALA E 285      14.787  67.704 -12.196  1.00 27.76           C
ATOM    249  N   HIS E 286      12.154  65.295 -12.771  1.00 20.30           N
ATOM    250  CA  HIS E 286      11.825  64.219 -13.675  1.00 22.82           C
ATOM    251  C   HIS E 286      11.473  64.734 -15.065  1.00 22.81           C
ATOM    252  O   HIS E 286      11.750  64.069 -16.056  1.00 20.34           O
ATOM    253  CB  HIS E 286      10.570  63.451 -13.193  1.00 29.93           C
ATOM    254  CG  HIS E 286      10.721  62.828 -11.818  1.00 42.29           C
ATOM    255  ND1 HIS E 286      10.772  63.572 -10.673  1.00 43.95           N
ATOM    256  CD2 HIS E 286      10.846  61.481 -11.418  1.00 42.07           C
ATOM    257  CE1 HIS E 286      10.928  62.739  -9.598  1.00 42.94           C
ATOM    258  NE2 HIS E 286      10.971  61.467 -10.062  1.00 47.09           N
ATOM    259  N   SER E 287      10.832  65.893 -15.140  1.00 19.29           N
ATOM    260  CA  SER E 287      10.135  66.345 -16.397  1.00 20.41           C
ATOM    261  C   SER E 287      10.834  67.590 -16.927  1.00 21.80           C
ATOM    262  O   SER E 287      10.896  68.618 -16.255  1.00 19.68           O
ATOM    263  CB  SER E 287       8.692  66.734 -16.030  1.00 20.47           C
ATOM    264  OG  SER E 287       8.005  67.374 -17.114  1.00 22.09           O
ATOM    265  N   PHE E 288      11.357  67.499 -18.140  1.00 22.20           N
ATOM    266  CA  PHE E 288      11.887  68.668 -18.752  1.00 19.96           C
ATOM    267  C   PHE E 288      10.838  69.765 -18.969  1.00 21.34           C
ATOM    268  O   PHE E 288      11.078  70.918 -18.709  1.00 19.49           O
ATOM    269  CB  PHE E 288      12.533  68.236 -20.051  1.00 20.67           C
ATOM    270  CG  PHE E 288      13.174  69.374 -20.834  1.00 22.34           C
ATOM    271  CD1 PHE E 288      14.362  69.964 -20.415  1.00 25.49           C
ATOM    272  CD2 PHE E 288      12.596  69.799 -22.024  1.00 25.32           C
ATOM    273  CE1 PHE E 288      14.959  70.999 -21.177  1.00 25.32           C
ATOM    274  CE2 PHE E 288      13.200  70.817 -22.788  1.00 26.12           C
ATOM    275  CZ  PHE E 288      14.361  71.401 -22.357  1.00 22.83           C
ATOM    276  N   GLU E 289       9.662  69.399 -19.449  1.00 19.35           N
ATOM    277  CA  GLU E 289       8.653  70.399 -19.584  1.00 21.70           C
ATOM    278  C   GLU E 289       8.377  71.127 -18.257  1.00 21.58           C
ATOM    279  O   GLU E 289       8.182  72.320 -18.275  1.00 19.73           O
ATOM    280  CB  GLU E 289       7.366  69.791 -20.117  1.00 27.15           C
ATOM    281  CG  GLU E 289       7.539  69.478 -21.594  1.00 36.17           C
ATOM    282  CD  GLU E 289       6.489  68.507 -22.121  1.00 51.40           C
ATOM    283  OE1 GLU E 289       5.354  68.478 -21.585  1.00 57.80           O
ATOM    284  OE2 GLU E 289       6.792  67.766 -23.097  1.00 63.51           O
ATOM    285  N   GLN E 290       8.290  70.390 -17.143  1.00 18.06           N
ATOM    286  CA  GLN E 290       8.063  71.031 -15.844  1.00 19.04           C
ATOM    287  C   GLN E 290       9.207  71.939 -15.447  1.00 16.47           C
ATOM    288  O   GLN E 290       8.960  72.978 -14.859  1.00 18.80           O
ATOM    289  CB  GLN E 290       7.814  69.961 -14.730  1.00 19.20           C
ATOM    290  CG  GLN E 290       7.358  70.584 -13.392  1.00 23.16           C
ATOM    291  CD  GLN E 290       6.132  71.440 -13.484  1.00 27.53           C
ATOM    292  OE1 GLN E 290       6.144  72.620 -13.094  1.00 33.46           O
ATOM    293  NE2 GLN E 290       5.062  70.878 -14.054  1.00 28.71           N
ATOM    294  N   VAL E 291      10.444  71.566 -15.787  1.00 16.56           N
ATOM    295  CA  VAL E 291      11.561  72.438 -15.508  1.00 17.81           C
ATOM    296  C   VAL E 291      11.425  73.759 -16.310  1.00 16.53           C
ATOM    297  O   VAL E 291      11.610  74.869 -15.734  1.00 17.59           O
ATOM    298  CB  VAL E 291      12.935  71.773 -15.705  1.00 17.07           C
ATOM    299  CG1 VAL E 291      14.048  72.806 -15.559  1.00 21.28           C
ATOM    300  CG2 VAL E 291      13.196  70.680 -14.617  1.00 23.37           C
ATOM    301  N   LEU E 292      10.991  73.645 -17.573  1.00 19.61           N
ATOM    302  CA  LEU E 292      10.708  74.855 -18.350  1.00 20.45           C
ATOM    303  C   LEU E 292       9.628  75.717 -17.701  1.00 20.02           C
ATOM    304  O   LEU E 292       9.720  76.922 -17.712  1.00 19.57           O
ATOM    305  CB  LEU E 292      10.291  74.497 -19.781  1.00 22.16           C
ATOM    306  CG  LEU E 292      11.383  73.725 -20.520  1.00 26.44           C
ATOM    307  CD1 LEU E 292      11.109  73.620 -22.030  1.00 26.15           C
ATOM    308  CD2 LEU E 292      12.708  74.354 -20.193  1.00 23.49           C
ATOM    309  N   THR E 293       8.574  75.078 -17.226  1.00 21.19           N
ATOM    310  CA  THR E 293       7.479  75.823 -16.591  1.00 20.16           C
ATOM    311  C   THR E 293       7.993  76.535 -15.329  1.00 19.38           C
ATOM    312  O   THR E 293       7.619  77.702 -15.050  1.00 22.58           O
ATOM    313  CB  THR E 293       6.347  74.841 -16.214  1.00 22.47           C
ATOM    314  OG1 THR E 293       5.806  74.247 -17.394  1.00 21.65           O
ATOM    315  CG2 THR E 293       5.181  75.564 -15.428  1.00 23.09           C
ATOM    316  N   ASP E 294       8.839  75.832 -14.572  1.00 18.59           N
ATOM    317  CA  ASP E 294       9.393  76.379 -13.350  1.00 21.14           C
ATOM    318  C   ASP E 294      10.251  77.639 -13.638  1.00 22.07           C
ATOM    319  O   ASP E 294      10.151  78.645 -12.926  1.00 20.89           O
ATOM    320  CB  ASP E 294      10.261  75.357 -12.636  1.00 19.45           C
ATOM    321  CG  ASP E 294       9.414  74.348 -11.781  1.00 27.39           C
ATOM    322  OD1 ASP E 294       8.141  74.371 -11.878  1.00 25.65           O
ATOM    323  OD2 ASP E 294      10.009  73.541 -10.981  1.00 25.81           O
ATOM    324  N   ILE E 295      11.108  77.508 -14.642  1.00 21.80           N
ATOM    325  CA  ILE E 295      12.051  78.543 -15.010  1.00 23.62           C
ATOM    326  C   ILE E 295      11.267  79.767 -15.504  1.00 23.31           C
ATOM    327  O   ILE E 295      11.610  80.916 -15.140  1.00 22.45           O
ATOM    328  CB  ILE E 295      13.036  78.015 -16.061  1.00 28.69           C
ATOM    329  CG1 ILE E 295      14.119  77.181 -15.372  1.00 31.64           C
ATOM    330  CG2 ILE E 295      13.658  79.150 -16.878  1.00 30.61           C
ATOM    331  CD1 ILE E 295      14.954  76.401 -16.380  1.00 30.76           C
ATOM    332  N   THR E 296      10.183  79.530 -16.241  1.00 20.55           N
ATOM    333  CA  THR E 296       9.358  80.604 -16.759  1.00 23.93           C
ATOM    334  C   THR E 296       8.867  81.461 -15.600  1.00 27.64           C
ATOM    335  O   THR E 296       8.959  82.707 -15.617  1.00 27.42           O
ATOM    336  CB  THR E 296       8.180  80.000 -17.459  1.00 23.57           C
ATOM    337  OG1 THR E 296       8.661  79.266 -18.587  1.00 24.52           O
ATOM    338  CG2 THR E 296       7.156  81.053 -17.917  1.00 25.17           C
ATOM    339  N   GLU E 297       8.334  80.801 -14.585  1.00 29.90           N
ATOM    340  CA  GLU E 297       7.989  81.505 -13.307  1.00 31.78           C
ATOM    341  C   GLU E 297       9.109  82.295 -12.715  1.00 33.53           C
ATOM    342  O   GLU E 297       8.952  83.466 -12.402  1.00 39.12           O
ATOM    343  CB  GLU E 297       7.538  80.527 -12.260  1.00 33.12           C
ATOM    344  CG  GLU E 297       6.057  80.312 -12.289  1.00 41.55           C
ATOM    345  CD  GLU E 297       5.600  79.234 -11.272  1.00 52.82           C
ATOM    346  OE1 GLU E 297       6.454  78.605 -10.592  1.00 56.25           O
ATOM    347  OE2 GLU E 297       4.372  78.988 -11.149  1.00 50.64           O
ATOM    348  N   ALA E 298      10.253  81.669 -12.570  1.00 27.52           N
ATOM    349  CA  ALA E 298      11.365  82.328 -11.935  1.00 30.83           C
ATOM    350  C   ALA E 298      11.957  83.541 -12.723  1.00 37.20           C
ATOM    351  O   ALA E 298      12.461  84.484 -12.114  1.00 33.33           O
ATOM    352  CB  ALA E 298      12.445  81.317 -11.635  1.00 29.12           C
ATOM    353  N   ILE E 299      11.892  83.538 -14.049  1.00 38.27           N
ATOM    354  CA  ILE E 299      12.477  84.644 -14.802  1.00 37.88           C
ATOM    355  C   ILE E 299      11.404  85.689 -15.117  1.00 39.49           C
ATOM    356  O   ILE E 299      11.682  86.694 -15.754  1.00 43.51           O
ATOM    357  CB  ILE E 299      13.210  84.167 -16.077  1.00 37.85           C
ATOM    358  CG1 ILE E 299      12.245  83.569 -17.078  1.00 34.86           C
ATOM    359  CG2 ILE E 299      14.291  83.171 -15.723  1.00 41.72           C
ATOM    360  CD1 ILE E 299      12.947  82.959 -18.291  1.00 31.16           C
ATOM    361  N   LYS E 300      10.196  85.406 -14.641  1.00 40.11           N
ATOM    362  CA  LYS E 300       8.992  86.225 -14.732  1.00 46.21           C
ATOM    363  C   LYS E 300       8.612  86.418 -16.177  1.00 46.93           C
ATOM    364  O   LYS E 300       8.314  87.531 -16.616  1.00 44.65           O
ATOM    365  CB  LYS E 300       9.157  87.579 -14.033  1.00 51.01           C
ATOM    366  CG  LYS E 300       9.772  87.505 -12.654  1.00 49.06           C
ATOM    367  CD  LYS E 300       8.728  87.444 -11.556  1.00 56.33           C
ATOM    368  CE  LYS E 300       9.355  87.879 -10.232  1.00 60.18           C
ATOM    369  NZ  LYS E 300       8.921  87.043  -9.072  1.00 69.01           N
ATOM    370  N   LEU E 301       8.616  85.318 -16.912  1.00 40.60           N
ATOM    371  CA  LEU E 301       8.310  85.345 -18.321  1.00 43.55           C
ATOM    372  C   LEU E 301       6.807  85.432 -18.512  1.00 47.23           C
ATOM    373  O   LEU E 301       6.078  84.438 -18.370  1.00 48.73           O
ATOM    374  CB  LEU E 301       8.834  84.085 -18.987  1.00 43.63           C
ATOM    375  CG  LEU E 301       9.573  84.289 -20.293  1.00 45.30           C
ATOM    376  CD1 LEU E 301       9.363  83.058 -21.149  1.00 41.81           C
ATOM    377  CD2 LEU E 301       9.114  85.581 -20.973  1.00 43.72           C
ATOM    378  N   GLU E 302       6.358  86.639 -18.848  1.00 51.70           N
ATOM    379  CA  GLU E 302       4.936  86.965 -18.992  1.00 51.89           C
ATOM    380  C   GLU E 302       4.354  86.470 -20.306  1.00 48.37           C
ATOM    381  O   GLU E 302       3.143  86.362 -20.466  1.00 54.44           O
ATOM    382  CB  GLU E 302       4.722  88.488 -18.831  1.00 56.86           C
ATOM    383  CG  GLU E 302       5.025  89.374 -20.054  1.00 60.02           C
ATOM    384  CD  GLU E 302       6.511  89.623 -20.323  1.00 63.51           C
ATOM    385  OE1 GLU E 302       7.398  89.238 -19.518  1.00 60.40           O
ATOM    386  OE2 GLU E 302       6.804  90.226 -21.379  1.00 67.62           O
ATOM    387  N   THR E 303       5.222  86.156 -21.259  1.00 48.74           N
ATOM    388  CA  THR E 303       4.747  85.905 -22.617  1.00 44.30           C
ATOM    389  C   THR E 303       4.348  84.454 -22.881  1.00 43.96           C
ATOM    390  O   THR E 303       4.013  84.105 -24.017  1.00 50.90           O
ATOM    391  CB  THR E 303       5.817  86.342 -23.638  1.00 46.96           C
ATOM    392  OG1 THR E 303       7.106  85.938 -23.156  1.00 48.28           O
ATOM    393  CG2 THR E 303       5.811  87.881 -23.829  1.00 43.85           C
ATOM    394  N   GLY E 304       4.397  83.597 -21.862  1.00 38.27           N
ATOM    395  CA  GLY E 304       4.102  82.158 -22.070  1.00 29.01           C
ATOM    396  C   GLY E 304       5.323  81.311 -21.718  1.00 29.22           C
ATOM    397  O   GLY E 304       6.399  81.822 -21.406  1.00 30.58           O
ATOM    398  N   VAL E 305       5.192  80.011 -21.792  1.00 26.88           N
ATOM    399  CA  VAL E 305       6.247  79.184 -21.192  1.00 25.51           C
ATOM    400  C   VAL E 305       7.474  79.281 -22.109  1.00 25.13           C
ATOM    401  O   VAL E 305       7.303  79.371 -23.324  1.00 26.35           O
ATOM    402  CB  VAL E 305       5.783  77.728 -20.994  1.00 23.11           C
ATOM    403  CG1 VAL E 305       5.216  77.120 -22.289  1.00 27.35           C
ATOM    404  CG2 VAL E 305       6.874  76.845 -20.404  1.00 23.80           C
ATOM    405  N   VAL E 306       8.665  79.290 -21.533  1.00 25.68           N
ATOM    406  CA  VAL E 306       9.901  79.246 -22.357  1.00 28.46           C
ATOM    407  C   VAL E 306       9.890  77.929 -23.139  1.00 29.03           C
ATOM    408  O   VAL E 306       9.515  76.876 -22.604  1.00 29.73           O
ATOM    409  CB  VAL E 306      11.164  79.300 -21.497  1.00 30.51           C
ATOM    410  CG1 VAL E 306      12.370  79.580 -22.361  1.00 37.08           C
ATOM    411  CG2 VAL E 306      11.101  80.380 -20.439  1.00 36.70           C
ATOM    412  N   LYS E 307      10.306  77.967 -24.400  1.00 34.01           N
ATOM    413  CA  LYS E 307      10.560  76.736 -25.172  1.00 36.05           C
ATOM    414  C   LYS E 307      12.032  76.587 -25.533  1.00 35.33           C
ATOM    415  O   LYS E 307      12.582  75.448 -25.523  1.00 36.77           O
ATOM    416  CB  LYS E 307       9.706  76.687 -26.463  1.00 41.07           C
ATOM    417  CG  LYS E 307       8.227  76.334 -26.197  1.00 49.02           C
ATOM    418  CD  LYS E 307       7.303  76.600 -27.388  1.00 54.47           C
ATOM    419  CE  LYS E 307       5.874  76.888 -26.938  1.00 58.53           C
ATOM    420  NZ  LYS E 307       5.765  78.065 -26.006  1.00 58.13           N
ATOM    421  N   LYS E 308      12.693  77.718 -25.803  1.00 27.51           N
ATOM    422  CA  LYS E 308      14.086  77.630 -26.246  1.00 25.95           C
ATOM    423  C   LYS E 308      15.088  78.127 -25.214  1.00 25.59           C
ATOM    424  O   LYS E 308      15.040  79.278 -24.782  1.00 22.58           O
ATOM    425  CB  LYS E 308      14.266  78.382 -27.550  1.00 23.87           C
ATOM    426  CG  LYS E 308      13.444  77.806 -28.715  1.00 24.44           C
ATOM    427  CD  LYS E 308      13.992  76.413 -29.071  1.00 26.97           C
ATOM    428  CE  LYS E 308      13.307  75.788 -30.295  1.00 27.50           C
ATOM    429  NZ  LYS E 308      11.850  75.665 -30.058  1.00 31.55           N
ATOM    430  N   LEU E 309      16.053  77.296 -24.913  1.00 22.40           N
ATOM    431  CA  LEU E 309      17.134  77.691 -24.075  1.00 22.50           C
ATOM    432  C   LEU E 309      18.407  77.223 -24.707  1.00 20.92           C
ATOM    433  O   LEU E 309      18.399  76.198 -25.358  1.00 23.53           O
ATOM    434  CB  LEU E 309      17.058  76.954 -22.755  1.00 28.65           C
ATOM    435  CG  LEU E 309      15.925  77.392 -21.879  1.00 32.91           C
ATOM    436  CD1 LEU E 309      15.220  76.121 -21.530  1.00 34.87           C
ATOM    437  CD2 LEU E 309      16.565  78.021 -20.684  1.00 31.38           C
ATOM    438  N   TYR E 310      19.495  77.937 -24.431  1.00 19.01           N
ATOM    439  CA  TYR E 310      20.760  77.721 -25.093  1.00 19.57           C
ATOM    440  C   TYR E 310      21.879  77.882 -24.125  1.00 22.12           C
ATOM    441  O   TYR E 310      21.744  78.709 -23.220  1.00 23.82           O
ATOM    442  CB  TYR E 310      20.951  78.770 -26.186  1.00 16.06           C
ATOM    443  CG  TYR E 310      19.822  78.756 -27.211  1.00 18.41           C
ATOM    444  CD1 TYR E 310      18.715  79.555 -27.038  1.00 19.14           C
ATOM    445  CD2 TYR E 310      19.867  77.913 -28.321  1.00 19.15           C
ATOM    446  CE1 TYR E 310      17.660  79.554 -27.923  1.00 19.42           C
ATOM    447  CE2 TYR E 310      18.825  77.899 -29.246  1.00 19.37           C
ATOM    448  CZ  TYR E 310      17.725  78.728 -29.046  1.00 20.46           C
ATOM    449  OH  TYR E 310      16.655  78.750 -29.929  1.00 19.21           O
ATOM    450  N   THR E 311      22.991  77.157 -24.327  1.00 23.38           N
ATOM    451  CA  THR E 311      24.259  77.465 -23.621  1.00 24.56           C
ATOM    452  C   THR E 311      24.853  78.778 -24.173  1.00 29.44           C
ATOM    453  O   THR E 311      24.371  79.297 -25.157  1.00 27.03           O
ATOM    454  CB  THR E 311      25.275  76.325 -23.747  1.00 25.98           C
ATOM    455  OG1 THR E 311      25.754  76.260 -25.120  1.00 26.74           O
ATOM    456  CG2 THR E 311      24.608  74.999 -23.360  1.00 25.22           C
ATOM    457  N   LEU E 312      25.897  79.330 -23.557  1.00 28.75           N
ATOM    458  CA  LEU E 312      26.462  80.563 -24.070  1.00 34.78           C
ATOM    459  C   LEU E 312      27.218  80.327 -25.380  1.00 32.56           C
ATOM    460  O   LEU E 312      27.517  81.276 -26.110  1.00 39.77           O
ATOM    461  CB  LEU E 312      27.438  81.186 -23.046  1.00 33.31           C
ATOM    462  CG  LEU E 312      26.811  81.568 -21.720  1.00 34.31           C
ATOM    463  CD1 LEU E 312      27.973  81.828 -20.763  1.00 35.69           C
ATOM    464  CD2 LEU E 312      25.929  82.813 -21.879  1.00 33.96           C
ATOM    465  N   ASP E 313      27.548  79.073 -25.630  1.00 30.24           N
ATOM    466  CA  ASP E 313      28.176  78.642 -26.871  1.00 32.15           C
ATOM    467  C   ASP E 313      27.085  78.576 -27.963  1.00 28.61           C
ATOM    468  O   ASP E 313      27.406  78.370 -29.119  1.00 27.00           O
ATOM    469  CB  ASP E 313      28.629  77.169 -26.727  1.00 37.48           C
ATOM    470  CG  ASP E 313      29.925  77.007 -25.982  1.00 45.21           C
ATOM    471  OD1 ASP E 313      30.808  77.870 -26.125  1.00 52.33           O
ATOM    472  OD2 ASP E 313      30.070  76.003 -25.246  1.00 53.73           O
ATOM    473  N   GLY E 314      25.807  78.641 -27.584  1.00 28.06           N
ATOM    474  CA  GLY E 314      24.686  78.597 -28.559  1.00 24.67           C
ATOM    475  C   GLY E 314      24.105  77.224 -28.773  1.00 24.00           C
ATOM    476  O   GLY E 314      23.287  77.017 -29.664  1.00 26.07           O
ATOM    477  N   LYS E 315      24.454  76.264 -27.941  1.00 24.45           N
ATOM    478  CA  LYS E 315      23.895  74.970 -28.092  1.00 22.89           C
ATOM    479  C   LYS E 315      22.538  74.866 -27.435  1.00 23.84           C
ATOM    480  O   LYS E 315      22.345  75.269 -26.250  1.00 22.27           O
ATOM    481  CB  LYS E 315      24.816  73.927 -27.477  1.00 28.96           C
ATOM    482  CG  LYS E 315      24.254  72.521 -27.616  1.00 32.35           C
ATOM    483  CD  LYS E 315      25.164  71.457 -26.983  1.00 46.62           C
ATOM    484  CE  LYS E 315      26.635  71.664 -27.380  1.00 51.47           C
ATOM    485  NZ  LYS E 315      27.582  70.786 -26.625  1.00 65.78           N
ATOM    486  N   GLN E 316      21.588  74.368 -28.184  1.00 20.91           N
ATOM    487  CA  GLN E 316      20.226  74.333 -27.711  1.00 24.37           C
ATOM    488  C   GLN E 316      20.088  73.226 -26.638  1.00 25.56           C
ATOM    489  O   GLN E 316      20.675  72.142 -26.746  1.00 27.13           O
ATOM    490  CB  GLN E 316      19.282  74.068 -28.857  1.00 23.96           C
ATOM    491  CG  GLN E 316      17.842  74.203 -28.451  1.00 27.08           C
ATOM    492  CD  GLN E 316      16.902  73.676 -29.521  1.00 29.50           C
ATOM    493  OE1 GLN E 316      17.303  73.389 -30.665  1.00 23.49           O
ATOM    494  NE2 GLN E 316      15.647  73.536 -29.148  1.00 25.60           N
ATOM    495  N   VAL E 317      19.308  73.520 -25.603  1.00 23.69           N
ATOM    496  CA  VAL E 317      19.124  72.601 -24.476  1.00 23.33           C
ATOM    497  C   VAL E 317      17.823  71.900 -24.785  1.00 23.10           C
ATOM    498  O   VAL E 317      16.808  72.566 -24.951  1.00 26.16           O
ATOM    499  CB  VAL E 317      18.959  73.451 -23.185  1.00 23.78           C
ATOM    500  CG1 VAL E 317      18.215  72.659 -22.065  1.00 26.47           C
ATOM    501  CG2 VAL E 317      20.316  74.005 -22.766  1.00 22.97           C
ATOM    502  N   THR E 318      17.825  70.582 -24.928  1.00 23.56           N
ATOM    503  CA  THR E 318      16.540  69.947 -25.293  1.00 26.93           C
ATOM    504  C   THR E 318      16.095  68.906 -24.241  1.00 23.16           C
ATOM    505  O   THR E 318      15.019  68.268 -24.337  1.00 25.54           O
ATOM    506  CB  THR E 318      16.599  69.328 -26.713  1.00 31.44           C
ATOM    507  OG1 THR E 318      17.538  68.255 -26.712  1.00 35.25           O
ATOM    508  CG2 THR E 318      17.062  70.376 -27.755  1.00 33.16           C
ATOM    509  N   CYS E 319      16.903  68.694 -23.239  1.00 21.87           N
ATOM    510  CA  CYS E 319      16.516  67.672 -22.277  1.00 23.80           C
ATOM    511  C   CYS E 319      17.226  67.941 -20.964  1.00 23.90           C
ATOM    512  O   CYS E 319      18.110  68.787 -20.873  1.00 22.58           O
ATOM    513  CB  CYS E 319      16.821  66.262 -22.805  1.00 26.91           C
ATOM    514  SG  CYS E 319      18.579  66.070 -23.047  1.00 31.79           S
ATOM    515  N   LEU E 320      16.798  67.234 -19.937  1.00 23.80           N
ATOM    516  CA  LEU E 320      17.322  67.468 -18.608  1.00 25.45           C
ATOM    517  C   LEU E 320      18.776  67.158 -18.503  1.00 24.26           C
ATOM    518  O   LEU E 320      19.446  67.855 -17.763  1.00 25.97           O
ATOM    519  CB  LEU E 320      16.582  66.603 -17.596  1.00 25.58           C
ATOM    520  CG  LEU E 320      15.280  67.225 -17.237  1.00 22.44           C
ATOM    521  CD1 LEU E 320      14.485  66.179 -16.422  1.00 24.34           C
ATOM    522  CD2 LEU E 320      15.440  68.505 -16.426  1.00 23.54           C
ATOM    523  N   HIS E 321      19.312  66.209 -19.280  1.00 23.10           N
ATOM    524  CA  HIS E 321      20.751  66.009 -19.086  1.00 32.43           C
ATOM    525  C   HIS E 321      21.572  67.169 -19.581  1.00 27.66           C
ATOM    526  O   HIS E 321      22.667  67.382 -19.072  1.00 26.69           O
ATOM    527  CB  HIS E 321      21.312  64.623 -19.438  1.00 40.43           C
ATOM    528  CG  HIS E 321      21.395  64.316 -20.899  1.00 45.58           C
ATOM    529  ND1 HIS E 321      20.692  63.308 -21.462  1.00 56.31           N
ATOM    530  CD2 HIS E 321      22.198  64.853 -21.911  1.00 54.68           C
ATOM    531  CE1 HIS E 321      20.987  63.232 -22.784  1.00 55.84           C
ATOM    532  NE2 HIS E 321      21.911  64.182 -23.056  1.00 58.78           N
ATOM    533  N   ASP E 322      20.976  68.006 -20.424  1.00 25.08           N
ATOM    534  CA  ASP E 322      21.658  69.247 -20.866  1.00 27.08           C
ATOM    535  C   ASP E 322      21.877  70.260 -19.752  1.00 28.26           C
ATOM    536  O   ASP E 322      22.768  71.132 -19.883  1.00 26.66           O
ATOM    537  CB  ASP E 322      20.921  69.901 -22.051  1.00 27.98           C
ATOM    538  CG  ASP E 322      20.990  69.048 -23.285  1.00 33.69           C
ATOM    539  OD1 ASP E 322      21.940  68.233 -23.352  1.00 33.91           O
ATOM    540  OD2 ASP E 322      20.098  69.165 -24.165  1.00 31.74           O
ATOM    541  N   PHE E 323      21.069  70.198 -18.675  1.00 22.43           N
ATOM    542  CA  PHE E 323      21.291  71.072 -17.537  1.00 26.79           C
ATOM    543  C   PHE E 323      22.344  70.500 -16.646  1.00 27.37           C
ATOM    544  O   PHE E 323      22.975  71.236 -15.903  1.00 35.81           O
ATOM    545  CB  PHE E 323      20.035  71.227 -16.687  1.00 25.44           C
ATOM    546  CG  PHE E 323      18.990  72.079 -17.317  1.00 26.31           C
ATOM    547  CD1 PHE E 323      19.211  73.447 -17.598  1.00 27.13           C
ATOM    548  CD2 PHE E 323      17.760  71.536 -17.596  1.00 27.72           C
ATOM    549  CE1 PHE E 323      18.189  74.220 -18.164  1.00 25.83           C
ATOM    550  CE2 PHE E 323      16.755  72.290 -18.175  1.00 28.49           C
ATOM    551  CZ  PHE E 323      16.962  73.636 -18.458  1.00 27.07           C
ATOM    552  N   PHE E 324      22.522  69.183 -16.681  1.00 29.49           N
ATOM    553  CA  PHE E 324      23.470  68.556 -15.741  1.00 29.19           C
ATOM    554  C   PHE E 324      24.744  68.055 -16.419  1.00 36.81           C
ATOM    555  O   PHE E 324      25.213  66.962 -16.121  1.00 40.84           O
ATOM    556  CB  PHE E 324      22.830  67.397 -15.017  1.00 30.30           C
ATOM    557  CG  PHE E 324      21.590  67.758 -14.237  1.00 26.11           C
ATOM    558  CD1 PHE E 324      21.706  68.339 -12.991  1.00 27.21           C
ATOM    559  CD2 PHE E 324      20.315  67.400 -14.712  1.00 27.12           C
ATOM    560  CE1 PHE E 324      20.560  68.665 -12.260  1.00 24.93           C
ATOM    561  CE2 PHE E 324      19.168  67.704 -13.989  1.00 24.35           C
ATOM    562  CZ  PHE E 324      19.310  68.354 -12.751  1.00 25.65           C
ATOM    563  N   GLY E 325      25.271  68.818 -17.369  1.00 40.30           N
ATOM    564  CA  GLY E 325      26.578  68.488 -17.974  1.00 40.86           C
ATOM    565  C   GLY E 325      27.599  69.550 -17.629  1.00 41.78           C
ATOM    566  O   GLY E 325      27.577  70.099 -16.543  1.00 38.40           O
ATOM    567  N   ASP E 326      28.470  69.852 -18.579  1.00 39.99           N
ATOM    568  CA  ASP E 326      29.492  70.891 -18.454  1.00 43.08           C
ATOM    569  C   ASP E 326      29.002  72.321 -18.257  1.00 39.59           C
ATOM    570  O   ASP E 326      29.786  73.144 -17.832  1.00 39.22           O
ATOM    571  CB  ASP E 326      30.335  70.931 -19.754  1.00 50.79           C
ATOM    572  CG  ASP E 326      31.300  69.764 -19.886  1.00 59.58           C
ATOM    573  OD1 ASP E 326      31.161  68.771 -19.126  1.00 66.06           O
ATOM    574  OD2 ASP E 326      32.194  69.846 -20.777  1.00 61.73           O
ATOM    575  N   ASP E 327      27.745  72.635 -18.613  1.00 31.85           N
ATOM    576  CA  ASP E 327      27.274  74.043 -18.684  1.00 29.24           C
ATOM    577  C   ASP E 327      26.416  74.354 -17.468  1.00 25.43           C
ATOM    578  O   ASP E 327      25.635  73.497 -17.055  1.00 23.59           O
ATOM    579  CB  ASP E 327      26.417  74.240 -19.952  1.00 32.37           C
ATOM    580  CG  ASP E 327      27.128  73.693 -21.219  1.00 39.64           C
ATOM    581  OD1 ASP E 327      28.078  74.385 -21.613  1.00 37.94           O
ATOM    582  OD2 ASP E 327      26.752  72.599 -21.778  1.00 37.55           O
ATOM    583  N   ASP E 328      26.586  75.566 -16.941  1.00 24.77           N
ATOM    584  CA  ASP E 328      25.987  76.031 -15.682  1.00 27.96           C
ATOM    585  C   ASP E 328      25.260  77.349 -15.998  1.00 24.77           C
ATOM    586  O   ASP E 328      24.597  77.904 -15.146  1.00 22.70           O
ATOM    587  CB  ASP E 328      27.115  76.326 -14.638  1.00 31.89           C
ATOM    588  CG  ASP E 328      27.781  75.019 -14.092  1.00 44.04           C
ATOM    589  OD1 ASP E 328      27.662  73.930 -14.741  1.00 42.11           O
ATOM    590  OD2 ASP E 328      28.429  75.059 -13.001  1.00 43.98           O
ATOM    591  N   VAL E 329      25.464  77.902 -17.197  1.00 23.39           N
ATOM    592  CA  VAL E 329      24.794  79.171 -17.608  1.00 22.81           C
ATOM    593  C   VAL E 329      23.997  79.038 -18.888  1.00 21.91           C
ATOM    594  O   VAL E 329      24.464  78.460 -19.852  1.00 23.73           O
ATOM    595  CB  VAL E 329      25.847  80.297 -17.834  1.00 27.93           C
ATOM    596  CG1 VAL E 329      25.215  81.616 -18.259  1.00 26.43           C
ATOM    597  CG2 VAL E 329      26.685  80.479 -16.587  1.00 26.79           C
ATOM    598  N   PHE E 330      22.790  79.566 -18.893  1.00 18.65           N
ATOM    599  CA  PHE E 330      21.874  79.390 -20.049  1.00 20.23           C
ATOM    600  C   PHE E 330      21.154  80.681 -20.354  1.00 23.46           C
ATOM    601  O   PHE E 330      20.929  81.539 -19.483  1.00 22.92           O
ATOM    602  CB  PHE E 330      20.832  78.308 -19.728  1.00 22.57           C
ATOM    603  CG  PHE E 330      21.455  76.995 -19.323  1.00 22.50           C
ATOM    604  CD1 PHE E 330      21.828  76.042 -20.278  1.00 21.12           C
ATOM    605  CD2 PHE E 330      21.774  76.760 -17.985  1.00 22.02           C
ATOM    606  CE1 PHE E 330      22.405  74.831 -19.901  1.00 22.37           C
ATOM    607  CE2 PHE E 330      22.396  75.569 -17.604  1.00 20.43           C
ATOM    608  CZ  PHE E 330      22.709  74.604 -18.544  1.00 22.43           C
ATOM    609  N   ILE E 331      20.792  80.830 -21.614  1.00 21.83           N
ATOM    610  CA  ILE E 331      20.057  81.947 -22.130  1.00 23.95           C
ATOM    611  C   ILE E 331      18.675  81.396 -22.403  1.00 21.32           C
ATOM    612  O   ILE E 331      18.582  80.324 -23.023  1.00 22.24           O
ATOM    613  CB  ILE E 331      20.671  82.435 -23.476  1.00 28.05           C
ATOM    614  CG1 ILE E 331      22.129  82.844 -23.301  1.00 28.88           C
ATOM    615  CG2 ILE E 331      19.854  83.599 -24.014  1.00 27.41           C
ATOM    616  CD1 ILE E 331      22.255  83.932 -22.261  1.00 28.63           C
ATOM    617  N   ALA E 332      17.632  82.041 -21.871  1.00 21.25           N
ATOM    618  CA  ALA E 332      16.246  81.653 -22.101  1.00 22.85           C
ATOM    619  C   ALA E 332      15.641  82.645 -23.082  1.00 29.79           C
ATOM    620  O   ALA E 332      15.747  83.878 -22.890  1.00 28.62           O
ATOM    621  CB  ALA E 332      15.411  81.687 -20.812  1.00 27.08           C
ATOM    622  N   CYS E 333      15.005  82.085 -24.121  1.00 28.41           N
ATOM    623  CA  CYS E 333      14.343  82.853 -25.206  1.00 29.81           C
ATOM    624  C   CYS E 333      12.869  82.595 -25.102  1.00 30.55           C
ATOM    625  O   CYS E 333      12.379  81.504 -25.403  1.00 37.84           O
ATOM    626  CB  CYS E 333      14.901  82.512 -26.590  1.00 28.31           C
ATOM    627  SG  CYS E 333      16.620  82.922 -26.743  1.00 36.56           S
ATOM    628  N   GLY E 334      12.171  83.581 -24.542  1.00 28.05           N
ATOM    629  CA  GLY E 334      10.735  83.572 -24.514  1.00 30.36           C
ATOM    630  C   GLY E 334      10.087  83.455 -25.879  1.00 33.59           C
ATOM    631  O   GLY E 334      10.725  83.703 -26.930  1.00 34.97           O
ATOM    632  N   PRO E 335       8.818  83.055 -25.874  1.00 33.41           N
ATOM    633  CA  PRO E 335       8.122  82.761 -27.121  1.00 35.26           C
ATOM    634  C   PRO E 335       7.961  84.030 -27.958  1.00 36.48           C
ATOM    635  O   PRO E 335       7.795  83.935 -29.180  1.00 31.90           O
ATOM    636  CB  PRO E 335       6.756  82.239 -26.675  1.00 36.91           C
ATOM    637  CG  PRO E 335       6.909  81.892 -25.214  1.00 37.36           C
ATOM    638  CD  PRO E 335       8.012  82.745 -24.674  1.00 37.12           C
ATOM    639  N   GLU E 336       8.015  85.200 -27.326  1.00 35.42           N
ATOM    640  CA  GLU E 336       7.852  86.429 -28.100  1.00 39.97           C
ATOM    641  C   GLU E 336       9.018  86.528 -29.098  1.00 41.71           C
ATOM    642  O   GLU E 336       8.852  87.091 -30.172  1.00 39.85           O
ATOM    643  CB  GLU E 336       7.730  87.685 -27.212  1.00 38.60           C
ATOM    644  CG  GLU E 336       9.049  88.138 -26.602  1.00 38.71           C
ATOM    645  CD  GLU E 336       9.518  87.328 -25.390  1.00 44.81           C
ATOM    646  OE1 GLU E 336      10.473  87.813 -24.755  1.00 51.98           O
ATOM    647  OE2 GLU E 336       8.962  86.232 -25.051  1.00 44.15           O
ATOM    648  N   LYS E 337      10.186  85.965 -28.766  1.00 39.72           N
ATOM    649  CA  LYS E 337      11.350  86.078 -29.674  1.00 42.70           C
ATOM    650  C   LYS E 337      11.072  85.320 -30.970  1.00 41.31           C
ATOM    651  O   LYS E 337      11.758  85.480 -31.956  1.00 43.43           O
ATOM    652  CB  LYS E 337      12.651  85.579 -29.018  1.00 46.10           C
ATOM    653  CG  LYS E 337      13.036  86.301 -27.731  1.00 54.92           C
ATOM    654  CD  LYS E 337      13.697  87.650 -28.007  1.00 66.81           C
ATOM    655  CE  LYS E 337      15.085  87.488 -28.631  1.00 65.54           C
ATOM    656  NZ  LYS E 337      15.708  88.811 -28.926  1.00 66.83           N
ATOM    657  N   PHE E 338      10.080  84.451 -30.943  1.00 41.26           N
ATOM    658  CA  PHE E 338       9.699  83.727 -32.144  1.00 42.26           C
ATOM    659  C   PHE E 338       8.215  84.039 -32.397  1.00 43.97           C
ATOM    660  O   PHE E 338       7.458  83.174 -32.766  1.00 47.00           O
ATOM    661  CB  PHE E 338      10.015  82.215 -31.982  1.00 39.98           C
ATOM    662  CG  PHE E 338      11.364  81.940 -31.342  1.00 39.88           C
ATOM    663  CD1 PHE E 338      12.548  81.920 -32.101  1.00 37.67           C
ATOM    664  CD2 PHE E 338      11.458  81.716 -29.953  1.00 38.75           C
ATOM    665  CE1 PHE E 338      13.790  81.690 -31.498  1.00 37.80           C
ATOM    666  CE2 PHE E 338      12.684  81.482 -29.360  1.00 36.91           C
ATOM    667  CZ  PHE E 338      13.848  81.478 -30.121  1.00 36.63           C
ATOM    668  N   VAL A   4      24.842  79.573  -1.663  1.00 30.87           N
ATOM    669  CA  VAL A   4      23.400  79.755  -1.244  1.00 26.30           C
ATOM    670  C   VAL A   4      23.290  79.888   0.276  1.00 24.53           C
ATOM    671  O   VAL A   4      23.742  78.999   1.039  1.00 25.51           O
ATOM    672  CB  VAL A   4      22.488  78.550  -1.653  1.00 26.10           C
ATOM    673  CG1 VAL A   4      21.036  78.887  -1.294  1.00 27.67           C
ATOM    674  CG2 VAL A   4      22.538  78.251  -3.155  1.00 30.71           C
ATOM    675  N   GLN A   5      22.645  80.962   0.719  1.00 23.07           N
ATOM    676  CA  GLN A   5      22.382  81.179   2.137  1.00 23.40           C
ATOM    677  C   GLN A   5      20.896  81.192   2.379  1.00 23.51           C
ATOM    678  O   GLN A   5      20.083  81.619   1.501  1.00 19.29           O
ATOM    679  CB  GLN A   5      22.848  82.567   2.549  1.00 25.55           C
ATOM    680  CG  GLN A   5      24.328  82.726   2.595  1.00 25.25           C
ATOM    681  CD  GLN A   5      24.764  84.000   3.403  1.00 28.94           C
ATOM    682  OE1 GLN A   5      23.973  84.876   3.804  1.00 29.96           O
ATOM    683  NE2 GLN A   5      26.026  84.098   3.598  1.00 29.73           N
ATOM    684  N   LEU A   6      20.549  80.751   3.574  1.00 19.47           N
ATOM    685  CA  LEU A   6      19.170  80.883   4.013  1.00 21.94           C
ATOM    686  C   LEU A   6      19.142  81.808   5.199  1.00 23.03           C
ATOM    687  O   LEU A   6      19.929  81.647   6.134  1.00 23.11           O
ATOM    688  CB  LEU A   6      18.594  79.515   4.439  1.00 20.75           C
ATOM    689  CG  LEU A   6      18.793  78.349   3.456  1.00 24.69           C
ATOM    690  CD1 LEU A   6      18.052  77.063   3.901  1.00 22.81           C
ATOM    691  CD2 LEU A   6      18.297  78.724   2.064  1.00 23.21           C
ATOM    692  N   GLN A   7      18.165  82.685   5.175  1.00 23.07           N
ATOM    693  CA  GLN A   7      17.914  83.552   6.311  1.00 26.12           C
ATOM    694  C   GLN A   7      16.562  83.286   6.989  1.00 24.42           C
ATOM    695  O   GLN A   7      15.529  83.448   6.373  1.00 22.62           O
ATOM    696  CB  GLN A   7      17.900  84.965   5.808  1.00 24.81           C
ATOM    697  CG  GLN A   7      17.992  85.957   6.943  1.00 27.02           C
ATOM    698  CD  GLN A   7      18.245  87.328   6.359  1.00 32.48           C
ATOM    699  OE1 GLN A   7      17.301  88.019   5.939  1.00 36.93           O
ATOM    700  NE2 GLN A   7      19.519  87.717   6.293  1.00 24.92           N
ATOM    701  N   GLU A   8      16.595  82.934   8.250  1.00 24.62           N
ATOM    702  CA  GLU A   8      15.342  82.658   9.019  1.00 25.71           C
ATOM    703  C   GLU A   8      14.908  83.874   9.844  1.00 25.29           C
ATOM    704  O   GLU A   8      15.747  84.657  10.240  1.00 23.20           O
ATOM    705  CB  GLU A   8      15.562  81.511   9.952  1.00 27.91           C
ATOM    706  CG  GLU A   8      15.896  80.146   9.333  1.00 32.30           C
ATOM    707  CD  GLU A   8      16.747  79.305  10.282  1.00 34.99           C
ATOM    708  OE1 GLU A   8      17.065  79.762  11.409  1.00 42.49           O
ATOM    709  OE2 GLU A   8      17.148  78.199   9.933  1.00 29.50           O
ATOM    710  N   SER A   9      13.609  84.057  10.119  1.00 24.83           N
ATOM    711  CA  SER A   9      13.238  85.086  11.061  1.00 27.77           C
ATOM    712  C   SER A   9      11.942  84.629  11.689  1.00 28.65           C
ATOM    713  O   SER A   9      11.326  83.676  11.176  1.00 24.47           O
ATOM    714  CB  SER A   9      13.039  86.429  10.361  1.00 35.45           C
ATOM    715  OG  SER A   9      11.990  86.385   9.398  1.00 39.46           O
ATOM    716  N   GLY A  10      11.538  85.300  12.778  1.00 24.62           N
ATOM    717  CA  GLY A  10      10.224  85.168  13.352  1.00 29.24           C
ATOM    718  C   GLY A  10      10.265  84.334  14.632  1.00 32.29           C
ATOM    719  O   GLY A  10       9.237  83.949  15.157  1.00 38.14           O
ATOM    720  N   GLY A  11      11.423  84.021  15.156  1.00 32.23           N
ATOM    721  CA  GLY A  11      11.391  83.175  16.396  1.00 39.29           C
ATOM    722  C   GLY A  11      10.923  83.855  17.701  1.00 40.45           C
ATOM    723  O   GLY A  11      10.074  84.750  17.693  1.00 36.94           O
ATOM    724  N   GLY A  12      11.451  83.438  18.838  1.00 41.20           N
ATOM    725  CA  GLY A  12      11.161  84.180  20.078  1.00 37.34           C
ATOM    726  C   GLY A  12      10.201  83.530  21.064  1.00 36.61           C
ATOM    727  O   GLY A  12       9.890  82.352  20.964  1.00 30.27           O
ATOM    728  N   LEU A  13       9.760  84.312  22.049  1.00 38.93           N
ATOM    729  CA  LEU A  13       9.008  83.784  23.180  1.00 37.71           C
ATOM    730  C   LEU A  13       7.509  83.928  22.901  1.00 36.37           C
ATOM    731  O   LEU A  13       7.066  84.940  22.314  1.00 36.09           O
ATOM    732  CB  LEU A  13       9.432  84.505  24.468  1.00 42.50           C
ATOM    733  CG  LEU A  13       8.874  84.074  25.846  1.00 47.55           C
ATOM    734  CD1 LEU A  13       9.291  82.673  26.286  1.00 52.87           C
ATOM    735  CD2 LEU A  13       9.283  85.080  26.922  1.00 54.39           C
ATOM    736  N   VAL A  14       6.754  82.903  23.287  1.00 30.71           N
ATOM    737  CA  VAL A  14       5.297  82.941  23.237  1.00 33.12           C
ATOM    738  C   VAL A  14       4.779  82.245  24.446  1.00 30.70           C
ATOM    739  O   VAL A  14       5.443  81.356  25.011  1.00 30.60           O
ATOM    740  CB  VAL A  14       4.664  82.106  22.086  1.00 40.11           C
ATOM    741  CG1 VAL A  14       4.043  82.981  21.025  1.00 39.20           C
ATOM    742  CG2 VAL A  14       5.580  80.962  21.616  1.00 41.59           C
ATOM    743  N   GLN A  15       3.569  82.618  24.835  1.00 31.78           N
ATOM    744  CA  GLN A  15       2.861  81.836  25.817  1.00 36.02           C
ATOM    745  C   GLN A  15       2.318  80.561  25.175  1.00 31.86           C
ATOM    746  O   GLN A  15       2.048  80.550  23.964  1.00 32.88           O
ATOM    747  CB  GLN A  15       1.763  82.702  26.480  1.00 40.11           C
ATOM    748  CG  GLN A  15       0.399  82.723  25.810  1.00 50.33           C
ATOM    749  CD  GLN A  15       0.319  83.464  24.462  1.00 58.08           C
ATOM    750  OE1 GLN A  15       1.282  84.114  24.002  1.00 60.80           O
ATOM    751  NE2 GLN A  15      -0.857  83.365  23.815  1.00 52.74           N
ATOM    752  N   ALA A  16       2.164  79.500  25.990  1.00 32.04           N
ATOM    753  CA  ALA A  16       1.534  78.257  25.610  1.00 32.02           C
ATOM    754  C   ALA A  16       0.162  78.553  25.030  1.00 31.11           C
ATOM    755  O   ALA A  16      -0.619  79.392  25.596  1.00 30.37           O
ATOM    756  CB  ALA A  16       1.419  77.314  26.829  1.00 32.87           C
ATOM    757  N   GLY A  17      -0.167  77.886  23.922  1.00 25.37           N
ATOM    758  CA  GLY A  17      -1.447  78.187  23.259  1.00 24.94           C
ATOM    759  C   GLY A  17      -1.316  79.277  22.207  1.00 26.52           C
ATOM    760  O   GLY A  17      -2.228  79.504  21.397  1.00 23.40           O
ATOM    761  N   GLY A  18      -0.174  79.942  22.142  1.00 24.36           N
ATOM    762  CA  GLY A  18      -0.111  81.050  21.191  1.00 24.09           C
ATOM    763  C   GLY A  18       0.402  80.550  19.849  1.00 27.39           C
ATOM    764  O   GLY A  18       0.517  79.341  19.648  1.00 24.36           O
ATOM    765  N   SER A  19       0.700  81.500  18.959  1.00 26.64           N
ATOM    766  CA  SER A  19       1.101  81.245  17.580  1.00 26.06           C
ATOM    767  C   SER A  19       2.354  82.037  17.251  1.00 24.49           C
ATOM    768  O   SER A  19       2.541  83.122  17.758  1.00 25.31           O
ATOM    769  CB  SER A  19       0.045  81.814  16.643  1.00 26.83           C
ATOM    770  OG  SER A  19      -0.978  80.863  16.506  1.00 42.98           O
ATOM    771  N   LEU A  20       3.198  81.514  16.373  1.00 23.17           N
ATOM    772  CA  LEU A  20       4.283  82.257  15.811  1.00 22.47           C
ATOM    773  C   LEU A  20       4.340  81.850  14.332  1.00 24.04           C
ATOM    774  O   LEU A  20       3.926  80.743  13.997  1.00 21.47           O
ATOM    775  CB  LEU A  20       5.598  81.820  16.445  1.00 27.12           C
ATOM    776  CG  LEU A  20       5.942  82.263  17.847  1.00 31.74           C
ATOM    777  CD1 LEU A  20       7.105  81.385  18.309  1.00 32.35           C
ATOM    778  CD2 LEU A  20       6.223  83.789  17.907  1.00 32.10           C
ATOM    779  N   ARG A  21       4.955  82.656  13.477  1.00 23.11           N
ATOM    780  CA  ARG A  21       5.203  82.217  12.103  1.00 23.01           C
ATOM    781  C   ARG A  21       6.692  82.363  11.857  1.00 25.70           C
ATOM    782  O   ARG A  21       7.250  83.455  12.097  1.00 28.24           O
ATOM    783  CB  ARG A  21       4.463  83.120  11.135  1.00 23.08           C
ATOM    784  CG  ARG A  21       4.609  82.732   9.664  1.00 26.67           C
ATOM    785  CD  ARG A  21       3.791  83.746   8.897  1.00 32.31           C
ATOM    786  NE  ARG A  21       3.706  83.524   7.472  1.00 33.03           N
ATOM    787  CZ  ARG A  21       2.795  82.727   6.911  1.00 37.09           C
ATOM    788  NH1 ARG A  21       1.939  81.994   7.649  1.00 36.75           N
ATOM    789  NH2 ARG A  21       2.771  82.623   5.611  1.00 34.43           N
ATOM    790  N   LEU A  22       7.345  81.283  11.382  1.00 19.79           N
ATOM    791  CA  LEU A  22       8.765  81.362  11.043  1.00 19.38           C
ATOM    792  C   LEU A  22       8.850  81.596   9.553  1.00 19.75           C
ATOM    793  O   LEU A  22       8.033  81.097   8.776  1.00 18.99           O
ATOM    794  CB  LEU A  22       9.500  80.084  11.419  1.00 18.24           C
ATOM    795  CG  LEU A  22       9.346  79.636  12.886  1.00 20.68           C
ATOM    796  CD1 LEU A  22      10.155  78.375  13.093  1.00 20.77           C
ATOM    797  CD2 LEU A  22       9.788  80.747  13.874  1.00 23.78           C
ATOM    798  N   SER A  23       9.880  82.290   9.134  1.00 20.07           N
ATOM    799  CA  SER A  23      10.095  82.529   7.708  1.00 20.31           C
ATOM    800  C   SER A  23      11.510  82.079   7.403  1.00 20.60           C
ATOM    801  O   SER A  23      12.346  82.060   8.280  1.00 19.39           O
ATOM    802  CB  SER A  23      10.067  84.045   7.424  1.00 25.88           C
ATOM    803  OG  SER A  23       8.743  84.528   7.611  1.00 35.04           O
ATOM    804  N   CYS A  24      11.794  81.784   6.139  1.00 17.88           N
ATOM    805  CA  CYS A  24      13.164  81.451   5.741  1.00 19.15           C
ATOM    806  C   CYS A  24      13.228  81.974   4.299  1.00 21.19           C
ATOM    807  O   CYS A  24      12.349  81.650   3.471  1.00 21.37           O
ATOM    808  CB  CYS A  24      13.290  79.952   5.795  1.00 21.66           C
ATOM    809  SG  CYS A  24      14.758  79.231   5.047  1.00 27.50           S
ATOM    810  N   THR A  25      14.264  82.723   3.977  1.00 19.09           N
ATOM    811  CA  THR A  25      14.360  83.288   2.681  1.00 19.36           C
ATOM    812  C   THR A  25      15.653  82.853   2.068  1.00 19.74           C
ATOM    813  O   THR A  25      16.679  82.957   2.707  1.00 19.39           O
ATOM    814  CB  THR A  25      14.295  84.816   2.769  1.00 24.30           C
ATOM    815  OG1 THR A  25      13.057  85.191   3.377  1.00 26.65           O
ATOM    816  CG2 THR A  25      14.301  85.385   1.359  1.00 24.28           C
ATOM    817  N   ALA A  26      15.612  82.375   0.836  1.00 18.88           N
ATOM    818  CA  ALA A  26      16.822  81.869   0.239  1.00 19.41           C
ATOM    819  C   ALA A  26      17.470  82.964  -0.615  1.00 20.91           C
ATOM    820  O   ALA A  26      16.787  83.772  -1.173  1.00 20.10           O
ATOM    821  CB  ALA A  26      16.555  80.646  -0.615  1.00 15.68           C
ATOM    822  N   SER A  27      18.786  82.908  -0.766  1.00 24.91           N
ATOM    823  CA  SER A  27      19.519  83.905  -1.551  1.00 23.48           C
ATOM    824  C   SER A  27      19.602  83.458  -3.022  1.00 28.95           C
ATOM    825  O   SER A  27      20.496  83.909  -3.714  1.00 32.39           O
ATOM    826  CB  SER A  27      20.959  84.076  -0.962  1.00 19.97           C
ATOM    827  OG  SER A  27      21.746  82.915  -1.207  1.00 21.82           O
ATOM    828  N   VAL A  28      18.719  82.572  -3.504  1.00 21.28           N
ATOM    829  CA  VAL A  28      18.633  82.156  -4.921  1.00 25.06           C
ATOM    830  C   VAL A  28      17.175  82.328  -5.301  1.00 21.55           C
ATOM    831  O   VAL A  28      16.321  82.515  -4.418  1.00 21.09           O
ATOM    832  CB  VAL A  28      18.990  80.652  -5.213  1.00 25.32           C
ATOM    833  CG1 VAL A  28      20.485  80.395  -5.111  1.00 31.87           C
ATOM    834  CG2 VAL A  28      18.154  79.695  -4.324  1.00 26.11           C
ATOM    835  N   ASN A  29      16.878  82.235  -6.580  1.00 20.66           N
ATOM    836  CA  ASN A  29      15.479  82.244  -7.010  1.00 23.12           C
ATOM    837  C   ASN A  29      14.894  80.845  -6.939  1.00 24.88           C
ATOM    838  O   ASN A  29      15.180  80.012  -7.774  1.00 26.47           O
ATOM    839  CB  ASN A  29      15.318  82.671  -8.486  1.00 23.28           C
ATOM    840  CG  ASN A  29      15.931  83.977  -8.754  1.00 34.72           C
ATOM    841  OD1 ASN A  29      15.226  84.990  -8.906  1.00 43.71           O
ATOM    842  ND2 ASN A  29      17.266  83.991  -8.822  1.00 34.01           N
ATOM    843  N   ILE A  30      13.901  80.682  -6.093  1.00 20.69           N
ATOM    844  CA  ILE A  30      13.338  79.427  -5.812  1.00 19.77           C
ATOM    845  C   ILE A  30      12.275  79.127  -6.879  1.00 19.49           C
ATOM    846  O   ILE A  30      11.548  80.013  -7.347  1.00 21.54           O
ATOM    847  CB  ILE A  30      12.599  79.529  -4.447  1.00 19.19           C
ATOM    848  CG1 ILE A  30      13.591  79.840  -3.286  1.00 18.31           C
ATOM    849  CG2 ILE A  30      11.815  78.216  -4.249  1.00 17.70           C
ATOM    850  CD1 ILE A  30      14.644  78.746  -3.100  1.00 19.52           C
ATOM    851  N   ILE A  31      12.178  77.871  -7.218  1.00 18.19           N
ATOM    852  CA  ILE A  31      11.193  77.387  -8.182  1.00 23.19           C
ATOM    853  C   ILE A  31      10.332  76.293  -7.544  1.00 21.50           C
ATOM    854  O   ILE A  31      10.609  75.847  -6.425  1.00 19.42           O
ATOM    855  CB  ILE A  31      11.902  76.839  -9.407  1.00 24.82           C
ATOM    856  CG1 ILE A  31      12.882  75.733  -9.035  1.00 24.72           C
ATOM    857  CG2 ILE A  31      12.567  78.012 -10.160  1.00 27.85           C
ATOM    858  CD1 ILE A  31      13.522  75.063 -10.248  1.00 28.61           C
ATOM    859  N   GLY A  32       9.281  75.908  -8.250  1.00 20.66           N
ATOM    860  CA  GLY A  32       8.373  74.886  -7.833  1.00 21.18           C
ATOM    861  C   GLY A  32       8.942  73.566  -7.379  1.00 22.70           C
ATOM    862  O   GLY A  32       8.459  73.015  -6.401  1.00 21.84           O
ATOM    863  N   GLY A  33      10.030  73.113  -8.030  1.00 18.57           N
ATOM    864  CA  GLY A  33      10.610  71.836  -7.696  1.00 19.07           C
ATOM    865  C   GLY A  33      11.447  71.873  -6.420  1.00 20.85           C
ATOM    866  O   GLY A  33      11.839  70.796  -5.949  1.00 20.56           O
ATOM    867  N   ASN A  34      11.706  73.057  -5.840  1.00 17.51           N
ATOM    868  CA  ASN A  34      12.651  73.068  -4.735  1.00 18.07           C
ATOM    869  C   ASN A  34      11.998  72.519  -3.511  1.00 17.97           C
ATOM    870  O   ASN A  34      10.888  72.870  -3.237  1.00 17.71           O
ATOM    871  CB  ASN A  34      13.133  74.455  -4.426  1.00 18.41           C
ATOM    872  CG  ASN A  34      14.171  74.943  -5.443  1.00 20.61           C
ATOM    873  OD1 ASN A  34      14.146  76.070  -5.798  1.00 18.50           O
ATOM    874  ND2 ASN A  34      15.081  74.071  -5.863  1.00 21.40           N
ATOM    875  N   HIS A  35      12.739  71.709  -2.774  1.00 16.08           N
ATOM    876  CA  HIS A  35      12.274  71.120  -1.487  1.00 15.62           C
ATOM    877  C   HIS A  35      12.643  71.960  -0.281  1.00 15.17           C
ATOM    878  O   HIS A  35      13.792  72.344  -0.125  1.00 13.16           O
ATOM    879  CB  HIS A  35      12.916  69.726  -1.405  1.00 17.39           C
ATOM    880  CG  HIS A  35      12.534  68.945  -0.162  1.00 18.52           C
ATOM    881  ND1 HIS A  35      13.106  69.134   1.050  1.00 18.48           N
ATOM    882  CD2 HIS A  35      11.611  67.913  -0.007  1.00 20.28           C
ATOM    883  CE1 HIS A  35      12.520  68.296   1.963  1.00 19.81           C
ATOM    884  NE2 HIS A  35      11.622  67.533   1.291  1.00 19.79           N
ATOM    885  N   TRP A  36      11.671  72.237   0.595  1.00 14.95           N
ATOM    886  CA  TRP A  36      11.878  72.959   1.851  1.00 16.07           C
ATOM    887  C   TRP A  36      11.581  72.060   3.026  1.00 16.80           C
ATOM    888  O   TRP A  36      10.714  71.192   2.943  1.00 14.33           O
ATOM    889  CB  TRP A  36      10.858  74.050   1.977  1.00 15.05           C
ATOM    890  CG  TRP A  36      11.065  75.242   1.087  1.00 17.35           C
ATOM    891  CD1 TRP A  36      10.271  75.690   0.017  1.00 19.93           C
ATOM    892  CD2 TRP A  36      12.099  76.257   1.253  1.00 16.06           C
ATOM    893  NE1 TRP A  36      10.750  76.906  -0.474  1.00 17.58           N
ATOM    894  CE2 TRP A  36      11.873  77.266   0.202  1.00 15.84           C
ATOM    895  CE3 TRP A  36      13.187  76.407   2.146  1.00 18.28           C
ATOM    896  CZ2 TRP A  36      12.644  78.440   0.136  1.00 17.67           C
ATOM    897  CZ3 TRP A  36      13.995  77.547   2.035  1.00 18.73           C
ATOM    898  CH2 TRP A  36      13.740  78.522   1.037  1.00 19.82           C
ATOM    899  N   ALA A  37      12.269  72.313   4.131  1.00 14.74           N
ATOM    900  CA  ALA A  37      11.928  71.558   5.330  1.00 15.61           C
ATOM    901  C   ALA A  37      12.297  72.406   6.551  1.00 17.44           C
ATOM    902  O   ALA A  37      13.154  73.279   6.469  1.00 16.73           O
ATOM    903  CB  ALA A  37      12.678  70.220   5.362  1.00 17.17           C
ATOM    904  N   TRP A  38      11.634  72.149   7.683  1.00 16.23           N
ATOM    905  CA  TRP A  38      11.999  72.736   8.992  1.00 17.99           C
ATOM    906  C   TRP A  38      12.312  71.525   9.879  1.00 16.38           C
ATOM    907  O   TRP A  38      11.611  70.521   9.883  1.00 17.56           O
ATOM    908  CB  TRP A  38      10.806  73.499   9.563  1.00 17.63           C
ATOM    909  CG  TRP A  38      10.533  74.826   8.822  1.00 19.67           C
ATOM    910  CD1 TRP A  38       9.670  75.072   7.740  1.00 17.08           C
ATOM    911  CD2 TRP A  38      11.139  76.102   9.113  1.00 20.69           C
ATOM    912  NE1 TRP A  38       9.741  76.365   7.355  1.00 21.54           N
ATOM    913  CE2 TRP A  38      10.606  77.044   8.132  1.00 22.83           C
ATOM    914  CE3 TRP A  38      12.093  76.527  10.036  1.00 20.53           C
ATOM    915  CZ2 TRP A  38      10.973  78.383   8.109  1.00 25.55           C
ATOM    916  CZ3 TRP A  38      12.474  77.871   9.987  1.00 25.72           C
ATOM    917  CH2 TRP A  38      11.931  78.775   9.033  1.00 25.79           C
ATOM    918  N   TYR A  39      13.363  71.657  10.667  1.00 18.72           N
ATOM    919  CA  TYR A  39      13.824  70.697  11.654  1.00 20.29           C
ATOM    920  C   TYR A  39      13.868  71.479  12.984  1.00 19.97           C
ATOM    921  O   TYR A  39      13.879  72.729  13.000  1.00 20.90           O
ATOM    922  CB  TYR A  39      15.232  70.306  11.298  1.00 21.33           C
ATOM    923  CG  TYR A  39      15.288  69.364  10.117  1.00 20.06           C
ATOM    924  CD1 TYR A  39      15.194  69.855   8.814  1.00 23.65           C
ATOM    925  CD2 TYR A  39      15.411  67.986  10.302  1.00 21.63           C
ATOM    926  CE1 TYR A  39      15.251  68.998   7.715  1.00 23.38           C
ATOM    927  CE2 TYR A  39      15.516  67.113   9.214  1.00 20.95           C
ATOM    928  CZ  TYR A  39      15.392  67.615   7.921  1.00 24.50           C
ATOM    929  OH  TYR A  39      15.480  66.724   6.823  1.00 27.29           O
ATOM    930  N   ARG A  40      13.888  70.765  14.102  1.00 21.13           N
ATOM    931  CA  ARG A  40      14.039  71.465  15.383  1.00 22.08           C
ATOM    932  C   ARG A  40      15.003  70.695  16.224  1.00 22.63           C
ATOM    933  O   ARG A  40      15.121  69.456  16.097  1.00 23.88           O
ATOM    934  CB  ARG A  40      12.699  71.650  16.166  1.00 22.75           C
ATOM    935  CG  ARG A  40      12.036  70.289  16.345  1.00 24.52           C
ATOM    936  CD  ARG A  40      11.135  69.889  17.525  1.00 35.90           C
ATOM    937  NE  ARG A  40       9.894  70.576  17.532  1.00 31.65           N
ATOM    938  CZ  ARG A  40       8.673  70.150  17.881  1.00 29.34           C
ATOM    939  NH1 ARG A  40       8.299  68.874  18.254  1.00 32.91           N
ATOM    940  NH2 ARG A  40       7.777  71.104  17.839  1.00 24.08           N
ATOM    941  N   GLN A  41      15.630  71.407  17.163  1.00 25.99           N
ATOM    942  CA  GLN A  41      16.693  70.774  17.974  1.00 28.65           C
ATOM    943  C   GLN A  41      16.677  71.258  19.432  1.00 29.05           C
ATOM    944  O   GLN A  41      16.585  72.439  19.719  1.00 26.26           O
ATOM    945  CB  GLN A  41      18.029  71.085  17.352  1.00 27.72           C
ATOM    946  CG  GLN A  41      19.205  70.539  18.073  1.00 33.62           C
ATOM    947  CD  GLN A  41      20.450  70.936  17.341  1.00 42.16           C
ATOM    948  OE1 GLN A  41      20.768  72.128  17.231  1.00 45.40           O
ATOM    949  NE2 GLN A  41      21.122  69.959  16.768  1.00 44.42           N
ATOM    950  N   ALA A  42      16.680  70.294  20.336  1.00 41.09           N
ATOM    951  CA  ALA A  42      16.877  70.526  21.785  1.00 40.70           C
ATOM    952  C   ALA A  42      18.369  70.561  22.098  1.00 45.72           C
ATOM    953  O   ALA A  42      19.133  69.832  21.453  1.00 42.36           O
ATOM    954  CB  ALA A  42      16.217  69.400  22.567  1.00 43.82           C
ATOM    955  N   PRO A  43      18.796  71.381  23.102  1.00 50.11           N
ATOM    956  CA  PRO A  43      20.213  71.446  23.527  1.00 50.43           C
ATOM    957  C   PRO A  43      20.940  70.088  23.511  1.00 48.96           C
ATOM    958  O   PRO A  43      20.478  69.107  24.128  1.00 45.64           O
ATOM    959  CB  PRO A  43      20.118  71.970  24.965  1.00 50.67           C
ATOM    960  CG  PRO A  43      18.904  72.852  24.940  1.00 49.29           C
ATOM    961  CD  PRO A  43      17.926  72.180  23.997  1.00 50.85           C
ATOM    962  N   GLY A  44      22.052  70.030  22.776  1.00 53.31           N
ATOM    963  CA  GLY A  44      22.857  68.803  22.666  1.00 58.44           C
ATOM    964  C   GLY A  44      22.263  67.579  21.958  1.00 64.52           C
ATOM    965  O   GLY A  44      22.938  66.547  21.872  1.00 67.74           O
ATOM    966  N   GLN A  45      21.023  67.682  21.452  1.00 58.18           N
ATOM    967  CA  GLN A  45      20.353  66.585  20.721  1.00 50.34           C
ATOM    968  C   GLN A  45      20.467  66.793  19.232  1.00 44.14           C
ATOM    969  O   GLN A  45      20.733  67.907  18.796  1.00 45.91           O
ATOM    970  CB  GLN A  45      18.868  66.514  21.086  1.00 53.36           C
ATOM    971  CG  GLN A  45      18.605  66.373  22.580  1.00 61.36           C
ATOM    972  CD  GLN A  45      19.214  65.099  23.113  1.00 62.86           C
ATOM    973  OE1 GLN A  45      20.359  65.091  23.553  1.00 62.07           O
ATOM    974  NE2 GLN A  45      18.477  64.000  23.008  1.00 69.58           N
ATOM    975  N   GLN A  46      20.278  65.728  18.452  1.00 42.42           N
ATOM    976  CA  GLN A  46      20.131  65.829  16.984  1.00 38.95           C
ATOM    977  C   GLN A  46      18.872  66.592  16.610  1.00 35.37           C
ATOM    978  O   GLN A  46      17.896  66.587  17.374  1.00 35.66           O
ATOM    979  CB  GLN A  46      19.917  64.447  16.392  1.00 47.04           C
ATOM    980  CG  GLN A  46      20.302  63.285  17.278  1.00 61.21           C
ATOM    981  CD  GLN A  46      21.725  62.848  17.009  1.00 65.40           C
ATOM    982  OE1 GLN A  46      22.554  63.651  16.555  1.00 60.57           O
ATOM    983  NE2 GLN A  46      22.019  61.568  17.279  1.00 63.99           N
ATOM    984  N   ARG A  47      18.859  67.207  15.416  1.00 32.29           N
ATOM    985  CA  ARG A  47      17.672  67.930  14.894  1.00 30.95           C
ATOM    986  C   ARG A  47      16.676  66.868  14.491  1.00 30.22           C
ATOM    987  O   ARG A  47      17.081  65.791  14.015  1.00 31.60           O
ATOM    988  CB  ARG A  47      17.994  68.650  13.601  1.00 31.64           C
ATOM    989  CG  ARG A  47      19.424  69.049  13.501  1.00 37.91           C
ATOM    990  CD  ARG A  47      19.660  69.995  12.366  1.00 36.08           C
ATOM    991  NE  ARG A  47      20.695  70.832  12.879  1.00 41.09           N
ATOM    992  CZ  ARG A  47      21.417  71.693  12.190  1.00 46.51           C
ATOM    993  NH1 ARG A  47      21.220  71.840  10.882  1.00 48.37           N
ATOM    994  NH2 ARG A  47      22.361  72.395  12.832  1.00 47.91           N
ATOM    995  N   ASP A  48      15.390  67.167  14.663  1.00 24.45           N
ATOM    996  CA  ASP A  48      14.343  66.259  14.262  1.00 24.24           C
ATOM    997  C   ASP A  48      13.587  66.937  13.152  1.00 19.92           C
ATOM    998  O   ASP A  48      13.360  68.095  13.213  1.00 22.33           O
ATOM    999  CB  ASP A  48      13.333  66.061  15.409  1.00 25.90           C
ATOM   1000  CG  ASP A  48      13.941  65.312  16.614  1.00 31.32           C
ATOM   1001  OD1 ASP A  48      14.817  64.447  16.428  1.00 30.51           O
ATOM   1002  OD2 ASP A  48      13.525  65.627  17.741  1.00 35.78           O
ATOM   1003  N   LEU A  49      13.115  66.170  12.210  1.00 19.74           N
ATOM   1004  CA  LEU A  49      12.249  66.702  11.100  1.00 19.64           C
ATOM   1005  C   LEU A  49      10.930  67.222  11.660  1.00 21.09           C
ATOM   1006  O   LEU A  49      10.220  66.520  12.387  1.00 21.25           O
ATOM   1007  CB  LEU A  49      12.045  65.577  10.092  1.00 16.93           C
ATOM   1008  CG  LEU A  49      11.246  65.970   8.839  1.00 20.29           C
ATOM   1009  CD1 LEU A  49      11.910  67.201   8.160  1.00 18.07           C
ATOM   1010  CD2 LEU A  49      11.093  64.831   7.805  1.00 19.16           C
ATOM   1011  N   VAL A  50      10.545  68.429  11.329  1.00 16.10           N
ATOM   1012  CA  VAL A  50       9.229  68.923  11.770  1.00 17.40           C
ATOM   1013  C   VAL A  50       8.217  68.876  10.643  1.00 17.72           C
ATOM   1014  O   VAL A  50       7.022  68.507  10.813  1.00 15.45           O
ATOM   1015  CB  VAL A  50       9.388  70.384  12.289  1.00 19.21           C
ATOM   1016  CG1 VAL A  50       8.008  71.025  12.583  1.00 19.78           C
ATOM   1017  CG2 VAL A  50      10.255  70.343  13.526  1.00 17.77           C
ATOM   1018  N   ALA A  51       8.650  69.369   9.488  1.00 15.18           N
ATOM   1019  CA  ALA A  51       7.747  69.489   8.343  1.00 15.34           C
ATOM   1020  C   ALA A  51       8.583  69.542   7.076  1.00 16.33           C
ATOM   1021  O   ALA A  51       9.682  70.104   7.083  1.00 16.93           O
ATOM   1022  CB  ALA A  51       6.907  70.736   8.427  1.00 16.70           C
ATOM   1023  N   SER A  52       8.031  69.029   5.967  1.00 16.07           N
ATOM   1024  CA  SER A  52       8.777  69.132   4.750  1.00 15.84           C
ATOM   1025  C   SER A  52       7.787  69.438   3.649  1.00 16.18           C
ATOM   1026  O   SER A  52       6.595  69.117   3.734  1.00 18.13           O
ATOM   1027  CB  SER A  52       9.569  67.833   4.474  1.00 16.51           C
ATOM   1028  OG  SER A  52       8.728  66.767   4.170  1.00 20.12           O
ATOM   1029  N   LEU A  53       8.296  70.013   2.582  1.00 15.39           N
ATOM   1030  CA  LEU A  53       7.348  70.466   1.566  1.00 15.13           C
ATOM   1031  C   LEU A  53       8.087  70.256   0.259  1.00 17.49           C
ATOM   1032  O   LEU A  53       9.070  70.932  -0.047  1.00 17.09           O
ATOM   1033  CB  LEU A  53       7.001  71.930   1.842  1.00 16.38           C
ATOM   1034  CG  LEU A  53       6.130  72.620   0.841  1.00 20.16           C
ATOM   1035  CD1 LEU A  53       4.803  71.889   0.859  1.00 19.30           C
ATOM   1036  CD2 LEU A  53       5.970  74.143   1.147  1.00 20.73           C
ATOM   1037  N   SER A  54       7.626  69.282  -0.486  1.00 18.35           N
ATOM   1038  CA  SER A  54       8.115  69.102  -1.849  1.00 19.40           C
ATOM   1039  C   SER A  54       7.029  69.683  -2.822  1.00 21.45           C
ATOM   1040  O   SER A  54       6.029  70.224  -2.383  1.00 21.32           O
ATOM   1041  CB  SER A  54       8.279  67.622  -2.059  1.00 19.32           C
ATOM   1042  OG  SER A  54       6.987  67.003  -2.112  1.00 21.30           O
ATOM   1043  N   ARG A  55       7.181  69.509  -4.139  1.00 20.25           N
ATOM   1044  CA  ARG A  55       6.226  70.137  -5.059  1.00 21.66           C
ATOM   1045  C   ARG A  55       4.830  69.625  -4.746  1.00 26.51           C
ATOM   1046  O   ARG A  55       3.849  70.338  -4.885  1.00 25.92           O
ATOM   1047  CB  ARG A  55       6.610  69.766  -6.514  1.00 23.77           C
ATOM   1048  CG  ARG A  55       5.715  70.453  -7.544  1.00 20.62           C
ATOM   1049  CD  ARG A  55       5.883  69.854  -8.943  1.00 22.41           C
ATOM   1050  NE  ARG A  55       7.282  70.010  -9.402  1.00 20.41           N
ATOM   1051  CZ  ARG A  55       7.778  71.137  -9.965  1.00 21.48           C
ATOM   1052  NH1 ARG A  55       7.083  72.261 -10.063  1.00 18.45           N
ATOM   1053  NH2 ARG A  55       9.026  71.169 -10.365  1.00 19.60           N
ATOM   1054  N   TYR A  56       4.716  68.366  -4.366  1.00 26.24           N
ATOM   1055  CA  TYR A  56       3.375  67.801  -4.250  1.00 28.21           C
ATOM   1056  C   TYR A  56       3.004  67.369  -2.849  1.00 29.00           C
ATOM   1057  O   TYR A  56       1.890  66.950  -2.640  1.00 33.84           O
ATOM   1058  CB  TYR A  56       3.281  66.557  -5.111  1.00 29.88           C
ATOM   1059  CG  TYR A  56       3.471  66.840  -6.575  1.00 33.33           C
ATOM   1060  CD1 TYR A  56       2.670  67.788  -7.207  1.00 33.04           C
ATOM   1061  CD2 TYR A  56       4.421  66.134  -7.333  1.00 30.82           C
ATOM   1062  CE1 TYR A  56       2.831  68.066  -8.556  1.00 31.09           C
ATOM   1063  CE2 TYR A  56       4.582  66.406  -8.697  1.00 30.76           C
ATOM   1064  CZ  TYR A  56       3.772  67.366  -9.277  1.00 31.51           C
ATOM   1065  OH  TYR A  56       3.877  67.687 -10.616  1.00 29.38           O
ATOM   1066  N   ASN A  57       3.913  67.384  -1.886  1.00 23.00           N
ATOM   1067  CA  ASN A  57       3.440  66.944  -0.568  1.00 23.51           C
ATOM   1068  C   ASN A  57       3.968  67.809   0.540  1.00 18.99           C
ATOM   1069  O   ASN A  57       5.126  68.128   0.533  1.00 21.09           O
ATOM   1070  CB  ASN A  57       3.880  65.508  -0.267  1.00 26.64           C
ATOM   1071  CG  ASN A  57       3.064  64.504  -1.029  1.00 33.46           C
ATOM   1072  OD1 ASN A  57       1.991  64.056  -0.579  1.00 40.08           O
ATOM   1073  ND2 ASN A  57       3.559  64.141  -2.190  1.00 30.17           N
ATOM   1074  N   ALA A  58       3.126  68.115   1.503  1.00 17.02           N
ATOM   1075  CA  ALA A  58       3.572  68.687   2.811  1.00 17.36           C
ATOM   1076  C   ALA A  58       3.442  67.560   3.834  1.00 18.44           C
ATOM   1077  O   ALA A  58       2.353  66.944   4.034  1.00 18.45           O
ATOM   1078  CB  ALA A  58       2.697  69.892   3.256  1.00 18.94           C
ATOM   1079  N   ASN A  59       4.495  67.308   4.572  1.00 17.08           N
ATOM   1080  CA  ASN A  59       4.465  66.234   5.527  1.00 19.12           C
ATOM   1081  C   ASN A  59       4.942  66.740   6.857  1.00 16.95           C
ATOM   1082  O   ASN A  59       5.740  67.676   6.933  1.00 16.47           O
ATOM   1083  CB  ASN A  59       5.288  65.042   5.023  1.00 21.98           C
ATOM   1084  CG  ASN A  59       4.583  64.299   3.852  1.00 28.95           C
ATOM   1085  OD1 ASN A  59       3.408  63.893   3.925  1.00 33.36           O
ATOM   1086  ND2 ASN A  59       5.301  64.108   2.807  1.00 29.32           N
ATOM   1087  N   TYR A  60       4.403  66.169   7.915  1.00 16.29           N
ATOM   1088  CA  TYR A  60       4.550  66.729   9.269  1.00 15.92           C
ATOM   1089  C   TYR A  60       4.846  65.638  10.281  1.00 16.58           C
ATOM   1090  O   TYR A  60       4.376  64.470  10.181  1.00 16.59           O
ATOM   1091  CB  TYR A  60       3.160  67.340   9.653  1.00 14.82           C
ATOM   1092  CG  TYR A  60       2.796  68.506   8.822  1.00 16.60           C
ATOM   1093  CD1 TYR A  60       3.384  69.779   9.099  1.00 17.44           C
ATOM   1094  CD2 TYR A  60       1.905  68.368   7.734  1.00 16.77           C
ATOM   1095  CE1 TYR A  60       3.067  70.867   8.294  1.00 15.46           C
ATOM   1096  CE2 TYR A  60       1.625  69.450   6.909  1.00 16.38           C
ATOM   1097  CZ  TYR A  60       2.206  70.687   7.223  1.00 15.78           C
ATOM   1098  OH  TYR A  60       1.892  71.741   6.424  1.00 16.60           O
ATOM   1099  N   ALA A  61       5.631  65.995  11.310  1.00 15.49           N
ATOM   1100  CA  ALA A  61       5.834  65.091  12.388  1.00 17.05           C
ATOM   1101  C   ALA A  61       4.455  64.914  13.101  1.00 16.76           C
ATOM   1102  O   ALA A  61       3.561  65.783  13.029  1.00 18.89           O
ATOM   1103  CB  ALA A  61       6.872  65.625  13.343  1.00 16.23           C
ATOM   1104  N   ASP A  62       4.289  63.781  13.754  1.00 18.65           N
ATOM   1105  CA  ASP A  62       2.980  63.426  14.357  1.00 20.27           C
ATOM   1106  C   ASP A  62       2.568  64.458  15.402  1.00 22.01           C
ATOM   1107  O   ASP A  62       1.374  64.847  15.420  1.00 23.86           O
ATOM   1108  CB  ASP A  62       3.062  62.072  15.070  1.00 23.34           C
ATOM   1109  CG  ASP A  62       3.232  60.859  14.097  1.00 25.15           C
ATOM   1110  OD1 ASP A  62       2.999  60.970  12.871  1.00 26.37           O
ATOM   1111  OD2 ASP A  62       3.596  59.753  14.583  1.00 26.01           O
ATOM   1112  N   SER A  63       3.554  64.895  16.190  1.00 20.30           N
ATOM   1113  CA  SER A  63       3.424  65.955  17.198  1.00 26.65           C
ATOM   1114  C   SER A  63       2.834  67.285  16.763  1.00 24.38           C
ATOM   1115  O   SER A  63       2.179  68.015  17.594  1.00 23.02           O
ATOM   1116  CB  SER A  63       4.796  66.299  17.786  1.00 26.26           C
ATOM   1117  OG  SER A  63       4.688  65.680  19.012  1.00 42.70           O
ATOM   1118  N   VAL A  64       3.041  67.615  15.477  1.00 20.78           N
ATOM   1119  CA  VAL A  64       2.691  68.970  15.040  1.00 18.84           C
ATOM   1120  C   VAL A  64       1.638  69.043  13.980  1.00 18.73           C
ATOM   1121  O   VAL A  64       1.200  70.128  13.657  1.00 18.97           O
ATOM   1122  CB  VAL A  64       3.928  69.803  14.608  1.00 17.71           C
ATOM   1123  CG1 VAL A  64       4.950  69.851  15.734  1.00 18.30           C
ATOM   1124  CG2 VAL A  64       4.528  69.182  13.352  1.00 17.98           C
ATOM   1125  N   LYS A  65       1.316  67.900  13.393  1.00 17.27           N
ATOM   1126  CA  LYS A  65       0.404  67.849  12.282  1.00 21.47           C
ATOM   1127  C   LYS A  65      -0.920  68.528  12.677  1.00 20.03           C
ATOM   1128  O   LYS A  65      -1.450  68.269  13.767  1.00 22.23           O
ATOM   1129  CB  LYS A  65       0.152  66.379  11.868  1.00 21.51           C
ATOM   1130  CG  LYS A  65      -0.598  66.238  10.568  1.00 22.50           C
ATOM   1131  CD  LYS A  65      -0.617  64.788  10.117  1.00 25.06           C
ATOM   1132  CE  LYS A  65      -1.401  64.575   8.827  1.00 31.83           C
ATOM   1133  NZ  LYS A  65      -1.412  63.111   8.383  1.00 31.61           N
ATOM   1134  N   GLY A  66      -1.437  69.356  11.764  1.00 21.54           N
ATOM   1135  CA  GLY A  66      -2.619  70.192  12.022  1.00 22.02           C
ATOM   1136  C   GLY A  66      -2.347  71.533  12.706  1.00 22.25           C
ATOM   1137  O   GLY A  66      -2.979  72.538  12.349  1.00 26.07           O
ATOM   1138  N   ARG A  67      -1.461  71.561  13.703  1.00 19.57           N
ATOM   1139  CA  ARG A  67      -1.155  72.766  14.422  1.00 20.18           C
ATOM   1140  C   ARG A  67      -0.192  73.614  13.588  1.00 21.44           C
ATOM   1141  O   ARG A  67      -0.306  74.827  13.569  1.00 18.91           O
ATOM   1142  CB  ARG A  67      -0.419  72.453  15.762  1.00 18.67           C
ATOM   1143  CG  ARG A  67      -1.262  71.809  16.908  1.00 24.05           C
ATOM   1144  CD  ARG A  67      -0.405  70.868  17.805  1.00 28.58           C
ATOM   1145  NE  ARG A  67       0.344  71.795  18.424  1.00 32.90           N
ATOM   1146  CZ  ARG A  67       1.606  71.810  18.738  1.00 29.46           C
ATOM   1147  NH1 ARG A  67       2.457  70.791  18.691  1.00 24.27           N
ATOM   1148  NH2 ARG A  67       1.931  72.978  19.212  1.00 26.39           N
ATOM   1149  N   PHE A  68       0.807  72.946  12.960  1.00 19.87           N
ATOM   1150  CA  PHE A  68       1.866  73.644  12.216  1.00 21.02           C
ATOM   1151  C   PHE A  68       1.569  73.497  10.715  1.00 22.76           C
ATOM   1152  O   PHE A  68       1.091  72.449  10.291  1.00 20.40           O
ATOM   1153  CB  PHE A  68       3.217  72.986  12.475  1.00 19.35           C
ATOM   1154  CG  PHE A  68       3.895  73.319  13.792  1.00 20.79           C
ATOM   1155  CD1 PHE A  68       3.191  73.778  14.946  1.00 21.73           C
ATOM   1156  CD2 PHE A  68       5.248  73.016  13.964  1.00 19.62           C
ATOM   1157  CE1 PHE A  68       3.859  73.948  16.168  1.00 23.14           C
ATOM   1158  CE2 PHE A  68       5.891  73.241  15.192  1.00 20.38           C
ATOM   1159  CZ  PHE A  68       5.223  73.688  16.289  1.00 21.20           C
ATOM   1160  N   THR A  69       1.853  74.528   9.910  1.00 21.62           N
ATOM   1161  CA  THR A  69       1.635  74.403   8.452  1.00 19.74           C
ATOM   1162  C   THR A  69       2.895  74.930   7.793  1.00 18.63           C
ATOM   1163  O   THR A  69       3.323  76.035   8.135  1.00 17.39           O
ATOM   1164  CB  THR A  69       0.428  75.226   7.996  1.00 21.66           C
ATOM   1165  OG1 THR A  69      -0.714  74.796   8.740  1.00 21.46           O
ATOM   1166  CG2 THR A  69       0.115  75.022   6.525  1.00 21.86           C
ATOM   1167  N   ILE A  70       3.461  74.131   6.903  1.00 18.30           N
ATOM   1168  CA  ILE A  70       4.605  74.579   6.108  1.00 17.17           C
ATOM   1169  C   ILE A  70       4.016  75.094   4.775  1.00 17.75           C
ATOM   1170  O   ILE A  70       3.098  74.469   4.142  1.00 17.73           O
ATOM   1171  CB  ILE A  70       5.691  73.463   5.979  1.00 15.64           C
ATOM   1172  CG1 ILE A  70       6.967  74.058   5.310  1.00 16.73           C
ATOM   1173  CG2 ILE A  70       5.148  72.180   5.200  1.00 16.23           C
ATOM   1174  CD1 ILE A  70       8.114  73.033   5.213  1.00 17.32           C
ATOM   1175  N   SER A  71       4.545  76.206   4.275  1.00 17.82           N
ATOM   1176  CA  SER A  71       4.024  76.807   3.066  1.00 20.64           C
ATOM   1177  C   SER A  71       5.164  77.516   2.363  1.00 21.28           C
ATOM   1178  O   SER A  71       6.226  77.577   2.877  1.00 18.18           O
ATOM   1179  CB  SER A  71       2.864  77.771   3.382  1.00 20.21           C
ATOM   1180  OG  SER A  71       3.398  78.933   3.995  1.00 21.28           O
ATOM   1181  N   ARG A  72       4.946  77.972   1.153  1.00 23.91           N
ATOM   1182  CA  ARG A  72       6.035  78.550   0.418  1.00 19.41           C
ATOM   1183  C   ARG A  72       5.518  79.776  -0.324  1.00 19.61           C
ATOM   1184  O   ARG A  72       4.299  79.859  -0.671  1.00 21.51           O
ATOM   1185  CB  ARG A  72       6.600  77.504  -0.574  1.00 21.65           C
ATOM   1186  CG  ARG A  72       5.666  77.167  -1.759  1.00 23.18           C
ATOM   1187  CD  ARG A  72       6.565  76.874  -2.975  1.00 34.81           C
ATOM   1188  NE  ARG A  72       7.083  75.585  -2.753  1.00 35.38           N
ATOM   1189  CZ  ARG A  72       8.242  74.979  -3.039  1.00 26.51           C
ATOM   1190  NH1 ARG A  72       9.377  75.476  -3.652  1.00 23.22           N
ATOM   1191  NH2 ARG A  72       8.187  73.729  -2.588  1.00 22.91           N
ATOM   1192  N   ASP A  73       6.416  80.674  -0.700  1.00 20.37           N
ATOM   1193  CA  ASP A  73       6.025  81.769  -1.639  1.00 20.06           C
ATOM   1194  C   ASP A  73       7.221  81.872  -2.551  1.00 19.29           C
ATOM   1195  O   ASP A  73       8.215  82.444  -2.126  1.00 17.20           O
ATOM   1196  CB  ASP A  73       5.789  83.094  -0.917  1.00 25.39           C
ATOM   1197  CG  ASP A  73       5.416  84.234  -1.893  1.00 31.05           C
ATOM   1198  OD1 ASP A  73       5.710  84.117  -3.117  1.00 28.82           O
ATOM   1199  OD2 ASP A  73       4.806  85.235  -1.450  1.00 35.27           O
ATOM   1200  N   ASN A  74       7.172  81.272  -3.746  1.00 17.11           N
ATOM   1201  CA  ASN A  74       8.420  81.245  -4.592  1.00 19.27           C
ATOM   1202  C   ASN A  74       8.825  82.620  -5.028  1.00 22.91           C
ATOM   1203  O   ASN A  74      10.000  82.889  -5.223  1.00 23.17           O
ATOM   1204  CB  ASN A  74       8.161  80.410  -5.881  1.00 20.18           C
ATOM   1205  CG  ASN A  74       7.793  78.949  -5.573  1.00 21.67           C
ATOM   1206  OD1 ASN A  74       8.108  78.418  -4.514  1.00 21.51           O
ATOM   1207  ND2 ASN A  74       7.127  78.314  -6.492  1.00 21.43           N
ATOM   1208  N   ALA A  75       7.854  83.519  -5.222  1.00 24.68           N
ATOM   1209  CA  ALA A  75       8.205  84.871  -5.733  1.00 27.87           C
ATOM   1210  C   ALA A  75       9.037  85.617  -4.676  1.00 28.96           C
ATOM   1211  O   ALA A  75       9.926  86.406  -4.991  1.00 27.13           O
ATOM   1212  CB  ALA A  75       6.932  85.615  -6.097  1.00 23.61           C
ATOM   1213  N   LYS A  76       8.871  85.241  -3.413  1.00 23.89           N
ATOM   1214  CA  LYS A  76       9.693  85.786  -2.367  1.00 21.85           C
ATOM   1215  C   LYS A  76      10.901  84.958  -1.953  1.00 20.10           C
ATOM   1216  O   LYS A  76      11.518  85.270  -0.955  1.00 19.27           O
ATOM   1217  CB  LYS A  76       8.813  86.018  -1.114  1.00 27.20           C
ATOM   1218  CG  LYS A  76       7.744  87.093  -1.349  1.00 33.36           C
ATOM   1219  CD  LYS A  76       7.192  87.548  -0.001  1.00 38.35           C
ATOM   1220  CE  LYS A  76       6.323  88.799  -0.089  1.00 44.97           C
ATOM   1221  NZ  LYS A  76       4.918  88.380   0.143  1.00 47.28           N
ATOM   1222  N   ASN A  77      11.161  83.888  -2.695  1.00 19.12           N
ATOM   1223  CA  ASN A  77      12.161  82.911  -2.423  1.00 19.18           C
ATOM   1224  C   ASN A  77      12.094  82.416  -1.010  1.00 17.55           C
ATOM   1225  O   ASN A  77      13.116  82.216  -0.421  1.00 14.64           O
ATOM   1226  CB  ASN A  77      13.546  83.459  -2.723  1.00 20.25           C
ATOM   1227  CG  ASN A  77      13.602  83.986  -4.127  1.00 22.90           C
ATOM   1228  OD1 ASN A  77      13.056  83.341  -5.098  1.00 22.43           O
ATOM   1229  ND2 ASN A  77      14.144  85.182  -4.261  1.00 25.93           N
ATOM   1230  N   ALA A  78      10.866  82.147  -0.549  1.00 15.06           N
ATOM   1231  CA  ALA A  78      10.715  81.890   0.823  1.00 17.44           C
ATOM   1232  C   ALA A  78       9.819  80.668   1.148  1.00 15.67           C
ATOM   1233  O   ALA A  78       8.892  80.315   0.359  1.00 16.06           O
ATOM   1234  CB  ALA A  78      10.153  83.182   1.495  1.00 14.94           C
ATOM   1235  N   ALA A  79       9.984  80.205   2.376  1.00 18.56           N
ATOM   1236  CA  ALA A  79       9.096  79.221   2.999  1.00 16.44           C
ATOM   1237  C   ALA A  79       8.754  79.661   4.397  1.00 18.99           C
ATOM   1238  O   ALA A  79       9.517  80.406   5.031  1.00 19.99           O
ATOM   1239  CB  ALA A  79       9.706  77.846   3.026  1.00 17.21           C
ATOM   1240  N   TYR A  80       7.659  79.103   4.905  1.00 16.76           N
ATOM   1241  CA  TYR A  80       7.154  79.551   6.195  1.00 17.29           C
ATOM   1242  C   TYR A  80       6.687  78.381   6.991  1.00 17.27           C
ATOM   1243  O   TYR A  80       6.248  77.361   6.409  1.00 17.82           O
ATOM   1244  CB  TYR A  80       5.947  80.442   5.980  1.00 17.41           C
ATOM   1245  CG  TYR A  80       6.233  81.527   5.020  1.00 19.83           C
ATOM   1246  CD1 TYR A  80       6.850  82.684   5.461  1.00 21.58           C
ATOM   1247  CD2 TYR A  80       5.941  81.369   3.639  1.00 20.31           C
ATOM   1248  CE1 TYR A  80       7.121  83.725   4.570  1.00 24.98           C
ATOM   1249  CE2 TYR A  80       6.245  82.373   2.754  1.00 21.93           C
ATOM   1250  CZ  TYR A  80       6.825  83.566   3.257  1.00 24.33           C
ATOM   1251  OH  TYR A  80       7.131  84.623   2.414  1.00 23.80           O
ATOM   1252  N   LEU A  81       6.798  78.527   8.303  1.00 17.28           N
ATOM   1253  CA  LEU A  81       6.201  77.567   9.224  1.00 18.34           C
ATOM   1254  C   LEU A  81       5.237  78.299  10.120  1.00 18.59           C
ATOM   1255  O   LEU A  81       5.680  79.038  11.003  1.00 22.11           O
ATOM   1256  CB  LEU A  81       7.292  76.808   9.950  1.00 16.60           C
ATOM   1257  CG  LEU A  81       6.818  75.609  10.809  1.00 16.44           C
ATOM   1258  CD1 LEU A  81       6.271  74.432   9.965  1.00 17.48           C
ATOM   1259  CD2 LEU A  81       7.842  75.165  11.848  1.00 15.60           C
ATOM   1260  N   GLN A  82       3.929  78.105   9.891  1.00 18.80           N
ATOM   1261  CA  GLN A  82       2.897  78.747  10.730  1.00 19.70           C
ATOM   1262  C   GLN A  82       2.718  77.781  11.908  1.00 21.71           C
ATOM   1263  O   GLN A  82       2.295  76.609  11.693  1.00 18.75           O
ATOM   1264  CB  GLN A  82       1.546  78.916   9.967  1.00 19.64           C
ATOM   1265  CG  GLN A  82       0.409  79.570  10.837  1.00 21.53           C
ATOM   1266  CD  GLN A  82       0.845  80.956  11.385  1.00 24.20           C
ATOM   1267  OE1 GLN A  82       1.407  81.767  10.624  1.00 26.34           O
ATOM   1268  NE2 GLN A  82       0.632  81.211  12.674  1.00 24.41           N
ATOM   1269  N   MET A  83       2.968  78.250  13.141  1.00 20.33           N
ATOM   1270  CA  MET A  83       2.913  77.385  14.303  1.00 19.72           C
ATOM   1271  C   MET A  83       1.791  77.852  15.221  1.00 21.70           C
ATOM   1272  O   MET A  83       1.922  78.911  15.875  1.00 23.17           O
ATOM   1273  CB  MET A  83       4.206  77.465  15.053  1.00 22.59           C
ATOM   1274  CG  MET A  83       5.410  77.063  14.162  1.00 24.38           C
ATOM   1275  SD  MET A  83       6.984  77.258  15.089  1.00 33.33           S
ATOM   1276  CE  MET A  83       7.048  78.975  15.370  1.00 34.41           C
ATOM   1277  N   ASN A  84       0.695  77.124  15.221  1.00 20.53           N
ATOM   1278  CA  ASN A  84      -0.479  77.508  16.019  1.00 22.23           C
ATOM   1279  C   ASN A  84      -0.580  76.631  17.233  1.00 23.69           C
ATOM   1280  O   ASN A  84      -0.005  75.570  17.268  1.00 19.80           O
ATOM   1281  CB  ASN A  84      -1.758  77.398  15.183  1.00 24.91           C
ATOM   1282  CG  ASN A  84      -1.787  78.411  14.079  1.00 24.69           C
ATOM   1283  OD1 ASN A  84      -1.269  79.530  14.242  1.00 24.97           O
ATOM   1284  ND2 ASN A  84      -2.384  78.029  12.927  1.00 26.80           N
ATOM   1285  N   SER A  85      -1.277  77.111  18.270  1.00 20.31           N
ATOM   1286  CA  SER A  85      -1.594  76.302  19.440  1.00 22.06           C
ATOM   1287  C   SER A  85      -0.332  75.688  20.054  1.00 20.17           C
ATOM   1288  O   SER A  85      -0.253  74.454  20.274  1.00 18.67           O
ATOM   1289  CB  SER A  85      -2.657  75.226  19.113  1.00 25.12           C
ATOM   1290  OG  SER A  85      -3.897  75.813  18.636  1.00 25.55           O
ATOM   1291  N   LEU A  86       0.683  76.555  20.250  1.00 21.76           N
ATOM   1292  CA  LEU A  86       2.007  76.133  20.661  1.00 21.16           C
ATOM   1293  C   LEU A  86       1.999  75.532  22.034  1.00 23.36           C
ATOM   1294  O   LEU A  86       1.157  75.896  22.883  1.00 25.70           O
ATOM   1295  CB  LEU A  86       2.978  77.306  20.559  1.00 25.51           C
ATOM   1296  CG  LEU A  86       3.396  77.638  19.081  1.00 23.89           C
ATOM   1297  CD1 LEU A  86       3.880  79.085  18.968  1.00 24.68           C
ATOM   1298  CD2 LEU A  86       4.519  76.645  18.705  1.00 24.69           C
ATOM   1299  N   LYS A  87       2.880  74.561  22.240  1.00 25.00           N
ATOM   1300  CA  LYS A  87       2.946  73.838  23.475  1.00 27.89           C
ATOM   1301  C   LYS A  87       4.360  73.966  23.984  1.00 26.18           C
ATOM   1302  O   LYS A  87       5.277  74.214  23.191  1.00 25.27           O
ATOM   1303  CB  LYS A  87       2.640  72.360  23.283  1.00 26.60           C
ATOM   1304  CG  LYS A  87       1.185  72.111  22.963  1.00 27.33           C
ATOM   1305  CD  LYS A  87       0.950  70.727  22.402  1.00 30.60           C
ATOM   1306  CE  LYS A  87      -0.561  70.655  22.069  1.00 32.74           C
ATOM   1307  NZ  LYS A  87      -1.060  69.288  21.678  1.00 32.33           N
ATOM   1308  N   PRO A  88       4.558  73.736  25.300  1.00 28.36           N
ATOM   1309  CA  PRO A  88       5.906  73.844  25.863  1.00 25.18           C
ATOM   1310  C   PRO A  88       6.865  72.875  25.212  1.00 30.44           C
ATOM   1311  O   PRO A  88       8.056  73.196  25.051  1.00 29.32           O
ATOM   1312  CB  PRO A  88       5.714  73.454  27.340  1.00 27.78           C
ATOM   1313  CG  PRO A  88       4.341  73.960  27.623  1.00 28.75           C
ATOM   1314  CD  PRO A  88       3.551  73.538  26.379  1.00 28.60           C
ATOM   1315  N   GLU A  89       6.391  71.698  24.846  1.00 27.23           N
ATOM   1316  CA  GLU A  89       7.283  70.773  24.115  1.00 30.16           C
ATOM   1317  C   GLU A  89       7.749  71.283  22.736  1.00 26.96           C
ATOM   1318  O   GLU A  89       8.603  70.643  22.149  1.00 26.55           O
ATOM   1319  CB  GLU A  89       6.661  69.401  23.929  1.00 31.80           C
ATOM   1320  CG  GLU A  89       5.324  69.468  23.289  1.00 37.93           C
ATOM   1321  CD  GLU A  89       4.238  69.385  24.336  1.00 49.77           C
ATOM   1322  OE1 GLU A  89       4.344  70.078  25.446  1.00 40.97           O
ATOM   1323  OE2 GLU A  89       3.279  68.625  24.014  1.00 45.43           O
ATOM   1324  N   ASP A  90       7.161  72.376  22.237  1.00 24.35           N
ATOM   1325  CA  ASP A  90       7.573  72.993  20.949  1.00 25.02           C
ATOM   1326  C   ASP A  90       8.817  73.862  21.090  1.00 24.22           C
ATOM   1327  O   ASP A  90       9.421  74.264  20.111  1.00 25.99           O
ATOM   1328  CB  ASP A  90       6.383  73.759  20.332  1.00 25.00           C
ATOM   1329  CG  ASP A  90       5.260  72.819  19.916  1.00 24.92           C
ATOM   1330  OD1 ASP A  90       5.576  71.690  19.407  1.00 26.20           O
ATOM   1331  OD2 ASP A  90       4.055  73.181  20.092  1.00 26.70           O
ATOM   1332  N   THR A  91       9.266  74.086  22.327  1.00 24.84           N
ATOM   1333  CA  THR A  91      10.486  74.835  22.580  1.00 24.62           C
ATOM   1334  C   THR A  91      11.649  74.130  21.972  1.00 24.65           C
ATOM   1335  O   THR A  91      11.888  72.977  22.276  1.00 25.70           O
ATOM   1336  CB  THR A  91      10.709  75.061  24.135  1.00 26.71           C
ATOM   1337  OG1 THR A  91       9.606  75.859  24.624  1.00 25.99           O
ATOM   1338  CG2 THR A  91      12.049  75.772  24.407  1.00 26.46           C
ATOM   1339  N   ALA A  92      12.382  74.854  21.111  1.00 24.45           N
ATOM   1340  CA  ALA A  92      13.551  74.312  20.391  1.00 21.98           C
ATOM   1341  C   ALA A  92      14.153  75.420  19.536  1.00 19.81           C
ATOM   1342  O   ALA A  92      13.557  76.489  19.353  1.00 19.26           O
ATOM   1343  CB  ALA A  92      13.106  73.130  19.451  1.00 21.46           C
ATOM   1344  N   ILE A  93      15.345  75.165  19.003  1.00 21.09           N
ATOM   1345  CA  ILE A  93      15.854  75.951  17.950  1.00 24.02           C
ATOM   1346  C   ILE A  93      15.351  75.300  16.629  1.00 22.56           C
ATOM   1347  O   ILE A  93      15.579  74.110  16.395  1.00 22.25           O
ATOM   1348  CB  ILE A  93      17.378  75.881  17.921  1.00 25.45           C
ATOM   1349  CG1 ILE A  93      18.000  76.537  19.185  1.00 26.92           C
ATOM   1350  CG2 ILE A  93      17.905  76.514  16.634  1.00 24.63           C
ATOM   1351  CD1 ILE A  93      19.517  76.383  19.247  1.00 29.06           C
ATOM   1352  N   TYR A  94      14.711  76.098  15.797  1.00 23.39           N
ATOM   1353  CA  TYR A  94      14.177  75.611  14.534  1.00 21.01           C
ATOM   1354  C   TYR A  94      15.124  75.999  13.385  1.00 21.67           C
ATOM   1355  O   TYR A  94      15.698  77.071  13.405  1.00 24.86           O
ATOM   1356  CB  TYR A  94      12.834  76.258  14.326  1.00 22.81           C
ATOM   1357  CG  TYR A  94      11.801  75.595  15.183  1.00 22.91           C
ATOM   1358  CD1 TYR A  94      11.774  75.832  16.576  1.00 23.11           C
ATOM   1359  CD2 TYR A  94      10.852  74.731  14.618  1.00 20.65           C
ATOM   1360  CE1 TYR A  94      10.814  75.195  17.362  1.00 21.92           C
ATOM   1361  CE2 TYR A  94       9.881  74.098  15.409  1.00 20.18           C
ATOM   1362  CZ  TYR A  94       9.875  74.338  16.767  1.00 23.97           C
ATOM   1363  OH  TYR A  94       8.945  73.720  17.590  1.00 22.26           O
ATOM   1364  N   PHE A  95      15.262  75.143  12.367  1.00 21.65           N
ATOM   1365  CA  PHE A  95      16.229  75.372  11.281  1.00 20.21           C
ATOM   1366  C   PHE A  95      15.489  75.067   9.983  1.00 20.56           C
ATOM   1367  O   PHE A  95      14.882  73.974   9.874  1.00 19.55           O
ATOM   1368  CB  PHE A  95      17.329  74.300  11.295  1.00 20.80           C
ATOM   1369  CG  PHE A  95      18.296  74.408  12.435  1.00 25.09           C
ATOM   1370  CD1 PHE A  95      19.518  75.137  12.303  1.00 27.86           C
ATOM   1371  CD2 PHE A  95      18.043  73.739  13.638  1.00 26.82           C
ATOM   1372  CE1 PHE A  95      20.428  75.240  13.387  1.00 24.80           C
ATOM   1373  CE2 PHE A  95      18.954  73.844  14.713  1.00 26.99           C
ATOM   1374  CZ  PHE A  95      20.150  74.574  14.578  1.00 30.23           C
ATOM   1375  N   CYS A  96      15.679  75.941   8.999  1.00 18.55           N
ATOM   1376  CA  CYS A  96      15.058  75.810   7.728  1.00 20.75           C
ATOM   1377  C   CYS A  96      16.083  75.080   6.885  1.00 20.33           C
ATOM   1378  O   CYS A  96      17.300  75.309   7.086  1.00 20.29           O
ATOM   1379  CB  CYS A  96      14.906  77.265   7.204  1.00 25.32           C
ATOM   1380  SG  CYS A  96      14.453  77.183   5.466  1.00 36.50           S
ATOM   1381  N   ALA A  97      15.662  74.213   5.922  1.00 18.20           N
ATOM   1382  CA  ALA A  97      16.656  73.579   5.062  1.00 16.59           C
ATOM   1383  C   ALA A  97      16.072  73.641   3.665  1.00 18.02           C
ATOM   1384  O   ALA A  97      14.887  73.462   3.469  1.00 16.59           O
ATOM   1385  CB  ALA A  97      16.864  72.130   5.388  1.00 15.13           C
ATOM   1386  N   LEU A  98      16.956  73.879   2.703  1.00 16.15           N
ATOM   1387  CA  LEU A  98      16.579  73.882   1.332  1.00 16.75           C
ATOM   1388  C   LEU A  98      17.246  72.699   0.586  1.00 15.96           C
ATOM   1389  O   LEU A  98      18.478  72.519   0.599  1.00 18.33           O
ATOM   1390  CB  LEU A  98      17.050  75.220   0.655  1.00 15.22           C
ATOM   1391  CG  LEU A  98      16.826  75.355  -0.839  1.00 16.97           C
ATOM   1392  CD1 LEU A  98      15.343  75.327  -1.171  1.00 15.78           C
ATOM   1393  CD2 LEU A  98      17.472  76.745  -1.170  1.00 16.24           C
ATOM   1394  N   GLU A  99      16.431  71.918  -0.111  1.00 15.86           N
ATOM   1395  CA  GLU A  99      16.914  70.659  -0.757  1.00 19.13           C
ATOM   1396  C   GLU A  99      17.675  69.756   0.223  1.00 22.69           C
ATOM   1397  O   GLU A  99      18.567  69.040  -0.195  1.00 25.44           O
ATOM   1398  CB  GLU A  99      17.843  70.997  -1.968  1.00 24.25           C
ATOM   1399  CG  GLU A  99      17.181  71.793  -3.065  1.00 21.23           C
ATOM   1400  CD  GLU A  99      15.989  71.040  -3.662  1.00 27.36           C
ATOM   1401  OE1 GLU A  99      15.944  69.813  -3.753  1.00 31.53           O
ATOM   1402  OE2 GLU A  99      15.056  71.693  -4.023  1.00 32.38           O
ATOM   1403  N   ASN A 100      17.399  69.878   1.522  1.00 23.52           N
ATOM   1404  CA  ASN A 100      18.116  69.146   2.575  1.00 25.40           C
ATOM   1405  C   ASN A 100      19.606  69.274   2.426  1.00 26.51           C
ATOM   1406  O   ASN A 100      20.358  68.320   2.667  1.00 25.46           O
ATOM   1407  CB  ASN A 100      17.715  67.682   2.552  1.00 30.63           C
ATOM   1408  CG  ASN A 100      16.422  67.461   3.310  1.00 31.01           C
ATOM   1409  OD1 ASN A 100      15.548  66.748   2.852  1.00 33.96           O
ATOM   1410  ND2 ASN A 100      16.274  68.157   4.446  1.00 31.93           N
ATOM   1411  N   TYR A 101      20.015  70.435   1.951  1.00 22.97           N
ATOM   1412  CA  TYR A 101      21.438  70.611   1.628  1.00 21.89           C
ATOM   1413  C   TYR A 101      21.917  71.931   2.163  1.00 19.33           C
ATOM   1414  O   TYR A 101      22.980  71.963   2.784  1.00 23.09           O
ATOM   1415  CB  TYR A 101      21.725  70.408   0.132  1.00 20.58           C
ATOM   1416  CG  TYR A 101      23.200  70.487  -0.129  1.00 23.74           C
ATOM   1417  CD1 TYR A 101      23.979  69.352  -0.071  1.00 26.95           C
ATOM   1418  CD2 TYR A 101      23.824  71.709  -0.415  1.00 26.96           C
ATOM   1419  CE1 TYR A 101      25.350  69.411  -0.286  1.00 28.22           C
ATOM   1420  CE2 TYR A 101      25.199  71.774  -0.632  1.00 26.60           C
ATOM   1421  CZ  TYR A 101      25.941  70.608  -0.519  1.00 30.09           C
ATOM   1422  OH  TYR A 101      27.300  70.583  -0.734  1.00 35.32           O
ATOM   1423  N   TYR A 102      21.208  73.022   1.904  1.00 19.57           N
ATOM   1424  CA  TYR A 102      21.489  74.295   2.559  1.00 19.38           C
ATOM   1425  C   TYR A 102      20.725  74.461   3.824  1.00 20.51           C
ATOM   1426  O   TYR A 102      19.553  74.175   3.859  1.00 20.58           O
ATOM   1427  CB  TYR A 102      21.217  75.507   1.669  1.00 20.32           C
ATOM   1428  CG  TYR A 102      22.105  75.373   0.416  1.00 22.84           C
ATOM   1429  CD1 TYR A 102      23.465  75.461   0.530  1.00 24.26           C
ATOM   1430  CD2 TYR A 102      21.554  75.013  -0.829  1.00 21.50           C
ATOM   1431  CE1 TYR A 102      24.288  75.289  -0.603  1.00 22.82           C
ATOM   1432  CE2 TYR A 102      22.363  74.839  -1.959  1.00 25.65           C
ATOM   1433  CZ  TYR A 102      23.744  75.019  -1.812  1.00 25.74           C
ATOM   1434  OH  TYR A 102      24.642  74.822  -2.836  1.00 28.58           O
ATOM   1435  N   TRP A 103      21.359  75.083   4.805  1.00 18.24           N
ATOM   1436  CA  TRP A 103      20.685  75.265   6.128  1.00 19.15           C
ATOM   1437  C   TRP A 103      20.709  76.669   6.633  1.00 21.12           C
ATOM   1438  O   TRP A 103      21.721  77.348   6.571  1.00 21.93           O
ATOM   1439  CB  TRP A 103      21.439  74.455   7.131  1.00 19.01           C
ATOM   1440  CG  TRP A 103      21.284  72.975   6.913  1.00 22.40           C
ATOM   1441  CD1 TRP A 103      22.031  72.101   6.108  1.00 22.35           C
ATOM   1442  CD2 TRP A 103      20.253  72.140   7.552  1.00 21.05           C
ATOM   1443  NE1 TRP A 103      21.542  70.793   6.234  1.00 23.26           N
ATOM   1444  CE2 TRP A 103      20.456  70.771   7.066  1.00 23.36           C
ATOM   1445  CE3 TRP A 103      19.210  72.397   8.457  1.00 23.20           C
ATOM   1446  CZ2 TRP A 103      19.665  69.730   7.484  1.00 24.78           C
ATOM   1447  CZ3 TRP A 103      18.400  71.333   8.853  1.00 24.23           C
ATOM   1448  CH2 TRP A 103      18.644  70.023   8.395  1.00 25.78           C
ATOM   1449  N   GLY A 104      19.669  77.030   7.346  1.00 15.41           N
ATOM   1450  CA  GLY A 104      19.559  78.324   8.068  1.00 18.54           C
ATOM   1451  C   GLY A 104      20.390  78.208   9.344  1.00 21.61           C
ATOM   1452  O   GLY A 104      20.832  77.096   9.713  1.00 22.51           O
ATOM   1453  N   GLN A 105      20.617  79.344   9.994  1.00 23.56           N
ATOM   1454  CA  GLN A 105      21.440  79.377  11.173  1.00 25.81           C
ATOM   1455  C   GLN A 105      20.712  78.867  12.392  1.00 28.00           C
ATOM   1456  O   GLN A 105      21.325  78.492  13.385  1.00 30.89           O
ATOM   1457  CB  GLN A 105      21.807  80.823  11.439  1.00 27.53           C
ATOM   1458  CG  GLN A 105      22.746  81.350  10.371  1.00 38.14           C
ATOM   1459  CD  GLN A 105      23.436  82.611  10.837  1.00 39.09           C
ATOM   1460  OE1 GLN A 105      24.549  82.554  11.400  1.00 38.93           O
ATOM   1461  NE2 GLN A 105      22.766  83.763  10.654  1.00 41.86           N
ATOM   1462  N   GLY A 106      19.396  78.870  12.368  1.00 23.62           N
ATOM   1463  CA  GLY A 106      18.740  78.370  13.598  1.00 28.40           C
ATOM   1464  C   GLY A 106      17.990  79.513  14.282  1.00 29.70           C
ATOM   1465  O   GLY A 106      18.480  80.636  14.327  1.00 31.79           O
ATOM   1466  N   THR A 107      16.774  79.261  14.763  1.00 28.94           N
ATOM   1467  CA  THR A 107      15.954  80.339  15.332  1.00 31.18           C
ATOM   1468  C   THR A 107      15.359  79.774  16.606  1.00 30.92           C
ATOM   1469  O   THR A 107      14.627  78.792  16.508  1.00 24.09           O
ATOM   1470  CB  THR A 107      14.813  80.701  14.349  1.00 37.42           C
ATOM   1471  OG1 THR A 107      15.393  81.254  13.173  1.00 42.63           O
ATOM   1472  CG2 THR A 107      13.871  81.762  14.912  1.00 36.66           C
ATOM   1473  N   GLN A 108      15.669  80.371  17.785  1.00 29.30           N
ATOM   1474  CA  GLN A 108      15.073  79.925  19.077  1.00 27.18           C
ATOM   1475  C   GLN A 108      13.571  80.182  19.097  1.00 23.26           C
ATOM   1476  O   GLN A 108      13.104  81.281  18.775  1.00 24.46           O
ATOM   1477  CB  GLN A 108      15.693  80.633  20.280  1.00 29.16           C
ATOM   1478  CG  GLN A 108      15.208  80.096  21.648  1.00 27.61           C
ATOM   1479  CD  GLN A 108      15.565  78.641  21.843  1.00 29.92           C
ATOM   1480  OE1 GLN A 108      16.723  78.290  21.755  1.00 32.67           O
ATOM   1481  NE2 GLN A 108      14.566  77.764  22.091  1.00 28.53           N
ATOM   1482  N   VAL A 109      12.816  79.188  19.522  1.00 21.95           N
ATOM   1483  CA  VAL A 109      11.367  79.383  19.801  1.00 23.67           C
ATOM   1484  C   VAL A 109      11.192  78.915  21.247  1.00 25.46           C
ATOM   1485  O   VAL A 109      11.648  77.809  21.583  1.00 24.06           O
ATOM   1486  CB  VAL A 109      10.470  78.541  18.847  1.00 25.61           C
ATOM   1487  CG1 VAL A 109       9.006  78.500  19.371  1.00 25.74           C
ATOM   1488  CG2 VAL A 109      10.574  79.082  17.396  1.00 21.82           C
ATOM   1489  N   THR A 110      10.589  79.760  22.106  1.00 25.38           N
ATOM   1490  CA  THR A 110      10.380  79.381  23.517  1.00 29.05           C
ATOM   1491  C   THR A 110       8.920  79.561  23.847  1.00 29.01           C
ATOM   1492  O   THR A 110       8.336  80.630  23.602  1.00 27.64           O
ATOM   1493  CB  THR A 110      11.288  80.209  24.463  1.00 34.05           C
ATOM   1494  OG1 THR A 110      12.633  80.142  24.008  1.00 33.05           O
ATOM   1495  CG2 THR A 110      11.222  79.680  25.922  1.00 35.58           C
ATOM   1496  N   VAL A 111       8.311  78.475  24.310  1.00 28.99           N
ATOM   1497  CA  VAL A 111       6.876  78.469  24.622  1.00 30.54           C
ATOM   1498  C   VAL A 111       6.838  78.219  26.132  1.00 31.50           C
ATOM   1499  O   VAL A 111       7.323  77.202  26.583  1.00 33.09           O
ATOM   1500  CB  VAL A 111       6.152  77.333  23.889  1.00 31.81           C
ATOM   1501  CG1 VAL A 111       4.685  77.333  24.250  1.00 27.69           C
ATOM   1502  CG2 VAL A 111       6.353  77.413  22.349  1.00 25.63           C
ATOM   1503  N   SER A 112       6.298  79.145  26.915  1.00 39.88           N
ATOM   1504  CA  SER A 112       6.373  79.022  28.405  1.00 44.05           C
ATOM   1505  C   SER A 112       5.133  78.375  28.977  1.00 49.88           C
ATOM   1506  O   SER A 112       4.083  78.521  28.365  1.00 55.64           O
ATOM   1507  CB  SER A 112       6.561  80.399  29.052  1.00 47.60           C
ATOM   1508  OG  SER A 112       5.865  81.389  28.296  1.00 50.12           O
