# Supplementary material for: A non-redundant data set of nanobody-antigen crystal structures
Source: Data Brief. 2019 Mar 6;24:103754. doi: 10.1016/j.dib.2019.103754 (PMC6441729; doi:10.1016/j.dib.2019.103754)
Supplement: Multimedia component 5 [file mmc5.zip › Data_set/Nb-Ag_3/5j56_3.pdb]

ATOM      1  N   GLN A   5      36.873  32.768  17.278  1.00 77.60           N
ATOM      2  CA  GLN A   5      36.938  31.793  16.192  1.00 74.60           C
ATOM      3  C   GLN A   5      36.823  30.342  16.710  1.00 68.04           C
ATOM      4  O   GLN A   5      37.555  29.930  17.621  1.00 70.55           O
ATOM      5  CB  GLN A   5      38.222  32.015  15.395  1.00 79.03           C
ATOM      6  CG  GLN A   5      38.208  33.294  14.518  1.00 92.65           C
ATOM      7  CD  GLN A   5      37.990  34.621  15.274  1.00 99.17           C
ATOM      8  OE1 GLN A   5      37.805  34.653  16.498  1.00 98.89           O
ATOM      9  NE2 GLN A   5      38.034  35.730  14.532  1.00106.17           N
ATOM     10  N   TYR A   6      35.881  29.591  16.150  1.00 58.82           N
ATOM     11  CA  TYR A   6      35.513  28.293  16.725  1.00 52.03           C
ATOM     12  C   TYR A   6      36.560  27.214  16.478  1.00 53.92           C
ATOM     13  O   TYR A   6      37.345  27.330  15.542  1.00 55.32           O
ATOM     14  CB  TYR A   6      34.156  27.819  16.179  1.00 43.93           C
ATOM     15  CG  TYR A   6      33.024  28.733  16.560  1.00 46.82           C
ATOM     16  CD1 TYR A   6      32.584  28.831  17.900  1.00 47.56           C
ATOM     17  CD2 TYR A   6      32.434  29.557  15.619  1.00 47.00           C
ATOM     18  CE1 TYR A   6      31.563  29.708  18.242  1.00 49.19           C
ATOM     19  CE2 TYR A   6      31.423  30.413  15.960  1.00 48.38           C
ATOM     20  CZ  TYR A   6      30.987  30.478  17.267  1.00 48.87           C
ATOM     21  OH  TYR A   6      29.983  31.353  17.572  1.00 50.39           O
ATOM     22  N   PRO A   7      36.564  26.152  17.316  1.00 54.65           N
ATOM     23  CA  PRO A   7      37.590  25.128  17.131  1.00 55.40           C
ATOM     24  C   PRO A   7      37.411  24.425  15.794  1.00 47.77           C
ATOM     25  O   PRO A   7      36.269  24.203  15.399  1.00 43.23           O
ATOM     26  CB  PRO A   7      37.346  24.162  18.289  1.00 58.21           C
ATOM     27  CG  PRO A   7      36.619  24.985  19.321  1.00 60.51           C
ATOM     28  CD  PRO A   7      35.773  25.930  18.540  1.00 55.72           C
ATOM     29  N   ILE A   8      38.495  24.046  15.122  1.00 45.17           N
ATOM     30  CA  ILE A   8      38.318  23.316  13.838  1.00 42.43           C
ATOM     31  C   ILE A   8      38.909  21.919  13.984  1.00 43.21           C
ATOM     32  O   ILE A   8      40.001  21.785  14.525  1.00 46.90           O
ATOM     33  CB  ILE A   8      39.057  24.030  12.688  1.00 47.22           C
ATOM     34  CG1 ILE A   8      38.511  25.428  12.498  1.00 49.47           C
ATOM     35  CG2 ILE A   8      38.925  23.232  11.392  1.00 45.21           C
ATOM     36  CD1 ILE A   8      39.549  26.404  12.057  1.00 61.31           C
ATOM     37  N   ILE A   9      38.223  20.900  13.491  1.00 39.01           N
ATOM     38  CA  ILE A   9      38.800  19.553  13.399  1.00 36.58           C
ATOM     39  C   ILE A   9      38.901  19.242  11.920  1.00 37.63           C
ATOM     40  O   ILE A   9      37.918  19.415  11.237  1.00 35.66           O
ATOM     41  CB  ILE A   9      37.906  18.496  14.057  1.00 38.05           C
ATOM     42  CG1 ILE A   9      37.698  18.851  15.560  1.00 46.34           C
ATOM     43  CG2 ILE A   9      38.587  17.124  14.031  1.00 40.17           C
ATOM     44  CD1 ILE A   9      36.363  19.536  15.755  1.00 46.22           C
ATOM     45  N   ASN A  10      40.039  18.736  11.450  1.00 37.68           N
ATOM     46  CA  ASN A  10      40.119  18.385  10.008  1.00 36.22           C
ATOM     47  C   ASN A  10      40.055  16.898   9.752  1.00 39.75           C
ATOM     48  O   ASN A  10      40.645  16.120  10.521  1.00 41.16           O
ATOM     49  CB  ASN A  10      41.424  18.914   9.443  1.00 44.54           C
ATOM     50  CG  ASN A  10      41.608  20.363   9.736  1.00 55.18           C
ATOM     51  OD1 ASN A  10      40.985  21.216   9.120  1.00 57.52           O
ATOM     52  ND2 ASN A  10      42.424  20.656  10.731  1.00 61.60           N
ATOM     53  N   PHE A  11      39.422  16.509   8.639  1.00 35.57           N
ATOM     54  CA  PHE A  11      39.393  15.115   8.232  1.00 31.82           C
ATOM     55  C   PHE A  11      39.544  15.024   6.712  1.00 34.19           C
ATOM     56  O   PHE A  11      39.009  15.860   5.994  1.00 36.06           O
ATOM     57  CB  PHE A  11      38.109  14.412   8.652  1.00 33.91           C
ATOM     58  CG  PHE A  11      38.093  12.947   8.264  1.00 34.91           C
ATOM     59  CD1 PHE A  11      38.937  12.032   8.898  1.00 34.82           C
ATOM     60  CD2 PHE A  11      37.252  12.506   7.233  1.00 35.37           C
ATOM     61  CE1 PHE A  11      38.923  10.662   8.506  1.00 35.54           C
ATOM     62  CE2 PHE A  11      37.213  11.139   6.837  1.00 35.49           C
ATOM     63  CZ  PHE A  11      38.071  10.231   7.458  1.00 34.15           C
ATOM     64  N   THR A  12      40.330  14.069   6.221  1.00 33.98           N
ATOM     65  CA  THR A  12      40.353  13.901   4.760  1.00 35.31           C
ATOM     66  C   THR A  12      39.964  12.475   4.403  1.00 37.83           C
ATOM     67  O   THR A  12      40.360  11.532   5.082  1.00 37.72           O
ATOM     68  CB  THR A  12      41.726  14.239   4.173  1.00 39.22           C
ATOM     69  OG1 THR A  12      41.695  14.039   2.758  1.00 41.60           O
ATOM     70  CG2 THR A  12      42.844  13.372   4.776  1.00 41.23           C
ATOM     71  N   THR A  13      39.202  12.315   3.328  1.00 38.22           N
ATOM     72  CA  THR A  13      38.826  10.999   2.891  1.00 36.52           C
ATOM     73  C   THR A  13      40.000  10.367   2.111  1.00 40.94           C
ATOM     74  O   THR A  13      40.000   9.169   1.779  1.00 40.95           O
ATOM     75  CB  THR A  13      37.572  11.101   2.008  1.00 39.58           C
ATOM     76  OG1 THR A  13      37.848  12.001   0.909  1.00 39.68           O
ATOM     77  CG2 THR A  13      36.366  11.617   2.829  1.00 40.91           C
ATOM     78  N   ALA A  14      40.982  11.177   1.737  1.00 42.15           N
ATOM     79  CA  ALA A  14      41.972  10.655   0.798  1.00 43.49           C
ATOM     80  C   ALA A  14      42.908   9.746   1.579  1.00 44.86           C
ATOM     81  O   ALA A  14      43.664  10.215   2.420  1.00 42.26           O
ATOM     82  CB  ALA A  14      42.737  11.773   0.120  1.00 42.35           C
ATOM     83  N   GLY A  15      42.862   8.447   1.331  1.00 45.09           N
ATOM     84  CA  GLY A  15      43.745   7.568   2.094  1.00 45.74           C
ATOM     85  C   GLY A  15      43.212   7.321   3.491  1.00 44.56           C
ATOM     86  O   GLY A  15      43.944   6.924   4.388  1.00 43.53           O
ATOM     87  N   ALA A  16      41.930   7.593   3.704  1.00 40.16           N
ATOM     88  CA  ALA A  16      41.384   7.433   5.060  1.00 38.01           C
ATOM     89  C   ALA A  16      41.488   5.995   5.554  1.00 38.88           C
ATOM     90  O   ALA A  16      41.402   5.031   4.781  1.00 39.30           O
ATOM     91  CB  ALA A  16      39.933   7.892   5.083  1.00 36.13           C
ATOM     92  N   THR A  17      41.648   5.834   6.861  1.00 38.11           N
ATOM     93  CA  THR A  17      41.807   4.514   7.408  1.00 42.32           C
ATOM     94  C   THR A  17      40.864   4.405   8.589  1.00 42.48           C
ATOM     95  O   THR A  17      40.276   5.381   9.059  1.00 39.36           O
ATOM     96  CB  THR A  17      43.244   4.237   7.898  1.00 44.05           C
ATOM     97  OG1 THR A  17      43.517   5.166   8.938  1.00 43.88           O
ATOM     98  CG2 THR A  17      44.289   4.358   6.777  1.00 45.26           C
ATOM     99  N   VAL A  18      40.683   3.187   9.079  1.00 37.13           N
ATOM    100  CA  VAL A  18      39.889   3.026  10.300  1.00 40.42           C
ATOM    101  C   VAL A  18      40.536   3.909  11.411  1.00 41.06           C
ATOM    102  O   VAL A  18      39.841   4.573  12.184  1.00 41.05           O
ATOM    103  CB  VAL A  18      39.830   1.547  10.770  1.00 54.48           C
ATOM    104  CG1 VAL A  18      39.360   1.484  12.204  1.00 56.05           C
ATOM    105  CG2 VAL A  18      38.892   0.747   9.892  1.00 55.49           C
ATOM    106  N   GLN A  19      41.862   3.950  11.444  1.00 41.82           N
ATOM    107  CA  GLN A  19      42.507   4.728  12.518  1.00 45.21           C
ATOM    108  C   GLN A  19      42.274   6.238  12.307  1.00 46.06           C
ATOM    109  O   GLN A  19      41.982   6.963  13.271  1.00 45.01           O
ATOM    110  CB  GLN A  19      43.996   4.452  12.631  1.00 47.80           C
ATOM    111  CG  GLN A  19      44.578   5.099  13.887  1.00 53.59           C
ATOM    112  CD  GLN A  19      43.965   4.542  15.198  1.00 65.60           C
ATOM    113  OE1 GLN A  19      44.084   3.355  15.477  1.00 67.72           O
ATOM    114  NE2 GLN A  19      43.304   5.406  15.990  1.00 64.98           N
ATOM    115  N   SER A  20      42.341   6.732  11.058  1.00 42.36           N
ATOM    116  CA  SER A  20      42.282   8.183  10.938  1.00 41.36           C
ATOM    117  C   SER A  20      40.837   8.626  11.177  1.00 38.02           C
ATOM    118  O   SER A  20      40.608   9.728  11.670  1.00 36.76           O
ATOM    119  CB  SER A  20      42.800   8.693   9.570  1.00 42.91           C
ATOM    120  OG  SER A  20      41.884   8.369   8.520  1.00 39.55           O
ATOM    121  N   TYR A  21      39.880   7.770  10.826  1.00 35.01           N
ATOM    122  CA  TYR A  21      38.465   8.072  11.061  1.00 32.06           C
ATOM    123  C   TYR A  21      38.183   8.082  12.599  1.00 36.02           C
ATOM    124  O   TYR A  21      37.521   8.983  13.119  1.00 35.30           O
ATOM    125  CB  TYR A  21      37.560   7.051  10.353  1.00 31.78           C
ATOM    126  CG  TYR A  21      36.108   7.293  10.600  1.00 31.69           C
ATOM    127  CD1 TYR A  21      35.451   8.383  10.044  1.00 32.03           C
ATOM    128  CD2 TYR A  21      35.361   6.405  11.398  1.00 36.19           C
ATOM    129  CE1 TYR A  21      34.071   8.603  10.306  1.00 30.92           C
ATOM    130  CE2 TYR A  21      34.003   6.620  11.664  1.00 34.70           C
ATOM    131  CZ  TYR A  21      33.358   7.721  11.094  1.00 30.58           C
ATOM    132  OH  TYR A  21      31.996   7.883  11.380  1.00 32.67           O
ATOM    133  N   THR A  22      38.698   7.066  13.284  1.00 36.23           N
ATOM    134  CA  THR A  22      38.564   6.957  14.731  1.00 40.81           C
ATOM    135  C   THR A  22      39.144   8.227  15.387  1.00 43.69           C
ATOM    136  O   THR A  22      38.523   8.820  16.294  1.00 44.77           O
ATOM    137  CB  THR A  22      39.295   5.707  15.265  1.00 47.55           C
ATOM    138  OG1 THR A  22      38.640   4.524  14.807  1.00 49.63           O
ATOM    139  CG2 THR A  22      39.316   5.679  16.800  1.00 49.46           C
ATOM    140  N   ASN A  23      40.334   8.636  14.929  1.00 41.06           N
ATOM    141  CA  ASN A  23      41.001   9.780  15.556  1.00 44.42           C
ATOM    142  C   ASN A  23      40.097  10.994  15.380  1.00 42.36           C
ATOM    143  O   ASN A  23      39.987  11.840  16.266  1.00 44.78           O
ATOM    144  CB  ASN A  23      42.394  10.063  14.947  1.00 46.97           C
ATOM    145  CG  ASN A  23      43.418   8.962  15.225  1.00 55.94           C
ATOM    146  OD1 ASN A  23      43.292   8.180  16.174  1.00 57.18           O
ATOM    147  ND2 ASN A  23      44.465   8.919  14.398  1.00 59.52           N
ATOM    148  N   PHE A  24      39.468  11.062  14.210  1.00 37.26           N
ATOM    149  CA  PHE A  24      38.636  12.200  13.822  1.00 35.88           C
ATOM    150  C   PHE A  24      37.409  12.281  14.720  1.00 36.18           C
ATOM    151  O   PHE A  24      37.114  13.335  15.313  1.00 36.97           O
ATOM    152  CB  PHE A  24      38.219  12.051  12.362  1.00 34.26           C
ATOM    153  CG  PHE A  24      37.080  12.970  11.924  1.00 35.37           C
ATOM    154  CD1 PHE A  24      37.159  14.363  12.084  1.00 38.01           C
ATOM    155  CD2 PHE A  24      35.973  12.428  11.292  1.00 39.55           C
ATOM    156  CE1 PHE A  24      36.106  15.213  11.649  1.00 39.30           C
ATOM    157  CE2 PHE A  24      34.928  13.248  10.839  1.00 40.75           C
ATOM    158  CZ  PHE A  24      34.993  14.637  10.999  1.00 39.03           C
ATOM    159  N   ILE A  25      36.697  11.162  14.828  1.00 34.18           N
ATOM    160  CA  ILE A  25      35.459  11.168  15.616  1.00 34.96           C
ATOM    161  C   ILE A  25      35.783  11.399  17.110  1.00 37.89           C
ATOM    162  O   ILE A  25      35.063  12.125  17.798  1.00 38.81           O
ATOM    163  CB  ILE A  25      34.689   9.871  15.442  1.00 35.13           C
ATOM    164  CG1 ILE A  25      34.167   9.749  13.986  1.00 33.28           C
ATOM    165  CG2 ILE A  25      33.534   9.771  16.414  1.00 36.70           C
ATOM    166  CD1 ILE A  25      33.212  10.933  13.546  1.00 32.20           C
ATOM    167  N   ARG A  26      36.863  10.799  17.596  1.00 41.51           N
ATOM    168  CA  ARG A  26      37.298  11.070  18.976  1.00 43.92           C
ATOM    169  C   ARG A  26      37.583  12.558  19.177  1.00 43.63           C
ATOM    170  O   ARG A  26      37.292  13.121  20.225  1.00 42.96           O
ATOM    171  CB  ARG A  26      38.537  10.254  19.314  1.00 50.66           C
ATOM    172  CG  ARG A  26      38.301   8.785  19.153  1.00 57.78           C
ATOM    173  CD  ARG A  26      38.542   8.041  20.436  1.00 67.69           C
ATOM    174  NE  ARG A  26      38.373   6.593  20.295  1.00 71.57           N
ATOM    175  CZ  ARG A  26      39.376   5.715  20.252  1.00 76.96           C
ATOM    176  NH1 ARG A  26      40.640   6.123  20.322  1.00 79.17           N
ATOM    177  NH2 ARG A  26      39.108   4.421  20.140  1.00 78.97           N
ATOM    178  N   ALA A  27      38.183  13.204  18.182  1.00 42.12           N
ATOM    179  CA  ALA A  27      38.507  14.642  18.338  1.00 45.32           C
ATOM    180  C   ALA A  27      37.226  15.497  18.357  1.00 41.71           C
ATOM    181  O   ALA A  27      37.105  16.431  19.131  1.00 44.90           O
ATOM    182  CB  ALA A  27      39.410  15.113  17.219  1.00 45.86           C
ATOM    183  N   VAL A  28      36.316  15.206  17.446  1.00 37.91           N
ATOM    184  CA  VAL A  28      35.001  15.855  17.430  1.00 36.07           C
ATOM    185  C   VAL A  28      34.287  15.712  18.771  1.00 38.83           C
ATOM    186  O   VAL A  28      33.831  16.719  19.352  1.00 41.27           O
ATOM    187  CB  VAL A  28      34.138  15.261  16.339  1.00 33.72           C
ATOM    188  CG1 VAL A  28      32.681  15.722  16.437  1.00 35.27           C
ATOM    189  CG2 VAL A  28      34.729  15.602  14.937  1.00 31.57           C
ATOM    190  N   ARG A  29      34.217  14.482  19.306  1.00 38.04           N
ATOM    191  CA  ARG A  29      33.650  14.328  20.655  1.00 38.61           C
ATOM    192  C   ARG A  29      34.348  15.157  21.702  1.00 44.89           C
ATOM    193  O   ARG A  29      33.703  15.722  22.588  1.00 44.14           O
ATOM    194  CB  ARG A  29      33.716  12.901  21.130  1.00 41.96           C
ATOM    195  CG  ARG A  29      32.881  11.992  20.301  1.00 38.45           C
ATOM    196  CD  ARG A  29      32.715  10.667  21.089  1.00 49.53           C
ATOM    197  NE  ARG A  29      32.011   9.726  20.191  1.00 46.63           N
ATOM    198  CZ  ARG A  29      32.522   8.575  19.747  1.00 46.40           C
ATOM    199  NH1 ARG A  29      33.751   8.157  20.125  1.00 46.05           N
ATOM    200  NH2 ARG A  29      31.783   7.800  18.948  1.00 43.28           N
ATOM    201  N   GLY A  30      35.676  15.188  21.645  1.00 46.49           N
ATOM    202  CA  GLY A  30      36.454  15.944  22.612  1.00 50.56           C
ATOM    203  C   GLY A  30      36.139  17.431  22.565  1.00 51.66           C
ATOM    204  O   GLY A  30      36.193  18.094  23.570  1.00 54.51           O
ATOM    205  N   ARG A  31      35.801  17.966  21.405  1.00 48.23           N
ATOM    206  CA  ARG A  31      35.439  19.382  21.304  1.00 52.57           C
ATOM    207  C   ARG A  31      33.988  19.647  21.632  1.00 53.63           C
ATOM    208  O   ARG A  31      33.617  20.771  21.896  1.00 56.52           O
ATOM    209  CB  ARG A  31      35.702  19.929  19.893  1.00 48.89           C
ATOM    210  CG  ARG A  31      37.141  20.085  19.583  1.00 51.43           C
ATOM    211  CD  ARG A  31      37.821  21.005  20.563  1.00 59.60           C
ATOM    212  NE  ARG A  31      39.079  21.447  19.978  1.00 64.24           N
ATOM    213  CZ  ARG A  31      39.845  22.434  20.454  1.00 68.66           C
ATOM    214  NH1 ARG A  31      39.470  23.107  21.537  1.00 69.96           N
ATOM    215  NH2 ARG A  31      40.980  22.753  19.831  1.00 71.41           N
ATOM    216  N   LEU A  32      33.157  18.623  21.551  1.00 52.98           N
ATOM    217  CA  LEU A  32      31.745  18.791  21.848  1.00 53.63           C
ATOM    218  C   LEU A  32      31.535  18.795  23.352  1.00 57.31           C
ATOM    219  O   LEU A  32      30.662  19.502  23.868  1.00 59.37           O
ATOM    220  CB  LEU A  32      30.915  17.677  21.230  1.00 47.85           C
ATOM    221  CG  LEU A  32      30.760  17.638  19.721  1.00 45.16           C
ATOM    222  CD1 LEU A  32      30.080  16.350  19.262  1.00 40.24           C
ATOM    223  CD2 LEU A  32      29.984  18.863  19.225  1.00 46.70           C
ATOM    224  N   THR A  33      32.321  17.953  24.025  1.00 62.78           N
ATOM    225  CA  THR A  33      32.254  17.754  25.452  1.00 65.68           C
ATOM    226  C   THR A  33      33.352  18.514  26.147  1.00 72.66           C
ATOM    227  O   THR A  33      34.042  19.335  25.559  1.00 77.60           O
ATOM    228  CB  THR A  33      32.389  16.271  25.842  1.00 66.80           C
ATOM    229  OG1 THR A  33      33.684  15.767  25.464  1.00 70.01           O
ATOM    230  CG2 THR A  33      31.344  15.478  25.162  1.00 61.71           C
ATOM    231  N   THR A  34      33.497  18.267  27.426  1.00 73.62           N
ATOM    232  CA  THR A  34      34.466  19.016  28.189  1.00 76.81           C
ATOM    233  C   THR A  34      35.022  18.088  29.232  1.00 80.62           C
ATOM    234  O   THR A  34      34.782  18.308  30.417  1.00 84.82           O
ATOM    235  CB  THR A  34      33.841  20.283  28.868  1.00 76.99           C
ATOM    236  OG1 THR A  34      33.116  19.882  30.041  1.00 79.11           O
ATOM    237  CG2 THR A  34      32.903  21.077  27.907  1.00 66.29           C
ATOM    238  N   ALA A  36      33.316  15.269  31.610  1.00 77.08           N
ATOM    239  CA  ALA A  36      32.558  16.518  31.552  1.00 76.43           C
ATOM    240  C   ALA A  36      31.400  16.422  32.536  1.00 79.45           C
ATOM    241  O   ALA A  36      31.478  15.687  33.525  1.00 87.52           O
ATOM    242  CB  ALA A  36      32.045  16.807  30.104  1.00 78.85           C
ATOM    243  N   ASP A  37      30.351  17.197  32.289  1.00 74.86           N
ATOM    244  CA  ASP A  37      29.049  16.901  32.864  1.00 72.32           C
ATOM    245  C   ASP A  37      28.672  15.495  32.397  1.00 67.62           C
ATOM    246  O   ASP A  37      28.651  15.235  31.203  1.00 61.88           O
ATOM    247  CB  ASP A  37      27.993  17.916  32.416  1.00 70.06           C
ATOM    248  CG  ASP A  37      26.620  17.641  33.026  1.00 70.35           C
ATOM    249  OD1 ASP A  37      26.544  17.012  34.121  1.00 69.72           O
ATOM    250  OD2 ASP A  37      25.609  18.085  32.427  1.00 69.54           O
ATOM    251  N   VAL A  38      28.420  14.593  33.348  1.00 69.27           N
ATOM    252  CA  VAL A  38      28.198  13.172  33.049  1.00 64.95           C
ATOM    253  C   VAL A  38      27.030  12.666  33.902  1.00 62.96           C
ATOM    254  O   VAL A  38      27.057  12.800  35.119  1.00 61.84           O
ATOM    255  CB  VAL A  38      29.485  12.333  33.344  1.00 73.31           C
ATOM    256  CG1 VAL A  38      29.219  10.852  33.244  1.00 72.43           C
ATOM    257  CG2 VAL A  38      30.635  12.748  32.428  1.00 73.35           C
ATOM    258  N   ARG A  39      26.005  12.095  33.277  1.00 61.86           N
ATOM    259  CA  ARG A  39      24.875  11.524  34.034  1.00 63.60           C
ATOM    260  C   ARG A  39      24.759  10.038  33.740  1.00 63.27           C
ATOM    261  O   ARG A  39      24.618   9.606  32.548  1.00 57.89           O
ATOM    262  CB  ARG A  39      23.543  12.223  33.691  1.00 63.05           C
ATOM    263  CG  ARG A  39      23.644  13.720  33.596  1.00 65.47           C
ATOM    264  CD  ARG A  39      22.940  14.533  34.651  1.00 73.67           C
ATOM    265  NE  ARG A  39      22.832  15.912  34.156  1.00 75.27           N
ATOM    266  CZ  ARG A  39      21.809  16.375  33.434  1.00 74.83           C
ATOM    267  NH1 ARG A  39      20.765  15.617  33.148  1.00 73.71           N
ATOM    268  NH2 ARG A  39      21.817  17.621  33.021  1.00 76.14           N
ATOM    269  N   HIS A  40      24.758   9.283  34.830  1.00 65.50           N
ATOM    270  CA  HIS A  40      24.813   7.828  34.818  1.00 70.46           C
ATOM    271  C   HIS A  40      25.902   7.350  33.833  1.00 71.02           C
ATOM    272  O   HIS A  40      25.659   6.431  33.053  1.00 71.09           O
ATOM    273  CB  HIS A  40      23.424   7.240  34.467  1.00 70.07           C
ATOM    274  CG  HIS A  40      22.295   7.797  35.297  1.00 71.78           C
ATOM    275  ND1 HIS A  40      21.981   7.316  36.552  1.00 76.05           N
ATOM    276  CD2 HIS A  40      21.403   8.791  35.043  1.00 68.73           C
ATOM    277  CE1 HIS A  40      20.954   7.995  37.041  1.00 75.64           C
ATOM    278  NE2 HIS A  40      20.587   8.897  36.148  1.00 72.74           N
ATOM    279  N   GLU A  41      27.078   8.004  33.873  1.00 67.37           N
ATOM    280  CA  GLU A  41      28.300   7.623  33.130  1.00 66.02           C
ATOM    281  C   GLU A  41      28.311   8.068  31.643  1.00 59.99           C
ATOM    282  O   GLU A  41      29.320   7.958  30.965  1.00 60.68           O
ATOM    283  CB  GLU A  41      28.540   6.111  33.189  1.00 70.75           C
ATOM    284  CG  GLU A  41      28.378   5.490  34.560  1.00 76.56           C
ATOM    285  CD  GLU A  41      28.808   4.050  34.555  1.00 84.89           C
ATOM    286  OE1 GLU A  41      29.797   3.743  33.848  1.00 89.15           O
ATOM    287  OE2 GLU A  41      28.173   3.225  35.243  1.00 87.45           O
ATOM    288  N   ILE A  42      27.221   8.636  31.176  1.00 56.67           N
ATOM    289  CA  ILE A  42      27.189   9.115  29.775  1.00 55.70           C
ATOM    290  C   ILE A  42      27.408  10.625  29.738  1.00 54.64           C
ATOM    291  O   ILE A  42      26.702  11.362  30.415  1.00 53.29           O
ATOM    292  CB  ILE A  42      25.857   8.807  29.094  1.00 54.48           C
ATOM    293  CG1 ILE A  42      25.492   7.325  29.161  1.00 55.42           C
ATOM    294  CG2 ILE A  42      25.869   9.313  27.608  1.00 53.65           C
ATOM    295  CD1 ILE A  42      26.581   6.439  28.778  1.00 56.68           C
ATOM    296  N   PRO A  43      28.391  11.105  28.976  1.00 54.79           N
ATOM    297  CA  PRO A  43      28.593  12.551  28.917  1.00 53.55           C
ATOM    298  C   PRO A  43      27.364  13.309  28.402  1.00 51.14           C
ATOM    299  O   PRO A  43      26.649  12.818  27.509  1.00 50.68           O
ATOM    300  CB  PRO A  43      29.749  12.704  27.942  1.00 54.17           C
ATOM    301  CG  PRO A  43      30.434  11.437  27.931  1.00 54.97           C
ATOM    302  CD  PRO A  43      29.477  10.367  28.320  1.00 55.90           C
ATOM    303  N   VAL A  44      27.134  14.495  28.963  1.00 49.37           N
ATOM    304  CA  VAL A  44      26.039  15.353  28.536  1.00 46.30           C
ATOM    305  C   VAL A  44      26.564  16.586  27.840  1.00 44.65           C
ATOM    306  O   VAL A  44      27.469  17.246  28.328  1.00 45.52           O
ATOM    307  CB  VAL A  44      25.177  15.843  29.712  1.00 48.66           C
ATOM    308  CG1 VAL A  44      23.895  16.473  29.189  1.00 45.27           C
ATOM    309  CG2 VAL A  44      24.911  14.715  30.670  1.00 52.56           C
ATOM    310  N   LEU A  45      26.006  16.888  26.664  1.00 42.37           N
ATOM    311  CA  LEU A  45      26.334  18.117  25.977  1.00 41.34           C
ATOM    312  C   LEU A  45      25.920  19.356  26.763  1.00 43.95           C
ATOM    313  O   LEU A  45      25.071  19.287  27.684  1.00 47.66           O
ATOM    314  CB  LEU A  45      25.660  18.119  24.563  1.00 37.99           C
ATOM    315  CG  LEU A  45      26.167  16.993  23.683  1.00 38.79           C
ATOM    316  CD1 LEU A  45      25.308  16.903  22.383  1.00 36.64           C
ATOM    317  CD2 LEU A  45      27.631  17.237  23.326  1.00 39.85           C
ATOM    318  N   PRO A  46      26.558  20.508  26.444  1.00 45.51           N
ATOM    319  CA  PRO A  46      26.227  21.757  27.138  1.00 48.44           C
ATOM    320  C   PRO A  46      24.767  22.104  26.973  1.00 44.23           C
ATOM    321  O   PRO A  46      24.210  21.864  25.894  1.00 40.71           O
ATOM    322  CB  PRO A  46      27.094  22.811  26.439  1.00 50.17           C
ATOM    323  CG  PRO A  46      28.153  22.066  25.702  1.00 47.65           C
ATOM    324  CD  PRO A  46      27.641  20.677  25.451  1.00 45.28           C
ATOM    325  N   ASN A  47      24.173  22.656  28.025  1.00 45.73           N
ATOM    326  CA  ASN A  47      22.824  23.213  27.952  1.00 47.70           C
ATOM    327  C   ASN A  47      22.788  24.445  27.022  1.00 48.22           C
ATOM    328  O   ASN A  47      23.553  25.411  27.166  1.00 47.77           O
ATOM    329  CB  ASN A  47      22.312  23.568  29.373  1.00 53.20           C
ATOM    330  CG  ASN A  47      20.841  23.963  29.390  1.00 56.09           C
ATOM    331  OD1 ASN A  47      20.191  24.061  28.353  1.00 56.98           O
ATOM    332  ND2 ASN A  47      20.304  24.181  30.585  1.00 60.27           N
ATOM    333  N   ARG A  48      21.881  24.406  26.060  1.00 49.62           N
ATOM    334  CA  ARG A  48      21.668  25.517  25.157  1.00 51.40           C
ATOM    335  C   ARG A  48      21.356  26.801  25.938  1.00 56.77           C
ATOM    336  O   ARG A  48      21.782  27.889  25.552  1.00 58.96           O
ATOM    337  CB  ARG A  48      20.538  25.141  24.214  1.00 55.68           C
ATOM    338  CG  ARG A  48      20.146  26.169  23.226  1.00 60.59           C
ATOM    339  CD  ARG A  48      18.849  25.732  22.545  1.00 62.69           C
ATOM    340  NE  ARG A  48      18.477  26.716  21.543  1.00 64.57           N
ATOM    341  CZ  ARG A  48      17.323  27.357  21.585  1.00 68.95           C
ATOM    342  NH1 ARG A  48      16.484  27.094  22.586  1.00 72.51           N
ATOM    343  NH2 ARG A  48      17.021  28.267  20.665  1.00 68.99           N
ATOM    344  N   VAL A  49      20.647  26.682  27.058  1.00 55.56           N
ATOM    345  CA  VAL A  49      20.280  27.889  27.819  1.00 61.68           C
ATOM    346  C   VAL A  49      21.487  28.519  28.511  1.00 65.37           C
ATOM    347  O   VAL A  49      22.263  27.848  29.197  1.00 64.40           O
ATOM    348  CB  VAL A  49      19.202  27.586  28.837  1.00 64.18           C
ATOM    349  CG1 VAL A  49      18.794  28.864  29.624  1.00 68.54           C
ATOM    350  CG2 VAL A  49      18.021  26.986  28.122  1.00 63.59           C
ATOM    351  N   GLY A  50      21.664  29.812  28.277  1.00 69.71           N
ATOM    352  CA  GLY A  50      22.793  30.536  28.827  1.00 73.23           C
ATOM    353  C   GLY A  50      24.167  30.180  28.281  1.00 71.34           C
ATOM    354  O   GLY A  50      25.170  30.688  28.777  1.00 74.01           O
ATOM    355  N   LEU A  51      24.233  29.328  27.256  1.00 61.79           N
ATOM    356  CA  LEU A  51      25.524  28.977  26.671  1.00 58.48           C
ATOM    357  C   LEU A  51      26.049  30.184  25.889  1.00 57.98           C
ATOM    358  O   LEU A  51      25.361  30.693  25.000  1.00 55.92           O
ATOM    359  CB  LEU A  51      25.393  27.737  25.767  1.00 53.22           C
ATOM    360  CG  LEU A  51      26.680  27.145  25.168  1.00 51.52           C
ATOM    361  CD1 LEU A  51      27.600  26.636  26.246  1.00 55.72           C
ATOM    362  CD2 LEU A  51      26.375  26.015  24.214  1.00 48.04           C
ATOM    363  N   PRO A  52      27.250  30.672  26.234  1.00 57.18           N
ATOM    364  CA  PRO A  52      27.796  31.823  25.512  1.00 56.68           C
ATOM    365  C   PRO A  52      28.024  31.501  24.041  1.00 52.00           C
ATOM    366  O   PRO A  52      28.375  30.376  23.678  1.00 48.95           O
ATOM    367  CB  PRO A  52      29.122  32.085  26.217  1.00 57.40           C
ATOM    368  CG  PRO A  52      28.906  31.563  27.596  1.00 63.74           C
ATOM    369  CD  PRO A  52      28.098  30.309  27.376  1.00 60.75           C
ATOM    370  N   ILE A  53      27.829  32.503  23.191  1.00 52.88           N
ATOM    371  CA  ILE A  53      27.883  32.263  21.745  1.00 50.11           C
ATOM    372  C   ILE A  53      29.267  31.783  21.279  1.00 50.88           C
ATOM    373  O   ILE A  53      29.385  31.009  20.323  1.00 47.59           O
ATOM    374  CB  ILE A  53      27.482  33.559  20.984  1.00 56.33           C
ATOM    375  CG1 ILE A  53      27.447  33.321  19.481  1.00 53.50           C
ATOM    376  CG2 ILE A  53      28.368  34.740  21.396  1.00 60.82           C
ATOM    377  CD1 ILE A  53      26.320  32.376  19.097  1.00 50.37           C
ATOM    378  N  AASN A  54      30.320  32.246  21.928  1.00 55.15           N
ATOM    379  CA AASN A  54      31.643  31.848  21.483  1.00 55.73           C
ATOM    380  C  AASN A  54      31.907  30.371  21.740  1.00 54.90           C
ATOM    381  O  AASN A  54      32.852  29.802  21.191  1.00 55.02           O
ATOM    382  CB AASN A  54      32.698  32.720  22.144  1.00 58.99           C
ATOM    383  CG AASN A  54      32.486  34.183  21.838  1.00 61.72           C
ATOM    384  OD1AASN A  54      32.238  34.994  22.730  1.00 66.64           O
ATOM    385  ND2AASN A  54      32.523  34.518  20.562  1.00 58.49           N
ATOM    386  N   GLN A  55      31.048  29.743  22.540  1.00 53.55           N
ATOM    387  CA  GLN A  55      31.218  28.319  22.836  1.00 53.37           C
ATOM    388  C   GLN A  55      30.209  27.447  22.122  1.00 48.19           C
ATOM    389  O   GLN A  55      30.146  26.235  22.386  1.00 48.82           O
ATOM    390  CB  GLN A  55      31.107  28.047  24.345  1.00 57.96           C
ATOM    391  CG  GLN A  55      32.132  28.775  25.173  1.00 62.85           C
ATOM    392  CD  GLN A  55      31.792  28.744  26.633  1.00 69.93           C
ATOM    393  OE1 GLN A  55      31.025  27.891  27.100  1.00 69.60           O
ATOM    394  NE2 GLN A  55      32.333  29.697  27.373  1.00 75.16           N
ATOM    395  N   ARG A  56      29.417  28.032  21.218  1.00 42.05           N
ATOM    396  CA  ARG A  56      28.216  27.341  20.725  1.00 39.76           C
ATOM    397  C   ARG A  56      28.469  26.354  19.582  1.00 39.92           C
ATOM    398  O   ARG A  56      27.716  25.390  19.389  1.00 40.17           O
ATOM    399  CB  ARG A  56      27.191  28.386  20.291  1.00 40.28           C
ATOM    400  CG  ARG A  56      25.855  27.842  19.835  1.00 42.39           C
ATOM    401  CD  ARG A  56      25.089  27.062  20.899  1.00 41.62           C
ATOM    402  NE  ARG A  56      23.869  26.490  20.281  1.00 37.93           N
ATOM    403  CZ  ARG A  56      22.749  27.183  20.074  1.00 40.43           C
ATOM    404  NH1 ARG A  56      22.678  28.456  20.433  1.00 43.82           N
ATOM    405  NH2 ARG A  56      21.693  26.602  19.483  1.00 40.81           N
ATOM    406  N   PHE A  57      29.580  26.537  18.879  1.00 40.93           N
ATOM    407  CA  PHE A  57      29.780  25.793  17.610  1.00 37.86           C
ATOM    408  C   PHE A  57      31.189  25.227  17.524  1.00 39.79           C
ATOM    409  O   PHE A  57      32.112  25.731  18.183  1.00 43.89           O
ATOM    410  CB  PHE A  57      29.529  26.674  16.363  1.00 37.24           C
ATOM    411  CG  PHE A  57      28.133  27.202  16.240  1.00 38.18           C
ATOM    412  CD1 PHE A  57      27.088  26.367  15.927  1.00 36.88           C
ATOM    413  CD2 PHE A  57      27.877  28.553  16.425  1.00 42.86           C
ATOM    414  CE1 PHE A  57      25.762  26.872  15.814  1.00 40.00           C
ATOM    415  CE2 PHE A  57      26.588  29.062  16.306  1.00 42.86           C
ATOM    416  CZ  PHE A  57      25.532  28.234  16.003  1.00 40.58           C
ATOM    417  N   ILE A  58      31.331  24.172  16.705  1.00 38.84           N
ATOM    418  CA  ILE A  58      32.626  23.698  16.323  1.00 40.57           C
ATOM    419  C   ILE A  58      32.606  23.497  14.798  1.00 37.14           C
ATOM    420  O   ILE A  58      31.553  23.378  14.177  1.00 38.70           O
ATOM    421  CB  ILE A  58      33.045  22.383  17.026  1.00 46.48           C
ATOM    422  CG1 ILE A  58      32.168  21.223  16.566  1.00 46.14           C
ATOM    423  CG2 ILE A  58      33.027  22.514  18.545  1.00 49.60           C
ATOM    424  CD1 ILE A  58      32.722  19.885  17.050  1.00 50.63           C
ATOM    425  N   LEU A  59      33.788  23.501  14.209  1.00 41.48           N
ATOM    426  CA  LEU A  59      33.883  23.421  12.759  1.00 41.77           C
ATOM    427  C   LEU A  59      34.548  22.113  12.365  1.00 40.38           C
ATOM    428  O   LEU A  59      35.526  21.693  13.003  1.00 42.84           O
ATOM    429  CB  LEU A  59      34.685  24.617  12.214  1.00 47.09           C
ATOM    430  CG  LEU A  59      34.103  25.997  12.540  1.00 49.21           C
ATOM    431  CD1 LEU A  59      35.019  27.101  12.014  1.00 53.12           C
ATOM    432  CD2 LEU A  59      32.677  26.130  11.979  1.00 44.38           C
ATOM    433  N   VAL A  60      34.029  21.484  11.306  1.00 39.99           N
ATOM    434  CA  VAL A  60      34.652  20.278  10.778  1.00 40.30           C
ATOM    435  C   VAL A  60      35.040  20.516   9.318  1.00 39.96           C
ATOM    436  O   VAL A  60      34.175  20.644   8.465  1.00 38.43           O
ATOM    437  CB  VAL A  60      33.698  19.066  10.926  1.00 40.80           C
ATOM    438  CG1 VAL A  60      34.282  17.855  10.242  1.00 44.39           C
ATOM    439  CG2 VAL A  60      33.448  18.790  12.483  1.00 40.36           C
ATOM    440  N   GLU A  61      36.338  20.599   9.054  1.00 40.18           N
ATOM    441  CA  GLU A  61      36.824  20.845   7.700  1.00 37.97           C
ATOM    442  C   GLU A  61      37.081  19.495   7.017  1.00 36.54           C
ATOM    443  O   GLU A  61      37.813  18.681   7.527  1.00 41.09           O
ATOM    444  CB  GLU A  61      38.108  21.697   7.697  1.00 42.75           C
ATOM    445  CG  GLU A  61      38.550  22.079   6.283  1.00 49.93           C
ATOM    446  CD  GLU A  61      39.418  21.000   5.626  1.00 58.36           C
ATOM    447  OE1 GLU A  61      40.223  20.354   6.338  1.00 61.55           O
ATOM    448  OE2 GLU A  61      39.318  20.787   4.396  1.00 58.89           O
ATOM    449  N   LEU A  62      36.431  19.278   5.888  1.00 36.41           N
ATOM    450  CA  LEU A  62      36.505  18.018   5.181  1.00 38.71           C
ATOM    451  C   LEU A  62      37.157  18.257   3.823  1.00 37.27           C
ATOM    452  O   LEU A  62      36.809  19.226   3.152  1.00 35.51           O
ATOM    453  CB  LEU A  62      35.086  17.443   4.964  1.00 36.54           C
ATOM    454  CG  LEU A  62      34.274  17.191   6.229  1.00 31.51           C
ATOM    455  CD1 LEU A  62      32.798  16.838   5.744  1.00 30.92           C
ATOM    456  CD2 LEU A  62      34.879  16.089   7.076  1.00 35.19           C
ATOM    457  N   SER A  63      38.072  17.377   3.403  1.00 35.88           N
ATOM    458  CA  SER A  63      38.545  17.461   2.014  1.00 37.18           C
ATOM    459  C   SER A  63      38.804  16.069   1.447  1.00 36.04           C
ATOM    460  O   SER A  63      38.908  15.070   2.228  1.00 37.36           O
ATOM    461  CB  SER A  63      39.826  18.286   1.967  1.00 39.47           C
ATOM    462  OG  SER A  63      40.806  17.630   2.746  1.00 42.05           O
ATOM    463  N   ASN A  64      38.903  15.999   0.124  1.00 34.55           N
ATOM    464  CA  ASN A  64      39.050  14.725  -0.526  1.00 36.87           C
ATOM    465  C   ASN A  64      40.278  14.714  -1.461  1.00 38.51           C
ATOM    466  O   ASN A  64      41.032  15.681  -1.495  1.00 39.69           O
ATOM    467  CB  ASN A  64      37.733  14.391  -1.282  1.00 31.56           C
ATOM    468  CG  ASN A  64      37.343  15.444  -2.345  1.00 32.09           C
ATOM    469  OD1 ASN A  64      38.177  16.242  -2.859  1.00 34.44           O
ATOM    470  ND2 ASN A  64      36.025  15.449  -2.700  1.00 32.15           N
ATOM    471  N   HIS A  65      40.477  13.624  -2.207  1.00 36.60           N
ATOM    472  CA  HIS A  65      41.670  13.447  -2.995  1.00 37.18           C
ATOM    473  C   HIS A  65      41.751  14.545  -4.109  1.00 35.10           C
ATOM    474  O   HIS A  65      42.843  14.886  -4.592  1.00 38.64           O
ATOM    475  CB  HIS A  65      41.653  12.035  -3.569  1.00 41.12           C
ATOM    476  CG  HIS A  65      42.903  11.637  -4.303  1.00 47.83           C
ATOM    477  ND1 HIS A  65      44.169  11.828  -3.788  1.00 52.91           N
ATOM    478  CD2 HIS A  65      43.071  11.018  -5.498  1.00 47.93           C
ATOM    479  CE1 HIS A  65      45.063  11.348  -4.629  1.00 52.86           C
ATOM    480  NE2 HIS A  65      44.425  10.849  -5.676  1.00 52.76           N
ATOM    481  N   ALA A  66      40.595  15.064  -4.531  1.00 33.34           N
ATOM    482  CA  ALA A  66      40.546  16.083  -5.624  1.00 32.94           C
ATOM    483  C   ALA A  66      40.829  17.460  -5.057  1.00 34.38           C
ATOM    484  O   ALA A  66      40.804  18.464  -5.786  1.00 34.37           O
ATOM    485  CB  ALA A  66      39.176  16.108  -6.287  1.00 33.99           C
ATOM    486  N   GLU A  67      41.087  17.481  -3.751  1.00 33.41           N
ATOM    487  CA  GLU A  67      41.468  18.696  -3.002  1.00 38.85           C
ATOM    488  C   GLU A  67      40.323  19.687  -2.926  1.00 36.70           C
ATOM    489  O   GLU A  67      40.515  20.895  -2.694  1.00 41.60           O
ATOM    490  CB  GLU A  67      42.697  19.352  -3.593  1.00 41.57           C
ATOM    491  CG  GLU A  67      43.906  18.454  -3.428  1.00 48.09           C
ATOM    492  CD  GLU A  67      45.106  18.995  -4.174  1.00 54.17           C
ATOM    493  OE1 GLU A  67      45.017  20.124  -4.687  1.00 55.84           O
ATOM    494  OE2 GLU A  67      46.130  18.296  -4.251  1.00 56.97           O
ATOM    495  N   LEU A  68      39.122  19.140  -3.056  1.00 32.91           N
ATOM    496  CA  LEU A  68      37.942  19.914  -2.754  1.00 31.48           C
ATOM    497  C   LEU A  68      37.729  19.936  -1.255  1.00 34.55           C
ATOM    498  O   LEU A  68      37.838  18.905  -0.574  1.00 36.02           O
ATOM    499  CB  LEU A  68      36.722  19.338  -3.461  1.00 32.05           C
ATOM    500  CG  LEU A  68      36.952  19.174  -4.986  1.00 32.84           C
ATOM    501  CD1 LEU A  68      35.629  18.658  -5.646  1.00 39.26           C
ATOM    502  CD2 LEU A  68      37.442  20.503  -5.629  1.00 37.10           C
ATOM    503  N   SER A  69      37.344  21.096  -0.744  1.00 35.26           N
ATOM    504  CA  SER A  69      37.178  21.222   0.705  1.00 35.64           C
ATOM    505  C   SER A  69      35.895  21.942   1.070  1.00 36.66           C
ATOM    506  O   SER A  69      35.513  22.901   0.389  1.00 36.59           O
ATOM    507  CB  SER A  69      38.390  21.975   1.259  1.00 40.37           C
ATOM    508  OG  SER A  69      38.169  22.391   2.585  1.00 45.06           O
ATOM    509  N   VAL A  70      35.217  21.484   2.130  1.00 36.47           N
ATOM    510  CA  VAL A  70      34.110  22.243   2.692  1.00 31.62           C
ATOM    511  C   VAL A  70      34.245  22.196   4.219  1.00 34.71           C
ATOM    512  O   VAL A  70      34.940  21.334   4.760  1.00 35.00           O
ATOM    513  CB  VAL A  70      32.751  21.678   2.282  1.00 27.45           C
ATOM    514  CG1 VAL A  70      32.579  21.651   0.683  1.00 29.39           C
ATOM    515  CG2 VAL A  70      32.535  20.255   2.953  1.00 32.25           C
ATOM    516  N   THR A  71      33.591  23.124   4.914  1.00 32.96           N
ATOM    517  CA  THR A  71      33.681  23.140   6.387  1.00 35.17           C
ATOM    518  C   THR A  71      32.270  23.083   6.947  1.00 35.58           C
ATOM    519  O   THR A  71      31.490  23.980   6.647  1.00 34.19           O
ATOM    520  CB  THR A  71      34.373  24.420   6.890  1.00 38.91           C
ATOM    521  OG1 THR A  71      35.686  24.485   6.358  1.00 39.08           O
ATOM    522  CG2 THR A  71      34.451  24.457   8.442  1.00 37.49           C
ATOM    523  N   LEU A  72      31.933  22.044   7.720  1.00 32.93           N
ATOM    524  CA  LEU A  72      30.607  21.924   8.322  1.00 33.46           C
ATOM    525  C   LEU A  72      30.656  22.641   9.658  1.00 33.42           C
ATOM    526  O   LEU A  72      31.695  22.687  10.276  1.00 34.70           O
ATOM    527  CB  LEU A  72      30.206  20.472   8.596  1.00 33.47           C
ATOM    528  CG  LEU A  72      30.354  19.530   7.392  1.00 34.39           C
ATOM    529  CD1 LEU A  72      29.871  18.118   7.807  1.00 36.80           C
ATOM    530  CD2 LEU A  72      29.542  20.057   6.259  1.00 33.05           C
ATOM    531  N   ALA A  73      29.533  23.195  10.082  1.00 31.18           N
ATOM    532  CA  ALA A  73      29.422  23.726  11.452  1.00 32.29           C
ATOM    533  C   ALA A  73      28.487  22.828  12.224  1.00 34.93           C
ATOM    534  O   ALA A  73      27.396  22.527  11.743  1.00 36.38           O
ATOM    535  CB  ALA A  73      28.889  25.173  11.435  1.00 34.35           C
ATOM    536  N   LEU A  74      28.895  22.424  13.429  1.00 34.06           N
ATOM    537  CA  LEU A  74      28.064  21.571  14.273  1.00 33.67           C
ATOM    538  C   LEU A  74      27.680  22.381  15.520  1.00 34.16           C
ATOM    539  O   LEU A  74      28.481  23.138  16.002  1.00 35.52           O
ATOM    540  CB  LEU A  74      28.793  20.310  14.732  1.00 34.90           C
ATOM    541  CG  LEU A  74      28.861  19.087  13.809  1.00 38.09           C
ATOM    542  CD1 LEU A  74      29.193  19.472  12.435  1.00 38.17           C
ATOM    543  CD2 LEU A  74      29.874  18.109  14.434  1.00 39.09           C
ATOM    544  N   ASP A  75      26.440  22.214  15.972  1.00 32.06           N
ATOM    545  CA  ASP A  75      25.941  22.819  17.210  1.00 34.80           C
ATOM    546  C   ASP A  75      26.396  21.938  18.367  1.00 36.41           C
ATOM    547  O   ASP A  75      26.132  20.715  18.374  1.00 37.06           O
ATOM    548  CB  ASP A  75      24.405  22.948  17.119  1.00 36.19           C
ATOM    549  CG  ASP A  75      23.782  23.767  18.243  1.00 40.06           C
ATOM    550  OD1 ASP A  75      24.347  23.790  19.353  1.00 38.68           O
ATOM    551  OD2 ASP A  75      22.697  24.374  18.003  1.00 41.68           O
ATOM    552  N   VAL A  76      27.078  22.533  19.351  1.00 36.84           N
ATOM    553  CA  VAL A  76      27.635  21.704  20.422  1.00 37.00           C
ATOM    554  C   VAL A  76      26.527  21.234  21.316  1.00 38.54           C
ATOM    555  O   VAL A  76      26.725  20.287  22.076  1.00 42.51           O
ATOM    556  CB  VAL A  76      28.746  22.400  21.308  1.00 45.07           C
ATOM    557  CG1 VAL A  76      29.927  22.914  20.418  1.00 45.15           C
ATOM    558  CG2 VAL A  76      28.185  23.472  22.255  1.00 48.26           C
ATOM    559  N   THR A  77      25.351  21.860  21.223  1.00 34.68           N
ATOM    560  CA  THR A  77      24.299  21.441  22.153  1.00 34.38           C
ATOM    561  C   THR A  77      23.603  20.134  21.675  1.00 41.10           C
ATOM    562  O   THR A  77      22.977  19.451  22.505  1.00 39.65           O
ATOM    563  CB  THR A  77      23.221  22.551  22.384  1.00 39.60           C
ATOM    564  OG1 THR A  77      22.590  22.877  21.139  1.00 40.17           O
ATOM    565  CG2 THR A  77      23.873  23.815  22.957  1.00 36.09           C
ATOM    566  N   ASN A  78      23.698  19.788  20.381  1.00 40.80           N
ATOM    567  CA  ASN A  78      23.101  18.516  19.931  1.00 40.65           C
ATOM    568  C   ASN A  78      23.944  17.720  18.941  1.00 39.15           C
ATOM    569  O   ASN A  78      23.519  16.650  18.456  1.00 37.69           O
ATOM    570  CB  ASN A  78      21.733  18.760  19.312  1.00 43.79           C
ATOM    571  CG  ASN A  78      21.799  19.700  18.084  1.00 45.91           C
ATOM    572  OD1 ASN A  78      22.861  20.038  17.586  1.00 40.98           O
ATOM    573  ND2 ASN A  78      20.654  20.131  17.630  1.00 49.41           N
ATOM    574  N   ALA A  79      25.136  18.246  18.663  1.00 35.33           N
ATOM    575  CA  ALA A  79      26.167  17.657  17.805  1.00 34.71           C
ATOM    576  C   ALA A  79      25.750  17.616  16.346  1.00 32.82           C
ATOM    577  O   ALA A  79      26.428  17.017  15.520  1.00 36.47           O
ATOM    578  CB  ALA A  79      26.530  16.262  18.247  1.00 37.29           C
ATOM    579  N   TYR A  80      24.675  18.320  16.029  1.00 33.91           N
ATOM    580  CA  TYR A  80      24.115  18.240  14.651  1.00 33.26           C
ATOM    581  C   TYR A  80      24.624  19.309  13.719  1.00 32.82           C
ATOM    582  O   TYR A  80      24.985  20.407  14.123  1.00 34.38           O
ATOM    583  CB  TYR A  80      22.592  18.321  14.752  1.00 35.24           C
ATOM    584  CG  TYR A  80      21.805  17.577  13.663  1.00 36.75           C
ATOM    585  CD1 TYR A  80      21.521  16.227  13.788  1.00 37.89           C
ATOM    586  CD2 TYR A  80      21.323  18.270  12.548  1.00 38.58           C
ATOM    587  CE1 TYR A  80      20.765  15.527  12.827  1.00 40.04           C
ATOM    588  CE2 TYR A  80      20.556  17.622  11.576  1.00 36.20           C
ATOM    589  CZ  TYR A  80      20.295  16.244  11.713  1.00 39.53           C
ATOM    590  OH  TYR A  80      19.539  15.565  10.783  1.00 39.28           O
ATOM    591  N   VAL A  81      24.691  18.984  12.429  1.00 31.78           N
ATOM    592  CA  VAL A  81      25.133  19.956  11.447  1.00 30.69           C
ATOM    593  C   VAL A  81      24.127  21.105  11.262  1.00 32.23           C
ATOM    594  O   VAL A  81      22.931  20.867  11.046  1.00 34.60           O
ATOM    595  CB  VAL A  81      25.329  19.232  10.110  1.00 28.43           C
ATOM    596  CG1 VAL A  81      25.696  20.241   8.962  1.00 29.49           C
ATOM    597  CG2 VAL A  81      26.392  18.152  10.310  1.00 31.86           C
ATOM    598  N   VAL A  82      24.584  22.346  11.334  1.00 32.45           N
ATOM    599  CA  VAL A  82      23.639  23.454  11.112  1.00 33.92           C
ATOM    600  C   VAL A  82      23.856  24.182   9.782  1.00 35.60           C
ATOM    601  O   VAL A  82      23.023  24.971   9.363  1.00 34.53           O
ATOM    602  CB  VAL A  82      23.714  24.519  12.209  1.00 34.93           C
ATOM    603  CG1 VAL A  82      23.429  23.889  13.587  1.00 36.20           C
ATOM    604  CG2 VAL A  82      25.071  25.246  12.229  1.00 34.72           C
ATOM    605  N   GLY A  83      25.002  23.963   9.154  1.00 37.30           N
ATOM    606  CA  GLY A  83      25.291  24.652   7.890  1.00 36.04           C
ATOM    607  C   GLY A  83      26.706  24.319   7.441  1.00 35.38           C
ATOM    608  O   GLY A  83      27.364  23.507   8.079  1.00 32.05           O
ATOM    609  N   TYR A  84      27.180  24.923   6.351  1.00 33.56           N
ATOM    610  CA  TYR A  84      28.544  24.674   5.900  1.00 35.22           C
ATOM    611  C   TYR A  84      29.018  25.842   5.071  1.00 36.91           C
ATOM    612  O   TYR A  84      28.226  26.676   4.641  1.00 37.32           O
ATOM    613  CB  TYR A  84      28.646  23.351   5.076  1.00 32.22           C
ATOM    614  CG  TYR A  84      28.199  23.465   3.603  1.00 32.61           C
ATOM    615  CD1 TYR A  84      26.847  23.357   3.268  1.00 29.38           C
ATOM    616  CD2 TYR A  84      29.122  23.639   2.571  1.00 31.82           C
ATOM    617  CE1 TYR A  84      26.442  23.455   1.959  1.00 31.70           C
ATOM    618  CE2 TYR A  84      28.738  23.743   1.235  1.00 30.16           C
ATOM    619  CZ  TYR A  84      27.383  23.624   0.947  1.00 32.95           C
ATOM    620  OH  TYR A  84      26.957  23.702  -0.345  1.00 36.70           O
ATOM    621  N   ARG A  85      30.325  25.895   4.847  1.00 36.29           N
ATOM    622  CA  ARG A  85      30.952  26.929   4.043  1.00 35.94           C
ATOM    623  C   ARG A  85      31.748  26.257   2.934  1.00 36.12           C
ATOM    624  O   ARG A  85      32.411  25.237   3.173  1.00 36.80           O
ATOM    625  CB  ARG A  85      31.888  27.795   4.894  1.00 37.67           C
ATOM    626  CG  ARG A  85      32.604  28.844   4.067  1.00 44.36           C
ATOM    627  CD  ARG A  85      33.572  29.682   4.897  1.00 49.18           C
ATOM    628  NE  ARG A  85      34.208  30.675   4.021  1.00 56.19           N
ATOM    629  CZ  ARG A  85      34.719  31.829   4.438  1.00 63.58           C
ATOM    630  NH1 ARG A  85      34.669  32.152   5.741  1.00 65.70           N
ATOM    631  NH2 ARG A  85      35.250  32.663   3.559  1.00 66.52           N
ATOM    632  N   ALA A  86      31.667  26.771   1.712  1.00 34.86           N
ATOM    633  CA  ALA A  86      32.588  26.319   0.703  1.00 38.15           C
ATOM    634  C   ALA A  86      33.039  27.589   0.004  1.00 43.17           C
ATOM    635  O   ALA A  86      32.233  28.286  -0.636  1.00 42.34           O
ATOM    636  CB  ALA A  86      31.914  25.334  -0.243  1.00 42.41           C
ATOM    637  N   GLY A  87      34.303  27.938   0.184  1.00 47.34           N
ATOM    638  CA  GLY A  87      34.840  29.138  -0.412  1.00 50.90           C
ATOM    639  C   GLY A  87      34.076  30.400  -0.086  1.00 52.52           C
ATOM    640  O   GLY A  87      33.915  30.741   1.088  1.00 54.62           O
ATOM    641  N   ASN A  88      33.582  31.066  -1.136  1.00 52.08           N
ATOM    642  CA  ASN A  88      32.882  32.366  -0.992  1.00 53.34           C
ATOM    643  C   ASN A  88      31.398  32.299  -0.570  1.00 49.02           C
ATOM    644  O   ASN A  88      30.701  33.338  -0.493  1.00 52.13           O
ATOM    645  CB  ASN A  88      32.955  33.232  -2.302  1.00 58.95           C
ATOM    646  CG  ASN A  88      32.106  32.661  -3.502  1.00 68.78           C
ATOM    647  OD1 ASN A  88      31.401  31.636  -3.403  1.00 62.15           O
ATOM    648  ND2 ASN A  88      32.114  33.428  -4.627  1.00 72.68           N
ATOM    649  N   SER A  89      30.907  31.107  -0.304  1.00 44.93           N
ATOM    650  CA  SER A  89      29.498  30.933   0.087  1.00 44.05           C
ATOM    651  C   SER A  89      29.294  30.088   1.306  1.00 39.89           C
ATOM    652  O   SER A  89      29.947  29.058   1.462  1.00 40.03           O
ATOM    653  CB  SER A  89      28.726  30.297  -1.085  1.00 42.57           C
ATOM    654  OG  SER A  89      28.849  31.136  -2.228  1.00 46.11           O
ATOM    655  N   ALA A  90      28.293  30.455   2.109  1.00 40.84           N
ATOM    656  CA  ALA A  90      27.859  29.579   3.196  1.00 39.09           C
ATOM    657  C   ALA A  90      26.323  29.386   3.203  1.00 38.85           C
ATOM    658  O   ALA A  90      25.549  30.302   2.836  1.00 41.51           O
ATOM    659  CB  ALA A  90      28.323  30.123   4.559  1.00 38.48           C
ATOM    660  N   TYR A  91      25.909  28.194   3.630  1.00 36.59           N
ATOM    661  CA  TYR A  91      24.503  27.740   3.582  1.00 35.43           C
ATOM    662  C   TYR A  91      24.121  27.224   4.942  1.00 33.77           C
ATOM    663  O   TYR A  91      24.903  26.488   5.556  1.00 34.74           O
ATOM    664  CB  TYR A  91      24.321  26.622   2.544  1.00 32.28           C
ATOM    665  CG  TYR A  91      24.585  27.088   1.136  1.00 35.52           C
ATOM    666  CD1 TYR A  91      23.583  27.653   0.370  1.00 36.72           C
ATOM    667  CD2 TYR A  91      25.871  27.015   0.579  1.00 35.50           C
ATOM    668  CE1 TYR A  91      23.819  28.093  -0.892  1.00 40.24           C
ATOM    669  CE2 TYR A  91      26.106  27.484  -0.685  1.00 35.57           C
ATOM    670  CZ  TYR A  91      25.081  27.988  -1.417  1.00 39.60           C
ATOM    671  OH  TYR A  91      25.306  28.472  -2.692  1.00 44.44           O
ATOM    672  N   PHE A  92      22.926  27.572   5.430  1.00 34.36           N
ATOM    673  CA  PHE A  92      22.506  27.097   6.757  1.00 31.15           C
ATOM    674  C   PHE A  92      21.110  26.471   6.672  1.00 32.45           C
ATOM    675  O   PHE A  92      20.323  26.909   5.871  1.00 32.48           O
ATOM    676  CB  PHE A  92      22.451  28.252   7.743  1.00 34.95           C
ATOM    677  CG  PHE A  92      23.742  28.979   7.896  1.00 35.87           C
ATOM    678  CD1 PHE A  92      24.683  28.551   8.831  1.00 34.57           C
ATOM    679  CD2 PHE A  92      24.023  30.077   7.121  1.00 39.97           C
ATOM    680  CE1 PHE A  92      25.884  29.242   8.972  1.00 35.77           C
ATOM    681  CE2 PHE A  92      25.236  30.760   7.245  1.00 43.78           C
ATOM    682  CZ  PHE A  92      26.148  30.353   8.192  1.00 40.75           C
ATOM    683  N   PHE A  93      20.834  25.431   7.464  1.00 33.70           N
ATOM    684  CA  PHE A  93      19.483  24.921   7.538  1.00 33.94           C
ATOM    685  C   PHE A  93      18.585  25.990   8.145  1.00 33.10           C
ATOM    686  O   PHE A  93      19.044  26.845   8.920  1.00 36.28           O
ATOM    687  CB  PHE A  93      19.408  23.628   8.376  1.00 31.50           C
ATOM    688  CG  PHE A  93      20.063  22.453   7.700  1.00 33.50           C
ATOM    689  CD1 PHE A  93      19.663  22.057   6.454  1.00 35.00           C
ATOM    690  CD2 PHE A  93      21.140  21.811   8.311  1.00 37.12           C
ATOM    691  CE1 PHE A  93      20.296  20.946   5.795  1.00 36.19           C
ATOM    692  CE2 PHE A  93      21.783  20.745   7.672  1.00 36.64           C
ATOM    693  CZ  PHE A  93      21.373  20.318   6.442  1.00 36.93           C
ATOM    694  N   HIS A  94      17.310  25.909   7.835  1.00 31.86           N
ATOM    695  CA  HIS A  94      16.372  26.834   8.422  1.00 33.42           C
ATOM    696  C   HIS A  94      16.365  26.671   9.948  1.00 35.73           C
ATOM    697  O   HIS A  94      16.066  25.591  10.465  1.00 39.80           O
ATOM    698  CB  HIS A  94      14.970  26.600   7.879  1.00 37.08           C
ATOM    699  CG  HIS A  94      13.985  27.668   8.290  1.00 45.34           C
ATOM    700  ND1 HIS A  94      13.222  27.583   9.434  1.00 49.73           N
ATOM    701  CD2 HIS A  94      13.644  28.844   7.705  1.00 50.97           C
ATOM    702  CE1 HIS A  94      12.459  28.661   9.545  1.00 53.52           C
ATOM    703  NE2 HIS A  94      12.700  29.445   8.510  1.00 53.72           N
ATOM    704  N   PRO A  95      16.696  27.732  10.684  1.00 36.46           N
ATOM    705  CA  PRO A  95      16.633  27.616  12.162  1.00 37.86           C
ATOM    706  C   PRO A  95      15.217  27.508  12.704  1.00 42.91           C
ATOM    707  O   PRO A  95      14.314  28.091  12.134  1.00 44.06           O
ATOM    708  CB  PRO A  95      17.242  28.931  12.669  1.00 37.99           C
ATOM    709  CG  PRO A  95      17.846  29.604  11.480  1.00 41.99           C
ATOM    710  CD  PRO A  95      17.179  29.048  10.234  1.00 38.92           C
ATOM    711  N   ASP A  96      15.063  26.834  13.838  1.00 47.14           N
ATOM    712  CA  ASP A  96      13.749  26.593  14.447  1.00 53.68           C
ATOM    713  C   ASP A  96      13.181  27.784  15.222  1.00 51.54           C
ATOM    714  O   ASP A  96      11.983  27.851  15.463  1.00 54.59           O
ATOM    715  CB  ASP A  96      13.846  25.374  15.374  1.00 59.53           C
ATOM    716  CG  ASP A  96      14.260  24.123  14.634  1.00 67.31           C
ATOM    717  OD1 ASP A  96      13.770  23.921  13.499  1.00 69.66           O
ATOM    718  OD2 ASP A  96      15.117  23.370  15.152  1.00 70.64           O
ATOM    719  N   ASN A  97      14.030  28.731  15.602  1.00 48.48           N
ATOM    720  CA  ASN A  97      13.567  29.891  16.361  1.00 50.60           C
ATOM    721  C   ASN A  97      14.491  31.092  16.187  1.00 51.98           C
ATOM    722  O   ASN A  97      15.554  31.002  15.532  1.00 50.18           O
ATOM    723  CB  ASN A  97      13.439  29.541  17.845  1.00 50.66           C
ATOM    724  CG  ASN A  97      14.683  28.862  18.384  1.00 52.23           C
ATOM    725  OD1 ASN A  97      15.743  29.465  18.435  1.00 54.21           O
ATOM    726  ND2 ASN A  97      14.564  27.596  18.770  1.00 52.31           N
ATOM    727  N   GLN A  98      14.132  32.224  16.778  1.00 64.29           N
ATOM    728  CA  GLN A  98      14.923  33.373  16.424  1.00 64.90           C
ATOM    729  C   GLN A  98      16.225  33.396  17.198  1.00 64.68           C
ATOM    730  O   GLN A  98      17.177  33.987  16.735  1.00 63.03           O
ATOM    731  CB  GLN A  98      14.112  34.688  16.550  1.00 64.10           C
ATOM    732  CG  GLN A  98      13.871  35.113  15.078  1.00 77.50           C
ATOM    733  CD  GLN A  98      12.728  36.074  14.798  1.00 80.98           C
ATOM    734  OE1 GLN A  98      12.183  36.734  15.695  1.00 84.09           O
ATOM    735  NE2 GLN A  98      12.328  36.121  13.519  1.00 80.43           N
ATOM    736  N   GLU A  99      16.294  32.697  18.327  1.00 66.22           N
ATOM    737  CA  GLU A  99      17.554  32.595  19.058  1.00 64.08           C
ATOM    738  C   GLU A  99      18.590  31.835  18.227  1.00 57.67           C
ATOM    739  O   GLU A  99      19.695  32.316  18.026  1.00 52.49           O
ATOM    740  CB  GLU A  99      17.359  31.938  20.437  1.00 66.02           C
ATOM    741  CG  GLU A  99      16.372  32.640  21.401  1.00 69.92           C
ATOM    742  CD  GLU A  99      14.880  32.560  21.011  1.00 74.67           C
ATOM    743  OE1 GLU A  99      14.501  31.810  20.087  1.00 73.74           O
ATOM    744  OE2 GLU A  99      14.076  33.271  21.659  1.00 80.68           O
ATOM    745  N   ASP A 100      18.229  30.679  17.679  1.00 55.15           N
ATOM    746  CA  ASP A 100      19.144  29.965  16.792  1.00 51.69           C
ATOM    747  C   ASP A 100      19.460  30.752  15.523  1.00 49.04           C
ATOM    748  O   ASP A 100      20.585  30.681  14.996  1.00 45.09           O
ATOM    749  CB  ASP A 100      18.568  28.602  16.423  1.00 53.01           C
ATOM    750  CG  ASP A 100      18.463  27.668  17.631  1.00 58.11           C
ATOM    751  OD1 ASP A 100      19.052  27.972  18.703  1.00 57.99           O
ATOM    752  OD2 ASP A 100      17.809  26.613  17.513  1.00 59.08           O
ATOM    753  N   ALA A 101      18.490  31.510  15.014  1.00 48.30           N
ATOM    754  CA  ALA A 101      18.781  32.308  13.803  1.00 46.76           C
ATOM    755  C   ALA A 101      19.886  33.314  14.136  1.00 49.13           C
ATOM    756  O   ALA A 101      20.806  33.541  13.345  1.00 48.93           O
ATOM    757  CB  ALA A 101      17.540  33.038  13.334  1.00 48.36           C
ATOM    758  N   GLU A 102      19.790  33.898  15.336  1.00 50.14           N
ATOM    759  CA  GLU A 102      20.775  34.901  15.755  1.00 51.61           C
ATOM    760  C   GLU A 102      22.125  34.227  15.872  1.00 49.64           C
ATOM    761  O   GLU A 102      23.132  34.740  15.402  1.00 49.39           O
ATOM    762  CB  GLU A 102      20.378  35.553  17.083  1.00 57.70           C
ATOM    763  CG  GLU A 102      21.227  36.775  17.482  1.00 61.76           C
ATOM    764  CD  GLU A 102      22.566  36.405  18.104  1.00 64.83           C
ATOM    765  OE1 GLU A 102      22.652  35.375  18.810  1.00 63.42           O
ATOM    766  OE2 GLU A 102      23.540  37.154  17.883  1.00 68.51           O
ATOM    767  N   ALA A 103      22.134  33.047  16.465  1.00 49.67           N
ATOM    768  CA  ALA A 103      23.389  32.359  16.739  1.00 47.54           C
ATOM    769  C   ALA A 103      24.195  32.088  15.466  1.00 45.93           C
ATOM    770  O   ALA A 103      25.412  32.306  15.443  1.00 45.60           O
ATOM    771  CB  ALA A 103      23.121  31.073  17.489  1.00 47.16           C
ATOM    772  N   ILE A 104      23.544  31.635  14.395  1.00 43.93           N
ATOM    773  CA  ILE A 104      24.309  31.300  13.216  1.00 41.46           C
ATOM    774  C   ILE A 104      24.823  32.537  12.455  1.00 41.19           C
ATOM    775  O   ILE A 104      25.637  32.369  11.568  1.00 41.68           O
ATOM    776  CB  ILE A 104      23.507  30.419  12.239  1.00 42.91           C
ATOM    777  CG1 ILE A 104      22.322  31.185  11.679  1.00 46.05           C
ATOM    778  CG2 ILE A 104      23.050  29.116  12.927  1.00 40.58           C
ATOM    779  CD1 ILE A 104      21.697  30.458  10.508  1.00 45.70           C
ATOM    780  N   THR A 105      24.376  33.754  12.764  1.00 45.63           N
ATOM    781  CA  THR A 105      25.079  34.940  12.210  1.00 48.52           C
ATOM    782  C   THR A 105      26.522  35.039  12.702  1.00 47.76           C
ATOM    783  O   THR A 105      27.310  35.808  12.156  1.00 47.36           O
ATOM    784  CB  THR A 105      24.383  36.284  12.545  1.00 48.06           C
ATOM    785  OG1 THR A 105      24.391  36.530  13.974  1.00 48.01           O
ATOM    786  CG2 THR A 105      22.969  36.275  11.962  1.00 47.66           C
ATOM    787  N   HIS A 106      26.882  34.230  13.695  1.00 46.06           N
ATOM    788  CA  HIS A 106      28.244  34.250  14.217  1.00 46.02           C
ATOM    789  C   HIS A 106      29.138  33.235  13.510  1.00 44.10           C
ATOM    790  O   HIS A 106      30.320  33.143  13.825  1.00 46.67           O
ATOM    791  CB  HIS A 106      28.230  34.013  15.742  1.00 47.62           C
ATOM    792  CG  HIS A 106      27.531  35.103  16.506  1.00 53.80           C
ATOM    793  ND1 HIS A 106      28.207  36.024  17.282  1.00 58.21           N
ATOM    794  CD2 HIS A 106      26.222  35.444  16.583  1.00 54.98           C
ATOM    795  CE1 HIS A 106      27.345  36.873  17.809  1.00 59.33           C
ATOM    796  NE2 HIS A 106      26.132  36.542  17.404  1.00 58.10           N
ATOM    797  N   LEU A 107      28.582  32.493  12.554  1.00 42.39           N
ATOM    798  CA  LEU A 107      29.343  31.500  11.811  1.00 40.75           C
ATOM    799  C   LEU A 107      29.827  32.065  10.508  1.00 42.52           C
ATOM    800  O   LEU A 107      29.061  32.751   9.824  1.00 41.27           O
ATOM    801  CB  LEU A 107      28.486  30.261  11.514  1.00 41.40           C
ATOM    802  CG  LEU A 107      28.319  29.406  12.749  1.00 44.19           C
ATOM    803  CD1 LEU A 107      27.231  28.404  12.446  1.00 45.58           C
ATOM    804  CD2 LEU A 107      29.681  28.726  13.068  1.00 42.56           C
ATOM    805  N   PHE A 108      31.066  31.741  10.142  1.00 43.33           N
ATOM    806  CA  PHE A 108      31.590  32.133   8.832  1.00 40.83           C
ATOM    807  C   PHE A 108      31.347  33.620   8.576  1.00 42.92           C
ATOM    808  O   PHE A 108      30.727  33.962   7.585  1.00 43.16           O
ATOM    809  CB  PHE A 108      30.922  31.290   7.728  1.00 40.21           C
ATOM    810  CG  PHE A 108      30.950  29.804   8.009  1.00 37.41           C
ATOM    811  CD1 PHE A 108      32.131  29.190   8.428  1.00 40.85           C
ATOM    812  CD2 PHE A 108      29.797  29.051   7.896  1.00 35.15           C
ATOM    813  CE1 PHE A 108      32.153  27.827   8.676  1.00 40.30           C
ATOM    814  CE2 PHE A 108      29.812  27.679   8.196  1.00 35.32           C
ATOM    815  CZ  PHE A 108      30.987  27.075   8.585  1.00 37.05           C
ATOM    816  N   THR A 109      31.772  34.504   9.478  1.00 46.76           N
ATOM    817  CA  THR A 109      31.274  35.874   9.398  1.00 47.83           C
ATOM    818  C   THR A 109      31.896  36.646   8.234  1.00 49.52           C
ATOM    819  O   THR A 109      31.347  37.658   7.801  1.00 48.92           O
ATOM    820  CB  THR A 109      31.527  36.655  10.699  1.00 52.10           C
ATOM    821  OG1 THR A 109      32.909  36.582  11.024  1.00 53.71           O
ATOM    822  CG2 THR A 109      30.735  36.050  11.845  1.00 50.70           C
ATOM    823  N   ASP A 110      33.039  36.171   7.754  1.00 51.95           N
ATOM    824  CA  ASP A 110      33.771  36.829   6.665  1.00 58.59           C
ATOM    825  C   ASP A 110      33.326  36.358   5.248  1.00 50.24           C
ATOM    826  O   ASP A 110      33.860  36.812   4.213  1.00 50.92           O
ATOM    827  CB  ASP A 110      35.253  36.551   6.821  1.00 64.25           C
ATOM    828  CG  ASP A 110      35.563  35.098   6.548  1.00 69.90           C
ATOM    829  OD1 ASP A 110      34.916  34.237   7.199  1.00 69.68           O
ATOM    830  OD2 ASP A 110      36.395  34.809   5.656  1.00 73.71           O
ATOM    831  N   VAL A 111      32.382  35.426   5.186  1.00 48.15           N
ATOM    832  CA  VAL A 111      32.012  34.903   3.894  1.00 46.85           C
ATOM    833  C   VAL A 111      31.153  35.945   3.166  1.00 50.09           C
ATOM    834  O   VAL A 111      30.313  36.615   3.761  1.00 52.30           O
ATOM    835  CB  VAL A 111      31.275  33.561   4.029  1.00 45.14           C
ATOM    836  CG1 VAL A 111      29.844  33.778   4.469  1.00 43.47           C
ATOM    837  CG2 VAL A 111      31.316  32.813   2.711  1.00 46.68           C
ATOM    838  N   GLN A 112      31.386  36.080   1.872  1.00 50.01           N
ATOM    839  CA  GLN A 112      30.758  37.122   1.061  1.00 52.40           C
ATOM    840  C   GLN A 112      29.307  36.796   0.767  1.00 48.38           C
ATOM    841  O   GLN A 112      28.485  37.698   0.675  1.00 51.72           O
ATOM    842  CB  GLN A 112      31.497  37.332  -0.280  1.00 56.21           C
ATOM    843  CG  GLN A 112      33.080  37.223  -0.220  1.00 79.31           C
ATOM    844  CD  GLN A 112      33.500  35.824   0.291  1.00 79.44           C
ATOM    845  OE1 GLN A 112      32.824  34.903  -0.029  1.00 82.75           O
ATOM    846  NE2 GLN A 112      34.586  35.676   1.043  1.00 75.25           N
ATOM    847  N   ASN A 113      28.979  35.512   0.615  1.00 44.05           N
ATOM    848  CA  ASN A 113      27.586  35.138   0.339  1.00 43.09           C
ATOM    849  C   ASN A 113      27.019  34.195   1.378  1.00 43.29           C
ATOM    850  O   ASN A 113      27.508  33.066   1.546  1.00 41.85           O
ATOM    851  CB  ASN A 113      27.457  34.510  -1.054  1.00 46.43           C
ATOM    852  CG  ASN A 113      28.155  35.328  -2.132  1.00 51.89           C
ATOM    853  OD1 ASN A 113      27.645  36.339  -2.600  1.00 54.06           O
ATOM    854  ND2 ASN A 113      29.318  34.874  -2.544  1.00 54.29           N
ATOM    855  N   ARG A 114      25.972  34.653   2.072  1.00 43.50           N
ATOM    856  CA  ARG A 114      25.291  33.801   3.075  1.00 40.79           C
ATOM    857  C   ARG A 114      23.888  33.430   2.603  1.00 38.23           C
ATOM    858  O   ARG A 114      23.155  34.299   2.104  1.00 39.81           O
ATOM    859  CB  ARG A 114      25.150  34.494   4.448  1.00 42.40           C
ATOM    860  CG  ARG A 114      26.384  35.164   5.011  1.00 47.01           C
ATOM    861  CD  ARG A 114      26.023  35.984   6.260  1.00 47.29           C
ATOM    862  NE  ARG A 114      25.730  35.098   7.389  1.00 44.91           N
ATOM    863  CZ  ARG A 114      26.686  34.458   8.044  1.00 43.68           C
ATOM    864  NH1 ARG A 114      27.951  34.629   7.664  1.00 43.05           N
ATOM    865  NH2 ARG A 114      26.399  33.643   9.046  1.00 44.32           N
ATOM    866  N   TYR A 115      23.498  32.168   2.824  1.00 36.74           N
ATOM    867  CA  TYR A 115      22.136  31.746   2.473  1.00 40.06           C
ATOM    868  C   TYR A 115      21.556  30.876   3.606  1.00 37.96           C
ATOM    869  O   TYR A 115      22.245  30.033   4.167  1.00 39.57           O
ATOM    870  CB  TYR A 115      22.103  30.937   1.155  1.00 36.85           C
ATOM    871  CG  TYR A 115      22.853  31.596   0.012  1.00 43.39           C
ATOM    872  CD1 TYR A 115      22.194  32.461  -0.858  1.00 48.80           C
ATOM    873  CD2 TYR A 115      24.221  31.355  -0.209  1.00 41.97           C
ATOM    874  CE1 TYR A 115      22.853  33.058  -1.903  1.00 52.03           C
ATOM    875  CE2 TYR A 115      24.878  31.958  -1.305  1.00 43.45           C
ATOM    876  CZ  TYR A 115      24.198  32.808  -2.111  1.00 48.99           C
ATOM    877  OH  TYR A 115      24.838  33.436  -3.188  1.00 50.25           O
ATOM    878  N   THR A 116      20.268  31.094   3.913  1.00 37.09           N
ATOM    879  CA  THR A 116      19.558  30.167   4.779  1.00 34.64           C
ATOM    880  C   THR A 116      18.478  29.447   3.985  1.00 32.37           C
ATOM    881  O   THR A 116      17.582  30.071   3.406  1.00 34.41           O
ATOM    882  CB  THR A 116      18.900  30.876   6.000  1.00 43.96           C
ATOM    883  OG1 THR A 116      19.916  31.548   6.753  1.00 43.52           O
ATOM    884  CG2 THR A 116      18.229  29.824   6.895  1.00 41.44           C
ATOM    885  N   PHE A 117      18.585  28.128   3.933  1.00 32.29           N
ATOM    886  CA  PHE A 117      17.589  27.317   3.230  1.00 31.86           C
ATOM    887  C   PHE A 117      16.259  27.514   3.890  1.00 34.13           C
ATOM    888  O   PHE A 117      16.202  27.761   5.111  1.00 34.25           O
ATOM    889  CB  PHE A 117      17.956  25.818   3.304  1.00 32.93           C
ATOM    890  CG  PHE A 117      19.181  25.446   2.534  1.00 33.83           C
ATOM    891  CD1 PHE A 117      19.226  25.660   1.163  1.00 35.21           C
ATOM    892  CD2 PHE A 117      20.248  24.852   3.171  1.00 34.64           C
ATOM    893  CE1 PHE A 117      20.364  25.318   0.439  1.00 36.83           C
ATOM    894  CE2 PHE A 117      21.395  24.496   2.458  1.00 35.15           C
ATOM    895  CZ  PHE A 117      21.425  24.729   1.074  1.00 34.27           C
ATOM    896  N   ALA A 118      15.202  27.402   3.108  1.00 32.75           N
ATOM    897  CA  ALA A 118      13.850  27.425   3.633  1.00 35.87           C
ATOM    898  C   ALA A 118      13.529  26.177   4.468  1.00 34.87           C
ATOM    899  O   ALA A 118      12.528  26.153   5.182  1.00 35.71           O
ATOM    900  CB  ALA A 118      12.863  27.535   2.514  1.00 38.61           C
ATOM    901  N   PHE A 119      14.332  25.128   4.298  1.00 34.00           N
ATOM    902  CA  PHE A 119      14.023  23.828   4.907  1.00 39.41           C
ATOM    903  C   PHE A 119      15.057  23.534   5.974  1.00 36.93           C
ATOM    904  O   PHE A 119      16.179  24.053   5.940  1.00 33.90           O
ATOM    905  CB  PHE A 119      14.033  22.671   3.881  1.00 39.17           C
ATOM    906  CG  PHE A 119      15.293  22.625   3.045  1.00 39.11           C
ATOM    907  CD1 PHE A 119      16.421  21.938   3.459  1.00 37.82           C
ATOM    908  CD2 PHE A 119      15.305  23.273   1.791  1.00 43.19           C
ATOM    909  CE1 PHE A 119      17.574  21.930   2.689  1.00 38.58           C
ATOM    910  CE2 PHE A 119      16.448  23.271   0.999  1.00 40.42           C
ATOM    911  CZ  PHE A 119      17.578  22.599   1.419  1.00 38.56           C
ATOM    912  N   GLY A 120      14.667  22.688   6.921  1.00 37.81           N
ATOM    913  CA  GLY A 120      15.511  22.382   8.065  1.00 34.34           C
ATOM    914  C   GLY A 120      16.267  21.136   7.728  1.00 35.04           C
ATOM    915  O   GLY A 120      16.131  20.581   6.598  1.00 33.90           O
ATOM    916  N   GLY A 121      17.108  20.688   8.666  1.00 33.88           N
ATOM    917  CA  GLY A 121      18.007  19.588   8.310  1.00 34.26           C
ATOM    918  C   GLY A 121      17.624  18.283   9.005  1.00 35.31           C
ATOM    919  O   GLY A 121      18.469  17.390   9.102  1.00 35.58           O
ATOM    920  N   ASN A 122      16.367  18.148   9.412  1.00 36.39           N
ATOM    921  CA  ASN A 122      15.855  16.877   9.956  1.00 38.21           C
ATOM    922  C   ASN A 122      15.755  15.828   8.856  1.00 37.05           C
ATOM    923  O   ASN A 122      15.584  16.167   7.664  1.00 33.93           O
ATOM    924  CB  ASN A 122      14.501  17.079  10.614  1.00 44.43           C
ATOM    925  CG  ASN A 122      13.460  17.650   9.651  1.00 51.44           C
ATOM    926  OD1 ASN A 122      12.641  16.900   9.086  1.00 55.54           O
ATOM    927  ND2 ASN A 122      13.492  18.980   9.445  1.00 50.19           N
ATOM    928  N   TYR A 123      15.839  14.550   9.236  1.00 33.40           N
ATOM    929  CA  TYR A 123      15.879  13.503   8.200  1.00 34.32           C
ATOM    930  C   TYR A 123      14.587  13.437   7.383  1.00 34.20           C
ATOM    931  O   TYR A 123      14.626  13.108   6.194  1.00 35.11           O
ATOM    932  CB  TYR A 123      16.097  12.150   8.851  1.00 34.49           C
ATOM    933  CG  TYR A 123      17.497  11.956   9.420  1.00 30.96           C
ATOM    934  CD1 TYR A 123      18.609  12.192   8.644  1.00 33.26           C
ATOM    935  CD2 TYR A 123      17.665  11.543  10.744  1.00 35.05           C
ATOM    936  CE1 TYR A 123      19.910  11.977   9.131  1.00 35.07           C
ATOM    937  CE2 TYR A 123      18.957  11.362  11.259  1.00 34.53           C
ATOM    938  CZ  TYR A 123      20.049  11.564  10.434  1.00 35.93           C
ATOM    939  OH  TYR A 123      21.316  11.372  10.934  1.00 36.01           O
ATOM    940  N   ASP A 124      13.473  13.651   8.036  1.00 33.93           N
ATOM    941  CA  ASP A 124      12.192  13.547   7.324  1.00 38.55           C
ATOM    942  C   ASP A 124      12.259  14.446   6.086  1.00 36.80           C
ATOM    943  O   ASP A 124      11.898  14.026   4.975  1.00 37.91           O
ATOM    944  CB  ASP A 124      11.031  13.945   8.185  1.00 45.39           C
ATOM    945  CG  ASP A 124      10.723  12.904   9.241  1.00 53.97           C
ATOM    946  OD1 ASP A 124      11.386  11.834   9.224  1.00 51.17           O
ATOM    947  OD2 ASP A 124       9.829  13.155  10.066  1.00 56.78           O
ATOM    948  N   ARG A 125      12.730  15.674   6.296  1.00 32.18           N
ATOM    949  CA  ARG A 125      12.737  16.666   5.213  1.00 38.55           C
ATOM    950  C   ARG A 125      13.848  16.342   4.211  1.00 36.45           C
ATOM    951  O   ARG A 125      13.638  16.353   2.981  1.00 36.02           O
ATOM    952  CB  ARG A 125      12.913  18.094   5.762  1.00 41.13           C
ATOM    953  CG  ARG A 125      12.926  19.207   4.687  1.00 43.79           C
ATOM    954  CD  ARG A 125      11.587  19.265   3.982  1.00 44.13           C
ATOM    955  NE  ARG A 125      10.646  19.993   4.826  1.00 45.11           N
ATOM    956  CZ  ARG A 125       9.346  19.820   4.831  1.00 47.98           C
ATOM    957  NH1 ARG A 125       8.781  18.950   4.010  1.00 50.21           N
ATOM    958  NH2 ARG A 125       8.616  20.538   5.653  1.00 48.61           N
ATOM    959  N   LEU A 126      15.029  16.019   4.709  1.00 33.50           N
ATOM    960  CA  LEU A 126      16.134  15.719   3.759  1.00 32.28           C
ATOM    961  C   LEU A 126      15.887  14.465   2.944  1.00 34.58           C
ATOM    962  O   LEU A 126      16.289  14.396   1.759  1.00 36.75           O
ATOM    963  CB  LEU A 126      17.443  15.595   4.513  1.00 32.61           C
ATOM    964  CG  LEU A 126      17.961  16.820   5.273  1.00 32.46           C
ATOM    965  CD1 LEU A 126      19.275  16.395   5.997  1.00 30.56           C
ATOM    966  CD2 LEU A 126      18.199  18.003   4.292  1.00 40.15           C
ATOM    967  N   GLU A 127      15.208  13.474   3.523  1.00 32.96           N
ATOM    968  CA  GLU A 127      14.883  12.271   2.741  1.00 32.10           C
ATOM    969  C   GLU A 127      13.938  12.569   1.600  1.00 34.70           C
ATOM    970  O   GLU A 127      14.047  12.024   0.462  1.00 33.94           O
ATOM    971  CB  GLU A 127      14.250  11.192   3.621  1.00 31.17           C
ATOM    972  CG  GLU A 127      15.294  10.509   4.579  1.00 32.89           C
ATOM    973  CD  GLU A 127      14.615   9.614   5.607  1.00 35.23           C
ATOM    974  OE1 GLU A 127      13.385   9.796   5.879  1.00 34.31           O
ATOM    975  OE2 GLU A 127      15.294   8.684   6.120  1.00 35.50           O
ATOM    976  N   GLN A 128      12.969  13.428   1.887  1.00 35.23           N
ATOM    977  CA  GLN A 128      12.046  13.856   0.857  1.00 39.32           C
ATOM    978  C   GLN A 128      12.790  14.519  -0.296  1.00 38.29           C
ATOM    979  O   GLN A 128      12.505  14.252  -1.488  1.00 41.39           O
ATOM    980  CB  GLN A 128      11.076  14.894   1.400  1.00 44.69           C
ATOM    981  CG  GLN A 128       9.887  14.405   2.079  1.00 54.91           C
ATOM    982  CD  GLN A 128       9.018  15.583   2.482  1.00 62.49           C
ATOM    983  OE1 GLN A 128       9.512  16.588   3.043  1.00 62.72           O
ATOM    984  NE2 GLN A 128       7.733  15.496   2.161  1.00 63.58           N
ATOM    985  N   LEU A 129      13.652  15.462   0.063  1.00 36.04           N
ATOM    986  CA  LEU A 129      14.395  16.214  -0.939  1.00 38.87           C
ATOM    987  C   LEU A 129      15.357  15.282  -1.693  1.00 39.54           C
ATOM    988  O   LEU A 129      15.523  15.402  -2.909  1.00 40.64           O
ATOM    989  CB  LEU A 129      15.142  17.367  -0.293  1.00 38.54           C
ATOM    990  CG  LEU A 129      14.221  18.467   0.269  1.00 39.19           C
ATOM    991  CD1 LEU A 129      15.074  19.560   0.826  1.00 38.75           C
ATOM    992  CD2 LEU A 129      13.347  19.020  -0.823  1.00 41.46           C
ATOM    993  N   ALA A 130      15.926  14.325  -0.989  1.00 34.89           N
ATOM    994  CA  ALA A 130      16.825  13.320  -1.616  1.00 34.89           C
ATOM    995  C   ALA A 130      16.099  12.345  -2.514  1.00 35.55           C
ATOM    996  O   ALA A 130      16.690  11.722  -3.415  1.00 36.89           O
ATOM    997  CB  ALA A 130      17.557  12.568  -0.536  1.00 31.49           C
ATOM    998  N   GLY A 131      14.796  12.186  -2.323  1.00 36.10           N
ATOM    999  CA  GLY A 131      14.072  11.161  -3.071  1.00 39.85           C
ATOM   1000  C   GLY A 131      14.429   9.736  -2.632  1.00 37.96           C
ATOM   1001  O   GLY A 131      14.121   8.779  -3.344  1.00 37.05           O
ATOM   1002  N   ASN A 132      14.980   9.589  -1.424  1.00 36.76           N
ATOM   1003  CA  ASN A 132      15.305   8.275  -0.865  1.00 35.89           C
ATOM   1004  C   ASN A 132      15.373   8.335   0.651  1.00 33.58           C
ATOM   1005  O   ASN A 132      15.864   9.309   1.199  1.00 31.25           O
ATOM   1006  CB  ASN A 132      16.675   7.759  -1.339  1.00 37.09           C
ATOM   1007  CG  ASN A 132      16.603   7.119  -2.744  1.00 43.70           C
ATOM   1008  OD1 ASN A 132      17.217   7.616  -3.701  1.00 47.91           O
ATOM   1009  ND2 ASN A 132      15.844   6.042  -2.857  1.00 43.68           N
ATOM   1010  N   LEU A 133      14.950   7.251   1.286  1.00 32.94           N
ATOM   1011  CA  LEU A 133      15.130   7.097   2.753  1.00 30.91           C
ATOM   1012  C   LEU A 133      16.561   6.783   3.096  1.00 31.08           C
ATOM   1013  O   LEU A 133      17.344   6.327   2.263  1.00 31.83           O
ATOM   1014  CB  LEU A 133      14.229   5.984   3.304  1.00 36.07           C
ATOM   1015  CG  LEU A 133      12.728   6.087   3.005  1.00 40.91           C
ATOM   1016  CD1 LEU A 133      11.884   4.836   3.459  1.00 40.03           C
ATOM   1017  CD2 LEU A 133      12.188   7.409   3.577  1.00 42.68           C
ATOM   1018  N   ARG A 134      16.900   7.026   4.373  1.00 30.50           N
ATOM   1019  CA  ARG A 134      18.216   6.644   4.846  1.00 28.80           C
ATOM   1020  C   ARG A 134      18.540   5.225   4.544  1.00 31.41           C
ATOM   1021  O   ARG A 134      19.708   4.902   4.294  1.00 31.79           O
ATOM   1022  CB  ARG A 134      18.285   6.848   6.383  1.00 28.18           C
ATOM   1023  CG  ARG A 134      18.672   8.284   6.713  1.00 26.93           C
ATOM   1024  CD  ARG A 134      18.435   8.496   8.226  1.00 26.11           C
ATOM   1025  NE  ARG A 134      17.004   8.581   8.587  1.00 30.41           N
ATOM   1026  CZ  ARG A 134      16.500   8.462   9.798  1.00 33.55           C
ATOM   1027  NH1 ARG A 134      17.277   8.113  10.851  1.00 35.24           N
ATOM   1028  NH2 ARG A 134      15.178   8.615  10.002  1.00 35.29           N
ATOM   1029  N   GLU A 135      17.512   4.383   4.624  1.00 33.04           N
ATOM   1030  CA  GLU A 135      17.619   2.935   4.375  1.00 36.09           C
ATOM   1031  C   GLU A 135      18.168   2.592   2.985  1.00 34.11           C
ATOM   1032  O   GLU A 135      18.624   1.460   2.719  1.00 34.46           O
ATOM   1033  CB  GLU A 135      16.234   2.281   4.483  1.00 39.94           C
ATOM   1034  CG  GLU A 135      15.694   2.050   5.860  1.00 46.46           C
ATOM   1035  CD  GLU A 135      14.918   3.240   6.524  1.00 55.53           C
ATOM   1036  OE1 GLU A 135      15.187   4.469   6.248  1.00 47.16           O
ATOM   1037  OE2 GLU A 135      14.053   2.894   7.384  1.00 58.25           O
ATOM   1038  N   ASN A 136      18.053   3.557   2.093  1.00 31.80           N
ATOM   1039  CA  ASN A 136      18.476   3.349   0.690  1.00 34.71           C
ATOM   1040  C   ASN A 136      19.594   4.271   0.249  1.00 35.03           C
ATOM   1041  O   ASN A 136      19.791   4.446  -0.956  1.00 38.46           O
ATOM   1042  CB  ASN A 136      17.308   3.543  -0.254  1.00 37.61           C
ATOM   1043  CG  ASN A 136      16.204   2.523  -0.010  1.00 45.76           C
ATOM   1044  OD1 ASN A 136      15.044   2.891   0.139  1.00 51.98           O
ATOM   1045  ND2 ASN A 136      16.565   1.233   0.042  1.00 47.10           N
ATOM   1046  N   ILE A 137      20.291   4.880   1.206  1.00 31.76           N
ATOM   1047  CA  ILE A 137      21.395   5.782   0.881  1.00 31.10           C
ATOM   1048  C   ILE A 137      22.722   5.240   1.419  1.00 32.08           C
ATOM   1049  O   ILE A 137      22.897   5.140   2.615  1.00 30.66           O
ATOM   1050  CB  ILE A 137      21.157   7.198   1.434  1.00 29.09           C
ATOM   1051  CG1 ILE A 137      19.985   7.872   0.675  1.00 33.46           C
ATOM   1052  CG2 ILE A 137      22.419   8.083   1.224  1.00 40.20           C
ATOM   1053  CD1 ILE A 137      19.566   9.211   1.359  1.00 31.00           C
ATOM   1054  N   GLU A 138      23.645   4.862   0.522  1.00 30.50           N
ATOM   1055  CA  GLU A 138      24.863   4.169   1.010  1.00 31.08           C
ATOM   1056  C   GLU A 138      25.842   5.103   1.700  1.00 33.15           C
ATOM   1057  O   GLU A 138      25.991   6.284   1.292  1.00 31.56           O
ATOM   1058  CB  GLU A 138      25.533   3.429  -0.165  1.00 32.80           C
ATOM   1059  CG  GLU A 138      24.594   2.313  -0.702  1.00 38.88           C
ATOM   1060  CD  GLU A 138      25.239   1.441  -1.744  1.00 52.14           C
ATOM   1061  OE1 GLU A 138      25.495   1.963  -2.851  1.00 49.18           O
ATOM   1062  OE2 GLU A 138      25.478   0.239  -1.463  1.00 59.65           O
ATOM   1063  N   LEU A 139      26.495   4.574   2.756  1.00 28.58           N
ATOM   1064  CA  LEU A 139      27.425   5.332   3.584  1.00 26.69           C
ATOM   1065  C   LEU A 139      28.769   4.641   3.419  1.00 29.90           C
ATOM   1066  O   LEU A 139      28.814   3.439   3.098  1.00 28.94           O
ATOM   1067  CB  LEU A 139      27.041   5.328   5.078  1.00 27.21           C
ATOM   1068  CG  LEU A 139      25.634   5.872   5.320  1.00 29.37           C
ATOM   1069  CD1 LEU A 139      25.205   5.647   6.828  1.00 29.88           C
ATOM   1070  CD2 LEU A 139      25.656   7.341   4.971  1.00 31.29           C
ATOM   1071  N   GLY A 140      29.833   5.376   3.752  1.00 32.21           N
ATOM   1072  CA  GLY A 140      31.167   4.842   3.572  1.00 34.18           C
ATOM   1073  C   GLY A 140      32.155   5.971   3.264  1.00 32.60           C
ATOM   1074  O   GLY A 140      31.745   7.084   3.088  1.00 33.41           O
ATOM   1075  N   ASN A 141      33.422   5.646   3.075  1.00 36.88           N
ATOM   1076  CA  ASN A 141      34.376   6.682   2.666  1.00 37.88           C
ATOM   1077  C   ASN A 141      34.093   7.239   1.265  1.00 36.61           C
ATOM   1078  O   ASN A 141      34.174   8.446   1.049  1.00 34.66           O
ATOM   1079  CB  ASN A 141      35.812   6.148   2.742  1.00 45.44           C
ATOM   1080  CG  ASN A 141      36.856   7.278   2.746  1.00 50.00           C
ATOM   1081  OD1 ASN A 141      36.757   8.212   3.563  1.00 48.13           O
ATOM   1082  ND2 ASN A 141      37.852   7.205   1.834  1.00 48.15           N
ATOM   1083  N   GLY A 142      33.737   6.378   0.320  1.00 37.97           N
ATOM   1084  CA  GLY A 142      33.391   6.849  -1.019  1.00 35.53           C
ATOM   1085  C   GLY A 142      32.224   7.804  -0.995  1.00 30.94           C
ATOM   1086  O   GLY A 142      32.261   8.944  -1.515  1.00 33.32           O
ATOM   1087  N   PRO A 143      31.130   7.398  -0.301  1.00 31.92           N
ATOM   1088  CA  PRO A 143      30.036   8.363  -0.226  1.00 27.97           C
ATOM   1089  C   PRO A 143      30.400   9.702   0.409  1.00 32.93           C
ATOM   1090  O   PRO A 143      29.851  10.735  -0.025  1.00 30.37           O
ATOM   1091  CB  PRO A 143      28.993   7.615   0.670  1.00 31.26           C
ATOM   1092  CG  PRO A 143      29.161   6.235   0.258  1.00 30.68           C
ATOM   1093  CD  PRO A 143      30.663   6.034  -0.005  1.00 32.86           C
ATOM   1094  N   LEU A 144      31.196   9.673   1.498  1.00 31.99           N
ATOM   1095  CA  LEU A 144      31.664  10.927   2.128  1.00 31.05           C
ATOM   1096  C   LEU A 144      32.497  11.780   1.147  1.00 31.61           C
ATOM   1097  O   LEU A 144      32.288  12.981   1.068  1.00 31.48           O
ATOM   1098  CB  LEU A 144      32.479  10.601   3.403  1.00 29.66           C
ATOM   1099  CG  LEU A 144      32.769  11.799   4.323  1.00 31.69           C
ATOM   1100  CD1 LEU A 144      31.442  12.609   4.619  1.00 31.25           C
ATOM   1101  CD2 LEU A 144      33.496  11.330   5.635  1.00 35.81           C
ATOM   1102  N   GLU A 145      33.383  11.119   0.385  1.00 33.89           N
ATOM   1103  CA  GLU A 145      34.238  11.749  -0.616  1.00 38.05           C
ATOM   1104  C   GLU A 145      33.365  12.499  -1.613  1.00 36.04           C
ATOM   1105  O   GLU A 145      33.582  13.663  -1.963  1.00 33.10           O
ATOM   1106  CB  GLU A 145      35.074  10.652  -1.329  1.00 46.57           C
ATOM   1107  CG  GLU A 145      36.033  11.093  -2.324  1.00 58.36           C
ATOM   1108  CD  GLU A 145      35.452  11.296  -3.701  1.00 60.32           C
ATOM   1109  OE1 GLU A 145      34.731  10.416  -4.210  1.00 57.53           O
ATOM   1110  OE2 GLU A 145      35.766  12.341  -4.269  1.00 63.30           O
ATOM   1111  N   GLU A 146      32.323  11.810  -2.038  1.00 34.70           N
ATOM   1112  CA  GLU A 146      31.359  12.356  -3.008  1.00 34.84           C
ATOM   1113  C   GLU A 146      30.503  13.470  -2.443  1.00 33.74           C
ATOM   1114  O   GLU A 146      30.248  14.471  -3.121  1.00 31.33           O
ATOM   1115  CB  GLU A 146      30.488  11.182  -3.551  1.00 32.23           C
ATOM   1116  CG  GLU A 146      31.271  10.092  -4.263  1.00 34.68           C
ATOM   1117  CD  GLU A 146      30.457   8.774  -4.437  1.00 38.14           C
ATOM   1118  OE1 GLU A 146      29.391   8.656  -3.787  1.00 37.92           O
ATOM   1119  OE2 GLU A 146      30.880   7.894  -5.179  1.00 42.56           O
ATOM   1120  N   ALA A 147      30.095  13.349  -1.162  1.00 28.65           N
ATOM   1121  CA  ALA A 147      29.291  14.363  -0.525  1.00 30.77           C
ATOM   1122  C   ALA A 147      30.091  15.654  -0.387  1.00 29.82           C
ATOM   1123  O   ALA A 147      29.566  16.719  -0.521  1.00 31.80           O
ATOM   1124  CB  ALA A 147      28.862  13.875   0.898  1.00 32.11           C
ATOM   1125  N   ILE A 148      31.365  15.536  -0.073  1.00 29.55           N
ATOM   1126  CA  ILE A 148      32.222  16.733  -0.003  1.00 29.83           C
ATOM   1127  C   ILE A 148      32.174  17.472  -1.347  1.00 31.99           C
ATOM   1128  O   ILE A 148      31.944  18.697  -1.442  1.00 31.36           O
ATOM   1129  CB  ILE A 148      33.642  16.327   0.332  1.00 28.47           C
ATOM   1130  CG1 ILE A 148      33.718  15.831   1.800  1.00 29.98           C
ATOM   1131  CG2 ILE A 148      34.632  17.515   0.175  1.00 37.11           C
ATOM   1132  CD1 ILE A 148      35.002  15.067   2.042  1.00 31.95           C
ATOM   1133  N   SER A 149      32.356  16.714  -2.422  1.00 33.67           N
ATOM   1134  CA  SER A 149      32.315  17.330  -3.744  1.00 32.01           C
ATOM   1135  C   SER A 149      30.956  17.954  -4.027  1.00 30.03           C
ATOM   1136  O   SER A 149      30.855  19.079  -4.553  1.00 31.66           O
ATOM   1137  CB  SER A 149      32.621  16.288  -4.811  1.00 31.29           C
ATOM   1138  OG  SER A 149      33.933  15.753  -4.621  1.00 32.95           O
ATOM   1139  N   ALA A 150      29.893  17.246  -3.675  1.00 30.23           N
ATOM   1140  CA  ALA A 150      28.571  17.761  -3.979  1.00 32.51           C
ATOM   1141  C   ALA A 150      28.341  19.067  -3.249  1.00 32.51           C
ATOM   1142  O   ALA A 150      27.791  20.039  -3.807  1.00 33.64           O
ATOM   1143  CB  ALA A 150      27.493  16.731  -3.617  1.00 32.24           C
ATOM   1144  N   LEU A 151      28.715  19.100  -1.977  1.00 31.30           N
ATOM   1145  CA  LEU A 151      28.595  20.351  -1.245  1.00 28.94           C
ATOM   1146  C   LEU A 151      29.451  21.456  -1.920  1.00 33.75           C
ATOM   1147  O   LEU A 151      29.022  22.628  -2.008  1.00 35.59           O
ATOM   1148  CB  LEU A 151      29.007  20.154   0.251  1.00 29.63           C
ATOM   1149  CG  LEU A 151      27.832  19.866   1.204  1.00 33.03           C
ATOM   1150  CD1 LEU A 151      27.081  18.659   0.782  1.00 32.69           C
ATOM   1151  CD2 LEU A 151      28.416  19.732   2.656  1.00 33.02           C
ATOM   1152  N   TYR A 152      30.671  21.104  -2.336  1.00 31.31           N
ATOM   1153  CA  TYR A 152      31.583  22.062  -2.963  1.00 33.15           C
ATOM   1154  C   TYR A 152      31.008  22.668  -4.251  1.00 35.69           C
ATOM   1155  O   TYR A 152      31.206  23.858  -4.559  1.00 38.32           O
ATOM   1156  CB  TYR A 152      32.896  21.377  -3.312  1.00 36.89           C
ATOM   1157  CG  TYR A 152      33.877  22.247  -4.023  1.00 41.75           C
ATOM   1158  CD1 TYR A 152      34.769  23.031  -3.300  1.00 45.98           C
ATOM   1159  CD2 TYR A 152      33.945  22.271  -5.427  1.00 42.20           C
ATOM   1160  CE1 TYR A 152      35.684  23.817  -3.927  1.00 50.48           C
ATOM   1161  CE2 TYR A 152      34.838  23.056  -6.056  1.00 48.76           C
ATOM   1162  CZ  TYR A 152      35.720  23.819  -5.311  1.00 52.99           C
ATOM   1163  OH  TYR A 152      36.637  24.582  -5.974  1.00 56.79           O
ATOM   1164  N   TYR A 153      30.334  21.833  -5.045  1.00 33.63           N
ATOM   1165  CA  TYR A 153      29.890  22.322  -6.343  1.00 35.25           C
ATOM   1166  C   TYR A 153      28.517  22.971  -6.255  1.00 35.31           C
ATOM   1167  O   TYR A 153      27.992  23.399  -7.267  1.00 35.64           O
ATOM   1168  CB  TYR A 153      29.826  21.179  -7.361  1.00 31.69           C
ATOM   1169  CG  TYR A 153      31.163  20.740  -7.886  1.00 34.66           C
ATOM   1170  CD1 TYR A 153      31.875  21.521  -8.787  1.00 36.98           C
ATOM   1171  CD2 TYR A 153      31.705  19.515  -7.492  1.00 32.84           C
ATOM   1172  CE1 TYR A 153      33.125  21.118  -9.282  1.00 39.52           C
ATOM   1173  CE2 TYR A 153      32.926  19.103  -7.992  1.00 36.22           C
ATOM   1174  CZ  TYR A 153      33.621  19.894  -8.898  1.00 36.75           C
ATOM   1175  OH  TYR A 153      34.831  19.481  -9.354  1.00 38.06           O
ATOM   1176  N   TYR A 154      27.923  23.023  -5.066  1.00 33.47           N
ATOM   1177  CA  TYR A 154      26.521  23.466  -5.032  1.00 33.25           C
ATOM   1178  C   TYR A 154      26.388  24.953  -5.378  1.00 38.31           C
ATOM   1179  O   TYR A 154      25.460  25.333  -6.082  1.00 39.59           O
ATOM   1180  CB  TYR A 154      25.890  23.199  -3.662  1.00 33.84           C
ATOM   1181  CG  TYR A 154      24.442  23.659  -3.616  1.00 35.14           C
ATOM   1182  CD1 TYR A 154      23.461  22.932  -4.256  1.00 35.83           C
ATOM   1183  CD2 TYR A 154      24.065  24.796  -2.906  1.00 37.58           C
ATOM   1184  CE1 TYR A 154      22.122  23.340  -4.238  1.00 35.66           C
ATOM   1185  CE2 TYR A 154      22.732  25.229  -2.888  1.00 40.18           C
ATOM   1186  CZ  TYR A 154      21.773  24.481  -3.578  1.00 38.90           C
ATOM   1187  OH  TYR A 154      20.442  24.862  -3.557  1.00 39.62           O
ATOM   1188  N   SER A 155      27.305  25.803  -4.898  1.00 38.09           N
ATOM   1189  CA  SER A 155      27.111  27.253  -5.116  1.00 36.66           C
ATOM   1190  C   SER A 155      27.255  27.670  -6.559  1.00 38.55           C
ATOM   1191  O   SER A 155      26.746  28.745  -6.948  1.00 42.09           O
ATOM   1192  CB  SER A 155      28.076  28.092  -4.269  1.00 39.67           C
ATOM   1193  OG  SER A 155      29.373  28.067  -4.864  1.00 40.78           O
ATOM   1194  N   THR A 156      27.941  26.857  -7.362  1.00 37.87           N
ATOM   1195  CA  THR A 156      28.171  27.244  -8.752  1.00 38.04           C
ATOM   1196  C   THR A 156      27.152  26.540  -9.671  1.00 42.31           C
ATOM   1197  O   THR A 156      27.219  26.624 -10.924  1.00 43.10           O
ATOM   1198  CB  THR A 156      29.632  26.938  -9.185  1.00 42.34           C
ATOM   1199  OG1 THR A 156      29.998  25.605  -8.828  1.00 39.85           O
ATOM   1200  CG2 THR A 156      30.601  27.870  -8.489  1.00 43.51           C
ATOM   1201  N   GLY A 157      26.189  25.868  -9.049  1.00 39.79           N
ATOM   1202  CA  GLY A 157      25.081  25.267  -9.783  1.00 40.57           C
ATOM   1203  C   GLY A 157      25.311  23.862 -10.286  1.00 43.33           C
ATOM   1204  O   GLY A 157      24.520  23.343 -11.053  1.00 45.33           O
ATOM   1205  N   GLY A 158      26.405  23.234  -9.866  1.00 39.49           N
ATOM   1206  CA  GLY A 158      26.725  21.904 -10.348  1.00 35.69           C
ATOM   1207  C   GLY A 158      26.085  20.732  -9.624  1.00 34.38           C
ATOM   1208  O   GLY A 158      26.343  19.577  -9.983  1.00 36.55           O
ATOM   1209  N   THR A 159      25.273  21.012  -8.594  1.00 34.10           N
ATOM   1210  CA  THR A 159      24.751  19.960  -7.732  1.00 33.43           C
ATOM   1211  C   THR A 159      23.244  20.029  -7.661  1.00 33.78           C
ATOM   1212  O   THR A 159      22.726  21.017  -7.176  1.00 33.27           O
ATOM   1213  CB  THR A 159      25.324  20.091  -6.296  1.00 36.86           C
ATOM   1214  OG1 THR A 159      26.751  19.929  -6.375  1.00 36.57           O
ATOM   1215  CG2 THR A 159      24.721  18.998  -5.410  1.00 36.39           C
ATOM   1216  N   GLN A 160      22.536  18.997  -8.133  1.00 33.77           N
ATOM   1217  CA  GLN A 160      21.071  18.973  -8.056  1.00 32.03           C
ATOM   1218  C   GLN A 160      20.615  18.912  -6.626  1.00 32.12           C
ATOM   1219  O   GLN A 160      21.344  18.403  -5.756  1.00 32.90           O
ATOM   1220  CB  GLN A 160      20.468  17.760  -8.806  1.00 37.79           C
ATOM   1221  CG  GLN A 160      20.777  17.745 -10.306  1.00 47.63           C
ATOM   1222  CD  GLN A 160      19.707  18.422 -11.073  1.00 59.34           C
ATOM   1223  OE1 GLN A 160      19.440  19.611 -10.865  1.00 63.19           O
ATOM   1224  NE2 GLN A 160      19.067  17.686 -11.965  1.00 64.29           N
ATOM   1225  N   LEU A 161      19.400  19.416  -6.363  1.00 33.36           N
ATOM   1226  CA  LEU A 161      18.958  19.423  -4.963  1.00 33.21           C
ATOM   1227  C   LEU A 161      18.889  18.020  -4.351  1.00 33.74           C
ATOM   1228  O   LEU A 161      19.236  17.845  -3.190  1.00 35.22           O
ATOM   1229  CB  LEU A 161      17.576  20.113  -4.871  1.00 34.23           C
ATOM   1230  CG  LEU A 161      16.930  20.145  -3.521  1.00 33.99           C
ATOM   1231  CD1 LEU A 161      17.970  20.625  -2.490  1.00 32.82           C
ATOM   1232  CD2 LEU A 161      15.605  20.995  -3.540  1.00 40.78           C
ATOM   1233  N   PRO A 162      18.419  16.991  -5.101  1.00 34.46           N
ATOM   1234  CA  PRO A 162      18.372  15.699  -4.398  1.00 32.30           C
ATOM   1235  C   PRO A 162      19.795  15.213  -4.065  1.00 33.46           C
ATOM   1236  O   PRO A 162      20.035  14.623  -3.029  1.00 31.59           O
ATOM   1237  CB  PRO A 162      17.637  14.791  -5.412  1.00 37.19           C
ATOM   1238  CG  PRO A 162      16.787  15.779  -6.184  1.00 39.00           C
ATOM   1239  CD  PRO A 162      17.752  16.902  -6.404  1.00 37.12           C
ATOM   1240  N   THR A 163      20.773  15.592  -4.865  1.00 34.42           N
ATOM   1241  CA  THR A 163      22.145  15.191  -4.570  1.00 34.06           C
ATOM   1242  C   THR A 163      22.659  15.881  -3.324  1.00 34.43           C
ATOM   1243  O   THR A 163      23.392  15.322  -2.489  1.00 32.93           O
ATOM   1244  CB  THR A 163      23.053  15.536  -5.752  1.00 33.16           C
ATOM   1245  OG1 THR A 163      22.541  14.884  -6.903  1.00 33.25           O
ATOM   1246  CG2 THR A 163      24.443  15.036  -5.506  1.00 33.29           C
ATOM   1247  N   LEU A 164      22.334  17.153  -3.219  1.00 32.40           N
ATOM   1248  CA  LEU A 164      22.773  17.923  -2.049  1.00 31.29           C
ATOM   1249  C   LEU A 164      22.154  17.292  -0.786  1.00 31.01           C
ATOM   1250  O   LEU A 164      22.809  17.141   0.251  1.00 31.94           O
ATOM   1251  CB  LEU A 164      22.312  19.389  -2.215  1.00 31.38           C
ATOM   1252  CG  LEU A 164      22.696  20.255  -1.010  1.00 33.27           C
ATOM   1253  CD1 LEU A 164      24.188  20.605  -1.049  1.00 34.31           C
ATOM   1254  CD2 LEU A 164      21.777  21.508  -1.000  1.00 35.42           C
ATOM   1255  N   ALA A 165      20.852  17.025  -0.843  1.00 30.23           N
ATOM   1256  CA  ALA A 165      20.140  16.478   0.329  1.00 32.19           C
ATOM   1257  C   ALA A 165      20.749  15.156   0.756  1.00 34.49           C
ATOM   1258  O   ALA A 165      20.941  14.862   1.931  1.00 30.50           O
ATOM   1259  CB  ALA A 165      18.701  16.282  -0.005  1.00 33.96           C
ATOM   1260  N   ARG A 166      21.009  14.327  -0.244  1.00 33.58           N
ATOM   1261  CA  ARG A 166      21.647  13.042  -0.009  1.00 32.57           C
ATOM   1262  C   ARG A 166      23.002  13.234   0.632  1.00 31.89           C
ATOM   1263  O   ARG A 166      23.359  12.520   1.555  1.00 31.49           O
ATOM   1264  CB  ARG A 166      21.757  12.362  -1.405  1.00 43.13           C
ATOM   1265  CG  ARG A 166      22.319  11.056  -1.469  1.00 46.25           C
ATOM   1266  CD  ARG A 166      22.382  10.570  -3.028  1.00 47.15           C
ATOM   1267  NE  ARG A 166      22.912   9.231  -2.917  1.00 50.46           N
ATOM   1268  CZ  ARG A 166      22.181   8.128  -2.870  1.00 54.82           C
ATOM   1269  NH1 ARG A 166      20.853   8.187  -3.052  1.00 55.69           N
ATOM   1270  NH2 ARG A 166      22.793   6.959  -2.712  1.00 56.76           N
ATOM   1271  N   SER A 167      23.756  14.232   0.147  1.00 30.49           N
ATOM   1272  CA  SER A 167      25.079  14.505   0.695  1.00 30.88           C
ATOM   1273  C   SER A 167      25.002  14.990   2.160  1.00 29.05           C
ATOM   1274  O   SER A 167      25.841  14.624   2.986  1.00 32.29           O
ATOM   1275  CB  SER A 167      25.786  15.504  -0.187  1.00 31.62           C
ATOM   1276  OG  SER A 167      25.951  14.892  -1.471  1.00 32.66           O
ATOM   1277  N   PHE A 168      23.995  15.807   2.490  1.00 30.02           N
ATOM   1278  CA  PHE A 168      23.802  16.137   3.889  1.00 29.02           C
ATOM   1279  C   PHE A 168      23.536  14.907   4.735  1.00 30.67           C
ATOM   1280  O   PHE A 168      24.050  14.781   5.856  1.00 29.92           O
ATOM   1281  CB  PHE A 168      22.621  17.114   4.037  1.00 31.91           C
ATOM   1282  CG  PHE A 168      22.915  18.519   3.545  1.00 38.14           C
ATOM   1283  CD1 PHE A 168      24.157  19.072   3.705  1.00 43.96           C
ATOM   1284  CD2 PHE A 168      21.911  19.286   2.954  1.00 34.23           C
ATOM   1285  CE1 PHE A 168      24.405  20.355   3.244  1.00 45.97           C
ATOM   1286  CE2 PHE A 168      22.154  20.588   2.547  1.00 37.87           C
ATOM   1287  CZ  PHE A 168      23.397  21.107   2.687  1.00 42.58           C
ATOM   1288  N   ILE A 169      22.700  14.028   4.220  1.00 29.73           N
ATOM   1289  CA  ILE A 169      22.282  12.841   4.979  1.00 29.48           C
ATOM   1290  C   ILE A 169      23.512  11.968   5.260  1.00 31.49           C
ATOM   1291  O   ILE A 169      23.699  11.411   6.355  1.00 28.62           O
ATOM   1292  CB  ILE A 169      21.228  12.081   4.212  1.00 29.76           C
ATOM   1293  CG1 ILE A 169      19.862  12.784   4.348  1.00 28.93           C
ATOM   1294  CG2 ILE A 169      21.106  10.661   4.712  1.00 29.66           C
ATOM   1295  CD1 ILE A 169      18.765  12.198   3.362  1.00 28.58           C
ATOM   1296  N   ILE A 170      24.393  11.885   4.275  1.00 27.74           N
ATOM   1297  CA  ILE A 170      25.669  11.168   4.472  1.00 27.66           C
ATOM   1298  C   ILE A 170      26.554  11.852   5.518  1.00 29.84           C
ATOM   1299  O   ILE A 170      27.062  11.218   6.452  1.00 31.43           O
ATOM   1300  CB  ILE A 170      26.438  11.085   3.131  1.00 27.63           C
ATOM   1301  CG1 ILE A 170      25.722  10.129   2.189  1.00 27.22           C
ATOM   1302  CG2 ILE A 170      27.922  10.639   3.345  1.00 29.33           C
ATOM   1303  CD1 ILE A 170      25.997  10.381   0.572  1.00 28.21           C
ATOM   1304  N   CYS A 171      26.818  13.156   5.371  1.00 29.52           N
ATOM   1305  CA  CYS A 171      27.670  13.847   6.342  1.00 28.74           C
ATOM   1306  C   CYS A 171      27.127  13.806   7.758  1.00 29.93           C
ATOM   1307  O   CYS A 171      27.855  13.683   8.747  1.00 29.85           O
ATOM   1308  CB  CYS A 171      27.837  15.341   5.966  1.00 31.76           C
ATOM   1309  SG  CYS A 171      28.789  15.591   4.469  1.00 34.49           S
ATOM   1310  N   ILE A 172      25.831  14.030   7.868  1.00 29.22           N
ATOM   1311  CA  ILE A 172      25.245  14.063   9.218  1.00 31.40           C
ATOM   1312  C   ILE A 172      25.415  12.695   9.888  1.00 31.19           C
ATOM   1313  O   ILE A 172      25.766  12.604  11.069  1.00 31.94           O
ATOM   1314  CB  ILE A 172      23.729  14.441   9.133  1.00 29.51           C
ATOM   1315  CG1 ILE A 172      23.554  15.915   8.808  1.00 30.80           C
ATOM   1316  CG2 ILE A 172      23.044  14.187  10.473  1.00 30.80           C
ATOM   1317  CD1 ILE A 172      22.109  16.203   8.259  1.00 34.12           C
ATOM   1318  N   GLN A 173      25.194  11.611   9.145  1.00 30.25           N
ATOM   1319  CA  GLN A 173      25.306  10.294   9.799  1.00 30.86           C
ATOM   1320  C   GLN A 173      26.749   9.906  10.110  1.00 31.42           C
ATOM   1321  O   GLN A 173      27.067   9.395  11.173  1.00 30.29           O
ATOM   1322  CB  GLN A 173      24.645   9.191   8.955  1.00 29.83           C
ATOM   1323  CG  GLN A 173      23.136   9.350   8.926  1.00 28.99           C
ATOM   1324  CD  GLN A 173      22.532   8.242   8.109  1.00 31.14           C
ATOM   1325  OE1 GLN A 173      22.218   7.183   8.647  1.00 32.32           O
ATOM   1326  NE2 GLN A 173      22.447   8.440   6.780  1.00 29.02           N
ATOM   1327  N   MET A 174      27.644  10.200   9.180  1.00 29.36           N
ATOM   1328  CA  MET A 174      29.035   9.773   9.393  1.00 27.22           C
ATOM   1329  C   MET A 174      29.789  10.668  10.364  1.00 30.18           C
ATOM   1330  O   MET A 174      30.865  10.297  10.800  1.00 31.27           O
ATOM   1331  CB  MET A 174      29.754   9.718   8.014  1.00 31.48           C
ATOM   1332  CG  MET A 174      29.173   8.621   7.178  1.00 29.83           C
ATOM   1333  SD  MET A 174      30.083   8.358   5.637  1.00 32.23           S
ATOM   1334  CE  MET A 174      31.488   7.504   6.273  1.00 35.23           C
ATOM   1335  N   ILE A 175      29.222  11.827  10.736  1.00 28.05           N
ATOM   1336  CA  ILE A 175      29.936  12.748  11.627  1.00 30.87           C
ATOM   1337  C   ILE A 175      29.091  12.985  12.868  1.00 32.08           C
ATOM   1338  O   ILE A 175      29.476  12.606  13.972  1.00 34.13           O
ATOM   1339  CB  ILE A 175      30.282  14.075  10.884  1.00 35.13           C
ATOM   1340  CG1 ILE A 175      31.171  13.737   9.684  1.00 38.16           C
ATOM   1341  CG2 ILE A 175      31.034  15.048  11.814  1.00 33.86           C
ATOM   1342  CD1 ILE A 175      31.450  14.923   8.723  1.00 36.55           C
ATOM   1343  N   SER A 176      27.904  13.548  12.715  1.00 33.46           N
ATOM   1344  CA  SER A 176      27.085  13.837  13.905  1.00 33.41           C
ATOM   1345  C   SER A 176      26.647  12.557  14.591  1.00 32.21           C
ATOM   1346  O   SER A 176      26.776  12.450  15.795  1.00 32.57           O
ATOM   1347  CB  SER A 176      25.841  14.642  13.529  1.00 34.96           C
ATOM   1348  OG  SER A 176      26.252  15.919  13.077  1.00 35.92           O
ATOM   1349  N   GLU A 177      26.055  11.621  13.852  1.00 30.15           N
ATOM   1350  CA  GLU A 177      25.512  10.411  14.496  1.00 29.71           C
ATOM   1351  C   GLU A 177      26.655   9.538  14.961  1.00 32.57           C
ATOM   1352  O   GLU A 177      26.596   8.917  16.045  1.00 31.44           O
ATOM   1353  CB  GLU A 177      24.574   9.637  13.522  1.00 31.15           C
ATOM   1354  CG  GLU A 177      23.369  10.465  12.977  1.00 29.32           C
ATOM   1355  CD  GLU A 177      22.289  10.696  14.040  1.00 34.29           C
ATOM   1356  OE1 GLU A 177      22.553  10.476  15.257  1.00 34.10           O
ATOM   1357  OE2 GLU A 177      21.176  11.134  13.660  1.00 34.46           O
ATOM   1358  N   ALA A 178      27.754   9.541  14.223  1.00 33.07           N
ATOM   1359  CA  ALA A 178      28.927   8.800  14.715  1.00 31.55           C
ATOM   1360  C   ALA A 178      29.484   9.343  16.038  1.00 31.91           C
ATOM   1361  O   ALA A 178      29.975   8.579  16.917  1.00 32.75           O
ATOM   1362  CB  ALA A 178      30.033   8.820  13.634  1.00 35.72           C
ATOM   1363  N   ALA A 179      29.453  10.676  16.177  1.00 30.99           N
ATOM   1364  CA  ALA A 179      29.936  11.288  17.410  1.00 34.61           C
ATOM   1365  C   ALA A 179      29.007  10.924  18.578  1.00 32.73           C
ATOM   1366  O   ALA A 179      29.443  10.735  19.730  1.00 33.84           O
ATOM   1367  CB  ALA A 179      30.027  12.830  17.234  1.00 36.20           C
ATOM   1368  N   ARG A 180      27.709  10.910  18.268  1.00 33.13           N
ATOM   1369  CA  ARG A 180      26.693  10.659  19.278  1.00 33.91           C
ATOM   1370  C   ARG A 180      26.746   9.221  19.768  1.00 32.46           C
ATOM   1371  O   ARG A 180      26.451   8.953  20.955  1.00 34.27           O
ATOM   1372  CB  ARG A 180      25.306  10.917  18.693  1.00 30.61           C
ATOM   1373  CG  ARG A 180      24.924  12.403  18.491  1.00 32.32           C
ATOM   1374  CD  ARG A 180      23.628  12.475  17.700  1.00 33.39           C
ATOM   1375  NE  ARG A 180      23.084  13.825  17.629  1.00 36.72           N
ATOM   1376  CZ  ARG A 180      21.905  14.102  17.064  1.00 39.34           C
ATOM   1377  NH1 ARG A 180      21.211  13.103  16.516  1.00 35.55           N
ATOM   1378  NH2 ARG A 180      21.389  15.353  17.076  1.00 37.85           N
ATOM   1379  N   PHE A 181      27.065   8.302  18.841  1.00 31.69           N
ATOM   1380  CA  PHE A 181      26.950   6.859  19.123  1.00 34.68           C
ATOM   1381  C   PHE A 181      28.230   6.117  18.748  1.00 33.16           C
ATOM   1382  O   PHE A 181      28.517   5.997  17.568  1.00 32.46           O
ATOM   1383  CB  PHE A 181      25.835   6.172  18.332  1.00 35.53           C
ATOM   1384  CG  PHE A 181      24.438   6.598  18.692  1.00 37.11           C
ATOM   1385  CD1 PHE A 181      23.741   5.949  19.735  1.00 35.61           C
ATOM   1386  CD2 PHE A 181      23.793   7.629  17.960  1.00 33.00           C
ATOM   1387  CE1 PHE A 181      22.423   6.300  20.079  1.00 35.28           C
ATOM   1388  CE2 PHE A 181      22.452   7.990  18.286  1.00 31.71           C
ATOM   1389  CZ  PHE A 181      21.765   7.326  19.343  1.00 31.38           C
ATOM   1390  N   GLN A 182      28.907   5.549  19.743  1.00 34.75           N
ATOM   1391  CA  GLN A 182      30.025   4.631  19.439  1.00 38.03           C
ATOM   1392  C   GLN A 182      29.547   3.527  18.519  1.00 38.48           C
ATOM   1393  O   GLN A 182      30.292   3.048  17.660  1.00 36.06           O
ATOM   1394  CB  GLN A 182      30.592   3.994  20.709  1.00 42.37           C
ATOM   1395  CG  GLN A 182      31.193   4.954  21.692  1.00 46.15           C
ATOM   1396  CD  GLN A 182      30.222   5.178  22.817  1.00 45.82           C
ATOM   1397  OE1 GLN A 182      29.026   5.357  22.572  1.00 41.43           O
ATOM   1398  NE2 GLN A 182      30.692   5.087  24.008  1.00 50.35           N
ATOM   1399  N   TYR A 183      28.303   3.094  18.680  1.00 37.63           N
ATOM   1400  CA  TYR A 183      27.808   2.020  17.807  1.00 35.20           C
ATOM   1401  C   TYR A 183      27.868   2.432  16.337  1.00 32.66           C
ATOM   1402  O   TYR A 183      28.224   1.653  15.445  1.00 34.85           O
ATOM   1403  CB  TYR A 183      26.353   1.635  18.182  1.00 33.47           C
ATOM   1404  CG  TYR A 183      25.785   0.491  17.329  1.00 31.41           C
ATOM   1405  CD1 TYR A 183      25.992  -0.848  17.685  1.00 34.50           C
ATOM   1406  CD2 TYR A 183      25.004   0.782  16.209  1.00 32.35           C
ATOM   1407  CE1 TYR A 183      25.450  -1.907  16.877  1.00 35.28           C
ATOM   1408  CE2 TYR A 183      24.484  -0.239  15.395  1.00 34.21           C
ATOM   1409  CZ  TYR A 183      24.686  -1.542  15.747  1.00 35.15           C
ATOM   1410  OH  TYR A 183      24.180  -2.538  14.963  1.00 36.86           O
ATOM   1411  N   ILE A 184      27.451   3.674  16.059  1.00 30.19           N
ATOM   1412  CA  ILE A 184      27.370   4.124  14.656  1.00 29.14           C
ATOM   1413  C   ILE A 184      28.778   4.405  14.157  1.00 31.63           C
ATOM   1414  O   ILE A 184      29.088   4.105  13.004  1.00 31.25           O
ATOM   1415  CB  ILE A 184      26.418   5.338  14.530  1.00 28.39           C
ATOM   1416  CG1 ILE A 184      25.002   4.815  14.831  1.00 30.61           C
ATOM   1417  CG2 ILE A 184      26.514   5.887  13.115  1.00 27.92           C
ATOM   1418  CD1 ILE A 184      23.863   5.856  14.790  1.00 30.50           C
ATOM   1419  N   GLU A 185      29.642   4.900  15.031  1.00 31.84           N
ATOM   1420  CA  GLU A 185      31.061   5.029  14.686  1.00 34.26           C
ATOM   1421  C   GLU A 185      31.618   3.658  14.261  1.00 34.95           C
ATOM   1422  O   GLU A 185      32.278   3.553  13.233  1.00 34.88           O
ATOM   1423  CB  GLU A 185      31.845   5.586  15.868  1.00 36.05           C
ATOM   1424  CG  GLU A 185      33.365   5.642  15.637  1.00 42.33           C
ATOM   1425  CD  GLU A 185      34.190   5.847  16.906  1.00 48.19           C
ATOM   1426  OE1 GLU A 185      33.629   6.006  18.039  1.00 44.54           O
ATOM   1427  OE2 GLU A 185      35.448   5.832  16.813  1.00 52.11           O
ATOM   1428  N   GLY A 186      31.295   2.619  15.037  1.00 34.64           N
ATOM   1429  CA  GLY A 186      31.795   1.276  14.743  1.00 36.13           C
ATOM   1430  C   GLY A 186      31.269   0.822  13.364  1.00 33.81           C
ATOM   1431  O   GLY A 186      32.003   0.200  12.582  1.00 35.42           O
ATOM   1432  N   GLU A 187      30.015   1.136  13.056  1.00 30.47           N
ATOM   1433  CA  GLU A 187      29.451   0.742  11.757  1.00 30.40           C
ATOM   1434  C   GLU A 187      30.138   1.438  10.608  1.00 30.66           C
ATOM   1435  O   GLU A 187      30.290   0.854   9.519  1.00 32.03           O
ATOM   1436  CB  GLU A 187      27.959   1.056  11.727  1.00 32.84           C
ATOM   1437  CG  GLU A 187      27.171   0.151  12.663  1.00 39.35           C
ATOM   1438  CD  GLU A 187      26.515  -0.991  11.909  1.00 50.72           C
ATOM   1439  OE1 GLU A 187      26.433  -0.866  10.646  1.00 51.66           O
ATOM   1440  OE2 GLU A 187      26.105  -1.996  12.565  1.00 53.30           O
ATOM   1441  N   MET A 188      30.506   2.706  10.803  1.00 31.10           N
ATOM   1442  CA  MET A 188      31.204   3.433   9.749  1.00 32.15           C
ATOM   1443  C   MET A 188      32.626   2.838   9.605  1.00 35.35           C
ATOM   1444  O   MET A 188      33.136   2.720   8.508  1.00 36.28           O
ATOM   1445  CB  MET A 188      31.257   4.939  10.074  1.00 31.83           C
ATOM   1446  CG  MET A 188      29.872   5.589  10.113  1.00 31.92           C
ATOM   1447  SD  MET A 188      28.928   5.227   8.543  1.00 34.04           S
ATOM   1448  CE  MET A 188      27.614   4.150   9.141  1.00 33.85           C
ATOM   1449  N   ARG A 189      33.261   2.465  10.707  1.00 33.52           N
ATOM   1450  CA  ARG A 189      34.611   1.876  10.635  1.00 35.45           C
ATOM   1451  C   ARG A 189      34.612   0.624   9.777  1.00 37.71           C
ATOM   1452  O   ARG A 189      35.623   0.270   9.123  1.00 38.91           O
ATOM   1453  CB  ARG A 189      35.136   1.498  12.047  1.00 39.01           C
ATOM   1454  CG  ARG A 189      35.526   2.705  12.945  1.00 46.23           C
ATOM   1455  CD  ARG A 189      35.697   2.326  14.448  1.00 55.09           C
ATOM   1456  NE  ARG A 189      36.701   1.311  14.576  1.00 58.25           N
ATOM   1457  CZ  ARG A 189      37.228   0.936  15.735  1.00 68.87           C
ATOM   1458  NH1 ARG A 189      36.806   1.506  16.878  1.00 71.29           N
ATOM   1459  NH2 ARG A 189      38.175  -0.010  15.754  1.00 72.35           N
ATOM   1460  N   THR A 190      33.515  -0.123   9.855  1.00 35.32           N
ATOM   1461  CA  THR A 190      33.471  -1.414   9.140  1.00 37.79           C
ATOM   1462  C   THR A 190      33.452  -1.144   7.619  1.00 35.75           C
ATOM   1463  O   THR A 190      34.121  -1.822   6.863  1.00 40.70           O
ATOM   1464  CB  THR A 190      32.227  -2.253   9.522  1.00 42.40           C
ATOM   1465  OG1 THR A 190      32.305  -2.591  10.909  1.00 42.25           O
ATOM   1466  CG2 THR A 190      32.168  -3.579   8.699  1.00 53.94           C
ATOM   1467  N   ARG A 191      32.696  -0.136   7.222  1.00 34.58           N
ATOM   1468  CA  ARG A 191      32.622   0.230   5.819  1.00 35.83           C
ATOM   1469  C   ARG A 191      33.959   0.738   5.328  1.00 35.89           C
ATOM   1470  O   ARG A 191      34.336   0.476   4.197  1.00 39.28           O
ATOM   1471  CB  ARG A 191      31.555   1.282   5.598  1.00 34.89           C
ATOM   1472  CG  ARG A 191      30.135   0.743   5.793  1.00 32.56           C
ATOM   1473  CD  ARG A 191      29.151   1.883   6.155  1.00 34.74           C
ATOM   1474  NE  ARG A 191      27.774   1.424   6.109  1.00 35.33           N
ATOM   1475  CZ  ARG A 191      27.162   0.734   7.069  1.00 34.10           C
ATOM   1476  NH1 ARG A 191      27.800   0.427   8.211  1.00 31.07           N
ATOM   1477  NH2 ARG A 191      25.901   0.324   6.891  1.00 33.24           N
ATOM   1478  N   ILE A 192      34.666   1.494   6.167  1.00 34.16           N
ATOM   1479  CA  ILE A 192      35.995   2.026   5.780  1.00 33.02           C
ATOM   1480  C   ILE A 192      37.002   0.939   5.672  1.00 38.89           C
ATOM   1481  O   ILE A 192      37.795   0.886   4.724  1.00 42.91           O
ATOM   1482  CB  ILE A 192      36.460   3.153   6.829  1.00 33.14           C
ATOM   1483  CG1 ILE A 192      35.521   4.360   6.714  1.00 35.31           C
ATOM   1484  CG2 ILE A 192      37.936   3.520   6.585  1.00 41.62           C
ATOM   1485  CD1 ILE A 192      35.532   5.334   7.937  1.00 49.84           C
ATOM   1486  N   ARG A 193      36.996   0.053   6.672  1.00 39.35           N
ATOM   1487  CA  ARG A 193      37.894  -1.082   6.697  1.00 41.70           C
ATOM   1488  C   ARG A 193      37.934  -1.866   5.380  1.00 45.46           C
ATOM   1489  O   ARG A 193      38.995  -2.339   4.929  1.00 48.77           O
ATOM   1490  CB  ARG A 193      37.495  -2.059   7.810  1.00 44.40           C
ATOM   1491  CG  ARG A 193      38.476  -3.235   7.892  1.00 50.77           C
ATOM   1492  CD  ARG A 193      38.158  -4.135   9.065  1.00 55.84           C
ATOM   1493  NE  ARG A 193      39.237  -5.088   9.234  1.00 67.31           N
ATOM   1494  CZ  ARG A 193      39.073  -6.324   9.695  1.00 73.77           C
ATOM   1495  NH1 ARG A 193      37.855  -6.749  10.018  1.00 73.77           N
ATOM   1496  NH2 ARG A 193      40.122  -7.133   9.818  1.00 78.16           N
ATOM   1497  N   TYR A 194      36.743  -2.075   4.834  1.00 46.28           N
ATOM   1498  CA  TYR A 194      36.571  -2.971   3.699  1.00 51.14           C
ATOM   1499  C   TYR A 194      36.413  -2.169   2.417  1.00 48.67           C
ATOM   1500  O   TYR A 194      36.246  -2.752   1.342  1.00 54.92           O
ATOM   1501  CB  TYR A 194      35.358  -3.879   3.926  1.00 52.53           C
ATOM   1502  CG  TYR A 194      35.581  -4.934   4.986  1.00 57.49           C
ATOM   1503  CD1 TYR A 194      36.524  -5.938   4.811  1.00 63.87           C
ATOM   1504  CD2 TYR A 194      34.843  -4.924   6.163  1.00 58.21           C
ATOM   1505  CE1 TYR A 194      36.718  -6.906   5.776  1.00 68.95           C
ATOM   1506  CE2 TYR A 194      35.037  -5.885   7.131  1.00 62.09           C
ATOM   1507  CZ  TYR A 194      35.964  -6.863   6.940  1.00 68.40           C
ATOM   1508  OH  TYR A 194      36.142  -7.815   7.919  1.00 75.25           O
ATOM   1509  N   ASN A 195      36.528  -0.845   2.532  1.00 46.53           N
ATOM   1510  CA  ASN A 195      36.277   0.090   1.409  1.00 46.89           C
ATOM   1511  C   ASN A 195      35.027  -0.312   0.663  1.00 44.83           C
ATOM   1512  O   ASN A 195      35.037  -0.513  -0.550  1.00 46.03           O
ATOM   1513  CB  ASN A 195      37.460   0.177   0.424  1.00 50.80           C
ATOM   1514  CG  ASN A 195      37.415   1.485  -0.382  1.00 54.55           C
ATOM   1515  OD1 ASN A 195      36.707   2.446  -0.001  1.00 55.55           O
ATOM   1516  ND2 ASN A 195      38.151   1.539  -1.447  1.00 58.49           N
ATOM   1517  N   ARG A 196      33.942  -0.442   1.415  1.00 43.90           N
ATOM   1518  CA  ARG A 196      32.753  -1.085   0.906  1.00 48.59           C
ATOM   1519  C   ARG A 196      31.580  -0.263   1.321  1.00 44.06           C
ATOM   1520  O   ARG A 196      31.250  -0.273   2.508  1.00 45.06           O
ATOM   1521  CB  ARG A 196      32.646  -2.497   1.476  1.00 57.34           C
ATOM   1522  CG  ARG A 196      31.341  -3.197   1.188  1.00 64.75           C
ATOM   1523  CD  ARG A 196      31.199  -4.492   1.998  1.00 70.82           C
ATOM   1524  NE  ARG A 196      30.139  -5.375   1.491  1.00 73.75           N
ATOM   1525  CZ  ARG A 196      28.856  -5.325   1.874  1.00 71.56           C
ATOM   1526  NH1 ARG A 196      28.446  -4.425   2.756  1.00 65.71           N
ATOM   1527  NH2 ARG A 196      27.969  -6.172   1.353  1.00 73.74           N
ATOM   1528  N   ARG A 197      30.909   0.433   0.398  1.00 37.37           N
ATOM   1529  CA  ARG A 197      29.812   1.291   0.935  1.00 33.31           C
ATOM   1530  C   ARG A 197      28.548   0.447   1.184  1.00 32.69           C
ATOM   1531  O   ARG A 197      28.324  -0.551   0.439  1.00 35.38           O
ATOM   1532  CB  ARG A 197      29.500   2.426  -0.063  1.00 33.95           C
ATOM   1533  CG  ARG A 197      28.888   2.005  -1.390  1.00 36.12           C
ATOM   1534  CD  ARG A 197      28.699   3.223  -2.354  1.00 41.64           C
ATOM   1535  NE  ARG A 197      29.978   3.743  -2.831  1.00 40.34           N
ATOM   1536  CZ  ARG A 197      30.155   4.973  -3.311  1.00 39.19           C
ATOM   1537  NH1 ARG A 197      29.115   5.807  -3.452  1.00 37.19           N
ATOM   1538  NH2 ARG A 197      31.351   5.352  -3.714  1.00 38.39           N
ATOM   1539  N   SER A 198      27.698   0.899   2.109  1.00 34.53           N
ATOM   1540  CA  SER A 198      26.370   0.290   2.239  1.00 38.09           C
ATOM   1541  C   SER A 198      25.424   1.178   3.034  1.00 31.95           C
ATOM   1542  O   SER A 198      25.834   1.991   3.875  1.00 31.40           O
ATOM   1543  CB  SER A 198      26.460  -1.104   2.890  1.00 41.05           C
ATOM   1544  OG  SER A 198      27.028  -0.963   4.182  1.00 38.92           O
ATOM   1545  N   ALA A 199      24.134   0.987   2.811  1.00 32.92           N
ATOM   1546  CA  ALA A 199      23.129   1.754   3.550  1.00 27.61           C
ATOM   1547  C   ALA A 199      23.050   1.288   5.007  1.00 30.89           C
ATOM   1548  O   ALA A 199      23.299   0.115   5.265  1.00 33.76           O
ATOM   1549  CB  ALA A 199      21.766   1.560   2.889  1.00 29.27           C
ATOM   1550  N   PRO A 200      22.672   2.182   5.918  1.00 31.47           N
ATOM   1551  CA  PRO A 200      22.485   1.808   7.349  1.00 30.11           C
ATOM   1552  C   PRO A 200      21.286   0.859   7.528  1.00 35.24           C
ATOM   1553  O   PRO A 200      20.268   0.999   6.832  1.00 36.48           O
ATOM   1554  CB  PRO A 200      22.218   3.152   8.039  1.00 30.46           C
ATOM   1555  CG  PRO A 200      21.583   4.005   6.956  1.00 30.32           C
ATOM   1556  CD  PRO A 200      22.459   3.630   5.699  1.00 28.34           C
ATOM   1557  N   ASP A 201      21.383  -0.114   8.423  1.00 30.97           N
ATOM   1558  CA  ASP A 201      20.278  -1.047   8.582  1.00 30.53           C
ATOM   1559  C   ASP A 201      19.446  -0.544   9.838  1.00 31.22           C
ATOM   1560  O   ASP A 201      19.727   0.500  10.369  1.00 30.71           O
ATOM   1561  CB  ASP A 201      20.783  -2.495   8.720  1.00 32.31           C
ATOM   1562  CG  ASP A 201      21.627  -2.713  10.024  1.00 47.48           C
ATOM   1563  OD1 ASP A 201      21.156  -2.376  11.108  1.00 43.47           O
ATOM   1564  OD2 ASP A 201      22.730  -3.286   9.979  1.00 47.42           O
ATOM   1565  N   PRO A 202      18.359  -1.230  10.168  1.00 31.23           N
ATOM   1566  CA  PRO A 202      17.489  -0.640  11.181  1.00 31.24           C
ATOM   1567  C   PRO A 202      18.155  -0.510  12.498  1.00 30.95           C
ATOM   1568  O   PRO A 202      17.689   0.356  13.292  1.00 33.19           O
ATOM   1569  CB  PRO A 202      16.320  -1.648  11.253  1.00 31.71           C
ATOM   1570  CG  PRO A 202      16.173  -2.121   9.763  1.00 35.92           C
ATOM   1571  CD  PRO A 202      17.661  -2.308   9.429  1.00 32.65           C
ATOM   1572  N   SER A 203      19.225  -1.267  12.764  1.00 29.60           N
ATOM   1573  CA  SER A 203      19.833  -1.105  14.095  1.00 32.15           C
ATOM   1574  C   SER A 203      20.390   0.327  14.225  1.00 32.82           C
ATOM   1575  O   SER A 203      20.438   0.924  15.307  1.00 31.02           O
ATOM   1576  CB  SER A 203      20.930  -2.129  14.340  1.00 34.70           C
ATOM   1577  OG  SER A 203      22.075  -1.819  13.544  1.00 33.85           O
ATOM   1578  N   VAL A 204      20.821   0.879  13.106  1.00 30.21           N
ATOM   1579  CA  VAL A 204      21.439   2.212  13.080  1.00 31.02           C
ATOM   1580  C   VAL A 204      20.334   3.254  12.999  1.00 31.40           C
ATOM   1581  O   VAL A 204      20.340   4.287  13.709  1.00 32.77           O
ATOM   1582  CB  VAL A 204      22.370   2.367  11.788  1.00 32.28           C
ATOM   1583  CG1 VAL A 204      22.745   3.811  11.611  1.00 33.78           C
ATOM   1584  CG2 VAL A 204      23.611   1.490  11.977  1.00 31.77           C
ATOM   1585  N   ILE A 205      19.367   2.978  12.151  1.00 28.34           N
ATOM   1586  CA  ILE A 205      18.288   3.966  11.889  1.00 28.71           C
ATOM   1587  C   ILE A 205      17.478   4.183  13.172  1.00 33.02           C
ATOM   1588  O   ILE A 205      17.153   5.320  13.512  1.00 31.27           O
ATOM   1589  CB  ILE A 205      17.411   3.518  10.755  1.00 32.67           C
ATOM   1590  CG1 ILE A 205      18.274   3.638   9.504  1.00 34.07           C
ATOM   1591  CG2 ILE A 205      16.192   4.440  10.603  1.00 32.84           C
ATOM   1592  CD1 ILE A 205      17.644   3.182   8.245  1.00 41.72           C
ATOM   1593  N   THR A 206      17.174   3.105  13.891  1.00 32.69           N
ATOM   1594  CA  THR A 206      16.330   3.295  15.090  1.00 34.13           C
ATOM   1595  C   THR A 206      17.117   3.966  16.232  1.00 31.66           C
ATOM   1596  O   THR A 206      16.543   4.699  17.027  1.00 31.24           O
ATOM   1597  CB  THR A 206      15.695   1.966  15.590  1.00 31.60           C
ATOM   1598  OG1 THR A 206      16.692   0.983  15.887  1.00 30.61           O
ATOM   1599  CG2 THR A 206      14.655   1.424  14.621  1.00 30.66           C
ATOM   1600  N   LEU A 207      18.425   3.761  16.325  1.00 28.70           N
ATOM   1601  CA  LEU A 207      19.198   4.531  17.283  1.00 31.28           C
ATOM   1602  C   LEU A 207      19.192   5.992  16.929  1.00 30.91           C
ATOM   1603  O   LEU A 207      18.953   6.819  17.778  1.00 31.02           O
ATOM   1604  CB  LEU A 207      20.648   4.035  17.343  1.00 29.71           C
ATOM   1605  CG  LEU A 207      20.819   2.760  18.145  1.00 27.22           C
ATOM   1606  CD1 LEU A 207      22.229   2.212  17.956  1.00 28.82           C
ATOM   1607  CD2 LEU A 207      20.605   3.030  19.717  1.00 30.55           C
ATOM   1608  N   GLU A 208      19.409   6.321  15.644  1.00 28.47           N
ATOM   1609  CA  GLU A 208      19.352   7.722  15.281  1.00 26.35           C
ATOM   1610  C   GLU A 208      18.016   8.344  15.647  1.00 30.29           C
ATOM   1611  O   GLU A 208      17.970   9.479  16.137  1.00 33.20           O
ATOM   1612  CB  GLU A 208      19.554   7.894  13.734  1.00 30.39           C
ATOM   1613  CG  GLU A 208      20.949   7.338  13.289  1.00 31.68           C
ATOM   1614  CD  GLU A 208      21.064   7.349  11.705  1.00 32.53           C
ATOM   1615  OE1 GLU A 208      20.061   7.547  11.009  1.00 32.57           O
ATOM   1616  OE2 GLU A 208      22.190   7.175  11.194  1.00 32.41           O
ATOM   1617  N   ASN A 209      16.925   7.625  15.324  1.00 26.98           N
ATOM   1618  CA  ASN A 209      15.580   8.205  15.504  1.00 27.67           C
ATOM   1619  C   ASN A 209      15.304   8.418  17.022  1.00 28.47           C
ATOM   1620  O   ASN A 209      14.506   9.281  17.416  1.00 35.62           O
ATOM   1621  CB  ASN A 209      14.558   7.236  14.955  1.00 31.88           C
ATOM   1622  CG  ASN A 209      14.558   7.211  13.440  1.00 35.41           C
ATOM   1623  OD1 ASN A 209      15.008   8.179  12.800  1.00 36.31           O
ATOM   1624  ND2 ASN A 209      13.883   6.215  12.870  1.00 34.97           N
ATOM   1625  N   SER A 210      15.978   7.598  17.798  1.00 30.00           N
ATOM   1626  CA  SER A 210      15.696   7.538  19.265  1.00 34.10           C
ATOM   1627  C   SER A 210      16.711   8.290  20.145  1.00 36.13           C
ATOM   1628  O   SER A 210      16.606   8.257  21.393  1.00 34.60           O
ATOM   1629  CB  SER A 210      15.653   6.074  19.710  1.00 35.40           C
ATOM   1630  OG  SER A 210      14.618   5.385  18.998  1.00 37.59           O
ATOM   1631  N   TRP A 211      17.649   9.016  19.535  1.00 35.39           N
ATOM   1632  CA  TRP A 211      18.709   9.706  20.335  1.00 33.41           C
ATOM   1633  C   TRP A 211      18.116  10.682  21.372  1.00 33.90           C
ATOM   1634  O   TRP A 211      18.562  10.762  22.532  1.00 35.59           O
ATOM   1635  CB  TRP A 211      19.688  10.474  19.393  1.00 30.22           C
ATOM   1636  CG  TRP A 211      20.860  11.151  20.180  1.00 30.52           C
ATOM   1637  CD1 TRP A 211      21.887  10.519  20.805  1.00 33.06           C
ATOM   1638  CD2 TRP A 211      21.090  12.551  20.336  1.00 32.07           C
ATOM   1639  NE1 TRP A 211      22.742  11.445  21.388  1.00 31.60           N
ATOM   1640  CE2 TRP A 211      22.293  12.701  21.081  1.00 31.02           C
ATOM   1641  CE3 TRP A 211      20.405  13.688  19.917  1.00 35.16           C
ATOM   1642  CZ2 TRP A 211      22.797  13.940  21.455  1.00 32.70           C
ATOM   1643  CZ3 TRP A 211      20.907  14.926  20.278  1.00 37.35           C
ATOM   1644  CH2 TRP A 211      22.091  15.042  21.037  1.00 37.25           C
ATOM   1645  N   GLY A 212      17.105  11.452  20.980  1.00 37.44           N
ATOM   1646  CA  GLY A 212      16.572  12.403  21.948  1.00 40.15           C
ATOM   1647  C   GLY A 212      15.835  11.643  23.031  1.00 41.28           C
ATOM   1648  O   GLY A 212      15.947  11.980  24.226  1.00 39.92           O
ATOM   1649  N   ARG A 213      15.108  10.597  22.640  1.00 38.40           N
ATOM   1650  CA  ARG A 213      14.329   9.851  23.637  1.00 39.73           C
ATOM   1651  C   ARG A 213      15.217   9.083  24.589  1.00 38.42           C
ATOM   1652  O   ARG A 213      14.885   8.947  25.813  1.00 38.46           O
ATOM   1653  CB  ARG A 213      13.324   8.902  22.978  1.00 40.20           C
ATOM   1654  CG  ARG A 213      11.967   9.588  22.741  1.00 50.82           C
ATOM   1655  CD  ARG A 213      10.973   8.645  22.141  1.00 57.73           C
ATOM   1656  NE  ARG A 213      11.139   8.679  20.704  1.00 65.29           N
ATOM   1657  CZ  ARG A 213      11.555   7.651  19.982  1.00 65.96           C
ATOM   1658  NH1 ARG A 213      11.797   6.504  20.599  1.00 63.63           N
ATOM   1659  NH2 ARG A 213      11.692   7.765  18.658  1.00 65.45           N
ATOM   1660  N   LEU A 214      16.336   8.588  24.090  1.00 37.32           N
ATOM   1661  CA  LEU A 214      17.295   7.938  24.989  1.00 37.22           C
ATOM   1662  C   LEU A 214      17.954   8.923  25.927  1.00 37.07           C
ATOM   1663  O   LEU A 214      18.194   8.609  27.116  1.00 36.09           O
ATOM   1664  CB  LEU A 214      18.388   7.190  24.193  1.00 36.51           C
ATOM   1665  CG  LEU A 214      17.894   5.994  23.386  1.00 35.63           C
ATOM   1666  CD1 LEU A 214      18.973   5.585  22.319  1.00 32.49           C
ATOM   1667  CD2 LEU A 214      17.477   4.822  24.285  1.00 35.19           C
ATOM   1668  N   SER A 215      18.240  10.124  25.429  1.00 35.15           N
ATOM   1669  CA  SER A 215      18.834  11.146  26.276  1.00 37.64           C
ATOM   1670  C   SER A 215      17.899  11.436  27.425  1.00 39.61           C
ATOM   1671  O   SER A 215      18.329  11.534  28.587  1.00 38.77           O
ATOM   1672  CB  SER A 215      19.137  12.411  25.469  1.00 39.93           C
ATOM   1673  OG  SER A 215      20.224  12.152  24.544  1.00 38.62           O
ATOM   1674  N   THR A 216      16.614  11.568  27.108  1.00 39.98           N
ATOM   1675  CA  THR A 216      15.637  11.828  28.170  1.00 41.66           C
ATOM   1676  C   THR A 216      15.518  10.667  29.164  1.00 42.03           C
ATOM   1677  O   THR A 216      15.497  10.890  30.412  1.00 44.04           O
ATOM   1678  CB  THR A 216      14.280  12.120  27.544  1.00 44.98           C
ATOM   1679  OG1 THR A 216      14.396  13.286  26.707  1.00 43.64           O
ATOM   1680  CG2 THR A 216      13.213  12.384  28.627  1.00 48.87           C
ATOM   1681  N   ALA A 217      15.401   9.450  28.621  1.00 38.85           N
ATOM   1682  CA  ALA A 217      15.252   8.241  29.439  1.00 38.26           C
ATOM   1683  C   ALA A 217      16.422   8.108  30.391  1.00 38.23           C
ATOM   1684  O   ALA A 217      16.216   7.849  31.581  1.00 39.77           O
ATOM   1685  CB  ALA A 217      15.132   6.969  28.566  1.00 37.41           C
ATOM   1686  N   ILE A 218      17.638   8.280  29.885  1.00 36.29           N
ATOM   1687  CA  ILE A 218      18.800   8.153  30.757  1.00 38.59           C
ATOM   1688  C   ILE A 218      18.821   9.234  31.837  1.00 41.57           C
ATOM   1689  O   ILE A 218      18.936   8.931  33.062  1.00 41.11           O
ATOM   1690  CB  ILE A 218      20.110   8.184  29.935  1.00 35.70           C
ATOM   1691  CG1 ILE A 218      20.154   6.919  29.047  1.00 32.90           C
ATOM   1692  CG2 ILE A 218      21.335   8.325  30.902  1.00 38.10           C
ATOM   1693  CD1 ILE A 218      21.184   6.982  27.865  1.00 31.90           C
ATOM   1694  N   GLN A 219      18.675  10.496  31.446  1.00 38.95           N
ATOM   1695  CA  GLN A 219      18.817  11.541  32.467  1.00 42.22           C
ATOM   1696  C   GLN A 219      17.662  11.557  33.466  1.00 42.19           C
ATOM   1697  O   GLN A 219      17.833  11.974  34.631  1.00 43.23           O
ATOM   1698  CB  GLN A 219      18.971  12.903  31.781  1.00 47.08           C
ATOM   1699  CG  GLN A 219      20.297  12.979  31.026  1.00 45.14           C
ATOM   1700  CD  GLN A 219      20.411  14.180  30.148  1.00 46.73           C
ATOM   1701  OE1 GLN A 219      20.622  15.298  30.607  1.00 49.31           O
ATOM   1702  NE2 GLN A 219      20.277  13.956  28.864  1.00 42.79           N
ATOM   1703  N   GLU A 220      16.500  11.061  33.052  1.00 43.11           N
ATOM   1704  CA  GLU A 220      15.374  11.014  33.974  1.00 47.87           C
ATOM   1705  C   GLU A 220      15.201   9.674  34.704  1.00 46.19           C
ATOM   1706  O   GLU A 220      14.248   9.514  35.470  1.00 48.55           O
ATOM   1707  CB  GLU A 220      14.099  11.401  33.227  1.00 52.29           C
ATOM   1708  CG  GLU A 220      14.200  12.845  32.782  1.00 60.58           C
ATOM   1709  CD  GLU A 220      12.984  13.373  32.048  1.00 71.45           C
ATOM   1710  OE1 GLU A 220      12.005  12.608  31.846  1.00 74.76           O
ATOM   1711  OE2 GLU A 220      13.034  14.562  31.638  1.00 75.82           O
ATOM   1712  N   SER A 221      16.145   8.758  34.504  1.00 42.76           N
ATOM   1713  CA  SER A 221      16.060   7.398  35.026  1.00 40.37           C
ATOM   1714  C   SER A 221      16.134   7.371  36.569  1.00 41.84           C
ATOM   1715  O   SER A 221      16.552   8.328  37.190  1.00 41.99           O
ATOM   1716  CB  SER A 221      17.195   6.557  34.425  1.00 40.23           C
ATOM   1717  OG  SER A 221      18.437   6.934  34.990  1.00 39.69           O
ATOM   1718  N   ASN A 222      15.717   6.258  37.162  1.00 40.44           N
ATOM   1719  CA  ASN A 222      15.781   6.081  38.634  1.00 45.68           C
ATOM   1720  C   ASN A 222      17.003   5.223  38.892  1.00 43.52           C
ATOM   1721  O   ASN A 222      16.932   3.972  38.700  1.00 40.34           O
ATOM   1722  CB  ASN A 222      14.536   5.378  39.111  1.00 53.99           C
ATOM   1723  CG  ASN A 222      13.278   6.168  38.835  1.00 63.37           C
ATOM   1724  OD1 ASN A 222      12.334   5.660  38.222  1.00 68.38           O
ATOM   1725  ND2 ASN A 222      13.253   7.407  39.280  1.00 64.12           N
ATOM   1726  N   GLN A 223      18.147   5.856  39.174  1.00 43.60           N
ATOM   1727  CA  GLN A 223      19.373   5.075  39.437  1.00 44.75           C
ATOM   1728  C   GLN A 223      19.791   4.271  38.203  1.00 43.16           C
ATOM   1729  O   GLN A 223      20.442   3.213  38.271  1.00 42.45           O
ATOM   1730  CB  GLN A 223      19.157   4.160  40.674  1.00 43.98           C
ATOM   1731  CG  GLN A 223      18.772   4.945  41.960  1.00 43.53           C
ATOM   1732  CD  GLN A 223      18.050   4.040  42.993  1.00 43.78           C
ATOM   1733  OE1 GLN A 223      17.692   2.908  42.662  1.00 42.55           O
ATOM   1734  NE2 GLN A 223      17.839   4.532  44.208  1.00 44.75           N
ATOM   1735  N   GLY A 224      19.421   4.770  37.025  1.00 39.31           N
ATOM   1736  CA  GLY A 224      19.811   4.102  35.797  1.00 36.80           C
ATOM   1737  C   GLY A 224      18.677   3.305  35.218  1.00 38.15           C
ATOM   1738  O   GLY A 224      18.744   2.904  34.032  1.00 38.19           O
ATOM   1739  N   ALA A 225      17.625   3.106  35.991  1.00 39.46           N
ATOM   1740  CA  ALA A 225      16.465   2.359  35.489  1.00 39.29           C
ATOM   1741  C   ALA A 225      15.475   3.280  34.740  1.00 39.36           C
ATOM   1742  O   ALA A 225      15.004   4.265  35.267  1.00 40.66           O
ATOM   1743  CB  ALA A 225      15.761   1.624  36.657  1.00 38.04           C
ATOM   1744  N   PHE A 226      15.152   2.966  33.479  1.00 39.39           N
ATOM   1745  CA  PHE A 226      14.186   3.813  32.772  1.00 40.09           C
ATOM   1746  C   PHE A 226      12.801   3.788  33.372  1.00 42.64           C
ATOM   1747  O   PHE A 226      12.341   2.724  33.790  1.00 46.11           O
ATOM   1748  CB  PHE A 226      14.103   3.343  31.281  1.00 31.17           C
ATOM   1749  CG  PHE A 226      15.328   3.605  30.480  1.00 36.52           C
ATOM   1750  CD1 PHE A 226      16.504   4.110  31.038  1.00 35.77           C
ATOM   1751  CD2 PHE A 226      15.286   3.323  29.108  1.00 33.77           C
ATOM   1752  CE1 PHE A 226      17.626   4.323  30.239  1.00 34.14           C
ATOM   1753  CE2 PHE A 226      16.408   3.538  28.300  1.00 35.48           C
ATOM   1754  CZ  PHE A 226      17.559   4.022  28.865  1.00 34.10           C
ATOM   1755  N   ALA A 227      12.112   4.938  33.442  1.00 41.85           N
ATOM   1756  CA  ALA A 227      10.725   4.956  33.852  1.00 47.51           C
ATOM   1757  C   ALA A 227       9.832   4.202  32.850  1.00 48.64           C
ATOM   1758  O   ALA A 227       8.806   3.629  33.214  1.00 48.54           O
ATOM   1759  CB  ALA A 227      10.243   6.381  34.018  1.00 53.07           C
ATOM   1760  N   SER A 228      10.183   4.287  31.588  1.00 50.18           N
ATOM   1761  CA  SER A 228       9.498   3.479  30.575  1.00 55.32           C
ATOM   1762  C   SER A 228      10.499   3.006  29.516  1.00 47.80           C
ATOM   1763  O   SER A 228      11.435   3.707  29.144  1.00 44.32           O
ATOM   1764  CB  SER A 228       8.370   4.272  29.939  1.00 63.74           C
ATOM   1765  OG  SER A 228       8.910   5.400  29.274  1.00 66.36           O
ATOM   1766  N   PRO A 229      10.310   1.789  29.035  1.00 45.90           N
ATOM   1767  CA  PRO A 229      11.285   1.201  28.136  1.00 42.65           C
ATOM   1768  C   PRO A 229      11.302   1.925  26.758  1.00 38.37           C
ATOM   1769  O   PRO A 229      10.275   2.474  26.363  1.00 41.44           O
ATOM   1770  CB  PRO A 229      10.796  -0.242  27.979  1.00 43.89           C
ATOM   1771  CG  PRO A 229       9.690  -0.438  28.926  1.00 50.61           C
ATOM   1772  CD  PRO A 229       9.174   0.897  29.326  1.00 50.67           C
ATOM   1773  N   ILE A 230      12.434   1.897  26.076  1.00 33.61           N
ATOM   1774  CA  ILE A 230      12.570   2.547  24.736  1.00 32.71           C
ATOM   1775  C   ILE A 230      12.754   1.419  23.756  1.00 36.01           C
ATOM   1776  O   ILE A 230      13.650   0.607  23.918  1.00 34.41           O
ATOM   1777  CB  ILE A 230      13.784   3.507  24.662  1.00 33.12           C
ATOM   1778  CG1 ILE A 230      13.663   4.669  25.677  1.00 37.78           C
ATOM   1779  CG2 ILE A 230      13.996   4.045  23.187  1.00 36.65           C
ATOM   1780  CD1 ILE A 230      12.443   5.485  25.505  1.00 41.39           C
ATOM   1781  N   GLN A 231      11.908   1.364  22.731  1.00 37.91           N
ATOM   1782  CA  GLN A 231      12.020   0.281  21.732  1.00 37.51           C
ATOM   1783  C   GLN A 231      12.931   0.653  20.583  1.00 37.23           C
ATOM   1784  O   GLN A 231      12.847   1.777  20.069  1.00 34.75           O
ATOM   1785  CB  GLN A 231      10.636  -0.036  21.186  1.00 41.67           C
ATOM   1786  CG  GLN A 231      10.598  -1.225  20.223  1.00 46.78           C
ATOM   1787  CD  GLN A 231       9.200  -1.504  19.768  1.00 52.93           C
ATOM   1788  OE1 GLN A 231       8.733  -0.929  18.771  1.00 57.04           O
ATOM   1789  NE2 GLN A 231       8.505  -2.364  20.494  1.00 52.22           N
ATOM   1790  N   LEU A 232      13.789  -0.294  20.210  1.00 33.22           N
ATOM   1791  CA  LEU A 232      14.712  -0.199  19.082  1.00 33.21           C
ATOM   1792  C   LEU A 232      14.485  -1.398  18.169  1.00 33.37           C
ATOM   1793  O   LEU A 232      13.685  -2.298  18.495  1.00 34.62           O
ATOM   1794  CB  LEU A 232      16.166  -0.193  19.552  1.00 33.12           C
ATOM   1795  CG  LEU A 232      16.603   0.998  20.437  1.00 37.11           C
ATOM   1796  CD1 LEU A 232      18.023   0.792  20.908  1.00 32.48           C
ATOM   1797  CD2 LEU A 232      16.531   2.299  19.621  1.00 38.04           C
ATOM   1798  N   GLN A 233      15.168  -1.403  17.020  1.00 32.00           N
ATOM   1799  CA  GLN A 233      15.132  -2.582  16.125  1.00 30.71           C
ATOM   1800  C   GLN A 233      16.521  -3.140  15.931  1.00 30.15           C
ATOM   1801  O   GLN A 233      17.517  -2.407  15.963  1.00 30.29           O
ATOM   1802  CB  GLN A 233      14.536  -2.269  14.740  1.00 31.95           C
ATOM   1803  CG  GLN A 233      13.004  -2.065  14.803  1.00 37.32           C
ATOM   1804  CD  GLN A 233      12.449  -1.532  13.496  1.00 40.46           C
ATOM   1805  OE1 GLN A 233      12.942  -1.894  12.446  1.00 38.09           O
ATOM   1806  NE2 GLN A 233      11.400  -0.724  13.555  1.00 41.52           N
ATOM   1807  N   ARG A 234      16.570  -4.454  15.712  1.00 30.96           N
ATOM   1808  CA  ARG A 234      17.813  -5.124  15.332  1.00 30.52           C
ATOM   1809  C   ARG A 234      17.977  -5.036  13.799  1.00 29.43           C
ATOM   1810  O   ARG A 234      17.099  -4.569  13.121  1.00 34.22           O
ATOM   1811  CB  ARG A 234      17.759  -6.606  15.741  1.00 30.18           C
ATOM   1812  CG  ARG A 234      17.436  -6.785  17.272  1.00 31.12           C
ATOM   1813  CD  ARG A 234      17.644  -8.269  17.685  1.00 31.29           C
ATOM   1814  NE  ARG A 234      17.295  -8.496  19.109  1.00 32.28           N
ATOM   1815  CZ  ARG A 234      16.118  -9.017  19.470  1.00 33.25           C
ATOM   1816  NH1 ARG A 234      15.235  -9.317  18.518  1.00 36.75           N
ATOM   1817  NH2 ARG A 234      15.844  -9.243  20.781  1.00 34.48           N
ATOM   1818  N   ARG A 235      19.126  -5.511  13.309  1.00 30.53           N
ATOM   1819  CA  ARG A 235      19.396  -5.492  11.873  1.00 30.34           C
ATOM   1820  C   ARG A 235      18.263  -6.088  11.033  1.00 34.57           C
ATOM   1821  O   ARG A 235      17.933  -5.588   9.937  1.00 34.56           O
ATOM   1822  CB  ARG A 235      20.734  -6.231  11.612  1.00 28.30           C
ATOM   1823  CG  ARG A 235      21.001  -6.290  10.074  1.00 33.42           C
ATOM   1824  CD  ARG A 235      22.366  -6.855   9.822  1.00 37.77           C
ATOM   1825  NE  ARG A 235      22.569  -6.855   8.344  1.00 44.28           N
ATOM   1826  CZ  ARG A 235      23.673  -6.402   7.777  1.00 52.01           C
ATOM   1827  NH1 ARG A 235      24.663  -5.959   8.563  1.00 56.27           N
ATOM   1828  NH2 ARG A 235      23.788  -6.422   6.448  1.00 54.38           N
ATOM   1829  N   ASN A 236      17.639  -7.159  11.533  1.00 36.21           N
ATOM   1830  CA  ASN A 236      16.597  -7.840  10.780  1.00 34.84           C
ATOM   1831  C   ASN A 236      15.228  -7.223  11.042  1.00 36.82           C
ATOM   1832  O   ASN A 236      14.207  -7.774  10.637  1.00 40.42           O
ATOM   1833  CB  ASN A 236      16.536  -9.329  11.118  1.00 36.14           C
ATOM   1834  CG  ASN A 236      16.216  -9.574  12.616  1.00 35.83           C
ATOM   1835  OD1 ASN A 236      15.975  -8.624  13.376  1.00 34.02           O
ATOM   1836  ND2 ASN A 236      16.229 -10.845  13.032  1.00 38.52           N
ATOM   1837  N   GLY A 237      15.193  -6.050  11.649  1.00 36.51           N
ATOM   1838  CA  GLY A 237      13.886  -5.443  11.875  1.00 38.44           C
ATOM   1839  C   GLY A 237      13.159  -5.890  13.156  1.00 38.53           C
ATOM   1840  O   GLY A 237      12.139  -5.268  13.519  1.00 36.65           O
ATOM   1841  N   SER A 238      13.637  -6.943  13.841  1.00 35.46           N
ATOM   1842  CA  SER A 238      12.921  -7.427  15.034  1.00 35.92           C
ATOM   1843  C   SER A 238      13.047  -6.334  16.123  1.00 32.73           C
ATOM   1844  O   SER A 238      14.070  -5.634  16.251  1.00 34.46           O
ATOM   1845  CB  SER A 238      13.465  -8.775  15.552  1.00 34.80           C
ATOM   1846  OG  SER A 238      14.863  -8.590  15.822  1.00 36.60           O
ATOM   1847  N   LYS A 239      11.978  -6.183  16.892  1.00 35.44           N
ATOM   1848  CA  LYS A 239      11.952  -5.158  17.930  1.00 33.59           C
ATOM   1849  C   LYS A 239      12.436  -5.642  19.293  1.00 36.51           C
ATOM   1850  O   LYS A 239      12.198  -6.765  19.679  1.00 36.87           O
ATOM   1851  CB  LYS A 239      10.519  -4.625  18.057  1.00 40.48           C
ATOM   1852  CG  LYS A 239      10.157  -3.790  16.820  1.00 45.01           C
ATOM   1853  CD  LYS A 239       8.666  -3.517  16.713  1.00 52.47           C
ATOM   1854  CE  LYS A 239       8.364  -2.772  15.420  1.00 55.91           C
ATOM   1855  NZ  LYS A 239       6.885  -2.485  15.274  1.00 60.92           N
ATOM   1856  N   PHE A 240      13.128  -4.773  20.009  1.00 33.93           N
ATOM   1857  CA  PHE A 240      13.503  -5.080  21.404  1.00 33.47           C
ATOM   1858  C   PHE A 240      13.509  -3.809  22.230  1.00 36.89           C
ATOM   1859  O   PHE A 240      13.570  -2.723  21.668  1.00 36.11           O
ATOM   1860  CB  PHE A 240      14.873  -5.754  21.464  1.00 31.73           C
ATOM   1861  CG  PHE A 240      16.042  -4.837  21.142  1.00 31.66           C
ATOM   1862  CD1 PHE A 240      16.328  -4.511  19.824  1.00 33.53           C
ATOM   1863  CD2 PHE A 240      16.849  -4.308  22.165  1.00 32.14           C
ATOM   1864  CE1 PHE A 240      17.399  -3.674  19.504  1.00 32.34           C
ATOM   1865  CE2 PHE A 240      17.935  -3.468  21.890  1.00 29.85           C
ATOM   1866  CZ  PHE A 240      18.213  -3.145  20.524  1.00 30.60           C
ATOM   1867  N   SER A 241      13.497  -3.943  23.573  1.00 35.11           N
ATOM   1868  CA  SER A 241      13.412  -2.769  24.409  1.00 40.35           C
ATOM   1869  C   SER A 241      14.670  -2.568  25.243  1.00 39.93           C
ATOM   1870  O   SER A 241      15.343  -3.552  25.643  1.00 37.91           O
ATOM   1871  CB  SER A 241      12.201  -2.876  25.331  1.00 46.75           C
ATOM   1872  OG  SER A 241      11.007  -2.974  24.564  1.00 49.48           O
ATOM   1873  N   VAL A 242      14.983  -1.294  25.497  1.00 36.31           N
ATOM   1874  CA  VAL A 242      16.072  -0.930  26.389  1.00 34.03           C
ATOM   1875  C   VAL A 242      15.425  -0.444  27.692  1.00 34.79           C
ATOM   1876  O   VAL A 242      14.512   0.385  27.665  1.00 34.67           O
ATOM   1877  CB  VAL A 242      16.970   0.156  25.752  1.00 33.41           C
ATOM   1878  CG1 VAL A 242      17.912   0.757  26.804  1.00 35.97           C
ATOM   1879  CG2 VAL A 242      17.746  -0.414  24.494  1.00 32.97           C
ATOM   1880  N   TYR A 243      15.783  -1.036  28.829  1.00 36.70           N
ATOM   1881  CA  TYR A 243      15.154  -0.693  30.112  1.00 36.87           C
ATOM   1882  C   TYR A 243      16.090   0.049  31.056  1.00 37.74           C
ATOM   1883  O   TYR A 243      15.670   0.481  32.190  1.00 38.61           O
ATOM   1884  CB  TYR A 243      14.669  -1.963  30.849  1.00 39.87           C
ATOM   1885  CG  TYR A 243      13.627  -2.785  30.148  1.00 44.65           C
ATOM   1886  CD1 TYR A 243      13.983  -3.657  29.125  1.00 47.87           C
ATOM   1887  CD2 TYR A 243      12.277  -2.669  30.492  1.00 50.91           C
ATOM   1888  CE1 TYR A 243      13.033  -4.418  28.493  1.00 51.35           C
ATOM   1889  CE2 TYR A 243      11.325  -3.408  29.856  1.00 55.09           C
ATOM   1890  CZ  TYR A 243      11.702  -4.271  28.839  1.00 55.94           C
ATOM   1891  OH  TYR A 243      10.734  -5.015  28.199  1.00 60.66           O
ATOM   1892  N   ASP A 244      17.352   0.151  30.669  1.00 34.52           N
ATOM   1893  CA  ASP A 244      18.378   0.546  31.629  1.00 37.66           C
ATOM   1894  C   ASP A 244      19.515   1.180  30.923  1.00 37.39           C
ATOM   1895  O   ASP A 244      19.814   0.781  29.781  1.00 34.79           O
ATOM   1896  CB  ASP A 244      18.902  -0.687  32.377  1.00 36.44           C
ATOM   1897  CG  ASP A 244      19.659  -0.322  33.683  1.00 38.43           C
ATOM   1898  OD1 ASP A 244      20.871   0.010  33.662  1.00 38.83           O
ATOM   1899  OD2 ASP A 244      18.987  -0.348  34.720  1.00 41.27           O
ATOM   1900  N   VAL A 245      20.197   2.124  31.575  1.00 36.13           N
ATOM   1901  CA  VAL A 245      21.363   2.748  30.932  1.00 35.00           C
ATOM   1902  C   VAL A 245      22.523   1.771  30.732  1.00 34.98           C
ATOM   1903  O   VAL A 245      23.323   1.939  29.814  1.00 34.21           O
ATOM   1904  CB  VAL A 245      21.854   3.945  31.727  1.00 32.68           C
ATOM   1905  CG1 VAL A 245      22.284   3.527  33.185  1.00 33.53           C
ATOM   1906  CG2 VAL A 245      22.959   4.734  30.972  1.00 40.94           C
ATOM   1907  N   SER A 246      22.598   0.725  31.551  1.00 35.18           N
ATOM   1908  CA  SER A 246      23.807  -0.132  31.579  1.00 36.58           C
ATOM   1909  C   SER A 246      24.134  -0.666  30.167  1.00 36.05           C
ATOM   1910  O   SER A 246      25.311  -0.685  29.748  1.00 33.28           O
ATOM   1911  CB  SER A 246      23.596  -1.324  32.524  1.00 41.11           C
ATOM   1912  OG  SER A 246      22.511  -2.133  32.062  1.00 42.57           O
ATOM   1913  N   ILE A 247      23.108  -1.123  29.470  1.00 33.90           N
ATOM   1914  CA  ILE A 247      23.312  -1.746  28.135  1.00 32.38           C
ATOM   1915  C   ILE A 247      23.689  -0.741  27.048  1.00 31.83           C
ATOM   1916  O   ILE A 247      24.225  -1.128  25.992  1.00 34.43           O
ATOM   1917  CB  ILE A 247      22.046  -2.532  27.693  1.00 35.74           C
ATOM   1918  CG1 ILE A 247      22.388  -3.479  26.521  1.00 35.64           C
ATOM   1919  CG2 ILE A 247      20.852  -1.590  27.352  1.00 32.14           C
ATOM   1920  CD1 ILE A 247      21.276  -4.435  26.252  1.00 36.85           C
ATOM   1921  N   LEU A 248      23.462   0.549  27.307  1.00 31.05           N
ATOM   1922  CA  LEU A 248      23.825   1.613  26.388  1.00 30.77           C
ATOM   1923  C   LEU A 248      25.185   2.229  26.645  1.00 32.30           C
ATOM   1924  O   LEU A 248      25.616   3.041  25.871  1.00 34.23           O
ATOM   1925  CB  LEU A 248      22.776   2.750  26.436  1.00 30.96           C
ATOM   1926  CG  LEU A 248      21.404   2.210  26.034  1.00 32.29           C
ATOM   1927  CD1 LEU A 248      20.354   3.309  26.314  1.00 34.11           C
ATOM   1928  CD2 LEU A 248      21.409   1.853  24.555  1.00 32.67           C
ATOM   1929  N   ILE A 249      25.866   1.824  27.718  1.00 40.72           N
ATOM   1930  CA  ILE A 249      27.178   2.429  27.969  1.00 41.87           C
ATOM   1931  C   ILE A 249      28.162   2.262  26.806  1.00 40.82           C
ATOM   1932  O   ILE A 249      28.833   3.233  26.462  1.00 43.75           O
ATOM   1933  CB  ILE A 249      27.828   1.872  29.251  1.00 51.80           C
ATOM   1934  CG1 ILE A 249      26.902   2.135  30.425  1.00 62.14           C
ATOM   1935  CG2 ILE A 249      29.162   2.533  29.436  1.00 50.54           C
ATOM   1936  CD1 ILE A 249      26.622   3.570  30.586  1.00 62.07           C
ATOM   1937  N   PRO A 250      28.184   1.075  26.143  1.00 39.61           N
ATOM   1938  CA  PRO A 250      29.032   0.967  24.938  1.00 40.79           C
ATOM   1939  C   PRO A 250      28.463   1.598  23.672  1.00 35.51           C
ATOM   1940  O   PRO A 250      29.101   1.495  22.597  1.00 37.15           O
ATOM   1941  CB  PRO A 250      29.127  -0.554  24.690  1.00 41.50           C
ATOM   1942  CG  PRO A 250      28.698  -1.207  25.991  1.00 44.51           C
ATOM   1943  CD  PRO A 250      27.668  -0.247  26.555  1.00 42.22           C
ATOM   1944  N   ILE A 251      27.234   2.125  23.725  1.00 33.23           N
ATOM   1945  CA  ILE A 251      26.448   2.382  22.520  1.00 32.43           C
ATOM   1946  C   ILE A 251      26.292   3.874  22.251  1.00 33.22           C
ATOM   1947  O   ILE A 251      26.433   4.348  21.096  1.00 34.35           O
ATOM   1948  CB  ILE A 251      25.014   1.773  22.675  1.00 34.54           C
ATOM   1949  CG1 ILE A 251      25.105   0.285  22.991  1.00 39.40           C
ATOM   1950  CG2 ILE A 251      24.125   1.993  21.385  1.00 32.20           C
ATOM   1951  CD1 ILE A 251      25.942  -0.524  21.943  1.00 33.69           C
ATOM   1952  N   ILE A 252      25.920   4.610  23.311  1.00 32.38           N
ATOM   1953  CA  ILE A 252      25.682   6.035  23.151  1.00 34.24           C
ATOM   1954  C   ILE A 252      26.786   6.820  23.858  1.00 35.49           C
ATOM   1955  O   ILE A 252      27.127   6.534  24.984  1.00 37.01           O
ATOM   1956  CB  ILE A 252      24.293   6.449  23.703  1.00 35.34           C
ATOM   1957  CG1 ILE A 252      24.020   7.951  23.372  1.00 36.29           C
ATOM   1958  CG2 ILE A 252      24.197   6.136  25.204  1.00 36.91           C
ATOM   1959  CD1 ILE A 252      22.530   8.298  23.655  1.00 35.32           C
ATOM   1960  N   ALA A 253      27.329   7.819  23.195  1.00 35.13           N
ATOM   1961  CA  ALA A 253      28.553   8.511  23.648  1.00 37.00           C
ATOM   1962  C   ALA A 253      28.305   9.929  24.205  1.00 38.55           C
ATOM   1963  O   ALA A 253      29.107  10.423  25.003  1.00 42.18           O
ATOM   1964  CB  ALA A 253      29.569   8.588  22.411  1.00 40.86           C
ATOM   1965  N   LEU A 254      27.186  10.561  23.804  1.00 37.87           N
ATOM   1966  CA  LEU A 254      26.848  11.994  24.023  1.00 41.18           C
ATOM   1967  C   LEU A 254      25.358  12.059  24.222  1.00 41.47           C
ATOM   1968  O   LEU A 254      24.647  11.306  23.552  1.00 39.18           O
ATOM   1969  CB  LEU A 254      27.197  12.855  22.768  1.00 43.34           C
ATOM   1970  CG  LEU A 254      28.664  12.836  22.433  1.00 45.12           C
ATOM   1971  CD1 LEU A 254      28.984  13.745  21.308  1.00 47.56           C
ATOM   1972  CD2 LEU A 254      29.284  13.292  23.760  1.00 47.82           C
ATOM   1973  N   MET A 255      24.852  12.950  25.076  1.00 39.16           N
ATOM   1974  CA  MET A 255      23.397  13.140  25.215  1.00 38.69           C
ATOM   1975  C   MET A 255      23.021  14.621  25.129  1.00 41.40           C
ATOM   1976  O   MET A 255      23.770  15.490  25.602  1.00 44.51           O
ATOM   1977  CB  MET A 255      22.864  12.598  26.536  1.00 39.22           C
ATOM   1978  CG  MET A 255      23.059  11.120  26.714  1.00 38.67           C
ATOM   1979  SD  MET A 255      22.388  10.546  28.248  1.00 44.06           S
ATOM   1980  CE  MET A 255      23.267  11.497  29.545  1.00 49.53           C
ATOM   1981  N   VAL A 256      21.856  14.922  24.553  1.00 38.77           N
ATOM   1982  CA  VAL A 256      21.384  16.306  24.570  1.00 39.97           C
ATOM   1983  C   VAL A 256      20.918  16.566  26.018  1.00 41.18           C
ATOM   1984  O   VAL A 256      20.362  15.694  26.662  1.00 41.91           O
ATOM   1985  CB  VAL A 256      20.253  16.563  23.555  1.00 40.18           C
ATOM   1986  CG1 VAL A 256      19.074  15.634  23.848  1.00 42.90           C
ATOM   1987  CG2 VAL A 256      19.814  18.048  23.592  1.00 43.20           C
ATOM   1988  N   TYR A 257      21.195  17.764  26.513  1.00 43.02           N
ATOM   1989  CA  TYR A 257      20.896  18.113  27.887  1.00 43.66           C
ATOM   1990  C   TYR A 257      19.387  18.021  28.149  1.00 45.20           C
ATOM   1991  O   TYR A 257      18.592  18.506  27.348  1.00 45.28           O
ATOM   1992  CB  TYR A 257      21.423  19.528  28.192  1.00 47.00           C
ATOM   1993  CG  TYR A 257      21.052  20.017  29.589  1.00 48.38           C
ATOM   1994  CD1 TYR A 257      19.837  20.645  29.823  1.00 49.59           C
ATOM   1995  CD2 TYR A 257      21.914  19.828  30.648  1.00 48.29           C
ATOM   1996  CE1 TYR A 257      19.463  21.076  31.140  1.00 51.77           C
ATOM   1997  CE2 TYR A 257      21.557  20.280  31.963  1.00 49.67           C
ATOM   1998  CZ  TYR A 257      20.332  20.891  32.175  1.00 53.58           C
ATOM   1999  OH  TYR A 257      19.956  21.309  33.455  1.00 58.90           O
ATOM   2000  N   ARG A 258      19.000  17.459  29.308  1.00 47.75           N
ATOM   2001  CA  ARG A 258      17.601  17.452  29.719  1.00 57.92           C
ATOM   2002  C   ARG A 258      17.485  17.816  31.194  1.00 67.27           C
ATOM   2003  O   ARG A 258      18.452  17.683  31.956  1.00 70.59           O
ATOM   2004  CB  ARG A 258      16.963  16.086  29.523  1.00 61.09           C
ATOM   2005  CG  ARG A 258      16.946  15.595  28.157  1.00 61.67           C
ATOM   2006  CD  ARG A 258      15.833  16.255  27.390  1.00 65.08           C
ATOM   2007  NE  ARG A 258      15.614  15.540  26.148  1.00 63.69           N
ATOM   2008  CZ  ARG A 258      15.807  16.036  24.934  1.00 63.39           C
ATOM   2009  NH1 ARG A 258      16.209  17.296  24.762  1.00 64.83           N
ATOM   2010  NH2 ARG A 258      15.557  15.270  23.898  1.00 61.37           N
ATOM   2011  N   CYS A 259      16.298  18.291  31.552  1.00 71.30           N
ATOM   2012  CA  CYS A 259      15.766  18.366  32.923  1.00 74.34           C
ATOM   2013  C   CYS A 259      14.642  19.377  32.976  1.00 79.33           C
ATOM   2014  O   CYS A 259      13.870  19.499  32.026  1.00 80.67           O
ATOM   2015  CB  CYS A 259      16.806  18.743  33.969  1.00 75.51           C
ATOM   2016  SG  CYS A 259      16.045  18.787  35.586  1.00110.23           S
ATOM   2017  N   ALA B   0      44.820  25.827 -18.978  1.00 75.05           N
ATOM   2018  CA  ALA B   0      44.288  24.780 -19.866  1.00 76.91           C
ATOM   2019  C   ALA B   0      43.401  23.754 -19.140  1.00 74.17           C
ATOM   2020  O   ALA B   0      43.902  22.987 -18.294  1.00 74.59           O
ATOM   2021  CB  ALA B   0      45.422  24.054 -20.569  1.00 78.04           C
ATOM   2022  N   GLN B   1      42.100  23.742 -19.485  1.00 72.66           N
ATOM   2023  CA  GLN B   1      41.104  22.813 -18.911  1.00 66.33           C
ATOM   2024  C   GLN B   1      41.217  21.406 -19.519  1.00 63.55           C
ATOM   2025  O   GLN B   1      41.740  21.259 -20.657  1.00 64.83           O
ATOM   2026  CB  GLN B   1      39.691  23.337 -19.143  1.00 70.30           C
ATOM   2027  CG  GLN B   1      39.495  24.798 -18.806  1.00 78.03           C
ATOM   2028  CD  GLN B   1      38.344  25.006 -17.828  1.00 82.24           C
ATOM   2029  OE1 GLN B   1      38.530  24.882 -16.615  1.00 83.98           O
ATOM   2030  NE2 GLN B   1      37.147  25.311 -18.349  1.00 83.82           N
ATOM   2031  N   VAL B   2      40.709  20.382 -18.817  1.00 54.33           N
ATOM   2032  CA  VAL B   2      40.745  19.040 -19.403  1.00 51.78           C
ATOM   2033  C   VAL B   2      39.907  18.936 -20.699  1.00 56.44           C
ATOM   2034  O   VAL B   2      38.866  19.571 -20.853  1.00 59.57           O
ATOM   2035  CB  VAL B   2      40.308  17.959 -18.380  1.00 56.04           C
ATOM   2036  CG1 VAL B   2      38.842  18.052 -18.049  1.00 54.24           C
ATOM   2037  CG2 VAL B   2      40.680  16.563 -18.897  1.00 56.02           C
ATOM   2038  N   GLN B   3      40.406  18.184 -21.668  1.00 52.31           N
ATOM   2039  CA  GLN B   3      39.637  17.983 -22.885  1.00 52.04           C
ATOM   2040  C   GLN B   3      39.417  16.477 -23.069  1.00 47.91           C
ATOM   2041  O   GLN B   3      40.351  15.683 -22.987  1.00 44.12           O
ATOM   2042  CB  GLN B   3      40.355  18.628 -24.103  1.00 58.46           C
ATOM   2043  CG  GLN B   3      40.291  17.745 -25.307  1.00 64.29           C
ATOM   2044  CD  GLN B   3      40.966  18.332 -26.545  1.00 75.32           C
ATOM   2045  OE1 GLN B   3      40.352  19.094 -27.304  1.00 80.76           O
ATOM   2046  NE2 GLN B   3      42.240  17.977 -26.750  1.00 77.80           N
ATOM   2047  N   LEU B   4      38.182  16.080 -23.313  1.00 47.23           N
ATOM   2048  CA  LEU B   4      37.836  14.667 -23.509  1.00 43.84           C
ATOM   2049  C   LEU B   4      37.658  14.360 -25.007  1.00 43.22           C
ATOM   2050  O   LEU B   4      36.927  15.075 -25.676  1.00 45.69           O
ATOM   2051  CB  LEU B   4      36.543  14.323 -22.776  1.00 42.02           C
ATOM   2052  CG  LEU B   4      36.566  14.767 -21.313  1.00 41.65           C
ATOM   2053  CD1 LEU B   4      35.258  14.397 -20.698  1.00 37.01           C
ATOM   2054  CD2 LEU B   4      37.634  14.011 -20.606  1.00 37.51           C
ATOM   2055  N   VAL B   5      38.381  13.375 -25.524  1.00 47.28           N
ATOM   2056  CA  VAL B   5      38.273  13.021 -26.954  1.00 49.60           C
ATOM   2057  C   VAL B   5      37.681  11.611 -27.034  1.00 50.27           C
ATOM   2058  O   VAL B   5      38.175  10.676 -26.399  1.00 48.22           O
ATOM   2059  CB  VAL B   5      39.624  13.088 -27.686  1.00 53.37           C
ATOM   2060  CG1 VAL B   5      39.472  12.532 -29.113  1.00 61.32           C
ATOM   2061  CG2 VAL B   5      40.176  14.556 -27.703  1.00 51.61           C
ATOM   2062  N   GLU B   6      36.582  11.452 -27.768  1.00 55.30           N
ATOM   2063  CA  GLU B   6      35.935  10.140 -27.845  1.00 54.28           C
ATOM   2064  C   GLU B   6      36.328   9.405 -29.104  1.00 57.71           C
ATOM   2065  O   GLU B   6      36.585  10.018 -30.155  1.00 58.82           O
ATOM   2066  CB  GLU B   6      34.427  10.246 -27.870  1.00 55.11           C
ATOM   2067  CG  GLU B   6      33.760  10.525 -26.606  1.00 51.38           C
ATOM   2068  CD  GLU B   6      32.287  10.758 -26.803  1.00 51.30           C
ATOM   2069  OE1 GLU B   6      31.559   9.776 -27.077  1.00 52.21           O
ATOM   2070  OE2 GLU B   6      31.871  11.927 -26.714  1.00 51.79           O
ATOM   2071  N   SER B   7      36.302   8.084 -29.030  1.00 56.64           N
ATOM   2072  CA  SER B   7      36.401   7.306 -30.262  1.00 62.72           C
ATOM   2073  C   SER B   7      35.739   5.952 -30.084  1.00 58.22           C
ATOM   2074  O   SER B   7      35.388   5.599 -28.977  1.00 56.49           O
ATOM   2075  CB  SER B   7      37.862   7.126 -30.668  1.00 69.49           C
ATOM   2076  OG  SER B   7      38.580   6.543 -29.591  1.00 68.30           O
ATOM   2077  N   GLY B   8      35.598   5.186 -31.174  1.00 59.28           N
ATOM   2078  CA  GLY B   8      35.105   3.823 -31.038  1.00 58.69           C
ATOM   2079  C   GLY B   8      33.686   3.527 -31.481  1.00 57.79           C
ATOM   2080  O   GLY B   8      33.218   2.378 -31.398  1.00 57.56           O
ATOM   2081  N   GLY B   9      32.992   4.560 -31.934  1.00 59.97           N
ATOM   2082  CA  GLY B   9      31.625   4.400 -32.369  1.00 61.19           C
ATOM   2083  C   GLY B   9      31.581   3.822 -33.776  1.00 65.47           C
ATOM   2084  O   GLY B   9      32.615   3.519 -34.387  1.00 69.60           O
ATOM   2085  N   GLY B  10      30.384   3.670 -34.312  1.00 65.49           N
ATOM   2086  CA  GLY B  10      30.287   3.305 -35.707  1.00 70.31           C
ATOM   2087  C   GLY B  10      29.071   2.455 -35.918  1.00 70.87           C
ATOM   2088  O   GLY B  10      28.173   2.396 -35.079  1.00 67.80           O
ATOM   2089  N   LEU B  11      29.068   1.786 -37.056  1.00 77.55           N
ATOM   2090  CA  LEU B  11      27.969   0.962 -37.477  1.00 80.39           C
ATOM   2091  C   LEU B  11      28.221  -0.420 -36.958  1.00 81.10           C
ATOM   2092  O   LEU B  11      29.350  -0.913 -37.007  1.00 85.69           O
ATOM   2093  CB  LEU B  11      27.851   0.954 -39.007  1.00 85.37           C
ATOM   2094  CG  LEU B  11      26.623   0.305 -39.639  1.00 86.67           C
ATOM   2095  CD1 LEU B  11      25.402   0.529 -38.771  1.00 84.96           C
ATOM   2096  CD2 LEU B  11      26.425   0.921 -41.010  1.00 89.98           C
ATOM   2097  N   VAL B  12      27.172  -1.043 -36.452  1.00 75.97           N
ATOM   2098  CA  VAL B  12      27.282  -2.394 -35.986  1.00 78.19           C
ATOM   2099  C   VAL B  12      25.916  -3.045 -36.230  1.00 78.93           C
ATOM   2100  O   VAL B  12      24.893  -2.368 -36.355  1.00 77.80           O
ATOM   2101  CB  VAL B  12      27.698  -2.438 -34.491  1.00 84.80           C
ATOM   2102  CG1 VAL B  12      26.523  -2.069 -33.630  1.00 78.43           C
ATOM   2103  CG2 VAL B  12      28.255  -3.800 -34.121  1.00 88.26           C
ATOM   2104  N   GLN B  13      25.903  -4.358 -36.347  1.00 84.65           N
ATOM   2105  CA  GLN B  13      24.651  -5.067 -36.567  1.00 89.93           C
ATOM   2106  C   GLN B  13      24.178  -5.613 -35.222  1.00 87.03           C
ATOM   2107  O   GLN B  13      24.992  -5.752 -34.307  1.00 85.62           O
ATOM   2108  CB  GLN B  13      24.826  -6.182 -37.617  1.00 98.48           C
ATOM   2109  CG  GLN B  13      25.787  -7.351 -37.290  1.00102.03           C
ATOM   2110  CD  GLN B  13      27.227  -6.966 -36.852  1.00105.91           C
ATOM   2111  OE1 GLN B  13      27.528  -5.823 -36.464  1.00100.33           O
ATOM   2112  NE2 GLN B  13      28.130  -7.944 -36.952  1.00110.45           N
ATOM   2113  N   PRO B  14      22.863  -5.870 -35.083  1.00 86.96           N
ATOM   2114  CA  PRO B  14      22.302  -6.495 -33.884  1.00 83.51           C
ATOM   2115  C   PRO B  14      23.176  -7.608 -33.307  1.00 82.26           C
ATOM   2116  O   PRO B  14      23.687  -8.444 -34.066  1.00 84.88           O
ATOM   2117  CB  PRO B  14      20.980  -7.052 -34.391  1.00 88.13           C
ATOM   2118  CG  PRO B  14      20.548  -6.057 -35.410  1.00 90.19           C
ATOM   2119  CD  PRO B  14      21.802  -5.522 -36.050  1.00 91.09           C
ATOM   2120  N   GLY B  15      23.369  -7.582 -31.985  1.00 77.72           N
ATOM   2121  CA  GLY B  15      24.140  -8.599 -31.290  1.00 79.44           C
ATOM   2122  C   GLY B  15      25.632  -8.322 -31.318  1.00 80.14           C
ATOM   2123  O   GLY B  15      26.434  -9.043 -30.714  1.00 81.49           O
ATOM   2124  N   GLY B  16      26.017  -7.274 -32.032  1.00 78.78           N
ATOM   2125  CA  GLY B  16      27.414  -6.901 -32.089  1.00 79.09           C
ATOM   2126  C   GLY B  16      27.832  -6.072 -30.880  1.00 74.94           C
ATOM   2127  O   GLY B  16      27.027  -5.753 -30.011  1.00 71.57           O
ATOM   2128  N   SER B  17      29.108  -5.717 -30.832  1.00 74.08           N
ATOM   2129  CA  SER B  17      29.598  -4.910 -29.732  1.00 69.63           C
ATOM   2130  C   SER B  17      30.440  -3.753 -30.241  1.00 67.84           C
ATOM   2131  O   SER B  17      30.912  -3.760 -31.370  1.00 68.97           O
ATOM   2132  CB  SER B  17      30.406  -5.774 -28.764  1.00 72.39           C
ATOM   2133  OG  SER B  17      31.528  -6.340 -29.410  1.00 78.04           O
ATOM   2134  N   LEU B  18      30.599  -2.744 -29.406  1.00 67.15           N
ATOM   2135  CA  LEU B  18      31.546  -1.682 -29.657  1.00 64.95           C
ATOM   2136  C   LEU B  18      32.223  -1.409 -28.357  1.00 62.68           C
ATOM   2137  O   LEU B  18      31.668  -1.714 -27.302  1.00 59.79           O
ATOM   2138  CB  LEU B  18      30.867  -0.414 -30.141  1.00 63.71           C
ATOM   2139  CG  LEU B  18      30.211  -0.505 -31.512  1.00 67.72           C
ATOM   2140  CD1 LEU B  18      29.380   0.728 -31.750  1.00 65.45           C
ATOM   2141  CD2 LEU B  18      31.283  -0.649 -32.555  1.00 70.08           C
ATOM   2142  N   ARG B  19      33.406  -0.809 -28.412  1.00 61.07           N
ATOM   2143  CA  ARG B  19      33.992  -0.255 -27.198  1.00 57.53           C
ATOM   2144  C   ARG B  19      34.300   1.217 -27.407  1.00 53.89           C
ATOM   2145  O   ARG B  19      35.139   1.563 -28.234  1.00 53.51           O
ATOM   2146  CB  ARG B  19      35.259  -1.003 -26.784  1.00 59.80           C
ATOM   2147  CG  ARG B  19      35.759  -0.571 -25.399  1.00 61.61           C
ATOM   2148  CD  ARG B  19      37.162  -1.064 -25.102  1.00 65.77           C
ATOM   2149  NE  ARG B  19      38.122  -0.416 -25.986  1.00 69.53           N
ATOM   2150  CZ  ARG B  19      39.415  -0.712 -26.057  1.00 73.39           C
ATOM   2151  NH1 ARG B  19      39.928  -1.668 -25.295  1.00 77.10           N
ATOM   2152  NH2 ARG B  19      40.193  -0.057 -26.907  1.00 73.49           N
ATOM   2153  N   LEU B  20      33.616   2.080 -26.662  1.00 46.03           N
ATOM   2154  CA  LEU B  20      33.916   3.520 -26.715  1.00 43.94           C
ATOM   2155  C   LEU B  20      35.065   3.907 -25.797  1.00 44.37           C
ATOM   2156  O   LEU B  20      35.207   3.355 -24.697  1.00 43.24           O
ATOM   2157  CB  LEU B  20      32.685   4.349 -26.330  1.00 45.18           C
ATOM   2158  CG  LEU B  20      31.408   3.984 -27.096  1.00 49.21           C
ATOM   2159  CD1 LEU B  20      30.278   4.908 -26.684  1.00 49.86           C
ATOM   2160  CD2 LEU B  20      31.622   4.029 -28.615  1.00 51.78           C
ATOM   2161  N   SER B  21      35.872   4.872 -26.239  1.00 45.88           N
ATOM   2162  CA  SER B  21      36.928   5.437 -25.399  1.00 43.97           C
ATOM   2163  C   SER B  21      36.728   6.929 -25.140  1.00 44.20           C
ATOM   2164  O   SER B  21      36.366   7.720 -26.030  1.00 44.14           O
ATOM   2165  CB  SER B  21      38.320   5.248 -26.035  1.00 47.14           C
ATOM   2166  OG  SER B  21      38.617   3.875 -26.243  1.00 53.57           O
ATOM   2167  N   CYS B  22      37.026   7.288 -23.901  1.00 41.78           N
ATOM   2168  CA  CYS B  22      37.074   8.653 -23.422  1.00 39.56           C
ATOM   2169  C   CYS B  22      38.525   8.904 -23.029  1.00 39.23           C
ATOM   2170  O   CYS B  22      38.969   8.373 -22.013  1.00 39.65           O
ATOM   2171  CB  CYS B  22      36.161   8.827 -22.171  1.00 38.20           C
ATOM   2172  SG  CYS B  22      36.420  10.471 -21.397  1.00 41.53           S
ATOM   2173  N   VAL B  23      39.261   9.653 -23.839  1.00 40.07           N
ATOM   2174  CA  VAL B  23      40.680   9.847 -23.608  1.00 38.93           C
ATOM   2175  C   VAL B  23      40.868  11.290 -23.183  1.00 39.46           C
ATOM   2176  O   VAL B  23      40.540  12.194 -23.922  1.00 41.26           O
ATOM   2177  CB  VAL B  23      41.472   9.588 -24.900  1.00 41.76           C
ATOM   2178  CG1 VAL B  23      42.953   9.978 -24.708  1.00 38.97           C
ATOM   2179  CG2 VAL B  23      41.296   8.127 -25.347  1.00 42.83           C
ATOM   2180  N   ALA B  24      41.404  11.509 -21.995  1.00 37.36           N
ATOM   2181  CA  ALA B  24      41.675  12.874 -21.527  1.00 35.14           C
ATOM   2182  C   ALA B  24      43.014  13.374 -22.042  1.00 36.34           C
ATOM   2183  O   ALA B  24      44.015  12.638 -21.997  1.00 38.55           O
ATOM   2184  CB  ALA B  24      41.640  12.906 -19.989  1.00 33.91           C
ATOM   2185  N   SER B  25      43.018  14.631 -22.485  1.00 37.65           N
ATOM   2186  CA  SER B  25      44.155  15.390 -23.050  1.00 39.88           C
ATOM   2187  C   SER B  25      45.367  15.355 -22.145  1.00 35.12           C
ATOM   2188  O   SER B  25      45.205  15.354 -20.927  1.00 35.49           O
ATOM   2189  CB  SER B  25      43.731  16.865 -23.206  1.00 45.81           C
ATOM   2190  OG  SER B  25      43.349  17.378 -21.869  1.00 46.89           O
ATOM   2191  N   GLU B  26      46.579  15.345 -22.685  1.00 34.40           N
ATOM   2192  CA  GLU B  26      47.744  15.517 -21.785  1.00 34.49           C
ATOM   2193  C   GLU B  26      47.859  16.979 -21.250  1.00 34.65           C
ATOM   2194  O   GLU B  26      47.365  17.902 -21.880  1.00 36.61           O
ATOM   2195  CB  GLU B  26      49.067  15.180 -22.525  1.00 34.81           C
ATOM   2196  CG  GLU B  26      49.137  13.767 -23.169  1.00 35.17           C
ATOM   2197  CD  GLU B  26      48.953  12.644 -22.134  1.00 37.60           C
ATOM   2198  OE1 GLU B  26      49.050  12.922 -20.903  1.00 35.32           O
ATOM   2199  OE2 GLU B  26      48.697  11.491 -22.555  1.00 36.87           O
ATOM   2200  N   PHE B  27      48.562  17.145 -20.120  1.00 35.67           N
ATOM   2201  CA  PHE B  27      48.958  18.468 -19.558  1.00 32.95           C
ATOM   2202  C   PHE B  27      47.723  19.204 -18.967  1.00 36.44           C
ATOM   2203  O   PHE B  27      47.729  20.426 -18.875  1.00 36.27           O
ATOM   2204  CB  PHE B  27      49.642  19.354 -20.609  1.00 32.49           C
ATOM   2205  CG  PHE B  27      50.940  18.786 -21.101  1.00 34.01           C
ATOM   2206  CD1 PHE B  27      51.973  18.563 -20.201  1.00 37.14           C
ATOM   2207  CD2 PHE B  27      51.095  18.393 -22.438  1.00 32.78           C
ATOM   2208  CE1 PHE B  27      53.175  18.064 -20.596  1.00 37.22           C
ATOM   2209  CE2 PHE B  27      52.316  17.857 -22.869  1.00 36.00           C
ATOM   2210  CZ  PHE B  27      53.352  17.688 -21.939  1.00 37.51           C
ATOM   2211  N   SER B  28      46.719  18.456 -18.544  1.00 36.95           N
ATOM   2212  CA  SER B  28      45.658  19.089 -17.737  1.00 46.53           C
ATOM   2213  C   SER B  28      46.139  18.793 -16.261  1.00 48.00           C
ATOM   2214  O   SER B  28      46.992  17.941 -16.058  1.00 50.03           O
ATOM   2215  CB  SER B  28      44.282  18.516 -18.083  1.00 53.67           C
ATOM   2216  OG  SER B  28      44.322  17.117 -17.960  1.00 57.42           O
ATOM   2217  N   GLY B  29      45.741  19.492 -15.235  1.00 49.31           N
ATOM   2218  CA  GLY B  29      46.468  19.165 -13.982  1.00 42.25           C
ATOM   2219  C   GLY B  29      46.178  17.727 -13.490  1.00 41.57           C
ATOM   2220  O   GLY B  29      47.021  16.815 -13.503  1.00 47.60           O
ATOM   2221  N   PHE B  30      44.942  17.487 -13.158  1.00 32.69           N
ATOM   2222  CA  PHE B  30      44.529  16.191 -12.561  1.00 32.45           C
ATOM   2223  C   PHE B  30      44.364  15.164 -13.644  1.00 34.30           C
ATOM   2224  O   PHE B  30      43.920  15.510 -14.730  1.00 32.62           O
ATOM   2225  CB  PHE B  30      43.233  16.379 -11.818  1.00 34.11           C
ATOM   2226  CG  PHE B  30      43.381  17.197 -10.577  1.00 37.90           C
ATOM   2227  CD1 PHE B  30      43.817  16.603  -9.406  1.00 38.23           C
ATOM   2228  CD2 PHE B  30      43.043  18.550 -10.563  1.00 40.41           C
ATOM   2229  CE1 PHE B  30      43.920  17.353  -8.239  1.00 37.34           C
ATOM   2230  CE2 PHE B  30      43.140  19.296  -9.396  1.00 41.44           C
ATOM   2231  CZ  PHE B  30      43.593  18.695  -8.231  1.00 38.70           C
ATOM   2232  N   THR B  31      44.721  13.917 -13.344  1.00 33.66           N
ATOM   2233  CA  THR B  31      44.638  12.811 -14.256  1.00 31.51           C
ATOM   2234  C   THR B  31      43.232  12.286 -14.189  1.00 33.43           C
ATOM   2235  O   THR B  31      42.461  12.659 -13.293  1.00 34.05           O
ATOM   2236  CB  THR B  31      45.639  11.716 -13.911  1.00 33.14           C
ATOM   2237  OG1 THR B  31      45.744  11.661 -12.460  1.00 32.99           O
ATOM   2238  CG2 THR B  31      47.001  12.099 -14.469  1.00 31.16           C
ATOM   2239  N   LEU B  32      42.843  11.487 -15.174  1.00 36.60           N
ATOM   2240  CA  LEU B  32      41.430  11.079 -15.272  1.00 34.90           C
ATOM   2241  C   LEU B  32      40.954  10.245 -14.083  1.00 35.88           C
ATOM   2242  O   LEU B  32      39.744  10.217 -13.784  1.00 37.40           O
ATOM   2243  CB  LEU B  32      41.203  10.321 -16.639  1.00 37.30           C
ATOM   2244  CG  LEU B  32      39.742  10.152 -17.081  1.00 38.64           C
ATOM   2245  CD1 LEU B  32      39.051  11.546 -17.176  1.00 34.66           C
ATOM   2246  CD2 LEU B  32      39.685   9.445 -18.468  1.00 35.48           C
ATOM   2247  N   ASP B  33      41.868   9.585 -13.365  1.00 36.51           N
ATOM   2248  CA  ASP B  33      41.445   8.819 -12.174  1.00 35.12           C
ATOM   2249  C   ASP B  33      40.906   9.721 -11.052  1.00 36.13           C
ATOM   2250  O   ASP B  33      40.247   9.246 -10.108  1.00 37.12           O
ATOM   2251  CB  ASP B  33      42.595   7.943 -11.653  1.00 39.18           C
ATOM   2252  CG  ASP B  33      43.892   8.697 -11.526  1.00 43.67           C
ATOM   2253  OD1 ASP B  33      43.895   9.924 -11.769  1.00 40.79           O
ATOM   2254  OD2 ASP B  33      44.909   8.058 -11.159  1.00 47.91           O
ATOM   2255  N   TYR B  34      41.116  11.033 -11.155  1.00 34.65           N
ATOM   2256  CA  TYR B  34      40.515  11.964 -10.160  1.00 36.24           C
ATOM   2257  C   TYR B  34      39.065  12.369 -10.485  1.00 34.99           C
ATOM   2258  O   TYR B  34      38.425  13.087  -9.706  1.00 37.18           O
ATOM   2259  CB  TYR B  34      41.321  13.266 -10.080  1.00 36.70           C
ATOM   2260  CG  TYR B  34      42.675  13.183  -9.392  1.00 34.93           C
ATOM   2261  CD1 TYR B  34      43.825  12.840 -10.112  1.00 36.40           C
ATOM   2262  CD2 TYR B  34      42.818  13.546  -8.055  1.00 36.32           C
ATOM   2263  CE1 TYR B  34      45.084  12.804  -9.480  1.00 38.16           C
ATOM   2264  CE2 TYR B  34      44.055  13.508  -7.416  1.00 38.07           C
ATOM   2265  CZ  TYR B  34      45.191  13.164  -8.140  1.00 39.80           C
ATOM   2266  OH  TYR B  34      46.415  13.141  -7.517  1.00 43.40           O
ATOM   2267  N   TYR B  35      38.622  12.024 -11.689  1.00 34.68           N
ATOM   2268  CA  TYR B  35      37.313  12.428 -12.191  1.00 33.85           C
ATOM   2269  C   TYR B  35      36.246  11.336 -12.064  1.00 35.32           C
ATOM   2270  O   TYR B  35      36.592  10.155 -12.127  1.00 37.68           O
ATOM   2271  CB  TYR B  35      37.405  12.800 -13.694  1.00 29.58           C
ATOM   2272  CG  TYR B  35      38.128  14.108 -13.892  1.00 33.89           C
ATOM   2273  CD1 TYR B  35      39.522  14.179 -13.808  1.00 34.69           C
ATOM   2274  CD2 TYR B  35      37.414  15.274 -14.204  1.00 35.64           C
ATOM   2275  CE1 TYR B  35      40.189  15.410 -14.030  1.00 35.25           C
ATOM   2276  CE2 TYR B  35      38.061  16.494 -14.387  1.00 37.80           C
ATOM   2277  CZ  TYR B  35      39.455  16.547 -14.305  1.00 39.00           C
ATOM   2278  OH  TYR B  35      40.092  17.754 -14.480  1.00 40.61           O
ATOM   2279  N   ALA B  36      34.969  11.749 -11.953  1.00 32.03           N
ATOM   2280  CA  ALA B  36      33.859  10.841 -12.312  1.00 31.02           C
ATOM   2281  C   ALA B  36      33.698  10.956 -13.826  1.00 32.10           C
ATOM   2282  O   ALA B  36      33.891  12.041 -14.366  1.00 33.85           O
ATOM   2283  CB  ALA B  36      32.533  11.221 -11.621  1.00 31.42           C
ATOM   2284  N   ILE B  37      33.303   9.868 -14.485  1.00 31.63           N
ATOM   2285  CA  ILE B  37      33.080   9.912 -15.949  1.00 30.52           C
ATOM   2286  C   ILE B  37      31.700   9.293 -16.175  1.00 35.62           C
ATOM   2287  O   ILE B  37      31.439   8.166 -15.669  1.00 37.26           O
ATOM   2288  CB  ILE B  37      34.123   9.097 -16.727  1.00 31.25           C
ATOM   2289  CG1 ILE B  37      35.531   9.715 -16.614  1.00 34.41           C
ATOM   2290  CG2 ILE B  37      33.762   9.122 -18.292  1.00 33.85           C
ATOM   2291  CD1 ILE B  37      36.277   9.430 -15.282  1.00 44.06           C
ATOM   2292  N   GLY B  38      30.817  10.013 -16.861  1.00 36.80           N
ATOM   2293  CA  GLY B  38      29.481   9.504 -17.159  1.00 39.41           C
ATOM   2294  C   GLY B  38      29.347   9.314 -18.691  1.00 40.29           C
ATOM   2295  O   GLY B  38      29.943  10.054 -19.433  1.00 38.80           O
ATOM   2296  N   TRP B  39      28.587   8.309 -19.127  1.00 41.76           N
ATOM   2297  CA  TRP B  39      28.243   8.149 -20.549  1.00 41.70           C
ATOM   2298  C   TRP B  39      26.771   8.400 -20.738  1.00 43.21           C
ATOM   2299  O   TRP B  39      25.938   7.956 -19.913  1.00 44.51           O
ATOM   2300  CB  TRP B  39      28.598   6.756 -21.055  1.00 41.57           C
ATOM   2301  CG  TRP B  39      30.080   6.539 -21.082  1.00 41.24           C
ATOM   2302  CD1 TRP B  39      30.862   6.101 -20.049  1.00 42.71           C
ATOM   2303  CD2 TRP B  39      30.960   6.761 -22.183  1.00 43.53           C
ATOM   2304  NE1 TRP B  39      32.183   6.039 -20.447  1.00 42.61           N
ATOM   2305  CE2 TRP B  39      32.265   6.431 -21.753  1.00 45.48           C
ATOM   2306  CE3 TRP B  39      30.778   7.229 -23.477  1.00 48.59           C
ATOM   2307  CZ2 TRP B  39      33.379   6.542 -22.586  1.00 47.06           C
ATOM   2308  CZ3 TRP B  39      31.899   7.329 -24.324  1.00 51.95           C
ATOM   2309  CH2 TRP B  39      33.176   6.993 -23.866  1.00 50.63           C
ATOM   2310  N   PHE B  40      26.457   9.100 -21.838  1.00 42.76           N
ATOM   2311  CA  PHE B  40      25.131   9.563 -22.168  1.00 43.31           C
ATOM   2312  C   PHE B  40      24.835   9.192 -23.604  1.00 45.92           C
ATOM   2313  O   PHE B  40      25.758   9.026 -24.400  1.00 43.64           O
ATOM   2314  CB  PHE B  40      25.028  11.081 -22.007  1.00 43.17           C
ATOM   2315  CG  PHE B  40      25.156  11.550 -20.580  1.00 42.45           C
ATOM   2316  CD1 PHE B  40      26.399  11.655 -19.984  1.00 42.26           C
ATOM   2317  CD2 PHE B  40      24.016  11.868 -19.840  1.00 44.84           C
ATOM   2318  CE1 PHE B  40      26.508  12.060 -18.663  1.00 41.94           C
ATOM   2319  CE2 PHE B  40      24.136  12.287 -18.484  1.00 41.32           C
ATOM   2320  CZ  PHE B  40      25.375  12.399 -17.930  1.00 41.00           C
ATOM   2321  N   ARG B  41      23.562   9.091 -23.949  1.00 49.15           N
ATOM   2322  CA  ARG B  41      23.208   9.025 -25.369  1.00 55.52           C
ATOM   2323  C   ARG B  41      22.063   9.939 -25.707  1.00 61.50           C
ATOM   2324  O   ARG B  41      21.251  10.293 -24.859  1.00 63.91           O
ATOM   2325  CB  ARG B  41      22.856   7.601 -25.790  1.00 58.81           C
ATOM   2326  CG  ARG B  41      21.601   7.020 -25.153  1.00 63.35           C
ATOM   2327  CD  ARG B  41      21.494   5.571 -25.573  1.00 67.72           C
ATOM   2328  NE  ARG B  41      20.277   4.920 -25.112  1.00 73.86           N
ATOM   2329  CZ  ARG B  41      20.096   3.599 -25.102  1.00 76.86           C
ATOM   2330  NH1 ARG B  41      21.063   2.787 -25.518  1.00 74.84           N
ATOM   2331  NH2 ARG B  41      18.950   3.083 -24.664  1.00 80.89           N
ATOM   2332  N   GLN B  42      21.984  10.312 -26.973  1.00 62.10           N
ATOM   2333  CA  GLN B  42      20.957  11.234 -27.389  1.00 68.99           C
ATOM   2334  C   GLN B  42      20.542  10.993 -28.816  1.00 73.28           C
ATOM   2335  O   GLN B  42      21.360  11.016 -29.728  1.00 72.99           O
ATOM   2336  CB  GLN B  42      21.434  12.664 -27.230  1.00 69.45           C
ATOM   2337  CG  GLN B  42      20.427  13.639 -27.762  1.00 76.29           C
ATOM   2338  CD  GLN B  42      20.721  15.048 -27.333  1.00 78.13           C
ATOM   2339  OE1 GLN B  42      21.875  15.411 -27.078  1.00 76.08           O
ATOM   2340  NE2 GLN B  42      19.676  15.862 -27.246  1.00 83.18           N
ATOM   2341  N   ALA B  43      19.254  10.754 -28.998  1.00 77.52           N
ATOM   2342  CA  ALA B  43      18.700  10.526 -30.305  1.00 81.52           C
ATOM   2343  C   ALA B  43      17.930  11.780 -30.706  1.00 85.84           C
ATOM   2344  O   ALA B  43      17.445  12.511 -29.838  1.00 87.50           O
ATOM   2345  CB  ALA B  43      17.801   9.297 -30.300  1.00 84.91           C
ATOM   2346  N   PRO B  44      17.836  12.043 -32.018  1.00 87.21           N
ATOM   2347  CA  PRO B  44      17.226  13.256 -32.576  1.00 91.75           C
ATOM   2348  C   PRO B  44      16.009  13.783 -31.797  1.00 96.84           C
ATOM   2349  O   PRO B  44      16.081  14.888 -31.254  1.00 98.92           O
ATOM   2350  CB  PRO B  44      16.836  12.806 -33.973  1.00 96.14           C
ATOM   2351  CG  PRO B  44      17.943  11.851 -34.318  1.00 90.80           C
ATOM   2352  CD  PRO B  44      18.253  11.111 -33.079  1.00 86.79           C
ATOM   2353  N   GLY B  45      14.931  13.010 -31.708  1.00 99.32           N
ATOM   2354  CA  GLY B  45      13.808  13.402 -30.870  1.00103.67           C
ATOM   2355  C   GLY B  45      14.115  13.492 -29.375  1.00100.48           C
ATOM   2356  O   GLY B  45      13.666  14.412 -28.693  1.00104.01           O
ATOM   2357  N   LYS B  46      14.896  12.542 -28.870  1.00 94.41           N
ATOM   2358  CA  LYS B  46      15.084  12.357 -27.438  1.00 92.61           C
ATOM   2359  C   LYS B  46      16.011  13.423 -26.807  1.00 91.52           C
ATOM   2360  O   LYS B  46      16.830  14.032 -27.503  1.00 92.33           O
ATOM   2361  CB  LYS B  46      15.609  10.910 -27.185  1.00 90.71           C
ATOM   2362  CG  LYS B  46      16.820  10.781 -26.221  1.00 90.65           C
ATOM   2363  CD  LYS B  46      17.514   9.392 -26.047  1.00 82.60           C
ATOM   2364  CE  LYS B  46      16.599   8.358 -25.343  1.00 90.84           C
ATOM   2365  NZ  LYS B  46      16.231   8.685 -23.918  1.00 89.41           N
ATOM   2366  N   GLU B  47      15.850  13.665 -25.500  1.00 89.98           N
ATOM   2367  CA  GLU B  47      16.818  14.439 -24.708  1.00 86.27           C
ATOM   2368  C   GLU B  47      17.998  13.586 -24.303  1.00 81.25           C
ATOM   2369  O   GLU B  47      17.908  12.380 -24.292  1.00 82.21           O
ATOM   2370  CB  GLU B  47      16.180  14.977 -23.437  1.00 88.07           C
ATOM   2371  CG  GLU B  47      15.728  16.412 -23.467  1.00 92.86           C
ATOM   2372  CD  GLU B  47      15.495  16.933 -22.052  1.00 93.35           C
ATOM   2373  OE1 GLU B  47      14.792  17.956 -21.893  1.00 99.48           O
ATOM   2374  OE2 GLU B  47      16.013  16.313 -21.100  1.00 88.35           O
ATOM   2375  N   ARG B  48      19.088  14.202 -23.881  1.00 75.72           N
ATOM   2376  CA  ARG B  48      20.257  13.453 -23.498  1.00 68.66           C
ATOM   2377  C   ARG B  48      19.892  12.433 -22.385  1.00 73.65           C
ATOM   2378  O   ARG B  48      18.930  12.658 -21.666  1.00 80.13           O
ATOM   2379  CB  ARG B  48      21.325  14.444 -23.065  1.00 65.99           C
ATOM   2380  CG  ARG B  48      22.705  13.904 -23.046  1.00 63.47           C
ATOM   2381  CD  ARG B  48      23.719  15.053 -23.093  1.00 64.83           C
ATOM   2382  NE  ARG B  48      23.810  15.639 -24.421  1.00 66.96           N
ATOM   2383  CZ  ARG B  48      24.842  16.354 -24.884  1.00 67.29           C
ATOM   2384  NH1 ARG B  48      25.902  16.600 -24.129  1.00 63.65           N
ATOM   2385  NH2 ARG B  48      24.811  16.826 -26.123  1.00 71.35           N
ATOM   2386  N   GLU B  49      20.602  11.308 -22.260  1.00 64.80           N
ATOM   2387  CA  GLU B  49      20.177  10.252 -21.315  1.00 60.99           C
ATOM   2388  C   GLU B  49      21.342   9.529 -20.664  1.00 54.65           C
ATOM   2389  O   GLU B  49      22.175   8.951 -21.356  1.00 51.63           O
ATOM   2390  CB  GLU B  49      19.273   9.210 -22.010  1.00 65.82           C
ATOM   2391  CG  GLU B  49      19.193   7.858 -21.225  1.00 74.89           C
ATOM   2392  CD  GLU B  49      18.497   6.699 -21.975  1.00 78.61           C
ATOM   2393  OE1 GLU B  49      18.198   6.835 -23.176  1.00 78.85           O
ATOM   2394  OE2 GLU B  49      18.261   5.634 -21.352  1.00 80.87           O
ATOM   2395  N   GLY B  50      21.431   9.537 -19.327  1.00 51.03           N
ATOM   2396  CA  GLY B  50      22.599   8.910 -18.715  1.00 45.21           C
ATOM   2397  C   GLY B  50      22.487   7.395 -18.764  1.00 46.47           C
ATOM   2398  O   GLY B  50      21.404   6.841 -18.576  1.00 54.95           O
ATOM   2399  N   LEU B  51      23.600   6.712 -18.972  1.00 44.42           N
ATOM   2400  CA  LEU B  51      23.558   5.263 -19.165  1.00 44.00           C
ATOM   2401  C   LEU B  51      24.473   4.524 -18.213  1.00 42.51           C
ATOM   2402  O   LEU B  51      24.169   3.434 -17.757  1.00 43.30           O
ATOM   2403  CB  LEU B  51      23.994   4.900 -20.581  1.00 47.79           C
ATOM   2404  CG  LEU B  51      23.257   5.648 -21.664  1.00 55.18           C
ATOM   2405  CD1 LEU B  51      24.063   5.544 -22.897  1.00 55.28           C
ATOM   2406  CD2 LEU B  51      21.879   4.995 -21.828  1.00 60.78           C
ATOM   2407  N   SER B  52      25.617   5.121 -17.943  1.00 43.48           N
ATOM   2408  CA  SER B  52      26.632   4.452 -17.177  1.00 44.97           C
ATOM   2409  C   SER B  52      27.594   5.495 -16.619  1.00 40.25           C
ATOM   2410  O   SER B  52      27.920   6.489 -17.289  1.00 41.55           O
ATOM   2411  CB  SER B  52      27.365   3.430 -18.053  1.00 51.27           C
ATOM   2412  OG  SER B  52      28.401   2.813 -17.292  1.00 53.32           O
ATOM   2413  N   SER B  53      28.043   5.293 -15.383  1.00 37.91           N
ATOM   2414  CA  SER B  53      28.954   6.271 -14.809  1.00 36.19           C
ATOM   2415  C   SER B  53      29.918   5.585 -13.807  1.00 36.17           C
ATOM   2416  O   SER B  53      29.550   4.568 -13.184  1.00 36.71           O
ATOM   2417  CB  SER B  53      28.122   7.337 -14.088  1.00 44.87           C
ATOM   2418  OG  SER B  53      28.956   8.327 -13.535  1.00 51.71           O
ATOM   2419  N   ILE B  54      31.123   6.122 -13.662  1.00 34.99           N
ATOM   2420  CA  ILE B  54      32.034   5.596 -12.644  1.00 33.44           C
ATOM   2421  C   ILE B  54      32.433   6.789 -11.730  1.00 33.90           C
ATOM   2422  O   ILE B  54      32.759   7.863 -12.208  1.00 33.39           O
ATOM   2423  CB  ILE B  54      33.287   4.907 -13.277  1.00 35.32           C
ATOM   2424  CG1 ILE B  54      34.169   4.282 -12.199  1.00 38.83           C
ATOM   2425  CG2 ILE B  54      34.088   5.886 -14.128  1.00 36.33           C
ATOM   2426  CD1 ILE B  54      35.154   3.269 -12.734  1.00 39.29           C
ATOM   2427  N   SER B  55      32.353   6.580 -10.420  1.00 33.63           N
ATOM   2428  CA  SER B  55      32.658   7.632  -9.464  1.00 34.54           C
ATOM   2429  C   SER B  55      34.143   7.968  -9.478  1.00 35.90           C
ATOM   2430  O   SER B  55      34.942   7.161  -9.911  1.00 35.12           O
ATOM   2431  CB  SER B  55      32.269   7.189  -8.055  1.00 33.61           C
ATOM   2432  OG  SER B  55      32.435   8.302  -7.186  1.00 36.74           O
ATOM   2433  N   SER B  56      34.500   9.139  -8.967  1.00 35.58           N
ATOM   2434  CA  SER B  56      35.872   9.425  -8.594  1.00 34.93           C
ATOM   2435  C   SER B  56      36.283   8.682  -7.306  1.00 37.81           C
ATOM   2436  O   SER B  56      37.452   8.641  -6.945  1.00 38.69           O
ATOM   2437  CB  SER B  56      36.033  10.939  -8.396  1.00 32.53           C
ATOM   2438  OG  SER B  56      35.350  11.375  -7.201  1.00 33.29           O
ATOM   2439  N   SER B  57      35.320   8.090  -6.596  1.00 37.67           N
ATOM   2440  CA  SER B  57      35.638   7.485  -5.290  1.00 37.38           C
ATOM   2441  C   SER B  57      36.598   6.281  -5.460  1.00 40.09           C
ATOM   2442  O   SER B  57      36.632   5.628  -6.520  1.00 37.47           O
ATOM   2443  CB  SER B  57      34.351   7.061  -4.582  1.00 39.18           C
ATOM   2444  OG  SER B  57      33.682   6.083  -5.347  1.00 39.39           O
ATOM   2445  N   SER B  58      37.374   5.983  -4.440  1.00 42.82           N
ATOM   2446  CA  SER B  58      38.421   4.985  -4.618  1.00 46.64           C
ATOM   2447  C   SER B  58      37.846   3.567  -4.574  1.00 50.51           C
ATOM   2448  O   SER B  58      38.536   2.617  -4.940  1.00 56.57           O
ATOM   2449  CB  SER B  58      39.479   5.141  -3.542  1.00 50.48           C
ATOM   2450  OG  SER B  58      38.922   4.768  -2.301  1.00 53.64           O
ATOM   2451  N   ASP B  59      36.604   3.403  -4.107  1.00 43.03           N
ATOM   2452  CA  ASP B  59      35.979   2.076  -4.096  1.00 45.19           C
ATOM   2453  C   ASP B  59      35.434   1.657  -5.478  1.00 48.58           C
ATOM   2454  O   ASP B  59      34.779   0.633  -5.616  1.00 54.84           O
ATOM   2455  CB  ASP B  59      34.840   2.000  -3.050  1.00 47.58           C
ATOM   2456  CG  ASP B  59      33.696   3.007  -3.325  1.00 43.95           C
ATOM   2457  OD1 ASP B  59      33.718   3.694  -4.359  1.00 47.06           O
ATOM   2458  OD2 ASP B  59      32.762   3.049  -2.495  1.00 47.77           O
ATOM   2459  N   GLY B  60      35.675   2.469  -6.475  1.00 46.70           N
ATOM   2460  CA  GLY B  60      35.361   2.088  -7.852  1.00 52.64           C
ATOM   2461  C   GLY B  60      33.879   1.978  -8.194  1.00 53.44           C
ATOM   2462  O   GLY B  60      33.489   1.260  -9.132  1.00 56.63           O
ATOM   2463  N   PHE B  61      33.048   2.687  -7.436  1.00 43.74           N
ATOM   2464  CA  PHE B  61      31.604   2.567  -7.547  1.00 37.92           C
ATOM   2465  C   PHE B  61      31.111   2.925  -8.954  1.00 37.38           C
ATOM   2466  O   PHE B  61      31.472   3.982  -9.458  1.00 33.88           O
ATOM   2467  CB  PHE B  61      30.942   3.486  -6.527  1.00 37.26           C
ATOM   2468  CG  PHE B  61      29.465   3.458  -6.554  1.00 36.55           C
ATOM   2469  CD1 PHE B  61      28.786   2.419  -5.980  1.00 38.05           C
ATOM   2470  CD2 PHE B  61      28.756   4.496  -7.159  1.00 37.96           C
ATOM   2471  CE1 PHE B  61      27.387   2.387  -5.994  1.00 44.48           C
ATOM   2472  CE2 PHE B  61      27.380   4.453  -7.189  1.00 40.13           C
ATOM   2473  CZ  PHE B  61      26.704   3.417  -6.608  1.00 43.18           C
ATOM   2474  N   THR B  62      30.239   2.080  -9.527  1.00 37.27           N
ATOM   2475  CA  THR B  62      29.677   2.358 -10.887  1.00 33.99           C
ATOM   2476  C   THR B  62      28.149   2.327 -10.842  1.00 38.81           C
ATOM   2477  O   THR B  62      27.552   1.669  -9.980  1.00 45.00           O
ATOM   2478  CB  THR B  62      30.139   1.314 -11.879  1.00 36.21           C
ATOM   2479  OG1 THR B  62      29.811   0.023 -11.315  1.00 40.94           O
ATOM   2480  CG2 THR B  62      31.659   1.478 -12.088  1.00 36.53           C
ATOM   2481  N   SER B  63      27.521   3.032 -11.778  1.00 39.66           N
ATOM   2482  CA  SER B  63      26.065   3.027 -11.887  1.00 44.73           C
ATOM   2483  C   SER B  63      25.663   2.706 -13.323  1.00 43.12           C
ATOM   2484  O   SER B  63      26.317   3.191 -14.223  1.00 40.65           O
ATOM   2485  CB  SER B  63      25.520   4.389 -11.496  1.00 48.51           C
ATOM   2486  OG  SER B  63      24.174   4.277 -11.103  1.00 56.25           O
ATOM   2487  N   TYR B  64      24.563   1.970 -13.522  1.00 46.18           N
ATOM   2488  CA  TYR B  64      24.079   1.643 -14.898  1.00 48.11           C
ATOM   2489  C   TYR B  64      22.590   1.874 -14.941  1.00 49.89           C
ATOM   2490  O   TYR B  64      21.898   1.545 -13.976  1.00 51.68           O
ATOM   2491  CB  TYR B  64      24.372   0.183 -15.274  1.00 49.78           C
ATOM   2492  CG  TYR B  64      25.849  -0.110 -15.342  1.00 47.31           C
ATOM   2493  CD1 TYR B  64      26.541   0.040 -16.549  1.00 45.05           C
ATOM   2494  CD2 TYR B  64      26.563  -0.550 -14.195  1.00 47.03           C
ATOM   2495  CE1 TYR B  64      27.911  -0.199 -16.611  1.00 46.22           C
ATOM   2496  CE2 TYR B  64      27.927  -0.800 -14.256  1.00 43.76           C
ATOM   2497  CZ  TYR B  64      28.593  -0.624 -15.464  1.00 45.52           C
ATOM   2498  OH  TYR B  64      29.929  -0.876 -15.560  1.00 46.48           O
ATOM   2499  N   SER B  65      22.070   2.412 -16.037  1.00 50.69           N
ATOM   2500  CA  SER B  65      20.623   2.596 -16.157  1.00 54.52           C
ATOM   2501  C   SER B  65      20.030   1.245 -16.437  1.00 58.30           C
ATOM   2502  O   SER B  65      20.750   0.398 -16.926  1.00 56.75           O
ATOM   2503  CB  SER B  65      20.297   3.572 -17.282  1.00 57.88           C
ATOM   2504  OG  SER B  65      20.781   3.059 -18.523  1.00 59.31           O
ATOM   2505  N   ASP B  66      18.749   1.016 -16.119  1.00 62.15           N
ATOM   2506  CA  ASP B  66      18.137  -0.285 -16.395  1.00 65.24           C
ATOM   2507  C   ASP B  66      18.204  -0.706 -17.889  1.00 70.29           C
ATOM   2508  O   ASP B  66      18.189  -1.889 -18.204  1.00 71.66           O
ATOM   2509  CB  ASP B  66      16.682  -0.294 -15.954  1.00 67.68           C
ATOM   2510  CG  ASP B  66      16.509  -0.317 -14.430  1.00 70.01           C
ATOM   2511  OD1 ASP B  66      17.498  -0.482 -13.670  1.00 65.71           O
ATOM   2512  OD2 ASP B  66      15.347  -0.169 -13.999  1.00 72.19           O
ATOM   2513  N   SER B  67      18.243   0.249 -18.807  1.00 68.81           N
ATOM   2514  CA  SER B  67      18.291  -0.090 -20.240  1.00 70.94           C
ATOM   2515  C   SER B  67      19.583  -0.810 -20.634  1.00 68.59           C
ATOM   2516  O   SER B  67      19.598  -1.574 -21.595  1.00 70.80           O
ATOM   2517  CB  SER B  67      18.120   1.171 -21.097  1.00 70.97           C
ATOM   2518  OG  SER B  67      18.973   2.216 -20.657  1.00 67.78           O
ATOM   2519  N   VAL B  68      20.669  -0.583 -19.895  1.00 62.65           N
ATOM   2520  CA  VAL B  68      21.943  -1.175 -20.304  1.00 61.66           C
ATOM   2521  C   VAL B  68      22.595  -2.175 -19.326  1.00 62.86           C
ATOM   2522  O   VAL B  68      23.603  -2.779 -19.681  1.00 60.55           O
ATOM   2523  CB  VAL B  68      22.998  -0.058 -20.631  1.00 54.99           C
ATOM   2524  CG1 VAL B  68      22.510   0.837 -21.759  1.00 57.91           C
ATOM   2525  CG2 VAL B  68      23.322   0.818 -19.415  1.00 49.42           C
ATOM   2526  N   LYS B  69      22.057  -2.351 -18.106  1.00 64.22           N
ATOM   2527  CA  LYS B  69      22.659  -3.278 -17.129  1.00 62.01           C
ATOM   2528  C   LYS B  69      22.920  -4.659 -17.708  1.00 63.64           C
ATOM   2529  O   LYS B  69      22.067  -5.235 -18.367  1.00 68.80           O
ATOM   2530  CB  LYS B  69      21.757  -3.483 -15.883  1.00 71.05           C
ATOM   2531  CG  LYS B  69      20.911  -2.297 -15.467  1.00 70.78           C
ATOM   2532  CD  LYS B  69      20.578  -2.267 -13.942  1.00 78.36           C
ATOM   2533  CE  LYS B  69      20.384  -0.812 -13.456  1.00 75.16           C
ATOM   2534  NZ  LYS B  69      19.702  -0.612 -12.139  1.00 77.50           N
ATOM   2535  N   GLY B  70      24.094  -5.205 -17.428  1.00 61.94           N
ATOM   2536  CA  GLY B  70      24.375  -6.573 -17.812  1.00 66.17           C
ATOM   2537  C   GLY B  70      24.982  -6.604 -19.211  1.00 66.01           C
ATOM   2538  O   GLY B  70      25.559  -7.617 -19.595  1.00 67.71           O
ATOM   2539  N   ARG B  71      24.848  -5.505 -19.956  1.00 63.08           N
ATOM   2540  CA  ARG B  71      25.377  -5.423 -21.337  1.00 64.03           C
ATOM   2541  C   ARG B  71      26.530  -4.449 -21.447  1.00 62.71           C
ATOM   2542  O   ARG B  71      27.433  -4.630 -22.275  1.00 64.31           O
ATOM   2543  CB  ARG B  71      24.302  -4.987 -22.330  1.00 63.96           C
ATOM   2544  CG  ARG B  71      23.081  -5.859 -22.338  1.00 70.64           C
ATOM   2545  CD  ARG B  71      22.219  -5.534 -23.562  1.00 74.89           C
ATOM   2546  NE  ARG B  71      21.648  -4.193 -23.458  1.00 72.31           N
ATOM   2547  CZ  ARG B  71      21.594  -3.324 -24.460  1.00 71.50           C
ATOM   2548  NH1 ARG B  71      22.088  -3.651 -25.640  1.00 71.90           N
ATOM   2549  NH2 ARG B  71      21.061  -2.122 -24.270  1.00 69.15           N
ATOM   2550  N   PHE B  72      26.481  -3.389 -20.646  1.00 59.36           N
ATOM   2551  CA  PHE B  72      27.487  -2.349 -20.763  1.00 56.51           C
ATOM   2552  C   PHE B  72      28.417  -2.478 -19.573  1.00 58.23           C
ATOM   2553  O   PHE B  72      28.000  -2.927 -18.505  1.00 59.81           O
ATOM   2554  CB  PHE B  72      26.855  -0.940 -20.820  1.00 52.75           C
ATOM   2555  CG  PHE B  72      26.187  -0.602 -22.142  1.00 53.97           C
ATOM   2556  CD1 PHE B  72      25.817  -1.585 -23.025  1.00 56.93           C
ATOM   2557  CD2 PHE B  72      25.926   0.729 -22.486  1.00 53.13           C
ATOM   2558  CE1 PHE B  72      25.198  -1.262 -24.259  1.00 59.44           C
ATOM   2559  CE2 PHE B  72      25.307   1.047 -23.703  1.00 53.26           C
ATOM   2560  CZ  PHE B  72      24.944   0.060 -24.569  1.00 56.38           C
ATOM   2561  N   THR B  73      29.674  -2.094 -19.747  1.00 53.13           N
ATOM   2562  CA  THR B  73      30.620  -2.109 -18.639  1.00 48.68           C
ATOM   2563  C   THR B  73      31.565  -0.934 -18.738  1.00 47.31           C
ATOM   2564  O   THR B  73      32.218  -0.747 -19.771  1.00 46.09           O
ATOM   2565  CB  THR B  73      31.445  -3.384 -18.621  1.00 51.73           C
ATOM   2566  OG1 THR B  73      30.571  -4.518 -18.497  1.00 52.82           O
ATOM   2567  CG2 THR B  73      32.397  -3.354 -17.435  1.00 51.59           C
ATOM   2568  N   ILE B  74      31.646  -0.123 -17.675  1.00 44.11           N
ATOM   2569  CA  ILE B  74      32.500   1.069 -17.741  1.00 42.41           C
ATOM   2570  C   ILE B  74      33.794   0.698 -17.022  1.00 46.54           C
ATOM   2571  O   ILE B  74      33.757  -0.015 -16.023  1.00 44.34           O
ATOM   2572  CB  ILE B  74      31.784   2.309 -17.157  1.00 37.20           C
ATOM   2573  CG1 ILE B  74      32.559   3.609 -17.438  1.00 37.10           C
ATOM   2574  CG2 ILE B  74      31.502   2.171 -15.601  1.00 35.38           C
ATOM   2575  CD1 ILE B  74      31.808   4.844 -16.998  1.00 35.19           C
ATOM   2576  N   SER B  75      34.955   1.071 -17.550  1.00 46.48           N
ATOM   2577  CA  SER B  75      36.197   0.677 -16.876  1.00 49.32           C
ATOM   2578  C   SER B  75      37.282   1.716 -17.076  1.00 49.61           C
ATOM   2579  O   SER B  75      37.142   2.595 -17.942  1.00 47.94           O
ATOM   2580  CB  SER B  75      36.699  -0.669 -17.372  1.00 52.85           C
ATOM   2581  OG  SER B  75      37.061  -0.604 -18.744  1.00 55.19           O
ATOM   2582  N   ARG B  76      38.367   1.610 -16.310  1.00 47.63           N
ATOM   2583  CA  ARG B  76      39.424   2.622 -16.404  1.00 45.54           C
ATOM   2584  C   ARG B  76      40.694   2.057 -17.002  1.00 45.96           C
ATOM   2585  O   ARG B  76      41.030   0.897 -16.778  1.00 45.88           O
ATOM   2586  CB  ARG B  76      39.752   3.211 -15.034  1.00 44.61           C
ATOM   2587  CG  ARG B  76      38.682   4.082 -14.435  1.00 40.44           C
ATOM   2588  CD  ARG B  76      39.217   4.690 -13.153  1.00 40.11           C
ATOM   2589  NE  ARG B  76      38.225   5.476 -12.444  1.00 37.78           N
ATOM   2590  CZ  ARG B  76      37.981   6.759 -12.730  1.00 35.87           C
ATOM   2591  NH1 ARG B  76      38.698   7.382 -13.676  1.00 33.31           N
ATOM   2592  NH2 ARG B  76      37.099   7.454 -11.998  1.00 36.57           N
ATOM   2593  N   ASP B  77      41.416   2.883 -17.768  1.00 44.96           N
ATOM   2594  CA  ASP B  77      42.800   2.563 -18.136  1.00 49.29           C
ATOM   2595  C   ASP B  77      43.646   3.782 -17.765  1.00 48.92           C
ATOM   2596  O   ASP B  77      43.831   4.720 -18.574  1.00 46.18           O
ATOM   2597  CB  ASP B  77      42.929   2.218 -19.628  1.00 51.01           C
ATOM   2598  CG  ASP B  77      44.328   1.677 -20.018  1.00 55.85           C
ATOM   2599  OD1 ASP B  77      45.308   1.817 -19.249  1.00 55.70           O
ATOM   2600  OD2 ASP B  77      44.447   1.110 -21.134  1.00 60.03           O
ATOM   2601  N   ASN B  78      44.124   3.802 -16.524  1.00 47.82           N
ATOM   2602  CA  ASN B  78      44.825   4.987 -16.041  1.00 46.65           C
ATOM   2603  C   ASN B  78      46.163   5.144 -16.769  1.00 47.99           C
ATOM   2604  O   ASN B  78      46.609   6.268 -17.046  1.00 48.39           O
ATOM   2605  CB  ASN B  78      44.999   4.916 -14.505  1.00 44.90           C
ATOM   2606  CG  ASN B  78      43.669   4.993 -13.764  1.00 41.50           C
ATOM   2607  OD1 ASN B  78      42.734   5.679 -14.201  1.00 40.17           O
ATOM   2608  ND2 ASN B  78      43.562   4.272 -12.617  1.00 39.42           N
ATOM   2609  N   ALA B  79      46.798   4.033 -17.137  1.00 46.50           N
ATOM   2610  CA  ALA B  79      48.065   4.140 -17.829  1.00 49.05           C
ATOM   2611  C   ALA B  79      47.881   4.974 -19.111  1.00 47.19           C
ATOM   2612  O   ALA B  79      48.831   5.586 -19.592  1.00 49.78           O
ATOM   2613  CB  ALA B  79      48.646   2.747 -18.158  1.00 54.92           C
ATOM   2614  N   LYS B  80      46.658   5.012 -19.645  1.00 44.06           N
ATOM   2615  CA  LYS B  80      46.434   5.718 -20.924  1.00 46.34           C
ATOM   2616  C   LYS B  80      45.493   6.924 -20.685  1.00 44.00           C
ATOM   2617  O   LYS B  80      44.977   7.533 -21.629  1.00 44.64           O
ATOM   2618  CB  LYS B  80      45.855   4.767 -21.984  1.00 48.04           C
ATOM   2619  CG  LYS B  80      46.807   3.692 -22.491  1.00 58.20           C
ATOM   2620  CD  LYS B  80      46.058   2.807 -23.492  1.00 65.18           C
ATOM   2621  CE  LYS B  80      46.970   1.920 -24.353  1.00 74.63           C
ATOM   2622  NZ  LYS B  80      47.676   0.877 -23.556  1.00 80.40           N
ATOM   2623  N   ASN B  81      45.301   7.268 -19.412  1.00 39.25           N
ATOM   2624  CA  ASN B  81      44.468   8.415 -19.016  1.00 39.11           C
ATOM   2625  C   ASN B  81      43.095   8.310 -19.681  1.00 40.14           C
ATOM   2626  O   ASN B  81      42.610   9.299 -20.263  1.00 39.91           O
ATOM   2627  CB  ASN B  81      45.150   9.759 -19.415  1.00 41.24           C
ATOM   2628  CG  ASN B  81      44.850  10.907 -18.417  1.00 38.27           C
ATOM   2629  OD1 ASN B  81      44.804  10.683 -17.224  1.00 39.23           O
ATOM   2630  ND2 ASN B  81      44.730  12.148 -18.923  1.00 39.06           N
ATOM   2631  N   THR B  82      42.491   7.125 -19.612  1.00 37.53           N
ATOM   2632  CA  THR B  82      41.343   6.769 -20.456  1.00 40.50           C
ATOM   2633  C   THR B  82      40.249   6.090 -19.634  1.00 43.78           C
ATOM   2634  O   THR B  82      40.572   5.413 -18.644  1.00 44.72           O
ATOM   2635  CB  THR B  82      41.780   5.834 -21.596  1.00 43.58           C
ATOM   2636  OG1 THR B  82      42.599   6.555 -22.544  1.00 45.42           O
ATOM   2637  CG2 THR B  82      40.576   5.233 -22.358  1.00 44.46           C
ATOM   2638  N   VAL B  83      38.975   6.294 -20.010  1.00 41.30           N
ATOM   2639  CA  VAL B  83      37.879   5.432 -19.523  1.00 40.57           C
ATOM   2640  C   VAL B  83      37.220   4.737 -20.737  1.00 41.71           C
ATOM   2641  O   VAL B  83      37.124   5.346 -21.794  1.00 42.78           O
ATOM   2642  CB  VAL B  83      36.855   6.245 -18.699  1.00 37.77           C
ATOM   2643  CG1 VAL B  83      35.593   5.452 -18.460  1.00 40.86           C
ATOM   2644  CG2 VAL B  83      37.463   6.633 -17.339  1.00 34.19           C
ATOM   2645  N   TYR B  84      36.868   3.451 -20.623  1.00 41.54           N
ATOM   2646  CA  TYR B  84      36.185   2.744 -21.701  1.00 42.30           C
ATOM   2647  C   TYR B  84      34.733   2.465 -21.357  1.00 44.53           C
ATOM   2648  O   TYR B  84      34.386   2.284 -20.175  1.00 43.90           O
ATOM   2649  CB  TYR B  84      36.848   1.405 -22.004  1.00 47.54           C
ATOM   2650  CG  TYR B  84      38.313   1.450 -22.360  1.00 52.07           C
ATOM   2651  CD1 TYR B  84      38.751   2.021 -23.558  1.00 56.31           C
ATOM   2652  CD2 TYR B  84      39.264   0.866 -21.527  1.00 54.17           C
ATOM   2653  CE1 TYR B  84      40.096   2.032 -23.897  1.00 60.02           C
ATOM   2654  CE2 TYR B  84      40.618   0.869 -21.873  1.00 57.81           C
ATOM   2655  CZ  TYR B  84      41.026   1.465 -23.045  1.00 61.75           C
ATOM   2656  OH  TYR B  84      42.367   1.463 -23.378  1.00 67.41           O
ATOM   2657  N   LEU B  85      33.889   2.410 -22.387  1.00 44.69           N
ATOM   2658  CA  LEU B  85      32.527   1.883 -22.245  1.00 45.68           C
ATOM   2659  C   LEU B  85      32.386   0.726 -23.195  1.00 51.65           C
ATOM   2660  O   LEU B  85      32.383   0.916 -24.421  1.00 54.54           O
ATOM   2661  CB  LEU B  85      31.459   2.957 -22.541  1.00 44.92           C
ATOM   2662  CG  LEU B  85      30.031   2.412 -22.294  1.00 47.01           C
ATOM   2663  CD1 LEU B  85      29.756   2.265 -20.744  1.00 43.61           C
ATOM   2664  CD2 LEU B  85      28.969   3.288 -22.965  1.00 48.09           C
ATOM   2665  N   GLN B  86      32.283  -0.483 -22.638  1.00 52.36           N
ATOM   2666  CA  GLN B  86      32.147  -1.681 -23.441  1.00 55.82           C
ATOM   2667  C   GLN B  86      30.655  -1.918 -23.591  1.00 60.33           C
ATOM   2668  O   GLN B  86      29.942  -2.010 -22.601  1.00 58.97           O
ATOM   2669  CB  GLN B  86      32.851  -2.873 -22.782  1.00 55.21           C
ATOM   2670  CG  GLN B  86      32.693  -4.204 -23.539  1.00 60.01           C
ATOM   2671  CD  GLN B  86      33.537  -4.223 -24.814  1.00 64.16           C
ATOM   2672  OE1 GLN B  86      34.610  -3.589 -24.884  1.00 62.51           O
ATOM   2673  NE2 GLN B  86      33.048  -4.923 -25.829  1.00 68.01           N
ATOM   2674  N   MET B  87      30.187  -1.982 -24.834  1.00 62.05           N
ATOM   2675  CA  MET B  87      28.774  -2.164 -25.140  1.00 62.42           C
ATOM   2676  C   MET B  87      28.552  -3.449 -25.859  1.00 66.82           C
ATOM   2677  O   MET B  87      28.870  -3.536 -27.055  1.00 68.11           O
ATOM   2678  CB  MET B  87      28.269  -1.026 -26.019  1.00 60.42           C
ATOM   2679  CG  MET B  87      28.659   0.314 -25.497  1.00 54.17           C
ATOM   2680  SD  MET B  87      28.573   1.465 -26.853  1.00 92.96           S
ATOM   2681  CE  MET B  87      27.184   2.328 -26.247  1.00 53.64           C
ATOM   2682  N   ASN B  88      28.017  -4.444 -25.160  1.00 66.21           N
ATOM   2683  CA  ASN B  88      27.759  -5.733 -25.780  1.00 69.87           C
ATOM   2684  C   ASN B  88      26.289  -5.907 -26.135  1.00 72.09           C
ATOM   2685  O   ASN B  88      25.431  -5.154 -25.665  1.00 69.56           O
ATOM   2686  CB  ASN B  88      28.211  -6.864 -24.857  1.00 72.33           C
ATOM   2687  CG  ASN B  88      29.702  -6.842 -24.583  1.00 71.98           C
ATOM   2688  OD1 ASN B  88      30.499  -6.399 -25.416  1.00 72.39           O
ATOM   2689  ND2 ASN B  88      30.090  -7.320 -23.402  1.00 72.52           N
ATOM   2690  N   SER B  89      26.010  -6.896 -26.972  1.00 76.65           N
ATOM   2691  CA  SER B  89      24.635  -7.267 -27.306  1.00 81.66           C
ATOM   2692  C   SER B  89      23.787  -6.068 -27.747  1.00 80.43           C
ATOM   2693  O   SER B  89      22.652  -5.884 -27.289  1.00 80.05           O
ATOM   2694  CB  SER B  89      23.991  -7.967 -26.109  1.00 82.57           C
ATOM   2695  OG  SER B  89      24.778  -9.080 -25.720  1.00 84.24           O
ATOM   2696  N   LEU B  90      24.364  -5.242 -28.616  1.00 78.33           N
ATOM   2697  CA  LEU B  90      23.679  -4.065 -29.130  1.00 76.55           C
ATOM   2698  C   LEU B  90      22.389  -4.450 -29.871  1.00 81.84           C
ATOM   2699  O   LEU B  90      22.316  -5.499 -30.480  1.00 83.78           O
ATOM   2700  CB  LEU B  90      24.631  -3.273 -30.042  1.00 73.37           C
ATOM   2701  CG  LEU B  90      25.742  -2.621 -29.225  1.00 68.12           C
ATOM   2702  CD1 LEU B  90      26.839  -1.946 -30.062  1.00 65.66           C
ATOM   2703  CD2 LEU B  90      25.124  -1.615 -28.248  1.00 64.42           C
ATOM   2704  N   LYS B  91      21.374  -3.596 -29.779  1.00 79.01           N
ATOM   2705  CA  LYS B  91      20.156  -3.726 -30.565  1.00 85.87           C
ATOM   2706  C   LYS B  91      19.813  -2.362 -31.200  1.00 84.88           C
ATOM   2707  O   LYS B  91      20.371  -1.345 -30.803  1.00 78.96           O
ATOM   2708  CB  LYS B  91      18.993  -4.280 -29.713  1.00 90.05           C
ATOM   2709  CG  LYS B  91      18.873  -3.776 -28.293  1.00 85.80           C
ATOM   2710  CD  LYS B  91      17.497  -4.127 -27.705  1.00 89.94           C
ATOM   2711  CE  LYS B  91      17.330  -3.521 -26.309  1.00 86.01           C
ATOM   2712  NZ  LYS B  91      17.846  -4.419 -25.233  1.00 84.57           N
ATOM   2713  N   PRO B  92      18.943  -2.348 -32.237  1.00 90.72           N
ATOM   2714  CA  PRO B  92      18.677  -1.118 -33.002  1.00 90.56           C
ATOM   2715  C   PRO B  92      18.297   0.123 -32.178  1.00 87.97           C
ATOM   2716  O   PRO B  92      18.636   1.225 -32.587  1.00 87.06           O
ATOM   2717  CB  PRO B  92      17.512  -1.531 -33.910  1.00 97.82           C
ATOM   2718  CG  PRO B  92      17.763  -2.946 -34.159  1.00100.94           C
ATOM   2719  CD  PRO B  92      18.295  -3.511 -32.872  1.00 97.17           C
ATOM   2720  N   GLU B  93      17.627  -0.025 -31.044  1.00 89.02           N
ATOM   2721  CA  GLU B  93      17.256   1.169 -30.287  1.00 88.59           C
ATOM   2722  C   GLU B  93      18.352   1.658 -29.356  1.00 80.80           C
ATOM   2723  O   GLU B  93      18.116   2.577 -28.583  1.00 79.69           O
ATOM   2724  CB  GLU B  93      15.970   0.959 -29.486  1.00 94.58           C
ATOM   2725  CG  GLU B  93      15.739  -0.436 -28.931  1.00 99.18           C
ATOM   2726  CD  GLU B  93      15.320  -1.438 -30.005  1.00107.88           C
ATOM   2727  OE1 GLU B  93      14.684  -1.029 -31.010  1.00112.97           O
ATOM   2728  OE2 GLU B  93      15.609  -2.643 -29.835  1.00110.24           O
ATOM   2729  N   ASP B  94      19.542   1.063 -29.417  1.00 73.73           N
ATOM   2730  CA  ASP B  94      20.708   1.730 -28.842  1.00 70.13           C
ATOM   2731  C   ASP B  94      21.254   2.787 -29.810  1.00 68.32           C
ATOM   2732  O   ASP B  94      22.216   3.451 -29.493  1.00 65.89           O
ATOM   2733  CB  ASP B  94      21.838   0.736 -28.478  1.00 69.14           C
ATOM   2734  CG  ASP B  94      21.423  -0.292 -27.418  1.00 71.96           C
ATOM   2735  OD1 ASP B  94      20.867   0.122 -26.369  1.00 64.69           O
ATOM   2736  OD2 ASP B  94      21.665  -1.502 -27.644  1.00 72.99           O
ATOM   2737  N   THR B  95      20.654   2.930 -30.992  1.00 73.99           N
ATOM   2738  CA  THR B  95      21.201   3.868 -31.990  1.00 72.49           C
ATOM   2739  C   THR B  95      21.037   5.315 -31.533  1.00 69.26           C
ATOM   2740  O   THR B  95      19.924   5.747 -31.232  1.00 71.95           O
ATOM   2741  CB  THR B  95      20.544   3.684 -33.374  1.00 77.61           C
ATOM   2742  OG1 THR B  95      20.809   2.360 -33.839  1.00 79.04           O
ATOM   2743  CG2 THR B  95      21.125   4.679 -34.349  1.00 76.81           C
ATOM   2744  N   ALA B  96      22.155   6.047 -31.468  1.00 56.62           N
ATOM   2745  CA  ALA B  96      22.189   7.396 -30.926  1.00 59.57           C
ATOM   2746  C   ALA B  96      23.607   7.949 -31.001  1.00 58.89           C
ATOM   2747  O   ALA B  96      24.543   7.203 -31.249  1.00 59.61           O
ATOM   2748  CB  ALA B  96      21.726   7.402 -29.393  1.00 56.87           C
ATOM   2749  N   VAL B  97      23.789   9.214 -30.630  1.00 58.07           N
ATOM   2750  CA  VAL B  97      25.135   9.723 -30.464  1.00 55.36           C
ATOM   2751  C   VAL B  97      25.442   9.554 -29.007  1.00 53.36           C
ATOM   2752  O   VAL B  97      24.587   9.859 -28.153  1.00 52.78           O
ATOM   2753  CB  VAL B  97      25.289  11.197 -30.928  1.00 70.64           C
ATOM   2754  CG1 VAL B  97      24.289  12.106 -30.261  1.00 71.07           C
ATOM   2755  CG2 VAL B  97      26.700  11.690 -30.712  1.00 65.98           C
ATOM   2756  N   TYR B  98      26.637   9.022 -28.731  1.00 47.42           N
ATOM   2757  CA  TYR B  98      27.051   8.760 -27.342  1.00 45.74           C
ATOM   2758  C   TYR B  98      28.092   9.758 -26.937  1.00 47.50           C
ATOM   2759  O   TYR B  98      28.982  10.110 -27.750  1.00 50.23           O
ATOM   2760  CB  TYR B  98      27.613   7.358 -27.210  1.00 45.85           C
ATOM   2761  CG  TYR B  98      26.537   6.302 -27.243  1.00 49.19           C
ATOM   2762  CD1 TYR B  98      25.890   5.950 -28.427  1.00 54.48           C
ATOM   2763  CD2 TYR B  98      26.165   5.667 -26.083  1.00 48.66           C
ATOM   2764  CE1 TYR B  98      24.901   4.976 -28.434  1.00 57.65           C
ATOM   2765  CE2 TYR B  98      25.189   4.720 -26.079  1.00 51.71           C
ATOM   2766  CZ  TYR B  98      24.566   4.363 -27.229  1.00 55.36           C
ATOM   2767  OH  TYR B  98      23.587   3.399 -27.165  1.00 60.19           O
ATOM   2768  N   TYR B  99      27.968  10.220 -25.691  1.00 43.39           N
ATOM   2769  CA  TYR B  99      28.848  11.266 -25.165  1.00 44.19           C
ATOM   2770  C   TYR B  99      29.427  10.801 -23.875  1.00 42.62           C
ATOM   2771  O   TYR B  99      28.735  10.114 -23.093  1.00 41.89           O
ATOM   2772  CB  TYR B  99      28.112  12.581 -24.872  1.00 45.66           C
ATOM   2773  CG  TYR B  99      27.481  13.283 -26.052  1.00 50.20           C
ATOM   2774  CD1 TYR B  99      26.212  12.925 -26.503  1.00 52.98           C
ATOM   2775  CD2 TYR B  99      28.114  14.357 -26.664  1.00 54.04           C
ATOM   2776  CE1 TYR B  99      25.620  13.594 -27.582  1.00 57.82           C
ATOM   2777  CE2 TYR B  99      27.533  15.009 -27.735  1.00 58.78           C
ATOM   2778  CZ  TYR B  99      26.282  14.636 -28.171  1.00 61.21           C
ATOM   2779  OH  TYR B  99      25.702  15.303 -29.231  1.00 67.76           O
ATOM   2780  N   CYS B 100      30.671  11.194 -23.620  1.00 40.64           N
ATOM   2781  CA  CYS B 100      31.195  11.072 -22.262  1.00 36.37           C
ATOM   2782  C   CYS B 100      31.240  12.451 -21.613  1.00 38.74           C
ATOM   2783  O   CYS B 100      31.278  13.470 -22.309  1.00 39.36           O
ATOM   2784  CB  CYS B 100      32.581  10.471 -22.278  1.00 37.14           C
ATOM   2785  SG  CYS B 100      33.757  11.401 -23.328  1.00 45.23           S
ATOM   2786  N   ALA B 101      31.268  12.483 -20.275  1.00 34.57           N
ATOM   2787  CA  ALA B 101      31.394  13.727 -19.548  1.00 35.86           C
ATOM   2788  C   ALA B 101      32.179  13.442 -18.268  1.00 35.00           C
ATOM   2789  O   ALA B 101      32.208  12.280 -17.793  1.00 35.87           O
ATOM   2790  CB  ALA B 101      30.020  14.331 -19.216  1.00 37.86           C
ATOM   2791  N   ALA B 102      32.827  14.485 -17.734  1.00 33.94           N
ATOM   2792  CA  ALA B 102      33.680  14.283 -16.572  1.00 29.75           C
ATOM   2793  C   ALA B 102      33.495  15.408 -15.560  1.00 32.39           C
ATOM   2794  O   ALA B 102      33.153  16.540 -15.934  1.00 36.13           O
ATOM   2795  CB  ALA B 102      35.195  14.166 -17.004  1.00 36.11           C
ATOM   2796  N   ARG B 103      33.746  15.059 -14.296  1.00 33.54           N
ATOM   2797  CA  ARG B 103      33.812  16.061 -13.214  1.00 33.76           C
ATOM   2798  C   ARG B 103      34.887  15.678 -12.202  1.00 32.29           C
ATOM   2799  O   ARG B 103      34.940  14.537 -11.762  1.00 31.34           O
ATOM   2800  CB  ARG B 103      32.468  16.204 -12.492  1.00 35.48           C
ATOM   2801  CG  ARG B 103      32.605  16.896 -11.086  1.00 33.27           C
ATOM   2802  CD  ARG B 103      31.231  17.275 -10.528  1.00 34.44           C
ATOM   2803  NE  ARG B 103      30.698  18.411 -11.308  1.00 34.69           N
ATOM   2804  CZ  ARG B 103      29.460  18.869 -11.165  1.00 37.80           C
ATOM   2805  NH1 ARG B 103      28.640  18.292 -10.277  1.00 37.86           N
ATOM   2806  NH2 ARG B 103      29.015  19.894 -11.903  1.00 39.95           N
ATOM   2807  N   LEU B 104      35.734  16.652 -11.876  1.00 32.17           N
ATOM   2808  CA  LEU B 104      36.802  16.497 -10.911  1.00 32.29           C
ATOM   2809  C   LEU B 104      36.163  16.193  -9.551  1.00 30.58           C
ATOM   2810  O   LEU B 104      35.332  16.959  -9.071  1.00 31.63           O
ATOM   2811  CB  LEU B 104      37.645  17.768 -10.840  1.00 33.59           C
ATOM   2812  CG  LEU B 104      38.713  17.788  -9.721  1.00 36.26           C
ATOM   2813  CD1 LEU B 104      39.730  16.728  -9.995  1.00 38.96           C
ATOM   2814  CD2 LEU B 104      39.374  19.116  -9.625  1.00 42.43           C
ATOM   2815  N   GLY B 105      36.513  15.063  -8.975  1.00 29.98           N
ATOM   2816  CA  GLY B 105      35.972  14.710  -7.633  1.00 32.72           C
ATOM   2817  C   GLY B 105      34.499  14.325  -7.679  1.00 31.36           C
ATOM   2818  O   GLY B 105      33.813  14.237  -6.642  1.00 30.83           O
ATOM   2819  N   GLY B 106      34.019  14.061  -8.905  1.00 33.09           N
ATOM   2820  CA  GLY B 106      32.604  13.769  -9.109  1.00 32.83           C
ATOM   2821  C   GLY B 106      32.095  12.441  -8.556  1.00 29.64           C
ATOM   2822  O   GLY B 106      32.843  11.538  -8.079  1.00 32.89           O
ATOM   2823  N   TRP B 107      30.771  12.307  -8.674  1.00 31.47           N
ATOM   2824  CA  TRP B 107      30.075  11.088  -8.287  1.00 31.51           C
ATOM   2825  C   TRP B 107      29.386  10.457  -9.541  1.00 30.07           C
ATOM   2826  O   TRP B 107      29.337  11.083 -10.633  1.00 32.49           O
ATOM   2827  CB  TRP B 107      29.070  11.387  -7.188  1.00 36.34           C
ATOM   2828  CG  TRP B 107      28.161  12.489  -7.587  1.00 36.11           C
ATOM   2829  CD1 TRP B 107      26.903  12.354  -8.097  1.00 35.00           C
ATOM   2830  CD2 TRP B 107      28.395  13.907  -7.427  1.00 34.37           C
ATOM   2831  NE1 TRP B 107      26.350  13.616  -8.315  1.00 35.44           N
ATOM   2832  CE2 TRP B 107      27.249  14.578  -7.946  1.00 36.45           C
ATOM   2833  CE3 TRP B 107      29.478  14.666  -6.964  1.00 33.55           C
ATOM   2834  CZ2 TRP B 107      27.132  15.991  -7.943  1.00 35.99           C
ATOM   2835  CZ3 TRP B 107      29.400  16.061  -6.990  1.00 32.17           C
ATOM   2836  CH2 TRP B 107      28.203  16.717  -7.457  1.00 33.99           C
ATOM   2837  N   ALA B 108      28.864   9.240  -9.373  1.00 34.87           N
ATOM   2838  CA  ALA B 108      28.353   8.441 -10.515  1.00 40.10           C
ATOM   2839  C   ALA B 108      26.944   8.888 -10.870  1.00 44.60           C
ATOM   2840  O   ALA B 108      26.001   8.248 -10.440  1.00 52.15           O
ATOM   2841  CB  ALA B 108      28.337   6.916 -10.145  1.00 37.83           C
ATOM   2842  N   SER B 109      26.812   9.996 -11.598  1.00 39.38           N
ATOM   2843  CA  SER B 109      25.525  10.669 -11.832  1.00 36.95           C
ATOM   2844  C   SER B 109      24.959  10.369 -13.199  1.00 38.86           C
ATOM   2845  O   SER B 109      25.720  10.130 -14.117  1.00 35.20           O
ATOM   2846  CB  SER B 109      25.682  12.213 -11.763  1.00 35.86           C
ATOM   2847  OG  SER B 109      24.386  12.814 -11.858  1.00 38.32           O
ATOM   2848  N   PHE B 110      23.644  10.401 -13.311  1.00 39.07           N
ATOM   2849  CA  PHE B 110      23.014  10.364 -14.649  1.00 43.18           C
ATOM   2850  C   PHE B 110      22.494  11.738 -15.060  1.00 42.57           C
ATOM   2851  O   PHE B 110      21.790  11.861 -16.052  1.00 43.29           O
ATOM   2852  CB  PHE B 110      21.860   9.347 -14.657  1.00 48.76           C
ATOM   2853  CG  PHE B 110      22.319   7.913 -14.609  1.00 55.83           C
ATOM   2854  CD1 PHE B 110      23.606   7.576 -14.997  1.00 56.02           C
ATOM   2855  CD2 PHE B 110      21.482   6.914 -14.138  1.00 64.82           C
ATOM   2856  CE1 PHE B 110      24.043   6.267 -14.935  1.00 59.60           C
ATOM   2857  CE2 PHE B 110      21.907   5.607 -14.074  1.00 67.78           C
ATOM   2858  CZ  PHE B 110      23.182   5.279 -14.479  1.00 65.06           C
ATOM   2859  N   SER B 111      22.855  12.789 -14.328  1.00 40.21           N
ATOM   2860  CA  SER B 111      22.357  14.124 -14.660  1.00 44.24           C
ATOM   2861  C   SER B 111      23.454  14.888 -15.441  1.00 41.17           C
ATOM   2862  O   SER B 111      24.548  15.033 -14.961  1.00 37.80           O
ATOM   2863  CB  SER B 111      21.961  14.883 -13.390  1.00 50.55           C
ATOM   2864  OG  SER B 111      21.940  16.268 -13.630  1.00 53.22           O
ATOM   2865  N   PRO B 112      23.138  15.372 -16.667  1.00 42.74           N
ATOM   2866  CA  PRO B 112      24.156  16.115 -17.420  1.00 39.71           C
ATOM   2867  C   PRO B 112      24.669  17.327 -16.644  1.00 41.74           C
ATOM   2868  O   PRO B 112      25.847  17.680 -16.721  1.00 40.04           O
ATOM   2869  CB  PRO B 112      23.410  16.528 -18.713  1.00 43.74           C
ATOM   2870  CG  PRO B 112      22.281  15.553 -18.850  1.00 46.13           C
ATOM   2871  CD  PRO B 112      21.933  15.073 -17.450  1.00 45.83           C
ATOM   2872  N   GLN B 113      23.802  17.933 -15.834  1.00 42.36           N
ATOM   2873  CA  GLN B 113      24.202  19.060 -15.002  1.00 42.84           C
ATOM   2874  C   GLN B 113      25.290  18.741 -13.956  1.00 39.82           C
ATOM   2875  O   GLN B 113      25.918  19.663 -13.403  1.00 42.52           O
ATOM   2876  CB  GLN B 113      22.948  19.640 -14.300  1.00 51.11           C
ATOM   2877  CG  GLN B 113      23.206  20.407 -12.973  1.00 66.70           C
ATOM   2878  CD  GLN B 113      21.906  20.836 -12.253  1.00 71.31           C
ATOM   2879  OE1 GLN B 113      20.816  20.545 -12.736  1.00 74.14           O
ATOM   2880  NE2 GLN B 113      22.032  21.543 -11.116  1.00 69.92           N
ATOM   2881  N   GLU B 114      25.586  17.457 -13.715  1.00 35.30           N
ATOM   2882  CA  GLU B 114      26.536  17.113 -12.615  1.00 34.39           C
ATOM   2883  C   GLU B 114      27.868  16.668 -13.177  1.00 34.97           C
ATOM   2884  O   GLU B 114      28.684  16.012 -12.517  1.00 34.90           O
ATOM   2885  CB  GLU B 114      25.895  16.078 -11.669  1.00 36.11           C
ATOM   2886  CG  GLU B 114      24.752  16.733 -10.884  1.00 37.95           C
ATOM   2887  CD  GLU B 114      24.105  15.814  -9.839  1.00 37.12           C
ATOM   2888  OE1 GLU B 114      24.133  14.558 -10.002  1.00 35.49           O
ATOM   2889  OE2 GLU B 114      23.525  16.359  -8.892  1.00 36.87           O
ATOM   2890  N   TYR B 115      28.096  17.077 -14.432  1.00 35.52           N
ATOM   2891  CA  TYR B 115      29.429  17.038 -15.035  1.00 32.64           C
ATOM   2892  C   TYR B 115      29.801  18.422 -15.641  1.00 33.13           C
ATOM   2893  O   TYR B 115      28.947  19.256 -15.891  1.00 36.48           O
ATOM   2894  CB  TYR B 115      29.489  15.984 -16.152  1.00 34.00           C
ATOM   2895  CG  TYR B 115      29.190  14.600 -15.628  1.00 33.94           C
ATOM   2896  CD1 TYR B 115      27.871  14.142 -15.545  1.00 34.69           C
ATOM   2897  CD2 TYR B 115      30.214  13.753 -15.198  1.00 33.31           C
ATOM   2898  CE1 TYR B 115      27.591  12.876 -15.057  1.00 34.67           C
ATOM   2899  CE2 TYR B 115      29.927  12.495 -14.698  1.00 34.43           C
ATOM   2900  CZ  TYR B 115      28.604  12.070 -14.654  1.00 34.59           C
ATOM   2901  OH  TYR B 115      28.280  10.821 -14.183  1.00 36.47           O
ATOM   2902  N   ASP B 116      31.097  18.606 -15.887  1.00 34.63           N
ATOM   2903  CA  ASP B 116      31.643  19.904 -16.297  1.00 34.96           C
ATOM   2904  C   ASP B 116      32.296  19.883 -17.685  1.00 36.78           C
ATOM   2905  O   ASP B 116      32.317  20.894 -18.363  1.00 39.99           O
ATOM   2906  CB  ASP B 116      32.667  20.321 -15.266  1.00 34.36           C
ATOM   2907  CG  ASP B 116      32.037  20.410 -13.877  1.00 36.24           C
ATOM   2908  OD1 ASP B 116      31.006  21.133 -13.772  1.00 37.41           O
ATOM   2909  OD2 ASP B 116      32.483  19.693 -12.969  1.00 37.26           O
ATOM   2910  N   TYR B 117      32.862  18.738 -18.061  1.00 35.59           N
ATOM   2911  CA  TYR B 117      33.524  18.619 -19.370  1.00 38.72           C
ATOM   2912  C   TYR B 117      32.857  17.558 -20.214  1.00 37.63           C
ATOM   2913  O   TYR B 117      32.463  16.529 -19.667  1.00 39.70           O
ATOM   2914  CB  TYR B 117      35.004  18.275 -19.163  1.00 40.41           C
ATOM   2915  CG  TYR B 117      35.644  19.343 -18.330  1.00 42.22           C
ATOM   2916  CD1 TYR B 117      36.001  20.566 -18.908  1.00 48.80           C
ATOM   2917  CD2 TYR B 117      35.803  19.175 -16.943  1.00 40.81           C
ATOM   2918  CE1 TYR B 117      36.540  21.581 -18.143  1.00 51.30           C
ATOM   2919  CE2 TYR B 117      36.353  20.186 -16.173  1.00 43.85           C
ATOM   2920  CZ  TYR B 117      36.711  21.386 -16.799  1.00 50.28           C
ATOM   2921  OH  TYR B 117      37.238  22.402 -16.053  1.00 55.74           O
ATOM   2922  N   TRP B 118      32.781  17.801 -21.529  1.00 38.57           N
ATOM   2923  CA  TRP B 118      32.153  16.844 -22.462  1.00 40.70           C
ATOM   2924  C   TRP B 118      33.008  16.444 -23.617  1.00 42.74           C
ATOM   2925  O   TRP B 118      33.735  17.287 -24.204  1.00 46.41           O
ATOM   2926  CB  TRP B 118      30.834  17.433 -23.025  1.00 45.83           C
ATOM   2927  CG  TRP B 118      29.802  17.551 -21.919  1.00 46.22           C
ATOM   2928  CD1 TRP B 118      29.728  18.542 -20.964  1.00 46.52           C
ATOM   2929  CD2 TRP B 118      28.741  16.621 -21.626  1.00 46.58           C
ATOM   2930  NE1 TRP B 118      28.669  18.277 -20.103  1.00 47.54           N
ATOM   2931  CE2 TRP B 118      28.061  17.115 -20.473  1.00 47.52           C
ATOM   2932  CE3 TRP B 118      28.316  15.427 -22.207  1.00 46.67           C
ATOM   2933  CZ2 TRP B 118      26.955  16.453 -19.914  1.00 47.88           C
ATOM   2934  CZ3 TRP B 118      27.210  14.769 -21.649  1.00 49.44           C
ATOM   2935  CH2 TRP B 118      26.550  15.285 -20.496  1.00 49.38           C
ATOM   2936  N   GLY B 119      32.864  15.186 -24.028  1.00 41.49           N
ATOM   2937  CA  GLY B 119      33.443  14.768 -25.301  1.00 45.00           C
ATOM   2938  C   GLY B 119      32.597  15.311 -26.435  1.00 48.22           C
ATOM   2939  O   GLY B 119      31.524  15.844 -26.208  1.00 48.17           O
ATOM   2940  N   GLN B 120      33.102  15.185 -27.647  1.00 48.05           N
ATOM   2941  CA  GLN B 120      32.498  15.750 -28.848  1.00 54.74           C
ATOM   2942  C   GLN B 120      31.332  14.900 -29.370  1.00 58.17           C
ATOM   2943  O   GLN B 120      30.610  15.322 -30.260  1.00 66.27           O
ATOM   2944  CB  GLN B 120      33.582  15.907 -29.934  1.00 56.89           C
ATOM   2945  CG  GLN B 120      33.844  14.656 -30.799  1.00 60.31           C
ATOM   2946  CD  GLN B 120      34.791  13.633 -30.158  1.00 59.84           C
ATOM   2947  OE1 GLN B 120      35.040  13.657 -28.925  1.00 59.14           O
ATOM   2948  NE2 GLN B 120      35.316  12.715 -30.997  1.00 62.65           N
ATOM   2949  N   GLY B 121      31.148  13.708 -28.827  1.00 55.77           N
ATOM   2950  CA  GLY B 121      30.117  12.826 -29.345  1.00 55.65           C
ATOM   2951  C   GLY B 121      30.571  11.865 -30.427  1.00 59.03           C
ATOM   2952  O   GLY B 121      31.420  12.193 -31.278  1.00 61.48           O
ATOM   2953  N   THR B 122      29.979  10.672 -30.451  1.00 55.25           N
ATOM   2954  CA  THR B 122      30.263   9.770 -31.539  1.00 58.09           C
ATOM   2955  C   THR B 122      29.019   8.934 -31.855  1.00 60.36           C
ATOM   2956  O   THR B 122      28.284   8.503 -30.965  1.00 58.12           O
ATOM   2957  CB  THR B 122      31.486   8.858 -31.260  1.00 60.79           C
ATOM   2958  OG1 THR B 122      31.831   8.157 -32.476  1.00 68.17           O
ATOM   2959  CG2 THR B 122      31.211   7.879 -30.138  1.00 60.04           C
ATOM   2960  N   GLN B 123      28.757   8.764 -33.151  1.00 63.11           N
ATOM   2961  CA  GLN B 123      27.534   8.105 -33.564  1.00 63.20           C
ATOM   2962  C   GLN B 123      27.647   6.589 -33.404  1.00 64.75           C
ATOM   2963  O   GLN B 123      28.673   5.980 -33.732  1.00 67.78           O
ATOM   2964  CB  GLN B 123      27.188   8.455 -35.040  1.00 64.25           C
ATOM   2965  CG  GLN B 123      25.933   7.775 -35.540  1.00 74.61           C
ATOM   2966  CD  GLN B 123      24.637   8.374 -34.999  1.00 75.81           C
ATOM   2967  OE1 GLN B 123      24.467   9.590 -34.998  1.00 78.46           O
ATOM   2968  NE2 GLN B 123      23.695   7.511 -34.574  1.00 74.90           N
ATOM   2969  N   VAL B 124      26.579   5.979 -32.904  1.00 61.18           N
ATOM   2970  CA  VAL B 124      26.508   4.542 -32.843  1.00 62.70           C
ATOM   2971  C   VAL B 124      25.248   4.169 -33.556  1.00 62.88           C
ATOM   2972  O   VAL B 124      24.187   4.677 -33.207  1.00 62.84           O
ATOM   2973  CB  VAL B 124      26.481   4.023 -31.391  1.00 59.69           C
ATOM   2974  CG1 VAL B 124      26.119   2.558 -31.376  1.00 64.59           C
ATOM   2975  CG2 VAL B 124      27.817   4.252 -30.727  1.00 57.27           C
ATOM   2976  N   THR B 125      25.355   3.325 -34.586  1.00 63.59           N
ATOM   2977  CA  THR B 125      24.202   2.893 -35.319  1.00 67.84           C
ATOM   2978  C   THR B 125      24.153   1.360 -35.305  1.00 72.63           C
ATOM   2979  O   THR B 125      25.161   0.693 -35.561  1.00 75.16           O
ATOM   2980  CB  THR B 125      24.230   3.435 -36.793  1.00 76.94           C
ATOM   2981  OG1 THR B 125      24.161   4.868 -36.776  1.00 77.91           O
ATOM   2982  CG2 THR B 125      23.075   2.922 -37.574  1.00 77.76           C
ATOM   2983  N   VAL B 126      22.983   0.811 -34.975  1.00 71.56           N
ATOM   2984  CA  VAL B 126      22.803  -0.630 -34.882  1.00 72.34           C
ATOM   2985  C   VAL B 126      21.666  -0.988 -35.809  1.00 77.63           C
ATOM   2986  O   VAL B 126      20.541  -0.522 -35.620  1.00 78.26           O
ATOM   2987  CB  VAL B 126      22.491  -1.127 -33.433  1.00 73.19           C
ATOM   2988  CG1 VAL B 126      22.511  -2.657 -33.384  1.00 77.01           C
ATOM   2989  CG2 VAL B 126      23.488  -0.567 -32.450  1.00 69.13           C
ATOM   2990  N   SER B 127      21.981  -1.781 -36.828  1.00 83.56           N
ATOM   2991  CA  SER B 127      21.001  -2.243 -37.809  1.00 90.01           C
ATOM   2992  C   SER B 127      21.677  -3.094 -38.885  1.00 92.67           C
ATOM   2993  O   SER B 127      22.893  -3.063 -39.028  1.00 91.51           O
ATOM   2994  CB  SER B 127      20.284  -1.070 -38.477  1.00 95.26           C
ATOM   2995  OG  SER B 127      21.141  -0.421 -39.393  1.00 98.56           O
ATOM   2996  N   SER B 128      20.899  -3.859 -39.635  1.00 97.05           N
ATOM   2997  CA  SER B 128      21.459  -4.567 -40.793  1.00103.37           C
ATOM   2998  C   SER B 128      20.694  -4.270 -42.077  1.00107.34           C
ATOM   2999  O   SER B 128      20.889  -3.218 -42.686  1.00108.16           O
ATOM   3000  CB  SER B 128      21.497  -6.075 -40.537  1.00107.49           C
ATOM   3001  OG  SER B 128      20.339  -6.502 -39.843  1.00108.12           O
