# Supplementary material for: A non-redundant data set of nanobody-antigen crystal structures
Source: Data Brief. 2019 Mar 6;24:103754. doi: 10.1016/j.dib.2019.103754 (PMC6441729; doi:10.1016/j.dib.2019.103754)
Supplement: Multimedia component 5 [file mmc5.zip › Data_set/Nb-Ag_3/5ja8_3.pdb]

ATOM      1  N   HIS G   0     112.877 -50.002  34.199  1.00100.22           N
ATOM      2  CA  HIS G   0     112.294 -49.831  35.531  1.00 95.36           C
ATOM      3  C   HIS G   0     111.747 -48.418  35.734  1.00 93.23           C
ATOM      4  O   HIS G   0     112.353 -47.441  35.289  1.00 99.51           O
ATOM      5  CB  HIS G   0     113.334 -50.145  36.609  1.00 95.71           C
ATOM      6  CG  HIS G   0     112.975 -49.627  37.967  1.00 95.14           C
ATOM      7  ND1 HIS G   0     113.624 -48.563  38.552  1.00 96.07           N
ATOM      8  CD2 HIS G   0     112.037 -50.032  38.856  1.00 93.94           C
ATOM      9  CE1 HIS G   0     113.101 -48.331  39.744  1.00 94.13           C
ATOM     10  NE2 HIS G   0     112.137 -49.209  39.953  1.00 92.83           N
ATOM     11  N   MET G   1     110.612 -48.314  36.423  1.00 85.03           N
ATOM     12  CA  MET G   1     109.995 -47.016  36.708  1.00 78.73           C
ATOM     13  C   MET G   1     110.133 -46.605  38.169  1.00 72.45           C
ATOM     14  O   MET G   1     109.910 -47.409  39.074  1.00 69.30           O
ATOM     15  CB  MET G   1     108.507 -47.018  36.343  1.00 74.19           C
ATOM     16  CG  MET G   1     108.202 -47.221  34.873  1.00 74.20           C
ATOM     17  SD  MET G   1     106.499 -46.752  34.521  1.00 65.85           S
ATOM     18  CE  MET G   1     105.600 -47.782  35.677  1.00 52.74           C
ATOM     19  N   LYS G   2     110.515 -45.349  38.386  1.00 70.87           N
ATOM     20  CA  LYS G   2     110.626 -44.794  39.728  1.00 66.62           C
ATOM     21  C   LYS G   2     109.263 -44.834  40.421  1.00 63.35           C
ATOM     22  O   LYS G   2     108.222 -44.671  39.779  1.00 62.17           O
ATOM     23  CB  LYS G   2     111.171 -43.362  39.684  1.00 65.14           C
ATOM     24  N   SER G   3     109.279 -45.081  41.726  1.00 62.31           N
ATOM     25  CA  SER G   3     108.061 -45.130  42.527  1.00 60.10           C
ATOM     26  C   SER G   3     107.436 -43.747  42.701  1.00 58.91           C
ATOM     27  O   SER G   3     108.147 -42.757  42.850  1.00 62.64           O
ATOM     28  CB  SER G   3     108.364 -45.740  43.896  1.00 62.03           C
ATOM     29  OG  SER G   3     107.203 -45.784  44.704  1.00 63.81           O
ATOM     30  N   VAL G   4     106.108 -43.680  42.667  1.00 56.53           N
ATOM     31  CA  VAL G   4     105.400 -42.423  42.903  1.00 54.39           C
ATOM     32  C   VAL G   4     104.958 -42.291  44.357  1.00 51.39           C
ATOM     33  O   VAL G   4     104.235 -41.362  44.715  1.00 53.13           O
ATOM     34  CB  VAL G   4     104.159 -42.276  42.000  1.00 52.22           C
ATOM     35  CG1 VAL G   4     104.554 -42.242  40.536  1.00 54.79           C
ATOM     36  CG2 VAL G   4     103.160 -43.382  42.283  1.00 47.55           C
ATOM     37  N   PHE G   5     105.373 -43.227  45.199  1.00 48.76           N
ATOM     38  CA  PHE G   5     104.977 -43.151  46.597  1.00 48.44           C
ATOM     39  C   PHE G   5     106.167 -42.864  47.509  1.00 46.67           C
ATOM     40  O   PHE G   5     107.221 -43.491  47.405  1.00 43.72           O
ATOM     41  CB  PHE G   5     104.264 -44.436  47.012  1.00 46.89           C
ATOM     42  CG  PHE G   5     102.883 -44.570  46.427  1.00 49.38           C
ATOM     43  CD1 PHE G   5     102.701 -45.073  45.148  1.00 49.69           C
ATOM     44  CD2 PHE G   5     101.767 -44.179  47.154  1.00 49.19           C
ATOM     45  CE1 PHE G   5     101.435 -45.190  44.612  1.00 50.25           C
ATOM     46  CE2 PHE G   5     100.500 -44.297  46.625  1.00 49.32           C
ATOM     47  CZ  PHE G   5     100.333 -44.799  45.353  1.00 50.99           C
ATOM     48  N   VAL G   6     105.965 -41.924  48.424  1.00 47.85           N
ATOM     49  CA  VAL G   6     107.030 -41.428  49.280  1.00 50.11           C
ATOM     50  C   VAL G   6     106.566 -41.446  50.724  1.00 46.76           C
ATOM     51  O   VAL G   6     105.523 -40.888  51.060  1.00 45.73           O
ATOM     52  CB  VAL G   6     107.458 -39.995  48.877  1.00 54.96           C
ATOM     53  CG1 VAL G   6     108.689 -39.556  49.656  1.00 55.39           C
ATOM     54  CG2 VAL G   6     107.717 -39.924  47.384  1.00 55.17           C
ATOM     55  N   GLU G   7     107.337 -42.114  51.571  1.00 46.14           N
ATOM     56  CA  GLU G   7     106.958 -42.283  52.969  1.00 43.38           C
ATOM     57  C   GLU G   7     107.725 -41.346  53.888  1.00 40.73           C
ATOM     58  O   GLU G   7     108.947 -41.224  53.790  1.00 40.90           O
ATOM     59  CB  GLU G   7     107.183 -43.735  53.408  1.00 43.12           C
ATOM     60  CG  GLU G   7     106.605 -44.759  52.453  1.00 46.42           C
ATOM     61  CD  GLU G   7     106.942 -46.187  52.843  1.00 48.41           C
ATOM     62  OE1 GLU G   7     108.018 -46.413  53.440  1.00 49.46           O
ATOM     63  OE2 GLU G   7     106.134 -47.087  52.531  1.00 48.57           O1-
ATOM     64  N   SER G   8     106.998 -40.698  54.790  1.00 39.88           N
ATOM     65  CA  SER G   8     107.627 -39.947  55.861  1.00 39.75           C
ATOM     66  C   SER G   8     108.304 -40.947  56.779  1.00 38.41           C
ATOM     67  O   SER G   8     107.979 -42.136  56.759  1.00 36.10           O
ATOM     68  CB  SER G   8     106.608 -39.125  56.650  1.00 38.14           C
ATOM     69  OG  SER G   8     106.052 -39.911  57.698  1.00 38.51           O
ATOM     70  N   THR G   9     109.258 -40.477  57.569  1.00 37.92           N
ATOM     71  CA  THR G   9     109.876 -41.336  58.564  1.00 40.84           C
ATOM     72  C   THR G   9     108.816 -41.973  59.476  1.00 40.15           C
ATOM     73  O   THR G   9     108.891 -43.159  59.798  1.00 36.04           O
ATOM     74  CB  THR G   9     110.892 -40.560  59.403  1.00 39.54           C
ATOM     75  OG1 THR G   9     111.906 -40.042  58.539  1.00 41.78           O
ATOM     76  CG2 THR G   9     111.529 -41.466  60.445  1.00 38.81           C
ATOM     77  N   ILE G  10     107.823 -41.181  59.873  1.00 36.58           N
ATOM     78  CA  ILE G  10     106.770 -41.649  60.774  1.00 39.81           C
ATOM     79  C   ILE G  10     105.934 -42.784  60.170  1.00 38.17           C
ATOM     80  O   ILE G  10     105.648 -43.778  60.840  1.00 39.14           O
ATOM     81  CB  ILE G  10     105.856 -40.480  61.193  1.00 39.83           C
ATOM     82  CG1 ILE G  10     106.611 -39.565  62.165  1.00 39.36           C
ATOM     83  CG2 ILE G  10     104.575 -40.996  61.819  1.00 36.88           C
ATOM     84  CD1 ILE G  10     105.918 -38.263  62.491  1.00 40.75           C
ATOM     85  N   PHE G  11     105.547 -42.633  58.908  1.00 40.34           N
ATOM     86  CA  PHE G  11     104.797 -43.669  58.189  1.00 36.63           C
ATOM     87  C   PHE G  11     105.606 -44.953  58.075  1.00 35.37           C
ATOM     88  O   PHE G  11     105.083 -46.053  58.253  1.00 36.66           O
ATOM     89  CB  PHE G  11     104.405 -43.175  56.789  1.00 36.03           C
ATOM     90  CG  PHE G  11     103.539 -44.139  56.017  1.00 34.07           C
ATOM     91  CD1 PHE G  11     102.159 -44.066  56.093  1.00 34.36           C
ATOM     92  CD2 PHE G  11     104.106 -45.107  55.205  1.00 36.63           C
ATOM     93  CE1 PHE G  11     101.359 -44.941  55.385  1.00 34.18           C
ATOM     94  CE2 PHE G  11     103.307 -45.987  54.491  1.00 36.66           C
ATOM     95  CZ  PHE G  11     101.933 -45.900  54.583  1.00 33.63           C
ATOM     96  N   GLU G  12     106.884 -44.798  57.758  1.00 34.32           N
ATOM     97  CA  GLU G  12     107.783 -45.924  57.615  1.00 34.44           C
ATOM     98  C   GLU G  12     107.895 -46.689  58.930  1.00 34.65           C
ATOM     99  O   GLU G  12     107.891 -47.925  58.950  1.00 40.17           O
ATOM    100  CB  GLU G  12     109.157 -45.446  57.137  1.00 35.33           C
ATOM    101  CG  GLU G  12     110.272 -46.466  57.276  1.00 56.47           C
ATOM    102  CD  GLU G  12     111.601 -45.946  56.752  1.00 57.07           C
ATOM    103  OE1 GLU G  12     111.651 -44.774  56.327  1.00 59.51           O
ATOM    104  OE2 GLU G  12     112.599 -46.699  56.778  1.00 54.99           O1-
ATOM    105  N   LYS G  13     107.997 -45.954  60.032  1.00 35.04           N
ATOM    106  CA  LYS G  13     108.102 -46.587  61.338  1.00 41.50           C
ATOM    107  C   LYS G  13     106.881 -47.447  61.633  1.00 41.34           C
ATOM    108  O   LYS G  13     107.004 -48.542  62.178  1.00 43.07           O
ATOM    109  CB  LYS G  13     108.279 -45.540  62.437  1.00 41.10           C
ATOM    110  CG  LYS G  13     108.302 -46.114  63.848  1.00 37.14           C
ATOM    111  CD  LYS G  13     108.228 -45.016  64.893  1.00 37.80           C
ATOM    112  CE  LYS G  13     108.048 -45.567  66.304  1.00 39.02           C
ATOM    113  NZ  LYS G  13     109.127 -46.501  66.667  1.00 39.92           N1+
ATOM    114  N   TYR G  14     105.700 -46.956  61.276  1.00 39.76           N
ATOM    115  CA  TYR G  14     104.485 -47.625  61.716  1.00 39.13           C
ATOM    116  C   TYR G  14     103.797 -48.540  60.700  1.00 39.88           C
ATOM    117  O   TYR G  14     102.869 -49.261  61.066  1.00 43.16           O
ATOM    118  CB  TYR G  14     103.481 -46.566  62.177  1.00 40.94           C
ATOM    119  CG  TYR G  14     103.811 -45.916  63.513  1.00 44.13           C
ATOM    120  CD1 TYR G  14     103.825 -46.656  64.689  1.00 42.18           C
ATOM    121  CD2 TYR G  14     104.091 -44.554  63.594  1.00 44.95           C
ATOM    122  CE1 TYR G  14     104.112 -46.060  65.902  1.00 42.78           C
ATOM    123  CE2 TYR G  14     104.379 -43.952  64.806  1.00 43.55           C
ATOM    124  CZ  TYR G  14     104.388 -44.711  65.956  1.00 41.97           C
ATOM    125  OH  TYR G  14     104.681 -44.120  67.165  1.00 41.49           O
ATOM    126  N   ARG G  15     104.249 -48.557  59.448  1.00 37.57           N
ATOM    127  CA  ARG G  15     103.441 -49.187  58.401  1.00 33.99           C
ATOM    128  C   ARG G  15     103.224 -50.689  58.582  1.00 38.69           C
ATOM    129  O   ARG G  15     102.088 -51.165  58.540  1.00 41.17           O
ATOM    130  CB  ARG G  15     104.047 -48.933  57.027  1.00 37.52           C
ATOM    131  CG  ARG G  15     103.074 -49.212  55.877  1.00 35.50           C
ATOM    132  CD  ARG G  15     103.048 -50.687  55.525  1.00 33.45           C
ATOM    133  NE  ARG G  15     104.313 -51.125  54.949  1.00 33.53           N
ATOM    134  CZ  ARG G  15     104.598 -52.385  54.640  1.00 37.80           C
ATOM    135  NH1 ARG G  15     103.711 -53.342  54.872  1.00 40.64           N1+
ATOM    136  NH2 ARG G  15     105.773 -52.693  54.104  1.00 34.49           N
ATOM    137  N   ASP G  16     104.306 -51.430  58.780  1.00 37.43           N
ATOM    138  CA  ASP G  16     104.223 -52.879  58.921  1.00 38.73           C
ATOM    139  C   ASP G  16     103.341 -53.308  60.085  1.00 41.87           C
ATOM    140  O   ASP G  16     102.783 -54.409  60.074  1.00 43.63           O
ATOM    141  CB  ASP G  16     105.616 -53.488  59.089  1.00 40.39           C
ATOM    142  CG  ASP G  16     106.585 -53.018  58.031  1.00 43.37           C
ATOM    143  OD1 ASP G  16     107.165 -51.920  58.202  1.00 43.74           O1-
ATOM    144  OD2 ASP G  16     106.752 -53.748  57.025  1.00 44.15           O
ATOM    145  N   GLU G  17     103.187 -52.472  61.090  1.00 43.23           N
ATOM    146  CA  GLU G  17     102.338 -52.801  62.206  1.00 45.61           C
ATOM    147  C   GLU G  17     100.891 -52.813  61.801  1.00 46.27           C
ATOM    148  O   GLU G  17     100.100 -53.506  62.372  1.00 46.71           O
ATOM    149  CB  GLU G  17     102.469 -51.771  63.304  1.00 47.45           C
ATOM    150  CG  GLU G  17     103.843 -51.585  63.887  1.00 54.30           C
ATOM    151  CD  GLU G  17     103.841 -50.683  65.098  1.00 58.57           C
ATOM    152  OE1 GLU G  17     104.830 -49.985  65.309  1.00 60.30           O
ATOM    153  OE2 GLU G  17     102.863 -50.690  65.839  1.00 57.74           O1-
ATOM    154  N   TYR G  18     100.552 -52.003  60.818  1.00 44.73           N
ATOM    155  CA  TYR G  18      99.173 -51.752  60.489  1.00 46.37           C
ATOM    156  C   TYR G  18      98.756 -52.332  59.183  1.00 45.58           C
ATOM    157  O   TYR G  18      97.598 -52.480  58.943  1.00 45.30           O
ATOM    158  CB  TYR G  18      98.929 -50.274  60.456  1.00 48.46           C
ATOM    159  CG  TYR G  18      99.026 -49.642  61.795  1.00 51.70           C
ATOM    160  CD1 TYR G  18      98.040 -49.832  62.739  1.00 52.20           C
ATOM    161  CD2 TYR G  18     100.097 -48.866  62.131  1.00 50.29           C
ATOM    162  CE1 TYR G  18      98.127 -49.268  63.972  1.00 52.28           C
ATOM    163  CE2 TYR G  18     100.182 -48.295  63.364  1.00 51.59           C
ATOM    164  CZ  TYR G  18      99.189 -48.504  64.273  1.00 53.94           C
ATOM    165  OH  TYR G  18      99.280 -47.943  65.502  1.00 57.84           O
ATOM    166  N   LEU G  19      99.715 -52.659  58.340  1.00 42.58           N
ATOM    167  CA  LEU G  19      99.439 -53.215  57.014  1.00 41.72           C
ATOM    168  C   LEU G  19     100.419 -54.290  56.603  1.00 40.93           C
ATOM    169  O   LEU G  19     101.632 -54.101  56.698  1.00 40.68           O
ATOM    170  CB  LEU G  19      99.469 -52.120  55.944  1.00 44.23           C
ATOM    171  CG  LEU G  19      98.382 -51.050  55.883  1.00 43.94           C
ATOM    172  CD1 LEU G  19      98.756 -50.015  54.844  1.00 40.73           C
ATOM    173  CD2 LEU G  19      97.050 -51.687  55.544  1.00 45.04           C
ATOM    174  N   SER G  20      99.897 -55.404  56.102  1.00 41.91           N
ATOM    175  CA  SER G  20     100.743 -56.379  55.433  1.00 40.11           C
ATOM    176  C   SER G  20     101.218 -55.763  54.127  1.00 39.11           C
ATOM    177  O   SER G  20     100.584 -54.843  53.601  1.00 36.71           O
ATOM    178  CB  SER G  20      99.986 -57.676  55.152  1.00 39.31           C
ATOM    179  OG  SER G  20      98.947 -57.465  54.204  1.00 38.78           O
ATOM    180  N   ASP G  21     102.325 -56.270  53.601  1.00 39.37           N
ATOM    181  CA  ASP G  21     102.806 -55.832  52.296  1.00 39.19           C
ATOM    182  C   ASP G  21     101.713 -55.958  51.233  1.00 38.02           C
ATOM    183  O   ASP G  21     101.486 -55.035  50.457  1.00 39.68           O
ATOM    184  CB  ASP G  21     104.048 -56.628  51.896  1.00 39.92           C
ATOM    185  CG  ASP G  21     105.255 -56.265  52.732  1.00 44.91           C
ATOM    186  OD1 ASP G  21     105.104 -55.410  53.637  1.00 44.42           O
ATOM    187  OD2 ASP G  21     106.345 -56.841  52.502  1.00 48.62           O1-
ATOM    188  N   GLU G  22     101.026 -57.093  51.226  1.00 39.64           N
ATOM    189  CA  GLU G  22      99.944 -57.340  50.283  1.00 44.87           C
ATOM    190  C   GLU G  22      98.856 -56.267  50.375  1.00 44.62           C
ATOM    191  O   GLU G  22      98.349 -55.799  49.357  1.00 45.44           O
ATOM    192  CB  GLU G  22      99.337 -58.728  50.520  1.00 52.48           C
ATOM    193  CG  GLU G  22     100.350 -59.867  50.488  1.00 64.14           C
ATOM    194  CD  GLU G  22     101.104 -60.052  51.811  1.00 75.16           C
ATOM    195  OE1 GLU G  22     100.463 -59.974  52.885  1.00 80.01           O
ATOM    196  OE2 GLU G  22     102.339 -60.273  51.776  1.00 75.89           O1-
ATOM    197  N   GLU G  23      98.498 -55.889  51.597  1.00 44.81           N
ATOM    198  CA  GLU G  23      97.445 -54.900  51.824  1.00 43.35           C
ATOM    199  C   GLU G  23      97.909 -53.511  51.403  1.00 38.92           C
ATOM    200  O   GLU G  23      97.145 -52.731  50.837  1.00 36.62           O
ATOM    201  CB  GLU G  23      97.020 -54.903  53.302  1.00 46.30           C
ATOM    202  CG  GLU G  23      96.234 -56.146  53.719  1.00 51.20           C
ATOM    203  CD  GLU G  23      96.033 -56.268  55.232  1.00 57.75           C
ATOM    204  OE1 GLU G  23      96.861 -55.735  56.008  1.00 55.79           O
ATOM    205  OE2 GLU G  23      95.038 -56.906  55.643  1.00 63.40           O1-
ATOM    206  N   TYR G  24      99.175 -53.222  51.690  1.00 39.01           N
ATOM    207  CA  TYR G  24      99.819 -51.969  51.318  1.00 37.74           C
ATOM    208  C   TYR G  24      99.852 -51.835  49.795  1.00 38.92           C
ATOM    209  O   TYR G  24      99.583 -50.764  49.252  1.00 39.09           O
ATOM    210  CB  TYR G  24     101.230 -51.920  51.909  1.00 38.14           C
ATOM    211  CG  TYR G  24     101.951 -50.599  51.772  1.00 38.54           C
ATOM    212  CD1 TYR G  24     101.254 -49.412  51.618  1.00 41.86           C
ATOM    213  CD2 TYR G  24     103.341 -50.546  51.790  1.00 37.82           C
ATOM    214  CE1 TYR G  24     101.924 -48.203  51.486  1.00 44.18           C
ATOM    215  CE2 TYR G  24     104.017 -49.348  51.657  1.00 38.68           C
ATOM    216  CZ  TYR G  24     103.304 -48.177  51.506  1.00 41.59           C
ATOM    217  OH  TYR G  24     103.974 -46.983  51.380  1.00 39.77           O
ATOM    218  N   ARG G  25     100.157 -52.935  49.108  1.00 40.70           N
ATOM    219  CA  ARG G  25     100.164 -52.939  47.645  1.00 42.21           C
ATOM    220  C   ARG G  25      98.807 -52.542  47.064  1.00 41.93           C
ATOM    221  O   ARG G  25      98.737 -51.768  46.109  1.00 41.71           O
ATOM    222  CB  ARG G  25     100.566 -54.314  47.105  1.00 40.61           C
ATOM    223  CG  ARG G  25     102.053 -54.564  47.074  1.00 43.52           C
ATOM    224  CD  ARG G  25     102.365 -55.894  46.411  1.00 49.23           C
ATOM    225  NE  ARG G  25     103.658 -56.429  46.832  1.00 54.99           N
ATOM    226  CZ  ARG G  25     104.830 -55.878  46.521  1.00 57.49           C
ATOM    227  NH1 ARG G  25     105.962 -56.429  46.944  1.00 55.80           N1+
ATOM    228  NH2 ARG G  25     104.869 -54.768  45.786  1.00 58.38           N
ATOM    229  N   LEU G  26      97.736 -53.071  47.645  1.00 41.77           N
ATOM    230  CA  LEU G  26      96.395 -52.793  47.154  1.00 44.43           C
ATOM    231  C   LEU G  26      96.006 -51.347  47.414  1.00 47.36           C
ATOM    232  O   LEU G  26      95.415 -50.683  46.552  1.00 46.99           O
ATOM    233  CB  LEU G  26      95.389 -53.738  47.801  1.00 43.35           C
ATOM    234  CG  LEU G  26      95.621 -55.201  47.435  1.00 42.72           C
ATOM    235  CD1 LEU G  26      94.850 -56.096  48.368  1.00 43.49           C
ATOM    236  CD2 LEU G  26      95.216 -55.448  45.991  1.00 45.02           C
ATOM    237  N   PHE G  27      96.366 -50.858  48.599  1.00 46.93           N
ATOM    238  CA  PHE G  27      96.097 -49.472  48.970  1.00 44.45           C
ATOM    239  C   PHE G  27      96.710 -48.502  47.970  1.00 41.28           C
ATOM    240  O   PHE G  27      96.062 -47.553  47.532  1.00 41.78           O
ATOM    241  CB  PHE G  27      96.629 -49.166  50.374  1.00 43.30           C
ATOM    242  CG  PHE G  27      96.599 -47.705  50.713  1.00 43.26           C
ATOM    243  CD1 PHE G  27      95.399 -47.061  50.958  1.00 37.72           C
ATOM    244  CD2 PHE G  27      97.778 -46.970  50.759  1.00 42.18           C
ATOM    245  CE1 PHE G  27      95.375 -45.716  51.254  1.00 38.36           C
ATOM    246  CE2 PHE G  27      97.763 -45.624  51.060  1.00 36.28           C
ATOM    247  CZ  PHE G  27      96.560 -44.996  51.309  1.00 38.49           C
ATOM    248  N   GLN G  28      97.965 -48.755  47.617  1.00 38.96           N
ATOM    249  CA  GLN G  28      98.649 -47.971  46.607  1.00 40.96           C
ATOM    250  C   GLN G  28      97.929 -48.039  45.269  1.00 37.77           C
ATOM    251  O   GLN G  28      97.780 -47.023  44.589  1.00 38.97           O
ATOM    252  CB  GLN G  28     100.082 -48.448  46.440  1.00 35.99           C
ATOM    253  CG  GLN G  28     100.937 -48.205  47.641  1.00 40.80           C
ATOM    254  CD  GLN G  28     102.398 -48.387  47.334  1.00 44.14           C
ATOM    255  OE1 GLN G  28     102.757 -48.902  46.276  1.00 46.16           O
ATOM    256  NE2 GLN G  28     103.255 -47.972  48.260  1.00 45.70           N
ATOM    257  N   ALA G  29      97.469 -49.232  44.898  1.00 37.74           N
ATOM    258  CA  ALA G  29      96.785 -49.402  43.621  1.00 39.04           C
ATOM    259  C   ALA G  29      95.507 -48.565  43.573  1.00 40.34           C
ATOM    260  O   ALA G  29      95.184 -47.973  42.554  1.00 41.83           O
ATOM    261  CB  ALA G  29      96.472 -50.872  43.377  1.00 38.93           C
ATOM    262  N   GLU G  30      94.797 -48.499  44.694  1.00 43.36           N
ATOM    263  CA  GLU G  30      93.569 -47.719  44.784  1.00 41.76           C
ATOM    264  C   GLU G  30      93.870 -46.229  44.716  1.00 44.21           C
ATOM    265  O   GLU G  30      93.132 -45.464  44.086  1.00 47.67           O
ATOM    266  CB  GLU G  30      92.813 -48.056  46.057  1.00 43.77           C
ATOM    267  CG  GLU G  30      92.354 -49.500  46.101  1.00 47.86           C
ATOM    268  CD  GLU G  30      91.108 -49.691  46.934  1.00 52.76           C
ATOM    269  OE1 GLU G  30      91.055 -50.679  47.704  1.00 53.13           O
ATOM    270  OE2 GLU G  30      90.193 -48.845  46.822  1.00 54.65           O1-
ATOM    271  N   LEU G  31      94.938 -45.807  45.386  1.00 41.30           N
ATOM    272  CA  LEU G  31      95.349 -44.411  45.311  1.00 42.22           C
ATOM    273  C   LEU G  31      95.741 -44.022  43.897  1.00 43.54           C
ATOM    274  O   LEU G  31      95.409 -42.935  43.443  1.00 52.67           O
ATOM    275  CB  LEU G  31      96.509 -44.127  46.254  1.00 40.79           C
ATOM    276  CG  LEU G  31      96.079 -43.877  47.684  1.00 44.14           C
ATOM    277  CD1 LEU G  31      97.300 -43.540  48.517  1.00 44.45           C
ATOM    278  CD2 LEU G  31      95.082 -42.733  47.679  1.00 42.53           C
ATOM    279  N   MET G  32      96.474 -44.899  43.219  1.00 42.78           N
ATOM    280  CA  MET G  32      96.889 -44.638  41.851  1.00 53.62           C
ATOM    281  C   MET G  32      95.696 -44.345  40.961  1.00 54.57           C
ATOM    282  O   MET G  32      95.718 -43.399  40.165  1.00 56.75           O
ATOM    283  CB  MET G  32      97.682 -45.817  41.294  1.00 56.74           C
ATOM    284  CG  MET G  32      99.185 -45.635  41.422  1.00 60.91           C
ATOM    285  SD  MET G  32      99.753 -44.280  40.378  1.00 71.06           S
ATOM    286  CE  MET G  32      98.758 -44.589  38.928  1.00 47.69           C
ATOM    287  N   LEU G  33      94.651 -45.157  41.103  1.00 54.53           N
ATOM    288  CA  LEU G  33      93.461 -45.009  40.273  1.00 57.18           C
ATOM    289  C   LEU G  33      92.600 -43.848  40.728  1.00 50.25           C
ATOM    290  O   LEU G  33      91.917 -43.230  39.919  1.00 65.65           O
ATOM    291  CB  LEU G  33      92.639 -46.299  40.271  1.00 47.98           C
ATOM    292  CG  LEU G  33      93.318 -47.508  39.631  1.00 46.91           C
ATOM    293  CD1 LEU G  33      92.474 -48.748  39.819  1.00 46.60           C
ATOM    294  CD2 LEU G  33      93.559 -47.248  38.149  1.00 48.80           C
ATOM    295  N   ASN G  34      92.644 -43.538  42.017  1.00 51.64           N
ATOM    296  CA  ASN G  34      91.794 -42.484  42.558  1.00 53.97           C
ATOM    297  C   ASN G  34      92.518 -41.686  43.634  1.00 54.07           C
ATOM    298  O   ASN G  34      92.364 -41.958  44.821  1.00 50.44           O
ATOM    299  CB  ASN G  34      90.505 -43.088  43.118  1.00 51.51           C
ATOM    300  CG  ASN G  34      89.521 -42.042  43.594  1.00 54.09           C
ATOM    301  OD1 ASN G  34      89.760 -40.840  43.490  1.00 55.56           O
ATOM    302  ND2 ASN G  34      88.393 -42.503  44.115  1.00 55.06           N
ATOM    303  N   PRO G  35      93.312 -40.693  43.218  1.00 59.03           N
ATOM    304  CA  PRO G  35      94.137 -39.898  44.136  1.00 50.34           C
ATOM    305  C   PRO G  35      93.298 -39.041  45.081  1.00 51.75           C
ATOM    306  O   PRO G  35      93.809 -38.539  46.077  1.00 51.03           O
ATOM    307  CB  PRO G  35      94.963 -39.022  43.189  1.00 52.35           C
ATOM    308  CG  PRO G  35      94.935 -39.757  41.870  1.00 52.50           C
ATOM    309  CD  PRO G  35      93.571 -40.351  41.811  1.00 52.93           C
ATOM    310  N   LYS G  36      92.025 -38.862  44.745  1.00 62.87           N
ATOM    311  CA  LYS G  36      91.081 -38.130  45.583  1.00 61.89           C
ATOM    312  C   LYS G  36      90.301 -39.081  46.484  1.00 59.71           C
ATOM    313  O   LYS G  36      89.273 -38.719  47.044  1.00 63.04           O
ATOM    314  CB  LYS G  36      90.153 -37.264  44.738  1.00 59.94           C
ATOM    315  CG  LYS G  36      90.900 -36.093  44.107  1.00 65.51           C
ATOM    316  CD  LYS G  36      89.982 -35.099  43.412  1.00 72.74           C
ATOM    317  CE  LYS G  36      90.696 -33.760  43.235  1.00 75.69           C
ATOM    318  NZ  LYS G  36      89.804 -32.659  42.781  1.00 79.13           N1+
ATOM    319  N   LEU G  37      90.778 -40.319  46.561  1.00 56.57           N
ATOM    320  CA  LEU G  37      90.163 -41.373  47.367  1.00 57.28           C
ATOM    321  C   LEU G  37      89.845 -40.946  48.803  1.00 61.05           C
ATOM    322  O   LEU G  37      88.796 -41.303  49.348  1.00 62.51           O
ATOM    323  CB  LEU G  37      91.077 -42.594  47.408  1.00 52.30           C
ATOM    324  CG  LEU G  37      90.493 -43.806  48.125  1.00 53.02           C
ATOM    325  CD1 LEU G  37      89.169 -44.193  47.492  1.00 57.30           C
ATOM    326  CD2 LEU G  37      91.470 -44.965  48.084  1.00 49.84           C
ATOM    327  N   GLY G  38      90.766 -40.221  49.431  1.00 62.97           N
ATOM    328  CA  GLY G  38      90.554 -39.764  50.792  1.00 66.70           C
ATOM    329  C   GLY G  38      89.824 -38.440  50.829  1.00 74.00           C
ATOM    330  O   GLY G  38      89.751 -37.742  49.819  1.00 78.26           O
ATOM    331  N   ASP G  39      89.282 -38.098  51.996  1.00 76.64           N
ATOM    332  CA  ASP G  39      88.626 -36.805  52.206  1.00 79.50           C
ATOM    333  C   ASP G  39      89.623 -35.755  52.671  1.00 73.46           C
ATOM    334  O   ASP G  39      90.534 -36.052  53.446  1.00 66.92           O
ATOM    335  CB  ASP G  39      87.484 -36.924  53.220  1.00 87.59           C
ATOM    336  CG  ASP G  39      86.374 -37.844  52.748  1.00 94.10           C
ATOM    337  OD1 ASP G  39      86.245 -38.051  51.520  1.00 94.84           O
ATOM    338  OD2 ASP G  39      85.629 -38.362  53.609  1.00 97.81           O1-
ATOM    339  N   VAL G  40      89.451 -34.528  52.197  1.00 76.14           N
ATOM    340  CA  VAL G  40      90.369 -33.459  52.556  1.00 73.92           C
ATOM    341  C   VAL G  40      90.165 -33.010  53.996  1.00 76.69           C
ATOM    342  O   VAL G  40      89.058 -32.674  54.406  1.00 82.33           O
ATOM    343  CB  VAL G  40      90.221 -32.249  51.624  1.00 70.54           C
ATOM    344  CG1 VAL G  40      90.959 -31.044  52.203  1.00 69.85           C
ATOM    345  CG2 VAL G  40      90.735 -32.597  50.231  1.00 64.71           C
ATOM    346  N   ILE G  41      91.258 -33.004  54.750  1.00 74.93           N
ATOM    347  CA  ILE G  41      91.281 -32.501  56.116  1.00 77.14           C
ATOM    348  C   ILE G  41      91.404 -30.978  56.079  1.00 83.99           C
ATOM    349  O   ILE G  41      92.350 -30.432  55.505  1.00 84.41           O
ATOM    350  CB  ILE G  41      92.434 -33.123  56.913  1.00 75.29           C
ATOM    351  CG1 ILE G  41      92.311 -34.647  56.898  1.00 74.55           C
ATOM    352  CG2 ILE G  41      92.451 -32.603  58.337  1.00 77.67           C
ATOM    353  CD1 ILE G  41      93.565 -35.365  57.345  1.00 72.87           C
ATOM    354  N   GLN G  42      90.429 -30.301  56.681  1.00 88.87           N
ATOM    355  CA  GLN G  42      90.300 -28.855  56.560  1.00 93.07           C
ATOM    356  C   GLN G  42      91.521 -28.092  57.083  1.00 89.29           C
ATOM    357  O   GLN G  42      92.062 -28.405  58.146  1.00 84.76           O
ATOM    358  CB  GLN G  42      89.048 -28.391  57.309  1.00102.25           C
ATOM    359  CG  GLN G  42      87.746 -28.977  56.770  1.00109.56           C
ATOM    360  CD  GLN G  42      87.613 -28.893  55.259  1.00114.03           C
ATOM    361  OE1 GLN G  42      87.833 -27.844  54.658  1.00117.78           O
ATOM    362  NE2 GLN G  42      87.252 -30.010  54.636  1.00113.48           N
ATOM    363  N   GLY G  43      91.938 -27.087  56.316  1.00 90.39           N
ATOM    364  CA  GLY G  43      93.031 -26.209  56.694  1.00 89.07           C
ATOM    365  C   GLY G  43      94.404 -26.852  56.718  1.00 82.44           C
ATOM    366  O   GLY G  43      95.332 -26.287  57.291  1.00 83.00           O
ATOM    367  N   THR G  44      94.542 -28.016  56.087  1.00 77.21           N
ATOM    368  CA  THR G  44      95.829 -28.718  56.030  1.00 73.85           C
ATOM    369  C   THR G  44      96.574 -28.532  54.710  1.00 74.98           C
ATOM    370  O   THR G  44      97.647 -29.105  54.503  1.00 72.29           O
ATOM    371  CB  THR G  44      95.650 -30.228  56.261  1.00 70.12           C
ATOM    372  OG1 THR G  44      94.784 -30.761  55.251  1.00 72.37           O
ATOM    373  CG2 THR G  44      95.048 -30.496  57.630  1.00 67.42           C
ATOM    374  N   GLY G  45      95.999 -27.740  53.815  1.00 78.52           N
ATOM    375  CA  GLY G  45      96.586 -27.537  52.506  1.00 78.72           C
ATOM    376  C   GLY G  45      96.419 -28.718  51.573  1.00 76.63           C
ATOM    377  O   GLY G  45      97.243 -28.927  50.683  1.00 79.00           O
ATOM    378  N   GLY G  46      95.367 -29.503  51.782  1.00 74.05           N
ATOM    379  CA  GLY G  46      95.026 -30.575  50.862  1.00 73.68           C
ATOM    380  C   GLY G  46      95.426 -31.972  51.301  1.00 70.52           C
ATOM    381  O   GLY G  46      95.413 -32.913  50.503  1.00 70.36           O
ATOM    382  N   LEU G  47      95.794 -32.117  52.566  1.00 67.96           N
ATOM    383  CA  LEU G  47      96.046 -33.441  53.109  1.00 66.48           C
ATOM    384  C   LEU G  47      94.730 -34.202  53.207  1.00 63.83           C
ATOM    385  O   LEU G  47      93.710 -33.657  53.626  1.00 64.81           O
ATOM    386  CB  LEU G  47      96.746 -33.358  54.467  1.00 68.74           C
ATOM    387  CG  LEU G  47      98.125 -32.697  54.357  1.00 71.02           C
ATOM    388  CD1 LEU G  47      98.769 -32.477  55.717  1.00 70.54           C
ATOM    389  CD2 LEU G  47      99.029 -33.518  53.456  1.00 70.97           C
ATOM    390  N   ARG G  48      94.758 -35.465  52.810  1.00 59.96           N
ATOM    391  CA  ARG G  48      93.558 -36.276  52.818  1.00 58.14           C
ATOM    392  C   ARG G  48      93.678 -37.427  53.814  1.00 56.44           C
ATOM    393  O   ARG G  48      94.773 -37.921  54.103  1.00 52.17           O
ATOM    394  CB  ARG G  48      93.268 -36.805  51.405  1.00 56.14           C
ATOM    395  CG  ARG G  48      92.894 -35.718  50.399  1.00 57.85           C
ATOM    396  CD  ARG G  48      92.608 -36.287  49.011  1.00 59.08           C
ATOM    397  NE  ARG G  48      92.185 -35.252  48.063  1.00 62.30           N
ATOM    398  CZ  ARG G  48      90.919 -35.018  47.723  1.00 65.10           C
ATOM    399  NH1 ARG G  48      90.621 -34.051  46.856  1.00 67.13           N1+
ATOM    400  NH2 ARG G  48      89.947 -35.755  48.243  1.00 63.64           N
ATOM    401  N   LYS G  49      92.535 -37.850  54.335  1.00 57.96           N
ATOM    402  CA  LYS G  49      92.499 -38.899  55.335  1.00 55.99           C
ATOM    403  C   LYS G  49      91.658 -40.042  54.798  1.00 53.40           C
ATOM    404  O   LYS G  49      90.523 -39.854  54.379  1.00 54.08           O
ATOM    405  CB  LYS G  49      91.942 -38.371  56.663  1.00 61.06           C
ATOM    406  CG  LYS G  49      91.786 -39.430  57.741  1.00 62.32           C
ATOM    407  CD  LYS G  49      91.020 -38.909  58.948  1.00 66.90           C
ATOM    408  CE  LYS G  49      91.893 -37.990  59.790  1.00 69.50           C
ATOM    409  NZ  LYS G  49      91.127 -37.288  60.859  1.00 73.02           N1+
ATOM    410  N   ILE G  50      92.238 -41.232  54.789  1.00 52.58           N
ATOM    411  CA  ILE G  50      91.562 -42.393  54.247  1.00 52.49           C
ATOM    412  C   ILE G  50      91.655 -43.536  55.245  1.00 49.26           C
ATOM    413  O   ILE G  50      92.731 -43.788  55.788  1.00 45.52           O
ATOM    414  CB  ILE G  50      92.186 -42.809  52.894  1.00 53.53           C
ATOM    415  CG1 ILE G  50      91.375 -43.920  52.231  1.00 53.53           C
ATOM    416  CG2 ILE G  50      93.669 -43.124  53.045  1.00 50.97           C
ATOM    417  CD1 ILE G  50      90.001 -43.470  51.792  1.00 57.24           C
ATOM    418  N   ARG G  51      90.534 -44.201  55.519  1.00 50.95           N
ATOM    419  CA  ARG G  51      90.548 -45.374  56.398  1.00 54.66           C
ATOM    420  C   ARG G  51      90.663 -46.690  55.612  1.00 53.27           C
ATOM    421  O   ARG G  51      90.001 -46.876  54.593  1.00 52.31           O
ATOM    422  CB  ARG G  51      89.314 -45.407  57.302  1.00 60.46           C
ATOM    423  CG  ARG G  51      89.367 -46.542  58.310  1.00 63.63           C
ATOM    424  CD  ARG G  51      88.107 -46.625  59.165  1.00 69.78           C
ATOM    425  NE  ARG G  51      87.707 -48.018  59.357  1.00 73.79           N
ATOM    426  CZ  ARG G  51      88.161 -48.802  60.327  1.00 78.05           C
ATOM    427  NH1 ARG G  51      89.024 -48.326  61.216  1.00 80.77           N
ATOM    428  NH2 ARG G  51      87.747 -50.060  60.416  1.00 78.53           N
ATOM    429  N   VAL G  52      91.542 -47.580  56.063  1.00 54.26           N
ATOM    430  CA  VAL G  52      91.752 -48.852  55.382  1.00 53.33           C
ATOM    431  C   VAL G  52      91.284 -50.034  56.229  1.00 58.07           C
ATOM    432  O   VAL G  52      91.686 -50.184  57.383  1.00 59.37           O
ATOM    433  CB  VAL G  52      93.241 -49.039  55.029  1.00 51.67           C
ATOM    434  CG1 VAL G  52      93.518 -50.443  54.516  1.00 53.57           C
ATOM    435  CG2 VAL G  52      93.682 -47.995  54.025  1.00 49.73           C
ATOM    436  N   ALA G  53      90.403 -50.850  55.658  1.00 58.84           N
ATOM    437  CA  ALA G  53      89.835 -52.009  56.351  1.00 58.36           C
ATOM    438  C   ALA G  53      90.760 -53.226  56.285  1.00 58.56           C
ATOM    439  O   ALA G  53      91.566 -53.347  55.360  1.00 57.99           O
ATOM    440  CB  ALA G  53      88.476 -52.357  55.771  1.00 56.11           C
ATOM    441  N   SER G  54      90.642 -54.121  57.265  1.00 61.41           N
ATOM    442  CA  SER G  54      91.402 -55.375  57.267  1.00 61.42           C
ATOM    443  C   SER G  54      90.803 -56.352  58.274  1.00 64.40           C
ATOM    444  O   SER G  54      89.925 -57.143  57.929  1.00 67.60           O
ATOM    445  CB  SER G  54      92.897 -55.138  57.564  1.00 58.68           C
ATOM    446  OG  SER G  54      93.113 -54.501  58.811  1.00 58.96           O
ATOM    447  N   GLY G  61      91.608 -54.309  63.380  1.00 87.80           N
ATOM    448  CA  GLY G  61      90.845 -53.091  63.179  1.00 88.57           C
ATOM    449  C   GLY G  61      91.227 -52.408  61.883  1.00 85.93           C
ATOM    450  O   GLY G  61      92.146 -52.852  61.195  1.00 86.32           O
ATOM    451  N   GLY G  62      90.518 -51.337  61.535  1.00 82.16           N
ATOM    452  CA  GLY G  62      90.886 -50.550  60.372  1.00 74.02           C
ATOM    453  C   GLY G  62      91.874 -49.445  60.698  1.00 66.98           C
ATOM    454  O   GLY G  62      91.867 -48.885  61.796  1.00 68.49           O
ATOM    455  N   SER G  63      92.713 -49.123  59.723  1.00 57.26           N
ATOM    456  CA  SER G  63      93.745 -48.101  59.862  1.00 50.23           C
ATOM    457  C   SER G  63      93.337 -46.795  59.192  1.00 48.70           C
ATOM    458  O   SER G  63      92.626 -46.804  58.192  1.00 51.76           O
ATOM    459  CB  SER G  63      95.073 -48.590  59.275  1.00 45.35           C
ATOM    460  OG  SER G  63      95.265 -49.968  59.529  1.00 45.05           O
ATOM    461  N   ARG G  64      93.785 -45.676  59.748  1.00 44.62           N
ATOM    462  CA  ARG G  64      93.629 -44.390  59.085  1.00 46.69           C
ATOM    463  C   ARG G  64      94.976 -43.989  58.496  1.00 46.35           C
ATOM    464  O   ARG G  64      96.006 -44.088  59.167  1.00 45.68           O
ATOM    465  CB  ARG G  64      93.136 -43.312  60.051  1.00 51.28           C
ATOM    466  CG  ARG G  64      91.684 -42.919  59.867  1.00 57.96           C
ATOM    467  CD  ARG G  64      90.790 -43.745  60.757  1.00 63.06           C
ATOM    468  NE  ARG G  64      89.381 -43.476  60.511  1.00 70.87           N
ATOM    469  CZ  ARG G  64      88.392 -44.127  61.116  1.00 76.39           C
ATOM    470  NH1 ARG G  64      87.126 -43.832  60.843  1.00 77.32           N
ATOM    471  NH2 ARG G  64      88.676 -45.078  61.998  1.00 78.32           N
ATOM    472  N   ILE G  65      94.965 -43.584  57.228  1.00 47.70           N
ATOM    473  CA  ILE G  65      96.160 -43.086  56.549  1.00 39.40           C
ATOM    474  C   ILE G  65      96.003 -41.644  56.114  1.00 40.60           C
ATOM    475  O   ILE G  65      94.972 -41.273  55.558  1.00 55.50           O
ATOM    476  CB  ILE G  65      96.497 -43.907  55.301  1.00 39.10           C
ATOM    477  CG1 ILE G  65      96.958 -45.314  55.680  1.00 37.10           C
ATOM    478  CG2 ILE G  65      97.592 -43.223  54.513  1.00 41.95           C
ATOM    479  CD1 ILE G  65      96.959 -46.288  54.520  1.00 36.50           C
ATOM    480  N   ILE G  66      97.033 -40.839  56.343  1.00 40.19           N
ATOM    481  CA  ILE G  66      97.031 -39.449  55.893  1.00 47.16           C
ATOM    482  C   ILE G  66      98.066 -39.266  54.804  1.00 48.66           C
ATOM    483  O   ILE G  66      99.234 -39.629  54.978  1.00 49.80           O
ATOM    484  CB  ILE G  66      97.332 -38.446  57.023  1.00 51.22           C
ATOM    485  CG1 ILE G  66      96.112 -38.246  57.929  1.00 52.45           C
ATOM    486  CG2 ILE G  66      97.681 -37.097  56.433  1.00 55.50           C
ATOM    487  CD1 ILE G  66      95.881 -39.350  58.902  1.00 53.01           C
ATOM    488  N   TYR G  67      97.632 -38.703  53.681  1.00 49.10           N
ATOM    489  CA  TYR G  67      98.501 -38.556  52.526  1.00 50.91           C
ATOM    490  C   TYR G  67      98.236 -37.253  51.796  1.00 56.43           C
ATOM    491  O   TYR G  67      97.196 -36.612  51.977  1.00 56.77           O
ATOM    492  CB  TYR G  67      98.312 -39.722  51.547  1.00 49.49           C
ATOM    493  CG  TYR G  67      96.998 -39.680  50.791  1.00 47.06           C
ATOM    494  CD1 TYR G  67      95.826 -40.153  51.366  1.00 47.41           C
ATOM    495  CD2 TYR G  67      96.928 -39.146  49.514  1.00 46.88           C
ATOM    496  CE1 TYR G  67      94.621 -40.108  50.681  1.00 49.21           C
ATOM    497  CE2 TYR G  67      95.730 -39.093  48.820  1.00 48.35           C
ATOM    498  CZ  TYR G  67      94.578 -39.574  49.408  1.00 50.41           C
ATOM    499  OH  TYR G  67      93.381 -39.526  48.725  1.00 48.02           O
ATOM    500  N   TYR G  68      99.189 -36.869  50.958  1.00 59.30           N
ATOM    501  CA  TYR G  68      98.981 -35.764  50.046  1.00 62.23           C
ATOM    502  C   TYR G  68      99.323 -36.189  48.637  1.00 62.58           C
ATOM    503  O   TYR G  68     100.374 -36.771  48.391  1.00 60.35           O
ATOM    504  CB  TYR G  68      99.819 -34.546  50.417  1.00 65.62           C
ATOM    505  CG  TYR G  68      99.734 -33.470  49.358  1.00 74.46           C
ATOM    506  CD1 TYR G  68      98.637 -32.615  49.291  1.00 78.28           C
ATOM    507  CD2 TYR G  68     100.731 -33.333  48.398  1.00 76.67           C
ATOM    508  CE1 TYR G  68      98.549 -31.638  48.312  1.00 81.91           C
ATOM    509  CE2 TYR G  68     100.651 -32.362  47.415  1.00 80.25           C
ATOM    510  CZ  TYR G  68      99.561 -31.515  47.374  1.00 82.53           C
ATOM    511  OH  TYR G  68      99.485 -30.547  46.391  1.00 84.97           O
ATOM    512  N   PHE G  69      98.437 -35.866  47.707  1.00 66.81           N
ATOM    513  CA  PHE G  69      98.696 -36.120  46.304  1.00 67.55           C
ATOM    514  C   PHE G  69      99.215 -34.841  45.693  1.00 67.42           C
ATOM    515  O   PHE G  69      98.552 -33.813  45.748  1.00 71.28           O
ATOM    516  CB  PHE G  69      97.439 -36.600  45.579  1.00 72.43           C
ATOM    517  CG  PHE G  69      97.648 -36.838  44.112  1.00 79.15           C
ATOM    518  CD1 PHE G  69      98.514 -37.828  43.670  1.00 79.70           C
ATOM    519  CD2 PHE G  69      96.985 -36.064  43.170  1.00 82.48           C
ATOM    520  CE1 PHE G  69      98.711 -38.040  42.317  1.00 81.75           C
ATOM    521  CE2 PHE G  69      97.177 -36.275  41.819  1.00 83.90           C
ATOM    522  CZ  PHE G  69      98.040 -37.262  41.392  1.00 83.53           C
ATOM    523  N   LEU G  70     100.405 -34.904  45.113  1.00 67.40           N
ATOM    524  CA  LEU G  70     100.977 -33.734  44.461  1.00 74.48           C
ATOM    525  C   LEU G  70     100.632 -33.761  42.971  1.00 80.04           C
ATOM    526  O   LEU G  70     101.195 -34.531  42.194  1.00 78.62           O
ATOM    527  CB  LEU G  70     102.490 -33.710  44.699  1.00 71.74           C
ATOM    528  CG  LEU G  70     103.420 -32.747  43.973  1.00 72.51           C
ATOM    529  CD1 LEU G  70     103.064 -31.295  44.267  1.00 73.15           C
ATOM    530  CD2 LEU G  70     104.847 -33.063  44.393  1.00 59.65           C
ATOM    531  N   ASP G  71      99.711 -32.887  42.581  1.00 89.16           N
ATOM    532  CA  ASP G  71      99.133 -32.932  41.243  1.00 97.54           C
ATOM    533  C   ASP G  71     100.168 -32.628  40.184  1.00100.43           C
ATOM    534  O   ASP G  71     100.169 -33.227  39.110  1.00101.36           O
ATOM    535  CB  ASP G  71      97.965 -31.945  41.128  1.00106.17           C
ATOM    536  CG  ASP G  71      96.737 -32.398  41.901  1.00109.10           C
ATOM    537  OD1 ASP G  71      96.883 -32.838  43.065  1.00107.13           O
ATOM    538  OD2 ASP G  71      95.622 -32.302  41.345  1.00112.38           O
ATOM    539  N   GLU G  72     101.050 -31.693  40.509  1.00102.20           N
ATOM    540  CA  GLU G  72     102.086 -31.242  39.596  1.00105.13           C
ATOM    541  C   GLU G  72     102.897 -32.409  39.032  1.00101.72           C
ATOM    542  O   GLU G  72     103.029 -32.559  37.816  1.00103.20           O
ATOM    543  CB  GLU G  72     102.997 -30.256  40.330  1.00107.66           C
ATOM    544  CG  GLU G  72     104.203 -29.773  39.560  1.00112.58           C
ATOM    545  CD  GLU G  72     105.216 -29.100  40.466  1.00114.66           C
ATOM    546  OE1 GLU G  72     105.951 -28.213  39.984  1.00119.04           O
ATOM    547  OE2 GLU G  72     105.276 -29.462  41.664  1.00112.09           O
ATOM    548  N   LYS G  73     103.434 -33.233  39.924  1.00 96.29           N
ATOM    549  CA  LYS G  73     104.245 -34.377  39.526  1.00 91.87           C
ATOM    550  C   LYS G  73     103.479 -35.701  39.560  1.00 87.22           C
ATOM    551  O   LYS G  73     104.048 -36.751  39.264  1.00 85.59           O
ATOM    552  CB  LYS G  73     105.486 -34.471  40.415  1.00 89.02           C
ATOM    553  CG  LYS G  73     106.268 -33.168  40.520  1.00 89.50           C
ATOM    554  CD  LYS G  73     106.980 -32.818  39.217  1.00 91.14           C
ATOM    555  CE  LYS G  73     108.415 -33.334  39.204  1.00 88.89           C
ATOM    556  NZ  LYS G  73     109.211 -32.726  38.103  1.00 92.61           N
ATOM    557  N   ARG G  74     102.195 -35.654  39.914  1.00 87.07           N
ATOM    558  CA  ARG G  74     101.405 -36.877  40.097  1.00 84.98           C
ATOM    559  C   ARG G  74     102.096 -37.853  41.066  1.00 80.73           C
ATOM    560  O   ARG G  74     102.372 -39.003  40.722  1.00 83.57           O
ATOM    561  CB  ARG G  74     101.160 -37.554  38.741  1.00 89.67           C
ATOM    562  CG  ARG G  74     100.235 -38.768  38.784  1.00 90.12           C
ATOM    563  CD  ARG G  74      98.780 -38.403  38.521  1.00 92.10           C
ATOM    564  NE  ARG G  74      97.892 -39.544  38.735  1.00 90.32           N
ATOM    565  CZ  ARG G  74      96.600 -39.560  38.421  1.00 90.81           C
ATOM    566  NH1 ARG G  74      96.036 -38.492  37.874  1.00 93.97           N
ATOM    567  NH2 ARG G  74      95.872 -40.646  38.656  1.00 88.46           N
ATOM    568  N   ARG G  75     102.363 -37.383  42.281  1.00 74.11           N
ATOM    569  CA  ARG G  75     103.197 -38.104  43.238  1.00 66.10           C
ATOM    570  C   ARG G  75     102.536 -38.124  44.616  1.00 57.33           C
ATOM    571  O   ARG G  75     101.927 -37.140  45.027  1.00 55.35           O
ATOM    572  CB  ARG G  75     104.573 -37.449  43.297  1.00 69.98           C
ATOM    573  CG  ARG G  75     105.636 -38.173  44.086  1.00 71.70           C
ATOM    574  CD  ARG G  75     106.721 -37.170  44.451  1.00 78.49           C
ATOM    575  NE  ARG G  75     107.090 -36.346  43.298  1.00 85.01           N
ATOM    576  CZ  ARG G  75     108.159 -35.557  43.242  1.00 89.64           C
ATOM    577  NH1 ARG G  75     108.983 -35.473  44.278  1.00 89.91           N1+
ATOM    578  NH2 ARG G  75     108.402 -34.847  42.148  1.00 93.89           N
ATOM    579  N   PHE G  76     102.639 -39.251  45.318  1.00 53.37           N
ATOM    580  CA  PHE G  76     101.951 -39.425  46.597  1.00 44.00           C
ATOM    581  C   PHE G  76     102.859 -39.326  47.812  1.00 42.86           C
ATOM    582  O   PHE G  76     103.907 -39.961  47.880  1.00 42.04           O
ATOM    583  CB  PHE G  76     101.243 -40.775  46.627  1.00 42.15           C
ATOM    584  CG  PHE G  76     100.153 -40.898  45.622  1.00 43.25           C
ATOM    585  CD1 PHE G  76     100.443 -41.276  44.319  1.00 44.16           C
ATOM    586  CD2 PHE G  76      98.843 -40.633  45.966  1.00 45.57           C
ATOM    587  CE1 PHE G  76      99.445 -41.386  43.374  1.00 45.39           C
ATOM    588  CE2 PHE G  76      97.832 -40.744  45.026  1.00 48.22           C
ATOM    589  CZ  PHE G  76      98.134 -41.120  43.728  1.00 47.65           C
ATOM    590  N   TYR G  77     102.426 -38.535  48.781  1.00 47.95           N
ATOM    591  CA  TYR G  77     103.124 -38.421  50.048  1.00 46.01           C
ATOM    592  C   TYR G  77     102.307 -39.054  51.156  1.00 45.03           C
ATOM    593  O   TYR G  77     101.210 -38.592  51.482  1.00 43.14           O
ATOM    594  CB  TYR G  77     103.431 -36.957  50.368  1.00 49.38           C
ATOM    595  CG  TYR G  77     104.446 -36.366  49.415  1.00 59.13           C
ATOM    596  CD1 TYR G  77     104.077 -35.978  48.129  1.00 62.52           C
ATOM    597  CD2 TYR G  77     105.781 -36.227  49.784  1.00 61.98           C
ATOM    598  CE1 TYR G  77     104.998 -35.450  47.249  1.00 66.70           C
ATOM    599  CE2 TYR G  77     106.712 -35.701  48.905  1.00 65.57           C
ATOM    600  CZ  TYR G  77     106.313 -35.314  47.640  1.00 68.49           C
ATOM    601  OH  TYR G  77     107.229 -34.789  46.760  1.00 73.28           O
ATOM    602  N   LEU G  78     102.846 -40.132  51.716  1.00 45.28           N
ATOM    603  CA  LEU G  78     102.208 -40.825  52.821  1.00 44.43           C
ATOM    604  C   LEU G  78     102.720 -40.264  54.146  1.00 43.33           C
ATOM    605  O   LEU G  78     103.883 -40.439  54.501  1.00 42.78           O
ATOM    606  CB  LEU G  78     102.464 -42.326  52.720  1.00 42.22           C
ATOM    607  CG  LEU G  78     102.103 -42.892  51.348  1.00 40.91           C
ATOM    608  CD1 LEU G  78     102.567 -44.324  51.229  1.00 42.08           C
ATOM    609  CD2 LEU G  78     100.602 -42.793  51.129  1.00 38.54           C
ATOM    610  N   LEU G  79     101.833 -39.581  54.861  1.00 44.81           N
ATOM    611  CA  LEU G  79     102.191 -38.840  56.067  1.00 48.40           C
ATOM    612  C   LEU G  79     102.382 -39.776  57.244  1.00 47.31           C
ATOM    613  O   LEU G  79     103.458 -39.871  57.839  1.00 44.57           O
ATOM    614  CB  LEU G  79     101.107 -37.815  56.396  1.00 52.51           C
ATOM    615  CG  LEU G  79     101.446 -36.380  56.027  1.00 57.67           C
ATOM    616  CD1 LEU G  79     102.604 -35.900  56.863  1.00 60.53           C
ATOM    617  CD2 LEU G  79     101.793 -36.342  54.551  1.00 59.56           C
ATOM    618  N   THR G  80     101.302 -40.449  57.600  1.00 47.22           N
ATOM    619  CA  THR G  80     101.326 -41.291  58.765  1.00 46.07           C
ATOM    620  C   THR G  80     100.234 -42.331  58.638  1.00 47.16           C
ATOM    621  O   THR G  80      99.423 -42.286  57.708  1.00 45.76           O
ATOM    622  CB  THR G  80     101.141 -40.475  60.055  1.00 45.35           C
ATOM    623  OG1 THR G  80     101.079 -41.364  61.177  1.00 43.22           O
ATOM    624  CG2 THR G  80      99.863 -39.637  59.980  1.00 45.37           C
ATOM    625  N   ILE G  81     100.235 -43.274  59.571  1.00 47.19           N
ATOM    626  CA  ILE G  81      99.210 -44.298  59.637  1.00 47.67           C
ATOM    627  C   ILE G  81      98.944 -44.621  61.106  1.00 51.04           C
ATOM    628  O   ILE G  81      99.870 -44.615  61.918  1.00 52.24           O
ATOM    629  CB  ILE G  81      99.637 -45.560  58.856  1.00 44.33           C
ATOM    630  CG1 ILE G  81      98.528 -46.617  58.855  1.00 41.93           C
ATOM    631  CG2 ILE G  81     100.948 -46.110  59.401  1.00 44.57           C
ATOM    632  CD1 ILE G  81      98.747 -47.727  57.829  1.00 37.32           C
ATOM    633  N   TYR G  82      97.685 -44.873  61.459  1.00 53.88           N
ATOM    634  CA  TYR G  82      97.334 -45.129  62.855  1.00 55.63           C
ATOM    635  C   TYR G  82      96.027 -45.912  62.993  1.00 52.65           C
ATOM    636  O   TYR G  82      95.240 -46.009  62.059  1.00 51.55           O
ATOM    637  CB  TYR G  82      97.241 -43.816  63.640  1.00 63.26           C
ATOM    638  CG  TYR G  82      96.308 -42.798  63.036  1.00 71.18           C
ATOM    639  CD1 TYR G  82      96.743 -41.934  62.046  1.00 73.15           C
ATOM    640  CD2 TYR G  82      94.988 -42.705  63.453  1.00 78.20           C
ATOM    641  CE1 TYR G  82      95.894 -41.002  61.489  1.00 77.78           C
ATOM    642  CE2 TYR G  82      94.124 -41.775  62.897  1.00 82.44           C
ATOM    643  CZ  TYR G  82      94.584 -40.925  61.912  1.00 82.48           C
ATOM    644  OH  TYR G  82      93.742 -39.991  61.346  1.00 85.94           O
ATOM    645  N   GLY G  83      95.809 -46.473  64.175  1.00 54.78           N
ATOM    646  CA  GLY G  83      94.573 -47.165  64.480  1.00 57.97           C
ATOM    647  C   GLY G  83      93.612 -46.195  65.133  1.00 62.71           C
ATOM    648  O   GLY G  83      93.915 -45.005  65.280  1.00 59.44           O
ATOM    649  N   LYS G  84      92.448 -46.698  65.522  1.00 70.08           N
ATOM    650  CA  LYS G  84      91.430 -45.847  66.111  1.00 79.28           C
ATOM    651  C   LYS G  84      91.954 -45.046  67.301  1.00 89.76           C
ATOM    652  O   LYS G  84      92.619 -45.585  68.188  1.00 89.58           O
ATOM    653  CB  LYS G  84      90.243 -46.690  66.573  1.00 79.38           C
ATOM    654  CG  LYS G  84      89.085 -45.876  67.101  1.00 79.85           C
ATOM    655  CD  LYS G  84      88.252 -46.692  68.068  1.00 83.18           C
ATOM    656  CE  LYS G  84      87.278 -47.621  67.377  1.00 84.95           C
ATOM    657  NZ  LYS G  84      86.131 -47.915  68.299  1.00 89.80           N
ATOM    658  N   ASN G  85      91.653 -43.751  67.293  1.00 99.61           N
ATOM    659  CA  ASN G  85      91.908 -42.867  68.426  1.00100.89           C
ATOM    660  C   ASN G  85      93.378 -42.661  68.804  1.00 95.84           C
ATOM    661  O   ASN G  85      93.674 -42.328  69.951  1.00 96.29           O
ATOM    662  CB  ASN G  85      91.169 -43.395  69.660  1.00108.69           C
ATOM    663  CG  ASN G  85      89.660 -43.306  69.527  1.00116.89           C
ATOM    664  OD1 ASN G  85      88.946 -44.278  69.781  1.00120.71           O
ATOM    665  ND2 ASN G  85      89.168 -42.145  69.116  1.00119.16           N
ATOM    666  N   GLU G  86      94.286 -42.820  67.860  1.00 85.78           N
ATOM    667  CA  GLU G  86      95.697 -42.594  68.141  1.00 75.77           C
ATOM    668  C   GLU G  86      96.216 -41.207  67.757  1.00 68.08           C
ATOM    669  O   GLU G  86      97.299 -40.831  68.112  1.00 61.71           O
ATOM    670  CB  GLU G  86      96.554 -43.716  67.556  1.00 68.38           C
ATOM    671  CG  GLU G  86      96.097 -45.111  67.952  1.00 63.81           C
ATOM    672  CD  GLU G  86      97.059 -46.193  67.557  1.00 57.99           C
ATOM    673  OE1 GLU G  86      98.100 -45.879  66.997  1.00 54.07           O
ATOM    674  OE2 GLU G  86      96.774 -47.358  67.808  1.00 59.15           O
ATOM    675  N   MET G  87      95.394 -40.439  67.065  1.00 68.33           N
ATOM    676  CA  MET G  87      95.765 -39.091  66.643  1.00 69.10           C
ATOM    677  C   MET G  87      94.795 -38.104  67.275  1.00 72.92           C
ATOM    678  O   MET G  87      93.718 -38.491  67.725  1.00 77.03           O
ATOM    679  CB  MET G  87      95.753 -38.964  65.116  1.00 69.98           C
ATOM    680  CG  MET G  87      96.810 -39.823  64.423  1.00 69.21           C
ATOM    681  SD  MET G  87      98.460 -39.100  64.393  1.00 90.28           S
ATOM    682  CE  MET G  87      98.167 -37.633  63.413  1.00 82.95           C
ATOM    683  N   SER G  88      95.179 -36.834  67.332  1.00 72.44           N
ATOM    684  CA  SER G  88      94.353 -35.845  68.008  1.00 76.13           C
ATOM    685  C   SER G  88      93.980 -34.696  67.077  1.00 78.14           C
ATOM    686  O   SER G  88      94.569 -34.538  66.010  1.00 76.68           O
ATOM    687  CB  SER G  88      95.076 -35.313  69.248  1.00 75.47           C
ATOM    688  OG  SER G  88      96.334 -34.755  68.909  1.00 73.04           O
ATOM    689  N   ASP G  89      92.997 -33.899  67.487  1.00 80.54           N
ATOM    690  CA  ASP G  89      92.601 -32.733  66.711  1.00 83.98           C
ATOM    691  C   ASP G  89      93.693 -31.673  66.665  1.00 83.07           C
ATOM    692  O   ASP G  89      94.377 -31.415  67.656  1.00 82.98           O
ATOM    693  CB  ASP G  89      91.308 -32.134  67.259  1.00 91.42           C
ATOM    694  CG  ASP G  89      90.074 -32.848  66.740  1.00 95.83           C
ATOM    695  OD1 ASP G  89      90.212 -33.682  65.818  1.00 93.63           O
ATOM    696  OD2 ASP G  89      88.963 -32.562  67.236  1.00101.99           O1-
ATOM    697  N   LEU G  90      93.837 -31.061  65.495  1.00 83.31           N
ATOM    698  CA  LEU G  90      94.845 -30.039  65.254  1.00 82.46           C
ATOM    699  C   LEU G  90      94.323 -28.651  65.591  1.00 88.03           C
ATOM    700  O   LEU G  90      93.149 -28.351  65.377  1.00 90.88           O
ATOM    701  CB  LEU G  90      95.294 -30.082  63.792  1.00 78.82           C
ATOM    702  CG  LEU G  90      95.845 -31.423  63.295  1.00 74.48           C
ATOM    703  CD1 LEU G  90      96.267 -31.351  61.828  1.00 71.65           C
ATOM    704  CD2 LEU G  90      97.008 -31.886  64.167  1.00 73.12           C
ATOM    705  N   ASN G  91      95.195 -27.812  66.137  1.00 89.78           N
ATOM    706  CA  ASN G  91      94.873 -26.404  66.330  1.00 92.67           C
ATOM    707  C   ASN G  91      95.568 -25.559  65.260  1.00 92.93           C
ATOM    708  O   ASN G  91      96.210 -26.104  64.357  1.00 90.46           O
ATOM    709  CB  ASN G  91      95.244 -25.946  67.750  1.00 93.02           C
ATOM    710  CG  ASN G  91      96.736 -26.005  68.028  1.00 92.13           C
ATOM    711  OD1 ASN G  91      97.544 -26.233  67.129  1.00 92.19           O
ATOM    712  ND2 ASN G  91      97.109 -25.790  69.286  1.00 92.24           N
ATOM    713  N   ALA G  92      95.439 -24.238  65.358  1.00 95.51           N
ATOM    714  CA  ALA G  92      96.020 -23.331  64.370  1.00 93.76           C
ATOM    715  C   ALA G  92      97.534 -23.509  64.267  1.00 88.99           C
ATOM    716  O   ALA G  92      98.079 -23.574  63.168  1.00 88.70           O
ATOM    717  CB  ALA G  92      95.679 -21.889  64.706  1.00 98.99           C
ATOM    718  N   ASN G  93      98.212 -23.584  65.408  1.00 93.15           N
ATOM    719  CA  ASN G  93      99.657 -23.767  65.403  1.00 90.70           C
ATOM    720  C   ASN G  93     100.051 -25.105  64.774  1.00 80.08           C
ATOM    721  O   ASN G  93     101.060 -25.192  64.075  1.00 75.33           O
ATOM    722  CB  ASN G  93     100.220 -23.673  66.822  1.00 69.61           C
ATOM    723  N   GLN G  94      99.241 -26.139  65.002  1.00 75.65           N
ATOM    724  CA  GLN G  94      99.545 -27.475  64.483  1.00 70.51           C
ATOM    725  C   GLN G  94      99.234 -27.595  62.991  1.00 72.95           C
ATOM    726  O   GLN G  94      99.939 -28.288  62.264  1.00 70.56           O
ATOM    727  CB  GLN G  94      98.786 -28.557  65.264  1.00 67.52           C
ATOM    728  CG  GLN G  94      99.197 -28.700  66.728  1.00 67.45           C
ATOM    729  CD  GLN G  94      98.345 -29.715  67.473  1.00 66.98           C
ATOM    730  OE1 GLN G  94      97.116 -29.640  67.456  1.00 70.69           O
ATOM    731  NE2 GLN G  94      98.997 -30.667  68.141  1.00 61.55           N
ATOM    732  N   ARG G  95      98.175 -26.934  62.535  1.00 78.76           N
ATOM    733  CA  ARG G  95      97.845 -26.953  61.112  1.00 78.52           C
ATOM    734  C   ARG G  95      98.944 -26.241  60.330  1.00 76.17           C
ATOM    735  O   ARG G  95      99.333 -26.671  59.245  1.00 70.56           O
ATOM    736  CB  ARG G  95      96.496 -26.278  60.863  1.00 82.20           C
ATOM    737  CG  ARG G  95      95.286 -27.142  61.165  1.00 81.91           C
ATOM    738  CD  ARG G  95      94.008 -26.350  60.954  1.00 87.11           C
ATOM    739  NE  ARG G  95      93.665 -25.588  62.155  1.00 90.98           N
ATOM    740  CZ  ARG G  95      92.922 -24.486  62.166  1.00 95.57           C
ATOM    741  NH1 ARG G  95      92.423 -24.001  61.037  1.00 97.10           N1+
ATOM    742  NH2 ARG G  95      92.678 -23.867  63.312  1.00 99.40           N
ATOM    743  N   LYS G  96      99.447 -25.153  60.909  1.00 81.78           N
ATOM    744  CA  LYS G  96     100.531 -24.372  60.322  1.00 81.18           C
ATOM    745  C   LYS G  96     101.794 -25.222  60.249  1.00 78.72           C
ATOM    746  O   LYS G  96     102.448 -25.299  59.207  1.00 80.02           O
ATOM    747  CB  LYS G  96     100.785 -23.095  61.128  1.00 82.95           C
ATOM    748  N   GLN G  97     102.123 -25.862  61.368  1.00 73.79           N
ATOM    749  CA  GLN G  97     103.312 -26.698  61.469  1.00 70.54           C
ATOM    750  C   GLN G  97     103.263 -27.822  60.448  1.00 67.00           C
ATOM    751  O   GLN G  97     104.246 -28.124  59.766  1.00 64.58           O
ATOM    752  CB  GLN G  97     103.409 -27.303  62.871  1.00 68.86           C
ATOM    753  CG  GLN G  97     103.740 -26.328  63.978  1.00 71.51           C
ATOM    754  CD  GLN G  97     105.221 -26.259  64.261  1.00 73.71           C
ATOM    755  OE1 GLN G  97     105.659 -26.498  65.389  1.00 75.33           O
ATOM    756  NE2 GLN G  97     106.007 -25.927  63.237  1.00 73.73           N
ATOM    757  N   LEU G  98     102.089 -28.432  60.359  1.00 66.33           N
ATOM    758  CA  LEU G  98     101.840 -29.549  59.464  1.00 64.31           C
ATOM    759  C   LEU G  98     101.939 -29.168  57.990  1.00 65.97           C
ATOM    760  O   LEU G  98     102.435 -29.941  57.172  1.00 64.60           O
ATOM    761  CB  LEU G  98     100.469 -30.144  59.778  1.00 64.45           C
ATOM    762  CG  LEU G  98     100.009 -31.329  58.943  1.00 65.20           C
ATOM    763  CD1 LEU G  98     101.049 -32.430  59.006  1.00 64.26           C
ATOM    764  CD2 LEU G  98      98.694 -31.823  59.497  1.00 66.34           C
ATOM    765  N   MET G  99     101.455 -27.977  57.652  1.00 70.41           N
ATOM    766  CA  MET G  99     101.496 -27.501  56.274  1.00 71.34           C
ATOM    767  C   MET G  99     102.914 -27.129  55.849  1.00 72.06           C
ATOM    768  O   MET G  99     103.308 -27.361  54.707  1.00 74.91           O
ATOM    769  CB  MET G  99     100.569 -26.299  56.091  1.00 75.89           C
ATOM    770  CG  MET G  99      99.087 -26.635  56.105  1.00 76.17           C
ATOM    771  SD  MET G  99      98.085 -25.207  55.645  1.00 99.86           S
ATOM    772  CE  MET G  99      98.849 -24.765  54.084  1.00 80.03           C
ATOM    773  N   ALA G 100     103.674 -26.551  56.774  1.00 72.22           N
ATOM    774  CA  ALA G 100     105.061 -26.193  56.517  1.00 71.72           C
ATOM    775  C   ALA G 100     105.881 -27.449  56.269  1.00 66.25           C
ATOM    776  O   ALA G 100     106.787 -27.459  55.433  1.00 67.67           O
ATOM    777  CB  ALA G 100     105.634 -25.405  57.679  1.00 63.34           C
ATOM    778  N   PHE G 101     105.555 -28.501  57.016  1.00 59.94           N
ATOM    779  CA  PHE G 101     106.214 -29.789  56.879  1.00 57.73           C
ATOM    780  C   PHE G 101     106.035 -30.331  55.464  1.00 60.79           C
ATOM    781  O   PHE G 101     107.012 -30.681  54.795  1.00 60.31           O
ATOM    782  CB  PHE G 101     105.659 -30.785  57.900  1.00 55.71           C
ATOM    783  CG  PHE G 101     106.199 -32.183  57.741  1.00 52.71           C
ATOM    784  CD1 PHE G 101     107.433 -32.531  58.276  1.00 50.62           C
ATOM    785  CD2 PHE G 101     105.489 -33.139  57.033  1.00 50.33           C
ATOM    786  CE1 PHE G 101     107.938 -33.810  58.125  1.00 47.71           C
ATOM    787  CE2 PHE G 101     105.992 -34.420  56.875  1.00 46.32           C
ATOM    788  CZ  PHE G 101     107.218 -34.754  57.422  1.00 45.56           C
ATOM    789  N   MET G 102     104.780 -30.391  55.019  1.00 62.37           N
ATOM    790  CA  MET G 102     104.455 -30.822  53.662  1.00 63.02           C
ATOM    791  C   MET G 102     105.189 -29.984  52.634  1.00 65.72           C
ATOM    792  O   MET G 102     105.769 -30.512  51.687  1.00 65.42           O
ATOM    793  CB  MET G 102     102.948 -30.736  53.408  1.00 64.10           C
ATOM    794  CG  MET G 102     102.155 -31.911  53.933  1.00 62.95           C
ATOM    795  SD  MET G 102     102.884 -33.495  53.468  1.00105.48           S
ATOM    796  CE  MET G 102     102.499 -33.562  51.719  1.00 50.55           C
ATOM    797  N   GLU G 103     105.151 -28.673  52.833  1.00 68.79           N
ATOM    798  CA  GLU G 103     105.824 -27.736  51.951  1.00 73.28           C
ATOM    799  C   GLU G 103     107.319 -28.036  51.922  1.00 70.77           C
ATOM    800  O   GLU G 103     107.908 -28.191  50.860  1.00 69.55           O
ATOM    801  CB  GLU G 103     105.565 -26.308  52.423  1.00 81.33           C
ATOM    802  CG  GLU G 103     106.163 -25.233  51.554  1.00 91.64           C
ATOM    803  CD  GLU G 103     105.431 -25.122  50.233  1.00 97.82           C
ATOM    804  OE1 GLU G 103     104.286 -25.622  50.150  1.00 96.57           O
ATOM    805  OE2 GLU G 103     105.983 -24.512  49.292  1.00102.87           O1-
ATOM    806  N   ALA G 104     107.920 -28.137  53.103  1.00 71.97           N
ATOM    807  CA  ALA G 104     109.345 -28.421  53.228  1.00 72.10           C
ATOM    808  C   ALA G 104     109.676 -29.759  52.596  1.00 68.37           C
ATOM    809  O   ALA G 104     110.698 -29.918  51.947  1.00 67.32           O
ATOM    810  CB  ALA G 104     109.765 -28.411  54.686  1.00 59.52           C
ATOM    811  N   TRP G 105     108.821 -30.723  52.825  1.00 67.34           N
ATOM    812  CA  TRP G 105     109.105 -32.057  52.396  1.00 67.68           C
ATOM    813  C   TRP G 105     109.062 -32.083  50.895  1.00 73.51           C
ATOM    814  O   TRP G 105     110.027 -32.497  50.280  1.00 74.51           O
ATOM    815  CB  TRP G 105     108.116 -33.044  53.025  1.00 63.14           C
ATOM    816  CG  TRP G 105     108.388 -34.491  52.783  1.00 59.69           C
ATOM    817  CD1 TRP G 105     109.544 -35.042  52.417  1.00 60.19           C
ATOM    818  CD2 TRP G 105     107.457 -35.554  52.890  1.00 54.55           C
ATOM    819  NE1 TRP G 105     109.409 -36.380  52.282  1.00 55.15           N
ATOM    820  CE2 TRP G 105     108.125 -36.718  52.573  1.00 51.41           C
ATOM    821  CE3 TRP G 105     106.120 -35.628  53.227  1.00 53.25           C
ATOM    822  CZ2 TRP G 105     107.515 -37.927  52.575  1.00 49.23           C
ATOM    823  CZ3 TRP G 105     105.527 -36.821  53.236  1.00 50.44           C
ATOM    824  CH2 TRP G 105     106.213 -37.959  52.914  1.00 48.60           C
ATOM    825  N   ARG G 106     107.952 -31.649  50.306  1.00 77.75           N
ATOM    826  CA  ARG G 106     107.861 -31.731  48.874  1.00 81.97           C
ATOM    827  C   ARG G 106     108.899 -30.858  48.220  1.00 86.45           C
ATOM    828  O   ARG G 106     109.759 -31.388  47.565  1.00 84.75           O
ATOM    829  CB  ARG G 106     106.439 -31.418  48.402  1.00 87.53           C
ATOM    830  CG  ARG G 106     106.208 -30.113  47.675  1.00 94.97           C
ATOM    831  CD  ARG G 106     104.863 -29.498  48.010  1.00101.80           C
ATOM    832  NE  ARG G 106     103.860 -30.523  48.243  1.00103.84           N
ATOM    833  CZ  ARG G 106     102.583 -30.407  47.912  1.00109.71           C
ATOM    834  NH1 ARG G 106     101.727 -31.387  48.163  1.00109.15           N
ATOM    835  NH2 ARG G 106     102.168 -29.310  47.316  1.00114.63           N
ATOM    836  N   ASN G 107     108.956 -29.579  48.555  1.00 95.34           N
ATOM    837  CA  ASN G 107     109.841 -28.711  47.810  1.00106.16           C
ATOM    838  C   ASN G 107     111.273 -29.063  48.063  1.00120.01           C
ATOM    839  O   ASN G 107     112.008 -29.462  47.176  1.00120.66           O
ATOM    840  CB  ASN G 107     109.595 -27.258  48.177  1.00101.92           C
ATOM    841  CG  ASN G 107     108.160 -26.845  47.965  1.00 97.92           C
ATOM    842  OD1 ASN G 107     107.581 -26.154  48.784  1.00 95.25           O
ATOM    843  ND2 ASN G 107     107.581 -27.274  46.863  1.00 98.27           N
ATOM    844  N   GLU G 108     111.614 -29.105  49.322  1.00134.42           N
ATOM    845  CA  GLU G 108     113.006 -29.242  49.678  1.00138.53           C
ATOM    846  C   GLU G 108     113.448 -30.580  49.171  1.00137.23           C
ATOM    847  O   GLU G 108     114.543 -30.749  48.646  1.00139.93           O
ATOM    848  CB  GLU G 108     113.205 -29.155  51.203  1.00140.58           C
ATOM    849  N   GLN G 109     112.575 -31.542  49.362  1.00124.33           N
ATOM    850  CA  GLN G 109     113.045 -32.892  49.329  1.00116.31           C
ATOM    851  C   GLN G 109     112.744 -33.526  48.008  1.00114.76           C
ATOM    852  O   GLN G 109     113.038 -34.698  47.801  1.00114.42           O
ATOM    853  CB  GLN G 109     112.446 -33.685  50.481  1.00111.91           C
ATOM    854  CG  GLN G 109     113.186 -33.508  51.791  1.00111.27           C
ATOM    855  CD  GLN G 109     113.566 -34.823  52.426  1.00108.82           C
ATOM    856  OE1 GLN G 109     113.259 -35.888  51.898  1.00108.04           O
ATOM    857  NE2 GLN G 109     114.244 -34.757  53.554  1.00107.22           N
ATOM    858  N   SER G 110     112.162 -32.744  47.106  1.00111.38           N
ATOM    859  CA  SER G 110     111.500 -33.271  45.943  1.00102.56           C
ATOM    860  C   SER G 110     110.822 -34.624  46.213  1.00 93.31           C
ATOM    861  O   SER G 110     110.545 -34.987  47.357  1.00 85.95           O
ATOM    862  CB  SER G 110     112.488 -33.362  44.793  1.00101.68           C
ATOM    863  OG  SER G 110     113.165 -32.137  44.655  1.00102.09           O
ATOM    864  N   GLN H   2     115.635 -49.224  59.012  1.00 38.27           N
ATOM    865  CA  GLN H   2     115.113 -49.229  60.372  1.00 38.15           C
ATOM    866  C   GLN H   2     115.282 -47.840  60.967  1.00 38.91           C
ATOM    867  O   GLN H   2     116.405 -47.366  61.106  1.00 38.84           O
ATOM    868  CB  GLN H   2     115.833 -50.277  61.227  1.00 39.24           C
ATOM    869  CG  GLN H   2     115.201 -50.532  62.587  1.00 35.48           C
ATOM    870  CD  GLN H   2     114.067 -51.541  62.520  1.00 36.42           C
ATOM    871  OE1 GLN H   2     113.656 -51.968  61.438  1.00 39.81           O
ATOM    872  NE2 GLN H   2     113.557 -51.929  63.677  1.00 32.79           N
ATOM    873  N   VAL H   3     114.178 -47.188  61.323  1.00 34.83           N
ATOM    874  CA  VAL H   3     114.264 -45.829  61.843  1.00 40.92           C
ATOM    875  C   VAL H   3     114.131 -45.829  63.363  1.00 44.00           C
ATOM    876  O   VAL H   3     113.284 -46.521  63.929  1.00 44.25           O
ATOM    877  CB  VAL H   3     113.192 -44.911  61.234  1.00 40.39           C
ATOM    878  CG1 VAL H   3     113.390 -44.800  59.748  1.00 37.35           C
ATOM    879  CG2 VAL H   3     111.800 -45.432  61.540  1.00 41.47           C
ATOM    880  N   GLN H   4     114.971 -45.022  64.006  1.00 45.95           N
ATOM    881  CA  GLN H   4     115.091 -44.982  65.457  1.00 45.42           C
ATOM    882  C   GLN H   4     115.509 -43.614  65.969  1.00 43.06           C
ATOM    883  O   GLN H   4     116.080 -42.824  65.226  1.00 46.88           O
ATOM    884  CB  GLN H   4     116.144 -45.982  65.913  1.00 50.56           C
ATOM    885  CG  GLN H   4     115.691 -47.384  66.117  1.00 54.37           C
ATOM    886  CD  GLN H   4     116.796 -48.201  66.732  1.00 59.04           C
ATOM    887  OE1 GLN H   4     117.955 -48.087  66.330  1.00 60.63           O
ATOM    888  NE2 GLN H   4     116.457 -49.004  67.735  1.00 61.83           N
ATOM    889  N   LEU H   5     115.244 -43.361  67.247  1.00 37.42           N
ATOM    890  CA  LEU H   5     115.831 -42.229  67.977  1.00 38.86           C
ATOM    891  C   LEU H   5     116.724 -42.784  69.087  1.00 38.30           C
ATOM    892  O   LEU H   5     116.349 -43.741  69.772  1.00 37.17           O
ATOM    893  CB  LEU H   5     114.757 -41.313  68.567  1.00 37.52           C
ATOM    894  CG  LEU H   5     113.964 -40.486  67.559  1.00 39.21           C
ATOM    895  CD1 LEU H   5     112.847 -39.724  68.249  1.00 38.63           C
ATOM    896  CD2 LEU H   5     114.875 -39.544  66.789  1.00 40.36           C
ATOM    897  N   GLN H   6     117.903 -42.206  69.272  1.00 37.99           N
ATOM    898  CA  GLN H   6     118.832 -42.750  70.256  1.00 40.12           C
ATOM    899  C   GLN H   6     119.029 -41.800  71.431  1.00 43.05           C
ATOM    900  O   GLN H   6     119.632 -40.735  71.291  1.00 50.38           O
ATOM    901  CB  GLN H   6     120.154 -43.075  69.570  1.00 44.34           C
ATOM    902  CG  GLN H   6     120.004 -44.189  68.528  1.00 49.72           C
ATOM    903  CD  GLN H   6     121.213 -44.336  67.619  1.00 56.17           C
ATOM    904  OE1 GLN H   6     121.773 -43.348  67.138  1.00 58.23           O
ATOM    905  NE2 GLN H   6     121.621 -45.578  67.379  1.00 58.06           N
ATOM    906  N   GLU H   7     118.521 -42.194  72.595  1.00 39.48           N
ATOM    907  CA  GLU H   7     118.553 -41.336  73.778  1.00 39.94           C
ATOM    908  C   GLU H   7     119.815 -41.559  74.599  1.00 40.54           C
ATOM    909  O   GLU H   7     120.217 -42.695  74.836  1.00 39.62           O
ATOM    910  CB  GLU H   7     117.317 -41.578  74.642  1.00 41.19           C
ATOM    911  CG  GLU H   7     116.000 -41.296  73.925  1.00 45.57           C
ATOM    912  CD  GLU H   7     115.264 -42.565  73.490  1.00 48.19           C
ATOM    913  OE1 GLU H   7     115.916 -43.628  73.342  1.00 48.46           O
ATOM    914  OE2 GLU H   7     114.027 -42.492  73.293  1.00 46.72           O1-
ATOM    915  N   SER H   8     120.428 -40.469  75.050  1.00 41.27           N
ATOM    916  CA  SER H   8     121.646 -40.564  75.837  1.00 38.70           C
ATOM    917  C   SER H   8     121.834 -39.379  76.775  1.00 41.84           C
ATOM    918  O   SER H   8     121.137 -38.370  76.666  1.00 40.24           O
ATOM    919  CB  SER H   8     122.846 -40.665  74.908  1.00 46.47           C
ATOM    920  OG  SER H   8     122.806 -39.611  73.964  1.00 46.41           O
ATOM    921  N   GLY H   9     122.777 -39.514  77.702  1.00 41.76           N
ATOM    922  CA  GLY H   9     123.162 -38.410  78.560  1.00 46.02           C
ATOM    923  C   GLY H   9     122.560 -38.419  79.952  1.00 49.71           C
ATOM    924  O   GLY H   9     122.774 -37.481  80.722  1.00 51.20           O
ATOM    925  N   GLY H  10     121.804 -39.465  80.277  1.00 49.60           N
ATOM    926  CA  GLY H  10     121.211 -39.582  81.594  1.00 43.05           C
ATOM    927  C   GLY H  10     122.243 -39.988  82.627  1.00 56.17           C
ATOM    928  O   GLY H  10     123.430 -40.057  82.333  1.00 60.66           O
ATOM    929  N   GLY H  11     121.791 -40.253  83.845  1.00 53.80           N
ATOM    930  CA  GLY H  11     122.685 -40.670  84.911  1.00 54.91           C
ATOM    931  C   GLY H  11     122.223 -40.216  86.280  1.00 57.35           C
ATOM    932  O   GLY H  11     121.157 -39.619  86.421  1.00 60.14           O
ATOM    933  N   LEU H  12     123.038 -40.481  87.293  1.00 60.34           N
ATOM    934  CA  LEU H  12     122.701 -40.097  88.658  1.00 64.26           C
ATOM    935  C   LEU H  12     123.260 -38.722  89.017  1.00 69.42           C
ATOM    936  O   LEU H  12     124.415 -38.406  88.723  1.00 72.21           O
ATOM    937  CB  LEU H  12     123.206 -41.152  89.637  1.00 64.34           C
ATOM    938  CG  LEU H  12     123.087 -40.827  91.122  1.00 67.43           C
ATOM    939  CD1 LEU H  12     121.625 -40.727  91.521  1.00 68.84           C
ATOM    940  CD2 LEU H  12     123.799 -41.900  91.938  1.00 67.74           C
ATOM    941  N   VAL H  13     122.436 -37.914  89.673  1.00 68.87           N
ATOM    942  CA  VAL H  13     122.819 -36.551  90.015  1.00 67.88           C
ATOM    943  C   VAL H  13     122.210 -36.149  91.361  1.00 67.76           C
ATOM    944  O   VAL H  13     121.170 -36.679  91.757  1.00 66.07           O
ATOM    945  CB  VAL H  13     122.375 -35.560  88.906  1.00 78.67           C
ATOM    946  CG1 VAL H  13     120.882 -35.687  88.648  1.00 76.75           C
ATOM    947  CG2 VAL H  13     122.736 -34.128  89.270  1.00 83.68           C
ATOM    948  N   GLN H  14     122.856 -35.215  92.058  1.00 70.57           N
ATOM    949  CA  GLN H  14     122.340 -34.724  93.333  1.00 71.89           C
ATOM    950  C   GLN H  14     121.180 -33.783  93.057  1.00 70.72           C
ATOM    951  O   GLN H  14     121.123 -33.161  91.996  1.00 68.60           O
ATOM    952  CB  GLN H  14     123.423 -33.987  94.131  1.00 74.63           C
ATOM    953  CG  GLN H  14     124.653 -34.804  94.510  1.00 77.65           C
ATOM    954  CD  GLN H  14     124.367 -35.837  95.584  1.00 82.39           C
ATOM    955  OE1 GLN H  14     123.399 -36.592  95.494  1.00 82.95           O
ATOM    956  NE2 GLN H  14     125.208 -35.870  96.612  1.00 86.44           N
ATOM    957  N   PRO H  15     120.249 -33.670  94.014  1.00 72.70           N
ATOM    958  CA  PRO H  15     119.180 -32.672  93.906  1.00 73.44           C
ATOM    959  C   PRO H  15     119.741 -31.265  93.671  1.00 76.18           C
ATOM    960  O   PRO H  15     120.683 -30.841  94.350  1.00 77.02           O
ATOM    961  CB  PRO H  15     118.476 -32.774  95.261  1.00 75.82           C
ATOM    962  CG  PRO H  15     118.684 -34.200  95.665  1.00 75.07           C
ATOM    963  CD  PRO H  15     120.062 -34.562  95.172  1.00 73.99           C
ATOM    964  N   GLY H  16     119.144 -30.543  92.726  1.00 75.67           N
ATOM    965  CA  GLY H  16     119.644 -29.241  92.328  1.00 76.30           C
ATOM    966  C   GLY H  16     120.603 -29.351  91.157  1.00 73.52           C
ATOM    967  O   GLY H  16     120.933 -28.348  90.525  1.00 72.69           O
ATOM    968  N   GLY H  17     121.046 -30.574  90.866  1.00 73.32           N
ATOM    969  CA  GLY H  17     122.028 -30.822  89.822  1.00 73.15           C
ATOM    970  C   GLY H  17     121.511 -30.663  88.403  1.00 72.68           C
ATOM    971  O   GLY H  17     120.354 -30.297  88.182  1.00 73.04           O
ATOM    972  N   SER H  18     122.383 -30.932  87.435  1.00 73.00           N
ATOM    973  CA  SER H  18     122.037 -30.816  86.021  1.00 69.27           C
ATOM    974  C   SER H  18     122.422 -32.037  85.194  1.00 67.41           C
ATOM    975  O   SER H  18     123.287 -32.823  85.577  1.00 67.48           O
ATOM    976  CB  SER H  18     122.693 -29.579  85.407  1.00 72.42           C
ATOM    977  OG  SER H  18     122.121 -28.394  85.918  1.00 77.85           O
ATOM    978  N   LEU H  19     121.750 -32.179  84.056  1.00 65.27           N
ATOM    979  CA  LEU H  19     122.088 -33.166  83.042  1.00 61.71           C
ATOM    980  C   LEU H  19     121.676 -32.587  81.705  1.00 61.13           C
ATOM    981  O   LEU H  19     120.770 -31.757  81.645  1.00 62.41           O
ATOM    982  CB  LEU H  19     121.382 -34.502  83.293  1.00 58.64           C
ATOM    983  CG  LEU H  19     121.976 -35.457  84.333  1.00 56.35           C
ATOM    984  CD1 LEU H  19     121.124 -36.707  84.457  1.00 53.95           C
ATOM    985  CD2 LEU H  19     123.396 -35.833  83.950  1.00 53.82           C
ATOM    986  N   ARG H  20     121.945 -32.812  80.650  1.00 60.36           N
ATOM    987  CA  ARG H  20     121.626 -32.386  79.299  1.00 60.66           C
ATOM    988  C   ARG H  20     121.271 -33.641  78.523  1.00 58.68           C
ATOM    989  O   ARG H  20     122.059 -34.584  78.454  1.00 59.80           O
ATOM    990  CB  ARG H  20     122.794 -31.620  78.670  1.00 64.98           C
ATOM    991  CG  ARG H  20     122.500 -31.033  77.294  1.00 66.61           C
ATOM    992  CD  ARG H  20     123.664 -30.207  76.773  1.00 72.44           C
ATOM    993  NE  ARG H  20     123.374 -29.670  75.440  1.00 78.97           N
ATOM    994  CZ  ARG H  20     122.677 -28.564  75.194  1.00 82.04           C
ATOM    995  NH1 ARG H  20     122.175 -27.855  76.194  1.00 80.45           N1+
ATOM    996  NH2 ARG H  20     122.475 -28.171  73.940  1.00 85.27           N
ATOM    997  N   LEU H  21     120.472 -34.059  77.985  1.00 57.93           N
ATOM    998  CA  LEU H  21     120.070 -35.274  77.290  1.00 52.33           C
ATOM    999  C   LEU H  21     120.138 -35.075  75.790  1.00 52.18           C
ATOM   1000  O   LEU H  21     119.995 -33.954  75.303  1.00 43.90           O
ATOM   1001  CB  LEU H  21     118.651 -35.678  77.686  1.00 47.50           C
ATOM   1002  CG  LEU H  21     118.430 -35.904  79.174  1.00 48.71           C
ATOM   1003  CD1 LEU H  21     117.034 -36.472  79.418  1.00 47.32           C
ATOM   1004  CD2 LEU H  21     119.519 -36.793  79.745  1.00 49.43           C
ATOM   1005  N   SER H  22     120.405 -36.160  75.066  1.00 50.72           N
ATOM   1006  CA  SER H  22     120.485 -36.097  73.613  1.00 48.90           C
ATOM   1007  C   SER H  22     119.544 -37.087  72.932  1.00 44.53           C
ATOM   1008  O   SER H  22     119.417 -38.238  73.349  1.00 41.26           O
ATOM   1009  CB  SER H  22     121.927 -36.340  73.158  1.00 50.09           C
ATOM   1010  OG  SER H  22     122.711 -35.175  73.354  1.00 52.41           O
ATOM   1011  N   CYS H  23     118.914 -36.624  71.857  1.00 45.09           N
ATOM   1012  CA  CYS H  23     118.054 -37.448  71.016  1.00 42.97           C
ATOM   1013  C   CYS H  23     118.622 -37.419  69.606  1.00 45.04           C
ATOM   1014  O   CYS H  23     118.600 -36.386  68.949  1.00 49.05           O
ATOM   1015  CB  CYS H  23     116.614 -36.920  71.033  1.00 42.50           C
ATOM   1016  SG  CYS H  23     115.316 -38.068  70.502  1.00 56.29           S
ATOM   1017  N   ALA H  24     119.124 -38.552  69.133  1.00 43.41           N
ATOM   1018  CA  ALA H  24     119.757 -38.593  67.823  1.00 41.16           C
ATOM   1019  C   ALA H  24     119.015 -39.529  66.885  1.00 40.06           C
ATOM   1020  O   ALA H  24     118.776 -40.687  67.214  1.00 39.45           O
ATOM   1021  CB  ALA H  24     121.211 -39.019  67.953  1.00 40.09           C
ATOM   1022  N   ALA H  25     118.654 -39.024  65.711  1.00 41.06           N
ATOM   1023  CA  ALA H  25     117.964 -39.846  64.732  1.00 39.76           C
ATOM   1024  C   ALA H  25     118.912 -40.904  64.176  1.00 41.91           C
ATOM   1025  O   ALA H  25     120.093 -40.634  63.947  1.00 40.31           O
ATOM   1026  CB  ALA H  25     117.407 -38.989  63.612  1.00 40.71           C
ATOM   1027  N   SER H  26     118.390 -42.111  63.985  1.00 42.14           N
ATOM   1028  CA  SER H  26     119.123 -43.177  63.326  1.00 37.94           C
ATOM   1029  C   SER H  26     118.271 -43.699  62.179  1.00 41.86           C
ATOM   1030  O   SER H  26     117.106 -44.052  62.370  1.00 40.88           O
ATOM   1031  CB  SER H  26     119.463 -44.296  64.308  1.00 36.74           C
ATOM   1032  OG  SER H  26     120.288 -45.272  63.706  1.00 37.67           O
ATOM   1033  N   GLY H  27     118.846 -43.737  60.981  1.00 44.44           N
ATOM   1034  CA  GLY H  27     118.121 -44.216  59.821  1.00 40.41           C
ATOM   1035  C   GLY H  27     117.258 -43.140  59.182  1.00 41.31           C
ATOM   1036  O   GLY H  27     116.503 -43.421  58.255  1.00 44.72           O
ATOM   1037  N   PHE H  28     117.328 -41.915  59.695  1.00 41.64           N
ATOM   1038  CA  PHE H  28     116.648 -40.807  59.041  1.00 43.14           C
ATOM   1039  C   PHE H  28     117.188 -39.474  59.514  1.00 47.53           C
ATOM   1040  O   PHE H  28     118.010 -39.412  60.421  1.00 50.51           O
ATOM   1041  CB  PHE H  28     115.131 -40.885  59.276  1.00 44.37           C
ATOM   1042  CG  PHE H  28     114.688 -40.462  60.655  1.00 43.79           C
ATOM   1043  CD1 PHE H  28     114.886 -41.286  61.752  1.00 42.01           C
ATOM   1044  CD2 PHE H  28     114.020 -39.259  60.841  1.00 40.96           C
ATOM   1045  CE1 PHE H  28     114.459 -40.901  63.012  1.00 41.05           C
ATOM   1046  CE2 PHE H  28     113.592 -38.870  62.097  1.00 41.43           C
ATOM   1047  CZ  PHE H  28     113.812 -39.690  63.183  1.00 41.24           C
ATOM   1048  N   THR H  29     116.708 -38.408  58.891  1.00 46.20           N
ATOM   1049  CA  THR H  29     117.091 -37.050  59.248  1.00 48.56           C
ATOM   1050  C   THR H  29     115.923 -36.352  59.927  1.00 50.64           C
ATOM   1051  O   THR H  29     114.824 -36.319  59.366  1.00 52.53           O
ATOM   1052  CB  THR H  29     117.530 -36.263  58.004  1.00 52.66           C
ATOM   1053  OG1 THR H  29     118.889 -36.582  57.699  1.00 54.46           O
ATOM   1054  CG2 THR H  29     117.391 -34.765  58.219  1.00 56.20           C
ATOM   1055  N   LEU H  30     116.146 -35.781  61.109  1.00 51.32           N
ATOM   1056  CA  LEU H  30     115.039 -35.214  61.882  1.00 52.13           C
ATOM   1057  C   LEU H  30     114.773 -33.718  61.618  1.00 57.10           C
ATOM   1058  O   LEU H  30     113.935 -33.117  62.291  1.00 56.79           O
ATOM   1059  CB  LEU H  30     115.253 -35.443  63.385  1.00 50.80           C
ATOM   1060  CG  LEU H  30     116.504 -35.021  64.159  1.00 52.24           C
ATOM   1061  CD1 LEU H  30     116.694 -33.512  64.136  1.00 55.54           C
ATOM   1062  CD2 LEU H  30     116.372 -35.499  65.603  1.00 48.84           C
ATOM   1063  N   ASP H  31     115.480 -33.126  60.656  1.00 61.81           N
ATOM   1064  CA  ASP H  31     115.370 -31.689  60.367  1.00 68.84           C
ATOM   1065  C   ASP H  31     113.942 -31.148  60.265  1.00 69.99           C
ATOM   1066  O   ASP H  31     113.626 -30.115  60.848  1.00 73.71           O
ATOM   1067  CB  ASP H  31     116.104 -31.346  59.067  1.00 77.10           C
ATOM   1068  CG  ASP H  31     117.605 -31.512  59.176  1.00 84.15           C
ATOM   1069  OD1 ASP H  31     118.058 -32.442  59.879  1.00 85.19           O
ATOM   1070  OD2 ASP H  31     118.334 -30.705  58.558  1.00 88.83           O1-
ATOM   1071  N   TYR H  32     113.084 -31.833  59.514  1.00 67.81           N
ATOM   1072  CA  TYR H  32     111.750 -31.314  59.226  1.00 66.39           C
ATOM   1073  C   TYR H  32     110.729 -31.659  60.307  1.00 60.40           C
ATOM   1074  O   TYR H  32     109.612 -31.140  60.304  1.00 59.49           O
ATOM   1075  CB  TYR H  32     111.263 -31.849  57.881  1.00 69.23           C
ATOM   1076  CG  TYR H  32     112.219 -31.564  56.753  1.00 77.67           C
ATOM   1077  CD1 TYR H  32     112.303 -30.301  56.185  1.00 83.48           C
ATOM   1078  CD2 TYR H  32     113.053 -32.562  56.263  1.00 79.79           C
ATOM   1079  CE1 TYR H  32     113.189 -30.042  55.155  1.00 89.49           C
ATOM   1080  CE2 TYR H  32     113.937 -32.314  55.240  1.00 84.11           C
ATOM   1081  CZ  TYR H  32     114.004 -31.056  54.686  1.00 89.49           C
ATOM   1082  OH  TYR H  32     114.890 -30.812  53.660  1.00 94.01           O
ATOM   1083  N   TYR H  33     111.114 -32.526  61.238  1.00 56.44           N
ATOM   1084  CA  TYR H  33     110.180 -33.016  62.248  1.00 54.06           C
ATOM   1085  C   TYR H  33     110.243 -32.227  63.541  1.00 51.40           C
ATOM   1086  O   TYR H  33     111.308 -31.770  63.960  1.00 49.91           O
ATOM   1087  CB  TYR H  33     110.440 -34.498  62.557  1.00 53.60           C
ATOM   1088  CG  TYR H  33     110.216 -35.424  61.381  1.00 45.05           C
ATOM   1089  CD1 TYR H  33     108.947 -35.896  61.071  1.00 47.16           C
ATOM   1090  CD2 TYR H  33     111.272 -35.815  60.575  1.00 45.47           C
ATOM   1091  CE1 TYR H  33     108.740 -36.739  59.982  1.00 47.38           C
ATOM   1092  CE2 TYR H  33     111.075 -36.659  59.493  1.00 47.17           C
ATOM   1093  CZ  TYR H  33     109.813 -37.118  59.202  1.00 46.40           C
ATOM   1094  OH  TYR H  33     109.632 -37.957  58.128  1.00 47.08           O
ATOM   1095  N   ALA H  34     109.088 -32.064  64.171  1.00 51.05           N
ATOM   1096  CA  ALA H  34     109.070 -31.619  65.550  1.00 47.61           C
ATOM   1097  C   ALA H  34     109.535 -32.796  66.390  1.00 50.06           C
ATOM   1098  O   ALA H  34     109.321 -33.954  66.025  1.00 48.99           O
ATOM   1099  CB  ALA H  34     107.686 -31.159  65.969  1.00 48.64           C
ATOM   1100  N   ILE H  35     110.176 -32.497  67.509  1.00 49.75           N
ATOM   1101  CA  ILE H  35     110.674 -33.522  68.417  1.00 47.61           C
ATOM   1102  C   ILE H  35     110.177 -33.227  69.818  1.00 49.45           C
ATOM   1103  O   ILE H  35     110.013 -32.067  70.202  1.00 53.44           O
ATOM   1104  CB  ILE H  35     112.216 -33.616  68.417  1.00 47.41           C
ATOM   1105  CG1 ILE H  35     112.694 -34.461  67.241  1.00 50.42           C
ATOM   1106  CG2 ILE H  35     112.707 -34.321  69.654  1.00 44.34           C
ATOM   1107  CD1 ILE H  35     112.499 -33.816  65.919  1.00 57.90           C
ATOM   1108  N   GLY H  36     109.927 -34.280  70.582  1.00 47.22           N
ATOM   1109  CA  GLY H  36     109.433 -34.096  71.927  1.00 48.38           C
ATOM   1110  C   GLY H  36     109.989 -35.139  72.865  1.00 46.36           C
ATOM   1111  O   GLY H  36     110.510 -36.170  72.442  1.00 42.82           O
ATOM   1112  N   TRP H  37     109.893 -34.841  74.154  1.00 47.18           N
ATOM   1113  CA  TRP H  37     110.379 -35.720  75.200  1.00 44.92           C
ATOM   1114  C   TRP H  37     109.200 -36.123  76.065  1.00 44.38           C
ATOM   1115  O   TRP H  37     108.359 -35.286  76.398  1.00 47.17           O
ATOM   1116  CB  TRP H  37     111.439 -35.018  76.049  1.00 46.42           C
ATOM   1117  CG  TRP H  37     112.658 -34.582  75.299  1.00 46.14           C
ATOM   1118  CD1 TRP H  37     112.792 -33.446  74.561  1.00 48.59           C
ATOM   1119  CD2 TRP H  37     113.937 -35.227  75.272  1.00 45.07           C
ATOM   1120  NE1 TRP H  37     114.059 -33.359  74.043  1.00 48.38           N
ATOM   1121  CE2 TRP H  37     114.789 -34.439  74.471  1.00 44.65           C
ATOM   1122  CE3 TRP H  37     114.446 -36.403  75.837  1.00 43.54           C
ATOM   1123  CZ2 TRP H  37     116.110 -34.779  74.218  1.00 44.11           C
ATOM   1124  CZ3 TRP H  37     115.764 -36.742  75.586  1.00 43.41           C
ATOM   1125  CH2 TRP H  37     116.579 -35.936  74.778  1.00 44.37           C
ATOM   1126  N   PHE H  38     109.128 -37.398  76.420  1.00 42.53           N
ATOM   1127  CA  PHE H  38     108.259 -37.814  77.508  1.00 44.86           C
ATOM   1128  C   PHE H  38     109.114 -38.622  78.466  1.00 46.14           C
ATOM   1129  O   PHE H  38     110.226 -39.017  78.124  1.00 50.48           O
ATOM   1130  CB  PHE H  38     107.051 -38.617  77.004  1.00 47.74           C
ATOM   1131  CG  PHE H  38     107.391 -39.977  76.427  1.00 49.80           C
ATOM   1132  CD1 PHE H  38     107.613 -40.138  75.066  1.00 49.55           C
ATOM   1133  CD2 PHE H  38     107.442 -41.102  77.243  1.00 50.50           C
ATOM   1134  CE1 PHE H  38     107.907 -41.392  74.535  1.00 46.43           C
ATOM   1135  CE2 PHE H  38     107.730 -42.351  76.719  1.00 47.75           C
ATOM   1136  CZ  PHE H  38     107.964 -42.494  75.364  1.00 45.80           C
ATOM   1137  N   ARG H  39     108.627 -38.854  79.675  1.00 44.86           N
ATOM   1138  CA  ARG H  39     109.409 -39.646  80.603  1.00 42.21           C
ATOM   1139  C   ARG H  39     108.500 -40.617  81.290  1.00 42.18           C
ATOM   1140  O   ARG H  39     107.299 -40.399  81.373  1.00 45.65           O
ATOM   1141  CB  ARG H  39     110.120 -38.773  81.631  1.00 43.57           C
ATOM   1142  CG  ARG H  39     109.205 -38.134  82.656  1.00 46.64           C
ATOM   1143  CD  ARG H  39     109.929 -37.015  83.400  1.00 49.29           C
ATOM   1144  NE  ARG H  39     109.066 -36.350  84.372  1.00 53.22           N
ATOM   1145  CZ  ARG H  39     109.435 -35.321  85.132  1.00 55.29           C
ATOM   1146  NH1 ARG H  39     110.657 -34.803  85.026  1.00 52.64           N1+
ATOM   1147  NH2 ARG H  39     108.572 -34.803  85.994  1.00 57.74           N
ATOM   1148  N   GLN H  40     109.085 -41.696  81.779  1.00 43.20           N
ATOM   1149  CA  GLN H  40     108.335 -42.702  82.494  1.00 47.47           C
ATOM   1150  C   GLN H  40     109.166 -43.176  83.660  1.00 51.42           C
ATOM   1151  O   GLN H  40     110.306 -43.595  83.487  1.00 48.51           O
ATOM   1152  CB  GLN H  40     107.987 -43.858  81.553  1.00 49.43           C
ATOM   1153  CG  GLN H  40     106.879 -44.769  82.025  1.00 53.41           C
ATOM   1154  CD  GLN H  40     106.417 -45.702  80.924  1.00 56.58           C
ATOM   1155  OE1 GLN H  40     107.106 -45.888  79.918  1.00 55.16           O
ATOM   1156  NE2 GLN H  40     105.242 -46.297  81.108  1.00 59.93           N
ATOM   1157  N   ALA H  41     108.582 -43.118  84.848  1.00 60.57           N
ATOM   1158  CA  ALA H  41     109.202 -43.694  86.024  1.00 68.99           C
ATOM   1159  C   ALA H  41     108.385 -44.904  86.426  1.00 78.82           C
ATOM   1160  O   ALA H  41     107.183 -44.954  86.162  1.00 79.63           O
ATOM   1161  CB  ALA H  41     109.274 -42.680  87.157  1.00 67.71           C
ATOM   1162  N   PRO H  42     109.030 -45.889  87.064  1.00 86.27           N
ATOM   1163  CA  PRO H  42     108.292 -47.075  87.507  1.00 85.67           C
ATOM   1164  C   PRO H  42     107.168 -46.680  88.466  1.00 87.02           C
ATOM   1165  O   PRO H  42     107.391 -45.895  89.392  1.00 86.56           O
ATOM   1166  CB  PRO H  42     109.370 -47.919  88.190  1.00 86.95           C
ATOM   1167  CG  PRO H  42     110.651 -47.482  87.517  1.00 85.00           C
ATOM   1168  CD  PRO H  42     110.475 -46.009  87.323  1.00 85.70           C
ATOM   1169  N   GLY H  43     105.972 -47.213  88.222  1.00 83.57           N
ATOM   1170  CA  GLY H  43     104.790 -46.884  89.002  1.00 84.49           C
ATOM   1171  C   GLY H  43     104.066 -45.630  88.527  1.00 79.90           C
ATOM   1172  O   GLY H  43     103.167 -45.125  89.206  1.00 80.72           O
ATOM   1173  N   LYS H  44     104.480 -45.105  87.375  1.00 72.36           N
ATOM   1174  CA  LYS H  44     103.841 -43.932  86.787  1.00 64.86           C
ATOM   1175  C   LYS H  44     103.556 -44.115  85.292  1.00 60.35           C
ATOM   1176  O   LYS H  44     104.190 -44.935  84.624  1.00 59.02           O
ATOM   1177  CB  LYS H  44     104.717 -42.699  87.007  1.00 63.35           C
ATOM   1178  CG  LYS H  44     104.050 -41.584  87.791  1.00 65.69           C
ATOM   1179  CD  LYS H  44     105.045 -40.468  88.067  1.00 67.83           C
ATOM   1180  CE  LYS H  44     104.370 -39.227  88.632  1.00 72.19           C
ATOM   1181  NZ  LYS H  44     105.287 -38.050  88.610  1.00 72.39           N1+
ATOM   1182  N   GLU H  45     102.605 -43.342  84.777  1.00 59.82           N
ATOM   1183  CA  GLU H  45     102.271 -43.320  83.351  1.00 59.13           C
ATOM   1184  C   GLU H  45     103.297 -42.568  82.529  1.00 58.83           C
ATOM   1185  O   GLU H  45     104.058 -41.773  83.079  1.00 60.95           O
ATOM   1186  CB  GLU H  45     100.911 -42.676  83.118  1.00 64.47           C
ATOM   1187  CG  GLU H  45      99.731 -43.586  83.298  1.00 70.06           C
ATOM   1188  CD  GLU H  45      98.499 -43.023  82.628  1.00 75.40           C
ATOM   1189  OE1 GLU H  45      98.631 -42.010  81.905  1.00 73.45           O
ATOM   1190  OE2 GLU H  45      97.405 -43.594  82.818  1.00 81.40           O1-
ATOM   1191  N   ARG H  46     103.332 -42.817  81.219  1.00 57.79           N
ATOM   1192  CA  ARG H  46     104.143 -41.970  80.350  1.00 54.15           C
ATOM   1193  C   ARG H  46     103.683 -40.562  80.625  1.00 52.17           C
ATOM   1194  O   ARG H  46     102.487 -40.297  80.683  1.00 52.18           O
ATOM   1195  CB  ARG H  46     103.988 -42.317  78.862  1.00 55.01           C
ATOM   1196  CG  ARG H  46     104.827 -43.491  78.399  1.00 57.61           C
ATOM   1197  CD  ARG H  46     104.477 -43.956  76.984  1.00 59.05           C
ATOM   1198  NE  ARG H  46     103.621 -45.140  76.983  1.00 60.48           N
ATOM   1199  CZ  ARG H  46     102.309 -45.117  76.797  1.00 62.02           C
ATOM   1200  NH1 ARG H  46     101.694 -43.965  76.572  1.00 60.61           N1+
ATOM   1201  NH2 ARG H  46     101.619 -46.250  76.822  1.00 64.32           N
ATOM   1202  N   GLU H  47     104.638 -39.665  80.821  1.00 55.67           N
ATOM   1203  CA  GLU H  47     104.322 -38.274  81.100  1.00 61.28           C
ATOM   1204  C   GLU H  47     105.091 -37.336  80.175  1.00 58.46           C
ATOM   1205  O   GLU H  47     106.318 -37.408  80.072  1.00 57.84           O
ATOM   1206  CB  GLU H  47     104.616 -38.003  82.579  1.00 67.75           C
ATOM   1207  CG  GLU H  47     105.620 -36.926  82.900  1.00 74.46           C
ATOM   1208  CD  GLU H  47     105.679 -36.657  84.395  1.00 83.02           C
ATOM   1209  OE1 GLU H  47     104.647 -36.854  85.074  1.00 88.18           O
ATOM   1210  OE2 GLU H  47     106.753 -36.260  84.896  1.00 84.37           O1-
ATOM   1211  N   GLY H  48     104.362 -36.457  79.500  1.00 54.97           N
ATOM   1212  CA  GLY H  48     104.982 -35.526  78.580  1.00 51.43           C
ATOM   1213  C   GLY H  48     105.882 -34.561  79.314  1.00 51.57           C
ATOM   1214  O   GLY H  48     105.513 -34.029  80.366  1.00 55.16           O
ATOM   1215  N   VAL H  49     107.061 -34.325  78.752  1.00 46.26           N
ATOM   1216  CA  VAL H  49     108.018 -33.396  79.344  1.00 46.39           C
ATOM   1217  C   VAL H  49     108.151 -32.097  78.553  1.00 49.63           C
ATOM   1218  O   VAL H  49     107.846 -31.014  79.049  1.00 52.26           O
ATOM   1219  CB  VAL H  49     109.407 -34.028  79.473  1.00 44.16           C
ATOM   1220  CG1 VAL H  49     110.386 -33.002  79.984  1.00 45.91           C
ATOM   1221  CG2 VAL H  49     109.363 -35.231  80.399  1.00 44.99           C
ATOM   1222  N   SER H  50     108.602 -32.218  77.310  1.00 47.96           N
ATOM   1223  CA  SER H  50     108.942 -31.062  76.513  1.00 46.10           C
ATOM   1224  C   SER H  50     108.699 -31.344  75.037  1.00 51.12           C
ATOM   1225  O   SER H  50     108.542 -32.492  74.626  1.00 48.47           O
ATOM   1226  CB  SER H  50     110.404 -30.679  76.755  1.00 51.35           C
ATOM   1227  OG  SER H  50     110.743 -29.453  76.128  1.00 52.53           O
ATOM   1228  N   CYS H  51     108.651 -30.278  74.247  1.00 52.61           N
ATOM   1229  CA  CYS H  51     108.449 -30.395  72.817  1.00 50.31           C
ATOM   1230  C   CYS H  51     109.130 -29.244  72.077  1.00 55.52           C
ATOM   1231  O   CYS H  51     109.124 -28.104  72.548  1.00 56.85           O
ATOM   1232  CB  CYS H  51     106.940 -30.398  72.530  1.00 47.88           C
ATOM   1233  SG  CYS H  51     106.457 -30.125  70.823  1.00128.07           S
ATOM   1234  N   ILE H  52     109.686 -29.526  70.900  1.00 56.54           N
ATOM   1235  CA  ILE H  52     110.293 -28.461  70.107  1.00 58.39           C
ATOM   1236  C   ILE H  52     109.940 -28.622  68.635  1.00 58.13           C
ATOM   1237  O   ILE H  52     109.943 -29.730  68.104  1.00 54.75           O
ATOM   1238  CB  ILE H  52     111.828 -28.408  70.257  1.00 55.42           C
ATOM   1239  CG1 ILE H  52     112.376 -27.123  69.621  1.00 57.87           C
ATOM   1240  CG2 ILE H  52     112.466 -29.629  69.655  1.00 50.88           C
ATOM   1241  CD1 ILE H  52     113.841 -26.866  69.900  1.00 56.76           C
ATOM   1242  N   SER H  53     109.612 -27.499  67.999  1.00 61.63           N
ATOM   1243  CA  SER H  53     109.246 -27.473  66.593  1.00 62.42           C
ATOM   1244  C   SER H  53     110.478 -27.670  65.725  1.00 60.61           C
ATOM   1245  O   SER H  53     111.605 -27.485  66.185  1.00 57.43           O
ATOM   1246  CB  SER H  53     108.551 -26.157  66.222  1.00 67.34           C
ATOM   1247  OG  SER H  53     109.476 -25.089  66.101  1.00 70.66           O
ATOM   1248  N   SER H  54     110.249 -28.049  64.470  1.00 61.63           N
ATOM   1249  CA  SER H  54     111.321 -28.221  63.498  1.00 62.36           C
ATOM   1250  C   SER H  54     112.217 -26.986  63.404  1.00 67.31           C
ATOM   1251  O   SER H  54     113.439 -27.102  63.344  1.00 69.19           O
ATOM   1252  CB  SER H  54     110.727 -28.528  62.120  1.00 65.33           C
ATOM   1253  OG  SER H  54     111.664 -28.284  61.082  1.00 68.27           O
ATOM   1254  N   SER H  55     111.610 -25.806  63.418  1.00 69.52           N
ATOM   1255  CA  SER H  55     112.365 -24.568  63.280  1.00 73.39           C
ATOM   1256  C   SER H  55     112.943 -24.073  64.604  1.00 75.11           C
ATOM   1257  O   SER H  55     113.762 -23.156  64.622  1.00 69.32           O
ATOM   1258  CB  SER H  55     111.476 -23.484  62.674  1.00 76.23           C
ATOM   1259  OG  SER H  55     110.458 -23.103  63.587  1.00 78.20           O
ATOM   1260  N   GLY H  56     112.517 -24.675  65.711  1.00 71.18           N
ATOM   1261  CA  GLY H  56     112.961 -24.239  67.026  1.00 68.75           C
ATOM   1262  C   GLY H  56     112.217 -23.009  67.519  1.00 73.10           C
ATOM   1263  O   GLY H  56     112.374 -22.590  68.668  1.00 69.90           O
ATOM   1264  N   GLY H  57     111.409 -22.426  66.638  1.00 80.42           N
ATOM   1265  CA  GLY H  57     110.670 -21.219  66.953  1.00 72.51           C
ATOM   1266  C   GLY H  57     109.542 -21.468  67.930  1.00 73.07           C
ATOM   1267  O   GLY H  57     108.990 -20.535  68.505  1.00 73.73           O
ATOM   1268  N   THR H  58     109.200 -22.736  68.121  1.00 71.38           N
ATOM   1269  CA  THR H  58     108.173 -23.107  69.087  1.00 70.99           C
ATOM   1270  C   THR H  58     108.665 -24.192  70.041  1.00 66.99           C
ATOM   1271  O   THR H  58     109.068 -25.281  69.617  1.00 64.22           O
ATOM   1272  CB  THR H  58     106.890 -23.597  68.384  1.00 71.74           C
ATOM   1273  OG1 THR H  58     106.444 -22.604  67.449  1.00 78.26           O
ATOM   1274  CG2 THR H  58     105.788 -23.862  69.400  1.00 68.11           C
ATOM   1275  N   THR H  59     108.614 -23.888  71.333  1.00 66.69           N
ATOM   1276  CA  THR H  59     108.932 -24.868  72.359  1.00 63.32           C
ATOM   1277  C   THR H  59     107.772 -24.978  73.336  1.00 62.55           C
ATOM   1278  O   THR H  59     107.079 -23.998  73.601  1.00 69.53           O
ATOM   1279  CB  THR H  59     110.219 -24.495  73.123  1.00 63.90           C
ATOM   1280  OG1 THR H  59     110.067 -23.200  73.722  1.00 64.75           O
ATOM   1281  CG2 THR H  59     111.418 -24.479  72.176  1.00 64.31           C
ATOM   1282  N   ASN H  60     107.589 -26.171  73.889  1.00 57.69           N
ATOM   1283  CA  ASN H  60     106.554 -26.423  74.883  1.00 58.97           C
ATOM   1284  C   ASN H  60     107.143 -27.205  76.041  1.00 61.80           C
ATOM   1285  O   ASN H  60     108.088 -27.977  75.862  1.00 63.23           O
ATOM   1286  CB  ASN H  60     105.389 -27.197  74.270  1.00 58.83           C
ATOM   1287  CG  ASN H  60     104.326 -26.295  73.685  1.00 66.24           C
ATOM   1288  OD1 ASN H  60     104.576 -25.131  73.381  1.00 72.33           O
ATOM   1289  ND2 ASN H  60     103.132 -26.837  73.500  1.00 67.46           N
ATOM   1290  N   TYR H  61     106.582 -27.010  77.227  1.00 63.20           N
ATOM   1291  CA  TYR H  61     107.062 -27.685  78.425  1.00 60.51           C
ATOM   1292  C   TYR H  61     105.893 -28.084  79.321  1.00 55.11           C
ATOM   1293  O   TYR H  61     104.917 -27.344  79.444  1.00 60.51           O
ATOM   1294  CB  TYR H  61     108.026 -26.773  79.187  1.00 56.47           C
ATOM   1295  CG  TYR H  61     109.221 -26.308  78.375  1.00 58.93           C
ATOM   1296  CD1 TYR H  61     110.363 -27.090  78.263  1.00 54.36           C
ATOM   1297  CD2 TYR H  61     109.192 -25.091  77.703  1.00 59.14           C
ATOM   1298  CE1 TYR H  61     111.451 -26.659  77.524  1.00 60.59           C
ATOM   1299  CE2 TYR H  61     110.269 -24.657  76.957  1.00 59.62           C
ATOM   1300  CZ  TYR H  61     111.397 -25.442  76.872  1.00 63.88           C
ATOM   1301  OH  TYR H  61     112.471 -25.008  76.128  1.00 65.15           O
ATOM   1302  N   ALA H  62     105.994 -29.240  79.963  1.00 58.42           N
ATOM   1303  CA  ALA H  62     105.004 -29.604  80.959  1.00 60.08           C
ATOM   1304  C   ALA H  62     105.100 -28.582  82.072  1.00 66.50           C
ATOM   1305  O   ALA H  62     106.181 -28.064  82.353  1.00 69.50           O
ATOM   1306  CB  ALA H  62     105.239 -30.993  81.479  1.00 51.93           C
ATOM   1307  N   ASP H  63     103.971 -28.292  82.703  1.00 69.81           N
ATOM   1308  CA  ASP H  63     103.912 -27.242  83.708  1.00 74.34           C
ATOM   1309  C   ASP H  63     104.971 -27.413  84.792  1.00 73.51           C
ATOM   1310  O   ASP H  63     105.587 -26.434  85.224  1.00 77.54           O
ATOM   1311  CB  ASP H  63     102.523 -27.199  84.343  1.00 80.86           C
ATOM   1312  CG  ASP H  63     101.483 -26.615  83.416  1.00 85.31           C
ATOM   1313  OD1 ASP H  63     101.858 -26.158  82.313  1.00 84.35           O
ATOM   1314  OD2 ASP H  63     100.292 -26.610  83.792  1.00 89.83           O1-
ATOM   1315  N   SER H  64     105.181 -28.654  85.225  1.00 69.91           N
ATOM   1316  CA  SER H  64     106.066 -28.928  86.355  1.00 67.05           C
ATOM   1317  C   SER H  64     107.566 -28.826  86.060  1.00 62.43           C
ATOM   1318  O   SER H  64     108.366 -28.709  86.985  1.00 63.27           O
ATOM   1319  CB  SER H  64     105.759 -30.320  86.914  1.00 65.28           C
ATOM   1320  OG  SER H  64     106.002 -31.337  85.953  1.00 56.34           O
ATOM   1321  N   VAL H  65     107.960 -28.889  84.793  1.00 58.05           N
ATOM   1322  CA  VAL H  65     109.356 -28.622  84.449  1.00 61.45           C
ATOM   1323  C   VAL H  65     109.606 -27.228  83.888  1.00 66.74           C
ATOM   1324  O   VAL H  65     110.754 -26.869  83.606  1.00 68.58           O
ATOM   1325  CB  VAL H  65     109.898 -29.638  83.427  1.00 58.83           C
ATOM   1326  CG1 VAL H  65     109.864 -31.041  84.006  1.00 58.06           C
ATOM   1327  CG2 VAL H  65     109.110 -29.550  82.128  1.00 58.73           C
ATOM   1328  N   LYS H  66     108.549 -26.443  83.712  1.00 67.02           N
ATOM   1329  CA  LYS H  66     108.706 -25.158  83.038  1.00 68.11           C
ATOM   1330  C   LYS H  66     109.626 -24.211  83.817  1.00 71.28           C
ATOM   1331  O   LYS H  66     109.450 -23.977  85.012  1.00 73.70           O
ATOM   1332  CB  LYS H  66     107.335 -24.518  82.763  1.00 70.72           C
ATOM   1333  CG  LYS H  66     107.400 -23.326  81.801  1.00 75.44           C
ATOM   1334  CD  LYS H  66     106.092 -23.102  81.023  1.00 78.99           C
ATOM   1335  CE  LYS H  66     104.855 -23.543  81.793  1.00 81.58           C
ATOM   1336  NZ  LYS H  66     103.673 -23.680  80.886  1.00 81.38           N1+
ATOM   1337  N   GLY H  67     110.636 -23.716  83.109  1.00 72.00           N
ATOM   1338  CA  GLY H  67     111.622 -22.795  83.635  1.00 68.38           C
ATOM   1339  C   GLY H  67     112.877 -23.505  84.114  1.00 66.95           C
ATOM   1340  O   GLY H  67     113.953 -22.928  84.144  1.00 70.38           O
ATOM   1341  N   ARG H  68     112.736 -24.764  84.510  1.00 71.56           N
ATOM   1342  CA  ARG H  68     113.883 -25.585  84.890  1.00 70.03           C
ATOM   1343  C   ARG H  68     114.581 -26.262  83.687  1.00 68.71           C
ATOM   1344  O   ARG H  68     115.806 -26.396  83.659  1.00 67.80           O
ATOM   1345  CB  ARG H  68     113.449 -26.623  85.921  1.00 67.39           C
ATOM   1346  CG  ARG H  68     112.846 -25.989  87.169  1.00 65.09           C
ATOM   1347  CD  ARG H  68     111.974 -26.954  87.956  1.00 64.39           C
ATOM   1348  NE  ARG H  68     112.710 -28.158  88.313  1.00 62.56           N
ATOM   1349  CZ  ARG H  68     112.452 -29.369  87.828  1.00 59.62           C
ATOM   1350  NH1 ARG H  68     111.452 -29.555  86.976  1.00 58.10           N1+
ATOM   1351  NH2 ARG H  68     113.191 -30.398  88.212  1.00 58.50           N
ATOM   1352  N   PHE H  69     113.799 -26.684  82.694  1.00 58.19           N
ATOM   1353  CA  PHE H  69     114.343 -27.401  81.536  1.00 57.97           C
ATOM   1354  C   PHE H  69     114.411 -26.525  80.285  1.00 58.21           C
ATOM   1355  O   PHE H  69     113.573 -25.650  80.081  1.00 61.84           O
ATOM   1356  CB  PHE H  69     113.504 -28.645  81.202  1.00 55.50           C
ATOM   1357  CG  PHE H  69     113.532 -29.728  82.255  1.00 54.23           C
ATOM   1358  CD1 PHE H  69     114.060 -29.497  83.513  1.00 55.42           C
ATOM   1359  CD2 PHE H  69     113.031 -30.989  81.969  1.00 51.64           C
ATOM   1360  CE1 PHE H  69     114.071 -30.495  84.467  1.00 52.92           C
ATOM   1361  CE2 PHE H  69     113.046 -31.992  82.922  1.00 50.58           C
ATOM   1362  CZ  PHE H  69     113.567 -31.739  84.174  1.00 52.06           C
ATOM   1363  N   THR H  70     115.397 -26.775  79.433  1.00 56.72           N
ATOM   1364  CA  THR H  70     115.443 -26.098  78.145  1.00 58.90           C
ATOM   1365  C   THR H  70     115.691 -27.093  77.021  1.00 60.23           C
ATOM   1366  O   THR H  70     116.668 -27.850  77.035  1.00 59.89           O
ATOM   1367  CB  THR H  70     116.523 -25.012  78.112  1.00 64.24           C
ATOM   1368  OG1 THR H  70     116.333 -24.119  79.222  1.00 67.70           O
ATOM   1369  CG2 THR H  70     116.429 -24.218  76.811  1.00 61.28           C
ATOM   1370  N   VAL H  71     114.791 -27.086  76.044  1.00 60.50           N
ATOM   1371  CA  VAL H  71     114.933 -27.957  74.888  1.00 57.20           C
ATOM   1372  C   VAL H  71     115.446 -27.168  73.691  1.00 58.82           C
ATOM   1373  O   VAL H  71     114.955 -26.082  73.385  1.00 59.81           O
ATOM   1374  CB  VAL H  71     113.601 -28.649  74.539  1.00 55.30           C
ATOM   1375  CG1 VAL H  71     112.535 -27.626  74.213  1.00 59.26           C
ATOM   1376  CG2 VAL H  71     113.790 -29.621  73.392  1.00 54.66           C
ATOM   1377  N   SER H  72     116.442 -27.731  73.018  1.00 59.67           N
ATOM   1378  CA  SER H  72     117.016 -27.119  71.832  1.00 62.04           C
ATOM   1379  C   SER H  72     117.293 -28.221  70.839  1.00 60.91           C
ATOM   1380  O   SER H  72     117.219 -29.402  71.174  1.00 60.04           O
ATOM   1381  CB  SER H  72     118.305 -26.363  72.146  1.00 57.29           C
ATOM   1382  OG  SER H  72     119.211 -27.191  72.850  1.00 57.27           O
ATOM   1383  N   ARG H  73     117.605 -27.838  69.612  1.00 63.26           N
ATOM   1384  CA  ARG H  73     117.923 -28.818  68.598  1.00 62.22           C
ATOM   1385  C   ARG H  73     119.052 -28.333  67.709  1.00 65.30           C
ATOM   1386  O   ARG H  73     119.235 -27.131  67.524  1.00 67.40           O
ATOM   1387  CB  ARG H  73     116.678 -29.123  67.765  1.00 60.56           C
ATOM   1388  CG  ARG H  73     116.152 -27.931  66.987  1.00 59.70           C
ATOM   1389  CD  ARG H  73     114.789 -28.236  66.391  1.00 57.65           C
ATOM   1390  NE  ARG H  73     114.858 -29.319  65.415  1.00 56.41           N
ATOM   1391  CZ  ARG H  73     113.900 -30.220  65.226  1.00 55.67           C
ATOM   1392  NH1 ARG H  73     112.793 -30.178  65.954  1.00 57.52           N1+
ATOM   1393  NH2 ARG H  73     114.055 -31.169  64.314  1.00 52.73           N
ATOM   1394  N   ASP H  74     119.809 -29.275  67.157  1.00 65.62           N
ATOM   1395  CA  ASP H  74     120.785 -28.941  66.131  1.00 72.63           C
ATOM   1396  C   ASP H  74     120.541 -29.829  64.920  1.00 72.66           C
ATOM   1397  O   ASP H  74     120.830 -31.024  64.938  1.00 70.78           O
ATOM   1398  CB  ASP H  74     122.207 -29.119  66.667  1.00 77.52           C
ATOM   1399  CG  ASP H  74     123.257 -28.505  65.759  1.00 88.11           C
ATOM   1400  OD1 ASP H  74     123.043 -28.454  64.529  1.00 91.53           O
ATOM   1401  OD2 ASP H  74     124.299 -28.057  66.283  1.00 92.54           O1-
ATOM   1402  N   ASN H  75     120.036 -29.224  63.853  1.00 76.14           N
ATOM   1403  CA  ASN H  75     119.642 -29.978  62.673  1.00 74.75           C
ATOM   1404  C   ASN H  75     120.854 -30.392  61.857  1.00 78.02           C
ATOM   1405  O   ASN H  75     120.834 -31.419  61.171  1.00 77.64           O
ATOM   1406  CB  ASN H  75     118.646 -29.175  61.833  1.00 73.26           C
ATOM   1407  CG  ASN H  75     117.245 -29.147  62.455  1.00 69.81           C
ATOM   1408  OD1 ASN H  75     116.913 -29.969  63.315  1.00 54.87           O
ATOM   1409  ND2 ASN H  75     116.426 -28.196  62.026  1.00 60.34           N
ATOM   1410  N   ALA H  76     121.914 -29.594  61.937  1.00 82.30           N
ATOM   1411  CA  ALA H  76     123.147 -29.926  61.238  1.00 85.60           C
ATOM   1412  C   ALA H  76     123.752 -31.185  61.840  1.00 83.32           C
ATOM   1413  O   ALA H  76     124.434 -31.942  61.158  1.00 84.78           O
ATOM   1414  CB  ALA H  76     124.134 -28.770  61.309  1.00 88.40           C
ATOM   1415  N   LYS H  77     123.514 -31.391  63.130  1.00 80.55           N
ATOM   1416  CA  LYS H  77     124.004 -32.581  63.813  1.00 76.82           C
ATOM   1417  C   LYS H  77     122.940 -33.680  63.960  1.00 70.35           C
ATOM   1418  O   LYS H  77     123.204 -34.732  64.545  1.00 67.10           O
ATOM   1419  CB  LYS H  77     124.584 -32.192  65.172  1.00 77.11           C
ATOM   1420  CG  LYS H  77     125.951 -31.529  65.038  1.00 81.37           C
ATOM   1421  CD  LYS H  77     126.565 -31.155  66.374  1.00 82.06           C
ATOM   1422  CE  LYS H  77     126.423 -29.676  66.617  1.00 84.45           C
ATOM   1423  NZ  LYS H  77     126.694 -28.935  65.358  1.00 88.76           N1+
ATOM   1424  N   ASN H  78     121.744 -33.439  63.428  1.00 67.50           N
ATOM   1425  CA  ASN H  78     120.661 -34.421  63.498  1.00 60.56           C
ATOM   1426  C   ASN H  78     120.340 -34.852  64.929  1.00 57.74           C
ATOM   1427  O   ASN H  78     119.981 -36.006  65.171  1.00 55.46           O
ATOM   1428  CB  ASN H  78     121.014 -35.651  62.657  1.00 54.74           C
ATOM   1429  CG  ASN H  78     119.787 -36.341  62.080  1.00 50.85           C
ATOM   1430  OD1 ASN H  78     118.703 -35.758  62.007  1.00 47.13           O
ATOM   1431  ND2 ASN H  78     119.958 -37.591  61.656  1.00 46.73           N
ATOM   1432  N   THR H  79     120.459 -33.915  65.867  1.00 57.81           N
ATOM   1433  CA  THR H  79     120.295 -34.227  67.284  1.00 56.03           C
ATOM   1434  C   THR H  79     119.497 -33.169  68.059  1.00 55.14           C
ATOM   1435  O   THR H  79     119.632 -31.970  67.824  1.00 57.27           O
ATOM   1436  CB  THR H  79     121.664 -34.404  67.965  1.00 57.73           C
ATOM   1437  OG1 THR H  79     122.438 -35.368  67.237  1.00 58.77           O
ATOM   1438  CG2 THR H  79     121.488 -34.862  69.414  1.00 54.81           C
ATOM   1439  N   VAL H  80     118.663 -33.630  68.983  1.00 50.87           N
ATOM   1440  CA  VAL H  80     117.925 -32.739  69.864  1.00 51.10           C
ATOM   1441  C   VAL H  80     118.404 -32.895  71.300  1.00 51.41           C
ATOM   1442  O   VAL H  80     118.701 -34.004  71.751  1.00 49.94           O
ATOM   1443  CB  VAL H  80     116.412 -33.008  69.804  1.00 49.62           C
ATOM   1444  CG1 VAL H  80     115.691 -32.306  70.946  1.00 49.38           C
ATOM   1445  CG2 VAL H  80     115.858 -32.602  68.452  1.00 51.94           C
ATOM   1446  N   TYR H  81     118.458 -31.781  72.021  1.00 50.05           N
ATOM   1447  CA  TYR H  81     118.971 -31.794  73.378  1.00 51.46           C
ATOM   1448  C   TYR H  81     117.925 -31.340  74.379  1.00 53.50           C
ATOM   1449  O   TYR H  81     117.084 -30.494  74.072  1.00 56.60           O
ATOM   1450  CB  TYR H  81     120.189 -30.890  73.508  1.00 58.08           C
ATOM   1451  CG  TYR H  81     121.282 -31.115  72.497  1.00 63.67           C
ATOM   1452  CD1 TYR H  81     122.065 -32.259  72.541  1.00 65.49           C
ATOM   1453  CD2 TYR H  81     121.568 -30.158  71.531  1.00 67.36           C
ATOM   1454  CE1 TYR H  81     123.087 -32.459  71.631  1.00 68.85           C
ATOM   1455  CE2 TYR H  81     122.589 -30.350  70.615  1.00 70.61           C
ATOM   1456  CZ  TYR H  81     123.345 -31.504  70.671  1.00 70.66           C
ATOM   1457  OH  TYR H  81     124.366 -31.712  69.772  1.00 71.80           O
ATOM   1458  N   LEU H  82     117.991 -31.897  75.582  1.00 51.21           N
ATOM   1459  CA  LEU H  82     117.207 -31.392  76.693  1.00 50.04           C
ATOM   1460  C   LEU H  82     118.143 -31.014  77.829  1.00 47.98           C
ATOM   1461  O   LEU H  82     118.711 -31.887  78.480  1.00 47.23           O
ATOM   1462  CB  LEU H  82     116.207 -32.443  77.170  1.00 47.26           C
ATOM   1463  CG  LEU H  82     115.166 -31.987  78.190  1.00 48.18           C
ATOM   1464  CD1 LEU H  82     114.263 -30.945  77.557  1.00 50.92           C
ATOM   1465  CD2 LEU H  82     114.355 -33.150  78.730  1.00 43.38           C
ATOM   1466  N   GLN H  83     118.279 -29.715  78.086  1.00 54.26           N
ATOM   1467  CA  GLN H  83     119.087 -29.260  79.213  1.00 56.50           C
ATOM   1468  C   GLN H  83     118.218 -29.201  80.454  1.00 56.50           C
ATOM   1469  O   GLN H  83     117.259 -28.426  80.522  1.00 55.12           O
ATOM   1470  CB  GLN H  83     119.719 -27.893  78.947  1.00 58.10           C
ATOM   1471  CG  GLN H  83     120.628 -27.404  80.075  1.00 58.70           C
ATOM   1472  CD  GLN H  83     121.822 -28.312  80.320  1.00 60.50           C
ATOM   1473  OE1 GLN H  83     122.569 -28.636  79.400  1.00 62.51           O
ATOM   1474  NE2 GLN H  83     122.016 -28.714  81.571  1.00 61.90           N
ATOM   1475  N   MET H  84     118.573 -30.018  81.437  1.00 56.61           N
ATOM   1476  CA  MET H  84     117.811 -30.111  82.669  1.00 58.28           C
ATOM   1477  C   MET H  84     118.563 -29.440  83.803  1.00 62.94           C
ATOM   1478  O   MET H  84     119.654 -29.863  84.177  1.00 65.20           O
ATOM   1479  CB  MET H  84     117.507 -31.575  83.013  1.00 55.90           C
ATOM   1480  CG  MET H  84     116.573 -32.266  82.032  1.00 51.97           C
ATOM   1481  SD  MET H  84     116.540 -34.067  82.185  1.00 61.37           S
ATOM   1482  CE  MET H  84     115.583 -34.268  83.682  1.00100.39           C
ATOM   1483  N   ASN H  85     117.982 -28.367  84.325  1.00 63.42           N
ATOM   1484  CA  ASN H  85     118.569 -27.638  85.440  1.00 64.90           C
ATOM   1485  C   ASN H  85     117.694 -27.745  86.672  1.00 61.91           C
ATOM   1486  O   ASN H  85     116.492 -27.973  86.559  1.00 60.79           O
ATOM   1487  CB  ASN H  85     118.767 -26.167  85.084  1.00 66.26           C
ATOM   1488  CG  ASN H  85     119.769 -25.969  83.980  1.00 68.50           C
ATOM   1489  OD1 ASN H  85     120.715 -26.747  83.842  1.00 66.75           O
ATOM   1490  ND2 ASN H  85     119.588 -24.908  83.199  1.00 71.70           N
ATOM   1491  N   SER H  86     118.302 -27.572  87.842  1.00 67.69           N
ATOM   1492  CA  SER H  86     117.572 -27.573  89.108  1.00 69.47           C
ATOM   1493  C   SER H  86     116.771 -28.855  89.270  1.00 66.63           C
ATOM   1494  O   SER H  86     115.576 -28.815  89.555  1.00 63.74           O
ATOM   1495  CB  SER H  86     116.638 -26.360  89.200  1.00 68.08           C
ATOM   1496  OG  SER H  86     117.289 -25.167  88.795  1.00 70.19           O
ATOM   1497  N   LEU H  87     117.452 -29.985  89.114  1.00 64.61           N
ATOM   1498  CA  LEU H  87     116.811 -31.294  89.079  1.00 62.06           C
ATOM   1499  C   LEU H  87     116.259 -31.675  90.451  1.00 65.54           C
ATOM   1500  O   LEU H  87     116.889 -31.423  91.478  1.00 68.54           O
ATOM   1501  CB  LEU H  87     117.798 -32.358  88.581  1.00 59.89           C
ATOM   1502  CG  LEU H  87     118.085 -32.400  87.067  1.00 56.93           C
ATOM   1503  CD1 LEU H  87     119.339 -33.210  86.747  1.00 54.28           C
ATOM   1504  CD2 LEU H  87     116.897 -32.939  86.281  1.00 53.19           C
ATOM   1505  N   LYS H  88     115.062 -32.250  90.464  1.00 65.35           N
ATOM   1506  CA  LYS H  88     114.414 -32.644  91.708  1.00 68.40           C
ATOM   1507  C   LYS H  88     114.188 -34.150  91.733  1.00 67.60           C
ATOM   1508  O   LYS H  88     114.207 -34.799  90.688  1.00 67.14           O
ATOM   1509  CB  LYS H  88     113.096 -31.893  91.886  1.00 69.65           C
ATOM   1510  CG  LYS H  88     113.210 -30.406  91.589  1.00 72.49           C
ATOM   1511  CD  LYS H  88     111.909 -29.670  91.871  1.00 76.35           C
ATOM   1512  CE  LYS H  88     112.003 -28.208  91.464  1.00 79.56           C
ATOM   1513  NZ  LYS H  88     110.755 -27.449  91.766  1.00 82.98           N1+
ATOM   1514  N   PRO H  89     113.984 -34.716  92.931  1.00 68.97           N
ATOM   1515  CA  PRO H  89     113.757 -36.160  93.048  1.00 67.71           C
ATOM   1516  C   PRO H  89     112.599 -36.669  92.194  1.00 65.68           C
ATOM   1517  O   PRO H  89     112.635 -37.816  91.759  1.00 66.88           O
ATOM   1518  CB  PRO H  89     113.433 -36.343  94.532  1.00 71.27           C
ATOM   1519  CG  PRO H  89     114.072 -35.203  95.212  1.00 74.57           C
ATOM   1520  CD  PRO H  89     114.102 -34.058  94.242  1.00 72.92           C
ATOM   1521  N   GLU H  90     111.612 -35.820  91.931  1.00 64.74           N
ATOM   1522  CA  GLU H  90     110.456 -36.203  91.125  1.00 63.05           C
ATOM   1523  C   GLU H  90     110.796 -36.373  89.652  1.00 60.93           C
ATOM   1524  O   GLU H  90     109.981 -36.860  88.868  1.00 62.62           O
ATOM   1525  CB  GLU H  90     109.328 -35.190  91.295  1.00 66.14           C
ATOM   1526  CG  GLU H  90     109.723 -33.760  91.029  1.00 69.70           C
ATOM   1527  CD  GLU H  90     110.018 -33.006  92.323  1.00 76.04           C
ATOM   1528  OE1 GLU H  90     109.915 -33.616  93.415  1.00 76.90           O
ATOM   1529  OE2 GLU H  90     110.350 -31.803  92.248  1.00 78.04           O1-
ATOM   1530  N   ASP H  91     112.001 -35.967  89.275  1.00 58.04           N
ATOM   1531  CA  ASP H  91     112.412 -36.010  87.881  1.00 52.34           C
ATOM   1532  C   ASP H  91     113.047 -37.355  87.545  1.00 51.36           C
ATOM   1533  O   ASP H  91     113.440 -37.597  86.401  1.00 50.82           O
ATOM   1534  CB  ASP H  91     113.403 -34.890  87.581  1.00 53.88           C
ATOM   1535  CG  ASP H  91     112.836 -33.518  87.864  1.00 58.39           C
ATOM   1536  OD1 ASP H  91     111.605 -33.328  87.751  1.00 59.28           O
ATOM   1537  OD2 ASP H  91     113.632 -32.625  88.212  1.00 62.15           O1-
ATOM   1538  N   THR H  92     113.147 -38.230  88.542  1.00 50.12           N
ATOM   1539  CA  THR H  92     113.727 -39.545  88.321  1.00 48.92           C
ATOM   1540  C   THR H  92     112.799 -40.389  87.460  1.00 53.56           C
ATOM   1541  O   THR H  92     111.645 -40.631  87.821  1.00 56.85           O
ATOM   1542  CB  THR H  92     113.995 -40.277  89.644  1.00 53.21           C
ATOM   1543  OG1 THR H  92     114.891 -39.503  90.453  1.00 57.60           O
ATOM   1544  CG2 THR H  92     114.615 -41.632  89.377  1.00 50.26           C
ATOM   1545  N   ALA H  93     113.326 -40.839  86.325  1.00 49.18           N
ATOM   1546  CA  ALA H  93     112.560 -41.584  85.330  1.00 46.46           C
ATOM   1547  C   ALA H  93     113.426 -41.889  84.113  1.00 44.33           C
ATOM   1548  O   ALA H  93     114.528 -41.355  83.965  1.00 40.97           O
ATOM   1549  CB  ALA H  93     111.310 -40.808  84.911  1.00 42.52           C
ATOM   1550  N   VAL H  94     112.919 -42.744  83.236  1.00 39.24           N
ATOM   1551  CA  VAL H  94     113.555 -42.955  81.949  1.00 46.09           C
ATOM   1552  C   VAL H  94     113.014 -41.929  80.953  1.00 44.03           C
ATOM   1553  O   VAL H  94     111.803 -41.718  80.860  1.00 44.34           O
ATOM   1554  CB  VAL H  94     113.324 -44.388  81.423  1.00 41.03           C
ATOM   1555  CG1 VAL H  94     113.967 -44.560  80.054  1.00 35.24           C
ATOM   1556  CG2 VAL H  94     113.873 -45.405  82.408  1.00 37.85           C
ATOM   1557  N   TYR H  95     113.913 -41.255  80.246  1.00 41.06           N
ATOM   1558  CA  TYR H  95     113.495 -40.226  79.302  1.00 40.50           C
ATOM   1559  C   TYR H  95     113.529 -40.736  77.861  1.00 40.51           C
ATOM   1560  O   TYR H  95     114.468 -41.420  77.452  1.00 41.22           O
ATOM   1561  CB  TYR H  95     114.362 -38.974  79.453  1.00 41.84           C
ATOM   1562  CG  TYR H  95     114.026 -38.198  80.700  1.00 43.00           C
ATOM   1563  CD1 TYR H  95     114.328 -38.708  81.954  1.00 42.49           C
ATOM   1564  CD2 TYR H  95     113.363 -36.979  80.629  1.00 44.22           C
ATOM   1565  CE1 TYR H  95     114.012 -38.021  83.100  1.00 44.78           C
ATOM   1566  CE2 TYR H  95     113.031 -36.280  81.780  1.00 45.06           C
ATOM   1567  CZ  TYR H  95     113.362 -36.810  83.012  1.00 46.27           C
ATOM   1568  OH  TYR H  95     113.047 -36.139  84.169  1.00 50.61           O
ATOM   1569  N   TYR H  96     112.488 -40.404  77.104  1.00 40.64           N
ATOM   1570  CA  TYR H  96     112.317 -40.907  75.744  1.00 40.68           C
ATOM   1571  C   TYR H  96     112.121 -39.790  74.724  1.00 41.89           C
ATOM   1572  O   TYR H  96     111.534 -38.757  75.028  1.00 45.14           O
ATOM   1573  CB  TYR H  96     111.124 -41.860  75.676  1.00 39.24           C
ATOM   1574  CG  TYR H  96     111.306 -43.162  76.419  1.00 38.68           C
ATOM   1575  CD1 TYR H  96     112.100 -44.177  75.897  1.00 38.28           C
ATOM   1576  CD2 TYR H  96     110.666 -43.390  77.630  1.00 39.48           C
ATOM   1577  CE1 TYR H  96     112.264 -45.379  76.569  1.00 37.58           C
ATOM   1578  CE2 TYR H  96     110.827 -44.592  78.308  1.00 40.04           C
ATOM   1579  CZ  TYR H  96     111.624 -45.580  77.770  1.00 40.01           C
ATOM   1580  OH  TYR H  96     111.780 -46.777  78.435  1.00 45.33           O
ATOM   1581  N   CYS H  97     112.589 -40.030  73.504  1.00 40.66           N
ATOM   1582  CA  CYS H  97     112.469 -39.073  72.409  1.00 40.33           C
ATOM   1583  C   CYS H  97     111.380 -39.530  71.447  1.00 41.78           C
ATOM   1584  O   CYS H  97     111.149 -40.728  71.259  1.00 38.82           O
ATOM   1585  CB  CYS H  97     113.791 -38.932  71.637  1.00 37.70           C
ATOM   1586  SG  CYS H  97     115.144 -38.152  72.525  1.00137.86           S
ATOM   1587  N   VAL H  98     110.436 -38.883  70.861  1.00 43.93           N
ATOM   1588  CA  VAL H  98     109.555 -39.075  69.737  1.00 43.04           C
ATOM   1589  C   VAL H  98     109.896 -37.997  68.723  1.00 45.45           C
ATOM   1590  O   VAL H  98     110.284 -36.891  69.101  1.00 48.71           O
ATOM   1591  CB  VAL H  98     108.072 -39.004  70.173  1.00 45.60           C
ATOM   1592  CG1 VAL H  98     107.717 -40.132  71.128  1.00 46.35           C
ATOM   1593  CG2 VAL H  98     107.766 -37.649  70.791  1.00 44.55           C
ATOM   1594  N   ALA H  99     109.467 -38.309  67.544  1.00 44.51           N
ATOM   1595  CA  ALA H  99     109.440 -37.424  66.386  1.00 45.56           C
ATOM   1596  C   ALA H  99     107.999 -37.268  65.915  1.00 48.09           C
ATOM   1597  O   ALA H  99     107.257 -38.257  65.843  1.00 46.60           O
ATOM   1598  CB  ALA H  99     110.319 -37.969  65.267  1.00 43.68           C
ATOM   1599  N   ASP H 100     107.612 -36.041  65.570  1.00 48.60           N
ATOM   1600  CA  ASP H 100     106.237 -35.779  65.166  1.00 48.90           C
ATOM   1601  C   ASP H 100     106.146 -34.594  64.198  1.00 51.14           C
ATOM   1602  O   ASP H 100     107.157 -33.978  63.849  1.00 50.07           O
ATOM   1603  CB  ASP H 100     105.365 -35.542  66.400  1.00 51.26           C
ATOM   1604  CG  ASP H 100     103.917 -35.940  66.178  1.00 57.02           C
ATOM   1605  OD1 ASP H 100     103.473 -35.932  65.013  1.00 63.39           O1-
ATOM   1606  OD2 ASP H 100     103.224 -36.280  67.162  1.00 56.84           O
ATOM   1607  N   PHE H 101     104.934 -34.305  63.735  1.00 52.67           N
ATOM   1608  CA  PHE H 101     104.739 -33.293  62.708  1.00 56.16           C
ATOM   1609  C   PHE H 101     104.664 -31.881  63.249  1.00 56.36           C
ATOM   1610  O   PHE H 101     104.870 -30.912  62.518  1.00 56.47           O
ATOM   1611  CB  PHE H 101     103.475 -33.602  61.910  1.00 60.88           C
ATOM   1612  CG  PHE H 101     103.503 -34.939  61.234  1.00 61.59           C
ATOM   1613  CD1 PHE H 101     104.332 -35.163  60.149  1.00 61.96           C
ATOM   1614  CD2 PHE H 101     102.697 -35.974  61.678  1.00 61.10           C
ATOM   1615  CE1 PHE H 101     104.361 -36.395  59.524  1.00 61.10           C
ATOM   1616  CE2 PHE H 101     102.720 -37.209  61.055  1.00 59.33           C
ATOM   1617  CZ  PHE H 101     103.553 -37.418  59.977  1.00 59.91           C
ATOM   1618  N   ALA H 102     104.354 -31.765  64.532  1.00 56.88           N
ATOM   1619  CA  ALA H 102     104.182 -30.455  65.129  1.00 56.55           C
ATOM   1620  C   ALA H 102     104.388 -30.472  66.635  1.00 55.96           C
ATOM   1621  O   ALA H 102     104.275 -31.506  67.287  1.00 51.41           O
ATOM   1622  CB  ALA H 102     102.802 -29.914  64.795  1.00 57.38           C
ATOM   1623  N   CYS H 103     104.685 -29.297  67.171  1.00 60.37           N
ATOM   1624  CA  CYS H 103     104.712 -29.057  68.602  1.00 57.98           C
ATOM   1625  C   CYS H 103     103.628 -28.020  68.900  1.00 64.15           C
ATOM   1626  O   CYS H 103     103.698 -26.902  68.388  1.00 67.98           O
ATOM   1627  CB  CYS H 103     106.095 -28.573  69.036  1.00 53.99           C
ATOM   1628  SG  CYS H 103     106.247 -28.107  70.758  1.00 88.37           S
ATOM   1629  N   PRO H 104     102.609 -28.378  69.705  1.00 65.68           N
ATOM   1630  CA  PRO H 104     102.446 -29.595  70.515  1.00 61.31           C
ATOM   1631  C   PRO H 104     102.226 -30.861  69.695  1.00 55.45           C
ATOM   1632  O   PRO H 104     101.681 -30.817  68.595  1.00 54.46           O
ATOM   1633  CB  PRO H 104     101.209 -29.281  71.368  1.00 62.53           C
ATOM   1634  CG  PRO H 104     100.426 -28.330  70.542  1.00 65.70           C
ATOM   1635  CD  PRO H 104     101.443 -27.482  69.831  1.00 68.18           C
ATOM   1636  N   LEU H 105     102.623 -31.988  70.270  1.00 54.68           N
ATOM   1637  CA  LEU H 105     102.587 -33.271  69.583  1.00 56.01           C
ATOM   1638  C   LEU H 105     101.182 -33.665  69.139  1.00 60.16           C
ATOM   1639  O   LEU H 105     100.222 -33.459  69.871  1.00 64.17           O
ATOM   1640  CB  LEU H 105     103.160 -34.341  70.506  1.00 50.34           C
ATOM   1641  CG  LEU H 105     104.582 -34.022  70.962  1.00 46.12           C
ATOM   1642  CD1 LEU H 105     105.076 -35.067  71.947  1.00 43.10           C
ATOM   1643  CD2 LEU H 105     105.489 -33.919  69.751  1.00 44.15           C
ATOM   1644  N   ILE H 106     101.061 -34.208  67.930  1.00 58.60           N
ATOM   1645  CA  ILE H 106      99.773 -34.703  67.464  1.00 58.44           C
ATOM   1646  C   ILE H 106      99.515 -36.125  67.942  1.00 56.87           C
ATOM   1647  O   ILE H 106      98.429 -36.452  68.416  1.00 58.57           O
ATOM   1648  CB  ILE H 106      99.661 -34.684  65.918  1.00 59.24           C
ATOM   1649  CG1 ILE H 106      99.777 -33.262  65.365  1.00 60.66           C
ATOM   1650  CG2 ILE H 106      98.326 -35.255  65.484  1.00 62.16           C
ATOM   1651  CD1 ILE H 106     101.187 -32.767  65.224  1.00 60.62           C
ATOM   1652  N   ARG H 107     100.529 -36.969  67.810  1.00 54.61           N
ATOM   1653  CA  ARG H 107     100.372 -38.385  68.097  1.00 52.64           C
ATOM   1654  C   ARG H 107     100.626 -38.691  69.568  1.00 53.66           C
ATOM   1655  O   ARG H 107     101.455 -38.046  70.216  1.00 52.04           O
ATOM   1656  CB  ARG H 107     101.293 -39.219  67.203  1.00 46.74           C
ATOM   1657  CG  ARG H 107     100.877 -40.689  67.090  1.00 44.44           C
ATOM   1658  CD  ARG H 107     101.886 -41.498  66.288  1.00 45.77           C
ATOM   1659  NE  ARG H 107     101.508 -42.902  66.118  1.00 49.00           N
ATOM   1660  CZ  ARG H 107     100.996 -43.408  64.996  1.00 51.52           C
ATOM   1661  NH1 ARG H 107     100.779 -42.617  63.950  1.00 50.24           N1+
ATOM   1662  NH2 ARG H 107     100.691 -44.698  64.919  1.00 37.92           N
ATOM   1663  N   GLU H 108      99.897 -39.675  70.087  1.00 58.16           N
ATOM   1664  CA  GLU H 108     100.103 -40.155  71.445  1.00 62.07           C
ATOM   1665  C   GLU H 108     101.532 -40.640  71.606  1.00 58.92           C
ATOM   1666  O   GLU H 108     102.157 -41.104  70.645  1.00 59.71           O
ATOM   1667  CB  GLU H 108      99.131 -41.286  71.779  1.00 70.27           C
ATOM   1668  CG  GLU H 108      99.470 -42.598  71.088  1.00 77.23           C
ATOM   1669  CD  GLU H 108      98.440 -43.687  71.332  1.00 83.48           C
ATOM   1670  OE1 GLU H 108      97.290 -43.353  71.694  1.00 88.36           O
ATOM   1671  OE2 GLU H 108      98.783 -44.877  71.149  1.00 83.40           O1-
ATOM   1672  N   TYR H 109     102.049 -40.513  72.821  1.00 54.99           N
ATOM   1673  CA  TYR H 109     103.419 -40.904  73.113  1.00 50.95           C
ATOM   1674  C   TYR H 109     103.664 -42.360  72.751  1.00 47.70           C
ATOM   1675  O   TYR H 109     102.822 -43.225  72.988  1.00 49.30           O
ATOM   1676  CB  TYR H 109     103.744 -40.652  74.592  1.00 51.16           C
ATOM   1677  CG  TYR H 109     103.807 -39.178  74.932  1.00 51.00           C
ATOM   1678  CD1 TYR H 109     104.757 -38.359  74.340  1.00 50.89           C
ATOM   1679  CD2 TYR H 109     102.909 -38.602  75.826  1.00 50.85           C
ATOM   1680  CE1 TYR H 109     104.819 -37.016  74.621  1.00 52.22           C
ATOM   1681  CE2 TYR H 109     102.967 -37.252  76.118  1.00 51.59           C
ATOM   1682  CZ  TYR H 109     103.929 -36.467  75.511  1.00 55.76           C
ATOM   1683  OH  TYR H 109     104.018 -35.120  75.779  1.00 62.27           O
ATOM   1684  N   ASP H 110     104.812 -42.612  72.136  1.00 42.93           N
ATOM   1685  CA  ASP H 110     105.209 -43.962  71.773  1.00 39.28           C
ATOM   1686  C   ASP H 110     106.733 -44.050  71.720  1.00 39.36           C
ATOM   1687  O   ASP H 110     107.413 -43.039  71.521  1.00 41.47           O
ATOM   1688  CB  ASP H 110     104.573 -44.357  70.442  1.00 37.37           C
ATOM   1689  CG  ASP H 110     104.731 -45.827  70.131  1.00 39.02           C
ATOM   1690  OD1 ASP H 110     104.864 -46.641  71.067  1.00 39.27           O
ATOM   1691  OD2 ASP H 110     104.705 -46.173  68.934  1.00 44.25           O1-
ATOM   1692  N   TYR H 111     107.266 -45.250  71.927  1.00 36.80           N
ATOM   1693  CA  TYR H 111     108.711 -45.436  72.062  1.00 34.76           C
ATOM   1694  C   TYR H 111     109.428 -45.549  70.720  1.00 33.84           C
ATOM   1695  O   TYR H 111     109.056 -46.358  69.876  1.00 33.86           O
ATOM   1696  CB  TYR H 111     108.998 -46.665  72.929  1.00 32.77           C
ATOM   1697  CG  TYR H 111     108.217 -46.650  74.227  1.00 33.69           C
ATOM   1698  CD1 TYR H 111     108.720 -46.010  75.353  1.00 33.12           C
ATOM   1699  CD2 TYR H 111     106.971 -47.259  74.320  1.00 33.18           C
ATOM   1700  CE1 TYR H 111     108.011 -45.992  76.537  1.00 35.05           C
ATOM   1701  CE2 TYR H 111     106.248 -47.232  75.495  1.00 32.78           C
ATOM   1702  CZ  TYR H 111     106.770 -46.599  76.601  1.00 35.61           C
ATOM   1703  OH  TYR H 111     106.056 -46.582  77.781  1.00 36.70           O
ATOM   1704  N   TRP H 112     110.405 -44.669  70.515  1.00 34.25           N
ATOM   1705  CA  TRP H 112     111.304 -44.701  69.369  1.00 32.63           C
ATOM   1706  C   TRP H 112     112.663 -45.306  69.711  1.00 32.67           C
ATOM   1707  O   TRP H 112     113.529 -45.447  68.844  1.00 33.18           O
ATOM   1708  CB  TRP H 112     111.484 -43.290  68.837  1.00 33.60           C
ATOM   1709  CG  TRP H 112     110.294 -42.811  68.096  1.00 35.89           C
ATOM   1710  CD1 TRP H 112     109.051 -42.598  68.608  1.00 36.49           C
ATOM   1711  CD2 TRP H 112     110.237 -42.419  66.719  1.00 36.94           C
ATOM   1712  NE1 TRP H 112     108.208 -42.125  67.630  1.00 39.57           N
ATOM   1713  CE2 TRP H 112     108.910 -42.006  66.464  1.00 39.35           C
ATOM   1714  CE3 TRP H 112     111.169 -42.390  65.681  1.00 34.21           C
ATOM   1715  CZ2 TRP H 112     108.499 -41.566  65.206  1.00 38.12           C
ATOM   1716  CZ3 TRP H 112     110.757 -41.959  64.434  1.00 34.10           C
ATOM   1717  CH2 TRP H 112     109.434 -41.550  64.207  1.00 37.13           C
ATOM   1718  N   GLY H 113     112.854 -45.637  70.982  1.00 32.72           N
ATOM   1719  CA  GLY H 113     114.144 -46.090  71.469  1.00 32.14           C
ATOM   1720  C   GLY H 113     114.086 -46.701  72.859  1.00 33.01           C
ATOM   1721  O   GLY H 113     113.010 -46.894  73.424  1.00 31.91           O
ATOM   1722  N  AGLN H 114     115.240 -47.036  73.428  1.00 36.40           N
ATOM   1723  CA AGLN H 114     115.257 -47.627  74.769  1.00 34.22           C
ATOM   1724  C  AGLN H 114     115.295 -46.587  75.867  1.00 39.88           C
ATOM   1725  O  AGLN H 114     115.107 -46.914  77.040  1.00 39.86           O
ATOM   1726  CB AGLN H 114     116.428 -48.601  74.948  1.00 37.08           C
ATOM   1727  CG AGLN H 114     116.040 -50.060  74.784  1.00 35.36           C
ATOM   1728  CD AGLN H 114     115.352 -50.596  76.041  1.00 35.12           C
ATOM   1729  OE1AGLN H 114     114.164 -50.915  76.025  1.00 32.94           O
ATOM   1730  NE2AGLN H 114     116.102 -50.676  77.142  1.00 35.52           N
ATOM   1731  N   GLY H 115     115.527 -45.336  75.493  1.00 36.82           N
ATOM   1732  CA  GLY H 115     115.531 -44.271  76.477  1.00 35.98           C
ATOM   1733  C   GLY H 115     116.802 -44.198  77.305  1.00 36.69           C
ATOM   1734  O   GLY H 115     117.640 -45.097  77.261  1.00 37.73           O
ATOM   1735  N   THR H 116     116.943 -43.119  78.066  1.00 36.79           N
ATOM   1736  CA  THR H 116     118.099 -42.936  78.929  1.00 38.78           C
ATOM   1737  C   THR H 116     117.602 -42.694  80.357  1.00 42.71           C
ATOM   1738  O   THR H 116     116.623 -41.974  80.574  1.00 45.02           O
ATOM   1739  CB  THR H 116     118.996 -41.759  78.443  1.00 58.72           C
ATOM   1740  OG1 THR H 116     120.251 -41.774  79.136  1.00 61.61           O
ATOM   1741  CG2 THR H 116     118.307 -40.410  78.651  1.00 56.25           C
ATOM   1742  N   GLN H 117     118.254 -43.328  81.326  1.00 44.30           N
ATOM   1743  CA  GLN H 117     117.801 -43.256  82.711  1.00 45.55           C
ATOM   1744  C   GLN H 117     118.268 -41.961  83.377  1.00 46.48           C
ATOM   1745  O   GLN H 117     119.441 -41.601  83.287  1.00 47.41           O
ATOM   1746  CB  GLN H 117     118.305 -44.476  83.493  1.00 46.89           C
ATOM   1747  CG  GLN H 117     117.213 -45.208  84.277  1.00 46.15           C
ATOM   1748  CD  GLN H 117     116.639 -44.426  85.416  1.00 46.35           C
ATOM   1749  OE1 GLN H 117     116.930 -43.253  85.591  1.00 51.18           O
ATOM   1750  NE2 GLN H 117     115.758 -45.060  86.168  1.00 46.72           N
ATOM   1751  N   VAL H 118     117.359 -41.281  84.072  1.00 46.15           N
ATOM   1752  CA  VAL H 118     117.733 -40.132  84.893  1.00 48.63           C
ATOM   1753  C   VAL H 118     117.381 -40.363  86.356  1.00 51.98           C
ATOM   1754  O   VAL H 118     116.213 -40.533  86.699  1.00 54.02           O
ATOM   1755  CB  VAL H 118     117.035 -38.835  84.431  1.00 48.82           C
ATOM   1756  CG1 VAL H 118     117.361 -37.708  85.388  1.00 53.24           C
ATOM   1757  CG2 VAL H 118     117.453 -38.458  83.025  1.00 45.60           C
ATOM   1758  N   THR H 119     118.386 -40.367  87.225  1.00 53.14           N
ATOM   1759  CA  THR H 119     118.129 -40.554  88.649  1.00 55.34           C
ATOM   1760  C   THR H 119     118.610 -39.380  89.491  1.00 62.43           C
ATOM   1761  O   THR H 119     119.800 -39.064  89.517  1.00 65.26           O
ATOM   1762  CB  THR H 119     118.802 -41.835  89.170  1.00 54.55           C
ATOM   1763  OG1 THR H 119     118.367 -42.953  88.388  1.00 53.03           O
ATOM   1764  CG2 THR H 119     118.436 -42.075  90.624  1.00 55.81           C
ATOM   1765  N   VAL H 120     117.673 -38.717  90.158  1.00 66.11           N
ATOM   1766  CA  VAL H 120     118.023 -37.647  91.082  1.00 71.16           C
ATOM   1767  C   VAL H 120     117.821 -38.132  92.517  1.00 72.66           C
ATOM   1768  O   VAL H 120     116.692 -38.379  92.937  1.00 69.76           O
ATOM   1769  CB  VAL H 120     117.195 -36.389  90.818  1.00 72.33           C
ATOM   1770  CG1 VAL H 120     117.646 -35.266  91.734  1.00 60.09           C
ATOM   1771  CG2 VAL H 120     117.342 -35.981  89.358  1.00 54.47           C
ATOM   1772  N   SER H 121     118.909 -38.277  93.263  1.00 79.60           N
ATOM   1773  CA  SER H 121     118.833 -38.812  94.619  1.00 91.13           C
ATOM   1774  C   SER H 121     119.967 -38.293  95.496  1.00103.12           C
ATOM   1775  O   SER H 121     121.067 -38.047  95.007  1.00103.60           O
ATOM   1776  CB  SER H 121     118.836 -40.337  94.606  1.00 91.38           C
ATOM   1777  OG  SER H 121     118.620 -40.837  95.916  1.00 95.64           O
ATOM   1778  N   SER H 122     119.697 -38.144  96.790  1.00115.00           N
ATOM   1779  CA  SER H 122     120.685 -37.631  97.737  1.00120.85           C
ATOM   1780  C   SER H 122     121.455 -38.771  98.396  1.00125.29           C
ATOM   1781  O   SER H 122     120.867 -39.737  98.881  1.00127.23           O
ATOM   1782  CB  SER H 122     120.018 -36.779  98.824  1.00125.55           C
ATOM   1783  OG  SER H 122     119.144 -35.809  98.275  1.00126.59           O
ATOM   1784  N   HIS H 123     122.779 -38.648  98.395  1.00126.59           N
ATOM   1785  CA  HIS H 123     123.651 -39.625  99.035  1.00126.60           C
ATOM   1786  C   HIS H 123     124.711 -38.937  99.888  1.00128.40           C
ATOM   1787  O   HIS H 123     124.433 -38.512 101.011  1.00129.80           O
ATOM   1788  CB  HIS H 123     124.324 -40.509  97.981  1.00121.82           C
