# Supplementary material for: A non-redundant data set of nanobody-antigen crystal structures
Source: Data Brief. 2019 Mar 6;24:103754. doi: 10.1016/j.dib.2019.103754 (PMC6441729; doi:10.1016/j.dib.2019.103754)
Supplement: Multimedia component 5 [file mmc5.zip › Data_set/Nb-Ag_3/5ja9_3.pdb]

ATOM      1  N   LYS D   2      -7.398  -7.474 -39.629  1.00131.37           N
ATOM      2  CA  LYS D   2      -6.370  -7.643 -40.649  1.00132.45           C
ATOM      3  C   LYS D   2      -5.022  -8.005 -40.023  1.00129.77           C
ATOM      4  O   LYS D   2      -4.627  -7.440 -38.999  1.00120.64           O
ATOM      5  CB  LYS D   2      -6.240  -6.373 -41.494  1.00131.89           C
ATOM      6  N   SER D   3      -4.319  -8.946 -40.650  1.00134.40           N
ATOM      7  CA  SER D   3      -3.020  -9.393 -40.155  1.00131.35           C
ATOM      8  C   SER D   3      -1.944  -8.365 -40.489  1.00121.31           C
ATOM      9  O   SER D   3      -0.794  -8.487 -40.066  1.00123.95           O
ATOM     10  CB  SER D   3      -2.658 -10.757 -40.745  1.00139.13           C
ATOM     11  OG  SER D   3      -1.426 -11.226 -40.226  1.00140.88           O
ATOM     12  N   VAL D   4      -2.337  -7.355 -41.258  1.00103.49           N
ATOM     13  CA  VAL D   4      -1.466  -6.238 -41.596  1.00 82.19           C
ATOM     14  C   VAL D   4      -1.162  -5.420 -40.340  1.00 70.71           C
ATOM     15  O   VAL D   4      -0.140  -4.734 -40.263  1.00 63.24           O
ATOM     16  CB  VAL D   4      -2.108  -5.332 -42.672  1.00 74.66           C
ATOM     17  CG1 VAL D   4      -1.360  -4.012 -42.789  1.00 77.65           C
ATOM     18  CG2 VAL D   4      -2.176  -6.051 -44.014  1.00 76.69           C
ATOM     19  N   PHE D   5      -2.069  -5.500 -39.364  1.00 65.79           N
ATOM     20  CA  PHE D   5      -1.942  -4.760 -38.115  1.00 62.39           C
ATOM     21  C   PHE D   5      -1.662  -5.677 -36.944  1.00 61.96           C
ATOM     22  O   PHE D   5      -2.417  -6.602 -36.656  1.00 64.92           O
ATOM     23  CB  PHE D   5      -3.207  -3.943 -37.834  1.00 51.76           C
ATOM     24  CG  PHE D   5      -3.389  -2.798 -38.770  1.00 50.93           C
ATOM     25  CD1 PHE D   5      -4.041  -2.976 -39.983  1.00 53.39           C
ATOM     26  CD2 PHE D   5      -2.878  -1.549 -38.463  1.00 50.06           C
ATOM     27  CE1 PHE D   5      -4.193  -1.927 -40.865  1.00 55.32           C
ATOM     28  CE2 PHE D   5      -3.023  -0.493 -39.350  1.00 52.17           C
ATOM     29  CZ  PHE D   5      -3.690  -0.681 -40.545  1.00 53.69           C
ATOM     30  N   VAL D   6      -0.559  -5.397 -36.268  1.00 57.49           N
ATOM     31  CA  VAL D   6      -0.177  -6.120 -35.071  1.00 58.86           C
ATOM     32  C   VAL D   6      -0.364  -5.183 -33.897  1.00 53.15           C
ATOM     33  O   VAL D   6       0.247  -4.116 -33.851  1.00 50.41           O
ATOM     34  CB  VAL D   6       1.287  -6.606 -35.144  1.00 64.55           C
ATOM     35  CG1 VAL D   6       1.575  -7.630 -34.055  1.00 62.13           C
ATOM     36  CG2 VAL D   6       1.578  -7.190 -36.518  1.00 70.70           C
ATOM     37  N   GLU D   7      -1.251  -5.556 -32.980  1.00 52.68           N
ATOM     38  CA  GLU D   7      -1.497  -4.772 -31.776  1.00 52.08           C
ATOM     39  C   GLU D   7      -0.581  -5.225 -30.638  1.00 46.03           C
ATOM     40  O   GLU D   7      -0.496  -6.414 -30.345  1.00 47.18           O
ATOM     41  CB  GLU D   7      -2.960  -4.900 -31.354  1.00 51.50           C
ATOM     42  CG  GLU D   7      -3.951  -4.478 -32.413  1.00 47.90           C
ATOM     43  CD  GLU D   7      -5.383  -4.853 -32.054  1.00 56.89           C
ATOM     44  OE1 GLU D   7      -5.604  -5.386 -30.951  1.00 61.05           O
ATOM     45  OE2 GLU D   7      -6.290  -4.613 -32.874  1.00 59.18           O1-
ATOM     46  N   SER D   8       0.098  -4.284 -29.991  1.00 42.66           N
ATOM     47  CA  SER D   8       0.854  -4.618 -28.788  1.00 49.56           C
ATOM     48  C   SER D   8      -0.124  -4.964 -27.663  1.00 46.34           C
ATOM     49  O   SER D   8      -1.310  -4.656 -27.751  1.00 42.05           O
ATOM     50  CB  SER D   8       1.748  -3.464 -28.350  1.00 46.41           C
ATOM     51  OG  SER D   8       0.980  -2.521 -27.616  1.00 42.29           O
ATOM     52  N  ATHR D   9       0.378  -5.599 -26.607  1.00 46.39           N
ATOM     53  CA ATHR D   9      -0.462  -5.946 -25.465  1.00 45.17           C
ATOM     54  C  ATHR D   9      -1.094  -4.700 -24.855  1.00 41.84           C
ATOM     55  O  ATHR D   9      -2.242  -4.732 -24.419  1.00 39.89           O
ATOM     56  CB ATHR D   9       0.329  -6.684 -24.364  1.00 47.55           C
ATOM     57  OG1ATHR D   9       0.964  -7.846 -24.913  1.00 48.74           O
ATOM     58  CG2ATHR D   9      -0.603  -7.104 -23.239  1.00 50.76           C
ATOM     59  N   ILE D  10      -0.341  -3.603 -24.823  1.00 39.72           N
ATOM     60  CA  ILE D  10      -0.867  -2.350 -24.306  1.00 40.09           C
ATOM     61  C   ILE D  10      -2.007  -1.829 -25.192  1.00 42.84           C
ATOM     62  O   ILE D  10      -3.073  -1.481 -24.690  1.00 40.37           O
ATOM     63  CB  ILE D  10       0.232  -1.285 -24.191  1.00 41.01           C
ATOM     64  CG1 ILE D  10       1.257  -1.697 -23.125  1.00 46.30           C
ATOM     65  CG2 ILE D  10      -0.361   0.079 -23.879  1.00 37.10           C
ATOM     66  CD1 ILE D  10       0.687  -1.779 -21.712  1.00 45.09           C
ATOM     67  N   PHE D  11      -1.781  -1.803 -26.503  1.00 40.49           N
ATOM     68  CA  PHE D  11      -2.773  -1.299 -27.460  1.00 37.55           C
ATOM     69  C   PHE D  11      -4.083  -2.069 -27.348  1.00 38.26           C
ATOM     70  O   PHE D  11      -5.150  -1.479 -27.335  1.00 39.88           O
ATOM     71  CB  PHE D  11      -2.248  -1.357 -28.909  1.00 35.96           C
ATOM     72  CG  PHE D  11      -3.188  -0.726 -29.900  1.00 40.49           C
ATOM     73  CD1 PHE D  11      -4.237  -1.459 -30.441  1.00 37.12           C
ATOM     74  CD2 PHE D  11      -3.065   0.617 -30.239  1.00 36.85           C
ATOM     75  CE1 PHE D  11      -5.140  -0.870 -31.335  1.00 43.59           C
ATOM     76  CE2 PHE D  11      -3.953   1.211 -31.137  1.00 39.29           C
ATOM     77  CZ  PHE D  11      -4.994   0.464 -31.686  1.00 41.49           C
ATOM     78  N   GLU D  12      -3.993  -3.390 -27.259  1.00 43.03           N
ATOM     79  CA  GLU D  12      -5.184  -4.227 -27.205  1.00 41.66           C
ATOM     80  C   GLU D  12      -6.015  -4.008 -25.925  1.00 38.70           C
ATOM     81  O   GLU D  12      -7.235  -3.979 -25.996  1.00 42.01           O
ATOM     82  CB  GLU D  12      -4.789  -5.701 -27.328  1.00 55.78           C
ATOM     83  CG  GLU D  12      -5.964  -6.660 -27.379  1.00 73.65           C
ATOM     84  CD  GLU D  12      -6.417  -7.098 -26.003  1.00 92.18           C
ATOM     85  OE1 GLU D  12      -5.587  -7.074 -25.069  1.00 98.69           O
ATOM     86  OE2 GLU D  12      -7.606  -7.458 -25.854  1.00100.58           O1-
ATOM     87  N   LYS D  13      -5.349  -3.839 -24.780  1.00 39.81           N
ATOM     88  CA  LYS D  13      -6.032  -3.625 -23.508  1.00 36.28           C
ATOM     89  C   LYS D  13      -6.859  -2.353 -23.542  1.00 35.79           C
ATOM     90  O   LYS D  13      -7.953  -2.309 -23.001  1.00 40.78           O
ATOM     91  CB  LYS D  13      -5.036  -3.558 -22.331  1.00 41.64           C
ATOM     92  CG  LYS D  13      -4.591  -4.916 -21.790  1.00 48.06           C
ATOM     93  CD  LYS D  13      -3.723  -4.808 -20.534  1.00 54.21           C
ATOM     94  CE  LYS D  13      -2.239  -4.765 -20.831  1.00 58.91           C
ATOM     95  NZ  LYS D  13      -1.397  -4.871 -19.582  1.00 59.29           N1+
ATOM     96  N   TYR D  14      -6.327  -1.306 -24.162  1.00 36.90           N
ATOM     97  CA  TYR D  14      -6.926   0.016 -24.007  1.00 38.45           C
ATOM     98  C   TYR D  14      -7.627   0.598 -25.259  1.00 38.46           C
ATOM     99  O   TYR D  14      -8.284   1.631 -25.164  1.00 39.79           O
ATOM    100  CB  TYR D  14      -5.849   0.990 -23.531  1.00 42.65           C
ATOM    101  CG  TYR D  14      -5.196   0.552 -22.234  1.00 37.72           C
ATOM    102  CD1 TYR D  14      -5.952   0.440 -21.057  1.00 34.48           C
ATOM    103  CD2 TYR D  14      -3.837   0.256 -22.171  1.00 36.92           C
ATOM    104  CE1 TYR D  14      -5.383   0.038 -19.874  1.00 39.84           C
ATOM    105  CE2 TYR D  14      -3.248  -0.147 -20.954  1.00 35.09           C
ATOM    106  CZ  TYR D  14      -4.042  -0.260 -19.819  1.00 35.80           C
ATOM    107  OH  TYR D  14      -3.507  -0.657 -18.596  1.00 37.24           O
ATOM    108  N   ARG D  15      -7.477  -0.041 -26.414  1.00 32.09           N
ATOM    109  CA  ARG D  15      -8.082   0.481 -27.657  1.00 32.48           C
ATOM    110  C   ARG D  15      -9.567   0.866 -27.521  1.00 45.27           C
ATOM    111  O   ARG D  15      -9.959   1.966 -27.915  1.00 46.71           O
ATOM    112  CB  ARG D  15      -7.914  -0.538 -28.782  1.00 35.59           C
ATOM    113  CG  ARG D  15      -8.256   0.004 -30.188  1.00 43.69           C
ATOM    114  CD  ARG D  15      -9.734  -0.071 -30.492  1.00 48.84           C
ATOM    115  NE  ARG D  15     -10.173  -1.427 -30.802  1.00 50.27           N
ATOM    116  CZ  ARG D  15     -11.426  -1.737 -31.120  1.00 56.10           C
ATOM    117  NH1 ARG D  15     -12.351  -0.788 -31.176  1.00 57.86           N1+
ATOM    118  NH2 ARG D  15     -11.758  -2.994 -31.384  1.00 55.28           N
ATOM    119  N   ASP D  16     -10.378  -0.027 -26.952  1.00 45.97           N
ATOM    120  CA  ASP D  16     -11.834   0.169 -26.875  1.00 44.71           C
ATOM    121  C   ASP D  16     -12.217   1.350 -25.999  1.00 41.42           C
ATOM    122  O   ASP D  16     -13.338   1.852 -26.052  1.00 40.90           O
ATOM    123  CB  ASP D  16     -12.517  -1.083 -26.325  1.00 48.51           C
ATOM    124  CG  ASP D  16     -12.373  -2.269 -27.240  1.00 58.49           C
ATOM    125  OD1 ASP D  16     -12.657  -2.126 -28.441  1.00 63.21           O
ATOM    126  OD2 ASP D  16     -11.987  -3.353 -26.765  1.00 68.18           O1-
ATOM    127  N   GLU D  17     -11.279   1.780 -25.172  1.00 39.42           N
ATOM    128  CA  GLU D  17     -11.506   2.927 -24.325  1.00 35.93           C
ATOM    129  C   GLU D  17     -11.613   4.195 -25.172  1.00 40.01           C
ATOM    130  O   GLU D  17     -12.282   5.148 -24.777  1.00 42.68           O
ATOM    131  CB  GLU D  17     -10.370   3.028 -23.289  1.00 39.56           C
ATOM    132  CG  GLU D  17     -10.556   4.073 -22.249  1.00 41.36           C
ATOM    133  CD  GLU D  17      -9.517   3.997 -21.139  1.00 42.09           C
ATOM    134  OE1 GLU D  17      -9.080   2.883 -20.771  1.00 38.00           O
ATOM    135  OE2 GLU D  17      -9.154   5.069 -20.625  1.00 44.29           O1-
ATOM    136  N   TYR D  18     -10.936   4.190 -26.323  1.00 41.00           N
ATOM    137  CA  TYR D  18     -10.789   5.357 -27.202  1.00 45.32           C
ATOM    138  C   TYR D  18     -11.529   5.245 -28.553  1.00 49.43           C
ATOM    139  O   TYR D  18     -11.946   6.252 -29.124  1.00 52.79           O
ATOM    140  CB  TYR D  18      -9.302   5.627 -27.482  1.00 48.50           C
ATOM    141  CG  TYR D  18      -8.498   5.771 -26.216  1.00 39.96           C
ATOM    142  CD1 TYR D  18      -8.475   6.979 -25.525  1.00 46.74           C
ATOM    143  CD2 TYR D  18      -7.790   4.699 -25.684  1.00 43.47           C
ATOM    144  CE1 TYR D  18      -7.756   7.122 -24.335  1.00 43.50           C
ATOM    145  CE2 TYR D  18      -7.085   4.831 -24.485  1.00 38.01           C
ATOM    146  CZ  TYR D  18      -7.062   6.047 -23.826  1.00 37.69           C
ATOM    147  OH  TYR D  18      -6.351   6.197 -22.644  1.00 44.91           O
ATOM    148  N   LEU D  19     -11.679   4.034 -29.074  1.00 41.09           N
ATOM    149  CA  LEU D  19     -12.218   3.878 -30.417  1.00 41.51           C
ATOM    150  C   LEU D  19     -13.219   2.751 -30.502  1.00 39.44           C
ATOM    151  O   LEU D  19     -13.000   1.670 -29.963  1.00 43.82           O
ATOM    152  CB  LEU D  19     -11.103   3.625 -31.442  1.00 47.72           C
ATOM    153  CG  LEU D  19      -9.981   4.645 -31.642  1.00 52.20           C
ATOM    154  CD1 LEU D  19      -8.956   4.085 -32.626  1.00 50.25           C
ATOM    155  CD2 LEU D  19     -10.554   5.962 -32.146  1.00 54.45           C
ATOM    156  N   SER D  20     -14.327   3.009 -31.186  1.00 43.10           N
ATOM    157  CA  SER D  20     -15.262   1.950 -31.510  1.00 42.28           C
ATOM    158  C   SER D  20     -14.624   1.076 -32.569  1.00 51.22           C
ATOM    159  O   SER D  20     -13.637   1.474 -33.187  1.00 48.18           O
ATOM    160  CB  SER D  20     -16.583   2.521 -32.013  1.00 48.68           C
ATOM    161  OG  SER D  20     -16.421   3.113 -33.295  1.00 51.73           O
ATOM    162  N   ASP D  21     -15.175  -0.111 -32.782  1.00 55.27           N
ATOM    163  CA  ASP D  21     -14.675  -0.975 -33.839  1.00 55.95           C
ATOM    164  C   ASP D  21     -14.674  -0.237 -35.168  1.00 51.14           C
ATOM    165  O   ASP D  21     -13.724  -0.347 -35.948  1.00 48.40           O
ATOM    166  CB  ASP D  21     -15.519  -2.244 -33.951  1.00 61.89           C
ATOM    167  CG  ASP D  21     -15.409  -3.122 -32.722  1.00 61.08           C
ATOM    168  OD1 ASP D  21     -14.532  -2.845 -31.877  1.00 59.31           O
ATOM    169  OD2 ASP D  21     -16.188  -4.092 -32.610  1.00 58.34           O1-
ATOM    170  N   GLU D  22     -15.722   0.543 -35.405  1.00 51.41           N
ATOM    171  CA  GLU D  22     -15.877   1.263 -36.672  1.00 55.44           C
ATOM    172  C   GLU D  22     -14.820   2.345 -36.855  1.00 56.24           C
ATOM    173  O   GLU D  22     -14.288   2.536 -37.954  1.00 49.84           O
ATOM    174  CB  GLU D  22     -17.274   1.891 -36.775  1.00 54.06           C
ATOM    175  CG  GLU D  22     -18.412   0.894 -36.867  1.00 66.93           C
ATOM    176  CD  GLU D  22     -18.954   0.480 -35.511  1.00 76.80           C
ATOM    177  OE1 GLU D  22     -18.520   1.041 -34.475  1.00 74.33           O
ATOM    178  OE2 GLU D  22     -19.823  -0.417 -35.487  1.00 85.57           O1-
ATOM    179  N   GLU D  23     -14.525   3.053 -35.773  1.00 51.64           N
ATOM    180  CA  GLU D  23     -13.534   4.121 -35.796  1.00 53.97           C
ATOM    181  C   GLU D  23     -12.159   3.520 -36.024  1.00 49.61           C
ATOM    182  O   GLU D  23     -11.318   4.088 -36.721  1.00 47.66           O
ATOM    183  CB  GLU D  23     -13.575   4.922 -34.492  1.00 53.48           C
ATOM    184  CG  GLU D  23     -14.875   5.709 -34.307  1.00 58.79           C
ATOM    185  CD  GLU D  23     -14.949   6.431 -32.968  1.00 67.68           C
ATOM    186  OE1 GLU D  23     -14.453   5.875 -31.963  1.00 62.58           O
ATOM    187  OE2 GLU D  23     -15.521   7.544 -32.921  1.00 68.06           O1-
ATOM    188  N   TYR D  24     -11.958   2.353 -35.426  1.00 47.94           N
ATOM    189  CA  TYR D  24     -10.718   1.600 -35.536  1.00 47.80           C
ATOM    190  C   TYR D  24     -10.506   1.077 -36.962  1.00 54.90           C
ATOM    191  O   TYR D  24      -9.415   1.201 -37.531  1.00 50.46           O
ATOM    192  CB  TYR D  24     -10.729   0.449 -34.526  1.00 48.05           C
ATOM    193  CG  TYR D  24      -9.452  -0.338 -34.462  1.00 51.46           C
ATOM    194  CD1 TYR D  24      -8.224   0.273 -34.664  1.00 47.20           C
ATOM    195  CD2 TYR D  24      -9.473  -1.700 -34.209  1.00 56.31           C
ATOM    196  CE1 TYR D  24      -7.052  -0.452 -34.612  1.00 50.16           C
ATOM    197  CE2 TYR D  24      -8.303  -2.433 -34.149  1.00 50.66           C
ATOM    198  CZ  TYR D  24      -7.099  -1.805 -34.357  1.00 53.33           C
ATOM    199  OH  TYR D  24      -5.939  -2.539 -34.312  1.00 53.67           O
ATOM    200  N   ARG D  25     -11.542   0.478 -37.537  1.00 54.68           N
ATOM    201  CA  ARG D  25     -11.434   0.006 -38.911  1.00 56.60           C
ATOM    202  C   ARG D  25     -11.126   1.163 -39.852  1.00 53.09           C
ATOM    203  O   ARG D  25     -10.339   1.020 -40.783  1.00 55.02           O
ATOM    204  CB  ARG D  25     -12.709  -0.706 -39.354  1.00 64.79           C
ATOM    205  CG  ARG D  25     -12.688  -2.204 -39.119  1.00 72.74           C
ATOM    206  CD  ARG D  25     -13.451  -2.920 -40.226  1.00 81.10           C
ATOM    207  NE  ARG D  25     -14.834  -2.467 -40.291  1.00 82.16           N
ATOM    208  CZ  ARG D  25     -15.734  -2.707 -39.346  1.00 84.95           C
ATOM    209  NH1 ARG D  25     -16.970  -2.252 -39.478  1.00 88.75           N1+
ATOM    210  NH2 ARG D  25     -15.398  -3.406 -38.270  1.00 85.21           N
ATOM    211  N   LEU D  26     -11.730   2.315 -39.585  1.00 50.40           N
ATOM    212  CA  LEU D  26     -11.462   3.521 -40.354  1.00 57.04           C
ATOM    213  C   LEU D  26      -9.990   3.913 -40.246  1.00 58.35           C
ATOM    214  O   LEU D  26      -9.341   4.213 -41.250  1.00 58.88           O
ATOM    215  CB  LEU D  26     -12.342   4.667 -39.870  1.00 56.94           C
ATOM    216  CG  LEU D  26     -12.244   5.974 -40.650  1.00 63.74           C
ATOM    217  CD1 LEU D  26     -12.649   5.732 -42.095  1.00 66.16           C
ATOM    218  CD2 LEU D  26     -13.119   7.037 -40.011  1.00 69.85           C
ATOM    219  N   PHE D  27      -9.476   3.914 -39.017  1.00 58.01           N
ATOM    220  CA  PHE D  27      -8.074   4.220 -38.753  1.00 52.91           C
ATOM    221  C   PHE D  27      -7.158   3.284 -39.537  1.00 53.14           C
ATOM    222  O   PHE D  27      -6.191   3.725 -40.187  1.00 52.66           O
ATOM    223  CB  PHE D  27      -7.796   4.124 -37.247  1.00 50.99           C
ATOM    224  CG  PHE D  27      -6.337   4.107 -36.894  1.00 50.63           C
ATOM    225  CD1 PHE D  27      -5.591   5.273 -36.929  1.00 52.58           C
ATOM    226  CD2 PHE D  27      -5.711   2.927 -36.524  1.00 48.08           C
ATOM    227  CE1 PHE D  27      -4.241   5.262 -36.605  1.00 55.51           C
ATOM    228  CE2 PHE D  27      -4.366   2.912 -36.196  1.00 55.52           C
ATOM    229  CZ  PHE D  27      -3.631   4.081 -36.237  1.00 53.11           C
ATOM    230  N   GLN D  28      -7.484   1.996 -39.512  1.00 49.45           N
ATOM    231  CA  GLN D  28      -6.711   1.009 -40.263  1.00 53.92           C
ATOM    232  C   GLN D  28      -6.724   1.313 -41.756  1.00 57.25           C
ATOM    233  O   GLN D  28      -5.693   1.203 -42.436  1.00 55.02           O
ATOM    234  CB  GLN D  28      -7.248  -0.400 -39.992  1.00 49.54           C
ATOM    235  CG  GLN D  28      -6.974  -0.870 -38.540  1.00 45.27           C
ATOM    236  CD  GLN D  28      -7.521  -2.262 -38.248  1.00 65.26           C
ATOM    237  OE1 GLN D  28      -8.468  -2.720 -38.885  1.00 64.87           O
ATOM    238  NE2 GLN D  28      -6.917  -2.941 -37.280  1.00 57.04           N
ATOM    239  N   ALA D  29      -7.884   1.713 -42.266  1.00 62.84           N
ATOM    240  CA  ALA D  29      -8.008   2.019 -43.683  1.00 58.81           C
ATOM    241  C   ALA D  29      -7.170   3.241 -44.030  1.00 59.24           C
ATOM    242  O   ALA D  29      -6.466   3.256 -45.031  1.00 62.24           O
ATOM    243  CB  ALA D  29      -9.472   2.246 -44.056  1.00 59.47           C
ATOM    244  N   GLU D  30      -7.196   4.236 -43.150  1.00 65.18           N
ATOM    245  CA  GLU D  30      -6.424   5.458 -43.350  1.00 67.03           C
ATOM    246  C   GLU D  30      -4.934   5.160 -43.408  1.00 63.61           C
ATOM    247  O   GLU D  30      -4.226   5.668 -44.276  1.00 66.24           O
ATOM    248  CB  GLU D  30      -6.713   6.459 -42.232  1.00 71.37           C
ATOM    249  CG  GLU D  30      -8.075   7.125 -42.329  1.00 77.01           C
ATOM    250  CD  GLU D  30      -8.109   8.208 -43.384  1.00 88.25           C
ATOM    251  OE1 GLU D  30      -9.046   9.034 -43.364  1.00 92.92           O
ATOM    252  OE2 GLU D  30      -7.200   8.230 -44.240  1.00 91.36           O1-
ATOM    253  N   LEU D  31      -4.463   4.314 -42.494  1.00 64.39           N
ATOM    254  CA  LEU D  31      -3.053   3.960 -42.467  1.00 62.37           C
ATOM    255  C   LEU D  31      -2.641   3.122 -43.673  1.00 65.31           C
ATOM    256  O   LEU D  31      -1.570   3.328 -44.234  1.00 69.56           O
ATOM    257  CB  LEU D  31      -2.709   3.218 -41.180  1.00 58.07           C
ATOM    258  CG  LEU D  31      -2.404   4.157 -40.019  1.00 54.16           C
ATOM    259  CD1 LEU D  31      -1.817   3.396 -38.826  1.00 47.76           C
ATOM    260  CD2 LEU D  31      -1.456   5.242 -40.513  1.00 59.85           C
ATOM    261  N   MET D  32      -3.477   2.169 -44.066  1.00 68.87           N
ATOM    262  CA  MET D  32      -3.175   1.351 -45.230  1.00 67.15           C
ATOM    263  C   MET D  32      -3.024   2.230 -46.464  1.00 69.66           C
ATOM    264  O   MET D  32      -2.183   1.970 -47.322  1.00 75.45           O
ATOM    265  CB  MET D  32      -4.248   0.284 -45.445  1.00 66.11           C
ATOM    266  CG  MET D  32      -4.064  -0.938 -44.556  1.00 61.59           C
ATOM    267  SD  MET D  32      -5.392  -2.147 -44.710  1.00 76.48           S
ATOM    268  CE  MET D  32      -4.584  -3.643 -44.147  1.00114.17           C
ATOM    269  N   LEU D  33      -3.832   3.283 -46.530  1.00 72.56           N
ATOM    270  CA  LEU D  33      -3.822   4.206 -47.664  1.00 79.60           C
ATOM    271  C   LEU D  33      -2.579   5.085 -47.646  1.00 79.10           C
ATOM    272  O   LEU D  33      -2.043   5.435 -48.692  1.00 77.84           O
ATOM    273  CB  LEU D  33      -5.079   5.075 -47.650  1.00 77.29           C
ATOM    274  CG  LEU D  33      -5.261   6.095 -48.767  1.00 76.87           C
ATOM    275  CD1 LEU D  33      -5.470   5.391 -50.085  1.00 80.44           C
ATOM    276  CD2 LEU D  33      -6.426   7.020 -48.458  1.00 76.92           C
ATOM    277  N   ASN D  34      -2.132   5.443 -46.448  1.00 73.62           N
ATOM    278  CA  ASN D  34      -0.907   6.213 -46.289  1.00 78.66           C
ATOM    279  C   ASN D  34      -0.178   5.799 -45.025  1.00 74.50           C
ATOM    280  O   ASN D  34      -0.456   6.320 -43.938  1.00 69.55           O
ATOM    281  CB  ASN D  34      -1.206   7.713 -46.257  1.00 82.79           C
ATOM    282  CG  ASN D  34       0.055   8.560 -46.095  1.00 83.49           C
ATOM    283  OD1 ASN D  34       1.179   8.048 -46.121  1.00 83.21           O
ATOM    284  ND2 ASN D  34      -0.132   9.867 -45.941  1.00 78.90           N
ATOM    285  N   PRO D  35       0.755   4.845 -45.160  1.00 72.72           N
ATOM    286  CA  PRO D  35       1.539   4.334 -44.029  1.00 70.14           C
ATOM    287  C   PRO D  35       2.343   5.413 -43.310  1.00 71.66           C
ATOM    288  O   PRO D  35       2.551   5.320 -42.103  1.00 71.13           O
ATOM    289  CB  PRO D  35       2.462   3.311 -44.689  1.00 68.58           C
ATOM    290  CG  PRO D  35       1.677   2.823 -45.853  1.00 73.40           C
ATOM    291  CD  PRO D  35       0.940   4.027 -46.368  1.00 71.78           C
ATOM    292  N   LYS D  36       2.768   6.431 -44.047  1.00 81.01           N
ATOM    293  CA  LYS D  36       3.582   7.502 -43.486  1.00 78.81           C
ATOM    294  C   LYS D  36       2.706   8.630 -42.960  1.00 70.31           C
ATOM    295  O   LYS D  36       3.177   9.745 -42.737  1.00 74.65           O
ATOM    296  CB  LYS D  36       4.561   8.030 -44.536  1.00 78.35           C
ATOM    297  CG  LYS D  36       5.806   7.169 -44.709  1.00 80.82           C
ATOM    298  CD  LYS D  36       6.758   7.756 -45.741  1.00 85.33           C
ATOM    299  CE  LYS D  36       7.933   6.822 -46.004  1.00 91.86           C
ATOM    300  NZ  LYS D  36       8.719   7.203 -47.226  1.00102.65           N1+
ATOM    301  N   LEU D  37       1.429   8.327 -42.766  1.00 71.12           N
ATOM    302  CA  LEU D  37       0.454   9.320 -42.331  1.00 81.71           C
ATOM    303  C   LEU D  37       0.881  10.068 -41.070  1.00 84.59           C
ATOM    304  O   LEU D  37       1.091  11.279 -41.113  1.00 92.44           O
ATOM    305  CB  LEU D  37      -0.903   8.653 -42.101  1.00 87.07           C
ATOM    306  CG  LEU D  37      -2.137   9.536 -42.299  1.00 96.42           C
ATOM    307  CD1 LEU D  37      -3.414   8.704 -42.233  1.00 97.01           C
ATOM    308  CD2 LEU D  37      -2.176  10.660 -41.277  1.00100.05           C
ATOM    309  N   GLY D  38       1.029   9.346 -39.961  1.00 75.66           N
ATOM    310  CA  GLY D  38       1.420   9.958 -38.705  1.00 69.88           C
ATOM    311  C   GLY D  38       2.834  10.501 -38.726  1.00 68.70           C
ATOM    312  O   GLY D  38       3.705   9.958 -39.403  1.00 69.46           O
ATOM    313  N   ASP D  39       3.074  11.557 -37.952  1.00 76.36           N
ATOM    314  CA  ASP D  39       4.394  12.190 -37.894  1.00 86.07           C
ATOM    315  C   ASP D  39       5.426  11.343 -37.150  1.00 80.01           C
ATOM    316  O   ASP D  39       5.120  10.715 -36.140  1.00 69.94           O
ATOM    317  CB  ASP D  39       4.295  13.566 -37.232  1.00 99.57           C
ATOM    318  CG  ASP D  39       3.335  14.493 -37.951  1.00115.14           C
ATOM    319  OD1 ASP D  39       3.346  14.517 -39.200  1.00122.37           O
ATOM    320  OD2 ASP D  39       2.568  15.200 -37.264  1.00120.04           O1-
ATOM    321  N   VAL D  40       6.651  11.326 -37.661  1.00 82.02           N
ATOM    322  CA  VAL D  40       7.732  10.604 -37.001  1.00 80.87           C
ATOM    323  C   VAL D  40       8.105  11.237 -35.665  1.00 79.28           C
ATOM    324  O   VAL D  40       8.170  12.459 -35.543  1.00 78.68           O
ATOM    325  CB  VAL D  40       9.001  10.554 -37.869  1.00 80.84           C
ATOM    326  CG1 VAL D  40      10.177  10.072 -37.036  1.00 79.05           C
ATOM    327  CG2 VAL D  40       8.793   9.658 -39.087  1.00 76.57           C
ATOM    328  N   ILE D  41       8.334  10.396 -34.661  1.00 76.14           N
ATOM    329  CA  ILE D  41       8.876  10.849 -33.386  1.00 72.05           C
ATOM    330  C   ILE D  41      10.369  10.561 -33.383  1.00 67.37           C
ATOM    331  O   ILE D  41      10.776   9.412 -33.229  1.00 65.19           O
ATOM    332  CB  ILE D  41       8.217  10.138 -32.194  1.00 69.65           C
ATOM    333  CG1 ILE D  41       6.695  10.185 -32.317  1.00 71.49           C
ATOM    334  CG2 ILE D  41       8.687  10.742 -30.878  1.00 67.36           C
ATOM    335  CD1 ILE D  41       5.979   9.321 -31.308  1.00 69.77           C
ATOM    336  N   GLN D  42      11.190  11.585 -33.579  1.00 70.03           N
ATOM    337  CA  GLN D  42      12.629  11.364 -33.634  1.00 77.52           C
ATOM    338  C   GLN D  42      13.133  10.813 -32.309  1.00 74.58           C
ATOM    339  O   GLN D  42      12.511  11.014 -31.263  1.00 72.15           O
ATOM    340  CB  GLN D  42      13.389  12.638 -33.999  1.00 92.03           C
ATOM    341  CG  GLN D  42      14.901  12.408 -34.142  1.00 98.13           C
ATOM    342  CD  GLN D  42      15.240  11.338 -35.183  1.00 98.78           C
ATOM    343  OE1 GLN D  42      14.444  11.047 -36.080  1.00 95.92           O
ATOM    344  NE2 GLN D  42      16.417  10.736 -35.050  1.00 99.09           N
ATOM    345  N   GLY D  43      14.255  10.103 -32.367  1.00 71.76           N
ATOM    346  CA  GLY D  43      14.865   9.528 -31.184  1.00 73.06           C
ATOM    347  C   GLY D  43      14.239   8.200 -30.825  1.00 66.87           C
ATOM    348  O   GLY D  43      14.629   7.555 -29.850  1.00 65.22           O
ATOM    349  N   THR D  44      13.265   7.786 -31.625  1.00 66.18           N
ATOM    350  CA  THR D  44      12.531   6.562 -31.350  1.00 65.81           C
ATOM    351  C   THR D  44      12.827   5.520 -32.415  1.00 66.04           C
ATOM    352  O   THR D  44      12.329   4.393 -32.357  1.00 68.92           O
ATOM    353  CB  THR D  44      11.022   6.816 -31.295  1.00 63.14           C
ATOM    354  OG1 THR D  44      10.538   7.104 -32.617  1.00 59.61           O
ATOM    355  CG2 THR D  44      10.726   7.987 -30.371  1.00 53.37           C
ATOM    356  N   GLY D  45      13.636   5.907 -33.393  1.00 67.09           N
ATOM    357  CA  GLY D  45      14.022   4.990 -34.443  1.00 69.24           C
ATOM    358  C   GLY D  45      12.925   4.794 -35.463  1.00 67.62           C
ATOM    359  O   GLY D  45      12.769   3.698 -35.995  1.00 69.70           O
ATOM    360  N   GLY D  46      12.142   5.841 -35.710  1.00 67.67           N
ATOM    361  CA  GLY D  46      11.123   5.801 -36.747  1.00 68.58           C
ATOM    362  C   GLY D  46       9.691   5.500 -36.320  1.00 69.87           C
ATOM    363  O   GLY D  46       8.855   5.167 -37.160  1.00 71.51           O
ATOM    364  N   LEU D  47       9.394   5.617 -35.028  1.00 62.96           N
ATOM    365  CA  LEU D  47       8.017   5.483 -34.553  1.00 59.77           C
ATOM    366  C   LEU D  47       7.231   6.680 -35.066  1.00 58.86           C
ATOM    367  O   LEU D  47       7.799   7.753 -35.274  1.00 59.98           O
ATOM    368  CB  LEU D  47       7.959   5.404 -33.019  1.00 55.48           C
ATOM    369  CG  LEU D  47       8.731   4.259 -32.348  1.00 55.61           C
ATOM    370  CD1 LEU D  47       8.692   4.344 -30.789  1.00 48.92           C
ATOM    371  CD2 LEU D  47       8.254   2.901 -32.845  1.00 55.40           C
ATOM    372  N   ARG D  48       5.935   6.495 -35.291  1.00 57.42           N
ATOM    373  CA  ARG D  48       5.091   7.572 -35.797  1.00 56.29           C
ATOM    374  C   ARG D  48       3.881   7.810 -34.887  1.00 58.08           C
ATOM    375  O   ARG D  48       3.355   6.892 -34.249  1.00 54.32           O
ATOM    376  CB  ARG D  48       4.650   7.281 -37.239  1.00 53.69           C
ATOM    377  CG  ARG D  48       5.783   7.419 -38.279  1.00 61.51           C
ATOM    378  CD  ARG D  48       5.307   7.098 -39.697  1.00 61.73           C
ATOM    379  NE  ARG D  48       6.392   7.170 -40.681  1.00 63.75           N
ATOM    380  CZ  ARG D  48       6.702   8.264 -41.366  1.00 67.63           C
ATOM    381  NH1 ARG D  48       7.709   8.250 -42.232  1.00 70.55           N1+
ATOM    382  NH2 ARG D  48       5.988   9.369 -41.199  1.00 73.12           N
ATOM    383  N   LYS D  49       3.475   9.069 -34.808  1.00 57.11           N
ATOM    384  CA  LYS D  49       2.395   9.482 -33.933  1.00 54.53           C
ATOM    385  C   LYS D  49       1.276  10.106 -34.748  1.00 56.50           C
ATOM    386  O   LYS D  49       1.484  11.064 -35.483  1.00 54.88           O
ATOM    387  CB  LYS D  49       2.922  10.467 -32.886  1.00 57.46           C
ATOM    388  CG  LYS D  49       1.905  10.994 -31.892  1.00 59.87           C
ATOM    389  CD  LYS D  49       2.554  12.087 -31.049  1.00 66.97           C
ATOM    390  CE  LYS D  49       1.661  12.545 -29.909  1.00 74.74           C
ATOM    391  NZ  LYS D  49       2.428  13.330 -28.887  1.00 80.93           N1+
ATOM    392  N   ILE D  50       0.076   9.574 -34.607  1.00 59.34           N
ATOM    393  CA  ILE D  50      -1.031  10.122 -35.357  1.00 62.26           C
ATOM    394  C   ILE D  50      -2.167  10.488 -34.430  1.00 58.08           C
ATOM    395  O   ILE D  50      -2.528   9.730 -33.531  1.00 56.51           O
ATOM    396  CB  ILE D  50      -1.522   9.134 -36.426  1.00 70.02           C
ATOM    397  CG1 ILE D  50      -2.634   9.773 -37.264  1.00 70.30           C
ATOM    398  CG2 ILE D  50      -2.002   7.850 -35.779  1.00 65.66           C
ATOM    399  CD1 ILE D  50      -2.236  11.095 -37.897  1.00 75.36           C
ATOM    400  N   ARG D  51      -2.726  11.668 -34.655  1.00 63.64           N
ATOM    401  CA  ARG D  51      -3.863  12.116 -33.880  1.00 65.77           C
ATOM    402  C   ARG D  51      -5.120  11.474 -34.442  1.00 57.82           C
ATOM    403  O   ARG D  51      -5.184  11.159 -35.622  1.00 60.56           O
ATOM    404  CB  ARG D  51      -3.971  13.639 -33.905  1.00 79.32           C
ATOM    405  CG  ARG D  51      -2.753  14.364 -33.352  1.00 87.96           C
ATOM    406  CD  ARG D  51      -2.973  15.867 -33.403  1.00100.54           C
ATOM    407  NE  ARG D  51      -4.157  16.245 -32.631  1.00107.00           N
ATOM    408  CZ  ARG D  51      -4.751  17.434 -32.686  1.00109.30           C
ATOM    409  NH1 ARG D  51      -4.280  18.382 -33.487  1.00111.85           N1+
ATOM    410  NH2 ARG D  51      -5.823  17.673 -31.940  1.00106.42           N
ATOM    411  N   VAL D  52      -6.112  11.263 -33.589  1.00 59.23           N
ATOM    412  CA  VAL D  52      -7.369  10.661 -34.013  1.00 56.93           C
ATOM    413  C   VAL D  52      -8.549  11.323 -33.330  1.00 60.91           C
ATOM    414  O   VAL D  52      -8.534  11.544 -32.120  1.00 64.75           O
ATOM    415  CB  VAL D  52      -7.412   9.152 -33.703  1.00 53.88           C
ATOM    416  CG1 VAL D  52      -8.707   8.553 -34.200  1.00 62.71           C
ATOM    417  CG2 VAL D  52      -6.208   8.442 -34.308  1.00 55.39           C
ATOM    418  N   ALA D  53      -9.580  11.624 -34.108  1.00 69.97           N
ATOM    419  CA  ALA D  53     -10.772  12.253 -33.570  1.00 82.32           C
ATOM    420  C   ALA D  53     -11.728  11.156 -33.127  1.00 93.86           C
ATOM    421  O   ALA D  53     -12.118  10.301 -33.924  1.00 97.13           O
ATOM    422  CB  ALA D  53     -11.420  13.157 -34.600  1.00 88.19           C
ATOM    423  N   SER D  54     -12.097  11.184 -31.851  1.00 98.51           N
ATOM    424  CA  SER D  54     -12.968  10.164 -31.284  1.00 96.86           C
ATOM    425  C   SER D  54     -14.373  10.699 -31.023  1.00 97.27           C
ATOM    426  O   SER D  54     -15.231   9.985 -30.505  1.00 96.35           O
ATOM    427  CB  SER D  54     -12.359   9.620 -29.989  1.00 92.96           C
ATOM    428  OG  SER D  54     -10.988   9.289 -30.164  1.00 83.29           O
ATOM    429  N   GLY D  62      -9.113  14.723 -28.977  1.00 61.10           N
ATOM    430  CA  GLY D  62      -9.251  13.321 -29.332  1.00 65.21           C
ATOM    431  C   GLY D  62      -8.220  12.429 -28.663  1.00 69.39           C
ATOM    432  O   GLY D  62      -7.920  12.595 -27.483  1.00 73.85           O
ATOM    433  N   SER D  63      -7.666  11.486 -29.420  1.00 63.97           N
ATOM    434  CA  SER D  63      -6.674  10.560 -28.880  1.00 57.09           C
ATOM    435  C   SER D  63      -5.448  10.446 -29.788  1.00 55.16           C
ATOM    436  O   SER D  63      -5.414  11.031 -30.874  1.00 56.61           O
ATOM    437  CB  SER D  63      -7.308   9.183 -28.660  1.00 49.88           C
ATOM    438  OG  SER D  63      -7.869   8.677 -29.855  1.00 54.13           O
ATOM    439  N   ARG D  64      -4.431   9.716 -29.330  1.00 53.39           N
ATOM    440  CA  ARG D  64      -3.191   9.550 -30.091  1.00 54.88           C
ATOM    441  C   ARG D  64      -2.753   8.082 -30.152  1.00 49.25           C
ATOM    442  O   ARG D  64      -2.845   7.344 -29.167  1.00 48.60           O
ATOM    443  CB  ARG D  64      -2.068  10.404 -29.482  1.00 61.46           C
ATOM    444  CG  ARG D  64      -2.496  11.799 -29.031  1.00 66.89           C
ATOM    445  CD  ARG D  64      -3.047  12.606 -30.198  1.00 82.12           C
ATOM    446  NE  ARG D  64      -4.011  13.622 -29.778  1.00 87.94           N
ATOM    447  CZ  ARG D  64      -3.777  14.930 -29.798  1.00 91.20           C
ATOM    448  NH1 ARG D  64      -2.609  15.393 -30.221  1.00 91.47           N1+
ATOM    449  NH2 ARG D  64      -4.715  15.777 -29.398  1.00 95.11           N
ATOM    450  N   ILE D  65      -2.266   7.674 -31.315  1.00 49.31           N
ATOM    451  CA  ILE D  65      -1.739   6.333 -31.525  1.00 44.76           C
ATOM    452  C   ILE D  65      -0.296   6.422 -31.997  1.00 49.17           C
ATOM    453  O   ILE D  65       0.035   7.243 -32.859  1.00 51.75           O
ATOM    454  CB  ILE D  65      -2.571   5.547 -32.556  1.00 52.15           C
ATOM    455  CG1 ILE D  65      -3.979   5.265 -31.999  1.00 46.42           C
ATOM    456  CG2 ILE D  65      -1.854   4.248 -32.962  1.00 38.97           C
ATOM    457  CD1 ILE D  65      -4.907   4.605 -33.002  1.00 49.49           C
ATOM    458  N   ILE D  66       0.554   5.572 -31.425  1.00 47.84           N
ATOM    459  CA  ILE D  66       1.952   5.468 -31.826  1.00 50.04           C
ATOM    460  C   ILE D  66       2.163   4.121 -32.499  1.00 48.40           C
ATOM    461  O   ILE D  66       1.821   3.082 -31.942  1.00 47.18           O
ATOM    462  CB  ILE D  66       2.897   5.627 -30.616  1.00 41.34           C
ATOM    463  CG1 ILE D  66       2.807   7.050 -30.069  1.00 46.88           C
ATOM    464  CG2 ILE D  66       4.350   5.297 -30.971  1.00 42.76           C
ATOM    465  CD1 ILE D  66       3.625   7.261 -28.806  1.00 44.04           C
ATOM    466  N   TYR D  67       2.708   4.142 -33.708  1.00 49.37           N
ATOM    467  CA  TYR D  67       2.852   2.923 -34.486  1.00 43.51           C
ATOM    468  C   TYR D  67       4.195   2.896 -35.189  1.00 50.48           C
ATOM    469  O   TYR D  67       4.868   3.917 -35.308  1.00 49.77           O
ATOM    470  CB  TYR D  67       1.719   2.790 -35.520  1.00 43.90           C
ATOM    471  CG  TYR D  67       1.810   3.751 -36.684  1.00 57.39           C
ATOM    472  CD1 TYR D  67       1.255   5.022 -36.608  1.00 59.67           C
ATOM    473  CD2 TYR D  67       2.454   3.385 -37.869  1.00 54.78           C
ATOM    474  CE1 TYR D  67       1.340   5.907 -37.685  1.00 61.26           C
ATOM    475  CE2 TYR D  67       2.531   4.259 -38.949  1.00 56.80           C
ATOM    476  CZ  TYR D  67       1.973   5.519 -38.845  1.00 59.08           C
ATOM    477  OH  TYR D  67       2.057   6.401 -39.895  1.00 59.59           O
ATOM    478  N   TYR D  68       4.569   1.714 -35.653  1.00 49.01           N
ATOM    479  CA  TYR D  68       5.745   1.542 -36.487  1.00 54.30           C
ATOM    480  C   TYR D  68       5.336   0.827 -37.750  1.00 59.04           C
ATOM    481  O   TYR D  68       4.644  -0.189 -37.690  1.00 56.34           O
ATOM    482  CB  TYR D  68       6.819   0.751 -35.749  1.00 52.65           C
ATOM    483  CG  TYR D  68       8.047   0.459 -36.559  1.00 52.92           C
ATOM    484  CD1 TYR D  68       9.020   1.422 -36.749  1.00 54.62           C
ATOM    485  CD2 TYR D  68       8.239  -0.792 -37.127  1.00 64.46           C
ATOM    486  CE1 TYR D  68      10.153   1.146 -37.489  1.00 62.75           C
ATOM    487  CE2 TYR D  68       9.364  -1.079 -37.857  1.00 62.35           C
ATOM    488  CZ  TYR D  68      10.318  -0.108 -38.037  1.00 67.02           C
ATOM    489  OH  TYR D  68      11.440  -0.395 -38.772  1.00 81.83           O
ATOM    490  N   PHE D  69       5.746   1.370 -38.891  1.00 65.68           N
ATOM    491  CA  PHE D  69       5.479   0.732 -40.169  1.00 66.29           C
ATOM    492  C   PHE D  69       6.718  -0.005 -40.640  1.00 59.60           C
ATOM    493  O   PHE D  69       7.762   0.602 -40.878  1.00 61.47           O
ATOM    494  CB  PHE D  69       5.044   1.750 -41.218  1.00 65.56           C
ATOM    495  CG  PHE D  69       4.823   1.152 -42.579  1.00 72.91           C
ATOM    496  CD1 PHE D  69       3.689   0.402 -42.841  1.00 75.71           C
ATOM    497  CD2 PHE D  69       5.753   1.328 -43.586  1.00 71.88           C
ATOM    498  CE1 PHE D  69       3.480  -0.157 -44.084  1.00 77.62           C
ATOM    499  CE2 PHE D  69       5.553   0.771 -44.838  1.00 80.93           C
ATOM    500  CZ  PHE D  69       4.413   0.027 -45.088  1.00 75.48           C
ATOM    501  N   LEU D  70       6.579  -1.319 -40.777  1.00 68.56           N
ATOM    502  CA  LEU D  70       7.632  -2.180 -41.297  1.00 76.44           C
ATOM    503  C   LEU D  70       7.492  -2.264 -42.807  1.00 78.59           C
ATOM    504  O   LEU D  70       6.480  -2.741 -43.308  1.00 81.76           O
ATOM    505  CB  LEU D  70       7.554  -3.573 -40.675  1.00 81.12           C
ATOM    506  CG  LEU D  70       8.782  -4.443 -40.926  1.00 86.69           C
ATOM    507  CD1 LEU D  70      10.038  -3.705 -40.486  1.00 87.07           C
ATOM    508  CD2 LEU D  70       8.643  -5.778 -40.214  1.00 88.00           C
ATOM    509  N   ASP D  71       8.503  -1.802 -43.530  1.00 83.56           N
ATOM    510  CA  ASP D  71       8.386  -1.658 -44.976  1.00 90.96           C
ATOM    511  C   ASP D  71       8.438  -2.986 -45.723  1.00 97.02           C
ATOM    512  O   ASP D  71       7.719  -3.178 -46.703  1.00 98.48           O
ATOM    513  CB  ASP D  71       9.509  -0.755 -45.495  1.00 96.12           C
ATOM    514  CG  ASP D  71      10.894  -1.367 -45.287  1.00101.29           C
ATOM    515  OD1 ASP D  71      11.002  -2.296 -44.456  1.00 97.04           O
ATOM    516  OD2 ASP D  71      11.865  -0.937 -45.961  1.00 99.96           O1-
ATOM    517  N   GLU D  72       9.277  -3.900 -45.240  1.00102.14           N
ATOM    518  CA  GLU D  72       9.548  -5.152 -45.943  1.00105.47           C
ATOM    519  C   GLU D  72       8.298  -6.006 -46.053  1.00100.45           C
ATOM    520  O   GLU D  72       7.814  -6.280 -47.150  1.00100.77           O
ATOM    521  CB  GLU D  72      10.653  -5.937 -45.234  1.00107.48           C
ATOM    522  N   LYS D  73       7.770  -6.409 -44.903  1.00 95.80           N
ATOM    523  CA  LYS D  73       6.454  -7.010 -44.846  1.00 91.53           C
ATOM    524  C   LYS D  73       5.515  -5.901 -44.433  1.00 91.12           C
ATOM    525  O   LYS D  73       5.645  -5.355 -43.338  1.00 98.31           O
ATOM    526  CB  LYS D  73       6.410  -8.171 -43.854  1.00 86.36           C
ATOM    527  N   ARG D  74       4.558  -5.578 -45.292  1.00 83.58           N
ATOM    528  CA  ARG D  74       3.812  -4.341 -45.140  1.00 77.57           C
ATOM    529  C   ARG D  74       2.893  -4.433 -43.933  1.00 74.89           C
ATOM    530  O   ARG D  74       1.711  -4.747 -44.054  1.00 82.73           O
ATOM    531  CB  ARG D  74       2.998  -4.034 -46.393  1.00 76.13           C
ATOM    532  N   ARG D  75       3.444  -4.141 -42.764  1.00 73.28           N
ATOM    533  CA  ARG D  75       2.739  -4.394 -41.519  1.00 72.21           C
ATOM    534  C   ARG D  75       2.922  -3.234 -40.569  1.00 67.43           C
ATOM    535  O   ARG D  75       3.988  -2.617 -40.513  1.00 70.24           O
ATOM    536  CB  ARG D  75       3.225  -5.683 -40.857  1.00 83.47           C
ATOM    537  CG  ARG D  75       2.840  -6.964 -41.579  1.00 94.54           C
ATOM    538  CD  ARG D  75       3.470  -8.153 -40.876  1.00104.52           C
ATOM    539  NE  ARG D  75       4.908  -7.953 -40.702  1.00112.23           N
ATOM    540  CZ  ARG D  75       5.641  -8.529 -39.755  1.00112.33           C
ATOM    541  NH1 ARG D  75       5.074  -9.348 -38.880  1.00114.40           N1+
ATOM    542  NH2 ARG D  75       6.943  -8.281 -39.680  1.00109.04           N
ATOM    543  N   PHE D  76       1.866  -2.937 -39.820  1.00 54.95           N
ATOM    544  CA  PHE D  76       1.921  -1.876 -38.841  1.00 55.23           C
ATOM    545  C   PHE D  76       1.999  -2.496 -37.461  1.00 53.05           C
ATOM    546  O   PHE D  76       1.279  -3.443 -37.156  1.00 56.67           O
ATOM    547  CB  PHE D  76       0.696  -0.962 -38.947  1.00 49.45           C
ATOM    548  CG  PHE D  76       0.594  -0.240 -40.259  1.00 54.81           C
ATOM    549  CD1 PHE D  76       0.010  -0.852 -41.356  1.00 54.61           C
ATOM    550  CD2 PHE D  76       1.084   1.048 -40.396  1.00 56.60           C
ATOM    551  CE1 PHE D  76      -0.079  -0.196 -42.562  1.00 59.13           C
ATOM    552  CE2 PHE D  76       0.988   1.715 -41.597  1.00 55.44           C
ATOM    553  CZ  PHE D  76       0.410   1.091 -42.682  1.00 62.11           C
ATOM    554  N   TYR D  77       2.909  -1.990 -36.644  1.00 54.36           N
ATOM    555  CA  TYR D  77       2.924  -2.336 -35.226  1.00 51.87           C
ATOM    556  C   TYR D  77       2.258  -1.210 -34.453  1.00 47.23           C
ATOM    557  O   TYR D  77       2.724  -0.068 -34.470  1.00 48.12           O
ATOM    558  CB  TYR D  77       4.353  -2.566 -34.723  1.00 66.82           C
ATOM    559  CG  TYR D  77       5.017  -3.814 -35.266  1.00 82.97           C
ATOM    560  CD1 TYR D  77       5.566  -3.835 -36.544  1.00 94.24           C
ATOM    561  CD2 TYR D  77       5.109  -4.967 -34.495  1.00 88.89           C
ATOM    562  CE1 TYR D  77       6.177  -4.970 -37.040  1.00100.52           C
ATOM    563  CE2 TYR D  77       5.720  -6.106 -34.982  1.00 95.42           C
ATOM    564  CZ  TYR D  77       6.252  -6.101 -36.256  1.00103.40           C
ATOM    565  OH  TYR D  77       6.860  -7.233 -36.745  1.00112.75           O
ATOM    566  N   LEU D  78       1.151  -1.522 -33.790  1.00 47.86           N
ATOM    567  CA  LEU D  78       0.462  -0.531 -32.988  1.00 44.75           C
ATOM    568  C   LEU D  78       0.920  -0.633 -31.535  1.00 43.41           C
ATOM    569  O   LEU D  78       0.482  -1.518 -30.796  1.00 41.52           O
ATOM    570  CB  LEU D  78      -1.049  -0.724 -33.096  1.00 43.06           C
ATOM    571  CG  LEU D  78      -1.607  -0.796 -34.522  1.00 46.59           C
ATOM    572  CD1 LEU D  78      -3.103  -1.016 -34.498  1.00 46.18           C
ATOM    573  CD2 LEU D  78      -1.274   0.469 -35.304  1.00 48.78           C
ATOM    574  N   LEU D  79       1.787   0.289 -31.129  1.00 44.97           N
ATOM    575  CA  LEU D  79       2.430   0.214 -29.822  1.00 38.50           C
ATOM    576  C   LEU D  79       1.500   0.608 -28.693  1.00 42.85           C
ATOM    577  O   LEU D  79       1.361  -0.116 -27.707  1.00 42.01           O
ATOM    578  CB  LEU D  79       3.655   1.113 -29.778  1.00 41.02           C
ATOM    579  CG  LEU D  79       4.894   0.569 -30.470  1.00 53.46           C
ATOM    580  CD1 LEU D  79       4.746   0.684 -31.997  1.00 55.63           C
ATOM    581  CD2 LEU D  79       6.153   1.281 -29.959  1.00 58.96           C
ATOM    582  N   THR D  80       0.879   1.772 -28.818  1.00 42.59           N
ATOM    583  CA  THR D  80       0.053   2.266 -27.728  1.00 37.26           C
ATOM    584  C   THR D  80      -1.004   3.252 -28.205  1.00 41.75           C
ATOM    585  O   THR D  80      -0.936   3.778 -29.325  1.00 40.23           O
ATOM    586  CB  THR D  80       0.927   2.927 -26.618  1.00 38.83           C
ATOM    587  OG1 THR D  80       0.097   3.378 -25.545  1.00 39.34           O
ATOM    588  CG2 THR D  80       1.736   4.107 -27.159  1.00 38.72           C
ATOM    589  N   ILE D  81      -1.985   3.489 -27.339  1.00 42.71           N
ATOM    590  CA  ILE D  81      -3.036   4.452 -27.606  1.00 45.82           C
ATOM    591  C   ILE D  81      -3.357   5.154 -26.289  1.00 49.05           C
ATOM    592  O   ILE D  81      -3.339   4.539 -25.226  1.00 40.18           O
ATOM    593  CB  ILE D  81      -4.299   3.775 -28.215  1.00 43.59           C
ATOM    594  CG1 ILE D  81      -5.374   4.809 -28.554  1.00 35.46           C
ATOM    595  CG2 ILE D  81      -4.848   2.699 -27.281  1.00 38.25           C
ATOM    596  CD1 ILE D  81      -6.395   4.309 -29.576  1.00 35.35           C
ATOM    597  N   TYR D  82      -3.635   6.448 -26.361  1.00 50.42           N
ATOM    598  CA  TYR D  82      -3.900   7.236 -25.167  1.00 49.48           C
ATOM    599  C   TYR D  82      -4.632   8.513 -25.566  1.00 57.55           C
ATOM    600  O   TYR D  82      -4.701   8.864 -26.751  1.00 54.96           O
ATOM    601  CB  TYR D  82      -2.588   7.554 -24.418  1.00 46.39           C
ATOM    602  CG  TYR D  82      -1.547   8.212 -25.309  1.00 44.48           C
ATOM    603  CD1 TYR D  82      -0.757   7.458 -26.162  1.00 43.07           C
ATOM    604  CD2 TYR D  82      -1.382   9.587 -25.314  1.00 44.98           C
ATOM    605  CE1 TYR D  82       0.170   8.055 -26.993  1.00 48.36           C
ATOM    606  CE2 TYR D  82      -0.461  10.191 -26.135  1.00 46.48           C
ATOM    607  CZ  TYR D  82       0.316   9.425 -26.970  1.00 49.75           C
ATOM    608  OH  TYR D  82       1.239  10.037 -27.785  1.00 57.27           O
ATOM    609  N   GLY D  83      -5.198   9.192 -24.574  1.00 56.82           N
ATOM    610  CA  GLY D  83      -5.946  10.414 -24.800  1.00 66.63           C
ATOM    611  C   GLY D  83      -5.057  11.638 -24.748  1.00 79.24           C
ATOM    612  O   GLY D  83      -3.910  11.560 -24.311  1.00 72.51           O
ATOM    613  N   LYS D  84      -5.567  12.763 -25.236  1.00 97.13           N
ATOM    614  CA  LYS D  84      -4.823  14.015 -25.180  1.00108.67           C
ATOM    615  C   LYS D  84      -4.655  14.477 -23.729  1.00114.85           C
ATOM    616  O   LYS D  84      -5.588  14.398 -22.928  1.00123.95           O
ATOM    617  CB  LYS D  84      -5.520  15.097 -26.009  1.00113.07           C
ATOM    618  N   ASN D  85      -3.452  14.944 -23.410  1.00109.65           N
ATOM    619  CA  ASN D  85      -3.100  15.478 -22.092  1.00103.85           C
ATOM    620  C   ASN D  85      -2.976  14.434 -20.982  1.00105.88           C
ATOM    621  O   ASN D  85      -2.715  14.781 -19.828  1.00109.41           O
ATOM    622  CB  ASN D  85      -4.121  16.534 -21.661  1.00 97.20           C
ATOM    623  CG  ASN D  85      -4.152  17.728 -22.589  1.00 90.44           C
ATOM    624  OD1 ASN D  85      -3.162  18.035 -23.257  1.00 86.45           O
ATOM    625  ND2 ASN D  85      -5.291  18.413 -22.634  1.00 89.12           N
ATOM    626  N   GLU D  86      -3.166  13.163 -21.318  1.00103.10           N
ATOM    627  CA  GLU D  86      -2.846  12.091 -20.385  1.00102.02           C
ATOM    628  C   GLU D  86      -1.539  11.478 -20.861  1.00103.87           C
ATOM    629  O   GLU D  86      -1.439  11.079 -22.019  1.00101.44           O
ATOM    630  CB  GLU D  86      -3.956  11.031 -20.301  1.00 96.30           C
ATOM    631  CG  GLU D  86      -4.093  10.138 -21.536  1.00 89.19           C
ATOM    632  CD  GLU D  86      -4.598   8.734 -21.217  1.00 79.07           C
ATOM    633  OE1 GLU D  86      -4.090   8.116 -20.255  1.00 75.00           O
ATOM    634  OE2 GLU D  86      -5.500   8.246 -21.934  1.00 68.81           O1-
ATOM    635  N   MET D  87      -0.523  11.444 -20.006  1.00109.64           N
ATOM    636  CA  MET D  87       0.700  10.735 -20.358  1.00114.36           C
ATOM    637  C   MET D  87       1.458  11.396 -21.521  1.00125.32           C
ATOM    638  O   MET D  87       2.362  10.796 -22.102  1.00126.41           O
ATOM    639  CB  MET D  87       0.327   9.294 -20.727  1.00108.62           C
ATOM    640  CG  MET D  87       1.377   8.245 -20.504  1.00108.86           C
ATOM    641  SD  MET D  87       0.776   7.044 -19.303  1.00140.23           S
ATOM    642  CE  MET D  87       1.097   7.911 -17.761  1.00 68.67           C
ATOM    643  N   SER D  88       1.087  12.632 -21.852  1.00131.60           N
ATOM    644  CA  SER D  88       1.486  13.252 -23.122  1.00132.75           C
ATOM    645  C   SER D  88       2.941  13.733 -23.230  1.00136.24           C
ATOM    646  O   SER D  88       3.363  14.187 -24.294  1.00135.30           O
ATOM    647  CB  SER D  88       0.556  14.435 -23.419  1.00130.30           C
ATOM    648  OG  SER D  88       0.833  14.999 -24.689  1.00126.77           O
ATOM    649  N   ASP D  89       3.703  13.636 -22.146  1.00138.64           N
ATOM    650  CA  ASP D  89       5.101  14.070 -22.157  1.00142.22           C
ATOM    651  C   ASP D  89       6.084  12.988 -22.608  1.00136.01           C
ATOM    652  O   ASP D  89       6.027  11.853 -22.136  1.00142.50           O
ATOM    653  CB  ASP D  89       5.508  14.587 -20.774  1.00150.67           C
ATOM    654  CG  ASP D  89       5.237  13.586 -19.673  1.00154.47           C
ATOM    655  OD1 ASP D  89       4.055  13.404 -19.312  1.00156.31           O
ATOM    656  OD2 ASP D  89       6.207  12.985 -19.164  1.00154.94           O
ATOM    657  N   LEU D  90       6.976  13.341 -23.532  1.00122.98           N
ATOM    658  CA  LEU D  90       7.988  12.405 -24.023  1.00106.16           C
ATOM    659  C   LEU D  90       9.390  12.981 -23.908  1.00100.80           C
ATOM    660  O   LEU D  90       9.777  13.867 -24.668  1.00101.33           O
ATOM    661  CB  LEU D  90       7.741  12.014 -25.477  1.00 97.52           C
ATOM    662  CG  LEU D  90       6.658  10.990 -25.798  1.00 92.01           C
ATOM    663  CD1 LEU D  90       5.269  11.622 -25.794  1.00 90.42           C
ATOM    664  CD2 LEU D  90       6.975  10.317 -27.127  1.00 88.16           C
ATOM    665  N   ASN D  91      10.148  12.468 -22.950  1.00 96.94           N
ATOM    666  CA  ASN D  91      11.534  12.866 -22.779  1.00101.68           C
ATOM    667  C   ASN D  91      12.453  11.870 -23.460  1.00100.59           C
ATOM    668  O   ASN D  91      12.008  11.048 -24.262  1.00 97.47           O
ATOM    669  CB  ASN D  91      11.891  12.965 -21.304  1.00105.95           C
ATOM    670  CG  ASN D  91      11.777  11.638 -20.601  1.00107.31           C
ATOM    671  OD1 ASN D  91      12.697  10.823 -20.639  1.00109.79           O
ATOM    672  ND2 ASN D  91      10.639  11.405 -19.962  1.00107.14           N
ATOM    673  N   ALA D  92      13.737  11.946 -23.131  1.00102.92           N
ATOM    674  CA  ALA D  92      14.727  11.053 -23.717  1.00105.50           C
ATOM    675  C   ALA D  92      14.575   9.629 -23.188  1.00102.13           C
ATOM    676  O   ALA D  92      14.757   8.663 -23.929  1.00103.24           O
ATOM    677  CB  ALA D  92      16.130  11.573 -23.448  1.00110.10           C
ATOM    678  N   ASN D  93      14.251   9.499 -21.905  1.00 99.60           N
ATOM    679  CA  ASN D  93      14.055   8.181 -21.313  1.00 94.53           C
ATOM    680  C   ASN D  93      12.822   7.506 -21.870  1.00 86.44           C
ATOM    681  O   ASN D  93      12.798   6.291 -22.046  1.00 81.66           O
ATOM    682  CB  ASN D  93      13.937   8.278 -19.795  1.00 97.01           C
ATOM    683  CG  ASN D  93      15.244   8.621 -19.137  1.00108.88           C
ATOM    684  OD1 ASN D  93      15.844   9.656 -19.431  1.00114.17           O
ATOM    685  ND2 ASN D  93      15.698   7.758 -18.231  1.00113.13           N
ATOM    686  N   GLN D  94      11.799   8.308 -22.142  1.00 86.62           N
ATOM    687  CA  GLN D  94      10.545   7.798 -22.671  1.00 86.36           C
ATOM    688  C   GLN D  94      10.678   7.410 -24.138  1.00 81.58           C
ATOM    689  O   GLN D  94      10.103   6.418 -24.584  1.00 77.34           O
ATOM    690  CB  GLN D  94       9.447   8.843 -22.487  1.00 96.73           C
ATOM    691  CG  GLN D  94       8.849   8.838 -21.093  1.00106.42           C
ATOM    692  CD  GLN D  94       8.072  10.098 -20.791  1.00115.75           C
ATOM    693  OE1 GLN D  94       8.555  11.207 -21.025  1.00119.67           O
ATOM    694  NE2 GLN D  94       6.861   9.939 -20.268  1.00118.25           N
ATOM    695  N   ARG D  95      11.455   8.184 -24.883  1.00 78.77           N
ATOM    696  CA  ARG D  95      11.746   7.826 -26.261  1.00 75.25           C
ATOM    697  C   ARG D  95      12.598   6.563 -26.287  1.00 67.04           C
ATOM    698  O   ARG D  95      12.392   5.682 -27.123  1.00 59.65           O
ATOM    699  CB  ARG D  95      12.443   8.972 -26.997  1.00 77.46           C
ATOM    700  CG  ARG D  95      11.508  10.091 -27.422  1.00 80.87           C
ATOM    701  CD  ARG D  95      12.264  11.160 -28.186  1.00 87.54           C
ATOM    702  NE  ARG D  95      11.376  12.043 -28.937  1.00 90.96           N
ATOM    703  CZ  ARG D  95      10.794  13.127 -28.437  1.00 92.13           C
ATOM    704  NH1 ARG D  95      11.003  13.473 -27.174  1.00 95.41           N1+
ATOM    705  NH2 ARG D  95      10.005  13.868 -29.204  1.00 89.77           N
ATOM    706  N   LYS D  96      13.548   6.475 -25.360  1.00 61.33           N
ATOM    707  CA  LYS D  96      14.418   5.310 -25.287  1.00 70.41           C
ATOM    708  C   LYS D  96      13.606   4.057 -24.972  1.00 72.36           C
ATOM    709  O   LYS D  96      13.782   3.014 -25.604  1.00 78.11           O
ATOM    710  CB  LYS D  96      15.521   5.522 -24.239  1.00 60.38           C
ATOM    711  N   GLN D  97      12.690   4.174 -24.017  1.00 63.28           N
ATOM    712  CA  GLN D  97      11.863   3.043 -23.614  1.00 62.29           C
ATOM    713  C   GLN D  97      10.954   2.618 -24.748  1.00 58.12           C
ATOM    714  O   GLN D  97      10.711   1.428 -24.955  1.00 61.48           O
ATOM    715  CB  GLN D  97      11.043   3.396 -22.379  1.00 61.82           C
ATOM    716  CG  GLN D  97      11.903   3.674 -21.163  1.00 68.37           C
ATOM    717  CD  GLN D  97      11.144   4.378 -20.060  1.00 76.04           C
ATOM    718  OE1 GLN D  97       9.979   4.749 -20.228  1.00 73.71           O
ATOM    719  NE2 GLN D  97      11.800   4.565 -18.916  1.00 84.67           N
ATOM    720  N   LEU D  98      10.441   3.600 -25.478  1.00 53.95           N
ATOM    721  CA  LEU D  98       9.639   3.307 -26.651  1.00 55.19           C
ATOM    722  C   LEU D  98      10.461   2.498 -27.657  1.00 55.08           C
ATOM    723  O   LEU D  98      10.000   1.473 -28.161  1.00 59.72           O
ATOM    724  CB  LEU D  98       9.125   4.604 -27.273  1.00 54.29           C
ATOM    725  CG  LEU D  98       7.928   5.246 -26.571  1.00 47.71           C
ATOM    726  CD1 LEU D  98       7.592   6.581 -27.207  1.00 47.53           C
ATOM    727  CD2 LEU D  98       6.728   4.319 -26.627  1.00 54.75           C
ATOM    728  N   MET D  99      11.693   2.934 -27.907  1.00 56.66           N
ATOM    729  CA  MET D  99      12.609   2.184 -28.761  1.00 62.49           C
ATOM    730  C   MET D  99      12.852   0.769 -28.253  1.00 65.83           C
ATOM    731  O   MET D  99      12.741  -0.195 -29.010  1.00 71.19           O
ATOM    732  CB  MET D  99      13.953   2.899 -28.881  1.00 63.14           C
ATOM    733  CG  MET D  99      13.971   4.064 -29.837  1.00 69.68           C
ATOM    734  SD  MET D  99      15.675   4.568 -30.158  1.00 95.15           S
ATOM    735  CE  MET D  99      16.327   3.037 -30.813  1.00 74.11           C
ATOM    736  N   ALA D 100      13.193   0.656 -26.973  1.00 63.93           N
ATOM    737  CA  ALA D 100      13.485  -0.634 -26.359  1.00 68.87           C
ATOM    738  C   ALA D 100      12.297  -1.588 -26.471  1.00 74.30           C
ATOM    739  O   ALA D 100      12.461  -2.750 -26.844  1.00 80.81           O
ATOM    740  CB  ALA D 100      13.880  -0.445 -24.908  1.00 71.20           C
ATOM    741  N   PHE D 101      11.107  -1.093 -26.137  1.00 70.09           N
ATOM    742  CA  PHE D 101       9.876  -1.851 -26.319  1.00 71.47           C
ATOM    743  C   PHE D 101       9.748  -2.273 -27.774  1.00 69.77           C
ATOM    744  O   PHE D 101       9.486  -3.435 -28.082  1.00 72.58           O
ATOM    745  CB  PHE D 101       8.667  -1.005 -25.895  1.00 69.17           C
ATOM    746  CG  PHE D 101       7.342  -1.720 -25.966  1.00 62.18           C
ATOM    747  CD1 PHE D 101       6.759  -2.246 -24.820  1.00 58.28           C
ATOM    748  CD2 PHE D 101       6.657  -1.822 -27.165  1.00 64.78           C
ATOM    749  CE1 PHE D 101       5.522  -2.880 -24.868  1.00 46.50           C
ATOM    750  CE2 PHE D 101       5.418  -2.455 -27.229  1.00 62.62           C
ATOM    751  CZ  PHE D 101       4.853  -2.987 -26.081  1.00 55.93           C
ATOM    752  N   MET D 102       9.964  -1.317 -28.668  1.00 67.36           N
ATOM    753  CA  MET D 102       9.847  -1.567 -30.095  1.00 71.78           C
ATOM    754  C   MET D 102      10.932  -2.552 -30.536  1.00 76.93           C
ATOM    755  O   MET D 102      10.644  -3.552 -31.194  1.00 74.63           O
ATOM    756  CB  MET D 102       9.946  -0.262 -30.886  1.00 71.12           C
ATOM    757  CG  MET D 102       9.648  -0.444 -32.352  1.00 60.70           C
ATOM    758  SD  MET D 102       8.293  -1.622 -32.494  1.00 90.83           S
ATOM    759  CE  MET D 102       8.292  -1.946 -34.251  1.00109.15           C
ATOM    760  N   GLU D 103      12.179  -2.258 -30.176  1.00 84.75           N
ATOM    761  CA  GLU D 103      13.300  -3.119 -30.546  1.00 95.38           C
ATOM    762  C   GLU D 103      13.086  -4.522 -29.994  1.00 95.93           C
ATOM    763  O   GLU D 103      13.354  -5.512 -30.668  1.00100.10           O
ATOM    764  CB  GLU D 103      14.627  -2.549 -30.033  1.00 99.27           C
ATOM    765  CG  GLU D 103      15.132  -1.328 -30.787  1.00102.79           C
ATOM    766  CD  GLU D 103      15.681  -1.681 -32.155  1.00108.99           C
ATOM    767  OE1 GLU D 103      16.188  -0.774 -32.848  1.00111.67           O
ATOM    768  OE2 GLU D 103      15.607  -2.870 -32.535  1.00110.64           O1-
ATOM    769  N   ALA D 104      12.579  -4.604 -28.772  1.00 91.05           N
ATOM    770  CA  ALA D 104      12.224  -5.893 -28.200  1.00 91.00           C
ATOM    771  C   ALA D 104      11.095  -6.515 -29.018  1.00 90.09           C
ATOM    772  O   ALA D 104      11.111  -7.706 -29.319  1.00 95.42           O
ATOM    773  CB  ALA D 104      11.824  -5.744 -26.743  1.00 88.29           C
ATOM    774  N   TRP D 105      10.114  -5.693 -29.371  1.00 87.25           N
ATOM    775  CA  TRP D 105       8.925  -6.166 -30.070  1.00 90.10           C
ATOM    776  C   TRP D 105       9.211  -6.602 -31.507  1.00 94.12           C
ATOM    777  O   TRP D 105       8.682  -7.613 -31.969  1.00 94.49           O
ATOM    778  CB  TRP D 105       7.843  -5.075 -30.042  1.00 89.11           C
ATOM    779  CG  TRP D 105       6.465  -5.523 -30.486  1.00 91.01           C
ATOM    780  CD1 TRP D 105       5.988  -6.803 -30.525  1.00 95.62           C
ATOM    781  CD2 TRP D 105       5.376  -4.679 -30.896  1.00 78.77           C
ATOM    782  NE1 TRP D 105       4.683  -6.809 -30.964  1.00 90.01           N
ATOM    783  CE2 TRP D 105       4.286  -5.519 -31.197  1.00 79.12           C
ATOM    784  CE3 TRP D 105       5.226  -3.298 -31.053  1.00 67.20           C
ATOM    785  CZ2 TRP D 105       3.066  -5.024 -31.642  1.00 71.58           C
ATOM    786  CZ3 TRP D 105       4.023  -2.811 -31.497  1.00 70.84           C
ATOM    787  CH2 TRP D 105       2.953  -3.670 -31.785  1.00 72.17           C
ATOM    788  N   ARG D 106      10.065  -5.861 -32.205  1.00101.83           N
ATOM    789  CA  ARG D 106      10.245  -6.086 -33.637  1.00109.84           C
ATOM    790  C   ARG D 106      11.378  -7.066 -33.932  1.00123.36           C
ATOM    791  O   ARG D 106      11.538  -7.512 -35.070  1.00126.35           O
ATOM    792  CB  ARG D 106      10.493  -4.758 -34.363  1.00104.29           C
ATOM    793  CG  ARG D 106      10.387  -4.849 -35.884  1.00101.58           C
ATOM    794  CD  ARG D 106      11.754  -4.817 -36.540  1.00101.39           C
ATOM    795  NE  ARG D 106      12.327  -3.476 -36.514  1.00 98.18           N
ATOM    796  CZ  ARG D 106      13.574  -3.188 -36.869  1.00 92.56           C
ATOM    797  NH1 ARG D 106      14.389  -4.153 -37.269  1.00 98.07           N1+
ATOM    798  NH2 ARG D 106      14.009  -1.937 -36.811  1.00 85.52           N
ATOM    799  N   ASN D 107      12.161  -7.404 -32.911  1.00130.41           N
ATOM    800  CA  ASN D 107      13.242  -8.370 -33.085  1.00139.59           C
ATOM    801  C   ASN D 107      12.674  -9.725 -33.471  1.00142.22           C
ATOM    802  O   ASN D 107      13.183 -10.398 -34.367  1.00148.66           O
ATOM    803  CB  ASN D 107      14.082  -8.500 -31.810  1.00140.57           C
ATOM    804  CG  ASN D 107      15.179  -7.457 -31.721  1.00139.59           C
ATOM    805  OD1 ASN D 107      15.709  -7.004 -32.737  1.00138.97           O
ATOM    806  ND2 ASN D 107      15.526  -7.068 -30.499  1.00139.00           N
ATOM    807  N   GLU D 108      11.609 -10.116 -32.784  1.00136.36           N
ATOM    808  CA  GLU D 108      11.008 -11.427 -32.970  1.00134.17           C
ATOM    809  C   GLU D 108      10.133 -11.467 -34.219  1.00131.88           C
ATOM    810  O   GLU D 108       9.978 -12.513 -34.849  1.00132.78           O
ATOM    811  CB  GLU D 108      10.199 -11.800 -31.736  1.00130.19           C
ATOM    812  CG  GLU D 108      10.946 -11.521 -30.450  1.00130.41           C
ATOM    813  CD  GLU D 108      10.026 -11.427 -29.261  1.00130.30           C
ATOM    814  OE1 GLU D 108       8.870 -10.990 -29.442  1.00127.31           O
ATOM    815  OE2 GLU D 108      10.461 -11.780 -28.145  1.00133.93           O1-
ATOM    816  N   GLN B   2       7.905  -2.672  -4.892  1.00 46.15           N
ATOM    817  CA  GLN B   2       7.217  -3.230  -6.049  1.00 49.24           C
ATOM    818  C   GLN B   2       5.848  -2.572  -6.244  1.00 38.87           C
ATOM    819  O   GLN B   2       5.114  -2.362  -5.279  1.00 36.17           O
ATOM    820  CB  GLN B   2       7.063  -4.738  -5.885  1.00 60.77           C
ATOM    821  CG  GLN B   2       6.443  -5.441  -7.075  1.00 74.38           C
ATOM    822  CD  GLN B   2       6.608  -6.946  -6.996  1.00 90.03           C
ATOM    823  OE1 GLN B   2       6.672  -7.518  -5.906  1.00 95.73           O
ATOM    824  NE2 GLN B   2       6.694  -7.595  -8.153  1.00 94.04           N
ATOM    825  N   VAL B   3       5.501  -2.248  -7.485  1.00 32.06           N
ATOM    826  CA  VAL B   3       4.187  -1.680  -7.757  1.00 38.39           C
ATOM    827  C   VAL B   3       3.123  -2.755  -7.542  1.00 26.79           C
ATOM    828  O   VAL B   3       3.243  -3.864  -8.075  1.00 32.84           O
ATOM    829  CB  VAL B   3       4.130  -1.110  -9.172  1.00 40.17           C
ATOM    830  CG1 VAL B   3       2.707  -0.690  -9.536  1.00 36.88           C
ATOM    831  CG2 VAL B   3       5.087   0.067  -9.265  1.00 43.85           C
ATOM    832  N   GLN B   4       2.133  -2.444  -6.705  1.00 29.78           N
ATOM    833  CA  GLN B   4       1.006  -3.340  -6.433  1.00 33.97           C
ATOM    834  C   GLN B   4      -0.286  -2.580  -6.326  1.00 30.48           C
ATOM    835  O   GLN B   4      -0.314  -1.471  -5.805  1.00 26.38           O
ATOM    836  CB  GLN B   4       1.194  -4.132  -5.134  1.00 36.86           C
ATOM    837  CG  GLN B   4       2.039  -5.375  -5.266  1.00 55.28           C
ATOM    838  CD  GLN B   4       2.044  -6.192  -3.985  1.00 71.78           C
ATOM    839  OE1 GLN B   4       1.109  -6.117  -3.184  1.00 72.62           O
ATOM    840  NE2 GLN B   4       3.108  -6.966  -3.778  1.00 78.64           N
ATOM    841  N   LEU B   5      -1.345  -3.198  -6.832  1.00 26.71           N
ATOM    842  CA  LEU B   5      -2.709  -2.738  -6.635  1.00 23.93           C
ATOM    843  C   LEU B   5      -3.504  -3.877  -6.027  1.00 28.46           C
ATOM    844  O   LEU B   5      -3.381  -5.032  -6.449  1.00 30.03           O
ATOM    845  CB  LEU B   5      -3.356  -2.293  -7.948  1.00 25.09           C
ATOM    846  CG  LEU B   5      -2.618  -1.234  -8.766  1.00 29.05           C
ATOM    847  CD1 LEU B   5      -3.266  -1.145 -10.152  1.00 26.10           C
ATOM    848  CD2 LEU B   5      -2.672   0.110  -8.059  1.00 25.44           C
ATOM    849  N   GLN B   6      -4.298  -3.563  -5.018  1.00 25.96           N
ATOM    850  CA  GLN B   6      -5.063  -4.589  -4.346  1.00 25.06           C
ATOM    851  C   GLN B   6      -6.507  -4.156  -4.150  1.00 26.57           C
ATOM    852  O   GLN B   6      -6.804  -3.268  -3.332  1.00 24.58           O
ATOM    853  CB  GLN B   6      -4.410  -4.925  -3.005  1.00 28.91           C
ATOM    854  CG  GLN B   6      -5.247  -5.807  -2.106  1.00 52.67           C
ATOM    855  CD  GLN B   6      -4.840  -7.261  -2.165  1.00 68.12           C
ATOM    856  OE1 GLN B   6      -3.726  -7.625  -1.779  1.00 73.07           O
ATOM    857  NE2 GLN B   6      -5.748  -8.109  -2.644  1.00 72.96           N
ATOM    858  N   GLU B   7      -7.403  -4.799  -4.884  1.00 25.44           N
ATOM    859  CA  GLU B   7      -8.814  -4.470  -4.808  1.00 22.01           C
ATOM    860  C   GLU B   7      -9.488  -5.164  -3.647  1.00 28.02           C
ATOM    861  O   GLU B   7      -9.093  -6.247  -3.230  1.00 28.19           O
ATOM    862  CB  GLU B   7      -9.547  -4.863  -6.093  1.00 27.36           C
ATOM    863  CG  GLU B   7      -8.981  -4.226  -7.351  1.00 29.95           C
ATOM    864  CD  GLU B   7      -7.957  -5.102  -8.035  1.00 30.09           C
ATOM    865  OE1 GLU B   7      -7.429  -6.044  -7.400  1.00 31.25           O
ATOM    866  OE2 GLU B   7      -7.678  -4.853  -9.221  1.00 35.62           O1-
ATOM    867  N   SER B   8     -10.535  -4.543  -3.132  1.00 25.43           N
ATOM    868  CA  SER B   8     -11.372  -5.236  -2.173  1.00 24.81           C
ATOM    869  C   SER B   8     -12.779  -4.644  -2.206  1.00 22.52           C
ATOM    870  O   SER B   8     -13.032  -3.643  -2.885  1.00 26.79           O
ATOM    871  CB  SER B   8     -10.777  -5.143  -0.761  1.00 29.68           C
ATOM    872  OG  SER B   8     -10.743  -3.799  -0.319  1.00 35.42           O
ATOM    873  N   GLY B   9     -13.685  -5.246  -1.458  1.00 24.67           N
ATOM    874  CA  GLY B   9     -15.028  -4.700  -1.375  1.00 21.68           C
ATOM    875  C   GLY B   9     -16.054  -5.467  -2.180  1.00 25.96           C
ATOM    876  O   GLY B   9     -17.232  -5.130  -2.165  1.00 24.96           O
ATOM    877  N   GLY B  10     -15.614  -6.523  -2.849  1.00 25.99           N
ATOM    878  CA  GLY B  10     -16.497  -7.356  -3.632  1.00 32.45           C
ATOM    879  C   GLY B  10     -17.500  -8.065  -2.756  1.00 32.60           C
ATOM    880  O   GLY B  10     -17.418  -8.026  -1.525  1.00 28.78           O
ATOM    881  N   GLY B  11     -18.470  -8.694  -3.402  1.00 26.30           N
ATOM    882  CA  GLY B  11     -19.502  -9.443  -2.715  1.00 25.39           C
ATOM    883  C   GLY B  11     -20.620  -9.925  -3.616  1.00 31.95           C
ATOM    884  O   GLY B  11     -20.616  -9.701  -4.825  1.00 28.29           O
ATOM    885  N   LEU B  12     -21.589 -10.588  -2.993  1.00 32.14           N
ATOM    886  CA  LEU B  12     -22.763 -11.113  -3.649  1.00 27.99           C
ATOM    887  C   LEU B  12     -23.943 -10.339  -3.093  1.00 38.09           C
ATOM    888  O   LEU B  12     -24.186 -10.356  -1.883  1.00 37.43           O
ATOM    889  CB  LEU B  12     -22.912 -12.605  -3.382  1.00 31.21           C
ATOM    890  CG  LEU B  12     -24.286 -13.212  -3.676  1.00 38.76           C
ATOM    891  CD1 LEU B  12     -24.632 -13.127  -5.159  1.00 42.67           C
ATOM    892  CD2 LEU B  12     -24.347 -14.643  -3.184  1.00 36.84           C
ATOM    893  N   VAL B  13     -24.656  -9.632  -3.958  1.00 33.65           N
ATOM    894  CA  VAL B  13     -25.594  -8.635  -3.480  1.00 38.82           C
ATOM    895  C   VAL B  13     -26.874  -8.694  -4.302  1.00 44.57           C
ATOM    896  O   VAL B  13     -26.899  -9.239  -5.410  1.00 35.46           O
ATOM    897  CB  VAL B  13     -24.963  -7.225  -3.543  1.00 47.10           C
ATOM    898  CG1 VAL B  13     -24.918  -6.727  -4.990  1.00 51.11           C
ATOM    899  CG2 VAL B  13     -25.722  -6.256  -2.688  1.00 42.89           C
ATOM    900  N   GLN B  14     -27.961  -8.204  -3.716  1.00 45.68           N
ATOM    901  CA  GLN B  14     -29.237  -8.186  -4.400  1.00 43.92           C
ATOM    902  C   GLN B  14     -29.292  -7.078  -5.450  1.00 33.29           C
ATOM    903  O   GLN B  14     -28.780  -5.979  -5.233  1.00 34.32           O
ATOM    904  CB  GLN B  14     -30.380  -8.012  -3.396  1.00 54.63           C
ATOM    905  CG  GLN B  14     -30.134  -8.675  -2.053  1.00 56.65           C
ATOM    906  CD  GLN B  14     -31.366  -8.641  -1.177  1.00 68.41           C
ATOM    907  OE1 GLN B  14     -32.263  -7.822  -1.387  1.00 62.59           O
ATOM    908  NE2 GLN B  14     -31.426  -9.538  -0.196  1.00 75.45           N
ATOM    909  N   PRO B  15     -29.928  -7.364  -6.591  1.00 36.02           N
ATOM    910  CA  PRO B  15     -30.208  -6.371  -7.637  1.00 34.13           C
ATOM    911  C   PRO B  15     -30.864  -5.125  -7.034  1.00 35.28           C
ATOM    912  O   PRO B  15     -31.729  -5.276  -6.180  1.00 37.25           O
ATOM    913  CB  PRO B  15     -31.178  -7.107  -8.565  1.00 40.60           C
ATOM    914  CG  PRO B  15     -30.836  -8.549  -8.386  1.00 40.39           C
ATOM    915  CD  PRO B  15     -30.437  -8.701  -6.936  1.00 43.61           C
ATOM    916  N   GLY B  16     -30.471  -3.931  -7.472  1.00 35.09           N
ATOM    917  CA  GLY B  16     -30.899  -2.699  -6.821  1.00 32.28           C
ATOM    918  C   GLY B  16     -29.958  -2.294  -5.677  1.00 35.43           C
ATOM    919  O   GLY B  16     -29.952  -1.147  -5.227  1.00 34.91           O
ATOM    920  N   GLY B  17     -29.161  -3.234  -5.189  1.00 32.49           N
ATOM    921  CA  GLY B  17     -28.278  -2.926  -4.060  1.00 29.79           C
ATOM    922  C   GLY B  17     -27.017  -2.133  -4.434  1.00 25.76           C
ATOM    923  O   GLY B  17     -26.801  -1.791  -5.598  1.00 27.25           O
ATOM    924  N   SER B  18     -26.179  -1.854  -3.434  1.00 25.40           N
ATOM    925  CA  SER B  18     -24.932  -1.112  -3.627  1.00 25.25           C
ATOM    926  C   SER B  18     -23.747  -1.871  -3.102  1.00 27.03           C
ATOM    927  O   SER B  18     -23.900  -2.787  -2.306  1.00 32.08           O
ATOM    928  CB  SER B  18     -24.975   0.245  -2.934  1.00 29.34           C
ATOM    929  OG  SER B  18     -26.070   1.012  -3.373  1.00 31.30           O
ATOM    930  N   LEU B  19     -22.571  -1.488  -3.603  1.00 29.26           N
ATOM    931  CA  LEU B  19     -21.281  -1.948  -3.115  1.00 27.71           C
ATOM    932  C   LEU B  19     -20.304  -0.784  -3.169  1.00 26.87           C
ATOM    933  O   LEU B  19     -20.555   0.206  -3.840  1.00 27.05           O
ATOM    934  CB  LEU B  19     -20.751  -3.108  -3.950  1.00 27.71           C
ATOM    935  CG  LEU B  19     -21.462  -4.447  -3.761  1.00 34.43           C
ATOM    936  CD1 LEU B  19     -20.974  -5.454  -4.798  1.00 30.99           C
ATOM    937  CD2 LEU B  19     -21.280  -4.996  -2.336  1.00 24.57           C
ATOM    938  N   ARG B  20     -19.198  -0.878  -2.444  1.00 27.53           N
ATOM    939  CA  ARG B  20     -18.109   0.075  -2.663  1.00 26.11           C
ATOM    940  C   ARG B  20     -16.782  -0.671  -2.791  1.00 26.99           C
ATOM    941  O   ARG B  20     -16.343  -1.290  -1.810  1.00 25.67           O
ATOM    942  CB  ARG B  20     -18.015   1.085  -1.517  1.00 29.67           C
ATOM    943  CG  ARG B  20     -16.894   2.096  -1.737  1.00 37.79           C
ATOM    944  CD  ARG B  20     -16.810   3.147  -0.640  1.00 42.02           C
ATOM    945  NE  ARG B  20     -18.071   3.846  -0.444  1.00 62.51           N
ATOM    946  CZ  ARG B  20     -18.275   4.769   0.490  1.00 75.91           C
ATOM    947  NH1 ARG B  20     -17.294   5.105   1.317  1.00 79.98           N1+
ATOM    948  NH2 ARG B  20     -19.461   5.358   0.598  1.00 84.88           N
ATOM    949  N   LEU B  21     -16.165  -0.628  -3.975  1.00 25.36           N
ATOM    950  CA  LEU B  21     -14.855  -1.257  -4.195  1.00 23.60           C
ATOM    951  C   LEU B  21     -13.758  -0.315  -3.741  1.00 30.79           C
ATOM    952  O   LEU B  21     -13.871   0.903  -3.909  1.00 25.37           O
ATOM    953  CB  LEU B  21     -14.644  -1.623  -5.668  1.00 24.65           C
ATOM    954  CG  LEU B  21     -15.801  -2.381  -6.310  1.00 32.73           C
ATOM    955  CD1 LEU B  21     -15.423  -2.902  -7.693  1.00 34.49           C
ATOM    956  CD2 LEU B  21     -16.250  -3.510  -5.395  1.00 34.62           C
ATOM    957  N   SER B  22     -12.703  -0.882  -3.158  1.00 27.50           N
ATOM    958  CA  SER B  22     -11.522  -0.110  -2.830  1.00 23.06           C
ATOM    959  C   SER B  22     -10.318  -0.731  -3.522  1.00 28.04           C
ATOM    960  O   SER B  22     -10.234  -1.951  -3.699  1.00 26.85           O
ATOM    961  CB  SER B  22     -11.264  -0.067  -1.306  1.00 24.66           C
ATOM    962  OG  SER B  22     -12.349   0.553  -0.625  1.00 39.95           O
ATOM    963  N   CYS B  23      -9.381   0.114  -3.905  1.00 24.15           N
ATOM    964  CA  CYS B  23      -8.125  -0.382  -4.470  1.00 21.32           C
ATOM    965  C   CYS B  23      -7.004   0.303  -3.733  1.00 24.35           C
ATOM    966  O   CYS B  23      -6.876   1.530  -3.815  1.00 27.97           O
ATOM    967  CB  CYS B  23      -8.073  -0.109  -5.974  1.00 21.00           C
ATOM    968  SG  CYS B  23      -6.437  -0.455  -6.619  1.00 33.79           S
ATOM    969  N   ALA B  24      -6.238  -0.463  -2.949  1.00 22.37           N
ATOM    970  CA  ALA B  24      -5.094   0.099  -2.246  1.00 24.44           C
ATOM    971  C   ALA B  24      -3.835   0.013  -3.123  1.00 26.42           C
ATOM    972  O   ALA B  24      -3.402  -1.073  -3.490  1.00 26.88           O
ATOM    973  CB  ALA B  24      -4.864  -0.622  -0.914  1.00 22.67           C
ATOM    974  N   ALA B  25      -3.263   1.158  -3.472  1.00 22.69           N
ATOM    975  CA  ALA B  25      -2.058   1.163  -4.297  1.00 20.84           C
ATOM    976  C   ALA B  25      -0.845   1.142  -3.401  1.00 24.44           C
ATOM    977  O   ALA B  25      -0.893   1.654  -2.283  1.00 29.09           O
ATOM    978  CB  ALA B  25      -2.027   2.374  -5.202  1.00 25.70           C
ATOM    979  N  ASER B  26       0.236   0.533  -3.866  1.00 24.15           N
ATOM    980  CA ASER B  26       1.463   0.574  -3.105  1.00 25.40           C
ATOM    981  C  ASER B  26       2.648   0.591  -4.061  1.00 27.79           C
ATOM    982  O  ASER B  26       2.535   0.198  -5.217  1.00 26.21           O
ATOM    983  CB ASER B  26       1.548  -0.617  -2.144  1.00 27.94           C
ATOM    984  OG ASER B  26       1.438  -1.848  -2.837  1.00 26.89           O
ATOM    985  N   GLY B  27       3.767   1.110  -3.580  1.00 26.90           N
ATOM    986  CA  GLY B  27       5.016   1.053  -4.319  1.00 30.80           C
ATOM    987  C   GLY B  27       5.206   2.056  -5.443  1.00 31.12           C
ATOM    988  O   GLY B  27       6.152   1.930  -6.218  1.00 29.10           O
ATOM    989  N   PHE B  28       4.335   3.051  -5.542  1.00 31.03           N
ATOM    990  CA  PHE B  28       4.546   4.127  -6.502  1.00 33.15           C
ATOM    991  C   PHE B  28       3.850   5.404  -6.074  1.00 31.14           C
ATOM    992  O   PHE B  28       2.989   5.394  -5.195  1.00 30.36           O
ATOM    993  CB  PHE B  28       4.095   3.707  -7.922  1.00 31.90           C
ATOM    994  CG  PHE B  28       2.596   3.478  -8.081  1.00 30.86           C
ATOM    995  CD1 PHE B  28       1.997   2.325  -7.599  1.00 34.75           C
ATOM    996  CD2 PHE B  28       1.813   4.386  -8.785  1.00 31.17           C
ATOM    997  CE1 PHE B  28       0.639   2.101  -7.776  1.00 28.97           C
ATOM    998  CE2 PHE B  28       0.457   4.173  -8.973  1.00 34.93           C
ATOM    999  CZ  PHE B  28      -0.137   3.033  -8.468  1.00 32.15           C
ATOM   1000  N   THR B  29       4.236   6.516  -6.687  1.00 28.57           N
ATOM   1001  CA  THR B  29       3.622   7.789  -6.332  1.00 27.03           C
ATOM   1002  C   THR B  29       2.240   7.916  -7.000  1.00 35.02           C
ATOM   1003  O   THR B  29       2.099   8.535  -8.050  1.00 26.71           O
ATOM   1004  CB  THR B  29       4.516   8.965  -6.733  1.00 32.85           C
ATOM   1005  OG1 THR B  29       5.832   8.746  -6.217  1.00 36.39           O
ATOM   1006  CG2 THR B  29       3.969  10.263  -6.138  1.00 32.24           C
ATOM   1007  N   PHE B  30       1.243   7.322  -6.343  1.00 27.76           N
ATOM   1008  CA  PHE B  30      -0.161   7.229  -6.777  1.00 24.86           C
ATOM   1009  C   PHE B  30      -0.713   8.518  -7.353  1.00 21.80           C
ATOM   1010  O   PHE B  30      -1.357   8.510  -8.407  1.00 29.42           O
ATOM   1011  CB  PHE B  30      -0.994   6.780  -5.560  1.00 22.24           C
ATOM   1012  CG  PHE B  30      -2.463   6.574  -5.820  1.00 23.21           C
ATOM   1013  CD1 PHE B  30      -2.918   5.476  -6.541  1.00 25.12           C
ATOM   1014  CD2 PHE B  30      -3.393   7.419  -5.232  1.00 25.22           C
ATOM   1015  CE1 PHE B  30      -4.278   5.263  -6.723  1.00 25.46           C
ATOM   1016  CE2 PHE B  30      -4.755   7.213  -5.418  1.00 28.83           C
ATOM   1017  CZ  PHE B  30      -5.190   6.133  -6.150  1.00 22.05           C
ATOM   1018  N   SER B  31      -0.452   9.629  -6.674  1.00 23.66           N
ATOM   1019  CA  SER B  31      -1.035  10.910  -7.058  1.00 27.54           C
ATOM   1020  C   SER B  31      -0.524  11.452  -8.399  1.00 33.64           C
ATOM   1021  O   SER B  31      -1.030  12.463  -8.882  1.00 34.35           O
ATOM   1022  CB  SER B  31      -0.790  11.947  -5.959  1.00 31.75           C
ATOM   1023  OG  SER B  31       0.598  12.234  -5.851  1.00 36.23           O
ATOM   1024  N   ASN B  32       0.491  10.814  -8.984  1.00 29.61           N
ATOM   1025  CA  ASN B  32       0.989  11.242 -10.289  1.00 33.13           C
ATOM   1026  C   ASN B  32       0.312  10.537 -11.454  1.00 31.76           C
ATOM   1027  O   ASN B  32       0.574  10.846 -12.613  1.00 33.19           O
ATOM   1028  CB  ASN B  32       2.510  11.026 -10.389  1.00 33.09           C
ATOM   1029  CG  ASN B  32       3.290  12.005  -9.541  1.00 36.61           C
ATOM   1030  OD1 ASN B  32       2.811  13.098  -9.248  1.00 43.39           O
ATOM   1031  ND2 ASN B  32       4.497  11.618  -9.136  1.00 34.76           N
ATOM   1032  N   TYR B  33      -0.561   9.586 -11.155  1.00 27.35           N
ATOM   1033  CA  TYR B  33      -1.113   8.745 -12.202  1.00 28.29           C
ATOM   1034  C   TYR B  33      -2.628   8.761 -12.291  1.00 31.61           C
ATOM   1035  O   TYR B  33      -3.320   8.716 -11.295  1.00 27.26           O
ATOM   1036  CB  TYR B  33      -0.629   7.319 -12.013  1.00 28.30           C
ATOM   1037  CG  TYR B  33       0.888   7.240 -12.047  1.00 28.20           C
ATOM   1038  CD1 TYR B  33       1.572   7.088 -13.253  1.00 31.71           C
ATOM   1039  CD2 TYR B  33       1.631   7.362 -10.877  1.00 28.20           C
ATOM   1040  CE1 TYR B  33       2.965   7.033 -13.287  1.00 36.34           C
ATOM   1041  CE2 TYR B  33       3.015   7.305 -10.898  1.00 28.91           C
ATOM   1042  CZ  TYR B  33       3.678   7.143 -12.102  1.00 30.52           C
ATOM   1043  OH  TYR B  33       5.050   7.106 -12.090  1.00 30.80           O
ATOM   1044  N   ALA B  34      -3.131   8.839 -13.518  1.00 27.33           N
ATOM   1045  CA  ALA B  34      -4.552   8.667 -13.761  1.00 25.31           C
ATOM   1046  C   ALA B  34      -4.855   7.229 -13.400  1.00 25.42           C
ATOM   1047  O   ALA B  34      -4.032   6.345 -13.650  1.00 25.32           O
ATOM   1048  CB  ALA B  34      -4.899   8.984 -15.269  1.00 22.52           C
ATOM   1049  N   MET B  35      -6.020   6.983 -12.818  1.00 24.54           N
ATOM   1050  CA  MET B  35      -6.411   5.629 -12.432  1.00 28.58           C
ATOM   1051  C   MET B  35      -7.697   5.206 -13.123  1.00 30.95           C
ATOM   1052  O   MET B  35      -8.513   6.041 -13.506  1.00 27.48           O
ATOM   1053  CB  MET B  35      -6.591   5.527 -10.923  1.00 24.98           C
ATOM   1054  CG  MET B  35      -5.298   5.686 -10.094  1.00 21.99           C
ATOM   1055  SD  MET B  35      -4.051   4.459 -10.479  1.00 28.11           S
ATOM   1056  CE  MET B  35      -4.813   2.909 -10.027  1.00 24.62           C
ATOM   1057  N   ARG B  36      -7.881   3.898 -13.262  1.00 27.41           N
ATOM   1058  CA  ARG B  36      -9.054   3.360 -13.941  1.00 29.68           C
ATOM   1059  C   ARG B  36      -9.596   2.144 -13.210  1.00 31.97           C
ATOM   1060  O   ARG B  36      -8.859   1.450 -12.503  1.00 32.15           O
ATOM   1061  CB  ARG B  36      -8.722   2.946 -15.390  1.00 26.88           C
ATOM   1062  CG  ARG B  36      -8.245   4.056 -16.320  1.00 26.95           C
ATOM   1063  CD  ARG B  36      -7.550   3.441 -17.557  1.00 36.50           C
ATOM   1064  NE  ARG B  36      -7.373   4.405 -18.644  1.00 31.63           N
ATOM   1065  CZ  ARG B  36      -6.401   5.308 -18.680  1.00 34.15           C
ATOM   1066  NH1 ARG B  36      -5.505   5.369 -17.697  1.00 33.84           N1+
ATOM   1067  NH2 ARG B  36      -6.313   6.142 -19.705  1.00 41.75           N
ATOM   1068  N   TRP B  37     -10.886   1.893 -13.404  1.00 27.05           N
ATOM   1069  CA  TRP B  37     -11.521   0.612 -13.096  1.00 24.55           C
ATOM   1070  C   TRP B  37     -11.875  -0.075 -14.399  1.00 25.97           C
ATOM   1071  O   TRP B  37     -12.385   0.559 -15.316  1.00 25.86           O
ATOM   1072  CB  TRP B  37     -12.814   0.791 -12.266  1.00 23.90           C
ATOM   1073  CG  TRP B  37     -12.561   1.143 -10.809  1.00 24.87           C
ATOM   1074  CD1 TRP B  37     -12.623   2.382 -10.254  1.00 24.47           C
ATOM   1075  CD2 TRP B  37     -12.204   0.248  -9.753  1.00 21.94           C
ATOM   1076  NE1 TRP B  37     -12.325   2.323  -8.925  1.00 27.98           N
ATOM   1077  CE2 TRP B  37     -12.048   1.025  -8.591  1.00 26.09           C
ATOM   1078  CE3 TRP B  37     -11.988  -1.134  -9.676  1.00 24.18           C
ATOM   1079  CZ2 TRP B  37     -11.709   0.471  -7.360  1.00 22.69           C
ATOM   1080  CZ3 TRP B  37     -11.641  -1.681  -8.438  1.00 25.61           C
ATOM   1081  CH2 TRP B  37     -11.505  -0.878  -7.310  1.00 26.22           C
ATOM   1082  N   TYR B  38     -11.606  -1.370 -14.472  1.00 25.52           N
ATOM   1083  CA  TYR B  38     -12.036  -2.202 -15.583  1.00 29.30           C
ATOM   1084  C   TYR B  38     -12.838  -3.337 -14.999  1.00 31.27           C
ATOM   1085  O   TYR B  38     -12.795  -3.569 -13.794  1.00 28.44           O
ATOM   1086  CB  TYR B  38     -10.823  -2.748 -16.368  1.00 30.89           C
ATOM   1087  CG  TYR B  38     -10.455  -1.954 -17.599  1.00 32.53           C
ATOM   1088  CD1 TYR B  38      -9.935  -0.675 -17.493  1.00 32.22           C
ATOM   1089  CD2 TYR B  38     -10.591  -2.508 -18.873  1.00 31.03           C
ATOM   1090  CE1 TYR B  38      -9.598   0.053 -18.617  1.00 32.74           C
ATOM   1091  CE2 TYR B  38     -10.237  -1.791 -20.017  1.00 32.49           C
ATOM   1092  CZ  TYR B  38      -9.755  -0.509 -19.872  1.00 33.67           C
ATOM   1093  OH  TYR B  38      -9.415   0.227 -20.965  1.00 31.41           O
ATOM   1094  N   ARG B  39     -13.546  -4.074 -15.845  1.00 29.64           N
ATOM   1095  CA  ARG B  39     -14.246  -5.246 -15.341  1.00 29.15           C
ATOM   1096  C   ARG B  39     -14.305  -6.330 -16.385  1.00 28.77           C
ATOM   1097  O   ARG B  39     -14.253  -6.064 -17.595  1.00 34.25           O
ATOM   1098  CB  ARG B  39     -15.665  -4.881 -14.865  1.00 31.79           C
ATOM   1099  CG  ARG B  39     -16.646  -4.493 -15.980  1.00 32.95           C
ATOM   1100  CD  ARG B  39     -18.028  -4.185 -15.379  1.00 32.70           C
ATOM   1101  NE  ARG B  39     -18.966  -3.743 -16.408  1.00 35.95           N
ATOM   1102  CZ  ARG B  39     -20.191  -3.309 -16.158  1.00 34.75           C
ATOM   1103  NH1 ARG B  39     -20.642  -3.277 -14.898  1.00 33.02           N1+
ATOM   1104  NH2 ARG B  39     -20.965  -2.915 -17.165  1.00 31.15           N
ATOM   1105  N   GLN B  40     -14.483  -7.561 -15.932  1.00 29.15           N
ATOM   1106  CA  GLN B  40     -14.586  -8.650 -16.877  1.00 32.12           C
ATOM   1107  C   GLN B  40     -15.736  -9.547 -16.502  1.00 33.38           C
ATOM   1108  O   GLN B  40     -15.664 -10.270 -15.524  1.00 31.98           O
ATOM   1109  CB  GLN B  40     -13.284  -9.450 -16.913  1.00 32.31           C
ATOM   1110  CG  GLN B  40     -13.266 -10.506 -17.997  1.00 38.24           C
ATOM   1111  CD  GLN B  40     -11.940 -11.210 -18.111  1.00 45.76           C
ATOM   1112  OE1 GLN B  40     -11.137 -11.213 -17.179  1.00 43.29           O
ATOM   1113  NE2 GLN B  40     -11.693 -11.794 -19.268  1.00 41.35           N
ATOM   1114  N   ALA B  41     -16.784  -9.530 -17.332  1.00 28.54           N
ATOM   1115  CA  ALA B  41     -17.957 -10.362 -17.120  1.00 29.04           C
ATOM   1116  C   ALA B  41     -17.579 -11.748 -17.598  1.00 38.24           C
ATOM   1117  O   ALA B  41     -16.653 -11.891 -18.387  1.00 42.87           O
ATOM   1118  CB  ALA B  41     -19.190  -9.808 -17.897  1.00 31.73           C
ATOM   1119  N   PRO B  42     -18.274 -12.780 -17.105  1.00 38.80           N
ATOM   1120  CA  PRO B  42     -17.994 -14.164 -17.504  1.00 40.27           C
ATOM   1121  C   PRO B  42     -17.969 -14.356 -19.019  1.00 51.72           C
ATOM   1122  O   PRO B  42     -18.953 -14.033 -19.687  1.00 44.71           O
ATOM   1123  CB  PRO B  42     -19.156 -14.941 -16.880  1.00 42.06           C
ATOM   1124  CG  PRO B  42     -19.526 -14.134 -15.684  1.00 36.41           C
ATOM   1125  CD  PRO B  42     -19.343 -12.700 -16.097  1.00 37.17           C
ATOM   1126  N   GLY B  43     -16.860 -14.874 -19.542  1.00 61.15           N
ATOM   1127  CA  GLY B  43     -16.748 -15.192 -20.956  1.00 63.80           C
ATOM   1128  C   GLY B  43     -16.479 -13.994 -21.847  1.00 61.83           C
ATOM   1129  O   GLY B  43     -16.380 -14.129 -23.065  1.00 65.11           O
ATOM   1130  N   GLU B  44     -16.340 -12.823 -21.234  1.00 54.36           N
ATOM   1131  CA  GLU B  44     -16.137 -11.581 -21.973  1.00 49.41           C
ATOM   1132  C   GLU B  44     -14.730 -11.034 -21.770  1.00 55.99           C
ATOM   1133  O   GLU B  44     -13.989 -11.497 -20.908  1.00 56.68           O
ATOM   1134  CB  GLU B  44     -17.161 -10.526 -21.547  1.00 45.15           C
ATOM   1135  CG  GLU B  44     -18.611 -10.983 -21.578  1.00 47.36           C
ATOM   1136  CD  GLU B  44     -19.064 -11.285 -22.992  1.00 66.23           C
ATOM   1137  OE1 GLU B  44     -18.283 -10.995 -23.928  1.00 65.68           O
ATOM   1138  OE2 GLU B  44     -20.196 -11.791 -23.170  1.00 68.93           O1-
ATOM   1139  N   GLU B  45     -14.369 -10.048 -22.580  1.00 62.37           N
ATOM   1140  CA  GLU B  45     -13.078  -9.390 -22.463  1.00 61.47           C
ATOM   1141  C   GLU B  45     -13.120  -8.323 -21.377  1.00 51.42           C
ATOM   1142  O   GLU B  45     -14.196  -7.901 -20.954  1.00 43.15           O
ATOM   1143  CB  GLU B  45     -12.655  -8.784 -23.801  1.00 78.72           C
ATOM   1144  CG  GLU B  45     -11.186  -8.407 -23.835  1.00 94.42           C
ATOM   1145  CD  GLU B  45     -10.318  -9.432 -23.126  1.00100.13           C
ATOM   1146  OE1 GLU B  45     -10.432 -10.633 -23.457  1.00106.57           O
ATOM   1147  OE2 GLU B  45      -9.536  -9.038 -22.232  1.00 94.20           O1-
ATOM   1148  N   ARG B  46     -11.952  -7.923 -20.884  1.00 41.46           N
ATOM   1149  CA  ARG B  46     -11.894  -6.888 -19.865  1.00 42.03           C
ATOM   1150  C   ARG B  46     -12.289  -5.564 -20.499  1.00 45.07           C
ATOM   1151  O   ARG B  46     -11.769  -5.206 -21.555  1.00 42.69           O
ATOM   1152  CB  ARG B  46     -10.485  -6.819 -19.257  1.00 43.97           C
ATOM   1153  CG  ARG B  46      -9.864  -8.201 -19.056  1.00 46.67           C
ATOM   1154  CD  ARG B  46      -8.665  -8.193 -18.104  1.00 51.24           C
ATOM   1155  NE  ARG B  46      -8.387  -9.539 -17.604  1.00 55.72           N
ATOM   1156  CZ  ARG B  46      -7.579  -9.819 -16.584  1.00 52.48           C
ATOM   1157  NH1 ARG B  46      -6.953  -8.846 -15.938  1.00 45.23           N1+
ATOM   1158  NH2 ARG B  46      -7.397 -11.081 -16.210  1.00 53.05           N
ATOM   1159  N   GLU B  47     -13.146  -4.801 -19.825  1.00 32.79           N
ATOM   1160  CA  GLU B  47     -13.671  -3.575 -20.420  1.00 34.52           C
ATOM   1161  C   GLU B  47     -13.645  -2.390 -19.479  1.00 29.61           C
ATOM   1162  O   GLU B  47     -13.800  -2.529 -18.275  1.00 34.71           O
ATOM   1163  CB  GLU B  47     -15.112  -3.780 -20.925  1.00 34.83           C
ATOM   1164  CG  GLU B  47     -16.121  -4.060 -19.833  1.00 44.17           C
ATOM   1165  CD  GLU B  47     -17.557  -4.091 -20.329  1.00 55.33           C
ATOM   1166  OE1 GLU B  47     -18.478  -4.179 -19.479  1.00 50.33           O
ATOM   1167  OE2 GLU B  47     -17.762  -4.019 -21.557  1.00 61.06           O1-
ATOM   1168  N   PHE B  48     -13.433  -1.217 -20.059  1.00 32.09           N
ATOM   1169  CA  PHE B  48     -13.430   0.041 -19.333  1.00 28.58           C
ATOM   1170  C   PHE B  48     -14.710   0.283 -18.528  1.00 26.47           C
ATOM   1171  O   PHE B  48     -15.833   0.118 -19.041  1.00 25.13           O
ATOM   1172  CB  PHE B  48     -13.240   1.186 -20.323  1.00 36.74           C
ATOM   1173  CG  PHE B  48     -13.269   2.547 -19.687  1.00 36.75           C
ATOM   1174  CD1 PHE B  48     -12.238   2.959 -18.871  1.00 30.39           C
ATOM   1175  CD2 PHE B  48     -14.321   3.415 -19.923  1.00 37.90           C
ATOM   1176  CE1 PHE B  48     -12.248   4.220 -18.296  1.00 30.59           C
ATOM   1177  CE2 PHE B  48     -14.345   4.668 -19.349  1.00 29.81           C
ATOM   1178  CZ  PHE B  48     -13.308   5.076 -18.537  1.00 25.61           C
ATOM   1179  N   VAL B  49     -14.536   0.677 -17.272  1.00 26.82           N
ATOM   1180  CA  VAL B  49     -15.663   1.085 -16.433  1.00 29.76           C
ATOM   1181  C   VAL B  49     -15.556   2.578 -16.136  1.00 28.14           C
ATOM   1182  O   VAL B  49     -16.490   3.331 -16.401  1.00 29.46           O
ATOM   1183  CB  VAL B  49     -15.723   0.279 -15.120  1.00 24.65           C
ATOM   1184  CG1 VAL B  49     -16.835   0.801 -14.213  1.00 27.60           C
ATOM   1185  CG2 VAL B  49     -15.941  -1.198 -15.406  1.00 26.66           C
ATOM   1186  N   ALA B  50     -14.411   3.019 -15.610  1.00 28.53           N
ATOM   1187  CA  ALA B  50     -14.275   4.420 -15.209  1.00 23.77           C
ATOM   1188  C   ALA B  50     -12.828   4.901 -15.182  1.00 26.95           C
ATOM   1189  O   ALA B  50     -11.927   4.102 -15.014  1.00 24.36           O
ATOM   1190  CB  ALA B  50     -14.915   4.630 -13.816  1.00 26.12           C
ATOM   1191  N   PHE B  51     -12.647   6.219 -15.294  1.00 26.66           N
ATOM   1192  CA  PHE B  51     -11.338   6.878 -15.338  1.00 26.36           C
ATOM   1193  C   PHE B  51     -11.346   8.078 -14.396  1.00 28.25           C
ATOM   1194  O   PHE B  51     -12.347   8.785 -14.300  1.00 27.74           O
ATOM   1195  CB  PHE B  51     -11.003   7.324 -16.779  1.00 30.37           C
ATOM   1196  CG  PHE B  51      -9.866   8.321 -16.880  1.00 29.60           C
ATOM   1197  CD1 PHE B  51     -10.072   9.670 -16.648  1.00 30.40           C
ATOM   1198  CD2 PHE B  51      -8.598   7.904 -17.262  1.00 31.72           C
ATOM   1199  CE1 PHE B  51      -9.030  10.575 -16.749  1.00 25.66           C
ATOM   1200  CE2 PHE B  51      -7.552   8.812 -17.383  1.00 31.79           C
ATOM   1201  CZ  PHE B  51      -7.771  10.142 -17.130  1.00 31.23           C
ATOM   1202  N   ILE B  52     -10.247   8.282 -13.666  1.00 26.33           N
ATOM   1203  CA  ILE B  52     -10.096   9.510 -12.897  1.00 28.85           C
ATOM   1204  C   ILE B  52      -8.684  10.069 -13.074  1.00 32.54           C
ATOM   1205  O   ILE B  52      -7.720   9.316 -13.090  1.00 32.31           O
ATOM   1206  CB  ILE B  52     -10.417   9.288 -11.407  1.00 20.68           C
ATOM   1207  CG1 ILE B  52     -10.425  10.624 -10.661  1.00 23.85           C
ATOM   1208  CG2 ILE B  52      -9.450   8.297 -10.782  1.00 21.35           C
ATOM   1209  CD1 ILE B  52     -11.287  10.576  -9.374  1.00 25.51           C
ATOM   1210  N   SER B  53      -8.571  11.384 -13.246  1.00 30.93           N
ATOM   1211  CA  SER B  53      -7.270  12.008 -13.462  1.00 34.68           C
ATOM   1212  C   SER B  53      -6.415  11.940 -12.205  1.00 34.67           C
ATOM   1213  O   SER B  53      -6.925  11.647 -11.118  1.00 25.32           O
ATOM   1214  CB  SER B  53      -7.438  13.461 -13.900  1.00 38.05           C
ATOM   1215  OG  SER B  53      -8.027  14.227 -12.869  1.00 38.12           O
ATOM   1216  N   SER B  54      -5.116  12.200 -12.362  1.00 30.70           N
ATOM   1217  CA  SER B  54      -4.175  12.092 -11.242  1.00 27.32           C
ATOM   1218  C   SER B  54      -4.600  12.944 -10.044  1.00 32.41           C
ATOM   1219  O   SER B  54      -4.609  12.461  -8.918  1.00 31.28           O
ATOM   1220  CB  SER B  54      -2.757  12.464 -11.697  1.00 33.46           C
ATOM   1221  OG  SER B  54      -2.709  13.782 -12.194  1.00 42.20           O
ATOM   1222  N   VAL B  55      -4.942  14.207 -10.274  1.00 40.60           N
ATOM   1223  CA  VAL B  55      -5.364  15.096  -9.189  1.00 46.14           C
ATOM   1224  C   VAL B  55      -6.771  14.780  -8.685  1.00 52.18           C
ATOM   1225  O   VAL B  55      -7.150  15.197  -7.592  1.00 58.19           O
ATOM   1226  CB  VAL B  55      -5.344  16.573  -9.615  1.00 52.49           C
ATOM   1227  CG1 VAL B  55      -3.926  17.017  -9.916  1.00 51.27           C
ATOM   1228  CG2 VAL B  55      -6.259  16.784 -10.827  1.00 56.87           C
ATOM   1229  N   GLY B  56      -7.547  14.073  -9.499  1.00 38.82           N
ATOM   1230  CA  GLY B  56      -8.884  13.661  -9.121  1.00 38.59           C
ATOM   1231  C   GLY B  56      -9.969  14.610  -9.603  1.00 43.74           C
ATOM   1232  O   GLY B  56     -11.147  14.404  -9.326  1.00 52.14           O
ATOM   1233  N   GLY B  57      -9.567  15.659 -10.313  1.00 29.81           N
ATOM   1234  CA  GLY B  57     -10.486  16.675 -10.793  1.00 35.56           C
ATOM   1235  C   GLY B  57     -11.308  16.297 -12.015  1.00 37.04           C
ATOM   1236  O   GLY B  57     -12.320  16.946 -12.312  1.00 40.97           O
ATOM   1237  N  ASER B  58     -10.807  15.354 -12.811  1.00 33.96           N
ATOM   1238  CA ASER B  58     -11.509  14.916 -14.022  1.00 32.59           C
ATOM   1239  C  ASER B  58     -11.950  13.454 -13.940  1.00 32.61           C
ATOM   1240  O  ASER B  58     -11.219  12.615 -13.412  1.00 29.73           O
ATOM   1241  CB ASER B  58     -10.635  15.118 -15.258  1.00 36.93           C
ATOM   1242  OG ASER B  58     -11.252  14.550 -16.405  1.00 39.42           O
ATOM   1243  N   THR B  59     -13.146  13.154 -14.447  1.00 30.39           N
ATOM   1244  CA  THR B  59     -13.654  11.777 -14.462  1.00 25.97           C
ATOM   1245  C   THR B  59     -14.454  11.480 -15.739  1.00 30.25           C
ATOM   1246  O   THR B  59     -14.999  12.383 -16.364  1.00 31.96           O
ATOM   1247  CB  THR B  59     -14.550  11.477 -13.233  1.00 31.21           C
ATOM   1248  OG1 THR B  59     -15.687  12.344 -13.248  1.00 32.73           O
ATOM   1249  CG2 THR B  59     -13.767  11.656 -11.914  1.00 28.43           C
ATOM   1250  N   ASN B  60     -14.519  10.209 -16.124  1.00 28.03           N
ATOM   1251  CA  ASN B  60     -15.456   9.786 -17.163  1.00 31.74           C
ATOM   1252  C   ASN B  60     -15.729   8.297 -17.012  1.00 31.26           C
ATOM   1253  O   ASN B  60     -15.000   7.591 -16.314  1.00 29.06           O
ATOM   1254  CB  ASN B  60     -14.953  10.138 -18.573  1.00 40.40           C
ATOM   1255  CG  ASN B  60     -13.619   9.502 -18.913  1.00 48.94           C
ATOM   1256  OD1 ASN B  60     -12.561  10.108 -18.723  1.00 50.60           O
ATOM   1257  ND2 ASN B  60     -13.661   8.285 -19.451  1.00 45.60           N
ATOM   1258  N   TYR B  61     -16.824   7.855 -17.619  1.00 29.69           N
ATOM   1259  CA  TYR B  61     -17.455   6.567 -17.315  1.00 31.60           C
ATOM   1260  C   TYR B  61     -17.893   5.870 -18.581  1.00 31.49           C
ATOM   1261  O   TYR B  61     -18.257   6.533 -19.538  1.00 32.06           O
ATOM   1262  CB  TYR B  61     -18.696   6.758 -16.417  1.00 25.89           C
ATOM   1263  CG  TYR B  61     -18.373   7.326 -15.066  1.00 28.70           C
ATOM   1264  CD1 TYR B  61     -18.337   8.702 -14.855  1.00 33.34           C
ATOM   1265  CD2 TYR B  61     -18.079   6.488 -14.005  1.00 26.47           C
ATOM   1266  CE1 TYR B  61     -18.030   9.224 -13.611  1.00 30.87           C
ATOM   1267  CE2 TYR B  61     -17.755   7.003 -12.738  1.00 28.58           C
ATOM   1268  CZ  TYR B  61     -17.731   8.369 -12.561  1.00 31.66           C
ATOM   1269  OH  TYR B  61     -17.408   8.891 -11.339  1.00 28.32           O
ATOM   1270  N   ALA B  62     -17.911   4.542 -18.577  1.00 30.32           N
ATOM   1271  CA  ALA B  62     -18.628   3.818 -19.640  1.00 31.91           C
ATOM   1272  C   ALA B  62     -20.119   4.169 -19.582  1.00 34.44           C
ATOM   1273  O   ALA B  62     -20.667   4.374 -18.499  1.00 31.41           O
ATOM   1274  CB  ALA B  62     -18.425   2.318 -19.498  1.00 36.93           C
ATOM   1275  N   ASP B  63     -20.764   4.252 -20.746  1.00 33.82           N
ATOM   1276  CA  ASP B  63     -22.196   4.515 -20.853  1.00 32.91           C
ATOM   1277  C   ASP B  63     -23.062   3.647 -19.947  1.00 35.91           C
ATOM   1278  O   ASP B  63     -23.969   4.142 -19.299  1.00 45.01           O
ATOM   1279  CB  ASP B  63     -22.653   4.308 -22.294  1.00 46.12           C
ATOM   1280  CG  ASP B  63     -22.345   5.491 -23.176  1.00 68.75           C
ATOM   1281  OD1 ASP B  63     -21.596   6.380 -22.727  1.00 76.01           O
ATOM   1282  OD2 ASP B  63     -22.857   5.536 -24.315  1.00 82.11           O1-
ATOM   1283  N   SER B  64     -22.762   2.357 -19.893  1.00 33.11           N
ATOM   1284  CA  SER B  64     -23.556   1.402 -19.128  1.00 35.00           C
ATOM   1285  C   SER B  64     -23.542   1.636 -17.608  1.00 33.51           C
ATOM   1286  O   SER B  64     -24.372   1.069 -16.882  1.00 31.92           O
ATOM   1287  CB  SER B  64     -23.074  -0.020 -19.419  1.00 39.86           C
ATOM   1288  OG  SER B  64     -21.703  -0.155 -19.091  1.00 48.23           O
ATOM   1289  N   VAL B  65     -22.600   2.431 -17.106  1.00 28.03           N
ATOM   1290  CA  VAL B  65     -22.569   2.677 -15.662  1.00 27.62           C
ATOM   1291  C   VAL B  65     -22.834   4.134 -15.269  1.00 35.13           C
ATOM   1292  O   VAL B  65     -23.007   4.429 -14.088  1.00 33.36           O
ATOM   1293  CB  VAL B  65     -21.228   2.240 -15.040  1.00 29.07           C
ATOM   1294  CG1 VAL B  65     -21.000   0.750 -15.264  1.00 27.13           C
ATOM   1295  CG2 VAL B  65     -20.079   3.096 -15.583  1.00 32.17           C
ATOM   1296  N   LYS B  66     -22.904   5.034 -16.241  1.00 37.55           N
ATOM   1297  CA  LYS B  66     -23.151   6.445 -15.945  1.00 39.51           C
ATOM   1298  C   LYS B  66     -24.385   6.659 -15.061  1.00 42.81           C
ATOM   1299  O   LYS B  66     -25.450   6.057 -15.278  1.00 40.61           O
ATOM   1300  CB  LYS B  66     -23.310   7.245 -17.239  1.00 44.30           C
ATOM   1301  CG  LYS B  66     -22.036   7.383 -18.038  1.00 44.01           C
ATOM   1302  CD  LYS B  66     -22.242   8.178 -19.316  1.00 48.51           C
ATOM   1303  CE  LYS B  66     -21.027   8.009 -20.247  1.00 53.10           C
ATOM   1304  NZ  LYS B  66     -20.683   9.258 -20.984  1.00 63.38           N1+
ATOM   1305  N   GLY B  67     -24.228   7.501 -14.040  1.00 45.51           N
ATOM   1306  CA  GLY B  67     -25.335   7.846 -13.161  1.00 32.40           C
ATOM   1307  C   GLY B  67     -25.514   6.852 -12.027  1.00 39.72           C
ATOM   1308  O   GLY B  67     -26.286   7.077 -11.100  1.00 46.70           O
ATOM   1309  N   ARG B  68     -24.805   5.735 -12.117  1.00 29.57           N
ATOM   1310  CA  ARG B  68     -24.907   4.669 -11.123  1.00 31.31           C
ATOM   1311  C   ARG B  68     -23.592   4.481 -10.374  1.00 33.20           C
ATOM   1312  O   ARG B  68     -23.594   4.266  -9.170  1.00 33.53           O
ATOM   1313  CB  ARG B  68     -25.282   3.377 -11.830  1.00 29.31           C
ATOM   1314  CG  ARG B  68     -26.586   3.513 -12.623  1.00 34.02           C
ATOM   1315  CD  ARG B  68     -26.792   2.319 -13.544  1.00 44.38           C
ATOM   1316  NE  ARG B  68     -26.561   1.067 -12.858  1.00 49.07           N
ATOM   1317  CZ  ARG B  68     -25.777   0.090 -13.297  1.00 33.20           C
ATOM   1318  NH1 ARG B  68     -25.132   0.188 -14.449  1.00 35.25           N1+
ATOM   1319  NH2 ARG B  68     -25.649  -1.000 -12.558  1.00 37.09           N
ATOM   1320  N   PHE B  69     -22.480   4.538 -11.105  1.00 25.97           N
ATOM   1321  CA  PHE B  69     -21.149   4.345 -10.499  1.00 21.37           C
ATOM   1322  C   PHE B  69     -20.442   5.677 -10.356  1.00 28.20           C
ATOM   1323  O   PHE B  69     -20.656   6.593 -11.152  1.00 28.72           O
ATOM   1324  CB  PHE B  69     -20.273   3.393 -11.318  1.00 27.37           C
ATOM   1325  CG  PHE B  69     -20.786   1.977 -11.375  1.00 29.98           C
ATOM   1326  CD1 PHE B  69     -22.030   1.645 -10.853  1.00 28.08           C
ATOM   1327  CD2 PHE B  69     -20.014   0.978 -11.963  1.00 28.22           C
ATOM   1328  CE1 PHE B  69     -22.500   0.342 -10.902  1.00 24.08           C
ATOM   1329  CE2 PHE B  69     -20.475  -0.327 -12.022  1.00 27.02           C
ATOM   1330  CZ  PHE B  69     -21.724  -0.646 -11.472  1.00 26.80           C
ATOM   1331  N   THR B  70     -19.622   5.787  -9.319  1.00 29.06           N
ATOM   1332  CA  THR B  70     -18.821   6.979  -9.101  1.00 33.23           C
ATOM   1333  C   THR B  70     -17.400   6.556  -8.737  1.00 34.63           C
ATOM   1334  O   THR B  70     -17.209   5.755  -7.821  1.00 25.68           O
ATOM   1335  CB  THR B  70     -19.408   7.857  -7.982  1.00 34.05           C
ATOM   1336  OG1 THR B  70     -20.805   8.077  -8.223  1.00 33.48           O
ATOM   1337  CG2 THR B  70     -18.685   9.198  -7.911  1.00 31.13           C
ATOM   1338  N   ILE B  71     -16.419   7.087  -9.453  1.00 26.27           N
ATOM   1339  CA  ILE B  71     -15.015   6.801  -9.169  1.00 23.27           C
ATOM   1340  C   ILE B  71     -14.459   7.950  -8.346  1.00 25.45           C
ATOM   1341  O   ILE B  71     -14.806   9.112  -8.566  1.00 26.02           O
ATOM   1342  CB  ILE B  71     -14.179   6.601 -10.484  1.00 29.24           C
ATOM   1343  CG1 ILE B  71     -12.752   6.101 -10.197  1.00 22.89           C
ATOM   1344  CG2 ILE B  71     -14.171   7.874 -11.344  1.00 28.22           C
ATOM   1345  CD1 ILE B  71     -11.916   5.800 -11.530  1.00 19.79           C
ATOM   1346  N   SER B  72     -13.604   7.629  -7.380  1.00 23.16           N
ATOM   1347  CA  SER B  72     -12.972   8.675  -6.581  1.00 23.91           C
ATOM   1348  C   SER B  72     -11.623   8.181  -6.071  1.00 24.60           C
ATOM   1349  O   SER B  72     -11.328   6.989  -6.153  1.00 22.25           O
ATOM   1350  CB  SER B  72     -13.876   9.083  -5.414  1.00 29.45           C
ATOM   1351  OG  SER B  72     -14.014   8.012  -4.497  1.00 30.86           O
ATOM   1352  N   ARG B  73     -10.815   9.083  -5.531  1.00 27.29           N
ATOM   1353  CA  ARG B  73      -9.500   8.674  -5.037  1.00 27.68           C
ATOM   1354  C   ARG B  73      -9.092   9.459  -3.813  1.00 25.79           C
ATOM   1355  O   ARG B  73      -9.561  10.582  -3.592  1.00 25.89           O
ATOM   1356  CB  ARG B  73      -8.440   8.831  -6.138  1.00 22.06           C
ATOM   1357  CG  ARG B  73      -8.236  10.278  -6.562  1.00 23.53           C
ATOM   1358  CD  ARG B  73      -7.357  10.370  -7.810  1.00 25.43           C
ATOM   1359  NE  ARG B  73      -6.056   9.743  -7.620  1.00 30.17           N
ATOM   1360  CZ  ARG B  73      -5.293   9.306  -8.616  1.00 28.97           C
ATOM   1361  NH1 ARG B  73      -5.727   9.410  -9.878  1.00 25.55           N1+
ATOM   1362  NH2 ARG B  73      -4.113   8.751  -8.347  1.00 24.86           N
ATOM   1363  N   ASP B  74      -8.239   8.838  -3.000  1.00 24.51           N
ATOM   1364  CA  ASP B  74      -7.661   9.470  -1.819  1.00 26.56           C
ATOM   1365  C   ASP B  74      -6.152   9.399  -2.027  1.00 29.00           C
ATOM   1366  O   ASP B  74      -5.564   8.310  -1.998  1.00 25.77           O
ATOM   1367  CB  ASP B  74      -8.090   8.761  -0.518  1.00 27.28           C
ATOM   1368  CG  ASP B  74      -7.532   9.432   0.753  1.00 31.29           C
ATOM   1369  OD1 ASP B  74      -6.393   9.968   0.742  1.00 29.53           O
ATOM   1370  OD2 ASP B  74      -8.232   9.411   1.790  1.00 32.53           O1-
ATOM   1371  N   ASN B  75      -5.552  10.551  -2.281  1.00 22.89           N
ATOM   1372  CA  ASN B  75      -4.157  10.610  -2.675  1.00 30.02           C
ATOM   1373  C   ASN B  75      -3.224  10.667  -1.464  1.00 28.07           C
ATOM   1374  O   ASN B  75      -2.018  10.774  -1.624  1.00 33.52           O
ATOM   1375  CB  ASN B  75      -3.900  11.821  -3.586  1.00 23.12           C
ATOM   1376  CG  ASN B  75      -4.313  11.574  -5.034  1.00 29.34           C
ATOM   1377  OD1 ASN B  75      -4.556  10.437  -5.449  1.00 26.99           O
ATOM   1378  ND2 ASN B  75      -4.338  12.640  -5.822  1.00 32.86           N
ATOM   1379  N   GLY B  76      -3.789  10.600  -0.261  1.00 24.23           N
ATOM   1380  CA  GLY B  76      -2.975  10.557   0.948  1.00 32.06           C
ATOM   1381  C   GLY B  76      -2.906   9.122   1.408  1.00 32.46           C
ATOM   1382  O   GLY B  76      -1.890   8.659   1.918  1.00 30.84           O
ATOM   1383  N   LYS B  77      -4.025   8.435   1.213  1.00 31.66           N
ATOM   1384  CA  LYS B  77      -4.199   7.013   1.481  1.00 26.76           C
ATOM   1385  C   LYS B  77      -3.803   6.136   0.288  1.00 29.85           C
ATOM   1386  O   LYS B  77      -3.739   4.902   0.406  1.00 29.81           O
ATOM   1387  CB  LYS B  77      -5.670   6.755   1.861  1.00 31.21           C
ATOM   1388  CG  LYS B  77      -5.908   5.572   2.793  1.00 35.21           C
ATOM   1389  CD  LYS B  77      -7.403   5.379   3.073  1.00 33.49           C
ATOM   1390  CE  LYS B  77      -7.617   4.456   4.268  1.00 37.03           C
ATOM   1391  NZ  LYS B  77      -9.057   4.299   4.697  1.00 34.86           N1+
ATOM   1392  N   ASN B  78      -3.528   6.783  -0.852  1.00 30.33           N
ATOM   1393  CA  ASN B  78      -3.223   6.124  -2.124  1.00 29.21           C
ATOM   1394  C   ASN B  78      -4.224   5.020  -2.405  1.00 29.31           C
ATOM   1395  O   ASN B  78      -3.865   3.854  -2.632  1.00 23.93           O
ATOM   1396  CB  ASN B  78      -1.776   5.588  -2.155  1.00 27.19           C
ATOM   1397  CG  ASN B  78      -0.755   6.705  -2.214  1.00 28.65           C
ATOM   1398  OD1 ASN B  78      -1.115   7.890  -2.188  1.00 29.61           O
ATOM   1399  ND2 ASN B  78       0.534   6.341  -2.258  1.00 23.75           N
ATOM   1400  N  ATHR B  79      -5.502   5.386  -2.372  1.00 24.31           N
ATOM   1401  CA ATHR B  79      -6.572   4.419  -2.554  1.00 23.58           C
ATOM   1402  C  ATHR B  79      -7.566   4.951  -3.575  1.00 24.38           C
ATOM   1403  O  ATHR B  79      -7.865   6.148  -3.591  1.00 23.66           O
ATOM   1404  CB ATHR B  79      -7.300   4.111  -1.226  1.00 25.71           C
ATOM   1405  OG1ATHR B  79      -6.380   3.518  -0.304  1.00 26.98           O
ATOM   1406  CG2ATHR B  79      -8.433   3.134  -1.452  1.00 19.83           C
ATOM   1407  N   LEU B  80      -8.050   4.049  -4.424  1.00 21.01           N
ATOM   1408  CA  LEU B  80      -9.035   4.352  -5.466  1.00 22.76           C
ATOM   1409  C   LEU B  80     -10.349   3.724  -5.041  1.00 23.65           C
ATOM   1410  O   LEU B  80     -10.345   2.666  -4.426  1.00 29.72           O
ATOM   1411  CB  LEU B  80      -8.582   3.786  -6.818  1.00 24.50           C
ATOM   1412  CG  LEU B  80      -9.503   4.046  -8.016  1.00 27.35           C
ATOM   1413  CD1 LEU B  80      -9.379   5.497  -8.447  1.00 25.14           C
ATOM   1414  CD2 LEU B  80      -9.170   3.103  -9.161  1.00 23.42           C
ATOM   1415  N   TYR B  81     -11.475   4.360  -5.357  1.00 23.79           N
ATOM   1416  CA  TYR B  81     -12.770   3.805  -4.961  1.00 22.40           C
ATOM   1417  C   TYR B  81     -13.690   3.669  -6.150  1.00 24.59           C
ATOM   1418  O   TYR B  81     -13.582   4.448  -7.085  1.00 24.57           O
ATOM   1419  CB  TYR B  81     -13.440   4.679  -3.914  1.00 23.35           C
ATOM   1420  CG  TYR B  81     -12.595   4.859  -2.657  1.00 30.99           C
ATOM   1421  CD1 TYR B  81     -12.549   3.874  -1.677  1.00 25.60           C
ATOM   1422  CD2 TYR B  81     -11.839   6.005  -2.470  1.00 26.37           C
ATOM   1423  CE1 TYR B  81     -11.748   4.036  -0.506  1.00 31.84           C
ATOM   1424  CE2 TYR B  81     -11.050   6.180  -1.316  1.00 33.52           C
ATOM   1425  CZ  TYR B  81     -11.018   5.198  -0.340  1.00 37.42           C
ATOM   1426  OH  TYR B  81     -10.233   5.384   0.786  1.00 35.90           O
ATOM   1427  N   LEU B  82     -14.607   2.697  -6.097  1.00 23.90           N
ATOM   1428  CA  LEU B  82     -15.743   2.676  -7.031  1.00 21.44           C
ATOM   1429  C   LEU B  82     -17.038   2.455  -6.247  1.00 24.56           C
ATOM   1430  O   LEU B  82     -17.327   1.339  -5.812  1.00 26.70           O
ATOM   1431  CB  LEU B  82     -15.577   1.586  -8.092  1.00 22.30           C
ATOM   1432  CG  LEU B  82     -16.648   1.636  -9.189  1.00 25.36           C
ATOM   1433  CD1 LEU B  82     -16.508   2.905 -10.029  1.00 26.89           C
ATOM   1434  CD2 LEU B  82     -16.604   0.409 -10.102  1.00 24.87           C
ATOM   1435  N   GLN B  83     -17.802   3.528  -6.071  1.00 22.00           N
ATOM   1436  CA  GLN B  83     -19.131   3.461  -5.444  1.00 21.87           C
ATOM   1437  C   GLN B  83     -20.115   2.961  -6.482  1.00 27.55           C
ATOM   1438  O   GLN B  83     -20.268   3.572  -7.547  1.00 30.71           O
ATOM   1439  CB  GLN B  83     -19.540   4.838  -4.914  1.00 23.32           C
ATOM   1440  CG  GLN B  83     -21.034   4.924  -4.466  1.00 42.54           C
ATOM   1441  CD  GLN B  83     -21.313   4.017  -3.297  1.00 54.66           C
ATOM   1442  OE1 GLN B  83     -20.453   3.823  -2.427  1.00 54.30           O
ATOM   1443  NE2 GLN B  83     -22.504   3.429  -3.276  1.00 59.94           N
ATOM   1444  N   MET B  84     -20.773   1.844  -6.189  1.00 28.86           N
ATOM   1445  CA  MET B  84     -21.686   1.231  -7.147  1.00 27.52           C
ATOM   1446  C   MET B  84     -23.109   1.177  -6.625  1.00 28.89           C
ATOM   1447  O   MET B  84     -23.385   0.422  -5.701  1.00 28.87           O
ATOM   1448  CB  MET B  84     -21.220  -0.185  -7.488  1.00 26.96           C
ATOM   1449  CG  MET B  84     -19.698  -0.287  -7.847  1.00 26.37           C
ATOM   1450  SD  MET B  84     -19.177  -2.009  -7.880  1.00 37.40           S
ATOM   1451  CE  MET B  84     -19.862  -2.526  -9.440  1.00 28.80           C
ATOM   1452  N   ASN B  85     -24.002   1.958  -7.232  1.00 31.28           N
ATOM   1453  CA  ASN B  85     -25.420   1.967  -6.845  1.00 27.57           C
ATOM   1454  C   ASN B  85     -26.313   1.350  -7.918  1.00 30.20           C
ATOM   1455  O   ASN B  85     -25.896   1.162  -9.078  1.00 25.59           O
ATOM   1456  CB  ASN B  85     -25.886   3.399  -6.538  1.00 30.18           C
ATOM   1457  CG  ASN B  85     -25.163   3.991  -5.334  1.00 41.08           C
ATOM   1458  OD1 ASN B  85     -24.918   3.286  -4.367  1.00 39.51           O
ATOM   1459  ND2 ASN B  85     -24.822   5.279  -5.391  1.00 31.46           N
ATOM   1460  N   SER B  86     -27.541   1.030  -7.526  1.00 30.43           N
ATOM   1461  CA  SER B  86     -28.532   0.506  -8.457  1.00 39.89           C
ATOM   1462  C   SER B  86     -27.983  -0.656  -9.276  1.00 38.57           C
ATOM   1463  O   SER B  86     -28.112  -0.681 -10.504  1.00 30.87           O
ATOM   1464  CB  SER B  86     -29.004   1.615  -9.387  1.00 44.35           C
ATOM   1465  OG  SER B  86     -29.439   2.735  -8.641  1.00 39.75           O
ATOM   1466  N   LEU B  87     -27.366  -1.607  -8.585  1.00 31.67           N
ATOM   1467  CA  LEU B  87     -26.681  -2.700  -9.246  1.00 33.21           C
ATOM   1468  C   LEU B  87     -27.656  -3.573 -10.034  1.00 35.21           C
ATOM   1469  O   LEU B  87     -28.796  -3.773  -9.617  1.00 30.19           O
ATOM   1470  CB  LEU B  87     -25.915  -3.528  -8.212  1.00 31.59           C
ATOM   1471  CG  LEU B  87     -24.575  -2.862  -7.885  1.00 28.75           C
ATOM   1472  CD1 LEU B  87     -23.925  -3.489  -6.638  1.00 32.09           C
ATOM   1473  CD2 LEU B  87     -23.642  -2.925  -9.140  1.00 23.17           C
ATOM   1474  N   LYS B  88     -27.176  -4.108 -11.157  1.00 31.94           N
ATOM   1475  CA  LYS B  88     -27.970  -4.978 -12.025  1.00 33.45           C
ATOM   1476  C   LYS B  88     -27.229  -6.276 -12.270  1.00 31.73           C
ATOM   1477  O   LYS B  88     -25.993  -6.331 -12.148  1.00 30.51           O
ATOM   1478  CB  LYS B  88     -28.258  -4.304 -13.376  1.00 41.81           C
ATOM   1479  CG  LYS B  88     -28.807  -2.898 -13.298  1.00 43.64           C
ATOM   1480  CD  LYS B  88     -28.674  -2.206 -14.639  1.00 46.64           C
ATOM   1481  CE  LYS B  88     -29.332  -0.840 -14.627  1.00 52.58           C
ATOM   1482  NZ  LYS B  88     -29.227  -0.158 -15.946  1.00 56.14           N1+
ATOM   1483  N   PRO B  89     -27.971  -7.336 -12.612  1.00 31.16           N
ATOM   1484  CA  PRO B  89     -27.336  -8.617 -12.927  1.00 32.41           C
ATOM   1485  C   PRO B  89     -26.201  -8.460 -13.952  1.00 35.17           C
ATOM   1486  O   PRO B  89     -25.174  -9.127 -13.819  1.00 37.87           O
ATOM   1487  CB  PRO B  89     -28.492  -9.445 -13.478  1.00 42.66           C
ATOM   1488  CG  PRO B  89     -29.700  -8.905 -12.732  1.00 41.58           C
ATOM   1489  CD  PRO B  89     -29.445  -7.425 -12.633  1.00 39.35           C
ATOM   1490  N   GLU B  90     -26.340  -7.544 -14.907  1.00 37.25           N
ATOM   1491  CA  GLU B  90     -25.311  -7.392 -15.945  1.00 41.80           C
ATOM   1492  C   GLU B  90     -24.029  -6.767 -15.403  1.00 30.63           C
ATOM   1493  O   GLU B  90     -23.025  -6.701 -16.114  1.00 31.39           O
ATOM   1494  CB  GLU B  90     -25.826  -6.573 -17.144  1.00 45.16           C
ATOM   1495  CG  GLU B  90     -26.645  -5.345 -16.800  1.00 54.24           C
ATOM   1496  CD  GLU B  90     -28.148  -5.611 -16.845  1.00 57.04           C
ATOM   1497  OE1 GLU B  90     -28.638  -6.510 -16.120  1.00 42.51           O
ATOM   1498  OE2 GLU B  90     -28.841  -4.917 -17.616  1.00 77.72           O1-
ATOM   1499  N   ASP B  91     -24.066  -6.289 -14.161  1.00 31.01           N
ATOM   1500  CA  ASP B  91     -22.866  -5.736 -13.527  1.00 28.50           C
ATOM   1501  C   ASP B  91     -21.982  -6.822 -12.921  1.00 32.93           C
ATOM   1502  O   ASP B  91     -20.918  -6.531 -12.361  1.00 31.42           O
ATOM   1503  CB  ASP B  91     -23.228  -4.748 -12.424  1.00 33.70           C
ATOM   1504  CG  ASP B  91     -23.833  -3.474 -12.958  1.00 39.67           C
ATOM   1505  OD1 ASP B  91     -23.397  -3.013 -14.040  1.00 30.71           O
ATOM   1506  OD2 ASP B  91     -24.747  -2.943 -12.275  1.00 32.64           O1-
ATOM   1507  N   THR B  92     -22.449  -8.062 -12.985  1.00 28.39           N
ATOM   1508  CA  THR B  92     -21.693  -9.189 -12.449  1.00 27.76           C
ATOM   1509  C   THR B  92     -20.387  -9.348 -13.220  1.00 34.85           C
ATOM   1510  O   THR B  92     -20.402  -9.372 -14.456  1.00 32.73           O
ATOM   1511  CB  THR B  92     -22.517 -10.485 -12.520  1.00 32.41           C
ATOM   1512  OG1 THR B  92     -23.586 -10.412 -11.568  1.00 32.97           O
ATOM   1513  CG2 THR B  92     -21.643 -11.705 -12.225  1.00 31.43           C
ATOM   1514  N   ALA B  93     -19.269  -9.421 -12.488  1.00 28.70           N
ATOM   1515  CA  ALA B  93     -17.935  -9.418 -13.086  1.00 27.70           C
ATOM   1516  C   ALA B  93     -16.842  -9.366 -12.030  1.00 30.83           C
ATOM   1517  O   ALA B  93     -17.108  -9.058 -10.865  1.00 28.24           O
ATOM   1518  CB  ALA B  93     -17.776  -8.238 -14.012  1.00 26.73           C
ATOM   1519  N   VAL B  94     -15.612  -9.665 -12.457  1.00 30.74           N
ATOM   1520  CA  VAL B  94     -14.427  -9.338 -11.680  1.00 26.63           C
ATOM   1521  C   VAL B  94     -14.050  -7.898 -12.011  1.00 30.43           C
ATOM   1522  O   VAL B  94     -13.941  -7.546 -13.201  1.00 30.48           O
ATOM   1523  CB  VAL B  94     -13.270 -10.280 -12.013  1.00 32.84           C
ATOM   1524  CG1 VAL B  94     -11.980  -9.873 -11.254  1.00 30.57           C
ATOM   1525  CG2 VAL B  94     -13.680 -11.701 -11.708  1.00 29.04           C
ATOM   1526  N   TYR B  95     -13.871  -7.078 -10.975  1.00 25.38           N
ATOM   1527  CA  TYR B  95     -13.470  -5.683 -11.142  1.00 25.12           C
ATOM   1528  C   TYR B  95     -11.984  -5.504 -10.805  1.00 28.56           C
ATOM   1529  O   TYR B  95     -11.514  -5.966  -9.754  1.00 28.27           O
ATOM   1530  CB  TYR B  95     -14.322  -4.755 -10.273  1.00 24.73           C
ATOM   1531  CG  TYR B  95     -15.731  -4.621 -10.810  1.00 24.67           C
ATOM   1532  CD1 TYR B  95     -16.626  -5.676 -10.713  1.00 27.10           C
ATOM   1533  CD2 TYR B  95     -16.154  -3.454 -11.437  1.00 28.53           C
ATOM   1534  CE1 TYR B  95     -17.921  -5.567 -11.224  1.00 25.86           C
ATOM   1535  CE2 TYR B  95     -17.447  -3.339 -11.967  1.00 26.79           C
ATOM   1536  CZ  TYR B  95     -18.319  -4.398 -11.863  1.00 28.50           C
ATOM   1537  OH  TYR B  95     -19.603  -4.274 -12.367  1.00 27.37           O
ATOM   1538  N   PHE B  96     -11.283  -4.834 -11.716  1.00 22.22           N
ATOM   1539  CA  PHE B  96      -9.839  -4.590 -11.665  1.00 27.08           C
ATOM   1540  C   PHE B  96      -9.540  -3.109 -11.516  1.00 26.55           C
ATOM   1541  O   PHE B  96     -10.070  -2.282 -12.258  1.00 26.32           O
ATOM   1542  CB  PHE B  96      -9.127  -5.096 -12.942  1.00 28.06           C
ATOM   1543  CG  PHE B  96      -9.356  -6.553 -13.231  1.00 25.70           C
ATOM   1544  CD1 PHE B  96      -8.576  -7.524 -12.627  1.00 25.60           C
ATOM   1545  CD2 PHE B  96     -10.367  -6.947 -14.087  1.00 32.26           C
ATOM   1546  CE1 PHE B  96      -8.796  -8.864 -12.890  1.00 29.76           C
ATOM   1547  CE2 PHE B  96     -10.594  -8.277 -14.353  1.00 35.18           C
ATOM   1548  CZ  PHE B  96      -9.814  -9.238 -13.755  1.00 32.64           C
ATOM   1549  N   CYS B  97      -8.660  -2.804 -10.569  1.00 23.67           N
ATOM   1550  CA  CYS B  97      -7.969  -1.531 -10.434  1.00 19.89           C
ATOM   1551  C   CYS B  97      -6.821  -1.453 -11.466  1.00 24.75           C
ATOM   1552  O   CYS B  97      -6.103  -2.429 -11.599  1.00 24.56           O
ATOM   1553  CB  CYS B  97      -7.403  -1.440  -8.995  1.00 22.15           C
ATOM   1554  SG  CYS B  97      -6.631   0.080  -8.598  1.00 40.00           S
ATOM   1555  N   VAL B  98      -6.646  -0.336 -12.192  1.00 22.95           N
ATOM   1556  CA  VAL B  98      -5.626  -0.254 -13.266  1.00 23.12           C
ATOM   1557  C   VAL B  98      -4.842   1.049 -13.251  1.00 28.53           C
ATOM   1558  O   VAL B  98      -5.423   2.134 -13.362  1.00 27.13           O
ATOM   1559  CB  VAL B  98      -6.243  -0.388 -14.694  1.00 27.11           C
ATOM   1560  CG1 VAL B  98      -5.105  -0.368 -15.792  1.00 27.29           C
ATOM   1561  CG2 VAL B  98      -7.027  -1.657 -14.791  1.00 29.18           C
ATOM   1562  N   ALA B  99      -3.517   0.931 -13.148  1.00 23.47           N
ATOM   1563  CA  ALA B  99      -2.618   2.073 -13.232  1.00 26.05           C
ATOM   1564  C   ALA B  99      -1.772   2.005 -14.522  1.00 31.49           C
ATOM   1565  O   ALA B  99      -0.947   1.087 -14.693  1.00 32.00           O
ATOM   1566  CB  ALA B  99      -1.705   2.108 -11.997  1.00 26.06           C
ATOM   1567  N   ARG B 100      -1.973   2.960 -15.426  1.00 29.62           N
ATOM   1568  CA  ARG B 100      -1.079   3.095 -16.568  1.00 30.15           C
ATOM   1569  C   ARG B 100       0.089   3.960 -16.137  1.00 27.09           C
ATOM   1570  O   ARG B 100      -0.071   5.135 -15.811  1.00 32.67           O
ATOM   1571  CB  ARG B 100      -1.771   3.699 -17.798  1.00 31.44           C
ATOM   1572  CG  ARG B 100      -2.847   2.804 -18.401  1.00 30.76           C
ATOM   1573  CD  ARG B 100      -3.324   3.306 -19.782  1.00 35.53           C
ATOM   1574  NE  ARG B 100      -2.285   3.199 -20.818  1.00 32.89           N
ATOM   1575  CZ  ARG B 100      -2.467   3.571 -22.087  1.00 40.30           C
ATOM   1576  NH1 ARG B 100      -3.648   4.055 -22.461  1.00 32.76           N1+
ATOM   1577  NH2 ARG B 100      -1.484   3.455 -22.987  1.00 36.82           N
ATOM   1578  N   LEU B 101       1.263   3.354 -16.122  1.00 31.12           N
ATOM   1579  CA  LEU B 101       2.436   3.965 -15.506  1.00 34.81           C
ATOM   1580  C   LEU B 101       3.305   4.709 -16.511  1.00 41.87           C
ATOM   1581  O   LEU B 101       4.126   5.543 -16.124  1.00 36.73           O
ATOM   1582  CB  LEU B 101       3.263   2.897 -14.796  1.00 36.90           C
ATOM   1583  CG  LEU B 101       2.515   2.172 -13.674  1.00 37.87           C
ATOM   1584  CD1 LEU B 101       3.283   0.941 -13.237  1.00 42.34           C
ATOM   1585  CD2 LEU B 101       2.278   3.109 -12.488  1.00 29.93           C
ATOM   1586  N   SER B 102       3.125   4.381 -17.789  1.00 32.99           N
ATOM   1587  CA  SER B 102       3.756   5.074 -18.919  1.00 32.88           C
ATOM   1588  C   SER B 102       2.963   4.731 -20.180  1.00 38.66           C
ATOM   1589  O   SER B 102       1.895   4.118 -20.100  1.00 41.34           O
ATOM   1590  CB  SER B 102       5.224   4.678 -19.087  1.00 31.81           C
ATOM   1591  OG  SER B 102       5.358   3.346 -19.562  1.00 34.71           O
ATOM   1592  N   LEU B 103       3.478   5.115 -21.340  1.00 38.81           N
ATOM   1593  CA  LEU B 103       2.789   4.827 -22.594  1.00 43.41           C
ATOM   1594  C   LEU B 103       2.725   3.321 -22.835  1.00 43.19           C
ATOM   1595  O   LEU B 103       1.812   2.827 -23.494  1.00 40.61           O
ATOM   1596  CB  LEU B 103       3.497   5.517 -23.761  1.00 47.98           C
ATOM   1597  CG  LEU B 103       3.477   7.048 -23.757  1.00 47.79           C
ATOM   1598  CD1 LEU B 103       4.220   7.602 -24.976  1.00 50.46           C
ATOM   1599  CD2 LEU B 103       2.057   7.583 -23.670  1.00 51.28           C
ATOM   1600  N   ILE B 104       3.695   2.592 -22.286  1.00 35.15           N
ATOM   1601  CA  ILE B 104       3.839   1.171 -22.592  1.00 38.58           C
ATOM   1602  C   ILE B 104       3.927   0.261 -21.366  1.00 38.39           C
ATOM   1603  O   ILE B 104       4.271  -0.919 -21.485  1.00 49.68           O
ATOM   1604  CB  ILE B 104       5.102   0.925 -23.453  1.00 46.09           C
ATOM   1605  CG1 ILE B 104       6.294   1.674 -22.855  1.00 44.73           C
ATOM   1606  CG2 ILE B 104       4.864   1.359 -24.887  1.00 50.44           C
ATOM   1607  CD1 ILE B 104       7.604   1.407 -23.573  1.00 52.30           C
ATOM   1608  N   SER B 105       3.592   0.786 -20.196  1.00 35.34           N
ATOM   1609  CA  SER B 105       3.598  -0.062 -19.011  1.00 33.34           C
ATOM   1610  C   SER B 105       2.433   0.243 -18.117  1.00 30.49           C
ATOM   1611  O   SER B 105       1.899   1.357 -18.093  1.00 34.07           O
ATOM   1612  CB  SER B 105       4.905   0.093 -18.226  1.00 39.52           C
ATOM   1613  OG  SER B 105       4.960   1.358 -17.601  1.00 39.09           O
ATOM   1614  N   ASP B 106       2.048  -0.760 -17.351  1.00 28.96           N
ATOM   1615  CA  ASP B 106       0.920  -0.598 -16.474  1.00 30.86           C
ATOM   1616  C   ASP B 106       0.970  -1.603 -15.346  1.00 32.10           C
ATOM   1617  O   ASP B 106       1.879  -2.447 -15.287  1.00 33.75           O
ATOM   1618  CB  ASP B 106      -0.387  -0.731 -17.263  1.00 30.13           C
ATOM   1619  CG  ASP B 106      -0.566  -2.102 -17.891  1.00 36.99           C
ATOM   1620  OD1 ASP B 106       0.210  -3.030 -17.578  1.00 35.22           O
ATOM   1621  OD2 ASP B 106      -1.520  -2.258 -18.685  1.00 37.04           O1-
ATOM   1622  N   SER B 107      -0.005  -1.493 -14.451  1.00 27.27           N
ATOM   1623  CA  SER B 107      -0.186  -2.486 -13.423  1.00 34.05           C
ATOM   1624  C   SER B 107      -1.661  -2.720 -13.189  1.00 23.75           C
ATOM   1625  O   SER B 107      -2.456  -1.768 -13.165  1.00 25.93           O
ATOM   1626  CB  SER B 107       0.490  -2.059 -12.120  1.00 39.09           C
ATOM   1627  OG  SER B 107       0.295  -3.060 -11.140  1.00 38.31           O
ATOM   1628  N   TRP B 108      -2.024  -3.988 -13.008  1.00 24.51           N
ATOM   1629  CA  TRP B 108      -3.430  -4.387 -12.774  1.00 27.76           C
ATOM   1630  C   TRP B 108      -3.566  -5.105 -11.442  1.00 27.50           C
ATOM   1631  O   TRP B 108      -2.696  -5.906 -11.086  1.00 29.68           O
ATOM   1632  CB  TRP B 108      -3.934  -5.326 -13.873  1.00 33.61           C
ATOM   1633  CG  TRP B 108      -4.187  -4.691 -15.197  1.00 37.97           C
ATOM   1634  CD1 TRP B 108      -3.276  -4.065 -15.993  1.00 44.85           C
ATOM   1635  CD2 TRP B 108      -5.425  -4.669 -15.905  1.00 34.10           C
ATOM   1636  NE1 TRP B 108      -3.881  -3.622 -17.141  1.00 42.96           N
ATOM   1637  CE2 TRP B 108      -5.204  -3.975 -17.108  1.00 38.45           C
ATOM   1638  CE3 TRP B 108      -6.716  -5.134 -15.618  1.00 33.93           C
ATOM   1639  CZ2 TRP B 108      -6.221  -3.756 -18.043  1.00 38.30           C
ATOM   1640  CZ3 TRP B 108      -7.721  -4.913 -16.535  1.00 32.70           C
ATOM   1641  CH2 TRP B 108      -7.469  -4.232 -17.740  1.00 37.12           C
ATOM   1642  N   GLY B 109      -4.652  -4.850 -10.715  1.00 27.04           N
ATOM   1643  CA  GLY B 109      -4.895  -5.592  -9.498  1.00 25.54           C
ATOM   1644  C   GLY B 109      -5.202  -7.040  -9.834  1.00 29.42           C
ATOM   1645  O   GLY B 109      -5.316  -7.424 -11.010  1.00 28.03           O
ATOM   1646  N   GLN B 110      -5.344  -7.857  -8.797  1.00 25.75           N
ATOM   1647  CA  GLN B 110      -5.772  -9.236  -8.979  1.00 25.05           C
ATOM   1648  C   GLN B 110      -7.286  -9.322  -9.197  1.00 29.49           C
ATOM   1649  O   GLN B 110      -7.777 -10.328  -9.682  1.00 31.17           O
ATOM   1650  CB  GLN B 110      -5.369 -10.089  -7.774  1.00 35.56           C
ATOM   1651  CG  GLN B 110      -3.887 -10.460  -7.766  1.00 58.20           C
ATOM   1652  CD  GLN B 110      -3.526 -11.453  -6.670  1.00 67.40           C
ATOM   1653  OE1 GLN B 110      -4.386 -11.900  -5.908  1.00 75.63           O
ATOM   1654  NE2 GLN B 110      -2.251 -11.821  -6.606  1.00 64.05           N
ATOM   1655  N   GLY B 111      -7.998  -8.256  -8.844  1.00 26.70           N
ATOM   1656  CA  GLY B 111      -9.439  -8.171  -9.069  1.00 31.52           C
ATOM   1657  C   GLY B 111     -10.263  -8.582  -7.850  1.00 31.52           C
ATOM   1658  O   GLY B 111      -9.804  -9.356  -6.997  1.00 24.36           O
ATOM   1659  N   THR B 112     -11.479  -8.060  -7.760  1.00 29.29           N
ATOM   1660  CA  THR B 112     -12.403  -8.486  -6.714  1.00 29.42           C
ATOM   1661  C   THR B 112     -13.724  -8.878  -7.373  1.00 29.40           C
ATOM   1662  O   THR B 112     -14.168  -8.200  -8.282  1.00 29.66           O
ATOM   1663  CB  THR B 112     -12.614  -7.380  -5.633  1.00 30.84           C
ATOM   1664  OG1 THR B 112     -13.529  -7.846  -4.635  1.00 31.73           O
ATOM   1665  CG2 THR B 112     -13.162  -6.104  -6.238  1.00 33.11           C
ATOM   1666  N   GLN B 113     -14.324  -9.979  -6.925  1.00 31.25           N
ATOM   1667  CA  GLN B 113     -15.560 -10.478  -7.500  1.00 28.31           C
ATOM   1668  C   GLN B 113     -16.806  -9.741  -7.035  1.00 33.41           C
ATOM   1669  O   GLN B 113     -17.057  -9.622  -5.832  1.00 25.42           O
ATOM   1670  CB  GLN B 113     -15.773 -11.940  -7.170  1.00 32.50           C
ATOM   1671  CG  GLN B 113     -14.718 -12.896  -7.614  1.00 41.10           C
ATOM   1672  CD  GLN B 113     -15.244 -14.312  -7.533  1.00 54.55           C
ATOM   1673  OE1 GLN B 113     -16.453 -14.535  -7.646  1.00 62.76           O
ATOM   1674  NE2 GLN B 113     -14.357 -15.271  -7.315  1.00 55.51           N
ATOM   1675  N   VAL B 114     -17.589  -9.278  -8.005  1.00 28.41           N
ATOM   1676  CA  VAL B 114     -18.923  -8.722  -7.769  1.00 29.77           C
ATOM   1677  C   VAL B 114     -19.961  -9.597  -8.445  1.00 34.62           C
ATOM   1678  O   VAL B 114     -19.882  -9.827  -9.667  1.00 28.80           O
ATOM   1679  CB  VAL B 114     -19.060  -7.281  -8.315  1.00 32.00           C
ATOM   1680  CG1 VAL B 114     -20.539  -6.809  -8.234  1.00 25.64           C
ATOM   1681  CG2 VAL B 114     -18.134  -6.329  -7.577  1.00 33.09           C
ATOM   1682  N   THR B 115     -20.939 -10.070  -7.674  1.00 33.64           N
ATOM   1683  CA  THR B 115     -22.043 -10.828  -8.251  1.00 29.69           C
ATOM   1684  C   THR B 115     -23.370 -10.204  -7.831  1.00 30.04           C
ATOM   1685  O   THR B 115     -23.658 -10.080  -6.634  1.00 28.69           O
ATOM   1686  CB  THR B 115     -22.035 -12.307  -7.817  1.00 31.25           C
ATOM   1687  OG1 THR B 115     -20.830 -12.945  -8.262  1.00 35.32           O
ATOM   1688  CG2 THR B 115     -23.215 -13.024  -8.414  1.00 32.91           C
ATOM   1689  N   VAL B 116     -24.165  -9.811  -8.822  1.00 31.95           N
ATOM   1690  CA  VAL B 116     -25.465  -9.219  -8.574  1.00 29.80           C
ATOM   1691  C   VAL B 116     -26.539 -10.238  -8.951  1.00 35.05           C
ATOM   1692  O   VAL B 116     -26.727 -10.564 -10.116  1.00 33.21           O
ATOM   1693  CB  VAL B 116     -25.652  -7.913  -9.366  1.00 31.62           C
ATOM   1694  CG1 VAL B 116     -27.017  -7.291  -9.023  1.00 40.67           C
ATOM   1695  CG2 VAL B 116     -24.507  -6.937  -9.075  1.00 25.10           C
ATOM   1696  N   SER B 117     -27.230 -10.758  -7.949  1.00 45.45           N
ATOM   1697  CA  SER B 117     -28.148 -11.862  -8.175  1.00 48.25           C
ATOM   1698  C   SER B 117     -29.148 -11.982  -7.041  1.00 53.51           C
ATOM   1699  O   SER B 117     -28.793 -11.808  -5.872  1.00 64.11           O
ATOM   1700  CB  SER B 117     -27.377 -13.167  -8.330  1.00 42.39           C
ATOM   1701  OG  SER B 117     -28.268 -14.263  -8.346  1.00 43.61           O
ATOM   1702  N   SER B 118     -30.383 -12.323  -7.380  1.00 64.29           N
ATOM   1703  CA  SER B 118     -31.443 -12.435  -6.385  1.00 72.27           C
ATOM   1704  C   SER B 118     -31.157 -13.550  -5.386  1.00 91.36           C
ATOM   1705  O   SER B 118     -31.053 -14.724  -5.749  1.00 88.87           O
ATOM   1706  CB  SER B 118     -32.786 -12.687  -7.070  1.00 63.32           C
ATOM   1707  OG  SER B 118     -32.974 -11.780  -8.140  1.00 65.37           O
ATOM   1708  N   HIS B 119     -31.012 -13.152  -4.126  1.00115.21           N
ATOM   1709  CA  HIS B 119     -30.787 -14.072  -3.018  1.00127.70           C
ATOM   1710  C   HIS B 119     -29.458 -14.810  -3.085  1.00128.62           C
ATOM   1711  O   HIS B 119     -28.386 -14.210  -2.938  1.00121.74           O
ATOM   1712  CB  HIS B 119     -31.925 -15.095  -2.936  1.00137.70           C
ATOM   1713  CG  HIS B 119     -33.251 -14.496  -2.586  1.00145.45           C
ATOM   1714  ND1 HIS B 119     -33.565 -14.081  -1.311  1.00148.84           N
ATOM   1715  CD2 HIS B 119     -34.342 -14.237  -3.347  1.00147.66           C
ATOM   1716  CE1 HIS B 119     -34.794 -13.595  -1.298  1.00150.02           C
ATOM   1717  NE2 HIS B 119     -35.286 -13.677  -2.521  1.00149.65           N
ATOM   1718  N   HIS B 120     -29.559 -16.117  -3.315  1.00133.46           N
ATOM   1719  CA  HIS B 120     -28.477 -17.064  -3.078  1.00131.98           C
ATOM   1720  C   HIS B 120     -28.289 -17.246  -1.579  1.00128.77           C
ATOM   1721  O   HIS B 120     -28.709 -16.410  -0.776  1.00130.89           O
ATOM   1722  CB  HIS B 120     -27.169 -16.613  -3.731  1.00131.19           C
ATOM   1723  CG  HIS B 120     -27.132 -16.821  -5.211  1.00131.50           C
ATOM   1724  ND1 HIS B 120     -25.953 -16.952  -5.915  1.00131.11           N
ATOM   1725  CD2 HIS B 120     -28.127 -16.924  -6.123  1.00132.52           C
ATOM   1726  CE1 HIS B 120     -26.225 -17.125  -7.195  1.00131.63           C
ATOM   1727  NE2 HIS B 120     -27.538 -17.112  -7.349  1.00132.44           N
ATOM   1728  N   HIS B 121     -27.663 -18.350  -1.204  1.00119.81           N
ATOM   1729  CA  HIS B 121     -27.402 -18.605   0.196  1.00108.82           C
ATOM   1730  C   HIS B 121     -26.041 -18.079   0.607  1.00 95.24           C
ATOM   1731  O   HIS B 121     -25.121 -17.978  -0.210  1.00 88.79           O
ATOM   1732  CB  HIS B 121     -27.485 -20.102   0.492  1.00110.25           C
ATOM   1733  CG  HIS B 121     -28.878 -20.645   0.451  1.00114.78           C
ATOM   1734  ND1 HIS B 121     -29.440 -21.164  -0.696  1.00117.15           N
ATOM   1735  CD2 HIS B 121     -29.827 -20.741   1.412  1.00118.59           C
ATOM   1736  CE1 HIS B 121     -30.672 -21.562  -0.438  1.00120.58           C
ATOM   1737  NE2 HIS B 121     -30.933 -21.317   0.833  1.00120.32           N
ATOM   1738  N   HIS B 122     -25.929 -17.738   1.883  1.00 85.51           N
ATOM   1739  CA  HIS B 122     -24.645 -17.409   2.466  1.00 71.78           C
ATOM   1740  C   HIS B 122     -24.249 -18.727   3.108  1.00 74.17           C
ATOM   1741  O   HIS B 122     -23.068 -19.018   3.295  1.00 62.02           O
ATOM   1742  CB  HIS B 122     -24.724 -16.248   3.465  1.00 60.35           C
ATOM   1743  CG  HIS B 122     -25.358 -15.003   2.918  1.00 47.50           C
ATOM   1744  ND1 HIS B 122     -25.946 -14.938   1.671  1.00 53.63           N
ATOM   1745  CD2 HIS B 122     -25.464 -13.758   3.442  1.00 39.62           C
ATOM   1746  CE1 HIS B 122     -26.394 -13.714   1.459  1.00 48.00           C
ATOM   1747  NE2 HIS B 122     -26.109 -12.976   2.518  1.00 41.56           N
ATOM   1748  N   HIS B 123     -25.284 -19.472   3.502  1.00 84.38           N
ATOM   1749  CA  HIS B 123     -25.402 -20.921   3.282  1.00 88.38           C
ATOM   1750  C   HIS B 123     -26.398 -21.565   4.254  1.00 79.19           C
ATOM   1751  O   HIS B 123     -27.552 -21.840   3.894  1.00 65.83           O
ATOM   1752  CB  HIS B 123     -24.046 -21.630   3.338  1.00 94.33           C
ATOM   1753  CG  HIS B 123     -23.683 -22.302   2.048  1.00 97.35           C
ATOM   1754  ND1 HIS B 123     -22.537 -23.049   1.883  1.00101.66           N
ATOM   1755  CD2 HIS B 123     -24.328 -22.337   0.856  1.00 96.55           C
ATOM   1756  CE1 HIS B 123     -22.490 -23.514   0.647  1.00100.53           C
ATOM   1757  NE2 HIS B 123     -23.566 -23.097   0.003  1.00 97.01           N
