# Supplementary material for: A non-redundant data set of nanobody-antigen crystal structures
Source: Data Brief. 2019 Mar 6;24:103754. doi: 10.1016/j.dib.2019.103754 (PMC6441729; doi:10.1016/j.dib.2019.103754)
Supplement: Multimedia component 5 [file mmc5.zip › Data_set/Nb-Ag_3/5lhn_3.pdb]

ATOM      1  N   ILE A  16     -47.533  21.802 -23.854  1.00107.73           N
ATOM      2  CA  ILE A  16     -47.297  20.365 -23.948  1.00 97.99           C
ATOM      3  C   ILE A  16     -48.049  19.603 -22.849  1.00102.76           C
ATOM      4  O   ILE A  16     -47.554  19.444 -21.736  1.00103.69           O
ATOM      5  CB  ILE A  16     -45.788  20.035 -23.873  1.00 98.45           C
ATOM      6  CG1 ILE A  16     -45.559  18.522 -23.932  1.00 85.34           C
ATOM      7  CG2 ILE A  16     -45.146  20.637 -22.623  1.00 95.41           C
ATOM      8  CD1 ILE A  16     -45.729  17.932 -25.318  1.00 83.35           C
ATOM      9  N   VAL A  17     -49.252  19.136 -23.169  1.00 97.35           N
ATOM     10  CA  VAL A  17     -50.060  18.384 -22.212  1.00 96.32           C
ATOM     11  C   VAL A  17     -49.821  16.882 -22.395  1.00102.03           C
ATOM     12  O   VAL A  17     -49.885  16.360 -23.511  1.00 96.14           O
ATOM     13  CB  VAL A  17     -51.564  18.701 -22.354  1.00 82.94           C
ATOM     14  CG1 VAL A  17     -51.789  20.210 -22.399  1.00 93.84           C
ATOM     15  CG2 VAL A  17     -52.149  18.065 -23.599  1.00 92.05           C
ATOM     16  N   GLY A  18     -49.517  16.195 -21.297  1.00106.04           N
ATOM     17  CA  GLY A  18     -49.242  14.767 -21.330  1.00 97.23           C
ATOM     18  C   GLY A  18     -47.910  14.436 -21.975  1.00104.33           C
ATOM     19  O   GLY A  18     -47.201  15.326 -22.444  1.00112.32           O
ATOM     20  N   GLY A  19     -47.565  13.153 -21.996  1.00 94.38           N
ATOM     21  CA  GLY A  19     -46.345  12.709 -22.642  1.00 90.02           C
ATOM     22  C   GLY A  19     -45.231  12.387 -21.667  1.00 99.79           C
ATOM     23  O   GLY A  19     -45.463  12.201 -20.472  1.00109.31           O
ATOM     24  N   GLU A  20     -44.011  12.328 -22.186  1.00 96.41           N
ATOM     25  CA  GLU A  20     -42.852  11.966 -21.387  1.00111.82           C
ATOM     26  C   GLU A  20     -41.771  13.035 -21.474  1.00114.14           C
ATOM     27  O   GLU A  20     -41.812  13.899 -22.349  1.00112.46           O
ATOM     28  CB  GLU A  20     -42.310  10.605 -21.843  1.00115.88           C
ATOM     29  CG  GLU A  20     -41.060  10.137 -21.119  1.00131.02           C
ATOM     30  CD  GLU A  20     -41.284   9.897 -19.638  1.00130.79           C
ATOM     31  OE1 GLU A  20     -42.436  10.027 -19.174  1.00124.30           O
ATOM     32  OE2 GLU A  20     -40.300   9.578 -18.938  1.00125.41           O
ATOM     33  N   PHE A  21     -40.815  12.974 -20.552  1.00118.30           N
ATOM     34  CA  PHE A  21     -39.670  13.871 -20.565  1.00116.25           C
ATOM     35  C   PHE A  21     -38.591  13.314 -21.487  1.00106.71           C
ATOM     36  O   PHE A  21     -38.324  12.113 -21.479  1.00117.49           O
ATOM     37  CB  PHE A  21     -39.109  14.060 -19.155  1.00117.14           C
ATOM     38  CG  PHE A  21     -40.085  14.661 -18.180  1.00122.68           C
ATOM     39  CD1 PHE A  21     -40.234  16.034 -18.087  1.00106.90           C
ATOM     40  CD2 PHE A  21     -40.840  13.854 -17.343  1.00114.94           C
ATOM     41  CE1 PHE A  21     -41.122  16.592 -17.190  1.00111.33           C
ATOM     42  CE2 PHE A  21     -41.731  14.407 -16.443  1.00103.05           C
ATOM     43  CZ  PHE A  21     -41.871  15.778 -16.366  1.00114.95           C
ATOM     44  N   THR A  22     -37.969  14.182 -22.279  1.00112.34           N
ATOM     45  CA  THR A  22     -36.956  13.744 -23.235  1.00112.23           C
ATOM     46  C   THR A  22     -35.607  13.500 -22.567  1.00110.12           C
ATOM     47  O   THR A  22     -35.401  13.860 -21.409  1.00116.79           O
ATOM     48  CB  THR A  22     -36.762  14.774 -24.356  1.00111.54           C
ATOM     49  OG1 THR A  22     -35.816  15.764 -23.937  1.00 91.04           O
ATOM     50  CG2 THR A  22     -38.083  15.445 -24.700  1.00102.53           C
ATOM     51  N   GLU A  23     -34.689  12.890 -23.310  1.00120.31           N
ATOM     52  CA  GLU A  23     -33.324  12.690 -22.837  1.00115.30           C
ATOM     53  C   GLU A  23     -32.329  13.216 -23.869  1.00107.03           C
ATOM     54  O   GLU A  23     -32.721  13.840 -24.856  1.00104.34           O
ATOM     55  CB  GLU A  23     -33.065  11.214 -22.531  1.00122.13           C
ATOM     56  CG  GLU A  23     -33.530  10.254 -23.611  1.00109.26           C
ATOM     57  CD  GLU A  23     -33.806   8.865 -23.068  1.00126.98           C
ATOM     58  OE1 GLU A  23     -33.118   7.912 -23.487  1.00133.38           O
ATOM     59  OE2 GLU A  23     -34.718   8.726 -22.225  1.00121.81           O
ATOM     60  N   VAL A  24     -31.045  12.960 -23.641  1.00101.31           N
ATOM     61  CA  VAL A  24     -29.980  13.594 -24.415  1.00107.72           C
ATOM     62  C   VAL A  24     -30.040  13.299 -25.919  1.00110.81           C
ATOM     63  O   VAL A  24     -29.409  13.996 -26.713  1.00108.90           O
ATOM     64  CB  VAL A  24     -28.593  13.171 -23.885  1.00105.59           C
ATOM     65  CG1 VAL A  24     -28.396  11.670 -24.025  1.00115.29           C
ATOM     66  CG2 VAL A  24     -27.482  13.939 -24.594  1.00 96.40           C
ATOM     67  N   GLU A  25     -30.808  12.285 -26.314  1.00116.17           N
ATOM     68  CA  GLU A  25     -30.941  11.959 -27.735  1.00113.12           C
ATOM     69  C   GLU A  25     -32.380  12.049 -28.232  1.00112.26           C
ATOM     70  O   GLU A  25     -32.707  11.494 -29.280  1.00111.91           O
ATOM     71  CB  GLU A  25     -30.402  10.561 -28.033  1.00115.37           C
ATOM     72  CG  GLU A  25     -28.980  10.315 -27.586  1.00126.84           C
ATOM     73  CD  GLU A  25     -28.916   9.597 -26.256  1.00133.89           C
ATOM     74  OE1 GLU A  25     -29.988   9.317 -25.679  1.00122.86           O
ATOM     75  OE2 GLU A  25     -27.794   9.313 -25.788  1.00129.95           O
ATOM     76  N   ASN A  26     -33.238  12.730 -27.480  1.00113.05           N
ATOM     77  CA  ASN A  26     -34.608  12.976 -27.926  1.00 93.54           C
ATOM     78  C   ASN A  26     -34.797  14.432 -28.334  1.00 84.00           C
ATOM     79  O   ASN A  26     -34.575  15.337 -27.531  1.00 96.90           O
ATOM     80  CB  ASN A  26     -35.614  12.612 -26.831  1.00 97.26           C
ATOM     81  CG  ASN A  26     -35.720  11.117 -26.605  1.00 96.79           C
ATOM     82  OD1 ASN A  26     -35.801  10.656 -25.468  1.00 93.62           O
ATOM     83  ND2 ASN A  26     -35.724  10.351 -27.690  1.00104.05           N
ATOM     84  N   GLN A  27     -35.205  14.653 -29.579  1.00 78.70           N
ATOM     85  CA  GLN A  27     -35.430  16.004 -30.082  1.00 70.17           C
ATOM     86  C   GLN A  27     -34.190  16.885 -29.923  1.00 68.15           C
ATOM     87  O   GLN A  27     -34.260  17.949 -29.309  1.00 60.89           O
ATOM     88  CB  GLN A  27     -36.613  16.654 -29.360  1.00 65.58           C
ATOM     89  CG  GLN A  27     -37.879  15.804 -29.311  1.00 71.40           C
ATOM     90  CD  GLN A  27     -38.544  15.665 -30.667  1.00 75.02           C
ATOM     91  OE1 GLN A  27     -38.389  16.520 -31.541  1.00 71.37           O
ATOM     92  NE2 GLN A  27     -39.289  14.584 -30.850  1.00 76.03           N
ATOM     93  N   PRO A  28     -33.045  16.446 -30.473  1.00 64.73           N
ATOM     94  CA  PRO A  28     -31.789  17.190 -30.309  1.00 60.28           C
ATOM     95  C   PRO A  28     -31.747  18.466 -31.147  1.00 54.76           C
ATOM     96  O   PRO A  28     -30.757  19.198 -31.123  1.00 60.47           O
ATOM     97  CB  PRO A  28     -30.728  16.192 -30.778  1.00 63.58           C
ATOM     98  CG  PRO A  28     -31.441  15.323 -31.754  1.00 51.71           C
ATOM     99  CD  PRO A  28     -32.861  15.216 -31.266  1.00 62.84           C
ATOM    100  N   TRP A  29     -32.827  18.718 -31.877  1.00 48.57           N
ATOM    101  CA  TRP A  29     -32.953  19.904 -32.712  1.00 51.18           C
ATOM    102  C   TRP A  29     -33.693  21.008 -31.975  1.00 54.93           C
ATOM    103  O   TRP A  29     -33.775  22.138 -32.458  1.00 57.70           O
ATOM    104  CB  TRP A  29     -33.688  19.563 -34.007  1.00 45.60           C
ATOM    105  CG  TRP A  29     -34.795  18.587 -33.790  1.00 61.67           C
ATOM    106  CD1 TRP A  29     -36.047  18.854 -33.319  1.00 53.10           C
ATOM    107  CD2 TRP A  29     -34.743  17.176 -34.018  1.00 61.61           C
ATOM    108  NE1 TRP A  29     -36.782  17.694 -33.245  1.00 67.36           N
ATOM    109  CE2 TRP A  29     -36.003  16.649 -33.669  1.00 62.51           C
ATOM    110  CE3 TRP A  29     -33.753  16.306 -34.487  1.00 62.80           C
ATOM    111  CZ2 TRP A  29     -36.298  15.293 -33.776  1.00 64.77           C
ATOM    112  CZ3 TRP A  29     -34.050  14.960 -34.591  1.00 54.99           C
ATOM    113  CH2 TRP A  29     -35.310  14.467 -34.238  1.00 61.22           C
ATOM    114  N   PHE A  30     -34.241  20.679 -30.809  1.00 42.73           N
ATOM    115  CA  PHE A  30     -35.060  21.642 -30.084  1.00 55.49           C
ATOM    116  C   PHE A  30     -34.233  22.811 -29.577  1.00 45.75           C
ATOM    117  O   PHE A  30     -33.117  22.637 -29.088  1.00 48.75           O
ATOM    118  CB  PHE A  30     -35.792  20.987 -28.910  1.00 49.48           C
ATOM    119  CG  PHE A  30     -36.624  21.953 -28.119  1.00 52.18           C
ATOM    120  CD1 PHE A  30     -37.849  22.380 -28.600  1.00 56.48           C
ATOM    121  CD2 PHE A  30     -36.167  22.462 -26.915  1.00 50.80           C
ATOM    122  CE1 PHE A  30     -38.614  23.284 -27.888  1.00 56.88           C
ATOM    123  CE2 PHE A  30     -36.929  23.366 -26.197  1.00 52.99           C
ATOM    124  CZ  PHE A  30     -38.154  23.776 -26.685  1.00 49.44           C
ATOM    125  N   ALA A  31     -34.795  24.007 -29.701  1.00 48.37           N
ATOM    126  CA  ALA A  31     -34.126  25.215 -29.248  1.00 57.04           C
ATOM    127  C   ALA A  31     -35.023  25.990 -28.293  1.00 55.45           C
ATOM    128  O   ALA A  31     -36.181  26.275 -28.602  1.00 48.93           O
ATOM    129  CB  ALA A  31     -33.731  26.082 -30.430  1.00 45.18           C
ATOM    130  N   ALA A  32     -34.481  26.315 -27.125  1.00 46.35           N
ATOM    131  CA  ALA A  32     -35.186  27.138 -26.155  1.00 46.16           C
ATOM    132  C   ALA A  32     -34.839  28.599 -26.391  1.00 46.55           C
ATOM    133  O   ALA A  32     -33.677  28.988 -26.296  1.00 51.68           O
ATOM    134  CB  ALA A  32     -34.831  26.722 -24.738  1.00 54.23           C
ATOM    135  N   ILE A  33     -35.847  29.406 -26.703  1.00 44.62           N
ATOM    136  CA  ILE A  33     -35.616  30.806 -27.036  1.00 43.88           C
ATOM    137  C   ILE A  33     -36.039  31.729 -25.898  1.00 51.54           C
ATOM    138  O   ILE A  33     -37.217  31.802 -25.545  1.00 52.35           O
ATOM    139  CB  ILE A  33     -36.362  31.205 -28.321  1.00 51.13           C
ATOM    140  CG1 ILE A  33     -35.966  30.273 -29.469  1.00 48.31           C
ATOM    141  CG2 ILE A  33     -36.068  32.651 -28.680  1.00 44.58           C
ATOM    142  CD1 ILE A  33     -36.545  30.670 -30.807  1.00 42.76           C
ATOM    143  N   TYR A  34     -35.064  32.431 -25.328  1.00 52.32           N
ATOM    144  CA  TYR A  34     -35.299  33.293 -24.176  1.00 43.54           C
ATOM    145  C   TYR A  34     -35.279  34.777 -24.528  1.00 55.30           C
ATOM    146  O   TYR A  34     -34.589  35.196 -25.457  1.00 57.36           O
ATOM    147  CB  TYR A  34     -34.253  33.012 -23.093  1.00 45.51           C
ATOM    148  CG  TYR A  34     -34.510  31.757 -22.291  1.00 34.65           C
ATOM    149  CD1 TYR A  34     -34.300  30.500 -22.841  1.00 38.08           C
ATOM    150  CD2 TYR A  34     -34.956  31.832 -20.979  1.00 44.17           C
ATOM    151  CE1 TYR A  34     -34.533  29.351 -22.107  1.00 38.91           C
ATOM    152  CE2 TYR A  34     -35.191  30.691 -20.239  1.00 44.96           C
ATOM    153  CZ  TYR A  34     -34.979  29.454 -20.806  1.00 40.39           C
ATOM    154  OH  TYR A  34     -35.212  28.317 -20.069  1.00 57.07           O
ATOM    155  N   GLN A  35     -36.044  35.564 -23.777  1.00 49.12           N
ATOM    156  CA  GLN A  35     -35.997  37.016 -23.893  1.00 51.87           C
ATOM    157  C   GLN A  35     -35.199  37.589 -22.732  1.00 52.84           C
ATOM    158  O   GLN A  35     -35.329  37.139 -21.593  1.00 53.33           O
ATOM    159  CB  GLN A  35     -37.403  37.619 -23.922  1.00 55.23           C
ATOM    160  CG  GLN A  35     -37.421  39.143 -23.965  1.00 50.69           C
ATOM    161  CD  GLN A  35     -38.811  39.706 -24.184  1.00 57.69           C
ATOM    162  OE1 GLN A  35     -39.649  39.085 -24.838  1.00 65.89           O
ATOM    163  NE2 GLN A  35     -39.063  40.890 -23.635  1.00 71.24           N
ATOM    164  N   LYS A  36     -34.367  38.579 -23.029  1.00 55.72           N
ATOM    165  CA  LYS A  36     -33.473  39.145 -22.031  1.00 54.54           C
ATOM    166  C   LYS A  36     -34.175  40.168 -21.147  1.00 58.60           C
ATOM    167  O   LYS A  36     -35.087  40.870 -21.587  1.00 58.96           O
ATOM    168  CB  LYS A  36     -32.260  39.787 -22.710  1.00 56.00           C
ATOM    169  CG  LYS A  36     -31.292  38.793 -23.333  1.00 59.83           C
ATOM    170  CD  LYS A  36     -30.095  39.509 -23.941  1.00 53.16           C
ATOM    171  CE  LYS A  36     -29.073  38.532 -24.494  1.00 70.60           C
ATOM    172  NZ  LYS A  36     -27.905  39.251 -25.069  1.00 70.62           N
ATOM    173  N   ASN A  37     -33.745  40.238 -19.892  1.00 56.13           N
ATOM    174  CA  ASN A  37     -34.252  41.228 -18.953  1.00 62.42           C
ATOM    175  C   ASN A  37     -33.188  42.270 -18.630  1.00 56.29           C
ATOM    176  O   ASN A  37     -31.991  41.987 -18.683  1.00 69.94           O
ATOM    177  CB  ASN A  37     -34.733  40.554 -17.663  1.00 52.65           C
ATOM    178  CG  ASN A  37     -35.910  39.625 -17.889  1.00 49.68           C
ATOM    179  OD1 ASN A  37     -36.940  40.025 -18.436  1.00 53.73           O
ATOM    180  ND2 ASN A  37     -35.766  38.375 -17.462  1.00 51.13           N
ATOM    181  N   LYS A  37A    -33.636  43.474 -18.291  1.00 84.19           N
ATOM    182  CA  LYS A  37A    -32.738  44.566 -17.927  1.00 89.89           C
ATOM    183  C   LYS A  37A    -31.808  44.198 -16.767  1.00 78.92           C
ATOM    184  O   LYS A  37A    -32.235  43.608 -15.779  1.00 78.21           O
ATOM    185  CB  LYS A  37A    -33.554  45.808 -17.583  1.00 92.21           C
ATOM    186  CG  LYS A  37A    -34.095  46.521 -18.810  1.00112.64           C
ATOM    187  CD  LYS A  37A    -34.475  47.958 -18.489  1.00121.57           C
ATOM    188  CE  LYS A  37A    -35.979  48.154 -18.525  1.00118.98           C
ATOM    189  NZ  LYS A  37A    -36.472  48.414 -19.904  1.00116.00           N
ATOM    190  N   GLY A  37B    -30.536  44.556 -16.893  1.00 83.56           N
ATOM    191  CA  GLY A  37B    -29.563  44.263 -15.859  1.00 71.96           C
ATOM    192  C   GLY A  37B    -29.184  42.793 -15.806  1.00 82.20           C
ATOM    193  O   GLY A  37B    -29.399  42.051 -16.767  1.00 79.73           O
ATOM    194  N   GLY A  37C    -28.622  42.373 -14.676  1.00 70.64           N
ATOM    195  CA  GLY A  37C    -28.189  41.000 -14.490  1.00 54.91           C
ATOM    196  C   GLY A  37C    -29.290  40.062 -14.036  1.00 54.40           C
ATOM    197  O   GLY A  37C    -29.032  39.064 -13.362  1.00 57.50           O
ATOM    198  N   SER A  37D    -30.526  40.386 -14.399  1.00 60.02           N
ATOM    199  CA  SER A  37D    -31.651  39.505 -14.128  1.00 60.99           C
ATOM    200  C   SER A  37D    -31.651  38.368 -15.140  1.00 55.35           C
ATOM    201  O   SER A  37D    -31.441  38.601 -16.332  1.00 57.02           O
ATOM    202  CB  SER A  37D    -32.970  40.280 -14.183  1.00 52.49           C
ATOM    203  OG  SER A  37D    -32.963  41.359 -13.262  1.00 88.55           O
ATOM    204  N   PRO A  37E    -31.857  37.129 -14.668  1.00 54.38           N
ATOM    205  CA  PRO A  37E    -31.939  35.982 -15.578  1.00 56.62           C
ATOM    206  C   PRO A  37E    -33.021  36.190 -16.628  1.00 49.17           C
ATOM    207  O   PRO A  37E    -34.021  36.851 -16.354  1.00 52.30           O
ATOM    208  CB  PRO A  37E    -32.283  34.815 -14.648  1.00 46.32           C
ATOM    209  CG  PRO A  37E    -31.747  35.228 -13.321  1.00 51.64           C
ATOM    210  CD  PRO A  37E    -31.936  36.719 -13.255  1.00 50.00           C
ATOM    211  N   PRO A  38     -32.817  35.638 -17.831  1.00 55.65           N
ATOM    212  CA  PRO A  38     -33.749  35.820 -18.948  1.00 54.25           C
ATOM    213  C   PRO A  38     -35.054  35.056 -18.751  1.00 44.41           C
ATOM    214  O   PRO A  38     -35.124  34.159 -17.910  1.00 49.70           O
ATOM    215  CB  PRO A  38     -32.969  35.267 -20.145  1.00 48.84           C
ATOM    216  CG  PRO A  38     -32.064  34.249 -19.551  1.00 43.87           C
ATOM    217  CD  PRO A  38     -31.686  34.765 -18.192  1.00 55.07           C
ATOM    218  N   SER A  39     -36.075  35.413 -19.522  1.00 52.73           N
ATOM    219  CA  SER A  39     -37.368  34.750 -19.435  1.00 49.51           C
ATOM    220  C   SER A  39     -37.607  33.881 -20.662  1.00 50.81           C
ATOM    221  O   SER A  39     -37.338  34.300 -21.791  1.00 53.30           O
ATOM    222  CB  SER A  39     -38.491  35.776 -19.289  1.00 42.85           C
ATOM    223  OG  SER A  39     -38.284  36.607 -18.157  1.00 58.17           O
ATOM    224  N   PHE A  40     -38.101  32.666 -20.441  1.00 45.68           N
ATOM    225  CA  PHE A  40     -38.430  31.776 -21.553  1.00 48.51           C
ATOM    226  C   PHE A  40     -39.521  32.413 -22.399  1.00 49.70           C
ATOM    227  O   PHE A  40     -40.494  32.952 -21.870  1.00 53.71           O
ATOM    228  CB  PHE A  40     -38.876  30.403 -21.052  1.00 42.02           C
ATOM    229  CG  PHE A  40     -39.266  29.452 -22.153  1.00 49.53           C
ATOM    230  CD1 PHE A  40     -38.318  28.643 -22.756  1.00 50.59           C
ATOM    231  CD2 PHE A  40     -40.580  29.368 -22.585  1.00 54.45           C
ATOM    232  CE1 PHE A  40     -38.670  27.770 -23.765  1.00 57.01           C
ATOM    233  CE2 PHE A  40     -40.938  28.495 -23.595  1.00 55.09           C
ATOM    234  CZ  PHE A  40     -39.983  27.697 -24.185  1.00 60.49           C
ATOM    235  N   LYS A  41     -39.354  32.353 -23.715  1.00 49.60           N
ATOM    236  CA  LYS A  41     -40.295  32.992 -24.623  1.00 50.03           C
ATOM    237  C   LYS A  41     -40.930  31.990 -25.585  1.00 52.64           C
ATOM    238  O   LYS A  41     -42.151  31.973 -25.749  1.00 62.59           O
ATOM    239  CB  LYS A  41     -39.600  34.106 -25.409  1.00 48.51           C
ATOM    240  CG  LYS A  41     -40.529  34.942 -26.275  1.00 60.43           C
ATOM    241  CD  LYS A  41     -41.583  35.653 -25.441  1.00 65.95           C
ATOM    242  CE  LYS A  41     -42.431  36.573 -26.304  1.00 57.32           C
ATOM    243  NZ  LYS A  41     -43.855  36.575 -25.873  1.00 73.56           N
ATOM    244  N   CYS A  42     -40.111  31.152 -26.216  1.00 57.10           N
ATOM    245  CA  CYS A  42     -40.626  30.228 -27.226  1.00 47.86           C
ATOM    246  C   CYS A  42     -39.725  29.028 -27.492  1.00 57.17           C
ATOM    247  O   CYS A  42     -38.567  28.995 -27.080  1.00 49.87           O
ATOM    248  CB  CYS A  42     -40.855  30.977 -28.543  1.00 50.16           C
ATOM    249  SG  CYS A  42     -42.464  31.780 -28.728  1.00 61.65           S
ATOM    250  N   GLY A  43     -40.277  28.050 -28.200  1.00 51.12           N
ATOM    251  CA  GLY A  43     -39.505  26.928 -28.692  1.00 46.18           C
ATOM    252  C   GLY A  43     -39.057  27.208 -30.114  1.00 50.17           C
ATOM    253  O   GLY A  43     -39.479  28.194 -30.716  1.00 49.10           O
ATOM    254  N   GLY A  44     -38.201  26.345 -30.652  1.00 54.63           N
ATOM    255  CA  GLY A  44     -37.686  26.518 -31.998  1.00 39.51           C
ATOM    256  C   GLY A  44     -36.966  25.273 -32.475  1.00 44.35           C
ATOM    257  O   GLY A  44     -36.748  24.342 -31.700  1.00 44.74           O
ATOM    258  N   SER A  45     -36.592  25.250 -33.749  1.00 42.13           N
ATOM    259  CA  SER A  45     -35.925  24.082 -34.311  1.00 49.14           C
ATOM    260  C   SER A  45     -34.676  24.464 -35.096  1.00 47.04           C
ATOM    261  O   SER A  45     -34.694  25.397 -35.898  1.00 48.87           O
ATOM    262  CB  SER A  45     -36.887  23.304 -35.207  1.00 53.72           C
ATOM    263  OG  SER A  45     -38.106  23.051 -34.533  1.00 50.52           O
ATOM    264  N   LEU A  46     -33.594  23.733 -34.851  1.00 50.98           N
ATOM    265  CA  LEU A  46     -32.345  23.920 -35.576  1.00 46.63           C
ATOM    266  C   LEU A  46     -32.414  23.214 -36.925  1.00 56.81           C
ATOM    267  O   LEU A  46     -32.325  21.990 -36.992  1.00 55.68           O
ATOM    268  CB  LEU A  46     -31.163  23.389 -34.755  1.00 47.48           C
ATOM    269  CG  LEU A  46     -29.748  23.665 -35.274  1.00 50.32           C
ATOM    270  CD1 LEU A  46     -29.336  25.108 -35.021  1.00 33.77           C
ATOM    271  CD2 LEU A  46     -28.751  22.706 -34.647  1.00 40.41           C
ATOM    272  N   ILE A  47     -32.581  23.986 -37.996  1.00 46.10           N
ATOM    273  CA  ILE A  47     -32.697  23.418 -39.335  1.00 55.28           C
ATOM    274  C   ILE A  47     -31.365  23.455 -40.074  1.00 60.23           C
ATOM    275  O   ILE A  47     -31.147  22.708 -41.027  1.00 63.08           O
ATOM    276  CB  ILE A  47     -33.758  24.157 -40.172  1.00 47.41           C
ATOM    277  CG1 ILE A  47     -33.416  25.647 -40.274  1.00 51.80           C
ATOM    278  CG2 ILE A  47     -35.136  23.963 -39.566  1.00 47.32           C
ATOM    279  CD1 ILE A  47     -34.393  26.438 -41.125  1.00 39.01           C
ATOM    280  N   SER A  48     -30.482  24.337 -39.624  1.00 62.33           N
ATOM    281  CA  SER A  48     -29.116  24.409 -40.124  1.00 51.06           C
ATOM    282  C   SER A  48     -28.218  24.747 -38.944  1.00 62.67           C
ATOM    283  O   SER A  48     -28.698  25.278 -37.945  1.00 68.60           O
ATOM    284  CB  SER A  48     -28.989  25.456 -41.236  1.00 58.70           C
ATOM    285  OG  SER A  48     -27.652  25.578 -41.690  1.00 93.64           O
ATOM    286  N   PRO A  49     -26.917  24.430 -39.041  1.00 66.02           N
ATOM    287  CA  PRO A  49     -25.994  24.742 -37.943  1.00 60.85           C
ATOM    288  C   PRO A  49     -26.050  26.204 -37.498  1.00 58.88           C
ATOM    289  O   PRO A  49     -25.711  26.508 -36.355  1.00 58.61           O
ATOM    290  CB  PRO A  49     -24.625  24.406 -38.539  1.00 53.94           C
ATOM    291  CG  PRO A  49     -24.915  23.308 -39.500  1.00 50.32           C
ATOM    292  CD  PRO A  49     -26.261  23.639 -40.099  1.00 60.32           C
ATOM    293  N   CYS A  50     -26.491  27.092 -38.382  1.00 59.74           N
ATOM    294  CA  CYS A  50     -26.535  28.514 -38.068  1.00 52.91           C
ATOM    295  C   CYS A  50     -27.954  29.073 -38.016  1.00 60.93           C
ATOM    296  O   CYS A  50     -28.145  30.257 -37.734  1.00 50.32           O
ATOM    297  CB  CYS A  50     -25.723  29.306 -39.094  1.00 55.09           C
ATOM    298  SG  CYS A  50     -24.051  28.684 -39.366  1.00 66.86           S
ATOM    299  N   TRP A  51     -28.951  28.234 -38.279  1.00 52.87           N
ATOM    300  CA  TRP A  51     -30.318  28.730 -38.400  1.00 55.21           C
ATOM    301  C   TRP A  51     -31.346  27.976 -37.558  1.00 56.21           C
ATOM    302  O   TRP A  51     -31.422  26.746 -37.583  1.00 52.42           O
ATOM    303  CB  TRP A  51     -30.749  28.705 -39.865  1.00 44.86           C
ATOM    304  CG  TRP A  51     -30.033  29.728 -40.698  1.00 65.27           C
ATOM    305  CD1 TRP A  51     -28.905  29.540 -41.444  1.00 52.44           C
ATOM    306  CD2 TRP A  51     -30.389  31.106 -40.851  1.00 57.23           C
ATOM    307  NE1 TRP A  51     -28.541  30.714 -42.057  1.00 49.56           N
ATOM    308  CE2 TRP A  51     -29.437  31.692 -41.709  1.00 54.98           C
ATOM    309  CE3 TRP A  51     -31.424  31.901 -40.348  1.00 50.34           C
ATOM    310  CZ2 TRP A  51     -29.490  33.035 -42.075  1.00 53.07           C
ATOM    311  CZ3 TRP A  51     -31.474  33.234 -40.713  1.00 57.13           C
ATOM    312  CH2 TRP A  51     -30.513  33.787 -41.567  1.00 59.52           C
ATOM    313  N   VAL A  52     -32.140  28.738 -36.812  1.00 55.12           N
ATOM    314  CA  VAL A  52     -33.252  28.194 -36.040  1.00 51.24           C
ATOM    315  C   VAL A  52     -34.579  28.705 -36.593  1.00 51.15           C
ATOM    316  O   VAL A  52     -34.739  29.898 -36.846  1.00 53.34           O
ATOM    317  CB  VAL A  52     -33.155  28.568 -34.550  1.00 44.06           C
ATOM    318  CG1 VAL A  52     -34.485  28.329 -33.854  1.00 50.08           C
ATOM    319  CG2 VAL A  52     -32.042  27.782 -33.874  1.00 51.61           C
ATOM    320  N   ALA A  53     -35.529  27.797 -36.779  1.00 47.58           N
ATOM    321  CA  ALA A  53     -36.855  28.177 -37.245  1.00 43.12           C
ATOM    322  C   ALA A  53     -37.841  28.233 -36.085  1.00 56.00           C
ATOM    323  O   ALA A  53     -37.898  27.321 -35.260  1.00 46.67           O
ATOM    324  CB  ALA A  53     -37.339  27.210 -38.312  1.00 42.03           C
ATOM    325  N   SER A  54     -38.612  29.312 -36.023  1.00 48.83           N
ATOM    326  CA  SER A  54     -39.595  29.479 -34.962  1.00 49.50           C
ATOM    327  C   SER A  54     -40.832  30.193 -35.494  1.00 45.21           C
ATOM    328  O   SER A  54     -41.031  30.293 -36.704  1.00 44.68           O
ATOM    329  CB  SER A  54     -38.994  30.253 -33.790  1.00 48.10           C
ATOM    330  OG  SER A  54     -39.849  30.225 -32.660  1.00 51.58           O
ATOM    331  N   ALA A  55     -41.663  30.685 -34.584  1.00 37.79           N
ATOM    332  CA  ALA A  55     -42.890  31.370 -34.966  1.00 46.55           C
ATOM    333  C   ALA A  55     -42.748  32.885 -34.844  1.00 52.88           C
ATOM    334  O   ALA A  55     -42.200  33.397 -33.868  1.00 56.12           O
ATOM    335  CB  ALA A  55     -44.050  30.880 -34.123  1.00 46.97           C
ATOM    336  N   ALA A  56     -43.261  33.589 -35.847  1.00 47.81           N
ATOM    337  CA  ALA A  56     -43.148  35.038 -35.924  1.00 43.26           C
ATOM    338  C   ALA A  56     -43.866  35.743 -34.778  1.00 51.03           C
ATOM    339  O   ALA A  56     -43.430  36.805 -34.327  1.00 48.49           O
ATOM    340  CB  ALA A  56     -43.688  35.531 -37.256  1.00 41.62           C
ATOM    341  N   HIS A  57     -44.964  35.156 -34.311  1.00 47.68           N
ATOM    342  CA  HIS A  57     -45.779  35.789 -33.281  1.00 48.29           C
ATOM    343  C   HIS A  57     -45.032  35.814 -31.947  1.00 56.29           C
ATOM    344  O   HIS A  57     -45.459  36.473 -30.999  1.00 50.61           O
ATOM    345  CB  HIS A  57     -47.134  35.074 -33.140  1.00 53.49           C
ATOM    346  CG  HIS A  57     -47.101  33.838 -32.293  1.00 44.88           C
ATOM    347  ND1 HIS A  57     -47.191  32.573 -32.811  1.00 49.51           N
ATOM    348  CD2 HIS A  57     -47.018  33.688 -30.938  1.00 43.57           C
ATOM    349  CE1 HIS A  57     -47.149  31.682 -31.824  1.00 44.63           C
ATOM    350  NE2 HIS A  57     -47.042  32.340 -30.690  1.00 49.56           N
ATOM    351  N   CYS A  58     -43.912  35.101 -31.885  1.00 53.66           N
ATOM    352  CA  CYS A  58     -43.090  35.075 -30.682  1.00 42.43           C
ATOM    353  C   CYS A  58     -42.215  36.324 -30.574  1.00 51.29           C
ATOM    354  O   CYS A  58     -41.700  36.635 -29.498  1.00 50.33           O
ATOM    355  CB  CYS A  58     -42.206  33.824 -30.657  1.00 46.59           C
ATOM    356  SG  CYS A  58     -43.095  32.250 -30.593  1.00 56.53           S
ATOM    357  N   PHE A  59     -42.063  37.042 -31.686  1.00 44.09           N
ATOM    358  CA  PHE A  59     -41.107  38.146 -31.768  1.00 50.03           C
ATOM    359  C   PHE A  59     -41.714  39.489 -32.193  1.00 56.36           C
ATOM    360  O   PHE A  59     -41.012  40.502 -32.228  1.00 50.55           O
ATOM    361  CB  PHE A  59     -39.986  37.787 -32.743  1.00 53.00           C
ATOM    362  CG  PHE A  59     -39.323  36.470 -32.451  1.00 43.06           C
ATOM    363  CD1 PHE A  59     -38.321  36.381 -31.499  1.00 45.78           C
ATOM    364  CD2 PHE A  59     -39.698  35.323 -33.131  1.00 43.69           C
ATOM    365  CE1 PHE A  59     -37.708  35.172 -31.226  1.00 46.35           C
ATOM    366  CE2 PHE A  59     -39.088  34.111 -32.862  1.00 44.49           C
ATOM    367  CZ  PHE A  59     -38.091  34.036 -31.909  1.00 44.48           C
ATOM    368  N   ILE A  60     -43.006  39.506 -32.508  1.00 50.05           N
ATOM    369  CA  ILE A  60     -43.640  40.694 -33.085  1.00 50.82           C
ATOM    370  C   ILE A  60     -43.636  41.903 -32.142  1.00 43.05           C
ATOM    371  O   ILE A  60     -43.615  43.050 -32.595  1.00 56.07           O
ATOM    372  CB  ILE A  60     -45.098  40.397 -33.503  1.00 48.41           C
ATOM    373  CG1 ILE A  60     -45.773  41.663 -34.035  1.00 50.63           C
ATOM    374  CG2 ILE A  60     -45.881  39.816 -32.338  1.00 55.82           C
ATOM    375  CD1 ILE A  60     -45.055  42.284 -35.216  1.00 49.66           C
ATOM    376  N   GLN A  60A    -43.646  41.644 -30.837  1.00 48.19           N
ATOM    377  CA  GLN A  60A    -43.619  42.715 -29.843  1.00 59.46           C
ATOM    378  C   GLN A  60A    -42.250  43.388 -29.782  1.00 55.19           C
ATOM    379  O   GLN A  60A    -42.152  44.615 -29.734  1.00 68.45           O
ATOM    380  CB  GLN A  60A    -43.997  42.180 -28.458  1.00 45.25           C
ATOM    381  CG  GLN A  60A    -45.464  41.801 -28.303  1.00 49.70           C
ATOM    382  CD  GLN A  60A    -45.810  41.358 -26.888  1.00 70.76           C
ATOM    383  OE1 GLN A  60A    -45.592  40.205 -26.515  1.00 64.60           O
ATOM    384  NE2 GLN A  60A    -46.357  42.275 -26.097  1.00 60.84           N
ATOM    385  N   LEU A  60B    -41.199  42.573 -29.773  1.00 49.33           N
ATOM    386  CA  LEU A  60B    -39.823  43.061 -29.740  1.00 48.22           C
ATOM    387  C   LEU A  60B    -38.991  42.388 -30.833  1.00 57.58           C
ATOM    388  O   LEU A  60B    -38.215  41.478 -30.549  1.00 52.25           O
ATOM    389  CB  LEU A  60B    -39.189  42.804 -28.367  1.00 50.53           C
ATOM    390  CG  LEU A  60B    -39.731  43.557 -27.147  1.00 56.33           C
ATOM    391  CD1 LEU A  60B    -39.044  43.095 -25.865  1.00 53.80           C
ATOM    392  CD2 LEU A  60B    -39.569  45.057 -27.331  1.00 46.40           C
ATOM    393  N   PRO A  60C    -39.155  42.832 -32.090  1.00 51.60           N
ATOM    394  CA  PRO A  60C    -38.523  42.165 -33.237  1.00 50.90           C
ATOM    395  C   PRO A  60C    -37.034  42.468 -33.430  1.00 49.99           C
ATOM    396  O   PRO A  60C    -36.481  42.091 -34.465  1.00 70.84           O
ATOM    397  CB  PRO A  60C    -39.330  42.694 -34.425  1.00 45.70           C
ATOM    398  CG  PRO A  60C    -39.790  44.036 -33.987  1.00 56.65           C
ATOM    399  CD  PRO A  60C    -40.058  43.918 -32.510  1.00 45.39           C
ATOM    400  N   LYS A  61     -36.394  43.126 -32.467  1.00 55.05           N
ATOM    401  CA  LYS A  61     -34.959  43.385 -32.568  1.00 56.41           C
ATOM    402  C   LYS A  61     -34.152  42.266 -31.910  1.00 57.58           C
ATOM    403  O   LYS A  61     -34.419  41.873 -30.775  1.00 50.48           O
ATOM    404  CB  LYS A  61     -34.608  44.737 -31.948  1.00 51.58           C
ATOM    405  CG  LYS A  61     -35.204  45.921 -32.699  1.00 63.75           C
ATOM    406  CD  LYS A  61     -34.302  47.138 -32.624  1.00 82.98           C
ATOM    407  CE  LYS A  61     -34.971  48.356 -33.234  1.00 81.31           C
ATOM    408  NZ  LYS A  61     -36.166  48.762 -32.446  1.00 91.16           N
ATOM    409  N   LYS A  62     -33.158  41.766 -32.639  1.00 62.17           N
ATOM    410  CA  LYS A  62     -32.441  40.546 -32.270  1.00 53.49           C
ATOM    411  C   LYS A  62     -31.716  40.602 -30.923  1.00 52.21           C
ATOM    412  O   LYS A  62     -31.501  39.567 -30.293  1.00 55.01           O
ATOM    413  CB  LYS A  62     -31.431  40.194 -33.366  1.00 65.80           C
ATOM    414  CG  LYS A  62     -30.457  41.312 -33.701  1.00 47.92           C
ATOM    415  CD  LYS A  62     -29.406  40.850 -34.702  1.00 67.46           C
ATOM    416  CE  LYS A  62     -28.461  41.979 -35.087  1.00 61.28           C
ATOM    417  NZ  LYS A  62     -29.158  43.046 -35.858  1.00 73.96           N
ATOM    418  N   GLU A  62A    -31.339  41.801 -30.488  1.00 54.39           N
ATOM    419  CA  GLU A  62A    -30.579  41.954 -29.251  1.00 48.11           C
ATOM    420  C   GLU A  62A    -31.354  41.484 -28.016  1.00 47.71           C
ATOM    421  O   GLU A  62A    -30.769  41.263 -26.956  1.00 59.60           O
ATOM    422  CB  GLU A  62A    -30.155  43.412 -29.059  1.00 48.71           C
ATOM    423  CG  GLU A  62A    -29.132  43.913 -30.073  1.00 51.16           C
ATOM    424  CD  GLU A  62A    -29.749  44.254 -31.418  1.00 74.05           C
ATOM    425  OE1 GLU A  62A    -30.986  44.412 -31.488  1.00 52.98           O
ATOM    426  OE2 GLU A  62A    -28.992  44.367 -32.405  1.00 82.94           O
ATOM    427  N   ASN A  63     -32.667  41.328 -28.159  1.00 49.24           N
ATOM    428  CA  ASN A  63     -33.525  40.986 -27.027  1.00 49.98           C
ATOM    429  C   ASN A  63     -33.537  39.502 -26.672  1.00 55.34           C
ATOM    430  O   ASN A  63     -34.129  39.110 -25.665  1.00 56.38           O
ATOM    431  CB  ASN A  63     -34.957  41.445 -27.299  1.00 45.24           C
ATOM    432  CG  ASN A  63     -35.099  42.953 -27.278  1.00 54.08           C
ATOM    433  OD1 ASN A  63     -35.373  43.577 -28.304  1.00 64.62           O
ATOM    434  ND2 ASN A  63     -34.919  43.548 -26.106  1.00 60.57           N
ATOM    435  N   TYR A  64     -32.881  38.676 -27.481  1.00 46.72           N
ATOM    436  CA  TYR A  64     -33.027  37.230 -27.341  1.00 53.94           C
ATOM    437  C   TYR A  64     -31.713  36.467 -27.243  1.00 58.88           C
ATOM    438  O   TYR A  64     -30.656  36.944 -27.659  1.00 62.83           O
ATOM    439  CB  TYR A  64     -33.841  36.682 -28.513  1.00 44.59           C
ATOM    440  CG  TYR A  64     -35.149  37.408 -28.708  1.00 49.93           C
ATOM    441  CD1 TYR A  64     -36.257  37.091 -27.938  1.00 42.00           C
ATOM    442  CD2 TYR A  64     -35.272  38.418 -29.652  1.00 46.58           C
ATOM    443  CE1 TYR A  64     -37.453  37.753 -28.105  1.00 44.64           C
ATOM    444  CE2 TYR A  64     -36.464  39.086 -29.827  1.00 51.75           C
ATOM    445  CZ  TYR A  64     -37.552  38.750 -29.051  1.00 45.43           C
ATOM    446  OH  TYR A  64     -38.742  39.416 -29.224  1.00 53.75           O
ATOM    447  N   VAL A  65     -31.807  35.267 -26.679  1.00 45.71           N
ATOM    448  CA  VAL A  65     -30.689  34.338 -26.591  1.00 44.40           C
ATOM    449  C   VAL A  65     -31.211  32.913 -26.737  1.00 53.67           C
ATOM    450  O   VAL A  65     -32.247  32.566 -26.173  1.00 47.57           O
ATOM    451  CB  VAL A  65     -29.926  34.482 -25.262  1.00 38.16           C
ATOM    452  CG1 VAL A  65     -30.899  34.633 -24.107  1.00 43.85           C
ATOM    453  CG2 VAL A  65     -29.014  33.285 -25.048  1.00 49.71           C
ATOM    454  N   VAL A  66     -30.496  32.091 -27.496  1.00 53.30           N
ATOM    455  CA  VAL A  66     -30.953  30.739 -27.783  1.00 42.13           C
ATOM    456  C   VAL A  66     -30.098  29.694 -27.077  1.00 49.10           C
ATOM    457  O   VAL A  66     -28.874  29.811 -27.035  1.00 53.01           O
ATOM    458  CB  VAL A  66     -30.943  30.454 -29.296  1.00 45.03           C
ATOM    459  CG1 VAL A  66     -31.340  29.013 -29.564  1.00 45.59           C
ATOM    460  CG2 VAL A  66     -31.867  31.417 -30.028  1.00 36.01           C
ATOM    461  N   TYR A  67     -30.750  28.679 -26.519  1.00 41.78           N
ATOM    462  CA  TYR A  67     -30.042  27.577 -25.881  1.00 57.42           C
ATOM    463  C   TYR A  67     -30.350  26.265 -26.593  1.00 52.40           C
ATOM    464  O   TYR A  67     -31.485  26.025 -27.004  1.00 60.66           O
ATOM    465  CB  TYR A  67     -30.410  27.476 -24.399  1.00 54.33           C
ATOM    466  CG  TYR A  67     -30.034  28.698 -23.589  1.00 58.12           C
ATOM    467  CD1 TYR A  67     -28.744  28.862 -23.097  1.00 55.75           C
ATOM    468  CD2 TYR A  67     -30.970  29.688 -23.314  1.00 61.67           C
ATOM    469  CE1 TYR A  67     -28.399  29.979 -22.357  1.00 49.86           C
ATOM    470  CE2 TYR A  67     -30.634  30.806 -22.576  1.00 58.16           C
ATOM    471  CZ  TYR A  67     -29.349  30.947 -22.099  1.00 47.03           C
ATOM    472  OH  TYR A  67     -29.016  32.062 -21.363  1.00 51.98           O
ATOM    473  N   LEU A  68     -29.332  25.421 -26.739  1.00 51.34           N
ATOM    474  CA  LEU A  68     -29.491  24.143 -27.425  1.00 43.21           C
ATOM    475  C   LEU A  68     -29.015  22.978 -26.563  1.00 49.63           C
ATOM    476  O   LEU A  68     -28.402  23.177 -25.515  1.00 54.17           O
ATOM    477  CB  LEU A  68     -28.724  24.143 -28.750  1.00 41.85           C
ATOM    478  CG  LEU A  68     -29.067  25.214 -29.788  1.00 51.65           C
ATOM    479  CD1 LEU A  68     -28.197  25.048 -31.028  1.00 50.59           C
ATOM    480  CD2 LEU A  68     -30.546  25.180 -30.156  1.00 43.82           C
ATOM    481  N   GLY A  69     -29.299  21.762 -27.022  1.00 54.96           N
ATOM    482  CA  GLY A  69     -28.813  20.556 -26.376  1.00 45.26           C
ATOM    483  C   GLY A  69     -29.373  20.315 -24.987  1.00 51.07           C
ATOM    484  O   GLY A  69     -28.711  19.711 -24.145  1.00 61.87           O
ATOM    485  N   GLN A  70     -30.595  20.783 -24.748  1.00 58.64           N
ATOM    486  CA  GLN A  70     -31.241  20.614 -23.449  1.00 63.68           C
ATOM    487  C   GLN A  70     -31.579  19.149 -23.179  1.00 61.83           C
ATOM    488  O   GLN A  70     -32.168  18.473 -24.021  1.00 87.09           O
ATOM    489  CB  GLN A  70     -32.506  21.471 -23.362  1.00 59.26           C
ATOM    490  CG  GLN A  70     -32.302  22.813 -22.670  1.00 60.81           C
ATOM    491  CD  GLN A  70     -33.358  23.833 -23.045  1.00 71.64           C
ATOM    492  OE1 GLN A  70     -33.875  23.827 -24.163  1.00 69.15           O
ATOM    493  NE2 GLN A  70     -33.680  24.723 -22.113  1.00 70.84           N
ATOM    494  N   SER A  71     -31.197  18.672 -21.998  1.00 72.26           N
ATOM    495  CA  SER A  71     -31.440  17.293 -21.582  1.00 78.90           C
ATOM    496  C   SER A  71     -30.984  17.095 -20.136  1.00 94.92           C
ATOM    497  O   SER A  71     -30.057  17.762 -19.674  1.00 88.08           O
ATOM    498  CB  SER A  71     -30.717  16.308 -22.505  1.00 79.28           C
ATOM    499  OG  SER A  71     -30.525  15.059 -21.866  1.00101.44           O
ATOM    500  N   LYS A  72     -31.639  16.181 -19.427  1.00101.71           N
ATOM    501  CA  LYS A  72     -31.326  15.913 -18.026  1.00 86.83           C
ATOM    502  C   LYS A  72     -29.997  15.187 -17.856  1.00 87.55           C
ATOM    503  O   LYS A  72     -29.478  15.078 -16.745  1.00101.47           O
ATOM    504  CB  LYS A  72     -32.443  15.090 -17.380  1.00 83.25           C
ATOM    505  CG  LYS A  72     -33.745  15.837 -17.201  1.00 98.48           C
ATOM    506  CD  LYS A  72     -34.769  14.950 -16.521  1.00123.27           C
ATOM    507  CE  LYS A  72     -36.087  15.668 -16.317  1.00119.92           C
ATOM    508  NZ  LYS A  72     -37.096  14.792 -15.664  1.00107.80           N
ATOM    509  N   GLU A  73     -29.455  14.693 -18.964  1.00 79.96           N
ATOM    510  CA  GLU A  73     -28.198  13.954 -18.945  1.00 88.72           C
ATOM    511  C   GLU A  73     -27.098  14.697 -19.695  1.00 90.35           C
ATOM    512  O   GLU A  73     -25.988  14.186 -19.851  1.00 83.43           O
ATOM    513  CB  GLU A  73     -28.381  12.562 -19.548  1.00105.34           C
ATOM    514  CG  GLU A  73     -29.359  11.690 -18.781  1.00112.06           C
ATOM    515  CD  GLU A  73     -29.008  11.587 -17.309  1.00123.77           C
ATOM    516  OE1 GLU A  73     -27.815  11.399 -16.988  1.00123.69           O
ATOM    517  OE2 GLU A  73     -29.927  11.701 -16.472  1.00117.46           O
ATOM    518  N   SER A  74     -27.410  15.902 -20.160  1.00 88.32           N
ATOM    519  CA  SER A  74     -26.434  16.733 -20.855  1.00 80.01           C
ATOM    520  C   SER A  74     -25.889  17.813 -19.924  1.00 73.76           C
ATOM    521  O   SER A  74     -26.654  18.511 -19.261  1.00 65.24           O
ATOM    522  CB  SER A  74     -27.063  17.364 -22.102  1.00 81.96           C
ATOM    523  OG  SER A  74     -28.261  18.047 -21.778  1.00 82.57           O
ATOM    524  N   SER A  75     -24.566  17.940 -19.872  1.00 56.02           N
ATOM    525  CA  SER A  75     -23.925  18.948 -19.033  1.00 59.65           C
ATOM    526  C   SER A  75     -23.877  20.296 -19.741  1.00 57.01           C
ATOM    527  O   SER A  75     -23.387  20.393 -20.867  1.00 57.80           O
ATOM    528  CB  SER A  75     -22.510  18.510 -18.650  1.00 49.96           C
ATOM    529  OG  SER A  75     -22.502  17.163 -18.214  1.00 79.80           O
ATOM    530  N   TYR A  76     -24.380  21.334 -19.080  1.00 55.48           N
ATOM    531  CA  TYR A  76     -24.417  22.664 -19.680  1.00 58.16           C
ATOM    532  C   TYR A  76     -23.018  23.217 -19.927  1.00 49.11           C
ATOM    533  O   TYR A  76     -22.215  23.352 -19.005  1.00 50.46           O
ATOM    534  CB  TYR A  76     -25.202  23.639 -18.803  1.00 46.84           C
ATOM    535  CG  TYR A  76     -25.240  25.053 -19.351  1.00 45.68           C
ATOM    536  CD1 TYR A  76     -25.894  25.338 -20.543  1.00 41.89           C
ATOM    537  CD2 TYR A  76     -24.631  26.101 -18.673  1.00 39.27           C
ATOM    538  CE1 TYR A  76     -25.935  26.625 -21.047  1.00 46.89           C
ATOM    539  CE2 TYR A  76     -24.668  27.393 -19.170  1.00 49.55           C
ATOM    540  CZ  TYR A  76     -25.322  27.647 -20.358  1.00 42.39           C
ATOM    541  OH  TYR A  76     -25.364  28.928 -20.859  1.00 47.35           O
ATOM    542  N   ASN A  77     -22.742  23.530 -21.186  1.00 52.51           N
ATOM    543  CA  ASN A  77     -21.509  24.192 -21.580  1.00 56.20           C
ATOM    544  C   ASN A  77     -21.838  25.458 -22.363  1.00 51.08           C
ATOM    545  O   ASN A  77     -22.271  25.388 -23.512  1.00 59.58           O
ATOM    546  CB  ASN A  77     -20.631  23.246 -22.404  1.00 53.07           C
ATOM    547  CG  ASN A  77     -19.418  23.937 -23.003  1.00 60.79           C
ATOM    548  OD1 ASN A  77     -19.006  25.009 -22.557  1.00 65.73           O
ATOM    549  ND2 ASN A  77     -18.836  23.315 -24.022  1.00 60.02           N
ATOM    550  N   PRO A  78     -21.637  26.625 -21.733  1.00 48.79           N
ATOM    551  CA  PRO A  78     -22.017  27.909 -22.335  1.00 50.75           C
ATOM    552  C   PRO A  78     -21.268  28.198 -23.632  1.00 56.14           C
ATOM    553  O   PRO A  78     -21.760  28.953 -24.467  1.00 50.94           O
ATOM    554  CB  PRO A  78     -21.648  28.929 -21.251  1.00 50.58           C
ATOM    555  CG  PRO A  78     -20.611  28.247 -20.420  1.00 54.03           C
ATOM    556  CD  PRO A  78     -20.986  26.796 -20.423  1.00 46.24           C
ATOM    557  N   GLY A  79     -20.098  27.593 -23.797  1.00 46.85           N
ATOM    558  CA  GLY A  79     -19.302  27.800 -24.990  1.00 47.91           C
ATOM    559  C   GLY A  79     -19.929  27.202 -26.235  1.00 52.24           C
ATOM    560  O   GLY A  79     -19.707  27.692 -27.342  1.00 56.03           O
ATOM    561  N   GLU A  80     -20.726  26.152 -26.057  1.00 54.30           N
ATOM    562  CA  GLU A  80     -21.257  25.403 -27.192  1.00 58.85           C
ATOM    563  C   GLU A  80     -22.784  25.332 -27.217  1.00 67.25           C
ATOM    564  O   GLU A  80     -23.369  24.930 -28.223  1.00 58.25           O
ATOM    565  CB  GLU A  80     -20.679  23.985 -27.198  1.00 62.72           C
ATOM    566  CG  GLU A  80     -19.161  23.943 -27.328  1.00 70.79           C
ATOM    567  CD  GLU A  80     -18.585  22.551 -27.128  1.00 99.51           C
ATOM    568  OE1 GLU A  80     -19.330  21.653 -26.683  1.00 78.33           O
ATOM    569  OE2 GLU A  80     -17.384  22.359 -27.416  1.00 92.74           O
ATOM    570  N   MET A  81     -23.429  25.728 -26.124  1.00 54.38           N
ATOM    571  CA  MET A  81     -24.878  25.579 -26.010  1.00 50.47           C
ATOM    572  C   MET A  81     -25.623  26.909 -25.897  1.00 58.53           C
ATOM    573  O   MET A  81     -26.848  26.946 -26.006  1.00 54.49           O
ATOM    574  CB  MET A  81     -25.213  24.693 -24.809  1.00 49.20           C
ATOM    575  CG  MET A  81     -24.569  23.319 -24.887  1.00 53.41           C
ATOM    576  SD  MET A  81     -24.926  22.259 -23.477  1.00 60.65           S
ATOM    577  CE  MET A  81     -24.042  20.773 -23.946  1.00 53.40           C
ATOM    578  N   LYS A  82     -24.892  27.997 -25.679  1.00 55.05           N
ATOM    579  CA  LYS A  82     -25.516  29.317 -25.640  1.00 47.15           C
ATOM    580  C   LYS A  82     -25.212  30.091 -26.917  1.00 52.18           C
ATOM    581  O   LYS A  82     -24.082  30.081 -27.406  1.00 56.13           O
ATOM    582  CB  LYS A  82     -25.055  30.111 -24.415  1.00 53.74           C
ATOM    583  CG  LYS A  82     -25.646  31.513 -24.348  1.00 55.88           C
ATOM    584  CD  LYS A  82     -25.355  32.187 -23.014  1.00 48.23           C
ATOM    585  CE  LYS A  82     -23.891  32.577 -22.882  1.00 54.51           C
ATOM    586  NZ  LYS A  82     -23.630  33.344 -21.627  1.00 49.24           N
ATOM    587  N   PHE A  83     -26.230  30.761 -27.449  1.00 47.45           N
ATOM    588  CA  PHE A  83     -26.100  31.465 -28.718  1.00 45.68           C
ATOM    589  C   PHE A  83     -26.732  32.850 -28.698  1.00 52.13           C
ATOM    590  O   PHE A  83     -27.852  33.028 -28.213  1.00 63.12           O
ATOM    591  CB  PHE A  83     -26.734  30.647 -29.846  1.00 55.30           C
ATOM    592  CG  PHE A  83     -26.069  29.326 -30.084  1.00 51.30           C
ATOM    593  CD1 PHE A  83     -26.344  28.240 -29.272  1.00 44.99           C
ATOM    594  CD2 PHE A  83     -25.170  29.169 -31.124  1.00 53.27           C
ATOM    595  CE1 PHE A  83     -25.730  27.023 -29.489  1.00 62.24           C
ATOM    596  CE2 PHE A  83     -24.554  27.955 -31.347  1.00 53.38           C
ATOM    597  CZ  PHE A  83     -24.834  26.879 -30.527  1.00 53.74           C
ATOM    598  N   GLU A  84     -26.009  33.829 -29.233  1.00 48.07           N
ATOM    599  CA  GLU A  84     -26.582  35.140 -29.507  1.00 51.24           C
ATOM    600  C   GLU A  84     -27.244  35.114 -30.880  1.00 50.94           C
ATOM    601  O   GLU A  84     -26.886  34.302 -31.733  1.00 57.21           O
ATOM    602  CB  GLU A  84     -25.508  36.229 -29.445  1.00 42.15           C
ATOM    603  CG  GLU A  84     -24.742  36.277 -28.134  1.00 80.97           C
ATOM    604  CD  GLU A  84     -25.623  36.630 -26.952  1.00 98.37           C
ATOM    605  OE1 GLU A  84     -26.522  37.483 -27.113  1.00 73.04           O
ATOM    606  OE2 GLU A  84     -25.423  36.046 -25.866  1.00 78.82           O
ATOM    607  N   VAL A  85     -28.211  36.000 -31.091  1.00 51.86           N
ATOM    608  CA  VAL A  85     -28.907  36.083 -32.372  1.00 48.04           C
ATOM    609  C   VAL A  85     -28.322  37.195 -33.241  1.00 47.50           C
ATOM    610  O   VAL A  85     -28.465  38.373 -32.919  1.00 61.07           O
ATOM    611  CB  VAL A  85     -30.415  36.336 -32.173  1.00 46.49           C
ATOM    612  CG1 VAL A  85     -31.123  36.434 -33.521  1.00 43.06           C
ATOM    613  CG2 VAL A  85     -31.026  35.244 -31.304  1.00 46.61           C
ATOM    614  N   GLU A  86     -27.666  36.827 -34.339  1.00 54.28           N
ATOM    615  CA  GLU A  86     -27.077  37.833 -35.216  1.00 63.50           C
ATOM    616  C   GLU A  86     -28.021  38.214 -36.355  1.00 53.92           C
ATOM    617  O   GLU A  86     -27.768  39.175 -37.082  1.00 63.22           O
ATOM    618  CB  GLU A  86     -25.727  37.358 -35.777  1.00 60.49           C
ATOM    619  CG  GLU A  86     -25.777  36.190 -36.752  1.00 71.01           C
ATOM    620  CD  GLU A  86     -24.452  35.994 -37.477  1.00 84.05           C
ATOM    621  OE1 GLU A  86     -23.932  36.982 -38.040  1.00 84.68           O
ATOM    622  OE2 GLU A  86     -23.924  34.862 -37.475  1.00 80.48           O
ATOM    623  N   GLN A  87     -29.108  37.462 -36.504  1.00 55.75           N
ATOM    624  CA  GLN A  87     -30.149  37.807 -37.469  1.00 56.69           C
ATOM    625  C   GLN A  87     -31.528  37.330 -37.022  1.00 52.58           C
ATOM    626  O   GLN A  87     -31.716  36.159 -36.691  1.00 54.83           O
ATOM    627  CB  GLN A  87     -29.825  37.230 -38.851  1.00 65.58           C
ATOM    628  CG  GLN A  87     -29.213  38.247 -39.806  1.00 50.55           C
ATOM    629  CD  GLN A  87     -29.455  37.917 -41.270  1.00 70.73           C
ATOM    630  OE1 GLN A  87     -30.333  38.495 -41.911  1.00 61.89           O
ATOM    631  NE2 GLN A  87     -28.667  36.992 -41.807  1.00 64.52           N
ATOM    632  N   LEU A  88     -32.487  38.252 -37.012  1.00 52.15           N
ATOM    633  CA  LEU A  88     -33.875  37.926 -36.697  1.00 53.14           C
ATOM    634  C   LEU A  88     -34.787  38.288 -37.866  1.00 53.79           C
ATOM    635  O   LEU A  88     -35.005  39.466 -38.155  1.00 50.60           O
ATOM    636  CB  LEU A  88     -34.331  38.652 -35.430  1.00 55.90           C
ATOM    637  CG  LEU A  88     -35.780  38.413 -35.003  1.00 51.86           C
ATOM    638  CD1 LEU A  88     -36.023  36.932 -34.803  1.00 42.47           C
ATOM    639  CD2 LEU A  88     -36.101  39.184 -33.733  1.00 48.70           C
ATOM    640  N   ILE A  89     -35.319  37.269 -38.533  1.00 59.27           N
ATOM    641  CA  ILE A  89     -36.146  37.479 -39.715  1.00 52.92           C
ATOM    642  C   ILE A  89     -37.571  36.976 -39.515  1.00 53.63           C
ATOM    643  O   ILE A  89     -37.803  35.775 -39.382  1.00 57.94           O
ATOM    644  CB  ILE A  89     -35.543  36.784 -40.950  1.00 54.14           C
ATOM    645  CG1 ILE A  89     -34.117  37.282 -41.193  1.00 50.62           C
ATOM    646  CG2 ILE A  89     -36.421  37.014 -42.173  1.00 46.67           C
ATOM    647  CD1 ILE A  89     -33.421  36.612 -42.355  1.00 46.57           C
ATOM    648  N   LEU A  90     -38.518  37.907 -39.491  1.00 49.47           N
ATOM    649  CA  LEU A  90     -39.934  37.572 -39.428  1.00 53.99           C
ATOM    650  C   LEU A  90     -40.523  37.613 -40.829  1.00 49.03           C
ATOM    651  O   LEU A  90     -40.105  38.425 -41.655  1.00 54.16           O
ATOM    652  CB  LEU A  90     -40.693  38.536 -38.510  1.00 47.54           C
ATOM    653  CG  LEU A  90     -40.477  38.444 -36.997  1.00 60.93           C
ATOM    654  CD1 LEU A  90     -39.044  38.789 -36.607  1.00 55.54           C
ATOM    655  CD2 LEU A  90     -41.468  39.342 -36.272  1.00 47.20           C
ATOM    656  N   HIS A  91     -41.487  36.737 -41.101  1.00 51.20           N
ATOM    657  CA  HIS A  91     -42.125  36.715 -42.413  1.00 55.58           C
ATOM    658  C   HIS A  91     -42.804  38.056 -42.666  1.00 56.20           C
ATOM    659  O   HIS A  91     -43.537  38.561 -41.815  1.00 57.38           O
ATOM    660  CB  HIS A  91     -43.132  35.569 -42.518  1.00 56.37           C
ATOM    661  CG  HIS A  91     -43.493  35.213 -43.928  1.00 58.65           C
ATOM    662  ND1 HIS A  91     -44.268  36.019 -44.725  1.00 56.49           N
ATOM    663  CD2 HIS A  91     -43.172  34.130 -44.681  1.00 48.57           C
ATOM    664  CE1 HIS A  91     -44.416  35.452 -45.915  1.00 53.07           C
ATOM    665  NE2 HIS A  91     -43.760  34.308 -45.907  1.00 52.54           N
ATOM    666  N   GLU A  92     -42.548  38.627 -43.839  1.00 56.72           N
ATOM    667  CA  GLU A  92     -42.984  39.984 -44.157  1.00 53.03           C
ATOM    668  C   GLU A  92     -44.498  40.133 -44.244  1.00 48.01           C
ATOM    669  O   GLU A  92     -45.020  41.246 -44.180  1.00 56.04           O
ATOM    670  CB  GLU A  92     -42.350  40.450 -45.474  1.00 50.00           C
ATOM    671  CG  GLU A  92     -42.392  39.423 -46.595  1.00 63.93           C
ATOM    672  CD  GLU A  92     -41.246  38.426 -46.525  1.00 67.54           C
ATOM    673  OE1 GLU A  92     -40.326  38.620 -45.702  1.00 70.31           O
ATOM    674  OE2 GLU A  92     -41.264  37.448 -47.299  1.00 75.86           O
ATOM    675  N   TYR A  93     -45.202  39.018 -44.392  1.00 55.61           N
ATOM    676  CA  TYR A  93     -46.656  39.063 -44.490  1.00 48.10           C
ATOM    677  C   TYR A  93     -47.311  38.394 -43.293  1.00 55.36           C
ATOM    678  O   TYR A  93     -48.419  37.867 -43.393  1.00 55.24           O
ATOM    679  CB  TYR A  93     -47.127  38.417 -45.793  1.00 49.52           C
ATOM    680  CG  TYR A  93     -46.683  39.178 -47.019  1.00 53.72           C
ATOM    681  CD1 TYR A  93     -47.205  40.431 -47.306  1.00 54.98           C
ATOM    682  CD2 TYR A  93     -45.740  38.646 -47.887  1.00 59.21           C
ATOM    683  CE1 TYR A  93     -46.802  41.135 -48.424  1.00 62.14           C
ATOM    684  CE2 TYR A  93     -45.331  39.340 -49.008  1.00 56.16           C
ATOM    685  CZ  TYR A  93     -45.864  40.585 -49.273  1.00 72.98           C
ATOM    686  OH  TYR A  93     -45.459  41.281 -50.388  1.00 82.23           O
ATOM    687  N   TYR A  94     -46.614  38.416 -42.161  1.00 48.22           N
ATOM    688  CA  TYR A  94     -47.203  37.984 -40.901  1.00 46.53           C
ATOM    689  C   TYR A  94     -48.338  38.923 -40.513  1.00 58.06           C
ATOM    690  O   TYR A  94     -48.153  40.140 -40.443  1.00 58.19           O
ATOM    691  CB  TYR A  94     -46.152  37.942 -39.792  1.00 37.67           C
ATOM    692  CG  TYR A  94     -46.735  37.858 -38.395  1.00 47.36           C
ATOM    693  CD1 TYR A  94     -47.072  36.633 -37.834  1.00 54.34           C
ATOM    694  CD2 TYR A  94     -46.954  39.005 -37.641  1.00 47.74           C
ATOM    695  CE1 TYR A  94     -47.608  36.551 -36.561  1.00 49.44           C
ATOM    696  CE2 TYR A  94     -47.490  38.933 -36.366  1.00 47.98           C
ATOM    697  CZ  TYR A  94     -47.815  37.703 -35.832  1.00 44.12           C
ATOM    698  OH  TYR A  94     -48.347  37.624 -34.567  1.00 50.75           O
ATOM    699  N   ARG A  95     -49.514  38.357 -40.271  1.00 53.59           N
ATOM    700  CA  ARG A  95     -50.652  39.135 -39.800  1.00 53.97           C
ATOM    701  C   ARG A  95     -51.365  38.409 -38.672  1.00 53.04           C
ATOM    702  O   ARG A  95     -51.383  37.178 -38.621  1.00 58.65           O
ATOM    703  CB  ARG A  95     -51.634  39.414 -40.938  1.00 55.96           C
ATOM    704  CG  ARG A  95     -51.059  40.257 -42.062  1.00 90.08           C
ATOM    705  CD  ARG A  95     -50.535  41.591 -41.548  1.00 79.01           C
ATOM    706  NE  ARG A  95     -51.606  42.500 -41.145  1.00 88.10           N
ATOM    707  CZ  ARG A  95     -52.227  43.331 -41.975  1.00 98.40           C
ATOM    708  NH1 ARG A  95     -51.891  43.361 -43.258  1.00103.77           N
ATOM    709  NH2 ARG A  95     -53.186  44.130 -41.526  1.00 75.49           N
ATOM    710  N   GLU A  96     -51.946  39.182 -37.764  1.00 50.70           N
ATOM    711  CA  GLU A  96     -52.759  38.628 -36.696  1.00 45.72           C
ATOM    712  C   GLU A  96     -54.239  38.737 -37.045  1.00 56.72           C
ATOM    713  O   GLU A  96     -54.769  39.835 -37.212  1.00 58.43           O
ATOM    714  CB  GLU A  96     -52.470  39.341 -35.375  1.00 41.95           C
ATOM    715  CG  GLU A  96     -51.021  39.223 -34.931  1.00 50.82           C
ATOM    716  CD  GLU A  96     -50.802  39.691 -33.508  1.00 56.05           C
ATOM    717  OE1 GLU A  96     -51.765  40.188 -32.887  1.00 55.22           O
ATOM    718  OE2 GLU A  96     -49.666  39.555 -33.010  1.00 48.77           O
ATOM    719  N   ASP A  97     -54.898  37.591 -37.173  1.00 58.81           N
ATOM    720  CA  ASP A  97     -56.329  37.561 -37.441  1.00 58.17           C
ATOM    721  C   ASP A  97     -57.095  37.415 -36.131  1.00 68.71           C
ATOM    722  O   ASP A  97     -56.504  37.469 -35.052  1.00 70.56           O
ATOM    723  CB  ASP A  97     -56.680  36.416 -38.396  1.00 67.58           C
ATOM    724  CG  ASP A  97     -57.948  36.681 -39.187  1.00 91.92           C
ATOM    725  OD1 ASP A  97     -59.041  36.693 -38.581  1.00 97.70           O
ATOM    726  OD2 ASP A  97     -57.851  36.868 -40.418  1.00 83.40           O
ATOM    727  N   SER A  97A    -58.406  37.223 -36.234  1.00 74.03           N
ATOM    728  CA  SER A  97A    -59.269  37.099 -35.063  1.00 85.33           C
ATOM    729  C   SER A  97A    -58.771  36.035 -34.089  1.00 75.59           C
ATOM    730  O   SER A  97A    -58.796  36.232 -32.875  1.00 83.53           O
ATOM    731  CB  SER A  97A    -60.704  36.781 -35.493  1.00 87.83           C
ATOM    732  OG  SER A  97A    -60.748  35.625 -36.312  1.00108.78           O
ATOM    733  N   LEU A  97B    -58.308  34.914 -34.629  1.00 85.94           N
ATOM    734  CA  LEU A  97B    -57.852  33.807 -33.799  1.00 87.94           C
ATOM    735  C   LEU A  97B    -56.582  33.165 -34.343  1.00 70.71           C
ATOM    736  O   LEU A  97B    -55.751  32.670 -33.583  1.00 62.48           O
ATOM    737  CB  LEU A  97B    -58.958  32.759 -33.669  1.00 75.25           C
ATOM    738  CG  LEU A  97B    -58.557  31.398 -33.097  1.00 88.10           C
ATOM    739  CD1 LEU A  97B    -58.003  31.531 -31.685  1.00 68.21           C
ATOM    740  CD2 LEU A  97B    -59.740  30.443 -33.131  1.00 82.92           C
ATOM    741  N   ALA A  98     -56.432  33.182 -35.662  1.00 62.11           N
ATOM    742  CA  ALA A  98     -55.290  32.548 -36.305  1.00 60.05           C
ATOM    743  C   ALA A  98     -54.171  33.535 -36.613  1.00 58.66           C
ATOM    744  O   ALA A  98     -54.415  34.725 -36.822  1.00 59.26           O
ATOM    745  CB  ALA A  98     -55.733  31.852 -37.585  1.00 51.52           C
ATOM    746  N   TYR A  99     -52.940  33.032 -36.628  1.00 50.26           N
ATOM    747  CA  TYR A  99     -51.808  33.786 -37.155  1.00 48.92           C
ATOM    748  C   TYR A  99     -51.597  33.384 -38.607  1.00 49.06           C
ATOM    749  O   TYR A  99     -51.741  32.212 -38.955  1.00 58.32           O
ATOM    750  CB  TYR A  99     -50.534  33.525 -36.350  1.00 47.08           C
ATOM    751  CG  TYR A  99     -50.615  33.922 -34.895  1.00 37.40           C
ATOM    752  CD1 TYR A  99     -50.752  35.253 -34.525  1.00 46.75           C
ATOM    753  CD2 TYR A  99     -50.530  32.968 -33.891  1.00 45.91           C
ATOM    754  CE1 TYR A  99     -50.820  35.620 -33.197  1.00 34.40           C
ATOM    755  CE2 TYR A  99     -50.595  33.324 -32.562  1.00 43.31           C
ATOM    756  CZ  TYR A  99     -50.740  34.651 -32.219  1.00 44.72           C
ATOM    757  OH  TYR A  99     -50.805  35.010 -30.892  1.00 57.99           O
ATOM    758  N   HIS A 100     -51.259  34.348 -39.455  1.00 48.77           N
ATOM    759  CA  HIS A 100     -50.992  34.055 -40.856  1.00 50.77           C
ATOM    760  C   HIS A 100     -49.514  34.222 -41.169  1.00 52.48           C
ATOM    761  O   HIS A 100     -48.907  35.219 -40.782  1.00 57.09           O
ATOM    762  CB  HIS A 100     -51.826  34.956 -41.761  1.00 52.16           C
ATOM    763  CG  HIS A 100     -53.296  34.686 -41.697  1.00 63.58           C
ATOM    764  ND1 HIS A 100     -54.243  35.681 -41.779  1.00 78.31           N
ATOM    765  CD2 HIS A 100     -53.979  33.522 -41.560  1.00 61.14           C
ATOM    766  CE1 HIS A 100     -55.449  35.144 -41.695  1.00 80.92           C
ATOM    767  NE2 HIS A 100     -55.319  33.843 -41.562  1.00 59.14           N
ATOM    768  N   ASN A 101     -48.942  33.246 -41.867  1.00 56.74           N
ATOM    769  CA  ASN A 101     -47.518  33.262 -42.179  1.00 50.22           C
ATOM    770  C   ASN A 101     -46.691  33.378 -40.901  1.00 55.01           C
ATOM    771  O   ASN A 101     -45.746  34.163 -40.820  1.00 54.82           O
ATOM    772  CB  ASN A 101     -47.196  34.409 -43.138  1.00 49.37           C
ATOM    773  CG  ASN A 101     -47.972  34.319 -44.441  1.00 62.67           C
ATOM    774  OD1 ASN A 101     -48.019  33.267 -45.077  1.00 65.95           O
ATOM    775  ND2 ASN A 101     -48.595  35.424 -44.837  1.00 50.81           N
ATOM    776  N   ASP A 102     -47.071  32.590 -39.900  1.00 48.08           N
ATOM    777  CA  ASP A 102     -46.433  32.631 -38.590  1.00 45.52           C
ATOM    778  C   ASP A 102     -45.124  31.851 -38.604  1.00 51.83           C
ATOM    779  O   ASP A 102     -45.063  30.713 -38.141  1.00 44.56           O
ATOM    780  CB  ASP A 102     -47.383  32.081 -37.519  1.00 45.45           C
ATOM    781  CG  ASP A 102     -46.954  32.451 -36.110  1.00 46.21           C
ATOM    782  OD1 ASP A 102     -46.193  33.430 -35.954  1.00 46.55           O
ATOM    783  OD2 ASP A 102     -47.388  31.769 -35.159  1.00 43.31           O
ATOM    784  N   ILE A 103     -44.081  32.474 -39.145  1.00 48.25           N
ATOM    785  CA  ILE A 103     -42.774  31.838 -39.227  1.00 45.45           C
ATOM    786  C   ILE A 103     -41.650  32.865 -39.121  1.00 51.44           C
ATOM    787  O   ILE A 103     -41.772  33.990 -39.610  1.00 45.97           O
ATOM    788  CB  ILE A 103     -42.615  31.044 -40.540  1.00 50.19           C
ATOM    789  CG1 ILE A 103     -41.291  30.274 -40.545  1.00 47.41           C
ATOM    790  CG2 ILE A 103     -42.711  31.974 -41.740  1.00 51.12           C
ATOM    791  CD1 ILE A 103     -41.139  29.318 -41.714  1.00 42.48           C
ATOM    792  N   ALA A 104     -40.557  32.473 -38.476  1.00 46.72           N
ATOM    793  CA  ALA A 104     -39.425  33.369 -38.277  1.00 42.16           C
ATOM    794  C   ALA A 104     -38.110  32.598 -38.311  1.00 49.97           C
ATOM    795  O   ALA A 104     -38.065  31.413 -37.981  1.00 43.93           O
ATOM    796  CB  ALA A 104     -39.569  34.119 -36.962  1.00 44.43           C
ATOM    797  N   LEU A 105     -37.040  33.276 -38.712  1.00 44.25           N
ATOM    798  CA  LEU A 105     -35.724  32.653 -38.759  1.00 51.24           C
ATOM    799  C   LEU A 105     -34.732  33.396 -37.872  1.00 52.02           C
ATOM    800  O   LEU A 105     -34.652  34.623 -37.907  1.00 46.03           O
ATOM    801  CB  LEU A 105     -35.209  32.594 -40.198  1.00 54.51           C
ATOM    802  CG  LEU A 105     -35.985  31.676 -41.144  1.00 47.02           C
ATOM    803  CD1 LEU A 105     -35.482  31.819 -42.570  1.00 53.45           C
ATOM    804  CD2 LEU A 105     -35.887  30.231 -40.687  1.00 40.91           C
ATOM    805  N   LEU A 106     -33.986  32.642 -37.071  1.00 52.93           N
ATOM    806  CA  LEU A 106     -32.950  33.216 -36.224  1.00 47.28           C
ATOM    807  C   LEU A 106     -31.591  32.637 -36.588  1.00 56.68           C
ATOM    808  O   LEU A 106     -31.383  31.426 -36.506  1.00 55.87           O
ATOM    809  CB  LEU A 106     -33.237  32.959 -34.743  1.00 48.74           C
ATOM    810  CG  LEU A 106     -34.387  33.687 -34.049  1.00 55.71           C
ATOM    811  CD1 LEU A 106     -35.741  33.190 -34.538  1.00 46.28           C
ATOM    812  CD2 LEU A 106     -34.257  33.515 -32.543  1.00 42.55           C
ATOM    813  N   LYS A 107     -30.669  33.503 -36.994  1.00 52.10           N
ATOM    814  CA  LYS A 107     -29.302  33.078 -37.258  1.00 50.39           C
ATOM    815  C   LYS A 107     -28.488  33.204 -35.977  1.00 54.62           C
ATOM    816  O   LYS A 107     -28.429  34.274 -35.372  1.00 64.90           O
ATOM    817  CB  LYS A 107     -28.679  33.903 -38.383  1.00 64.28           C
ATOM    818  CG  LYS A 107     -27.342  33.362 -38.864  1.00 65.03           C
ATOM    819  CD  LYS A 107     -26.749  34.222 -39.969  1.00 62.88           C
ATOM    820  CE  LYS A 107     -25.479  33.593 -40.523  1.00 65.10           C
ATOM    821  NZ  LYS A 107     -24.862  34.409 -41.605  1.00 77.90           N
ATOM    822  N   ILE A 108     -27.862  32.105 -35.570  1.00 47.87           N
ATOM    823  CA  ILE A 108     -27.225  32.029 -34.260  1.00 45.69           C
ATOM    824  C   ILE A 108     -25.715  31.845 -34.330  1.00 47.51           C
ATOM    825  O   ILE A 108     -25.178  31.378 -35.335  1.00 67.29           O
ATOM    826  CB  ILE A 108     -27.810  30.869 -33.434  1.00 45.57           C
ATOM    827  CG1 ILE A 108     -27.530  29.538 -34.137  1.00 48.46           C
ATOM    828  CG2 ILE A 108     -29.300  31.067 -33.222  1.00 41.19           C
ATOM    829  CD1 ILE A 108     -28.033  28.325 -33.388  1.00 45.34           C
ATOM    830  N   ARG A 109     -25.044  32.210 -33.243  1.00 52.73           N
ATOM    831  CA  ARG A 109     -23.603  32.035 -33.128  1.00 62.97           C
ATOM    832  C   ARG A 109     -23.169  32.126 -31.668  1.00 64.83           C
ATOM    833  O   ARG A 109     -23.719  32.911 -30.894  1.00 51.44           O
ATOM    834  CB  ARG A 109     -22.859  33.079 -33.964  1.00 63.11           C
ATOM    835  CG  ARG A 109     -23.000  34.507 -33.455  1.00 69.36           C
ATOM    836  CD  ARG A 109     -22.161  35.477 -34.280  1.00 83.98           C
ATOM    837  NE  ARG A 109     -22.408  36.868 -33.908  1.00102.66           N
ATOM    838  CZ  ARG A 109     -21.853  37.916 -34.509  1.00 95.35           C
ATOM    839  NH1 ARG A 109     -22.142  39.145 -34.100  1.00105.50           N
ATOM    840  NH2 ARG A 109     -21.011  37.738 -35.518  1.00107.45           N
ATOM    841  N   THR A 110     -22.181  31.316 -31.299  1.00 54.69           N
ATOM    842  CA  THR A 110     -21.649  31.312 -29.941  1.00 56.23           C
ATOM    843  C   THR A 110     -20.864  32.590 -29.644  1.00 56.31           C
ATOM    844  O   THR A 110     -20.756  33.477 -30.494  1.00 51.78           O
ATOM    845  CB  THR A 110     -20.736  30.096 -29.702  1.00 51.74           C
ATOM    846  OG1 THR A 110     -19.539  30.230 -30.479  1.00 65.90           O
ATOM    847  CG2 THR A 110     -21.448  28.806 -30.094  1.00 56.17           C
ATOM    848  N   SER A 110A    -20.316  32.679 -28.436  1.00 48.45           N
ATOM    849  CA  SER A 110A    -19.555  33.855 -28.022  1.00 60.28           C
ATOM    850  C   SER A 110A    -18.272  34.006 -28.834  1.00 58.98           C
ATOM    851  O   SER A 110A    -17.748  35.110 -28.984  1.00 68.61           O
ATOM    852  CB  SER A 110A    -19.224  33.781 -26.529  1.00 51.02           C
ATOM    853  OG  SER A 110A    -18.436  32.637 -26.237  1.00 68.27           O
ATOM    854  N   THR A 110B    -17.770  32.890 -29.355  1.00 61.26           N
ATOM    855  CA  THR A 110B    -16.569  32.911 -30.182  1.00 62.74           C
ATOM    856  C   THR A 110B    -16.927  32.931 -31.671  1.00 64.39           C
ATOM    857  O   THR A 110B    -16.053  32.806 -32.530  1.00 61.96           O
ATOM    858  CB  THR A 110B    -15.655  31.706 -29.887  1.00 52.32           C
ATOM    859  OG1 THR A 110B    -16.328  30.486 -30.223  1.00 70.39           O
ATOM    860  CG2 THR A 110B    -15.267  31.676 -28.411  1.00 50.83           C
ATOM    861  N   GLY A 110C    -18.217  33.082 -31.968  1.00 70.40           N
ATOM    862  CA  GLY A 110C    -18.674  33.288 -33.333  1.00 49.58           C
ATOM    863  C   GLY A 110C    -18.943  32.031 -34.138  1.00 54.80           C
ATOM    864  O   GLY A 110C    -19.165  32.096 -35.348  1.00 62.28           O
ATOM    865  N   GLN A 110D    -18.923  30.884 -33.469  1.00 49.16           N
ATOM    866  CA  GLN A 110D    -19.172  29.607 -34.129  1.00 53.19           C
ATOM    867  C   GLN A 110D    -20.662  29.275 -34.208  1.00 68.82           C
ATOM    868  O   GLN A 110D    -21.466  29.769 -33.414  1.00 64.58           O
ATOM    869  CB  GLN A 110D    -18.429  28.481 -33.402  1.00 69.39           C
ATOM    870  CG  GLN A 110D    -16.927  28.447 -33.658  1.00 92.46           C
ATOM    871  CD  GLN A 110D    -16.260  27.233 -33.034  1.00112.74           C
ATOM    872  OE1 GLN A 110D    -16.333  27.024 -31.822  1.00126.93           O
ATOM    873  NE2 GLN A 110D    -15.611  26.423 -33.861  1.00118.72           N
ATOM    874  N   CYS A 111     -21.024  28.438 -35.176  1.00 68.91           N
ATOM    875  CA  CYS A 111     -22.387  27.928 -35.280  1.00 59.72           C
ATOM    876  C   CYS A 111     -22.524  26.664 -34.439  1.00 53.88           C
ATOM    877  O   CYS A 111     -21.599  26.288 -33.721  1.00 67.91           O
ATOM    878  CB  CYS A 111     -22.757  27.646 -36.738  1.00 52.12           C
ATOM    879  SG  CYS A 111     -22.834  29.115 -37.796  1.00 67.92           S
ATOM    880  N   ALA A 112     -23.674  26.007 -34.526  1.00 47.72           N
ATOM    881  CA  ALA A 112     -23.903  24.798 -33.743  1.00 52.97           C
ATOM    882  C   ALA A 112     -23.074  23.626 -34.265  1.00 66.27           C
ATOM    883  O   ALA A 112     -23.091  23.315 -35.455  1.00 68.40           O
ATOM    884  CB  ALA A 112     -25.381  24.441 -33.739  1.00 49.02           C
ATOM    885  N   GLN A 113     -22.345  22.984 -33.359  1.00 56.88           N
ATOM    886  CA  GLN A 113     -21.559  21.803 -33.693  1.00 55.69           C
ATOM    887  C   GLN A 113     -22.308  20.556 -33.239  1.00 53.23           C
ATOM    888  O   GLN A 113     -22.588  20.399 -32.053  1.00 69.30           O
ATOM    889  CB  GLN A 113     -20.175  21.874 -33.041  1.00 61.22           C
ATOM    890  CG  GLN A 113     -19.444  23.186 -33.267  1.00 77.23           C
ATOM    891  CD  GLN A 113     -18.400  23.096 -34.362  1.00104.41           C
ATOM    892  OE1 GLN A 113     -17.857  22.026 -34.633  1.00106.91           O
ATOM    893  NE2 GLN A 113     -18.113  24.225 -34.998  1.00109.55           N
ATOM    894  N   PRO A 114     -22.649  19.672 -34.190  1.00 61.43           N
ATOM    895  CA  PRO A 114     -23.386  18.437 -33.902  1.00 59.20           C
ATOM    896  C   PRO A 114     -22.760  17.609 -32.787  1.00 62.50           C
ATOM    897  O   PRO A 114     -21.536  17.521 -32.683  1.00 67.77           O
ATOM    898  CB  PRO A 114     -23.329  17.682 -35.233  1.00 52.91           C
ATOM    899  CG  PRO A 114     -23.238  18.748 -36.251  1.00 52.70           C
ATOM    900  CD  PRO A 114     -22.404  19.838 -35.633  1.00 52.64           C
ATOM    901  N   SER A 115     -23.612  17.015 -31.960  1.00 62.60           N
ATOM    902  CA  SER A 115     -23.171  16.180 -30.853  1.00 55.92           C
ATOM    903  C   SER A 115     -24.267  15.189 -30.491  1.00 60.27           C
ATOM    904  O   SER A 115     -25.257  15.058 -31.213  1.00 63.91           O
ATOM    905  CB  SER A 115     -22.810  17.035 -29.635  1.00 76.30           C
ATOM    906  OG  SER A 115     -23.943  17.752 -29.165  1.00 77.69           O
ATOM    907  N   ARG A 116     -24.088  14.496 -29.371  1.00 69.30           N
ATOM    908  CA  ARG A 116     -25.103  13.579 -28.872  1.00 80.39           C
ATOM    909  C   ARG A 116     -26.400  14.322 -28.582  1.00 80.79           C
ATOM    910  O   ARG A 116     -27.483  13.744 -28.655  1.00 84.77           O
ATOM    911  CB  ARG A 116     -24.621  12.866 -27.606  1.00 86.67           C
ATOM    912  CG  ARG A 116     -23.531  11.826 -27.833  1.00112.28           C
ATOM    913  CD  ARG A 116     -23.228  11.070 -26.546  1.00120.54           C
ATOM    914  NE  ARG A 116     -22.054  10.205 -26.653  1.00134.56           N
ATOM    915  CZ  ARG A 116     -21.592   9.452 -25.660  1.00133.79           C
ATOM    916  NH1 ARG A 116     -22.210   9.452 -24.490  1.00128.32           N
ATOM    917  NH2 ARG A 116     -20.517   8.697 -25.839  1.00119.60           N
ATOM    918  N   SER A 117     -26.276  15.609 -28.268  1.00 70.57           N
ATOM    919  CA  SER A 117     -27.400  16.411 -27.794  1.00 73.68           C
ATOM    920  C   SER A 117     -27.822  17.504 -28.774  1.00 54.89           C
ATOM    921  O   SER A 117     -28.849  18.152 -28.575  1.00 59.43           O
ATOM    922  CB  SER A 117     -27.047  17.045 -26.447  1.00 76.52           C
ATOM    923  OG  SER A 117     -25.797  17.713 -26.520  1.00 80.38           O
ATOM    924  N   ILE A 118     -27.032  17.718 -29.821  1.00 60.84           N
ATOM    925  CA  ILE A 118     -27.347  18.769 -30.784  1.00 52.85           C
ATOM    926  C   ILE A 118     -27.262  18.280 -32.228  1.00 61.24           C
ATOM    927  O   ILE A 118     -26.178  18.006 -32.742  1.00 64.03           O
ATOM    928  CB  ILE A 118     -26.420  19.986 -30.618  1.00 52.70           C
ATOM    929  CG1 ILE A 118     -26.457  20.487 -29.174  1.00 53.03           C
ATOM    930  CG2 ILE A 118     -26.821  21.093 -31.584  1.00 49.73           C
ATOM    931  CD1 ILE A 118     -25.603  21.704 -28.934  1.00 49.03           C
ATOM    932  N   GLN A 119     -28.421  18.178 -32.872  1.00 55.79           N
ATOM    933  CA  GLN A 119     -28.513  17.770 -34.269  1.00 56.62           C
ATOM    934  C   GLN A 119     -29.498  18.662 -35.017  1.00 60.59           C
ATOM    935  O   GLN A 119     -30.414  19.230 -34.419  1.00 60.98           O
ATOM    936  CB  GLN A 119     -28.946  16.306 -34.377  1.00 65.48           C
ATOM    937  CG  GLN A 119     -27.965  15.317 -33.778  1.00 60.31           C
ATOM    938  CD  GLN A 119     -26.682  15.220 -34.579  1.00 89.11           C
ATOM    939  OE1 GLN A 119     -26.682  15.394 -35.797  1.00 96.25           O
ATOM    940  NE2 GLN A 119     -25.578  14.947 -33.895  1.00 78.64           N
ATOM    941  N   THR A 120     -29.302  18.792 -36.324  1.00 58.31           N
ATOM    942  CA  THR A 120     -30.244  19.527 -37.159  1.00 46.74           C
ATOM    943  C   THR A 120     -31.419  18.634 -37.536  1.00 54.17           C
ATOM    944  O   THR A 120     -31.334  17.408 -37.447  1.00 50.38           O
ATOM    945  CB  THR A 120     -29.583  20.056 -38.443  1.00 50.15           C
ATOM    946  OG1 THR A 120     -28.956  18.973 -39.140  1.00 62.72           O
ATOM    947  CG2 THR A 120     -28.538  21.110 -38.112  1.00 51.35           C
ATOM    948  N   ILE A 121     -32.519  19.253 -37.948  1.00 57.89           N
ATOM    949  CA  ILE A 121     -33.676  18.511 -38.427  1.00 47.91           C
ATOM    950  C   ILE A 121     -33.887  18.813 -39.903  1.00 46.85           C
ATOM    951  O   ILE A 121     -33.686  19.943 -40.344  1.00 56.77           O
ATOM    952  CB  ILE A 121     -34.947  18.856 -37.634  1.00 49.15           C
ATOM    953  CG1 ILE A 121     -36.142  18.074 -38.180  1.00 45.95           C
ATOM    954  CG2 ILE A 121     -35.211  20.355 -37.666  1.00 47.92           C
ATOM    955  CD1 ILE A 121     -36.012  16.581 -38.012  1.00 56.06           C
ATOM    956  N   ALA A 122     -34.296  17.803 -40.662  1.00 53.86           N
ATOM    957  CA  ALA A 122     -34.437  17.950 -42.103  1.00 43.37           C
ATOM    958  C   ALA A 122     -35.730  18.666 -42.477  1.00 52.87           C
ATOM    959  O   ALA A 122     -36.762  18.499 -41.823  1.00 57.43           O
ATOM    960  CB  ALA A 122     -34.372  16.592 -42.777  1.00 52.85           C
ATOM    961  N   LEU A 123     -35.660  19.469 -43.533  1.00 53.40           N
ATOM    962  CA  LEU A 123     -36.835  20.145 -44.063  1.00 51.41           C
ATOM    963  C   LEU A 123     -37.587  19.199 -44.991  1.00 51.16           C
ATOM    964  O   LEU A 123     -37.003  18.263 -45.538  1.00 61.97           O
ATOM    965  CB  LEU A 123     -36.439  21.430 -44.801  1.00 47.79           C
ATOM    966  CG  LEU A 123     -35.829  22.560 -43.962  1.00 43.09           C
ATOM    967  CD1 LEU A 123     -35.421  23.745 -44.830  1.00 45.08           C
ATOM    968  CD2 LEU A 123     -36.807  23.001 -42.890  1.00 45.12           C
ATOM    969  N   PRO A 124     -38.894  19.427 -45.160  1.00 63.78           N
ATOM    970  CA  PRO A 124     -39.679  18.580 -46.059  1.00 57.18           C
ATOM    971  C   PRO A 124     -39.402  18.928 -47.513  1.00 58.15           C
ATOM    972  O   PRO A 124     -38.914  20.024 -47.785  1.00 54.83           O
ATOM    973  CB  PRO A 124     -41.122  18.916 -45.680  1.00 45.76           C
ATOM    974  CG  PRO A 124     -41.050  20.337 -45.230  1.00 63.46           C
ATOM    975  CD  PRO A 124     -39.715  20.481 -44.537  1.00 46.47           C
ATOM    976  N   PRO A 125     -39.684  17.999 -48.435  1.00 66.67           N
ATOM    977  CA  PRO A 125     -39.705  18.321 -49.864  1.00 52.05           C
ATOM    978  C   PRO A 125     -40.837  19.310 -50.120  1.00 66.90           C
ATOM    979  O   PRO A 125     -41.763  19.349 -49.308  1.00 64.32           O
ATOM    980  CB  PRO A 125     -39.971  16.969 -50.532  1.00 59.68           C
ATOM    981  CG  PRO A 125     -39.572  15.949 -49.507  1.00 50.74           C
ATOM    982  CD  PRO A 125     -39.910  16.568 -48.188  1.00 53.47           C
ATOM    983  N   ARG A 126     -40.777  20.093 -51.198  1.00 68.26           N
ATOM    984  CA  ARG A 126     -41.775  21.147 -51.405  1.00 71.11           C
ATOM    985  C   ARG A 126     -43.172  20.556 -51.426  1.00 69.45           C
ATOM    986  O   ARG A 126     -43.430  19.565 -52.112  1.00 63.92           O
ATOM    987  CB  ARG A 126     -41.547  21.920 -52.703  1.00 73.81           C
ATOM    988  CG  ARG A 126     -40.231  21.665 -53.377  1.00104.25           C
ATOM    989  CD  ARG A 126     -40.119  22.382 -54.714  1.00114.99           C
ATOM    990  NE  ARG A 126     -39.598  23.742 -54.595  1.00120.99           N
ATOM    991  CZ  ARG A 126     -39.857  24.712 -55.466  1.00123.77           C
ATOM    992  NH1 ARG A 126     -39.345  25.922 -55.291  1.00125.89           N
ATOM    993  NH2 ARG A 126     -40.638  24.469 -56.509  1.00103.15           N
ATOM    994  N   PHE A 127     -44.066  21.166 -50.657  1.00 56.43           N
ATOM    995  CA  PHE A 127     -45.480  20.821 -50.707  1.00 60.26           C
ATOM    996  C   PHE A 127     -45.734  19.354 -50.371  1.00 60.96           C
ATOM    997  O   PHE A 127     -46.775  18.800 -50.723  1.00 66.19           O
ATOM    998  CB  PHE A 127     -46.035  21.161 -52.093  1.00 53.00           C
ATOM    999  CG  PHE A 127     -45.788  22.587 -52.510  1.00 75.20           C
ATOM   1000  CD1 PHE A 127     -46.474  23.625 -51.900  1.00 73.60           C
ATOM   1001  CD2 PHE A 127     -44.881  22.891 -53.515  1.00 77.93           C
ATOM   1002  CE1 PHE A 127     -46.258  24.937 -52.277  1.00 61.94           C
ATOM   1003  CE2 PHE A 127     -44.663  24.205 -53.897  1.00 68.85           C
ATOM   1004  CZ  PHE A 127     -45.352  25.228 -53.278  1.00 70.62           C
ATOM   1005  N   THR A 128     -44.780  18.728 -49.690  1.00 57.73           N
ATOM   1006  CA  THR A 128     -44.919  17.327 -49.317  1.00 48.82           C
ATOM   1007  C   THR A 128     -45.146  17.182 -47.818  1.00 43.64           C
ATOM   1008  O   THR A 128     -44.386  17.717 -47.009  1.00 61.57           O
ATOM   1009  CB  THR A 128     -43.683  16.505 -49.722  1.00 66.26           C
ATOM   1010  OG1 THR A 128     -43.341  16.792 -51.084  1.00 67.34           O
ATOM   1011  CG2 THR A 128     -43.962  15.020 -49.575  1.00 50.13           C
ATOM   1012  N   ASP A 129     -46.198  16.457 -47.457  1.00 50.36           N
ATOM   1013  CA  ASP A 129     -46.506  16.191 -46.061  1.00 42.12           C
ATOM   1014  C   ASP A 129     -46.795  14.712 -45.851  1.00 50.78           C
ATOM   1015  O   ASP A 129     -47.129  13.996 -46.796  1.00 57.67           O
ATOM   1016  CB  ASP A 129     -47.704  17.025 -45.599  1.00 46.03           C
ATOM   1017  CG  ASP A 129     -47.392  18.506 -45.530  1.00 56.37           C
ATOM   1018  OD1 ASP A 129     -47.592  19.205 -46.545  1.00 60.02           O
ATOM   1019  OD2 ASP A 129     -46.951  18.971 -44.459  1.00 60.01           O
ATOM   1020  N   ALA A 130     -46.657  14.257 -44.611  1.00 48.89           N
ATOM   1021  CA  ALA A 130     -47.068  12.909 -44.257  1.00 47.45           C
ATOM   1022  C   ALA A 130     -48.572  12.793 -44.459  1.00 56.33           C
ATOM   1023  O   ALA A 130     -49.284  13.794 -44.403  1.00 52.19           O
ATOM   1024  CB  ALA A 130     -46.686  12.585 -42.823  1.00 39.37           C
ATOM   1025  N   PRO A 131     -49.063  11.572 -44.704  1.00 51.94           N
ATOM   1026  CA  PRO A 131     -50.508  11.402 -44.874  1.00 49.93           C
ATOM   1027  C   PRO A 131     -51.252  11.753 -43.592  1.00 57.11           C
ATOM   1028  O   PRO A 131     -50.673  11.670 -42.510  1.00 49.51           O
ATOM   1029  CB  PRO A 131     -50.653   9.913 -45.214  1.00 49.01           C
ATOM   1030  CG  PRO A 131     -49.438   9.275 -44.624  1.00 47.10           C
ATOM   1031  CD  PRO A 131     -48.341  10.290 -44.765  1.00 43.43           C
ATOM   1032  N   PHE A 132     -52.510  12.161 -43.713  1.00 48.36           N
ATOM   1033  CA  PHE A 132     -53.317  12.452 -42.535  1.00 53.48           C
ATOM   1034  C   PHE A 132     -53.546  11.168 -41.741  1.00 58.39           C
ATOM   1035  O   PHE A 132     -53.816  10.113 -42.315  1.00 66.83           O
ATOM   1036  CB  PHE A 132     -54.648  13.094 -42.932  1.00 48.20           C
ATOM   1037  CG  PHE A 132     -54.497  14.422 -43.619  1.00 54.39           C
ATOM   1038  CD1 PHE A 132     -53.885  15.482 -42.972  1.00 58.60           C
ATOM   1039  CD2 PHE A 132     -54.969  14.614 -44.907  1.00 42.85           C
ATOM   1040  CE1 PHE A 132     -53.743  16.706 -43.596  1.00 43.87           C
ATOM   1041  CE2 PHE A 132     -54.831  15.839 -45.537  1.00 45.03           C
ATOM   1042  CZ  PHE A 132     -54.217  16.885 -44.881  1.00 47.14           C
ATOM   1043  N   GLY A 133     -53.420  11.262 -40.422  1.00 57.10           N
ATOM   1044  CA  GLY A 133     -53.531  10.098 -39.566  1.00 46.92           C
ATOM   1045  C   GLY A 133     -52.167   9.616 -39.116  1.00 57.13           C
ATOM   1046  O   GLY A 133     -52.052   8.713 -38.286  1.00 62.28           O
ATOM   1047  N   SER A 134     -51.125  10.224 -39.671  1.00 50.32           N
ATOM   1048  CA  SER A 134     -49.760   9.876 -39.311  1.00 57.01           C
ATOM   1049  C   SER A 134     -49.460  10.288 -37.876  1.00 63.89           C
ATOM   1050  O   SER A 134     -50.087  11.200 -37.337  1.00 58.06           O
ATOM   1051  CB  SER A 134     -48.769  10.534 -40.273  1.00 46.31           C
ATOM   1052  OG  SER A 134     -49.007  10.121 -41.607  1.00 70.59           O
ATOM   1053  N   ASP A 135     -48.506   9.603 -37.257  1.00 55.58           N
ATOM   1054  CA  ASP A 135     -48.059   9.965 -35.917  1.00 54.94           C
ATOM   1055  C   ASP A 135     -46.909  10.957 -35.990  1.00 70.26           C
ATOM   1056  O   ASP A 135     -45.825  10.639 -36.481  1.00 64.54           O
ATOM   1057  CB  ASP A 135     -47.632   8.729 -35.124  1.00 47.68           C
ATOM   1058  CG  ASP A 135     -48.810   7.914 -34.633  1.00 64.27           C
ATOM   1059  OD1 ASP A 135     -49.955   8.403 -34.725  1.00 61.94           O
ATOM   1060  OD2 ASP A 135     -48.591   6.787 -34.139  1.00 69.41           O
ATOM   1061  N   CYS A 136     -47.157  12.163 -35.496  1.00 55.44           N
ATOM   1062  CA  CYS A 136     -46.118  13.173 -35.378  1.00 57.96           C
ATOM   1063  C   CYS A 136     -45.873  13.450 -33.899  1.00 56.99           C
ATOM   1064  O   CYS A 136     -46.742  13.199 -33.063  1.00 64.01           O
ATOM   1065  CB  CYS A 136     -46.517  14.453 -36.115  1.00 63.73           C
ATOM   1066  SG  CYS A 136     -47.121  14.186 -37.803  1.00 69.18           S
ATOM   1067  N   GLU A 137     -44.691  13.960 -33.572  1.00 52.40           N
ATOM   1068  CA  GLU A 137     -44.366  14.252 -32.182  1.00 66.70           C
ATOM   1069  C   GLU A 137     -44.087  15.736 -31.942  1.00 59.74           C
ATOM   1070  O   GLU A 137     -43.435  16.400 -32.746  1.00 56.74           O
ATOM   1071  CB  GLU A 137     -43.174  13.404 -31.723  1.00 54.79           C
ATOM   1072  CG  GLU A 137     -42.051  13.265 -32.739  1.00 68.90           C
ATOM   1073  CD  GLU A 137     -41.134  12.094 -32.427  1.00 78.98           C
ATOM   1074  OE1 GLU A 137     -41.609  11.109 -31.822  1.00 82.19           O
ATOM   1075  OE2 GLU A 137     -39.939  12.159 -32.784  1.00 91.51           O
ATOM   1076  N   ILE A 138     -44.605  16.243 -30.828  1.00 57.62           N
ATOM   1077  CA  ILE A 138     -44.413  17.633 -30.433  1.00 60.36           C
ATOM   1078  C   ILE A 138     -43.548  17.698 -29.178  1.00 59.86           C
ATOM   1079  O   ILE A 138     -43.420  16.709 -28.460  1.00 65.71           O
ATOM   1080  CB  ILE A 138     -45.757  18.334 -30.186  1.00 54.72           C
ATOM   1081  CG1 ILE A 138     -46.580  17.547 -29.166  1.00 52.78           C
ATOM   1082  CG2 ILE A 138     -46.521  18.467 -31.489  1.00 46.28           C
ATOM   1083  CD1 ILE A 138     -47.955  18.116 -28.917  1.00 54.30           C
ATOM   1084  N   THR A 139     -42.953  18.859 -28.918  1.00 65.19           N
ATOM   1085  CA  THR A 139     -41.996  18.999 -27.822  1.00 76.06           C
ATOM   1086  C   THR A 139     -41.960  20.425 -27.273  1.00 57.76           C
ATOM   1087  O   THR A 139     -42.070  21.386 -28.034  1.00 73.98           O
ATOM   1088  CB  THR A 139     -40.571  18.603 -28.277  1.00 73.05           C
ATOM   1089  OG1 THR A 139     -40.574  17.258 -28.776  1.00 83.57           O
ATOM   1090  CG2 THR A 139     -39.583  18.712 -27.123  1.00 79.88           C
ATOM   1091  N   GLY A 140     -41.802  20.567 -25.958  1.00 79.68           N
ATOM   1092  CA  GLY A 140     -41.702  21.891 -25.369  1.00 80.34           C
ATOM   1093  C   GLY A 140     -41.679  21.990 -23.853  1.00 76.82           C
ATOM   1094  O   GLY A 140     -41.809  20.992 -23.140  1.00 71.65           O
ATOM   1095  N   PHE A 141     -41.502  23.217 -23.368  1.00 85.47           N
ATOM   1096  CA  PHE A 141     -41.563  23.528 -21.944  1.00 87.55           C
ATOM   1097  C   PHE A 141     -42.925  24.115 -21.580  1.00102.75           C
ATOM   1098  O   PHE A 141     -43.127  24.597 -20.464  1.00112.65           O
ATOM   1099  CB  PHE A 141     -40.461  24.515 -21.555  1.00 70.23           C
ATOM   1100  CG  PHE A 141     -39.097  23.896 -21.425  1.00 82.87           C
ATOM   1101  CD1 PHE A 141     -38.770  23.138 -20.313  1.00 77.27           C
ATOM   1102  CD2 PHE A 141     -38.134  24.095 -22.400  1.00 76.60           C
ATOM   1103  CE1 PHE A 141     -37.514  22.576 -20.183  1.00 77.13           C
ATOM   1104  CE2 PHE A 141     -36.874  23.536 -22.277  1.00 83.80           C
ATOM   1105  CZ  PHE A 141     -36.564  22.775 -21.167  1.00 79.61           C
ATOM   1106  N   GLY A 142     -43.854  24.077 -22.531  1.00 93.97           N
ATOM   1107  CA  GLY A 142     -45.168  24.667 -22.350  1.00 98.87           C
ATOM   1108  C   GLY A 142     -46.006  24.006 -21.272  1.00108.03           C
ATOM   1109  O   GLY A 142     -45.591  23.017 -20.669  1.00114.26           O
ATOM   1110  N   LYS A 143     -47.152  24.604 -20.987  1.00103.27           N
ATOM   1111  CA  LYS A 143     -48.044  24.137 -19.946  1.00 96.42           C
ATOM   1112  C   LYS A 143     -48.131  22.629 -19.871  1.00 99.53           C
ATOM   1113  O   LYS A 143     -48.361  21.971 -20.871  1.00105.53           O
ATOM   1114  CB  LYS A 143     -49.429  24.736 -20.141  1.00102.76           C
ATOM   1115  CG  LYS A 143     -49.443  26.249 -20.109  1.00106.55           C
ATOM   1116  CD  LYS A 143     -50.431  26.773 -19.082  1.00107.54           C
ATOM   1117  CE  LYS A 143     -50.088  28.188 -18.652  1.00 90.05           C
ATOM   1118  NZ  LYS A 143     -50.817  29.193 -19.469  1.00 92.38           N
ATOM   1119  N   LYS A 153     -40.694  22.285 -16.276  1.00 78.18           N
ATOM   1120  CA  LYS A 153     -39.353  22.298 -15.692  1.00101.23           C
ATOM   1121  C   LYS A 153     -38.331  21.633 -16.600  1.00 90.83           C
ATOM   1122  O   LYS A 153     -37.182  22.068 -16.685  1.00 82.41           O
ATOM   1123  CB  LYS A 153     -39.336  21.598 -14.334  1.00111.60           C
ATOM   1124  CG  LYS A 153     -38.023  21.797 -13.587  1.00 97.23           C
ATOM   1125  CD  LYS A 153     -37.641  20.609 -12.713  1.00 85.25           C
ATOM   1126  CE  LYS A 153     -38.615  20.395 -11.564  1.00 99.00           C
ATOM   1127  NZ  LYS A 153     -38.034  19.488 -10.532  1.00109.03           N
ATOM   1128  N   ASN A 154     -38.748  20.553 -17.251  1.00 91.13           N
ATOM   1129  CA  ASN A 154     -37.884  19.829 -18.177  1.00 83.08           C
ATOM   1130  C   ASN A 154     -38.572  19.548 -19.507  1.00 82.76           C
ATOM   1131  O   ASN A 154     -39.800  19.548 -19.602  1.00 81.25           O
ATOM   1132  CB  ASN A 154     -37.403  18.520 -17.544  1.00 90.61           C
ATOM   1133  CG  ASN A 154     -36.356  18.744 -16.471  1.00 97.25           C
ATOM   1134  OD1 ASN A 154     -35.164  18.832 -16.764  1.00 79.30           O
ATOM   1135  ND2 ASN A 154     -36.795  18.823 -15.218  1.00115.40           N
ATOM   1136  N   LEU A 155     -37.762  19.305 -20.531  1.00 76.05           N
ATOM   1137  CA  LEU A 155     -38.253  19.105 -21.890  1.00 80.42           C
ATOM   1138  C   LEU A 155     -39.136  17.867 -22.005  1.00 86.38           C
ATOM   1139  O   LEU A 155     -38.741  16.772 -21.604  1.00 87.08           O
ATOM   1140  CB  LEU A 155     -37.075  18.997 -22.865  1.00 77.72           C
ATOM   1141  CG  LEU A 155     -37.383  19.243 -24.341  1.00 87.78           C
ATOM   1142  CD1 LEU A 155     -38.027  20.606 -24.523  1.00 76.78           C
ATOM   1143  CD2 LEU A 155     -36.121  19.136 -25.181  1.00 70.85           C
ATOM   1144  N   LYS A 156     -40.333  18.052 -22.553  1.00 87.88           N
ATOM   1145  CA  LYS A 156     -41.256  16.945 -22.765  1.00 94.62           C
ATOM   1146  C   LYS A 156     -41.550  16.744 -24.244  1.00 94.80           C
ATOM   1147  O   LYS A 156     -41.466  17.679 -25.038  1.00 96.41           O
ATOM   1148  CB  LYS A 156     -42.570  17.178 -22.015  1.00 93.37           C
ATOM   1149  CG  LYS A 156     -42.421  17.367 -20.520  1.00100.45           C
ATOM   1150  CD  LYS A 156     -43.637  16.824 -19.786  1.00101.53           C
ATOM   1151  CE  LYS A 156     -44.933  17.314 -20.412  1.00 96.06           C
ATOM   1152  NZ  LYS A 156     -46.116  16.613 -19.840  1.00 99.07           N
ATOM   1153  N   MET A 157     -41.900  15.516 -24.605  1.00 85.39           N
ATOM   1154  CA  MET A 157     -42.343  15.223 -25.958  1.00 84.26           C
ATOM   1155  C   MET A 157     -43.597  14.365 -25.919  1.00 72.88           C
ATOM   1156  O   MET A 157     -43.804  13.591 -24.983  1.00 81.96           O
ATOM   1157  CB  MET A 157     -41.246  14.522 -26.758  1.00 71.62           C
ATOM   1158  CG  MET A 157     -40.890  13.137 -26.258  1.00 95.94           C
ATOM   1159  SD  MET A 157     -39.621  12.372 -27.282  1.00125.38           S
ATOM   1160  CE  MET A 157     -39.125  11.007 -26.238  1.00 97.66           C
ATOM   1161  N   SER A 158     -44.435  14.513 -26.938  1.00 67.53           N
ATOM   1162  CA  SER A 158     -45.682  13.765 -27.019  1.00 69.64           C
ATOM   1163  C   SER A 158     -46.002  13.418 -28.469  1.00 68.39           C
ATOM   1164  O   SER A 158     -45.322  13.874 -29.387  1.00 70.36           O
ATOM   1165  CB  SER A 158     -46.826  14.564 -26.394  1.00 71.31           C
ATOM   1166  OG  SER A 158     -47.998  13.777 -26.300  1.00 78.55           O
ATOM   1167  N   VAL A 159     -47.040  12.614 -28.672  1.00 65.17           N
ATOM   1168  CA  VAL A 159     -47.421  12.199 -30.015  1.00 53.57           C
ATOM   1169  C   VAL A 159     -48.837  12.627 -30.372  1.00 53.15           C
ATOM   1170  O   VAL A 159     -49.788  12.330 -29.651  1.00 65.60           O
ATOM   1171  CB  VAL A 159     -47.303  10.671 -30.184  1.00 62.23           C
ATOM   1172  CG1 VAL A 159     -47.904  10.237 -31.514  1.00 56.29           C
ATOM   1173  CG2 VAL A 159     -45.854  10.241 -30.077  1.00 53.38           C
ATOM   1174  N   VAL A 160     -48.962  13.327 -31.494  1.00 55.17           N
ATOM   1175  CA  VAL A 160     -50.258  13.730 -32.018  1.00 54.00           C
ATOM   1176  C   VAL A 160     -50.430  13.187 -33.433  1.00 54.29           C
ATOM   1177  O   VAL A 160     -49.470  12.719 -34.044  1.00 64.96           O
ATOM   1178  CB  VAL A 160     -50.418  15.263 -32.026  1.00 46.18           C
ATOM   1179  CG1 VAL A 160     -50.530  15.793 -30.606  1.00 54.54           C
ATOM   1180  CG2 VAL A 160     -49.249  15.914 -32.752  1.00 48.01           C
ATOM   1181  N   LYS A 161     -51.652  13.246 -33.951  1.00 49.82           N
ATOM   1182  CA  LYS A 161     -51.922  12.776 -35.304  1.00 50.49           C
ATOM   1183  C   LYS A 161     -52.328  13.931 -36.209  1.00 61.38           C
ATOM   1184  O   LYS A 161     -53.066  14.826 -35.797  1.00 59.73           O
ATOM   1185  CB  LYS A 161     -53.015  11.709 -35.300  1.00 63.19           C
ATOM   1186  CG  LYS A 161     -52.530  10.322 -34.911  1.00 60.12           C
ATOM   1187  CD  LYS A 161     -53.687   9.340 -34.831  1.00 66.75           C
ATOM   1188  CE  LYS A 161     -53.205   7.905 -34.959  1.00 64.66           C
ATOM   1189  NZ  LYS A 161     -52.171   7.557 -33.947  1.00 71.54           N
ATOM   1190  N   LEU A 162     -51.838  13.910 -37.443  1.00 53.02           N
ATOM   1191  CA  LEU A 162     -52.228  14.910 -38.424  1.00 46.92           C
ATOM   1192  C   LEU A 162     -53.716  14.801 -38.729  1.00 53.66           C
ATOM   1193  O   LEU A 162     -54.251  13.703 -38.890  1.00 51.66           O
ATOM   1194  CB  LEU A 162     -51.414  14.762 -39.708  1.00 42.13           C
ATOM   1195  CG  LEU A 162     -49.955  15.207 -39.629  1.00 56.45           C
ATOM   1196  CD1 LEU A 162     -49.291  15.062 -40.985  1.00 52.61           C
ATOM   1197  CD2 LEU A 162     -49.856  16.640 -39.137  1.00 60.71           C
ATOM   1198  N   VAL A 163     -54.378  15.948 -38.798  1.00 48.59           N
ATOM   1199  CA  VAL A 163     -55.796  16.001 -39.109  1.00 48.51           C
ATOM   1200  C   VAL A 163     -56.012  16.680 -40.450  1.00 52.63           C
ATOM   1201  O   VAL A 163     -55.451  17.744 -40.710  1.00 55.27           O
ATOM   1202  CB  VAL A 163     -56.583  16.749 -38.021  1.00 63.76           C
ATOM   1203  CG1 VAL A 163     -58.058  16.802 -38.384  1.00 55.60           C
ATOM   1204  CG2 VAL A 163     -56.381  16.081 -36.673  1.00 40.75           C
ATOM   1205  N   SER A 164     -56.822  16.056 -41.300  1.00 49.11           N
ATOM   1206  CA  SER A 164     -57.093  16.589 -42.629  1.00 57.83           C
ATOM   1207  C   SER A 164     -57.738  17.968 -42.540  1.00 58.39           C
ATOM   1208  O   SER A 164     -58.391  18.298 -41.550  1.00 51.09           O
ATOM   1209  CB  SER A 164     -57.992  15.637 -43.422  1.00 58.18           C
ATOM   1210  OG  SER A 164     -59.314  15.625 -42.909  1.00 58.80           O
ATOM   1211  N   HIS A 165     -57.540  18.774 -43.578  1.00 52.49           N
ATOM   1212  CA  HIS A 165     -58.094  20.121 -43.617  1.00 61.44           C
ATOM   1213  C   HIS A 165     -59.618  20.077 -43.679  1.00 69.02           C
ATOM   1214  O   HIS A 165     -60.291  20.899 -43.058  1.00 68.91           O
ATOM   1215  CB  HIS A 165     -57.542  20.906 -44.810  1.00 47.18           C
ATOM   1216  CG  HIS A 165     -56.080  21.233 -44.701  1.00 59.39           C
ATOM   1217  ND1 HIS A 165     -55.097  20.385 -45.172  1.00 55.84           N
ATOM   1218  CD2 HIS A 165     -55.448  22.304 -44.186  1.00 44.28           C
ATOM   1219  CE1 HIS A 165     -53.917  20.931 -44.945  1.00 58.89           C
ATOM   1220  NE2 HIS A 165     -54.091  22.092 -44.350  1.00 62.95           N
ATOM   1221  N   GLU A 166     -60.155  19.120 -44.431  1.00 71.72           N
ATOM   1222  CA  GLU A 166     -61.598  18.941 -44.525  1.00 61.94           C
ATOM   1223  C   GLU A 166     -62.232  18.757 -43.154  1.00 60.66           C
ATOM   1224  O   GLU A 166     -63.261  19.356 -42.850  1.00 70.15           O
ATOM   1225  CB  GLU A 166     -61.945  17.740 -45.411  1.00 69.09           C
ATOM   1226  CG  GLU A 166     -63.377  17.275 -45.209  1.00 77.01           C
ATOM   1227  CD  GLU A 166     -63.920  16.501 -46.391  1.00115.59           C
ATOM   1228  OE1 GLU A 166     -63.129  16.153 -47.293  1.00121.65           O
ATOM   1229  OE2 GLU A 166     -65.139  16.237 -46.413  1.00114.87           O
ATOM   1230  N   GLN A 167     -61.609  17.917 -42.336  1.00 56.01           N
ATOM   1231  CA  GLN A 167     -62.074  17.689 -40.974  1.00 62.94           C
ATOM   1232  C   GLN A 167     -61.855  18.937 -40.123  1.00 72.73           C
ATOM   1233  O   GLN A 167     -62.702  19.300 -39.303  1.00 79.71           O
ATOM   1234  CB  GLN A 167     -61.362  16.486 -40.347  1.00 45.02           C
ATOM   1235  CG  GLN A 167     -61.743  16.231 -38.894  1.00 61.08           C
ATOM   1236  CD  GLN A 167     -61.791  14.754 -38.536  1.00 74.19           C
ATOM   1237  OE1 GLN A 167     -60.758  14.112 -38.347  1.00 64.36           O
ATOM   1238  NE2 GLN A 167     -62.998  14.207 -38.449  1.00 90.16           N
ATOM   1239  N   CYS A 168     -60.722  19.600 -40.332  1.00 63.11           N
ATOM   1240  CA  CYS A 168     -60.350  20.757 -39.526  1.00 65.55           C
ATOM   1241  C   CYS A 168     -61.187  21.986 -39.859  1.00 60.24           C
ATOM   1242  O   CYS A 168     -61.410  22.842 -39.006  1.00 51.20           O
ATOM   1243  CB  CYS A 168     -58.865  21.068 -39.717  1.00 63.48           C
ATOM   1244  SG  CYS A 168     -58.085  21.864 -38.296  1.00 83.83           S
ATOM   1245  N   MET A 169     -61.639  22.075 -41.104  1.00 64.18           N
ATOM   1246  CA  MET A 169     -62.369  23.252 -41.552  1.00 64.59           C
ATOM   1247  C   MET A 169     -63.869  23.100 -41.331  1.00 66.70           C
ATOM   1248  O   MET A 169     -64.655  23.965 -41.722  1.00 70.63           O
ATOM   1249  CB  MET A 169     -62.071  23.537 -43.025  1.00 45.72           C
ATOM   1250  CG  MET A 169     -60.624  23.923 -43.291  1.00 56.37           C
ATOM   1251  SD  MET A 169     -60.293  24.154 -45.045  1.00 70.34           S
ATOM   1252  CE  MET A 169     -60.843  22.578 -45.688  1.00 82.66           C
ATOM   1253  N   GLN A 170     -64.262  21.995 -40.707  1.00 66.22           N
ATOM   1254  CA  GLN A 170     -65.645  21.825 -40.281  1.00 72.99           C
ATOM   1255  C   GLN A 170     -65.992  22.925 -39.290  1.00 82.33           C
ATOM   1256  O   GLN A 170     -65.144  23.345 -38.499  1.00 81.36           O
ATOM   1257  CB  GLN A 170     -65.868  20.444 -39.662  1.00 67.40           C
ATOM   1258  CG  GLN A 170     -66.383  19.400 -40.642  1.00 68.87           C
ATOM   1259  CD  GLN A 170     -66.078  17.981 -40.194  1.00 87.12           C
ATOM   1260  OE1 GLN A 170     -65.765  17.741 -39.028  1.00 80.88           O
ATOM   1261  NE2 GLN A 170     -66.153  17.036 -41.125  1.00110.38           N
ATOM   1262  N   PRO A 170A    -67.240  23.406 -39.338  1.00 81.92           N
ATOM   1263  CA  PRO A 170A    -67.673  24.518 -38.486  1.00 67.34           C
ATOM   1264  C   PRO A 170A    -67.449  24.262 -36.997  1.00 68.57           C
ATOM   1265  O   PRO A 170A    -67.006  25.172 -36.297  1.00 84.24           O
ATOM   1266  CB  PRO A 170A    -69.172  24.646 -38.802  1.00 71.74           C
ATOM   1267  CG  PRO A 170A    -69.543  23.377 -39.508  1.00 77.33           C
ATOM   1268  CD  PRO A 170A    -68.313  22.950 -40.234  1.00 79.87           C
ATOM   1269  N   HIS A 170B    -67.731  23.052 -36.524  1.00 65.95           N
ATOM   1270  CA  HIS A 170B    -67.566  22.745 -35.106  1.00 72.43           C
ATOM   1271  C   HIS A 170B    -66.097  22.498 -34.759  1.00 79.05           C
ATOM   1272  O   HIS A 170B    -65.772  22.073 -33.650  1.00 73.68           O
ATOM   1273  CB  HIS A 170B    -68.429  21.542 -34.704  1.00 66.63           C
ATOM   1274  CG  HIS A 170B    -68.048  20.257 -35.377  1.00 78.78           C
ATOM   1275  ND1 HIS A 170B    -68.233  20.039 -36.726  1.00 72.36           N
ATOM   1276  CD2 HIS A 170B    -67.523  19.116 -34.879  1.00 68.32           C
ATOM   1277  CE1 HIS A 170B    -67.822  18.821 -37.031  1.00 73.32           C
ATOM   1278  NE2 HIS A 170B    -67.387  18.238 -35.931  1.00 68.99           N
ATOM   1279  N   TYR A 171     -65.217  22.775 -35.719  1.00 80.79           N
ATOM   1280  CA  TYR A 171     -63.776  22.758 -35.492  1.00 77.08           C
ATOM   1281  C   TYR A 171     -63.220  24.178 -35.539  1.00 72.36           C
ATOM   1282  O   TYR A 171     -63.175  24.868 -34.521  1.00 71.36           O
ATOM   1283  CB  TYR A 171     -63.069  21.877 -36.523  1.00 69.95           C
ATOM   1284  CG  TYR A 171     -62.888  20.441 -36.087  1.00 74.26           C
ATOM   1285  CD1 TYR A 171     -63.975  19.586 -35.984  1.00 74.30           C
ATOM   1286  CD2 TYR A 171     -61.628  19.940 -35.786  1.00 82.22           C
ATOM   1287  CE1 TYR A 171     -63.815  18.273 -35.587  1.00 72.45           C
ATOM   1288  CE2 TYR A 171     -61.457  18.627 -35.388  1.00 72.55           C
ATOM   1289  CZ  TYR A 171     -62.554  17.798 -35.291  1.00 85.94           C
ATOM   1290  OH  TYR A 171     -62.393  16.491 -34.897  1.00 78.61           O
ATOM   1291  N   TYR A 172     -62.803  24.615 -36.723  1.00 57.38           N
ATOM   1292  CA  TYR A 172     -62.241  25.952 -36.888  1.00 55.35           C
ATOM   1293  C   TYR A 172     -62.827  26.686 -38.090  1.00 64.55           C
ATOM   1294  O   TYR A 172     -62.597  27.883 -38.265  1.00 69.06           O
ATOM   1295  CB  TYR A 172     -60.719  25.880 -37.026  1.00 61.85           C
ATOM   1296  CG  TYR A 172     -59.998  25.610 -35.726  1.00 57.85           C
ATOM   1297  CD1 TYR A 172     -60.295  26.335 -34.578  1.00 52.11           C
ATOM   1298  CD2 TYR A 172     -59.028  24.623 -35.645  1.00 58.64           C
ATOM   1299  CE1 TYR A 172     -59.636  26.087 -33.386  1.00 52.69           C
ATOM   1300  CE2 TYR A 172     -58.366  24.366 -34.460  1.00 54.14           C
ATOM   1301  CZ  TYR A 172     -58.673  25.100 -33.334  1.00 62.60           C
ATOM   1302  OH  TYR A 172     -58.016  24.848 -32.152  1.00 52.96           O
ATOM   1303  N   GLY A 173     -63.576  25.966 -38.918  1.00 59.84           N
ATOM   1304  CA  GLY A 173     -64.208  26.560 -40.083  1.00 53.22           C
ATOM   1305  C   GLY A 173     -63.235  27.181 -41.071  1.00 62.32           C
ATOM   1306  O   GLY A 173     -62.241  26.563 -41.457  1.00 74.45           O
ATOM   1307  N   SER A 174     -63.524  28.416 -41.472  1.00 49.42           N
ATOM   1308  CA  SER A 174     -62.751  29.101 -42.506  1.00 62.90           C
ATOM   1309  C   SER A 174     -61.528  29.836 -41.959  1.00 73.50           C
ATOM   1310  O   SER A 174     -60.853  30.555 -42.698  1.00 63.51           O
ATOM   1311  CB  SER A 174     -63.642  30.090 -43.259  1.00 60.28           C
ATOM   1312  OG  SER A 174     -64.076  31.137 -42.412  1.00 78.88           O
ATOM   1313  N   GLU A 175     -61.242  29.666 -40.672  1.00 52.19           N
ATOM   1314  CA  GLU A 175     -60.043  30.263 -40.089  1.00 72.56           C
ATOM   1315  C   GLU A 175     -58.843  29.331 -40.244  1.00 71.08           C
ATOM   1316  O   GLU A 175     -57.771  29.578 -39.691  1.00 66.62           O
ATOM   1317  CB  GLU A 175     -60.262  30.607 -38.617  1.00 56.79           C
ATOM   1318  CG  GLU A 175     -60.586  32.076 -38.379  1.00 97.75           C
ATOM   1319  CD  GLU A 175     -60.139  32.564 -37.011  1.00114.27           C
ATOM   1320  OE1 GLU A 175     -60.676  32.071 -35.998  1.00118.45           O
ATOM   1321  OE2 GLU A 175     -59.248  33.438 -36.951  1.00 91.94           O
ATOM   1322  N   ILE A 176     -59.035  28.260 -41.005  1.00 66.37           N
ATOM   1323  CA  ILE A 176     -57.946  27.363 -41.363  1.00 65.56           C
ATOM   1324  C   ILE A 176     -57.698  27.436 -42.861  1.00 70.58           C
ATOM   1325  O   ILE A 176     -58.610  27.203 -43.653  1.00 72.32           O
ATOM   1326  CB  ILE A 176     -58.249  25.903 -40.974  1.00 56.97           C
ATOM   1327  CG1 ILE A 176     -58.246  25.727 -39.452  1.00 66.63           C
ATOM   1328  CG2 ILE A 176     -57.238  24.966 -41.613  1.00 64.28           C
ATOM   1329  CD1 ILE A 176     -56.864  25.711 -38.840  1.00 56.88           C
ATOM   1330  N   ASN A 177     -56.471  27.769 -43.252  1.00 55.89           N
ATOM   1331  CA  ASN A 177     -56.097  27.704 -44.661  1.00 65.59           C
ATOM   1332  C   ASN A 177     -55.048  26.617 -44.878  1.00 63.41           C
ATOM   1333  O   ASN A 177     -54.653  25.931 -43.932  1.00 52.67           O
ATOM   1334  CB  ASN A 177     -55.606  29.069 -45.175  1.00 49.00           C
ATOM   1335  CG  ASN A 177     -54.330  29.551 -44.493  1.00 51.95           C
ATOM   1336  OD1 ASN A 177     -53.418  28.774 -44.214  1.00 60.98           O
ATOM   1337  ND2 ASN A 177     -54.257  30.854 -44.242  1.00 63.04           N
ATOM   1338  N   TYR A 178     -54.597  26.463 -46.117  1.00 58.50           N
ATOM   1339  CA  TYR A 178     -53.762  25.325 -46.478  1.00 62.23           C
ATOM   1340  C   TYR A 178     -52.281  25.580 -46.277  1.00 65.03           C
ATOM   1341  O   TYR A 178     -51.447  24.721 -46.557  1.00 69.97           O
ATOM   1342  CB  TYR A 178     -54.040  24.924 -47.921  1.00 65.23           C
ATOM   1343  CG  TYR A 178     -55.411  24.328 -48.063  1.00 67.49           C
ATOM   1344  CD1 TYR A 178     -55.639  22.999 -47.740  1.00 72.04           C
ATOM   1345  CD2 TYR A 178     -56.485  25.099 -48.477  1.00 78.83           C
ATOM   1346  CE1 TYR A 178     -56.893  22.446 -47.847  1.00 70.14           C
ATOM   1347  CE2 TYR A 178     -57.746  24.556 -48.586  1.00 82.15           C
ATOM   1348  CZ  TYR A 178     -57.944  23.228 -48.267  1.00 82.05           C
ATOM   1349  OH  TYR A 178     -59.200  22.680 -48.381  1.00 84.49           O
ATOM   1350  N   LYS A 179     -51.961  26.766 -45.782  1.00 58.79           N
ATOM   1351  CA  LYS A 179     -50.608  27.053 -45.341  1.00 57.58           C
ATOM   1352  C   LYS A 179     -50.512  26.699 -43.863  1.00 56.96           C
ATOM   1353  O   LYS A 179     -49.534  27.026 -43.191  1.00 57.21           O
ATOM   1354  CB  LYS A 179     -50.254  28.516 -45.596  1.00 47.13           C
ATOM   1355  CG  LYS A 179     -50.219  28.860 -47.080  1.00 58.60           C
ATOM   1356  CD  LYS A 179     -50.355  30.350 -47.330  1.00 60.41           C
ATOM   1357  CE  LYS A 179     -49.162  31.117 -46.798  1.00 84.08           C
ATOM   1358  NZ  LYS A 179     -49.267  32.568 -47.116  1.00 84.20           N
ATOM   1359  N   MET A 180     -51.541  26.017 -43.369  1.00 52.78           N
ATOM   1360  CA  MET A 180     -51.569  25.555 -41.987  1.00 45.63           C
ATOM   1361  C   MET A 180     -51.710  24.033 -41.918  1.00 50.79           C
ATOM   1362  O   MET A 180     -52.088  23.386 -42.898  1.00 58.05           O
ATOM   1363  CB  MET A 180     -52.710  26.224 -41.219  1.00 50.09           C
ATOM   1364  CG  MET A 180     -52.672  27.747 -41.239  1.00 63.93           C
ATOM   1365  SD  MET A 180     -54.083  28.463 -40.375  1.00 66.45           S
ATOM   1366  CE  MET A 180     -53.889  30.198 -40.767  1.00 56.84           C
ATOM   1367  N   LEU A 181     -51.394  23.470 -40.756  1.00 51.47           N
ATOM   1368  CA  LEU A 181     -51.506  22.034 -40.525  1.00 44.08           C
ATOM   1369  C   LEU A 181     -52.142  21.776 -39.164  1.00 48.60           C
ATOM   1370  O   LEU A 181     -51.702  22.322 -38.152  1.00 50.97           O
ATOM   1371  CB  LEU A 181     -50.134  21.361 -40.604  1.00 58.71           C
ATOM   1372  CG  LEU A 181     -49.797  20.462 -41.799  1.00 45.93           C
ATOM   1373  CD1 LEU A 181     -48.368  19.944 -41.685  1.00 55.04           C
ATOM   1374  CD2 LEU A 181     -50.775  19.305 -41.908  1.00 74.50           C
ATOM   1375  N   CYS A 182     -53.179  20.945 -39.144  1.00 49.39           N
ATOM   1376  CA  CYS A 182     -53.846  20.595 -37.897  1.00 46.81           C
ATOM   1377  C   CYS A 182     -53.370  19.238 -37.389  1.00 51.27           C
ATOM   1378  O   CYS A 182     -53.112  18.322 -38.175  1.00 54.60           O
ATOM   1379  CB  CYS A 182     -55.366  20.594 -38.075  1.00 48.14           C
ATOM   1380  SG  CYS A 182     -56.088  22.241 -38.269  1.00 66.33           S
ATOM   1381  N   ALA A 183     -53.244  19.119 -36.071  1.00 49.12           N
ATOM   1382  CA  ALA A 183     -52.800  17.878 -35.444  1.00 53.04           C
ATOM   1383  C   ALA A 183     -53.393  17.762 -34.046  1.00 49.83           C
ATOM   1384  O   ALA A 183     -53.482  18.747 -33.318  1.00 55.09           O
ATOM   1385  CB  ALA A 183     -51.284  17.816 -35.388  1.00 37.29           C
ATOM   1386  N   ALA A 184     -53.795  16.554 -33.669  1.00 61.57           N
ATOM   1387  CA  ALA A 184     -54.432  16.346 -32.375  1.00 55.97           C
ATOM   1388  C   ALA A 184     -54.358  14.890 -31.932  1.00 58.65           C
ATOM   1389  O   ALA A 184     -54.019  14.006 -32.707  1.00 59.79           O
ATOM   1390  CB  ALA A 184     -55.881  16.808 -32.426  1.00 43.55           C
ATOM   1391  N   ASP A 185     -54.681  14.666 -30.666  1.00 73.31           N
ATOM   1392  CA  ASP A 185     -54.838  13.331 -30.127  1.00 67.59           C
ATOM   1393  C   ASP A 185     -56.263  12.865 -30.376  1.00 78.76           C
ATOM   1394  O   ASP A 185     -57.206  13.564 -30.025  1.00 86.15           O
ATOM   1395  CB  ASP A 185     -54.497  13.313 -28.624  1.00 78.23           C
ATOM   1396  CG  ASP A 185     -54.561  11.920 -28.025  1.00 85.12           C
ATOM   1397  OD1 ASP A 185     -54.417  10.929 -28.774  1.00 86.79           O
ATOM   1398  OD2 ASP A 185     -54.726  11.820 -26.796  1.00 92.75           O
ATOM   1399  N   PRO A 185A    -56.423  11.686 -31.000  1.00 83.33           N
ATOM   1400  CA  PRO A 185A    -57.770  11.152 -31.234  1.00 78.69           C
ATOM   1401  C   PRO A 185A    -58.554  11.019 -29.932  1.00 84.62           C
ATOM   1402  O   PRO A 185A    -59.785  11.043 -29.940  1.00 73.35           O
ATOM   1403  CB  PRO A 185A    -57.505   9.777 -31.862  1.00 81.91           C
ATOM   1404  CG  PRO A 185A    -56.082   9.458 -31.502  1.00 78.74           C
ATOM   1405  CD  PRO A 185A    -55.382  10.777 -31.509  1.00 71.92           C
ATOM   1406  N   GLU A 185B    -57.834  10.890 -28.822  1.00 89.72           N
ATOM   1407  CA  GLU A 185B    -58.464  10.828 -27.510  1.00 85.68           C
ATOM   1408  C   GLU A 185B    -58.492  12.201 -26.850  1.00 94.41           C
ATOM   1409  O   GLU A 185B    -58.933  12.339 -25.710  1.00102.29           O
ATOM   1410  CB  GLU A 185B    -57.741   9.823 -26.618  1.00 98.73           C
ATOM   1411  CG  GLU A 185B    -57.862   8.394 -27.105  1.00109.60           C
ATOM   1412  CD  GLU A 185B    -59.305   7.979 -27.318  1.00117.01           C
ATOM   1413  OE1 GLU A 185B    -60.204   8.599 -26.710  1.00121.93           O
ATOM   1414  OE2 GLU A 185B    -59.543   7.035 -28.100  1.00122.43           O
ATOM   1415  N   TRP A 186     -58.022  13.209 -27.580  1.00 88.33           N
ATOM   1416  CA  TRP A 186     -58.054  14.593 -27.118  1.00 93.45           C
ATOM   1417  C   TRP A 186     -57.399  14.773 -25.753  1.00 91.84           C
ATOM   1418  O   TRP A 186     -57.813  15.626 -24.970  1.00 83.75           O
ATOM   1419  CB  TRP A 186     -59.498  15.101 -27.061  1.00 73.69           C
ATOM   1420  CG  TRP A 186     -60.225  14.995 -28.365  1.00 86.28           C
ATOM   1421  CD1 TRP A 186     -61.164  14.066 -28.706  1.00 79.48           C
ATOM   1422  CD2 TRP A 186     -60.071  15.849 -29.505  1.00 87.75           C
ATOM   1423  NE1 TRP A 186     -61.607  14.290 -29.987  1.00 90.21           N
ATOM   1424  CE2 TRP A 186     -60.952  15.378 -30.500  1.00 92.50           C
ATOM   1425  CE3 TRP A 186     -59.276  16.965 -29.782  1.00 75.42           C
ATOM   1426  CZ2 TRP A 186     -61.059  15.983 -31.750  1.00 76.86           C
ATOM   1427  CZ3 TRP A 186     -59.384  17.566 -31.023  1.00 78.67           C
ATOM   1428  CH2 TRP A 186     -60.269  17.074 -31.992  1.00 77.65           C
ATOM   1429  N   LYS A 187     -56.376  13.976 -25.466  1.00 83.22           N
ATOM   1430  CA  LYS A 187     -55.736  14.028 -24.157  1.00 82.56           C
ATOM   1431  C   LYS A 187     -54.336  14.625 -24.221  1.00 88.61           C
ATOM   1432  O   LYS A 187     -53.815  15.112 -23.216  1.00 91.23           O
ATOM   1433  CB  LYS A 187     -55.686  12.631 -23.540  1.00 85.92           C
ATOM   1434  CG  LYS A 187     -57.060  12.059 -23.244  1.00 93.02           C
ATOM   1435  CD  LYS A 187     -56.976  10.649 -22.700  1.00111.04           C
ATOM   1436  CE  LYS A 187     -56.463   9.684 -23.755  1.00122.38           C
ATOM   1437  NZ  LYS A 187     -56.516   8.269 -23.293  1.00111.31           N
ATOM   1438  N   THR A 188     -53.733  14.592 -25.405  1.00 92.91           N
ATOM   1439  CA  THR A 188     -52.420  15.195 -25.607  1.00 96.27           C
ATOM   1440  C   THR A 188     -52.469  16.240 -26.717  1.00 89.33           C
ATOM   1441  O   THR A 188     -53.205  16.093 -27.694  1.00 89.60           O
ATOM   1442  CB  THR A 188     -51.353  14.144 -25.951  1.00 83.41           C
ATOM   1443  OG1 THR A 188     -50.049  14.719 -25.801  1.00 85.03           O
ATOM   1444  CG2 THR A 188     -51.527  13.654 -27.380  1.00 80.09           C
ATOM   1445  N   ASP A 189     -51.667  17.288 -26.560  1.00 77.01           N
ATOM   1446  CA  ASP A 189     -51.685  18.427 -27.469  1.00 79.13           C
ATOM   1447  C   ASP A 189     -50.630  19.443 -27.036  1.00 82.03           C
ATOM   1448  O   ASP A 189     -50.107  19.361 -25.925  1.00 89.31           O
ATOM   1449  CB  ASP A 189     -53.080  19.065 -27.489  1.00 81.41           C
ATOM   1450  CG  ASP A 189     -53.209  20.178 -28.512  1.00 89.59           C
ATOM   1451  OD1 ASP A 189     -52.353  20.264 -29.418  1.00 76.53           O
ATOM   1452  OD2 ASP A 189     -54.174  20.965 -28.413  1.00 85.72           O
ATOM   1453  N   SER A 190     -50.302  20.386 -27.914  1.00 86.60           N
ATOM   1454  CA  SER A 190     -49.395  21.473 -27.555  1.00 79.05           C
ATOM   1455  C   SER A 190     -50.184  22.592 -26.886  1.00 92.63           C
ATOM   1456  O   SER A 190     -51.385  22.728 -27.109  1.00 90.88           O
ATOM   1457  CB  SER A 190     -48.639  21.990 -28.788  1.00 67.78           C
ATOM   1458  OG  SER A 190     -49.533  22.471 -29.774  1.00 77.97           O
ATOM   1459  N   CYS A 191     -49.509  23.393 -26.068  1.00102.26           N
ATOM   1460  CA  CYS A 191     -50.198  24.411 -25.280  1.00 96.96           C
ATOM   1461  C   CYS A 191     -49.428  25.729 -25.225  1.00100.41           C
ATOM   1462  O   CYS A 191     -48.422  25.905 -25.916  1.00 93.66           O
ATOM   1463  CB  CYS A 191     -50.444  23.897 -23.861  1.00103.71           C
ATOM   1464  SG  CYS A 191     -51.791  24.717 -22.972  1.00130.33           S
ATOM   1465  N   LYS A 192     -49.909  26.653 -24.399  1.00112.63           N
ATOM   1466  CA  LYS A 192     -49.231  27.927 -24.212  1.00110.39           C
ATOM   1467  C   LYS A 192     -47.793  27.708 -23.756  1.00102.08           C
ATOM   1468  O   LYS A 192     -47.547  27.046 -22.750  1.00102.75           O
ATOM   1469  CB  LYS A 192     -49.977  28.790 -23.194  1.00 95.75           C
ATOM   1470  CG  LYS A 192     -49.641  30.266 -23.263  1.00 95.79           C
ATOM   1471  CD  LYS A 192     -49.998  30.952 -21.958  1.00 94.99           C
ATOM   1472  CE  LYS A 192     -49.882  32.459 -22.077  1.00 92.35           C
ATOM   1473  NZ  LYS A 192     -51.136  33.049 -22.624  1.00 95.36           N
ATOM   1474  N   GLY A 193     -46.844  28.259 -24.505  1.00 69.34           N
ATOM   1475  CA  GLY A 193     -45.440  28.097 -24.184  1.00 71.43           C
ATOM   1476  C   GLY A 193     -44.730  27.130 -25.111  1.00 77.26           C
ATOM   1477  O   GLY A 193     -43.512  26.960 -25.031  1.00 77.23           O
ATOM   1478  N   ASP A 194     -45.497  26.489 -25.986  1.00 74.11           N
ATOM   1479  CA  ASP A 194     -44.939  25.590 -26.990  1.00 54.44           C
ATOM   1480  C   ASP A 194     -44.753  26.324 -28.308  1.00 50.53           C
ATOM   1481  O   ASP A 194     -44.158  25.790 -29.241  1.00 59.11           O
ATOM   1482  CB  ASP A 194     -45.841  24.374 -27.194  1.00 60.28           C
ATOM   1483  CG  ASP A 194     -45.808  23.421 -26.022  1.00 70.97           C
ATOM   1484  OD1 ASP A 194     -44.719  23.223 -25.444  1.00 71.56           O
ATOM   1485  OD2 ASP A 194     -46.873  22.862 -25.688  1.00 78.66           O
ATOM   1486  N   SER A 195     -45.290  27.541 -28.372  1.00 40.99           N
ATOM   1487  CA  SER A 195     -45.211  28.388 -29.560  1.00 41.40           C
ATOM   1488  C   SER A 195     -43.823  28.380 -30.191  1.00 52.71           C
ATOM   1489  O   SER A 195     -42.817  28.549 -29.505  1.00 52.49           O
ATOM   1490  CB  SER A 195     -45.612  29.824 -29.214  1.00 47.61           C
ATOM   1491  OG  SER A 195     -46.979  29.906 -28.854  1.00 66.99           O
ATOM   1492  N   GLY A 196     -43.783  28.178 -31.503  1.00 50.99           N
ATOM   1493  CA  GLY A 196     -42.531  28.177 -32.238  1.00 52.52           C
ATOM   1494  C   GLY A 196     -41.846  26.823 -32.257  1.00 48.79           C
ATOM   1495  O   GLY A 196     -40.934  26.595 -33.053  1.00 45.47           O
ATOM   1496  N   GLY A 197     -42.286  25.925 -31.380  1.00 43.22           N
ATOM   1497  CA  GLY A 197     -41.714  24.592 -31.283  1.00 38.72           C
ATOM   1498  C   GLY A 197     -42.014  23.727 -32.493  1.00 42.00           C
ATOM   1499  O   GLY A 197     -42.862  24.078 -33.311  1.00 46.39           O
ATOM   1500  N   PRO A 198     -41.322  22.583 -32.613  1.00 49.33           N
ATOM   1501  CA  PRO A 198     -41.415  21.730 -33.805  1.00 57.08           C
ATOM   1502  C   PRO A 198     -42.591  20.757 -33.822  1.00 50.10           C
ATOM   1503  O   PRO A 198     -43.019  20.276 -32.773  1.00 54.43           O
ATOM   1504  CB  PRO A 198     -40.102  20.946 -33.764  1.00 48.67           C
ATOM   1505  CG  PRO A 198     -39.810  20.818 -32.308  1.00 42.32           C
ATOM   1506  CD  PRO A 198     -40.307  22.090 -31.663  1.00 51.33           C
ATOM   1507  N   LEU A 199     -43.097  20.480 -35.020  1.00 59.51           N
ATOM   1508  CA  LEU A 199     -43.982  19.346 -35.250  1.00 52.82           C
ATOM   1509  C   LEU A 199     -43.245  18.367 -36.154  1.00 53.80           C
ATOM   1510  O   LEU A 199     -43.016  18.650 -37.330  1.00 56.52           O
ATOM   1511  CB  LEU A 199     -45.303  19.780 -35.885  1.00 39.77           C
ATOM   1512  CG  LEU A 199     -46.260  18.656 -36.301  1.00 54.40           C
ATOM   1513  CD1 LEU A 199     -46.892  17.997 -35.084  1.00 51.00           C
ATOM   1514  CD2 LEU A 199     -47.331  19.167 -37.257  1.00 49.98           C
ATOM   1515  N   ILE A 200     -42.864  17.219 -35.608  1.00 46.00           N
ATOM   1516  CA  ILE A 200     -42.015  16.287 -36.339  1.00 53.25           C
ATOM   1517  C   ILE A 200     -42.790  15.115 -36.931  1.00 53.53           C
ATOM   1518  O   ILE A 200     -43.316  14.273 -36.204  1.00 49.83           O
ATOM   1519  CB  ILE A 200     -40.895  15.737 -35.435  1.00 55.61           C
ATOM   1520  CG1 ILE A 200     -40.097  16.886 -34.816  1.00 52.83           C
ATOM   1521  CG2 ILE A 200     -39.971  14.830 -36.224  1.00 57.13           C
ATOM   1522  CD1 ILE A 200     -39.318  17.702 -35.821  1.00 48.15           C
ATOM   1523  N   CYS A 201     -42.844  15.062 -38.258  1.00 55.37           N
ATOM   1524  CA  CYS A 201     -43.492  13.959 -38.957  1.00 48.84           C
ATOM   1525  C   CYS A 201     -42.472  13.169 -39.769  1.00 55.72           C
ATOM   1526  O   CYS A 201     -41.417  13.689 -40.130  1.00 59.95           O
ATOM   1527  CB  CYS A 201     -44.604  14.476 -39.870  1.00 54.33           C
ATOM   1528  SG  CYS A 201     -45.940  15.327 -39.011  1.00 68.36           S
ATOM   1529  N   ASN A 202     -42.792  11.909 -40.046  1.00 57.91           N
ATOM   1530  CA  ASN A 202     -41.969  11.086 -40.917  1.00 63.15           C
ATOM   1531  C   ASN A 202     -42.374  11.268 -42.371  1.00 62.95           C
ATOM   1532  O   ASN A 202     -43.554  11.179 -42.709  1.00 66.22           O
ATOM   1533  CB  ASN A 202     -42.070   9.610 -40.527  1.00 58.43           C
ATOM   1534  CG  ASN A 202     -40.907   9.149 -39.668  1.00 78.94           C
ATOM   1535  OD1 ASN A 202     -40.275   9.945 -38.975  1.00 94.40           O
ATOM   1536  ND2 ASN A 202     -40.615   7.853 -39.716  1.00 98.44           N
ATOM   1537  N   ILE A 203     -41.391  11.538 -43.223  1.00 65.03           N
ATOM   1538  CA  ILE A 203     -41.606  11.605 -44.662  1.00 64.31           C
ATOM   1539  C   ILE A 203     -40.524  10.785 -45.355  1.00 78.60           C
ATOM   1540  O   ILE A 203     -39.353  11.172 -45.373  1.00 78.88           O
ATOM   1541  CB  ILE A 203     -41.598  13.058 -45.175  1.00 69.69           C
ATOM   1542  CG1 ILE A 203     -42.550  13.917 -44.336  1.00 63.98           C
ATOM   1543  CG2 ILE A 203     -41.979  13.104 -46.644  1.00 65.57           C
ATOM   1544  CD1 ILE A 203     -42.812  15.297 -44.902  1.00 66.81           C
ATOM   1545  N   GLU A 204     -40.924   9.640 -45.901  1.00 84.59           N
ATOM   1546  CA  GLU A 204     -39.987   8.650 -46.427  1.00107.41           C
ATOM   1547  C   GLU A 204     -39.107   8.119 -45.300  1.00 99.20           C
ATOM   1548  O   GLU A 204     -37.891   7.983 -45.449  1.00106.38           O
ATOM   1549  CB  GLU A 204     -39.122   9.232 -47.548  1.00103.08           C
ATOM   1550  CG  GLU A 204     -38.318   8.176 -48.290  1.00141.89           C
ATOM   1551  CD  GLU A 204     -37.294   8.769 -49.230  1.00149.81           C
ATOM   1552  OE1 GLU A 204     -37.360   9.990 -49.486  1.00152.37           O
ATOM   1553  OE2 GLU A 204     -36.420   8.015 -49.710  1.00142.03           O
ATOM   1554  N   GLY A 205     -39.736   7.835 -44.165  1.00 85.94           N
ATOM   1555  CA  GLY A 205     -39.032   7.316 -43.009  1.00 83.57           C
ATOM   1556  C   GLY A 205     -37.930   8.223 -42.495  1.00 83.97           C
ATOM   1557  O   GLY A 205     -37.028   7.773 -41.789  1.00 81.08           O
ATOM   1558  N   ARG A 206     -37.992   9.501 -42.850  1.00 88.73           N
ATOM   1559  CA  ARG A 206     -37.036  10.471 -42.330  1.00 81.54           C
ATOM   1560  C   ARG A 206     -37.755  11.502 -41.468  1.00 76.41           C
ATOM   1561  O   ARG A 206     -38.735  12.104 -41.908  1.00 76.20           O
ATOM   1562  CB  ARG A 206     -36.278  11.153 -43.472  1.00 71.91           C
ATOM   1563  CG  ARG A 206     -35.245  12.167 -43.015  1.00 81.63           C
ATOM   1564  CD  ARG A 206     -34.468  12.741 -44.195  1.00 89.85           C
ATOM   1565  NE  ARG A 206     -33.271  11.961 -44.496  1.00123.19           N
ATOM   1566  CZ  ARG A 206     -32.076  12.202 -43.968  1.00112.45           C
ATOM   1567  NH1 ARG A 206     -31.921  13.199 -43.107  1.00 87.78           N
ATOM   1568  NH2 ARG A 206     -31.034  11.449 -44.298  1.00 98.28           N
ATOM   1569  N   PRO A 207     -37.286  11.685 -40.222  1.00 74.86           N
ATOM   1570  CA  PRO A 207     -37.827  12.733 -39.352  1.00 70.92           C
ATOM   1571  C   PRO A 207     -37.788  14.081 -40.055  1.00 64.64           C
ATOM   1572  O   PRO A 207     -36.778  14.423 -40.669  1.00 56.38           O
ATOM   1573  CB  PRO A 207     -36.890  12.702 -38.144  1.00 55.65           C
ATOM   1574  CG  PRO A 207     -36.434  11.283 -38.082  1.00 64.73           C
ATOM   1575  CD  PRO A 207     -36.305  10.839 -39.519  1.00 74.22           C
ATOM   1576  N   THR A 208     -38.882  14.830 -39.974  1.00 61.12           N
ATOM   1577  CA  THR A 208     -39.020  16.048 -40.760  1.00 50.56           C
ATOM   1578  C   THR A 208     -39.794  17.135 -40.030  1.00 56.42           C
ATOM   1579  O   THR A 208     -40.840  16.876 -39.436  1.00 54.56           O
ATOM   1580  CB  THR A 208     -39.723  15.759 -42.100  1.00 55.72           C
ATOM   1581  OG1 THR A 208     -38.864  14.967 -42.930  1.00 64.90           O
ATOM   1582  CG2 THR A 208     -40.065  17.056 -42.820  1.00 68.80           C
ATOM   1583  N   LEU A 209     -39.274  18.356 -40.082  1.00 52.11           N
ATOM   1584  CA  LEU A 209     -39.994  19.495 -39.535  1.00 55.69           C
ATOM   1585  C   LEU A 209     -41.166  19.828 -40.447  1.00 48.15           C
ATOM   1586  O   LEU A 209     -41.021  20.562 -41.424  1.00 55.77           O
ATOM   1587  CB  LEU A 209     -39.076  20.706 -39.376  1.00 43.66           C
ATOM   1588  CG  LEU A 209     -39.734  21.961 -38.792  1.00 48.70           C
ATOM   1589  CD1 LEU A 209     -40.149  21.746 -37.341  1.00 46.39           C
ATOM   1590  CD2 LEU A 209     -38.799  23.148 -38.915  1.00 34.74           C
ATOM   1591  N   SER A 210     -42.325  19.265 -40.126  1.00 50.56           N
ATOM   1592  CA  SER A 210     -43.530  19.502 -40.905  1.00 54.50           C
ATOM   1593  C   SER A 210     -44.258  20.748 -40.420  1.00 55.75           C
ATOM   1594  O   SER A 210     -44.846  21.478 -41.216  1.00 53.49           O
ATOM   1595  CB  SER A 210     -44.463  18.289 -40.839  1.00 49.22           C
ATOM   1596  OG  SER A 210     -43.929  17.190 -41.557  1.00 74.34           O
ATOM   1597  N   GLY A 211     -44.213  20.995 -39.115  1.00 50.58           N
ATOM   1598  CA  GLY A 211     -44.966  22.095 -38.546  1.00 54.45           C
ATOM   1599  C   GLY A 211     -44.249  22.943 -37.516  1.00 52.46           C
ATOM   1600  O   GLY A 211     -43.294  22.508 -36.873  1.00 44.56           O
ATOM   1601  N   ILE A 212     -44.722  24.176 -37.376  1.00 50.21           N
ATOM   1602  CA  ILE A 212     -44.274  25.076 -36.324  1.00 42.30           C
ATOM   1603  C   ILE A 212     -45.485  25.475 -35.489  1.00 44.20           C
ATOM   1604  O   ILE A 212     -46.458  26.004 -36.027  1.00 43.34           O
ATOM   1605  CB  ILE A 212     -43.585  26.335 -36.895  1.00 49.51           C
ATOM   1606  CG1 ILE A 212     -42.296  25.959 -37.634  1.00 49.06           C
ATOM   1607  CG2 ILE A 212     -43.295  27.343 -35.785  1.00 43.45           C
ATOM   1608  CD1 ILE A 212     -41.698  27.104 -38.433  1.00 43.22           C
ATOM   1609  N   VAL A 213     -45.437  25.197 -34.189  1.00 39.23           N
ATOM   1610  CA  VAL A 213     -46.546  25.522 -33.293  1.00 35.78           C
ATOM   1611  C   VAL A 213     -46.956  26.987 -33.429  1.00 49.69           C
ATOM   1612  O   VAL A 213     -46.136  27.887 -33.248  1.00 44.24           O
ATOM   1613  CB  VAL A 213     -46.191  25.232 -31.821  1.00 48.73           C
ATOM   1614  CG1 VAL A 213     -47.317  25.698 -30.907  1.00 37.37           C
ATOM   1615  CG2 VAL A 213     -45.913  23.754 -31.618  1.00 43.32           C
ATOM   1616  N   SER A 214     -48.230  27.218 -33.737  1.00 43.11           N
ATOM   1617  CA  SER A 214     -48.706  28.562 -34.043  1.00 46.75           C
ATOM   1618  C   SER A 214     -49.866  29.004 -33.151  1.00 55.30           C
ATOM   1619  O   SER A 214     -49.793  30.057 -32.517  1.00 62.93           O
ATOM   1620  CB  SER A 214     -49.116  28.650 -35.514  1.00 42.76           C
ATOM   1621  OG  SER A 214     -49.467  29.980 -35.864  1.00 49.28           O
ATOM   1622  N   TRP A 215     -50.941  28.221 -33.107  1.00 45.62           N
ATOM   1623  CA  TRP A 215     -52.089  28.604 -32.290  1.00 50.87           C
ATOM   1624  C   TRP A 215     -53.081  27.470 -32.043  1.00 49.39           C
ATOM   1625  O   TRP A 215     -52.844  26.323 -32.424  1.00 60.35           O
ATOM   1626  CB  TRP A 215     -52.820  29.790 -32.932  1.00 40.16           C
ATOM   1627  CG  TRP A 215     -53.361  29.510 -34.305  1.00 54.49           C
ATOM   1628  CD1 TRP A 215     -52.669  29.540 -35.480  1.00 51.23           C
ATOM   1629  CD2 TRP A 215     -54.713  29.175 -34.645  1.00 57.58           C
ATOM   1630  NE1 TRP A 215     -53.502  29.235 -36.530  1.00 53.89           N
ATOM   1631  CE2 TRP A 215     -54.761  29.007 -36.044  1.00 58.00           C
ATOM   1632  CE3 TRP A 215     -55.884  28.996 -33.903  1.00 60.92           C
ATOM   1633  CZ2 TRP A 215     -55.933  28.670 -36.714  1.00 51.60           C
ATOM   1634  CZ3 TRP A 215     -57.047  28.661 -34.570  1.00 61.04           C
ATOM   1635  CH2 TRP A 215     -57.062  28.502 -35.963  1.00 54.90           C
ATOM   1636  N   GLY A 216     -54.190  27.810 -31.390  1.00 57.92           N
ATOM   1637  CA  GLY A 216     -55.232  26.851 -31.073  1.00 60.67           C
ATOM   1638  C   GLY A 216     -56.163  27.330 -29.974  1.00 67.08           C
ATOM   1639  O   GLY A 216     -55.741  28.003 -29.033  1.00 90.11           O
ATOM   1640  N   ARG A 217     -57.440  26.984 -30.101  1.00 73.46           N
ATOM   1641  CA  ARG A 217     -58.432  27.300 -29.079  1.00 83.84           C
ATOM   1642  C   ARG A 217     -58.351  26.277 -27.952  1.00 85.96           C
ATOM   1643  O   ARG A 217     -58.779  25.132 -28.104  1.00 85.47           O
ATOM   1644  CB  ARG A 217     -59.838  27.331 -29.686  1.00 77.36           C
ATOM   1645  CG  ARG A 217     -60.911  27.947 -28.799  1.00 90.14           C
ATOM   1646  CD  ARG A 217     -62.179  28.226 -29.602  1.00110.46           C
ATOM   1647  NE  ARG A 217     -63.278  28.711 -28.770  1.00123.87           N
ATOM   1648  CZ  ARG A 217     -64.502  28.968 -29.222  1.00110.01           C
ATOM   1649  NH1 ARG A 217     -64.791  28.787 -30.505  1.00104.75           N
ATOM   1650  NH2 ARG A 217     -65.439  29.405 -28.392  1.00 86.15           N
ATOM   1651  N   GLY A 218     -57.786  26.694 -26.823  1.00 72.32           N
ATOM   1652  CA  GLY A 218     -57.591  25.802 -25.695  1.00 72.59           C
ATOM   1653  C   GLY A 218     -56.406  24.885 -25.923  1.00 78.91           C
ATOM   1654  O   GLY A 218     -55.648  25.061 -26.875  1.00 82.21           O
ATOM   1655  N   CYS A 220     -56.246  23.905 -25.042  1.00 77.32           N
ATOM   1656  CA  CYS A 220     -55.164  22.941 -25.158  1.00 80.10           C
ATOM   1657  C   CYS A 220     -55.702  21.532 -24.949  1.00 86.96           C
ATOM   1658  O   CYS A 220     -56.275  21.229 -23.902  1.00 79.07           O
ATOM   1659  CB  CYS A 220     -54.055  23.241 -24.150  1.00 90.73           C
ATOM   1660  SG  CYS A 220     -53.247  24.847 -24.383  1.00138.17           S
ATOM   1661  N   ALA A 221     -55.575  20.712 -25.978  1.00 86.38           N
ATOM   1662  CA  ALA A 221     -56.110  19.379 -25.935  1.00 81.70           C
ATOM   1663  C   ALA A 221     -57.584  19.543 -25.686  1.00 86.01           C
ATOM   1664  O   ALA A 221     -58.189  18.726 -25.033  1.00 79.65           O
ATOM   1665  CB  ALA A 221     -55.485  18.595 -24.812  1.00 71.02           C
ATOM   1666  N   GLU A 222     -58.197  20.564 -26.253  1.00 78.34           N
ATOM   1667  CA  GLU A 222     -59.623  20.724 -26.087  1.00 77.73           C
ATOM   1668  C   GLU A 222     -60.317  19.923 -27.167  1.00 86.05           C
ATOM   1669  O   GLU A 222     -59.869  19.895 -28.289  1.00 83.84           O
ATOM   1670  CB  GLU A 222     -60.007  22.181 -26.188  1.00 85.04           C
ATOM   1671  CG  GLU A 222     -61.496  22.430 -26.075  1.00 96.43           C
ATOM   1672  CD  GLU A 222     -61.829  23.901 -25.988  1.00110.49           C
ATOM   1673  OE1 GLU A 222     -60.972  24.688 -25.542  1.00 99.63           O
ATOM   1674  OE2 GLU A 222     -62.956  24.266 -26.363  1.00 98.93           O
ATOM   1675  N   LYS A 223     -61.412  19.264 -26.836  1.00 91.38           N
ATOM   1676  CA  LYS A 223     -62.104  18.448 -27.818  1.00 80.60           C
ATOM   1677  C   LYS A 223     -62.645  19.206 -29.004  1.00 83.04           C
ATOM   1678  O   LYS A 223     -63.336  20.187 -28.861  1.00109.84           O
ATOM   1679  CB  LYS A 223     -63.224  17.642 -27.181  1.00 84.33           C
ATOM   1680  CG  LYS A 223     -64.046  16.857 -28.187  1.00 96.23           C
ATOM   1681  CD  LYS A 223     -64.938  15.832 -27.517  1.00 86.44           C
ATOM   1682  CE  LYS A 223     -65.990  15.293 -28.466  1.00 92.00           C
ATOM   1683  NZ  LYS A 223     -67.361  15.795 -28.172  1.00 86.86           N
ATOM   1684  N   ASN A 223A    -62.316  18.707 -30.183  1.00 79.62           N
ATOM   1685  CA  ASN A 223A    -62.762  19.274 -31.432  1.00 78.31           C
ATOM   1686  C   ASN A 223A    -61.978  20.493 -31.847  1.00 88.25           C
ATOM   1687  O   ASN A 223A    -62.304  21.153 -32.809  1.00 70.69           O
ATOM   1688  CB  ASN A 223A    -64.237  19.596 -31.341  1.00 85.84           C
ATOM   1689  CG  ASN A 223A    -65.105  18.436 -31.748  1.00 80.72           C
ATOM   1690  OD1 ASN A 223A    -64.654  17.312 -31.827  1.00 82.93           O
ATOM   1691  ND2 ASN A 223A    -66.359  18.714 -32.013  1.00 80.50           N
ATOM   1692  N   LYS A 224     -60.927  20.787 -31.110  1.00 81.64           N
ATOM   1693  CA  LYS A 224     -60.117  21.937 -31.409  1.00 67.77           C
ATOM   1694  C   LYS A 224     -58.687  21.492 -31.399  1.00 68.42           C
ATOM   1695  O   LYS A 224     -58.085  21.451 -30.359  1.00 71.54           O
ATOM   1696  CB  LYS A 224     -60.327  22.960 -30.316  1.00 69.67           C
ATOM   1697  CG  LYS A 224     -61.359  24.010 -30.627  1.00 75.64           C
ATOM   1698  CD  LYS A 224     -62.612  23.388 -31.191  1.00 72.81           C
ATOM   1699  CE  LYS A 224     -63.817  24.278 -30.966  1.00 82.53           C
ATOM   1700  NZ  LYS A 224     -64.245  24.963 -32.204  1.00 56.39           N
ATOM   1701  N   PRO A 225     -58.109  21.143 -32.529  1.00 56.02           N
ATOM   1702  CA  PRO A 225     -56.720  20.686 -32.392  1.00 57.55           C
ATOM   1703  C   PRO A 225     -55.667  21.779 -32.531  1.00 63.92           C
ATOM   1704  O   PRO A 225     -56.021  22.882 -32.862  1.00 52.36           O
ATOM   1705  CB  PRO A 225     -56.583  19.722 -33.535  1.00 58.42           C
ATOM   1706  CG  PRO A 225     -57.269  20.411 -34.611  1.00 69.33           C
ATOM   1707  CD  PRO A 225     -58.518  20.894 -33.978  1.00 56.90           C
ATOM   1708  N   GLY A 226     -54.397  21.474 -32.284  1.00 50.64           N
ATOM   1709  CA  GLY A 226     -53.361  22.479 -32.384  1.00 53.91           C
ATOM   1710  C   GLY A 226     -53.164  22.841 -33.841  1.00 55.83           C
ATOM   1711  O   GLY A 226     -53.260  21.981 -34.715  1.00 60.51           O
ATOM   1712  N   VAL A 227     -52.903  24.114 -34.114  1.00 51.16           N
ATOM   1713  CA  VAL A 227     -52.688  24.554 -35.486  1.00 51.78           C
ATOM   1714  C   VAL A 227     -51.218  24.898 -35.702  1.00 50.27           C
ATOM   1715  O   VAL A 227     -50.575  25.491 -34.835  1.00 49.05           O
ATOM   1716  CB  VAL A 227     -53.566  25.765 -35.834  1.00 51.78           C
ATOM   1717  CG1 VAL A 227     -53.498  26.056 -37.329  1.00 45.90           C
ATOM   1718  CG2 VAL A 227     -55.005  25.500 -35.408  1.00 54.57           C
ATOM   1719  N   TYR A 228     -50.686  24.509 -36.855  1.00 53.26           N
ATOM   1720  CA  TYR A 228     -49.259  24.642 -37.118  1.00 47.55           C
ATOM   1721  C   TYR A 228     -48.987  25.321 -38.455  1.00 50.23           C
ATOM   1722  O   TYR A 228     -49.767  25.184 -39.397  1.00 52.77           O
ATOM   1723  CB  TYR A 228     -48.583  23.268 -37.099  1.00 45.54           C
ATOM   1724  CG  TYR A 228     -48.732  22.513 -35.796  1.00 44.35           C
ATOM   1725  CD1 TYR A 228     -49.937  21.918 -35.445  1.00 44.46           C
ATOM   1726  CD2 TYR A 228     -47.660  22.381 -34.926  1.00 49.10           C
ATOM   1727  CE1 TYR A 228     -50.073  21.226 -34.258  1.00 40.84           C
ATOM   1728  CE2 TYR A 228     -47.785  21.690 -33.738  1.00 41.93           C
ATOM   1729  CZ  TYR A 228     -48.994  21.114 -33.409  1.00 42.48           C
ATOM   1730  OH  TYR A 228     -49.122  20.425 -32.226  1.00 54.34           O
ATOM   1731  N   THR A 229     -47.877  26.048 -38.533  1.00 37.83           N
ATOM   1732  CA  THR A 229     -47.422  26.572 -39.810  1.00 45.40           C
ATOM   1733  C   THR A 229     -46.930  25.411 -40.672  1.00 49.06           C
ATOM   1734  O   THR A 229     -46.043  24.659 -40.268  1.00 53.01           O
ATOM   1735  CB  THR A 229     -46.299  27.613 -39.650  1.00 45.99           C
ATOM   1736  OG1 THR A 229     -46.728  28.664 -38.776  1.00 47.16           O
ATOM   1737  CG2 THR A 229     -45.938  28.202 -41.002  1.00 44.46           C
ATOM   1738  N   ARG A 230     -47.520  25.266 -41.853  1.00 42.90           N
ATOM   1739  CA  ARG A 230     -47.171  24.181 -42.758  1.00 55.40           C
ATOM   1740  C   ARG A 230     -45.845  24.469 -43.462  1.00 52.07           C
ATOM   1741  O   ARG A 230     -45.812  25.141 -44.491  1.00 49.58           O
ATOM   1742  CB  ARG A 230     -48.286  23.974 -43.779  1.00 52.03           C
ATOM   1743  CG  ARG A 230     -48.209  22.671 -44.550  1.00 58.90           C
ATOM   1744  CD  ARG A 230     -49.421  22.526 -45.457  1.00 61.06           C
ATOM   1745  NE  ARG A 230     -49.365  21.334 -46.299  1.00 63.04           N
ATOM   1746  CZ  ARG A 230     -50.270  21.038 -47.228  1.00 64.30           C
ATOM   1747  NH1 ARG A 230     -51.300  21.850 -47.434  1.00 63.33           N
ATOM   1748  NH2 ARG A 230     -50.147  19.935 -47.954  1.00 74.43           N
ATOM   1749  N   VAL A 231     -44.758  23.952 -42.898  1.00 38.95           N
ATOM   1750  CA  VAL A 231     -43.406  24.269 -43.353  1.00 44.99           C
ATOM   1751  C   VAL A 231     -43.158  23.920 -44.820  1.00 51.38           C
ATOM   1752  O   VAL A 231     -42.362  24.579 -45.490  1.00 53.76           O
ATOM   1753  CB  VAL A 231     -42.349  23.540 -42.500  1.00 55.81           C
ATOM   1754  CG1 VAL A 231     -40.947  23.790 -43.046  1.00 49.47           C
ATOM   1755  CG2 VAL A 231     -42.444  23.984 -41.046  1.00 48.83           C
ATOM   1756  N   SER A 232     -43.838  22.891 -45.320  1.00 50.48           N
ATOM   1757  CA  SER A 232     -43.642  22.449 -46.699  1.00 46.58           C
ATOM   1758  C   SER A 232     -44.031  23.527 -47.705  1.00 58.25           C
ATOM   1759  O   SER A 232     -43.685  23.437 -48.882  1.00 66.91           O
ATOM   1760  CB  SER A 232     -44.439  21.169 -46.973  1.00 53.31           C
ATOM   1761  OG  SER A 232     -45.828  21.396 -46.876  1.00 57.49           O
ATOM   1762  N   HIS A 233     -44.755  24.540 -47.238  1.00 57.42           N
ATOM   1763  CA  HIS A 233     -45.224  25.622 -48.101  1.00 55.09           C
ATOM   1764  C   HIS A 233     -44.437  26.917 -47.891  1.00 47.13           C
ATOM   1765  O   HIS A 233     -44.860  27.983 -48.333  1.00 53.47           O
ATOM   1766  CB  HIS A 233     -46.718  25.882 -47.866  1.00 51.66           C
ATOM   1767  CG  HIS A 233     -47.615  24.808 -48.402  1.00 75.08           C
ATOM   1768  ND1 HIS A 233     -48.656  25.071 -49.265  1.00 74.60           N
ATOM   1769  CD2 HIS A 233     -47.627  23.471 -48.192  1.00 69.92           C
ATOM   1770  CE1 HIS A 233     -49.272  23.940 -49.565  1.00 66.10           C
ATOM   1771  NE2 HIS A 233     -48.666  22.955 -48.928  1.00 70.79           N
ATOM   1772  N   PHE A 234     -43.293  26.821 -47.218  1.00 54.39           N
ATOM   1773  CA  PHE A 234     -42.464  27.995 -46.938  1.00 49.87           C
ATOM   1774  C   PHE A 234     -40.995  27.762 -47.277  1.00 54.61           C
ATOM   1775  O   PHE A 234     -40.135  28.572 -46.933  1.00 60.39           O
ATOM   1776  CB  PHE A 234     -42.593  28.404 -45.467  1.00 51.52           C
ATOM   1777  CG  PHE A 234     -43.907  29.040 -45.128  1.00 40.72           C
ATOM   1778  CD1 PHE A 234     -44.088  30.405 -45.271  1.00 53.07           C
ATOM   1779  CD2 PHE A 234     -44.961  28.274 -44.661  1.00 44.46           C
ATOM   1780  CE1 PHE A 234     -45.298  30.995 -44.958  1.00 49.60           C
ATOM   1781  CE2 PHE A 234     -46.173  28.859 -44.346  1.00 43.72           C
ATOM   1782  CZ  PHE A 234     -46.342  30.219 -44.494  1.00 52.02           C
ATOM   1783  N   LEU A 235     -40.718  26.652 -47.955  1.00 53.35           N
ATOM   1784  CA  LEU A 235     -39.353  26.286 -48.328  1.00 48.59           C
ATOM   1785  C   LEU A 235     -38.655  27.372 -49.147  1.00 56.80           C
ATOM   1786  O   LEU A 235     -37.520  27.746 -48.845  1.00 60.57           O
ATOM   1787  CB  LEU A 235     -39.352  24.970 -49.106  1.00 49.85           C
ATOM   1788  CG  LEU A 235     -39.611  23.697 -48.304  1.00 59.60           C
ATOM   1789  CD1 LEU A 235     -39.623  22.490 -49.227  1.00 75.81           C
ATOM   1790  CD2 LEU A 235     -38.562  23.533 -47.217  1.00 66.41           C
ATOM   1791  N   ASP A 236     -39.328  27.863 -50.187  1.00 51.01           N
ATOM   1792  CA  ASP A 236     -38.783  28.933 -51.018  1.00 54.97           C
ATOM   1793  C   ASP A 236     -38.427  30.156 -50.178  1.00 60.26           C
ATOM   1794  O   ASP A 236     -37.370  30.762 -50.364  1.00 61.07           O
ATOM   1795  CB  ASP A 236     -39.773  29.329 -52.118  1.00 57.11           C
ATOM   1796  CG  ASP A 236     -39.720  28.402 -53.319  1.00 86.61           C
ATOM   1797  OD1 ASP A 236     -38.667  27.767 -53.545  1.00 91.67           O
ATOM   1798  OD2 ASP A 236     -40.732  28.317 -54.047  1.00 96.21           O
ATOM   1799  N   TRP A 237     -39.316  30.514 -49.256  1.00 62.14           N
ATOM   1800  CA  TRP A 237     -39.067  31.621 -48.342  1.00 57.48           C
ATOM   1801  C   TRP A 237     -37.860  31.322 -47.464  1.00 53.11           C
ATOM   1802  O   TRP A 237     -36.945  32.140 -47.347  1.00 54.50           O
ATOM   1803  CB  TRP A 237     -40.294  31.896 -47.470  1.00 49.37           C
ATOM   1804  CG  TRP A 237     -40.121  33.085 -46.579  1.00 53.22           C
ATOM   1805  CD1 TRP A 237     -40.313  34.393 -46.916  1.00 44.32           C
ATOM   1806  CD2 TRP A 237     -39.712  33.082 -45.204  1.00 47.22           C
ATOM   1807  NE1 TRP A 237     -40.052  35.205 -45.839  1.00 48.39           N
ATOM   1808  CE2 TRP A 237     -39.681  34.424 -44.775  1.00 48.28           C
ATOM   1809  CE3 TRP A 237     -39.370  32.075 -44.296  1.00 44.69           C
ATOM   1810  CZ2 TRP A 237     -39.323  34.786 -43.477  1.00 46.84           C
ATOM   1811  CZ3 TRP A 237     -39.015  32.437 -43.007  1.00 50.38           C
ATOM   1812  CH2 TRP A 237     -38.994  33.779 -42.610  1.00 53.50           C
ATOM   1813  N   ILE A 238     -37.865  30.141 -46.853  1.00 49.35           N
ATOM   1814  CA  ILE A 238     -36.803  29.736 -45.936  1.00 42.21           C
ATOM   1815  C   ILE A 238     -35.422  29.755 -46.591  1.00 64.29           C
ATOM   1816  O   ILE A 238     -34.505  30.414 -46.105  1.00 60.19           O
ATOM   1817  CB  ILE A 238     -37.061  28.325 -45.373  1.00 55.79           C
ATOM   1818  CG1 ILE A 238     -38.293  28.324 -44.464  1.00 49.40           C
ATOM   1819  CG2 ILE A 238     -35.847  27.834 -44.607  1.00 51.67           C
ATOM   1820  CD1 ILE A 238     -38.623  26.957 -43.897  1.00 46.11           C
ATOM   1821  N   GLN A 239     -35.285  29.025 -47.695  1.00 67.57           N
ATOM   1822  CA  GLN A 239     -34.012  28.917 -48.406  1.00 70.66           C
ATOM   1823  C   GLN A 239     -33.629  30.224 -49.111  1.00 67.72           C
ATOM   1824  O   GLN A 239     -32.523  30.349 -49.638  1.00 63.24           O
ATOM   1825  CB  GLN A 239     -34.068  27.774 -49.422  1.00 61.40           C
ATOM   1826  CG  GLN A 239     -33.727  26.398 -48.857  1.00 83.34           C
ATOM   1827  CD  GLN A 239     -32.230  26.134 -48.796  1.00115.73           C
ATOM   1828  OE1 GLN A 239     -31.421  26.945 -49.252  1.00 97.34           O
ATOM   1829  NE2 GLN A 239     -31.856  24.992 -48.230  1.00109.81           N
ATOM   1830  N   SER A 240     -34.543  31.192 -49.119  1.00 61.84           N
ATOM   1831  CA  SER A 240     -34.269  32.492 -49.723  1.00 55.94           C
ATOM   1832  C   SER A 240     -33.435  33.339 -48.766  1.00 57.37           C
ATOM   1833  O   SER A 240     -32.747  34.275 -49.179  1.00 68.90           O
ATOM   1834  CB  SER A 240     -35.572  33.215 -50.087  1.00 56.01           C
ATOM   1835  OG  SER A 240     -36.037  34.023 -49.016  1.00 56.41           O
ATOM   1836  N   HIS A 241     -33.509  32.988 -47.485  1.00 60.16           N
ATOM   1837  CA  HIS A 241     -32.754  33.655 -46.431  1.00 63.91           C
ATOM   1838  C   HIS A 241     -31.581  32.802 -45.931  1.00 60.98           C
ATOM   1839  O   HIS A 241     -30.591  33.335 -45.424  1.00 64.18           O
ATOM   1840  CB  HIS A 241     -33.658  33.987 -45.245  1.00 64.90           C
ATOM   1841  CG  HIS A 241     -34.763  34.954 -45.563  1.00 65.60           C
ATOM   1842  ND1 HIS A 241     -34.577  36.327 -45.549  1.00 56.39           N
ATOM   1843  CD2 HIS A 241     -36.057  34.758 -45.879  1.00 58.58           C
ATOM   1844  CE1 HIS A 241     -35.710  36.921 -45.855  1.00 65.53           C
ATOM   1845  NE2 HIS A 241     -36.633  36.001 -46.062  1.00 69.71           N
ATOM   1846  N   ILE A 242     -31.692  31.482 -46.075  1.00 61.43           N
ATOM   1847  CA  ILE A 242     -30.721  30.544 -45.495  1.00 67.76           C
ATOM   1848  C   ILE A 242     -29.454  30.338 -46.327  1.00 81.43           C
ATOM   1849  O   ILE A 242     -28.346  30.500 -45.819  1.00101.50           O
ATOM   1850  CB  ILE A 242     -31.367  29.157 -45.248  1.00 74.30           C
ATOM   1851  CG1 ILE A 242     -32.014  29.115 -43.858  1.00 69.44           C
ATOM   1852  CG2 ILE A 242     -30.327  28.057 -45.339  1.00100.87           C
ATOM   1853  CD1 ILE A 242     -32.327  27.713 -43.359  1.00 90.81           C
ATOM   1854  N   GLY A 243     -29.615  29.982 -47.599  1.00 75.79           N
ATOM   1855  CA  GLY A 243     -28.479  29.648 -48.442  1.00 89.38           C
ATOM   1856  C   GLY A 243     -28.153  30.707 -49.476  1.00 98.27           C
ATOM   1857  O   GLY A 243     -27.399  31.644 -49.200  1.00110.72           O
ATOM   1858  N   GLN B   1     -24.949  48.225 -15.126  1.00112.02           N
ATOM   1859  CA  GLN B   1     -24.308  48.569 -13.864  1.00100.42           C
ATOM   1860  C   GLN B   1     -23.826  47.305 -13.158  1.00 91.63           C
ATOM   1861  O   GLN B   1     -23.372  47.348 -12.015  1.00 97.04           O
ATOM   1862  CB  GLN B   1     -25.270  49.363 -12.971  1.00 96.70           C
ATOM   1863  CG  GLN B   1     -24.645  49.918 -11.699  1.00106.92           C
ATOM   1864  CD  GLN B   1     -23.351  50.665 -11.959  1.00117.66           C
ATOM   1865  OE1 GLN B   1     -23.070  51.073 -13.086  1.00134.60           O
ATOM   1866  NE2 GLN B   1     -22.551  50.842 -10.914  1.00119.04           N
ATOM   1867  N   VAL B   2     -23.922  46.179 -13.856  1.00 83.67           N
ATOM   1868  CA  VAL B   2     -23.477  44.898 -13.319  1.00 70.39           C
ATOM   1869  C   VAL B   2     -21.959  44.832 -13.180  1.00 66.32           C
ATOM   1870  O   VAL B   2     -21.232  45.070 -14.144  1.00 71.57           O
ATOM   1871  CB  VAL B   2     -23.943  43.730 -14.205  1.00 56.71           C
ATOM   1872  CG1 VAL B   2     -23.143  42.479 -13.890  1.00 57.00           C
ATOM   1873  CG2 VAL B   2     -25.435  43.489 -14.032  1.00 74.09           C
ATOM   1874  N   GLN B   3     -21.484  44.503 -11.982  1.00 68.70           N
ATOM   1875  CA  GLN B   3     -20.048  44.380 -11.748  1.00 60.87           C
ATOM   1876  C   GLN B   3     -19.694  43.124 -10.959  1.00 57.05           C
ATOM   1877  O   GLN B   3     -20.370  42.782  -9.989  1.00 68.22           O
ATOM   1878  CB  GLN B   3     -19.514  45.601 -10.996  1.00 83.52           C
ATOM   1879  CG  GLN B   3     -20.172  46.919 -11.353  1.00103.18           C
ATOM   1880  CD  GLN B   3     -19.679  48.052 -10.473  1.00108.24           C
ATOM   1881  OE1 GLN B   3     -18.478  48.190 -10.237  1.00113.40           O
ATOM   1882  NE2 GLN B   3     -20.605  48.863  -9.972  1.00116.45           N
ATOM   1883  N   LEU B   4     -18.630  42.445 -11.377  1.00 59.51           N
ATOM   1884  CA  LEU B   4     -18.022  41.388 -10.574  1.00 46.21           C
ATOM   1885  C   LEU B   4     -16.658  41.872 -10.105  1.00 46.34           C
ATOM   1886  O   LEU B   4     -15.919  42.488 -10.872  1.00 58.50           O
ATOM   1887  CB  LEU B   4     -17.887  40.083 -11.364  1.00 43.43           C
ATOM   1888  CG  LEU B   4     -19.088  39.132 -11.410  1.00 48.75           C
ATOM   1889  CD1 LEU B   4     -18.757  37.886 -12.229  1.00 49.38           C
ATOM   1890  CD2 LEU B   4     -19.533  38.754 -10.005  1.00 53.20           C
ATOM   1891  N   GLN B   5     -16.320  41.602  -8.850  1.00 49.72           N
ATOM   1892  CA  GLN B   5     -15.072  42.112  -8.292  1.00 48.87           C
ATOM   1893  C   GLN B   5     -14.355  41.091  -7.421  1.00 53.69           C
ATOM   1894  O   GLN B   5     -14.857  40.703  -6.367  1.00 58.55           O
ATOM   1895  CB  GLN B   5     -15.341  43.383  -7.483  1.00 45.29           C
ATOM   1896  CG  GLN B   5     -16.190  44.403  -8.224  1.00 66.41           C
ATOM   1897  CD  GLN B   5     -16.505  45.631  -7.393  1.00 85.45           C
ATOM   1898  OE1 GLN B   5     -17.596  45.754  -6.835  1.00 93.14           O
ATOM   1899  NE2 GLN B   5     -15.553  46.554  -7.316  1.00 84.89           N
ATOM   1900  N   GLU B   6     -13.176  40.664  -7.862  1.00 49.76           N
ATOM   1901  CA  GLU B   6     -12.366  39.758  -7.063  1.00 46.15           C
ATOM   1902  C   GLU B   6     -11.561  40.543  -6.033  1.00 44.69           C
ATOM   1903  O   GLU B   6     -11.313  41.737  -6.208  1.00 55.81           O
ATOM   1904  CB  GLU B   6     -11.427  38.930  -7.946  1.00 44.79           C
ATOM   1905  CG  GLU B   6     -12.105  38.225  -9.105  1.00 51.85           C
ATOM   1906  CD  GLU B   6     -12.161  39.078 -10.356  1.00 52.40           C
ATOM   1907  OE1 GLU B   6     -11.995  40.311 -10.247  1.00 51.95           O
ATOM   1908  OE2 GLU B   6     -12.360  38.511 -11.451  1.00 57.22           O
ATOM   1909  N   SER B   7     -11.172  39.867  -4.957  1.00 46.34           N
ATOM   1910  CA  SER B   7     -10.303  40.452  -3.943  1.00 50.79           C
ATOM   1911  C   SER B   7      -9.580  39.342  -3.189  1.00 41.07           C
ATOM   1912  O   SER B   7     -10.040  38.199  -3.170  1.00 51.79           O
ATOM   1913  CB  SER B   7     -11.100  41.328  -2.974  1.00 50.79           C
ATOM   1914  OG  SER B   7     -12.134  40.598  -2.340  1.00 64.37           O
ATOM   1915  N   GLY B   8      -8.446  39.672  -2.578  1.00 54.28           N
ATOM   1916  CA  GLY B   8      -7.689  38.700  -1.805  1.00 48.75           C
ATOM   1917  C   GLY B   8      -6.324  38.379  -2.386  1.00 53.57           C
ATOM   1918  O   GLY B   8      -5.529  37.675  -1.763  1.00 60.88           O
ATOM   1919  N   GLY B   9      -6.052  38.894  -3.581  1.00 45.01           N
ATOM   1920  CA  GLY B   9      -4.777  38.670  -4.238  1.00 50.41           C
ATOM   1921  C   GLY B   9      -3.601  39.162  -3.417  1.00 62.27           C
ATOM   1922  O   GLY B   9      -3.717  40.135  -2.674  1.00 53.80           O
ATOM   1923  N   GLY B  10      -2.465  38.483  -3.548  1.00 46.27           N
ATOM   1924  CA  GLY B  10      -1.278  38.843  -2.795  1.00 52.45           C
ATOM   1925  C   GLY B  10      -0.099  37.921  -3.039  1.00 52.17           C
ATOM   1926  O   GLY B  10      -0.097  37.125  -3.980  1.00 61.33           O
ATOM   1927  N   LEU B  11       0.906  38.030  -2.177  1.00 53.72           N
ATOM   1928  CA  LEU B  11       2.138  37.262  -2.306  1.00 55.15           C
ATOM   1929  C   LEU B  11       2.302  36.306  -1.128  1.00 47.79           C
ATOM   1930  O   LEU B  11       2.379  36.739   0.022  1.00 62.56           O
ATOM   1931  CB  LEU B  11       3.334  38.211  -2.402  1.00 46.24           C
ATOM   1932  CG  LEU B  11       4.752  37.637  -2.432  1.00 55.06           C
ATOM   1933  CD1 LEU B  11       4.975  36.785  -3.667  1.00 44.24           C
ATOM   1934  CD2 LEU B  11       5.764  38.771  -2.375  1.00 47.21           C
ATOM   1935  N   VAL B  12       2.357  35.007  -1.409  1.00 56.65           N
ATOM   1936  CA  VAL B  12       2.443  34.016  -0.339  1.00 53.86           C
ATOM   1937  C   VAL B  12       3.590  33.032  -0.553  1.00 63.60           C
ATOM   1938  O   VAL B  12       3.975  32.739  -1.685  1.00 63.04           O
ATOM   1939  CB  VAL B  12       1.133  33.219  -0.198  1.00 39.44           C
ATOM   1940  CG1 VAL B  12      -0.063  34.153  -0.253  1.00 70.54           C
ATOM   1941  CG2 VAL B  12       1.027  32.166  -1.285  1.00 61.76           C
ATOM   1942  N   GLN B  13       4.126  32.525   0.552  1.00 69.86           N
ATOM   1943  CA  GLN B  13       5.198  31.541   0.524  1.00 69.46           C
ATOM   1944  C   GLN B  13       4.639  30.194   0.077  1.00 69.92           C
ATOM   1945  O   GLN B  13       3.488  29.868   0.377  1.00 77.34           O
ATOM   1946  CB  GLN B  13       5.848  31.436   1.907  1.00 84.88           C
ATOM   1947  CG  GLN B  13       7.141  30.642   1.977  1.00 99.13           C
ATOM   1948  CD  GLN B  13       7.800  30.739   3.344  1.00113.72           C
ATOM   1949  OE1 GLN B  13       7.558  31.684   4.096  1.00109.69           O
ATOM   1950  NE2 GLN B  13       8.630  29.757   3.673  1.00113.05           N
ATOM   1951  N   PRO B  14       5.439  29.417  -0.671  1.00 59.39           N
ATOM   1952  CA  PRO B  14       5.021  28.071  -1.079  1.00 68.48           C
ATOM   1953  C   PRO B  14       4.613  27.231   0.126  1.00 66.99           C
ATOM   1954  O   PRO B  14       5.368  27.144   1.095  1.00 68.38           O
ATOM   1955  CB  PRO B  14       6.274  27.500  -1.746  1.00 58.98           C
ATOM   1956  CG  PRO B  14       7.004  28.692  -2.243  1.00 58.76           C
ATOM   1957  CD  PRO B  14       6.745  29.786  -1.243  1.00 67.29           C
ATOM   1958  N   GLY B  15       3.430  26.629   0.064  1.00 72.77           N
ATOM   1959  CA  GLY B  15       2.909  25.858   1.178  1.00 50.98           C
ATOM   1960  C   GLY B  15       1.939  26.673   2.009  1.00 71.38           C
ATOM   1961  O   GLY B  15       1.229  26.137   2.859  1.00 65.56           O
ATOM   1962  N   GLY B  16       1.909  27.978   1.759  1.00 64.21           N
ATOM   1963  CA  GLY B  16       1.020  28.874   2.475  1.00 50.90           C
ATOM   1964  C   GLY B  16      -0.410  28.799   1.976  1.00 64.72           C
ATOM   1965  O   GLY B  16      -0.712  28.070   1.031  1.00 58.43           O
ATOM   1966  N   SER B  17      -1.297  29.553   2.618  1.00 63.31           N
ATOM   1967  CA  SER B  17      -2.697  29.591   2.216  1.00 69.09           C
ATOM   1968  C   SER B  17      -3.136  31.013   1.879  1.00 63.11           C
ATOM   1969  O   SER B  17      -2.525  31.987   2.327  1.00 70.05           O
ATOM   1970  CB  SER B  17      -3.591  29.016   3.315  1.00 47.48           C
ATOM   1971  OG  SER B  17      -3.641  29.879   4.436  1.00 60.76           O
ATOM   1972  N   LEU B  18      -4.197  31.125   1.087  1.00 65.56           N
ATOM   1973  CA  LEU B  18      -4.720  32.423   0.687  1.00 60.83           C
ATOM   1974  C   LEU B  18      -6.188  32.280   0.296  1.00 67.02           C
ATOM   1975  O   LEU B  18      -6.572  31.308  -0.356  1.00 53.54           O
ATOM   1976  CB  LEU B  18      -3.911  32.997  -0.476  1.00 52.24           C
ATOM   1977  CG  LEU B  18      -4.076  34.487  -0.776  1.00 63.17           C
ATOM   1978  CD1 LEU B  18      -3.619  35.328   0.405  1.00 55.90           C
ATOM   1979  CD2 LEU B  18      -3.304  34.860  -2.029  1.00 64.36           C
ATOM   1980  N   ARG B  19      -7.012  33.239   0.705  1.00 51.11           N
ATOM   1981  CA  ARG B  19      -8.440  33.180   0.424  1.00 52.35           C
ATOM   1982  C   ARG B  19      -8.868  34.298  -0.520  1.00 48.52           C
ATOM   1983  O   ARG B  19      -8.571  35.469  -0.285  1.00 72.13           O
ATOM   1984  CB  ARG B  19      -9.242  33.258   1.724  1.00 52.85           C
ATOM   1985  CG  ARG B  19     -10.735  33.033   1.548  1.00 57.65           C
ATOM   1986  CD  ARG B  19     -11.483  33.231   2.857  1.00 56.88           C
ATOM   1987  NE  ARG B  19     -12.853  32.728   2.786  1.00 57.54           N
ATOM   1988  CZ  ARG B  19     -13.210  31.486   3.095  1.00 64.45           C
ATOM   1989  NH1 ARG B  19     -12.297  30.613   3.498  1.00 49.48           N
ATOM   1990  NH2 ARG B  19     -14.480  31.115   3.001  1.00 49.65           N
ATOM   1991  N   LEU B  20      -9.562  33.926  -1.590  1.00 51.96           N
ATOM   1992  CA  LEU B  20     -10.112  34.899  -2.526  1.00 50.27           C
ATOM   1993  C   LEU B  20     -11.616  35.046  -2.318  1.00 43.92           C
ATOM   1994  O   LEU B  20     -12.279  34.120  -1.846  1.00 54.72           O
ATOM   1995  CB  LEU B  20      -9.814  34.490  -3.973  1.00 54.50           C
ATOM   1996  CG  LEU B  20      -8.336  34.388  -4.364  1.00 45.73           C
ATOM   1997  CD1 LEU B  20      -8.188  34.041  -5.838  1.00 38.09           C
ATOM   1998  CD2 LEU B  20      -7.604  35.680  -4.038  1.00 41.64           C
ATOM   1999  N   SER B  21     -12.147  36.214  -2.664  1.00 51.13           N
ATOM   2000  CA  SER B  21     -13.585  36.448  -2.590  1.00 52.24           C
ATOM   2001  C   SER B  21     -14.088  37.157  -3.842  1.00 47.90           C
ATOM   2002  O   SER B  21     -13.425  38.050  -4.372  1.00 48.43           O
ATOM   2003  CB  SER B  21     -13.941  37.270  -1.350  1.00 38.28           C
ATOM   2004  OG  SER B  21     -15.344  37.422  -1.219  1.00 60.09           O
ATOM   2005  N   CYS B  22     -15.261  36.751  -4.315  1.00 50.82           N
ATOM   2006  CA  CYS B  22     -15.889  37.394  -5.465  1.00 46.55           C
ATOM   2007  C   CYS B  22     -17.198  38.031  -5.031  1.00 48.08           C
ATOM   2008  O   CYS B  22     -18.078  37.359  -4.497  1.00 57.81           O
ATOM   2009  CB  CYS B  22     -16.125  36.392  -6.596  1.00 40.08           C
ATOM   2010  SG  CYS B  22     -17.052  37.063  -8.003  1.00 62.08           S
ATOM   2011  N   ALA B  23     -17.318  39.333  -5.258  1.00 57.04           N
ATOM   2012  CA  ALA B  23     -18.515  40.059  -4.868  1.00 46.52           C
ATOM   2013  C   ALA B  23     -19.180  40.671  -6.086  1.00 47.86           C
ATOM   2014  O   ALA B  23     -18.506  41.134  -7.007  1.00 61.54           O
ATOM   2015  CB  ALA B  23     -18.181  41.137  -3.851  1.00 32.90           C
ATOM   2016  N   ALA B  24     -20.506  40.666  -6.091  1.00 50.78           N
ATOM   2017  CA  ALA B  24     -21.255  41.262  -7.182  1.00 58.13           C
ATOM   2018  C   ALA B  24     -21.985  42.508  -6.709  1.00 53.04           C
ATOM   2019  O   ALA B  24     -22.374  42.610  -5.543  1.00 51.95           O
ATOM   2020  CB  ALA B  24     -22.234  40.256  -7.762  1.00 62.25           C
ATOM   2021  N   SER B  25     -22.146  43.460  -7.621  1.00 59.36           N
ATOM   2022  CA  SER B  25     -22.959  44.642  -7.375  1.00 69.61           C
ATOM   2023  C   SER B  25     -23.784  44.945  -8.622  1.00 65.27           C
ATOM   2024  O   SER B  25     -23.286  44.858  -9.745  1.00 65.16           O
ATOM   2025  CB  SER B  25     -22.090  45.841  -6.999  1.00 56.68           C
ATOM   2026  OG  SER B  25     -20.991  45.986  -7.889  1.00 76.14           O
ATOM   2027  N   GLY B  26     -25.052  45.281  -8.427  1.00 63.07           N
ATOM   2028  CA  GLY B  26     -25.938  45.554  -9.544  1.00 56.18           C
ATOM   2029  C   GLY B  26     -26.844  44.385  -9.883  1.00 48.64           C
ATOM   2030  O   GLY B  26     -27.799  44.541 -10.644  1.00 63.18           O
ATOM   2031  N   PHE B  27     -26.555  43.210  -9.327  1.00 52.86           N
ATOM   2032  CA  PHE B  27     -27.425  42.054  -9.533  1.00 51.92           C
ATOM   2033  C   PHE B  27     -27.270  40.995  -8.443  1.00 42.96           C
ATOM   2034  O   PHE B  27     -26.357  41.056  -7.621  1.00 54.01           O
ATOM   2035  CB  PHE B  27     -27.174  41.428 -10.911  1.00 56.14           C
ATOM   2036  CG  PHE B  27     -25.881  40.662 -11.017  1.00 55.76           C
ATOM   2037  CD1 PHE B  27     -24.663  41.298 -10.845  1.00 61.93           C
ATOM   2038  CD2 PHE B  27     -25.884  39.310 -11.322  1.00 56.77           C
ATOM   2039  CE1 PHE B  27     -23.475  40.597 -10.953  1.00 63.71           C
ATOM   2040  CE2 PHE B  27     -24.697  38.602 -11.434  1.00 59.41           C
ATOM   2041  CZ  PHE B  27     -23.491  39.249 -11.249  1.00 42.74           C
ATOM   2042  N   THR B  28     -28.183  40.027  -8.451  1.00 46.08           N
ATOM   2043  CA  THR B  28     -28.212  38.955  -7.458  1.00 46.27           C
ATOM   2044  C   THR B  28     -27.369  37.763  -7.899  1.00 49.68           C
ATOM   2045  O   THR B  28     -27.759  37.001  -8.786  1.00 46.70           O
ATOM   2046  CB  THR B  28     -29.650  38.481  -7.186  1.00 54.03           C
ATOM   2047  OG1 THR B  28     -30.422  39.581  -6.693  1.00 52.15           O
ATOM   2048  CG2 THR B  28     -29.664  37.351  -6.163  1.00 42.25           C
ATOM   2049  N   LEU B  29     -26.215  37.603  -7.264  1.00 48.82           N
ATOM   2050  CA  LEU B  29     -25.249  36.588  -7.663  1.00 47.50           C
ATOM   2051  C   LEU B  29     -25.777  35.167  -7.449  1.00 57.23           C
ATOM   2052  O   LEU B  29     -25.337  34.226  -8.113  1.00 61.26           O
ATOM   2053  CB  LEU B  29     -23.946  36.780  -6.893  1.00 40.30           C
ATOM   2054  CG  LEU B  29     -22.717  36.069  -7.455  1.00 57.12           C
ATOM   2055  CD1 LEU B  29     -22.418  36.592  -8.849  1.00 50.37           C
ATOM   2056  CD2 LEU B  29     -21.518  36.255  -6.535  1.00 42.94           C
ATOM   2057  N   GLY B  30     -26.732  35.024  -6.535  1.00 57.24           N
ATOM   2058  CA  GLY B  30     -27.244  33.719  -6.152  1.00 46.05           C
ATOM   2059  C   GLY B  30     -27.946  32.938  -7.245  1.00 58.75           C
ATOM   2060  O   GLY B  30     -28.111  31.723  -7.133  1.00 51.98           O
ATOM   2061  N   TYR B  31     -28.372  33.625  -8.299  1.00 49.19           N
ATOM   2062  CA  TYR B  31     -29.029  32.957  -9.416  1.00 43.35           C
ATOM   2063  C   TYR B  31     -28.010  32.335 -10.357  1.00 57.02           C
ATOM   2064  O   TYR B  31     -28.365  31.593 -11.275  1.00 51.17           O
ATOM   2065  CB  TYR B  31     -29.902  33.932 -10.200  1.00 46.98           C
ATOM   2066  CG  TYR B  31     -31.052  34.515  -9.418  1.00 49.26           C
ATOM   2067  CD1 TYR B  31     -32.013  33.693  -8.843  1.00 37.70           C
ATOM   2068  CD2 TYR B  31     -31.189  35.888  -9.272  1.00 49.52           C
ATOM   2069  CE1 TYR B  31     -33.068  34.222  -8.133  1.00 36.34           C
ATOM   2070  CE2 TYR B  31     -32.242  36.427  -8.565  1.00 45.52           C
ATOM   2071  CZ  TYR B  31     -33.180  35.588  -7.998  1.00 52.06           C
ATOM   2072  OH  TYR B  31     -34.237  36.111  -7.288  1.00 41.24           O
ATOM   2073  N   TYR B  32     -26.739  32.633 -10.115  1.00 50.61           N
ATOM   2074  CA  TYR B  32     -25.690  32.295 -11.062  1.00 41.65           C
ATOM   2075  C   TYR B  32     -24.718  31.238 -10.558  1.00 55.35           C
ATOM   2076  O   TYR B  32     -24.341  31.211  -9.384  1.00 50.18           O
ATOM   2077  CB  TYR B  32     -24.909  33.552 -11.435  1.00 41.67           C
ATOM   2078  CG  TYR B  32     -25.704  34.554 -12.240  1.00 49.20           C
ATOM   2079  CD1 TYR B  32     -26.705  35.314 -11.649  1.00 48.46           C
ATOM   2080  CD2 TYR B  32     -25.452  34.741 -13.592  1.00 51.41           C
ATOM   2081  CE1 TYR B  32     -27.435  36.228 -12.383  1.00 38.38           C
ATOM   2082  CE2 TYR B  32     -26.175  35.653 -14.333  1.00 48.31           C
ATOM   2083  CZ  TYR B  32     -27.166  36.395 -13.725  1.00 48.28           C
ATOM   2084  OH  TYR B  32     -27.888  37.305 -14.465  1.00 55.14           O
ATOM   2085  N   ALA B  33     -24.326  30.358 -11.471  1.00 36.92           N
ATOM   2086  CA  ALA B  33     -23.180  29.494 -11.250  1.00 42.53           C
ATOM   2087  C   ALA B  33     -21.928  30.355 -11.349  1.00 53.20           C
ATOM   2088  O   ALA B  33     -21.831  31.219 -12.220  1.00 46.47           O
ATOM   2089  CB  ALA B  33     -23.146  28.360 -12.261  1.00 38.22           C
ATOM   2090  N   ILE B  34     -20.978  30.133 -10.451  1.00 50.64           N
ATOM   2091  CA  ILE B  34     -19.732  30.887 -10.478  1.00 46.52           C
ATOM   2092  C   ILE B  34     -18.536  29.984 -10.724  1.00 57.20           C
ATOM   2093  O   ILE B  34     -18.464  28.875 -10.199  1.00 52.37           O
ATOM   2094  CB  ILE B  34     -19.508  31.661  -9.167  1.00 50.62           C
ATOM   2095  CG1 ILE B  34     -20.143  33.047  -9.260  1.00 49.32           C
ATOM   2096  CG2 ILE B  34     -18.022  31.777  -8.860  1.00 48.88           C
ATOM   2097  CD1 ILE B  34     -21.642  33.015  -9.442  1.00 52.91           C
ATOM   2098  N   GLY B  35     -17.596  30.473 -11.522  1.00 56.08           N
ATOM   2099  CA  GLY B  35     -16.372  29.745 -11.780  1.00 51.18           C
ATOM   2100  C   GLY B  35     -15.147  30.592 -11.506  1.00 48.30           C
ATOM   2101  O   GLY B  35     -15.103  31.771 -11.857  1.00 50.74           O
ATOM   2102  N   TRP B  36     -14.154  29.995 -10.859  1.00 56.37           N
ATOM   2103  CA  TRP B  36     -12.858  30.636 -10.716  1.00 45.57           C
ATOM   2104  C   TRP B  36     -11.940  30.136 -11.822  1.00 51.76           C
ATOM   2105  O   TRP B  36     -11.635  28.947 -11.901  1.00 56.09           O
ATOM   2106  CB  TRP B  36     -12.241  30.355  -9.342  1.00 42.49           C
ATOM   2107  CG  TRP B  36     -12.823  31.167  -8.213  1.00 49.55           C
ATOM   2108  CD1 TRP B  36     -13.765  30.763  -7.314  1.00 57.52           C
ATOM   2109  CD2 TRP B  36     -12.485  32.516  -7.861  1.00 48.21           C
ATOM   2110  NE1 TRP B  36     -14.040  31.778  -6.427  1.00 58.67           N
ATOM   2111  CE2 TRP B  36     -13.267  32.864  -6.741  1.00 51.68           C
ATOM   2112  CE3 TRP B  36     -11.601  33.464  -8.386  1.00 51.06           C
ATOM   2113  CZ2 TRP B  36     -13.193  34.118  -6.138  1.00 46.20           C
ATOM   2114  CZ3 TRP B  36     -11.528  34.708  -7.785  1.00 53.65           C
ATOM   2115  CH2 TRP B  36     -12.320  35.023  -6.673  1.00 50.64           C
ATOM   2116  N   PHE B  37     -11.520  31.044 -12.694  1.00 49.42           N
ATOM   2117  CA  PHE B  37     -10.578  30.699 -13.751  1.00 42.60           C
ATOM   2118  C   PHE B  37      -9.271  31.439 -13.503  1.00 51.73           C
ATOM   2119  O   PHE B  37      -9.254  32.478 -12.841  1.00 58.12           O
ATOM   2120  CB  PHE B  37     -11.155  31.037 -15.131  1.00 41.72           C
ATOM   2121  CG  PHE B  37     -12.500  30.414 -15.393  1.00 50.12           C
ATOM   2122  CD1 PHE B  37     -13.656  31.015 -14.923  1.00 40.90           C
ATOM   2123  CD2 PHE B  37     -12.609  29.234 -16.110  1.00 56.00           C
ATOM   2124  CE1 PHE B  37     -14.895  30.450 -15.158  1.00 60.80           C
ATOM   2125  CE2 PHE B  37     -13.849  28.664 -16.351  1.00 53.64           C
ATOM   2126  CZ  PHE B  37     -14.993  29.276 -15.873  1.00 49.37           C
ATOM   2127  N   ARG B  38      -8.178  30.897 -14.023  1.00 44.54           N
ATOM   2128  CA  ARG B  38      -6.873  31.514 -13.835  1.00 57.45           C
ATOM   2129  C   ARG B  38      -6.053  31.473 -15.116  1.00 46.52           C
ATOM   2130  O   ARG B  38      -6.154  30.526 -15.899  1.00 57.37           O
ATOM   2131  CB  ARG B  38      -6.102  30.818 -12.715  1.00 50.88           C
ATOM   2132  CG  ARG B  38      -5.586  29.434 -13.081  1.00 49.95           C
ATOM   2133  CD  ARG B  38      -4.898  28.768 -11.899  1.00 48.31           C
ATOM   2134  NE  ARG B  38      -4.426  27.423 -12.217  1.00 53.57           N
ATOM   2135  CZ  ARG B  38      -3.898  26.587 -11.327  1.00 59.27           C
ATOM   2136  NH1 ARG B  38      -3.773  26.952 -10.056  1.00 49.44           N
ATOM   2137  NH2 ARG B  38      -3.495  25.381 -11.705  1.00 48.33           N
ATOM   2138  N   ARG B  39      -5.246  32.506 -15.332  1.00 55.07           N
ATOM   2139  CA  ARG B  39      -4.264  32.475 -16.405  1.00 59.95           C
ATOM   2140  C   ARG B  39      -2.863  32.661 -15.839  1.00 57.98           C
ATOM   2141  O   ARG B  39      -2.523  33.725 -15.319  1.00 60.77           O
ATOM   2142  CB  ARG B  39      -4.548  33.542 -17.462  1.00 56.31           C
ATOM   2143  CG  ARG B  39      -3.591  33.467 -18.648  1.00 70.90           C
ATOM   2144  CD  ARG B  39      -4.023  34.340 -19.821  1.00 68.70           C
ATOM   2145  NE  ARG B  39      -5.116  35.246 -19.483  1.00 76.55           N
ATOM   2146  CZ  ARG B  39      -6.270  35.301 -20.143  1.00101.44           C
ATOM   2147  NH1 ARG B  39      -6.485  34.499 -21.179  1.00108.29           N
ATOM   2148  NH2 ARG B  39      -7.211  36.159 -19.771  1.00 88.47           N
ATOM   2149  N   ALA B  40      -2.058  31.609 -15.931  1.00 65.02           N
ATOM   2150  CA  ALA B  40      -0.657  31.676 -15.538  1.00 65.84           C
ATOM   2151  C   ALA B  40       0.153  32.282 -16.675  1.00 66.94           C
ATOM   2152  O   ALA B  40      -0.317  32.326 -17.814  1.00 62.93           O
ATOM   2153  CB  ALA B  40      -0.133  30.295 -15.178  1.00 56.36           C
ATOM   2154  N   PRO B  41       1.366  32.764 -16.370  1.00 73.62           N
ATOM   2155  CA  PRO B  41       2.246  33.317 -17.403  1.00 74.08           C
ATOM   2156  C   PRO B  41       2.507  32.314 -18.522  1.00 83.33           C
ATOM   2157  O   PRO B  41       3.009  31.222 -18.266  1.00 66.93           O
ATOM   2158  CB  PRO B  41       3.536  33.640 -16.633  1.00 72.52           C
ATOM   2159  CG  PRO B  41       3.450  32.847 -15.369  1.00 76.21           C
ATOM   2160  CD  PRO B  41       1.994  32.792 -15.040  1.00 74.34           C
ATOM   2161  N   GLY B  42       2.140  32.676 -19.746  1.00 75.15           N
ATOM   2162  CA  GLY B  42       2.415  31.838 -20.900  1.00 76.38           C
ATOM   2163  C   GLY B  42       1.281  30.922 -21.324  1.00 99.35           C
ATOM   2164  O   GLY B  42       1.038  30.748 -22.512  1.00103.13           O
ATOM   2165  N   LYS B  43       0.587  30.339 -20.351  1.00 87.21           N
ATOM   2166  CA  LYS B  43      -0.473  29.372 -20.632  1.00 73.44           C
ATOM   2167  C   LYS B  43      -1.812  30.071 -20.884  1.00 70.66           C
ATOM   2168  O   LYS B  43      -1.914  31.301 -20.791  1.00 80.35           O
ATOM   2169  CB  LYS B  43      -0.614  28.386 -19.480  1.00 83.92           C
ATOM   2170  CG  LYS B  43       0.711  28.049 -18.793  1.00 88.65           C
ATOM   2171  CD  LYS B  43       1.710  27.491 -19.793  1.00105.62           C
ATOM   2172  CE  LYS B  43       2.980  27.012 -19.105  1.00131.69           C
ATOM   2173  NZ  LYS B  43       4.000  26.624 -20.120  1.00115.23           N
ATOM   2174  N   GLU B  44      -2.834  29.287 -21.221  1.00 79.60           N
ATOM   2175  CA  GLU B  44      -4.174  29.823 -21.440  1.00 79.99           C
ATOM   2176  C   GLU B  44      -5.061  29.641 -20.212  1.00 69.92           C
ATOM   2177  O   GLU B  44      -4.743  28.886 -19.292  1.00 58.37           O
ATOM   2178  CB  GLU B  44      -4.843  29.158 -22.644  1.00 90.93           C
ATOM   2179  CG  GLU B  44      -6.006  29.973 -23.214  1.00 95.12           C
ATOM   2180  CD  GLU B  44      -7.162  29.120 -23.705  1.00101.74           C
ATOM   2181  OE1 GLU B  44      -7.127  27.887 -23.509  1.00102.07           O
ATOM   2182  OE2 GLU B  44      -8.110  29.689 -24.286  1.00 96.78           O
ATOM   2183  N   ARG B  45      -6.187  30.342 -20.227  1.00 74.39           N
ATOM   2184  CA  ARG B  45      -7.168  30.310 -19.152  1.00 56.43           C
ATOM   2185  C   ARG B  45      -7.686  28.902 -18.861  1.00 61.81           C
ATOM   2186  O   ARG B  45      -8.090  28.175 -19.772  1.00 67.89           O
ATOM   2187  CB  ARG B  45      -8.337  31.225 -19.512  1.00 51.24           C
ATOM   2188  CG  ARG B  45      -9.015  31.889 -18.336  1.00 62.44           C
ATOM   2189  CD  ARG B  45      -9.971  32.949 -18.845  1.00 61.05           C
ATOM   2190  NE  ARG B  45     -10.875  32.407 -19.857  1.00 58.96           N
ATOM   2191  CZ  ARG B  45     -11.612  33.149 -20.676  1.00 64.41           C
ATOM   2192  NH1 ARG B  45     -11.547  34.472 -20.612  1.00 60.41           N
ATOM   2193  NH2 ARG B  45     -12.407  32.569 -21.566  1.00 65.87           N
ATOM   2194  N   GLU B  46      -7.673  28.524 -17.587  1.00 52.60           N
ATOM   2195  CA  GLU B  46      -8.180  27.223 -17.172  1.00 56.16           C
ATOM   2196  C   GLU B  46      -9.122  27.352 -15.982  1.00 57.21           C
ATOM   2197  O   GLU B  46      -8.979  28.256 -15.158  1.00 60.92           O
ATOM   2198  CB  GLU B  46      -7.032  26.283 -16.819  1.00 50.49           C
ATOM   2199  CG  GLU B  46      -6.204  26.726 -15.627  1.00 80.15           C
ATOM   2200  CD  GLU B  46      -5.215  25.666 -15.192  1.00 79.59           C
ATOM   2201  OE1 GLU B  46      -4.230  26.011 -14.507  1.00 71.27           O
ATOM   2202  OE2 GLU B  46      -5.429  24.485 -15.536  1.00 79.87           O
ATOM   2203  N   GLY B  47     -10.086  26.443 -15.897  1.00 56.40           N
ATOM   2204  CA  GLY B  47     -11.012  26.418 -14.781  1.00 50.36           C
ATOM   2205  C   GLY B  47     -10.385  25.811 -13.543  1.00 53.53           C
ATOM   2206  O   GLY B  47      -9.937  24.664 -13.566  1.00 70.70           O
ATOM   2207  N   VAL B  48     -10.344  26.584 -12.462  1.00 56.86           N
ATOM   2208  CA  VAL B  48      -9.803  26.103 -11.197  1.00 57.66           C
ATOM   2209  C   VAL B  48     -10.867  25.381 -10.378  1.00 64.96           C
ATOM   2210  O   VAL B  48     -10.672  24.243  -9.949  1.00 61.71           O
ATOM   2211  CB  VAL B  48      -9.227  27.254 -10.353  1.00 50.78           C
ATOM   2212  CG1 VAL B  48      -8.728  26.727  -9.017  1.00 58.58           C
ATOM   2213  CG2 VAL B  48      -8.112  27.966 -11.109  1.00 62.67           C
ATOM   2214  N   SER B  49     -11.996  26.054 -10.174  1.00 59.36           N
ATOM   2215  CA  SER B  49     -13.085  25.516  -9.369  1.00 59.65           C
ATOM   2216  C   SER B  49     -14.397  26.250  -9.642  1.00 58.85           C
ATOM   2217  O   SER B  49     -14.418  27.475  -9.777  1.00 67.23           O
ATOM   2218  CB  SER B  49     -12.730  25.597  -7.884  1.00 56.77           C
ATOM   2219  OG  SER B  49     -13.771  25.070  -7.077  1.00 77.14           O
ATOM   2220  N   CYS B  50     -15.491  25.496  -9.717  1.00 46.40           N
ATOM   2221  CA  CYS B  50     -16.795  26.069 -10.039  1.00 50.26           C
ATOM   2222  C   CYS B  50     -17.868  25.603  -9.061  1.00 51.65           C
ATOM   2223  O   CYS B  50     -17.722  24.569  -8.410  1.00 43.60           O
ATOM   2224  CB  CYS B  50     -17.195  25.700 -11.467  1.00 49.25           C
ATOM   2225  SG  CYS B  50     -15.917  26.004 -12.704  1.00 71.61           S
ATOM   2226  N   ILE B  51     -18.951  26.367  -8.967  1.00 52.25           N
ATOM   2227  CA  ILE B  51     -20.039  26.033  -8.057  1.00 43.98           C
ATOM   2228  C   ILE B  51     -21.380  26.516  -8.602  1.00 47.13           C
ATOM   2229  O   ILE B  51     -21.470  27.593  -9.192  1.00 50.12           O
ATOM   2230  CB  ILE B  51     -19.806  26.639  -6.661  1.00 43.25           C
ATOM   2231  CG1 ILE B  51     -20.910  26.202  -5.696  1.00 46.81           C
ATOM   2232  CG2 ILE B  51     -19.735  28.152  -6.745  1.00 45.14           C
ATOM   2233  CD1 ILE B  51     -20.697  26.668  -4.276  1.00 38.47           C
ATOM   2234  N   SER B  52     -22.418  25.708  -8.408  1.00 43.15           N
ATOM   2235  CA  SER B  52     -23.750  26.040  -8.900  1.00 48.86           C
ATOM   2236  C   SER B  52     -24.387  27.148  -8.070  1.00 45.91           C
ATOM   2237  O   SER B  52     -23.897  27.490  -6.993  1.00 49.68           O
ATOM   2238  CB  SER B  52     -24.650  24.801  -8.903  1.00 54.50           C
ATOM   2239  OG  SER B  52     -24.828  24.293  -7.595  1.00 53.10           O
ATOM   2240  N   SER B  53     -25.485  27.697  -8.581  1.00 49.59           N
ATOM   2241  CA  SER B  53     -26.145  28.842  -7.961  1.00 55.01           C
ATOM   2242  C   SER B  53     -26.567  28.572  -6.522  1.00 50.78           C
ATOM   2243  O   SER B  53     -26.424  29.433  -5.655  1.00 51.41           O
ATOM   2244  CB  SER B  53     -27.365  29.257  -8.786  1.00 48.05           C
ATOM   2245  OG  SER B  53     -28.329  28.214  -8.832  1.00 53.87           O
ATOM   2246  N   SER B  54     -27.091  27.376  -6.274  1.00 49.84           N
ATOM   2247  CA  SER B  54     -27.545  27.011  -4.937  1.00 60.47           C
ATOM   2248  C   SER B  54     -26.395  26.470  -4.092  1.00 60.14           C
ATOM   2249  O   SER B  54     -26.490  26.413  -2.866  1.00 61.67           O
ATOM   2250  CB  SER B  54     -28.678  25.983  -5.013  1.00 55.10           C
ATOM   2251  OG  SER B  54     -28.191  24.708  -5.382  1.00 62.86           O
ATOM   2252  N   GLY B  55     -25.309  26.077  -4.753  1.00 53.45           N
ATOM   2253  CA  GLY B  55     -24.127  25.591  -4.061  1.00 44.16           C
ATOM   2254  C   GLY B  55     -24.111  24.083  -3.912  1.00 60.41           C
ATOM   2255  O   GLY B  55     -23.219  23.518  -3.281  1.00 53.50           O
ATOM   2256  N   GLY B  56     -25.103  23.426  -4.501  1.00 57.24           N
ATOM   2257  CA  GLY B  56     -25.242  21.989  -4.363  1.00 48.83           C
ATOM   2258  C   GLY B  56     -24.216  21.204  -5.156  1.00 60.19           C
ATOM   2259  O   GLY B  56     -23.846  20.094  -4.774  1.00 65.53           O
ATOM   2260  N   SER B  57     -23.753  21.780  -6.261  1.00 55.33           N
ATOM   2261  CA  SER B  57     -22.808  21.100  -7.139  1.00 55.26           C
ATOM   2262  C   SER B  57     -21.502  21.879  -7.283  1.00 51.31           C
ATOM   2263  O   SER B  57     -21.511  23.100  -7.443  1.00 64.55           O
ATOM   2264  CB  SER B  57     -23.431  20.872  -8.519  1.00 60.04           C
ATOM   2265  OG  SER B  57     -24.644  20.144  -8.421  1.00 74.10           O
ATOM   2266  N   THR B  58     -20.381  21.165  -7.225  1.00 47.29           N
ATOM   2267  CA  THR B  58     -19.067  21.779  -7.410  1.00 51.14           C
ATOM   2268  C   THR B  58     -18.193  20.945  -8.336  1.00 41.88           C
ATOM   2269  O   THR B  58     -18.468  19.769  -8.575  1.00 64.71           O
ATOM   2270  CB  THR B  58     -18.322  21.961  -6.071  1.00 46.73           C
ATOM   2271  OG1 THR B  58     -18.232  20.700  -5.398  1.00 53.08           O
ATOM   2272  CG2 THR B  58     -19.038  22.962  -5.181  1.00 45.87           C
ATOM   2273  N   ASN B  59     -17.143  21.569  -8.858  1.00 57.15           N
ATOM   2274  CA  ASN B  59     -16.137  20.863  -9.637  1.00 52.38           C
ATOM   2275  C   ASN B  59     -14.763  21.473  -9.408  1.00 54.67           C
ATOM   2276  O   ASN B  59     -14.634  22.685  -9.235  1.00 62.09           O
ATOM   2277  CB  ASN B  59     -16.481  20.883 -11.130  1.00 54.20           C
ATOM   2278  CG  ASN B  59     -15.504  20.071 -11.964  1.00 65.56           C
ATOM   2279  OD1 ASN B  59     -15.690  18.871 -12.164  1.00 76.95           O
ATOM   2280  ND2 ASN B  59     -14.458  20.725 -12.456  1.00 57.28           N
ATOM   2281  N   TYR B  60     -13.740  20.626  -9.399  1.00 63.43           N
ATOM   2282  CA  TYR B  60     -12.373  21.082  -9.216  1.00 52.94           C
ATOM   2283  C   TYR B  60     -11.479  20.530 -10.313  1.00 57.15           C
ATOM   2284  O   TYR B  60     -11.638  19.385 -10.732  1.00 64.65           O
ATOM   2285  CB  TYR B  60     -11.836  20.659  -7.844  1.00 54.68           C
ATOM   2286  CG  TYR B  60     -12.569  21.262  -6.663  1.00 59.67           C
ATOM   2287  CD1 TYR B  60     -12.175  22.481  -6.126  1.00 63.01           C
ATOM   2288  CD2 TYR B  60     -13.647  20.608  -6.081  1.00 48.51           C
ATOM   2289  CE1 TYR B  60     -12.838  23.036  -5.046  1.00 46.92           C
ATOM   2290  CE2 TYR B  60     -14.318  21.157  -5.000  1.00 57.30           C
ATOM   2291  CZ  TYR B  60     -13.909  22.371  -4.487  1.00 47.89           C
ATOM   2292  OH  TYR B  60     -14.570  22.924  -3.412  1.00 50.00           O
ATOM   2293  N   ALA B  61     -10.548  21.352 -10.785  1.00 59.56           N
ATOM   2294  CA  ALA B  61      -9.495  20.862 -11.662  1.00 54.90           C
ATOM   2295  C   ALA B  61      -8.632  19.897 -10.861  1.00 65.50           C
ATOM   2296  O   ALA B  61      -8.488  20.056  -9.649  1.00 61.21           O
ATOM   2297  CB  ALA B  61      -8.671  22.010 -12.214  1.00 55.57           C
ATOM   2298  N   ASP B  62      -8.068  18.898 -11.531  1.00 62.84           N
ATOM   2299  CA  ASP B  62      -7.267  17.881 -10.855  1.00 70.31           C
ATOM   2300  C   ASP B  62      -6.070  18.495 -10.131  1.00 55.39           C
ATOM   2301  O   ASP B  62      -5.630  17.993  -9.098  1.00 59.83           O
ATOM   2302  CB  ASP B  62      -6.790  16.832 -11.857  1.00 62.62           C
ATOM   2303  CG  ASP B  62      -7.937  16.072 -12.489  1.00 87.07           C
ATOM   2304  OD1 ASP B  62      -8.945  15.838 -11.792  1.00 88.70           O
ATOM   2305  OD2 ASP B  62      -7.837  15.708 -13.681  1.00 86.55           O
ATOM   2306  N   SER B  63      -5.559  19.588 -10.687  1.00 56.58           N
ATOM   2307  CA  SER B  63      -4.386  20.259 -10.151  1.00 48.92           C
ATOM   2308  C   SER B  63      -4.562  20.684  -8.693  1.00 62.11           C
ATOM   2309  O   SER B  63      -3.593  20.723  -7.932  1.00 57.79           O
ATOM   2310  CB  SER B  63      -4.054  21.478 -11.009  1.00 49.78           C
ATOM   2311  OG  SER B  63      -4.284  21.209 -12.381  1.00 85.70           O
ATOM   2312  N   VAL B  64      -5.797  20.995  -8.306  1.00 53.91           N
ATOM   2313  CA  VAL B  64      -6.060  21.618  -7.008  1.00 58.25           C
ATOM   2314  C   VAL B  64      -6.964  20.801  -6.092  1.00 63.81           C
ATOM   2315  O   VAL B  64      -7.347  21.270  -5.021  1.00 64.96           O
ATOM   2316  CB  VAL B  64      -6.708  22.994  -7.190  1.00 65.30           C
ATOM   2317  CG1 VAL B  64      -5.871  23.856  -8.101  1.00 49.25           C
ATOM   2318  CG2 VAL B  64      -8.106  22.835  -7.755  1.00 57.36           C
ATOM   2319  N   LYS B  65      -7.320  19.595  -6.520  1.00 61.87           N
ATOM   2320  CA  LYS B  65      -8.191  18.747  -5.720  1.00 63.92           C
ATOM   2321  C   LYS B  65      -7.555  18.438  -4.367  1.00 64.26           C
ATOM   2322  O   LYS B  65      -6.414  17.981  -4.294  1.00 64.98           O
ATOM   2323  CB  LYS B  65      -8.520  17.459  -6.472  1.00 63.83           C
ATOM   2324  CG  LYS B  65      -9.377  17.699  -7.704  1.00 83.78           C
ATOM   2325  CD  LYS B  65      -9.937  16.409  -8.276  1.00 75.28           C
ATOM   2326  CE  LYS B  65     -10.809  16.703  -9.488  1.00 85.55           C
ATOM   2327  NZ  LYS B  65     -11.596  15.522  -9.934  1.00 95.29           N
ATOM   2328  N   GLY B  66      -8.297  18.713  -3.298  1.00 57.95           N
ATOM   2329  CA  GLY B  66      -7.814  18.487  -1.948  1.00 51.19           C
ATOM   2330  C   GLY B  66      -7.064  19.679  -1.385  1.00 67.45           C
ATOM   2331  O   GLY B  66      -6.718  19.703  -0.203  1.00 70.54           O
ATOM   2332  N   ARG B  67      -6.814  20.671  -2.232  1.00 61.34           N
ATOM   2333  CA  ARG B  67      -6.076  21.861  -1.820  1.00 56.79           C
ATOM   2334  C   ARG B  67      -6.960  23.100  -1.815  1.00 61.43           C
ATOM   2335  O   ARG B  67      -6.866  23.934  -0.915  1.00 61.62           O
ATOM   2336  CB  ARG B  67      -4.874  22.080  -2.737  1.00 63.33           C
ATOM   2337  CG  ARG B  67      -3.803  21.018  -2.600  1.00 58.98           C
ATOM   2338  CD  ARG B  67      -2.832  21.059  -3.762  1.00 64.94           C
ATOM   2339  NE  ARG B  67      -2.306  22.403  -3.984  1.00 63.64           N
ATOM   2340  CZ  ARG B  67      -2.349  23.042  -5.148  1.00 55.96           C
ATOM   2341  NH1 ARG B  67      -2.889  22.463  -6.211  1.00 52.64           N
ATOM   2342  NH2 ARG B  67      -1.844  24.261  -5.249  1.00 72.20           N
ATOM   2343  N   PHE B  68      -7.820  23.214  -2.823  1.00 64.05           N
ATOM   2344  CA  PHE B  68      -8.729  24.348  -2.925  1.00 54.68           C
ATOM   2345  C   PHE B  68     -10.123  23.978  -2.440  1.00 62.65           C
ATOM   2346  O   PHE B  68     -10.541  22.823  -2.542  1.00 69.39           O
ATOM   2347  CB  PHE B  68      -8.809  24.862  -4.365  1.00 52.27           C
ATOM   2348  CG  PHE B  68      -7.555  25.532  -4.848  1.00 57.43           C
ATOM   2349  CD1 PHE B  68      -6.418  25.571  -4.061  1.00 61.79           C
ATOM   2350  CD2 PHE B  68      -7.521  26.137  -6.092  1.00 56.52           C
ATOM   2351  CE1 PHE B  68      -5.268  26.190  -4.510  1.00 67.25           C
ATOM   2352  CE2 PHE B  68      -6.378  26.759  -6.545  1.00 56.54           C
ATOM   2353  CZ  PHE B  68      -5.249  26.786  -5.754  1.00 59.89           C
ATOM   2354  N   THR B  69     -10.842  24.962  -1.912  1.00 69.25           N
ATOM   2355  CA  THR B  69     -12.240  24.766  -1.544  1.00 62.42           C
ATOM   2356  C   THR B  69     -13.080  25.977  -1.933  1.00 59.77           C
ATOM   2357  O   THR B  69     -12.850  27.086  -1.446  1.00 59.10           O
ATOM   2358  CB  THR B  69     -12.414  24.502  -0.036  1.00 47.00           C
ATOM   2359  OG1 THR B  69     -11.746  23.287   0.324  1.00 64.77           O
ATOM   2360  CG2 THR B  69     -13.888  24.370   0.302  1.00 46.30           C
ATOM   2361  N   ILE B  70     -14.059  25.756  -2.806  1.00 46.84           N
ATOM   2362  CA  ILE B  70     -14.968  26.817  -3.220  1.00 51.31           C
ATOM   2363  C   ILE B  70     -16.232  26.783  -2.364  1.00 54.72           C
ATOM   2364  O   ILE B  70     -16.681  25.716  -1.948  1.00 53.99           O
ATOM   2365  CB  ILE B  70     -15.348  26.704  -4.715  1.00 51.42           C
ATOM   2366  CG1 ILE B  70     -15.999  28.004  -5.193  1.00 49.33           C
ATOM   2367  CG2 ILE B  70     -16.271  25.516  -4.954  1.00 49.20           C
ATOM   2368  CD1 ILE B  70     -16.303  28.037  -6.676  1.00 52.91           C
ATOM   2369  N   SER B  71     -16.789  27.958  -2.095  1.00 56.49           N
ATOM   2370  CA  SER B  71     -17.995  28.078  -1.286  1.00 50.38           C
ATOM   2371  C   SER B  71     -18.717  29.368  -1.652  1.00 58.86           C
ATOM   2372  O   SER B  71     -18.174  30.197  -2.385  1.00 61.86           O
ATOM   2373  CB  SER B  71     -17.657  28.058   0.209  1.00 47.21           C
ATOM   2374  OG  SER B  71     -16.977  29.242   0.601  1.00 65.74           O
ATOM   2375  N   ARG B  72     -19.935  29.548  -1.153  1.00 44.56           N
ATOM   2376  CA  ARG B  72     -20.669  30.774  -1.442  1.00 45.23           C
ATOM   2377  C   ARG B  72     -21.688  31.132  -0.368  1.00 52.02           C
ATOM   2378  O   ARG B  72     -22.128  30.284   0.408  1.00 56.57           O
ATOM   2379  CB  ARG B  72     -21.368  30.669  -2.798  1.00 46.31           C
ATOM   2380  CG  ARG B  72     -22.423  29.584  -2.898  1.00 46.59           C
ATOM   2381  CD  ARG B  72     -22.901  29.449  -4.335  1.00 49.21           C
ATOM   2382  NE  ARG B  72     -23.366  30.725  -4.872  1.00 42.76           N
ATOM   2383  CZ  ARG B  72     -23.491  30.988  -6.169  1.00 46.76           C
ATOM   2384  NH1 ARG B  72     -23.179  30.064  -7.070  1.00 43.46           N
ATOM   2385  NH2 ARG B  72     -23.921  32.178  -6.567  1.00 37.96           N
ATOM   2386  N   ASP B  73     -22.044  32.411  -0.341  1.00 53.49           N
ATOM   2387  CA  ASP B  73     -23.039  32.946   0.575  1.00 41.77           C
ATOM   2388  C   ASP B  73     -24.027  33.776  -0.238  1.00 52.24           C
ATOM   2389  O   ASP B  73     -23.724  34.902  -0.627  1.00 50.43           O
ATOM   2390  CB  ASP B  73     -22.367  33.786   1.666  1.00 49.23           C
ATOM   2391  CG  ASP B  73     -23.328  34.227   2.759  1.00 65.72           C
ATOM   2392  OD1 ASP B  73     -24.520  34.460   2.472  1.00 63.42           O
ATOM   2393  OD2 ASP B  73     -22.878  34.350   3.918  1.00 72.93           O
ATOM   2394  N   ASN B  74     -25.202  33.210  -0.503  1.00 53.25           N
ATOM   2395  CA  ASN B  74     -26.193  33.877  -1.339  1.00 43.94           C
ATOM   2396  C   ASN B  74     -26.967  34.944  -0.572  1.00 50.00           C
ATOM   2397  O   ASN B  74     -27.797  35.656  -1.141  1.00 65.35           O
ATOM   2398  CB  ASN B  74     -27.158  32.854  -1.944  1.00 56.74           C
ATOM   2399  CG  ASN B  74     -26.498  31.986  -3.002  1.00 59.50           C
ATOM   2400  OD1 ASN B  74     -25.381  32.263  -3.439  1.00 54.54           O
ATOM   2401  ND2 ASN B  74     -27.194  30.937  -3.426  1.00 56.13           N
ATOM   2402  N   ALA B  75     -26.689  35.046   0.723  1.00 50.65           N
ATOM   2403  CA  ALA B  75     -27.243  36.111   1.548  1.00 58.13           C
ATOM   2404  C   ALA B  75     -26.368  37.354   1.445  1.00 56.38           C
ATOM   2405  O   ALA B  75     -26.865  38.481   1.402  1.00 54.32           O
ATOM   2406  CB  ALA B  75     -27.361  35.660   2.997  1.00 47.02           C
ATOM   2407  N   LYS B  76     -25.058  37.131   1.397  1.00 47.80           N
ATOM   2408  CA  LYS B  76     -24.087  38.216   1.327  1.00 48.93           C
ATOM   2409  C   LYS B  76     -23.657  38.508  -0.108  1.00 58.41           C
ATOM   2410  O   LYS B  76     -22.892  39.440  -0.357  1.00 42.67           O
ATOM   2411  CB  LYS B  76     -22.867  37.882   2.184  1.00 46.43           C
ATOM   2412  CG  LYS B  76     -23.133  37.934   3.677  1.00 54.13           C
ATOM   2413  CD  LYS B  76     -21.890  37.557   4.460  1.00 74.85           C
ATOM   2414  CE  LYS B  76     -22.096  37.756   5.950  1.00 69.37           C
ATOM   2415  NZ  LYS B  76     -21.088  38.701   6.502  1.00101.41           N
ATOM   2416  N   ASN B  77     -24.145  37.699  -1.044  1.00 55.49           N
ATOM   2417  CA  ASN B  77     -23.902  37.916  -2.467  1.00 51.41           C
ATOM   2418  C   ASN B  77     -22.442  37.682  -2.864  1.00 45.39           C
ATOM   2419  O   ASN B  77     -21.884  38.434  -3.664  1.00 51.05           O
ATOM   2420  CB  ASN B  77     -24.322  39.336  -2.859  1.00 48.26           C
ATOM   2421  CG  ASN B  77     -24.993  39.397  -4.220  1.00 58.44           C
ATOM   2422  OD1 ASN B  77     -25.715  38.482  -4.611  1.00 73.37           O
ATOM   2423  ND2 ASN B  77     -24.756  40.485  -4.950  1.00 57.20           N
ATOM   2424  N   THR B  78     -21.832  36.633  -2.318  1.00 47.38           N
ATOM   2425  CA  THR B  78     -20.417  36.362  -2.563  1.00 50.26           C
ATOM   2426  C   THR B  78     -20.123  34.902  -2.898  1.00 54.78           C
ATOM   2427  O   THR B  78     -20.942  34.012  -2.666  1.00 47.45           O
ATOM   2428  CB  THR B  78     -19.556  36.750  -1.345  1.00 47.64           C
ATOM   2429  OG1 THR B  78     -19.963  35.986  -0.204  1.00 51.62           O
ATOM   2430  CG2 THR B  78     -19.710  38.228  -1.035  1.00 32.47           C
ATOM   2431  N   VAL B  79     -18.935  34.674  -3.448  1.00 47.34           N
ATOM   2432  CA  VAL B  79     -18.404  33.331  -3.645  1.00 43.56           C
ATOM   2433  C   VAL B  79     -16.927  33.335  -3.278  1.00 49.18           C
ATOM   2434  O   VAL B  79     -16.173  34.198  -3.725  1.00 57.96           O
ATOM   2435  CB  VAL B  79     -18.578  32.843  -5.093  1.00 42.24           C
ATOM   2436  CG1 VAL B  79     -17.846  31.531  -5.301  1.00 46.23           C
ATOM   2437  CG2 VAL B  79     -20.045  32.684  -5.422  1.00 45.78           C
ATOM   2438  N   ASP B  80     -16.513  32.367  -2.471  1.00 49.74           N
ATOM   2439  CA  ASP B  80     -15.145  32.336  -1.968  1.00 50.00           C
ATOM   2440  C   ASP B  80     -14.329  31.183  -2.540  1.00 52.59           C
ATOM   2441  O   ASP B  80     -14.869  30.124  -2.862  1.00 53.91           O
ATOM   2442  CB  ASP B  80     -15.145  32.246  -0.440  1.00 38.43           C
ATOM   2443  CG  ASP B  80     -15.335  33.596   0.226  1.00 62.17           C
ATOM   2444  OD1 ASP B  80     -15.934  34.498  -0.398  1.00 57.76           O
ATOM   2445  OD2 ASP B  80     -14.880  33.756   1.377  1.00 59.89           O
ATOM   2446  N   LEU B  81     -13.023  31.399  -2.664  1.00 52.34           N
ATOM   2447  CA  LEU B  81     -12.104  30.324  -3.015  1.00 51.71           C
ATOM   2448  C   LEU B  81     -11.001  30.225  -1.973  1.00 55.22           C
ATOM   2449  O   LEU B  81     -10.156  31.113  -1.863  1.00 57.80           O
ATOM   2450  CB  LEU B  81     -11.491  30.536  -4.397  1.00 46.04           C
ATOM   2451  CG  LEU B  81     -10.527  29.418  -4.804  1.00 59.04           C
ATOM   2452  CD1 LEU B  81     -11.230  28.070  -4.759  1.00 49.81           C
ATOM   2453  CD2 LEU B  81      -9.941  29.670  -6.183  1.00 52.29           C
ATOM   2454  N   GLN B  82     -11.017  29.140  -1.208  1.00 54.67           N
ATOM   2455  CA  GLN B  82      -9.993  28.892  -0.202  1.00 45.18           C
ATOM   2456  C   GLN B  82      -8.840  28.092  -0.795  1.00 57.85           C
ATOM   2457  O   GLN B  82      -9.038  26.999  -1.328  1.00 53.47           O
ATOM   2458  CB  GLN B  82     -10.588  28.150   0.995  1.00 50.32           C
ATOM   2459  CG  GLN B  82      -9.576  27.815   2.080  1.00 54.10           C
ATOM   2460  CD  GLN B  82      -9.000  29.050   2.741  1.00 63.32           C
ATOM   2461  OE1 GLN B  82      -9.736  29.934   3.181  1.00 60.24           O
ATOM   2462  NE2 GLN B  82      -7.675  29.120   2.813  1.00 65.56           N
ATOM   2463  N   MET B  83      -7.632  28.635  -0.699  1.00 57.99           N
ATOM   2464  CA  MET B  83      -6.467  27.974  -1.275  1.00 57.20           C
ATOM   2465  C   MET B  83      -5.444  27.589  -0.210  1.00 72.92           C
ATOM   2466  O   MET B  83      -4.811  28.448   0.407  1.00 62.77           O
ATOM   2467  CB  MET B  83      -5.818  28.869  -2.331  1.00 50.74           C
ATOM   2468  CG  MET B  83      -6.720  29.152  -3.527  1.00 62.93           C
ATOM   2469  SD  MET B  83      -5.989  30.281  -4.729  1.00 61.57           S
ATOM   2470  CE  MET B  83      -5.703  31.725  -3.708  1.00 55.49           C
ATOM   2471  N   ASN B  84      -5.292  26.287   0.003  1.00 62.18           N
ATOM   2472  CA  ASN B  84      -4.285  25.772   0.918  1.00 64.59           C
ATOM   2473  C   ASN B  84      -3.169  25.074   0.155  1.00 57.96           C
ATOM   2474  O   ASN B  84      -3.334  24.731  -1.017  1.00 52.55           O
ATOM   2475  CB  ASN B  84      -4.909  24.803   1.921  1.00 55.12           C
ATOM   2476  CG  ASN B  84      -6.066  25.415   2.685  1.00 66.74           C
ATOM   2477  OD1 ASN B  84      -6.065  26.608   2.984  1.00 70.87           O
ATOM   2478  ND2 ASN B  84      -7.064  24.598   3.002  1.00 65.10           N
ATOM   2479  N   SER B  85      -2.041  24.863   0.827  1.00 66.51           N
ATOM   2480  CA  SER B  85      -0.915  24.138   0.244  1.00 51.50           C
ATOM   2481  C   SER B  85      -0.524  24.713  -1.112  1.00 64.51           C
ATOM   2482  O   SER B  85      -0.385  23.982  -2.091  1.00 65.60           O
ATOM   2483  CB  SER B  85      -1.256  22.654   0.103  1.00 58.96           C
ATOM   2484  OG  SER B  85      -1.703  22.114   1.334  1.00 62.42           O
ATOM   2485  N   LEU B  86      -0.361  26.029  -1.167  1.00 60.12           N
ATOM   2486  CA  LEU B  86      -0.077  26.697  -2.428  1.00 64.35           C
ATOM   2487  C   LEU B  86       1.285  26.307  -2.990  1.00 61.17           C
ATOM   2488  O   LEU B  86       2.259  26.154  -2.253  1.00 66.00           O
ATOM   2489  CB  LEU B  86      -0.171  28.212  -2.255  1.00 63.62           C
ATOM   2490  CG  LEU B  86      -1.616  28.711  -2.242  1.00 58.75           C
ATOM   2491  CD1 LEU B  86      -1.700  30.152  -1.767  1.00 49.84           C
ATOM   2492  CD2 LEU B  86      -2.220  28.559  -3.630  1.00 57.00           C
ATOM   2493  N   LYS B  87       1.329  26.135  -4.306  1.00 62.38           N
ATOM   2494  CA  LYS B  87       2.552  25.785  -5.009  1.00 62.14           C
ATOM   2495  C   LYS B  87       2.884  26.890  -6.001  1.00 65.31           C
ATOM   2496  O   LYS B  87       1.997  27.636  -6.417  1.00 68.67           O
ATOM   2497  CB  LYS B  87       2.397  24.443  -5.731  1.00 67.43           C
ATOM   2498  CG  LYS B  87       1.811  23.333  -4.866  1.00 72.66           C
ATOM   2499  CD  LYS B  87       1.540  22.075  -5.679  1.00 67.61           C
ATOM   2500  CE  LYS B  87       0.946  20.971  -4.816  1.00 69.50           C
ATOM   2501  NZ  LYS B  87       0.669  19.740  -5.607  1.00 89.18           N
ATOM   2502  N   PRO B  88       4.168  27.011  -6.372  1.00 68.83           N
ATOM   2503  CA  PRO B  88       4.589  27.984  -7.386  1.00 62.79           C
ATOM   2504  C   PRO B  88       3.771  27.862  -8.669  1.00 57.21           C
ATOM   2505  O   PRO B  88       3.534  28.861  -9.351  1.00 66.36           O
ATOM   2506  CB  PRO B  88       6.053  27.616  -7.635  1.00 65.60           C
ATOM   2507  CG  PRO B  88       6.506  27.039  -6.341  1.00 67.77           C
ATOM   2508  CD  PRO B  88       5.316  26.300  -5.783  1.00 64.63           C
ATOM   2509  N   GLU B  89       3.336  26.645  -8.979  1.00 66.86           N
ATOM   2510  CA  GLU B  89       2.543  26.383 -10.174  1.00 62.67           C
ATOM   2511  C   GLU B  89       1.193  27.095 -10.145  1.00 69.99           C
ATOM   2512  O   GLU B  89       0.514  27.191 -11.168  1.00 59.75           O
ATOM   2513  CB  GLU B  89       2.327  24.875 -10.347  1.00 65.07           C
ATOM   2514  CG  GLU B  89       1.509  24.234  -9.234  1.00 92.10           C
ATOM   2515  CD  GLU B  89       1.404  22.727  -9.384  1.00103.97           C
ATOM   2516  OE1 GLU B  89       2.456  22.053  -9.418  1.00118.48           O
ATOM   2517  OE2 GLU B  89       0.269  22.214  -9.466  1.00 82.42           O
ATOM   2518  N   ASP B  90       0.805  27.590  -8.974  1.00 64.49           N
ATOM   2519  CA  ASP B  90      -0.490  28.242  -8.808  1.00 57.72           C
ATOM   2520  C   ASP B  90      -0.437  29.731  -9.128  1.00 66.38           C
ATOM   2521  O   ASP B  90      -1.470  30.398  -9.164  1.00 57.72           O
ATOM   2522  CB  ASP B  90      -1.004  28.047  -7.381  1.00 52.63           C
ATOM   2523  CG  ASP B  90      -1.320  26.601  -7.067  1.00 60.06           C
ATOM   2524  OD1 ASP B  90      -1.855  25.901  -7.949  1.00 63.76           O
ATOM   2525  OD2 ASP B  90      -1.030  26.164  -5.935  1.00 58.65           O
ATOM   2526  N   THR B  91       0.766  30.251  -9.346  1.00 59.85           N
ATOM   2527  CA  THR B  91       0.946  31.667  -9.656  1.00 47.00           C
ATOM   2528  C   THR B  91       0.194  32.057 -10.921  1.00 53.22           C
ATOM   2529  O   THR B  91       0.442  31.500 -11.990  1.00 55.98           O
ATOM   2530  CB  THR B  91       2.432  32.019  -9.836  1.00 41.33           C
ATOM   2531  OG1 THR B  91       3.108  31.909  -8.577  1.00 58.68           O
ATOM   2532  CG2 THR B  91       2.579  33.437 -10.367  1.00 44.03           C
ATOM   2533  N   ALA B  92      -0.710  33.026 -10.801  1.00 58.66           N
ATOM   2534  CA  ALA B  92      -1.516  33.453 -11.938  1.00 56.67           C
ATOM   2535  C   ALA B  92      -2.446  34.606 -11.584  1.00 50.82           C
ATOM   2536  O   ALA B  92      -2.562  34.993 -10.423  1.00 52.23           O
ATOM   2537  CB  ALA B  92      -2.327  32.285 -12.472  1.00 53.19           C
ATOM   2538  N   ILE B  93      -3.099  35.154 -12.603  1.00 55.37           N
ATOM   2539  CA  ILE B  93      -4.214  36.062 -12.394  1.00 58.61           C
ATOM   2540  C   ILE B  93      -5.473  35.229 -12.239  1.00 51.54           C
ATOM   2541  O   ILE B  93      -5.782  34.404 -13.095  1.00 48.03           O
ATOM   2542  CB  ILE B  93      -4.394  37.049 -13.560  1.00 48.17           C
ATOM   2543  CG1 ILE B  93      -3.088  37.785 -13.857  1.00 64.75           C
ATOM   2544  CG2 ILE B  93      -5.538  38.018 -13.266  1.00 46.12           C
ATOM   2545  CD1 ILE B  93      -3.212  38.813 -14.963  1.00 49.27           C
ATOM   2546  N   TYR B  94      -6.198  35.433 -11.147  1.00 49.26           N
ATOM   2547  CA  TYR B  94      -7.410  34.661 -10.907  1.00 51.48           C
ATOM   2548  C   TYR B  94      -8.658  35.485 -11.209  1.00 50.79           C
ATOM   2549  O   TYR B  94      -8.847  36.567 -10.656  1.00 52.43           O
ATOM   2550  CB  TYR B  94      -7.444  34.147  -9.464  1.00 40.74           C
ATOM   2551  CG  TYR B  94      -6.571  32.932  -9.226  1.00 51.36           C
ATOM   2552  CD1 TYR B  94      -5.186  33.038  -9.206  1.00 53.92           C
ATOM   2553  CD2 TYR B  94      -7.134  31.680  -9.017  1.00 52.27           C
ATOM   2554  CE1 TYR B  94      -4.387  31.928  -8.988  1.00 48.12           C
ATOM   2555  CE2 TYR B  94      -6.344  30.566  -8.798  1.00 59.07           C
ATOM   2556  CZ  TYR B  94      -4.972  30.694  -8.785  1.00 56.69           C
ATOM   2557  OH  TYR B  94      -4.189  29.583  -8.568  1.00 55.20           O
ATOM   2558  N   TYR B  95      -9.506  34.965 -12.093  1.00 47.04           N
ATOM   2559  CA  TYR B  95     -10.748  35.643 -12.451  1.00 47.58           C
ATOM   2560  C   TYR B  95     -11.982  34.986 -11.826  1.00 52.61           C
ATOM   2561  O   TYR B  95     -12.035  33.766 -11.648  1.00 50.39           O
ATOM   2562  CB  TYR B  95     -10.928  35.684 -13.971  1.00 42.27           C
ATOM   2563  CG  TYR B  95      -9.790  36.334 -14.730  1.00 57.68           C
ATOM   2564  CD1 TYR B  95      -9.746  37.712 -14.914  1.00 49.16           C
ATOM   2565  CD2 TYR B  95      -8.767  35.568 -15.279  1.00 50.81           C
ATOM   2566  CE1 TYR B  95      -8.710  38.306 -15.612  1.00 46.61           C
ATOM   2567  CE2 TYR B  95      -7.730  36.156 -15.978  1.00 62.74           C
ATOM   2568  CZ  TYR B  95      -7.706  37.523 -16.141  1.00 52.06           C
ATOM   2569  OH  TYR B  95      -6.670  38.102 -16.839  1.00 61.03           O
ATOM   2570  N   CYS B  96     -12.970  35.814 -11.495  1.00 46.83           N
ATOM   2571  CA  CYS B  96     -14.302  35.341 -11.127  1.00 49.13           C
ATOM   2572  C   CYS B  96     -15.273  35.557 -12.287  1.00 48.49           C
ATOM   2573  O   CYS B  96     -15.308  36.631 -12.889  1.00 46.87           O
ATOM   2574  CB  CYS B  96     -14.809  36.052  -9.872  1.00 44.71           C
ATOM   2575  SG  CYS B  96     -16.595  35.917  -9.613  1.00 77.96           S
ATOM   2576  N   ALA B  97     -16.057  34.532 -12.599  1.00 42.25           N
ATOM   2577  CA  ALA B  97     -16.992  34.606 -13.716  1.00 46.15           C
ATOM   2578  C   ALA B  97     -18.340  34.002 -13.338  1.00 41.33           C
ATOM   2579  O   ALA B  97     -18.402  33.030 -12.586  1.00 50.88           O
ATOM   2580  CB  ALA B  97     -16.417  33.908 -14.937  1.00 37.23           C
ATOM   2581  N   ALA B  98     -19.413  34.583 -13.865  1.00 44.64           N
ATOM   2582  CA  ALA B  98     -20.766  34.161 -13.526  1.00 43.83           C
ATOM   2583  C   ALA B  98     -21.591  33.852 -14.769  1.00 47.08           C
ATOM   2584  O   ALA B  98     -21.554  34.593 -15.754  1.00 53.19           O
ATOM   2585  CB  ALA B  98     -21.452  35.231 -12.692  1.00 38.02           C
ATOM   2586  N   GLU B  99     -22.334  32.750 -14.714  1.00 47.56           N
ATOM   2587  CA  GLU B  99     -23.170  32.320 -15.829  1.00 45.61           C
ATOM   2588  C   GLU B  99     -24.488  31.722 -15.335  1.00 48.42           C
ATOM   2589  O   GLU B  99     -24.499  30.864 -14.449  1.00 51.69           O
ATOM   2590  CB  GLU B  99     -22.433  31.297 -16.691  1.00 39.00           C
ATOM   2591  CG  GLU B  99     -23.309  30.600 -17.720  1.00 40.57           C
ATOM   2592  CD  GLU B  99     -23.592  31.463 -18.935  1.00 39.42           C
ATOM   2593  OE1 GLU B  99     -23.070  32.596 -18.995  1.00 50.94           O
ATOM   2594  OE2 GLU B  99     -24.330  31.005 -19.832  1.00 47.73           O
ATOM   2595  N   TRP B 100     -25.599  32.175 -15.905  1.00 40.55           N
ATOM   2596  CA  TRP B 100     -26.910  31.645 -15.544  1.00 46.95           C
ATOM   2597  C   TRP B 100     -27.176  30.337 -16.277  1.00 43.50           C
ATOM   2598  O   TRP B 100     -27.209  30.303 -17.505  1.00 47.48           O
ATOM   2599  CB  TRP B 100     -28.009  32.658 -15.861  1.00 39.16           C
ATOM   2600  CG  TRP B 100     -29.392  32.178 -15.511  1.00 57.16           C
ATOM   2601  CD1 TRP B 100     -29.940  32.103 -14.262  1.00 59.20           C
ATOM   2602  CD2 TRP B 100     -30.403  31.722 -16.420  1.00 52.71           C
ATOM   2603  NE1 TRP B 100     -31.221  31.624 -14.336  1.00 47.24           N
ATOM   2604  CE2 TRP B 100     -31.532  31.383 -15.648  1.00 54.46           C
ATOM   2605  CE3 TRP B 100     -30.463  31.565 -17.808  1.00 53.30           C
ATOM   2606  CZ2 TRP B 100     -32.708  30.895 -16.218  1.00 42.67           C
ATOM   2607  CZ3 TRP B 100     -31.630  31.081 -18.372  1.00 62.20           C
ATOM   2608  CH2 TRP B 100     -32.737  30.752 -17.578  1.00 55.69           C
ATOM   2609  N   VAL B 101     -27.364  29.264 -15.518  1.00 45.43           N
ATOM   2610  CA  VAL B 101     -27.640  27.956 -16.101  1.00 51.28           C
ATOM   2611  C   VAL B 101     -29.137  27.765 -16.297  1.00 56.81           C
ATOM   2612  O   VAL B 101     -29.888  27.677 -15.325  1.00 60.02           O
ATOM   2613  CB  VAL B 101     -27.094  26.816 -15.224  1.00 42.73           C
ATOM   2614  CG1 VAL B 101     -27.375  25.464 -15.862  1.00 45.93           C
ATOM   2615  CG2 VAL B 101     -25.600  27.002 -14.993  1.00 33.99           C
ATOM   2616  N   PRO B 102     -29.580  27.709 -17.562  1.00 60.11           N
ATOM   2617  CA  PRO B 102     -31.001  27.520 -17.868  1.00 59.11           C
ATOM   2618  C   PRO B 102     -31.502  26.185 -17.335  1.00 57.65           C
ATOM   2619  O   PRO B 102     -30.707  25.258 -17.180  1.00 69.75           O
ATOM   2620  CB  PRO B 102     -31.046  27.544 -19.401  1.00 49.19           C
ATOM   2621  CG  PRO B 102     -29.754  28.164 -19.828  1.00 57.56           C
ATOM   2622  CD  PRO B 102     -28.757  27.785 -18.780  1.00 57.18           C
ATOM   2623  N   PRO B 103     -32.806  26.086 -17.044  1.00 63.78           N
ATOM   2624  CA  PRO B 103     -33.365  24.791 -16.644  1.00 69.81           C
ATOM   2625  C   PRO B 103     -33.335  23.802 -17.807  1.00 61.75           C
ATOM   2626  O   PRO B 103     -33.374  24.226 -18.962  1.00 71.34           O
ATOM   2627  CB  PRO B 103     -34.802  25.136 -16.244  1.00 57.36           C
ATOM   2628  CG  PRO B 103     -35.120  26.376 -17.012  1.00 66.16           C
ATOM   2629  CD  PRO B 103     -33.829  27.145 -17.083  1.00 60.50           C
ATOM   2630  N   GLY B 104     -33.247  22.508 -17.514  1.00 62.99           N
ATOM   2631  CA  GLY B 104     -33.295  21.503 -18.563  1.00 50.41           C
ATOM   2632  C   GLY B 104     -31.973  20.817 -18.864  1.00 57.41           C
ATOM   2633  O   GLY B 104     -31.875  20.045 -19.820  1.00 75.77           O
ATOM   2634  N   TYR B 105     -30.957  21.101 -18.054  1.00 69.88           N
ATOM   2635  CA  TYR B 105     -29.658  20.453 -18.186  1.00 69.70           C
ATOM   2636  C   TYR B 105     -29.357  19.611 -16.954  1.00 63.70           C
ATOM   2637  O   TYR B 105     -30.119  19.623 -15.987  1.00 57.90           O
ATOM   2638  CB  TYR B 105     -28.551  21.489 -18.392  1.00 60.83           C
ATOM   2639  CG  TYR B 105     -28.664  22.255 -19.685  1.00 64.87           C
ATOM   2640  CD1 TYR B 105     -28.088  21.771 -20.850  1.00 59.55           C
ATOM   2641  CD2 TYR B 105     -29.345  23.464 -19.742  1.00 54.06           C
ATOM   2642  CE1 TYR B 105     -28.188  22.466 -22.036  1.00 46.48           C
ATOM   2643  CE2 TYR B 105     -29.451  24.167 -20.925  1.00 55.01           C
ATOM   2644  CZ  TYR B 105     -28.872  23.664 -22.068  1.00 56.96           C
ATOM   2645  OH  TYR B 105     -28.977  24.367 -23.244  1.00 56.75           O
ATOM   2646  N   GLY B 106     -28.239  18.889 -16.989  1.00 64.74           N
ATOM   2647  CA  GLY B 106     -27.794  18.123 -15.837  1.00 55.57           C
ATOM   2648  C   GLY B 106     -27.421  19.044 -14.690  1.00 64.31           C
ATOM   2649  O   GLY B 106     -27.223  20.241 -14.891  1.00 67.85           O
ATOM   2650  N   ALA B 107     -27.325  18.490 -13.486  1.00 64.84           N
ATOM   2651  CA  ALA B 107     -27.033  19.294 -12.302  1.00 64.46           C
ATOM   2652  C   ALA B 107     -25.555  19.673 -12.220  1.00 68.55           C
ATOM   2653  O   ALA B 107     -25.178  20.575 -11.471  1.00 68.84           O
ATOM   2654  CB  ALA B 107     -27.456  18.554 -11.045  1.00 62.99           C
ATOM   2655  N   THR B 108     -24.728  18.980 -12.996  1.00 59.81           N
ATOM   2656  CA  THR B 108     -23.281  19.158 -12.941  1.00 58.23           C
ATOM   2657  C   THR B 108     -22.816  20.521 -13.449  1.00 65.18           C
ATOM   2658  O   THR B 108     -23.459  21.135 -14.298  1.00 61.30           O
ATOM   2659  CB  THR B 108     -22.557  18.064 -13.755  1.00 56.03           C
ATOM   2660  OG1 THR B 108     -21.139  18.233 -13.633  1.00 63.15           O
ATOM   2661  CG2 THR B 108     -22.949  18.158 -15.221  1.00 56.60           C
ATOM   2662  N   VAL B 109     -21.685  20.975 -12.915  1.00 49.07           N
ATOM   2663  CA  VAL B 109     -21.017  22.178 -13.397  1.00 62.58           C
ATOM   2664  C   VAL B 109     -19.639  21.825 -13.945  1.00 52.66           C
ATOM   2665  O   VAL B 109     -18.740  22.667 -13.973  1.00 57.14           O
ATOM   2666  CB  VAL B 109     -20.852  23.239 -12.294  1.00 55.17           C
ATOM   2667  CG1 VAL B 109     -22.197  23.836 -11.929  1.00 57.47           C
ATOM   2668  CG2 VAL B 109     -20.169  22.645 -11.069  1.00 52.64           C
ATOM   2669  N   GLN B 110     -19.475  20.576 -14.371  1.00 57.64           N
ATOM   2670  CA  GLN B 110     -18.184  20.084 -14.838  1.00 58.50           C
ATOM   2671  C   GLN B 110     -17.802  20.693 -16.186  1.00 59.79           C
ATOM   2672  O   GLN B 110     -16.678  21.165 -16.363  1.00 65.78           O
ATOM   2673  CB  GLN B 110     -18.201  18.556 -14.931  1.00 59.80           C
ATOM   2674  CG  GLN B 110     -16.841  17.928 -15.210  1.00 83.38           C
ATOM   2675  CD  GLN B 110     -16.814  16.439 -14.913  1.00102.99           C
ATOM   2676  OE1 GLN B 110     -17.803  15.733 -15.116  1.00107.44           O
ATOM   2677  NE2 GLN B 110     -15.680  15.957 -14.421  1.00 99.93           N
ATOM   2678  N   ALA B 111     -18.737  20.680 -17.131  1.00 50.91           N
ATOM   2679  CA  ALA B 111     -18.494  21.246 -18.453  1.00 57.66           C
ATOM   2680  C   ALA B 111     -18.345  22.761 -18.370  1.00 58.89           C
ATOM   2681  O   ALA B 111     -17.712  23.384 -19.220  1.00 75.23           O
ATOM   2682  CB  ALA B 111     -19.616  20.871 -19.405  1.00 40.47           C
ATOM   2683  N   LEU B 112     -18.942  23.337 -17.332  1.00 61.59           N
ATOM   2684  CA  LEU B 112     -18.835  24.763 -17.050  1.00 59.37           C
ATOM   2685  C   LEU B 112     -17.390  25.132 -16.707  1.00 64.76           C
ATOM   2686  O   LEU B 112     -16.953  26.263 -16.933  1.00 65.84           O
ATOM   2687  CB  LEU B 112     -19.764  25.149 -15.892  1.00 58.14           C
ATOM   2688  CG  LEU B 112     -20.192  26.610 -15.719  1.00 60.77           C
ATOM   2689  CD1 LEU B 112     -21.332  26.938 -16.670  1.00 64.08           C
ATOM   2690  CD2 LEU B 112     -20.585  26.922 -14.275  1.00 76.87           C
ATOM   2691  N   CYS B 113     -16.648  24.158 -16.187  1.00 64.39           N
ATOM   2692  CA  CYS B 113     -15.343  24.409 -15.584  1.00 53.59           C
ATOM   2693  C   CYS B 113     -14.169  23.911 -16.426  1.00 63.95           C
ATOM   2694  O   CYS B 113     -13.049  24.404 -16.293  1.00 69.52           O
ATOM   2695  CB  CYS B 113     -15.295  23.757 -14.200  1.00 52.75           C
ATOM   2696  SG  CYS B 113     -14.375  24.681 -12.952  1.00 71.71           S
ATOM   2697  N   ASN B 114     -14.426  22.932 -17.287  1.00 59.58           N
ATOM   2698  CA  ASN B 114     -13.362  22.296 -18.059  1.00 68.88           C
ATOM   2699  C   ASN B 114     -13.065  22.973 -19.397  1.00 63.73           C
ATOM   2700  O   ASN B 114     -12.174  22.539 -20.127  1.00 75.81           O
ATOM   2701  CB  ASN B 114     -13.706  20.825 -18.318  1.00 57.28           C
ATOM   2702  CG  ASN B 114     -13.811  20.010 -17.040  1.00 80.28           C
ATOM   2703  OD1 ASN B 114     -13.307  20.407 -15.990  1.00 80.78           O
ATOM   2704  ND2 ASN B 114     -14.463  18.855 -17.129  1.00 85.93           N
ATOM   2705  N   ASN B 115     -13.798  24.033 -19.723  1.00 67.37           N
ATOM   2706  CA  ASN B 115     -13.693  24.633 -21.054  1.00 61.05           C
ATOM   2707  C   ASN B 115     -13.142  26.055 -21.093  1.00 66.56           C
ATOM   2708  O   ASN B 115     -13.554  26.861 -21.928  1.00 61.98           O
ATOM   2709  CB  ASN B 115     -15.062  24.602 -21.737  1.00 73.40           C
ATOM   2710  CG  ASN B 115     -15.414  23.227 -22.263  1.00 85.89           C
ATOM   2711  OD1 ASN B 115     -15.811  22.341 -21.506  1.00 72.29           O
ATOM   2712  ND2 ASN B 115     -15.275  23.041 -23.570  1.00 87.31           N
ATOM   2713  N   ALA B 116     -12.213  26.360 -20.194  1.00 56.44           N
ATOM   2714  CA  ALA B 116     -11.516  27.647 -20.208  1.00 53.09           C
ATOM   2715  C   ALA B 116     -12.461  28.845 -20.077  1.00 67.15           C
ATOM   2716  O   ALA B 116     -12.063  29.987 -20.313  1.00 59.54           O
ATOM   2717  CB  ALA B 116     -10.678  27.772 -21.478  1.00 53.14           C
ATOM   2718  N   GLY B 117     -13.712  28.577 -19.712  1.00 55.18           N
ATOM   2719  CA  GLY B 117     -14.662  29.626 -19.380  1.00 60.61           C
ATOM   2720  C   GLY B 117     -15.256  30.392 -20.548  1.00 59.72           C
ATOM   2721  O   GLY B 117     -15.887  31.429 -20.350  1.00 65.62           O
ATOM   2722  N   TYR B 118     -15.061  29.892 -21.764  1.00 61.75           N
ATOM   2723  CA  TYR B 118     -15.637  30.546 -22.933  1.00 62.94           C
ATOM   2724  C   TYR B 118     -17.160  30.500 -22.890  1.00 56.98           C
ATOM   2725  O   TYR B 118     -17.757  29.436 -22.731  1.00 60.47           O
ATOM   2726  CB  TYR B 118     -15.127  29.906 -24.223  1.00 63.64           C
ATOM   2727  CG  TYR B 118     -13.702  30.280 -24.552  1.00 81.02           C
ATOM   2728  CD1 TYR B 118     -13.342  31.607 -24.738  1.00 80.78           C
ATOM   2729  CD2 TYR B 118     -12.720  29.308 -24.684  1.00 79.28           C
ATOM   2730  CE1 TYR B 118     -12.043  31.959 -25.039  1.00 83.91           C
ATOM   2731  CE2 TYR B 118     -11.416  29.650 -24.987  1.00 76.57           C
ATOM   2732  CZ  TYR B 118     -11.084  30.977 -25.164  1.00 92.92           C
ATOM   2733  OH  TYR B 118      -9.787  31.326 -25.466  1.00 97.97           O
ATOM   2734  N   GLY B 119     -17.785  31.664 -23.030  1.00 61.89           N
ATOM   2735  CA  GLY B 119     -19.232  31.749 -23.008  1.00 54.02           C
ATOM   2736  C   GLY B 119     -19.786  32.241 -21.685  1.00 55.76           C
ATOM   2737  O   GLY B 119     -20.960  32.596 -21.600  1.00 55.73           O
ATOM   2738  N   MET B 120     -18.950  32.254 -20.649  1.00 52.21           N
ATOM   2739  CA  MET B 120     -19.355  32.780 -19.345  1.00 46.51           C
ATOM   2740  C   MET B 120     -19.802  34.238 -19.498  1.00 55.21           C
ATOM   2741  O   MET B 120     -19.101  35.051 -20.104  1.00 50.48           O
ATOM   2742  CB  MET B 120     -18.213  32.664 -18.331  1.00 49.58           C
ATOM   2743  CG  MET B 120     -17.789  31.226 -18.014  1.00 48.67           C
ATOM   2744  SD  MET B 120     -19.017  30.287 -17.085  1.00 56.26           S
ATOM   2745  CE  MET B 120     -18.934  31.096 -15.489  1.00 46.36           C
ATOM   2746  N   GLU B 121     -20.976  34.556 -18.960  1.00 50.46           N
ATOM   2747  CA  GLU B 121     -21.598  35.864 -19.169  1.00 46.82           C
ATOM   2748  C   GLU B 121     -20.774  37.009 -18.587  1.00 52.06           C
ATOM   2749  O   GLU B 121     -20.371  37.921 -19.308  1.00 47.57           O
ATOM   2750  CB  GLU B 121     -23.011  35.881 -18.568  1.00 51.88           C
ATOM   2751  CG  GLU B 121     -23.815  37.151 -18.849  1.00 56.15           C
ATOM   2752  CD  GLU B 121     -24.379  37.198 -20.260  1.00 75.93           C
ATOM   2753  OE1 GLU B 121     -24.741  38.301 -20.722  1.00 85.87           O
ATOM   2754  OE2 GLU B 121     -24.464  36.131 -20.904  1.00 75.60           O
ATOM   2755  N   TYR B 122     -20.517  36.956 -17.285  1.00 47.16           N
ATOM   2756  CA  TYR B 122     -19.888  38.079 -16.599  1.00 46.98           C
ATOM   2757  C   TYR B 122     -18.492  37.745 -16.088  1.00 52.06           C
ATOM   2758  O   TYR B 122     -18.231  36.628 -15.647  1.00 49.43           O
ATOM   2759  CB  TYR B 122     -20.769  38.546 -15.441  1.00 44.60           C
ATOM   2760  CG  TYR B 122     -22.145  39.001 -15.875  1.00 48.02           C
ATOM   2761  CD1 TYR B 122     -22.305  40.138 -16.658  1.00 48.29           C
ATOM   2762  CD2 TYR B 122     -23.283  38.300 -15.498  1.00 51.71           C
ATOM   2763  CE1 TYR B 122     -23.559  40.560 -17.056  1.00 51.82           C
ATOM   2764  CE2 TYR B 122     -24.542  38.717 -15.892  1.00 49.61           C
ATOM   2765  CZ  TYR B 122     -24.674  39.848 -16.671  1.00 50.80           C
ATOM   2766  OH  TYR B 122     -25.922  40.273 -17.070  1.00 69.48           O
ATOM   2767  N   TRP B 123     -17.604  38.732 -16.147  1.00 49.21           N
ATOM   2768  CA  TRP B 123     -16.220  38.561 -15.727  1.00 49.89           C
ATOM   2769  C   TRP B 123     -15.755  39.703 -14.829  1.00 46.62           C
ATOM   2770  O   TRP B 123     -16.126  40.858 -15.034  1.00 50.58           O
ATOM   2771  CB  TRP B 123     -15.296  38.462 -16.946  1.00 42.03           C
ATOM   2772  CG  TRP B 123     -15.423  37.187 -17.713  1.00 51.47           C
ATOM   2773  CD1 TRP B 123     -16.297  36.922 -18.725  1.00 44.20           C
ATOM   2774  CD2 TRP B 123     -14.639  35.999 -17.537  1.00 52.70           C
ATOM   2775  NE1 TRP B 123     -16.111  35.640 -19.188  1.00 54.36           N
ATOM   2776  CE2 TRP B 123     -15.099  35.054 -18.475  1.00 51.06           C
ATOM   2777  CE3 TRP B 123     -13.596  35.644 -16.676  1.00 43.19           C
ATOM   2778  CZ2 TRP B 123     -14.553  33.779 -18.577  1.00 54.15           C
ATOM   2779  CZ3 TRP B 123     -13.055  34.374 -16.779  1.00 48.00           C
ATOM   2780  CH2 TRP B 123     -13.535  33.458 -17.724  1.00 48.87           C
ATOM   2781  N   GLY B 124     -14.947  39.368 -13.829  1.00 45.71           N
ATOM   2782  CA  GLY B 124     -14.268  40.372 -13.034  1.00 42.94           C
ATOM   2783  C   GLY B 124     -12.978  40.756 -13.731  1.00 44.15           C
ATOM   2784  O   GLY B 124     -12.590  40.119 -14.710  1.00 50.15           O
ATOM   2785  N   LYS B 125     -12.312  41.794 -13.236  1.00 51.14           N
ATOM   2786  CA  LYS B 125     -11.053  42.232 -13.828  1.00 46.24           C
ATOM   2787  C   LYS B 125      -9.892  41.343 -13.403  1.00 49.46           C
ATOM   2788  O   LYS B 125      -8.825  41.372 -14.015  1.00 53.91           O
ATOM   2789  CB  LYS B 125     -10.758  43.685 -13.458  1.00 42.61           C
ATOM   2790  CG  LYS B 125     -11.458  44.694 -14.349  1.00 62.46           C
ATOM   2791  CD  LYS B 125     -11.130  46.121 -13.940  1.00108.00           C
ATOM   2792  CE  LYS B 125     -11.852  47.123 -14.829  1.00103.58           C
ATOM   2793  NZ  LYS B 125     -11.664  48.526 -14.370  1.00 96.74           N
ATOM   2794  N   GLY B 126     -10.102  40.559 -12.351  1.00 55.13           N
ATOM   2795  CA  GLY B 126      -9.103  39.606 -11.904  1.00 49.72           C
ATOM   2796  C   GLY B 126      -8.214  40.117 -10.788  1.00 44.31           C
ATOM   2797  O   GLY B 126      -8.059  41.323 -10.600  1.00 58.00           O
ATOM   2798  N   THR B 127      -7.627  39.187 -10.042  1.00 49.63           N
ATOM   2799  CA  THR B 127      -6.716  39.531  -8.959  1.00 39.32           C
ATOM   2800  C   THR B 127      -5.497  38.615  -9.003  1.00 46.93           C
ATOM   2801  O   THR B 127      -5.601  37.444  -9.374  1.00 51.23           O
ATOM   2802  CB  THR B 127      -7.398  39.427  -7.581  1.00 45.00           C
ATOM   2803  OG1 THR B 127      -6.536  39.970  -6.572  1.00 53.26           O
ATOM   2804  CG2 THR B 127      -7.719  37.979  -7.248  1.00 48.83           C
ATOM   2805  N   GLN B 128      -4.343  39.149  -8.620  1.00 46.68           N
ATOM   2806  CA  GLN B 128      -3.088  38.422  -8.765  1.00 37.64           C
ATOM   2807  C   GLN B 128      -2.741  37.564  -7.552  1.00 49.93           C
ATOM   2808  O   GLN B 128      -2.728  38.039  -6.415  1.00 50.01           O
ATOM   2809  CB  GLN B 128      -1.945  39.399  -9.039  1.00 43.22           C
ATOM   2810  CG  GLN B 128      -0.572  38.747  -9.118  1.00 46.02           C
ATOM   2811  CD  GLN B 128      -0.387  37.915 -10.375  1.00 54.56           C
ATOM   2812  OE1 GLN B 128      -0.890  38.263 -11.444  1.00 54.20           O
ATOM   2813  NE2 GLN B 128       0.338  36.809 -10.252  1.00 53.52           N
ATOM   2814  N   VAL B 129      -2.455  36.293  -7.809  1.00 43.57           N
ATOM   2815  CA  VAL B 129      -1.952  35.389  -6.782  1.00 48.11           C
ATOM   2816  C   VAL B 129      -0.552  34.929  -7.163  1.00 54.33           C
ATOM   2817  O   VAL B 129      -0.366  34.264  -8.181  1.00 53.46           O
ATOM   2818  CB  VAL B 129      -2.856  34.156  -6.596  1.00 46.55           C
ATOM   2819  CG1 VAL B 129      -2.227  33.185  -5.608  1.00 49.74           C
ATOM   2820  CG2 VAL B 129      -4.242  34.571  -6.137  1.00 39.34           C
ATOM   2821  N   THR B 130       0.433  35.286  -6.347  1.00 42.96           N
ATOM   2822  CA  THR B 130       1.811  34.900  -6.615  1.00 52.43           C
ATOM   2823  C   THR B 130       2.385  34.055  -5.483  1.00 51.54           C
ATOM   2824  O   THR B 130       2.415  34.479  -4.328  1.00 55.10           O
ATOM   2825  CB  THR B 130       2.712  36.130  -6.830  1.00 53.75           C
ATOM   2826  OG1 THR B 130       2.242  36.876  -7.959  1.00 51.33           O
ATOM   2827  CG2 THR B 130       4.150  35.699  -7.079  1.00 56.12           C
ATOM   2828  N   VAL B 131       2.826  32.849  -5.828  1.00 48.69           N
ATOM   2829  CA  VAL B 131       3.455  31.944  -4.874  1.00 58.86           C
ATOM   2830  C   VAL B 131       4.946  31.853  -5.174  1.00 61.46           C
ATOM   2831  O   VAL B 131       5.341  31.387  -6.243  1.00 70.31           O
ATOM   2832  CB  VAL B 131       2.831  30.538  -4.930  1.00 66.89           C
ATOM   2833  CG1 VAL B 131       3.287  29.700  -3.738  1.00 57.78           C
ATOM   2834  CG2 VAL B 131       1.315  30.638  -4.976  1.00 53.15           C
ATOM   2835  N   SER B 132       5.772  32.301  -4.234  1.00 61.98           N
ATOM   2836  CA  SER B 132       7.210  32.367  -4.470  1.00 73.60           C
ATOM   2837  C   SER B 132       8.034  32.352  -3.185  1.00 68.56           C
ATOM   2838  O   SER B 132       7.538  32.684  -2.108  1.00 76.64           O
ATOM   2839  CB  SER B 132       7.549  33.621  -5.280  1.00 66.31           C
ATOM   2840  OG  SER B 132       8.944  33.724  -5.496  1.00 73.32           O
ATOM   2841  N   SER B 133       9.299  31.963  -3.314  1.00 86.60           N
ATOM   2842  CA  SER B 133      10.232  31.983  -2.194  1.00 79.46           C
ATOM   2843  C   SER B 133      10.619  33.412  -1.838  1.00 80.37           C
ATOM   2844  O   SER B 133      11.270  33.656  -0.823  1.00 82.99           O
ATOM   2845  CB  SER B 133      11.485  31.166  -2.521  1.00 70.43           C
ATOM   2846  OG  SER B 133      12.115  31.647  -3.696  1.00 78.97           O
ATOM   2847  N   ALA B 134      10.216  34.353  -2.685  1.00 86.74           N
ATOM   2848  CA  ALA B 134      10.517  35.762  -2.470  1.00 74.76           C
ATOM   2849  C   ALA B 134       9.634  36.349  -1.374  1.00 79.20           C
ATOM   2850  O   ALA B 134       9.819  37.494  -0.963  1.00105.18           O
ATOM   2851  CB  ALA B 134      10.347  36.545  -3.765  1.00 66.42           C
ATOM   2852  N   ALA B 135       8.675  35.558  -0.903  1.00 84.24           N
ATOM   2853  CA  ALA B 135       7.768  35.999   0.149  1.00 83.50           C
ATOM   2854  C   ALA B 135       8.345  35.712   1.531  1.00 85.52           C
ATOM   2855  O   ALA B 135       7.862  36.237   2.535  1.00 79.58           O
ATOM   2856  CB  ALA B 135       6.413  35.330  -0.008  1.00 70.41           C
