# Supplementary material for: A non-redundant data set of nanobody-antigen crystal structures
Source: Data Brief. 2019 Mar 6;24:103754. doi: 10.1016/j.dib.2019.103754 (PMC6441729; doi:10.1016/j.dib.2019.103754)
Supplement: Multimedia component 5 [file mmc5.zip › Data_set/Nb-Ag_3/5m13_3.pdb]

ATOM      1  N   LYS A   1      -8.869  15.187 -35.074  1.00 35.83           N
ATOM      2  CA  LYS A   1      -7.701  14.514 -35.643  1.00 30.12           C
ATOM      3  C   LYS A   1      -7.704  13.026 -35.305  1.00 24.35           C
ATOM      4  O   LYS A   1      -7.441  12.175 -36.153  1.00 24.99           O
ATOM      5  CB  LYS A   1      -6.416  15.175 -35.150  1.00 34.71           C
ATOM      6  CG  LYS A   1      -6.177  16.526 -35.772  1.00 39.15           C
ATOM      7  CD  LYS A   1      -4.930  17.179 -35.233  1.00 42.51           C
ATOM      8  CE  LYS A   1      -4.707  18.517 -35.901  1.00 45.19           C
ATOM      9  NZ  LYS A   1      -3.306  18.989 -35.780  1.00 47.13           N1+
ATOM     10  N   ILE A   2      -7.995  12.724 -34.053  1.00 18.96           N
ATOM     11  CA  ILE A   2      -8.201  11.348 -33.624  1.00 18.66           C
ATOM     12  C   ILE A   2      -9.626  10.943 -33.976  1.00 18.81           C
ATOM     13  O   ILE A   2     -10.576  11.707 -33.764  1.00 18.56           O
ATOM     14  CB  ILE A   2      -7.925  11.245 -32.115  1.00 17.71           C
ATOM     15  CG1 ILE A   2      -6.486  11.679 -31.818  1.00 18.09           C
ATOM     16  CG2 ILE A   2      -8.209   9.837 -31.598  1.00 17.77           C
ATOM     17  CD1 ILE A   2      -6.176  11.754 -30.351  1.00 17.27           C
ATOM     18  N   GLU A   3      -9.785   9.737 -34.519  1.00 15.95           N
ATOM     19  CA  GLU A   3     -11.071   9.300 -35.052  1.00 16.04           C
ATOM     20  C   GLU A   3     -12.038   8.930 -33.932  1.00 16.41           C
ATOM     21  O   GLU A   3     -11.711   8.132 -33.051  1.00 16.33           O
ATOM     22  CB  GLU A   3     -10.859   8.110 -35.986  1.00 19.19           C
ATOM     23  CG  GLU A   3     -12.146   7.500 -36.523  1.00 25.41           C
ATOM     24  CD  GLU A   3     -11.900   6.454 -37.596  1.00 31.62           C
ATOM     25  OE1 GLU A   3     -10.724   6.215 -37.940  1.00 35.73           O
ATOM     26  OE2 GLU A   3     -12.885   5.870 -38.096  1.00 32.21           O1-
ATOM     27  N   GLU A   4     -13.237   9.503 -33.976  1.00 15.32           N
ATOM     28  CA  GLU A   4     -14.270   9.213 -32.993  1.00 15.49           C
ATOM     29  C   GLU A   4     -14.910   7.863 -33.300  1.00 17.91           C
ATOM     30  O   GLU A   4     -15.089   7.500 -34.464  1.00 19.58           O
ATOM     31  CB  GLU A   4     -15.331  10.316 -33.057  1.00 17.93           C
ATOM     32  CG  GLU A   4     -16.308  10.316 -31.901  1.00 22.19           C
ATOM     33  CD  GLU A   4     -17.215  11.535 -31.912  1.00 31.63           C
ATOM     34  OE1 GLU A   4     -17.249  12.245 -32.940  1.00 35.12           O
ATOM     35  OE2 GLU A   4     -17.889  11.783 -30.890  1.00 35.95           O1-
ATOM     36  N   GLY A   5     -15.235   7.109 -32.251  1.00 14.38           N
ATOM     37  CA  GLY A   5     -15.970   5.871 -32.407  1.00 15.49           C
ATOM     38  C   GLY A   5     -15.130   4.626 -32.542  1.00 16.17           C
ATOM     39  O   GLY A   5     -15.664   3.571 -32.895  1.00 16.29           O
ATOM     40  N   LYS A   6     -13.829   4.719 -32.291  1.00 15.42           N
ATOM     41  CA  LYS A   6     -12.946   3.565 -32.184  1.00 12.91           C
ATOM     42  C   LYS A   6     -11.901   3.918 -31.141  1.00 12.16           C
ATOM     43  O   LYS A   6     -11.843   5.051 -30.660  1.00 15.20           O
ATOM     44  CB  LYS A   6     -12.297   3.172 -33.520  1.00 15.14           C
ATOM     45  CG  LYS A   6     -11.303   4.168 -34.051  1.00 21.05           C
ATOM     46  CD  LYS A   6     -10.562   3.613 -35.270  1.00 24.41           C
ATOM     47  CE  LYS A   6      -9.371   2.714 -34.903  1.00 27.20           C
ATOM     48  NZ  LYS A   6      -9.717   1.385 -34.303  1.00 24.90           N1+
ATOM     49  N   LEU A   7     -11.067   2.945 -30.795  1.00 11.90           N
ATOM     50  CA  LEU A   7      -9.942   3.182 -29.898  1.00 10.01           C
ATOM     51  C   LEU A   7      -8.650   2.789 -30.594  1.00 12.37           C
ATOM     52  O   LEU A   7      -8.559   1.706 -31.176  1.00 14.28           O
ATOM     53  CB  LEU A   7     -10.078   2.377 -28.605  1.00 11.29           C
ATOM     54  CG  LEU A   7     -11.128   2.901 -27.619  1.00 11.49           C
ATOM     55  CD1 LEU A   7     -11.296   1.949 -26.451  1.00 12.40           C
ATOM     56  CD2 LEU A   7     -10.760   4.284 -27.103  1.00 13.29           C
ATOM     57  N   VAL A   8      -7.659   3.674 -30.532  1.00 11.01           N
ATOM     58  CA  VAL A   8      -6.290   3.384 -30.943  1.00 11.12           C
ATOM     59  C   VAL A   8      -5.424   3.389 -29.694  1.00  9.84           C
ATOM     60  O   VAL A   8      -5.461   4.348 -28.910  1.00 11.57           O
ATOM     61  CB  VAL A   8      -5.781   4.412 -31.965  1.00 10.73           C
ATOM     62  CG1 VAL A   8      -4.321   4.161 -32.294  1.00 11.88           C
ATOM     63  CG2 VAL A   8      -6.612   4.332 -33.246  1.00 11.82           C
ATOM     64  N   ILE A   9      -4.655   2.322 -29.505  1.00 10.03           N
ATOM     65  CA  ILE A   9      -3.840   2.138 -28.307  1.00 10.28           C
ATOM     66  C   ILE A   9      -2.396   1.968 -28.741  1.00 10.72           C
ATOM     67  O   ILE A   9      -2.111   1.200 -29.670  1.00 11.20           O
ATOM     68  CB  ILE A   9      -4.302   0.907 -27.509  1.00 11.52           C
ATOM     69  CG1 ILE A   9      -5.776   1.044 -27.137  1.00 13.85           C
ATOM     70  CG2 ILE A   9      -3.433   0.725 -26.261  1.00 12.41           C
ATOM     71  CD1 ILE A   9      -6.298  -0.124 -26.305  1.00 15.21           C
ATOM     72  N   TRP A  10      -1.489   2.684 -28.079  1.00  9.89           N
ATOM     73  CA  TRP A  10      -0.055   2.537 -28.305  1.00 10.76           C
ATOM     74  C   TRP A  10       0.604   1.946 -27.066  1.00  8.69           C
ATOM     75  O   TRP A  10       0.364   2.412 -25.941  1.00  9.76           O
ATOM     76  CB  TRP A  10       0.616   3.871 -28.648  1.00 10.57           C
ATOM     77  CG  TRP A  10       0.295   4.400 -30.013  1.00 10.99           C
ATOM     78  CD1 TRP A  10      -0.545   3.847 -30.933  1.00 13.48           C
ATOM     79  CD2 TRP A  10       0.813   5.596 -30.598  1.00 11.99           C
ATOM     80  NE1 TRP A  10      -0.577   4.629 -32.069  1.00 12.67           N
ATOM     81  CE2 TRP A  10       0.245   5.709 -31.883  1.00 10.20           C
ATOM     82  CE3 TRP A  10       1.706   6.582 -30.162  1.00 12.64           C
ATOM     83  CZ2 TRP A  10       0.542   6.775 -32.744  1.00 12.26           C
ATOM     84  CZ3 TRP A  10       1.999   7.639 -31.014  1.00 13.73           C
ATOM     85  CH2 TRP A  10       1.418   7.727 -32.289  1.00 12.77           C
ATOM     86  N   ILE A  11       1.436   0.927 -27.274  1.00  8.56           N
ATOM     87  CA  ILE A  11       2.168   0.271 -26.196  1.00  9.52           C
ATOM     88  C   ILE A  11       3.527  -0.125 -26.758  1.00  9.73           C
ATOM     89  O   ILE A  11       3.680  -0.306 -27.965  1.00  9.97           O
ATOM     90  CB  ILE A  11       1.372  -0.940 -25.648  1.00  9.28           C
ATOM     91  CG1 ILE A  11       2.038  -1.518 -24.396  1.00  9.74           C
ATOM     92  CG2 ILE A  11       1.187  -2.004 -26.735  1.00 11.12           C
ATOM     93  CD1 ILE A  11       1.132  -2.431 -23.567  1.00 10.25           C
ATOM     94  N   ASN A  12       4.534  -0.212 -25.894  1.00  9.55           N
ATOM     95  CA  ASN A  12       5.889  -0.435 -26.386  1.00  9.48           C
ATOM     96  C   ASN A  12       6.071  -1.857 -26.924  1.00 10.49           C
ATOM     97  O   ASN A  12       5.371  -2.795 -26.530  1.00 10.80           O
ATOM     98  CB  ASN A  12       6.901  -0.176 -25.269  1.00  9.10           C
ATOM     99  CG  ASN A  12       8.217   0.333 -25.795  1.00 11.83           C
ATOM    100  OD1 ASN A  12       8.289   0.886 -26.887  1.00 12.73           O
ATOM    101  ND2 ASN A  12       9.266   0.159 -25.012  1.00 12.08           N
ATOM    102  N   GLY A  13       7.062  -2.015 -27.807  1.00 11.50           N
ATOM    103  CA  GLY A  13       7.299  -3.284 -28.479  1.00 12.78           C
ATOM    104  C   GLY A  13       7.844  -4.388 -27.594  1.00 12.08           C
ATOM    105  O   GLY A  13       7.914  -5.537 -28.043  1.00 14.22           O
ATOM    106  N   ASP A  14       8.230  -4.082 -26.358  1.00 10.87           N
ATOM    107  CA  ASP A  14       8.645  -5.121 -25.424  1.00 10.74           C
ATOM    108  C   ASP A  14       7.507  -5.604 -24.531  1.00 11.24           C
ATOM    109  O   ASP A  14       7.753  -6.395 -23.614  1.00 13.13           O
ATOM    110  CB  ASP A  14       9.844  -4.663 -24.583  1.00 12.87           C
ATOM    111  CG  ASP A  14       9.538  -3.462 -23.717  1.00 12.60           C
ATOM    112  OD1 ASP A  14       8.515  -2.789 -23.954  1.00 12.70           O
ATOM    113  OD2 ASP A  14      10.331  -3.189 -22.787  1.00 15.03           O1-
ATOM    114  N   LYS A  15       6.273  -5.180 -24.793  1.00 10.68           N
ATOM    115  CA  LYS A  15       5.120  -5.575 -24.000  1.00 11.05           C
ATOM    116  C   LYS A  15       4.259  -6.573 -24.769  1.00 11.43           C
ATOM    117  O   LYS A  15       4.454  -6.821 -25.963  1.00 11.62           O
ATOM    118  CB  LYS A  15       4.280  -4.347 -23.634  1.00 10.67           C
ATOM    119  CG  LYS A  15       5.046  -3.206 -22.982  1.00 10.61           C
ATOM    120  CD  LYS A  15       5.665  -3.596 -21.632  1.00 15.23           C
ATOM    121  CE  LYS A  15       6.324  -2.385 -20.984  1.00 16.50           C
ATOM    122  NZ  LYS A  15       7.050  -2.728 -19.725  1.00 19.89           N1+
ATOM    123  N   GLY A  16       3.274  -7.132 -24.069  1.00 10.56           N
ATOM    124  CA  GLY A  16       2.369  -8.095 -24.666  1.00 11.78           C
ATOM    125  C   GLY A  16       1.295  -7.477 -25.539  1.00 11.59           C
ATOM    126  O   GLY A  16       0.112  -7.550 -25.207  1.00 11.00           O
ATOM    127  N   TYR A  17       1.694  -6.878 -26.666  1.00 11.32           N
ATOM    128  CA  TYR A  17       0.736  -6.142 -27.489  1.00 11.55           C
ATOM    129  C   TYR A  17      -0.294  -7.047 -28.155  1.00 10.42           C
ATOM    130  O   TYR A  17      -1.422  -6.608 -28.399  1.00 11.70           O
ATOM    131  CB  TYR A  17       1.451  -5.247 -28.510  1.00 11.73           C
ATOM    132  CG  TYR A  17       2.536  -5.900 -29.333  1.00 12.73           C
ATOM    133  CD1 TYR A  17       2.223  -6.687 -30.435  1.00 13.79           C
ATOM    134  CD2 TYR A  17       3.878  -5.691 -29.035  1.00 10.80           C
ATOM    135  CE1 TYR A  17       3.212  -7.275 -31.192  1.00 14.34           C
ATOM    136  CE2 TYR A  17       4.881  -6.267 -29.798  1.00 14.68           C
ATOM    137  CZ  TYR A  17       4.540  -7.059 -30.872  1.00 15.78           C
ATOM    138  OH  TYR A  17       5.536  -7.645 -31.635  1.00 21.97           O
ATOM    139  N   ASN A  18       0.061  -8.302 -28.451  1.00 11.26           N
ATOM    140  CA  ASN A  18      -0.924  -9.207 -29.038  1.00 13.36           C
ATOM    141  C   ASN A  18      -1.951  -9.633 -28.001  1.00 12.51           C
ATOM    142  O   ASN A  18      -3.141  -9.776 -28.315  1.00 12.87           O
ATOM    143  CB  ASN A  18      -0.233 -10.423 -29.656  1.00 13.07           C
ATOM    144  CG  ASN A  18       0.478 -10.090 -30.949  1.00 16.08           C
ATOM    145  OD1 ASN A  18       0.014  -9.258 -31.721  1.00 17.00           O
ATOM    146  ND2 ASN A  18       1.608 -10.735 -31.186  1.00 22.21           N
ATOM    147  N   GLY A  19      -1.521  -9.825 -26.754  1.00 12.72           N
ATOM    148  CA  GLY A  19      -2.489 -10.080 -25.697  1.00 11.67           C
ATOM    149  C   GLY A  19      -3.395  -8.890 -25.449  1.00 12.35           C
ATOM    150  O   GLY A  19      -4.602  -9.049 -25.233  1.00 12.36           O
ATOM    151  N   LEU A  20      -2.831  -7.679 -25.484  1.00 10.79           N
ATOM    152  CA  LEU A  20      -3.656  -6.483 -25.345  1.00 10.02           C
ATOM    153  C   LEU A  20      -4.666  -6.388 -26.482  1.00 10.11           C
ATOM    154  O   LEU A  20      -5.811  -5.965 -26.276  1.00 11.02           O
ATOM    155  CB  LEU A  20      -2.771  -5.235 -25.296  1.00 11.46           C
ATOM    156  CG  LEU A  20      -3.507  -3.917 -25.049  1.00 10.52           C
ATOM    157  CD1 LEU A  20      -4.346  -3.960 -23.763  1.00 10.93           C
ATOM    158  CD2 LEU A  20      -2.507  -2.782 -24.988  1.00 12.19           C
ATOM    159  N   ALA A  21      -4.260  -6.789 -27.689  1.00 11.13           N
ATOM    160  CA  ALA A  21      -5.192  -6.832 -28.813  1.00 11.19           C
ATOM    161  C   ALA A  21      -6.344  -7.793 -28.547  1.00 11.57           C
ATOM    162  O   ALA A  21      -7.472  -7.546 -28.995  1.00 11.64           O
ATOM    163  CB  ALA A  21      -4.460  -7.227 -30.094  1.00 10.14           C
ATOM    164  N   GLU A  22      -6.092  -8.893 -27.825  1.00 12.52           N
ATOM    165  C   GLU A  22      -8.195  -9.159 -26.588  1.00 11.12           C
ATOM    166  O   GLU A  22      -9.403  -9.384 -26.731  1.00 12.64           O
ATOM    167  CA AGLU A  22      -7.179  -9.815 -27.508  1.00 13.19           C
ATOM    168  CB AGLU A  22      -6.641 -11.104 -26.884  1.00 16.67           C
ATOM    169  CG AGLU A  22      -5.804 -11.954 -27.828  1.00 19.51           C
ATOM    170  CD AGLU A  22      -6.582 -12.415 -29.045  1.00 23.15           C
ATOM    171  OE1AGLU A  22      -6.127 -12.166 -30.183  1.00 26.10           O
ATOM    172  OE2AGLU A  22      -7.655 -13.024 -28.860  1.00 27.99           O1-
ATOM    173  N   VAL A  23      -7.728  -8.347 -25.640  1.00 11.73           N
ATOM    174  CA  VAL A  23      -8.658  -7.591 -24.809  1.00 10.48           C
ATOM    175  C   VAL A  23      -9.462  -6.636 -25.681  1.00 10.17           C
ATOM    176  O   VAL A  23     -10.671  -6.449 -25.484  1.00 10.92           O
ATOM    177  CB  VAL A  23      -7.896  -6.853 -23.686  1.00 10.22           C
ATOM    178  CG1 VAL A  23      -8.863  -6.137 -22.769  1.00 11.01           C
ATOM    179  CG2 VAL A  23      -6.972  -7.811 -22.909  1.00 10.85           C
ATOM    180  N   GLY A  24      -8.796  -6.016 -26.657  1.00 10.89           N
ATOM    181  CA  GLY A  24      -9.503  -5.175 -27.609  1.00 11.42           C
ATOM    182  C   GLY A  24     -10.580  -5.921 -28.371  1.00 11.80           C
ATOM    183  O   GLY A  24     -11.662  -5.384 -28.611  1.00 12.16           O
ATOM    184  N   LYS A  25     -10.297  -7.166 -28.762  1.00 10.75           N
ATOM    185  CA  LYS A  25     -11.294  -7.967 -29.464  1.00 12.75           C
ATOM    186  C   LYS A  25     -12.487  -8.269 -28.566  1.00 11.67           C
ATOM    187  O   LYS A  25     -13.639  -8.256 -29.023  1.00 12.79           O
ATOM    188  CB  LYS A  25     -10.644  -9.253 -29.968  1.00 14.05           C
ATOM    189  CG  LYS A  25      -9.768  -9.065 -31.196  1.00 21.80           C
ATOM    190  CD  LYS A  25     -10.607  -9.026 -32.463  1.00 34.73           C
ATOM    191  CE  LYS A  25     -10.136  -7.938 -33.418  1.00 41.75           C
ATOM    192  NZ  LYS A  25      -8.682  -8.036 -33.731  1.00 45.55           N1+
ATOM    193  N   LYS A  26     -12.240  -8.525 -27.284  1.00 12.15           N
ATOM    194  CA  LYS A  26     -13.341  -8.771 -26.362  1.00 12.23           C
ATOM    195  C   LYS A  26     -14.201  -7.524 -26.195  1.00 12.16           C
ATOM    196  O   LYS A  26     -15.438  -7.605 -26.165  1.00 12.73           O
ATOM    197  CB  LYS A  26     -12.781  -9.226 -25.014  1.00 13.75           C
ATOM    198  CG  LYS A  26     -13.836  -9.451 -23.945  1.00 17.34           C
ATOM    199  CD  LYS A  26     -14.686 -10.675 -24.238  1.00 26.93           C
ATOM    200  CE  LYS A  26     -15.644 -10.969 -23.091  1.00 33.79           C
ATOM    201  NZ  LYS A  26     -17.018 -10.458 -23.361  1.00 40.21           N1+
ATOM    202  N   PHE A  27     -13.567  -6.358 -26.097  1.00 11.30           N
ATOM    203  CA  PHE A  27     -14.311  -5.105 -26.043  1.00 10.47           C
ATOM    204  C   PHE A  27     -15.193  -4.949 -27.277  1.00 11.61           C
ATOM    205  O   PHE A  27     -16.377  -4.603 -27.171  1.00 11.60           O
ATOM    206  CB  PHE A  27     -13.326  -3.943 -25.945  1.00 12.77           C
ATOM    207  CG  PHE A  27     -13.965  -2.611 -25.670  1.00 12.27           C
ATOM    208  CD1 PHE A  27     -14.542  -2.358 -24.439  1.00 13.69           C
ATOM    209  CD2 PHE A  27     -13.958  -1.601 -26.624  1.00 12.91           C
ATOM    210  CE1 PHE A  27     -15.120  -1.131 -24.154  1.00 15.59           C
ATOM    211  CE2 PHE A  27     -14.535  -0.363 -26.344  1.00 12.54           C
ATOM    212  CZ  PHE A  27     -15.111  -0.128 -25.104  1.00 14.71           C
ATOM    213  N   GLU A  28     -14.633  -5.215 -28.462  1.00 10.81           N
ATOM    214  CA  GLU A  28     -15.399  -5.103 -29.701  1.00 11.51           C
ATOM    215  C   GLU A  28     -16.572  -6.074 -29.718  1.00 10.52           C
ATOM    216  O   GLU A  28     -17.654  -5.739 -30.215  1.00 13.76           O
ATOM    217  CB  GLU A  28     -14.486  -5.340 -30.906  1.00 13.70           C
ATOM    218  CG  GLU A  28     -15.181  -5.143 -32.255  1.00 12.62           C
ATOM    219  CD  GLU A  28     -14.247  -5.292 -33.450  1.00 17.64           C
ATOM    220  OE1 GLU A  28     -14.653  -4.901 -34.566  1.00 24.77           O
ATOM    221  OE2 GLU A  28     -13.115  -5.789 -33.292  1.00 17.59           O1-
ATOM    222  N   LYS A  29     -16.377  -7.284 -29.183  1.00 12.17           N
ATOM    223  CA  LYS A  29     -17.444  -8.281 -29.194  1.00 14.19           C
ATOM    224  C   LYS A  29     -18.638  -7.837 -28.366  1.00 13.23           C
ATOM    225  O   LYS A  29     -19.767  -8.264 -28.636  1.00 14.07           O
ATOM    226  CB  LYS A  29     -16.929  -9.621 -28.668  1.00 21.12           C
ATOM    227  CG  LYS A  29     -16.124 -10.454 -29.654  1.00 30.53           C
ATOM    228  CD  LYS A  29     -15.776 -11.802 -29.022  1.00 38.91           C
ATOM    229  CE  LYS A  29     -15.107 -12.757 -30.004  1.00 43.34           C
ATOM    230  NZ  LYS A  29     -13.755 -12.298 -30.426  1.00 45.90           N1+
ATOM    231  N   ASP A  30     -18.417  -7.004 -27.346  1.00 13.14           N
ATOM    232  CA  ASP A  30     -19.503  -6.534 -26.495  1.00 12.66           C
ATOM    233  C   ASP A  30     -20.087  -5.207 -26.944  1.00 12.25           C
ATOM    234  O   ASP A  30     -21.250  -4.922 -26.640  1.00 13.74           O
ATOM    235  CB  ASP A  30     -18.997  -6.333 -25.064  1.00 14.11           C
ATOM    236  CG  ASP A  30     -18.864  -7.630 -24.304  1.00 17.70           C
ATOM    237  OD1 ASP A  30     -19.298  -8.677 -24.815  1.00 19.13           O
ATOM    238  OD2 ASP A  30     -18.336  -7.591 -23.171  1.00 17.29           O1-
ATOM    239  N   THR A  31     -19.312  -4.380 -27.647  1.00 12.92           N
ATOM    240  CA  THR A  31     -19.695  -2.999 -27.896  1.00 13.07           C
ATOM    241  C   THR A  31     -19.741  -2.628 -29.363  1.00 12.92           C
ATOM    242  O   THR A  31     -20.277  -1.559 -29.683  1.00 13.68           O
ATOM    243  CB  THR A  31     -18.700  -2.033 -27.245  1.00 13.48           C
ATOM    244  OG1 THR A  31     -17.437  -2.157 -27.912  1.00 13.27           O
ATOM    245  CG2 THR A  31     -18.520  -2.349 -25.781  1.00 14.30           C
ATOM    246  N   GLY A  32     -19.153  -3.436 -30.250  1.00 11.95           N
ATOM    247  CA  GLY A  32     -18.996  -3.051 -31.639  1.00 13.48           C
ATOM    248  C   GLY A  32     -17.867  -2.082 -31.907  1.00 13.17           C
ATOM    249  O   GLY A  32     -17.627  -1.753 -33.076  1.00 14.36           O
ATOM    250  N   ILE A  33     -17.158  -1.637 -30.869  1.00 13.62           N
ATOM    251  CA  ILE A  33     -16.089  -0.647 -31.004  1.00 12.55           C
ATOM    252  C   ILE A  33     -14.796  -1.356 -31.377  1.00 13.46           C
ATOM    253  O   ILE A  33     -14.308  -2.217 -30.639  1.00 13.49           O
ATOM    254  CB  ILE A  33     -15.908   0.154 -29.707  1.00 13.57           C
ATOM    255  CG1 ILE A  33     -17.167   0.969 -29.383  1.00 18.05           C
ATOM    256  CG2 ILE A  33     -14.650   1.032 -29.785  1.00 17.26           C
ATOM    257  CD1 ILE A  33     -17.457   2.057 -30.383  1.00 17.25           C
ATOM    258  N   LYS A  34     -14.227  -0.977 -32.513  1.00 13.01           N
ATOM    259  CA  LYS A  34     -12.967  -1.549 -32.953  1.00 13.94           C
ATOM    260  C   LYS A  34     -11.830  -0.953 -32.140  1.00 13.46           C
ATOM    261  O   LYS A  34     -11.767   0.265 -31.935  1.00 14.17           O
ATOM    262  CB  LYS A  34     -12.762  -1.249 -34.437  1.00 16.13           C
ATOM    263  CG  LYS A  34     -11.394  -1.666 -34.958  1.00 25.31           C
ATOM    264  CD  LYS A  34     -11.325  -3.150 -35.232  1.00 33.43           C
ATOM    265  CE  LYS A  34      -9.926  -3.563 -35.654  1.00 38.06           C
ATOM    266  NZ  LYS A  34      -9.252  -4.404 -34.618  1.00 38.28           N1+
ATOM    267  N   VAL A  35     -10.943  -1.819 -31.663  1.00 13.19           N
ATOM    268  CA  VAL A  35      -9.776  -1.416 -30.893  1.00 10.31           C
ATOM    269  C   VAL A  35      -8.548  -1.837 -31.683  1.00 14.82           C
ATOM    270  O   VAL A  35      -8.378  -3.025 -31.983  1.00 18.50           O
ATOM    271  CB  VAL A  35      -9.787  -2.059 -29.494  1.00 12.95           C
ATOM    272  CG1 VAL A  35      -8.530  -1.680 -28.742  1.00 13.63           C
ATOM    273  CG2 VAL A  35     -11.029  -1.633 -28.712  1.00 12.93           C
ATOM    274  N   THR A  36      -7.709  -0.870 -32.029  1.00 11.91           N
ATOM    275  CA  THR A  36      -6.476  -1.126 -32.768  1.00 11.86           C
ATOM    276  C   THR A  36      -5.281  -0.890 -31.854  1.00 10.97           C
ATOM    277  O   THR A  36      -5.078   0.228 -31.368  1.00 13.42           O
ATOM    278  CB  THR A  36      -6.383  -0.219 -33.996  1.00 13.72           C
ATOM    279  OG1 THR A  36      -7.520  -0.451 -34.840  1.00 15.86           O
ATOM    280  CG2 THR A  36      -5.109  -0.497 -34.784  1.00 15.36           C
ATOM    281  N   VAL A  37      -4.493  -1.933 -31.633  1.00 10.36           N
ATOM    282  CA  VAL A  37      -3.305  -1.851 -30.796  1.00 11.40           C
ATOM    283  C   VAL A  37      -2.094  -1.741 -31.708  1.00 12.30           C
ATOM    284  O   VAL A  37      -1.896  -2.584 -32.594  1.00 14.43           O
ATOM    285  CB  VAL A  37      -3.182  -3.084 -29.886  1.00 10.37           C
ATOM    286  CG1 VAL A  37      -1.883  -3.030 -29.082  1.00 12.37           C
ATOM    287  CG2 VAL A  37      -4.362  -3.163 -28.934  1.00 12.52           C
ATOM    288  N   GLU A  38      -1.280  -0.709 -31.493  1.00 10.51           N
ATOM    289  CA  GLU A  38      -0.047  -0.526 -32.239  1.00 11.21           C
ATOM    290  C   GLU A  38       1.114  -0.516 -31.257  1.00 12.09           C
ATOM    291  O   GLU A  38       0.954  -0.172 -30.078  1.00 11.90           O
ATOM    292  CB  GLU A  38      -0.041   0.799 -33.023  1.00 12.37           C
ATOM    293  CG  GLU A  38      -1.264   1.042 -33.910  1.00 16.94           C
ATOM    294  CD  GLU A  38      -1.133   0.458 -35.295  1.00 25.89           C
ATOM    295  OE1 GLU A  38      -0.140  -0.256 -35.562  1.00 26.47           O
ATOM    296  OE2 GLU A  38      -2.034   0.724 -36.120  1.00 27.60           O1-
ATOM    297  N   HIS A  39       2.291  -0.894 -31.752  1.00 10.82           N
ATOM    298  CA  HIS A  39       3.540  -0.793 -31.003  1.00 12.09           C
ATOM    299  C   HIS A  39       4.509   0.041 -31.830  1.00 10.44           C
ATOM    300  O   HIS A  39       5.446  -0.495 -32.442  1.00 12.68           O
ATOM    301  CB  HIS A  39       4.093  -2.162 -30.596  1.00 12.34           C
ATOM    302  CG  HIS A  39       4.193  -3.153 -31.718  1.00 12.95           C
ATOM    303  ND1 HIS A  39       5.385  -3.463 -32.340  1.00 16.19           N
ATOM    304  CD2 HIS A  39       3.248  -3.925 -32.305  1.00 15.63           C
ATOM    305  CE1 HIS A  39       5.165  -4.376 -33.272  1.00 16.16           C
ATOM    306  NE2 HIS A  39       3.879  -4.677 -33.267  1.00 18.09           N
ATOM    307  N   PRO A  40       4.318   1.360 -31.867  1.00 11.30           N
ATOM    308  CA  PRO A  40       5.156   2.199 -32.733  1.00 14.03           C
ATOM    309  C   PRO A  40       6.626   2.146 -32.343  1.00 12.03           C
ATOM    310  O   PRO A  40       6.985   2.025 -31.169  1.00 12.29           O
ATOM    311  CB  PRO A  40       4.581   3.606 -32.532  1.00 15.62           C
ATOM    312  CG  PRO A  40       3.180   3.383 -31.994  1.00 14.05           C
ATOM    313  CD  PRO A  40       3.276   2.137 -31.169  1.00 13.61           C
ATOM    314  N   ASP A  41       7.480   2.228 -33.351  1.00 12.61           N
ATOM    315  CA  ASP A  41       8.901   2.407 -33.107  1.00 11.85           C
ATOM    316  C   ASP A  41       9.143   3.766 -32.459  1.00 11.86           C
ATOM    317  O   ASP A  41       8.428   4.739 -32.717  1.00 14.82           O
ATOM    318  CB  ASP A  41       9.622   2.344 -34.455  1.00 12.38           C
ATOM    319  CG  ASP A  41      11.107   2.045 -34.326  1.00 16.41           C
ATOM    320  OD1 ASP A  41      11.574   1.663 -33.239  1.00 17.41           O
ATOM    321  OD2 ASP A  41      11.818   2.178 -35.350  1.00 19.83           O1-
ATOM    322  N   LYS A  42      10.150   3.831 -31.589  1.00 13.12           N
ATOM    323  CA  LYS A  42      10.529   5.095 -30.952  1.00 12.79           C
ATOM    324  C   LYS A  42       9.360   5.718 -30.184  1.00 11.90           C
ATOM    325  O   LYS A  42       9.170   6.935 -30.177  1.00 13.66           O
ATOM    326  CB  LYS A  42      11.148   6.067 -31.966  1.00 12.77           C
ATOM    327  CG  LYS A  42      12.267   5.439 -32.797  1.00 13.96           C
ATOM    328  CD  LYS A  42      12.804   6.415 -33.841  1.00 16.01           C
ATOM    329  CE  LYS A  42      13.552   5.697 -34.954  1.00 16.66           C
ATOM    330  NZ  LYS A  42      13.893   6.646 -36.066  1.00 18.62           N1+
ATOM    331  N   LEU A  43       8.601   4.869 -29.486  1.00 10.51           N
ATOM    332  CA  LEU A  43       7.353   5.307 -28.871  1.00 11.41           C
ATOM    333  C   LEU A  43       7.585   6.334 -27.774  1.00 12.17           C
ATOM    334  O   LEU A  43       6.746   7.228 -27.577  1.00 11.46           O
ATOM    335  CB  LEU A  43       6.643   4.087 -28.301  1.00 11.79           C
ATOM    336  CG  LEU A  43       5.362   4.373 -27.523  1.00  9.79           C
ATOM    337  CD1 LEU A  43       4.372   5.156 -28.388  1.00 10.93           C
ATOM    338  CD2 LEU A  43       4.743   3.070 -27.054  1.00 11.65           C
ATOM    339  N   GLU A  44       8.713   6.238 -27.063  1.00 11.42           N
ATOM    340  CA  GLU A  44       8.951   7.157 -25.956  1.00 12.83           C
ATOM    341  C   GLU A  44       8.921   8.606 -26.427  1.00 12.88           C
ATOM    342  O   GLU A  44       8.284   9.463 -25.805  1.00 13.16           O
ATOM    343  CB  GLU A  44      10.278   6.829 -25.265  1.00 12.85           C
ATOM    344  CG  GLU A  44      10.482   7.661 -24.009  1.00 13.60           C
ATOM    345  CD  GLU A  44      11.474   7.067 -23.034  1.00 13.14           C
ATOM    346  OE1 GLU A  44      11.585   7.623 -21.922  1.00 14.88           O
ATOM    347  OE2 GLU A  44      12.134   6.060 -23.357  1.00 12.83           O1-
ATOM    348  N   GLU A  45       9.594   8.895 -27.535  1.00 13.17           N
ATOM    349  CA  GLU A  45       9.572  10.242 -28.087  1.00 13.49           C
ATOM    350  C   GLU A  45       8.370  10.479 -28.985  1.00 13.62           C
ATOM    351  O   GLU A  45       7.912  11.623 -29.100  1.00 15.47           O
ATOM    352  CB  GLU A  45      10.861  10.514 -28.870  1.00 15.40           C
ATOM    353  CG  GLU A  45      12.094  10.597 -27.985  1.00 17.52           C
ATOM    354  CD  GLU A  45      11.963  11.684 -26.935  1.00 19.32           C
ATOM    355  OE1 GLU A  45      11.855  11.362 -25.739  1.00 17.79           O
ATOM    356  OE2 GLU A  45      11.940  12.872 -27.315  1.00 24.05           O1-
ATOM    357  N   LYS A  46       7.828   9.423 -29.592  1.00 12.70           N
ATOM    358  CA  LYS A  46       6.769   9.614 -30.578  1.00 13.72           C
ATOM    359  C   LYS A  46       5.488  10.131 -29.941  1.00 13.94           C
ATOM    360  O   LYS A  46       4.840  11.024 -30.497  1.00 14.34           O
ATOM    361  CB  LYS A  46       6.501   8.322 -31.346  1.00 13.63           C
ATOM    362  CG  LYS A  46       5.587   8.494 -32.566  1.00 13.97           C
ATOM    363  CD  LYS A  46       5.218   7.128 -33.114  1.00 19.39           C
ATOM    364  CE  LYS A  46       4.501   7.207 -34.454  1.00 24.02           C
ATOM    365  NZ  LYS A  46       5.451   7.446 -35.581  1.00 23.06           N1+
ATOM    366  N   PHE A  47       5.088   9.574 -28.795  1.00 13.03           N
ATOM    367  CA  PHE A  47       3.821  10.007 -28.209  1.00 13.03           C
ATOM    368  C   PHE A  47       3.781  11.497 -27.899  1.00 13.63           C
ATOM    369  O   PHE A  47       2.832  12.165 -28.342  1.00 14.61           O
ATOM    370  CB  PHE A  47       3.397   9.174 -26.996  1.00 13.56           C
ATOM    371  CG  PHE A  47       2.196   9.751 -26.316  1.00 12.91           C
ATOM    372  CD1 PHE A  47       0.930   9.543 -26.845  1.00 14.36           C
ATOM    373  CD2 PHE A  47       2.333  10.569 -25.203  1.00 12.12           C
ATOM    374  CE1 PHE A  47      -0.184  10.105 -26.263  1.00 11.57           C
ATOM    375  CE2 PHE A  47       1.215  11.141 -24.615  1.00 12.49           C
ATOM    376  CZ  PHE A  47      -0.044  10.903 -25.145  1.00 12.92           C
ATOM    377  N   PRO A  48       4.716  12.074 -27.133  1.00 13.66           N
ATOM    378  CA  PRO A  48       4.627  13.519 -26.877  1.00 15.95           C
ATOM    379  C   PRO A  48       4.728  14.354 -28.139  1.00 19.16           C
ATOM    380  O   PRO A  48       4.077  15.402 -28.228  1.00 20.46           O
ATOM    381  CB  PRO A  48       5.782  13.787 -25.900  1.00 15.91           C
ATOM    382  CG  PRO A  48       6.698  12.604 -26.037  1.00 16.50           C
ATOM    383  CD  PRO A  48       5.811  11.451 -26.362  1.00 14.93           C
ATOM    384  N   GLN A  49       5.512  13.915 -29.124  1.00 16.35           N
ATOM    385  CA  GLN A  49       5.625  14.673 -30.366  1.00 19.73           C
ATOM    386  C   GLN A  49       4.294  14.720 -31.109  1.00 17.57           C
ATOM    387  O   GLN A  49       3.877  15.780 -31.588  1.00 19.30           O
ATOM    388  CB  GLN A  49       6.740  14.097 -31.242  1.00 28.56           C
ATOM    389  CG  GLN A  49       8.068  14.857 -31.120  1.00 43.69           C
ATOM    390  CD  GLN A  49       9.165  14.068 -30.415  1.00 50.78           C
ATOM    391  OE1 GLN A  49      10.105  13.587 -31.052  1.00 51.84           O
ATOM    392  NE2 GLN A  49       9.059  13.947 -29.093  1.00 50.93           N
ATOM    393  N   VAL A  50       3.598  13.584 -31.198  1.00 15.43           N
ATOM    394  CA  VAL A  50       2.335  13.565 -31.938  1.00 15.19           C
ATOM    395  C   VAL A  50       1.192  14.145 -31.113  1.00 17.68           C
ATOM    396  O   VAL A  50       0.318  14.837 -31.651  1.00 17.54           O
ATOM    397  CB  VAL A  50       2.009  12.156 -32.482  1.00 19.22           C
ATOM    398  CG1 VAL A  50       3.147  11.648 -33.351  1.00 20.37           C
ATOM    399  CG2 VAL A  50       1.707  11.179 -31.355  1.00 23.58           C
ATOM    400  N   ALA A  51       1.170  13.869 -29.805  1.00 18.16           N
ATOM    401  CA  ALA A  51       0.086  14.361 -28.964  1.00 14.47           C
ATOM    402  C   ALA A  51       0.121  15.877 -28.832  1.00 17.11           C
ATOM    403  O   ALA A  51      -0.925  16.509 -28.638  1.00 18.01           O
ATOM    404  CB  ALA A  51       0.129  13.693 -27.590  1.00 14.77           C
ATOM    405  N   ALA A  52       1.300  16.482 -28.954  1.00 18.13           N
ATOM    406  CA  ALA A  52       1.386  17.935 -28.862  1.00 20.26           C
ATOM    407  C   ALA A  52       0.663  18.631 -30.004  1.00 19.92           C
ATOM    408  O   ALA A  52       0.356  19.823 -29.888  1.00 22.78           O
ATOM    409  CB  ALA A  52       2.847  18.376 -28.820  1.00 19.71           C
ATOM    410  N   THR A  53       0.391  17.922 -31.101  1.00 19.30           N
ATOM    411  CA  THR A  53      -0.376  18.451 -32.219  1.00 23.66           C
ATOM    412  C   THR A  53      -1.835  18.012 -32.175  1.00 23.70           C
ATOM    413  O   THR A  53      -2.544  18.134 -33.180  1.00 25.98           O
ATOM    414  CB  THR A  53       0.261  18.032 -33.545  1.00 24.72           C
ATOM    415  OG1 THR A  53       0.035  16.634 -33.764  1.00 27.95           O
ATOM    416  CG2 THR A  53       1.756  18.291 -33.522  1.00 30.35           C
ATOM    417  N   GLY A  54      -2.293  17.497 -31.034  1.00 21.90           N
ATOM    418  CA  GLY A  54      -3.660  17.032 -30.919  1.00 23.37           C
ATOM    419  C   GLY A  54      -3.946  15.728 -31.628  1.00 23.76           C
ATOM    420  O   GLY A  54      -5.108  15.427 -31.906  1.00 24.62           O
ATOM    421  N   ASP A  55      -2.918  14.938 -31.920  1.00 21.29           N
ATOM    422  CA  ASP A  55      -3.050  13.682 -32.641  1.00 20.80           C
ATOM    423  C   ASP A  55      -2.560  12.528 -31.767  1.00 17.21           C
ATOM    424  O   ASP A  55      -2.234  12.702 -30.591  1.00 16.22           O
ATOM    425  CB  ASP A  55      -2.270  13.753 -33.955  1.00 25.23           C
ATOM    426  CG  ASP A  55      -2.920  12.951 -35.064  1.00 34.56           C
ATOM    427  OD1 ASP A  55      -3.685  12.006 -34.768  1.00 33.88           O
ATOM    428  OD2 ASP A  55      -2.655  13.277 -36.243  1.00 31.23           O1-
ATOM    429  N   GLY A  56      -2.521  11.339 -32.355  1.00 15.86           N
ATOM    430  CA  GLY A  56      -1.965  10.184 -31.694  1.00 14.88           C
ATOM    431  C   GLY A  56      -3.029   9.198 -31.269  1.00 13.28           C
ATOM    432  O   GLY A  56      -4.170   9.217 -31.747  1.00 15.14           O
ATOM    433  N   PRO A  57      -2.679   8.326 -30.335  1.00 11.37           N
ATOM    434  CA  PRO A  57      -3.619   7.297 -29.888  1.00 11.54           C
ATOM    435  C   PRO A  57      -4.598   7.853 -28.869  1.00 12.83           C
ATOM    436  O   PRO A  57      -4.377   8.899 -28.263  1.00 12.68           O
ATOM    437  CB  PRO A  57      -2.699   6.278 -29.212  1.00 12.33           C
ATOM    438  CG  PRO A  57      -1.637   7.158 -28.589  1.00 11.58           C
ATOM    439  CD  PRO A  57      -1.396   8.259 -29.614  1.00 11.26           C
ATOM    440  N   ASP A  58      -5.694   7.115 -28.673  1.00 10.10           N
ATOM    441  CA  ASP A  58      -6.574   7.421 -27.550  1.00 10.25           C
ATOM    442  C   ASP A  58      -5.917   7.080 -26.222  1.00  9.78           C
ATOM    443  O   ASP A  58      -6.104   7.799 -25.237  1.00 11.14           O
ATOM    444  CB  ASP A  58      -7.889   6.661 -27.690  1.00 10.28           C
ATOM    445  CG  ASP A  58      -8.637   7.041 -28.934  1.00 12.72           C
ATOM    446  OD1 ASP A  58      -9.313   8.090 -28.909  1.00 12.50           O
ATOM    447  OD2 ASP A  58      -8.527   6.292 -29.921  1.00 12.40           O1-
ATOM    448  N   ILE A  59      -5.184   5.963 -26.165  1.00  9.48           N
ATOM    449  CA  ILE A  59      -4.583   5.457 -24.936  1.00  9.69           C
ATOM    450  C   ILE A  59      -3.108   5.217 -25.197  1.00  9.77           C
ATOM    451  O   ILE A  59      -2.749   4.619 -26.216  1.00  9.64           O
ATOM    452  CB  ILE A  59      -5.258   4.147 -24.487  1.00  9.71           C
ATOM    453  CG1 ILE A  59      -6.750   4.378 -24.231  1.00 11.33           C
ATOM    454  CG2 ILE A  59      -4.573   3.588 -23.236  1.00 10.15           C
ATOM    455  CD1 ILE A  59      -7.546   3.093 -24.090  1.00 10.72           C
ATOM    456  N   ILE A  60      -2.259   5.661 -24.267  1.00  8.99           N
ATOM    457  CA  ILE A  60      -0.818   5.444 -24.307  1.00  9.20           C
ATOM    458  C   ILE A  60      -0.419   4.656 -23.059  1.00  8.54           C
ATOM    459  O   ILE A  60      -0.811   5.017 -21.939  1.00  9.00           O
ATOM    460  CB  ILE A  60      -0.059   6.785 -24.388  1.00 10.33           C
ATOM    461  CG1 ILE A  60       1.445   6.572 -24.259  1.00  9.29           C
ATOM    462  CG2 ILE A  60      -0.548   7.778 -23.346  1.00 11.24           C
ATOM    463  CD1 ILE A  60       2.026   5.855 -25.450  1.00 11.44           C
ATOM    464  N   PHE A  61       0.343   3.580 -23.251  1.00  9.76           N
ATOM    465  CA  PHE A  61       0.926   2.803 -22.158  1.00  8.03           C
ATOM    466  C   PHE A  61       2.399   3.153 -22.031  1.00  9.71           C
ATOM    467  O   PHE A  61       3.146   3.035 -23.004  1.00  9.21           O
ATOM    468  CB  PHE A  61       0.818   1.305 -22.436  1.00  9.02           C
ATOM    469  CG  PHE A  61      -0.544   0.740 -22.217  1.00  8.05           C
ATOM    470  CD1 PHE A  61      -1.564   0.967 -23.122  1.00 11.18           C
ATOM    471  CD2 PHE A  61      -0.801  -0.044 -21.100  1.00 10.50           C
ATOM    472  CE1 PHE A  61      -2.826   0.440 -22.906  1.00 12.03           C
ATOM    473  CE2 PHE A  61      -2.061  -0.582 -20.886  1.00 10.94           C
ATOM    474  CZ  PHE A  61      -3.076  -0.342 -21.787  1.00 11.02           C
ATOM    475  N   TRP A  62       2.818   3.559 -20.831  1.00  8.62           N
ATOM    476  CA  TRP A  62       4.221   3.835 -20.548  1.00  9.71           C
ATOM    477  C   TRP A  62       4.429   3.837 -19.041  1.00 10.47           C
ATOM    478  O   TRP A  62       3.483   3.955 -18.267  1.00 10.28           O
ATOM    479  CB  TRP A  62       4.675   5.172 -21.144  1.00 10.05           C
ATOM    480  CG  TRP A  62       6.156   5.178 -21.334  1.00 10.96           C
ATOM    481  CD1 TRP A  62       7.096   5.676 -20.484  1.00 12.15           C
ATOM    482  CD2 TRP A  62       6.871   4.607 -22.438  1.00 11.25           C
ATOM    483  NE1 TRP A  62       8.355   5.453 -20.994  1.00 12.75           N
ATOM    484  CE2 TRP A  62       8.243   4.794 -22.188  1.00 10.98           C
ATOM    485  CE3 TRP A  62       6.481   3.947 -23.605  1.00 10.94           C
ATOM    486  CZ2 TRP A  62       9.226   4.356 -23.071  1.00 13.29           C
ATOM    487  CZ3 TRP A  62       7.452   3.512 -24.470  1.00 11.54           C
ATOM    488  CH2 TRP A  62       8.808   3.718 -24.206  1.00 12.28           C
ATOM    489  N   ALA A  63       5.691   3.709 -18.640  1.00 10.82           N
ATOM    490  CA  ALA A  63       6.041   3.888 -17.237  1.00 10.91           C
ATOM    491  C   ALA A  63       5.561   5.243 -16.736  1.00 11.14           C
ATOM    492  O   ALA A  63       5.642   6.257 -17.436  1.00 11.01           O
ATOM    493  CB  ALA A  63       7.551   3.776 -17.053  1.00 14.43           C
ATOM    494  N   HIS A  64       5.070   5.253 -15.494  1.00  8.93           N
ATOM    495  CA  HIS A  64       4.385   6.421 -14.948  1.00 10.37           C
ATOM    496  C   HIS A  64       5.288   7.647 -14.875  1.00 10.22           C
ATOM    497  O   HIS A  64       4.791   8.782 -14.885  1.00 10.92           O
ATOM    498  CB  HIS A  64       3.912   6.096 -13.531  1.00  9.25           C
ATOM    499  CG  HIS A  64       5.025   6.128 -12.522  1.00  9.63           C
ATOM    500  ND1 HIS A  64       5.878   5.062 -12.320  1.00 12.50           N
ATOM    501  CD2 HIS A  64       5.461   7.123 -11.714  1.00  9.27           C
ATOM    502  CE1 HIS A  64       6.782   5.393 -11.413  1.00 11.71           C
ATOM    503  NE2 HIS A  64       6.554   6.640 -11.032  1.00 10.97           N
ATOM    504  N   ASP A  65       6.603   7.455 -14.766  1.00 11.29           N
ATOM    505  CA  ASP A  65       7.446   8.608 -14.476  1.00 13.02           C
ATOM    506  C   ASP A  65       7.446   9.619 -15.618  1.00 12.86           C
ATOM    507  O   ASP A  65       7.539  10.827 -15.371  1.00 16.44           O
ATOM    508  CB  ASP A  65       8.857   8.166 -14.094  1.00 15.00           C
ATOM    509  CG  ASP A  65       9.559   7.433 -15.215  1.00 21.63           C
ATOM    510  OD1 ASP A  65       9.082   6.352 -15.609  1.00 24.65           O
ATOM    511  OD2 ASP A  65      10.596   7.929 -15.696  1.00 22.70           O1-
ATOM    512  N   ARG A  66       7.299   9.160 -16.863  1.00 12.12           N
ATOM    513  CA  ARG A  66       7.230  10.091 -17.985  1.00 11.87           C
ATOM    514  C   ARG A  66       5.887  10.807 -18.063  1.00 12.80           C
ATOM    515  O   ARG A  66       5.786  11.853 -18.719  1.00 13.42           O
ATOM    516  CB  ARG A  66       7.493   9.372 -19.316  1.00 14.88           C
ATOM    517  CG  ARG A  66       8.825   8.608 -19.423  1.00 15.02           C
ATOM    518  CD  ARG A  66      10.048   9.476 -19.136  1.00 17.31           C
ATOM    519  NE  ARG A  66       9.891  10.833 -19.644  1.00 20.26           N
ATOM    520  CZ  ARG A  66       9.999  11.180 -20.924  1.00 24.37           C
ATOM    521  NH1 ARG A  66      10.284  10.274 -21.853  1.00 21.88           N1+
ATOM    522  NH2 ARG A  66       9.821  12.445 -21.273  1.00 24.72           N
ATOM    523  N   PHE A  67       4.858  10.279 -17.403  1.00 13.43           N
ATOM    524  CA  PHE A  67       3.537  10.882 -17.494  1.00 13.72           C
ATOM    525  C   PHE A  67       3.426  12.197 -16.734  1.00 15.18           C
ATOM    526  O   PHE A  67       2.509  12.978 -17.007  1.00 15.20           O
ATOM    527  CB  PHE A  67       2.474   9.903 -17.003  1.00 12.46           C
ATOM    528  CG  PHE A  67       2.114   8.830 -18.001  1.00 11.33           C
ATOM    529  CD1 PHE A  67       2.702   8.775 -19.257  1.00 11.88           C
ATOM    530  CD2 PHE A  67       1.149   7.885 -17.686  1.00 11.64           C
ATOM    531  CE1 PHE A  67       2.331   7.786 -20.166  1.00 12.96           C
ATOM    532  CE2 PHE A  67       0.780   6.900 -18.592  1.00 12.69           C
ATOM    533  CZ  PHE A  67       1.376   6.849 -19.832  1.00 12.36           C
ATOM    534  N   GLY A  68       4.313  12.465 -15.778  1.00 14.91           N
ATOM    535  CA  GLY A  68       4.260  13.753 -15.106  1.00 16.17           C
ATOM    536  C   GLY A  68       4.483  14.899 -16.074  1.00 17.31           C
ATOM    537  O   GLY A  68       3.699  15.850 -16.127  1.00 16.02           O
ATOM    538  N   GLY A  69       5.551  14.814 -16.866  1.00 16.90           N
ATOM    539  CA  GLY A  69       5.805  15.847 -17.854  1.00 18.59           C
ATOM    540  C   GLY A  69       4.736  15.916 -18.929  1.00 19.17           C
ATOM    541  O   GLY A  69       4.399  17.004 -19.404  1.00 21.24           O
ATOM    542  N   TYR A  70       4.199  14.760 -19.345  1.00 15.70           N
ATOM    543  CA  TYR A  70       3.124  14.776 -20.339  1.00 13.96           C
ATOM    544  C   TYR A  70       1.891  15.482 -19.793  1.00 15.45           C
ATOM    545  O   TYR A  70       1.220  16.229 -20.517  1.00 16.92           O
ATOM    546  CB  TYR A  70       2.750  13.359 -20.784  1.00 13.48           C
ATOM    547  CG  TYR A  70       3.854  12.549 -21.421  1.00 14.40           C
ATOM    548  CD1 TYR A  70       5.065  13.141 -21.783  1.00 17.07           C
ATOM    549  CD2 TYR A  70       3.686  11.193 -21.668  1.00 15.00           C
ATOM    550  CE1 TYR A  70       6.079  12.397 -22.355  1.00 16.13           C
ATOM    551  CE2 TYR A  70       4.696  10.439 -22.246  1.00 16.22           C
ATOM    552  CZ  TYR A  70       5.887  11.049 -22.587  1.00 18.52           C
ATOM    553  OH  TYR A  70       6.888  10.291 -23.154  1.00 23.29           O
ATOM    554  N   ALA A  71       1.571  15.245 -18.520  1.00 16.21           N
ATOM    555  CA  ALA A  71       0.446  15.934 -17.901  1.00 16.84           C
ATOM    556  C   ALA A  71       0.716  17.428 -17.807  1.00 18.41           C
ATOM    557  O   ALA A  71      -0.170  18.245 -18.081  1.00 20.00           O
ATOM    558  CB  ALA A  71       0.165  15.345 -16.516  1.00 17.71           C
ATOM    559  N   GLN A  72       1.942  17.800 -17.442  1.00 17.07           N
ATOM    560  CA  GLN A  72       2.296  19.213 -17.367  1.00 21.10           C
ATOM    561  C   GLN A  72       2.121  19.886 -18.719  1.00 21.84           C
ATOM    562  O   GLN A  72       1.691  21.044 -18.796  1.00 23.92           O
ATOM    563  CB  GLN A  72       3.739  19.354 -16.883  1.00 25.29           C
ATOM    564  CG  GLN A  72       4.208  20.795 -16.731  1.00 30.12           C
ATOM    565  CD  GLN A  72       3.433  21.543 -15.669  1.00 36.13           C
ATOM    566  OE1 GLN A  72       3.169  21.012 -14.590  1.00 35.76           O
ATOM    567  NE2 GLN A  72       3.055  22.781 -15.972  1.00 36.77           N
ATOM    568  N   SER A  73       2.438  19.169 -19.797  1.00 20.13           N
ATOM    569  CA  SER A  73       2.275  19.665 -21.159  1.00 21.22           C
ATOM    570  C   SER A  73       0.841  19.596 -21.664  1.00 20.20           C
ATOM    571  O   SER A  73       0.592  19.974 -22.815  1.00 20.87           O
ATOM    572  CB  SER A  73       3.184  18.893 -22.116  1.00 21.25           C
ATOM    573  OG  SER A  73       4.547  19.048 -21.758  1.00 22.20           O
ATOM    574  N   GLY A  74      -0.101  19.127 -20.852  1.00 18.78           N
ATOM    575  CA  GLY A  74      -1.487  19.078 -21.274  1.00 19.15           C
ATOM    576  C   GLY A  74      -1.826  17.957 -22.225  1.00 18.39           C
ATOM    577  O   GLY A  74      -2.816  18.059 -22.952  1.00 20.87           O
ATOM    578  N   LEU A  75      -1.046  16.881 -22.236  1.00 17.18           N
ATOM    579  CA  LEU A  75      -1.248  15.794 -23.184  1.00 16.03           C
ATOM    580  C   LEU A  75      -2.138  14.682 -22.645  1.00 13.27           C
ATOM    581  O   LEU A  75      -2.538  13.807 -23.419  1.00 14.80           O
ATOM    582  CB  LEU A  75       0.101  15.189 -23.596  1.00 14.97           C
ATOM    583  CG  LEU A  75       1.155  16.197 -24.059  1.00 16.55           C
ATOM    584  CD1 LEU A  75       2.452  15.482 -24.416  1.00 18.26           C
ATOM    585  CD2 LEU A  75       0.638  17.022 -25.234  1.00 17.21           C
ATOM    586  N   LEU A  76      -2.440  14.680 -21.347  1.00 14.56           N
ATOM    587  CA  LEU A  76      -3.167  13.590 -20.717  1.00 14.28           C
ATOM    588  C   LEU A  76      -4.430  14.120 -20.057  1.00 16.25           C
ATOM    589  O   LEU A  76      -4.420  15.186 -19.430  1.00 19.66           O
ATOM    590  CB  LEU A  76      -2.302  12.880 -19.678  1.00 14.46           C
ATOM    591  CG  LEU A  76      -1.101  12.126 -20.229  1.00 12.15           C
ATOM    592  CD1 LEU A  76      -0.362  11.512 -19.050  1.00 13.51           C
ATOM    593  CD2 LEU A  76      -1.545  11.053 -21.206  1.00 15.24           C
ATOM    594  N   ALA A  77      -5.514  13.367 -20.201  1.00 13.24           N
ATOM    595  CA  ALA A  77      -6.772  13.706 -19.561  1.00 13.74           C
ATOM    596  C   ALA A  77      -6.779  13.248 -18.107  1.00 15.13           C
ATOM    597  O   ALA A  77      -6.186  12.229 -17.751  1.00 15.36           O
ATOM    598  CB  ALA A  77      -7.916  13.014 -20.299  1.00 15.40           C
ATOM    599  N   GLU A  78      -7.470  14.004 -17.258  1.00 14.24           N
ATOM    600  CA  GLU A  78      -7.712  13.536 -15.902  1.00 16.40           C
ATOM    601  C   GLU A  78      -8.682  12.364 -15.947  1.00 17.95           C
ATOM    602  O   GLU A  78      -9.716  12.429 -16.619  1.00 18.71           O
ATOM    603  CB  GLU A  78      -8.294  14.665 -15.057  1.00 17.16           C
ATOM    604  CG  GLU A  78      -8.608  14.257 -13.621  1.00 19.15           C
ATOM    605  CD  GLU A  78      -9.070  15.423 -12.772  1.00 24.78           C
ATOM    606  OE1 GLU A  78      -8.998  15.314 -11.528  1.00 25.87           O
ATOM    607  OE2 GLU A  78      -9.501  16.443 -13.351  1.00 27.09           O1-
ATOM    608  N   ILE A  79      -8.345  11.284 -15.254  1.00 16.32           N
ATOM    609  CA  ILE A  79      -9.199  10.107 -15.234  1.00 16.22           C
ATOM    610  C   ILE A  79     -10.162  10.203 -14.057  1.00 19.38           C
ATOM    611  O   ILE A  79      -9.908  10.898 -13.073  1.00 21.05           O
ATOM    612  CB  ILE A  79      -8.408   8.786 -15.224  1.00 13.49           C
ATOM    613  CG1 ILE A  79      -7.507   8.693 -13.997  1.00 13.96           C
ATOM    614  CG2 ILE A  79      -7.566   8.672 -16.477  1.00 16.86           C
ATOM    615  CD1 ILE A  79      -7.073   7.283 -13.733  1.00 15.53           C
ATOM    616  N   THR A  80     -11.289   9.484 -14.155  1.00 16.58           N
ATOM    617  CA  THR A  80     -12.403   9.662 -13.215  1.00 19.82           C
ATOM    618  C   THR A  80     -12.902   8.349 -12.605  1.00 20.68           C
ATOM    619  O   THR A  80     -14.105   8.095 -12.566  1.00 20.53           O
ATOM    620  CB  THR A  80     -13.553  10.383 -13.919  1.00 22.85           C
ATOM    621  OG1 THR A  80     -14.019   9.582 -15.017  1.00 23.28           O
ATOM    622  CG2 THR A  80     -13.111  11.748 -14.435  1.00 25.55           C
ATOM    623  N   PRO A  81     -12.017   7.499 -12.081  1.00 17.53           N
ATOM    624  CA  PRO A  81     -12.515   6.259 -11.474  1.00 16.48           C
ATOM    625  C   PRO A  81     -13.245   6.540 -10.172  1.00 17.75           C
ATOM    626  O   PRO A  81     -12.861   7.418  -9.395  1.00 17.88           O
ATOM    627  CB  PRO A  81     -11.238   5.445 -11.231  1.00 15.37           C
ATOM    628  CG  PRO A  81     -10.216   6.477 -10.994  1.00 16.00           C
ATOM    629  CD  PRO A  81     -10.551   7.607 -11.930  1.00 16.99           C
ATOM    630  N   ASP A  82     -14.314   5.790  -9.936  1.00 16.46           N
ATOM    631  C   ASP A  82     -14.301   5.177  -7.566  1.00 19.93           C
ATOM    632  O   ASP A  82     -13.341   4.438  -7.801  1.00 18.45           O
ATOM    633  CA AASP A  82     -15.036   5.911  -8.680  1.00 19.72           C
ATOM    634  CB AASP A  82     -16.432   5.329  -8.823  1.00 22.74           C
ATOM    635  CG AASP A  82     -17.141   5.867 -10.020  1.00 28.13           C
ATOM    636  OD1AASP A  82     -16.891   7.043 -10.362  1.00 35.43           O
ATOM    637  OD2AASP A  82     -17.948   5.136 -10.625  1.00 30.87           O1-
ATOM    638  N   LYS A  83     -14.780   5.383  -6.337  1.00 21.45           N
ATOM    639  CA  LYS A  83     -14.132   4.804  -5.167  1.00 20.26           C
ATOM    640  C   LYS A  83     -14.057   3.287  -5.261  1.00 17.90           C
ATOM    641  O   LYS A  83     -13.026   2.688  -4.922  1.00 20.33           O
ATOM    642  CB  LYS A  83     -14.894   5.223  -3.906  1.00 27.26           C
ATOM    643  CG  LYS A  83     -14.242   4.818  -2.595  1.00 42.77           C
ATOM    644  CD  LYS A  83     -14.938   3.635  -1.948  1.00 50.29           C
ATOM    645  CE  LYS A  83     -14.607   3.542  -0.465  1.00 55.59           C
ATOM    646  NZ  LYS A  83     -13.700   2.409  -0.133  1.00 57.98           N1+
ATOM    647  N   ALA A  84     -15.143   2.649  -5.704  1.00 19.32           N
ATOM    648  CA  ALA A  84     -15.157   1.194  -5.798  1.00 21.18           C
ATOM    649  C   ALA A  84     -14.056   0.699  -6.722  1.00 17.71           C
ATOM    650  O   ALA A  84     -13.385  -0.297  -6.422  1.00 18.78           O
ATOM    651  CB  ALA A  84     -16.520   0.708  -6.285  1.00 24.27           C
ATOM    652  N   PHE A  85     -13.851   1.381  -7.850  1.00 14.23           N
ATOM    653  CA  PHE A  85     -12.776   0.962  -8.736  1.00 13.74           C
ATOM    654  C   PHE A  85     -11.413   1.260  -8.128  1.00 12.60           C
ATOM    655  O   PHE A  85     -10.503   0.424  -8.198  1.00 13.43           O
ATOM    656  CB  PHE A  85     -12.882   1.598 -10.120  1.00 14.24           C
ATOM    657  CG  PHE A  85     -11.831   1.094 -11.050  1.00 12.92           C
ATOM    658  CD1 PHE A  85     -12.015  -0.104 -11.722  1.00 14.36           C
ATOM    659  CD2 PHE A  85     -10.606   1.748 -11.172  1.00 13.58           C
ATOM    660  CE1 PHE A  85     -11.031  -0.613 -12.532  1.00 15.83           C
ATOM    661  CE2 PHE A  85      -9.615   1.235 -11.989  1.00 13.65           C
ATOM    662  CZ  PHE A  85      -9.832   0.053 -12.665  1.00 14.82           C
ATOM    663  N   GLN A  86     -11.247   2.440  -7.530  1.00 12.80           N
ATOM    664  CA  GLN A  86      -9.963   2.763  -6.918  1.00 15.17           C
ATOM    665  C   GLN A  86      -9.551   1.708  -5.898  1.00 15.19           C
ATOM    666  O   GLN A  86      -8.374   1.327  -5.830  1.00 13.98           O
ATOM    667  CB  GLN A  86     -10.004   4.155  -6.297  1.00 19.07           C
ATOM    668  CG  GLN A  86     -10.131   5.270  -7.326  1.00 23.10           C
ATOM    669  CD  GLN A  86     -10.146   6.651  -6.700  1.00 33.37           C
ATOM    670  OE1 GLN A  86      -9.424   6.916  -5.739  1.00 40.73           O
ATOM    671  NE2 GLN A  86     -10.972   7.540  -7.242  1.00 32.56           N
ATOM    672  N   ASP A  87     -10.513   1.192  -5.123  1.00 16.68           N
ATOM    673  CA  ASP A  87     -10.209   0.182  -4.116  1.00 16.30           C
ATOM    674  C   ASP A  87      -9.757  -1.148  -4.707  1.00 16.19           C
ATOM    675  O   ASP A  87      -9.241  -1.990  -3.959  1.00 18.70           O
ATOM    676  CB  ASP A  87     -11.423  -0.060  -3.221  1.00 17.52           C
ATOM    677  CG  ASP A  87     -11.752   1.128  -2.343  1.00 27.10           C
ATOM    678  OD1 ASP A  87     -10.880   2.005  -2.140  1.00 28.25           O
ATOM    679  OD2 ASP A  87     -12.893   1.171  -1.833  1.00 32.37           O1-
ATOM    680  N   LYS A  88      -9.921  -1.360  -6.015  1.00 12.47           N
ATOM    681  CA  LYS A  88      -9.483  -2.612  -6.612  1.00 13.42           C
ATOM    682  C   LYS A  88      -7.987  -2.646  -6.892  1.00 10.94           C
ATOM    683  O   LYS A  88      -7.477  -3.708  -7.263  1.00 11.75           O
ATOM    684  CB  LYS A  88     -10.220  -2.858  -7.928  1.00 15.44           C
ATOM    685  CG  LYS A  88     -11.718  -3.113  -7.799  1.00 20.20           C
ATOM    686  CD  LYS A  88     -12.318  -3.240  -9.195  1.00 26.22           C
ATOM    687  CE  LYS A  88     -13.770  -3.669  -9.170  1.00 36.29           C
ATOM    688  NZ  LYS A  88     -14.245  -3.899 -10.563  1.00 39.63           N1+
ATOM    689  N   LEU A  89      -7.287  -1.520  -6.751  1.00 12.21           N
ATOM    690  CA  LEU A  89      -5.855  -1.430  -7.024  1.00 10.91           C
ATOM    691  C   LEU A  89      -5.147  -1.012  -5.744  1.00 12.95           C
ATOM    692  O   LEU A  89      -5.726  -0.324  -4.898  1.00 14.31           O
ATOM    693  CB  LEU A  89      -5.574  -0.395  -8.119  1.00 12.23           C
ATOM    694  CG  LEU A  89      -5.829  -0.806  -9.577  1.00 14.93           C
ATOM    695  CD1 LEU A  89      -7.294  -1.097  -9.863  1.00 18.63           C
ATOM    696  CD2 LEU A  89      -5.293   0.277 -10.509  1.00 14.51           C
ATOM    697  N   TYR A  90      -3.895  -1.431  -5.600  1.00 11.95           N
ATOM    698  CA  TYR A  90      -3.179  -1.116  -4.373  1.00 11.47           C
ATOM    699  C   TYR A  90      -3.024   0.396  -4.233  1.00 12.08           C
ATOM    700  O   TYR A  90      -2.724   1.085  -5.211  1.00 11.81           O
ATOM    701  CB  TYR A  90      -1.805  -1.788  -4.363  1.00 12.40           C
ATOM    702  CG  TYR A  90      -1.918  -3.289  -4.339  1.00 14.56           C
ATOM    703  CD1 TYR A  90      -2.250  -3.957  -3.168  1.00 16.23           C
ATOM    704  CD2 TYR A  90      -1.708  -4.041  -5.493  1.00 12.71           C
ATOM    705  CE1 TYR A  90      -2.376  -5.331  -3.145  1.00 15.56           C
ATOM    706  CE2 TYR A  90      -1.842  -5.415  -5.479  1.00 13.12           C
ATOM    707  CZ  TYR A  90      -2.165  -6.055  -4.302  1.00 14.13           C
ATOM    708  OH  TYR A  90      -2.291  -7.429  -4.286  1.00 18.06           O
ATOM    709  N   PRO A  91      -3.197   0.941  -3.034  1.00 13.40           N
ATOM    710  CA  PRO A  91      -3.150   2.402  -2.883  1.00 12.90           C
ATOM    711  C   PRO A  91      -1.877   3.043  -3.411  1.00 12.65           C
ATOM    712  O   PRO A  91      -1.927   4.120  -4.017  1.00 13.91           O
ATOM    713  CB  PRO A  91      -3.303   2.590  -1.369  1.00 13.34           C
ATOM    714  CG  PRO A  91      -4.075   1.409  -0.939  1.00 15.48           C
ATOM    715  CD  PRO A  91      -3.644   0.268  -1.804  1.00 14.17           C
ATOM    716  N   PHE A  92      -0.721   2.416  -3.192  1.00 11.78           N
ATOM    717  CA  PHE A  92       0.508   3.070  -3.620  1.00 13.11           C
ATOM    718  C   PHE A  92       0.613   3.172  -5.135  1.00 13.03           C
ATOM    719  O   PHE A  92       1.336   4.042  -5.625  1.00 13.52           O
ATOM    720  CB  PHE A  92       1.741   2.401  -3.004  1.00 12.59           C
ATOM    721  CG  PHE A  92       2.170   1.132  -3.691  1.00 10.05           C
ATOM    722  CD1 PHE A  92       1.589  -0.078  -3.363  1.00 11.90           C
ATOM    723  CD2 PHE A  92       3.182   1.144  -4.639  1.00 12.71           C
ATOM    724  CE1 PHE A  92       1.981  -1.251  -3.976  1.00 11.40           C
ATOM    725  CE2 PHE A  92       3.581  -0.034  -5.266  1.00 16.51           C
ATOM    726  CZ  PHE A  92       2.983  -1.233  -4.930  1.00 13.69           C
ATOM    727  N   THR A  93      -0.103   2.321  -5.888  1.00 10.86           N
ATOM    728  CA  THR A  93      -0.049   2.441  -7.343  1.00 10.55           C
ATOM    729  C   THR A  93      -0.735   3.709  -7.832  1.00 12.27           C
ATOM    730  O   THR A  93      -0.284   4.311  -8.810  1.00 12.00           O
ATOM    731  CB  THR A  93      -0.577   1.189  -8.058  1.00 12.73           C
ATOM    732  OG1 THR A  93      -1.994   1.052  -7.885  1.00 11.71           O
ATOM    733  CG2 THR A  93       0.106  -0.064  -7.568  1.00 10.87           C
ATOM    734  N   TRP A  94      -1.816   4.134  -7.168  1.00 10.60           N
ATOM    735  CA  TRP A  94      -2.434   5.412  -7.497  1.00 11.77           C
ATOM    736  C   TRP A  94      -1.507   6.588  -7.223  1.00 12.91           C
ATOM    737  O   TRP A  94      -1.582   7.607  -7.918  1.00 14.94           O
ATOM    738  CB  TRP A  94      -3.744   5.599  -6.725  1.00 12.20           C
ATOM    739  CG  TRP A  94      -4.824   4.660  -7.128  1.00 11.54           C
ATOM    740  CD1 TRP A  94      -5.375   3.667  -6.371  1.00 12.79           C
ATOM    741  CD2 TRP A  94      -5.489   4.606  -8.400  1.00 11.49           C
ATOM    742  NE1 TRP A  94      -6.352   3.012  -7.081  1.00 13.52           N
ATOM    743  CE2 TRP A  94      -6.444   3.570  -8.331  1.00 12.25           C
ATOM    744  CE3 TRP A  94      -5.375   5.341  -9.588  1.00 11.27           C
ATOM    745  CZ2 TRP A  94      -7.273   3.245  -9.405  1.00 14.62           C
ATOM    746  CZ3 TRP A  94      -6.208   5.021 -10.654  1.00 12.70           C
ATOM    747  CH2 TRP A  94      -7.139   3.980 -10.551  1.00 14.77           C
ATOM    748  N   ASP A  95      -0.644   6.484  -6.208  1.00 12.80           N
ATOM    749  CA  ASP A  95       0.307   7.560  -5.958  1.00 15.61           C
ATOM    750  C   ASP A  95       1.164   7.825  -7.181  1.00 15.10           C
ATOM    751  O   ASP A  95       1.503   8.981  -7.461  1.00 20.45           O
ATOM    752  CB  ASP A  95       1.199   7.218  -4.765  1.00 16.46           C
ATOM    753  CG  ASP A  95       0.441   7.176  -3.454  1.00 21.44           C
ATOM    754  OD1 ASP A  95      -0.563   7.902  -3.315  1.00 21.86           O
ATOM    755  OD2 ASP A  95       0.873   6.414  -2.558  1.00 20.61           O1-
ATOM    756  N   ALA A  96       1.505   6.772  -7.930  1.00 12.09           N
ATOM    757  CA  ALA A  96       2.420   6.910  -9.054  1.00 11.70           C
ATOM    758  C   ALA A  96       1.800   7.652 -10.226  1.00 13.19           C
ATOM    759  O   ALA A  96       2.538   8.130 -11.094  1.00 13.48           O
ATOM    760  CB  ALA A  96       2.907   5.531  -9.502  1.00 13.97           C
ATOM    761  N   VAL A  97       0.475   7.757 -10.274  1.00 12.00           N
ATOM    762  CA  VAL A  97      -0.232   8.362 -11.399  1.00 12.41           C
ATOM    763  C   VAL A  97      -0.919   9.667 -10.997  1.00 12.97           C
ATOM    764  O   VAL A  97      -1.849  10.119 -11.663  1.00 14.98           O
ATOM    765  CB  VAL A  97      -1.194   7.373 -12.077  1.00 11.94           C
ATOM    766  CG1 VAL A  97      -0.394   6.221 -12.710  1.00 12.09           C
ATOM    767  CG2 VAL A  97      -2.221   6.860 -11.066  1.00 12.43           C
ATOM    768  N   ARG A  98      -0.476  10.272  -9.906  1.00 14.51           N
ATOM    769  CA  ARG A  98      -0.986  11.559  -9.472  1.00 18.94           C
ATOM    770  C   ARG A  98      -0.028  12.645  -9.946  1.00 19.25           C
ATOM    771  O   ARG A  98       1.195  12.505  -9.821  1.00 21.50           O
ATOM    772  CB  ARG A  98      -1.127  11.587  -7.948  1.00 24.07           C
ATOM    773  CG  ARG A  98      -2.321  12.392  -7.453  1.00 33.92           C
ATOM    774  CD  ARG A  98      -2.655  12.093  -5.987  1.00 37.64           C
ATOM    775  NE  ARG A  98      -3.787  11.175  -5.844  1.00 40.61           N
ATOM    776  CZ  ARG A  98      -3.724   9.988  -5.246  1.00 40.84           C
ATOM    777  NH1 ARG A  98      -2.583   9.568  -4.717  1.00 40.71           N1+
ATOM    778  NH2 ARG A  98      -4.807   9.222  -5.165  1.00 38.47           N
ATOM    779  N   TYR A  99      -0.584  13.707 -10.520  1.00 21.96           N
ATOM    780  CA  TYR A  99       0.206  14.878 -10.865  1.00 20.97           C
ATOM    781  C   TYR A  99      -0.668  16.101 -10.662  1.00 24.63           C
ATOM    782  O   TYR A  99      -1.823  16.107 -11.093  1.00 24.70           O
ATOM    783  CB  TYR A  99       0.703  14.816 -12.310  1.00 23.34           C
ATOM    784  CG  TYR A  99       1.691  15.909 -12.626  1.00 23.75           C
ATOM    785  CD1 TYR A  99       3.034  15.768 -12.302  1.00 26.02           C
ATOM    786  CD2 TYR A  99       1.284  17.085 -13.236  1.00 24.00           C
ATOM    787  CE1 TYR A  99       3.943  16.769 -12.582  1.00 27.03           C
ATOM    788  CE2 TYR A  99       2.186  18.092 -13.519  1.00 27.27           C
ATOM    789  CZ  TYR A  99       3.512  17.928 -13.190  1.00 28.25           C
ATOM    790  OH  TYR A  99       4.417  18.924 -13.471  1.00 30.73           O
ATOM    791  N   ASN A 100      -0.125  17.120  -9.992  1.00 29.65           N
ATOM    792  CA  ASN A 100      -0.871  18.345  -9.710  1.00 33.50           C
ATOM    793  C   ASN A 100      -2.145  18.045  -8.920  1.00 32.28           C
ATOM    794  O   ASN A 100      -3.154  18.742  -9.049  1.00 34.12           O
ATOM    795  CB  ASN A 100      -1.175  19.122 -10.999  1.00 39.91           C
ATOM    796  CG  ASN A 100      -1.464  20.589 -10.752  1.00 47.66           C
ATOM    797  OD1 ASN A 100      -0.966  21.182  -9.794  1.00 51.19           O
ATOM    798  ND2 ASN A 100      -2.271  21.185 -11.622  1.00 49.64           N
ATOM    799  N   GLY A 101      -2.107  16.985  -8.115  1.00 32.39           N
ATOM    800  CA  GLY A 101      -3.249  16.554  -7.341  1.00 33.18           C
ATOM    801  C   GLY A 101      -4.266  15.717  -8.087  1.00 34.36           C
ATOM    802  O   GLY A 101      -5.234  15.257  -7.468  1.00 40.36           O
ATOM    803  N   LYS A 102      -4.082  15.496  -9.385  1.00 26.31           N
ATOM    804  CA  LYS A 102      -5.065  14.811 -10.207  1.00 23.68           C
ATOM    805  C   LYS A 102      -4.525  13.462 -10.662  1.00 19.52           C
ATOM    806  O   LYS A 102      -3.320  13.293 -10.867  1.00 20.82           O
ATOM    807  CB  LYS A 102      -5.419  15.651 -11.437  1.00 26.04           C
ATOM    808  CG  LYS A 102      -5.849  17.071 -11.106  1.00 33.79           C
ATOM    809  CD  LYS A 102      -6.235  17.837 -12.361  1.00 39.27           C
ATOM    810  CE  LYS A 102      -6.220  19.341 -12.117  1.00 44.93           C
ATOM    811  NZ  LYS A 102      -6.999  19.719 -10.907  1.00 48.70           N1+
ATOM    812  N   LEU A 103      -5.434  12.499 -10.802  1.00 15.62           N
ATOM    813  CA  LEU A 103      -5.090  11.209 -11.381  1.00 14.62           C
ATOM    814  C   LEU A 103      -5.025  11.356 -12.895  1.00 14.64           C
ATOM    815  O   LEU A 103      -5.978  11.835 -13.519  1.00 14.97           O
ATOM    816  CB  LEU A 103      -6.145  10.170 -11.011  1.00 14.39           C
ATOM    817  CG  LEU A 103      -6.272   9.832  -9.520  1.00 16.00           C
ATOM    818  CD1 LEU A 103      -7.340   8.771  -9.294  1.00 20.76           C
ATOM    819  CD2 LEU A 103      -4.937   9.385  -8.937  1.00 18.22           C
ATOM    820  N   ILE A 104      -3.906  10.936 -13.492  1.00 11.98           N
ATOM    821  CA  ILE A 104      -3.677  11.167 -14.910  1.00 12.49           C
ATOM    822  C   ILE A 104      -3.428   9.883 -15.698  1.00 12.91           C
ATOM    823  O   ILE A 104      -3.054   9.951 -16.872  1.00 11.94           O
ATOM    824  CB  ILE A 104      -2.575  12.216 -15.152  1.00 14.93           C
ATOM    825  CG1 ILE A 104      -1.316  11.909 -14.336  1.00 17.42           C
ATOM    826  CG2 ILE A 104      -3.089  13.611 -14.799  1.00 17.58           C
ATOM    827  CD1 ILE A 104      -0.504  10.749 -14.818  1.00 17.31           C
ATOM    828  N   ALA A 105      -3.584   8.718 -15.074  1.00 11.30           N
ATOM    829  CA  ALA A 105      -3.422   7.444 -15.766  1.00 10.47           C
ATOM    830  C   ALA A 105      -3.894   6.319 -14.855  1.00 10.53           C
ATOM    831  O   ALA A 105      -3.985   6.479 -13.635  1.00 12.23           O
ATOM    832  CB  ALA A 105      -1.963   7.199 -16.176  1.00 11.39           C
ATOM    833  N   TYR A 106      -4.156   5.164 -15.460  1.00 11.01           N
ATOM    834  CA  TYR A 106      -4.508   3.957 -14.716  1.00  9.41           C
ATOM    835  C   TYR A 106      -3.269   3.109 -14.509  1.00 10.06           C
ATOM    836  O   TYR A 106      -2.612   2.739 -15.496  1.00 10.67           O
ATOM    837  CB  TYR A 106      -5.528   3.143 -15.498  1.00 10.34           C
ATOM    838  CG  TYR A 106      -6.903   3.749 -15.515  1.00 10.51           C
ATOM    839  CD1 TYR A 106      -7.279   4.646 -16.501  1.00 11.27           C
ATOM    840  CD2 TYR A 106      -7.828   3.423 -14.534  1.00 11.02           C
ATOM    841  CE1 TYR A 106      -8.539   5.203 -16.512  1.00 11.24           C
ATOM    842  CE2 TYR A 106      -9.090   3.978 -14.535  1.00 12.09           C
ATOM    843  CZ  TYR A 106      -9.443   4.863 -15.527  1.00 10.44           C
ATOM    844  OH  TYR A 106     -10.694   5.428 -15.555  1.00 13.82           O
ATOM    845  N   PRO A 107      -2.931   2.745 -13.276  1.00  8.94           N
ATOM    846  CA  PRO A 107      -1.824   1.808 -13.058  1.00  9.19           C
ATOM    847  C   PRO A 107      -2.167   0.434 -13.601  1.00 10.40           C
ATOM    848  O   PRO A 107      -3.298  -0.039 -13.467  1.00 11.30           O
ATOM    849  CB  PRO A 107      -1.710   1.761 -11.527  1.00 10.12           C
ATOM    850  CG  PRO A 107      -2.455   2.978 -11.041  1.00 11.79           C
ATOM    851  CD  PRO A 107      -3.565   3.166 -12.014  1.00  9.63           C
ATOM    852  N   ILE A 108      -1.181  -0.206 -14.218  1.00 10.05           N
ATOM    853  CA  ILE A 108      -1.333  -1.545 -14.778  1.00  9.97           C
ATOM    854  C   ILE A 108      -0.410  -2.528 -14.067  1.00 10.48           C
ATOM    855  O   ILE A 108      -0.866  -3.519 -13.487  1.00 11.02           O
ATOM    856  CB  ILE A 108      -1.050  -1.546 -16.294  1.00 10.31           C
ATOM    857  CG1 ILE A 108      -1.907  -0.498 -17.027  1.00 10.76           C
ATOM    858  CG2 ILE A 108      -1.216  -2.961 -16.864  1.00 10.62           C
ATOM    859  CD1 ILE A 108      -3.378  -0.700 -16.912  1.00 12.98           C
ATOM    860  N   ALA A 109       0.896  -2.278 -14.119  1.00 11.14           N
ATOM    861  CA  ALA A 109       1.861  -3.231 -13.600  1.00 13.16           C
ATOM    862  C   ALA A 109       2.871  -2.498 -12.735  1.00 12.10           C
ATOM    863  O   ALA A 109       2.998  -1.275 -12.795  1.00 13.12           O
ATOM    864  CB  ALA A 109       2.562  -3.998 -14.728  1.00 13.17           C
ATOM    865  N   VAL A 110       3.583  -3.265 -11.910  1.00 10.79           N
ATOM    866  CA  VAL A 110       4.481  -2.712 -10.907  1.00 10.24           C
ATOM    867  C   VAL A 110       5.817  -3.438 -11.006  1.00  9.24           C
ATOM    868  O   VAL A 110       5.852  -4.672 -11.051  1.00 11.23           O
ATOM    869  CB  VAL A 110       3.875  -2.892  -9.505  1.00 14.47           C
ATOM    870  CG1 VAL A 110       4.769  -2.279  -8.465  1.00 17.46           C
ATOM    871  CG2 VAL A 110       2.491  -2.259  -9.440  1.00 14.37           C
ATOM    872  N   GLU A 111       6.907  -2.679 -11.031  1.00  9.67           N
ATOM    873  CA  GLU A 111       8.237  -3.248 -11.214  1.00 10.87           C
ATOM    874  C   GLU A 111       9.218  -2.654 -10.212  1.00 11.56           C
ATOM    875  O   GLU A 111       9.209  -1.445  -9.967  1.00 11.10           O
ATOM    876  CB  GLU A 111       8.722  -2.934 -12.632  1.00 13.76           C
ATOM    877  CG  GLU A 111       9.973  -3.663 -13.073  1.00 16.93           C
ATOM    878  CD  GLU A 111      10.264  -3.426 -14.545  1.00 19.23           C
ATOM    879  OE1 GLU A 111      10.565  -2.273 -14.903  1.00 21.06           O
ATOM    880  OE2 GLU A 111      10.178  -4.393 -15.330  1.00 26.69           O1-
ATOM    881  N   ALA A 112      10.072  -3.512  -9.648  1.00  9.50           N
ATOM    882  CA  ALA A 112      11.129  -3.092  -8.731  1.00  8.39           C
ATOM    883  C   ALA A 112      12.186  -4.177  -8.707  1.00  7.41           C
ATOM    884  O   ALA A 112      11.920  -5.334  -9.045  1.00  9.93           O
ATOM    885  CB  ALA A 112      10.615  -2.852  -7.304  1.00  8.99           C
ATOM    886  N   LEU A 113      13.382  -3.782  -8.280  1.00  8.05           N
ATOM    887  CA  LEU A 113      14.474  -4.720  -8.047  1.00  8.40           C
ATOM    888  C   LEU A 113      14.144  -5.673  -6.904  1.00  8.12           C
ATOM    889  O   LEU A 113      13.422  -5.332  -5.956  1.00  9.28           O
ATOM    890  CB  LEU A 113      15.740  -3.954  -7.666  1.00  9.22           C
ATOM    891  CG  LEU A 113      16.399  -3.110  -8.751  1.00  9.14           C
ATOM    892  CD1 LEU A 113      17.517  -2.277  -8.130  1.00  8.85           C
ATOM    893  CD2 LEU A 113      16.954  -3.982  -9.877  1.00 10.94           C
ATOM    894  N   SER A 114      14.700  -6.877  -6.982  1.00  8.34           N
ATOM    895  CA  SER A 114      14.662  -7.833  -5.884  1.00  7.86           C
ATOM    896  C   SER A 114      16.039  -8.446  -5.686  1.00  7.85           C
ATOM    897  O   SER A 114      16.956  -8.265  -6.496  1.00  9.09           O
ATOM    898  CB  SER A 114      13.670  -8.964  -6.130  1.00  9.95           C
ATOM    899  OG  SER A 114      12.354  -8.463  -6.185  1.00 10.12           O
ATOM    900  N   LEU A 115      16.165  -9.188  -4.593  1.00  9.51           N
ATOM    901  CA  LEU A 115      17.355  -9.978  -4.312  1.00  9.50           C
ATOM    902  C   LEU A 115      17.186 -11.327  -4.995  1.00  9.77           C
ATOM    903  O   LEU A 115      16.208 -12.037  -4.747  1.00 11.74           O
ATOM    904  CB  LEU A 115      17.510 -10.174  -2.804  1.00 10.00           C
ATOM    905  CG  LEU A 115      18.811 -10.861  -2.360  1.00 10.98           C
ATOM    906  CD1 LEU A 115      20.038 -10.011  -2.690  1.00 12.39           C
ATOM    907  CD2 LEU A 115      18.744 -11.183  -0.864  1.00 11.53           C
ATOM    908  N   ILE A 116      18.124 -11.669  -5.867  1.00 10.75           N
ATOM    909  CA  ILE A 116      18.108 -12.933  -6.592  1.00 12.21           C
ATOM    910  C   ILE A 116      19.237 -13.783  -6.031  1.00 11.42           C
ATOM    911  O   ILE A 116      20.354 -13.290  -5.857  1.00 13.92           O
ATOM    912  CB  ILE A 116      18.269 -12.694  -8.103  1.00 11.57           C
ATOM    913  CG1 ILE A 116      17.169 -11.744  -8.592  1.00 12.38           C
ATOM    914  CG2 ILE A 116      18.212 -14.017  -8.857  1.00 14.47           C
ATOM    915  CD1 ILE A 116      17.240 -11.390 -10.066  1.00 12.43           C
ATOM    916  N   TYR A 117      18.943 -15.042  -5.709  1.00 13.00           N
ATOM    917  CA  TYR A 117      19.917 -15.866  -5.003  1.00 13.76           C
ATOM    918  C   TYR A 117      19.967 -17.269  -5.589  1.00 12.67           C
ATOM    919  O   TYR A 117      18.976 -17.775  -6.125  1.00 15.76           O
ATOM    920  CB  TYR A 117      19.654 -15.927  -3.480  1.00 16.64           C
ATOM    921  CG  TYR A 117      18.365 -16.603  -3.078  1.00 17.99           C
ATOM    922  CD1 TYR A 117      17.154 -15.934  -3.157  1.00 17.28           C
ATOM    923  CD2 TYR A 117      18.358 -17.908  -2.598  1.00 18.89           C
ATOM    924  CE1 TYR A 117      15.971 -16.543  -2.785  1.00 19.79           C
ATOM    925  CE2 TYR A 117      17.179 -18.524  -2.226  1.00 21.16           C
ATOM    926  CZ  TYR A 117      15.993 -17.839  -2.318  1.00 22.06           C
ATOM    927  OH  TYR A 117      14.815 -18.452  -1.947  1.00 28.27           O
ATOM    928  N   ASN A 118      21.146 -17.886  -5.479  1.00 15.29           N
ATOM    929  CA  ASN A 118      21.389 -19.240  -5.969  1.00 16.17           C
ATOM    930  C   ASN A 118      21.109 -20.212  -4.827  1.00 18.59           C
ATOM    931  O   ASN A 118      21.858 -20.256  -3.847  1.00 20.89           O
ATOM    932  CB  ASN A 118      22.836 -19.353  -6.447  1.00 18.01           C
ATOM    933  CG  ASN A 118      23.150 -20.702  -7.081  1.00 20.26           C
ATOM    934  OD1 ASN A 118      22.659 -21.742  -6.647  1.00 21.90           O
ATOM    935  ND2 ASN A 118      23.985 -20.685  -8.117  1.00 19.76           N
ATOM    936  N   LYS A 119      20.033 -20.997  -4.965  1.00 18.94           N
ATOM    937  CA  LYS A 119      19.599 -21.888  -3.894  1.00 19.38           C
ATOM    938  C   LYS A 119      20.631 -22.965  -3.590  1.00 22.40           C
ATOM    939  O   LYS A 119      20.704 -23.446  -2.453  1.00 26.50           O
ATOM    940  CB  LYS A 119      18.272 -22.545  -4.271  1.00 22.36           C
ATOM    941  CG  LYS A 119      17.107 -21.585  -4.407  1.00 23.32           C
ATOM    942  CD  LYS A 119      15.814 -22.342  -4.631  1.00 26.29           C
ATOM    943  CE  LYS A 119      14.629 -21.397  -4.671  1.00 29.05           C
ATOM    944  NZ  LYS A 119      13.347 -22.138  -4.831  1.00 34.59           N1+
ATOM    945  N   ASP A 120      21.422 -23.369  -4.586  1.00 22.94           N
ATOM    946  CA  ASP A 120      22.413 -24.417  -4.356  1.00 22.41           C
ATOM    947  C   ASP A 120      23.584 -23.895  -3.536  1.00 25.12           C
ATOM    948  O   ASP A 120      24.120 -24.610  -2.682  1.00 30.28           O
ATOM    949  CB  ASP A 120      22.894 -24.993  -5.689  1.00 23.25           C
ATOM    950  CG  ASP A 120      21.802 -25.758  -6.425  1.00 28.16           C
ATOM    951  OD1 ASP A 120      20.876 -26.262  -5.757  1.00 30.98           O
ATOM    952  OD2 ASP A 120      21.872 -25.858  -7.669  1.00 31.05           O1-
ATOM    953  N   LEU A 121      23.993 -22.651  -3.780  1.00 23.04           N
ATOM    954  CA  LEU A 121      25.054 -22.051  -2.983  1.00 20.85           C
ATOM    955  C   LEU A 121      24.525 -21.466  -1.684  1.00 21.77           C
ATOM    956  O   LEU A 121      25.271 -21.368  -0.704  1.00 25.78           O
ATOM    957  CB  LEU A 121      25.737 -20.935  -3.776  1.00 20.84           C
ATOM    958  CG  LEU A 121      26.435 -21.319  -5.078  1.00 21.17           C
ATOM    959  CD1 LEU A 121      26.852 -20.069  -5.829  1.00 21.71           C
ATOM    960  CD2 LEU A 121      27.643 -22.195  -4.770  1.00 23.87           C
ATOM    961  N   LEU A 122      23.254 -21.073  -1.658  1.00 21.11           N
ATOM    962  CA  LEU A 122      22.719 -20.253  -0.571  1.00 19.96           C
ATOM    963  C   LEU A 122      21.235 -20.543  -0.401  1.00 24.37           C
ATOM    964  O   LEU A 122      20.375 -19.791  -0.874  1.00 23.33           O
ATOM    965  CB  LEU A 122      22.959 -18.772  -0.862  1.00 17.20           C
ATOM    966  CG  LEU A 122      22.627 -17.756   0.224  1.00 18.40           C
ATOM    967  CD1 LEU A 122      23.513 -17.953   1.441  1.00 23.26           C
ATOM    968  CD2 LEU A 122      22.781 -16.350  -0.334  1.00 17.60           C
ATOM    969  N   PRO A 123      20.891 -21.636   0.288  1.00 25.30           N
ATOM    970  CA  PRO A 123      19.466 -21.960   0.459  1.00 25.77           C
ATOM    971  C   PRO A 123      18.714 -20.956   1.315  1.00 22.29           C
ATOM    972  O   PRO A 123      17.501 -20.794   1.134  1.00 26.90           O
ATOM    973  CB  PRO A 123      19.486 -23.354   1.111  1.00 27.34           C
ATOM    974  CG  PRO A 123      20.893 -23.864   0.939  1.00 27.33           C
ATOM    975  CD  PRO A 123      21.771 -22.650   0.893  1.00 26.86           C
ATOM    976  N   ASN A 124      19.393 -20.281   2.246  1.00 21.72           N
ATOM    977  CA  ASN A 124      18.766 -19.345   3.179  1.00 25.19           C
ATOM    978  C   ASN A 124      19.400 -17.974   2.990  1.00 21.74           C
ATOM    979  O   ASN A 124      20.358 -17.618   3.693  1.00 23.22           O
ATOM    980  CB  ASN A 124      18.918 -19.828   4.621  1.00 33.17           C
ATOM    981  CG  ASN A 124      18.253 -21.168   4.856  1.00 37.15           C
ATOM    982  OD1 ASN A 124      18.885 -22.116   5.320  1.00 43.15           O
ATOM    983  ND2 ASN A 124      16.969 -21.255   4.529  1.00 38.85           N
ATOM    984  N   PRO A 125      18.891 -17.163   2.064  1.00 19.07           N
ATOM    985  CA  PRO A 125      19.539 -15.889   1.772  1.00 19.15           C
ATOM    986  C   PRO A 125      19.445 -14.942   2.950  1.00 16.98           C
ATOM    987  O   PRO A 125      18.518 -15.036   3.777  1.00 17.09           O
ATOM    988  CB  PRO A 125      18.752 -15.358   0.561  1.00 21.98           C
ATOM    989  CG  PRO A 125      17.457 -16.081   0.594  1.00 24.06           C
ATOM    990  CD  PRO A 125      17.759 -17.432   1.159  1.00 22.37           C
ATOM    991  N   PRO A 126      20.384 -14.005   3.078  1.00 15.81           N
ATOM    992  CA  PRO A 126      20.401 -13.115   4.244  1.00 14.82           C
ATOM    993  C   PRO A 126      19.245 -12.131   4.225  1.00 14.39           C
ATOM    994  O   PRO A 126      18.874 -11.604   3.173  1.00 14.94           O
ATOM    995  CB  PRO A 126      21.735 -12.374   4.095  1.00 15.37           C
ATOM    996  CG  PRO A 126      22.013 -12.411   2.627  1.00 17.33           C
ATOM    997  CD  PRO A 126      21.528 -13.759   2.182  1.00 16.27           C
ATOM    998  N   LYS A 127      18.695 -11.868   5.415  1.00 15.15           N
ATOM    999  CA  LYS A 127      17.670 -10.846   5.579  1.00 15.04           C
ATOM   1000  C   LYS A 127      18.246  -9.445   5.752  1.00 14.51           C
ATOM   1001  O   LYS A 127      17.515  -8.464   5.567  1.00 13.87           O
ATOM   1002  CB  LYS A 127      16.783 -11.165   6.788  1.00 15.21           C
ATOM   1003  CG  LYS A 127      15.899 -12.390   6.618  1.00 19.97           C
ATOM   1004  CD  LYS A 127      14.795 -12.130   5.616  1.00 19.97           C
ATOM   1005  CE  LYS A 127      13.852 -13.318   5.499  1.00 23.64           C
ATOM   1006  NZ  LYS A 127      12.757 -13.053   4.524  1.00 23.55           N1+
ATOM   1007  N   THR A 128      19.530  -9.322   6.091  1.00 12.40           N
ATOM   1008  CA  THR A 128      20.131  -8.029   6.379  1.00 12.48           C
ATOM   1009  C   THR A 128      21.383  -7.824   5.536  1.00 14.29           C
ATOM   1010  O   THR A 128      22.105  -8.773   5.221  1.00 13.42           O
ATOM   1011  CB  THR A 128      20.531  -7.889   7.879  1.00 13.26           C
ATOM   1012  OG1 THR A 128      21.650  -8.743   8.177  1.00 14.52           O
ATOM   1013  CG2 THR A 128      19.360  -8.244   8.790  1.00 13.93           C
ATOM   1014  N   TRP A 129      21.634  -6.559   5.200  1.00  9.98           N
ATOM   1015  CA  TRP A 129      22.885  -6.178   4.547  1.00 11.12           C
ATOM   1016  C   TRP A 129      24.075  -6.453   5.452  1.00 11.81           C
ATOM   1017  O   TRP A 129      25.155  -6.826   4.970  1.00 13.74           O
ATOM   1018  CB  TRP A 129      22.837  -4.689   4.208  1.00 11.33           C
ATOM   1019  CG  TRP A 129      22.148  -4.375   2.902  1.00 11.05           C
ATOM   1020  CD1 TRP A 129      20.884  -3.901   2.734  1.00 11.22           C
ATOM   1021  CD2 TRP A 129      22.703  -4.510   1.586  1.00 11.22           C
ATOM   1022  NE1 TRP A 129      20.609  -3.728   1.393  1.00 11.22           N
ATOM   1023  CE2 TRP A 129      21.712  -4.099   0.671  1.00 10.79           C
ATOM   1024  CE3 TRP A 129      23.937  -4.943   1.095  1.00 11.11           C
ATOM   1025  CZ2 TRP A 129      21.915  -4.103  -0.709  1.00  9.37           C
ATOM   1026  CZ3 TRP A 129      24.140  -4.944  -0.282  1.00 11.99           C
ATOM   1027  CH2 TRP A 129      23.132  -4.531  -1.163  1.00 11.59           C
ATOM   1028  N   GLU A 130      23.885  -6.279   6.766  1.00 13.35           N
ATOM   1029  CA  GLU A 130      24.972  -6.401   7.735  1.00 12.26           C
ATOM   1030  C   GLU A 130      25.550  -7.811   7.782  1.00 12.78           C
ATOM   1031  O   GLU A 130      26.723  -7.973   8.140  1.00 14.50           O
ATOM   1032  CB  GLU A 130      24.496  -5.942   9.122  1.00 14.96           C
ATOM   1033  CG  GLU A 130      24.206  -4.442   9.208  1.00 15.36           C
ATOM   1034  CD  GLU A 130      22.772  -4.056   8.884  1.00 14.65           C
ATOM   1035  OE1 GLU A 130      22.353  -2.989   9.375  1.00 15.88           O
ATOM   1036  OE2 GLU A 130      22.060  -4.788   8.153  1.00 15.03           O1-
ATOM   1037  N   GLU A 131      24.770  -8.821   7.391  1.00 15.10           N
ATOM   1038  CA  GLU A 131      25.239 -10.201   7.327  1.00 15.98           C
ATOM   1039  C   GLU A 131      26.173 -10.461   6.159  1.00 16.44           C
ATOM   1040  O   GLU A 131      26.865 -11.486   6.150  1.00 18.87           O
ATOM   1041  CB  GLU A 131      24.051 -11.123   7.060  1.00 22.93           C
ATOM   1042  CG  GLU A 131      23.276 -11.553   8.257  1.00 26.02           C
ATOM   1043  CD  GLU A 131      21.922 -12.060   7.842  1.00 24.50           C
ATOM   1044  OE1 GLU A 131      21.016 -11.220   7.702  1.00 18.78           O
ATOM   1045  OE2 GLU A 131      21.779 -13.279   7.615  1.00 29.11           O1-
ATOM   1046  N   ILE A 132      26.163  -9.600   5.143  1.00 14.08           N
ATOM   1047  CA  ILE A 132      26.839  -9.940   3.888  1.00 14.87           C
ATOM   1048  C   ILE A 132      28.347 -10.084   4.015  1.00 16.04           C
ATOM   1049  O   ILE A 132      28.901 -11.024   3.430  1.00 15.62           O
ATOM   1050  CB  ILE A 132      26.362  -9.022   2.753  1.00 16.44           C
ATOM   1051  CG1 ILE A 132      24.918  -9.384   2.404  1.00 20.05           C
ATOM   1052  CG2 ILE A 132      27.240  -9.184   1.515  1.00 19.61           C
ATOM   1053  CD1 ILE A 132      24.260  -8.476   1.398  1.00 24.80           C
ATOM   1054  N   PRO A 133      29.072  -9.236   4.758  1.00 14.26           N
ATOM   1055  CA  PRO A 133      30.527  -9.468   4.889  1.00 15.98           C
ATOM   1056  C   PRO A 133      30.876 -10.852   5.404  1.00 16.80           C
ATOM   1057  O   PRO A 133      31.738 -11.526   4.823  1.00 16.65           O
ATOM   1058  CB  PRO A 133      30.970  -8.351   5.837  1.00 16.04           C
ATOM   1059  CG  PRO A 133      29.986  -7.245   5.568  1.00 15.38           C
ATOM   1060  CD  PRO A 133      28.677  -7.943   5.352  1.00 14.54           C
ATOM   1061  N   ALA A 134      30.221 -11.306   6.478  1.00 15.36           N
ATOM   1062  CA  ALA A 134      30.526 -12.634   7.005  1.00 16.49           C
ATOM   1063  C   ALA A 134      30.150 -13.724   6.011  1.00 17.09           C
ATOM   1064  O   ALA A 134      30.870 -14.721   5.873  1.00 18.37           O
ATOM   1065  CB  ALA A 134      29.820 -12.856   8.342  1.00 17.96           C
ATOM   1066  N   LEU A 135      29.030 -13.555   5.305  1.00 16.60           N
ATOM   1067  CA  LEU A 135      28.644 -14.531   4.294  1.00 17.74           C
ATOM   1068  C   LEU A 135      29.673 -14.599   3.168  1.00 17.46           C
ATOM   1069  O   LEU A 135      30.006 -15.688   2.680  1.00 16.47           O
ATOM   1070  CB  LEU A 135      27.279 -14.150   3.733  1.00 17.47           C
ATOM   1071  CG  LEU A 135      26.665 -15.126   2.741  1.00 18.69           C
ATOM   1072  CD1 LEU A 135      26.481 -16.499   3.380  1.00 21.24           C
ATOM   1073  CD2 LEU A 135      25.340 -14.576   2.247  1.00 18.02           C
ATOM   1074  N   ASP A 136      30.188 -13.443   2.736  1.00 15.57           N
ATOM   1075  CA  ASP A 136      31.186 -13.444   1.674  1.00 16.75           C
ATOM   1076  C   ASP A 136      32.456 -14.162   2.109  1.00 17.01           C
ATOM   1077  O   ASP A 136      33.072 -14.878   1.316  1.00 18.43           O
ATOM   1078  CB  ASP A 136      31.506 -12.016   1.240  1.00 13.80           C
ATOM   1079  CG  ASP A 136      32.439 -11.974   0.062  1.00 14.94           C
ATOM   1080  OD1 ASP A 136      32.040 -12.440  -1.027  1.00 15.81           O
ATOM   1081  OD2 ASP A 136      33.577 -11.484   0.236  1.00 16.72           O1-
ATOM   1082  N   LYS A 137      32.867 -13.981   3.366  1.00 17.40           N
ATOM   1083  CA  LYS A 137      34.051 -14.686   3.848  1.00 19.33           C
ATOM   1084  C   LYS A 137      33.851 -16.196   3.792  1.00 18.05           C
ATOM   1085  O   LYS A 137      34.763 -16.934   3.398  1.00 19.16           O
ATOM   1086  CB  LYS A 137      34.411 -14.223   5.260  1.00 22.80           C
ATOM   1087  CG  LYS A 137      34.935 -12.796   5.324  1.00 28.95           C
ATOM   1088  CD  LYS A 137      34.954 -12.266   6.752  1.00 38.14           C
ATOM   1089  CE  LYS A 137      35.318 -10.787   6.791  1.00 42.17           C
ATOM   1090  NZ  LYS A 137      35.089 -10.186   8.140  1.00 43.84           N1+
ATOM   1091  N   GLU A 138      32.657 -16.673   4.160  1.00 19.22           N
ATOM   1092  CA  GLU A 138      32.349 -18.096   4.037  1.00 21.08           C
ATOM   1093  C   GLU A 138      32.445 -18.560   2.590  1.00 19.11           C
ATOM   1094  O   GLU A 138      33.075 -19.582   2.289  1.00 21.36           O
ATOM   1095  CB  GLU A 138      30.943 -18.371   4.565  1.00 20.95           C
ATOM   1096  CG  GLU A 138      30.814 -18.542   6.061  1.00 24.84           C
ATOM   1097  CD  GLU A 138      29.383 -18.855   6.476  1.00 27.92           C
ATOM   1098  OE1 GLU A 138      29.074 -18.735   7.682  1.00 33.88           O
ATOM   1099  OE2 GLU A 138      28.569 -19.212   5.593  1.00 28.01           O1-
ATOM   1100  N   LEU A 139      31.821 -17.818   1.670  1.00 18.18           N
ATOM   1101  CA  LEU A 139      31.781 -18.262   0.281  1.00 17.88           C
ATOM   1102  C   LEU A 139      33.133 -18.130  -0.409  1.00 16.96           C
ATOM   1103  O   LEU A 139      33.470 -18.960  -1.263  1.00 20.54           O
ATOM   1104  CB  LEU A 139      30.679 -17.517  -0.476  1.00 19.05           C
ATOM   1105  CG  LEU A 139      29.283 -18.040  -0.119  1.00 20.44           C
ATOM   1106  CD1 LEU A 139      28.184 -17.039  -0.454  1.00 17.51           C
ATOM   1107  CD2 LEU A 139      29.021 -19.372  -0.815  1.00 24.23           C
ATOM   1108  N   LYS A 140      33.921 -17.109  -0.058  1.00 17.85           N
ATOM   1109  CA  LYS A 140      35.263 -16.983  -0.626  1.00 18.10           C
ATOM   1110  C   LYS A 140      36.129 -18.186  -0.278  1.00 20.53           C
ATOM   1111  O   LYS A 140      36.985 -18.590  -1.076  1.00 23.23           O
ATOM   1112  CB  LYS A 140      35.937 -15.697  -0.146  1.00 18.64           C
ATOM   1113  CG  LYS A 140      35.346 -14.411  -0.716  1.00 17.93           C
ATOM   1114  CD  LYS A 140      35.835 -14.144  -2.134  1.00 19.78           C
ATOM   1115  CE  LYS A 140      35.023 -13.041  -2.802  1.00 18.26           C
ATOM   1116  NZ  LYS A 140      35.176 -11.710  -2.130  1.00 17.42           N1+
ATOM   1117  N   ALA A 141      35.918 -18.778   0.898  1.00 22.10           N
ATOM   1118  CA  ALA A 141      36.668 -19.971   1.267  1.00 24.40           C
ATOM   1119  C   ALA A 141      36.341 -21.148   0.360  1.00 28.61           C
ATOM   1120  O   ALA A 141      37.103 -22.121   0.327  1.00 36.81           O
ATOM   1121  CB  ALA A 141      36.401 -20.327   2.730  1.00 24.54           C
ATOM   1122  N   LYS A 142      35.230 -21.079  -0.374  1.00 28.53           N
ATOM   1123  CA  LYS A 142      34.843 -22.097  -1.343  1.00 31.37           C
ATOM   1124  C   LYS A 142      34.996 -21.615  -2.780  1.00 26.28           C
ATOM   1125  O   LYS A 142      34.400 -22.197  -3.691  1.00 28.98           O
ATOM   1126  CB  LYS A 142      33.407 -22.560  -1.099  1.00 36.84           C
ATOM   1127  CG  LYS A 142      33.123 -22.979   0.328  1.00 43.31           C
ATOM   1128  CD  LYS A 142      31.770 -23.659   0.452  1.00 45.98           C
ATOM   1129  CE  LYS A 142      30.652 -22.802  -0.108  1.00 47.66           C
ATOM   1130  NZ  LYS A 142      29.354 -23.133   0.548  1.00 49.23           N1+
ATOM   1131  N   GLY A 143      35.756 -20.546  -2.999  1.00 23.31           N
ATOM   1132  CA  GLY A 143      35.953 -20.042  -4.343  1.00 23.54           C
ATOM   1133  C   GLY A 143      34.757 -19.349  -4.955  1.00 24.56           C
ATOM   1134  O   GLY A 143      34.655 -19.285  -6.182  1.00 24.72           O
ATOM   1135  N   LYS A 144      33.849 -18.823  -4.137  1.00 19.46           N
ATOM   1136  CA  LYS A 144      32.675 -18.097  -4.610  1.00 20.35           C
ATOM   1137  C   LYS A 144      32.635 -16.731  -3.932  1.00 19.46           C
ATOM   1138  O   LYS A 144      33.493 -16.393  -3.114  1.00 23.21           O
ATOM   1139  CB  LYS A 144      31.387 -18.881  -4.329  1.00 21.62           C
ATOM   1140  CG  LYS A 144      31.341 -20.282  -4.923  1.00 23.77           C
ATOM   1141  CD  LYS A 144      31.337 -20.258  -6.444  1.00 26.66           C
ATOM   1142  CE  LYS A 144      31.151 -21.663  -7.008  1.00 27.29           C
ATOM   1143  NZ  LYS A 144      31.160 -21.688  -8.499  1.00 31.34           N1+
ATOM   1144  N   SER A 145      31.634 -15.928  -4.282  1.00 18.22           N
ATOM   1145  CA  SER A 145      31.402 -14.665  -3.603  1.00 15.27           C
ATOM   1146  C   SER A 145      29.940 -14.602  -3.194  1.00 15.27           C
ATOM   1147  O   SER A 145      29.099 -15.330  -3.725  1.00 18.03           O
ATOM   1148  CB  SER A 145      31.743 -13.459  -4.493  1.00 16.28           C
ATOM   1149  OG  SER A 145      30.908 -13.424  -5.640  1.00 16.86           O
ATOM   1150  N   ALA A 146      29.645 -13.725  -2.234  1.00 15.82           N
ATOM   1151  CA  ALA A 146      28.272 -13.598  -1.754  1.00 14.99           C
ATOM   1152  C   ALA A 146      27.398 -12.848  -2.749  1.00 14.67           C
ATOM   1153  O   ALA A 146      26.270 -13.268  -3.030  1.00 13.16           O
ATOM   1154  CB  ALA A 146      28.249 -12.891  -0.402  1.00 15.19           C
ATOM   1155  N   LEU A 147      27.890 -11.731  -3.288  1.00 13.25           N
ATOM   1156  CA  LEU A 147      26.992 -10.795  -3.956  1.00 12.89           C
ATOM   1157  C   LEU A 147      27.724 -10.016  -5.039  1.00 10.89           C
ATOM   1158  O   LEU A 147      28.796  -9.454  -4.790  1.00 12.79           O
ATOM   1159  CB  LEU A 147      26.427  -9.809  -2.930  1.00 11.89           C
ATOM   1160  CG  LEU A 147      25.547  -8.679  -3.478  1.00 11.34           C
ATOM   1161  CD1 LEU A 147      24.275  -9.225  -4.117  1.00 13.77           C
ATOM   1162  CD2 LEU A 147      25.201  -7.709  -2.366  1.00 13.27           C
ATOM   1163  N   MET A 148      27.118  -9.954  -6.224  1.00 11.89           N
ATOM   1164  CA  MET A 148      27.608  -9.106  -7.305  1.00 12.52           C
ATOM   1165  C   MET A 148      26.415  -8.465  -7.986  1.00  9.99           C
ATOM   1166  O   MET A 148      25.502  -9.167  -8.443  1.00 12.81           O
ATOM   1167  CB  MET A 148      28.423  -9.887  -8.342  1.00 14.00           C
ATOM   1168  CG  MET A 148      29.666 -10.503  -7.775  1.00 14.68           C
ATOM   1169  SD  MET A 148      30.715 -11.258  -9.017  1.00 19.17           S
ATOM   1170  CE  MET A 148      31.268  -9.804  -9.879  1.00 17.77           C
ATOM   1171  N   PHE A 149      26.407  -7.133  -8.035  1.00  9.64           N
ATOM   1172  CA  PHE A 149      25.343  -6.419  -8.716  1.00 10.54           C
ATOM   1173  C   PHE A 149      25.904  -5.135  -9.296  1.00  9.57           C
ATOM   1174  O   PHE A 149      26.993  -4.686  -8.925  1.00 11.63           O
ATOM   1175  CB  PHE A 149      24.125  -6.181  -7.808  1.00 11.39           C
ATOM   1176  CG  PHE A 149      24.318  -5.127  -6.730  1.00 10.03           C
ATOM   1177  CD1 PHE A 149      24.951  -5.442  -5.537  1.00 11.04           C
ATOM   1178  CD2 PHE A 149      23.829  -3.840  -6.894  1.00 10.24           C
ATOM   1179  CE1 PHE A 149      25.096  -4.483  -4.527  1.00  9.94           C
ATOM   1180  CE2 PHE A 149      23.978  -2.875  -5.901  1.00 12.15           C
ATOM   1181  CZ  PHE A 149      24.608  -3.202  -4.710  1.00 10.69           C
ATOM   1182  N   ASN A 150      25.147  -4.559 -10.234  1.00 10.34           N
ATOM   1183  CA  ASN A 150      25.591  -3.383 -10.966  1.00  9.92           C
ATOM   1184  C   ASN A 150      25.790  -2.198 -10.031  1.00 10.18           C
ATOM   1185  O   ASN A 150      24.816  -1.626  -9.544  1.00 14.09           O
ATOM   1186  CB  ASN A 150      24.557  -3.045 -12.042  1.00 10.55           C
ATOM   1187  CG  ASN A 150      24.997  -1.901 -12.937  1.00 11.77           C
ATOM   1188  OD1 ASN A 150      26.136  -1.449 -12.868  1.00 12.96           O
ATOM   1189  ND2 ASN A 150      24.089  -1.434 -13.787  1.00 12.50           N
ATOM   1190  N   LEU A 151      27.037  -1.815  -9.773  1.00 10.43           N
ATOM   1191  CA  LEU A 151      27.317  -0.639  -8.952  1.00 11.77           C
ATOM   1192  C   LEU A 151      27.423   0.641  -9.764  1.00 13.26           C
ATOM   1193  O   LEU A 151      27.551   1.722  -9.181  1.00 14.62           O
ATOM   1194  CB  LEU A 151      28.613  -0.839  -8.169  1.00 10.79           C
ATOM   1195  CG  LEU A 151      28.682  -2.106  -7.323  1.00 12.49           C
ATOM   1196  CD1 LEU A 151      29.987  -2.155  -6.556  1.00 13.32           C
ATOM   1197  CD2 LEU A 151      27.505  -2.181  -6.370  1.00 12.05           C
ATOM   1198  N   GLN A 152      27.334   0.541 -11.085  1.00 13.28           N
ATOM   1199  CA  GLN A 152      27.562   1.665 -11.979  1.00 15.61           C
ATOM   1200  C   GLN A 152      26.372   2.611 -12.060  1.00 14.95           C
ATOM   1201  O   GLN A 152      26.554   3.783 -12.406  1.00 15.95           O
ATOM   1202  CB  GLN A 152      27.893   1.100 -13.365  1.00 17.26           C
ATOM   1203  CG  GLN A 152      28.240   2.091 -14.448  1.00 22.85           C
ATOM   1204  CD  GLN A 152      28.707   1.398 -15.722  1.00 24.88           C
ATOM   1205  OE1 GLN A 152      27.942   1.250 -16.687  1.00 25.46           O
ATOM   1206  NE2 GLN A 152      29.965   0.960 -15.729  1.00 22.88           N
ATOM   1207  N   GLU A 153      25.167   2.142 -11.736  1.00 14.02           N
ATOM   1208  CA  GLU A 153      23.955   2.937 -11.879  1.00 15.49           C
ATOM   1209  C   GLU A 153      23.345   3.227 -10.522  1.00 12.54           C
ATOM   1210  O   GLU A 153      23.096   2.288  -9.755  1.00 12.33           O
ATOM   1211  CB  GLU A 153      22.922   2.179 -12.725  1.00 18.32           C
ATOM   1212  CG  GLU A 153      23.085   2.354 -14.217  1.00 20.73           C
ATOM   1213  CD  GLU A 153      23.069   3.813 -14.633  1.00 18.15           C
ATOM   1214  OE1 GLU A 153      22.029   4.485 -14.491  1.00 21.74           O
ATOM   1215  OE2 GLU A 153      24.117   4.290 -15.097  1.00 19.31           O1-
ATOM   1216  N   PRO A 154      23.047   4.490 -10.204  1.00 11.83           N
ATOM   1217  CA  PRO A 154      22.346   4.779  -8.943  1.00 13.32           C
ATOM   1218  C   PRO A 154      21.044   4.022  -8.794  1.00 10.62           C
ATOM   1219  O   PRO A 154      20.626   3.743  -7.670  1.00 11.52           O
ATOM   1220  CB  PRO A 154      22.116   6.295  -9.004  1.00 17.03           C
ATOM   1221  CG  PRO A 154      23.194   6.788  -9.862  1.00 15.85           C
ATOM   1222  CD  PRO A 154      23.498   5.720 -10.881  1.00 14.36           C
ATOM   1223  N   TYR A 155      20.379   3.670  -9.895  1.00 11.71           N
ATOM   1224  CA  TYR A 155      19.161   2.878  -9.772  1.00 10.70           C
ATOM   1225  C   TYR A 155      19.406   1.616  -8.951  1.00  8.71           C
ATOM   1226  O   TYR A 155      18.542   1.192  -8.170  1.00 10.05           O
ATOM   1227  CB  TYR A 155      18.660   2.542 -11.178  1.00 10.57           C
ATOM   1228  CG  TYR A 155      17.454   1.632 -11.230  1.00  9.85           C
ATOM   1229  CD1 TYR A 155      16.164   2.156 -11.226  1.00 12.01           C
ATOM   1230  CD2 TYR A 155      17.606   0.254 -11.307  1.00  9.22           C
ATOM   1231  CE1 TYR A 155      15.053   1.331 -11.288  1.00 10.92           C
ATOM   1232  CE2 TYR A 155      16.492  -0.586 -11.378  1.00 11.11           C
ATOM   1233  CZ  TYR A 155      15.226  -0.038 -11.361  1.00 11.28           C
ATOM   1234  OH  TYR A 155      14.114  -0.855 -11.415  1.00 12.02           O
ATOM   1235  N   PHE A 156      20.596   1.023  -9.084  1.00 10.57           N
ATOM   1236  CA  PHE A 156      20.923  -0.208  -8.376  1.00 10.29           C
ATOM   1237  C   PHE A 156      21.490   0.027  -6.984  1.00 11.98           C
ATOM   1238  O   PHE A 156      21.314  -0.823  -6.108  1.00 12.49           O
ATOM   1239  CB  PHE A 156      21.941  -1.018  -9.180  1.00 10.13           C
ATOM   1240  CG  PHE A 156      21.348  -1.752 -10.345  1.00 11.29           C
ATOM   1241  CD1 PHE A 156      21.194  -1.120 -11.573  1.00 10.80           C
ATOM   1242  CD2 PHE A 156      20.947  -3.071 -10.220  1.00 11.19           C
ATOM   1243  CE1 PHE A 156      20.634  -1.794 -12.665  1.00 11.57           C
ATOM   1244  CE2 PHE A 156      20.389  -3.754 -11.299  1.00 10.73           C
ATOM   1245  CZ  PHE A 156      20.239  -3.113 -12.529  1.00 11.84           C
ATOM   1246  N   THR A 157      22.201   1.132  -6.764  1.00 11.57           N
ATOM   1247  CA  THR A 157      22.852   1.355  -5.481  1.00  9.87           C
ATOM   1248  C   THR A 157      21.988   2.148  -4.519  1.00 10.15           C
ATOM   1249  O   THR A 157      22.167   2.031  -3.298  1.00 11.63           O
ATOM   1250  CB  THR A 157      24.180   2.091  -5.686  1.00 11.76           C
ATOM   1251  OG1 THR A 157      23.943   3.305  -6.412  1.00 12.46           O
ATOM   1252  CG2 THR A 157      25.153   1.211  -6.463  1.00 13.08           C
ATOM   1253  N   TRP A 158      21.053   2.932  -5.045  1.00 12.12           N
ATOM   1254  CA  TRP A 158      20.114   3.679  -4.215  1.00 11.85           C
ATOM   1255  C   TRP A 158      19.365   2.853  -3.179  1.00 10.85           C
ATOM   1256  O   TRP A 158      19.159   3.373  -2.070  1.00 12.80           O
ATOM   1257  CB  TRP A 158      19.095   4.392  -5.113  1.00 14.97           C
ATOM   1258  CG  TRP A 158      18.296   5.401  -4.385  1.00 16.37           C
ATOM   1259  CD1 TRP A 158      16.955   5.362  -4.123  1.00 15.62           C
ATOM   1260  CD2 TRP A 158      18.785   6.609  -3.807  1.00 16.31           C
ATOM   1261  NE1 TRP A 158      16.577   6.487  -3.440  1.00 17.25           N
ATOM   1262  CE2 TRP A 158      17.684   7.264  -3.221  1.00 16.98           C
ATOM   1263  CE3 TRP A 158      20.048   7.200  -3.718  1.00 19.23           C
ATOM   1264  CZ2 TRP A 158      17.806   8.484  -2.564  1.00 20.85           C
ATOM   1265  CZ3 TRP A 158      20.167   8.413  -3.068  1.00 23.29           C
ATOM   1266  CH2 TRP A 158      19.052   9.037  -2.490  1.00 20.65           C
ATOM   1267  N   PRO A 159      18.893   1.625  -3.460  1.00 11.28           N
ATOM   1268  CA  PRO A 159      18.099   0.907  -2.444  1.00 11.82           C
ATOM   1269  C   PRO A 159      18.804   0.811  -1.100  1.00 11.71           C
ATOM   1270  O   PRO A 159      18.183   1.018  -0.048  1.00 12.02           O
ATOM   1271  CB  PRO A 159      17.863  -0.473  -3.078  1.00 12.21           C
ATOM   1272  CG  PRO A 159      17.979  -0.248  -4.560  1.00 14.11           C
ATOM   1273  CD  PRO A 159      18.909   0.913  -4.759  1.00 12.43           C
ATOM   1274  N   LEU A 160      20.111   0.534  -1.122  1.00 12.16           N
ATOM   1275  CA  LEU A 160      20.903   0.489   0.102  1.00 10.41           C
ATOM   1276  C   LEU A 160      21.190   1.890   0.618  1.00 12.87           C
ATOM   1277  O   LEU A 160      21.016   2.160   1.812  1.00 12.35           O
ATOM   1278  CB  LEU A 160      22.210  -0.264  -0.160  1.00 10.38           C
ATOM   1279  CG  LEU A 160      23.278  -0.196   0.940  1.00 11.81           C
ATOM   1280  CD1 LEU A 160      22.780  -0.682   2.305  1.00 12.45           C
ATOM   1281  CD2 LEU A 160      24.477  -1.010   0.489  1.00 12.20           C
ATOM   1282  N   ILE A 161      21.637   2.788  -0.272  1.00 14.90           N
ATOM   1283  CA  ILE A 161      22.059   4.124   0.146  1.00 16.98           C
ATOM   1284  C   ILE A 161      20.951   4.822   0.915  1.00 17.42           C
ATOM   1285  O   ILE A 161      21.197   5.457   1.951  1.00 21.74           O
ATOM   1286  CB  ILE A 161      22.513   4.957  -1.069  1.00 16.31           C
ATOM   1287  CG1 ILE A 161      23.757   4.357  -1.713  1.00 17.67           C
ATOM   1288  CG2 ILE A 161      22.783   6.404  -0.642  1.00 22.08           C
ATOM   1289  CD1 ILE A 161      24.148   5.047  -3.001  1.00 17.06           C
ATOM   1290  N   ALA A 162      19.712   4.687   0.447  1.00 18.02           N
ATOM   1291  CA  ALA A 162      18.578   5.428   0.981  1.00 19.66           C
ATOM   1292  C   ALA A 162      17.805   4.683   2.068  1.00 18.28           C
ATOM   1293  O   ALA A 162      16.864   5.254   2.627  1.00 18.01           O
ATOM   1294  CB  ALA A 162      17.624   5.813  -0.156  1.00 21.71           C
ATOM   1295  N   ALA A 163      18.197   3.449   2.402  1.00 16.30           N
ATOM   1296  CA  ALA A 163      17.379   2.594   3.263  1.00 14.98           C
ATOM   1297  C   ALA A 163      17.047   3.258   4.597  1.00 17.10           C
ATOM   1298  O   ALA A 163      15.898   3.225   5.052  1.00 18.52           O
ATOM   1299  CB  ALA A 163      18.079   1.251   3.492  1.00 13.53           C
ATOM   1300  N   ASP A 164      18.043   3.847   5.261  1.00 13.52           N
ATOM   1301  CA  ASP A 164      17.806   4.453   6.567  1.00 12.80           C
ATOM   1302  C   ASP A 164      17.673   5.973   6.510  1.00 14.37           C
ATOM   1303  O   ASP A 164      18.075   6.669   7.450  1.00 14.23           O
ATOM   1304  CB  ASP A 164      18.835   4.012   7.606  1.00 15.41           C
ATOM   1305  CG  ASP A 164      18.329   4.177   9.027  1.00 18.12           C
ATOM   1306  OD1 ASP A 164      17.123   3.943   9.275  1.00 16.98           O
ATOM   1307  OD2 ASP A 164      19.137   4.558   9.893  1.00 17.09           O1-
ATOM   1308  N   GLY A 165      17.089   6.509   5.438  1.00 13.88           N
ATOM   1309  CA  GLY A 165      16.671   7.895   5.486  1.00 14.30           C
ATOM   1310  C   GLY A 165      16.873   8.721   4.235  1.00 12.92           C
ATOM   1311  O   GLY A 165      16.416   9.865   4.166  1.00 16.43           O
ATOM   1312  N   GLY A 166      17.573   8.177   3.242  1.00 14.78           N
ATOM   1313  CA  GLY A 166      17.735   8.896   1.991  1.00 15.18           C
ATOM   1314  C   GLY A 166      16.451   8.954   1.178  1.00 14.20           C
ATOM   1315  O   GLY A 166      15.537   8.148   1.330  1.00 14.80           O
ATOM   1316  N   TYR A 167      16.378   9.949   0.299  1.00 17.06           N
ATOM   1317  CA  TYR A 167      15.256  10.073  -0.623  1.00 14.40           C
ATOM   1318  C   TYR A 167      15.649  11.046  -1.725  1.00 16.51           C
ATOM   1319  O   TYR A 167      16.514  11.899  -1.538  1.00 17.47           O
ATOM   1320  CB  TYR A 167      13.974  10.542   0.085  1.00 13.89           C
ATOM   1321  CG  TYR A 167      14.135  11.828   0.862  1.00 17.68           C
ATOM   1322  CD1 TYR A 167      13.903  13.061   0.266  1.00 18.77           C
ATOM   1323  CD2 TYR A 167      14.517  11.809   2.200  1.00 18.30           C
ATOM   1324  CE1 TYR A 167      14.043  14.238   0.980  1.00 20.17           C
ATOM   1325  CE2 TYR A 167      14.665  12.981   2.920  1.00 19.95           C
ATOM   1326  CZ  TYR A 167      14.430  14.191   2.302  1.00 20.39           C
ATOM   1327  OH  TYR A 167      14.573  15.359   3.015  1.00 24.34           O
ATOM   1328  N   ALA A 168      15.004  10.907  -2.884  1.00 17.16           N
ATOM   1329  CA  ALA A 168      15.289  11.821  -3.991  1.00 17.78           C
ATOM   1330  C   ALA A 168      14.670  13.191  -3.722  1.00 19.43           C
ATOM   1331  O   ALA A 168      15.378  14.178  -3.507  1.00 18.58           O
ATOM   1332  CB  ALA A 168      14.803  11.226  -5.316  1.00 16.93           C
ATOM   1333  N   PHE A 169      13.343  13.264  -3.730  1.00 18.70           N
ATOM   1334  CA  PHE A 169      12.633  14.500  -3.438  1.00 20.30           C
ATOM   1335  C   PHE A 169      11.520  14.202  -2.452  1.00 19.75           C
ATOM   1336  O   PHE A 169      10.806  13.205  -2.598  1.00 19.47           O
ATOM   1337  CB  PHE A 169      12.033  15.117  -4.704  1.00 20.01           C
ATOM   1338  CG  PHE A 169      13.058  15.515  -5.720  1.00 20.13           C
ATOM   1339  CD1 PHE A 169      13.693  16.745  -5.637  1.00 20.31           C
ATOM   1340  CD2 PHE A 169      13.398  14.658  -6.753  1.00 19.57           C
ATOM   1341  CE1 PHE A 169      14.639  17.113  -6.568  1.00 20.90           C
ATOM   1342  CE2 PHE A 169      14.345  15.020  -7.685  1.00 19.98           C
ATOM   1343  CZ  PHE A 169      14.972  16.250  -7.593  1.00 20.94           C
ATOM   1344  N   LYS A 170      11.372  15.075  -1.457  1.00 21.32           N
ATOM   1345  CA  LYS A 170      10.333  14.890  -0.454  1.00 24.45           C
ATOM   1346  C   LYS A 170       8.959  14.977  -1.101  1.00 25.54           C
ATOM   1347  O   LYS A 170       8.677  15.901  -1.868  1.00 26.00           O
ATOM   1348  CB  LYS A 170      10.457  15.953   0.636  1.00 28.61           C
ATOM   1349  CG  LYS A 170       9.408  15.830   1.727  1.00 35.45           C
ATOM   1350  CD  LYS A 170       9.815  14.804   2.774  1.00 42.01           C
ATOM   1351  CE  LYS A 170      10.960  15.325   3.628  1.00 47.64           C
ATOM   1352  NZ  LYS A 170      11.340  14.367   4.701  1.00 50.91           N1+
ATOM   1353  N   TYR A 171       8.106  14.004  -0.791  1.00 27.19           N
ATOM   1354  CA  TYR A 171       6.757  13.925  -1.334  1.00 33.08           C
ATOM   1355  C   TYR A 171       5.786  14.043  -0.170  1.00 39.08           C
ATOM   1356  O   TYR A 171       5.848  13.248   0.774  1.00 36.78           O
ATOM   1357  CB  TYR A 171       6.562  12.592  -2.056  1.00 36.13           C
ATOM   1358  CG  TYR A 171       5.295  12.480  -2.873  1.00 40.51           C
ATOM   1359  CD1 TYR A 171       5.137  13.200  -4.050  1.00 42.74           C
ATOM   1360  CD2 TYR A 171       4.267  11.632  -2.481  1.00 43.33           C
ATOM   1361  CE1 TYR A 171       3.987  13.089  -4.806  1.00 44.78           C
ATOM   1362  CE2 TYR A 171       3.112  11.517  -3.229  1.00 45.83           C
ATOM   1363  CZ  TYR A 171       2.979  12.243  -4.394  1.00 46.89           C
ATOM   1364  OH  TYR A 171       1.828  12.123  -5.141  1.00 48.66           O
ATOM   1365  N   GLU A 172       4.907  15.042  -0.226  1.00 46.85           N
ATOM   1366  CA  GLU A 172       3.907  15.252   0.815  1.00 54.80           C
ATOM   1367  C   GLU A 172       2.612  15.697   0.160  1.00 58.15           C
ATOM   1368  O   GLU A 172       2.597  16.700  -0.561  1.00 60.08           O
ATOM   1369  CB  GLU A 172       4.364  16.306   1.827  1.00 60.43           C
ATOM   1370  CG  GLU A 172       5.551  15.893   2.675  1.00 64.38           C
ATOM   1371  CD  GLU A 172       5.943  16.963   3.669  1.00 68.36           C
ATOM   1372  OE1 GLU A 172       5.036  17.547   4.298  1.00 69.75           O
ATOM   1373  OE2 GLU A 172       7.156  17.227   3.813  1.00 69.46           O1-
ATOM   1374  N   ASN A 173       1.536  14.956   0.417  1.00 59.32           N
ATOM   1375  CA  ASN A 173       0.197  15.303  -0.056  1.00 61.30           C
ATOM   1376  C   ASN A 173       0.170  15.528  -1.567  1.00 59.03           C
ATOM   1377  O   ASN A 173      -0.316  16.544  -2.066  1.00 58.12           O
ATOM   1378  CB  ASN A 173      -0.378  16.496   0.711  1.00 66.11           C
ATOM   1379  CG  ASN A 173      -0.434  16.251   2.208  1.00 69.68           C
ATOM   1380  OD1 ASN A 173      -1.308  15.536   2.700  1.00 70.46           O
ATOM   1381  ND2 ASN A 173       0.500  16.847   2.941  1.00 70.79           N
ATOM   1382  N   GLY A 174       0.722  14.565  -2.298  1.00 58.23           N
ATOM   1383  CA  GLY A 174       0.618  14.577  -3.743  1.00 57.30           C
ATOM   1384  C   GLY A 174       1.508  15.559  -4.472  1.00 56.41           C
ATOM   1385  O   GLY A 174       1.181  15.953  -5.595  1.00 57.13           O
ATOM   1386  N   LYS A 175       2.632  15.961  -3.881  1.00 51.91           N
ATOM   1387  CA  LYS A 175       3.516  16.907  -4.549  1.00 48.84           C
ATOM   1388  C   LYS A 175       4.952  16.698  -4.086  1.00 38.17           C
ATOM   1389  O   LYS A 175       5.202  16.437  -2.906  1.00 34.10           O
ATOM   1390  CB  LYS A 175       3.070  18.354  -4.291  1.00 54.42           C
ATOM   1391  CG  LYS A 175       3.255  19.292  -5.484  1.00 60.47           C
ATOM   1392  CD  LYS A 175       4.712  19.674  -5.677  1.00 64.49           C
ATOM   1393  CE  LYS A 175       4.977  20.260  -7.054  1.00 68.30           C
ATOM   1394  NZ  LYS A 175       6.436  20.260  -7.371  1.00 69.13           N1+
ATOM   1395  N   TYR A 176       5.890  16.814  -5.026  1.00 31.70           N
ATOM   1396  CA  TYR A 176       7.311  16.725  -4.722  1.00 29.02           C
ATOM   1397  C   TYR A 176       7.876  18.116  -4.470  1.00 29.13           C
ATOM   1398  O   TYR A 176       7.700  19.023  -5.289  1.00 33.87           O
ATOM   1399  CB  TYR A 176       8.076  16.079  -5.877  1.00 24.93           C
ATOM   1400  CG  TYR A 176       7.836  14.596  -6.006  1.00 21.94           C
ATOM   1401  CD1 TYR A 176       8.443  13.698  -5.135  1.00 19.75           C
ATOM   1402  CD2 TYR A 176       6.999  14.091  -6.994  1.00 20.71           C
ATOM   1403  CE1 TYR A 176       8.226  12.343  -5.247  1.00 17.08           C
ATOM   1404  CE2 TYR A 176       6.775  12.734  -7.114  1.00 17.90           C
ATOM   1405  CZ  TYR A 176       7.389  11.867  -6.241  1.00 18.53           C
ATOM   1406  OH  TYR A 176       7.166  10.518  -6.360  1.00 19.67           O
ATOM   1407  N   ASP A 177       8.568  18.274  -3.345  1.00 28.67           N
ATOM   1408  CA  ASP A 177       9.243  19.528  -3.017  1.00 26.92           C
ATOM   1409  C   ASP A 177      10.647  19.457  -3.605  1.00 28.45           C
ATOM   1410  O   ASP A 177      11.548  18.847  -3.024  1.00 27.02           O
ATOM   1411  CB  ASP A 177       9.268  19.730  -1.507  1.00 25.85           C
ATOM   1412  CG  ASP A 177       9.928  21.035  -1.095  1.00 29.17           C
ATOM   1413  OD1 ASP A 177      10.268  21.853  -1.975  1.00 28.33           O
ATOM   1414  OD2 ASP A 177      10.106  21.243   0.125  1.00 33.87           O1-
ATOM   1415  N   ILE A 178      10.834  20.089  -4.767  1.00 25.66           N
ATOM   1416  CA  ILE A 178      12.123  20.053  -5.450  1.00 27.87           C
ATOM   1417  C   ILE A 178      13.222  20.764  -4.679  1.00 28.13           C
ATOM   1418  O   ILE A 178      14.393  20.676  -5.062  1.00 28.09           O
ATOM   1419  CB  ILE A 178      12.023  20.621  -6.880  1.00 32.40           C
ATOM   1420  CG1 ILE A 178      11.674  22.110  -6.836  1.00 37.11           C
ATOM   1421  CG2 ILE A 178      10.991  19.852  -7.689  1.00 32.80           C
ATOM   1422  CD1 ILE A 178      11.695  22.782  -8.198  1.00 40.00           C
ATOM   1423  N   LYS A 179      12.876  21.475  -3.611  1.00 28.24           N
ATOM   1424  CA  LYS A 179      13.863  22.116  -2.755  1.00 32.51           C
ATOM   1425  C   LYS A 179      14.244  21.265  -1.551  1.00 30.98           C
ATOM   1426  O   LYS A 179      15.097  21.682  -0.760  1.00 32.35           O
ATOM   1427  CB  LYS A 179      13.345  23.483  -2.297  1.00 37.70           C
ATOM   1428  CG  LYS A 179      13.131  24.457  -3.444  1.00 41.85           C
ATOM   1429  CD  LYS A 179      12.588  25.788  -2.963  1.00 46.58           C
ATOM   1430  CE  LYS A 179      11.161  25.659  -2.466  1.00 50.08           C
ATOM   1431  NZ  LYS A 179      10.551  27.001  -2.249  1.00 54.68           N1+
ATOM   1432  N   ASP A 180      13.638  20.091  -1.391  1.00 30.02           N
ATOM   1433  CA  ASP A 180      13.878  19.206  -0.253  1.00 27.13           C
ATOM   1434  C   ASP A 180      14.414  17.891  -0.811  1.00 26.42           C
ATOM   1435  O   ASP A 180      13.646  16.986  -1.147  1.00 24.88           O
ATOM   1436  CB  ASP A 180      12.599  18.993   0.553  1.00 29.73           C
ATOM   1437  CG  ASP A 180      12.845  18.260   1.865  1.00 30.74           C
ATOM   1438  OD1 ASP A 180      13.927  17.652   2.030  1.00 30.17           O
ATOM   1439  OD2 ASP A 180      11.948  18.281   2.731  1.00 32.87           O1-
ATOM   1440  N   VAL A 181      15.737  17.790  -0.889  1.00 23.88           N
ATOM   1441  CA  VAL A 181      16.425  16.631  -1.441  1.00 23.94           C
ATOM   1442  C   VAL A 181      17.094  15.886  -0.295  1.00 22.97           C
ATOM   1443  O   VAL A 181      17.663  16.508   0.609  1.00 24.99           O
ATOM   1444  CB  VAL A 181      17.446  17.089  -2.501  1.00 23.38           C
ATOM   1445  CG1 VAL A 181      18.282  15.926  -2.994  1.00 21.16           C
ATOM   1446  CG2 VAL A 181      16.723  17.765  -3.663  1.00 24.26           C
ATOM   1447  N   GLY A 182      17.013  14.554  -0.321  1.00 20.59           N
ATOM   1448  CA  GLY A 182      17.557  13.753   0.761  1.00 18.28           C
ATOM   1449  C   GLY A 182      18.780  12.942   0.389  1.00 17.61           C
ATOM   1450  O   GLY A 182      18.814  11.723   0.586  1.00 16.18           O
ATOM   1451  N   VAL A 183      19.800  13.617  -0.135  1.00 18.29           N
ATOM   1452  CA  VAL A 183      20.975  12.942  -0.673  1.00 17.89           C
ATOM   1453  C   VAL A 183      22.126  12.949   0.324  1.00 17.46           C
ATOM   1454  O   VAL A 183      22.896  11.987   0.395  1.00 19.83           O
ATOM   1455  CB  VAL A 183      21.375  13.538  -2.039  1.00 17.14           C
ATOM   1456  CG1 VAL A 183      22.767  13.089  -2.439  1.00 19.74           C
ATOM   1457  CG2 VAL A 183      20.384  13.115  -3.100  1.00 18.96           C
ATOM   1458  N   ASP A 184      22.261  14.018   1.112  1.00 19.22           N
ATOM   1459  CA  ASP A 184      23.385  14.104   2.039  1.00 23.88           C
ATOM   1460  C   ASP A 184      22.973  14.051   3.509  1.00 24.29           C
ATOM   1461  O   ASP A 184      23.712  14.534   4.373  1.00 30.29           O
ATOM   1462  CB  ASP A 184      24.283  15.308   1.734  1.00 29.69           C
ATOM   1463  CG  ASP A 184      23.708  16.620   2.229  1.00 35.73           C
ATOM   1464  OD1 ASP A 184      22.468  16.733   2.356  1.00 34.86           O
ATOM   1465  OD2 ASP A 184      24.509  17.543   2.490  1.00 36.20           O1-
ATOM   1466  N   ASN A 185      21.829  13.453   3.820  1.00 22.68           N
ATOM   1467  CA  ASN A 185      21.433  13.329   5.214  1.00 19.37           C
ATOM   1468  C   ASN A 185      22.148  12.143   5.868  1.00 17.61           C
ATOM   1469  O   ASN A 185      22.914  11.411   5.231  1.00 18.41           O
ATOM   1470  CB  ASN A 185      19.907  13.294   5.352  1.00 18.93           C
ATOM   1471  CG  ASN A 185      19.269  12.101   4.654  1.00 20.73           C
ATOM   1472  OD1 ASN A 185      19.859  11.028   4.557  1.00 19.82           O
ATOM   1473  ND2 ASN A 185      18.038  12.283   4.184  1.00 19.30           N
ATOM   1474  N   ALA A 186      21.902  11.956   7.165  1.00 17.65           N
ATOM   1475  CA  ALA A 186      22.620  10.929   7.912  1.00 16.30           C
ATOM   1476  C   ALA A 186      22.321   9.532   7.379  1.00 17.30           C
ATOM   1477  O   ALA A 186      23.206   8.668   7.351  1.00 17.29           O
ATOM   1478  CB  ALA A 186      22.272  11.032   9.398  1.00 20.60           C
ATOM   1479  N   GLY A 187      21.080   9.290   6.949  1.00 16.31           N
ATOM   1480  CA  GLY A 187      20.732   7.974   6.439  1.00 16.77           C
ATOM   1481  C   GLY A 187      21.455   7.632   5.152  1.00 16.82           C
ATOM   1482  O   GLY A 187      21.960   6.516   4.993  1.00 14.61           O
ATOM   1483  N   ALA A 188      21.516   8.584   4.219  1.00 15.43           N
ATOM   1484  CA  ALA A 188      22.234   8.345   2.972  1.00 14.21           C
ATOM   1485  C   ALA A 188      23.725   8.178   3.222  1.00 14.26           C
ATOM   1486  O   ALA A 188      24.374   7.331   2.597  1.00 15.24           O
ATOM   1487  CB  ALA A 188      21.972   9.483   1.987  1.00 17.78           C
ATOM   1488  N   LYS A 189      24.286   8.970   4.139  1.00 14.17           N
ATOM   1489  CA  LYS A 189      25.688   8.790   4.497  1.00 16.52           C
ATOM   1490  C   LYS A 189      25.937   7.395   5.043  1.00 15.99           C
ATOM   1491  O   LYS A 189      26.944   6.761   4.706  1.00 17.78           O
ATOM   1492  CB  LYS A 189      26.124   9.853   5.508  1.00 18.76           C
ATOM   1493  CG  LYS A 189      26.240  11.246   4.920  1.00 21.63           C
ATOM   1494  CD  LYS A 189      26.581  12.271   5.987  1.00 26.85           C
ATOM   1495  CE  LYS A 189      26.716  13.657   5.381  1.00 29.27           C
ATOM   1496  NZ  LYS A 189      27.081  14.667   6.413  1.00 32.34           N1+
ATOM   1497  N   ALA A 190      25.033   6.899   5.890  1.00 14.35           N
ATOM   1498  CA  ALA A 190      25.230   5.578   6.473  1.00 12.90           C
ATOM   1499  C   ALA A 190      25.156   4.488   5.413  1.00 13.24           C
ATOM   1500  O   ALA A 190      25.969   3.558   5.413  1.00 12.98           O
ATOM   1501  CB  ALA A 190      24.213   5.337   7.590  1.00 13.66           C
ATOM   1502  N   GLY A 191      24.190   4.586   4.500  1.00 12.22           N
ATOM   1503  CA  GLY A 191      24.066   3.576   3.463  1.00 12.54           C
ATOM   1504  C   GLY A 191      25.228   3.584   2.485  1.00 12.72           C
ATOM   1505  O   GLY A 191      25.765   2.530   2.137  1.00 12.42           O
ATOM   1506  N   LEU A 192      25.637   4.769   2.032  1.00 12.24           N
ATOM   1507  CA  LEU A 192      26.771   4.821   1.119  1.00 13.45           C
ATOM   1508  C   LEU A 192      28.059   4.411   1.819  1.00 13.12           C
ATOM   1509  O   LEU A 192      28.921   3.777   1.197  1.00 13.09           O
ATOM   1510  CB  LEU A 192      26.891   6.208   0.476  1.00 13.63           C
ATOM   1511  CG  LEU A 192      27.996   6.345  -0.580  1.00 13.00           C
ATOM   1512  CD1 LEU A 192      27.942   5.244  -1.641  1.00 12.93           C
ATOM   1513  CD2 LEU A 192      27.918   7.715  -1.224  1.00 14.74           C
ATOM   1514  N   THR A 193      28.199   4.730   3.111  1.00 12.83           N
ATOM   1515  CA  THR A 193      29.359   4.251   3.859  1.00 13.63           C
ATOM   1516  C   THR A 193      29.392   2.728   3.896  1.00 12.99           C
ATOM   1517  O   THR A 193      30.447   2.121   3.700  1.00 15.01           O
ATOM   1518  CB  THR A 193      29.364   4.835   5.279  1.00 14.83           C
ATOM   1519  OG1 THR A 193      29.580   6.250   5.214  1.00 18.66           O
ATOM   1520  CG2 THR A 193      30.457   4.194   6.139  1.00 14.93           C
ATOM   1521  N   PHE A 194      28.241   2.088   4.136  1.00 12.97           N
ATOM   1522  CA  PHE A 194      28.216   0.627   4.142  1.00 13.37           C
ATOM   1523  C   PHE A 194      28.621   0.064   2.784  1.00 11.41           C
ATOM   1524  O   PHE A 194      29.405  -0.893   2.707  1.00 14.03           O
ATOM   1525  CB  PHE A 194      26.834   0.105   4.560  1.00 12.38           C
ATOM   1526  CG  PHE A 194      26.823  -1.361   4.854  1.00 11.44           C
ATOM   1527  CD1 PHE A 194      27.187  -1.814   6.114  1.00 13.48           C
ATOM   1528  CD2 PHE A 194      26.534  -2.293   3.869  1.00 11.18           C
ATOM   1529  CE1 PHE A 194      27.228  -3.160   6.396  1.00 15.26           C
ATOM   1530  CE2 PHE A 194      26.569  -3.656   4.160  1.00 11.36           C
ATOM   1531  CZ  PHE A 194      26.917  -4.081   5.431  1.00 13.57           C
ATOM   1532  N   LEU A 195      28.101   0.660   1.705  1.00 11.71           N
ATOM   1533  CA  LEU A 195      28.442   0.232   0.353  1.00 11.34           C
ATOM   1534  C   LEU A 195      29.938   0.363   0.100  1.00 11.34           C
ATOM   1535  O   LEU A 195      30.582  -0.564  -0.406  1.00 12.34           O
ATOM   1536  CB  LEU A 195      27.670   1.096  -0.645  1.00 15.71           C
ATOM   1537  CG  LEU A 195      27.772   0.742  -2.122  1.00 16.41           C
ATOM   1538  CD1 LEU A 195      27.245  -0.643  -2.289  1.00 23.06           C
ATOM   1539  CD2 LEU A 195      26.934   1.707  -2.954  1.00 21.96           C
ATOM   1540  N   VAL A 196      30.500   1.524   0.428  1.00 11.58           N
ATOM   1541  CA  VAL A 196      31.925   1.747   0.195  1.00 14.03           C
ATOM   1542  C   VAL A 196      32.772   0.816   1.061  1.00 13.25           C
ATOM   1543  O   VAL A 196      33.816   0.314   0.617  1.00 13.04           O
ATOM   1544  CB  VAL A 196      32.276   3.234   0.391  1.00 14.14           C
ATOM   1545  CG1 VAL A 196      33.789   3.440   0.277  1.00 16.06           C
ATOM   1546  CG2 VAL A 196      31.544   4.095  -0.643  1.00 14.45           C
ATOM   1547  N   ASP A 197      32.329   0.551   2.296  1.00 14.09           N
ATOM   1548  CA  ASP A 197      33.026  -0.412   3.146  1.00 13.12           C
ATOM   1549  C   ASP A 197      33.039  -1.808   2.531  1.00 13.68           C
ATOM   1550  O   ASP A 197      34.047  -2.518   2.621  1.00 14.50           O
ATOM   1551  CB  ASP A 197      32.408  -0.434   4.544  1.00 14.56           C
ATOM   1552  CG  ASP A 197      32.966   0.652   5.436  1.00 20.85           C
ATOM   1553  OD1 ASP A 197      34.035   1.189   5.096  1.00 24.39           O
ATOM   1554  OD2 ASP A 197      32.355   0.962   6.480  1.00 22.78           O1-
ATOM   1555  N   LEU A 198      31.932  -2.230   1.900  1.00 12.36           N
ATOM   1556  CA  LEU A 198      31.951  -3.518   1.211  1.00 13.23           C
ATOM   1557  C   LEU A 198      33.046  -3.553   0.148  1.00 12.63           C
ATOM   1558  O   LEU A 198      33.714  -4.575  -0.037  1.00 14.33           O
ATOM   1559  CB  LEU A 198      30.595  -3.792   0.556  1.00 13.67           C
ATOM   1560  CG  LEU A 198      29.414  -4.131   1.465  1.00 11.42           C
ATOM   1561  CD1 LEU A 198      28.148  -4.211   0.624  1.00 12.58           C
ATOM   1562  CD2 LEU A 198      29.652  -5.443   2.219  1.00 14.89           C
ATOM   1563  N   ILE A 199      33.246  -2.440  -0.555  1.00 11.86           N
ATOM   1564  CA  ILE A 199      34.300  -2.378  -1.561  1.00 13.40           C
ATOM   1565  C   ILE A 199      35.675  -2.373  -0.897  1.00 14.56           C
ATOM   1566  O   ILE A 199      36.596  -3.087  -1.322  1.00 14.58           O
ATOM   1567  CB  ILE A 199      34.089  -1.152  -2.465  1.00 12.51           C
ATOM   1568  CG1 ILE A 199      32.765  -1.265  -3.228  1.00 12.42           C
ATOM   1569  CG2 ILE A 199      35.236  -1.015  -3.441  1.00 14.80           C
ATOM   1570  CD1 ILE A 199      32.372   0.018  -3.932  1.00 14.00           C
ATOM   1571  N   LYS A 200      35.837  -1.564   0.152  1.00 14.47           N
ATOM   1572  CA  LYS A 200      37.130  -1.483   0.831  1.00 17.17           C
ATOM   1573  C   LYS A 200      37.558  -2.839   1.369  1.00 16.57           C
ATOM   1574  O   LYS A 200      38.746  -3.188   1.330  1.00 17.45           O
ATOM   1575  CB  LYS A 200      37.065  -0.451   1.955  1.00 20.64           C
ATOM   1576  CG  LYS A 200      36.996   0.966   1.434  1.00 30.06           C
ATOM   1577  CD  LYS A 200      37.275   2.009   2.491  1.00 35.36           C
ATOM   1578  CE  LYS A 200      37.371   3.373   1.831  1.00 38.62           C
ATOM   1579  NZ  LYS A 200      37.165   4.489   2.784  1.00 42.30           N1+
ATOM   1580  N   ASN A 201      36.606  -3.616   1.875  1.00 15.33           N
ATOM   1581  CA  ASN A 201      36.891  -4.926   2.440  1.00 15.87           C
ATOM   1582  C   ASN A 201      36.857  -6.046   1.409  1.00 17.12           C
ATOM   1583  O   ASN A 201      36.931  -7.221   1.786  1.00 17.62           O
ATOM   1584  CB  ASN A 201      35.932  -5.196   3.602  1.00 16.45           C
ATOM   1585  CG  ASN A 201      36.154  -4.234   4.749  1.00 19.64           C
ATOM   1586  OD1 ASN A 201      37.299  -3.886   5.062  1.00 22.06           O
ATOM   1587  ND2 ASN A 201      35.076  -3.790   5.375  1.00 19.09           N
ATOM   1588  N   LYS A 202      36.753  -5.706   0.123  1.00 15.94           N
ATOM   1589  CA  LYS A 202      36.823  -6.645  -0.996  1.00 15.99           C
ATOM   1590  C   LYS A 202      35.651  -7.620  -1.038  1.00 16.68           C
ATOM   1591  O   LYS A 202      35.740  -8.681  -1.668  1.00 18.91           O
ATOM   1592  CB  LYS A 202      38.181  -7.361  -1.112  1.00 20.03           C
ATOM   1593  CG  LYS A 202      39.352  -6.401  -1.247  1.00 27.64           C
ATOM   1594  CD  LYS A 202      40.669  -7.151  -1.359  1.00 32.32           C
ATOM   1595  CE  LYS A 202      41.861  -6.225  -1.147  1.00 39.32           C
ATOM   1596  NZ  LYS A 202      41.910  -5.110  -2.133  1.00 41.38           N1+
ATOM   1597  N   HIS A 203      34.539  -7.278  -0.391  1.00 14.30           N
ATOM   1598  CA  HIS A 203      33.319  -8.047  -0.579  1.00 14.23           C
ATOM   1599  C   HIS A 203      32.605  -7.678  -1.867  1.00 16.83           C
ATOM   1600  O   HIS A 203      31.774  -8.457  -2.341  1.00 16.62           O
ATOM   1601  CB  HIS A 203      32.395  -7.871   0.631  1.00 15.28           C
ATOM   1602  CG  HIS A 203      33.070  -8.164   1.935  1.00 14.22           C
ATOM   1603  ND1 HIS A 203      33.686  -9.370   2.197  1.00 15.87           N
ATOM   1604  CD2 HIS A 203      33.229  -7.411   3.050  1.00 14.80           C
ATOM   1605  CE1 HIS A 203      34.205  -9.342   3.412  1.00 15.25           C
ATOM   1606  NE2 HIS A 203      33.944  -8.165   3.951  1.00 14.18           N
ATOM   1607  N   MET A 204      32.907  -6.507  -2.427  1.00 13.43           N
ATOM   1608  CA  MET A 204      32.432  -6.110  -3.743  1.00 13.56           C
ATOM   1609  C   MET A 204      33.557  -5.358  -4.434  1.00 14.94           C
ATOM   1610  O   MET A 204      34.522  -4.924  -3.798  1.00 13.91           O
ATOM   1611  CB  MET A 204      31.165  -5.249  -3.682  1.00 14.98           C
ATOM   1612  CG  MET A 204      29.957  -5.991  -3.140  1.00 13.47           C
ATOM   1613  SD  MET A 204      28.384  -5.204  -3.531  1.00 14.33           S
ATOM   1614  CE  MET A 204      28.721  -3.554  -3.008  1.00 14.20           C
ATOM   1615  N   ASN A 205      33.434  -5.223  -5.752  1.00 15.14           N
ATOM   1616  CA  ASN A 205      34.442  -4.578  -6.582  1.00 13.45           C
ATOM   1617  C   ASN A 205      33.817  -3.336  -7.191  1.00 12.66           C
ATOM   1618  O   ASN A 205      32.697  -3.396  -7.712  1.00 13.22           O
ATOM   1619  CB  ASN A 205      34.894  -5.510  -7.708  1.00 14.09           C
ATOM   1620  CG  ASN A 205      35.451  -6.820  -7.196  1.00 25.38           C
ATOM   1621  OD1 ASN A 205      35.975  -6.899  -6.082  1.00 27.26           O
ATOM   1622  ND2 ASN A 205      35.345  -7.865  -8.017  1.00 26.57           N
ATOM   1623  N   ALA A 206      34.545  -2.218  -7.145  1.00 13.67           N
ATOM   1624  CA  ALA A 206      34.013  -0.950  -7.640  1.00 14.99           C
ATOM   1625  C   ALA A 206      33.701  -0.982  -9.131  1.00 13.62           C
ATOM   1626  O   ALA A 206      32.878  -0.184  -9.593  1.00 16.84           O
ATOM   1627  CB  ALA A 206      34.990   0.197  -7.356  1.00 17.26           C
ATOM   1628  N   ASP A 207      34.318  -1.881  -9.888  1.00 14.38           N
ATOM   1629  CA  ASP A 207      34.110  -1.909 -11.329  1.00 17.02           C
ATOM   1630  C   ASP A 207      32.949  -2.798 -11.757  1.00 16.62           C
ATOM   1631  O   ASP A 207      32.640  -2.850 -12.948  1.00 16.73           O
ATOM   1632  CB  ASP A 207      35.397  -2.320 -12.055  1.00 17.48           C
ATOM   1633  CG  ASP A 207      35.685  -3.802 -11.949  1.00 26.81           C
ATOM   1634  OD1 ASP A 207      35.371  -4.412 -10.905  1.00 26.83           O
ATOM   1635  OD2 ASP A 207      36.241  -4.362 -12.918  1.00 34.94           O1-
ATOM   1636  N   THR A 208      32.275  -3.472 -10.831  1.00 12.47           N
ATOM   1637  CA  THR A 208      31.218  -4.392 -11.232  1.00 12.00           C
ATOM   1638  C   THR A 208      30.057  -3.624 -11.850  1.00 12.94           C
ATOM   1639  O   THR A 208      29.537  -2.677 -11.253  1.00 12.05           O
ATOM   1640  CB  THR A 208      30.746  -5.196 -10.026  1.00 10.88           C
ATOM   1641  OG1 THR A 208      31.834  -6.008  -9.584  1.00 13.81           O
ATOM   1642  CG2 THR A 208      29.589  -6.091 -10.407  1.00 14.24           C
ATOM   1643  N   ASP A 209      29.651  -4.040 -13.052  1.00 12.30           N
ATOM   1644  CA  ASP A 209      28.594  -3.379 -13.806  1.00 11.74           C
ATOM   1645  C   ASP A 209      27.506  -4.393 -14.132  1.00 11.11           C
ATOM   1646  O   ASP A 209      27.489  -5.492 -13.569  1.00 11.34           O
ATOM   1647  CB  ASP A 209      29.176  -2.745 -15.077  1.00 11.61           C
ATOM   1648  CG  ASP A 209      29.717  -3.773 -16.065  1.00 14.57           C
ATOM   1649  OD1 ASP A 209      29.765  -4.974 -15.765  1.00 13.80           O
ATOM   1650  OD2 ASP A 209      30.100  -3.359 -17.177  1.00 23.05           O1-
ATOM   1651  N   TYR A 210      26.605  -4.049 -15.053  1.00 10.99           N
ATOM   1652  CA  TYR A 210      25.500  -4.951 -15.363  1.00 10.44           C
ATOM   1653  C   TYR A 210      26.001  -6.253 -15.971  1.00 12.91           C
ATOM   1654  O   TYR A 210      25.569  -7.342 -15.574  1.00 13.03           O
ATOM   1655  CB  TYR A 210      24.488  -4.257 -16.283  1.00 11.00           C
ATOM   1656  CG  TYR A 210      23.163  -4.985 -16.385  1.00 11.06           C
ATOM   1657  CD1 TYR A 210      23.003  -6.084 -17.227  1.00 10.36           C
ATOM   1658  CD2 TYR A 210      22.078  -4.586 -15.618  1.00 11.65           C
ATOM   1659  CE1 TYR A 210      21.789  -6.747 -17.316  1.00 12.10           C
ATOM   1660  CE2 TYR A 210      20.871  -5.239 -15.698  1.00 11.40           C
ATOM   1661  CZ  TYR A 210      20.729  -6.315 -16.543  1.00 12.97           C
ATOM   1662  OH  TYR A 210      19.514  -6.953 -16.603  1.00 12.86           O
ATOM   1663  N   SER A 211      26.936  -6.161 -16.930  1.00 12.83           N
ATOM   1664  C   SER A 211      28.197  -8.270 -16.693  1.00 12.74           C
ATOM   1665  O   SER A 211      28.004  -9.492 -16.701  1.00 14.46           O
ATOM   1666  CA ASER A 211      27.398  -7.361 -17.620  1.00 14.26           C
ATOM   1667  CB ASER A 211      28.211  -6.985 -18.858  1.00 15.54           C
ATOM   1668  OG ASER A 211      29.328  -6.186 -18.517  1.00 17.30           O
ATOM   1669  N   ILE A 212      29.094  -7.697 -15.885  1.00 12.18           N
ATOM   1670  CA  ILE A 212      29.917  -8.509 -14.994  1.00 14.20           C
ATOM   1671  C   ILE A 212      29.051  -9.238 -13.974  1.00 11.90           C
ATOM   1672  O   ILE A 212      29.229 -10.437 -13.731  1.00 13.30           O
ATOM   1673  CB  ILE A 212      31.003  -7.642 -14.332  1.00 14.03           C
ATOM   1674  CG1 ILE A 212      32.025  -7.176 -15.367  1.00 15.84           C
ATOM   1675  CG2 ILE A 212      31.690  -8.404 -13.217  1.00 15.65           C
ATOM   1676  CD1 ILE A 212      32.955  -6.115 -14.820  1.00 18.08           C
ATOM   1677  N   ALA A 213      28.072  -8.541 -13.391  1.00 12.36           N
ATOM   1678  CA  ALA A 213      27.238  -9.192 -12.387  1.00 12.17           C
ATOM   1679  C   ALA A 213      26.338 -10.245 -13.012  1.00 13.66           C
ATOM   1680  O   ALA A 213      26.165 -11.326 -12.444  1.00 13.41           O
ATOM   1681  CB  ALA A 213      26.398  -8.168 -11.628  1.00 12.89           C
ATOM   1682  N   GLU A 214      25.755  -9.952 -14.179  1.00 14.34           N
ATOM   1683  CA  GLU A 214      24.853 -10.924 -14.789  1.00 14.63           C
ATOM   1684  C   GLU A 214      25.598 -12.195 -15.169  1.00 14.61           C
ATOM   1685  O   GLU A 214      25.100 -13.302 -14.948  1.00 16.15           O
ATOM   1686  CB  GLU A 214      24.143 -10.333 -16.008  1.00 14.80           C
ATOM   1687  CG  GLU A 214      23.206 -11.339 -16.693  1.00 16.56           C
ATOM   1688  CD  GLU A 214      22.322 -10.732 -17.780  1.00 17.68           C
ATOM   1689  OE1 GLU A 214      22.811  -9.899 -18.571  1.00 18.46           O
ATOM   1690  OE2 GLU A 214      21.124 -11.093 -17.848  1.00 16.34           O1-
ATOM   1691  N   ALA A 215      26.803 -12.054 -15.727  1.00 13.66           N
ATOM   1692  CA  ALA A 215      27.574 -13.233 -16.106  1.00 16.26           C
ATOM   1693  C   ALA A 215      27.972 -14.043 -14.880  1.00 16.63           C
ATOM   1694  O   ALA A 215      27.899 -15.278 -14.890  1.00 19.35           O
ATOM   1695  CB  ALA A 215      28.805 -12.817 -16.913  1.00 17.63           C
ATOM   1696  N   ALA A 216      28.371 -13.366 -13.804  1.00 14.93           N
ATOM   1697  CA  ALA A 216      28.844 -14.075 -12.621  1.00 17.71           C
ATOM   1698  C   ALA A 216      27.719 -14.858 -11.958  1.00 16.74           C
ATOM   1699  O   ALA A 216      27.904 -16.012 -11.555  1.00 18.15           O
ATOM   1700  CB  ALA A 216      29.470 -13.090 -11.635  1.00 17.78           C
ATOM   1701  N   PHE A 217      26.544 -14.249 -11.821  1.00 17.23           N
ATOM   1702  CA  PHE A 217      25.446 -14.987 -11.215  1.00 14.59           C
ATOM   1703  C   PHE A 217      25.004 -16.137 -12.109  1.00 16.64           C
ATOM   1704  O   PHE A 217      24.780 -17.256 -11.635  1.00 17.48           O
ATOM   1705  CB  PHE A 217      24.263 -14.071 -10.912  1.00 14.55           C
ATOM   1706  CG  PHE A 217      23.172 -14.775 -10.176  1.00 12.59           C
ATOM   1707  CD1 PHE A 217      23.264 -14.955  -8.803  1.00 13.84           C
ATOM   1708  CD2 PHE A 217      22.089 -15.319 -10.856  1.00 14.10           C
ATOM   1709  CE1 PHE A 217      22.280 -15.638  -8.103  1.00 13.89           C
ATOM   1710  CE2 PHE A 217      21.095 -16.009 -10.167  1.00 15.65           C
ATOM   1711  CZ  PHE A 217      21.191 -16.167  -8.781  1.00 17.86           C
ATOM   1712  N   ASN A 218      24.872 -15.880 -13.408  1.00 16.06           N
ATOM   1713  CA  ASN A 218      24.332 -16.899 -14.294  1.00 16.54           C
ATOM   1714  C   ASN A 218      25.300 -18.050 -14.522  1.00 20.42           C
ATOM   1715  O   ASN A 218      24.870 -19.117 -14.974  1.00 23.87           O
ATOM   1716  CB  ASN A 218      23.837 -16.254 -15.591  1.00 16.18           C
ATOM   1717  CG  ASN A 218      22.651 -15.316 -15.348  1.00 16.03           C
ATOM   1718  OD1 ASN A 218      22.257 -15.091 -14.200  1.00 18.97           O
ATOM   1719  ND2 ASN A 218      22.085 -14.774 -16.414  1.00 19.44           N
ATOM   1720  N   LYS A 219      26.575 -17.874 -14.183  1.00 18.84           N
ATOM   1721  CA  LYS A 219      27.556 -18.950 -14.231  1.00 20.09           C
ATOM   1722  C   LYS A 219      27.796 -19.589 -12.871  1.00 22.48           C
ATOM   1723  O   LYS A 219      28.692 -20.426 -12.742  1.00 24.49           O
ATOM   1724  CB  LYS A 219      28.870 -18.455 -14.834  1.00 23.90           C
ATOM   1725  CG  LYS A 219      28.768 -18.159 -16.322  1.00 27.64           C
ATOM   1726  CD  LYS A 219      30.129 -17.941 -16.941  1.00 37.39           C
ATOM   1727  CE  LYS A 219      30.828 -16.782 -16.279  1.00 40.45           C
ATOM   1728  NZ  LYS A 219      32.173 -16.504 -16.860  1.00 42.44           N1+
ATOM   1729  N   GLY A 220      27.013 -19.223 -11.858  1.00 19.56           N
ATOM   1730  CA  GLY A 220      27.158 -19.856 -10.564  1.00 20.45           C
ATOM   1731  C   GLY A 220      28.369 -19.424  -9.776  1.00 19.90           C
ATOM   1732  O   GLY A 220      28.785 -20.134  -8.854  1.00 23.11           O
ATOM   1733  N   GLU A 221      28.947 -18.268 -10.106  1.00 19.65           N
ATOM   1734  CA  GLU A 221      30.146 -17.793  -9.431  1.00 19.52           C
ATOM   1735  C   GLU A 221      29.850 -16.961  -8.196  1.00 18.74           C
ATOM   1736  O   GLU A 221      30.696 -16.879  -7.299  1.00 18.60           O
ATOM   1737  CB  GLU A 221      30.994 -16.980 -10.407  1.00 20.02           C
ATOM   1738  CG  GLU A 221      31.425 -17.796 -11.616  1.00 22.36           C
ATOM   1739  CD  GLU A 221      32.241 -16.995 -12.600  1.00 25.88           C
ATOM   1740  OE1 GLU A 221      32.197 -15.747 -12.549  1.00 24.04           O
ATOM   1741  OE2 GLU A 221      32.931 -17.621 -13.430  1.00 27.57           O1-
ATOM   1742  N   THR A 222      28.680 -16.339  -8.130  1.00 17.34           N
ATOM   1743  CA  THR A 222      28.288 -15.546  -6.977  1.00 16.08           C
ATOM   1744  C   THR A 222      26.933 -16.041  -6.495  1.00 14.20           C
ATOM   1745  O   THR A 222      26.099 -16.477  -7.293  1.00 16.25           O
ATOM   1746  CB  THR A 222      28.272 -14.034  -7.323  1.00 14.80           C
ATOM   1747  OG1 THR A 222      28.122 -13.258  -6.128  1.00 15.95           O
ATOM   1748  CG2 THR A 222      27.150 -13.688  -8.304  1.00 13.81           C
ATOM   1749  N   ALA A 223      26.723 -15.993  -5.177  1.00 15.70           N
ATOM   1750  CA  ALA A 223      25.495 -16.544  -4.614  1.00 14.51           C
ATOM   1751  C   ALA A 223      24.288 -15.636  -4.803  1.00 13.76           C
ATOM   1752  O   ALA A 223      23.156 -16.121  -4.731  1.00 13.94           O
ATOM   1753  CB  ALA A 223      25.667 -16.815  -3.121  1.00 16.81           C
ATOM   1754  N   MET A 224      24.497 -14.340  -5.025  1.00 12.68           N
ATOM   1755  CA  MET A 224      23.392 -13.398  -5.089  1.00 11.29           C
ATOM   1756  C   MET A 224      23.680 -12.321  -6.117  1.00 11.28           C
ATOM   1757  O   MET A 224      24.833 -11.986  -6.396  1.00 13.09           O
ATOM   1758  CB  MET A 224      23.174 -12.694  -3.749  1.00 12.25           C
ATOM   1759  CG  MET A 224      22.728 -13.616  -2.632  1.00 13.53           C
ATOM   1760  SD  MET A 224      22.450 -12.740  -1.087  1.00 14.09           S
ATOM   1761  CE  MET A 224      24.135 -12.440  -0.556  1.00 18.12           C
ATOM   1762  N   THR A 225      22.605 -11.773  -6.665  1.00 10.91           N
ATOM   1763  CA  THR A 225      22.666 -10.540  -7.423  1.00 10.20           C
ATOM   1764  C   THR A 225      21.421  -9.732  -7.090  1.00 10.58           C
ATOM   1765  O   THR A 225      20.541 -10.181  -6.345  1.00 10.86           O
ATOM   1766  CB  THR A 225      22.825 -10.823  -8.928  1.00 11.99           C
ATOM   1767  OG1 THR A 225      23.093  -9.601  -9.624  1.00 11.34           O
ATOM   1768  CG2 THR A 225      21.581 -11.482  -9.514  1.00 11.81           C
ATOM   1769  N   ILE A 226      21.374  -8.506  -7.594  1.00  9.45           N
ATOM   1770  CA  ILE A 226      20.200  -7.650  -7.457  1.00  9.28           C
ATOM   1771  C   ILE A 226      19.799  -7.259  -8.868  1.00  9.72           C
ATOM   1772  O   ILE A 226      20.614  -6.713  -9.619  1.00 10.37           O
ATOM   1773  CB  ILE A 226      20.478  -6.420  -6.574  1.00  8.84           C
ATOM   1774  CG1 ILE A 226      20.705  -6.885  -5.131  1.00 10.13           C
ATOM   1775  CG2 ILE A 226      19.320  -5.421  -6.651  1.00 11.11           C
ATOM   1776  CD1 ILE A 226      21.268  -5.815  -4.220  1.00 10.81           C
ATOM   1777  N   ASN A 227      18.565  -7.577  -9.247  1.00  9.00           N
ATOM   1778  CA  ASN A 227      18.118  -7.267 -10.594  1.00  9.12           C
ATOM   1779  C   ASN A 227      16.601  -7.304 -10.635  1.00  9.32           C
ATOM   1780  O   ASN A 227      15.935  -7.643  -9.653  1.00  9.76           O
ATOM   1781  CB  ASN A 227      18.752  -8.194 -11.635  1.00 10.39           C
ATOM   1782  CG  ASN A 227      19.155  -7.438 -12.883  1.00 10.51           C
ATOM   1783  OD1 ASN A 227      18.484  -6.489 -13.281  1.00 10.83           O
ATOM   1784  ND2 ASN A 227      20.278  -7.823 -13.477  1.00 12.46           N
ATOM   1785  N   GLY A 228      16.066  -6.921 -11.789  1.00  9.79           N
ATOM   1786  CA  GLY A 228      14.641  -6.840 -11.992  1.00 10.38           C
ATOM   1787  C   GLY A 228      14.092  -8.000 -12.795  1.00  9.47           C
ATOM   1788  O   GLY A 228      14.833  -8.867 -13.271  1.00 11.28           O
ATOM   1789  N   PRO A 229      12.771  -8.017 -12.984  1.00  9.57           N
ATOM   1790  CA  PRO A 229      12.144  -9.160 -13.661  1.00 11.32           C
ATOM   1791  C   PRO A 229      12.556  -9.305 -15.114  1.00 11.05           C
ATOM   1792  O   PRO A 229      12.451 -10.413 -15.653  1.00 14.14           O
ATOM   1793  CB  PRO A 229      10.640  -8.880 -13.512  1.00 11.82           C
ATOM   1794  CG  PRO A 229      10.541  -7.961 -12.300  1.00 11.55           C
ATOM   1795  CD  PRO A 229      11.775  -7.089 -12.431  1.00  9.88           C
ATOM   1796  N   TRP A 230      13.055  -8.236 -15.743  1.00 10.95           N
ATOM   1797  CA  TRP A 230      13.578  -8.327 -17.104  1.00 11.84           C
ATOM   1798  C   TRP A 230      14.766  -9.274 -17.198  1.00 14.73           C
ATOM   1799  O   TRP A 230      15.086  -9.739 -18.297  1.00 14.97           O
ATOM   1800  CB  TRP A 230      13.991  -6.933 -17.590  1.00 13.55           C
ATOM   1801  CG  TRP A 230      14.992  -6.297 -16.668  1.00 10.23           C
ATOM   1802  CD1 TRP A 230      16.334  -6.510 -16.661  1.00 11.51           C
ATOM   1803  CD2 TRP A 230      14.722  -5.391 -15.585  1.00 11.20           C
ATOM   1804  NE1 TRP A 230      16.932  -5.787 -15.646  1.00 11.48           N
ATOM   1805  CE2 TRP A 230      15.963  -5.083 -14.983  1.00  9.75           C
ATOM   1806  CE3 TRP A 230      13.565  -4.793 -15.084  1.00 11.24           C
ATOM   1807  CZ2 TRP A 230      16.074  -4.219 -13.891  1.00 10.03           C
ATOM   1808  CZ3 TRP A 230      13.679  -3.912 -14.001  1.00 10.85           C
ATOM   1809  CH2 TRP A 230      14.925  -3.639 -13.425  1.00 10.67           C
ATOM   1810  N   ALA A 231      15.430  -9.568 -16.079  1.00 12.65           N
ATOM   1811  CA  ALA A 231      16.614 -10.419 -16.069  1.00 10.73           C
ATOM   1812  C   ALA A 231      16.296 -11.898 -15.882  1.00 10.90           C
ATOM   1813  O   ALA A 231      17.183 -12.736 -16.078  1.00 14.31           O
ATOM   1814  CB  ALA A 231      17.575  -9.980 -14.952  1.00 13.41           C
ATOM   1815  N   TRP A 232      15.060 -12.247 -15.517  1.00 11.98           N
ATOM   1816  CA  TRP A 232      14.770 -13.627 -15.137  1.00 12.69           C
ATOM   1817  C   TRP A 232      14.947 -14.589 -16.306  1.00 15.03           C
ATOM   1818  O   TRP A 232      15.392 -15.727 -16.113  1.00 14.59           O
ATOM   1819  CB  TRP A 232      13.347 -13.749 -14.592  1.00 13.88           C
ATOM   1820  CG  TRP A 232      13.087 -12.982 -13.333  1.00 11.76           C
ATOM   1821  CD1 TRP A 232      14.005 -12.365 -12.537  1.00 11.52           C
ATOM   1822  CD2 TRP A 232      11.809 -12.740 -12.744  1.00 11.61           C
ATOM   1823  NE1 TRP A 232      13.368 -11.758 -11.465  1.00 11.32           N
ATOM   1824  CE2 TRP A 232      12.020 -11.970 -11.583  1.00 11.31           C
ATOM   1825  CE3 TRP A 232      10.501 -13.100 -13.089  1.00 13.40           C
ATOM   1826  CZ2 TRP A 232      10.967 -11.553 -10.760  1.00  8.99           C
ATOM   1827  CZ3 TRP A 232       9.460 -12.684 -12.283  1.00 13.22           C
ATOM   1828  CH2 TRP A 232       9.698 -11.921 -11.127  1.00 12.01           C
ATOM   1829  N   SER A 233      14.579 -14.162 -17.518  1.00 16.25           N
ATOM   1830  CA  SER A 233      14.654 -15.061 -18.669  1.00 20.75           C
ATOM   1831  C   SER A 233      16.074 -15.567 -18.886  1.00 18.66           C
ATOM   1832  O   SER A 233      16.283 -16.756 -19.158  1.00 18.90           O
ATOM   1833  CB  SER A 233      14.133 -14.359 -19.922  1.00 23.89           C
ATOM   1834  OG  SER A 233      12.730 -14.183 -19.850  1.00 35.95           O
ATOM   1835  N   ASN A 234      17.064 -14.686 -18.745  1.00 16.27           N
ATOM   1836  CA  ASN A 234      18.452 -15.114 -18.894  1.00 17.66           C
ATOM   1837  C   ASN A 234      18.866 -16.081 -17.795  1.00 18.41           C
ATOM   1838  O   ASN A 234      19.680 -16.983 -18.036  1.00 19.89           O
ATOM   1839  CB  ASN A 234      19.391 -13.906 -18.937  1.00 18.26           C
ATOM   1840  CG  ASN A 234      19.379 -13.206 -20.286  1.00 19.44           C
ATOM   1841  OD1 ASN A 234      18.859 -13.739 -21.268  1.00 20.06           O
ATOM   1842  ND2 ASN A 234      19.969 -12.018 -20.346  1.00 19.26           N
ATOM   1843  N   ILE A 235      18.326 -15.919 -16.583  1.00 15.63           N
ATOM   1844  CA  ILE A 235      18.651 -16.858 -15.514  1.00 15.91           C
ATOM   1845  C   ILE A 235      17.999 -18.208 -15.781  1.00 17.17           C
ATOM   1846  O   ILE A 235      18.575 -19.262 -15.481  1.00 20.00           O
ATOM   1847  CB  ILE A 235      18.266 -16.295 -14.131  1.00 16.47           C
ATOM   1848  CG1 ILE A 235      18.687 -14.825 -14.002  1.00 15.69           C
ATOM   1849  CG2 ILE A 235      18.938 -17.111 -13.045  1.00 17.19           C
ATOM   1850  CD1 ILE A 235      18.299 -14.192 -12.659  1.00 12.59           C
ATOM   1851  N   ASP A 236      16.786 -18.197 -16.340  1.00 17.75           N
ATOM   1852  CA  ASP A 236      16.131 -19.444 -16.727  1.00 20.33           C
ATOM   1853  C   ASP A 236      17.003 -20.221 -17.702  1.00 22.24           C
ATOM   1854  O   ASP A 236      17.261 -21.416 -17.512  1.00 23.46           O
ATOM   1855  CB  ASP A 236      14.775 -19.156 -17.378  1.00 18.63           C
ATOM   1856  CG  ASP A 236      13.777 -18.519 -16.427  1.00 16.42           C
ATOM   1857  OD1 ASP A 236      13.948 -18.646 -15.199  1.00 18.29           O
ATOM   1858  OD2 ASP A 236      12.805 -17.907 -16.923  1.00 20.65           O1-
ATOM   1859  N   THR A 237      17.469 -19.545 -18.755  1.00 22.01           N
ATOM   1860  CA  THR A 237      18.300 -20.192 -19.765  1.00 22.83           C
ATOM   1861  C   THR A 237      19.592 -20.731 -19.167  1.00 26.48           C
ATOM   1862  O   THR A 237      20.099 -21.768 -19.610  1.00 26.62           O
ATOM   1863  CB  THR A 237      18.595 -19.193 -20.887  1.00 24.68           C
ATOM   1864  OG1 THR A 237      17.364 -18.732 -21.456  1.00 29.22           O
ATOM   1865  CG2 THR A 237      19.442 -19.837 -21.980  1.00 29.54           C
ATOM   1866  N   SER A 238      20.128 -20.055 -18.152  1.00 25.04           N
ATOM   1867  C   SER A 238      21.142 -21.699 -16.590  1.00 26.33           C
ATOM   1868  O   SER A 238      22.129 -22.308 -16.162  1.00 25.90           O
ATOM   1869  CA ASER A 238      21.351 -20.487 -17.486  1.00 24.15           C
ATOM   1870  CB ASER A 238      21.913 -19.346 -16.639  1.00 23.92           C
ATOM   1871  OG ASER A 238      21.204 -19.235 -15.415  1.00 24.84           O
ATOM   1872  N   LYS A 239      19.894 -22.043 -16.275  1.00 25.84           N
ATOM   1873  CA  LYS A 239      19.546 -23.207 -15.461  1.00 29.50           C
ATOM   1874  C   LYS A 239      20.019 -23.103 -14.012  1.00 28.23           C
ATOM   1875  O   LYS A 239      20.041 -24.108 -13.294  1.00 30.51           O
ATOM   1876  CB  LYS A 239      20.005 -24.526 -16.103  1.00 35.49           C
ATOM   1877  CG  LYS A 239      19.545 -24.714 -17.543  1.00 38.81           C
ATOM   1878  CD  LYS A 239      18.434 -25.748 -17.647  1.00 42.11           C
ATOM   1879  CE  LYS A 239      18.004 -25.972 -19.093  1.00 42.62           C
ATOM   1880  NZ  LYS A 239      19.025 -26.692 -19.898  1.00 43.63           N1+
ATOM   1881  N   VAL A 240      20.399 -21.911 -13.546  1.00 27.90           N
ATOM   1882  CA  VAL A 240      20.698 -21.749 -12.129  1.00 25.29           C
ATOM   1883  C   VAL A 240      19.427 -21.986 -11.331  1.00 22.39           C
ATOM   1884  O   VAL A 240      18.347 -21.509 -11.697  1.00 24.74           O
ATOM   1885  CB  VAL A 240      21.294 -20.358 -11.855  1.00 27.20           C
ATOM   1886  CG1 VAL A 240      21.362 -20.089 -10.354  1.00 22.69           C
ATOM   1887  CG2 VAL A 240      22.681 -20.242 -12.475  1.00 27.51           C
ATOM   1888  N   ASN A 241      19.543 -22.754 -10.252  1.00 24.03           N
ATOM   1889  CA  ASN A 241      18.428 -22.985  -9.336  1.00 26.85           C
ATOM   1890  C   ASN A 241      18.310 -21.743  -8.461  1.00 23.45           C
ATOM   1891  O   ASN A 241      18.916 -21.648  -7.391  1.00 24.40           O
ATOM   1892  CB  ASN A 241      18.693 -24.234  -8.504  1.00 28.99           C
ATOM   1893  CG  ASN A 241      17.567 -24.548  -7.536  1.00 31.27           C
ATOM   1894  OD1 ASN A 241      16.432 -24.112  -7.720  1.00 30.43           O
ATOM   1895  ND2 ASN A 241      17.881 -25.311  -6.495  1.00 33.17           N
ATOM   1896  N   TYR A 242      17.526 -20.771  -8.921  1.00 20.21           N
ATOM   1897  CA  TYR A 242      17.487 -19.460  -8.292  1.00 18.30           C
ATOM   1898  C   TYR A 242      16.161 -19.209  -7.590  1.00 17.72           C
ATOM   1899  O   TYR A 242      15.134 -19.826  -7.888  1.00 19.56           O
ATOM   1900  CB  TYR A 242      17.777 -18.332  -9.296  1.00 18.18           C
ATOM   1901  CG  TYR A 242      16.676 -18.002 -10.291  1.00 17.53           C
ATOM   1902  CD1 TYR A 242      16.491 -18.767 -11.437  1.00 19.23           C
ATOM   1903  CD2 TYR A 242      15.849 -16.893 -10.106  1.00 16.98           C
ATOM   1904  CE1 TYR A 242      15.506 -18.455 -12.361  1.00 16.61           C
ATOM   1905  CE2 TYR A 242      14.859 -16.570 -11.022  1.00 14.90           C
ATOM   1906  CZ  TYR A 242      14.691 -17.360 -12.151  1.00 14.98           C
ATOM   1907  OH  TYR A 242      13.714 -17.053 -13.073  1.00 16.01           O
ATOM   1908  N   GLY A 243      16.223 -18.304  -6.611  1.00 17.27           N
ATOM   1909  CA  GLY A 243      15.035 -17.730  -6.025  1.00 15.66           C
ATOM   1910  C   GLY A 243      15.114 -16.215  -6.096  1.00 15.72           C
ATOM   1911  O   GLY A 243      16.171 -15.638  -6.373  1.00 15.16           O
ATOM   1912  N   VAL A 244      13.968 -15.583  -5.859  1.00 14.10           N
ATOM   1913  CA  VAL A 244      13.833 -14.132  -5.863  1.00 11.76           C
ATOM   1914  C   VAL A 244      13.113 -13.753  -4.581  1.00 12.14           C
ATOM   1915  O   VAL A 244      12.083 -14.349  -4.247  1.00 14.98           O
ATOM   1916  CB  VAL A 244      13.044 -13.652  -7.094  1.00 11.05           C
ATOM   1917  CG1 VAL A 244      12.934 -12.152  -7.100  1.00 11.11           C
ATOM   1918  CG2 VAL A 244      13.717 -14.136  -8.387  1.00 12.17           C
ATOM   1919  N   THR A 245      13.662 -12.793  -3.842  1.00 10.71           N
ATOM   1920  CA  THR A 245      13.157 -12.544  -2.495  1.00 10.90           C
ATOM   1921  C   THR A 245      13.297 -11.069  -2.130  1.00  9.41           C
ATOM   1922  O   THR A 245      13.801 -10.249  -2.902  1.00 10.09           O
ATOM   1923  CB  THR A 245      13.857 -13.455  -1.471  1.00 11.48           C
ATOM   1924  OG1 THR A 245      13.138 -13.406  -0.232  1.00 15.04           O
ATOM   1925  CG2 THR A 245      15.310 -13.006  -1.237  1.00 14.46           C
ATOM   1926  N   VAL A 246      12.857 -10.747  -0.910  1.00 11.87           N
ATOM   1927  CA  VAL A 246      12.911  -9.378  -0.407  1.00 11.75           C
ATOM   1928  C   VAL A 246      14.361  -8.915  -0.313  1.00 10.23           C
ATOM   1929  O   VAL A 246      15.263  -9.691   0.032  1.00 11.78           O
ATOM   1930  CB  VAL A 246      12.180  -9.297   0.948  1.00 14.44           C
ATOM   1931  CG1 VAL A 246      12.819 -10.228   1.988  1.00 15.50           C
ATOM   1932  CG2 VAL A 246      12.110  -7.863   1.453  1.00 14.87           C
ATOM   1933  N   LEU A 247      14.595  -7.645  -0.652  1.00  9.21           N
ATOM   1934  CA  LEU A 247      15.934  -7.089  -0.524  1.00  9.42           C
ATOM   1935  C   LEU A 247      16.347  -7.070   0.947  1.00 10.87           C
ATOM   1936  O   LEU A 247      15.494  -7.008   1.834  1.00 11.50           O
ATOM   1937  CB  LEU A 247      15.950  -5.667  -1.069  1.00  9.95           C
ATOM   1938  CG  LEU A 247      15.856  -5.608  -2.600  1.00 10.64           C
ATOM   1939  CD1 LEU A 247      15.473  -4.203  -3.049  1.00 12.91           C
ATOM   1940  CD2 LEU A 247      17.166  -6.052  -3.265  1.00 11.08           C
ATOM   1941  N   PRO A 248      17.644  -7.137   1.235  1.00  9.78           N
ATOM   1942  CA  PRO A 248      18.081  -7.104   2.636  1.00 11.72           C
ATOM   1943  C   PRO A 248      17.733  -5.769   3.272  1.00 11.38           C
ATOM   1944  O   PRO A 248      17.642  -4.739   2.605  1.00 11.56           O
ATOM   1945  CB  PRO A 248      19.604  -7.282   2.542  1.00 11.71           C
ATOM   1946  CG  PRO A 248      19.849  -7.878   1.140  1.00 10.67           C
ATOM   1947  CD  PRO A 248      18.766  -7.274   0.289  1.00 10.81           C
ATOM   1948  N   THR A 249      17.538  -5.794   4.584  1.00 11.55           N
ATOM   1949  CA  THR A 249      17.334  -4.558   5.327  1.00 11.11           C
ATOM   1950  C   THR A 249      18.682  -3.947   5.706  1.00 11.26           C
ATOM   1951  O   THR A 249      19.727  -4.607   5.680  1.00 10.73           O
ATOM   1952  CB  THR A 249      16.536  -4.826   6.604  1.00 12.76           C
ATOM   1953  OG1 THR A 249      17.265  -5.748   7.423  1.00 14.31           O
ATOM   1954  CG2 THR A 249      15.164  -5.412   6.284  1.00 13.28           C
ATOM   1955  N   PHE A 250      18.645  -2.664   6.056  1.00 11.91           N
ATOM   1956  CA  PHE A 250      19.815  -1.960   6.564  1.00 11.01           C
ATOM   1957  C   PHE A 250      19.389  -1.185   7.798  1.00 12.61           C
ATOM   1958  O   PHE A 250      18.427  -0.409   7.748  1.00 12.68           O
ATOM   1959  CB  PHE A 250      20.416  -1.027   5.506  1.00 11.41           C
ATOM   1960  CG  PHE A 250      21.614  -0.270   5.987  1.00 11.92           C
ATOM   1961  CD1 PHE A 250      22.756  -0.942   6.404  1.00 12.57           C
ATOM   1962  CD2 PHE A 250      21.604   1.114   6.027  1.00 13.18           C
ATOM   1963  CE1 PHE A 250      23.875  -0.238   6.854  1.00 16.44           C
ATOM   1964  CE2 PHE A 250      22.715   1.817   6.467  1.00 14.62           C
ATOM   1965  CZ  PHE A 250      23.848   1.146   6.884  1.00 14.05           C
ATOM   1966  N   LYS A 251      20.103  -1.403   8.905  1.00 12.91           N
ATOM   1967  CA  LYS A 251      19.684  -0.885  10.213  1.00 13.54           C
ATOM   1968  C   LYS A 251      18.239  -1.265  10.515  1.00 12.23           C
ATOM   1969  O   LYS A 251      17.504  -0.512  11.153  1.00 14.77           O
ATOM   1970  CB  LYS A 251      19.904   0.626  10.320  1.00 14.00           C
ATOM   1971  CG  LYS A 251      21.359   1.035  10.095  1.00 18.42           C
ATOM   1972  CD  LYS A 251      21.600   2.473  10.523  1.00 24.12           C
ATOM   1973  CE  LYS A 251      23.070   2.834  10.418  1.00 27.48           C
ATOM   1974  NZ  LYS A 251      23.344   4.196  10.958  1.00 25.93           N1+
ATOM   1975  N   GLY A 252      17.823  -2.440  10.028  1.00 13.40           N
ATOM   1976  CA  GLY A 252      16.477  -2.927  10.223  1.00 13.61           C
ATOM   1977  C   GLY A 252      15.457  -2.416   9.226  1.00 13.19           C
ATOM   1978  O   GLY A 252      14.362  -2.983   9.139  1.00 14.79           O
ATOM   1979  N   GLN A 253      15.774  -1.354   8.479  1.00 12.71           N
ATOM   1980  CA  GLN A 253      14.795  -0.729   7.593  1.00 12.24           C
ATOM   1981  C   GLN A 253      14.847  -1.355   6.202  1.00 12.04           C
ATOM   1982  O   GLN A 253      15.903  -1.824   5.765  1.00 11.24           O
ATOM   1983  CB  GLN A 253      15.084   0.760   7.463  1.00 12.70           C
ATOM   1984  CG  GLN A 253      14.868   1.561   8.736  1.00 12.31           C
ATOM   1985  CD  GLN A 253      13.397   1.844   9.014  1.00 14.44           C
ATOM   1986  OE1 GLN A 253      12.530   1.556   8.196  1.00 14.54           O
ATOM   1987  NE2 GLN A 253      13.112   2.420  10.175  1.00 15.19           N
ATOM   1988  N   PRO A 254      13.736  -1.360   5.460  1.00 11.65           N
ATOM   1989  CA  PRO A 254      13.761  -1.956   4.116  1.00 11.92           C
ATOM   1990  C   PRO A 254      14.688  -1.196   3.182  1.00 10.54           C
ATOM   1991  O   PRO A 254      14.802   0.034   3.237  1.00 12.40           O
ATOM   1992  CB  PRO A 254      12.309  -1.833   3.632  1.00 13.80           C
ATOM   1993  CG  PRO A 254      11.490  -1.577   4.843  1.00 14.91           C
ATOM   1994  CD  PRO A 254      12.386  -0.923   5.865  1.00 13.35           C
ATOM   1995  N   SER A 255      15.350  -1.946   2.297  1.00 10.79           N
ATOM   1996  CA  SER A 255      15.926  -1.315   1.120  1.00 10.25           C
ATOM   1997  C   SER A 255      14.811  -0.659   0.317  1.00 13.03           C
ATOM   1998  O   SER A 255      13.665  -1.120   0.311  1.00 15.67           O
ATOM   1999  CB  SER A 255      16.616  -2.363   0.252  1.00 13.68           C
ATOM   2000  OG  SER A 255      17.790  -2.851   0.873  1.00 15.43           O
ATOM   2001  N   LYS A 256      15.132   0.462  -0.317  1.00 12.04           N
ATOM   2002  CA  LYS A 256      14.123   1.261  -1.015  1.00 14.76           C
ATOM   2003  C   LYS A 256      14.437   1.357  -2.505  1.00 12.43           C
ATOM   2004  O   LYS A 256      14.960   2.372  -2.988  1.00 12.95           O
ATOM   2005  CB  LYS A 256      13.897   2.617  -0.345  1.00 22.52           C
ATOM   2006  CG  LYS A 256      13.144   2.501   0.989  1.00 22.41           C
ATOM   2007  CD  LYS A 256      12.654   3.845   1.464  1.00 26.50           C
ATOM   2008  CE  LYS A 256      11.592   4.389   0.529  1.00 26.77           C
ATOM   2009  NZ  LYS A 256      10.286   3.694   0.697  1.00 29.37           N1+
ATOM   2010  N   PRO A 257      14.112   0.319  -3.266  1.00 12.89           N
ATOM   2011  CA  PRO A 257      14.294   0.396  -4.717  1.00 10.74           C
ATOM   2012  C   PRO A 257      13.277   1.347  -5.323  1.00 10.52           C
ATOM   2013  O   PRO A 257      12.179   1.543  -4.794  1.00 10.58           O
ATOM   2014  CB  PRO A 257      14.041  -1.045  -5.167  1.00 11.83           C
ATOM   2015  CG  PRO A 257      13.001  -1.541  -4.180  1.00 13.82           C
ATOM   2016  CD  PRO A 257      13.415  -0.916  -2.866  1.00 13.36           C
ATOM   2017  N   PHE A 258      13.663   1.953  -6.436  1.00  9.69           N
ATOM   2018  CA  PHE A 258      12.721   2.759  -7.195  1.00  9.87           C
ATOM   2019  C   PHE A 258      11.652   1.872  -7.821  1.00 10.15           C
ATOM   2020  O   PHE A 258      11.926   0.765  -8.295  1.00 12.63           O
ATOM   2021  CB  PHE A 258      13.466   3.536  -8.279  1.00 10.98           C
ATOM   2022  CG  PHE A 258      14.243   4.711  -7.748  1.00 10.92           C
ATOM   2023  CD1 PHE A 258      13.579   5.819  -7.250  1.00 12.85           C
ATOM   2024  CD2 PHE A 258      15.626   4.709  -7.742  1.00 15.02           C
ATOM   2025  CE1 PHE A 258      14.272   6.902  -6.756  1.00 16.88           C
ATOM   2026  CE2 PHE A 258      16.317   5.797  -7.245  1.00 15.78           C
ATOM   2027  CZ  PHE A 258      15.641   6.889  -6.756  1.00 16.57           C
ATOM   2028  N   VAL A 259      10.422   2.361  -7.822  1.00 10.15           N
ATOM   2029  CA  VAL A 259       9.284   1.614  -8.340  1.00 10.15           C
ATOM   2030  C   VAL A 259       8.825   2.249  -9.640  1.00 10.99           C
ATOM   2031  O   VAL A 259       8.632   3.469  -9.709  1.00 10.61           O
ATOM   2032  CB  VAL A 259       8.149   1.580  -7.311  1.00 10.69           C
ATOM   2033  CG1 VAL A 259       6.992   0.749  -7.819  1.00 13.35           C
ATOM   2034  CG2 VAL A 259       8.698   1.020  -6.003  1.00 12.66           C
ATOM   2035  N   GLY A 260       8.671   1.423 -10.671  1.00  9.98           N
ATOM   2036  CA  GLY A 260       8.109   1.849 -11.944  1.00  9.61           C
ATOM   2037  C   GLY A 260       6.748   1.204 -12.136  1.00  9.33           C
ATOM   2038  O   GLY A 260       6.584   0.002 -11.920  1.00 10.77           O
ATOM   2039  N   VAL A 261       5.777   2.022 -12.521  1.00  8.62           N
ATOM   2040  CA  VAL A 261       4.403   1.573 -12.663  1.00  9.92           C
ATOM   2041  C   VAL A 261       4.002   1.762 -14.122  1.00  9.84           C
ATOM   2042  O   VAL A 261       3.779   2.894 -14.570  1.00 10.53           O
ATOM   2043  CB  VAL A 261       3.477   2.342 -11.721  1.00  8.99           C
ATOM   2044  CG1 VAL A 261       2.046   1.858 -11.857  1.00 11.75           C
ATOM   2045  CG2 VAL A 261       3.964   2.187 -10.281  1.00 11.52           C
ATOM   2046  N   LEU A 262       3.933   0.661 -14.874  1.00  8.39           N
ATOM   2047  CA  LEU A 262       3.393   0.737 -16.228  1.00  8.63           C
ATOM   2048  C   LEU A 262       1.952   1.202 -16.126  1.00  8.47           C
ATOM   2049  O   LEU A 262       1.163   0.621 -15.377  1.00  9.37           O
ATOM   2050  CB  LEU A 262       3.444  -0.634 -16.886  1.00  8.74           C
ATOM   2051  CG  LEU A 262       2.805  -0.672 -18.282  1.00 10.56           C
ATOM   2052  CD1 LEU A 262       3.615   0.148 -19.289  1.00 12.95           C
ATOM   2053  CD2 LEU A 262       2.659  -2.106 -18.757  1.00 13.30           C
ATOM   2054  N   SER A 263       1.621   2.264 -16.860  1.00  8.97           N
ATOM   2055  CA  SER A 263       0.360   2.963 -16.679  1.00  8.84           C
ATOM   2056  C   SER A 263      -0.261   3.244 -18.040  1.00  8.91           C
ATOM   2057  O   SER A 263       0.436   3.314 -19.055  1.00  8.69           O
ATOM   2058  CB  SER A 263       0.584   4.278 -15.929  1.00 10.21           C
ATOM   2059  OG  SER A 263       1.123   4.014 -14.628  1.00 10.74           O
ATOM   2060  N   ALA A 264      -1.583   3.428 -18.046  1.00  9.01           N
ATOM   2061  CA  ALA A 264      -2.351   3.707 -19.256  1.00  7.98           C
ATOM   2062  C   ALA A 264      -2.964   5.092 -19.129  1.00  8.20           C
ATOM   2063  O   ALA A 264      -3.851   5.306 -18.298  1.00 10.16           O
ATOM   2064  CB  ALA A 264      -3.429   2.649 -19.467  1.00  9.50           C
ATOM   2065  N   GLY A 265      -2.479   6.034 -19.937  1.00  8.77           N
ATOM   2066  CA  GLY A 265      -3.027   7.368 -19.971  1.00  8.91           C
ATOM   2067  C   GLY A 265      -3.959   7.559 -21.152  1.00 10.17           C
ATOM   2068  O   GLY A 265      -3.862   6.868 -22.165  1.00 10.41           O
ATOM   2069  N   ILE A 266      -4.866   8.522 -21.005  1.00  9.34           N
ATOM   2070  CA  ILE A 266      -5.827   8.880 -22.041  1.00  9.99           C
ATOM   2071  C   ILE A 266      -5.381  10.201 -22.655  1.00 11.40           C
ATOM   2072  O   ILE A 266      -5.199  11.197 -21.947  1.00 12.81           O
ATOM   2073  CB  ILE A 266      -7.254   8.958 -21.478  1.00 11.12           C
ATOM   2074  CG1 ILE A 266      -7.695   7.578 -20.985  1.00 11.05           C
ATOM   2075  CG2 ILE A 266      -8.215   9.482 -22.538  1.00 12.88           C
ATOM   2076  CD1 ILE A 266      -9.030   7.578 -20.235  1.00 12.82           C
ATOM   2077  N   ASN A 267      -5.190  10.200 -23.971  1.00 12.53           N
ATOM   2078  CA  ASN A 267      -4.798  11.408 -24.682  1.00 13.51           C
ATOM   2079  C   ASN A 267      -5.810  12.528 -24.440  1.00 14.81           C
ATOM   2080  O   ASN A 267      -7.021  12.334 -24.585  1.00 14.44           O
ATOM   2081  CB  ASN A 267      -4.726  11.061 -26.170  1.00 13.19           C
ATOM   2082  CG  ASN A 267      -3.982  12.089 -27.001  1.00 14.13           C
ATOM   2083  OD1 ASN A 267      -4.031  13.294 -26.746  1.00 15.72           O
ATOM   2084  ND2 ASN A 267      -3.328  11.607 -28.046  1.00 13.86           N
ATOM   2085  N   ALA A 268      -5.305  13.711 -24.070  1.00 14.84           N
ATOM   2086  CA  ALA A 268      -6.188  14.852 -23.837  1.00 15.22           C
ATOM   2087  C   ALA A 268      -6.988  15.205 -25.079  1.00 17.47           C
ATOM   2088  O   ALA A 268      -8.078  15.782 -24.974  1.00 17.40           O
ATOM   2089  CB  ALA A 268      -5.381  16.064 -23.370  1.00 18.31           C
ATOM   2090  N   ALA A 269      -6.472  14.867 -26.254  1.00 15.34           N
ATOM   2091  CA  ALA A 269      -7.140  15.163 -27.512  1.00 18.01           C
ATOM   2092  C   ALA A 269      -8.098  14.069 -27.957  1.00 16.31           C
ATOM   2093  O   ALA A 269      -8.707  14.205 -29.020  1.00 19.40           O
ATOM   2094  CB  ALA A 269      -6.105  15.410 -28.615  1.00 22.88           C
ATOM   2095  N   SER A 270      -8.261  13.007 -27.186  1.00 14.17           N
ATOM   2096  CA  SER A 270      -9.141  11.927 -27.614  1.00 13.04           C
ATOM   2097  C   SER A 270     -10.595  12.377 -27.556  1.00 14.88           C
ATOM   2098  O   SER A 270     -11.017  12.945 -26.543  1.00 14.81           O
ATOM   2099  CB  SER A 270      -8.967  10.715 -26.710  1.00 13.89           C
ATOM   2100  OG  SER A 270      -9.924   9.719 -27.022  1.00 13.76           O
ATOM   2101  N   PRO A 271     -11.386  12.131 -28.599  1.00 14.07           N
ATOM   2102  CA  PRO A 271     -12.843  12.271 -28.497  1.00 13.96           C
ATOM   2103  C   PRO A 271     -13.529  11.017 -27.982  1.00 15.78           C
ATOM   2104  O   PRO A 271     -14.758  10.928 -28.060  1.00 17.19           O
ATOM   2105  CB  PRO A 271     -13.238  12.510 -29.960  1.00 16.83           C
ATOM   2106  CG  PRO A 271     -12.289  11.641 -30.710  1.00 16.13           C
ATOM   2107  CD  PRO A 271     -10.975  11.711 -29.950  1.00 13.13           C
ATOM   2108  N   ASN A 272     -12.759  10.059 -27.466  1.00 12.78           N
ATOM   2109  CA  ASN A 272     -13.259   8.767 -27.026  1.00 12.11           C
ATOM   2110  C   ASN A 272     -12.903   8.511 -25.569  1.00 11.89           C
ATOM   2111  O   ASN A 272     -12.687   7.366 -25.172  1.00 12.47           O
ATOM   2112  CB  ASN A 272     -12.716   7.643 -27.906  1.00 12.72           C
ATOM   2113  CG  ASN A 272     -12.965   7.887 -29.364  1.00 14.02           C
ATOM   2114  OD1 ASN A 272     -14.116   7.951 -29.801  1.00 13.92           O
ATOM   2115  ND2 ASN A 272     -11.891   8.029 -30.138  1.00 12.84           N
ATOM   2116  N   LYS A 273     -12.869   9.566 -24.753  1.00 14.12           N
ATOM   2117  CA  LYS A 273     -12.416   9.406 -23.372  1.00 13.67           C
ATOM   2118  C   LYS A 273     -13.315   8.468 -22.572  1.00 12.38           C
ATOM   2119  O   LYS A 273     -12.826   7.707 -21.727  1.00 12.83           O
ATOM   2120  CB  LYS A 273     -12.283  10.769 -22.692  1.00 14.52           C
ATOM   2121  CG  LYS A 273     -11.242  11.659 -23.351  1.00 13.94           C
ATOM   2122  CD  LYS A 273     -10.971  12.897 -22.505  1.00 17.04           C
ATOM   2123  CE  LYS A 273      -9.934  13.805 -23.163  1.00 16.42           C
ATOM   2124  NZ  LYS A 273     -10.479  14.445 -24.406  1.00 16.85           N1+
ATOM   2125  N   GLU A 274     -14.626   8.488 -22.823  1.00 14.60           N
ATOM   2126  CA  GLU A 274     -15.503   7.584 -22.083  1.00 15.22           C
ATOM   2127  C   GLU A 274     -15.319   6.136 -22.520  1.00 13.47           C
ATOM   2128  O   GLU A 274     -15.312   5.225 -21.681  1.00 13.65           O
ATOM   2129  CB  GLU A 274     -16.967   8.023 -22.214  1.00 15.29           C
ATOM   2130  CG  GLU A 274     -17.272   9.315 -21.467  1.00 22.58           C
ATOM   2131  CD  GLU A 274     -16.932   9.228 -19.982  1.00 28.97           C
ATOM   2132  OE1 GLU A 274     -17.278   8.211 -19.337  1.00 27.65           O
ATOM   2133  OE2 GLU A 274     -16.310  10.176 -19.458  1.00 38.15           O1-
ATOM   2134  N   LEU A 275     -15.146   5.901 -23.822  1.00 12.58           N
ATOM   2135  CA  LEU A 275     -14.846   4.548 -24.276  1.00 11.14           C
ATOM   2136  C   LEU A 275     -13.529   4.067 -23.694  1.00 11.03           C
ATOM   2137  O   LEU A 275     -13.403   2.899 -23.303  1.00 10.74           O
ATOM   2138  CB  LEU A 275     -14.747   4.519 -25.803  1.00 12.55           C
ATOM   2139  CG  LEU A 275     -16.030   4.762 -26.603  1.00 13.98           C
ATOM   2140  CD1 LEU A 275     -15.752   4.692 -28.111  1.00 14.57           C
ATOM   2141  CD2 LEU A 275     -17.112   3.784 -26.198  1.00 17.95           C
ATOM   2142  N   ALA A 276     -12.535   4.950 -23.646  1.00 10.83           N
ATOM   2143  CA  ALA A 276     -11.242   4.568 -23.083  1.00 11.19           C
ATOM   2144  C   ALA A 276     -11.376   4.165 -21.619  1.00  9.96           C
ATOM   2145  O   ALA A 276     -10.799   3.159 -21.190  1.00 10.61           O
ATOM   2146  CB  ALA A 276     -10.256   5.724 -23.240  1.00 11.55           C
ATOM   2147  N   LYS A 277     -12.142   4.939 -20.839  1.00  9.50           N
ATOM   2148  CA  LYS A 277     -12.399   4.597 -19.444  1.00 11.01           C
ATOM   2149  C   LYS A 277     -13.073   3.237 -19.324  1.00 11.07           C
ATOM   2150  O   LYS A 277     -12.692   2.409 -18.486  1.00 11.37           O
ATOM   2151  CB  LYS A 277     -13.271   5.680 -18.804  1.00 12.90           C
ATOM   2152  CG  LYS A 277     -13.777   5.317 -17.414  1.00 16.17           C
ATOM   2153  CD  LYS A 277     -14.562   6.470 -16.808  1.00 18.30           C
ATOM   2154  CE  LYS A 277     -15.133   6.092 -15.448  1.00 19.36           C
ATOM   2155  NZ  LYS A 277     -15.809   7.257 -14.804  1.00 22.58           N1+
ATOM   2156  N   GLU A 278     -14.095   2.992 -20.151  1.00 10.77           N
ATOM   2157  C   GLU A 278     -13.850   0.562 -20.450  1.00 10.66           C
ATOM   2158  O   GLU A 278     -13.845  -0.476 -19.775  1.00 12.74           O
ATOM   2159  CA AGLU A 278     -14.791   1.710 -20.112  1.00 10.99           C
ATOM   2160  CB AGLU A 278     -15.985   1.732 -21.069  1.00 12.53           C
ATOM   2161  CG AGLU A 278     -16.701   0.393 -21.210  1.00 14.36           C
ATOM   2162  CD AGLU A 278     -17.579   0.058 -20.016  1.00 16.47           C
ATOM   2163  OE1AGLU A 278     -17.723   0.922 -19.125  1.00 19.73           O
ATOM   2164  OE2AGLU A 278     -18.125  -1.067 -19.969  1.00 19.72           O1-
ATOM   2165  N   PHE A 279     -13.039   0.735 -21.497  1.00 10.60           N
ATOM   2166  CA  PHE A 279     -12.085  -0.299 -21.875  1.00 10.71           C
ATOM   2167  C   PHE A 279     -11.110  -0.589 -20.741  1.00 10.28           C
ATOM   2168  O   PHE A 279     -10.889  -1.752 -20.380  1.00  9.86           O
ATOM   2169  CB  PHE A 279     -11.316   0.130 -23.127  1.00 10.61           C
ATOM   2170  CG  PHE A 279     -10.227  -0.829 -23.505  1.00 10.29           C
ATOM   2171  CD1 PHE A 279     -10.538  -2.001 -24.173  1.00 12.01           C
ATOM   2172  CD2 PHE A 279      -8.906  -0.586 -23.154  1.00 10.31           C
ATOM   2173  CE1 PHE A 279      -9.550  -2.905 -24.504  1.00 11.59           C
ATOM   2174  CE2 PHE A 279      -7.918  -1.483 -23.491  1.00 10.10           C
ATOM   2175  CZ  PHE A 279      -8.234  -2.644 -24.161  1.00 11.90           C
ATOM   2176  N   LEU A 280     -10.502   0.457 -20.179  1.00  9.42           N
ATOM   2177  CA  LEU A 280      -9.451   0.246 -19.183  1.00 10.11           C
ATOM   2178  C   LEU A 280     -10.005  -0.291 -17.869  1.00 11.50           C
ATOM   2179  O   LEU A 280      -9.430  -1.217 -17.290  1.00 10.79           O
ATOM   2180  CB  LEU A 280      -8.654   1.534 -18.969  1.00 10.28           C
ATOM   2181  CG  LEU A 280      -7.837   1.996 -20.172  1.00 10.11           C
ATOM   2182  CD1 LEU A 280      -7.375   3.439 -19.979  1.00 12.09           C
ATOM   2183  CD2 LEU A 280      -6.659   1.040 -20.426  1.00  9.98           C
ATOM   2184  N   GLU A 281     -11.123   0.263 -17.389  1.00 10.73           N
ATOM   2185  CA  GLU A 281     -11.654  -0.164 -16.095  1.00 12.11           C
ATOM   2186  C   GLU A 281     -12.342  -1.517 -16.170  1.00 12.69           C
ATOM   2187  O   GLU A 281     -12.153  -2.361 -15.289  1.00 14.80           O
ATOM   2188  CB  GLU A 281     -12.634   0.875 -15.551  1.00 12.89           C
ATOM   2189  CG  GLU A 281     -11.970   2.163 -15.127  1.00 13.62           C
ATOM   2190  CD  GLU A 281     -12.899   3.097 -14.385  1.00 12.65           C
ATOM   2191  OE1 GLU A 281     -13.996   2.651 -13.972  1.00 15.32           O
ATOM   2192  OE2 GLU A 281     -12.516   4.271 -14.202  1.00 13.37           O1-
ATOM   2193  N   ASN A 282     -13.174  -1.740 -17.192  1.00 11.39           N
ATOM   2194  CA  ASN A 282     -14.071  -2.890 -17.201  1.00 12.87           C
ATOM   2195  C   ASN A 282     -13.600  -4.029 -18.095  1.00 11.76           C
ATOM   2196  O   ASN A 282     -14.174  -5.119 -18.034  1.00 13.08           O
ATOM   2197  CB  ASN A 282     -15.490  -2.455 -17.597  1.00 13.16           C
ATOM   2198  CG  ASN A 282     -16.100  -1.502 -16.587  1.00 17.47           C
ATOM   2199  OD1 ASN A 282     -15.691  -1.460 -15.428  1.00 20.68           O
ATOM   2200  ND2 ASN A 282     -17.093  -0.740 -17.024  1.00 24.26           N
ATOM   2201  N   TYR A 283     -12.557  -3.821 -18.897  1.00 10.56           N
ATOM   2202  CA  TYR A 283     -12.013  -4.876 -19.742  1.00 11.94           C
ATOM   2203  C   TYR A 283     -10.568  -5.198 -19.414  1.00 11.17           C
ATOM   2204  O   TYR A 283     -10.249  -6.360 -19.139  1.00 13.56           O
ATOM   2205  CB  TYR A 283     -12.220  -4.560 -21.244  1.00 11.48           C
ATOM   2206  CG  TYR A 283     -13.679  -4.687 -21.585  1.00 12.55           C
ATOM   2207  CD1 TYR A 283     -14.574  -3.689 -21.226  1.00 10.83           C
ATOM   2208  CD2 TYR A 283     -14.172  -5.824 -22.219  1.00 11.62           C
ATOM   2209  CE1 TYR A 283     -15.923  -3.814 -21.483  1.00 11.10           C
ATOM   2210  CE2 TYR A 283     -15.528  -5.952 -22.487  1.00 12.46           C
ATOM   2211  CZ  TYR A 283     -16.390  -4.940 -22.116  1.00 12.20           C
ATOM   2212  OH  TYR A 283     -17.739  -5.056 -22.357  1.00 13.87           O
ATOM   2213  N   LEU A 284      -9.684  -4.202 -19.422  1.00  9.49           N
ATOM   2214  CA  LEU A 284      -8.279  -4.497 -19.176  1.00  8.88           C
ATOM   2215  C   LEU A 284      -8.005  -4.787 -17.706  1.00 11.30           C
ATOM   2216  O   LEU A 284      -7.385  -5.805 -17.380  1.00 11.32           O
ATOM   2217  CB  LEU A 284      -7.394  -3.366 -19.694  1.00 11.49           C
ATOM   2218  CG  LEU A 284      -5.918  -3.625 -19.397  1.00  9.65           C
ATOM   2219  CD1 LEU A 284      -5.446  -4.929 -20.030  1.00 12.13           C
ATOM   2220  CD2 LEU A 284      -5.127  -2.447 -19.900  1.00 12.74           C
ATOM   2221  N   LEU A 285      -8.469  -3.919 -16.806  1.00 10.42           N
ATOM   2222  CA  LEU A 285      -8.155  -4.053 -15.384  1.00 11.49           C
ATOM   2223  C   LEU A 285      -9.143  -5.009 -14.709  1.00 10.98           C
ATOM   2224  O   LEU A 285      -9.869  -4.677 -13.766  1.00 11.99           O
ATOM   2225  CB  LEU A 285      -8.084  -2.680 -14.725  1.00 10.19           C
ATOM   2226  CG  LEU A 285      -6.745  -1.978 -15.005  1.00 11.75           C
ATOM   2227  CD1 LEU A 285      -6.847  -0.473 -14.764  1.00 11.99           C
ATOM   2228  CD2 LEU A 285      -5.627  -2.588 -14.155  1.00 12.29           C
ATOM   2229  N   THR A 286      -9.153  -6.228 -15.246  1.00 10.72           N
ATOM   2230  CA  THR A 286      -9.893  -7.374 -14.742  1.00 11.10           C
ATOM   2231  C   THR A 286      -8.941  -8.562 -14.766  1.00 11.96           C
ATOM   2232  O   THR A 286      -7.907  -8.525 -15.434  1.00 12.24           O
ATOM   2233  CB  THR A 286     -11.100  -7.699 -15.635  1.00 13.73           C
ATOM   2234  OG1 THR A 286     -10.630  -8.112 -16.930  1.00 12.84           O
ATOM   2235  CG2 THR A 286     -12.015  -6.481 -15.782  1.00 15.87           C
ATOM   2236  N   ASP A 287      -9.288  -9.631 -14.038  1.00 13.12           N
ATOM   2237  CA  ASP A 287      -8.453 -10.830 -14.072  1.00 14.16           C
ATOM   2238  C   ASP A 287      -8.290 -11.341 -15.499  1.00 13.70           C
ATOM   2239  O   ASP A 287      -7.181 -11.686 -15.929  1.00 13.57           O
ATOM   2240  CB  ASP A 287      -9.057 -11.928 -13.190  1.00 13.86           C
ATOM   2241  CG  ASP A 287      -9.034 -11.589 -11.713  1.00 18.18           C
ATOM   2242  OD1 ASP A 287      -8.373 -10.609 -11.313  1.00 15.49           O
ATOM   2243  OD2 ASP A 287      -9.680 -12.328 -10.948  1.00 21.93           O1-
ATOM   2244  N   GLU A 288      -9.384 -11.377 -16.257  1.00 13.85           N
ATOM   2245  CA  GLU A 288      -9.332 -11.891 -17.621  1.00 15.45           C
ATOM   2246  C   GLU A 288      -8.511 -10.985 -18.532  1.00 14.38           C
ATOM   2247  O   GLU A 288      -7.743 -11.473 -19.375  1.00 14.21           O
ATOM   2248  CB  GLU A 288     -10.760 -12.040 -18.150  1.00 17.73           C
ATOM   2249  CG  GLU A 288     -10.880 -12.579 -19.560  1.00 32.48           C
ATOM   2250  CD  GLU A 288     -12.329 -12.786 -19.972  1.00 43.04           C
ATOM   2251  OE1 GLU A 288     -13.228 -12.575 -19.129  1.00 44.68           O
ATOM   2252  OE2 GLU A 288     -12.569 -13.158 -21.139  1.00 44.99           O1-
ATOM   2253  N   GLY A 289      -8.655  -9.666 -18.377  1.00 12.01           N
ATOM   2254  CA  GLY A 289      -7.920  -8.754 -19.235  1.00 13.68           C
ATOM   2255  C   GLY A 289      -6.425  -8.824 -18.994  1.00 11.22           C
ATOM   2256  O   GLY A 289      -5.639  -8.958 -19.933  1.00 10.88           O
ATOM   2257  N   LEU A 290      -6.013  -8.752 -17.728  1.00 12.15           N
ATOM   2258  CA  LEU A 290      -4.587  -8.820 -17.422  1.00 10.90           C
ATOM   2259  C   LEU A 290      -4.002 -10.188 -17.738  1.00 11.84           C
ATOM   2260  O   LEU A 290      -2.847 -10.277 -18.176  1.00 12.34           O
ATOM   2261  CB  LEU A 290      -4.337  -8.443 -15.963  1.00 10.96           C
ATOM   2262  CG  LEU A 290      -4.655  -6.994 -15.571  1.00 10.12           C
ATOM   2263  CD1 LEU A 290      -4.279  -6.744 -14.112  1.00 12.18           C
ATOM   2264  CD2 LEU A 290      -3.966  -5.975 -16.471  1.00 13.28           C
ATOM   2265  N   GLU A 291      -4.777 -11.259 -17.545  1.00 12.75           N
ATOM   2266  CA  GLU A 291      -4.296 -12.586 -17.916  1.00 12.73           C
ATOM   2267  C   GLU A 291      -3.978 -12.659 -19.405  1.00 12.67           C
ATOM   2268  O   GLU A 291      -2.961 -13.240 -19.800  1.00 14.04           O
ATOM   2269  CB  GLU A 291      -5.346 -13.638 -17.551  1.00 15.15           C
ATOM   2270  CG  GLU A 291      -4.959 -15.050 -17.952  1.00 19.33           C
ATOM   2271  CD  GLU A 291      -6.064 -16.050 -17.697  1.00 27.54           C
ATOM   2272  OE1 GLU A 291      -7.216 -15.784 -18.099  1.00 28.76           O
ATOM   2273  OE2 GLU A 291      -5.782 -17.100 -17.086  1.00 31.42           O1-
ATOM   2274  N   ALA A 292      -4.832 -12.067 -20.248  1.00 12.29           N
ATOM   2275  CA  ALA A 292      -4.577 -12.081 -21.687  1.00 14.55           C
ATOM   2276  C   ALA A 292      -3.269 -11.370 -22.030  1.00 14.10           C
ATOM   2277  O   ALA A 292      -2.486 -11.852 -22.860  1.00 14.15           O
ATOM   2278  CB  ALA A 292      -5.755 -11.460 -22.444  1.00 14.17           C
ATOM   2279  N   VAL A 293      -3.016 -10.211 -21.420  1.00 11.47           N
ATOM   2280  CA  VAL A 293      -1.761  -9.514 -21.690  1.00 11.21           C
ATOM   2281  C   VAL A 293      -0.591 -10.323 -21.156  1.00 11.57           C
ATOM   2282  O   VAL A 293       0.414 -10.538 -21.851  1.00 12.52           O
ATOM   2283  CB  VAL A 293      -1.783  -8.090 -21.108  1.00 10.21           C
ATOM   2284  CG1 VAL A 293      -0.438  -7.408 -21.326  1.00 12.06           C
ATOM   2285  CG2 VAL A 293      -2.909  -7.263 -21.721  1.00 11.87           C
ATOM   2286  N   ASN A 294      -0.734 -10.823 -19.925  1.00 11.71           N
ATOM   2287  CA  ASN A 294       0.350 -11.515 -19.237  1.00 11.15           C
ATOM   2288  C   ASN A 294       0.726 -12.810 -19.942  1.00 13.52           C
ATOM   2289  O   ASN A 294       1.911 -13.181 -19.955  1.00 15.06           O
ATOM   2290  CB  ASN A 294      -0.095 -11.792 -17.796  1.00 12.44           C
ATOM   2291  CG  ASN A 294       1.005 -12.373 -16.946  1.00 11.39           C
ATOM   2292  OD1 ASN A 294       1.904 -11.660 -16.501  1.00 12.81           O
ATOM   2293  ND2 ASN A 294       0.929 -13.675 -16.694  1.00 15.36           N
ATOM   2294  N   LYS A 295      -0.259 -13.495 -20.532  1.00 15.64           N
ATOM   2295  CA  LYS A 295       0.002 -14.731 -21.263  1.00 18.29           C
ATOM   2296  C   LYS A 295       0.870 -14.472 -22.484  1.00 19.90           C
ATOM   2297  O   LYS A 295       1.647 -15.343 -22.895  1.00 21.01           O
ATOM   2298  CB  LYS A 295      -1.326 -15.371 -21.670  1.00 23.92           C
ATOM   2299  CG  LYS A 295      -1.198 -16.714 -22.365  1.00 34.01           C
ATOM   2300  CD  LYS A 295      -2.103 -17.745 -21.712  1.00 43.63           C
ATOM   2301  CE  LYS A 295      -2.656 -18.735 -22.725  1.00 47.14           C
ATOM   2302  NZ  LYS A 295      -3.674 -19.633 -22.110  1.00 48.71           N1+
ATOM   2303  N   ASP A 296       0.759 -13.280 -23.063  1.00 14.73           N
ATOM   2304  CA  ASP A 296       1.559 -12.924 -24.230  1.00 13.55           C
ATOM   2305  C   ASP A 296       2.986 -12.584 -23.811  1.00 15.64           C
ATOM   2306  O   ASP A 296       3.949 -13.208 -24.272  1.00 19.94           O
ATOM   2307  CB  ASP A 296       0.880 -11.757 -24.957  1.00 13.74           C
ATOM   2308  CG  ASP A 296       1.599 -11.342 -26.228  1.00 17.22           C
ATOM   2309  OD1 ASP A 296       2.413 -12.121 -26.764  1.00 24.62           O
ATOM   2310  OD2 ASP A 296       1.327 -10.229 -26.710  1.00 14.90           O1-
ATOM   2311  N   LYS A 297       3.140 -11.601 -22.919  1.00 13.55           N
ATOM   2312  CA  LYS A 297       4.422 -11.267 -22.298  1.00 13.94           C
ATOM   2313  C   LYS A 297       4.142 -10.955 -20.836  1.00 15.02           C
ATOM   2314  O   LYS A 297       3.298 -10.098 -20.537  1.00 12.64           O
ATOM   2315  CB  LYS A 297       5.077 -10.058 -22.967  1.00 16.85           C
ATOM   2316  CG  LYS A 297       5.637 -10.284 -24.378  1.00 23.37           C
ATOM   2317  CD  LYS A 297       7.059 -10.834 -24.332  1.00 31.34           C
ATOM   2318  CE  LYS A 297       7.786 -10.647 -25.663  1.00 37.98           C
ATOM   2319  NZ  LYS A 297       8.567  -9.373 -25.725  1.00 38.85           N1+
ATOM   2320  N   PRO A 298       4.800 -11.633 -19.901  1.00 14.83           N
ATOM   2321  CA  PRO A 298       4.464 -11.431 -18.487  1.00 15.32           C
ATOM   2322  C   PRO A 298       4.564  -9.969 -18.071  1.00 13.73           C
ATOM   2323  O   PRO A 298       5.500  -9.253 -18.441  1.00 15.39           O
ATOM   2324  CB  PRO A 298       5.485 -12.304 -17.741  1.00 16.27           C
ATOM   2325  CG  PRO A 298       6.503 -12.723 -18.771  1.00 22.77           C
ATOM   2326  CD  PRO A 298       5.795 -12.698 -20.094  1.00 18.95           C
ATOM   2327  N   LEU A 299       3.574  -9.531 -17.292  1.00 11.17           N
ATOM   2328  CA  LEU A 299       3.556  -8.174 -16.762  1.00 11.86           C
ATOM   2329  C   LEU A 299       4.401  -8.020 -15.508  1.00 13.79           C
ATOM   2330  O   LEU A 299       4.660  -6.884 -15.097  1.00 15.82           O
ATOM   2331  CB  LEU A 299       2.115  -7.777 -16.433  1.00 13.41           C
ATOM   2332  CG  LEU A 299       1.237  -7.493 -17.646  1.00 14.04           C
ATOM   2333  CD1 LEU A 299      -0.215  -7.452 -17.214  1.00 15.19           C
ATOM   2334  CD2 LEU A 299       1.670  -6.179 -18.282  1.00 13.20           C
ATOM   2335  N   GLY A 300       4.828  -9.123 -14.898  1.00 12.62           N
ATOM   2336  CA  GLY A 300       5.410  -9.070 -13.572  1.00 10.77           C
ATOM   2337  C   GLY A 300       4.317  -8.967 -12.523  1.00 12.17           C
ATOM   2338  O   GLY A 300       3.291  -9.644 -12.609  1.00 14.60           O
ATOM   2339  N   ALA A 301       4.520  -8.111 -11.536  1.00 10.83           N
ATOM   2340  CA  ALA A 301       3.488  -7.844 -10.554  1.00 10.49           C
ATOM   2341  C   ALA A 301       2.509  -6.825 -11.123  1.00 10.86           C
ATOM   2342  O   ALA A 301       2.859  -6.025 -11.993  1.00 12.48           O
ATOM   2343  CB  ALA A 301       4.132  -7.317  -9.268  1.00 12.49           C
ATOM   2344  N   VAL A 302       1.263  -6.873 -10.653  1.00  9.10           N
ATOM   2345  CA  VAL A 302       0.222  -6.011 -11.202  1.00  9.41           C
ATOM   2346  C   VAL A 302      -0.438  -5.183 -10.102  1.00 10.96           C
ATOM   2347  O   VAL A 302      -0.423  -5.531  -8.917  1.00 11.03           O
ATOM   2348  CB  VAL A 302      -0.837  -6.782 -12.019  1.00 10.12           C
ATOM   2349  CG1 VAL A 302      -0.187  -7.436 -13.241  1.00 12.37           C
ATOM   2350  CG2 VAL A 302      -1.579  -7.808 -11.144  1.00 12.21           C
ATOM   2351  N   ALA A 303      -1.040  -4.069 -10.521  1.00  9.33           N
ATOM   2352  CA  ALA A 303      -1.700  -3.153  -9.599  1.00 10.88           C
ATOM   2353  C   ALA A 303      -3.061  -3.657  -9.137  1.00 10.85           C
ATOM   2354  O   ALA A 303      -3.535  -3.253  -8.068  1.00 10.77           O
ATOM   2355  CB  ALA A 303      -1.863  -1.782 -10.259  1.00 11.79           C
ATOM   2356  N   LEU A 304      -3.702  -4.519  -9.914  1.00  9.74           N
ATOM   2357  CA  LEU A 304      -5.028  -5.026  -9.584  1.00  9.86           C
ATOM   2358  C   LEU A 304      -4.909  -6.113  -8.521  1.00 10.23           C
ATOM   2359  O   LEU A 304      -4.310  -7.162  -8.775  1.00 10.72           O
ATOM   2360  CB  LEU A 304      -5.657  -5.607 -10.841  1.00  9.69           C
ATOM   2361  CG  LEU A 304      -7.116  -6.043 -10.689  1.00 11.41           C
ATOM   2362  CD1 LEU A 304      -8.020  -4.821 -10.575  1.00 12.30           C
ATOM   2363  CD2 LEU A 304      -7.545  -6.922 -11.848  1.00 13.56           C
ATOM   2364  N   LYS A 305      -5.526  -5.879  -7.356  1.00 11.84           N
ATOM   2365  CA  LYS A 305      -5.355  -6.780  -6.217  1.00 11.76           C
ATOM   2366  C   LYS A 305      -5.771  -8.209  -6.553  1.00 12.43           C
ATOM   2367  O   LYS A 305      -5.059  -9.163  -6.233  1.00 13.38           O
ATOM   2368  CB  LYS A 305      -6.167  -6.275  -5.022  1.00 12.52           C
ATOM   2369  CG  LYS A 305      -5.796  -4.893  -4.527  1.00 14.10           C
ATOM   2370  CD  LYS A 305      -6.656  -4.546  -3.302  1.00 16.79           C
ATOM   2371  CE  LYS A 305      -6.402  -3.131  -2.795  1.00 16.81           C
ATOM   2372  NZ  LYS A 305      -7.451  -2.723  -1.806  1.00 22.00           N1+
ATOM   2373  N   SER A 306      -6.934  -8.381  -7.182  1.00 13.52           N
ATOM   2374  CA  SER A 306      -7.440  -9.730  -7.404  1.00 12.61           C
ATOM   2375  C   SER A 306      -6.493 -10.556  -8.266  1.00 14.88           C
ATOM   2376  O   SER A 306      -6.253 -11.736  -7.981  1.00 16.96           O
ATOM   2377  CB  SER A 306      -8.836  -9.678  -8.015  1.00 13.73           C
ATOM   2378  OG  SER A 306      -8.819  -9.032  -9.274  1.00 14.40           O
ATOM   2379  N   TYR A 307      -5.932  -9.959  -9.323  1.00 14.22           N
ATOM   2380  CA  TYR A 307      -5.058 -10.741 -10.186  1.00 12.35           C
ATOM   2381  C   TYR A 307      -3.655 -10.851  -9.610  1.00 11.90           C
ATOM   2382  O   TYR A 307      -2.983 -11.865  -9.824  1.00 13.08           O
ATOM   2383  CB  TYR A 307      -5.043 -10.180 -11.608  1.00 12.49           C
ATOM   2384  CG  TYR A 307      -4.420 -11.130 -12.602  1.00 12.39           C
ATOM   2385  CD1 TYR A 307      -4.852 -12.452 -12.702  1.00 17.09           C
ATOM   2386  CD2 TYR A 307      -3.391 -10.713 -13.428  1.00 12.25           C
ATOM   2387  CE1 TYR A 307      -4.277 -13.326 -13.607  1.00 16.25           C
ATOM   2388  CE2 TYR A 307      -2.815 -11.578 -14.342  1.00 13.68           C
ATOM   2389  CZ  TYR A 307      -3.257 -12.877 -14.424  1.00 16.81           C
ATOM   2390  OH  TYR A 307      -2.674 -13.735 -15.330  1.00 22.08           O
ATOM   2391  N   GLU A 308      -3.208  -9.834  -8.871  1.00 11.10           N
ATOM   2392  CA  GLU A 308      -1.925  -9.953  -8.181  1.00 12.54           C
ATOM   2393  C   GLU A 308      -1.935 -11.121  -7.206  1.00 14.82           C
ATOM   2394  O   GLU A 308      -0.926 -11.819  -7.050  1.00 13.66           O
ATOM   2395  CB  GLU A 308      -1.579  -8.655  -7.456  1.00 10.90           C
ATOM   2396  CG  GLU A 308      -0.315  -8.736  -6.573  1.00 12.96           C
ATOM   2397  CD  GLU A 308       0.975  -9.055  -7.352  1.00 12.78           C
ATOM   2398  OE1 GLU A 308       2.003  -9.429  -6.715  1.00 12.38           O
ATOM   2399  OE2 GLU A 308       0.981  -8.918  -8.589  1.00 12.57           O1-
ATOM   2400  N   GLU A 309      -3.071 -11.366  -6.556  1.00 14.37           N
ATOM   2401  CA  GLU A 309      -3.142 -12.492  -5.629  1.00 15.08           C
ATOM   2402  C   GLU A 309      -2.972 -13.825  -6.352  1.00 17.51           C
ATOM   2403  O   GLU A 309      -2.436 -14.777  -5.772  1.00 21.18           O
ATOM   2404  CB  GLU A 309      -4.445 -12.426  -4.833  1.00 17.93           C
ATOM   2405  CG  GLU A 309      -4.462 -11.261  -3.850  1.00 22.70           C
ATOM   2406  CD  GLU A 309      -5.851 -10.936  -3.338  1.00 34.70           C
ATOM   2407  OE1 GLU A 309      -6.789 -11.714  -3.618  1.00 39.24           O
ATOM   2408  OE2 GLU A 309      -6.006  -9.897  -2.661  1.00 38.22           O1-
ATOM   2409  N   GLU A 310      -3.388 -13.906  -7.616  1.00 15.18           N
ATOM   2410  CA  GLU A 310      -3.130 -15.104  -8.407  1.00 15.98           C
ATOM   2411  C   GLU A 310      -1.671 -15.173  -8.841  1.00 16.13           C
ATOM   2412  O   GLU A 310      -1.017 -16.211  -8.693  1.00 17.07           O
ATOM   2413  CB  GLU A 310      -4.049 -15.129  -9.630  1.00 19.04           C
ATOM   2414  CG  GLU A 310      -3.744 -16.243 -10.614  1.00 20.83           C
ATOM   2415  CD  GLU A 310      -4.121 -17.618 -10.088  1.00 29.65           C
ATOM   2416  OE1 GLU A 310      -3.710 -18.620 -10.713  1.00 35.60           O
ATOM   2417  OE2 GLU A 310      -4.824 -17.699  -9.056  1.00 27.06           O1-
ATOM   2418  N   LEU A 311      -1.149 -14.072  -9.391  1.00 13.39           N
ATOM   2419  CA  LEU A 311       0.217 -14.076  -9.903  1.00 14.08           C
ATOM   2420  C   LEU A 311       1.231 -14.312  -8.797  1.00 13.27           C
ATOM   2421  O   LEU A 311       2.261 -14.947  -9.035  1.00 14.87           O
ATOM   2422  CB  LEU A 311       0.517 -12.755 -10.608  1.00 13.79           C
ATOM   2423  CG  LEU A 311      -0.218 -12.470 -11.923  1.00 12.59           C
ATOM   2424  CD1 LEU A 311       0.194 -11.107 -12.439  1.00 14.94           C
ATOM   2425  CD2 LEU A 311       0.084 -13.551 -12.960  1.00 16.01           C
ATOM   2426  N   ALA A 312       0.965 -13.805  -7.590  1.00 13.77           N
ATOM   2427  CA  ALA A 312       1.908 -13.914  -6.481  1.00 12.92           C
ATOM   2428  C   ALA A 312       2.043 -15.334  -5.944  1.00 14.82           C
ATOM   2429  O   ALA A 312       2.850 -15.552  -5.035  1.00 15.38           O
ATOM   2430  CB  ALA A 312       1.538 -12.935  -5.367  1.00 16.12           C
ATOM   2431  N   LYS A 313       1.286 -16.298  -6.472  1.00 14.99           N
ATOM   2432  CA  LYS A 313       1.581 -17.698  -6.194  1.00 15.80           C
ATOM   2433  C   LYS A 313       2.959 -18.088  -6.712  1.00 15.24           C
ATOM   2434  O   LYS A 313       3.536 -19.076  -6.244  1.00 16.57           O
ATOM   2435  CB  LYS A 313       0.491 -18.592  -6.782  1.00 18.08           C
ATOM   2436  CG  LYS A 313      -0.886 -18.337  -6.180  1.00 18.33           C
ATOM   2437  CD  LYS A 313      -1.956 -19.084  -6.949  1.00 21.21           C
ATOM   2438  CE  LYS A 313      -3.330 -18.880  -6.320  1.00 27.53           C
ATOM   2439  NZ  LYS A 313      -4.401 -19.609  -7.059  1.00 30.74           N1+
ATOM   2440  N   ASP A 314       3.492 -17.327  -7.662  1.00 14.15           N
ATOM   2441  CA  ASP A 314       4.888 -17.363  -8.068  1.00 14.30           C
ATOM   2442  C   ASP A 314       5.644 -16.508  -7.061  1.00 13.97           C
ATOM   2443  O   ASP A 314       5.443 -15.287  -7.006  1.00 13.24           O
ATOM   2444  CB  ASP A 314       5.018 -16.762  -9.469  1.00 14.15           C
ATOM   2445  CG  ASP A 314       6.435 -16.815 -10.016  1.00 16.85           C
ATOM   2446  OD1 ASP A 314       7.397 -16.962  -9.236  1.00 16.99           O
ATOM   2447  OD2 ASP A 314       6.574 -16.700 -11.246  1.00 19.54           O1-
ATOM   2448  N   PRO A 315       6.512 -17.107  -6.243  1.00 13.62           N
ATOM   2449  CA  PRO A 315       7.206 -16.324  -5.209  1.00 12.06           C
ATOM   2450  C   PRO A 315       8.074 -15.213  -5.774  1.00 13.34           C
ATOM   2451  O   PRO A 315       8.339 -14.230  -5.068  1.00 13.63           O
ATOM   2452  CB  PRO A 315       8.032 -17.382  -4.460  1.00 12.70           C
ATOM   2453  CG  PRO A 315       8.235 -18.475  -5.463  1.00 15.72           C
ATOM   2454  CD  PRO A 315       6.950 -18.512  -6.266  1.00 13.88           C
ATOM   2455  N   ARG A 316       8.494 -15.320  -7.036  1.00 12.21           N
ATOM   2456  CA  ARG A 316       9.270 -14.243  -7.647  1.00 12.75           C
ATOM   2457  C   ARG A 316       8.419 -12.998  -7.830  1.00 10.24           C
ATOM   2458  O   ARG A 316       8.900 -11.874  -7.640  1.00 11.41           O
ATOM   2459  CB  ARG A 316       9.828 -14.685  -9.000  1.00 12.78           C
ATOM   2460  CG  ARG A 316      10.642 -15.964  -8.958  1.00 12.76           C
ATOM   2461  CD  ARG A 316      11.012 -16.389 -10.364  1.00 13.37           C
ATOM   2462  NE  ARG A 316       9.815 -16.580 -11.180  1.00 15.72           N
ATOM   2463  CZ  ARG A 316       9.807 -16.621 -12.508  1.00 15.83           C
ATOM   2464  NH1 ARG A 316       8.659 -16.785 -13.152  1.00 19.70           N1+
ATOM   2465  NH2 ARG A 316      10.940 -16.502 -13.196  1.00 15.16           N
ATOM   2466  N   ILE A 317       7.159 -13.180  -8.222  1.00 11.38           N
ATOM   2467  CA  ILE A 317       6.242 -12.055  -8.353  1.00 10.92           C
ATOM   2468  C   ILE A 317       5.868 -11.512  -6.983  1.00 10.83           C
ATOM   2469  O   ILE A 317       5.806 -10.292  -6.779  1.00 10.80           O
ATOM   2470  CB  ILE A 317       5.009 -12.491  -9.162  1.00 11.72           C
ATOM   2471  CG1 ILE A 317       5.434 -12.940 -10.563  1.00 16.62           C
ATOM   2472  CG2 ILE A 317       3.971 -11.374  -9.218  1.00 12.07           C
ATOM   2473  CD1 ILE A 317       4.315 -13.497 -11.394  1.00 20.16           C
ATOM   2474  N   ALA A 318       5.634 -12.406  -6.016  1.00 11.66           N
ATOM   2475  CA  ALA A 318       5.379 -11.950  -4.657  1.00 11.91           C
ATOM   2476  C   ALA A 318       6.522 -11.083  -4.160  1.00 11.71           C
ATOM   2477  O   ALA A 318       6.292 -10.022  -3.572  1.00 12.56           O
ATOM   2478  CB  ALA A 318       5.157 -13.150  -3.728  1.00 14.38           C
ATOM   2479  N   ALA A 319       7.767 -11.493  -4.438  1.00  9.91           N
ATOM   2480  CA  ALA A 319       8.911 -10.705  -4.001  1.00 10.72           C
ATOM   2481  C   ALA A 319       8.969  -9.360  -4.712  1.00 11.21           C
ATOM   2482  O   ALA A 319       9.281  -8.338  -4.094  1.00 10.74           O
ATOM   2483  CB  ALA A 319      10.202 -11.492  -4.240  1.00 12.67           C
ATOM   2484  N   THR A 320       8.683  -9.335  -6.012  1.00  9.76           N
ATOM   2485  CA  THR A 320       8.671  -8.065  -6.729  1.00  8.75           C
ATOM   2486  C   THR A 320       7.700  -7.082  -6.084  1.00  9.73           C
ATOM   2487  O   THR A 320       8.032  -5.908  -5.860  1.00 10.30           O
ATOM   2488  CB  THR A 320       8.297  -8.296  -8.193  1.00 10.56           C
ATOM   2489  OG1 THR A 320       9.272  -9.163  -8.792  1.00 10.41           O
ATOM   2490  CG2 THR A 320       8.259  -6.976  -8.959  1.00 10.48           C
ATOM   2491  N   MET A 321       6.487  -7.546  -5.781  1.00  9.54           N
ATOM   2492  CA  MET A 321       5.492  -6.665  -5.180  1.00 10.27           C
ATOM   2493  C   MET A 321       5.908  -6.226  -3.783  1.00 11.18           C
ATOM   2494  O   MET A 321       5.698  -5.068  -3.409  1.00 10.33           O
ATOM   2495  CB  MET A 321       4.122  -7.352  -5.164  1.00 10.62           C
ATOM   2496  CG  MET A 321       2.998  -6.539  -4.508  1.00 12.03           C
ATOM   2497  SD  MET A 321       2.778  -4.888  -5.215  1.00 13.55           S
ATOM   2498  CE  MET A 321       1.695  -5.222  -6.618  1.00 12.02           C
ATOM   2499  N   GLU A 322       6.521  -7.123  -3.008  1.00 10.08           N
ATOM   2500  CA  GLU A 322       6.937  -6.749  -1.663  1.00 11.16           C
ATOM   2501  C   GLU A 322       8.008  -5.672  -1.718  1.00 12.15           C
ATOM   2502  O   GLU A 322       7.954  -4.674  -0.986  1.00 11.54           O
ATOM   2503  CB  GLU A 322       7.445  -7.972  -0.910  1.00 12.57           C
ATOM   2504  CG  GLU A 322       7.992  -7.626   0.461  1.00 14.02           C
ATOM   2505  CD  GLU A 322       8.462  -8.831   1.244  1.00 18.82           C
ATOM   2506  OE1 GLU A 322       8.865  -8.652   2.416  1.00 17.79           O
ATOM   2507  OE2 GLU A 322       8.437  -9.950   0.694  1.00 21.49           O1-
ATOM   2508  N   ASN A 323       8.998  -5.856  -2.583  1.00  9.85           N
ATOM   2509  CA  ASN A 323      10.022  -4.835  -2.721  1.00 11.62           C
ATOM   2510  C   ASN A 323       9.448  -3.537  -3.267  1.00 11.34           C
ATOM   2511  O   ASN A 323       9.869  -2.448  -2.859  1.00 10.91           O
ATOM   2512  CB  ASN A 323      11.142  -5.371  -3.607  1.00 10.26           C
ATOM   2513  CG  ASN A 323      12.008  -6.352  -2.871  1.00 11.01           C
ATOM   2514  OD1 ASN A 323      12.394  -6.104  -1.725  1.00 11.53           O
ATOM   2515  ND2 ASN A 323      12.294  -7.486  -3.483  1.00 11.20           N
ATOM   2516  N   ALA A 324       8.471  -3.628  -4.176  1.00  9.55           N
ATOM   2517  CA  ALA A 324       7.863  -2.420  -4.724  1.00 10.19           C
ATOM   2518  C   ALA A 324       7.096  -1.646  -3.657  1.00 11.74           C
ATOM   2519  O   ALA A 324       7.213  -0.417  -3.563  1.00 14.13           O
ATOM   2520  CB  ALA A 324       6.937  -2.789  -5.887  1.00  9.65           C
ATOM   2521  N   GLN A 325       6.300  -2.350  -2.849  1.00  9.96           N
ATOM   2522  CA  GLN A 325       5.526  -1.665  -1.821  1.00 11.15           C
ATOM   2523  C   GLN A 325       6.442  -0.971  -0.823  1.00 12.42           C
ATOM   2524  O   GLN A 325       6.113   0.112  -0.325  1.00 14.04           O
ATOM   2525  CB  GLN A 325       4.592  -2.651  -1.118  1.00 13.16           C
ATOM   2526  CG  GLN A 325       3.627  -1.982  -0.140  1.00 13.05           C
ATOM   2527  CD  GLN A 325       4.238  -1.715   1.230  1.00 17.08           C
ATOM   2528  OE1 GLN A 325       4.968  -2.547   1.775  1.00 17.25           O
ATOM   2529  NE2 GLN A 325       3.945  -0.543   1.787  1.00 18.33           N
ATOM   2530  N   LYS A 326       7.611  -1.550  -0.568  1.00 11.81           N
ATOM   2531  CA  LYS A 326       8.572  -0.972   0.363  1.00 12.04           C
ATOM   2532  C   LYS A 326       9.464   0.081  -0.273  1.00 11.87           C
ATOM   2533  O   LYS A 326      10.205   0.758   0.444  1.00 13.71           O
ATOM   2534  CB  LYS A 326       9.431  -2.084   0.977  1.00 12.95           C
ATOM   2535  CG  LYS A 326       8.687  -2.952   1.976  1.00 15.09           C
ATOM   2536  CD  LYS A 326       9.449  -4.224   2.314  1.00 14.64           C
ATOM   2537  CE  LYS A 326       8.819  -4.885   3.536  1.00 17.32           C
ATOM   2538  NZ  LYS A 326       9.425  -6.209   3.827  1.00 16.51           N1+
ATOM   2539  N   GLY A 327       9.412   0.242  -1.591  1.00 12.16           N
ATOM   2540  CA  GLY A 327      10.325   1.111  -2.298  1.00 13.38           C
ATOM   2541  C   GLY A 327       9.826   2.536  -2.450  1.00 15.54           C
ATOM   2542  O   GLY A 327       8.799   2.943  -1.902  1.00 18.26           O
ATOM   2543  N   GLU A 328      10.589   3.303  -3.214  1.00 12.68           N
ATOM   2544  CA  GLU A 328      10.322   4.711  -3.470  1.00 13.83           C
ATOM   2545  C   GLU A 328       9.729   4.805  -4.875  1.00 11.80           C
ATOM   2546  O   GLU A 328      10.362   4.379  -5.844  1.00 13.32           O
ATOM   2547  CB  GLU A 328      11.637   5.497  -3.361  1.00 16.59           C
ATOM   2548  CG  GLU A 328      11.536   7.016  -3.550  1.00 18.31           C
ATOM   2549  CD  GLU A 328      12.828   7.774  -3.218  1.00 21.16           C
ATOM   2550  OE1 GLU A 328      12.856   9.011  -3.429  1.00 21.44           O
ATOM   2551  OE2 GLU A 328      13.810   7.151  -2.742  1.00 18.61           O1-
ATOM   2552  N   ILE A 329       8.498   5.307  -4.983  1.00 12.06           N
ATOM   2553  CA  ILE A 329       7.919   5.514  -6.306  1.00 11.06           C
ATOM   2554  C   ILE A 329       8.829   6.452  -7.074  1.00 12.87           C
ATOM   2555  O   ILE A 329       9.290   7.466  -6.541  1.00 13.16           O
ATOM   2556  CB  ILE A 329       6.506   6.092  -6.165  1.00 15.44           C
ATOM   2557  CG1 ILE A 329       5.569   5.017  -5.608  1.00 19.09           C
ATOM   2558  CG2 ILE A 329       6.000   6.640  -7.508  1.00 15.09           C
ATOM   2559  CD1 ILE A 329       4.225   5.540  -5.236  1.00 20.75           C
ATOM   2560  N   MET A 330       9.120   6.121  -8.321  1.00  9.90           N
ATOM   2561  C   MET A 330       9.351   8.341  -9.266  1.00 12.71           C
ATOM   2562  O   MET A 330       8.223   8.409  -9.780  1.00 12.83           O
ATOM   2563  CA AMET A 330      10.015   6.984  -9.067  1.00 11.07           C
ATOM   2564  CB AMET A 330      10.409   6.384 -10.408  1.00 12.59           C
ATOM   2565  CG AMET A 330      11.425   7.246 -11.137  1.00 13.41           C
ATOM   2566  SD AMET A 330      12.245   6.406 -12.499  1.00 13.48           S
ATOM   2567  CE AMET A 330      13.104   5.094 -11.639  1.00 14.02           C
ATOM   2568  N   PRO A 331       9.991   9.435  -8.856  1.00 11.97           N
ATOM   2569  CA  PRO A 331       9.366  10.753  -9.043  1.00 11.98           C
ATOM   2570  C   PRO A 331       9.105  11.044 -10.515  1.00 12.02           C
ATOM   2571  O   PRO A 331       9.908  10.709 -11.391  1.00 13.63           O
ATOM   2572  CB  PRO A 331      10.396  11.724  -8.443  1.00 13.79           C
ATOM   2573  CG  PRO A 331      11.115  10.889  -7.395  1.00 13.07           C
ATOM   2574  CD  PRO A 331      11.213   9.511  -8.024  1.00 12.13           C
ATOM   2575  N   ASN A 332       7.965  11.679 -10.780  1.00 12.01           N
ATOM   2576  CA  ASN A 332       7.521  11.957 -12.145  1.00 12.51           C
ATOM   2577  C   ASN A 332       7.808  13.400 -12.545  1.00 16.84           C
ATOM   2578  O   ASN A 332       7.022  14.031 -13.261  1.00 18.79           O
ATOM   2579  CB  ASN A 332       6.042  11.608 -12.318  1.00 12.49           C
ATOM   2580  CG  ASN A 332       5.127  12.403 -11.387  1.00 14.51           C
ATOM   2581  OD1 ASN A 332       5.583  13.201 -10.568  1.00 15.23           O
ATOM   2582  ND2 ASN A 332       3.817  12.197 -11.531  1.00 13.25           N
ATOM   2583  N   ILE A 333       8.933  13.942 -12.091  1.00 15.91           N
ATOM   2584  CA  ILE A 333       9.287  15.339 -12.337  1.00 16.51           C
ATOM   2585  C   ILE A 333      10.609  15.408 -13.095  1.00 17.14           C
ATOM   2586  O   ILE A 333      11.450  14.505 -12.964  1.00 16.33           O
ATOM   2587  CB  ILE A 333       9.333  16.137 -11.024  1.00 18.72           C
ATOM   2588  CG1 ILE A 333      10.282  15.475 -10.026  1.00 19.55           C
ATOM   2589  CG2 ILE A 333       7.931  16.282 -10.428  1.00 19.88           C
ATOM   2590  CD1 ILE A 333      10.482  16.276  -8.757  1.00 19.74           C
ATOM   2591  N   PRO A 334      10.846  16.453 -13.893  1.00 17.50           N
ATOM   2592  CA  PRO A 334      12.092  16.500 -14.677  1.00 17.30           C
ATOM   2593  C   PRO A 334      13.343  16.707 -13.838  1.00 18.48           C
ATOM   2594  O   PRO A 334      14.446  16.416 -14.321  1.00 20.26           O
ATOM   2595  CB  PRO A 334      11.852  17.655 -15.661  1.00 19.31           C
ATOM   2596  CG  PRO A 334      10.826  18.520 -14.988  1.00 21.03           C
ATOM   2597  CD  PRO A 334       9.973  17.617 -14.145  1.00 19.46           C
ATOM   2598  N   GLN A 335      13.219  17.179 -12.597  1.00 17.08           N
ATOM   2599  CA  GLN A 335      14.388  17.337 -11.735  1.00 17.28           C
ATOM   2600  C   GLN A 335      15.065  16.008 -11.418  1.00 16.70           C
ATOM   2601  O   GLN A 335      16.198  16.012 -10.919  1.00 16.52           O
ATOM   2602  CB  GLN A 335      13.995  18.049 -10.442  1.00 16.46           C
ATOM   2603  CG  GLN A 335      13.695  19.546 -10.601  1.00 19.87           C
ATOM   2604  CD  GLN A 335      12.341  19.830 -11.226  1.00 20.21           C
ATOM   2605  OE1 GLN A 335      11.497  18.942 -11.351  1.00 20.45           O
ATOM   2606  NE2 GLN A 335      12.128  21.083 -11.624  1.00 24.15           N
ATOM   2607  N   MET A 336      14.406  14.876 -11.691  1.00 16.05           N
ATOM   2608  CA  MET A 336      15.058  13.582 -11.528  1.00 15.87           C
ATOM   2609  C   MET A 336      16.317  13.465 -12.379  1.00 16.46           C
ATOM   2610  O   MET A 336      17.246  12.743 -12.002  1.00 17.55           O
ATOM   2611  CB  MET A 336      14.101  12.438 -11.868  1.00 18.09           C
ATOM   2612  CG  MET A 336      13.242  11.988 -10.711  1.00 21.61           C
ATOM   2613  SD  MET A 336      14.210  11.482  -9.266  1.00 18.45           S
ATOM   2614  CE  MET A 336      14.823   9.877  -9.759  1.00 20.40           C
ATOM   2615  N   SER A 337      16.369  14.148 -13.527  1.00 15.96           N
ATOM   2616  CA  SER A 337      17.582  14.110 -14.342  1.00 16.86           C
ATOM   2617  C   SER A 337      18.787  14.600 -13.552  1.00 18.26           C
ATOM   2618  O   SER A 337      19.846  13.962 -13.554  1.00 18.23           O
ATOM   2619  CB  SER A 337      17.395  14.931 -15.619  1.00 15.48           C
ATOM   2620  OG  SER A 337      16.465  14.312 -16.494  1.00 17.82           O
ATOM   2621  N   ALA A 338      18.634  15.724 -12.848  1.00 18.74           N
ATOM   2622  CA  ALA A 338      19.714  16.221 -12.001  1.00 16.87           C
ATOM   2623  C   ALA A 338      20.036  15.249 -10.870  1.00 15.99           C
ATOM   2624  O   ALA A 338      21.198  15.129 -10.462  1.00 15.40           O
ATOM   2625  CB  ALA A 338      19.350  17.598 -11.444  1.00 18.93           C
ATOM   2626  N   PHE A 339      19.022  14.559 -10.338  1.00 17.76           N
ATOM   2627  CA  PHE A 339      19.274  13.591  -9.273  1.00 16.19           C
ATOM   2628  C   PHE A 339      20.165  12.453  -9.760  1.00 16.67           C
ATOM   2629  O   PHE A 339      21.174  12.130  -9.122  1.00 16.83           O
ATOM   2630  CB  PHE A 339      17.952  13.054  -8.707  1.00 17.36           C
ATOM   2631  CG  PHE A 339      18.120  11.866  -7.785  1.00 12.95           C
ATOM   2632  CD1 PHE A 339      18.321  12.045  -6.430  1.00 15.28           C
ATOM   2633  CD2 PHE A 339      18.081  10.573  -8.286  1.00 12.24           C
ATOM   2634  CE1 PHE A 339      18.478  10.958  -5.589  1.00 15.48           C
ATOM   2635  CE2 PHE A 339      18.232   9.485  -7.454  1.00 13.79           C
ATOM   2636  CZ  PHE A 339      18.423   9.675  -6.100  1.00 14.54           C
ATOM   2637  N   TRP A 340      19.802  11.821 -10.884  1.00 17.03           N
ATOM   2638  CA  TRP A 340      20.604  10.709 -11.391  1.00 15.06           C
ATOM   2639  C   TRP A 340      22.047  11.135 -11.603  1.00 16.40           C
ATOM   2640  O   TRP A 340      22.980  10.416 -11.227  1.00 16.05           O
ATOM   2641  CB  TRP A 340      20.062  10.196 -12.724  1.00 14.64           C
ATOM   2642  CG  TRP A 340      18.702   9.573 -12.709  1.00 13.77           C
ATOM   2643  CD1 TRP A 340      17.640   9.932 -13.486  1.00 14.50           C
ATOM   2644  CD2 TRP A 340      18.263   8.463 -11.917  1.00 14.61           C
ATOM   2645  NE1 TRP A 340      16.561   9.125 -13.220  1.00 16.78           N
ATOM   2646  CE2 TRP A 340      16.918   8.212 -12.263  1.00 15.35           C
ATOM   2647  CE3 TRP A 340      18.873   7.658 -10.950  1.00 17.73           C
ATOM   2648  CZ2 TRP A 340      16.175   7.195 -11.677  1.00 15.96           C
ATOM   2649  CZ3 TRP A 340      18.128   6.648 -10.366  1.00 18.30           C
ATOM   2650  CH2 TRP A 340      16.795   6.430 -10.727  1.00 15.83           C
ATOM   2651  N   TYR A 341      22.245  12.299 -12.227  1.00 15.50           N
ATOM   2652  CA  TYR A 341      23.589  12.744 -12.565  1.00 18.17           C
ATOM   2653  C   TYR A 341      24.408  13.019 -11.313  1.00 16.57           C
ATOM   2654  O   TYR A 341      25.588  12.657 -11.244  1.00 18.82           O
ATOM   2655  CB  TYR A 341      23.511  13.991 -13.452  1.00 21.28           C
ATOM   2656  CG  TYR A 341      24.866  14.491 -13.892  1.00 27.67           C
ATOM   2657  CD1 TYR A 341      25.596  15.373 -13.100  1.00 32.47           C
ATOM   2658  CD2 TYR A 341      25.423  14.072 -15.092  1.00 32.84           C
ATOM   2659  CE1 TYR A 341      26.840  15.826 -13.495  1.00 37.74           C
ATOM   2660  CE2 TYR A 341      26.667  14.523 -15.497  1.00 36.55           C
ATOM   2661  CZ  TYR A 341      27.371  15.398 -14.692  1.00 39.93           C
ATOM   2662  OH  TYR A 341      28.609  15.850 -15.089  1.00 44.96           O
ATOM   2663  N   ALA A 342      23.800  13.649 -10.309  1.00 16.61           N
ATOM   2664  CA  ALA A 342      24.534  13.993  -9.094  1.00 17.46           C
ATOM   2665  C   ALA A 342      24.891  12.748  -8.290  1.00 15.86           C
ATOM   2666  O   ALA A 342      26.023  12.607  -7.814  1.00 15.91           O
ATOM   2667  CB  ALA A 342      23.710  14.962  -8.245  1.00 18.17           C
ATOM   2668  N   VAL A 343      23.939  11.829  -8.132  1.00 15.28           N
ATOM   2669  CA  VAL A 343      24.199  10.617  -7.359  1.00 14.30           C
ATOM   2670  C   VAL A 343      25.184   9.703  -8.085  1.00 12.53           C
ATOM   2671  O   VAL A 343      26.043   9.067  -7.456  1.00 12.97           O
ATOM   2672  CB  VAL A 343      22.873   9.913  -7.014  1.00 12.79           C
ATOM   2673  CG1 VAL A 343      23.129   8.590  -6.336  1.00 15.97           C
ATOM   2674  CG2 VAL A 343      22.034  10.800  -6.092  1.00 15.40           C
ATOM   2675  N   ARG A 344      25.089   9.631  -9.418  1.00 13.08           N
ATOM   2676  CA  ARG A 344      26.056   8.856 -10.190  1.00 13.34           C
ATOM   2677  C   ARG A 344      27.476   9.319  -9.891  1.00 13.18           C
ATOM   2678  O   ARG A 344      28.358   8.510  -9.582  1.00 13.21           O
ATOM   2679  CB  ARG A 344      25.738   9.007 -11.678  1.00 14.76           C
ATOM   2680  CG  ARG A 344      26.722   8.328 -12.605  1.00 19.38           C
ATOM   2681  CD  ARG A 344      26.433   8.689 -14.065  1.00 18.87           C
ATOM   2682  NE  ARG A 344      25.021   8.553 -14.414  1.00 19.56           N
ATOM   2683  CZ  ARG A 344      24.410   7.389 -14.565  1.00 16.56           C
ATOM   2684  NH1 ARG A 344      23.119   7.349 -14.886  1.00 18.56           N1+
ATOM   2685  NH2 ARG A 344      25.085   6.264 -14.386  1.00 19.45           N
ATOM   2686  N   THR A 345      27.706  10.629  -9.959  1.00 14.31           N
ATOM   2687  CA  THR A 345      29.026  11.178  -9.650  1.00 16.17           C
ATOM   2688  C   THR A 345      29.440  10.873  -8.212  1.00 15.59           C
ATOM   2689  O   THR A 345      30.598  10.511  -7.949  1.00 14.35           O
ATOM   2690  CB  THR A 345      29.005  12.690  -9.882  1.00 20.02           C
ATOM   2691  OG1 THR A 345      28.703  12.952 -11.259  1.00 23.47           O
ATOM   2692  CG2 THR A 345      30.350  13.312  -9.530  1.00 20.54           C
ATOM   2693  N   ALA A 346      28.514  11.026  -7.267  1.00 13.28           N
ATOM   2694  CA  ALA A 346      28.835  10.779  -5.863  1.00 13.17           C
ATOM   2695  C   ALA A 346      29.304   9.343  -5.643  1.00 12.25           C
ATOM   2696  O   ALA A 346      30.296   9.097  -4.945  1.00 13.55           O
ATOM   2697  CB  ALA A 346      27.614  11.088  -4.996  1.00 14.54           C
ATOM   2698  N   VAL A 347      28.604   8.373  -6.234  1.00 14.64           N
ATOM   2699  CA  VAL A 347      28.982   6.981  -6.010  1.00 12.88           C
ATOM   2700  C   VAL A 347      30.302   6.652  -6.702  1.00 14.07           C
ATOM   2701  O   VAL A 347      31.141   5.938  -6.141  1.00 14.86           O
ATOM   2702  CB  VAL A 347      27.841   6.023  -6.398  1.00 12.60           C
ATOM   2703  CG1 VAL A 347      28.260   4.582  -6.182  1.00 15.95           C
ATOM   2704  CG2 VAL A 347      26.608   6.341  -5.583  1.00 13.14           C
ATOM   2705  N   ILE A 348      30.515   7.171  -7.918  1.00 13.66           N
ATOM   2706  CA  ILE A 348      31.799   6.983  -8.598  1.00 15.56           C
ATOM   2707  C   ILE A 348      32.937   7.483  -7.725  1.00 15.21           C
ATOM   2708  O   ILE A 348      33.950   6.796  -7.539  1.00 16.10           O
ATOM   2709  CB  ILE A 348      31.809   7.686  -9.969  1.00 15.89           C
ATOM   2710  CG1 ILE A 348      30.898   6.971 -10.965  1.00 16.92           C
ATOM   2711  CG2 ILE A 348      33.243   7.770 -10.520  1.00 18.24           C
ATOM   2712  CD1 ILE A 348      30.712   7.731 -12.266  1.00 17.24           C
ATOM   2713  N   ASN A 349      32.788   8.693  -7.183  1.00 15.67           N
ATOM   2714  CA  ASN A 349      33.878   9.314  -6.437  1.00 13.69           C
ATOM   2715  C   ASN A 349      34.088   8.645  -5.086  1.00 17.54           C
ATOM   2716  O   ASN A 349      35.230   8.501  -4.633  1.00 15.89           O
ATOM   2717  CB  ASN A 349      33.616  10.810  -6.271  1.00 17.19           C
ATOM   2718  CG  ASN A 349      33.785  11.575  -7.568  1.00 18.84           C
ATOM   2719  OD1 ASN A 349      34.241  11.019  -8.565  1.00 25.65           O
ATOM   2720  ND2 ASN A 349      33.428  12.852  -7.557  1.00 23.40           N
ATOM   2721  N   ALA A 350      33.007   8.235  -4.419  1.00 14.32           N
ATOM   2722  CA  ALA A 350      33.169   7.557  -3.138  1.00 14.05           C
ATOM   2723  C   ALA A 350      33.716   6.145  -3.315  1.00 14.36           C
ATOM   2724  O   ALA A 350      34.573   5.710  -2.542  1.00 16.59           O
ATOM   2725  CB  ALA A 350      31.833   7.530  -2.390  1.00 16.38           C
ATOM   2726  N   ALA A 351      33.243   5.419  -4.331  1.00 14.21           N
ATOM   2727  CA  ALA A 351      33.668   4.034  -4.514  1.00 15.37           C
ATOM   2728  C   ALA A 351      35.114   3.923  -4.973  1.00 19.63           C
ATOM   2729  O   ALA A 351      35.742   2.884  -4.744  1.00 20.82           O
ATOM   2730  CB  ALA A 351      32.756   3.303  -5.501  1.00 19.81           C
ATOM   2731  N   SER A 352      35.647   4.960  -5.617  1.00 17.91           N
ATOM   2732  CA  SER A 352      37.029   4.978  -6.070  1.00 19.96           C
ATOM   2733  C   SER A 352      37.952   5.703  -5.103  1.00 22.24           C
ATOM   2734  O   SER A 352      39.175   5.680  -5.295  1.00 21.16           O
ATOM   2735  CB  SER A 352      37.115   5.673  -7.429  1.00 19.49           C
ATOM   2736  OG  SER A 352      36.770   7.035  -7.292  1.00 20.38           O
ATOM   2737  N   GLY A 353      37.406   6.354  -4.082  1.00 20.13           N
ATOM   2738  CA  GLY A 353      38.231   7.042  -3.120  1.00 18.22           C
ATOM   2739  C   GLY A 353      38.655   8.448  -3.492  1.00 20.02           C
ATOM   2740  O   GLY A 353      39.414   9.056  -2.725  1.00 22.11           O
ATOM   2741  N   ARG A 354      38.208   8.994  -4.633  1.00 20.47           N
ATOM   2742  CA  ARG A 354      38.543  10.387  -4.942  1.00 25.20           C
ATOM   2743  C   ARG A 354      37.940  11.342  -3.930  1.00 24.55           C
ATOM   2744  O   ARG A 354      38.458  12.446  -3.730  1.00 25.29           O
ATOM   2745  CB  ARG A 354      38.030  10.826  -6.310  1.00 31.56           C
ATOM   2746  CG  ARG A 354      37.911   9.771  -7.326  1.00 40.03           C
ATOM   2747  CD  ARG A 354      38.309  10.292  -8.692  1.00 47.70           C
ATOM   2748  NE  ARG A 354      38.101   9.287  -9.726  1.00 54.84           N
ATOM   2749  CZ  ARG A 354      38.709   8.108  -9.743  1.00 60.62           C
ATOM   2750  NH1 ARG A 354      38.470   7.248 -10.722  1.00 62.40           N1+
ATOM   2751  NH2 ARG A 354      39.553   7.785  -8.773  1.00 63.00           N
ATOM   2752  N   GLN A 355      36.819  10.962  -3.330  1.00 19.84           N
ATOM   2753  CA  GLN A 355      36.170  11.762  -2.309  1.00 19.81           C
ATOM   2754  C   GLN A 355      35.737  10.828  -1.198  1.00 20.21           C
ATOM   2755  O   GLN A 355      35.488   9.641  -1.432  1.00 18.98           O
ATOM   2756  CB  GLN A 355      34.917  12.458  -2.847  1.00 21.49           C
ATOM   2757  CG  GLN A 355      35.183  13.581  -3.838  1.00 21.95           C
ATOM   2758  CD  GLN A 355      33.915  14.324  -4.207  1.00 26.50           C
ATOM   2759  OE1 GLN A 355      33.011  13.763  -4.824  1.00 27.97           O
ATOM   2760  NE2 GLN A 355      33.837  15.591  -3.818  1.00 27.51           N
ATOM   2761  N   THR A 356      35.656  11.371   0.012  1.00 19.97           N
ATOM   2762  CA  THR A 356      35.012  10.638   1.080  1.00 18.61           C
ATOM   2763  C   THR A 356      33.512  10.578   0.810  1.00 15.89           C
ATOM   2764  O   THR A 356      32.974  11.300  -0.035  1.00 18.59           O
ATOM   2765  CB  THR A 356      35.248  11.326   2.424  1.00 20.76           C
ATOM   2766  OG1 THR A 356      34.599  12.603   2.426  1.00 21.49           O
ATOM   2767  CG2 THR A 356      36.738  11.508   2.676  1.00 24.44           C
ATOM   2768  N   VAL A 357      32.832   9.710   1.560  1.00 17.30           N
ATOM   2769  CA  VAL A 357      31.377   9.629   1.462  1.00 16.30           C
ATOM   2770  C   VAL A 357      30.748  10.986   1.757  1.00 14.78           C
ATOM   2771  O   VAL A 357      29.854  11.447   1.037  1.00 18.64           O
ATOM   2772  CB  VAL A 357      30.841   8.524   2.386  1.00 17.88           C
ATOM   2773  CG1 VAL A 357      29.330   8.634   2.527  1.00 18.80           C
ATOM   2774  CG2 VAL A 357      31.232   7.163   1.849  1.00 18.37           C
ATOM   2775  N   ASP A 358      31.228  11.662   2.806  1.00 18.21           N
ATOM   2776  CA  ASP A 358      30.647  12.946   3.194  1.00 20.64           C
ATOM   2777  C   ASP A 358      30.866  14.013   2.126  1.00 20.31           C
ATOM   2778  O   ASP A 358      29.952  14.786   1.822  1.00 21.99           O
ATOM   2779  CB  ASP A 358      31.220  13.397   4.539  1.00 26.46           C
ATOM   2780  CG  ASP A 358      30.673  12.595   5.707  1.00 29.98           C
ATOM   2781  OD1 ASP A 358      29.896  11.645   5.477  1.00 31.01           O
ATOM   2782  OD2 ASP A 358      31.033  12.908   6.859  1.00 36.42           O1-
ATOM   2783  N   GLU A 359      32.068  14.065   1.543  1.00 21.49           N
ATOM   2784  CA  GLU A 359      32.338  15.016   0.467  1.00 20.49           C
ATOM   2785  C   GLU A 359      31.495  14.710  -0.763  1.00 20.34           C
ATOM   2786  O   GLU A 359      30.947  15.619  -1.400  1.00 21.98           O
ATOM   2787  CB  GLU A 359      33.817  14.965   0.093  1.00 20.78           C
ATOM   2788  CG  GLU A 359      34.772  15.428   1.178  1.00 25.10           C
ATOM   2789  CD  GLU A 359      36.222  15.073   0.874  1.00 28.71           C
ATOM   2790  OE1 GLU A 359      36.469  14.127   0.092  1.00 26.04           O
ATOM   2791  OE2 GLU A 359      37.121  15.747   1.418  1.00 34.06           O1-
ATOM   2792  N   ALA A 360      31.384  13.428  -1.113  1.00 18.26           N
ATOM   2793  CA  ALA A 360      30.676  13.055  -2.332  1.00 16.53           C
ATOM   2794  C   ALA A 360      29.197  13.410  -2.243  1.00 15.69           C
ATOM   2795  O   ALA A 360      28.623  13.961  -3.190  1.00 17.47           O
ATOM   2796  CB  ALA A 360      30.863  11.561  -2.602  1.00 13.74           C
ATOM   2797  N   LEU A 361      28.565  13.109  -1.108  1.00 16.47           N
ATOM   2798  CA  LEU A 361      27.134  13.358  -0.971  1.00 19.33           C
ATOM   2799  C   LEU A 361      26.823  14.838  -0.804  1.00 19.35           C
ATOM   2800  O   LEU A 361      25.776  15.304  -1.269  1.00 20.66           O
ATOM   2801  CB  LEU A 361      26.571  12.541   0.188  1.00 19.93           C
ATOM   2802  CG  LEU A 361      26.531  11.048  -0.118  1.00 19.38           C
ATOM   2803  CD1 LEU A 361      26.031  10.259   1.075  1.00 20.73           C
ATOM   2804  CD2 LEU A 361      25.668  10.796  -1.350  1.00 19.96           C
ATOM   2805  N   LYS A 362      27.717  15.590  -0.163  1.00 21.82           N
ATOM   2806  CA  LYS A 362      27.518  17.032  -0.063  1.00 25.07           C
ATOM   2807  C   LYS A 362      27.496  17.681  -1.443  1.00 23.88           C
ATOM   2808  O   LYS A 362      26.649  18.538  -1.721  1.00 25.46           O
ATOM   2809  CB  LYS A 362      28.611  17.644   0.814  1.00 31.35           C
ATOM   2810  CG  LYS A 362      28.292  19.039   1.317  1.00 39.34           C
ATOM   2811  CD  LYS A 362      28.982  19.293   2.647  1.00 45.59           C
ATOM   2812  CE  LYS A 362      28.478  20.568   3.306  1.00 50.72           C
ATOM   2813  NZ  LYS A 362      28.895  21.786   2.556  1.00 53.36           N1+
ATOM   2814  N   ASP A 363      28.412  17.275  -2.328  1.00 20.94           N
ATOM   2815  CA  ASP A 363      28.408  17.801  -3.689  1.00 23.37           C
ATOM   2816  C   ASP A 363      27.134  17.415  -4.429  1.00 24.98           C
ATOM   2817  O   ASP A 363      26.580  18.218  -5.189  1.00 28.24           O
ATOM   2818  CB  ASP A 363      29.637  17.303  -4.454  1.00 27.78           C
ATOM   2819  CG  ASP A 363      30.918  17.986  -4.017  1.00 32.38           C
ATOM   2820  OD1 ASP A 363      30.841  18.973  -3.255  1.00 34.09           O
ATOM   2821  OD2 ASP A 363      32.004  17.541  -4.447  1.00 33.12           O1-
ATOM   2822  N   ALA A 364      26.660  16.181  -4.231  1.00 20.31           N
ATOM   2823  CA  ALA A 364      25.462  15.733  -4.932  1.00 22.75           C
ATOM   2824  C   ALA A 364      24.213  16.428  -4.406  1.00 21.46           C
ATOM   2825  O   ALA A 364      23.252  16.621  -5.155  1.00 25.85           O
ATOM   2826  CB  ALA A 364      25.326  14.215  -4.822  1.00 20.96           C
ATOM   2827  N   GLN A 365      24.214  16.820  -3.131  1.00 22.26           N
ATOM   2828  CA  GLN A 365      23.068  17.530  -2.573  1.00 27.54           C
ATOM   2829  C   GLN A 365      22.917  18.916  -3.191  1.00 34.76           C
ATOM   2830  O   GLN A 365      21.806  19.323  -3.550  1.00 35.15           O
ATOM   2831  CB  GLN A 365      23.209  17.629  -1.055  1.00 26.80           C
ATOM   2832  CG  GLN A 365      22.107  18.423  -0.365  1.00 24.67           C
ATOM   2833  CD  GLN A 365      20.815  17.641  -0.218  1.00 27.20           C
ATOM   2834  OE1 GLN A 365      20.803  16.414  -0.309  1.00 27.22           O
ATOM   2835  NE2 GLN A 365      19.719  18.350   0.019  1.00 28.54           N
ATOM   2836  N   THR A 366      24.016  19.653  -3.323  1.00 40.94           N
ATOM   2837  CA  THR A 366      23.964  21.011  -3.858  1.00 47.36           C
ATOM   2838  C   THR A 366      23.514  21.026  -5.318  1.00 48.37           C
ATOM   2839  O   THR A 366      24.302  20.752  -6.225  1.00 48.51           O
ATOM   2840  CB  THR A 366      25.328  21.714  -3.742  1.00 50.78           C
ATOM   2841  OG1 THR A 366      26.263  21.102  -4.640  1.00 50.90           O
ATOM   2842  CG2 THR A 366      25.860  21.612  -2.321  1.00 51.52           C
ATOM   2843  N   SER B   0      11.221  16.762 -29.348  1.00 59.00           N
ATOM   2844  CA  SER B   0      12.478  16.169 -28.853  1.00 56.95           C
ATOM   2845  C   SER B   0      13.602  17.207 -28.878  1.00 58.56           C
ATOM   2846  O   SER B   0      13.982  17.694 -29.948  1.00 61.21           O
ATOM   2847  CB  SER B   0      12.878  14.969 -29.720  1.00 53.89           C
ATOM   2848  OG  SER B   0      13.768  14.051 -29.077  1.00 50.98           O
ATOM   2849  N   GLN B   1      14.104  17.578 -27.696  1.00 56.18           N
ATOM   2850  CA  GLN B   1      15.299  18.406 -27.565  1.00 53.98           C
ATOM   2851  C   GLN B   1      16.547  17.565 -27.278  1.00 47.03           C
ATOM   2852  O   GLN B   1      17.500  18.032 -26.646  1.00 48.94           O
ATOM   2853  CB  GLN B   1      15.090  19.541 -26.552  1.00 58.01           C
ATOM   2854  CG  GLN B   1      16.239  20.583 -26.397  1.00 62.16           C
ATOM   2855  CD  GLN B   1      16.251  21.698 -27.444  1.00 65.04           C
ATOM   2856  OE1 GLN B   1      15.222  22.032 -28.028  1.00 66.72           O
ATOM   2857  NE2 GLN B   1      17.425  22.289 -27.667  1.00 65.78           N
ATOM   2858  N   VAL B   2      16.537  16.305 -27.703  1.00 36.45           N
ATOM   2859  CA  VAL B   2      17.753  15.563 -28.015  1.00 28.36           C
ATOM   2860  C   VAL B   2      17.522  14.928 -29.375  1.00 22.61           C
ATOM   2861  O   VAL B   2      16.559  14.169 -29.549  1.00 23.21           O
ATOM   2862  CB  VAL B   2      18.094  14.492 -26.965  1.00 25.60           C
ATOM   2863  CG1 VAL B   2      19.184  13.580 -27.497  1.00 26.70           C
ATOM   2864  CG2 VAL B   2      18.534  15.142 -25.660  1.00 25.50           C
ATOM   2865  N   GLN B   3      18.362  15.277 -30.347  1.00 18.81           N
ATOM   2866  CA  GLN B   3      18.305  14.717 -31.685  1.00 23.30           C
ATOM   2867  C   GLN B   3      19.621  14.016 -31.983  1.00 20.12           C
ATOM   2868  O   GLN B   3      20.695  14.526 -31.652  1.00 23.10           O
ATOM   2869  CB  GLN B   3      18.055  15.809 -32.733  1.00 30.92           C
ATOM   2870  CG  GLN B   3      16.727  16.551 -32.572  1.00 39.21           C
ATOM   2871  CD  GLN B   3      16.884  17.911 -31.910  1.00 46.92           C
ATOM   2872  OE1 GLN B   3      17.998  18.403 -31.729  1.00 48.85           O
ATOM   2873  NE2 GLN B   3      15.762  18.526 -31.546  1.00 49.55           N
ATOM   2874  N   LEU B   4      19.532  12.842 -32.603  1.00 14.86           N
ATOM   2875  CA  LEU B   4      20.692  12.048 -32.983  1.00 13.17           C
ATOM   2876  C   LEU B   4      20.662  11.873 -34.491  1.00 14.19           C
ATOM   2877  O   LEU B   4      19.632  11.488 -35.044  1.00 14.48           O
ATOM   2878  CB  LEU B   4      20.624  10.667 -32.333  1.00 14.02           C
ATOM   2879  CG  LEU B   4      20.519  10.605 -30.812  1.00 14.90           C
ATOM   2880  CD1 LEU B   4      20.420   9.146 -30.400  1.00 13.54           C
ATOM   2881  CD2 LEU B   4      21.732  11.269 -30.195  1.00 15.94           C
ATOM   2882  N   VAL B   5      21.790  12.127 -35.150  1.00 14.92           N
ATOM   2883  CA  VAL B   5      21.869  12.058 -36.611  1.00 15.71           C
ATOM   2884  C   VAL B   5      23.087  11.227 -36.986  1.00 15.31           C
ATOM   2885  O   VAL B   5      24.227  11.642 -36.729  1.00 16.11           O
ATOM   2886  CB  VAL B   5      21.933  13.448 -37.259  1.00 16.33           C
ATOM   2887  CG1 VAL B   5      22.198  13.311 -38.765  1.00 16.84           C
ATOM   2888  CG2 VAL B   5      20.637  14.210 -37.008  1.00 19.72           C
ATOM   2889  N   GLU B   6      22.854  10.061 -37.586  1.00 13.78           N
ATOM   2890  CA  GLU B   6      23.933   9.192 -38.033  1.00 12.86           C
ATOM   2891  C   GLU B   6      24.386   9.548 -39.443  1.00 13.67           C
ATOM   2892  O   GLU B   6      23.605  10.013 -40.279  1.00 16.47           O
ATOM   2893  CB  GLU B   6      23.492   7.728 -38.055  1.00 14.65           C
ATOM   2894  CG  GLU B   6      22.933   7.210 -36.763  1.00 13.02           C
ATOM   2895  CD  GLU B   6      21.427   7.333 -36.691  1.00 14.05           C
ATOM   2896  OE1 GLU B   6      20.857   8.283 -37.275  1.00 13.95           O
ATOM   2897  OE2 GLU B   6      20.820   6.457 -36.050  1.00 12.06           O1-
ATOM   2898  N   SER B   7      25.659   9.283 -39.711  1.00 14.16           N
ATOM   2899  CA  SER B   7      26.201   9.439 -41.051  1.00 14.81           C
ATOM   2900  C   SER B   7      27.351   8.460 -41.219  1.00 13.43           C
ATOM   2901  O   SER B   7      27.862   7.895 -40.246  1.00 14.19           O
ATOM   2902  CB  SER B   7      26.645  10.884 -41.312  1.00 18.02           C
ATOM   2903  OG  SER B   7      27.696  11.264 -40.439  1.00 21.09           O
ATOM   2904  N   GLY B   8      27.769   8.264 -42.470  1.00 13.61           N
ATOM   2905  CA  GLY B   8      28.951   7.477 -42.778  1.00 15.03           C
ATOM   2906  C   GLY B   8      28.692   6.161 -43.481  1.00 14.53           C
ATOM   2907  O   GLY B   8      29.649   5.537 -43.961  1.00 15.58           O
ATOM   2908  N   GLY B   9      27.443   5.716 -43.567  1.00 14.71           N
ATOM   2909  CA  GLY B   9      27.157   4.458 -44.224  1.00 16.61           C
ATOM   2910  C   GLY B   9      27.443   4.473 -45.719  1.00 15.01           C
ATOM   2911  O   GLY B   9      27.589   5.512 -46.359  1.00 16.56           O
ATOM   2912  N   GLY B  10      27.513   3.273 -46.277  1.00 13.61           N
ATOM   2913  CA  GLY B  10      27.647   3.114 -47.711  1.00 13.84           C
ATOM   2914  C   GLY B  10      28.107   1.707 -48.053  1.00 14.30           C
ATOM   2915  O   GLY B  10      27.974   0.780 -47.253  1.00 15.89           O
ATOM   2916  N   SER B  11      28.636   1.579 -49.267  1.00 14.92           N
ATOM   2917  CA  SER B  11      29.146   0.313 -49.769  1.00 15.37           C
ATOM   2918  C   SER B  11      30.607   0.166 -49.367  1.00 15.81           C
ATOM   2919  O   SER B  11      31.409   1.080 -49.579  1.00 19.22           O
ATOM   2920  CB  SER B  11      29.029   0.309 -51.290  1.00 17.07           C
ATOM   2921  OG  SER B  11      29.655  -0.826 -51.855  1.00 15.06           O
ATOM   2922  N   VAL B  12      30.947  -0.990 -48.803  1.00 14.44           N
ATOM   2923  CA  VAL B  12      32.303  -1.289 -48.354  1.00 14.48           C
ATOM   2924  C   VAL B  12      32.609  -2.741 -48.695  1.00 17.41           C
ATOM   2925  O   VAL B  12      31.722  -3.598 -48.706  1.00 18.59           O
ATOM   2926  CB  VAL B  12      32.489  -1.022 -46.833  1.00 17.54           C
ATOM   2927  CG1 VAL B  12      33.918  -1.313 -46.382  1.00 22.21           C
ATOM   2928  CG2 VAL B  12      32.130   0.413 -46.486  1.00 24.37           C
ATOM   2929  N   GLN B  13      33.880  -3.019 -48.976  1.00 21.13           N
ATOM   2930  CA  GLN B  13      34.327  -4.366 -49.294  1.00 22.33           C
ATOM   2931  C   GLN B  13      34.693  -5.112 -48.016  1.00 19.94           C
ATOM   2932  O   GLN B  13      35.205  -4.519 -47.062  1.00 22.65           O
ATOM   2933  CB  GLN B  13      35.541  -4.313 -50.227  1.00 24.00           C
ATOM   2934  N   ALA B  14      34.425  -6.417 -48.007  1.00 20.06           N
ATOM   2935  CA  ALA B  14      34.794  -7.254 -46.873  1.00 20.41           C
ATOM   2936  C   ALA B  14      36.289  -7.154 -46.603  1.00 18.78           C
ATOM   2937  O   ALA B  14      37.100  -7.073 -47.532  1.00 21.27           O
ATOM   2938  CB  ALA B  14      34.420  -8.708 -47.156  1.00 21.04           C
ATOM   2939  N   GLY B  15      36.653  -7.160 -45.319  1.00 19.35           N
ATOM   2940  CA  GLY B  15      38.012  -6.902 -44.901  1.00 18.59           C
ATOM   2941  C   GLY B  15      38.336  -5.438 -44.714  1.00 18.38           C
ATOM   2942  O   GLY B  15      39.340  -5.118 -44.069  1.00 21.65           O
ATOM   2943  N   GLY B  16      37.507  -4.540 -45.244  1.00 19.36           N
ATOM   2944  CA  GLY B  16      37.752  -3.119 -45.160  1.00 17.71           C
ATOM   2945  C   GLY B  16      37.265  -2.519 -43.857  1.00 17.35           C
ATOM   2946  O   GLY B  16      36.789  -3.208 -42.951  1.00 20.66           O
ATOM   2947  N   SER B  17      37.378  -1.195 -43.780  1.00 18.33           N
ATOM   2948  C   SER B  17      36.048   0.687 -42.986  1.00 20.12           C
ATOM   2949  O   SER B  17      36.041   1.158 -44.129  1.00 20.78           O
ATOM   2950  CA ASER B  17      36.984  -0.449 -42.597  1.00 18.89           C
ATOM   2951  CB ASER B  17      38.202   0.105 -41.840  1.00 20.04           C
ATOM   2952  OG ASER B  17      38.942   1.007 -42.643  1.00 20.85           O
ATOM   2953  N   LEU B  18      35.242   1.108 -42.017  1.00 17.81           N
ATOM   2954  CA  LEU B  18      34.308   2.204 -42.194  1.00 16.74           C
ATOM   2955  C   LEU B  18      34.075   2.821 -40.825  1.00 15.37           C
ATOM   2956  O   LEU B  18      33.981   2.102 -39.826  1.00 16.69           O
ATOM   2957  CB  LEU B  18      32.979   1.692 -42.752  1.00 20.40           C
ATOM   2958  CG  LEU B  18      31.973   2.765 -43.156  1.00 21.30           C
ATOM   2959  CD1 LEU B  18      32.448   3.514 -44.399  1.00 22.36           C
ATOM   2960  CD2 LEU B  18      30.604   2.145 -43.384  1.00 24.49           C
ATOM   2961  N   ARG B  19      33.979   4.145 -40.778  1.00 14.11           N
ATOM   2962  CA  ARG B  19      33.690   4.869 -39.549  1.00 14.91           C
ATOM   2963  C   ARG B  19      32.318   5.521 -39.665  1.00 14.18           C
ATOM   2964  O   ARG B  19      32.080   6.313 -40.587  1.00 15.24           O
ATOM   2965  CB  ARG B  19      34.753   5.926 -39.255  1.00 15.71           C
ATOM   2966  CG  ARG B  19      34.560   6.575 -37.896  1.00 17.13           C
ATOM   2967  CD  ARG B  19      35.781   7.384 -37.511  1.00 27.45           C
ATOM   2968  NE  ARG B  19      35.568   8.815 -37.682  1.00 36.28           N
ATOM   2969  CZ  ARG B  19      36.425   9.745 -37.275  1.00 43.71           C
ATOM   2970  NH1 ARG B  19      37.554   9.389 -36.675  1.00 47.18           N1+
ATOM   2971  NH2 ARG B  19      36.155  11.027 -37.465  1.00 44.15           N
ATOM   2972  N   LEU B  20      31.424   5.179 -38.741  1.00 13.71           N
ATOM   2973  CA  LEU B  20      30.147   5.854 -38.611  1.00 12.81           C
ATOM   2974  C   LEU B  20      30.245   6.947 -37.560  1.00 14.20           C
ATOM   2975  O   LEU B  20      31.006   6.840 -36.590  1.00 12.19           O
ATOM   2976  CB  LEU B  20      29.053   4.870 -38.201  1.00 13.03           C
ATOM   2977  CG  LEU B  20      28.880   3.622 -39.064  1.00 11.50           C
ATOM   2978  CD1 LEU B  20      27.697   2.791 -38.602  1.00 13.58           C
ATOM   2979  CD2 LEU B  20      28.733   4.035 -40.521  1.00 12.74           C
ATOM   2980  N   SER B  21      29.457   7.998 -37.759  1.00 14.07           N
ATOM   2981  CA  SER B  21      29.388   9.124 -36.843  1.00 13.48           C
ATOM   2982  C   SER B  21      27.945   9.319 -36.416  1.00 12.49           C
ATOM   2983  O   SER B  21      27.013   9.010 -37.165  1.00 13.96           O
ATOM   2984  CB  SER B  21      29.868  10.408 -37.520  1.00 18.42           C
ATOM   2985  OG  SER B  21      31.230  10.297 -37.887  1.00 20.90           O
ATOM   2986  N   CYS B  22      27.765   9.836 -35.205  1.00 13.71           N
ATOM   2987  CA  CYS B  22      26.442  10.198 -34.719  1.00 16.51           C
ATOM   2988  C   CYS B  22      26.567  11.491 -33.936  1.00 16.26           C
ATOM   2989  O   CYS B  22      27.254  11.530 -32.910  1.00 16.22           O
ATOM   2990  CB  CYS B  22      25.878   9.091 -33.832  1.00 11.64           C
ATOM   2991  SG  CYS B  22      24.347   9.526 -32.951  1.00 16.94           S
ATOM   2992  N   VAL B  23      25.927  12.547 -34.420  1.00 17.78           N
ATOM   2993  CA  VAL B  23      25.972  13.851 -33.770  1.00 18.20           C
ATOM   2994  C   VAL B  23      24.739  13.981 -32.894  1.00 17.81           C
ATOM   2995  O   VAL B  23      23.607  13.823 -33.372  1.00 18.32           O
ATOM   2996  CB  VAL B  23      26.038  14.988 -34.799  1.00 20.85           C
ATOM   2997  CG1 VAL B  23      26.037  16.332 -34.089  1.00 22.10           C
ATOM   2998  CG2 VAL B  23      27.268  14.831 -35.681  1.00 20.81           C
ATOM   2999  N   ALA B  24      24.960  14.260 -31.611  1.00 19.39           N
ATOM   3000  CA  ALA B  24      23.891  14.481 -30.648  1.00 19.19           C
ATOM   3001  C   ALA B  24      23.737  15.981 -30.447  1.00 21.33           C
ATOM   3002  O   ALA B  24      24.691  16.659 -30.049  1.00 25.24           O
ATOM   3003  CB  ALA B  24      24.206  13.794 -29.319  1.00 20.24           C
ATOM   3004  N   SER B  25      22.548  16.496 -30.732  1.00 21.41           N
ATOM   3005  CA  SER B  25      22.247  17.904 -30.544  1.00 25.96           C
ATOM   3006  C   SER B  25      21.127  18.069 -29.523  1.00 23.78           C
ATOM   3007  O   SER B  25      20.402  17.123 -29.194  1.00 21.26           O
ATOM   3008  CB  SER B  25      21.854  18.570 -31.868  1.00 27.25           C
ATOM   3009  OG  SER B  25      20.707  17.952 -32.423  1.00 31.06           O
ATOM   3010  N   GLY B  26      20.990  19.288 -29.025  1.00 27.02           N
ATOM   3011  CA  GLY B  26      19.980  19.594 -28.035  1.00 25.95           C
ATOM   3012  C   GLY B  26      20.538  19.612 -26.628  1.00 31.21           C
ATOM   3013  O   GLY B  26      21.733  19.804 -26.394  1.00 33.34           O
ATOM   3014  N   ASP B  27      19.641  19.394 -25.669  1.00 31.82           N
ATOM   3015  CA  ASP B  27      19.993  19.408 -24.249  1.00 36.44           C
ATOM   3016  C   ASP B  27      20.521  18.025 -23.883  1.00 31.33           C
ATOM   3017  O   ASP B  27      19.785  17.159 -23.412  1.00 33.04           O
ATOM   3018  CB  ASP B  27      18.775  19.790 -23.418  1.00 45.55           C
ATOM   3019  CG  ASP B  27      19.059  19.799 -21.931  1.00 54.54           C
ATOM   3020  OD1 ASP B  27      20.226  20.034 -21.546  1.00 56.99           O
ATOM   3021  OD2 ASP B  27      18.111  19.575 -21.146  1.00 57.19           O1-
ATOM   3022  N   ILE B  28      21.822  17.819 -24.084  1.00 27.74           N
ATOM   3023  CA  ILE B  28      22.418  16.492 -23.983  1.00 26.14           C
ATOM   3024  C   ILE B  28      23.243  16.313 -22.712  1.00 22.95           C
ATOM   3025  O   ILE B  28      23.913  15.289 -22.554  1.00 21.64           O
ATOM   3026  CB  ILE B  28      23.232  16.133 -25.238  1.00 29.49           C
ATOM   3027  CG1 ILE B  28      24.389  17.116 -25.410  1.00 32.36           C
ATOM   3028  CG2 ILE B  28      22.342  16.133 -26.471  1.00 29.78           C
ATOM   3029  CD1 ILE B  28      25.684  16.458 -25.824  1.00 36.57           C
ATOM   3030  N   LYS B  29      23.202  17.273 -21.786  1.00 23.67           N
ATOM   3031  CA  LYS B  29      24.137  17.239 -20.666  1.00 24.62           C
ATOM   3032  C   LYS B  29      23.943  16.027 -19.751  1.00 20.26           C
ATOM   3033  O   LYS B  29      24.892  15.631 -19.066  1.00 23.36           O
ATOM   3034  CB  LYS B  29      24.057  18.537 -19.863  1.00 29.76           C
ATOM   3035  CG  LYS B  29      22.733  18.752 -19.158  1.00 35.29           C
ATOM   3036  CD  LYS B  29      22.802  19.974 -18.249  1.00 41.15           C
ATOM   3037  CE  LYS B  29      24.091  19.983 -17.430  1.00 44.68           C
ATOM   3038  NZ  LYS B  29      24.234  18.754 -16.604  1.00 46.79           N1+
ATOM   3039  N   TYR B  30      22.756  15.420 -19.730  1.00 17.16           N
ATOM   3040  CA  TYR B  30      22.479  14.300 -18.839  1.00 18.58           C
ATOM   3041  C   TYR B  30      22.651  12.939 -19.505  1.00 16.09           C
ATOM   3042  O   TYR B  30      22.473  11.912 -18.846  1.00 15.70           O
ATOM   3043  CB  TYR B  30      21.074  14.428 -18.248  1.00 20.04           C
ATOM   3044  CG  TYR B  30      20.921  15.593 -17.300  1.00 22.85           C
ATOM   3045  CD1 TYR B  30      21.774  15.748 -16.215  1.00 22.53           C
ATOM   3046  CD2 TYR B  30      19.933  16.547 -17.500  1.00 26.51           C
ATOM   3047  CE1 TYR B  30      21.632  16.818 -15.342  1.00 27.36           C
ATOM   3048  CE2 TYR B  30      19.788  17.619 -16.632  1.00 26.84           C
ATOM   3049  CZ  TYR B  30      20.638  17.749 -15.560  1.00 27.07           C
ATOM   3050  OH  TYR B  30      20.491  18.817 -14.700  1.00 31.62           O
ATOM   3051  N   ILE B  31      23.004  12.906 -20.790  1.00 14.68           N
ATOM   3052  CA  ILE B  31      23.209  11.636 -21.468  1.00 14.85           C
ATOM   3053  C   ILE B  31      24.425  10.938 -20.875  1.00 14.58           C
ATOM   3054  O   ILE B  31      25.507  11.528 -20.764  1.00 18.83           O
ATOM   3055  CB  ILE B  31      23.371  11.863 -22.978  1.00 14.76           C
ATOM   3056  CG1 ILE B  31      22.091  12.467 -23.559  1.00 17.09           C
ATOM   3057  CG2 ILE B  31      23.739  10.561 -23.672  1.00 16.84           C
ATOM   3058  CD1 ILE B  31      20.868  11.603 -23.379  1.00 15.73           C
ATOM   3059  N   SER B  32      24.256   9.672 -20.499  1.00 12.80           N
ATOM   3060  C   SER B  32      25.640   7.609 -20.712  1.00 13.62           C
ATOM   3061  O   SER B  32      26.682   6.988 -20.465  1.00 15.10           O
ATOM   3062  CA ASER B  32      25.325   8.871 -19.922  1.00 14.62           C
ATOM   3063  CB ASER B  32      24.974   8.475 -18.478  1.00 16.64           C
ATOM   3064  OG ASER B  32      24.598   9.608 -17.711  1.00 19.26           O
ATOM   3065  N   TYR B  33      24.777   7.208 -21.643  1.00 10.90           N
ATOM   3066  CA  TYR B  33      25.000   6.030 -22.465  1.00 11.14           C
ATOM   3067  C   TYR B  33      24.738   6.379 -23.917  1.00 10.87           C
ATOM   3068  O   TYR B  33      23.713   6.988 -24.247  1.00 11.37           O
ATOM   3069  CB  TYR B  33      24.091   4.866 -22.070  1.00 11.52           C
ATOM   3070  CG  TYR B  33      24.373   4.310 -20.685  1.00 12.49           C
ATOM   3071  CD1 TYR B  33      23.825   4.902 -19.556  1.00 12.04           C
ATOM   3072  CD2 TYR B  33      25.165   3.181 -20.524  1.00 12.33           C
ATOM   3073  CE1 TYR B  33      24.078   4.387 -18.286  1.00 14.27           C
ATOM   3074  CE2 TYR B  33      25.414   2.651 -19.256  1.00 14.64           C
ATOM   3075  CZ  TYR B  33      24.871   3.263 -18.149  1.00 14.51           C
ATOM   3076  OH  TYR B  33      25.122   2.748 -16.891  1.00 15.61           O
ATOM   3077  N   LEU B  34      25.656   5.971 -24.783  1.00 10.04           N
ATOM   3078  CA  LEU B  34      25.480   6.073 -26.220  1.00 10.70           C
ATOM   3079  C   LEU B  34      25.667   4.685 -26.795  1.00 11.45           C
ATOM   3080  O   LEU B  34      26.668   4.022 -26.514  1.00 13.26           O
ATOM   3081  CB  LEU B  34      26.514   7.024 -26.810  1.00 13.68           C
ATOM   3082  CG  LEU B  34      26.342   8.481 -26.379  1.00 14.36           C
ATOM   3083  CD1 LEU B  34      27.590   9.312 -26.628  1.00 19.04           C
ATOM   3084  CD2 LEU B  34      25.139   9.090 -27.076  1.00 16.42           C
ATOM   3085  N   GLY B  35      24.703   4.247 -27.591  1.00 11.26           N
ATOM   3086  CA  GLY B  35      24.693   2.899 -28.114  1.00 12.05           C
ATOM   3087  C   GLY B  35      24.624   2.873 -29.629  1.00 11.03           C
ATOM   3088  O   GLY B  35      24.048   3.762 -30.266  1.00 13.60           O
ATOM   3089  N   TRP B  36      25.209   1.834 -30.200  1.00  9.77           N
ATOM   3090  CA  TRP B  36      25.040   1.536 -31.612  1.00  9.49           C
ATOM   3091  C   TRP B  36      24.312   0.213 -31.725  1.00 11.60           C
ATOM   3092  O   TRP B  36      24.671  -0.760 -31.049  1.00 11.17           O
ATOM   3093  CB  TRP B  36      26.383   1.434 -32.329  1.00 10.83           C
ATOM   3094  CG  TRP B  36      27.033   2.750 -32.567  1.00 12.57           C
ATOM   3095  CD1 TRP B  36      28.012   3.326 -31.811  1.00 11.49           C
ATOM   3096  CD2 TRP B  36      26.768   3.658 -33.640  1.00 11.69           C
ATOM   3097  NE1 TRP B  36      28.371   4.542 -32.341  1.00 12.48           N
ATOM   3098  CE2 TRP B  36      27.627   4.766 -33.471  1.00 10.76           C
ATOM   3099  CE3 TRP B  36      25.889   3.642 -34.732  1.00 12.20           C
ATOM   3100  CZ2 TRP B  36      27.625   5.851 -34.339  1.00 13.54           C
ATOM   3101  CZ3 TRP B  36      25.900   4.722 -35.606  1.00 12.89           C
ATOM   3102  CH2 TRP B  36      26.762   5.810 -35.400  1.00 15.72           C
ATOM   3103  N   PHE B  37      23.283   0.195 -32.566  1.00  9.41           N
ATOM   3104  CA  PHE B  37      22.458  -0.969 -32.822  1.00  9.71           C
ATOM   3105  C   PHE B  37      22.440  -1.195 -34.321  1.00 11.46           C
ATOM   3106  O   PHE B  37      22.737  -0.291 -35.108  1.00 11.96           O
ATOM   3107  CB  PHE B  37      21.020  -0.745 -32.306  1.00  9.88           C
ATOM   3108  CG  PHE B  37      20.930  -0.789 -30.810  1.00  9.46           C
ATOM   3109  CD1 PHE B  37      21.349   0.288 -30.047  1.00 10.35           C
ATOM   3110  CD2 PHE B  37      20.490  -1.932 -30.173  1.00  9.45           C
ATOM   3111  CE1 PHE B  37      21.302   0.231 -28.653  1.00 10.49           C
ATOM   3112  CE2 PHE B  37      20.456  -2.006 -28.773  1.00 10.53           C
ATOM   3113  CZ  PHE B  37      20.853  -0.923 -28.024  1.00 11.43           C
ATOM   3114  N   ARG B  38      22.076  -2.403 -34.722  1.00  9.84           N
ATOM   3115  CA  ARG B  38      21.908  -2.649 -36.149  1.00  9.42           C
ATOM   3116  C   ARG B  38      20.693  -3.529 -36.383  1.00 12.09           C
ATOM   3117  O   ARG B  38      20.320  -4.341 -35.530  1.00 11.25           O
ATOM   3118  CB  ARG B  38      23.165  -3.252 -36.777  1.00 10.48           C
ATOM   3119  CG  ARG B  38      23.490  -4.654 -36.317  1.00 12.19           C
ATOM   3120  CD  ARG B  38      24.851  -5.064 -36.864  1.00 11.30           C
ATOM   3121  NE  ARG B  38      25.213  -6.405 -36.423  1.00 12.64           N
ATOM   3122  CZ  ARG B  38      26.396  -6.969 -36.640  1.00 13.21           C
ATOM   3123  NH1 ARG B  38      27.350  -6.302 -37.293  1.00 12.90           N1+
ATOM   3124  NH2 ARG B  38      26.624  -8.203 -36.220  1.00 15.51           N
ATOM   3125  N   GLN B  39      20.072  -3.353 -37.551  1.00 11.45           N
ATOM   3126  CA  GLN B  39      18.828  -4.040 -37.878  1.00 11.41           C
ATOM   3127  C   GLN B  39      18.800  -4.324 -39.369  1.00 11.82           C
ATOM   3128  O   GLN B  39      18.810  -3.391 -40.178  1.00 11.96           O
ATOM   3129  CB  GLN B  39      17.632  -3.177 -37.496  1.00 10.16           C
ATOM   3130  CG  GLN B  39      16.310  -3.908 -37.593  1.00 12.00           C
ATOM   3131  CD  GLN B  39      15.198  -3.121 -36.965  1.00 13.51           C
ATOM   3132  OE1 GLN B  39      15.260  -1.893 -36.882  1.00 16.53           O
ATOM   3133  NE2 GLN B  39      14.170  -3.819 -36.500  1.00 14.60           N
ATOM   3134  N   ALA B  40      18.784  -5.601 -39.720  1.00 11.55           N
ATOM   3135  CA  ALA B  40      18.529  -6.002 -41.089  1.00 12.57           C
ATOM   3136  C   ALA B  40      17.030  -5.898 -41.352  1.00 12.65           C
ATOM   3137  O   ALA B  40      16.226  -5.970 -40.419  1.00 13.60           O
ATOM   3138  CB  ALA B  40      18.967  -7.449 -41.283  1.00 15.44           C
ATOM   3139  N   PRO B  41      16.629  -5.714 -42.605  1.00 12.14           N
ATOM   3140  CA  PRO B  41      15.197  -5.588 -42.921  1.00 12.70           C
ATOM   3141  C   PRO B  41      14.385  -6.766 -42.402  1.00 14.92           C
ATOM   3142  O   PRO B  41      14.727  -7.931 -42.626  1.00 16.92           O
ATOM   3143  CB  PRO B  41      15.191  -5.533 -44.452  1.00 13.57           C
ATOM   3144  CG  PRO B  41      16.491  -4.858 -44.757  1.00 11.78           C
ATOM   3145  CD  PRO B  41      17.474  -5.419 -43.780  1.00 12.25           C
ATOM   3146  N   GLY B  42      13.320  -6.453 -41.665  1.00 14.26           N
ATOM   3147  CA  GLY B  42      12.447  -7.479 -41.131  1.00 15.83           C
ATOM   3148  C   GLY B  42      13.018  -8.269 -39.973  1.00 15.42           C
ATOM   3149  O   GLY B  42      12.410  -9.260 -39.565  1.00 17.29           O
ATOM   3150  N   LYS B  43      14.163  -7.869 -39.433  1.00 14.30           N
ATOM   3151  CA  LYS B  43      14.823  -8.612 -38.375  1.00 14.68           C
ATOM   3152  C   LYS B  43      14.876  -7.771 -37.105  1.00 15.79           C
ATOM   3153  O   LYS B  43      14.392  -6.638 -37.060  1.00 15.96           O
ATOM   3154  CB  LYS B  43      16.214  -9.060 -38.831  1.00 18.87           C
ATOM   3155  CG  LYS B  43      16.184  -9.793 -40.166  1.00 26.58           C
ATOM   3156  CD  LYS B  43      16.984 -11.082 -40.122  1.00 39.48           C
ATOM   3157  CE  LYS B  43      17.942 -11.181 -41.298  1.00 43.21           C
ATOM   3158  NZ  LYS B  43      19.297 -11.618 -40.859  1.00 46.39           N1+
ATOM   3159  N   GLU B  44      15.482  -8.340 -36.068  1.00 14.36           N
ATOM   3160  CA  GLU B  44      15.508  -7.674 -34.778  1.00 15.21           C
ATOM   3161  C   GLU B  44      16.581  -6.597 -34.749  1.00 12.54           C
ATOM   3162  O   GLU B  44      17.616  -6.692 -35.418  1.00 13.41           O
ATOM   3163  CB  GLU B  44      15.763  -8.686 -33.660  1.00 21.16           C
ATOM   3164  CG  GLU B  44      14.643  -9.700 -33.463  1.00 30.57           C
ATOM   3165  CD  GLU B  44      13.293  -9.047 -33.185  1.00 40.32           C
ATOM   3166  OE1 GLU B  44      13.235  -8.106 -32.366  1.00 42.28           O
ATOM   3167  OE2 GLU B  44      12.289  -9.469 -33.795  1.00 46.00           O1-
ATOM   3168  N   ARG B  45      16.318  -5.553 -33.972  1.00 13.37           N
ATOM   3169  CA  ARG B  45      17.284  -4.485 -33.735  1.00 13.88           C
ATOM   3170  C   ARG B  45      18.199  -4.924 -32.594  1.00 12.94           C
ATOM   3171  O   ARG B  45      17.770  -4.999 -31.440  1.00 15.72           O
ATOM   3172  CB  ARG B  45      16.538  -3.197 -33.387  1.00 13.47           C
ATOM   3173  CG  ARG B  45      17.431  -1.970 -33.231  1.00 13.74           C
ATOM   3174  CD  ARG B  45      16.578  -0.705 -33.080  1.00 15.04           C
ATOM   3175  NE  ARG B  45      15.755  -0.456 -34.268  1.00 15.27           N
ATOM   3176  CZ  ARG B  45      14.723   0.387 -34.306  1.00 15.24           C
ATOM   3177  NH1 ARG B  45      14.029   0.546 -35.426  1.00 17.35           N1+
ATOM   3178  NH2 ARG B  45      14.385   1.074 -33.216  1.00 19.29           N
ATOM   3179  N   GLU B  46      19.452  -5.209 -32.916  1.00 11.22           N
ATOM   3180  CA  GLU B  46      20.380  -5.860 -32.001  1.00 12.08           C
ATOM   3181  C   GLU B  46      21.497  -4.916 -31.586  1.00  9.90           C
ATOM   3182  O   GLU B  46      22.009  -4.142 -32.402  1.00 10.74           O
ATOM   3183  CB  GLU B  46      20.991  -7.095 -32.669  1.00 12.43           C
ATOM   3184  CG  GLU B  46      19.926  -8.096 -33.101  1.00 15.54           C
ATOM   3185  CD  GLU B  46      20.489  -9.359 -33.721  1.00 19.91           C
ATOM   3186  OE1 GLU B  46      21.678  -9.375 -34.087  1.00 18.04           O
ATOM   3187  OE2 GLU B  46      19.731 -10.346 -33.841  1.00 23.85           O1-
ATOM   3188  N   GLY B  47      21.888  -5.000 -30.317  1.00 10.07           N
ATOM   3189  CA  GLY B  47      22.954  -4.150 -29.824  1.00 10.19           C
ATOM   3190  C   GLY B  47      24.308  -4.554 -30.381  1.00 10.26           C
ATOM   3191  O   GLY B  47      24.655  -5.734 -30.443  1.00 13.77           O
ATOM   3192  N   VAL B  48      25.077  -3.552 -30.779  1.00  9.92           N
ATOM   3193  CA  VAL B  48      26.406  -3.735 -31.344  1.00  9.94           C
ATOM   3194  C   VAL B  48      27.488  -3.265 -30.378  1.00  9.96           C
ATOM   3195  O   VAL B  48      28.430  -4.001 -30.073  1.00 10.54           O
ATOM   3196  CB  VAL B  48      26.506  -3.007 -32.700  1.00  9.78           C
ATOM   3197  CG1 VAL B  48      27.915  -3.067 -33.238  1.00 11.80           C
ATOM   3198  CG2 VAL B  48      25.507  -3.586 -33.686  1.00 11.17           C
ATOM   3199  N   ALA B  49      27.360  -2.042 -29.881  1.00 10.33           N
ATOM   3200  CA  ALA B  49      28.373  -1.458 -29.024  1.00 10.06           C
ATOM   3201  C   ALA B  49      27.713  -0.378 -28.185  1.00 12.57           C
ATOM   3202  O   ALA B  49      26.733   0.239 -28.605  1.00 14.38           O
ATOM   3203  CB  ALA B  49      29.512  -0.864 -29.863  1.00 11.28           C
ATOM   3204  N   ALA B  50      28.251  -0.156 -26.989  1.00 10.55           N
ATOM   3205  CA  ALA B  50      27.723   0.898 -26.149  1.00 11.84           C
ATOM   3206  C   ALA B  50      28.847   1.496 -25.324  1.00 10.42           C
ATOM   3207  O   ALA B  50      29.815   0.816 -24.970  1.00 11.31           O
ATOM   3208  CB  ALA B  50      26.620   0.401 -25.207  1.00 12.20           C
ATOM   3209  N   LEU B  51      28.695   2.778 -25.017  1.00 10.45           N
ATOM   3210  CA  LEU B  51      29.691   3.529 -24.274  1.00 10.57           C
ATOM   3211  C   LEU B  51      29.006   4.193 -23.094  1.00 10.81           C
ATOM   3212  O   LEU B  51      27.987   4.882 -23.257  1.00 12.90           O
ATOM   3213  CB  LEU B  51      30.339   4.573 -25.185  1.00 12.78           C
ATOM   3214  CG  LEU B  51      31.246   5.606 -24.524  1.00 13.50           C
ATOM   3215  CD1 LEU B  51      32.478   4.945 -23.935  1.00 19.63           C
ATOM   3216  CD2 LEU B  51      31.638   6.647 -25.550  1.00 18.88           C
ATOM   3217  N   TYR B  52      29.548   3.954 -21.905  1.00 12.46           N
ATOM   3218  CA  TYR B  52      29.115   4.634 -20.694  1.00 14.66           C
ATOM   3219  C   TYR B  52      30.016   5.849 -20.541  1.00 15.30           C
ATOM   3220  O   TYR B  52      31.208   5.713 -20.239  1.00 14.87           O
ATOM   3221  CB  TYR B  52      29.238   3.688 -19.509  1.00 16.21           C
ATOM   3222  CG  TYR B  52      28.937   4.333 -18.185  1.00 15.24           C
ATOM   3223  CD1 TYR B  52      27.748   5.020 -17.979  1.00 16.66           C
ATOM   3224  CD2 TYR B  52      29.845   4.249 -17.134  1.00 16.41           C
ATOM   3225  CE1 TYR B  52      27.466   5.610 -16.754  1.00 17.87           C
ATOM   3226  CE2 TYR B  52      29.572   4.834 -15.909  1.00 17.32           C
ATOM   3227  CZ  TYR B  52      28.385   5.506 -15.728  1.00 18.94           C
ATOM   3228  OH  TYR B  52      28.138   6.082 -14.505  1.00 23.34           O
ATOM   3229  N   THR B  53      29.462   7.035 -20.787  1.00 16.27           N
ATOM   3230  CA  THR B  53      30.304   8.214 -20.966  1.00 19.39           C
ATOM   3231  C   THR B  53      30.920   8.703 -19.663  1.00 22.60           C
ATOM   3232  O   THR B  53      31.945   9.390 -19.705  1.00 24.38           O
ATOM   3233  CB  THR B  53      29.508   9.344 -21.625  1.00 22.75           C
ATOM   3234  OG1 THR B  53      28.517   9.827 -20.711  1.00 25.29           O
ATOM   3235  CG2 THR B  53      28.822   8.853 -22.896  1.00 25.09           C
ATOM   3236  N   SER B  54      30.331   8.368 -18.513  1.00 19.26           N
ATOM   3237  CA  SER B  54      30.854   8.896 -17.257  1.00 21.74           C
ATOM   3238  C   SER B  54      32.274   8.410 -16.997  1.00 24.19           C
ATOM   3239  O   SER B  54      33.105   9.157 -16.465  1.00 27.04           O
ATOM   3240  CB  SER B  54      29.937   8.515 -16.098  1.00 21.61           C
ATOM   3241  OG  SER B  54      28.585   8.778 -16.426  1.00 24.90           O
ATOM   3242  N   THR B  55      32.571   7.162 -17.360  1.00 23.59           N
ATOM   3243  CA  THR B  55      33.881   6.576 -17.126  1.00 23.46           C
ATOM   3244  C   THR B  55      34.571   6.096 -18.394  1.00 24.26           C
ATOM   3245  O   THR B  55      35.753   5.737 -18.333  1.00 24.16           O
ATOM   3246  CB  THR B  55      33.777   5.400 -16.144  1.00 26.17           C
ATOM   3247  OG1 THR B  55      33.027   4.343 -16.750  1.00 28.64           O
ATOM   3248  CG2 THR B  55      33.080   5.834 -14.850  1.00 25.92           C
ATOM   3249  N   GLY B  56      33.882   6.077 -19.531  1.00 20.95           N
ATOM   3250  CA  GLY B  56      34.468   5.606 -20.767  1.00 19.24           C
ATOM   3251  C   GLY B  56      34.390   4.112 -20.992  1.00 16.04           C
ATOM   3252  O   GLY B  56      34.940   3.623 -21.988  1.00 18.68           O
ATOM   3253  N   ARG B  57      33.718   3.370 -20.121  1.00 15.35           N
ATOM   3254  CA  ARG B  57      33.639   1.929 -20.291  1.00 13.87           C
ATOM   3255  C   ARG B  57      32.824   1.579 -21.528  1.00 12.49           C
ATOM   3256  O   ARG B  57      31.772   2.173 -21.791  1.00 13.49           O
ATOM   3257  CB  ARG B  57      32.998   1.301 -19.061  1.00 17.43           C
ATOM   3258  CG  ARG B  57      32.890  -0.202 -19.125  1.00 24.02           C
ATOM   3259  CD  ARG B  57      32.477  -0.762 -17.779  1.00 33.77           C
ATOM   3260  NE  ARG B  57      33.349  -1.858 -17.373  1.00 43.04           N
ATOM   3261  CZ  ARG B  57      33.426  -2.325 -16.132  1.00 46.32           C
ATOM   3262  NH1 ARG B  57      32.686  -1.784 -15.177  1.00 48.03           N1+
ATOM   3263  NH2 ARG B  57      34.250  -3.323 -15.847  1.00 50.12           N
ATOM   3264  N   THR B  58      33.296   0.586 -22.267  1.00 12.29           N
ATOM   3265  CA  THR B  58      32.656   0.163 -23.502  1.00 12.48           C
ATOM   3266  C   THR B  58      32.167  -1.272 -23.391  1.00 14.62           C
ATOM   3267  O   THR B  58      32.685  -2.074 -22.602  1.00 15.36           O
ATOM   3268  CB  THR B  58      33.591   0.297 -24.709  1.00 15.67           C
ATOM   3269  OG1 THR B  58      34.817  -0.384 -24.429  1.00 15.29           O
ATOM   3270  CG2 THR B  58      33.878   1.760 -24.991  1.00 16.10           C
ATOM   3271  N   TYR B  59      31.145  -1.573 -24.188  1.00 11.75           N
ATOM   3272  CA  TYR B  59      30.487  -2.865 -24.240  1.00 12.20           C
ATOM   3273  C   TYR B  59      30.328  -3.243 -25.698  1.00 12.42           C
ATOM   3274  O   TYR B  59      29.923  -2.413 -26.513  1.00 14.53           O
ATOM   3275  CB  TYR B  59      29.072  -2.764 -23.641  1.00 16.47           C
ATOM   3276  CG  TYR B  59      29.050  -2.265 -22.218  1.00 19.39           C
ATOM   3277  CD1 TYR B  59      29.089  -0.907 -21.932  1.00 16.33           C
ATOM   3278  CD2 TYR B  59      28.990  -3.158 -21.161  1.00 24.08           C
ATOM   3279  CE1 TYR B  59      29.076  -0.450 -20.626  1.00 23.62           C
ATOM   3280  CE2 TYR B  59      28.965  -2.715 -19.860  1.00 25.46           C
ATOM   3281  CZ  TYR B  59      29.012  -1.363 -19.595  1.00 24.11           C
ATOM   3282  OH  TYR B  59      28.991  -0.937 -18.286  1.00 25.49           O
ATOM   3283  N   TYR B  60      30.611  -4.495 -26.025  1.00 11.64           N
ATOM   3284  CA  TYR B  60      30.503  -4.960 -27.402  1.00 10.87           C
ATOM   3285  C   TYR B  60      29.765  -6.284 -27.460  1.00 12.85           C
ATOM   3286  O   TYR B  60      29.945  -7.148 -26.597  1.00 13.57           O
ATOM   3287  CB  TYR B  60      31.897  -5.161 -28.030  1.00 13.09           C
ATOM   3288  CG  TYR B  60      32.662  -3.871 -28.114  1.00 11.19           C
ATOM   3289  CD1 TYR B  60      32.386  -2.957 -29.121  1.00 12.37           C
ATOM   3290  CD2 TYR B  60      33.643  -3.548 -27.175  1.00 11.46           C
ATOM   3291  CE1 TYR B  60      33.053  -1.754 -29.198  1.00 13.10           C
ATOM   3292  CE2 TYR B  60      34.322  -2.344 -27.241  1.00 11.89           C
ATOM   3293  CZ  TYR B  60      34.024  -1.452 -28.271  1.00 11.01           C
ATOM   3294  OH  TYR B  60      34.679  -0.249 -28.356  1.00 11.65           O
ATOM   3295  N   ALA B  61      28.949  -6.448 -28.497  1.00 12.23           N
ATOM   3296  CA  ALA B  61      28.422  -7.766 -28.809  1.00 12.30           C
ATOM   3297  C   ALA B  61      29.566  -8.707 -29.170  1.00 11.04           C
ATOM   3298  O   ALA B  61      30.579  -8.295 -29.749  1.00 11.35           O
ATOM   3299  CB  ALA B  61      27.449  -7.679 -29.983  1.00 12.50           C
ATOM   3300  N   ASP B  62      29.385  -9.989 -28.833  1.00 12.61           N
ATOM   3301  CA  ASP B  62      30.416 -10.987 -29.108  1.00 16.23           C
ATOM   3302  C   ASP B  62      30.813 -10.984 -30.573  1.00 18.63           C
ATOM   3303  O   ASP B  62      31.990 -11.181 -30.903  1.00 18.04           O
ATOM   3304  CB  ASP B  62      29.922 -12.385 -28.729  1.00 19.65           C
ATOM   3305  CG  ASP B  62      29.798 -12.581 -27.237  1.00 25.79           C
ATOM   3306  OD1 ASP B  62      30.299 -11.730 -26.472  1.00 24.66           O
ATOM   3307  OD2 ASP B  62      29.205 -13.606 -26.832  1.00 30.53           O1-
ATOM   3308  N   SER B  63      29.843 -10.755 -31.466  1.00 14.22           N
ATOM   3309  CA  SER B  63      30.073 -10.852 -32.904  1.00 14.05           C
ATOM   3310  C   SER B  63      30.993  -9.766 -33.442  1.00 14.33           C
ATOM   3311  O   SER B  63      31.541  -9.926 -34.539  1.00 14.96           O
ATOM   3312  CB  SER B  63      28.740 -10.767 -33.652  1.00 15.66           C
ATOM   3313  OG  SER B  63      28.102  -9.528 -33.385  1.00 20.55           O
ATOM   3314  N   VAL B  64      31.151  -8.657 -32.725  1.00 12.66           N
ATOM   3315  CA  VAL B  64      31.948  -7.537 -33.207  1.00 13.83           C
ATOM   3316  C   VAL B  64      33.118  -7.207 -32.302  1.00 11.70           C
ATOM   3317  O   VAL B  64      33.962  -6.384 -32.694  1.00 11.98           O
ATOM   3318  CB  VAL B  64      31.090  -6.278 -33.442  1.00 10.45           C
ATOM   3319  CG1 VAL B  64      29.891  -6.609 -34.365  1.00 13.19           C
ATOM   3320  CG2 VAL B  64      30.634  -5.687 -32.106  1.00 11.29           C
ATOM   3321  N   LYS B  65      33.191  -7.789 -31.107  1.00 11.96           N
ATOM   3322  CA  LYS B  65      34.262  -7.455 -30.179  1.00 11.31           C
ATOM   3323  C   LYS B  65      35.612  -7.742 -30.819  1.00 14.55           C
ATOM   3324  O   LYS B  65      35.819  -8.805 -31.409  1.00 16.44           O
ATOM   3325  CB  LYS B  65      34.097  -8.292 -28.910  1.00 13.87           C
ATOM   3326  CG  LYS B  65      35.049  -7.918 -27.791  1.00 13.81           C
ATOM   3327  CD  LYS B  65      34.689  -8.682 -26.518  1.00 17.05           C
ATOM   3328  CE  LYS B  65      35.642  -8.377 -25.381  1.00 24.05           C
ATOM   3329  NZ  LYS B  65      35.207  -9.031 -24.114  1.00 31.03           N1+
ATOM   3330  N   GLY B  66      36.526  -6.781 -30.717  1.00 12.91           N
ATOM   3331  CA  GLY B  66      37.816  -6.895 -31.362  1.00 12.80           C
ATOM   3332  C   GLY B  66      37.883  -6.329 -32.762  1.00 13.64           C
ATOM   3333  O   GLY B  66      38.990  -6.115 -33.270  1.00 13.57           O
ATOM   3334  N   ARG B  67      36.737  -6.098 -33.399  1.00 12.30           N
ATOM   3335  CA  ARG B  67      36.668  -5.517 -34.736  1.00 10.84           C
ATOM   3336  C   ARG B  67      36.119  -4.107 -34.737  1.00 11.87           C
ATOM   3337  O   ARG B  67      36.564  -3.281 -35.539  1.00 13.57           O
ATOM   3338  CB  ARG B  67      35.825  -6.394 -35.674  1.00 14.06           C
ATOM   3339  CG  ARG B  67      36.364  -7.801 -35.853  1.00 15.15           C
ATOM   3340  CD  ARG B  67      35.645  -8.553 -36.971  1.00 15.51           C
ATOM   3341  NE  ARG B  67      34.227  -8.750 -36.678  1.00 13.38           N
ATOM   3342  CZ  ARG B  67      33.228  -8.232 -37.394  1.00 13.10           C
ATOM   3343  NH1 ARG B  67      31.971  -8.466 -37.038  1.00 14.30           N1+
ATOM   3344  NH2 ARG B  67      33.474  -7.476 -38.460  1.00 15.11           N
ATOM   3345  N   PHE B  68      35.153  -3.811 -33.872  1.00 11.99           N
ATOM   3346  CA  PHE B  68      34.540  -2.496 -33.821  1.00 11.41           C
ATOM   3347  C   PHE B  68      34.977  -1.764 -32.557  1.00 13.08           C
ATOM   3348  O   PHE B  68      35.293  -2.378 -31.530  1.00 13.30           O
ATOM   3349  CB  PHE B  68      33.005  -2.582 -33.792  1.00 10.15           C
ATOM   3350  CG  PHE B  68      32.361  -3.126 -35.052  1.00 11.63           C
ATOM   3351  CD1 PHE B  68      33.092  -3.630 -36.114  1.00 13.10           C
ATOM   3352  CD2 PHE B  68      30.974  -3.124 -35.143  1.00 14.82           C
ATOM   3353  CE1 PHE B  68      32.442  -4.121 -37.243  1.00 14.33           C
ATOM   3354  CE2 PHE B  68      30.328  -3.612 -36.269  1.00 13.78           C
ATOM   3355  CZ  PHE B  68      31.059  -4.117 -37.301  1.00 14.65           C
ATOM   3356  N   THR B  69      34.970  -0.436 -32.636  1.00 11.67           N
ATOM   3357  CA  THR B  69      35.336   0.409 -31.500  1.00 12.42           C
ATOM   3358  C   THR B  69      34.358   1.568 -31.435  1.00 11.50           C
ATOM   3359  O   THR B  69      34.198   2.303 -32.417  1.00 12.40           O
ATOM   3360  CB  THR B  69      36.750   0.968 -31.668  1.00 13.44           C
ATOM   3361  OG1 THR B  69      37.672  -0.099 -31.915  1.00 14.38           O
ATOM   3362  CG2 THR B  69      37.165   1.725 -30.426  1.00 12.78           C
ATOM   3363  N   VAL B  70      33.700   1.740 -30.294  1.00 10.23           N
ATOM   3364  CA  VAL B  70      32.845   2.898 -30.065  1.00 12.07           C
ATOM   3365  C   VAL B  70      33.621   3.917 -29.244  1.00 11.59           C
ATOM   3366  O   VAL B  70      34.346   3.548 -28.309  1.00 12.69           O
ATOM   3367  CB  VAL B  70      31.514   2.502 -29.383  1.00  9.95           C
ATOM   3368  CG1 VAL B  70      31.755   1.788 -28.030  1.00 11.88           C
ATOM   3369  CG2 VAL B  70      30.628   3.715 -29.176  1.00 11.92           C
ATOM   3370  N   SER B  71      33.496   5.196 -29.596  1.00 11.83           N
ATOM   3371  CA  SER B  71      34.201   6.251 -28.882  1.00 13.04           C
ATOM   3372  C   SER B  71      33.427   7.556 -28.990  1.00 15.39           C
ATOM   3373  O   SER B  71      32.625   7.753 -29.906  1.00 16.83           O
ATOM   3374  CB  SER B  71      35.627   6.448 -29.413  1.00 13.05           C
ATOM   3375  OG  SER B  71      35.605   6.954 -30.750  1.00 16.13           O
ATOM   3376  N   LEU B  72      33.685   8.460 -28.048  1.00 15.28           N
ATOM   3377  CA  LEU B  72      33.031   9.760 -27.993  1.00 13.71           C
ATOM   3378  C   LEU B  72      34.065  10.871 -28.070  1.00 17.66           C
ATOM   3379  O   LEU B  72      35.069  10.841 -27.352  1.00 18.21           O
ATOM   3380  CB  LEU B  72      32.235   9.913 -26.697  1.00 16.88           C
ATOM   3381  CG  LEU B  72      31.659  11.302 -26.392  1.00 19.53           C
ATOM   3382  CD1 LEU B  72      30.543  11.691 -27.361  1.00 20.41           C
ATOM   3383  CD2 LEU B  72      31.150  11.345 -24.962  1.00 19.99           C
ATOM   3384  N   ASP B  73      33.815  11.849 -28.940  1.00 18.90           N
ATOM   3385  CA  ASP B  73      34.585  13.086 -28.986  1.00 23.35           C
ATOM   3386  C   ASP B  73      33.714  14.151 -28.329  1.00 25.16           C
ATOM   3387  O   ASP B  73      32.797  14.692 -28.953  1.00 29.26           O
ATOM   3388  CB  ASP B  73      34.929  13.442 -30.429  1.00 24.21           C
ATOM   3389  CG  ASP B  73      36.046  14.468 -30.529  1.00 31.18           C
ATOM   3390  OD1 ASP B  73      36.078  15.396 -29.695  1.00 32.73           O
ATOM   3391  OD2 ASP B  73      36.890  14.344 -31.446  1.00 34.40           O1-
ATOM   3392  N   ASN B  74      33.994  14.436 -27.055  1.00 26.41           N
ATOM   3393  CA  ASN B  74      33.159  15.362 -26.293  1.00 36.91           C
ATOM   3394  C   ASN B  74      33.251  16.783 -26.827  1.00 43.88           C
ATOM   3395  O   ASN B  74      32.276  17.538 -26.746  1.00 45.48           O
ATOM   3396  CB  ASN B  74      33.541  15.324 -24.815  1.00 43.13           C
ATOM   3397  CG  ASN B  74      32.556  14.534 -23.983  1.00 48.44           C
ATOM   3398  OD1 ASN B  74      31.344  14.723 -24.090  1.00 50.46           O
ATOM   3399  ND2 ASN B  74      33.070  13.637 -23.147  1.00 50.31           N
ATOM   3400  N   ALA B  75      34.400  17.164 -27.380  1.00 47.52           N
ATOM   3401  CA  ALA B  75      34.554  18.478 -27.999  1.00 50.61           C
ATOM   3402  C   ALA B  75      33.804  18.600 -29.315  1.00 51.75           C
ATOM   3403  O   ALA B  75      33.976  19.593 -30.035  1.00 55.68           O
ATOM   3404  CB  ALA B  75      36.036  18.807 -28.196  1.00 51.36           C
ATOM   3405  N   LYS B  76      32.989  17.596 -29.640  1.00 46.76           N
ATOM   3406  CA  LYS B  76      32.162  17.624 -30.837  1.00 40.13           C
ATOM   3407  C   LYS B  76      30.759  17.080 -30.604  1.00 34.67           C
ATOM   3408  O   LYS B  76      29.958  17.081 -31.544  1.00 34.48           O
ATOM   3409  CB  LYS B  76      32.830  16.835 -31.975  1.00 39.65           C
ATOM   3410  CG  LYS B  76      34.196  17.369 -32.389  1.00 40.98           C
ATOM   3411  CD  LYS B  76      34.858  16.472 -33.424  1.00 40.73           C
ATOM   3412  CE  LYS B  76      34.003  16.341 -34.674  1.00 38.81           C
ATOM   3413  NZ  LYS B  76      33.783  17.650 -35.353  1.00 37.88           N1+
ATOM   3414  N   ASN B  77      30.434  16.634 -29.386  1.00 31.11           N
ATOM   3415  CA  ASN B  77      29.166  15.956 -29.098  1.00 31.96           C
ATOM   3416  C   ASN B  77      28.861  14.889 -30.146  1.00 27.28           C
ATOM   3417  O   ASN B  77      27.725  14.739 -30.604  1.00 23.87           O
ATOM   3418  CB  ASN B  77      28.006  16.941 -28.941  1.00 36.77           C
ATOM   3419  CG  ASN B  77      28.172  17.851 -27.739  1.00 42.04           C
ATOM   3420  OD1 ASN B  77      28.760  17.462 -26.730  1.00 42.92           O
ATOM   3421  ND2 ASN B  77      27.646  19.069 -27.838  1.00 45.29           N
ATOM   3422  N   THR B  78      29.896  14.147 -30.533  1.00 24.20           N
ATOM   3423  CA  THR B  78      29.808  13.179 -31.618  1.00 22.99           C
ATOM   3424  C   THR B  78      30.384  11.845 -31.170  1.00 17.21           C
ATOM   3425  O   THR B  78      31.513  11.783 -30.674  1.00 17.61           O
ATOM   3426  CB  THR B  78      30.557  13.690 -32.846  1.00 23.27           C
ATOM   3427  OG1 THR B  78      29.993  14.947 -33.249  1.00 22.56           O
ATOM   3428  CG2 THR B  78      30.451  12.687 -33.987  1.00 21.53           C
ATOM   3429  N   VAL B  79      29.605  10.785 -31.347  1.00 14.84           N
ATOM   3430  CA  VAL B  79      30.017   9.427 -31.018  1.00 13.52           C
ATOM   3431  C   VAL B  79      30.272   8.671 -32.317  1.00 12.03           C
ATOM   3432  O   VAL B  79      29.586   8.884 -33.325  1.00 14.11           O
ATOM   3433  CB  VAL B  79      28.983   8.727 -30.107  1.00 14.95           C
ATOM   3434  CG1 VAL B  79      27.654   8.563 -30.796  1.00 14.49           C
ATOM   3435  CG2 VAL B  79      29.505   7.382 -29.602  1.00 14.47           C
ATOM   3436  N   TYR B  80      31.272   7.806 -32.300  1.00 13.21           N
ATOM   3437  CA  TYR B  80      31.721   7.103 -33.487  1.00 11.82           C
ATOM   3438  C   TYR B  80      31.613   5.598 -33.306  1.00 11.35           C
ATOM   3439  O   TYR B  80      31.705   5.079 -32.190  1.00 10.71           O
ATOM   3440  CB  TYR B  80      33.184   7.463 -33.819  1.00 14.39           C
ATOM   3441  CG  TYR B  80      33.409   8.947 -33.996  1.00 16.83           C
ATOM   3442  CD1 TYR B  80      33.235   9.554 -35.232  1.00 19.52           C
ATOM   3443  CD2 TYR B  80      33.779   9.745 -32.921  1.00 21.91           C
ATOM   3444  CE1 TYR B  80      33.429  10.917 -35.393  1.00 22.06           C
ATOM   3445  CE2 TYR B  80      33.974  11.105 -33.070  1.00 23.60           C
ATOM   3446  CZ  TYR B  80      33.798  11.684 -34.306  1.00 24.88           C
ATOM   3447  OH  TYR B  80      33.994  13.039 -34.451  1.00 29.70           O
ATOM   3448  N   LEU B  81      31.420   4.897 -34.419  1.00 11.69           N
ATOM   3449  CA  LEU B  81      31.609   3.454 -34.480  1.00 11.44           C
ATOM   3450  C   LEU B  81      32.641   3.183 -35.568  1.00 12.15           C
ATOM   3451  O   LEU B  81      32.350   3.318 -36.764  1.00 13.53           O
ATOM   3452  CB  LEU B  81      30.295   2.720 -34.756  1.00 11.13           C
ATOM   3453  CG  LEU B  81      30.420   1.199 -34.692  1.00 10.80           C
ATOM   3454  CD1 LEU B  81      30.628   0.724 -33.248  1.00 12.96           C
ATOM   3455  CD2 LEU B  81      29.213   0.524 -35.300  1.00 12.64           C
ATOM   3456  N   GLN B  82      33.861   2.863 -35.163  1.00 12.16           N
ATOM   3457  CA  GLN B  82      34.897   2.472 -36.108  1.00 12.78           C
ATOM   3458  C   GLN B  82      34.751   0.978 -36.360  1.00 14.42           C
ATOM   3459  O   GLN B  82      34.836   0.177 -35.428  1.00 14.64           O
ATOM   3460  CB  GLN B  82      36.268   2.789 -35.521  1.00 12.87           C
ATOM   3461  CG  GLN B  82      37.429   2.332 -36.386  1.00 15.13           C
ATOM   3462  CD  GLN B  82      37.511   3.079 -37.704  1.00 18.93           C
ATOM   3463  OE1 GLN B  82      37.356   4.298 -37.754  1.00 19.18           O
ATOM   3464  NE2 GLN B  82      37.759   2.343 -38.779  1.00 24.99           N
ATOM   3465  N   MET B  83      34.484   0.605 -37.600  1.00 14.35           N
ATOM   3466  CA  MET B  83      34.208  -0.782 -37.952  1.00 14.55           C
ATOM   3467  C   MET B  83      35.364  -1.287 -38.799  1.00 14.43           C
ATOM   3468  O   MET B  83      35.524  -0.858 -39.941  1.00 18.10           O
ATOM   3469  CB  MET B  83      32.904  -0.870 -38.745  1.00 14.96           C
ATOM   3470  CG  MET B  83      31.725  -0.143 -38.086  1.00 12.94           C
ATOM   3471  SD  MET B  83      30.296   0.065 -39.190  1.00 21.05           S
ATOM   3472  CE  MET B  83      29.757  -1.625 -39.264  1.00 22.22           C
ATOM   3473  N   ASN B  84      36.156  -2.202 -38.261  1.00 15.06           N
ATOM   3474  CA  ASN B  84      37.277  -2.778 -38.986  1.00 15.43           C
ATOM   3475  C   ASN B  84      36.964  -4.222 -39.351  1.00 15.27           C
ATOM   3476  O   ASN B  84      36.051  -4.839 -38.796  1.00 15.82           O
ATOM   3477  CB  ASN B  84      38.546  -2.752 -38.124  1.00 18.11           C
ATOM   3478  CG  ASN B  84      38.810  -1.393 -37.513  1.00 22.34           C
ATOM   3479  OD1 ASN B  84      39.015  -0.415 -38.229  1.00 25.00           O
ATOM   3480  ND2 ASN B  84      38.806  -1.323 -36.180  1.00 20.45           N
ATOM   3481  N   SER B  85      37.756  -4.767 -40.279  1.00 15.43           N
ATOM   3482  CA  SER B  85      37.636  -6.167 -40.677  1.00 16.63           C
ATOM   3483  C   SER B  85      36.184  -6.527 -40.971  1.00 17.39           C
ATOM   3484  O   SER B  85      35.642  -7.507 -40.459  1.00 16.71           O
ATOM   3485  CB  SER B  85      38.230  -7.101 -39.625  1.00 16.55           C
ATOM   3486  OG  SER B  85      39.612  -6.838 -39.438  1.00 20.53           O
ATOM   3487  N   LEU B  86      35.548  -5.710 -41.803  1.00 14.30           N
ATOM   3488  CA  LEU B  86      34.118  -5.860 -42.046  1.00 15.97           C
ATOM   3489  C   LEU B  86      33.819  -7.184 -42.735  1.00 16.60           C
ATOM   3490  O   LEU B  86      34.616  -7.694 -43.530  1.00 18.14           O
ATOM   3491  CB  LEU B  86      33.592  -4.693 -42.886  1.00 16.43           C
ATOM   3492  CG  LEU B  86      33.291  -3.418 -42.079  1.00 20.73           C
ATOM   3493  CD1 LEU B  86      33.224  -2.179 -42.957  1.00 24.34           C
ATOM   3494  CD2 LEU B  86      32.006  -3.566 -41.286  1.00 20.00           C
ATOM   3495  N   LYS B  87      32.654  -7.742 -42.413  1.00 18.16           N
ATOM   3496  CA  LYS B  87      32.164  -9.012 -42.919  1.00 18.56           C
ATOM   3497  C   LYS B  87      30.797  -8.798 -43.550  1.00 18.92           C
ATOM   3498  O   LYS B  87      30.059  -7.897 -43.140  1.00 15.98           O
ATOM   3499  CB  LYS B  87      32.009 -10.022 -41.772  1.00 20.79           C
ATOM   3500  CG  LYS B  87      33.297 -10.373 -41.029  1.00 22.32           C
ATOM   3501  CD  LYS B  87      32.974 -11.230 -39.807  1.00 25.90           C
ATOM   3502  CE  LYS B  87      34.224 -11.733 -39.103  1.00 34.53           C
ATOM   3503  NZ  LYS B  87      33.889 -12.608 -37.940  1.00 34.86           N1+
ATOM   3504  N   PRO B  88      30.433  -9.605 -44.549  1.00 18.21           N
ATOM   3505  CA  PRO B  88      29.051  -9.553 -45.062  1.00 19.69           C
ATOM   3506  C   PRO B  88      27.988  -9.658 -43.983  1.00 17.86           C
ATOM   3507  O   PRO B  88      26.927  -9.035 -44.111  1.00 19.12           O
ATOM   3508  CB  PRO B  88      29.000 -10.737 -46.035  1.00 22.03           C
ATOM   3509  CG  PRO B  88      30.405 -10.843 -46.537  1.00 22.72           C
ATOM   3510  CD  PRO B  88      31.299 -10.464 -45.376  1.00 20.94           C
ATOM   3511  N   GLU B  89      28.251 -10.397 -42.904  1.00 17.14           N
ATOM   3512  CA  GLU B  89      27.280 -10.490 -41.819  1.00 19.72           C
ATOM   3513  C   GLU B  89      27.071  -9.163 -41.100  1.00 16.25           C
ATOM   3514  O   GLU B  89      26.137  -9.059 -40.304  1.00 16.23           O
ATOM   3515  CB  GLU B  89      27.685 -11.573 -40.810  1.00 28.07           C
ATOM   3516  CG  GLU B  89      28.717 -11.116 -39.791  1.00 36.08           C
ATOM   3517  CD  GLU B  89      29.199 -12.244 -38.891  1.00 46.48           C
ATOM   3518  OE1 GLU B  89      29.189 -13.408 -39.344  1.00 54.20           O
ATOM   3519  OE2 GLU B  89      29.587 -11.967 -37.734  1.00 40.91           O1-
ATOM   3520  N   ASP B  90      27.912  -8.156 -41.354  1.00 14.48           N
ATOM   3521  CA  ASP B  90      27.763  -6.833 -40.753  1.00 13.59           C
ATOM   3522  C   ASP B  90      26.797  -5.934 -41.513  1.00 13.97           C
ATOM   3523  O   ASP B  90      26.487  -4.841 -41.033  1.00 12.57           O
ATOM   3524  CB  ASP B  90      29.123  -6.125 -40.644  1.00 14.11           C
ATOM   3525  CG  ASP B  90      30.103  -6.852 -39.740  1.00 14.62           C
ATOM   3526  OD1 ASP B  90      29.682  -7.384 -38.683  1.00 13.82           O
ATOM   3527  OD2 ASP B  90      31.304  -6.870 -40.078  1.00 14.54           O1-
ATOM   3528  N   THR B  91      26.318  -6.356 -42.683  1.00 13.06           N
ATOM   3529  CA  THR B  91      25.375  -5.547 -43.444  1.00 11.75           C
ATOM   3530  C   THR B  91      24.091  -5.363 -42.645  1.00 12.56           C
ATOM   3531  O   THR B  91      23.491  -6.339 -42.181  1.00 13.89           O
ATOM   3532  CB  THR B  91      25.073  -6.258 -44.761  1.00 12.64           C
ATOM   3533  OG1 THR B  91      26.267  -6.321 -45.555  1.00 13.78           O
ATOM   3534  CG2 THR B  91      23.985  -5.517 -45.546  1.00 13.64           C
ATOM   3535  N   ALA B  92      23.666  -4.109 -42.500  1.00 11.05           N
ATOM   3536  CA  ALA B  92      22.462  -3.770 -41.748  1.00 11.81           C
ATOM   3537  C   ALA B  92      22.305  -2.254 -41.750  1.00 11.09           C
ATOM   3538  O   ALA B  92      23.223  -1.516 -42.123  1.00 11.82           O
ATOM   3539  CB  ALA B  92      22.539  -4.251 -40.293  1.00 12.35           C
ATOM   3540  N   LEU B  93      21.134  -1.801 -41.293  1.00 10.91           N
ATOM   3541  CA  LEU B  93      20.914  -0.401 -40.954  1.00 10.90           C
ATOM   3542  C   LEU B  93      21.421  -0.172 -39.532  1.00 12.02           C
ATOM   3543  O   LEU B  93      20.984  -0.850 -38.593  1.00 12.34           O
ATOM   3544  CB  LEU B  93      19.419  -0.071 -41.049  1.00 12.65           C
ATOM   3545  CG  LEU B  93      19.053   1.405 -40.872  1.00 11.58           C
ATOM   3546  CD1 LEU B  93      19.620   2.249 -42.006  1.00 12.58           C
ATOM   3547  CD2 LEU B  93      17.539   1.592 -40.790  1.00 11.95           C
ATOM   3548  N   TYR B  94      22.346   0.769 -39.373  1.00 10.76           N
ATOM   3549  CA  TYR B  94      22.968   1.028 -38.078  1.00 10.64           C
ATOM   3550  C   TYR B  94      22.363   2.260 -37.434  1.00 10.60           C
ATOM   3551  O   TYR B  94      22.379   3.347 -38.015  1.00 13.01           O
ATOM   3552  CB  TYR B  94      24.482   1.207 -38.208  1.00 11.28           C
ATOM   3553  CG  TYR B  94      25.210  -0.096 -38.349  1.00 10.66           C
ATOM   3554  CD1 TYR B  94      25.103  -0.847 -39.521  1.00 11.28           C
ATOM   3555  CD2 TYR B  94      26.019  -0.595 -37.316  1.00 10.54           C
ATOM   3556  CE1 TYR B  94      25.758  -2.047 -39.658  1.00 12.49           C
ATOM   3557  CE2 TYR B  94      26.673  -1.791 -37.456  1.00 12.18           C
ATOM   3558  CZ  TYR B  94      26.545  -2.510 -38.625  1.00 10.65           C
ATOM   3559  OH  TYR B  94      27.205  -3.708 -38.750  1.00 11.18           O
ATOM   3560  N   TYR B  95      21.889   2.094 -36.200  1.00 10.46           N
ATOM   3561  CA  TYR B  95      21.232   3.142 -35.433  1.00 11.25           C
ATOM   3562  C   TYR B  95      22.104   3.591 -34.271  1.00 10.34           C
ATOM   3563  O   TYR B  95      22.721   2.771 -33.587  1.00 11.65           O
ATOM   3564  CB  TYR B  95      19.948   2.613 -34.801  1.00 11.26           C
ATOM   3565  CG  TYR B  95      18.751   2.547 -35.724  1.00 11.95           C
ATOM   3566  CD1 TYR B  95      17.969   3.670 -35.958  1.00 12.27           C
ATOM   3567  CD2 TYR B  95      18.377   1.355 -36.308  1.00 12.01           C
ATOM   3568  CE1 TYR B  95      16.851   3.610 -36.783  1.00 12.03           C
ATOM   3569  CE2 TYR B  95      17.255   1.278 -37.131  1.00 11.15           C
ATOM   3570  CZ  TYR B  95      16.503   2.407 -37.356  1.00 11.86           C
ATOM   3571  OH  TYR B  95      15.399   2.325 -38.173  1.00 13.35           O
ATOM   3572  N   CYS B  96      22.097   4.896 -34.033  1.00 10.62           N
ATOM   3573  CA  CYS B  96      22.617   5.503 -32.817  1.00 12.29           C
ATOM   3574  C   CYS B  96      21.476   5.692 -31.818  1.00 10.71           C
ATOM   3575  O   CYS B  96      20.337   5.969 -32.201  1.00 11.94           O
ATOM   3576  CB  CYS B  96      23.180   6.870 -33.211  1.00 16.85           C
ATOM   3577  SG  CYS B  96      23.891   7.844 -31.895  1.00 20.13           S
ATOM   3578  N   ALA B  97      21.785   5.534 -30.533  1.00 10.10           N
ATOM   3579  CA  ALA B  97      20.789   5.666 -29.480  1.00 10.69           C
ATOM   3580  C   ALA B  97      21.441   6.277 -28.250  1.00 11.26           C
ATOM   3581  O   ALA B  97      22.649   6.144 -28.024  1.00 12.07           O
ATOM   3582  CB  ALA B  97      20.171   4.313 -29.122  1.00 11.89           C
ATOM   3583  N   ALA B  98      20.622   6.921 -27.424  1.00 10.34           N
ATOM   3584  CA  ALA B  98      21.141   7.606 -26.246  1.00 11.42           C
ATOM   3585  C   ALA B  98      20.178   7.476 -25.070  1.00 11.60           C
ATOM   3586  O   ALA B  98      18.961   7.360 -25.247  1.00 11.90           O
ATOM   3587  CB  ALA B  98      21.409   9.099 -26.524  1.00 12.19           C
ATOM   3588  N   ALA B  99      20.744   7.510 -23.860  1.00 10.44           N
ATOM   3589  CA  ALA B  99      19.980   7.405 -22.624  1.00 10.12           C
ATOM   3590  C   ALA B  99      20.677   8.197 -21.528  1.00 12.01           C
ATOM   3591  O   ALA B  99      21.910   8.291 -21.493  1.00 11.88           O
ATOM   3592  CB  ALA B  99      19.856   5.942 -22.187  1.00 11.24           C
ATOM   3593  N   GLU B 100      19.870   8.754 -20.622  1.00 11.46           N
ATOM   3594  CA  GLU B 100      20.424   9.365 -19.420  1.00 13.09           C
ATOM   3595  C   GLU B 100      20.872   8.304 -18.427  1.00 16.16           C
ATOM   3596  O   GLU B 100      21.884   8.477 -17.736  1.00 16.53           O
ATOM   3597  CB  GLU B 100      19.360  10.247 -18.762  1.00 15.27           C
ATOM   3598  CG  GLU B 100      19.025  11.513 -19.511  1.00 17.26           C
ATOM   3599  CD  GLU B 100      18.004  12.345 -18.765  1.00 20.76           C
ATOM   3600  OE1 GLU B 100      17.174  13.004 -19.418  1.00 25.40           O
ATOM   3601  OE2 GLU B 100      18.034  12.324 -17.521  1.00 20.33           O1-
ATOM   3602  N   TRP B 101      20.119   7.214 -18.328  1.00 13.59           N
ATOM   3603  CA  TRP B 101      20.368   6.152 -17.367  1.00 14.68           C
ATOM   3604  C   TRP B 101      19.551   4.954 -17.818  1.00 13.19           C
ATOM   3605  O   TRP B 101      18.699   5.065 -18.699  1.00 13.91           O
ATOM   3606  CB  TRP B 101      19.940   6.569 -15.956  1.00 17.92           C
ATOM   3607  CG  TRP B 101      18.458   6.663 -15.793  1.00 17.74           C
ATOM   3608  CD1 TRP B 101      17.658   7.718 -16.125  1.00 21.04           C
ATOM   3609  CD2 TRP B 101      17.592   5.658 -15.247  1.00 17.30           C
ATOM   3610  NE1 TRP B 101      16.342   7.430 -15.824  1.00 21.37           N
ATOM   3611  CE2 TRP B 101      16.278   6.172 -15.286  1.00 19.17           C
ATOM   3612  CE3 TRP B 101      17.800   4.371 -14.738  1.00 19.96           C
ATOM   3613  CZ2 TRP B 101      15.180   5.447 -14.826  1.00 21.46           C
ATOM   3614  CZ3 TRP B 101      16.714   3.656 -14.284  1.00 20.00           C
ATOM   3615  CH2 TRP B 101      15.417   4.193 -14.337  1.00 20.89           C
ATOM   3616  N   GLY B 102      19.793   3.811 -17.192  1.00 16.61           N
ATOM   3617  CA  GLY B 102      19.037   2.627 -17.563  1.00 18.72           C
ATOM   3618  C   GLY B 102      19.146   1.537 -16.524  1.00 16.33           C
ATOM   3619  O   GLY B 102      20.135   1.446 -15.793  1.00 16.65           O
ATOM   3620  N   SER B 103      18.107   0.700 -16.475  1.00 13.57           N
ATOM   3621  CA  SER B 103      18.028  -0.359 -15.483  1.00 12.12           C
ATOM   3622  C   SER B 103      18.369  -1.742 -16.025  1.00 11.83           C
ATOM   3623  O   SER B 103      18.489  -2.683 -15.240  1.00 12.36           O
ATOM   3624  CB  SER B 103      16.628  -0.386 -14.870  1.00 14.49           C
ATOM   3625  OG  SER B 103      15.676  -0.622 -15.887  1.00 18.22           O
ATOM   3626  N   GLN B 104      18.543  -1.903 -17.337  1.00 12.38           N
ATOM   3627  CA  GLN B 104      18.919  -3.222 -17.841  1.00 13.01           C
ATOM   3628  C   GLN B 104      20.247  -3.173 -18.583  1.00 10.06           C
ATOM   3629  O   GLN B 104      21.078  -2.307 -18.302  1.00 11.10           O
ATOM   3630  CB  GLN B 104      17.807  -3.869 -18.673  1.00 16.78           C
ATOM   3631  CG  GLN B 104      17.271  -3.060 -19.817  1.00 15.14           C
ATOM   3632  CD  GLN B 104      16.042  -3.724 -20.417  1.00 18.19           C
ATOM   3633  OE1 GLN B 104      16.029  -4.939 -20.646  1.00 20.79           O
ATOM   3634  NE2 GLN B 104      14.987  -2.942 -20.625  1.00 16.70           N
ATOM   3635  N   SER B 105      20.468  -4.093 -19.520  1.00 11.12           N
ATOM   3636  CA  SER B 105      21.745  -4.129 -20.216  1.00 12.14           C
ATOM   3637  C   SER B 105      21.854  -2.951 -21.179  1.00 10.27           C
ATOM   3638  O   SER B 105      20.911  -2.675 -21.927  1.00 11.96           O
ATOM   3639  CB  SER B 105      21.877  -5.420 -21.017  1.00 11.75           C
ATOM   3640  OG  SER B 105      23.012  -5.352 -21.877  1.00 13.73           O
ATOM   3641  N   PRO B 106      22.992  -2.254 -21.203  1.00 11.46           N
ATOM   3642  CA  PRO B 106      23.172  -1.178 -22.191  1.00 11.55           C
ATOM   3643  C   PRO B 106      23.313  -1.664 -23.626  1.00 11.56           C
ATOM   3644  O   PRO B 106      23.457  -0.835 -24.528  1.00 12.42           O
ATOM   3645  CB  PRO B 106      24.452  -0.472 -21.726  1.00 14.92           C
ATOM   3646  CG  PRO B 106      25.155  -1.480 -20.851  1.00 19.60           C
ATOM   3647  CD  PRO B 106      24.089  -2.320 -20.225  1.00 13.57           C
ATOM   3648  N   LEU B 107      23.266  -2.970 -23.882  1.00 10.55           N
ATOM   3649  CA  LEU B 107      23.199  -3.477 -25.247  1.00 10.80           C
ATOM   3650  C   LEU B 107      21.793  -3.899 -25.664  1.00 11.13           C
ATOM   3651  O   LEU B 107      21.637  -4.476 -26.741  1.00 12.07           O
ATOM   3652  CB  LEU B 107      24.190  -4.627 -25.439  1.00 11.63           C
ATOM   3653  CG  LEU B 107      25.643  -4.185 -25.514  1.00 13.10           C
ATOM   3654  CD1 LEU B 107      26.539  -5.415 -25.521  1.00 16.38           C
ATOM   3655  CD2 LEU B 107      25.875  -3.319 -26.748  1.00 16.27           C
ATOM   3656  N   THR B 108      20.768  -3.619 -24.857  1.00 10.65           N
ATOM   3657  CA  THR B 108      19.388  -3.930 -25.216  1.00 10.65           C
ATOM   3658  C   THR B 108      18.667  -2.673 -25.695  1.00  9.81           C
ATOM   3659  O   THR B 108      18.771  -1.612 -25.076  1.00 10.73           O
ATOM   3660  CB  THR B 108      18.651  -4.556 -24.037  1.00 12.65           C
ATOM   3661  OG1 THR B 108      19.316  -5.768 -23.660  1.00 17.54           O
ATOM   3662  CG2 THR B 108      17.218  -4.895 -24.442  1.00 15.13           C
ATOM   3663  N   GLN B 109      17.941  -2.796 -26.810  1.00 10.80           N
ATOM   3664  CA  GLN B 109      17.313  -1.619 -27.409  1.00 10.57           C
ATOM   3665  C   GLN B 109      16.381  -0.907 -26.425  1.00  9.52           C
ATOM   3666  O   GLN B 109      16.298   0.328 -26.420  1.00 10.60           O
ATOM   3667  CB  GLN B 109      16.570  -2.002 -28.691  1.00 10.18           C
ATOM   3668  CG  GLN B 109      15.381  -2.954 -28.481  1.00 11.41           C
ATOM   3669  CD  GLN B 109      14.732  -3.346 -29.801  1.00 11.84           C
ATOM   3670  OE1 GLN B 109      14.381  -2.483 -30.607  1.00 13.04           O
ATOM   3671  NE2 GLN B 109      14.579  -4.648 -30.027  1.00 11.50           N
ATOM   3672  N   TRP B 110      15.692  -1.666 -25.570  1.00  9.44           N
ATOM   3673  CA  TRP B 110      14.683  -1.084 -24.691  1.00  9.78           C
ATOM   3674  C   TRP B 110      15.286  -0.243 -23.576  1.00 11.36           C
ATOM   3675  O   TRP B 110      14.541   0.407 -22.837  1.00 14.99           O
ATOM   3676  CB  TRP B 110      13.802  -2.204 -24.128  1.00 12.57           C
ATOM   3677  CG  TRP B 110      13.336  -3.117 -25.221  1.00 10.98           C
ATOM   3678  CD1 TRP B 110      13.654  -4.434 -25.384  1.00 11.82           C
ATOM   3679  CD2 TRP B 110      12.481  -2.768 -26.312  1.00 10.22           C
ATOM   3680  NE1 TRP B 110      13.043  -4.929 -26.523  1.00 15.49           N
ATOM   3681  CE2 TRP B 110      12.326  -3.922 -27.109  1.00 11.98           C
ATOM   3682  CE3 TRP B 110      11.840  -1.586 -26.702  1.00 11.61           C
ATOM   3683  CZ2 TRP B 110      11.549  -3.933 -28.263  1.00 11.37           C
ATOM   3684  CZ3 TRP B 110      11.069  -1.599 -27.849  1.00 12.34           C
ATOM   3685  CH2 TRP B 110      10.932  -2.762 -28.616  1.00 12.70           C
ATOM   3686  N   PHE B 111      16.612  -0.238 -23.458  1.00 10.13           N
ATOM   3687  CA  PHE B 111      17.332   0.621 -22.527  1.00 11.21           C
ATOM   3688  C   PHE B 111      17.286   2.085 -22.956  1.00 11.50           C
ATOM   3689  O   PHE B 111      17.421   2.976 -22.111  1.00 14.15           O
ATOM   3690  CB  PHE B 111      18.782   0.104 -22.523  1.00  9.81           C
ATOM   3691  CG  PHE B 111      19.727   0.775 -21.552  1.00 10.90           C
ATOM   3692  CD1 PHE B 111      20.337   1.976 -21.875  1.00 11.43           C
ATOM   3693  CD2 PHE B 111      20.108   0.133 -20.376  1.00 10.65           C
ATOM   3694  CE1 PHE B 111      21.255   2.571 -21.024  1.00 12.12           C
ATOM   3695  CE2 PHE B 111      21.035   0.718 -19.522  1.00 11.29           C
ATOM   3696  CZ  PHE B 111      21.607   1.944 -19.845  1.00 12.59           C
ATOM   3697  N   TYR B 112      17.115   2.362 -24.248  1.00 10.67           N
ATOM   3698  CA  TYR B 112      17.411   3.682 -24.793  1.00 11.83           C
ATOM   3699  C   TYR B 112      16.157   4.492 -25.096  1.00 12.20           C
ATOM   3700  O   TYR B 112      15.196   3.977 -25.674  1.00 14.87           O
ATOM   3701  CB  TYR B 112      18.283   3.577 -26.051  1.00 11.02           C
ATOM   3702  CG  TYR B 112      19.674   3.097 -25.711  1.00  9.02           C
ATOM   3703  CD1 TYR B 112      19.961   1.738 -25.623  1.00  8.50           C
ATOM   3704  CD2 TYR B 112      20.685   4.007 -25.415  1.00 10.29           C
ATOM   3705  CE1 TYR B 112      21.231   1.303 -25.265  1.00  9.70           C
ATOM   3706  CE2 TYR B 112      21.949   3.575 -25.065  1.00  9.94           C
ATOM   3707  CZ  TYR B 112      22.209   2.226 -24.995  1.00  8.98           C
ATOM   3708  OH  TYR B 112      23.469   1.804 -24.632  1.00 10.57           O
ATOM   3709  N   ARG B 113      16.213   5.778 -24.753  1.00 11.61           N
ATOM   3710  CA  ARG B 113      15.145   6.741 -24.970  1.00 12.58           C
ATOM   3711  C   ARG B 113      15.197   7.377 -26.359  1.00 12.24           C
ATOM   3712  O   ARG B 113      14.160   7.513 -27.018  1.00 14.53           O
ATOM   3713  CB  ARG B 113      15.204   7.838 -23.907  1.00 11.86           C
ATOM   3714  CG  ARG B 113      14.314   9.018 -24.221  1.00 11.91           C
ATOM   3715  CD  ARG B 113      14.120   9.900 -22.998  1.00 13.78           C
ATOM   3716  NE  ARG B 113      13.315  11.077 -23.312  1.00 12.68           N
ATOM   3717  CZ  ARG B 113      13.129  12.086 -22.474  1.00 15.48           C
ATOM   3718  NH1 ARG B 113      13.666  12.045 -21.264  1.00 18.41           N1+
ATOM   3719  NH2 ARG B 113      12.401  13.131 -22.843  1.00 18.06           N
ATOM   3720  N   TYR B 114      16.374   7.802 -26.810  1.00 12.26           N
ATOM   3721  CA  TYR B 114      16.509   8.566 -28.041  1.00 12.92           C
ATOM   3722  C   TYR B 114      17.124   7.701 -29.127  1.00 12.52           C
ATOM   3723  O   TYR B 114      18.074   6.960 -28.873  1.00 11.73           O
ATOM   3724  CB  TYR B 114      17.406   9.778 -27.822  1.00 13.18           C
ATOM   3725  CG  TYR B 114      16.928  10.705 -26.735  1.00 12.97           C
ATOM   3726  CD1 TYR B 114      15.852  11.566 -26.951  1.00 13.43           C
ATOM   3727  CD2 TYR B 114      17.557  10.731 -25.500  1.00 14.12           C
ATOM   3728  CE1 TYR B 114      15.415  12.423 -25.961  1.00 14.06           C
ATOM   3729  CE2 TYR B 114      17.136  11.591 -24.500  1.00 14.29           C
ATOM   3730  CZ  TYR B 114      16.067  12.438 -24.740  1.00 14.68           C
ATOM   3731  OH  TYR B 114      15.639  13.292 -23.747  1.00 18.37           O
ATOM   3732  N   TRP B 115      16.591   7.821 -30.343  1.00 12.56           N
ATOM   3733  CA  TRP B 115      17.031   7.025 -31.479  1.00 12.41           C
ATOM   3734  C   TRP B 115      17.238   7.917 -32.687  1.00 13.52           C
ATOM   3735  O   TRP B 115      16.492   8.875 -32.893  1.00 13.86           O
ATOM   3736  CB  TRP B 115      15.978   5.960 -31.829  1.00 11.23           C
ATOM   3737  CG  TRP B 115      15.949   4.891 -30.783  1.00 10.96           C
ATOM   3738  CD1 TRP B 115      15.227   4.881 -29.616  1.00 13.05           C
ATOM   3739  CD2 TRP B 115      16.736   3.704 -30.778  1.00 11.10           C
ATOM   3740  NE1 TRP B 115      15.514   3.741 -28.901  1.00 14.66           N
ATOM   3741  CE2 TRP B 115      16.448   3.009 -29.590  1.00 11.13           C
ATOM   3742  CE3 TRP B 115      17.664   3.159 -31.667  1.00 12.10           C
ATOM   3743  CZ2 TRP B 115      17.032   1.780 -29.284  1.00 12.09           C
ATOM   3744  CZ3 TRP B 115      18.259   1.951 -31.354  1.00 12.64           C
ATOM   3745  CH2 TRP B 115      17.947   1.276 -30.170  1.00 11.77           C
ATOM   3746  N   GLY B 116      18.263   7.596 -33.473  1.00 11.09           N
ATOM   3747  CA  GLY B 116      18.499   8.256 -34.743  1.00 11.63           C
ATOM   3748  C   GLY B 116      17.644   7.687 -35.862  1.00 13.50           C
ATOM   3749  O   GLY B 116      16.647   6.991 -35.641  1.00 13.39           O
ATOM   3750  N   GLN B 117      18.052   8.000 -37.093  1.00 12.70           N
ATOM   3751  CA  GLN B 117      17.349   7.569 -38.296  1.00 13.96           C
ATOM   3752  C   GLN B 117      18.003   6.381 -38.973  1.00 12.23           C
ATOM   3753  O   GLN B 117      17.448   5.866 -39.951  1.00 13.30           O
ATOM   3754  CB  GLN B 117      17.305   8.688 -39.347  1.00 21.48           C
ATOM   3755  CG  GLN B 117      16.902  10.047 -38.861  1.00 32.02           C
ATOM   3756  CD  GLN B 117      15.601  10.031 -38.099  1.00 44.99           C
ATOM   3757  OE1 GLN B 117      14.666   9.308 -38.450  1.00 49.59           O
ATOM   3758  NE2 GLN B 117      15.534  10.823 -37.038  1.00 47.19           N
ATOM   3759  N   GLY B 118      19.179   5.981 -38.540  1.00 11.77           N
ATOM   3760  CA  GLY B 118      19.880   4.885 -39.185  1.00 12.77           C
ATOM   3761  C   GLY B 118      20.757   5.342 -40.333  1.00 12.89           C
ATOM   3762  O   GLY B 118      20.447   6.285 -41.060  1.00 14.98           O
ATOM   3763  N   THR B 119      21.871   4.633 -40.507  1.00 11.90           N
ATOM   3764  CA  THR B 119      22.715   4.771 -41.685  1.00 10.89           C
ATOM   3765  C   THR B 119      23.066   3.381 -42.195  1.00 11.49           C
ATOM   3766  O   THR B 119      23.460   2.505 -41.414  1.00 11.98           O
ATOM   3767  CB  THR B 119      23.960   5.625 -41.375  1.00 11.85           C
ATOM   3768  OG1 THR B 119      24.661   5.902 -42.594  1.00 12.24           O
ATOM   3769  CG2 THR B 119      24.912   4.945 -40.406  1.00 13.31           C
ATOM   3770  N   GLN B 120      22.890   3.169 -43.501  1.00 12.04           N
ATOM   3771  CA  GLN B 120      22.987   1.828 -44.063  1.00 11.27           C
ATOM   3772  C   GLN B 120      24.436   1.454 -44.333  1.00 12.41           C
ATOM   3773  O   GLN B 120      25.167   2.201 -44.993  1.00 13.09           O
ATOM   3774  CB  GLN B 120      22.185   1.739 -45.365  1.00 12.12           C
ATOM   3775  CG  GLN B 120      22.326   0.404 -46.086  1.00 13.86           C
ATOM   3776  CD  GLN B 120      21.740  -0.746 -45.301  1.00 11.56           C
ATOM   3777  OE1 GLN B 120      20.823  -0.552 -44.496  1.00 12.99           O
ATOM   3778  NE2 GLN B 120      22.247  -1.947 -45.526  1.00 12.62           N
ATOM   3779  N   VAL B 121      24.836   0.280 -43.859  1.00 11.22           N
ATOM   3780  CA  VAL B 121      26.161  -0.274 -44.137  1.00 11.39           C
ATOM   3781  C   VAL B 121      25.981  -1.577 -44.903  1.00 12.77           C
ATOM   3782  O   VAL B 121      25.317  -2.501 -44.427  1.00 13.06           O
ATOM   3783  CB  VAL B 121      26.952  -0.507 -42.844  1.00 13.20           C
ATOM   3784  CG1 VAL B 121      28.331  -1.070 -43.174  1.00 16.28           C
ATOM   3785  CG2 VAL B 121      27.052   0.800 -42.066  1.00 13.28           C
ATOM   3786  N   THR B 122      26.553  -1.650 -46.101  1.00 12.90           N
ATOM   3787  CA  THR B 122      26.403  -2.832 -46.946  1.00 11.65           C
ATOM   3788  C   THR B 122      27.785  -3.333 -47.326  1.00 14.64           C
ATOM   3789  O   THR B 122      28.532  -2.639 -48.025  1.00 14.87           O
ATOM   3790  CB  THR B 122      25.560  -2.521 -48.181  1.00 12.16           C
ATOM   3791  OG1 THR B 122      24.330  -1.942 -47.737  1.00 13.77           O
ATOM   3792  CG2 THR B 122      25.246  -3.808 -48.956  1.00 14.01           C
ATOM   3793  N   VAL B 123      28.125  -4.534 -46.869  1.00 13.79           N
ATOM   3794  CA  VAL B 123      29.457  -5.091 -47.065  1.00 13.91           C
ATOM   3795  C   VAL B 123      29.420  -6.095 -48.206  1.00 17.11           C
ATOM   3796  O   VAL B 123      28.710  -7.103 -48.133  1.00 19.07           O
ATOM   3797  CB  VAL B 123      29.974  -5.753 -45.783  1.00 13.92           C
ATOM   3798  CG1 VAL B 123      31.415  -6.192 -45.977  1.00 13.42           C
ATOM   3799  CG2 VAL B 123      29.851  -4.804 -44.583  1.00 15.25           C
ATOM   3800  N   SER B 124      30.220  -5.847 -49.239  1.00 14.97           N
ATOM   3801  CA  SER B 124      30.330  -6.775 -50.360  1.00 17.17           C
ATOM   3802  C   SER B 124      31.343  -7.860 -50.026  1.00 22.74           C
ATOM   3803  O   SER B 124      32.418  -7.577 -49.490  1.00 22.47           O
ATOM   3804  CB  SER B 124      30.764  -6.042 -51.632  1.00 18.77           C
ATOM   3805  OG  SER B 124      29.757  -5.146 -52.051  1.00 18.54           O
ATOM   3806  N   ALA B 125      30.984  -9.103 -50.337  1.00 24.10           N
ATOM   3807  CA  ALA B 125      31.813 -10.262 -50.014  1.00 31.87           C
ATOM   3808  C   ALA B 125      33.099 -10.270 -50.830  1.00 37.79           C
ATOM   3809  O   ALA B 125      34.091 -10.890 -50.444  1.00 40.67           O
ATOM   3810  CB  ALA B 125      31.027 -11.555 -50.235  1.00 32.18           C
ATOM   3811  OXT ALA B 125      33.173  -9.653 -51.892  1.00 39.49           O1-
