# Supplementary material for: A non-redundant data set of nanobody-antigen crystal structures
Source: Data Brief. 2019 Mar 6;24:103754. doi: 10.1016/j.dib.2019.103754 (PMC6441729; doi:10.1016/j.dib.2019.103754)
Supplement: Multimedia component 5 [file mmc5.zip › Data_set/Nb-Ag_3/5mje_3.pdb]

ATOM      1  N   GLY A  -7      51.681  52.959 -49.619  1.00 60.47           N
ATOM      2  CA  GLY A  -7      51.555  53.005 -48.175  1.00 58.32           C
ATOM      3  C   GLY A  -7      52.221  51.813 -47.523  1.00 72.96           C
ATOM      4  O   GLY A  -7      52.547  50.839 -48.192  1.00 72.63           O
ATOM      5  N   LEU A  -6      52.432  51.888 -46.210  1.00 71.24           N
ATOM      6  CA  LEU A  -6      53.132  50.811 -45.522  1.00 63.42           C
ATOM      7  C   LEU A  -6      52.291  49.542 -45.474  1.00 64.83           C
ATOM      8  O   LEU A  -6      52.735  48.475 -45.911  1.00 72.36           O
ATOM      9  CB  LEU A  -6      53.517  51.253 -44.115  1.00 46.74           C
ATOM     10  CG  LEU A  -6      54.783  52.089 -44.078  1.00 47.79           C
ATOM     11  CD1 LEU A  -6      55.181  52.342 -42.628  1.00 51.66           C
ATOM     12  CD2 LEU A  -6      55.904  51.430 -44.879  1.00 44.89           C
ATOM     13  N   VAL A  -5      51.079  49.631 -44.939  1.00 53.72           N
ATOM     14  CA  VAL A  -5      50.297  48.427 -44.678  1.00 47.95           C
ATOM     15  C   VAL A  -5      49.774  47.874 -45.999  1.00 49.89           C
ATOM     16  O   VAL A  -5      49.347  48.649 -46.869  1.00 52.97           O
ATOM     17  CB  VAL A  -5      49.169  48.707 -43.677  1.00 48.71           C
ATOM     18  CG1 VAL A  -5      48.378  47.459 -43.426  1.00 47.84           C
ATOM     19  CG2 VAL A  -5      49.754  49.209 -42.380  1.00 46.88           C
ATOM     20  N   PRO A  -4      49.835  46.562 -46.216  1.00 48.34           N
ATOM     21  CA  PRO A  -4      49.428  46.007 -47.514  1.00 50.98           C
ATOM     22  C   PRO A  -4      47.919  46.015 -47.729  1.00 53.00           C
ATOM     23  O   PRO A  -4      47.120  46.024 -46.790  1.00 52.79           O
ATOM     24  CB  PRO A  -4      49.980  44.576 -47.481  1.00 49.12           C
ATOM     25  CG  PRO A  -4      50.303  44.300 -46.051  1.00 44.50           C
ATOM     26  CD  PRO A  -4      50.609  45.604 -45.410  1.00 44.72           C
ATOM     27  N   ARG A  -3      47.540  46.020 -49.005  1.00 59.35           N
ATOM     28  CA  ARG A  -3      46.148  46.227 -49.388  1.00 72.83           C
ATOM     29  C   ARG A  -3      45.302  45.014 -49.025  1.00 76.73           C
ATOM     30  O   ARG A  -3      45.540  43.910 -49.526  1.00 85.38           O
ATOM     31  CB  ARG A  -3      46.054  46.513 -50.883  1.00 78.55           C
ATOM     32  N   GLY A  -2      44.316  45.218 -48.171  1.00 70.29           N
ATOM     33  CA  GLY A  -2      43.419  44.145 -47.800  1.00 64.29           C
ATOM     34  C   GLY A  -2      42.842  44.373 -46.414  1.00 57.42           C
ATOM     35  O   GLY A  -2      42.747  45.500 -45.946  1.00 58.33           O
ATOM     36  N   SER A  -1      42.531  43.295 -45.742  1.00 59.18           N
ATOM     37  CA  SER A  -1      41.843  43.364 -44.500  1.00 60.90           C
ATOM     38  C   SER A  -1      42.737  42.877 -43.409  1.00 51.40           C
ATOM     39  O   SER A  -1      43.492  41.969 -43.580  1.00 60.15           O
ATOM     40  CB  SER A  -1      40.587  42.521 -44.603  1.00 56.50           C
ATOM     41  OG  SER A  -1      39.549  43.028 -43.817  1.00 58.13           O
ATOM     42  N   HIS A   0      42.696  43.551 -42.292  1.00 50.83           N
ATOM     43  CA  HIS A   0      43.596  43.275 -41.179  1.00 47.49           C
ATOM     44  C   HIS A   0      42.762  43.268 -39.912  1.00 55.24           C
ATOM     45  O   HIS A   0      42.821  44.194 -39.100  1.00 60.43           O
ATOM     46  CB  HIS A   0      44.730  44.306 -41.095  1.00 58.88           C
ATOM     47  CG  HIS A   0      45.422  44.539 -42.396  1.00 51.46           C
ATOM     48  ND1 HIS A   0      46.386  43.686 -42.891  1.00 45.37           N
ATOM     49  CD2 HIS A   0      45.269  45.516 -43.321  1.00 50.17           C
ATOM     50  CE1 HIS A   0      46.799  44.128 -44.064  1.00 46.84           C
ATOM     51  NE2 HIS A   0      46.135  45.237 -44.349  1.00 51.08           N
ATOM     52  N   MET A   1      41.953  42.235 -39.768  1.00 51.20           N
ATOM     53  CA  MET A   1      41.178  42.042 -38.561  1.00 53.13           C
ATOM     54  C   MET A   1      41.422  40.632 -38.064  1.00 44.83           C
ATOM     55  O   MET A   1      41.702  39.727 -38.850  1.00 44.10           O
ATOM     56  CB  MET A   1      39.682  42.265 -38.789  1.00 55.44           C
ATOM     57  CG  MET A   1      39.346  43.381 -39.765  1.00 63.43           C
ATOM     58  SD  MET A   1      39.378  45.037 -39.064  1.00 62.40           S
ATOM     59  CE  MET A   1      40.328  45.857 -40.345  1.00 59.07           C
ATOM     60  N   LYS A   2      41.339  40.473 -36.750  1.00 43.55           N
ATOM     61  CA  LYS A   2      41.233  39.157 -36.149  1.00 49.36           C
ATOM     62  C   LYS A   2      40.235  38.304 -36.918  1.00 43.36           C
ATOM     63  O   LYS A   2      39.116  38.729 -37.190  1.00 46.24           O
ATOM     64  CB  LYS A   2      40.812  39.297 -34.689  1.00 41.44           C
ATOM     65  CG  LYS A   2      41.532  40.428 -33.966  1.00 40.86           C
ATOM     66  CD  LYS A   2      41.508  40.174 -32.477  1.00 40.10           C
ATOM     67  CE  LYS A   2      41.298  41.437 -31.689  1.00 42.11           C
ATOM     68  NZ  LYS A   2      41.037  41.133 -30.260  1.00 43.25           N
ATOM     69  N   SER A   3      40.665  37.119 -37.318  1.00 48.89           N
ATOM     70  CA  SER A   3      39.806  36.238 -38.086  1.00 56.70           C
ATOM     71  C   SER A   3      39.977  34.814 -37.575  1.00 45.26           C
ATOM     72  O   SER A   3      40.922  34.504 -36.849  1.00 38.28           O
ATOM     73  CB  SER A   3      40.094  36.349 -39.590  1.00 67.41           C
ATOM     74  OG  SER A   3      41.447  36.085 -39.888  1.00 64.44           O
ATOM     75  N   VAL A   4      39.019  33.958 -37.919  1.00 42.49           N
ATOM     76  CA  VAL A   4      39.005  32.583 -37.442  1.00 46.62           C
ATOM     77  C   VAL A   4      38.808  31.651 -38.623  1.00 47.00           C
ATOM     78  O   VAL A   4      37.978  31.903 -39.501  1.00 52.20           O
ATOM     79  CB  VAL A   4      37.910  32.336 -36.386  1.00 51.96           C
ATOM     80  CG1 VAL A   4      37.960  30.904 -35.902  1.00 40.12           C
ATOM     81  CG2 VAL A   4      38.094  33.275 -35.228  1.00 56.20           C
ATOM     82  N   PHE A   5      39.591  30.588 -38.651  1.00 46.32           N
ATOM     83  CA  PHE A   5      39.415  29.509 -39.601  1.00 51.09           C
ATOM     84  C   PHE A   5      38.902  28.293 -38.845  1.00 55.32           C
ATOM     85  O   PHE A   5      39.420  27.960 -37.777  1.00 51.91           O
ATOM     86  CB  PHE A   5      40.723  29.204 -40.319  1.00 42.70           C
ATOM     87  CG  PHE A   5      41.122  30.256 -41.292  1.00 39.73           C
ATOM     88  CD1 PHE A   5      41.691  31.425 -40.855  1.00 42.78           C
ATOM     89  CD2 PHE A   5      40.935  30.068 -42.646  1.00 41.80           C
ATOM     90  CE1 PHE A   5      42.067  32.400 -41.759  1.00 56.18           C
ATOM     91  CE2 PHE A   5      41.307  31.013 -43.550  1.00 43.04           C
ATOM     92  CZ  PHE A   5      41.867  32.195 -43.110  1.00 58.66           C
ATOM     93  N   VAL A   6      37.866  27.663 -39.382  1.00 41.90           N
ATOM     94  CA  VAL A   6      37.173  26.569 -38.722  1.00 49.39           C
ATOM     95  C   VAL A   6      37.199  25.382 -39.670  1.00 55.65           C
ATOM     96  O   VAL A   6      36.527  25.392 -40.710  1.00 61.48           O
ATOM     97  CB  VAL A   6      35.733  26.943 -38.351  1.00 50.55           C
ATOM     98  CG1 VAL A   6      34.962  25.699 -37.933  1.00 45.04           C
ATOM     99  CG2 VAL A   6      35.721  28.000 -37.251  1.00 44.00           C
ATOM    100  N   GLU A   7      37.972  24.363 -39.321  1.00 49.38           N
ATOM    101  CA  GLU A   7      37.986  23.143 -40.107  1.00 54.08           C
ATOM    102  C   GLU A   7      36.699  22.352 -39.890  1.00 47.98           C
ATOM    103  O   GLU A   7      36.152  22.299 -38.783  1.00 42.21           O
ATOM    104  CB  GLU A   7      39.217  22.307 -39.753  1.00 53.82           C
ATOM    105  CG  GLU A   7      40.508  23.128 -39.784  1.00 50.88           C
ATOM    106  CD  GLU A   7      41.756  22.284 -39.955  1.00 50.29           C
ATOM    107  OE1 GLU A   7      41.746  21.103 -39.587  1.00 48.10           O
ATOM    108  OE2 GLU A   7      42.756  22.798 -40.480  1.00 48.71           O
ATOM    109  N   SER A   8      36.186  21.782 -40.970  1.00 44.80           N
ATOM    110  CA  SER A   8      35.115  20.816 -40.827  1.00 46.52           C
ATOM    111  C   SER A   8      35.699  19.453 -40.472  1.00 44.57           C
ATOM    112  O   SER A   8      36.909  19.229 -40.511  1.00 42.19           O
ATOM    113  CB  SER A   8      34.294  20.722 -42.108  1.00 49.98           C
ATOM    114  OG  SER A   8      35.102  20.312 -43.194  1.00 49.85           O
ATOM    115  N   THR A   9      34.821  18.531 -40.106  1.00 47.31           N
ATOM    116  CA  THR A   9      35.261  17.168 -39.863  1.00 55.99           C
ATOM    117  C   THR A   9      36.058  16.631 -41.054  1.00 55.37           C
ATOM    118  O   THR A   9      37.149  16.058 -40.891  1.00 56.29           O
ATOM    119  CB  THR A   9      34.033  16.319 -39.562  1.00 71.27           C
ATOM    120  OG1 THR A   9      33.145  16.363 -40.688  1.00 84.53           O
ATOM    121  CG2 THR A   9      33.301  16.900 -38.352  1.00 63.32           C
ATOM    122  N   ILE A  10      35.559  16.879 -42.268  1.00 53.44           N
ATOM    123  CA  ILE A  10      36.224  16.385 -43.475  1.00 61.49           C
ATOM    124  C   ILE A  10      37.595  17.037 -43.637  1.00 62.29           C
ATOM    125  O   ILE A  10      38.634  16.358 -43.717  1.00 56.58           O
ATOM    126  CB  ILE A  10      35.338  16.636 -44.708  1.00 66.10           C
ATOM    127  CG1 ILE A  10      33.898  16.207 -44.430  1.00 66.41           C
ATOM    128  CG2 ILE A  10      35.888  15.904 -45.923  1.00 71.44           C
ATOM    129  CD1 ILE A  10      33.773  14.772 -43.952  1.00 69.39           C
ATOM    130  N   PHE A  11      37.609  18.374 -43.698  1.00 62.68           N
ATOM    131  CA  PHE A  11      38.846  19.117 -43.924  1.00 56.90           C
ATOM    132  C   PHE A  11      39.909  18.757 -42.895  1.00 47.54           C
ATOM    133  O   PHE A  11      41.097  18.673 -43.220  1.00 38.36           O
ATOM    134  CB  PHE A  11      38.569  20.625 -43.889  1.00 54.14           C
ATOM    135  CG  PHE A  11      39.769  21.456 -44.189  1.00 42.62           C
ATOM    136  CD1 PHE A  11      40.070  21.806 -45.491  1.00 44.28           C
ATOM    137  CD2 PHE A  11      40.607  21.873 -43.176  1.00 39.61           C
ATOM    138  CE1 PHE A  11      41.177  22.550 -45.776  1.00 42.95           C
ATOM    139  CE2 PHE A  11      41.726  22.612 -43.457  1.00 38.24           C
ATOM    140  CZ  PHE A  11      42.008  22.951 -44.762  1.00 39.90           C
ATOM    141  N   GLU A  12      39.502  18.563 -41.643  1.00 41.07           N
ATOM    142  CA  GLU A  12      40.458  18.212 -40.604  1.00 37.84           C
ATOM    143  C   GLU A  12      41.010  16.808 -40.821  1.00 46.47           C
ATOM    144  O   GLU A  12      42.215  16.587 -40.682  1.00 54.44           O
ATOM    145  CB  GLU A  12      39.788  18.347 -39.242  1.00 43.58           C
ATOM    146  CG  GLU A  12      40.541  17.766 -38.081  1.00 55.81           C
ATOM    147  CD  GLU A  12      39.601  17.374 -36.949  1.00 73.74           C
ATOM    148  OE1 GLU A  12      38.365  17.410 -37.158  1.00 72.11           O
ATOM    149  OE2 GLU A  12      40.091  17.013 -35.854  1.00 83.37           O
ATOM    150  N   LYS A  13      40.156  15.845 -41.180  1.00 47.33           N
ATOM    151  CA  LYS A  13      40.681  14.515 -41.469  1.00 39.14           C
ATOM    152  C   LYS A  13      41.708  14.552 -42.593  1.00 37.78           C
ATOM    153  O   LYS A  13      42.757  13.905 -42.502  1.00 45.71           O
ATOM    154  CB  LYS A  13      39.546  13.548 -41.822  1.00 52.98           C
ATOM    155  CG  LYS A  13      38.633  13.158 -40.649  1.00 57.98           C
ATOM    156  CD  LYS A  13      37.687  12.010 -41.023  1.00 62.16           C
ATOM    157  CE  LYS A  13      36.674  12.421 -42.080  1.00 60.92           C
ATOM    158  NZ  LYS A  13      36.102  11.272 -42.831  1.00 59.52           N
ATOM    159  N   TYR A  14      41.448  15.313 -43.656  1.00 41.83           N
ATOM    160  CA  TYR A  14      42.243  15.160 -44.873  1.00 47.72           C
ATOM    161  C   TYR A  14      43.229  16.301 -45.128  1.00 47.52           C
ATOM    162  O   TYR A  14      43.891  16.308 -46.172  1.00 43.17           O
ATOM    163  CB  TYR A  14      41.310  14.969 -46.074  1.00 57.86           C
ATOM    164  CG  TYR A  14      40.472  13.692 -45.975  1.00 72.31           C
ATOM    165  CD1 TYR A  14      41.002  12.531 -45.415  1.00 75.62           C
ATOM    166  CD2 TYR A  14      39.151  13.651 -46.422  1.00 78.00           C
ATOM    167  CE1 TYR A  14      40.249  11.366 -45.311  1.00 76.76           C
ATOM    168  CE2 TYR A  14      38.390  12.488 -46.319  1.00 79.40           C
ATOM    169  CZ  TYR A  14      38.947  11.348 -45.761  1.00 80.73           C
ATOM    170  OH  TYR A  14      38.213  10.183 -45.651  1.00 81.99           O
ATOM    171  N   ARG A  15      43.380  17.242 -44.194  1.00 51.04           N
ATOM    172  CA  ARG A  15      44.204  18.426 -44.457  1.00 54.86           C
ATOM    173  C   ARG A  15      45.669  18.052 -44.642  1.00 48.19           C
ATOM    174  O   ARG A  15      46.293  18.373 -45.668  1.00 36.97           O
ATOM    175  CB  ARG A  15      44.062  19.436 -43.314  1.00 51.22           C
ATOM    176  CG  ARG A  15      44.987  20.637 -43.442  1.00 50.52           C
ATOM    177  CD  ARG A  15      46.010  20.695 -42.323  1.00 43.49           C
ATOM    178  NE  ARG A  15      45.501  21.317 -41.102  1.00 40.20           N
ATOM    179  CZ  ARG A  15      46.133  21.242 -39.934  1.00 31.34           C
ATOM    180  NH1 ARG A  15      47.270  20.581 -39.860  1.00 23.56           N
ATOM    181  NH2 ARG A  15      45.637  21.818 -38.849  1.00 26.00           N
ATOM    182  N   ASP A  16      46.234  17.370 -43.647  1.00 48.58           N
ATOM    183  CA  ASP A  16      47.651  17.053 -43.676  1.00 44.31           C
ATOM    184  C   ASP A  16      47.988  15.996 -44.711  1.00 40.13           C
ATOM    185  O   ASP A  16      49.164  15.808 -45.024  1.00 35.78           O
ATOM    186  CB  ASP A  16      48.107  16.634 -42.285  1.00 49.12           C
ATOM    187  CG  ASP A  16      48.253  17.824 -41.353  1.00 58.70           C
ATOM    188  OD1 ASP A  16      48.538  18.936 -41.861  1.00 69.10           O
ATOM    189  OD2 ASP A  16      48.084  17.658 -40.126  1.00 58.46           O
ATOM    190  N   GLU A  17      46.993  15.336 -45.283  1.00 44.59           N
ATOM    191  CA  GLU A  17      47.263  14.527 -46.460  1.00 44.69           C
ATOM    192  C   GLU A  17      47.554  15.371 -47.689  1.00 47.01           C
ATOM    193  O   GLU A  17      47.873  14.818 -48.749  1.00 39.49           O
ATOM    194  CB  GLU A  17      46.075  13.605 -46.709  1.00 44.28           C
ATOM    195  CG  GLU A  17      45.657  12.875 -45.441  1.00 42.25           C
ATOM    196  CD  GLU A  17      44.714  11.728 -45.716  1.00 46.26           C
ATOM    197  OE1 GLU A  17      44.148  11.181 -44.746  1.00 51.31           O
ATOM    198  OE2 GLU A  17      44.529  11.389 -46.903  1.00 39.66           O
ATOM    199  N   TYR A  18      47.462  16.695 -47.574  1.00 54.59           N
ATOM    200  CA  TYR A  18      47.543  17.550 -48.746  1.00 51.82           C
ATOM    201  C   TYR A  18      48.552  18.671 -48.565  1.00 55.01           C
ATOM    202  O   TYR A  18      49.338  18.945 -49.476  1.00 56.26           O
ATOM    203  CB  TYR A  18      46.167  18.137 -49.055  1.00 56.21           C
ATOM    204  CG  TYR A  18      45.246  17.235 -49.839  1.00 43.24           C
ATOM    205  CD1 TYR A  18      44.344  16.402 -49.197  1.00 43.44           C
ATOM    206  CD2 TYR A  18      45.267  17.237 -51.225  1.00 46.10           C
ATOM    207  CE1 TYR A  18      43.495  15.568 -49.923  1.00 53.02           C
ATOM    208  CE2 TYR A  18      44.426  16.425 -51.955  1.00 53.25           C
ATOM    209  CZ  TYR A  18      43.540  15.585 -51.303  1.00 52.20           C
ATOM    210  OH  TYR A  18      42.696  14.773 -52.037  1.00 52.80           O
ATOM    211  N   LEU A  19      48.533  19.332 -47.406  1.00 56.88           N
ATOM    212  CA  LEU A  19      49.232  20.604 -47.224  1.00 50.87           C
ATOM    213  C   LEU A  19      50.267  20.523 -46.116  1.00 41.37           C
ATOM    214  O   LEU A  19      49.937  20.164 -44.978  1.00 33.54           O
ATOM    215  CB  LEU A  19      48.257  21.737 -46.879  1.00 40.96           C
ATOM    216  CG  LEU A  19      47.080  21.991 -47.806  1.00 37.71           C
ATOM    217  CD1 LEU A  19      46.171  23.031 -47.187  1.00 37.20           C
ATOM    218  CD2 LEU A  19      47.565  22.428 -49.168  1.00 38.67           C
ATOM    219  N   SER A  20      51.502  20.908 -46.437  1.00 33.82           N
ATOM    220  CA  SER A  20      52.456  21.215 -45.385  1.00 30.97           C
ATOM    221  C   SER A  20      51.978  22.434 -44.614  1.00 37.86           C
ATOM    222  O   SER A  20      51.246  23.277 -45.141  1.00 45.85           O
ATOM    223  CB  SER A  20      53.835  21.480 -45.962  1.00 24.06           C
ATOM    224  OG  SER A  20      53.763  22.472 -46.951  1.00 27.62           O
ATOM    225  N   ASP A  21      52.385  22.509 -43.344  1.00 30.11           N
ATOM    226  CA  ASP A  21      51.964  23.606 -42.478  1.00 30.75           C
ATOM    227  C   ASP A  21      52.310  24.961 -43.085  1.00 35.56           C
ATOM    228  O   ASP A  21      51.562  25.932 -42.922  1.00 38.98           O
ATOM    229  CB  ASP A  21      52.602  23.431 -41.104  1.00 40.56           C
ATOM    230  CG  ASP A  21      52.473  24.656 -40.232  1.00 58.98           C
ATOM    231  OD1 ASP A  21      51.356  25.209 -40.132  1.00 60.48           O
ATOM    232  OD2 ASP A  21      53.501  25.064 -39.638  1.00 67.10           O
ATOM    233  N   GLU A  22      53.408  25.042 -43.828  1.00 37.84           N
ATOM    234  CA  GLU A  22      53.709  26.283 -44.523  1.00 36.29           C
ATOM    235  C   GLU A  22      52.616  26.608 -45.535  1.00 37.73           C
ATOM    236  O   GLU A  22      52.093  27.729 -45.562  1.00 39.19           O
ATOM    237  CB  GLU A  22      55.081  26.178 -45.188  1.00 37.89           C
ATOM    238  CG  GLU A  22      55.593  27.463 -45.820  1.00 53.38           C
ATOM    239  CD  GLU A  22      57.100  27.602 -45.696  1.00 59.96           C
ATOM    240  OE1 GLU A  22      57.606  27.477 -44.553  1.00 60.94           O
ATOM    241  OE2 GLU A  22      57.768  27.827 -46.736  1.00 54.39           O
ATOM    242  N   GLU A  23      52.248  25.630 -46.368  1.00 37.70           N
ATOM    243  CA  GLU A  23      51.170  25.828 -47.338  1.00 37.03           C
ATOM    244  C   GLU A  23      49.871  26.230 -46.652  1.00 36.10           C
ATOM    245  O   GLU A  23      49.143  27.109 -47.134  1.00 40.40           O
ATOM    246  CB  GLU A  23      50.962  24.552 -48.151  1.00 38.97           C
ATOM    247  CG  GLU A  23      52.019  24.327 -49.215  1.00 47.00           C
ATOM    248  CD  GLU A  23      52.334  22.865 -49.454  1.00 55.51           C
ATOM    249  OE1 GLU A  23      51.976  22.018 -48.597  1.00 66.41           O
ATOM    250  OE2 GLU A  23      52.955  22.568 -50.496  1.00 50.75           O
ATOM    251  N   TYR A  24      49.571  25.611 -45.515  1.00 34.80           N
ATOM    252  CA  TYR A  24      48.306  25.896 -44.854  1.00 39.43           C
ATOM    253  C   TYR A  24      48.296  27.322 -44.301  1.00 42.98           C
ATOM    254  O   TYR A  24      47.338  28.074 -44.523  1.00 51.65           O
ATOM    255  CB  TYR A  24      48.040  24.835 -43.773  1.00 35.24           C
ATOM    256  CG  TYR A  24      46.717  24.987 -43.056  1.00 30.11           C
ATOM    257  CD1 TYR A  24      45.536  25.201 -43.756  1.00 34.33           C
ATOM    258  CD2 TYR A  24      46.652  24.919 -41.678  1.00 28.18           C
ATOM    259  CE1 TYR A  24      44.333  25.342 -43.091  1.00 34.13           C
ATOM    260  CE2 TYR A  24      45.470  25.075 -41.015  1.00 29.20           C
ATOM    261  CZ  TYR A  24      44.312  25.275 -41.718  1.00 32.15           C
ATOM    262  OH  TYR A  24      43.140  25.415 -41.010  1.00 33.21           O
ATOM    263  N   ARG A  25      49.385  27.739 -43.639  1.00 41.85           N
ATOM    264  CA  ARG A  25      49.455  29.107 -43.111  1.00 38.90           C
ATOM    265  C   ARG A  25      49.469  30.143 -44.225  1.00 30.16           C
ATOM    266  O   ARG A  25      48.883  31.226 -44.084  1.00 31.47           O
ATOM    267  CB  ARG A  25      50.693  29.291 -42.245  1.00 35.74           C
ATOM    268  CG  ARG A  25      50.765  28.395 -41.044  1.00 46.21           C
ATOM    269  CD  ARG A  25      49.422  28.214 -40.370  1.00 47.58           C
ATOM    270  NE  ARG A  25      49.451  26.967 -39.611  1.00 42.52           N
ATOM    271  CZ  ARG A  25      48.468  26.515 -38.847  1.00 36.33           C
ATOM    272  NH1 ARG A  25      48.640  25.391 -38.167  1.00 35.21           N
ATOM    273  NH2 ARG A  25      47.334  27.199 -38.742  1.00 37.02           N
ATOM    274  N   LEU A  26      50.165  29.858 -45.322  1.00 30.73           N
ATOM    275  CA  LEU A  26      50.111  30.776 -46.448  1.00 38.12           C
ATOM    276  C   LEU A  26      48.684  30.921 -46.954  1.00 49.14           C
ATOM    277  O   LEU A  26      48.242  32.031 -47.283  1.00 60.04           O
ATOM    278  CB  LEU A  26      51.026  30.297 -47.565  1.00 52.87           C
ATOM    279  CG  LEU A  26      51.097  31.294 -48.722  1.00 72.94           C
ATOM    280  CD1 LEU A  26      51.674  32.619 -48.247  1.00 75.26           C
ATOM    281  CD2 LEU A  26      51.900  30.733 -49.882  1.00 77.16           C
ATOM    282  N   PHE A  27      47.940  29.809 -47.003  1.00 51.30           N
ATOM    283  CA  PHE A  27      46.550  29.857 -47.444  1.00 49.32           C
ATOM    284  C   PHE A  27      45.701  30.745 -46.532  1.00 40.04           C
ATOM    285  O   PHE A  27      44.989  31.644 -47.004  1.00 42.57           O
ATOM    286  CB  PHE A  27      45.995  28.435 -47.507  1.00 47.56           C
ATOM    287  CG  PHE A  27      44.502  28.354 -47.339  1.00 43.41           C
ATOM    288  CD1 PHE A  27      43.659  28.609 -48.404  1.00 45.54           C
ATOM    289  CD2 PHE A  27      43.947  28.021 -46.111  1.00 40.74           C
ATOM    290  CE1 PHE A  27      42.291  28.541 -48.249  1.00 48.43           C
ATOM    291  CE2 PHE A  27      42.596  27.956 -45.946  1.00 42.74           C
ATOM    292  CZ  PHE A  27      41.759  28.214 -47.018  1.00 48.11           C
ATOM    293  N   GLN A  28      45.761  30.507 -45.219  1.00 37.64           N
ATOM    294  CA  GLN A  28      44.957  31.312 -44.304  1.00 38.03           C
ATOM    295  C   GLN A  28      45.353  32.775 -44.367  1.00 43.96           C
ATOM    296  O   GLN A  28      44.504  33.665 -44.249  1.00 44.54           O
ATOM    297  CB  GLN A  28      45.100  30.808 -42.874  1.00 35.35           C
ATOM    298  CG  GLN A  28      45.237  29.327 -42.783  1.00 34.10           C
ATOM    299  CD  GLN A  28      44.894  28.814 -41.429  1.00 32.48           C
ATOM    300  OE1 GLN A  28      44.014  27.993 -41.295  1.00 41.06           O
ATOM    301  NE2 GLN A  28      45.580  29.300 -40.409  1.00 33.77           N
ATOM    302  N   ALA A  29      46.644  33.049 -44.512  1.00 41.19           N
ATOM    303  CA  ALA A  29      47.074  34.427 -44.678  1.00 45.33           C
ATOM    304  C   ALA A  29      46.399  35.060 -45.885  1.00 46.61           C
ATOM    305  O   ALA A  29      45.854  36.176 -45.803  1.00 53.57           O
ATOM    306  CB  ALA A  29      48.594  34.477 -44.817  1.00 50.56           C
ATOM    307  N   GLU A  30      46.425  34.356 -47.021  1.00 45.10           N
ATOM    308  CA  GLU A  30      45.815  34.893 -48.236  1.00 52.09           C
ATOM    309  C   GLU A  30      44.341  35.226 -48.011  1.00 54.61           C
ATOM    310  O   GLU A  30      43.881  36.334 -48.331  1.00 50.26           O
ATOM    311  CB  GLU A  30      45.989  33.906 -49.398  1.00 61.78           C
ATOM    312  CG  GLU A  30      47.453  33.680 -49.846  1.00 67.48           C
ATOM    313  CD  GLU A  30      47.585  32.735 -51.049  1.00 78.30           C
ATOM    314  OE1 GLU A  30      46.553  32.212 -51.528  1.00 81.90           O
ATOM    315  OE2 GLU A  30      48.723  32.513 -51.520  1.00 80.49           O
ATOM    316  N   LEU A  31      43.586  34.289 -47.422  1.00 51.97           N
ATOM    317  CA  LEU A  31      42.169  34.570 -47.189  1.00 54.43           C
ATOM    318  C   LEU A  31      41.966  35.700 -46.191  1.00 49.48           C
ATOM    319  O   LEU A  31      41.021  36.482 -46.318  1.00 52.10           O
ATOM    320  CB  LEU A  31      41.445  33.323 -46.705  1.00 49.36           C
ATOM    321  CG  LEU A  31      41.008  32.467 -47.879  1.00 55.08           C
ATOM    322  CD1 LEU A  31      40.280  31.255 -47.353  1.00 63.92           C
ATOM    323  CD2 LEU A  31      40.116  33.266 -48.805  1.00 55.42           C
ATOM    324  N   MET A  32      42.824  35.791 -45.187  1.00 46.44           N
ATOM    325  CA  MET A  32      42.663  36.815 -44.173  1.00 49.65           C
ATOM    326  C   MET A  32      42.838  38.200 -44.774  1.00 58.07           C
ATOM    327  O   MET A  32      42.079  39.126 -44.459  1.00 56.70           O
ATOM    328  CB  MET A  32      43.668  36.577 -43.055  1.00 54.83           C
ATOM    329  CG  MET A  32      43.600  37.559 -41.935  1.00 59.58           C
ATOM    330  SD  MET A  32      44.781  36.984 -40.751  1.00 52.57           S
ATOM    331  CE  MET A  32      46.230  36.852 -41.813  1.00 42.38           C
ATOM    332  N   LEU A  33      43.824  38.361 -45.657  1.00 59.97           N
ATOM    333  CA  LEU A  33      43.911  39.619 -46.387  1.00 50.05           C
ATOM    334  C   LEU A  33      42.660  39.835 -47.230  1.00 53.85           C
ATOM    335  O   LEU A  33      42.067  40.921 -47.218  1.00 71.98           O
ATOM    336  CB  LEU A  33      45.170  39.654 -47.255  1.00 49.35           C
ATOM    337  CG  LEU A  33      45.595  41.029 -47.787  1.00 65.05           C
ATOM    338  CD1 LEU A  33      46.101  41.937 -46.674  1.00 60.15           C
ATOM    339  CD2 LEU A  33      46.637  40.900 -48.876  1.00 61.57           C
ATOM    340  N   ASN A  34      42.226  38.809 -47.955  1.00 54.80           N
ATOM    341  CA  ASN A  34      41.154  38.976 -48.936  1.00 58.63           C
ATOM    342  C   ASN A  34      40.201  37.787 -48.899  1.00 61.74           C
ATOM    343  O   ASN A  34      40.396  36.789 -49.605  1.00 59.82           O
ATOM    344  CB  ASN A  34      41.741  39.169 -50.338  1.00 60.30           C
ATOM    345  CG  ASN A  34      40.718  39.643 -51.361  1.00 69.56           C
ATOM    346  OD1 ASN A  34      39.509  39.546 -51.157  1.00 66.40           O
ATOM    347  ND2 ASN A  34      41.214  40.151 -52.485  1.00 71.64           N
ATOM    348  N   PRO A  35      39.155  37.852 -48.079  1.00 61.72           N
ATOM    349  CA  PRO A  35      37.995  37.008 -48.345  1.00 61.76           C
ATOM    350  C   PRO A  35      37.323  37.562 -49.582  1.00 78.58           C
ATOM    351  O   PRO A  35      37.398  38.764 -49.848  1.00 90.33           O
ATOM    352  CB  PRO A  35      37.114  37.181 -47.103  1.00 61.56           C
ATOM    353  CG  PRO A  35      37.899  38.039 -46.154  1.00 59.28           C
ATOM    354  CD  PRO A  35      38.891  38.787 -46.978  1.00 61.10           C
ATOM    355  N   LYS A  36      36.660  36.673 -50.321  1.00 75.40           N
ATOM    356  CA  LYS A  36      36.165  36.899 -51.681  1.00 79.23           C
ATOM    357  C   LYS A  36      37.262  36.567 -52.681  1.00 78.77           C
ATOM    358  O   LYS A  36      37.104  36.804 -53.886  1.00 74.07           O
ATOM    359  CB  LYS A  36      35.680  38.331 -51.921  1.00 74.33           C
ATOM    360  CG  LYS A  36      34.199  38.582 -51.781  1.00 78.40           C
ATOM    361  CD  LYS A  36      33.736  39.510 -52.914  1.00 87.39           C
ATOM    362  CE  LYS A  36      32.223  39.629 -52.994  1.00 86.68           C
ATOM    363  NZ  LYS A  36      31.798  39.943 -54.385  1.00 89.36           N
ATOM    364  N   LEU A  37      38.383  36.030 -52.186  1.00 67.36           N
ATOM    365  CA  LEU A  37      39.459  35.627 -53.077  1.00 66.80           C
ATOM    366  C   LEU A  37      39.126  34.358 -53.842  1.00 78.01           C
ATOM    367  O   LEU A  37      39.644  34.162 -54.947  1.00 73.80           O
ATOM    368  CB  LEU A  37      40.745  35.430 -52.289  1.00 62.61           C
ATOM    369  CG  LEU A  37      41.996  35.114 -53.101  1.00 67.24           C
ATOM    370  CD1 LEU A  37      42.168  36.094 -54.254  1.00 64.70           C
ATOM    371  CD2 LEU A  37      43.211  35.120 -52.189  1.00 61.43           C
ATOM    372  N   GLY A  38      38.277  33.496 -53.287  1.00 79.45           N
ATOM    373  CA  GLY A  38      37.907  32.282 -53.980  1.00 76.29           C
ATOM    374  C   GLY A  38      36.811  32.516 -55.001  1.00 82.47           C
ATOM    375  O   GLY A  38      35.986  33.418 -54.871  1.00 89.45           O
ATOM    376  N   ASP A  39      36.817  31.692 -56.045  1.00 80.03           N
ATOM    377  CA  ASP A  39      35.825  31.817 -57.102  1.00 80.26           C
ATOM    378  C   ASP A  39      34.491  31.272 -56.615  1.00 81.52           C
ATOM    379  O   ASP A  39      34.433  30.183 -56.038  1.00 94.67           O
ATOM    380  CB  ASP A  39      36.285  31.074 -58.352  1.00 81.96           C
ATOM    381  CG  ASP A  39      37.213  31.907 -59.214  1.00 86.29           C
ATOM    382  OD1 ASP A  39      38.393  32.085 -58.837  1.00 79.63           O
ATOM    383  OD2 ASP A  39      36.758  32.385 -60.274  1.00100.96           O
ATOM    384  N   VAL A  40      33.417  32.030 -56.844  1.00 84.79           N
ATOM    385  CA  VAL A  40      32.105  31.624 -56.356  1.00 86.22           C
ATOM    386  C   VAL A  40      31.626  30.386 -57.107  1.00 89.66           C
ATOM    387  O   VAL A  40      31.965  30.162 -58.277  1.00 90.31           O
ATOM    388  CB  VAL A  40      31.094  32.776 -56.493  1.00 89.52           C
ATOM    389  CG1 VAL A  40      29.835  32.492 -55.692  1.00 90.33           C
ATOM    390  CG2 VAL A  40      31.711  34.073 -56.046  1.00 91.42           C
ATOM    391  N   ILE A  41      30.835  29.565 -56.425  1.00 88.00           N
ATOM    392  CA  ILE A  41      30.072  28.502 -57.064  1.00 97.34           C
ATOM    393  C   ILE A  41      28.600  28.760 -56.760  1.00 98.66           C
ATOM    394  O   ILE A  41      28.239  29.016 -55.606  1.00 99.69           O
ATOM    395  CB  ILE A  41      30.532  27.104 -56.592  1.00 93.36           C
ATOM    396  CG1 ILE A  41      31.889  26.749 -57.214  1.00 87.32           C
ATOM    397  CG2 ILE A  41      29.529  26.051 -56.957  1.00 90.65           C
ATOM    398  CD1 ILE A  41      32.288  25.296 -57.062  1.00 87.50           C
ATOM    399  N   GLN A  42      27.761  28.741 -57.795  1.00104.20           N
ATOM    400  CA  GLN A  42      26.362  29.115 -57.633  1.00101.07           C
ATOM    401  C   GLN A  42      25.513  27.897 -57.291  1.00112.83           C
ATOM    402  O   GLN A  42      25.926  26.749 -57.471  1.00112.14           O
ATOM    403  CB  GLN A  42      25.829  29.797 -58.895  1.00114.99           C
ATOM    404  CG  GLN A  42      24.598  30.681 -58.660  1.00116.17           C
ATOM    405  CD  GLN A  42      24.846  31.778 -57.635  1.00106.35           C
ATOM    406  OE1 GLN A  42      24.047  31.988 -56.723  1.00106.33           O
ATOM    407  NE2 GLN A  42      25.956  32.483 -57.787  1.00104.44           N
ATOM    408  N   GLY A  43      24.305  28.161 -56.795  1.00110.26           N
ATOM    409  CA  GLY A  43      23.499  27.112 -56.206  1.00108.29           C
ATOM    410  C   GLY A  43      23.985  26.647 -54.855  1.00105.84           C
ATOM    411  O   GLY A  43      23.373  25.753 -54.260  1.00102.04           O
ATOM    412  N   THR A  44      25.070  27.226 -54.353  1.00105.06           N
ATOM    413  CA  THR A  44      25.652  26.824 -53.086  1.00107.22           C
ATOM    414  C   THR A  44      25.374  27.802 -51.959  1.00112.31           C
ATOM    415  O   THR A  44      25.462  27.412 -50.791  1.00112.69           O
ATOM    416  CB  THR A  44      27.165  26.671 -53.235  1.00105.02           C
ATOM    417  OG1 THR A  44      27.721  27.903 -53.702  1.00104.37           O
ATOM    418  CG2 THR A  44      27.477  25.581 -54.226  1.00107.72           C
ATOM    419  N   GLY A  45      25.051  29.052 -52.273  1.00112.28           N
ATOM    420  CA  GLY A  45      24.838  30.042 -51.242  1.00111.49           C
ATOM    421  C   GLY A  45      26.093  30.740 -50.784  1.00111.75           C
ATOM    422  O   GLY A  45      26.180  31.129 -49.613  1.00112.85           O
ATOM    423  N   GLY A  46      27.066  30.923 -51.671  1.00110.22           N
ATOM    424  CA  GLY A  46      28.263  31.669 -51.355  1.00102.11           C
ATOM    425  C   GLY A  46      29.503  30.853 -51.046  1.00 95.29           C
ATOM    426  O   GLY A  46      30.418  31.378 -50.398  1.00 99.58           O
ATOM    427  N   LEU A  47      29.564  29.595 -51.470  1.00 90.12           N
ATOM    428  CA  LEU A  47      30.785  28.820 -51.310  1.00 81.84           C
ATOM    429  C   LEU A  47      31.789  29.214 -52.391  1.00 86.79           C
ATOM    430  O   LEU A  47      31.414  29.590 -53.513  1.00 88.06           O
ATOM    431  CB  LEU A  47      30.498  27.316 -51.375  1.00 80.69           C
ATOM    432  CG  LEU A  47      29.519  26.699 -50.369  1.00 76.50           C
ATOM    433  CD1 LEU A  47      29.242  25.255 -50.725  1.00 77.23           C
ATOM    434  CD2 LEU A  47      30.031  26.798 -48.950  1.00 72.66           C
ATOM    435  N   ARG A  48      33.077  29.128 -52.040  1.00 73.18           N
ATOM    436  CA  ARG A  48      34.152  29.565 -52.919  1.00 72.98           C
ATOM    437  C   ARG A  48      35.246  28.503 -53.025  1.00 75.02           C
ATOM    438  O   ARG A  48      35.503  27.734 -52.088  1.00 67.52           O
ATOM    439  CB  ARG A  48      34.743  30.912 -52.438  1.00 74.55           C
ATOM    440  CG  ARG A  48      33.765  32.098 -52.539  1.00 78.34           C
ATOM    441  CD  ARG A  48      34.384  33.447 -52.118  1.00 73.30           C
ATOM    442  NE  ARG A  48      33.467  34.562 -52.358  1.00 76.59           N
ATOM    443  CZ  ARG A  48      33.461  35.305 -53.460  1.00 79.48           C
ATOM    444  NH1 ARG A  48      32.654  36.352 -53.561  1.00 83.11           N
ATOM    445  NH2 ARG A  48      34.315  35.046 -54.438  1.00 79.55           N
ATOM    446  N   LYS A  49      35.891  28.478 -54.192  1.00 71.61           N
ATOM    447  CA  LYS A  49      36.955  27.535 -54.513  1.00 69.79           C
ATOM    448  C   LYS A  49      38.250  28.302 -54.757  1.00 78.79           C
ATOM    449  O   LYS A  49      38.297  29.181 -55.626  1.00 70.48           O
ATOM    450  CB  LYS A  49      36.578  26.706 -55.744  1.00 74.50           C
ATOM    451  CG  LYS A  49      37.565  25.612 -56.129  1.00 71.65           C
ATOM    452  CD  LYS A  49      36.856  24.476 -56.867  1.00 74.48           C
ATOM    453  CE  LYS A  49      36.914  24.614 -58.383  1.00 78.19           C
ATOM    454  NZ  LYS A  49      36.440  23.360 -59.063  1.00 88.80           N
ATOM    455  N   ILE A  50      39.296  27.966 -53.997  1.00 73.03           N
ATOM    456  CA  ILE A  50      40.640  28.496 -54.208  1.00 69.78           C
ATOM    457  C   ILE A  50      41.534  27.370 -54.691  1.00 81.27           C
ATOM    458  O   ILE A  50      41.459  26.247 -54.181  1.00 76.19           O
ATOM    459  CB  ILE A  50      41.239  29.108 -52.933  1.00 65.81           C
ATOM    460  CG1 ILE A  50      40.207  29.950 -52.201  1.00 67.22           C
ATOM    461  CG2 ILE A  50      42.475  29.926 -53.278  1.00 57.97           C
ATOM    462  CD1 ILE A  50      40.776  30.597 -50.988  1.00 67.37           C
ATOM    463  N   ARG A  51      42.406  27.679 -55.644  1.00 99.01           N
ATOM    464  CA  ARG A  51      43.341  26.708 -56.206  1.00105.41           C
ATOM    465  C   ARG A  51      44.767  27.205 -55.969  1.00111.07           C
ATOM    466  O   ARG A  51      45.370  27.821 -56.853  1.00124.20           O
ATOM    467  CB  ARG A  51      43.067  26.487 -57.692  1.00109.21           C
ATOM    468  N   VAL A  52      45.298  26.943 -54.774  1.00 97.59           N
ATOM    469  CA  VAL A  52      46.714  27.148 -54.474  1.00 90.02           C
ATOM    470  C   VAL A  52      47.167  26.011 -53.569  1.00 88.00           C
ATOM    471  O   VAL A  52      46.551  25.753 -52.528  1.00 78.74           O
ATOM    472  CB  VAL A  52      46.996  28.520 -53.819  1.00 83.42           C
ATOM    473  CG1 VAL A  52      48.402  28.559 -53.209  1.00 73.75           C
ATOM    474  CG2 VAL A  52      46.837  29.653 -54.830  1.00 80.78           C
ATOM    475  N   ALA A  53      48.236  25.330 -53.969  1.00 89.29           N
ATOM    476  CA  ALA A  53      48.736  24.176 -53.230  1.00 97.30           C
ATOM    477  C   ALA A  53      49.941  24.533 -52.373  1.00 94.55           C
ATOM    478  O   ALA A  53      50.731  23.657 -52.019  1.00 93.77           O
ATOM    479  CB  ALA A  53      49.095  23.050 -54.188  1.00102.51           C
ATOM    480  N   GLY A  61      51.489  22.628 -58.588  1.00164.81           N
ATOM    481  CA  GLY A  61      50.478  22.103 -57.686  1.00162.68           C
ATOM    482  C   GLY A  61      49.061  22.249 -58.214  1.00161.67           C
ATOM    483  O   GLY A  61      48.835  22.932 -59.216  1.00170.34           O
ATOM    484  N   GLY A  62      48.101  21.615 -57.540  1.00137.17           N
ATOM    485  CA  GLY A  62      46.722  21.672 -57.986  1.00117.46           C
ATOM    486  C   GLY A  62      45.674  21.567 -56.895  1.00100.62           C
ATOM    487  O   GLY A  62      44.479  21.462 -57.194  1.00 97.77           O
ATOM    488  N   SER A  63      46.101  21.602 -55.632  1.00 82.82           N
ATOM    489  CA  SER A  63      45.165  21.512 -54.516  1.00 82.51           C
ATOM    490  C   SER A  63      44.107  22.608 -54.597  1.00 81.77           C
ATOM    491  O   SER A  63      44.403  23.760 -54.924  1.00 83.96           O
ATOM    492  CB  SER A  63      45.914  21.622 -53.184  1.00 83.37           C
ATOM    493  OG  SER A  63      47.037  20.761 -53.144  1.00 86.89           O
ATOM    494  N   ARG A  64      42.866  22.244 -54.285  1.00 74.55           N
ATOM    495  CA  ARG A  64      41.758  23.189 -54.244  1.00 74.39           C
ATOM    496  C   ARG A  64      41.034  23.045 -52.912  1.00 66.03           C
ATOM    497  O   ARG A  64      40.730  21.926 -52.489  1.00 68.36           O
ATOM    498  CB  ARG A  64      40.799  22.969 -55.426  1.00 84.13           C
ATOM    499  CG  ARG A  64      41.425  23.286 -56.781  1.00102.25           C
ATOM    500  CD  ARG A  64      40.402  23.290 -57.910  1.00134.55           C
ATOM    501  NE  ARG A  64      41.034  23.475 -59.218  1.00157.05           N
ATOM    502  CZ  ARG A  64      41.695  22.513 -59.858  1.00163.56           C
ATOM    503  NH1 ARG A  64      41.797  21.304 -59.319  1.00160.55           N
ATOM    504  NH2 ARG A  64      42.253  22.755 -61.039  1.00167.31           N
ATOM    505  N   ILE A  65      40.790  24.175 -52.243  1.00 62.41           N
ATOM    506  CA  ILE A  65      40.005  24.237 -51.012  1.00 55.32           C
ATOM    507  C   ILE A  65      38.672  24.903 -51.324  1.00 73.74           C
ATOM    508  O   ILE A  65      38.587  25.802 -52.171  1.00 80.48           O
ATOM    509  CB  ILE A  65      40.725  25.004 -49.879  1.00 51.98           C
ATOM    510  CG1 ILE A  65      42.043  24.329 -49.508  1.00 48.71           C
ATOM    511  CG2 ILE A  65      39.837  25.132 -48.642  1.00 51.26           C
ATOM    512  CD1 ILE A  65      42.532  24.687 -48.139  1.00 45.38           C
ATOM    513  N   ILE A  66      37.627  24.467 -50.622  1.00 59.06           N
ATOM    514  CA  ILE A  66      36.293  25.043 -50.729  1.00 62.07           C
ATOM    515  C   ILE A  66      35.901  25.580 -49.362  1.00 60.37           C
ATOM    516  O   ILE A  66      36.002  24.864 -48.362  1.00 58.02           O
ATOM    517  CB  ILE A  66      35.281  23.998 -51.228  1.00 64.79           C
ATOM    518  CG1 ILE A  66      35.549  23.698 -52.701  1.00 67.27           C
ATOM    519  CG2 ILE A  66      33.854  24.459 -50.980  1.00 77.32           C
ATOM    520  CD1 ILE A  66      34.866  22.490 -53.196  1.00 69.44           C
ATOM    521  N   TYR A  67      35.456  26.835 -49.315  1.00 61.69           N
ATOM    522  CA  TYR A  67      35.230  27.496 -48.037  1.00 60.10           C
ATOM    523  C   TYR A  67      34.014  28.407 -48.113  1.00 73.90           C
ATOM    524  O   TYR A  67      33.554  28.785 -49.196  1.00 73.46           O
ATOM    525  CB  TYR A  67      36.455  28.316 -47.605  1.00 57.26           C
ATOM    526  CG  TYR A  67      36.644  29.614 -48.370  1.00 59.32           C
ATOM    527  CD1 TYR A  67      37.292  29.635 -49.596  1.00 59.96           C
ATOM    528  CD2 TYR A  67      36.180  30.822 -47.857  1.00 61.15           C
ATOM    529  CE1 TYR A  67      37.463  30.819 -50.294  1.00 62.63           C
ATOM    530  CE2 TYR A  67      36.350  32.011 -48.548  1.00 61.39           C
ATOM    531  CZ  TYR A  67      36.990  32.003 -49.766  1.00 62.97           C
ATOM    532  OH  TYR A  67      37.164  33.183 -50.459  1.00 65.40           O
ATOM    533  N   TYR A  68      33.506  28.770 -46.935  1.00 73.15           N
ATOM    534  CA  TYR A  68      32.456  29.776 -46.810  1.00 75.77           C
ATOM    535  C   TYR A  68      32.879  30.780 -45.748  1.00 70.99           C
ATOM    536  O   TYR A  68      33.103  30.399 -44.597  1.00 71.35           O
ATOM    537  CB  TYR A  68      31.101  29.151 -46.446  1.00 77.33           C
ATOM    538  CG  TYR A  68      30.011  30.182 -46.210  1.00 85.93           C
ATOM    539  CD1 TYR A  68      29.432  30.870 -47.273  1.00 94.04           C
ATOM    540  CD2 TYR A  68      29.570  30.481 -44.924  1.00 89.11           C
ATOM    541  CE1 TYR A  68      28.442  31.827 -47.064  1.00 95.03           C
ATOM    542  CE2 TYR A  68      28.577  31.437 -44.705  1.00 93.95           C
ATOM    543  CZ  TYR A  68      28.019  32.105 -45.780  1.00 92.53           C
ATOM    544  OH  TYR A  68      27.038  33.049 -45.572  1.00 91.23           O
ATOM    545  N   PHE A  69      32.986  32.056 -46.130  1.00 73.47           N
ATOM    546  CA  PHE A  69      33.270  33.124 -45.179  1.00 63.02           C
ATOM    547  C   PHE A  69      31.971  33.667 -44.598  1.00 65.42           C
ATOM    548  O   PHE A  69      31.042  33.998 -45.337  1.00 68.91           O
ATOM    549  CB  PHE A  69      34.069  34.261 -45.825  1.00 63.23           C
ATOM    550  CG  PHE A  69      34.445  35.362 -44.860  1.00 61.88           C
ATOM    551  CD1 PHE A  69      34.941  35.060 -43.599  1.00 58.72           C
ATOM    552  CD2 PHE A  69      34.299  36.691 -45.208  1.00 71.46           C
ATOM    553  CE1 PHE A  69      35.283  36.059 -42.705  1.00 57.67           C
ATOM    554  CE2 PHE A  69      34.647  37.700 -44.319  1.00 73.09           C
ATOM    555  CZ  PHE A  69      35.142  37.381 -43.066  1.00 68.40           C
ATOM    556  N   LEU A  70      31.926  33.763 -43.273  1.00 68.88           N
ATOM    557  CA  LEU A  70      30.769  34.237 -42.525  1.00 70.22           C
ATOM    558  C   LEU A  70      30.890  35.745 -42.331  1.00 76.65           C
ATOM    559  O   LEU A  70      31.844  36.216 -41.700  1.00 63.97           O
ATOM    560  CB  LEU A  70      30.697  33.518 -41.179  1.00 63.45           C
ATOM    561  CG  LEU A  70      29.388  33.537 -40.411  1.00 65.55           C
ATOM    562  CD1 LEU A  70      28.343  32.825 -41.238  1.00 69.40           C
ATOM    563  CD2 LEU A  70      29.539  32.889 -39.049  1.00 63.06           C
ATOM    564  N   ASP A  71      29.914  36.496 -42.860  1.00 94.34           N
ATOM    565  CA  ASP A  71      30.036  37.953 -42.928  1.00100.37           C
ATOM    566  C   ASP A  71      30.175  38.571 -41.539  1.00 90.64           C
ATOM    567  O   ASP A  71      31.126  39.317 -41.270  1.00 88.16           O
ATOM    568  CB  ASP A  71      28.840  38.554 -43.677  1.00109.25           C
ATOM    569  CG  ASP A  71      27.495  38.107 -43.113  1.00117.60           C
ATOM    570  OD1 ASP A  71      27.213  38.404 -41.933  1.00116.35           O
ATOM    571  OD2 ASP A  71      26.704  37.490 -43.860  1.00120.55           O
ATOM    572  N   GLU A  72      29.249  38.244 -40.633  1.00 87.71           N
ATOM    573  CA  GLU A  72      29.184  38.917 -39.338  1.00 85.31           C
ATOM    574  C   GLU A  72      30.259  38.428 -38.370  1.00 77.69           C
ATOM    575  O   GLU A  72      30.941  39.241 -37.734  1.00 64.77           O
ATOM    576  CB  GLU A  72      27.795  38.731 -38.725  1.00 92.28           C
ATOM    577  N   LYS A  73      30.419  37.109 -38.229  1.00 75.26           N
ATOM    578  CA  LYS A  73      31.289  36.568 -37.192  1.00 63.37           C
ATOM    579  C   LYS A  73      32.746  36.461 -37.623  1.00 68.00           C
ATOM    580  O   LYS A  73      33.604  36.148 -36.786  1.00 72.19           O
ATOM    581  CB  LYS A  73      30.776  35.206 -36.736  1.00 59.92           C
ATOM    582  N   ARG A  74      33.046  36.726 -38.896  1.00 69.42           N
ATOM    583  CA  ARG A  74      34.422  36.798 -39.395  1.00 60.08           C
ATOM    584  C   ARG A  74      35.144  35.464 -39.262  1.00 53.62           C
ATOM    585  O   ARG A  74      36.366  35.413 -39.104  1.00 52.23           O
ATOM    586  CB  ARG A  74      35.211  37.916 -38.707  1.00 54.85           C
ATOM    587  CG  ARG A  74      36.372  38.363 -39.543  1.00 62.76           C
ATOM    588  CD  ARG A  74      36.784  39.794 -39.324  1.00 65.13           C
ATOM    589  NE  ARG A  74      37.114  40.370 -40.616  1.00 68.60           N
ATOM    590  CZ  ARG A  74      38.210  40.076 -41.305  1.00 76.99           C
ATOM    591  NH1 ARG A  74      38.413  40.641 -42.484  1.00 82.85           N
ATOM    592  NH2 ARG A  74      39.107  39.222 -40.816  1.00 81.10           N
ATOM    593  N   ARG A  75      34.376  34.377 -39.324  1.00 66.53           N
ATOM    594  CA  ARG A  75      34.887  33.014 -39.351  1.00 61.61           C
ATOM    595  C   ARG A  75      34.837  32.481 -40.772  1.00 53.00           C
ATOM    596  O   ARG A  75      33.866  32.719 -41.492  1.00 56.17           O
ATOM    597  CB  ARG A  75      34.061  32.094 -38.448  1.00 67.04           C
ATOM    598  CG  ARG A  75      34.252  32.298 -36.957  1.00 77.35           C
ATOM    599  CD  ARG A  75      33.479  31.253 -36.150  1.00 88.11           C
ATOM    600  NE  ARG A  75      33.777  31.329 -34.720  1.00 98.09           N
ATOM    601  CZ  ARG A  75      33.153  30.623 -33.778  1.00111.19           C
ATOM    602  NH1 ARG A  75      33.500  30.768 -32.504  1.00113.36           N
ATOM    603  NH2 ARG A  75      32.181  29.776 -34.100  1.00117.99           N
ATOM    604  N   PHE A  76      35.885  31.769 -41.172  1.00 50.79           N
ATOM    605  CA  PHE A  76      35.842  30.939 -42.366  1.00 53.70           C
ATOM    606  C   PHE A  76      35.511  29.499 -41.982  1.00 58.59           C
ATOM    607  O   PHE A  76      36.062  28.964 -41.013  1.00 64.51           O
ATOM    608  CB  PHE A  76      37.180  30.949 -43.096  1.00 50.19           C
ATOM    609  CG  PHE A  76      37.600  32.287 -43.602  1.00 55.72           C
ATOM    610  CD1 PHE A  76      38.158  33.229 -42.750  1.00 55.39           C
ATOM    611  CD2 PHE A  76      37.500  32.585 -44.946  1.00 55.77           C
ATOM    612  CE1 PHE A  76      38.566  34.436 -43.223  1.00 50.30           C
ATOM    613  CE2 PHE A  76      37.922  33.797 -45.426  1.00 54.32           C
ATOM    614  CZ  PHE A  76      38.449  34.722 -44.566  1.00 52.72           C
ATOM    615  N   TYR A  77      34.624  28.868 -42.755  1.00 60.36           N
ATOM    616  CA  TYR A  77      34.367  27.430 -42.664  1.00 60.99           C
ATOM    617  C   TYR A  77      35.111  26.758 -43.814  1.00 52.98           C
ATOM    618  O   TYR A  77      34.774  26.957 -44.986  1.00 55.60           O
ATOM    619  CB  TYR A  77      32.867  27.133 -42.709  1.00 66.23           C
ATOM    620  CG  TYR A  77      32.435  25.749 -42.239  1.00 68.24           C
ATOM    621  CD1 TYR A  77      32.702  25.310 -40.945  1.00 64.89           C
ATOM    622  CD2 TYR A  77      31.707  24.902 -43.077  1.00 76.19           C
ATOM    623  CE1 TYR A  77      32.290  24.054 -40.509  1.00 65.14           C
ATOM    624  CE2 TYR A  77      31.287  23.637 -42.647  1.00 72.22           C
ATOM    625  CZ  TYR A  77      31.583  23.223 -41.365  1.00 67.42           C
ATOM    626  OH  TYR A  77      31.171  21.983 -40.936  1.00 66.57           O
ATOM    627  N   LEU A  78      36.152  26.012 -43.481  1.00 50.01           N
ATOM    628  CA  LEU A  78      36.918  25.251 -44.462  1.00 49.66           C
ATOM    629  C   LEU A  78      36.196  23.923 -44.648  1.00 64.43           C
ATOM    630  O   LEU A  78      36.316  23.021 -43.817  1.00 61.72           O
ATOM    631  CB  LEU A  78      38.356  25.060 -43.988  1.00 46.05           C
ATOM    632  CG  LEU A  78      39.093  26.341 -43.552  1.00 47.58           C
ATOM    633  CD1 LEU A  78      40.457  26.030 -43.001  1.00 46.18           C
ATOM    634  CD2 LEU A  78      39.196  27.341 -44.693  1.00 46.57           C
ATOM    635  N   LEU A  79      35.424  23.810 -45.735  1.00 59.62           N
ATOM    636  CA  LEU A  79      34.511  22.683 -45.921  1.00 61.72           C
ATOM    637  C   LEU A  79      35.245  21.404 -46.301  1.00 60.01           C
ATOM    638  O   LEU A  79      35.074  20.370 -45.647  1.00 55.55           O
ATOM    639  CB  LEU A  79      33.476  23.012 -46.990  1.00 69.25           C
ATOM    640  CG  LEU A  79      32.270  23.839 -46.582  1.00 68.83           C
ATOM    641  CD1 LEU A  79      32.628  25.310 -46.535  1.00 68.50           C
ATOM    642  CD2 LEU A  79      31.146  23.575 -47.564  1.00 72.09           C
ATOM    643  N   THR A  80      36.036  21.447 -47.373  1.00 64.28           N
ATOM    644  CA  THR A  80      36.857  20.308 -47.760  1.00 74.64           C
ATOM    645  C   THR A  80      37.974  20.763 -48.689  1.00 67.33           C
ATOM    646  O   THR A  80      37.936  21.853 -49.266  1.00 62.38           O
ATOM    647  CB  THR A  80      36.033  19.213 -48.440  1.00 80.04           C
ATOM    648  OG1 THR A  80      36.928  18.244 -49.001  1.00 81.44           O
ATOM    649  CG2 THR A  80      35.187  19.798 -49.549  1.00 82.69           C
ATOM    650  N   ILE A  81      38.963  19.882 -48.842  1.00 70.50           N
ATOM    651  CA  ILE A  81      40.100  20.079 -49.732  1.00 65.10           C
ATOM    652  C   ILE A  81      40.202  18.859 -50.635  1.00 75.65           C
ATOM    653  O   ILE A  81      40.162  17.722 -50.152  1.00 80.14           O
ATOM    654  CB  ILE A  81      41.408  20.294 -48.941  1.00 61.02           C
ATOM    655  CG1 ILE A  81      42.635  20.226 -49.849  1.00 59.46           C
ATOM    656  CG2 ILE A  81      41.534  19.304 -47.785  1.00 45.39           C
ATOM    657  CD1 ILE A  81      43.867  20.837 -49.208  1.00 44.31           C
ATOM    658  N   TYR A  82      40.304  19.067 -51.933  1.00 74.26           N
ATOM    659  CA  TYR A  82      40.496  17.958 -52.832  1.00 73.52           C
ATOM    660  C   TYR A  82      41.562  18.295 -53.819  1.00 76.77           C
ATOM    661  O   TYR A  82      41.834  19.428 -54.051  1.00 82.31           O
ATOM    662  CB  TYR A  82      39.194  17.529 -53.493  1.00 70.55           C
ATOM    663  CG  TYR A  82      38.505  18.548 -54.358  1.00 75.76           C
ATOM    664  CD1 TYR A  82      38.984  18.850 -55.605  1.00 83.26           C
ATOM    665  CD2 TYR A  82      37.354  19.168 -53.942  1.00 74.23           C
ATOM    666  CE1 TYR A  82      38.355  19.771 -56.402  1.00 86.41           C
ATOM    667  CE2 TYR A  82      36.717  20.089 -54.739  1.00 78.94           C
ATOM    668  CZ  TYR A  82      37.229  20.386 -55.967  1.00 85.18           C
ATOM    669  OH  TYR A  82      36.614  21.285 -56.789  1.00 84.28           O
ATOM    670  N   GLY A  83      42.227  17.295 -54.337  1.00 71.06           N
ATOM    671  CA  GLY A  83      43.351  17.483 -55.222  1.00 63.83           C
ATOM    672  C   GLY A  83      42.940  17.789 -56.618  1.00 63.98           C
ATOM    673  O   GLY A  83      41.796  17.628 -56.970  1.00 66.08           O
ATOM    674  N   LYS A  84      43.873  18.260 -57.414  1.00 66.35           N
ATOM    675  CA  LYS A  84      43.521  18.710 -58.741  1.00 80.65           C
ATOM    676  C   LYS A  84      42.974  17.631 -59.649  1.00 85.15           C
ATOM    677  O   LYS A  84      41.928  17.781 -60.221  1.00 78.90           O
ATOM    678  CB  LYS A  84      44.755  19.311 -59.401  1.00 86.69           C
ATOM    679  N   ASN A  85      43.659  16.510 -59.704  1.00 96.54           N
ATOM    680  CA  ASN A  85      43.327  15.437 -60.619  1.00111.58           C
ATOM    681  C   ASN A  85      41.978  14.856 -60.307  1.00114.21           C
ATOM    682  O   ASN A  85      41.220  14.486 -61.188  1.00119.42           O
ATOM    683  CB  ASN A  85      44.393  14.350 -60.578  1.00110.60           C
ATOM    684  N   GLU A  86      41.688  14.816 -59.022  1.00114.57           N
ATOM    685  CA  GLU A  86      40.605  14.062 -58.465  1.00111.83           C
ATOM    686  C   GLU A  86      39.355  14.822 -58.761  1.00115.01           C
ATOM    687  O   GLU A  86      39.369  15.690 -59.603  1.00117.43           O
ATOM    688  CB  GLU A  86      40.805  13.946 -56.971  1.00103.67           C
ATOM    689  N   MET A  87      38.253  14.451 -58.128  1.00114.95           N
ATOM    690  CA  MET A  87      36.962  14.808 -58.651  1.00113.24           C
ATOM    691  C   MET A  87      36.898  16.284 -58.689  1.00111.87           C
ATOM    692  O   MET A  87      36.868  16.935 -57.669  1.00113.61           O
ATOM    693  CB  MET A  87      35.878  14.341 -57.689  1.00108.57           C
ATOM    694  N   SER A  88      36.805  16.768 -59.915  1.00115.74           N
ATOM    695  CA  SER A  88      36.707  18.171 -60.278  1.00109.50           C
ATOM    696  C   SER A  88      35.426  18.374 -61.049  1.00120.97           C
ATOM    697  O   SER A  88      35.300  19.289 -61.833  1.00117.45           O
ATOM    698  CB  SER A  88      37.887  18.557 -61.163  1.00105.73           C
ATOM    699  N   ASP A  89      34.496  17.456 -60.882  1.00136.90           N
ATOM    700  CA  ASP A  89      33.295  17.476 -61.649  1.00142.54           C
ATOM    701  C   ASP A  89      32.235  17.949 -60.707  1.00139.81           C
ATOM    702  O   ASP A  89      31.980  17.323 -59.675  1.00141.02           O
ATOM    703  CB  ASP A  89      32.994  16.066 -62.127  1.00146.65           C
ATOM    704  CG  ASP A  89      34.081  15.511 -62.994  1.00142.54           C
ATOM    705  OD1 ASP A  89      35.047  16.228 -63.284  1.00139.71           O
ATOM    706  OD2 ASP A  89      33.970  14.349 -63.396  1.00144.48           O
ATOM    707  N   LEU A  90      31.606  19.052 -61.063  1.00127.19           N
ATOM    708  CA  LEU A  90      30.685  19.647 -60.144  1.00115.57           C
ATOM    709  C   LEU A  90      29.280  19.470 -60.630  1.00128.55           C
ATOM    710  O   LEU A  90      28.895  19.953 -61.678  1.00123.34           O
ATOM    711  CB  LEU A  90      31.026  21.118 -59.926  1.00110.73           C
ATOM    712  CG  LEU A  90      32.377  21.340 -59.271  1.00 88.76           C
ATOM    713  CD1 LEU A  90      32.402  20.559 -57.975  1.00 85.57           C
ATOM    714  CD2 LEU A  90      33.463  20.858 -60.208  1.00 88.31           C
ATOM    715  N   ASN A  91      28.501  18.784 -59.828  1.00142.50           N
ATOM    716  CA  ASN A  91      27.117  18.498 -60.203  1.00152.88           C
ATOM    717  C   ASN A  91      26.156  18.895 -59.079  1.00146.05           C
ATOM    718  O   ASN A  91      26.561  19.344 -57.998  1.00146.49           O
ATOM    719  CB  ASN A  91      26.931  17.020 -60.586  1.00164.05           C
ATOM    720  CG  ASN A  91      27.163  16.069 -59.423  1.00165.98           C
ATOM    721  OD1 ASN A  91      26.276  15.844 -58.597  1.00168.13           O
ATOM    722  ND2 ASN A  91      28.353  15.481 -59.373  1.00163.48           N
ATOM    723  N   ALA A  92      24.860  18.700 -59.350  1.00137.87           N
ATOM    724  CA  ALA A  92      23.815  19.285 -58.514  1.00126.87           C
ATOM    725  C   ALA A  92      23.709  18.593 -57.159  1.00122.76           C
ATOM    726  O   ALA A  92      23.503  19.259 -56.138  1.00117.96           O
ATOM    727  CB  ALA A  92      22.475  19.240 -59.245  1.00129.10           C
ATOM    728  N   ASN A  93      23.820  17.262 -57.125  1.00120.18           N
ATOM    729  CA  ASN A  93      23.828  16.565 -55.839  1.00115.98           C
ATOM    730  C   ASN A  93      24.932  17.108 -54.941  1.00118.15           C
ATOM    731  O   ASN A  93      24.724  17.330 -53.737  1.00117.13           O
ATOM    732  CB  ASN A  93      23.996  15.060 -56.056  1.00107.29           C
ATOM    733  N   GLN A  94      26.102  17.372 -55.531  1.00120.28           N
ATOM    734  CA  GLN A  94      27.226  17.943 -54.796  1.00116.09           C
ATOM    735  C   GLN A  94      26.899  19.340 -54.278  1.00102.63           C
ATOM    736  O   GLN A  94      27.002  19.604 -53.076  1.00 94.13           O
ATOM    737  CB  GLN A  94      28.467  17.973 -55.691  1.00119.63           C
ATOM    738  CG  GLN A  94      28.793  16.636 -56.342  1.00124.81           C
ATOM    739  CD  GLN A  94      30.136  16.644 -57.048  1.00127.96           C
ATOM    740  OE1 GLN A  94      30.468  17.591 -57.761  1.00129.42           O
ATOM    741  NE2 GLN A  94      30.921  15.591 -56.842  1.00124.62           N
ATOM    742  N   ARG A  95      26.499  20.251 -55.178  1.00106.93           N
ATOM    743  CA  ARG A  95      26.227  21.633 -54.769  1.00100.76           C
ATOM    744  C   ARG A  95      25.156  21.695 -53.682  1.00 99.60           C
ATOM    745  O   ARG A  95      25.251  22.504 -52.746  1.00101.42           O
ATOM    746  CB  ARG A  95      25.814  22.475 -55.982  1.00 98.09           C
ATOM    747  CG  ARG A  95      26.969  22.834 -56.912  1.00 95.53           C
ATOM    748  CD  ARG A  95      26.500  23.306 -58.286  1.00100.17           C
ATOM    749  NE  ARG A  95      27.631  23.470 -59.197  1.00105.23           N
ATOM    750  CZ  ARG A  95      28.064  24.638 -59.666  1.00113.48           C
ATOM    751  NH1 ARG A  95      29.116  24.679 -60.473  1.00115.03           N
ATOM    752  NH2 ARG A  95      27.447  25.767 -59.335  1.00117.63           N
ATOM    753  N   LYS A  96      24.149  20.822 -53.771  1.00100.46           N
ATOM    754  CA  LYS A  96      23.067  20.821 -52.793  1.00 97.27           C
ATOM    755  C   LYS A  96      23.540  20.314 -51.434  1.00 99.66           C
ATOM    756  O   LYS A  96      23.214  20.903 -50.395  1.00 89.81           O
ATOM    757  CB  LYS A  96      21.900  19.976 -53.306  1.00100.97           C
ATOM    758  N   GLN A  97      24.308  19.219 -51.414  1.00102.11           N
ATOM    759  CA  GLN A  97      24.745  18.685 -50.124  1.00112.37           C
ATOM    760  C   GLN A  97      25.797  19.580 -49.475  1.00109.90           C
ATOM    761  O   GLN A  97      25.819  19.738 -48.244  1.00112.44           O
ATOM    762  CB  GLN A  97      25.256  17.259 -50.297  1.00118.37           C
ATOM    763  CG  GLN A  97      24.133  16.258 -50.497  1.00130.91           C
ATOM    764  CD  GLN A  97      24.632  14.926 -51.005  1.00141.23           C
ATOM    765  OE1 GLN A  97      25.708  14.843 -51.599  1.00142.52           O
ATOM    766  NE2 GLN A  97      23.855  13.871 -50.773  1.00141.25           N
ATOM    767  N   LEU A  98      26.671  20.178 -50.288  1.00101.59           N
ATOM    768  CA  LEU A  98      27.581  21.208 -49.795  1.00 90.89           C
ATOM    769  C   LEU A  98      26.814  22.365 -49.168  1.00 90.03           C
ATOM    770  O   LEU A  98      27.188  22.869 -48.099  1.00 88.40           O
ATOM    771  CB  LEU A  98      28.458  21.720 -50.935  1.00 85.56           C
ATOM    772  CG  LEU A  98      29.717  20.945 -51.307  1.00 80.34           C
ATOM    773  CD1 LEU A  98      30.452  21.680 -52.418  1.00 77.91           C
ATOM    774  CD2 LEU A  98      30.615  20.762 -50.090  1.00 72.92           C
ATOM    775  N   MET A  99      25.740  22.812 -49.833  1.00 87.32           N
ATOM    776  CA  MET A  99      24.924  23.869 -49.248  1.00 86.25           C
ATOM    777  C   MET A  99      24.297  23.417 -47.938  1.00 84.59           C
ATOM    778  O   MET A  99      24.161  24.223 -47.008  1.00 82.09           O
ATOM    779  CB  MET A  99      23.845  24.324 -50.235  1.00 93.97           C
ATOM    780  N   ALA A 100      23.935  22.136 -47.831  1.00 83.41           N
ATOM    781  CA  ALA A 100      23.305  21.661 -46.605  1.00 82.69           C
ATOM    782  C   ALA A 100      24.286  21.674 -45.444  1.00 78.26           C
ATOM    783  O   ALA A 100      23.982  22.218 -44.379  1.00 77.47           O
ATOM    784  CB  ALA A 100      22.728  20.263 -46.809  1.00 87.43           C
ATOM    785  N   PHE A 101      25.469  21.078 -45.624  1.00 75.48           N
ATOM    786  CA  PHE A 101      26.435  21.044 -44.528  1.00 75.88           C
ATOM    787  C   PHE A 101      26.935  22.442 -44.194  1.00 73.27           C
ATOM    788  O   PHE A 101      27.165  22.764 -43.016  1.00 71.10           O
ATOM    789  CB  PHE A 101      27.605  20.127 -44.887  1.00 79.91           C
ATOM    790  CG  PHE A 101      28.349  19.586 -43.691  1.00 81.97           C
ATOM    791  CD1 PHE A 101      27.690  18.811 -42.741  1.00 77.40           C
ATOM    792  CD2 PHE A 101      29.711  19.839 -43.525  1.00 78.40           C
ATOM    793  CE1 PHE A 101      28.367  18.313 -41.643  1.00 70.23           C
ATOM    794  CE2 PHE A 101      30.400  19.341 -42.430  1.00 72.02           C
ATOM    795  CZ  PHE A 101      29.727  18.578 -41.485  1.00 72.28           C
ATOM    796  N   MET A 102      27.092  23.283 -45.217  1.00 71.55           N
ATOM    797  CA  MET A 102      27.439  24.678 -44.991  1.00 81.80           C
ATOM    798  C   MET A 102      26.403  25.360 -44.108  1.00 82.10           C
ATOM    799  O   MET A 102      26.755  26.058 -43.152  1.00 72.28           O
ATOM    800  CB  MET A 102      27.577  25.401 -46.330  1.00 79.60           C
ATOM    801  CG  MET A 102      27.875  26.879 -46.198  1.00 73.56           C
ATOM    802  SD  MET A 102      26.409  27.929 -46.093  1.00 81.44           S
ATOM    803  CE  MET A 102      25.653  27.578 -47.669  1.00 84.66           C
ATOM    804  N   GLU A 103      25.113  25.178 -44.423  1.00 89.17           N
ATOM    805  CA  GLU A 103      24.062  25.765 -43.594  1.00 89.21           C
ATOM    806  C   GLU A 103      24.041  25.136 -42.206  1.00 84.70           C
ATOM    807  O   GLU A 103      23.675  25.797 -41.219  1.00 83.73           O
ATOM    808  CB  GLU A 103      22.707  25.607 -44.284  1.00 88.45           C
ATOM    809  CG  GLU A 103      22.588  26.400 -45.576  1.00 88.24           C
ATOM    810  CD  GLU A 103      21.795  27.683 -45.413  1.00 94.53           C
ATOM    811  OE1 GLU A 103      20.639  27.726 -45.896  1.00102.00           O
ATOM    812  OE2 GLU A 103      22.322  28.642 -44.798  1.00 85.44           O
ATOM    813  N   ALA A 104      24.460  23.871 -42.116  1.00 87.00           N
ATOM    814  CA  ALA A 104      24.542  23.190 -40.833  1.00 83.54           C
ATOM    815  C   ALA A 104      25.518  23.900 -39.904  1.00 83.02           C
ATOM    816  O   ALA A 104      25.188  24.196 -38.749  1.00 67.53           O
ATOM    817  CB  ALA A 104      24.941  21.729 -41.043  1.00 70.05           C
ATOM    818  N   TRP A 105      26.731  24.195 -40.380  1.00 87.02           N
ATOM    819  CA  TRP A 105      27.581  25.031 -39.536  1.00 92.37           C
ATOM    820  C   TRP A 105      26.940  26.402 -39.347  1.00 94.60           C
ATOM    821  O   TRP A 105      26.762  26.862 -38.212  1.00 93.27           O
ATOM    822  CB  TRP A 105      29.008  25.168 -40.092  1.00 86.41           C
ATOM    823  CG  TRP A 105      29.624  26.538 -39.780  1.00 91.67           C
ATOM    824  CD1 TRP A 105      30.099  27.449 -40.687  1.00 94.55           C
ATOM    825  CD2 TRP A 105      29.769  27.161 -38.486  1.00 90.19           C
ATOM    826  NE1 TRP A 105      30.547  28.583 -40.041  1.00 86.33           N
ATOM    827  CE2 TRP A 105      30.348  28.434 -38.695  1.00 81.72           C
ATOM    828  CE3 TRP A 105      29.469  26.766 -37.177  1.00 89.06           C
ATOM    829  CZ2 TRP A 105      30.639  29.301 -37.647  1.00 72.29           C
ATOM    830  CZ3 TRP A 105      29.747  27.644 -36.139  1.00 83.14           C
ATOM    831  CH2 TRP A 105      30.327  28.891 -36.382  1.00 72.54           C
ATOM    832  N   ARG A 106      26.532  27.038 -40.454  1.00 95.33           N
ATOM    833  CA  ARG A 106      26.086  28.432 -40.426  1.00 87.28           C
ATOM    834  C   ARG A 106      25.141  28.709 -39.265  1.00 83.18           C
ATOM    835  O   ARG A 106      25.311  29.697 -38.542  1.00 83.11           O
ATOM    836  CB  ARG A 106      25.420  28.801 -41.757  1.00 89.15           C
ATOM    837  CG  ARG A 106      25.015  30.275 -41.868  1.00 92.24           C
ATOM    838  CD  ARG A 106      24.318  30.595 -43.195  1.00 99.69           C
ATOM    839  NE  ARG A 106      23.073  31.342 -42.993  1.00108.09           N
ATOM    840  CZ  ARG A 106      22.302  31.820 -43.971  1.00112.68           C
ATOM    841  NH1 ARG A 106      22.636  31.644 -45.242  1.00116.33           N
ATOM    842  NH2 ARG A 106      21.189  32.479 -43.681  1.00111.90           N
ATOM    843  N   ASN A 107      24.163  27.834 -39.036  1.00 83.51           N
ATOM    844  CA  ASN A 107      23.180  28.108 -37.995  1.00 90.37           C
ATOM    845  C   ASN A 107      23.592  27.608 -36.612  1.00105.08           C
ATOM    846  O   ASN A 107      22.731  27.503 -35.729  1.00 95.25           O
ATOM    847  CB  ASN A 107      21.828  27.530 -38.395  1.00 89.85           C
ATOM    848  CG  ASN A 107      21.161  28.355 -39.464  1.00 93.09           C
ATOM    849  OD1 ASN A 107      20.961  29.562 -39.296  1.00 94.13           O
ATOM    850  ND2 ASN A 107      20.847  27.725 -40.588  1.00 92.69           N
ATOM    851  N   GLU A 108      24.887  27.331 -36.394  1.00115.74           N
ATOM    852  CA  GLU A 108      25.346  26.884 -35.079  1.00120.07           C
ATOM    853  C   GLU A 108      25.602  28.062 -34.145  1.00120.03           C
ATOM    854  O   GLU A 108      25.410  27.943 -32.929  1.00126.09           O
ATOM    855  CB  GLU A 108      26.606  26.029 -35.213  1.00120.74           C
ATOM    856  N   GLN A 109      26.043  29.196 -34.689  1.00102.08           N
ATOM    857  CA  GLN A 109      26.129  30.459 -33.958  1.00 85.09           C
ATOM    858  C   GLN A 109      25.228  31.456 -34.681  1.00100.72           C
ATOM    859  O   GLN A 109      25.685  32.171 -35.579  1.00 92.26           O
ATOM    860  CB  GLN A 109      27.565  30.949 -33.875  1.00 72.44           C
ATOM    861  N   SER A 110      23.964  31.508 -34.250  1.00111.99           N
ATOM    862  CA  SER A 110      22.820  32.096 -34.969  1.00121.25           C
ATOM    863  C   SER A 110      23.158  32.746 -36.305  1.00125.74           C
ATOM    864  O   SER A 110      23.358  32.052 -37.301  1.00127.06           O
ATOM    865  CB  SER A 110      22.105  33.117 -34.079  1.00122.68           C
ATOM    866  OG  SER A 110      20.767  33.322 -34.516  1.00120.49           O
ATOM    867  N   GLN B   3      33.656  32.744 -25.803  1.00 66.42           N
ATOM    868  CA  GLN B   3      34.515  32.248 -26.879  1.00 68.63           C
ATOM    869  C   GLN B   3      35.999  32.427 -26.522  1.00 62.96           C
ATOM    870  O   GLN B   3      36.349  32.668 -25.363  1.00 57.98           O
ATOM    871  CB  GLN B   3      34.169  32.963 -28.199  1.00 75.20           C
ATOM    872  CG  GLN B   3      34.729  32.335 -29.499  1.00 80.37           C
ATOM    873  CD  GLN B   3      34.596  30.814 -29.543  1.00 86.88           C
ATOM    874  OE1 GLN B   3      35.570  30.096 -29.826  1.00 77.33           O
ATOM    875  NE2 GLN B   3      33.381  30.317 -29.284  1.00 91.73           N
ATOM    876  N   VAL B   4      36.859  32.294 -27.527  1.00 59.17           N
ATOM    877  CA  VAL B   4      38.298  32.441 -27.378  1.00 54.89           C
ATOM    878  C   VAL B   4      38.678  33.883 -27.675  1.00 60.90           C
ATOM    879  O   VAL B   4      38.277  34.440 -28.704  1.00 53.44           O
ATOM    880  CB  VAL B   4      39.040  31.481 -28.322  1.00 54.21           C
ATOM    881  CG1 VAL B   4      40.535  31.615 -28.129  1.00 39.35           C
ATOM    882  CG2 VAL B   4      38.585  30.055 -28.094  1.00 54.30           C
ATOM    883  N   GLN B   5      39.477  34.479 -26.791  1.00 62.05           N
ATOM    884  CA  GLN B   5      39.918  35.861 -26.934  1.00 54.90           C
ATOM    885  C   GLN B   5      41.353  35.899 -27.428  1.00 52.53           C
ATOM    886  O   GLN B   5      42.205  35.174 -26.914  1.00 52.40           O
ATOM    887  CB  GLN B   5      39.809  36.613 -25.609  1.00 49.71           C
ATOM    888  CG  GLN B   5      38.542  37.426 -25.471  1.00 60.04           C
ATOM    889  CD  GLN B   5      38.181  37.694 -24.026  1.00 73.98           C
ATOM    890  OE1 GLN B   5      39.031  37.595 -23.144  1.00 81.19           O
ATOM    891  NE2 GLN B   5      36.914  38.022 -23.772  1.00 79.79           N
ATOM    892  N   LEU B   6      41.616  36.756 -28.415  1.00 55.91           N
ATOM    893  CA  LEU B   6      42.966  37.051 -28.880  1.00 52.29           C
ATOM    894  C   LEU B   6      43.173  38.559 -28.865  1.00 62.59           C
ATOM    895  O   LEU B   6      42.484  39.291 -29.582  1.00 63.45           O
ATOM    896  CB  LEU B   6      43.202  36.485 -30.285  1.00 40.67           C
ATOM    897  CG  LEU B   6      44.295  37.080 -31.191  1.00 38.70           C
ATOM    898  CD1 LEU B   6      45.603  37.296 -30.469  1.00 35.22           C
ATOM    899  CD2 LEU B   6      44.517  36.168 -32.385  1.00 40.49           C
ATOM    900  N   GLN B   7      44.131  39.021 -28.068  1.00 64.88           N
ATOM    901  CA  GLN B   7      44.553  40.414 -28.111  1.00 61.41           C
ATOM    902  C   GLN B   7      46.064  40.464 -28.247  1.00 54.78           C
ATOM    903  O   GLN B   7      46.781  39.815 -27.477  1.00 45.99           O
ATOM    904  CB  GLN B   7      44.109  41.182 -26.869  1.00 66.06           C
ATOM    905  CG  GLN B   7      44.356  42.687 -26.982  1.00 76.12           C
ATOM    906  CD  GLN B   7      43.644  43.321 -28.174  1.00 73.91           C
ATOM    907  OE1 GLN B   7      44.122  43.262 -29.315  1.00 72.11           O
ATOM    908  NE2 GLN B   7      42.498  43.931 -27.910  1.00 66.23           N
ATOM    909  N   GLU B   8      46.550  41.222 -29.223  1.00 57.15           N
ATOM    910  CA  GLU B   8      47.981  41.277 -29.472  1.00 47.96           C
ATOM    911  C   GLU B   8      48.520  42.680 -29.216  1.00 53.58           C
ATOM    912  O   GLU B   8      47.772  43.641 -29.023  1.00 63.14           O
ATOM    913  CB  GLU B   8      48.309  40.807 -30.891  1.00 43.88           C
ATOM    914  CG  GLU B   8      47.814  41.659 -32.012  1.00 44.24           C
ATOM    915  CD  GLU B   8      48.232  41.097 -33.356  1.00 56.87           C
ATOM    916  OE1 GLU B   8      48.039  39.888 -33.580  1.00 56.88           O
ATOM    917  OE2 GLU B   8      48.781  41.851 -34.183  1.00 69.59           O
ATOM    918  N   SER B   9      49.850  42.760 -29.129  1.00 47.77           N
ATOM    919  CA  SER B   9      50.618  43.928 -28.694  1.00 39.26           C
ATOM    920  C   SER B   9      51.929  44.023 -29.435  1.00 37.49           C
ATOM    921  O   SER B   9      52.316  43.102 -30.095  1.00 40.11           O
ATOM    922  CB  SER B   9      50.871  43.871 -27.196  1.00 47.03           C
ATOM    923  OG  SER B   9      52.072  44.507 -26.785  1.00 43.68           O
ATOM    924  N   GLY B  10      52.579  45.174 -29.343  1.00 39.36           N
ATOM    925  CA  GLY B  10      53.871  45.424 -29.945  1.00 24.19           C
ATOM    926  C   GLY B  10      53.761  45.945 -31.364  1.00 24.22           C
ATOM    927  O   GLY B  10      52.725  45.871 -32.019  1.00 54.23           O
ATOM    928  N   GLY B  11      54.863  46.489 -31.853  1.00 23.55           N
ATOM    929  CA  GLY B  11      54.950  46.936 -33.224  1.00 27.33           C
ATOM    930  C   GLY B  11      55.304  48.410 -33.314  1.00 32.40           C
ATOM    931  O   GLY B  11      55.243  49.158 -32.339  1.00 34.71           O
ATOM    932  N   GLY B  12      55.688  48.808 -34.522  1.00 30.31           N
ATOM    933  CA  GLY B  12      56.013  50.204 -34.739  1.00 33.63           C
ATOM    934  C   GLY B  12      57.306  50.428 -35.485  1.00 38.18           C
ATOM    935  O   GLY B  12      57.734  49.584 -36.279  1.00 40.76           O
ATOM    936  N   LEU B  13      57.746  50.888 -35.007  1.00 37.41           N
ATOM    937  CA  LEU B  13      58.660  51.520 -35.944  1.00 35.91           C
ATOM    938  C   LEU B  13      60.045  51.625 -35.324  1.00 35.61           C
ATOM    939  O   LEU B  13      60.185  51.869 -34.119  1.00 35.11           O
ATOM    940  CB  LEU B  13      58.149  52.902 -36.373  1.00 37.61           C
ATOM    941  CG  LEU B  13      58.982  53.526 -37.511  1.00 38.24           C
ATOM    942  CD1 LEU B  13      58.147  54.390 -38.460  1.00 39.66           C
ATOM    943  CD2 LEU B  13      60.177  54.307 -36.994  1.00 27.63           C
ATOM    944  N   VAL B  14      61.430  51.139 -35.727  1.00 29.34           N
ATOM    945  CA  VAL B  14      62.646  50.692 -35.061  1.00 32.38           C
ATOM    946  C   VAL B  14      63.834  51.071 -35.928  1.00 37.32           C
ATOM    947  O   VAL B  14      63.749  51.079 -37.163  1.00 31.88           O
ATOM    948  CB  VAL B  14      62.684  49.163 -34.803  1.00 31.50           C
ATOM    949  CG1 VAL B  14      63.566  48.859 -33.603  1.00 31.98           C
ATOM    950  CG2 VAL B  14      61.288  48.571 -34.624  1.00 25.36           C
ATOM    951  N   GLN B  15      64.970  51.376 -35.257  1.00 44.19           N
ATOM    952  CA  GLN B  15      66.247  51.592 -35.932  1.00 48.09           C
ATOM    953  C   GLN B  15      66.864  50.247 -36.298  1.00 43.71           C
ATOM    954  O   GLN B  15      66.732  49.282 -35.537  1.00 46.68           O
ATOM    955  CB  GLN B  15      67.225  52.363 -35.036  1.00 55.24           C
ATOM    956  CG  GLN B  15      66.645  53.583 -34.314  1.00 65.39           C
ATOM    957  CD  GLN B  15      66.594  54.827 -35.186  1.00 70.17           C
ATOM    958  OE1 GLN B  15      67.244  54.896 -36.231  1.00 70.29           O
ATOM    959  NE2 GLN B  15      65.818  55.819 -34.757  1.00 67.98           N
ATOM    960  N   PRO B  16      67.520  50.150 -37.462  1.00 38.21           N
ATOM    961  CA  PRO B  16      68.363  48.980 -37.751  1.00 36.57           C
ATOM    962  C   PRO B  16      69.213  48.543 -36.568  1.00 37.25           C
ATOM    963  O   PRO B  16      69.638  49.375 -35.757  1.00 40.05           O
ATOM    964  CB  PRO B  16      69.225  49.470 -38.919  1.00 28.78           C
ATOM    965  CG  PRO B  16      68.274  50.366 -39.676  1.00 31.06           C
ATOM    966  CD  PRO B  16      67.319  50.975 -38.661  1.00 27.20           C
ATOM    967  N   GLY B  17      69.451  47.236 -36.449  1.00 35.95           N
ATOM    968  CA  GLY B  17      70.149  46.696 -35.301  1.00 22.73           C
ATOM    969  C   GLY B  17      69.402  46.782 -33.994  1.00 21.96           C
ATOM    970  O   GLY B  17      69.872  46.228 -32.999  1.00 29.32           O
ATOM    971  N   GLY B  18      68.239  47.452 -33.957  1.00 21.64           N
ATOM    972  CA  GLY B  18      67.433  47.498 -32.752  1.00 25.94           C
ATOM    973  C   GLY B  18      66.488  46.297 -32.565  1.00 26.99           C
ATOM    974  O   GLY B  18      66.267  45.469 -33.454  1.00 26.65           O
ATOM    975  N   SER B  19      65.898  46.241 -31.376  1.00 25.18           N
ATOM    976  CA  SER B  19      65.123  45.105 -30.927  1.00 25.90           C
ATOM    977  C   SER B  19      63.669  45.508 -30.707  1.00 37.85           C
ATOM    978  O   SER B  19      63.392  46.574 -30.150  1.00 32.48           O
ATOM    979  CB  SER B  19      65.691  44.557 -29.620  1.00 33.22           C
ATOM    980  OG  SER B  19      64.976  45.098 -28.507  1.00 44.40           O
ATOM    981  N   LEU B  20      62.747  44.620 -31.088  1.00 43.50           N
ATOM    982  CA  LEU B  20      61.321  44.810 -30.862  1.00 39.54           C
ATOM    983  C   LEU B  20      60.664  43.471 -30.537  1.00 38.48           C
ATOM    984  O   LEU B  20      60.881  42.476 -31.242  1.00 36.38           O
ATOM    985  CB  LEU B  20      60.666  45.451 -32.087  1.00 30.04           C
ATOM    986  CG  LEU B  20      59.159  45.638 -32.009  1.00 41.31           C
ATOM    987  CD1 LEU B  20      58.711  46.223 -30.674  1.00 44.00           C
ATOM    988  CD2 LEU B  20      58.708  46.529 -33.146  1.00 49.43           C
ATOM    989  N   ARG B  21      59.854  43.459 -29.472  1.00 35.02           N
ATOM    990  CA  ARG B  21      59.110  42.280 -29.038  1.00 37.87           C
ATOM    991  C   ARG B  21      57.643  42.428 -29.447  1.00 39.89           C
ATOM    992  O   ARG B  21      56.915  43.274 -28.902  1.00 28.20           O
ATOM    993  CB  ARG B  21      59.229  42.091 -27.527  1.00 37.99           C
ATOM    994  CG  ARG B  21      58.715  40.766 -27.005  1.00 36.47           C
ATOM    995  CD  ARG B  21      58.016  40.957 -25.661  1.00 55.04           C
ATOM    996  NE  ARG B  21      58.650  41.965 -24.797  1.00 63.55           N
ATOM    997  CZ  ARG B  21      58.129  43.161 -24.482  1.00 64.05           C
ATOM    998  NH1 ARG B  21      56.943  43.553 -24.954  1.00 50.12           N
ATOM    999  NH2 ARG B  21      58.805  43.979 -23.681  1.00 67.50           N
ATOM   1000  N   LEU B  22      57.217  41.622 -30.420  1.00 40.95           N
ATOM   1001  CA  LEU B  22      55.801  41.425 -30.666  1.00 35.72           C
ATOM   1002  C   LEU B  22      55.262  40.403 -29.681  1.00 37.52           C
ATOM   1003  O   LEU B  22      55.970  39.495 -29.250  1.00 47.25           O
ATOM   1004  CB  LEU B  22      55.537  40.939 -32.087  1.00 21.38           C
ATOM   1005  CG  LEU B  22      56.088  41.713 -33.267  1.00 21.25           C
ATOM   1006  CD1 LEU B  22      55.302  41.355 -34.479  1.00 21.85           C
ATOM   1007  CD2 LEU B  22      56.121  43.252 -33.031  1.00 27.84           C
ATOM   1008  N   SER B  23      53.989  40.227 -29.469  1.00 22.82           N
ATOM   1009  CA  SER B  23      53.438  39.589 -28.291  1.00 27.72           C
ATOM   1010  C   SER B  23      52.008  39.197 -28.612  1.00 42.66           C
ATOM   1011  O   SER B  23      51.387  39.780 -29.504  1.00 54.55           O
ATOM   1012  CB  SER B  23      53.504  40.517 -27.083  1.00 30.54           C
ATOM   1013  OG  SER B  23      52.921  39.891 -25.958  1.00 40.63           O
ATOM   1014  N   CYS B  24      51.326  38.447 -28.192  1.00 35.96           N
ATOM   1015  CA  CYS B  24      49.984  38.150 -28.681  1.00 34.33           C
ATOM   1016  C   CYS B  24      49.362  37.060 -27.814  1.00 36.66           C
ATOM   1017  O   CYS B  24      49.921  35.970 -27.700  1.00 43.17           O
ATOM   1018  CB  CYS B  24      50.085  37.789 -30.169  1.00 34.26           C
ATOM   1019  SG  CYS B  24      49.035  36.540 -30.864  1.00 40.99           S
ATOM   1020  N   VAL B  25      48.227  37.369 -27.178  1.00 37.00           N
ATOM   1021  CA  VAL B  25      47.660  36.588 -26.077  1.00 35.06           C
ATOM   1022  C   VAL B  25      46.374  35.914 -26.522  1.00 38.98           C
ATOM   1023  O   VAL B  25      45.513  36.543 -27.159  1.00 40.85           O
ATOM   1024  CB  VAL B  25      47.370  37.463 -24.841  1.00 40.79           C
ATOM   1025  CG1 VAL B  25      46.655  36.652 -23.771  1.00 33.34           C
ATOM   1026  CG2 VAL B  25      48.653  38.058 -24.295  1.00 47.76           C
ATOM   1027  N   VAL B  26      46.195  34.681 -26.086  1.00 39.20           N
ATOM   1028  CA  VAL B  26      45.011  33.902 -26.353  1.00 33.29           C
ATOM   1029  C   VAL B  26      44.487  33.341 -25.063  1.00 35.01           C
ATOM   1030  O   VAL B  26      45.128  32.562 -24.437  1.00 40.77           O
ATOM   1031  CB  VAL B  26      45.339  32.785 -27.298  1.00 32.37           C
ATOM   1032  CG1 VAL B  26      44.096  32.129 -27.786  1.00 33.93           C
ATOM   1033  CG2 VAL B  26      46.133  33.329 -28.455  1.00 30.54           C
ATOM   1034  N   SER B  27      43.273  33.746 -24.736  1.00 38.20           N
ATOM   1035  CA  SER B  27      42.600  33.391 -23.511  1.00 51.06           C
ATOM   1036  C   SER B  27      41.199  32.933 -23.797  1.00 41.35           C
ATOM   1037  O   SER B  27      40.807  32.844 -24.911  1.00 41.01           O
ATOM   1038  CB  SER B  27      42.603  34.550 -22.543  1.00 58.98           C
ATOM   1039  OG  SER B  27      41.907  34.207 -21.376  1.00 64.58           O
ATOM   1040  N   GLY B  28      40.484  32.571 -22.770  1.00 43.73           N
ATOM   1041  CA  GLY B  28      39.148  32.059 -22.935  1.00 65.14           C
ATOM   1042  C   GLY B  28      39.129  31.017 -21.889  1.00 82.81           C
ATOM   1043  O   GLY B  28      39.761  31.205 -20.868  1.00 86.63           O
ATOM   1044  N   ASP B  29      38.420  29.932 -22.101  1.00 87.22           N
ATOM   1045  CA  ASP B  29      38.681  28.764 -21.280  1.00 99.69           C
ATOM   1046  C   ASP B  29      39.462  27.715 -22.042  1.00105.24           C
ATOM   1047  O   ASP B  29      39.954  27.967 -23.116  1.00119.25           O
ATOM   1048  CB  ASP B  29      37.455  28.199 -20.548  1.00108.14           C
ATOM   1049  CG  ASP B  29      37.737  27.924 -19.056  1.00108.83           C
ATOM   1050  OD1 ASP B  29      36.913  27.242 -18.406  1.00109.29           O
ATOM   1051  OD2 ASP B  29      38.769  28.399 -18.535  1.00100.84           O
ATOM   1052  N   ARG B  30      39.549  26.542 -21.443  1.00 88.74           N
ATOM   1053  CA  ARG B  30      40.513  25.512 -21.721  1.00 76.58           C
ATOM   1054  C   ARG B  30      40.401  24.979 -23.112  1.00 80.05           C
ATOM   1055  O   ARG B  30      39.336  24.945 -23.655  1.00 97.84           O
ATOM   1056  CB  ARG B  30      40.275  24.378 -20.737  1.00 71.05           C
ATOM   1057  CG  ARG B  30      39.871  24.834 -19.343  1.00 65.95           C
ATOM   1058  CD  ARG B  30      38.725  24.008 -18.840  1.00 67.73           C
ATOM   1059  NE  ARG B  30      38.380  24.234 -17.451  1.00 74.66           N
ATOM   1060  CZ  ARG B  30      37.123  24.321 -17.040  1.00 85.53           C
ATOM   1061  NH1 ARG B  30      36.837  24.503 -15.755  1.00 88.81           N
ATOM   1062  NH2 ARG B  30      36.147  24.221 -17.937  1.00 84.09           N
ATOM   1063  N   ARG B  31      41.514  24.586 -23.697  1.00 64.74           N
ATOM   1064  CA  ARG B  31      41.537  24.049 -25.039  1.00 59.92           C
ATOM   1065  C   ARG B  31      42.795  23.240 -25.221  1.00 57.39           C
ATOM   1066  O   ARG B  31      43.563  23.149 -24.314  1.00 65.26           O
ATOM   1067  CB  ARG B  31      41.394  25.150 -26.069  1.00 53.83           C
ATOM   1068  CG  ARG B  31      42.648  25.902 -26.414  1.00 52.42           C
ATOM   1069  CD  ARG B  31      42.323  27.316 -26.823  1.00 46.66           C
ATOM   1070  NE  ARG B  31      42.498  28.185 -25.688  1.00 47.79           N
ATOM   1071  CZ  ARG B  31      43.452  29.081 -25.591  1.00 46.34           C
ATOM   1072  NH1 ARG B  31      44.325  29.225 -26.565  1.00 39.89           N
ATOM   1073  NH2 ARG B  31      43.538  29.801 -24.511  1.00 48.25           N
ATOM   1074  N   THR B  32      42.963  22.576 -26.345  1.00 45.07           N
ATOM   1075  CA  THR B  32      44.186  21.862 -26.605  1.00 40.21           C
ATOM   1076  C   THR B  32      44.904  22.577 -27.678  1.00 35.70           C
ATOM   1077  O   THR B  32      44.481  22.629 -28.779  1.00 35.76           O
ATOM   1078  CB  THR B  32      43.952  20.349 -26.888  1.00 47.64           C
ATOM   1079  OG1 THR B  32      44.146  19.631 -25.680  1.00 54.68           O
ATOM   1080  CG2 THR B  32      44.873  19.745 -27.919  1.00 37.23           C
ATOM   1081  N   ILE B  33      46.071  23.051 -27.340  1.00 43.27           N
ATOM   1082  CA  ILE B  33      46.813  23.883 -28.272  1.00 45.32           C
ATOM   1083  C   ILE B  33      47.751  22.995 -29.072  1.00 35.13           C
ATOM   1084  O   ILE B  33      48.440  22.144 -28.513  1.00 38.08           O
ATOM   1085  CB  ILE B  33      47.577  24.988 -27.523  1.00 51.41           C
ATOM   1086  CG1 ILE B  33      46.605  26.065 -27.023  1.00 44.15           C
ATOM   1087  CG2 ILE B  33      48.686  25.577 -28.408  1.00 54.21           C
ATOM   1088  CD1 ILE B  33      47.070  26.772 -25.760  1.00 44.79           C
ATOM   1089  N   TYR B  34      47.751  23.178 -30.385  1.00 31.19           N
ATOM   1090  CA  TYR B  34      48.550  22.405 -31.318  1.00 30.72           C
ATOM   1091  C   TYR B  34      49.806  23.143 -31.764  1.00 42.14           C
ATOM   1092  O   TYR B  34      50.921  22.634 -31.611  1.00 49.44           O
ATOM   1093  CB  TYR B  34      47.700  22.053 -32.539  1.00 31.70           C
ATOM   1094  CG  TYR B  34      46.561  21.106 -32.231  1.00 45.04           C
ATOM   1095  CD1 TYR B  34      45.248  21.555 -32.146  1.00 34.65           C
ATOM   1096  CD2 TYR B  34      46.806  19.759 -32.028  1.00 44.59           C
ATOM   1097  CE1 TYR B  34      44.227  20.691 -31.864  1.00 36.97           C
ATOM   1098  CE2 TYR B  34      45.788  18.888 -31.751  1.00 50.72           C
ATOM   1099  CZ  TYR B  34      44.503  19.352 -31.668  1.00 49.90           C
ATOM   1100  OH  TYR B  34      43.506  18.449 -31.393  1.00 57.44           O
ATOM   1101  N   THR B  35      49.641  24.343 -32.308  1.00 30.44           N
ATOM   1102  CA  THR B  35      50.732  25.046 -32.951  1.00 34.24           C
ATOM   1103  C   THR B  35      50.424  26.539 -32.902  1.00 44.89           C
ATOM   1104  O   THR B  35      49.268  26.953 -32.742  1.00 37.69           O
ATOM   1105  CB  THR B  35      50.935  24.548 -34.394  1.00 35.42           C
ATOM   1106  OG1 THR B  35      52.063  25.211 -35.000  1.00 38.01           O
ATOM   1107  CG2 THR B  35      49.676  24.790 -35.234  1.00 28.84           C
ATOM   1108  N   MET B  36      51.570  27.303 -33.393  1.00 36.40           N
ATOM   1109  CA  MET B  36      51.329  28.696 -33.158  1.00 34.17           C
ATOM   1110  C   MET B  36      52.404  29.537 -33.776  1.00 34.10           C
ATOM   1111  O   MET B  36      53.430  29.063 -34.104  1.00 34.40           O
ATOM   1112  CB  MET B  36      51.214  28.971 -31.694  1.00 36.30           C
ATOM   1113  CG  MET B  36      52.466  28.805 -30.911  1.00 32.56           C
ATOM   1114  SD  MET B  36      52.132  28.793 -29.184  1.00 38.67           S
ATOM   1115  CE  MET B  36      51.830  27.068 -29.012  1.00 38.32           C
ATOM   1116  N   GLY B  37      52.319  30.616 -34.246  1.00 38.40           N
ATOM   1117  CA  GLY B  37      53.372  31.156 -35.078  1.00 41.90           C
ATOM   1118  C   GLY B  37      53.205  32.634 -35.334  1.00 32.04           C
ATOM   1119  O   GLY B  37      52.429  33.319 -34.669  1.00 32.19           O
ATOM   1120  N   TRP B  38      53.975  33.108 -36.306  1.00 27.72           N
ATOM   1121  CA  TRP B  38      53.910  34.467 -36.799  1.00 28.96           C
ATOM   1122  C   TRP B  38      54.117  34.417 -38.305  1.00 38.06           C
ATOM   1123  O   TRP B  38      54.878  33.573 -38.811  1.00 36.01           O
ATOM   1124  CB  TRP B  38      54.960  35.382 -36.119  1.00 22.29           C
ATOM   1125  CG  TRP B  38      54.781  35.482 -34.644  1.00 21.88           C
ATOM   1126  CD1 TRP B  38      55.177  34.584 -33.722  1.00 21.56           C
ATOM   1127  CD2 TRP B  38      54.126  36.531 -33.921  1.00 22.07           C
ATOM   1128  NE1 TRP B  38      54.823  34.992 -32.459  1.00 21.59           N
ATOM   1129  CE2 TRP B  38      54.166  36.189 -32.557  1.00 21.91           C
ATOM   1130  CE3 TRP B  38      53.507  37.721 -34.294  1.00 22.57           C
ATOM   1131  CZ2 TRP B  38      53.614  36.992 -31.573  1.00 22.30           C
ATOM   1132  CZ3 TRP B  38      52.977  38.509 -33.321  1.00 22.87           C
ATOM   1133  CH2 TRP B  38      53.031  38.148 -31.975  1.00 22.76           C
ATOM   1134  N   PHE B  39      53.422  35.334 -38.994  1.00 32.88           N
ATOM   1135  CA  PHE B  39      53.418  35.536 -40.439  1.00 30.59           C
ATOM   1136  C   PHE B  39      53.763  36.993 -40.738  1.00 31.49           C
ATOM   1137  O   PHE B  39      53.397  37.889 -39.969  1.00 29.81           O
ATOM   1138  CB  PHE B  39      52.031  35.196 -41.014  1.00 27.52           C
ATOM   1139  CG  PHE B  39      51.941  35.313 -42.501  1.00 29.07           C
ATOM   1140  CD1 PHE B  39      52.260  34.235 -43.308  1.00 41.69           C
ATOM   1141  CD2 PHE B  39      51.518  36.483 -43.095  1.00 30.03           C
ATOM   1142  CE1 PHE B  39      52.181  34.328 -44.681  1.00 41.84           C
ATOM   1143  CE2 PHE B  39      51.435  36.583 -44.475  1.00 36.43           C
ATOM   1144  CZ  PHE B  39      51.765  35.503 -45.268  1.00 35.76           C
ATOM   1145  N   ARG B  40      54.467  37.244 -41.851  1.00 28.04           N
ATOM   1146  CA  ARG B  40      54.769  38.627 -42.214  1.00 33.04           C
ATOM   1147  C   ARG B  40      54.659  38.845 -43.712  1.00 40.18           C
ATOM   1148  O   ARG B  40      54.981  37.963 -44.513  1.00 41.63           O
ATOM   1149  CB  ARG B  40      56.161  39.078 -41.755  1.00 29.70           C
ATOM   1150  CG  ARG B  40      57.289  38.926 -42.774  1.00 26.27           C
ATOM   1151  CD  ARG B  40      58.643  39.144 -42.074  1.00 29.38           C
ATOM   1152  NE  ARG B  40      59.795  38.738 -42.878  1.00 28.56           N
ATOM   1153  CZ  ARG B  40      61.060  38.843 -42.477  1.00 35.69           C
ATOM   1154  NH1 ARG B  40      61.349  39.345 -41.280  1.00 42.33           N
ATOM   1155  NH2 ARG B  40      62.043  38.454 -43.274  1.00 38.75           N
ATOM   1156  N   GLN B  41      54.222  40.051 -44.074  1.00 45.41           N
ATOM   1157  CA  GLN B  41      53.972  40.421 -45.460  1.00 48.44           C
ATOM   1158  C   GLN B  41      54.350  41.873 -45.673  1.00 57.77           C
ATOM   1159  O   GLN B  41      53.759  42.764 -45.057  1.00 48.25           O
ATOM   1160  CB  GLN B  41      52.506  40.226 -45.828  1.00 49.08           C
ATOM   1161  CG  GLN B  41      52.204  40.610 -47.257  1.00 42.10           C
ATOM   1162  CD  GLN B  41      50.804  40.234 -47.639  1.00 50.47           C
ATOM   1163  OE1 GLN B  41      49.930  40.123 -46.774  1.00 52.48           O
ATOM   1164  NE2 GLN B  41      50.572  40.023 -48.933  1.00 50.36           N
ATOM   1165  N   ALA B  42      55.292  42.093 -46.528  1.00 78.90           N
ATOM   1166  CA  ALA B  42      55.664  43.395 -47.049  1.00 82.99           C
ATOM   1167  C   ALA B  42      54.813  43.720 -48.268  1.00 84.86           C
ATOM   1168  O   ALA B  42      54.308  42.815 -48.936  1.00 90.40           O
ATOM   1169  CB  ALA B  42      57.141  43.415 -47.431  1.00 85.43           C
ATOM   1170  N   PRO B  43      54.610  44.997 -48.578  1.00 84.21           N
ATOM   1171  CA  PRO B  43      53.799  45.337 -49.749  1.00 81.90           C
ATOM   1172  C   PRO B  43      54.401  44.768 -51.021  1.00 76.93           C
ATOM   1173  O   PRO B  43      55.610  44.538 -51.118  1.00 71.82           O
ATOM   1174  CB  PRO B  43      53.819  46.870 -49.766  1.00 85.66           C
ATOM   1175  CG  PRO B  43      54.095  47.256 -48.375  1.00 89.56           C
ATOM   1176  CD  PRO B  43      54.997  46.192 -47.814  1.00 88.46           C
ATOM   1177  N   GLY B  44      53.527  44.516 -51.995  1.00 76.07           N
ATOM   1178  CA  GLY B  44      53.935  44.202 -53.344  1.00 77.32           C
ATOM   1179  C   GLY B  44      54.325  42.766 -53.597  1.00 75.94           C
ATOM   1180  O   GLY B  44      54.306  42.332 -54.758  1.00 78.21           O
ATOM   1181  N   ASN B  45      54.679  42.008 -52.566  1.00 74.83           N
ATOM   1182  CA  ASN B  45      55.121  40.641 -52.770  1.00 80.65           C
ATOM   1183  C   ASN B  45      54.398  39.694 -51.824  1.00 88.87           C
ATOM   1184  O   ASN B  45      53.741  40.099 -50.859  1.00 81.20           O
ATOM   1185  CB  ASN B  45      56.641  40.505 -52.599  1.00 75.05           C
ATOM   1186  CG  ASN B  45      57.131  41.059 -51.288  1.00 66.48           C
ATOM   1187  OD1 ASN B  45      56.790  40.549 -50.218  1.00 55.38           O
ATOM   1188  ND2 ASN B  45      57.953  42.102 -51.359  1.00 68.23           N
ATOM   1189  N   GLN B  46      54.538  38.413 -52.141  1.00 93.56           N
ATOM   1190  CA  GLN B  46      53.970  37.346 -51.337  1.00102.29           C
ATOM   1191  C   GLN B  46      54.573  37.339 -49.939  1.00 97.36           C
ATOM   1192  O   GLN B  46      55.776  37.547 -49.758  1.00102.07           O
ATOM   1193  CB  GLN B  46      54.228  36.015 -52.039  1.00110.59           C
ATOM   1194  CG  GLN B  46      53.827  34.783 -51.288  1.00112.80           C
ATOM   1195  CD  GLN B  46      54.269  33.548 -52.026  1.00119.29           C
ATOM   1196  OE1 GLN B  46      53.702  32.470 -51.861  1.00124.08           O
ATOM   1197  NE2 GLN B  46      55.293  33.699 -52.860  1.00120.13           N
ATOM   1198  N   GLY B  47      53.728  37.097 -48.946  1.00 77.04           N
ATOM   1199  CA  GLY B  47      54.186  37.020 -47.579  1.00 55.19           C
ATOM   1200  C   GLY B  47      54.953  35.739 -47.301  1.00 51.98           C
ATOM   1201  O   GLY B  47      55.144  34.868 -48.153  1.00 44.91           O
ATOM   1202  N   GLU B  48      55.395  35.627 -46.056  1.00 41.73           N
ATOM   1203  CA  GLU B  48      56.194  34.492 -45.653  1.00 43.61           C
ATOM   1204  C   GLU B  48      55.948  34.229 -44.178  1.00 48.74           C
ATOM   1205  O   GLU B  48      55.808  35.166 -43.381  1.00 53.16           O
ATOM   1206  CB  GLU B  48      57.683  34.732 -45.929  1.00 48.70           C
ATOM   1207  CG  GLU B  48      58.399  35.602 -44.915  1.00 52.64           C
ATOM   1208  CD  GLU B  48      59.687  36.168 -45.467  1.00 62.56           C
ATOM   1209  OE1 GLU B  48      60.363  35.466 -46.250  1.00 59.27           O
ATOM   1210  OE2 GLU B  48      60.011  37.329 -45.134  1.00 69.69           O
ATOM   1211  N   LEU B  49      55.864  32.942 -43.844  1.00 41.37           N
ATOM   1212  CA  LEU B  49      55.675  32.504 -42.471  1.00 33.44           C
ATOM   1213  C   LEU B  49      56.969  32.753 -41.710  1.00 31.59           C
ATOM   1214  O   LEU B  49      58.045  32.326 -42.139  1.00 35.74           O
ATOM   1215  CB  LEU B  49      55.288  31.023 -42.456  1.00 38.91           C
ATOM   1216  CG  LEU B  49      54.883  30.356 -41.144  1.00 48.02           C
ATOM   1217  CD1 LEU B  49      53.543  30.895 -40.655  1.00 51.15           C
ATOM   1218  CD2 LEU B  49      54.847  28.832 -41.289  1.00 51.49           C
ATOM   1219  N   VAL B  50      56.882  33.467 -40.602  1.00 40.79           N
ATOM   1220  CA  VAL B  50      58.091  33.901 -39.921  1.00 44.51           C
ATOM   1221  C   VAL B  50      58.562  32.857 -38.928  1.00 43.57           C
ATOM   1222  O   VAL B  50      59.745  32.506 -38.895  1.00 46.81           O
ATOM   1223  CB  VAL B  50      57.855  35.274 -39.252  1.00 44.34           C
ATOM   1224  CG1 VAL B  50      58.968  35.601 -38.280  1.00 50.37           C
ATOM   1225  CG2 VAL B  50      57.778  36.357 -40.317  1.00 35.75           C
ATOM   1226  N   ALA B  51      57.655  32.317 -38.120  1.00 38.83           N
ATOM   1227  CA  ALA B  51      58.117  31.339 -37.143  1.00 33.76           C
ATOM   1228  C   ALA B  51      56.950  30.495 -36.662  1.00 42.71           C
ATOM   1229  O   ALA B  51      55.787  30.894 -36.740  1.00 49.07           O
ATOM   1230  CB  ALA B  51      58.825  32.014 -35.963  1.00 30.77           C
ATOM   1231  N   THR B  52      57.283  29.324 -36.139  1.00 40.32           N
ATOM   1232  CA  THR B  52      56.271  28.338 -35.810  1.00 40.96           C
ATOM   1233  C   THR B  52      56.716  27.636 -34.542  1.00 39.41           C
ATOM   1234  O   THR B  52      57.912  27.558 -34.264  1.00 46.52           O
ATOM   1235  CB  THR B  52      56.101  27.379 -36.993  1.00 39.51           C
ATOM   1236  OG1 THR B  52      55.259  27.988 -37.978  1.00 35.50           O
ATOM   1237  CG2 THR B  52      55.559  26.046 -36.585  1.00 47.61           C
ATOM   1238  N   MET B  53      55.755  27.179 -33.744  1.00 31.10           N
ATOM   1239  CA  MET B  53      56.080  26.411 -32.551  1.00 31.79           C
ATOM   1240  C   MET B  53      54.923  25.489 -32.198  1.00 36.24           C
ATOM   1241  O   MET B  53      53.831  25.956 -31.848  1.00 44.81           O
ATOM   1242  CB  MET B  53      56.423  27.318 -31.373  1.00 28.36           C
ATOM   1243  CG  MET B  53      57.077  26.557 -30.247  1.00 40.26           C
ATOM   1244  SD  MET B  53      57.571  27.529 -28.827  1.00 49.78           S
ATOM   1245  CE  MET B  53      56.986  26.479 -27.490  1.00 56.14           C
ATOM   1246  N   THR B  54      55.184  24.186 -32.302  1.00 28.37           N
ATOM   1247  CA  THR B  54      54.302  23.143 -31.798  1.00 29.53           C
ATOM   1248  C   THR B  54      54.116  23.296 -30.290  1.00 30.57           C
ATOM   1249  O   THR B  54      54.904  23.946 -29.598  1.00 30.94           O
ATOM   1250  CB  THR B  54      54.893  21.765 -32.155  1.00 41.87           C
ATOM   1251  OG1 THR B  54      54.822  21.577 -33.571  1.00 39.29           O
ATOM   1252  CG2 THR B  54      54.176  20.595 -31.485  1.00 53.76           C
ATOM   1253  N   SER B  55      53.038  22.704 -29.784  1.00 38.78           N
ATOM   1254  CA  SER B  55      52.831  22.537 -28.349  1.00 49.73           C
ATOM   1255  C   SER B  55      53.883  21.648 -27.686  1.00 47.96           C
ATOM   1256  O   SER B  55      53.846  21.474 -26.463  1.00 50.36           O
ATOM   1257  CB  SER B  55      51.457  21.936 -28.107  1.00 47.36           C
ATOM   1258  OG  SER B  55      51.416  20.644 -28.697  1.00 55.91           O
ATOM   1259  N   SER B  56      54.786  21.053 -28.453  1.00 43.60           N
ATOM   1260  CA  SER B  56      55.904  20.305 -27.904  1.00 37.98           C
ATOM   1261  C   SER B  56      57.174  21.132 -27.839  1.00 51.65           C
ATOM   1262  O   SER B  56      58.192  20.656 -27.333  1.00 60.55           O
ATOM   1263  CB  SER B  56      56.144  19.056 -28.738  1.00 32.02           C
ATOM   1264  OG  SER B  56      55.204  18.067 -28.386  1.00 39.28           O
ATOM   1265  N   GLY B  57      57.134  22.358 -28.330  1.00 49.24           N
ATOM   1266  CA  GLY B  57      58.280  23.213 -28.383  1.00 35.02           C
ATOM   1267  C   GLY B  57      58.952  23.256 -29.732  1.00 31.72           C
ATOM   1268  O   GLY B  57      59.739  24.167 -29.972  1.00 37.77           O
ATOM   1269  N   VAL B  58      58.676  22.289 -30.611  1.00 29.27           N
ATOM   1270  CA  VAL B  58      59.354  22.250 -31.904  1.00 25.74           C
ATOM   1271  C   VAL B  58      59.106  23.551 -32.640  1.00 26.87           C
ATOM   1272  O   VAL B  58      57.956  23.957 -32.849  1.00 39.45           O
ATOM   1273  CB  VAL B  58      58.890  21.058 -32.754  1.00 26.75           C
ATOM   1274  CG1 VAL B  58      59.531  21.121 -34.120  1.00 26.95           C
ATOM   1275  CG2 VAL B  58      59.230  19.741 -32.072  1.00 27.81           C
ATOM   1276  N   THR B  59      60.187  24.209 -33.040  1.00 24.42           N
ATOM   1277  CA  THR B  59      60.133  25.484 -33.725  1.00 23.70           C
ATOM   1278  C   THR B  59      60.695  25.355 -35.129  1.00 31.63           C
ATOM   1279  O   THR B  59      61.622  24.582 -35.379  1.00 46.29           O
ATOM   1280  CB  THR B  59      60.931  26.535 -32.981  1.00 32.16           C
ATOM   1281  OG1 THR B  59      62.318  26.199 -33.067  1.00 46.43           O
ATOM   1282  CG2 THR B  59      60.537  26.580 -31.519  1.00 22.84           C
ATOM   1283  N   THR B  60      60.110  26.111 -36.043  1.00 24.52           N
ATOM   1284  CA  THR B  60      60.732  26.445 -37.310  1.00 25.73           C
ATOM   1285  C   THR B  60      60.872  27.959 -37.377  1.00 29.58           C
ATOM   1286  O   THR B  60      60.103  28.695 -36.750  1.00 34.35           O
ATOM   1287  CB  THR B  60      59.925  25.934 -38.519  1.00 35.56           C
ATOM   1288  OG1 THR B  60      58.557  26.332 -38.391  1.00 48.15           O
ATOM   1289  CG2 THR B  60      59.975  24.437 -38.596  1.00 43.32           C
ATOM   1290  N   TYR B  61      61.882  28.410 -38.116  1.00 28.17           N
ATOM   1291  CA  TYR B  61      62.124  29.815 -38.416  1.00 23.66           C
ATOM   1292  C   TYR B  61      62.505  29.914 -39.879  1.00 31.51           C
ATOM   1293  O   TYR B  61      63.125  29.002 -40.428  1.00 43.50           O
ATOM   1294  CB  TYR B  61      63.256  30.407 -37.593  1.00 23.04           C
ATOM   1295  CG  TYR B  61      63.061  30.443 -36.100  1.00 22.16           C
ATOM   1296  CD1 TYR B  61      63.648  29.507 -35.288  1.00 22.38           C
ATOM   1297  CD2 TYR B  61      62.339  31.452 -35.500  1.00 21.38           C
ATOM   1298  CE1 TYR B  61      63.495  29.549 -33.911  1.00 21.89           C
ATOM   1299  CE2 TYR B  61      62.185  31.505 -34.119  1.00 20.89           C
ATOM   1300  CZ  TYR B  61      62.771  30.548 -33.327  1.00 21.18           C
ATOM   1301  OH  TYR B  61      62.625  30.577 -31.954  1.00 21.01           O
ATOM   1302  N   VAL B  62      62.144  31.017 -40.515  1.00 28.91           N
ATOM   1303  CA  VAL B  62      62.522  31.178 -41.912  1.00 33.18           C
ATOM   1304  C   VAL B  62      63.997  31.562 -41.993  1.00 34.15           C
ATOM   1305  O   VAL B  62      64.604  32.037 -41.034  1.00 36.96           O
ATOM   1306  CB  VAL B  62      61.615  32.195 -42.632  1.00 38.40           C
ATOM   1307  CG1 VAL B  62      62.003  33.625 -42.297  1.00 40.11           C
ATOM   1308  CG2 VAL B  62      61.609  31.939 -44.136  1.00 39.82           C
ATOM   1309  N   ASP B  63      64.595  31.297 -43.147  1.00 37.49           N
ATOM   1310  CA  ASP B  63      66.048  31.367 -43.263  1.00 56.82           C
ATOM   1311  C   ASP B  63      66.589  32.784 -43.063  1.00 56.10           C
ATOM   1312  O   ASP B  63      67.688  32.955 -42.517  1.00 54.40           O
ATOM   1313  CB  ASP B  63      66.440  30.810 -44.625  1.00 74.24           C
ATOM   1314  CG  ASP B  63      65.236  30.658 -45.542  1.00 91.05           C
ATOM   1315  OD1 ASP B  63      64.903  31.638 -46.246  1.00 97.07           O
ATOM   1316  OD2 ASP B  63      64.604  29.577 -45.530  1.00 91.95           O
ATOM   1317  N   SER B  64      65.835  33.808 -43.485  1.00 45.19           N
ATOM   1318  CA  SER B  64      66.304  35.188 -43.430  1.00 37.25           C
ATOM   1319  C   SER B  64      66.337  35.738 -42.013  1.00 39.73           C
ATOM   1320  O   SER B  64      66.998  36.757 -41.764  1.00 43.93           O
ATOM   1321  CB  SER B  64      65.418  36.086 -44.302  1.00 39.53           C
ATOM   1322  OG  SER B  64      64.082  36.145 -43.811  1.00 37.89           O
ATOM   1323  N   VAL B  65      65.654  35.085 -41.079  1.00 32.88           N
ATOM   1324  CA  VAL B  65      65.545  35.567 -39.714  1.00 26.96           C
ATOM   1325  C   VAL B  65      66.285  34.668 -38.746  1.00 28.21           C
ATOM   1326  O   VAL B  65      66.179  34.855 -37.535  1.00 22.29           O
ATOM   1327  CB  VAL B  65      64.076  35.715 -39.296  1.00 33.75           C
ATOM   1328  CG1 VAL B  65      63.286  36.438 -40.392  1.00 23.34           C
ATOM   1329  CG2 VAL B  65      63.492  34.344 -39.012  1.00 29.53           C
ATOM   1330  N   LYS B  66      67.058  33.707 -39.254  1.00 42.12           N
ATOM   1331  CA  LYS B  66      67.691  32.709 -38.399  1.00 38.84           C
ATOM   1332  C   LYS B  66      68.761  33.364 -37.545  1.00 27.39           C
ATOM   1333  O   LYS B  66      69.640  34.051 -38.059  1.00 33.29           O
ATOM   1334  CB  LYS B  66      68.286  31.583 -39.243  1.00 50.43           C
ATOM   1335  CG  LYS B  66      69.104  30.533 -38.460  1.00 59.04           C
ATOM   1336  CD  LYS B  66      69.884  29.601 -39.412  1.00 58.54           C
ATOM   1337  CE  LYS B  66      71.037  28.874 -38.714  1.00 51.02           C
ATOM   1338  NZ  LYS B  66      70.700  27.504 -38.217  1.00 49.73           N
ATOM   1339  N   GLY B  67      68.666  33.169 -36.238  1.00 23.39           N
ATOM   1340  CA  GLY B  67      69.549  33.780 -35.283  1.00 35.24           C
ATOM   1341  C   GLY B  67      69.013  35.049 -34.650  1.00 49.01           C
ATOM   1342  O   GLY B  67      69.368  35.352 -33.504  1.00 54.32           O
ATOM   1343  N   ARG B  68      68.156  35.789 -35.351  1.00 45.37           N
ATOM   1344  CA  ARG B  68      67.778  37.137 -34.942  1.00 37.71           C
ATOM   1345  C   ARG B  68      66.396  37.208 -34.315  1.00 43.57           C
ATOM   1346  O   ARG B  68      66.207  37.912 -33.315  1.00 33.68           O
ATOM   1347  CB  ARG B  68      67.868  38.068 -36.151  1.00 26.20           C
ATOM   1348  CG  ARG B  68      69.040  37.683 -37.048  1.00 29.49           C
ATOM   1349  CD  ARG B  68      69.367  38.702 -38.131  1.00 41.07           C
ATOM   1350  NE  ARG B  68      68.398  38.716 -39.230  1.00 43.77           N
ATOM   1351  CZ  ARG B  68      67.286  39.450 -39.237  1.00 35.31           C
ATOM   1352  NH1 ARG B  68      66.995  40.224 -38.199  1.00 22.19           N
ATOM   1353  NH2 ARG B  68      66.467  39.408 -40.280  1.00 23.71           N
ATOM   1354  N   PHE B  69      65.434  36.466 -34.856  1.00 53.25           N
ATOM   1355  CA  PHE B  69      64.116  36.327 -34.255  1.00 47.72           C
ATOM   1356  C   PHE B  69      64.056  35.019 -33.472  1.00 42.09           C
ATOM   1357  O   PHE B  69      64.757  34.057 -33.776  1.00 39.55           O
ATOM   1358  CB  PHE B  69      63.004  36.343 -35.312  1.00 46.55           C
ATOM   1359  CG  PHE B  69      62.910  37.620 -36.119  1.00 49.34           C
ATOM   1360  CD1 PHE B  69      63.795  38.673 -35.932  1.00 49.09           C
ATOM   1361  CD2 PHE B  69      61.910  37.763 -37.070  1.00 49.52           C
ATOM   1362  CE1 PHE B  69      63.690  39.827 -36.686  1.00 48.53           C
ATOM   1363  CE2 PHE B  69      61.798  38.919 -37.823  1.00 50.67           C
ATOM   1364  CZ  PHE B  69      62.688  39.950 -37.631  1.00 50.92           C
ATOM   1365  N   SER B  70      63.536  34.798 -32.584  1.00 40.55           N
ATOM   1366  CA  SER B  70      63.237  33.849 -31.558  1.00 24.82           C
ATOM   1367  C   SER B  70      61.722  33.754 -31.237  1.00 32.57           C
ATOM   1368  O   SER B  70      61.080  34.726 -30.980  1.00 19.75           O
ATOM   1369  CB  SER B  70      64.097  34.180 -30.360  1.00 22.50           C
ATOM   1370  OG  SER B  70      63.863  33.349 -29.276  1.00 28.51           O
ATOM   1371  N   ILE B  71      60.895  32.721 -31.298  1.00 41.69           N
ATOM   1372  CA  ILE B  71      59.532  32.585 -30.804  1.00 38.89           C
ATOM   1373  C   ILE B  71      59.582  31.931 -29.434  1.00 47.94           C
ATOM   1374  O   ILE B  71      60.308  30.955 -29.222  1.00 58.48           O
ATOM   1375  CB  ILE B  71      58.640  31.797 -31.781  1.00 35.25           C
ATOM   1376  CG1 ILE B  71      57.167  31.929 -31.360  1.00 33.21           C
ATOM   1377  CG2 ILE B  71      59.069  30.329 -31.874  1.00 35.02           C
ATOM   1378  CD1 ILE B  71      56.182  31.460 -32.396  1.00 27.41           C
ATOM   1379  N   SER B  72      58.842  32.488 -28.495  1.00 26.96           N
ATOM   1380  CA  SER B  72      58.714  31.885 -27.185  1.00 24.78           C
ATOM   1381  C   SER B  72      57.242  31.923 -26.785  1.00 24.85           C
ATOM   1382  O   SER B  72      56.395  32.414 -27.532  1.00 25.74           O
ATOM   1383  CB  SER B  72      59.609  32.581 -26.160  1.00 24.28           C
ATOM   1384  OG  SER B  72      59.110  33.882 -25.894  1.00 42.34           O
ATOM   1385  N   ARG B  73      56.950  31.417 -25.587  1.00 23.52           N
ATOM   1386  CA  ARG B  73      55.597  31.031 -25.227  1.00 28.81           C
ATOM   1387  C   ARG B  73      55.470  31.042 -23.713  1.00 35.77           C
ATOM   1388  O   ARG B  73      56.462  30.899 -22.991  1.00 35.51           O
ATOM   1389  CB  ARG B  73      55.254  29.645 -25.800  1.00 32.46           C
ATOM   1390  CG  ARG B  73      53.890  29.083 -25.425  1.00 35.41           C
ATOM   1391  CD  ARG B  73      53.742  27.648 -25.895  1.00 42.69           C
ATOM   1392  NE  ARG B  73      52.356  27.167 -25.937  1.00 38.85           N
ATOM   1393  CZ  ARG B  73      51.615  26.942 -24.860  1.00 43.94           C
ATOM   1394  NH1 ARG B  73      52.102  27.191 -23.653  1.00 41.22           N
ATOM   1395  NH2 ARG B  73      50.372  26.495 -24.988  1.00 54.77           N
ATOM   1396  N   ASP B  74      54.224  31.202 -23.253  1.00 29.06           N
ATOM   1397  CA  ASP B  74      53.880  31.279 -21.838  1.00 35.49           C
ATOM   1398  C   ASP B  74      52.511  30.641 -21.667  1.00 49.53           C
ATOM   1399  O   ASP B  74      51.534  31.126 -22.248  1.00 59.35           O
ATOM   1400  CB  ASP B  74      53.861  32.732 -21.363  1.00 42.44           C
ATOM   1401  CG  ASP B  74      54.235  32.881 -19.897  1.00 54.99           C
ATOM   1402  OD1 ASP B  74      53.343  32.730 -19.028  1.00 51.37           O
ATOM   1403  OD2 ASP B  74      55.428  33.161 -19.622  1.00 63.79           O
ATOM   1404  N   SER B  75      52.437  29.572 -20.868  1.00 56.69           N
ATOM   1405  CA  SER B  75      51.235  28.752 -20.771  1.00 65.03           C
ATOM   1406  C   SER B  75      50.230  29.256 -19.746  1.00 74.26           C
ATOM   1407  O   SER B  75      49.057  28.874 -19.824  1.00 84.28           O
ATOM   1408  CB  SER B  75      51.599  27.310 -20.406  1.00 68.17           C
ATOM   1409  OG  SER B  75      52.786  26.888 -21.054  1.00 73.75           O
ATOM   1410  N   ALA B  76      50.684  30.012 -18.764  1.00 78.46           N
ATOM   1411  CA  ALA B  76      49.798  30.470 -17.706  1.00 78.03           C
ATOM   1412  C   ALA B  76      49.152  29.278 -17.027  1.00 91.11           C
ATOM   1413  O   ALA B  76      47.946  29.150 -16.947  1.00 81.91           O
ATOM   1414  CB  ALA B  76      48.747  31.379 -18.283  1.00 73.24           C
ATOM   1415  N   GLU B  77      50.016  28.424 -16.512  1.00104.21           N
ATOM   1416  CA  GLU B  77      49.691  27.125 -15.929  1.00118.42           C
ATOM   1417  C   GLU B  77      49.071  26.169 -16.944  1.00138.03           C
ATOM   1418  O   GLU B  77      48.769  25.024 -16.587  1.00137.56           O
ATOM   1419  CB  GLU B  77      48.750  27.241 -14.716  1.00115.11           C
ATOM   1420  CG  GLU B  77      49.156  28.295 -13.694  1.00106.02           C
ATOM   1421  CD  GLU B  77      50.370  27.890 -12.881  1.00101.70           C
ATOM   1422  OE1 GLU B  77      50.337  26.808 -12.259  1.00101.17           O
ATOM   1423  OE2 GLU B  77      51.360  28.649 -12.866  1.00101.17           O
ATOM   1424  N   ASP B  78      48.783  26.609 -18.144  1.00147.77           N
ATOM   1425  CA  ASP B  78      48.016  25.745 -19.032  1.00149.23           C
ATOM   1426  C   ASP B  78      46.567  25.563 -18.623  1.00146.86           C
ATOM   1427  O   ASP B  78      45.792  24.939 -19.322  1.00153.84           O
ATOM   1428  CB  ASP B  78      48.666  24.398 -19.217  1.00154.13           C
ATOM   1429  CG  ASP B  78      48.595  23.947 -20.648  1.00154.70           C
ATOM   1430  OD1 ASP B  78      49.065  24.709 -21.526  1.00152.81           O
ATOM   1431  OD2 ASP B  78      48.046  22.850 -20.890  1.00155.01           O
ATOM   1432  N   SER B  79      46.222  26.102 -17.476  1.00125.34           N
ATOM   1433  CA  SER B  79      44.927  26.643 -17.230  1.00 96.04           C
ATOM   1434  C   SER B  79      44.965  27.938 -18.030  1.00 89.35           C
ATOM   1435  O   SER B  79      46.031  28.378 -18.436  1.00 86.02           O
ATOM   1436  CB  SER B  79      44.785  26.920 -15.755  1.00 86.45           C
ATOM   1437  OG  SER B  79      45.378  25.868 -15.032  1.00 80.31           O
ATOM   1438  N   ALA B  80      43.819  28.514 -18.328  1.00 79.38           N
ATOM   1439  CA  ALA B  80      43.799  29.826 -18.938  1.00 74.44           C
ATOM   1440  C   ALA B  80      44.434  30.027 -20.337  1.00 63.31           C
ATOM   1441  O   ALA B  80      44.050  29.375 -21.299  1.00 56.24           O
ATOM   1442  CB  ALA B  80      44.345  30.818 -17.918  1.00 80.28           C
ATOM   1443  N   LYS B  81      45.380  30.966 -20.425  1.00 51.26           N
ATOM   1444  CA  LYS B  81      45.913  31.567 -21.628  1.00 38.91           C
ATOM   1445  C   LYS B  81      47.314  31.174 -21.988  1.00 38.12           C
ATOM   1446  O   LYS B  81      48.094  30.796 -21.156  1.00 40.30           O
ATOM   1447  CB  LYS B  81      45.955  33.070 -21.425  1.00 47.19           C
ATOM   1448  CG  LYS B  81      46.442  33.475 -20.050  1.00 44.96           C
ATOM   1449  CD  LYS B  81      47.103  34.831 -20.048  1.00 49.85           C
ATOM   1450  CE  LYS B  81      46.763  35.613 -18.797  1.00 60.64           C
ATOM   1451  NZ  LYS B  81      47.893  36.362 -18.173  1.00 58.45           N
ATOM   1452  N   ASN B  82      47.622  31.282 -23.258  1.00 32.81           N
ATOM   1453  CA  ASN B  82      48.971  31.312 -23.656  1.00 32.63           C
ATOM   1454  C   ASN B  82      49.249  32.579 -24.386  1.00 42.08           C
ATOM   1455  O   ASN B  82      48.589  32.930 -25.315  1.00 38.09           O
ATOM   1456  CB  ASN B  82      49.360  30.097 -24.466  1.00 33.53           C
ATOM   1457  CG  ASN B  82      48.845  30.153 -25.829  1.00 39.06           C
ATOM   1458  OD1 ASN B  82      47.732  30.530 -26.023  1.00 54.71           O
ATOM   1459  ND2 ASN B  82      49.649  29.816 -26.779  1.00 30.79           N
ATOM   1460  N   THR B  83      50.282  33.245 -23.923  1.00 54.56           N
ATOM   1461  CA  THR B  83      50.900  34.352 -24.638  1.00 51.48           C
ATOM   1462  C   THR B  83      52.010  33.800 -25.515  1.00 39.73           C
ATOM   1463  O   THR B  83      52.813  32.983 -25.059  1.00 36.00           O
ATOM   1464  CB  THR B  83      51.487  35.379 -23.674  1.00 58.02           C
ATOM   1465  OG1 THR B  83      50.498  35.770 -22.719  1.00 60.61           O
ATOM   1466  CG2 THR B  83      51.964  36.598 -24.445  1.00 60.47           C
ATOM   1467  N   VAL B  84      52.038  34.224 -26.768  1.00 31.24           N
ATOM   1468  CA  VAL B  84      53.117  33.908 -27.687  1.00 34.62           C
ATOM   1469  C   VAL B  84      53.883  35.198 -27.931  1.00 49.18           C
ATOM   1470  O   VAL B  84      53.270  36.249 -28.174  1.00 60.20           O
ATOM   1471  CB  VAL B  84      52.578  33.320 -28.999  1.00 27.74           C
ATOM   1472  CG1 VAL B  84      53.719  32.905 -29.914  1.00 31.23           C
ATOM   1473  CG2 VAL B  84      51.698  32.162 -28.702  1.00 27.81           C
ATOM   1474  N   SER B  85      55.209  35.133 -27.830  1.00 40.60           N
ATOM   1475  CA  SER B  85      56.058  36.289 -28.081  1.00 21.72           C
ATOM   1476  C   SER B  85      56.907  36.013 -29.303  1.00 27.47           C
ATOM   1477  O   SER B  85      57.475  34.928 -29.429  1.00 46.03           O
ATOM   1478  CB  SER B  85      56.962  36.605 -26.886  1.00 21.87           C
ATOM   1479  OG  SER B  85      56.221  36.870 -25.703  1.00 31.78           O
ATOM   1480  N   LEU B  86      56.965  36.971 -30.213  1.00 20.58           N
ATOM   1481  CA  LEU B  86      58.033  37.028 -31.192  1.00 20.01           C
ATOM   1482  C   LEU B  86      59.046  38.039 -30.677  1.00 37.61           C
ATOM   1483  O   LEU B  86      58.703  39.198 -30.440  1.00 39.91           O
ATOM   1484  CB  LEU B  86      57.544  37.426 -32.581  1.00 20.14           C
ATOM   1485  CG  LEU B  86      58.667  37.162 -33.590  1.00 19.89           C
ATOM   1486  CD1 LEU B  86      59.136  35.702 -33.485  1.00 33.13           C
ATOM   1487  CD2 LEU B  86      58.312  37.467 -35.026  1.00 20.32           C
ATOM   1488  N   GLN B  87      60.271  37.590 -30.454  1.00 34.79           N
ATOM   1489  CA  GLN B  87      61.370  38.477 -30.120  1.00 24.41           C
ATOM   1490  C   GLN B  87      62.173  38.696 -31.381  1.00 28.87           C
ATOM   1491  O   GLN B  87      62.661  37.733 -31.977  1.00 30.14           O
ATOM   1492  CB  GLN B  87      62.255  37.897 -29.027  1.00 25.41           C
ATOM   1493  CG  GLN B  87      63.467  38.727 -28.786  1.00 22.08           C
ATOM   1494  CD  GLN B  87      63.134  40.017 -28.112  1.00 25.17           C
ATOM   1495  OE1 GLN B  87      62.410  40.043 -27.119  1.00 20.41           O
ATOM   1496  NE2 GLN B  87      63.666  41.114 -28.649  1.00 43.03           N
ATOM   1497  N   MET B  88      62.296  39.951 -31.794  1.00 31.80           N
ATOM   1498  CA  MET B  88      63.074  40.307 -32.970  1.00 32.14           C
ATOM   1499  C   MET B  88      64.271  41.142 -32.521  1.00 31.41           C
ATOM   1500  O   MET B  88      64.106  42.149 -31.811  1.00 20.78           O
ATOM   1501  CB  MET B  88      62.200  41.052 -33.973  1.00 39.00           C
ATOM   1502  CG  MET B  88      60.838  40.401 -34.196  1.00 35.84           C
ATOM   1503  SD  MET B  88      59.590  41.625 -34.688  1.00 42.32           S
ATOM   1504  CE  MET B  88      59.873  41.709 -36.455  1.00 42.39           C
ATOM   1505  N   ASN B  89      65.475  40.688 -32.880  1.00 30.08           N
ATOM   1506  CA  ASN B  89      66.716  41.379 -32.562  1.00 19.90           C
ATOM   1507  C   ASN B  89      67.499  41.656 -33.841  1.00 20.39           C
ATOM   1508  O   ASN B  89      67.202  41.120 -34.909  1.00 20.56           O
ATOM   1509  CB  ASN B  89      67.575  40.575 -31.583  1.00 21.54           C
ATOM   1510  CG  ASN B  89      66.801  40.074 -30.395  1.00 29.69           C
ATOM   1511  OD1 ASN B  89      66.187  39.013 -30.464  1.00 41.68           O
ATOM   1512  ND2 ASN B  89      66.843  40.817 -29.283  1.00 27.17           N
ATOM   1513  N   SER B  90      68.512  42.512 -33.723  1.00 24.01           N
ATOM   1514  CA  SER B  90      69.363  42.879 -34.852  1.00 28.80           C
ATOM   1515  C   SER B  90      68.526  43.138 -36.104  1.00 31.63           C
ATOM   1516  O   SER B  90      68.830  42.659 -37.197  1.00 40.60           O
ATOM   1517  CB  SER B  90      70.419  41.804 -35.105  1.00 31.37           C
ATOM   1518  OG  SER B  90      70.957  41.309 -33.881  1.00 40.87           O
ATOM   1519  N   LEU B  91      67.451  43.913 -35.927  1.00 26.93           N
ATOM   1520  CA  LEU B  91      66.464  44.104 -36.984  1.00 26.56           C
ATOM   1521  C   LEU B  91      67.115  44.682 -38.231  1.00 29.96           C
ATOM   1522  O   LEU B  91      67.792  45.707 -38.168  1.00 38.23           O
ATOM   1523  CB  LEU B  91      65.339  45.017 -36.495  1.00 26.77           C
ATOM   1524  CG  LEU B  91      64.114  44.378 -35.822  1.00 32.16           C
ATOM   1525  CD1 LEU B  91      63.345  45.416 -35.023  1.00 35.42           C
ATOM   1526  CD2 LEU B  91      63.194  43.697 -36.846  1.00 29.60           C
ATOM   1527  N   LYS B  92      66.939  44.007 -39.352  1.00 37.96           N
ATOM   1528  CA  LYS B  92      67.329  44.535 -40.648  1.00 31.23           C
ATOM   1529  C   LYS B  92      66.132  45.214 -41.304  1.00 39.76           C
ATOM   1530  O   LYS B  92      64.985  44.994 -40.907  1.00 42.14           O
ATOM   1531  CB  LYS B  92      67.864  43.405 -41.528  1.00 25.53           C
ATOM   1532  CG  LYS B  92      68.965  42.554 -40.881  1.00 25.35           C
ATOM   1533  CD  LYS B  92      69.807  41.862 -41.967  1.00 32.49           C
ATOM   1534  CE  LYS B  92      70.917  40.957 -41.395  1.00 35.90           C
ATOM   1535  NZ  LYS B  92      72.038  40.738 -42.375  1.00 39.22           N
ATOM   1536  N   PRO B  93      66.349  46.081 -42.293  1.00 50.25           N
ATOM   1537  CA  PRO B  93      65.191  46.732 -42.932  1.00 56.72           C
ATOM   1538  C   PRO B  93      64.328  45.775 -43.739  1.00 51.73           C
ATOM   1539  O   PRO B  93      63.135  46.044 -43.921  1.00 53.28           O
ATOM   1540  CB  PRO B  93      65.825  47.820 -43.813  1.00 54.79           C
ATOM   1541  CG  PRO B  93      67.272  47.485 -43.891  1.00 57.20           C
ATOM   1542  CD  PRO B  93      67.617  46.738 -42.648  1.00 59.01           C
ATOM   1543  N   GLU B  94      64.886  44.658 -44.210  1.00 52.10           N
ATOM   1544  CA  GLU B  94      64.080  43.627 -44.860  1.00 48.51           C
ATOM   1545  C   GLU B  94      62.999  43.073 -43.948  1.00 37.65           C
ATOM   1546  O   GLU B  94      62.071  42.421 -44.435  1.00 41.08           O
ATOM   1547  CB  GLU B  94      64.955  42.464 -45.324  1.00 57.22           C
ATOM   1548  CG  GLU B  94      66.244  42.859 -46.011  1.00 72.91           C
ATOM   1549  CD  GLU B  94      67.367  43.144 -45.032  1.00 78.89           C
ATOM   1550  OE1 GLU B  94      67.492  44.313 -44.595  1.00 80.53           O
ATOM   1551  OE2 GLU B  94      68.114  42.196 -44.697  1.00 76.46           O
ATOM   1552  N   ASP B  95      63.109  43.289 -42.640  1.00 34.28           N
ATOM   1553  CA  ASP B  95      62.095  42.835 -41.703  1.00 37.59           C
ATOM   1554  C   ASP B  95      60.897  43.770 -41.625  1.00 33.37           C
ATOM   1555  O   ASP B  95      59.983  43.507 -40.830  1.00 26.57           O
ATOM   1556  CB  ASP B  95      62.707  42.672 -40.314  1.00 35.91           C
ATOM   1557  CG  ASP B  95      63.863  41.715 -40.312  1.00 46.79           C
ATOM   1558  OD1 ASP B  95      63.742  40.628 -40.927  1.00 47.97           O
ATOM   1559  OD2 ASP B  95      64.899  42.056 -39.705  1.00 51.13           O
ATOM   1560  N   THR B  96      60.889  44.854 -42.401  1.00 29.87           N
ATOM   1561  CA  THR B  96      59.736  45.750 -42.427  1.00 39.67           C
ATOM   1562  C   THR B  96      58.560  45.044 -43.085  1.00 39.96           C
ATOM   1563  O   THR B  96      58.679  44.588 -44.229  1.00 38.88           O
ATOM   1564  CB  THR B  96      60.075  47.032 -43.181  1.00 37.74           C
ATOM   1565  OG1 THR B  96      60.865  47.873 -42.339  1.00 35.03           O
ATOM   1566  CG2 THR B  96      58.814  47.770 -43.567  1.00 38.43           C
ATOM   1567  N   ALA B  97      57.433  44.952 -42.370  1.00 37.76           N
ATOM   1568  CA  ALA B  97      56.309  44.130 -42.818  1.00 36.69           C
ATOM   1569  C   ALA B  97      55.148  44.252 -41.835  1.00 33.37           C
ATOM   1570  O   ALA B  97      55.304  44.745 -40.716  1.00 30.05           O
ATOM   1571  CB  ALA B  97      56.716  42.663 -42.961  1.00 27.16           C
ATOM   1572  N   PHE B  98      53.979  43.772 -42.265  1.00 35.44           N
ATOM   1573  CA  PHE B  98      52.811  43.628 -41.401  1.00 28.30           C
ATOM   1574  C   PHE B  98      52.824  42.234 -40.764  1.00 36.35           C
ATOM   1575  O   PHE B  98      52.714  41.213 -41.462  1.00 30.77           O
ATOM   1576  CB  PHE B  98      51.529  43.860 -42.202  1.00 30.29           C
ATOM   1577  CG  PHE B  98      50.379  44.394 -41.379  1.00 41.12           C
ATOM   1578  CD1 PHE B  98      50.283  45.743 -41.089  1.00 40.32           C
ATOM   1579  CD2 PHE B  98      49.383  43.550 -40.903  1.00 46.30           C
ATOM   1580  CE1 PHE B  98      49.219  46.245 -40.331  1.00 39.96           C
ATOM   1581  CE2 PHE B  98      48.310  44.052 -40.149  1.00 44.83           C
ATOM   1582  CZ  PHE B  98      48.239  45.403 -39.862  1.00 41.85           C
ATOM   1583  N   TYR B  99      52.943  42.195 -39.441  1.00 34.53           N
ATOM   1584  CA  TYR B  99      53.140  40.964 -38.686  1.00 34.18           C
ATOM   1585  C   TYR B  99      51.850  40.539 -37.989  1.00 41.71           C
ATOM   1586  O   TYR B  99      51.310  41.292 -37.171  1.00 48.71           O
ATOM   1587  CB  TYR B  99      54.247  41.162 -37.653  1.00 28.11           C
ATOM   1588  CG  TYR B  99      55.629  41.178 -38.232  1.00 29.93           C
ATOM   1589  CD1 TYR B  99      56.089  42.262 -38.963  1.00 25.74           C
ATOM   1590  CD2 TYR B  99      56.478  40.086 -38.067  1.00 35.33           C
ATOM   1591  CE1 TYR B  99      57.363  42.261 -39.512  1.00 31.51           C
ATOM   1592  CE2 TYR B  99      57.755  40.081 -38.604  1.00 33.60           C
ATOM   1593  CZ  TYR B  99      58.189  41.168 -39.320  1.00 29.34           C
ATOM   1594  OH  TYR B  99      59.447  41.156 -39.845  1.00 34.28           O
ATOM   1595  N   THR B 100      51.387  39.318 -38.278  1.00 40.50           N
ATOM   1596  CA  THR B 100      50.232  38.715 -37.619  1.00 34.82           C
ATOM   1597  C   THR B 100      50.673  37.459 -36.877  1.00 41.46           C
ATOM   1598  O   THR B 100      51.632  36.795 -37.277  1.00 49.31           O
ATOM   1599  CB  THR B 100      49.120  38.333 -38.622  1.00 28.38           C
ATOM   1600  OG1 THR B 100      49.073  39.269 -39.702  1.00 29.33           O
ATOM   1601  CG2 THR B 100      47.772  38.284 -37.944  1.00 29.47           C
ATOM   1602  N   CYS B 101      49.965  37.130 -35.801  1.00 39.69           N
ATOM   1603  CA  CYS B 101      50.137  35.865 -35.104  1.00 36.01           C
ATOM   1604  C   CYS B 101      48.940  34.953 -35.341  1.00 32.23           C
ATOM   1605  O   CYS B 101      47.890  35.376 -35.830  1.00 28.41           O
ATOM   1606  CB  CYS B 101      50.322  36.088 -33.603  1.00 40.11           C
ATOM   1607  SG  CYS B 101      48.981  36.985 -32.858  1.00 42.70           S
ATOM   1608  N   TYR B 102      49.111  33.685 -34.967  1.00 29.42           N
ATOM   1609  CA  TYR B 102      48.036  32.705 -35.061  1.00 31.28           C
ATOM   1610  C   TYR B 102      48.261  31.607 -34.035  1.00 28.17           C
ATOM   1611  O   TYR B 102      49.345  31.473 -33.473  1.00 31.95           O
ATOM   1612  CB  TYR B 102      47.951  32.102 -36.459  1.00 32.51           C
ATOM   1613  CG  TYR B 102      49.113  31.215 -36.808  1.00 33.85           C
ATOM   1614  CD1 TYR B 102      49.069  29.848 -36.557  1.00 27.91           C
ATOM   1615  CD2 TYR B 102      50.256  31.740 -37.403  1.00 32.98           C
ATOM   1616  CE1 TYR B 102      50.133  29.030 -36.885  1.00 27.34           C
ATOM   1617  CE2 TYR B 102      51.324  30.924 -37.736  1.00 36.15           C
ATOM   1618  CZ  TYR B 102      51.257  29.578 -37.469  1.00 38.24           C
ATOM   1619  OH  TYR B 102      52.320  28.778 -37.798  1.00 47.16           O
ATOM   1620  N   GLU B 103      47.223  30.806 -33.820  1.00 37.21           N
ATOM   1621  CA  GLU B 103      47.261  29.720 -32.845  1.00 34.54           C
ATOM   1622  C   GLU B 103      46.198  28.696 -33.209  1.00 30.44           C
ATOM   1623  O   GLU B 103      45.016  29.026 -33.234  1.00 31.83           O
ATOM   1624  CB  GLU B 103      47.027  30.260 -31.428  1.00 29.11           C
ATOM   1625  CG  GLU B 103      47.076  29.216 -30.322  1.00 32.20           C
ATOM   1626  CD  GLU B 103      45.753  29.032 -29.600  1.00 40.22           C
ATOM   1627  OE1 GLU B 103      45.727  28.936 -28.347  1.00 39.80           O
ATOM   1628  OE2 GLU B 103      44.725  28.972 -30.294  1.00 51.83           O
ATOM   1629  N   GLU B 104      46.607  27.466 -33.499  1.00 33.60           N
ATOM   1630  CA  GLU B 104      45.646  26.380 -33.649  1.00 33.23           C
ATOM   1631  C   GLU B 104      45.257  25.824 -32.297  1.00 33.02           C
ATOM   1632  O   GLU B 104      46.103  25.616 -31.419  1.00 31.64           O
ATOM   1633  CB  GLU B 104      46.200  25.237 -34.482  1.00 31.86           C
ATOM   1634  CG  GLU B 104      45.904  25.358 -35.926  1.00 45.53           C
ATOM   1635  CD  GLU B 104      45.991  24.037 -36.608  1.00 42.22           C
ATOM   1636  OE1 GLU B 104      45.900  23.021 -35.895  1.00 53.08           O
ATOM   1637  OE2 GLU B 104      46.150  24.016 -37.846  1.00 35.35           O
ATOM   1638  N   SER B 105      44.091  25.513 -32.272  1.00 34.28           N
ATOM   1639  CA  SER B 105      43.792  25.043 -30.969  1.00 35.26           C
ATOM   1640  C   SER B 105      42.509  24.263 -30.972  1.00 41.50           C
ATOM   1641  O   SER B 105      41.775  24.328 -31.893  1.00 53.26           O
ATOM   1642  CB  SER B 105      43.673  26.204 -30.077  1.00 39.45           C
ATOM   1643  OG  SER B 105      43.338  25.772 -28.816  1.00 53.75           O
ATOM   1644  N   ARG B 106      41.848  23.434 -30.178  1.00 38.49           N
ATOM   1645  CA  ARG B 106      40.593  22.703 -30.240  1.00 40.75           C
ATOM   1646  C   ARG B 106      40.001  22.655 -28.846  1.00 44.02           C
ATOM   1647  O   ARG B 106      40.546  21.987 -27.963  1.00 45.00           O
ATOM   1648  CB  ARG B 106      40.775  21.289 -30.777  1.00 41.06           C
ATOM   1649  CG  ARG B 106      39.501  20.493 -30.633  1.00 48.15           C
ATOM   1650  CD  ARG B 106      39.747  19.011 -30.739  1.00 47.22           C
ATOM   1651  NE  ARG B 106      40.534  18.704 -31.921  1.00 48.08           N
ATOM   1652  CZ  ARG B 106      40.032  18.630 -33.149  1.00 50.49           C
ATOM   1653  NH1 ARG B 106      38.736  18.838 -33.359  1.00 48.82           N
ATOM   1654  NH2 ARG B 106      40.834  18.345 -34.166  1.00 46.95           N
ATOM   1655  N   ARG B 107      38.888  23.353 -28.646  1.00 43.87           N
ATOM   1656  CA  ARG B 107      38.224  23.269 -27.368  1.00 45.73           C
ATOM   1657  C   ARG B 107      37.674  21.857 -27.176  1.00 50.83           C
ATOM   1658  O   ARG B 107      37.606  21.069 -28.127  1.00 47.45           O
ATOM   1659  CB  ARG B 107      37.126  24.317 -27.281  1.00 47.44           C
ATOM   1660  CG  ARG B 107      37.684  25.719 -27.177  1.00 58.32           C
ATOM   1661  CD  ARG B 107      36.619  26.703 -26.767  1.00 61.50           C
ATOM   1662  NE  ARG B 107      35.555  26.772 -27.761  1.00 63.19           N
ATOM   1663  CZ  ARG B 107      34.309  27.141 -27.496  1.00 60.71           C
ATOM   1664  NH1 ARG B 107      33.963  27.463 -26.256  1.00 53.93           N
ATOM   1665  NH2 ARG B 107      33.406  27.174 -28.470  1.00 63.18           N
ATOM   1666  N   PRO B 108      37.341  21.488 -25.942  1.00 49.07           N
ATOM   1667  CA  PRO B 108      36.627  20.227 -25.733  1.00 51.19           C
ATOM   1668  C   PRO B 108      35.420  20.149 -26.650  1.00 59.91           C
ATOM   1669  O   PRO B 108      34.715  21.144 -26.861  1.00 58.90           O
ATOM   1670  CB  PRO B 108      36.220  20.290 -24.259  1.00 53.17           C
ATOM   1671  CG  PRO B 108      37.333  21.091 -23.626  1.00 51.24           C
ATOM   1672  CD  PRO B 108      37.771  22.096 -24.672  1.00 49.00           C
ATOM   1673  N   LEU B 109      35.227  18.969 -27.249  1.00 53.59           N
ATOM   1674  CA  LEU B 109      34.090  18.686 -28.132  1.00 55.59           C
ATOM   1675  C   LEU B 109      33.903  19.745 -29.221  1.00 61.80           C
ATOM   1676  O   LEU B 109      32.837  19.831 -29.832  1.00 56.96           O
ATOM   1677  CB  LEU B 109      32.800  18.523 -27.321  1.00 62.26           C
ATOM   1678  CG  LEU B 109      32.861  17.384 -26.315  1.00 67.42           C
ATOM   1679  CD1 LEU B 109      31.494  17.081 -25.683  1.00 63.77           C
ATOM   1680  CD2 LEU B 109      33.476  16.142 -26.986  1.00 69.61           C
ATOM   1681  N   GLY B 110      34.932  20.550 -29.498  1.00 52.71           N
ATOM   1682  CA  GLY B 110      34.815  21.669 -30.389  1.00 51.73           C
ATOM   1683  C   GLY B 110      35.689  21.581 -31.627  1.00 49.76           C
ATOM   1684  O   GLY B 110      36.368  20.594 -31.897  1.00 48.89           O
ATOM   1685  N   SER B 111      35.694  22.674 -32.360  1.00 55.68           N
ATOM   1686  CA  SER B 111      36.294  22.730 -33.672  1.00 57.31           C
ATOM   1687  C   SER B 111      37.804  22.972 -33.582  1.00 55.61           C
ATOM   1688  O   SER B 111      38.312  23.633 -32.665  1.00 50.25           O
ATOM   1689  CB  SER B 111      35.607  23.840 -34.470  1.00 49.06           C
ATOM   1690  OG  SER B 111      35.787  23.646 -35.862  1.00 49.11           O
ATOM   1691  N   ARG B 112      38.523  22.400 -34.540  1.00 55.82           N
ATOM   1692  CA  ARG B 112      39.941  22.684 -34.720  1.00 41.73           C
ATOM   1693  C   ARG B 112      40.048  23.992 -35.473  1.00 48.12           C
ATOM   1694  O   ARG B 112      39.875  24.031 -36.694  1.00 49.64           O
ATOM   1695  CB  ARG B 112      40.633  21.567 -35.489  1.00 47.48           C
ATOM   1696  CG  ARG B 112      42.111  21.787 -35.706  1.00 39.16           C
ATOM   1697  CD  ARG B 112      42.605  21.035 -36.908  1.00 39.96           C
ATOM   1698  NE  ARG B 112      43.440  19.890 -36.563  1.00 45.63           N
ATOM   1699  CZ  ARG B 112      43.918  19.006 -37.437  1.00 39.27           C
ATOM   1700  NH1 ARG B 112      43.662  19.102 -38.740  1.00 40.32           N
ATOM   1701  NH2 ARG B 112      44.665  18.010 -36.992  1.00 43.91           N
ATOM   1702  N   ASN B 113      40.351  25.065 -34.751  1.00 46.05           N
ATOM   1703  CA  ASN B 113      40.411  26.397 -35.327  1.00 43.12           C
ATOM   1704  C   ASN B 113      41.816  26.944 -35.229  1.00 38.70           C
ATOM   1705  O   ASN B 113      42.566  26.629 -34.310  1.00 40.18           O
ATOM   1706  CB  ASN B 113      39.457  27.374 -34.624  1.00 46.85           C
ATOM   1707  CG  ASN B 113      38.130  26.745 -34.310  1.00 52.11           C
ATOM   1708  OD1 ASN B 113      37.654  25.897 -35.056  1.00 49.75           O
ATOM   1709  ND2 ASN B 113      37.534  27.138 -33.191  1.00 58.38           N
ATOM   1710  N   THR B 114      42.167  27.747 -36.187  1.00 42.26           N
ATOM   1711  CA  THR B 114      43.319  28.552 -36.063  1.00 40.24           C
ATOM   1712  C   THR B 114      42.895  30.025 -35.943  1.00 45.30           C
ATOM   1713  O   THR B 114      42.232  30.532 -36.805  1.00 36.47           O
ATOM   1714  CB  THR B 114      44.261  28.263 -37.221  1.00 39.77           C
ATOM   1715  OG1 THR B 114      45.234  29.281 -37.291  1.00 43.41           O
ATOM   1716  CG2 THR B 114      43.562  28.202 -38.487  1.00 36.00           C
ATOM   1717  N   TYR B 115      43.292  30.690 -34.858  1.00 45.21           N
ATOM   1718  CA  TYR B 115      42.942  32.076 -34.601  1.00 37.99           C
ATOM   1719  C   TYR B 115      44.065  32.994 -35.058  1.00 32.85           C
ATOM   1720  O   TYR B 115      45.250  32.679 -34.905  1.00 31.20           O
ATOM   1721  CB  TYR B 115      42.654  32.295 -33.122  1.00 34.70           C
ATOM   1722  CG  TYR B 115      41.556  31.387 -32.598  1.00 42.10           C
ATOM   1723  CD1 TYR B 115      40.248  31.566 -32.986  1.00 38.67           C
ATOM   1724  CD2 TYR B 115      41.831  30.361 -31.709  1.00 39.14           C
ATOM   1725  CE1 TYR B 115      39.244  30.773 -32.507  1.00 46.06           C
ATOM   1726  CE2 TYR B 115      40.823  29.555 -31.220  1.00 38.04           C
ATOM   1727  CZ  TYR B 115      39.529  29.759 -31.627  1.00 47.50           C
ATOM   1728  OH  TYR B 115      38.500  28.953 -31.166  1.00 55.68           O
ATOM   1729  N   TRP B 116      43.675  34.137 -35.608  1.00 33.55           N
ATOM   1730  CA  TRP B 116      44.585  35.062 -36.259  1.00 35.58           C
ATOM   1731  C   TRP B 116      44.437  36.458 -35.679  1.00 44.15           C
ATOM   1732  O   TRP B 116      43.330  36.890 -35.339  1.00 34.21           O
ATOM   1733  CB  TRP B 116      44.319  35.112 -37.745  1.00 35.27           C
ATOM   1734  CG  TRP B 116      44.880  33.977 -38.483  1.00 38.87           C
ATOM   1735  CD1 TRP B 116      44.293  32.771 -38.700  1.00 50.64           C
ATOM   1736  CD2 TRP B 116      46.147  33.933 -39.138  1.00 39.64           C
ATOM   1737  NE1 TRP B 116      45.117  31.973 -39.455  1.00 50.89           N
ATOM   1738  CE2 TRP B 116      46.265  32.667 -39.734  1.00 36.32           C
ATOM   1739  CE3 TRP B 116      47.197  34.845 -39.277  1.00 45.57           C
ATOM   1740  CZ2 TRP B 116      47.376  32.291 -40.465  1.00 31.70           C
ATOM   1741  CZ3 TRP B 116      48.303  34.467 -39.998  1.00 45.13           C
ATOM   1742  CH2 TRP B 116      48.383  33.200 -40.587  1.00 43.56           C
ATOM   1743  N   GLY B 117      45.564  37.171 -35.593  1.00 47.12           N
ATOM   1744  CA  GLY B 117      45.557  38.500 -35.027  1.00 46.29           C
ATOM   1745  C   GLY B 117      45.155  39.586 -36.019  1.00 48.63           C
ATOM   1746  O   GLY B 117      45.092  39.405 -37.239  1.00 47.54           O
ATOM   1747  N   GLN B 118      44.847  40.754 -35.457  1.00 46.69           N
ATOM   1748  CA  GLN B 118      44.732  41.948 -36.278  1.00 48.81           C
ATOM   1749  C   GLN B 118      45.974  42.112 -37.145  1.00 49.97           C
ATOM   1750  O   GLN B 118      45.878  42.378 -38.348  1.00 47.57           O
ATOM   1751  CB  GLN B 118      44.516  43.173 -35.379  1.00 54.56           C
ATOM   1752  CG  GLN B 118      44.432  44.507 -36.124  1.00 71.26           C
ATOM   1753  CD  GLN B 118      43.229  45.361 -35.714  1.00 81.28           C
ATOM   1754  OE1 GLN B 118      42.103  45.141 -36.173  1.00 82.03           O
ATOM   1755  NE2 GLN B 118      43.471  46.346 -34.851  1.00 80.63           N
ATOM   1756  N   GLY B 119      47.145  41.880 -36.568  1.00 30.41           N
ATOM   1757  CA  GLY B 119      48.391  42.251 -37.195  1.00 30.87           C
ATOM   1758  C   GLY B 119      48.886  43.597 -36.690  1.00 44.09           C
ATOM   1759  O   GLY B 119      48.181  44.343 -36.009  1.00 50.54           O
ATOM   1760  N   THR B 120      50.128  43.912 -37.035  1.00 44.61           N
ATOM   1761  CA  THR B 120      50.706  45.192 -36.656  1.00 40.11           C
ATOM   1762  C   THR B 120      51.901  45.467 -37.552  1.00 32.22           C
ATOM   1763  O   THR B 120      52.708  44.570 -37.804  1.00 32.65           O
ATOM   1764  CB  THR B 120      51.117  45.206 -35.174  1.00 39.53           C
ATOM   1765  OG1 THR B 120      51.824  46.408 -34.892  1.00 45.20           O
ATOM   1766  CG2 THR B 120      52.007  44.047 -34.847  1.00 37.33           C
ATOM   1767  N   GLN B 121      51.994  46.701 -38.038  1.00 27.67           N
ATOM   1768  CA  GLN B 121      53.085  47.109 -38.908  1.00 28.98           C
ATOM   1769  C   GLN B 121      54.381  47.291 -38.126  1.00 33.51           C
ATOM   1770  O   GLN B 121      54.404  47.846 -37.019  1.00 32.58           O
ATOM   1771  CB  GLN B 121      52.743  48.412 -39.622  1.00 39.37           C
ATOM   1772  CG  GLN B 121      53.875  48.939 -40.470  1.00 43.86           C
ATOM   1773  CD  GLN B 121      54.091  48.104 -41.715  1.00 43.31           C
ATOM   1774  OE1 GLN B 121      53.237  47.298 -42.089  1.00 37.61           O
ATOM   1775  NE2 GLN B 121      55.227  48.308 -42.378  1.00 43.38           N
ATOM   1776  N   VAL B 122      55.469  46.817 -38.714  1.00 40.25           N
ATOM   1777  CA  VAL B 122      56.800  46.949 -38.143  1.00 44.25           C
ATOM   1778  C   VAL B 122      57.685  47.515 -39.230  1.00 37.52           C
ATOM   1779  O   VAL B 122      57.869  46.882 -40.279  1.00 26.26           O
ATOM   1780  CB  VAL B 122      57.370  45.618 -37.633  1.00 42.39           C
ATOM   1781  CG1 VAL B 122      58.662  45.884 -36.899  1.00 30.14           C
ATOM   1782  CG2 VAL B 122      56.352  44.891 -36.736  1.00 42.76           C
ATOM   1783  N   THR B 123      58.213  48.709 -38.989  1.00 43.10           N
ATOM   1784  CA  THR B 123      58.983  49.445 -39.975  1.00 37.92           C
ATOM   1785  C   THR B 123      60.382  49.646 -39.420  1.00 42.26           C
ATOM   1786  O   THR B 123      60.564  50.293 -38.382  1.00 50.92           O
ATOM   1787  CB  THR B 123      58.304  50.771 -40.316  1.00 33.95           C
ATOM   1788  OG1 THR B 123      57.025  50.492 -40.903  1.00 35.36           O
ATOM   1789  CG2 THR B 123      59.135  51.555 -41.318  1.00 32.47           C
ATOM   1790  N   VAL B 124      61.353  49.037 -40.083  1.00 46.73           N
ATOM   1791  CA  VAL B 124      62.760  49.122 -39.727  1.00 36.18           C
ATOM   1792  C   VAL B 124      63.382  50.022 -40.778  1.00 39.06           C
ATOM   1793  O   VAL B 124      63.583  49.600 -41.922  1.00 32.99           O
ATOM   1794  CB  VAL B 124      63.422  47.740 -39.692  1.00 38.25           C
ATOM   1795  CG1 VAL B 124      64.912  47.852 -39.405  1.00 40.15           C
ATOM   1796  CG2 VAL B 124      62.742  46.850 -38.653  1.00 28.35           C
ATOM   1797  N   SER B 125      63.624  51.280 -40.410  1.00 52.75           N
ATOM   1798  CA  SER B 125      64.122  52.285 -41.339  1.00 59.63           C
ATOM   1799  C   SER B 125      65.239  53.059 -40.668  1.00 58.95           C
ATOM   1800  O   SER B 125      65.129  53.435 -39.496  1.00 54.04           O
ATOM   1801  CB  SER B 125      63.009  53.249 -41.794  1.00 60.43           C
ATOM   1802  OG  SER B 125      63.352  53.899 -43.014  1.00 64.13           O
ATOM   1803  N   SER B 126      66.310  53.282 -41.423  1.00 67.56           N
ATOM   1804  CA  SER B 126      67.521  53.942 -40.941  1.00 68.30           C
ATOM   1805  C   SER B 126      67.242  55.318 -40.327  1.00 67.72           C
ATOM   1806  O   SER B 126      66.939  55.433 -39.136  1.00 64.07           O
ATOM   1807  CB  SER B 126      68.518  54.074 -42.094  1.00 66.10           C
ATOM   1808  OG  SER B 126      68.519  52.907 -42.901  1.00 65.88           O
