# Supplementary material for: A non-redundant data set of nanobody-antigen crystal structures
Source: Data Brief. 2019 Mar 6;24:103754. doi: 10.1016/j.dib.2019.103754 (PMC6441729; doi:10.1016/j.dib.2019.103754)
Supplement: Multimedia component 5 [file mmc5.zip › Data_set/Nb-Ag_3/5o02_3.pdb]

ATOM      1  N   LYS A 225     -18.875 -34.265 205.582  1.00 47.75           N
ATOM      2  CA  LYS A 225     -19.730 -35.162 206.352  1.00 43.05           C
ATOM      3  C   LYS A 225     -19.012 -35.666 207.599  1.00 33.33           C
ATOM      4  O   LYS A 225     -17.893 -36.173 207.501  1.00 29.84           O
ATOM      5  CB  LYS A 225     -20.178 -36.345 205.494  1.00 45.32           C
ATOM      6  CG  LYS A 225     -20.930 -37.412 206.276  1.00 48.03           C
ATOM      7  CD  LYS A 225     -21.401 -38.537 205.376  1.00 48.04           C
ATOM      8  CE  LYS A 225     -22.379 -38.035 204.330  1.00 52.94           C
ATOM      9  NZ  LYS A 225     -22.775 -39.119 203.388  1.00 55.62           N
ATOM     10  N   PRO A 226     -19.649 -35.526 208.776  1.00 29.98           N
ATOM     11  CA  PRO A 226     -19.003 -35.959 210.022  1.00 24.03           C
ATOM     12  C   PRO A 226     -19.015 -37.469 210.205  1.00 22.87           C
ATOM     13  O   PRO A 226     -20.000 -38.155 209.927  1.00 19.06           O
ATOM     14  CB  PRO A 226     -19.834 -35.280 211.108  1.00 28.30           C
ATOM     15  CG  PRO A 226     -21.156 -35.118 210.509  1.00 26.06           C
ATOM     16  CD  PRO A 226     -20.938 -34.869 209.034  1.00 34.05           C
ATOM     17  N   PHE A 227     -17.892 -37.982 210.677  1.00 14.42           N
ATOM     18  CA  PHE A 227     -17.744 -39.395 210.956  1.00 11.38           C
ATOM     19  C   PHE A 227     -18.602 -39.806 212.159  1.00 12.71           C
ATOM     20  O   PHE A 227     -18.836 -39.008 213.057  1.00 14.53           O
ATOM     21  CB  PHE A 227     -16.256 -39.706 211.212  1.00 14.61           C
ATOM     22  CG  PHE A 227     -15.985 -41.136 211.584  1.00 15.09           C
ATOM     23  CD1 PHE A 227     -16.040 -42.139 210.623  1.00 14.61           C
ATOM     24  CD2 PHE A 227     -15.667 -41.479 212.889  1.00 13.99           C
ATOM     25  CE1 PHE A 227     -15.804 -43.459 210.959  1.00 13.26           C
ATOM     26  CE2 PHE A 227     -15.410 -42.800 213.237  1.00 10.94           C
ATOM     27  CZ  PHE A 227     -15.486 -43.797 212.270  1.00 13.52           C
ATOM     28  N   SER A 228     -19.050 -41.058 212.175  1.00 11.74           N
ATOM     29  CA  SER A 228     -19.884 -41.575 213.257  1.00 14.61           C
ATOM     30  C   SER A 228     -19.828 -43.091 213.304  1.00 11.62           C
ATOM     31  O   SER A 228     -19.467 -43.741 212.319  1.00 13.66           O
ATOM     32  CB  SER A 228     -21.342 -41.127 213.094  1.00 14.03           C
ATOM     33  OG  SER A 228     -21.901 -41.681 211.913  1.00 17.05           O
ATOM     34  N   LEU A 229     -20.164 -43.642 214.468  1.00 10.93           N
ATOM     35  CA  LEU A 229     -20.410 -45.070 214.620  1.00 10.17           C
ATOM     36  C   LEU A 229     -21.905 -45.300 214.719  1.00 10.43           C
ATOM     37  O   LEU A 229     -22.621 -44.445 215.220  1.00 14.43           O
ATOM     38  CB  LEU A 229     -19.725 -45.623 215.875  1.00 13.39           C
ATOM     39  CG  LEU A 229     -18.231 -45.374 216.011  1.00 11.86           C
ATOM     40  CD1 LEU A 229     -17.770 -45.913 217.366  1.00 11.74           C
ATOM     41  CD2 LEU A 229     -17.471 -46.030 214.874  1.00 13.75           C
ATOM     42  N   PRO A 230     -22.385 -46.471 214.263  1.00 10.98           N
ATOM     43  CA  PRO A 230     -23.795 -46.778 214.554  1.00 11.17           C
ATOM     44  C   PRO A 230     -23.996 -47.001 216.050  1.00 14.92           C
ATOM     45  O   PRO A 230     -23.038 -47.363 216.749  1.00 16.06           O
ATOM     46  CB  PRO A 230     -24.042 -48.059 213.762  1.00 12.58           C
ATOM     47  CG  PRO A 230     -22.709 -48.732 213.734  1.00 18.30           C
ATOM     48  CD  PRO A 230     -21.683 -47.611 213.654  1.00 14.88           C
ATOM     49  N   ILE A 231     -25.210 -46.782 216.544  1.00 11.21           N
ATOM     50  CA  ILE A 231     -25.498 -46.984 217.966  1.00 12.09           C
ATOM     51  C   ILE A 231     -26.060 -48.388 218.136  1.00 11.53           C
ATOM     52  O   ILE A 231     -27.235 -48.646 217.855  1.00 11.98           O
ATOM     53  CB  ILE A 231     -26.489 -45.933 218.505  1.00 18.15           C
ATOM     54  CG1 ILE A 231     -25.881 -44.527 218.395  1.00 19.45           C
ATOM     55  CG2 ILE A 231     -26.874 -46.250 219.945  1.00 18.41           C
ATOM     56  CD1 ILE A 231     -26.878 -43.408 218.659  1.00 24.61           C
ATOM     57  N   LEU A 232     -25.199 -49.304 218.561  1.00 14.76           N
ATOM     58  CA  LEU A 232     -25.554 -50.713 218.660  1.00 11.97           C
ATOM     59  C   LEU A 232     -24.879 -51.309 219.884  1.00 12.73           C
ATOM     60  O   LEU A 232     -23.691 -51.114 220.080  1.00 13.11           O
ATOM     61  CB  LEU A 232     -25.128 -51.475 217.401  1.00 12.82           C
ATOM     62  CG  LEU A 232     -25.864 -51.068 216.113  1.00  9.89           C
ATOM     63  CD1 LEU A 232     -25.134 -51.589 214.888  1.00 12.83           C
ATOM     64  CD2 LEU A 232     -27.289 -51.597 216.162  1.00 14.93           C
ATOM     65  N   THR A 233     -25.635 -52.030 220.707  1.00 11.46           N
ATOM     66  CA  THR A 233     -25.015 -52.725 221.840  1.00 12.71           C
ATOM     67  C   THR A 233     -24.276 -53.974 221.348  1.00 12.28           C
ATOM     68  O   THR A 233     -24.414 -54.379 220.192  1.00 11.77           O
ATOM     69  CB  THR A 233     -26.048 -53.132 222.888  1.00 12.69           C
ATOM     70  OG1 THR A 233     -26.950 -54.085 222.303  1.00 15.15           O
ATOM     71  CG2 THR A 233     -26.834 -51.914 223.384  1.00 17.46           C
ATOM     72  N   LEU A 234     -23.493 -54.595 222.226  1.00 14.41           N
ATOM     73  CA  LEU A 234     -22.731 -55.780 221.833  1.00 14.87           C
ATOM     74  C   LEU A 234     -23.620 -56.879 221.243  1.00 17.24           C
ATOM     75  O   LEU A 234     -23.242 -57.536 220.280  1.00 21.59           O
ATOM     76  CB  LEU A 234     -21.948 -56.316 223.044  1.00 22.99           C
ATOM     77  CG  LEU A 234     -20.465 -56.636 222.855  1.00 31.94           C
ATOM     78  CD1 LEU A 234     -19.737 -55.494 222.165  1.00 26.99           C
ATOM     79  CD2 LEU A 234     -19.828 -56.935 224.204  1.00 32.43           C
ATOM     80  N   SER A 235     -24.817 -57.055 221.791  1.00 15.26           N
ATOM     81  CA  SER A 235     -25.678 -58.121 221.307  1.00 20.92           C
ATOM     82  C   SER A 235     -26.489 -57.717 220.061  1.00 19.93           C
ATOM     83  O   SER A 235     -27.295 -58.498 219.576  1.00 20.68           O
ATOM     84  CB  SER A 235     -26.614 -58.598 222.415  1.00 20.35           C
ATOM     85  OG  SER A 235     -27.440 -57.560 222.891  1.00 24.83           O
ATOM     86  N   GLU A 236     -26.272 -56.501 219.561  1.00 13.18           N
ATOM     87  CA  GLU A 236     -26.863 -56.057 218.284  1.00 10.32           C
ATOM     88  C   GLU A 236     -25.803 -55.995 217.168  1.00 15.84           C
ATOM     89  O   GLU A 236     -26.011 -55.363 216.124  1.00 14.39           O
ATOM     90  CB  GLU A 236     -27.546 -54.694 218.468  1.00 13.80           C
ATOM     91  CG  GLU A 236     -28.646 -54.716 219.522  1.00 16.57           C
ATOM     92  CD  GLU A 236     -29.180 -53.337 219.890  1.00 22.74           C
ATOM     93  OE1 GLU A 236     -28.425 -52.348 219.800  1.00 18.43           O
ATOM     94  OE2 GLU A 236     -30.362 -53.248 220.294  1.00 23.87           O
ATOM     95  N   LEU A 237     -24.678 -56.676 217.386  1.00 13.38           N
ATOM     96  CA  LEU A 237     -23.563 -56.678 216.450  1.00  9.82           C
ATOM     97  C   LEU A 237     -23.268 -58.068 215.887  1.00 13.55           C
ATOM     98  O   LEU A 237     -23.385 -59.073 216.594  1.00 11.52           O
ATOM     99  CB  LEU A 237     -22.299 -56.147 217.133  1.00 10.93           C
ATOM    100  CG  LEU A 237     -22.272 -54.686 217.569  1.00 14.02           C
ATOM    101  CD1 LEU A 237     -20.981 -54.424 218.347  1.00 15.03           C
ATOM    102  CD2 LEU A 237     -22.395 -53.760 216.349  1.00 14.13           C
ATOM    103  N   THR A 238     -22.865 -58.099 214.620  1.00  9.18           N
ATOM    104  CA  THR A 238     -22.509 -59.324 213.904  1.00  8.05           C
ATOM    105  C   THR A 238     -21.002 -59.437 213.704  1.00  8.72           C
ATOM    106  O   THR A 238     -20.351 -58.459 213.350  1.00 10.41           O
ATOM    107  CB  THR A 238     -23.162 -59.362 212.505  1.00 14.25           C
ATOM    108  OG1 THR A 238     -24.583 -59.211 212.628  1.00 16.71           O
ATOM    109  CG2 THR A 238     -22.836 -60.679 211.801  1.00 13.34           C
ATOM    110  N   ASN A 239     -20.446 -60.625 213.922  1.00  8.02           N
ATOM    111  CA  ASN A 239     -19.032 -60.847 213.651  1.00  6.53           C
ATOM    112  C   ASN A 239     -18.770 -60.688 212.146  1.00  9.59           C
ATOM    113  O   ASN A 239     -19.546 -61.181 211.321  1.00 10.98           O
ATOM    114  CB  ASN A 239     -18.621 -62.239 214.141  1.00  9.04           C
ATOM    115  CG  ASN A 239     -17.120 -62.378 214.338  1.00 12.34           C
ATOM    116  OD1 ASN A 239     -16.344 -62.296 213.384  1.00 12.75           O
ATOM    117  ND2 ASN A 239     -16.708 -62.616 215.582  1.00 11.31           N
ATOM    118  N   SER A 240     -17.708 -59.982 211.780  1.00 10.47           N
ATOM    119  CA  SER A 240     -17.407 -59.763 210.369  1.00  9.76           C
ATOM    120  C   SER A 240     -16.574 -60.887 209.729  1.00 10.59           C
ATOM    121  O   SER A 240     -16.292 -60.850 208.520  1.00 12.28           O
ATOM    122  CB  SER A 240     -16.687 -58.435 210.196  1.00  9.02           C
ATOM    123  OG  SER A 240     -15.507 -58.413 210.999  1.00 11.37           O
ATOM    124  N   ARG A 241     -16.177 -61.871 210.528  1.00  7.59           N
ATOM    125  CA  ARG A 241     -15.378 -62.988 210.036  1.00  8.38           C
ATOM    126  C   ARG A 241     -16.113 -64.335 210.075  1.00 10.48           C
ATOM    127  O   ARG A 241     -15.638 -65.318 209.510  1.00 11.14           O
ATOM    128  CB  ARG A 241     -14.066 -63.085 210.832  1.00 10.67           C
ATOM    129  CG  ARG A 241     -13.175 -61.858 210.622  1.00 10.76           C
ATOM    130  CD  ARG A 241     -11.797 -62.021 211.279  1.00 11.79           C
ATOM    131  NE  ARG A 241     -11.114 -63.201 210.761  1.00  9.89           N
ATOM    132  CZ  ARG A 241     -10.442 -64.075 211.503  1.00 11.73           C
ATOM    133  NH1 ARG A 241     -10.337 -63.907 212.817  1.00 10.06           N
ATOM    134  NH2 ARG A 241      -9.867 -65.118 210.923  1.00 12.71           N
ATOM    135  N   PHE A 242     -17.278 -64.376 210.718  1.00 11.46           N
ATOM    136  CA  PHE A 242     -18.115 -65.577 210.700  1.00 10.66           C
ATOM    137  C   PHE A 242     -19.539 -65.126 211.002  1.00 13.21           C
ATOM    138  O   PHE A 242     -19.745 -64.284 211.860  1.00 13.26           O
ATOM    139  CB  PHE A 242     -17.624 -66.645 211.703  1.00 12.31           C
ATOM    140  CG  PHE A 242     -18.105 -68.030 211.374  1.00 12.29           C
ATOM    141  CD1 PHE A 242     -17.517 -68.749 210.337  1.00 15.16           C
ATOM    142  CD2 PHE A 242     -19.178 -68.588 212.055  1.00 11.76           C
ATOM    143  CE1 PHE A 242     -17.976 -70.020 209.987  1.00 14.75           C
ATOM    144  CE2 PHE A 242     -19.652 -69.861 211.710  1.00 12.63           C
ATOM    145  CZ  PHE A 242     -19.040 -70.577 210.675  1.00 12.05           C
ATOM    146  N   PRO A 243     -20.531 -65.664 210.277  1.00 11.23           N
ATOM    147  CA  PRO A 243     -21.878 -65.076 210.403  1.00 11.54           C
ATOM    148  C   PRO A 243     -22.621 -65.449 211.678  1.00 15.30           C
ATOM    149  O   PRO A 243     -23.600 -66.214 211.638  1.00 15.39           O
ATOM    150  CB  PRO A 243     -22.615 -65.641 209.183  1.00 14.89           C
ATOM    151  CG  PRO A 243     -21.948 -66.964 208.958  1.00 13.87           C
ATOM    152  CD  PRO A 243     -20.489 -66.742 209.275  1.00 13.97           C
ATOM    153  N   VAL A 244     -22.183 -64.877 212.794  1.00 10.88           N
ATOM    154  CA  VAL A 244     -22.815 -65.090 214.091  1.00 11.86           C
ATOM    155  C   VAL A 244     -22.783 -63.776 214.886  1.00  9.39           C
ATOM    156  O   VAL A 244     -21.999 -62.881 214.563  1.00 11.44           O
ATOM    157  CB  VAL A 244     -22.090 -66.200 214.906  1.00 13.21           C
ATOM    158  CG1 VAL A 244     -22.239 -67.576 214.232  1.00 14.22           C
ATOM    159  CG2 VAL A 244     -20.628 -65.834 215.089  1.00 15.32           C
ATOM    160  N   PRO A 245     -23.610 -63.665 215.936  1.00  9.75           N
ATOM    161  CA  PRO A 245     -23.547 -62.466 216.785  1.00  9.16           C
ATOM    162  C   PRO A 245     -22.227 -62.336 217.547  1.00 12.92           C
ATOM    163  O   PRO A 245     -21.576 -63.337 217.832  1.00 12.99           O
ATOM    164  CB  PRO A 245     -24.714 -62.670 217.771  1.00 11.98           C
ATOM    165  CG  PRO A 245     -25.624 -63.646 217.087  1.00 17.38           C
ATOM    166  CD  PRO A 245     -24.692 -64.574 216.358  1.00 14.32           C
ATOM    167  N   ILE A 246     -21.834 -61.108 217.859  1.00  9.89           N
ATOM    168  CA  ILE A 246     -20.736 -60.889 218.807  1.00  9.59           C
ATOM    169  C   ILE A 246     -21.142 -61.342 220.208  1.00 14.45           C
ATOM    170  O   ILE A 246     -22.262 -61.075 220.656  1.00 16.44           O
ATOM    171  CB  ILE A 246     -20.333 -59.403 218.840  1.00 10.19           C
ATOM    172  CG1 ILE A 246     -19.822 -58.970 217.466  1.00 12.13           C
ATOM    173  CG2 ILE A 246     -19.301 -59.130 219.942  1.00 11.94           C
ATOM    174  CD1 ILE A 246     -18.685 -59.822 216.950  1.00 14.85           C
ATOM    175  N   ASP A 247     -20.238 -62.040 220.898  1.00 10.66           N
ATOM    176  CA  ASP A 247     -20.456 -62.453 222.277  1.00 12.61           C
ATOM    177  C   ASP A 247     -19.815 -61.507 223.304  1.00 13.61           C
ATOM    178  O   ASP A 247     -20.407 -61.222 224.345  1.00 17.13           O
ATOM    179  CB  ASP A 247     -19.930 -63.882 222.476  1.00 16.19           C
ATOM    180  CG  ASP A 247     -20.757 -64.912 221.711  1.00 19.42           C
ATOM    181  OD1 ASP A 247     -21.946 -65.061 222.054  1.00 27.27           O
ATOM    182  OD2 ASP A 247     -20.244 -65.554 220.764  1.00 21.84           O
ATOM    183  N   SER A 248     -18.615 -61.022 223.016  1.00 10.59           N
ATOM    184  CA  SER A 248     -17.908 -60.182 223.992  1.00 12.18           C
ATOM    185  C   SER A 248     -16.765 -59.421 223.360  1.00 13.08           C
ATOM    186  O   SER A 248     -16.405 -59.669 222.212  1.00 10.95           O
ATOM    187  CB  SER A 248     -17.391 -61.030 225.156  1.00 17.85           C
ATOM    188  OG  SER A 248     -16.542 -62.058 224.693  1.00 19.98           O
ATOM    189  N   LEU A 249     -16.201 -58.482 224.114  1.00  9.82           N
ATOM    190  CA  LEU A 249     -14.973 -57.800 223.700  1.00  9.36           C
ATOM    191  C   LEU A 249     -13.786 -58.482 224.361  1.00  9.25           C
ATOM    192  O   LEU A 249     -13.907 -59.014 225.463  1.00 14.22           O
ATOM    193  CB  LEU A 249     -14.990 -56.323 224.095  1.00 12.59           C
ATOM    194  CG  LEU A 249     -16.064 -55.461 223.422  1.00 13.51           C
ATOM    195  CD1 LEU A 249     -16.082 -54.068 224.032  1.00 16.63           C
ATOM    196  CD2 LEU A 249     -15.801 -55.365 221.936  1.00 18.68           C
ATOM    197  N   PHE A 250     -12.642 -58.443 223.689  1.00  9.20           N
ATOM    198  CA  PHE A 250     -11.432 -59.118 224.164  1.00 10.83           C
ATOM    199  C   PHE A 250     -10.186 -58.349 223.737  1.00  9.83           C
ATOM    200  O   PHE A 250     -10.069 -57.948 222.580  1.00 11.54           O
ATOM    201  CB  PHE A 250     -11.376 -60.541 223.605  1.00 11.78           C
ATOM    202  CG  PHE A 250     -10.134 -61.295 223.990  1.00 16.11           C
ATOM    203  CD1 PHE A 250     -10.053 -61.931 225.214  1.00 15.76           C
ATOM    204  CD2 PHE A 250      -9.049 -61.373 223.123  1.00 18.43           C
ATOM    205  CE1 PHE A 250      -8.913 -62.634 225.577  1.00 17.48           C
ATOM    206  CE2 PHE A 250      -7.899 -62.083 223.477  1.00 15.04           C
ATOM    207  CZ  PHE A 250      -7.836 -62.708 224.704  1.00 15.72           C
ATOM    208  N   THR A 251      -9.254 -58.127 224.657  1.00 10.44           N
ATOM    209  CA  THR A 251      -7.997 -57.524 224.248  1.00 11.17           C
ATOM    210  C   THR A 251      -6.868 -58.541 224.442  1.00 11.41           C
ATOM    211  O   THR A 251      -6.840 -59.294 225.419  1.00 13.62           O
ATOM    212  CB  THR A 251      -7.701 -56.208 225.003  1.00 11.26           C
ATOM    213  OG1 THR A 251      -6.450 -55.680 224.544  1.00 11.36           O
ATOM    214  CG2 THR A 251      -7.635 -56.426 226.515  1.00 14.58           C
ATOM    215  N   ALA A 252      -5.953 -58.581 223.477  1.00 13.93           N
ATOM    216  CA  ALA A 252      -4.963 -59.649 223.405  1.00 14.17           C
ATOM    217  C   ALA A 252      -3.552 -59.153 223.627  1.00 17.00           C
ATOM    218  O   ALA A 252      -3.180 -58.099 223.136  1.00 15.18           O
ATOM    219  CB  ALA A 252      -5.055 -60.346 222.056  1.00 19.99           C
ATOM    220  N   GLN A 253      -2.779 -59.930 224.377  1.00 15.39           N
ATOM    221  CA  GLN A 253      -1.363 -59.674 224.548  1.00 21.66           C
ATOM    222  C   GLN A 253      -0.692 -59.608 223.181  1.00 23.32           C
ATOM    223  O   GLN A 253      -1.058 -60.345 222.275  1.00 24.21           O
ATOM    224  CB  GLN A 253      -0.732 -60.765 225.407  1.00 28.21           C
ATOM    225  CG  GLN A 253       0.443 -60.293 226.237  1.00 44.23           C
ATOM    226  CD  GLN A 253       0.964 -61.382 227.143  1.00 56.19           C
ATOM    227  OE1 GLN A 253       1.095 -62.534 226.727  1.00 61.09           O
ATOM    228  NE2 GLN A 253       1.249 -61.031 228.393  1.00 59.48           N
ATOM    229  N   ASN A 254       0.264 -58.700 223.026  1.00 23.85           N
ATOM    230  CA  ASN A 254       1.032 -58.618 221.793  1.00 28.94           C
ATOM    231  C   ASN A 254       2.008 -59.780 221.686  1.00 36.87           C
ATOM    232  O   ASN A 254       2.537 -60.238 222.696  1.00 39.58           O
ATOM    233  CB  ASN A 254       1.791 -57.296 221.729  1.00 33.52           C
ATOM    234  CG  ASN A 254       0.868 -56.105 221.713  1.00 30.55           C
ATOM    235  OD1 ASN A 254      -0.207 -56.158 221.121  1.00 30.21           O
ATOM    236  ND2 ASN A 254       1.275 -55.025 222.368  1.00 38.94           N
ATOM    237  N   ASN A 255       2.242 -60.266 220.472  1.00 46.03           N
ATOM    238  CA  ASN A 255       3.298 -61.253 220.259  1.00 59.98           C
ATOM    239  C   ASN A 255       3.776 -61.306 218.813  1.00 62.81           C
ATOM    240  O   ASN A 255       3.444 -60.439 218.003  1.00 64.33           O
ATOM    241  CB  ASN A 255       2.837 -62.646 220.709  1.00 63.31           C
ATOM    242  CG  ASN A 255       1.521 -63.061 220.087  1.00 60.50           C
ATOM    243  OD1 ASN A 255       1.120 -62.550 219.042  1.00 63.56           O
ATOM    244  ND2 ASN A 255       0.837 -64.000 220.732  1.00 56.70           N
ATOM    245  N   VAL A 256       4.560 -62.332 218.498  1.00 62.23           N
ATOM    246  CA  VAL A 256       5.090 -62.511 217.154  1.00 63.69           C
ATOM    247  C   VAL A 256       3.979 -62.830 216.155  1.00 62.46           C
ATOM    248  O   VAL A 256       4.118 -62.556 214.963  1.00 62.76           O
ATOM    249  CB  VAL A 256       6.149 -63.632 217.111  1.00 63.03           C
ATOM    250  N   LEU A 257       2.882 -63.402 216.648  1.00 62.84           N
ATOM    251  CA  LEU A 257       1.740 -63.752 215.801  1.00 60.14           C
ATOM    252  C   LEU A 257       1.161 -62.523 215.104  1.00 47.25           C
ATOM    253  O   LEU A 257       0.865 -61.510 215.738  1.00 41.36           O
ATOM    254  CB  LEU A 257       0.649 -64.451 216.618  1.00 61.37           C
ATOM    255  N   GLN A 258       0.995 -62.634 213.793  1.00 42.93           N
ATOM    256  CA  GLN A 258       0.618 -61.506 212.961  1.00 34.64           C
ATOM    257  C   GLN A 258      -0.871 -61.536 212.635  1.00 24.22           C
ATOM    258  O   GLN A 258      -1.379 -62.550 212.172  1.00 27.13           O
ATOM    259  CB  GLN A 258       1.448 -61.523 211.676  1.00 46.12           C
ATOM    260  CG  GLN A 258       1.437 -60.227 210.897  1.00 58.09           C
ATOM    261  CD  GLN A 258       2.688 -60.050 210.058  1.00 60.28           C
ATOM    262  OE1 GLN A 258       3.547 -59.227 210.373  1.00 63.07           O
ATOM    263  NE2 GLN A 258       2.795 -60.823 208.983  1.00 60.99           N
ATOM    264  N   VAL A 259      -1.571 -60.436 212.896  1.00 15.91           N
ATOM    265  CA  VAL A 259      -2.994 -60.355 212.581  1.00 13.18           C
ATOM    266  C   VAL A 259      -3.155 -59.804 211.171  1.00 14.39           C
ATOM    267  O   VAL A 259      -2.729 -58.691 210.888  1.00 17.84           O
ATOM    268  CB  VAL A 259      -3.747 -59.470 213.603  1.00 22.33           C
ATOM    269  CG1 VAL A 259      -5.179 -59.223 213.175  1.00 23.67           C
ATOM    270  CG2 VAL A 259      -3.690 -60.113 214.995  1.00 22.45           C
ATOM    271  N   GLN A 260      -3.761 -60.588 210.283  1.00 12.53           N
ATOM    272  CA  GLN A 260      -3.914 -60.157 208.898  1.00 12.53           C
ATOM    273  C   GLN A 260      -5.155 -60.798 208.277  1.00 10.76           C
ATOM    274  O   GLN A 260      -5.111 -61.368 207.176  1.00 14.20           O
ATOM    275  CB  GLN A 260      -2.654 -60.491 208.083  1.00 16.37           C
ATOM    276  CG  GLN A 260      -2.609 -59.753 206.743  1.00 18.51           C
ATOM    277  CD  GLN A 260      -1.333 -59.975 205.956  1.00 24.64           C
ATOM    278  OE1 GLN A 260      -0.501 -60.812 206.309  1.00 25.77           O
ATOM    279  NE2 GLN A 260      -1.178 -59.221 204.869  1.00 17.67           N
ATOM    280  N   CYS A 261      -6.269 -60.686 208.990  1.00 15.86           N
ATOM    281  CA  CYS A 261      -7.531 -61.216 208.487  1.00 13.76           C
ATOM    282  C   CYS A 261      -7.954 -60.459 207.230  1.00 15.16           C
ATOM    283  O   CYS A 261      -7.521 -59.335 206.986  1.00 14.46           O
ATOM    284  CB  CYS A 261      -8.620 -61.154 209.559  1.00 18.25           C
ATOM    285  SG  CYS A 261      -8.753 -59.592 210.425  1.00 22.86           S
ATOM    286  N   GLN A 262      -8.778 -61.104 206.415  1.00 12.03           N
ATOM    287  CA  GLN A 262      -9.117 -60.555 205.108  1.00 12.75           C
ATOM    288  C   GLN A 262     -10.601 -60.240 205.059  1.00 10.86           C
ATOM    289  O   GLN A 262     -11.023 -59.365 204.304  1.00 12.63           O
ATOM    290  CB  GLN A 262      -8.721 -61.521 203.990  1.00 11.54           C
ATOM    291  CG  GLN A 262      -7.205 -61.728 203.911  1.00 10.26           C
ATOM    292  CD  GLN A 262      -6.466 -60.426 203.675  1.00 14.35           C
ATOM    293  OE1 GLN A 262      -6.716 -59.742 202.692  1.00 12.64           O
ATOM    294  NE2 GLN A 262      -5.550 -60.075 204.581  1.00 12.58           N
ATOM    295  N   ASN A 263     -11.393 -60.957 205.851  1.00 11.30           N
ATOM    296  CA  ASN A 263     -12.775 -60.533 206.063  1.00 12.78           C
ATOM    297  C   ASN A 263     -12.808 -59.543 207.212  1.00 13.42           C
ATOM    298  O   ASN A 263     -11.920 -59.546 208.078  1.00 15.31           O
ATOM    299  CB  ASN A 263     -13.685 -61.726 206.346  1.00  9.70           C
ATOM    300  CG  ASN A 263     -14.017 -62.505 205.095  1.00 15.91           C
ATOM    301  OD1 ASN A 263     -14.277 -61.916 204.042  1.00 15.86           O
ATOM    302  ND2 ASN A 263     -13.989 -63.830 205.192  1.00 17.66           N
ATOM    303  N   GLY A 264     -13.818 -58.686 207.231  1.00 11.92           N
ATOM    304  CA  GLY A 264     -13.908 -57.698 208.287  1.00 11.50           C
ATOM    305  C   GLY A 264     -12.880 -56.591 208.156  1.00 16.73           C
ATOM    306  O   GLY A 264     -12.413 -56.057 209.158  1.00 15.86           O
ATOM    307  N   ARG A 265     -12.532 -56.236 206.922  1.00 12.36           N
ATOM    308  CA  ARG A 265     -11.531 -55.202 206.692  1.00  9.59           C
ATOM    309  C   ARG A 265     -12.164 -54.032 205.950  1.00 17.16           C
ATOM    310  O   ARG A 265     -12.691 -54.197 204.850  1.00 12.37           O
ATOM    311  CB  ARG A 265     -10.334 -55.757 205.906  1.00 11.92           C
ATOM    312  CG  ARG A 265      -9.611 -56.933 206.591  1.00 11.41           C
ATOM    313  CD  ARG A 265      -8.985 -56.530 207.935  1.00 13.54           C
ATOM    314  NE  ARG A 265      -8.032 -55.432 207.783  1.00 14.96           N
ATOM    315  CZ  ARG A 265      -6.720 -55.574 207.619  1.00 17.13           C
ATOM    316  NH1 ARG A 265      -6.167 -56.784 207.575  1.00 13.02           N
ATOM    317  NH2 ARG A 265      -5.951 -54.497 207.496  1.00 19.28           N
ATOM    318  N   CYS A 266     -12.125 -52.855 206.564  1.00 13.17           N
ATOM    319  CA  CYS A 266     -12.734 -51.657 205.980  1.00 10.29           C
ATOM    320  C   CYS A 266     -12.126 -50.430 206.638  1.00 14.98           C
ATOM    321  O   CYS A 266     -12.030 -50.381 207.861  1.00 15.65           O
ATOM    322  CB  CYS A 266     -14.253 -51.659 206.172  1.00 13.92           C
ATOM    323  SG  CYS A 266     -15.145 -50.243 205.424  1.00 16.98           S
ATOM    324  N   THR A 267     -11.710 -49.457 205.835  1.00 14.69           N
ATOM    325  CA  THR A 267     -11.206 -48.194 206.368  1.00 10.82           C
ATOM    326  C   THR A 267     -12.338 -47.348 206.934  1.00 13.47           C
ATOM    327  O   THR A 267     -13.506 -47.566 206.624  1.00 13.12           O
ATOM    328  CB  THR A 267     -10.496 -47.371 205.303  1.00 13.60           C
ATOM    329  OG1 THR A 267     -11.473 -46.879 204.374  1.00 13.99           O
ATOM    330  CG2 THR A 267      -9.456 -48.226 204.563  1.00 14.52           C
ATOM    331  N   LEU A 268     -11.990 -46.357 207.745  1.00 12.94           N
ATOM    332  CA  LEU A 268     -13.018 -45.525 208.351  1.00 10.33           C
ATOM    333  C   LEU A 268     -13.757 -44.697 207.315  1.00 10.91           C
ATOM    334  O   LEU A 268     -14.892 -44.281 207.564  1.00 14.86           O
ATOM    335  CB  LEU A 268     -12.411 -44.608 209.421  1.00 10.22           C
ATOM    336  CG  LEU A 268     -11.694 -45.370 210.533  1.00 10.53           C
ATOM    337  CD1 LEU A 268     -11.334 -44.412 211.656  1.00 11.05           C
ATOM    338  CD2 LEU A 268     -12.571 -46.495 211.055  1.00 12.17           C
ATOM    339  N   ASP A 269     -13.128 -44.442 206.168  1.00 10.76           N
ATOM    340  CA  ASP A 269     -13.810 -43.663 205.136  1.00 11.42           C
ATOM    341  C   ASP A 269     -14.513 -44.578 204.143  1.00 16.26           C
ATOM    342  O   ASP A 269     -14.902 -44.142 203.062  1.00 17.49           O
ATOM    343  CB  ASP A 269     -12.855 -42.693 204.418  1.00 17.72           C
ATOM    344  CG  ASP A 269     -11.731 -43.380 203.655  1.00 23.55           C
ATOM    345  OD1 ASP A 269     -10.805 -42.650 203.243  1.00 28.91           O
ATOM    346  OD2 ASP A 269     -11.751 -44.614 203.464  1.00 27.86           O
ATOM    347  N   GLY A 270     -14.669 -45.846 204.519  1.00 14.81           N
ATOM    348  CA  GLY A 270     -15.555 -46.755 203.808  1.00 17.03           C
ATOM    349  C   GLY A 270     -14.976 -47.526 202.633  1.00 20.24           C
ATOM    350  O   GLY A 270     -15.722 -47.965 201.748  1.00 19.14           O
ATOM    351  N   GLU A 271     -13.657 -47.703 202.616  1.00 12.55           N
ATOM    352  CA  GLU A 271     -13.019 -48.542 201.609  1.00 13.63           C
ATOM    353  C   GLU A 271     -12.924 -49.986 202.078  1.00 16.14           C
ATOM    354  O   GLU A 271     -12.186 -50.298 203.008  1.00 15.49           O
ATOM    355  CB  GLU A 271     -11.623 -48.019 201.267  1.00 18.04           C
ATOM    356  CG  GLU A 271     -10.881 -48.900 200.269  1.00 25.73           C
ATOM    357  CD  GLU A 271      -9.414 -48.507 200.110  1.00 42.92           C
ATOM    358  OE1 GLU A 271      -9.083 -47.317 200.307  1.00 50.46           O
ATOM    359  OE2 GLU A 271      -8.589 -49.391 199.793  1.00 44.99           O
ATOM    360  N   LEU A 272     -13.669 -50.877 201.433  1.00 14.72           N
ATOM    361  CA  LEU A 272     -13.564 -52.294 201.756  1.00 11.91           C
ATOM    362  C   LEU A 272     -12.229 -52.839 201.274  1.00 14.70           C
ATOM    363  O   LEU A 272     -11.737 -52.459 200.206  1.00 15.17           O
ATOM    364  CB  LEU A 272     -14.694 -53.090 201.106  1.00 13.73           C
ATOM    365  CG  LEU A 272     -16.115 -52.591 201.285  1.00 24.13           C
ATOM    366  CD1 LEU A 272     -17.028 -53.394 200.360  1.00 21.29           C
ATOM    367  CD2 LEU A 272     -16.521 -52.770 202.715  1.00 15.34           C
ATOM    368  N   GLN A 273     -11.655 -53.747 202.056  1.00 11.13           N
ATOM    369  CA  GLN A 273     -10.360 -54.326 201.724  1.00 11.65           C
ATOM    370  C   GLN A 273     -10.386 -55.842 201.820  1.00 13.97           C
ATOM    371  O   GLN A 273     -11.345 -56.414 202.320  1.00 12.93           O
ATOM    372  CB  GLN A 273      -9.288 -53.745 202.647  1.00 15.08           C
ATOM    373  CG  GLN A 273      -9.145 -52.237 202.489  1.00 18.53           C
ATOM    374  CD  GLN A 273      -8.008 -51.665 203.311  1.00 27.68           C
ATOM    375  OE1 GLN A 273      -7.669 -52.197 204.364  1.00 27.96           O
ATOM    376  NE2 GLN A 273      -7.410 -50.577 202.829  1.00 29.91           N
ATOM    377  N   GLY A 274      -9.337 -56.504 201.333  1.00 14.04           N
ATOM    378  CA  GLY A 274      -9.269 -57.950 201.444  1.00 12.49           C
ATOM    379  C   GLY A 274     -10.377 -58.661 200.693  1.00 17.46           C
ATOM    380  O   GLY A 274     -10.608 -58.366 199.525  1.00 17.10           O
ATOM    381  N   THR A 275     -11.062 -59.586 201.364  1.00 10.37           N
ATOM    382  CA  THR A 275     -12.180 -60.324 200.764  1.00 10.49           C
ATOM    383  C   THR A 275     -13.511 -59.844 201.336  1.00 12.35           C
ATOM    384  O   THR A 275     -14.516 -60.539 201.284  1.00 13.22           O
ATOM    385  CB  THR A 275     -12.054 -61.844 201.001  1.00 14.34           C
ATOM    386  OG1 THR A 275     -11.969 -62.103 202.408  1.00 14.60           O
ATOM    387  CG2 THR A 275     -10.800 -62.398 200.326  1.00 15.47           C
ATOM    388  N   THR A 276     -13.509 -58.642 201.894  1.00 11.51           N
ATOM    389  CA  THR A 276     -14.675 -58.165 202.619  1.00  9.57           C
ATOM    390  C   THR A 276     -15.814 -57.777 201.677  1.00 11.98           C
ATOM    391  O   THR A 276     -15.605 -57.045 200.708  1.00 12.52           O
ATOM    392  CB  THR A 276     -14.285 -56.973 203.501  1.00 11.80           C
ATOM    393  OG1 THR A 276     -13.269 -57.400 204.418  1.00 10.18           O
ATOM    394  CG2 THR A 276     -15.468 -56.466 204.296  1.00 12.11           C
ATOM    395  N   GLN A 277     -17.008 -58.292 201.961  1.00 11.74           N
ATOM    396  CA  GLN A 277     -18.212 -57.838 201.269  1.00 11.37           C
ATOM    397  C   GLN A 277     -19.265 -57.436 202.315  1.00 14.00           C
ATOM    398  O   GLN A 277     -18.989 -57.483 203.508  1.00 12.42           O
ATOM    399  CB  GLN A 277     -18.714 -58.920 200.306  1.00 13.79           C
ATOM    400  CG  GLN A 277     -18.820 -60.328 200.902  1.00 12.94           C
ATOM    401  CD  GLN A 277     -20.045 -60.494 201.789  1.00 14.81           C
ATOM    402  OE1 GLN A 277     -21.184 -60.299 201.346  1.00 13.89           O
ATOM    403  NE2 GLN A 277     -19.819 -60.840 203.044  1.00 13.24           N
ATOM    404  N   LEU A 278     -20.456 -57.017 201.884  1.00 11.61           N
ATOM    405  CA  LEU A 278     -21.377 -56.331 202.804  1.00  9.93           C
ATOM    406  C   LEU A 278     -22.399 -57.193 203.567  1.00 13.66           C
ATOM    407  O   LEU A 278     -22.912 -56.773 204.605  1.00 15.22           O
ATOM    408  CB  LEU A 278     -22.154 -55.253 202.035  1.00 11.88           C
ATOM    409  CG  LEU A 278     -21.325 -54.085 201.485  1.00 15.99           C
ATOM    410  CD1 LEU A 278     -22.146 -53.249 200.515  1.00 16.72           C
ATOM    411  CD2 LEU A 278     -20.789 -53.220 202.629  1.00 13.81           C
ATOM    412  N  ALEU A 279     -22.702 -58.380 203.054  1.00 14.00           N
ATOM    413  CA ALEU A 279     -23.730 -59.211 203.680  1.00 13.73           C
ATOM    414  C  ALEU A 279     -23.167 -60.157 204.726  1.00 15.09           C
ATOM    415  O  ALEU A 279     -22.190 -60.855 204.470  1.00 14.73           O
ATOM    416  CB ALEU A 279     -24.484 -60.029 202.630  1.00 15.04           C
ATOM    417  CG ALEU A 279     -25.496 -59.272 201.771  1.00 16.18           C
ATOM    418  CD1ALEU A 279     -24.780 -58.532 200.661  1.00 16.80           C
ATOM    419  CD2ALEU A 279     -26.531 -60.227 201.206  1.00 13.79           C
ATOM    420  N   PRO A 280     -23.796 -60.189 205.910  1.00 16.62           N
ATOM    421  CA  PRO A 280     -23.486 -61.235 206.892  1.00 14.90           C
ATOM    422  C   PRO A 280     -23.653 -62.634 206.293  1.00 15.83           C
ATOM    423  O   PRO A 280     -22.870 -63.530 206.612  1.00 18.56           O
ATOM    424  CB  PRO A 280     -24.506 -60.981 208.011  1.00 19.23           C
ATOM    425  CG  PRO A 280     -24.744 -59.511 207.942  1.00 20.61           C
ATOM    426  CD  PRO A 280     -24.714 -59.174 206.461  1.00 18.00           C
ATOM    427  N   SER A 281     -24.635 -62.806 205.402  1.00 15.37           N
ATOM    428  C   SER A 281     -23.879 -64.446 203.693  1.00 21.37           C
ATOM    429  O   SER A 281     -23.934 -65.529 203.107  1.00 29.42           O
ATOM    430  CA ASER A 281     -24.895 -64.100 204.779  1.00 16.75           C
ATOM    431  CB ASER A 281     -26.310 -64.138 204.182  1.00 17.72           C
ATOM    432  OG ASER A 281     -27.296 -63.924 205.175  1.00 21.17           O
ATOM    433  N   GLY A 282     -22.962 -63.527 203.405  1.00 14.54           N
ATOM    434  CA  GLY A 282     -21.908 -63.805 202.448  1.00 13.35           C
ATOM    435  C   GLY A 282     -20.626 -64.308 203.114  1.00 14.98           C
ATOM    436  O   GLY A 282     -19.749 -64.854 202.455  1.00 15.15           O
ATOM    437  N   ILE A 283     -20.527 -64.138 204.428  1.00 11.96           N
ATOM    438  CA  ILE A 283     -19.296 -64.490 205.144  1.00 10.98           C
ATOM    439  C   ILE A 283     -19.140 -66.018 205.269  1.00 16.15           C
ATOM    440  O   ILE A 283     -20.012 -66.688 205.823  1.00 11.65           O
ATOM    441  CB  ILE A 283     -19.267 -63.832 206.545  1.00 11.44           C
ATOM    442  CG1 ILE A 283     -19.472 -62.316 206.429  1.00 15.04           C
ATOM    443  CG2 ILE A 283     -17.932 -64.121 207.230  1.00 11.15           C
ATOM    444  CD1 ILE A 283     -19.731 -61.598 207.778  1.00 14.61           C
ATOM    445  N   CYS A 284     -18.034 -66.545 204.730  1.00 12.73           N
ATOM    446  CA  CYS A 284     -17.734 -67.990 204.674  1.00 11.02           C
ATOM    447  C   CYS A 284     -18.780 -68.805 203.906  1.00 12.71           C
ATOM    448  O   CYS A 284     -18.944 -69.997 204.159  1.00 17.19           O
ATOM    449  CB  CYS A 284     -17.577 -68.586 206.073  1.00 10.52           C
ATOM    450  SG  CYS A 284     -16.107 -68.007 206.958  1.00 15.91           S
ATOM    451  N   ALA A 285     -19.485 -68.158 202.978  1.00 13.02           N
ATOM    452  CA  ALA A 285     -20.428 -68.855 202.103  1.00 13.38           C
ATOM    453  C   ALA A 285     -19.831 -69.059 200.710  1.00 14.35           C
ATOM    454  O   ALA A 285     -18.936 -68.324 200.302  1.00 14.25           O
ATOM    455  CB  ALA A 285     -21.734 -68.075 201.998  1.00 13.16           C
ATOM    456  N   PHE A 286     -20.330 -70.056 199.983  1.00 10.69           N
ATOM    457  CA  PHE A 286     -19.953 -70.232 198.590  1.00 10.32           C
ATOM    458  C   PHE A 286     -21.183 -70.484 197.757  1.00 10.87           C
ATOM    459  O   PHE A 286     -22.186 -71.026 198.245  1.00 14.46           O
ATOM    460  CB  PHE A 286     -18.972 -71.395 198.396  1.00 11.07           C
ATOM    461  CG  PHE A 286     -17.615 -71.173 199.018  1.00 12.69           C
ATOM    462  CD1 PHE A 286     -17.239 -71.880 200.148  1.00 18.15           C
ATOM    463  CD2 PHE A 286     -16.712 -70.283 198.451  1.00 16.03           C
ATOM    464  CE1 PHE A 286     -15.987 -71.695 200.712  1.00 18.59           C
ATOM    465  CE2 PHE A 286     -15.452 -70.090 199.010  1.00 17.59           C
ATOM    466  CZ  PHE A 286     -15.093 -70.799 200.138  1.00 18.09           C
ATOM    467  N   ARG A 287     -21.103 -70.072 196.499  1.00 12.65           N
ATOM    468  CA  ARG A 287     -22.157 -70.320 195.521  1.00 12.59           C
ATOM    469  C   ARG A 287     -21.528 -70.763 194.214  1.00 16.01           C
ATOM    470  O   ARG A 287     -20.505 -70.217 193.807  1.00 14.93           O
ATOM    471  CB  ARG A 287     -22.985 -69.060 195.304  1.00 13.90           C
ATOM    472  CG  ARG A 287     -24.062 -69.192 194.247  1.00 14.63           C
ATOM    473  CD  ARG A 287     -24.787 -67.881 194.139  1.00 15.87           C
ATOM    474  NE  ARG A 287     -26.004 -67.982 193.348  1.00 23.93           N
ATOM    475  CZ  ARG A 287     -26.917 -67.023 193.292  1.00 23.66           C
ATOM    476  NH1 ARG A 287     -26.731 -65.899 193.975  1.00 19.25           N
ATOM    477  NH2 ARG A 287     -28.009 -67.190 192.560  1.00 27.93           N
ATOM    478  N   GLY A 288     -22.124 -71.749 193.548  1.00 12.47           N
ATOM    479  CA  GLY A 288     -21.601 -72.180 192.269  1.00 15.62           C
ATOM    480  C   GLY A 288     -22.310 -73.408 191.741  1.00 16.04           C
ATOM    481  O   GLY A 288     -23.523 -73.530 191.853  1.00 16.47           O
ATOM    482  N   ARG A 289     -21.533 -74.315 191.165  1.00 15.26           N
ATOM    483  CA  ARG A 289     -22.047 -75.547 190.579  1.00 16.33           C
ATOM    484  C   ARG A 289     -21.093 -76.680 190.914  1.00 15.52           C
ATOM    485  O   ARG A 289     -19.875 -76.516 190.802  1.00 17.77           O
ATOM    486  CB  ARG A 289     -22.164 -75.450 189.052  1.00 20.86           C
ATOM    487  CG  ARG A 289     -23.097 -74.387 188.494  1.00 35.71           C
ATOM    488  CD  ARG A 289     -23.220 -74.571 186.979  1.00 38.80           C
ATOM    489  NE  ARG A 289     -23.550 -75.960 186.663  1.00 38.14           N
ATOM    490  CZ  ARG A 289     -24.746 -76.390 186.268  1.00 24.61           C
ATOM    491  NH1 ARG A 289     -24.932 -77.677 186.038  1.00 33.42           N
ATOM    492  NH2 ARG A 289     -25.749 -75.543 186.091  1.00 27.36           N
ATOM    493  N   VAL A 290     -21.627 -77.831 191.300  1.00 16.16           N
ATOM    494  CA  VAL A 290     -20.795 -79.027 191.404  1.00 16.97           C
ATOM    495  C   VAL A 290     -20.571 -79.539 189.984  1.00 19.02           C
ATOM    496  O   VAL A 290     -21.533 -79.788 189.257  1.00 16.24           O
ATOM    497  CB  VAL A 290     -21.444 -80.112 192.297  1.00 18.26           C
ATOM    498  CG1 VAL A 290     -20.721 -81.435 192.146  1.00 17.69           C
ATOM    499  CG2 VAL A 290     -21.452 -79.668 193.766  1.00 13.52           C
ATOM    500  N   THR A 291     -19.311 -79.654 189.567  1.00 17.36           N
ATOM    501  CA  THR A 291     -18.996 -80.047 188.189  1.00 19.27           C
ATOM    502  C   THR A 291     -18.371 -81.431 188.081  1.00 19.57           C
ATOM    503  O   THR A 291     -18.292 -82.001 186.997  1.00 22.24           O
ATOM    504  CB  THR A 291     -18.033 -79.049 187.517  1.00 22.35           C
ATOM    505  OG1 THR A 291     -16.839 -78.936 188.305  1.00 22.33           O
ATOM    506  CG2 THR A 291     -18.686 -77.683 187.385  1.00 24.73           C
ATOM    507  N   ALA A 292     -17.903 -81.968 189.195  1.00 20.00           N
ATOM    508  CA  ALA A 292     -17.269 -83.273 189.156  1.00 21.82           C
ATOM    509  C   ALA A 292     -17.347 -83.961 190.498  1.00 21.18           C
ATOM    510  O   ALA A 292     -17.358 -83.311 191.540  1.00 22.29           O
ATOM    511  CB  ALA A 292     -15.819 -83.146 188.725  1.00 22.08           C
ATOM    512  N   GLU A 293     -17.411 -85.285 190.453  1.00 22.44           N
ATOM    513  CA  GLU A 293     -17.189 -86.106 191.629  1.00 22.67           C
ATOM    514  C   GLU A 293     -15.789 -86.682 191.528  1.00 20.54           C
ATOM    515  O   GLU A 293     -15.499 -87.432 190.604  1.00 27.24           O
ATOM    516  CB  GLU A 293     -18.223 -87.230 191.730  1.00 26.03           C
ATOM    517  CG  GLU A 293     -17.914 -88.228 192.826  1.00 31.13           C
ATOM    518  CD  GLU A 293     -18.963 -89.316 192.957  1.00 37.40           C
ATOM    519  OE1 GLU A 293     -19.859 -89.395 192.090  1.00 35.07           O
ATOM    520  OE2 GLU A 293     -18.888 -90.091 193.934  1.00 40.67           O
ATOM    521  N   THR A 294     -14.922 -86.338 192.470  1.00 21.94           N
ATOM    522  CA  THR A 294     -13.527 -86.753 192.394  1.00 19.88           C
ATOM    523  C   THR A 294     -13.210 -87.861 193.384  1.00 26.23           C
ATOM    524  O   THR A 294     -14.084 -88.326 194.114  1.00 32.56           O
ATOM    525  CB  THR A 294     -12.579 -85.586 192.663  1.00 23.66           C
ATOM    526  OG1 THR A 294     -12.591 -85.284 194.063  1.00 24.42           O
ATOM    527  CG2 THR A 294     -13.008 -84.353 191.869  1.00 25.71           C
ATOM    528  N   ASP A 295     -11.945 -88.271 193.410  1.00 27.20           N
ATOM    529  CA  ASP A 295     -11.499 -89.317 194.319  1.00 27.73           C
ATOM    530  C   ASP A 295     -10.763 -88.764 195.540  1.00 31.64           C
ATOM    531  O   ASP A 295     -10.270 -89.531 196.371  1.00 36.26           O
ATOM    532  CB  ASP A 295     -10.607 -90.310 193.574  1.00 31.56           C
ATOM    533  CG  ASP A 295     -11.375 -91.101 192.537  1.00 49.72           C
ATOM    534  OD1 ASP A 295     -12.482 -91.581 192.862  1.00 49.76           O
ATOM    535  OD2 ASP A 295     -10.885 -91.227 191.395  1.00 62.57           O
ATOM    536  N   HIS A 296     -10.677 -87.442 195.646  1.00 27.47           N
ATOM    537  CA  HIS A 296     -10.094 -86.824 196.836  1.00 29.93           C
ATOM    538  C   HIS A 296     -10.993 -87.034 198.050  1.00 33.84           C
ATOM    539  O   HIS A 296     -12.189 -87.290 197.899  1.00 30.00           O
ATOM    540  CB  HIS A 296      -9.874 -85.326 196.626  1.00 28.71           C
ATOM    541  CG  HIS A 296      -9.081 -84.992 195.402  1.00 27.38           C
ATOM    542  ND1 HIS A 296      -7.756 -85.342 195.255  1.00 31.00           N
ATOM    543  CD2 HIS A 296      -9.419 -84.314 194.279  1.00 25.36           C
ATOM    544  CE1 HIS A 296      -7.315 -84.909 194.087  1.00 31.65           C
ATOM    545  NE2 HIS A 296      -8.305 -84.278 193.477  1.00 32.89           N
ATOM    546  N   ARG A 297     -10.428 -86.910 199.250  1.00 28.98           N
ATOM    547  CA  ARG A 297     -11.240 -86.957 200.464  1.00 31.21           C
ATOM    548  C   ARG A 297     -12.353 -85.917 200.396  1.00 32.62           C
ATOM    549  O   ARG A 297     -13.497 -86.207 200.741  1.00 32.81           O
ATOM    550  CB  ARG A 297     -10.399 -86.722 201.717  1.00 37.23           C
ATOM    551  CG  ARG A 297     -11.228 -86.803 202.993  1.00 40.67           C
ATOM    552  CD  ARG A 297     -10.403 -86.600 204.251  1.00 45.66           C
ATOM    553  NE  ARG A 297     -11.247 -86.680 205.442  1.00 51.57           N
ATOM    554  CZ  ARG A 297     -10.835 -86.409 206.677  1.00 57.64           C
ATOM    555  NH1 ARG A 297      -9.581 -86.033 206.897  1.00 59.44           N
ATOM    556  NH2 ARG A 297     -11.682 -86.510 207.695  1.00 55.01           N
ATOM    557  N   ASP A 298     -12.024 -84.702 199.961  1.00 28.03           N
ATOM    558  CA  ASP A 298     -13.085 -83.745 199.659  1.00 24.95           C
ATOM    559  C   ASP A 298     -13.515 -84.010 198.228  1.00 24.49           C
ATOM    560  O   ASP A 298     -12.955 -83.493 197.257  1.00 22.47           O
ATOM    561  CB  ASP A 298     -12.674 -82.286 199.881  1.00 30.20           C
ATOM    562  CG  ASP A 298     -11.246 -81.992 199.484  1.00 31.77           C
ATOM    563  OD1 ASP A 298     -10.560 -82.885 198.950  1.00 34.21           O
ATOM    564  OD2 ASP A 298     -10.815 -80.835 199.709  1.00 32.52           O
ATOM    565  N   LYS A 299     -14.529 -84.858 198.139  1.00 20.22           N
ATOM    566  CA  LYS A 299     -14.954 -85.498 196.913  1.00 20.35           C
ATOM    567  C   LYS A 299     -15.583 -84.562 195.891  1.00 18.08           C
ATOM    568  O   LYS A 299     -15.332 -84.682 194.691  1.00 20.53           O
ATOM    569  CB  LYS A 299     -15.942 -86.612 197.281  1.00 27.81           C
ATOM    570  CG  LYS A 299     -16.752 -87.172 196.145  1.00 30.67           C
ATOM    571  CD  LYS A 299     -17.756 -88.213 196.662  1.00 35.30           C
ATOM    572  CE  LYS A 299     -17.060 -89.439 197.229  1.00 44.15           C
ATOM    573  NZ  LYS A 299     -16.312 -90.186 196.175  1.00 52.10           N
ATOM    574  N   TRP A 300     -16.421 -83.646 196.357  1.00 15.91           N
ATOM    575  CA  TRP A 300     -17.256 -82.884 195.435  1.00 15.64           C
ATOM    576  C   TRP A 300     -16.579 -81.596 194.994  1.00 18.27           C
ATOM    577  O   TRP A 300     -16.248 -80.755 195.816  1.00 20.34           O
ATOM    578  CB  TRP A 300     -18.605 -82.595 196.090  1.00 16.00           C
ATOM    579  CG  TRP A 300     -19.300 -83.873 196.428  1.00 15.55           C
ATOM    580  CD1 TRP A 300     -19.386 -84.466 197.656  1.00 17.59           C
ATOM    581  CD2 TRP A 300     -19.959 -84.748 195.512  1.00 16.16           C
ATOM    582  NE1 TRP A 300     -20.083 -85.652 197.563  1.00 16.62           N
ATOM    583  CE2 TRP A 300     -20.442 -85.848 196.254  1.00 16.83           C
ATOM    584  CE3 TRP A 300     -20.202 -84.705 194.136  1.00 16.89           C
ATOM    585  CZ2 TRP A 300     -21.157 -86.890 195.665  1.00 20.91           C
ATOM    586  CZ3 TRP A 300     -20.909 -85.748 193.552  1.00 17.02           C
ATOM    587  CH2 TRP A 300     -21.374 -86.825 194.316  1.00 22.86           C
ATOM    588  N   HIS A 301     -16.388 -81.454 193.687  1.00 15.15           N
ATOM    589  CA  HIS A 301     -15.701 -80.298 193.121  1.00 14.79           C
ATOM    590  C   HIS A 301     -16.689 -79.203 192.758  1.00 16.53           C
ATOM    591  O   HIS A 301     -17.513 -79.383 191.866  1.00 16.16           O
ATOM    592  CB  HIS A 301     -14.901 -80.714 191.881  1.00 15.68           C
ATOM    593  CG  HIS A 301     -14.152 -79.586 191.241  1.00 18.05           C
ATOM    594  ND1 HIS A 301     -12.787 -79.443 191.353  1.00 24.39           N
ATOM    595  CD2 HIS A 301     -14.579 -78.543 190.489  1.00 19.92           C
ATOM    596  CE1 HIS A 301     -12.403 -78.363 190.697  1.00 24.90           C
ATOM    597  NE2 HIS A 301     -13.472 -77.799 190.161  1.00 25.78           N
ATOM    598  N   MET A 302     -16.585 -78.063 193.430  1.00 13.46           N
ATOM    599  CA  MET A 302     -17.524 -76.970 193.220  1.00 13.20           C
ATOM    600  C   MET A 302     -16.852 -75.813 192.480  1.00 18.70           C
ATOM    601  O   MET A 302     -15.943 -75.186 193.014  1.00 18.09           O
ATOM    602  CB  MET A 302     -18.079 -76.519 194.575  1.00 17.70           C
ATOM    603  CG  MET A 302     -19.208 -75.492 194.551  1.00 20.28           C
ATOM    604  SD  MET A 302     -19.735 -75.124 196.254  1.00 23.05           S
ATOM    605  CE  MET A 302     -20.839 -73.751 195.974  1.00 19.49           C
ATOM    606  N  AGLN A 303     -17.284 -75.539 191.249  1.00 15.63           N
ATOM    607  CA AGLN A 303     -16.808 -74.357 190.525  1.00 16.86           C
ATOM    608  C  AGLN A 303     -17.586 -73.125 190.983  1.00 18.99           C
ATOM    609  O  AGLN A 303     -18.814 -73.101 190.936  1.00 18.83           O
ATOM    610  CB AGLN A 303     -16.942 -74.531 189.009  1.00 17.19           C
ATOM    611  CG AGLN A 303     -15.976 -75.526 188.388  1.00 18.25           C
ATOM    612  CD AGLN A 303     -14.534 -75.036 188.369  1.00 19.44           C
ATOM    613  OE1AGLN A 303     -13.597 -75.831 188.443  1.00 16.69           O
ATOM    614  NE2AGLN A 303     -14.352 -73.727 188.250  1.00 22.73           N
ATOM    615  N   LEU A 304     -16.864 -72.100 191.417  1.00 13.56           N
ATOM    616  CA  LEU A 304     -17.483 -70.959 192.076  1.00 11.65           C
ATOM    617  C   LEU A 304     -18.035 -69.905 191.138  1.00 15.67           C
ATOM    618  O   LEU A 304     -17.504 -69.678 190.057  1.00 16.89           O
ATOM    619  CB  LEU A 304     -16.473 -70.293 193.015  1.00 14.42           C
ATOM    620  CG  LEU A 304     -15.956 -71.165 194.153  1.00 14.47           C
ATOM    621  CD1 LEU A 304     -14.938 -70.369 194.976  1.00 18.48           C
ATOM    622  CD2 LEU A 304     -17.095 -71.653 195.047  1.00 14.77           C
ATOM    623  N   GLN A 305     -19.127 -69.290 191.579  1.00 14.00           N
ATOM    624  CA  GLN A 305     -19.589 -68.012 191.069  1.00 14.90           C
ATOM    625  C   GLN A 305     -19.359 -66.996 192.169  1.00 19.02           C
ATOM    626  O   GLN A 305     -19.059 -67.374 193.300  1.00 15.62           O
ATOM    627  CB  GLN A 305     -21.069 -68.063 190.703  1.00 15.98           C
ATOM    628  CG  GLN A 305     -21.394 -69.013 189.565  1.00 19.31           C
ATOM    629  CD  GLN A 305     -22.825 -69.523 189.624  1.00 30.55           C
ATOM    630  OE1 GLN A 305     -23.603 -69.130 190.494  1.00 29.17           O
ATOM    631  NE2 GLN A 305     -23.173 -70.416 188.705  1.00 45.91           N
ATOM    632  N   ASN A 306     -19.504 -65.714 191.855  1.00 18.73           N
ATOM    633  CA  ASN A 306     -19.572 -64.706 192.910  1.00 18.89           C
ATOM    634  C   ASN A 306     -20.843 -64.968 193.707  1.00 17.33           C
ATOM    635  O   ASN A 306     -21.789 -65.551 193.179  1.00 16.77           O
ATOM    636  CB  ASN A 306     -19.580 -63.293 192.335  1.00 15.75           C
ATOM    637  CG  ASN A 306     -18.290 -62.945 191.634  1.00 16.58           C
ATOM    638  OD1 ASN A 306     -17.204 -63.124 192.188  1.00 22.22           O
ATOM    639  ND2 ASN A 306     -18.401 -62.440 190.412  1.00 24.96           N
ATOM    640  N   LEU A 307     -20.878 -64.549 194.967  1.00 16.13           N
ATOM    641  CA  LEU A 307     -22.033 -64.852 195.812  1.00 17.17           C
ATOM    642  C   LEU A 307     -23.336 -64.327 195.230  1.00 22.49           C
ATOM    643  O   LEU A 307     -24.398 -64.900 195.463  1.00 21.28           O
ATOM    644  CB  LEU A 307     -21.818 -64.296 197.218  1.00 20.67           C
ATOM    645  CG  LEU A 307     -20.763 -65.080 197.996  1.00 23.68           C
ATOM    646  CD1 LEU A 307     -20.458 -64.403 199.327  1.00 22.30           C
ATOM    647  CD2 LEU A 307     -21.224 -66.516 198.208  1.00 26.62           C
ATOM    648  N   ASN A 308     -23.264 -63.267 194.431  1.00 22.33           N
ATOM    649  CA  ASN A 308     -24.478 -62.735 193.829  1.00 21.29           C
ATOM    650  C   ASN A 308     -24.896 -63.464 192.550  1.00 26.74           C
ATOM    651  O   ASN A 308     -25.895 -63.109 191.920  1.00 27.74           O
ATOM    652  CB  ASN A 308     -24.327 -61.231 193.547  1.00 26.60           C
ATOM    653  CG  ASN A 308     -23.201 -60.912 192.565  1.00 36.19           C
ATOM    654  OD1 ASN A 308     -22.677 -61.792 191.877  1.00 22.85           O
ATOM    655  ND2 ASN A 308     -22.826 -59.637 192.499  1.00 38.78           N
ATOM    656  N   GLY A 309     -24.130 -64.481 192.166  1.00 19.94           N
ATOM    657  CA  GLY A 309     -24.471 -65.282 191.006  1.00 22.39           C
ATOM    658  C   GLY A 309     -23.752 -64.898 189.719  1.00 20.42           C
ATOM    659  O   GLY A 309     -23.817 -65.632 188.731  1.00 24.75           O
ATOM    660  N   THR A 310     -23.068 -63.759 189.713  1.00 24.35           N
ATOM    661  CA  THR A 310     -22.333 -63.354 188.520  1.00 21.71           C
ATOM    662  C   THR A 310     -21.114 -64.254 188.322  1.00 23.40           C
ATOM    663  O   THR A 310     -20.637 -64.881 189.264  1.00 21.86           O
ATOM    664  CB  THR A 310     -21.876 -61.891 188.589  1.00 19.37           C
ATOM    665  OG1 THR A 310     -21.004 -61.710 189.705  1.00 22.91           O
ATOM    666  CG2 THR A 310     -23.071 -60.954 188.720  1.00 30.06           C
ATOM    667  N  ATHR A 311     -20.616 -64.309 187.092  1.00 23.68           N
ATOM    668  CA ATHR A 311     -19.457 -65.132 186.773  1.00 18.75           C
ATOM    669  C  ATHR A 311     -18.240 -64.660 187.545  1.00 21.69           C
ATOM    670  O  ATHR A 311     -17.954 -63.461 187.605  1.00 22.80           O
ATOM    671  CB ATHR A 311     -19.167 -65.102 185.268  1.00 21.47           C
ATOM    672  OG1ATHR A 311     -20.329 -65.555 184.567  1.00 20.49           O
ATOM    673  CG2ATHR A 311     -17.982 -65.997 184.918  1.00 16.63           C
ATOM    674  N   TYR A 312     -17.537 -65.606 188.158  1.00 16.78           N
ATOM    675  CA  TYR A 312     -16.352 -65.277 188.926  1.00 20.37           C
ATOM    676  C   TYR A 312     -15.161 -65.027 188.002  1.00 23.65           C
ATOM    677  O   TYR A 312     -14.910 -65.798 187.074  1.00 25.59           O
ATOM    678  CB  TYR A 312     -16.031 -66.389 189.929  1.00 17.28           C
ATOM    679  CG  TYR A 312     -14.694 -66.186 190.591  1.00 16.28           C
ATOM    680  CD1 TYR A 312     -14.490 -65.131 191.463  1.00 18.10           C
ATOM    681  CD2 TYR A 312     -13.625 -67.027 190.316  1.00 20.68           C
ATOM    682  CE1 TYR A 312     -13.261 -64.919 192.059  1.00 20.48           C
ATOM    683  CE2 TYR A 312     -12.391 -66.824 190.914  1.00 21.70           C
ATOM    684  CZ  TYR A 312     -12.222 -65.771 191.788  1.00 18.64           C
ATOM    685  OH  TYR A 312     -10.994 -65.550 192.375  1.00 16.52           O
ATOM    686  N   ASP A 313     -14.446 -63.934 188.257  1.00 20.42           N
ATOM    687  CA  ASP A 313     -13.278 -63.566 187.468  1.00 22.48           C
ATOM    688  C   ASP A 313     -11.999 -63.686 188.294  1.00 22.02           C
ATOM    689  O   ASP A 313     -11.736 -62.856 189.161  1.00 22.50           O
ATOM    690  CB  ASP A 313     -13.429 -62.139 186.939  1.00 26.09           C
ATOM    691  CG  ASP A 313     -12.202 -61.659 186.192  1.00 31.62           C
ATOM    692  OD1 ASP A 313     -11.451 -62.501 185.655  1.00 38.18           O
ATOM    693  OD2 ASP A 313     -11.988 -60.433 186.141  1.00 43.62           O
ATOM    694  N   PRO A 314     -11.197 -64.724 188.022  1.00 24.42           N
ATOM    695  CA  PRO A 314      -9.983 -64.992 188.795  1.00 21.97           C
ATOM    696  C   PRO A 314      -8.913 -63.905 188.642  1.00 22.57           C
ATOM    697  O   PRO A 314      -7.971 -63.887 189.429  1.00 24.24           O
ATOM    698  CB  PRO A 314      -9.485 -66.324 188.211  1.00 28.02           C
ATOM    699  CG  PRO A 314     -10.687 -66.940 187.585  1.00 30.56           C
ATOM    700  CD  PRO A 314     -11.473 -65.789 187.045  1.00 30.48           C
ATOM    701  N   THR A 315      -9.046 -63.022 187.655  1.00 20.34           N
ATOM    702  CA  THR A 315      -8.020 -62.003 187.421  1.00 24.43           C
ATOM    703  C   THR A 315      -8.308 -60.681 188.136  1.00 29.06           C
ATOM    704  O   THR A 315      -7.545 -59.720 188.012  1.00 28.61           O
ATOM    705  CB  THR A 315      -7.837 -61.721 185.910  1.00 26.91           C
ATOM    706  OG1 THR A 315      -9.037 -61.158 185.368  1.00 29.64           O
ATOM    707  CG2 THR A 315      -7.510 -63.001 185.167  1.00 27.27           C
ATOM    708  N   ASP A 316      -9.396 -60.633 188.897  1.00 26.02           N
ATOM    709  CA  ASP A 316      -9.711 -59.435 189.673  1.00 24.92           C
ATOM    710  C   ASP A 316      -8.662 -59.237 190.771  1.00 22.67           C
ATOM    711  O   ASP A 316      -8.055 -60.203 191.229  1.00 23.40           O
ATOM    712  CB  ASP A 316     -11.117 -59.535 190.262  1.00 33.99           C
ATOM    713  CG  ASP A 316     -11.632 -58.206 190.780  1.00 48.18           C
ATOM    714  OD1 ASP A 316     -11.163 -57.149 190.297  1.00 50.63           O
ATOM    715  OD2 ASP A 316     -12.513 -58.219 191.668  1.00 52.35           O
ATOM    716  N   ASP A 317      -8.446 -57.993 191.193  1.00 23.85           N
ATOM    717  C   ASP A 317      -7.893 -57.828 193.606  1.00 24.35           C
ATOM    718  O   ASP A 317      -7.902 -56.867 194.378  1.00 26.20           O
ATOM    719  CA AASP A 317      -7.391 -57.708 192.165  1.00 26.37           C
ATOM    720  CB AASP A 317      -6.783 -56.324 191.910  1.00 30.66           C
ATOM    721  CG AASP A 317      -5.897 -56.298 190.668  1.00 37.16           C
ATOM    722  OD1AASP A 317      -5.651 -57.377 190.086  1.00 34.83           O
ATOM    723  OD2AASP A 317      -5.436 -55.203 190.277  1.00 42.26           O
ATOM    724  N   VAL A 318      -8.295 -59.043 193.952  1.00 21.08           N
ATOM    725  CA  VAL A 318      -8.704 -59.407 195.296  1.00 17.25           C
ATOM    726  C   VAL A 318      -7.935 -60.680 195.634  1.00 14.63           C
ATOM    727  O   VAL A 318      -7.488 -61.381 194.717  1.00 18.91           O
ATOM    728  CB  VAL A 318     -10.237 -59.654 195.397  1.00 23.94           C
ATOM    729  CG1 VAL A 318     -11.013 -58.367 195.127  1.00 27.71           C
ATOM    730  CG2 VAL A 318     -10.665 -60.752 194.439  1.00 24.40           C
ATOM    731  N   PRO A 319      -7.796 -61.001 196.933  1.00 16.81           N
ATOM    732  CA  PRO A 319      -7.117 -62.249 197.313  1.00 17.71           C
ATOM    733  C   PRO A 319      -7.892 -63.505 196.936  1.00 19.21           C
ATOM    734  O   PRO A 319      -7.286 -64.556 196.782  1.00 12.60           O
ATOM    735  CB  PRO A 319      -7.025 -62.159 198.844  1.00 18.82           C
ATOM    736  CG  PRO A 319      -7.320 -60.754 199.193  1.00 16.62           C
ATOM    737  CD  PRO A 319      -8.201 -60.215 198.116  1.00 16.40           C
ATOM    738  N   ALA A 320      -9.211 -63.383 196.804  1.00 13.78           N
ATOM    739  CA  ALA A 320     -10.100 -64.530 196.680  1.00 13.77           C
ATOM    740  C   ALA A 320     -11.512 -63.983 196.479  1.00 10.66           C
ATOM    741  O   ALA A 320     -11.719 -62.791 196.675  1.00 14.69           O
ATOM    742  CB  ALA A 320     -10.022 -65.415 197.941  1.00 16.48           C
ATOM    743  N   PRO A 321     -12.475 -64.836 196.078  1.00 13.57           N
ATOM    744  CA  PRO A 321     -13.853 -64.328 195.964  1.00 15.26           C
ATOM    745  C   PRO A 321     -14.314 -63.702 197.275  1.00 15.26           C
ATOM    746  O   PRO A 321     -13.923 -64.195 198.338  1.00 13.59           O
ATOM    747  CB  PRO A 321     -14.680 -65.580 195.661  1.00 16.12           C
ATOM    748  CG  PRO A 321     -13.722 -66.571 195.136  1.00 15.52           C
ATOM    749  CD  PRO A 321     -12.380 -66.266 195.742  1.00 16.39           C
ATOM    750  N   LEU A 322     -15.114 -62.641 197.221  1.00 13.78           N
ATOM    751  CA  LEU A 322     -15.466 -61.969 198.467  1.00 12.67           C
ATOM    752  C   LEU A 322     -16.257 -62.929 199.335  1.00 15.12           C
ATOM    753  O   LEU A 322     -17.062 -63.714 198.828  1.00 16.19           O
ATOM    754  CB  LEU A 322     -16.247 -60.681 198.215  1.00 13.60           C
ATOM    755  CG  LEU A 322     -15.566 -59.690 197.263  1.00 14.65           C
ATOM    756  CD1 LEU A 322     -16.326 -58.374 197.181  1.00 15.35           C
ATOM    757  CD2 LEU A 322     -14.109 -59.445 197.641  1.00 16.85           C
ATOM    758  N   GLY A 323     -15.964 -62.919 200.632  1.00 11.85           N
ATOM    759  CA  GLY A 323     -16.635 -63.801 201.572  1.00 15.25           C
ATOM    760  C   GLY A 323     -15.860 -65.065 201.920  1.00 17.53           C
ATOM    761  O   GLY A 323     -16.169 -65.721 202.910  1.00 14.40           O
ATOM    762  N   THR A 324     -14.862 -65.412 201.107  1.00 13.29           N
ATOM    763  CA  THR A 324     -14.051 -66.617 201.331  1.00 13.00           C
ATOM    764  C   THR A 324     -13.500 -66.666 202.761  1.00 11.69           C
ATOM    765  O   THR A 324     -13.042 -65.641 203.261  1.00 14.77           O
ATOM    766  CB  THR A 324     -12.865 -66.678 200.327  1.00  9.13           C
ATOM    767  OG1 THR A 324     -13.361 -66.813 198.981  1.00 11.76           O
ATOM    768  CG2 THR A 324     -11.933 -67.853 200.624  1.00 12.65           C
ATOM    769  N   PRO A 325     -13.525 -67.851 203.418  1.00 10.61           N
ATOM    770  CA  PRO A 325     -12.936 -67.942 204.764  1.00 12.97           C
ATOM    771  C   PRO A 325     -11.486 -67.467 204.803  1.00 13.49           C
ATOM    772  O   PRO A 325     -10.755 -67.709 203.839  1.00 14.90           O
ATOM    773  CB  PRO A 325     -13.012 -69.444 205.083  1.00 12.78           C
ATOM    774  CG  PRO A 325     -14.188 -69.924 204.290  1.00 16.14           C
ATOM    775  CD  PRO A 325     -14.157 -69.121 203.013  1.00 10.15           C
ATOM    776  N   ASP A 326     -11.086 -66.818 205.896  1.00 12.21           N
ATOM    777  CA  ASP A 326      -9.733 -66.277 206.001  1.00 12.59           C
ATOM    778  C   ASP A 326      -8.951 -66.945 207.134  1.00 16.60           C
ATOM    779  O   ASP A 326      -8.124 -66.318 207.773  1.00 17.40           O
ATOM    780  CB  ASP A 326      -9.762 -64.750 206.208  1.00 12.48           C
ATOM    781  CG  ASP A 326     -10.456 -64.325 207.515  1.00 15.26           C
ATOM    782  OD1 ASP A 326     -10.968 -65.197 208.253  1.00 16.38           O
ATOM    783  OD2 ASP A 326     -10.493 -63.103 207.805  1.00 14.42           O
ATOM    784  N   PHE A 327      -9.220 -68.219 207.377  1.00 10.96           N
ATOM    785  CA  PHE A 327      -8.537 -68.925 208.449  1.00  9.29           C
ATOM    786  C   PHE A 327      -8.241 -70.342 208.002  1.00 16.00           C
ATOM    787  O   PHE A 327      -8.824 -70.817 207.028  1.00 13.62           O
ATOM    788  CB  PHE A 327      -9.395 -68.926 209.709  1.00 10.40           C
ATOM    789  CG  PHE A 327     -10.813 -69.344 209.470  1.00 10.46           C
ATOM    790  CD1 PHE A 327     -11.806 -68.391 209.305  1.00 10.67           C
ATOM    791  CD2 PHE A 327     -11.153 -70.682 209.407  1.00 12.64           C
ATOM    792  CE1 PHE A 327     -13.122 -68.767 209.088  1.00 18.27           C
ATOM    793  CE2 PHE A 327     -12.469 -71.067 209.183  1.00 13.85           C
ATOM    794  CZ  PHE A 327     -13.449 -70.102 209.018  1.00 14.10           C
ATOM    795  N   LYS A 328      -7.342 -71.012 208.709  1.00 11.36           N
ATOM    796  CA  LYS A 328      -7.042 -72.414 208.439  1.00 12.28           C
ATOM    797  C   LYS A 328      -7.823 -73.330 209.377  1.00 16.09           C
ATOM    798  O   LYS A 328      -7.762 -73.175 210.594  1.00 15.53           O
ATOM    799  CB  LYS A 328      -5.535 -72.676 208.581  1.00 16.98           C
ATOM    800  CG  LYS A 328      -4.742 -72.224 207.365  1.00 21.88           C
ATOM    801  CD  LYS A 328      -3.311 -72.721 207.408  1.00 35.73           C
ATOM    802  CE  LYS A 328      -2.744 -72.855 206.008  1.00 37.84           C
ATOM    803  NZ  LYS A 328      -1.326 -73.297 206.042  1.00 49.82           N
ATOM    804  N   GLY A 329      -8.568 -74.273 208.810  1.00 12.46           N
ATOM    805  CA  GLY A 329      -9.297 -75.244 209.616  1.00 15.29           C
ATOM    806  C   GLY A 329     -10.351 -75.883 208.736  1.00 16.63           C
ATOM    807  O   GLY A 329     -10.154 -75.972 207.530  1.00 18.32           O
ATOM    808  N   VAL A 330     -11.463 -76.324 209.316  1.00 11.22           N
ATOM    809  CA  VAL A 330     -12.600 -76.681 208.478  1.00 12.15           C
ATOM    810  C   VAL A 330     -13.776 -75.780 208.807  1.00 14.71           C
ATOM    811  O   VAL A 330     -13.892 -75.276 209.930  1.00 14.76           O
ATOM    812  CB  VAL A 330     -13.046 -78.154 208.639  1.00 18.80           C
ATOM    813  CG1 VAL A 330     -11.873 -79.102 208.479  1.00 20.94           C
ATOM    814  CG2 VAL A 330     -13.753 -78.374 209.966  1.00 22.46           C
ATOM    815  N   VAL A 331     -14.619 -75.547 207.804  1.00 10.39           N
ATOM    816  CA  VAL A 331     -15.905 -74.893 207.999  1.00 10.93           C
ATOM    817  C   VAL A 331     -16.945 -75.963 207.722  1.00 13.12           C
ATOM    818  O   VAL A 331     -16.885 -76.623 206.677  1.00 13.46           O
ATOM    819  CB  VAL A 331     -16.119 -73.692 207.058  1.00 12.90           C
ATOM    820  CG1 VAL A 331     -17.482 -73.052 207.315  1.00 10.35           C
ATOM    821  CG2 VAL A 331     -15.014 -72.674 207.242  1.00 21.41           C
ATOM    822  N   PHE A 332     -17.865 -76.184 208.659  1.00  8.73           N
ATOM    823  CA  PHE A 332     -18.914 -77.163 208.401  1.00 11.62           C
ATOM    824  C   PHE A 332     -20.237 -76.445 208.235  1.00 13.72           C
ATOM    825  O   PHE A 332     -20.450 -75.361 208.773  1.00 10.39           O
ATOM    826  CB  PHE A 332     -18.983 -78.242 209.499  1.00 13.72           C
ATOM    827  CG  PHE A 332     -19.475 -77.756 210.842  1.00 10.79           C
ATOM    828  CD1 PHE A 332     -20.827 -77.774 211.148  1.00 17.05           C
ATOM    829  CD2 PHE A 332     -18.583 -77.317 211.805  1.00 13.93           C
ATOM    830  CE1 PHE A 332     -21.278 -77.350 212.384  1.00 14.41           C
ATOM    831  CE2 PHE A 332     -19.030 -76.894 213.046  1.00 12.07           C
ATOM    832  CZ  PHE A 332     -20.382 -76.908 213.333  1.00 15.77           C
ATOM    833  N   GLY A 333     -21.114 -77.046 207.450  1.00 12.77           N
ATOM    834  CA  GLY A 333     -22.392 -76.427 207.162  1.00 13.46           C
ATOM    835  C   GLY A 333     -23.237 -77.371 206.343  1.00 10.66           C
ATOM    836  O   GLY A 333     -23.205 -78.582 206.550  1.00 12.54           O
ATOM    837  N   VAL A 334     -24.007 -76.804 205.420  1.00 10.73           N
ATOM    838  CA  VAL A 334     -24.906 -77.589 204.577  1.00  9.20           C
ATOM    839  C   VAL A 334     -24.731 -77.171 203.128  1.00 10.15           C
ATOM    840  O   VAL A 334     -24.695 -75.977 202.813  1.00 12.35           O
ATOM    841  CB  VAL A 334     -26.385 -77.414 205.012  1.00 12.49           C
ATOM    842  CG1 VAL A 334     -27.356 -78.040 203.983  1.00 11.61           C
ATOM    843  CG2 VAL A 334     -26.601 -78.018 206.402  1.00 15.61           C
ATOM    844  N   ALA A 335     -24.580 -78.162 202.256  1.00 12.25           N
ATOM    845  CA  ALA A 335     -24.530 -77.924 200.828  1.00  9.26           C
ATOM    846  C   ALA A 335     -25.906 -78.247 200.267  1.00  9.54           C
ATOM    847  O   ALA A 335     -26.436 -79.321 200.511  1.00 15.08           O
ATOM    848  CB  ALA A 335     -23.451 -78.779 200.168  1.00 12.97           C
ATOM    849  N   SER A 336     -26.489 -77.305 199.536  1.00 10.97           N
ATOM    850  CA  SER A 336     -27.825 -77.505 198.982  1.00 12.90           C
ATOM    851  C   SER A 336     -27.808 -77.297 197.479  1.00 10.91           C
ATOM    852  O   SER A 336     -27.002 -76.515 196.964  1.00 11.86           O
ATOM    853  CB  SER A 336     -28.830 -76.546 199.638  1.00 12.49           C
ATOM    854  OG  SER A 336     -28.446 -75.195 199.453  1.00 13.57           O
ATOM    855  N   GLN A 337     -28.708 -77.987 196.782  1.00 10.41           N
ATOM    856  CA  GLN A 337     -28.790 -77.887 195.333  1.00 11.40           C
ATOM    857  C   GLN A 337     -30.208 -77.653 194.865  1.00 12.63           C
ATOM    858  O   GLN A 337     -31.162 -78.067 195.512  1.00 13.42           O
ATOM    859  CB  GLN A 337     -28.262 -79.160 194.667  1.00 15.06           C
ATOM    860  CG  GLN A 337     -26.832 -79.520 195.062  1.00 16.05           C
ATOM    861  CD  GLN A 337     -26.262 -80.649 194.224  1.00 19.82           C
ATOM    862  OE1 GLN A 337     -26.903 -81.688 194.020  1.00 17.22           O
ATOM    863  NE2 GLN A 337     -25.045 -80.450 193.727  1.00 14.83           N
ATOM    864  N   ARG A 338     -30.327 -77.017 193.712  1.00 12.53           N
ATOM    865  CA  ARG A 338     -31.614 -76.916 193.036  1.00 14.53           C
ATOM    866  C   ARG A 338     -31.342 -77.035 191.546  1.00 14.98           C
ATOM    867  O   ARG A 338     -30.611 -76.216 190.976  1.00 16.00           O
ATOM    868  CB  ARG A 338     -32.316 -75.602 193.382  1.00 11.38           C
ATOM    869  CG  ARG A 338     -33.613 -75.353 192.605  1.00 11.88           C
ATOM    870  CD  ARG A 338     -34.333 -74.112 193.148  1.00 17.89           C
ATOM    871  NE  ARG A 338     -35.133 -74.388 194.341  1.00 16.39           N
ATOM    872  CZ  ARG A 338     -34.933 -73.846 195.542  1.00 17.77           C
ATOM    873  NH1 ARG A 338     -33.938 -72.979 195.738  1.00 19.76           N
ATOM    874  NH2 ARG A 338     -35.730 -74.169 196.557  1.00 12.78           N
ATOM    875  N   ASN A 339     -31.908 -78.065 190.925  1.00 12.85           N
ATOM    876  CA  ASN A 339     -31.587 -78.387 189.537  1.00 17.28           C
ATOM    877  C   ASN A 339     -32.115 -77.353 188.553  1.00 17.02           C
ATOM    878  O   ASN A 339     -33.189 -76.783 188.762  1.00 16.81           O
ATOM    879  CB  ASN A 339     -32.148 -79.760 189.141  1.00 17.87           C
ATOM    880  CG  ASN A 339     -31.425 -80.921 189.805  1.00 16.72           C
ATOM    881  OD1 ASN A 339     -30.815 -80.774 190.868  1.00 16.78           O
ATOM    882  ND2 ASN A 339     -31.498 -82.092 189.175  1.00 16.96           N
ATOM    883  N   VAL A 340     -31.345 -77.114 187.494  1.00 15.78           N
ATOM    884  CA  VAL A 340     -31.816 -76.361 186.335  1.00 19.69           C
ATOM    885  C   VAL A 340     -31.523 -77.158 185.064  1.00 23.54           C
ATOM    886  O   VAL A 340     -30.736 -78.107 185.076  1.00 24.23           O
ATOM    887  CB  VAL A 340     -31.160 -74.966 186.225  1.00 22.50           C
ATOM    888  CG1 VAL A 340     -31.539 -74.095 187.417  1.00 20.12           C
ATOM    889  CG2 VAL A 340     -29.644 -75.093 186.098  1.00 19.77           C
ATOM    890  N   GLY A 341     -32.173 -76.781 183.969  1.00 23.81           N
ATOM    891  CA  GLY A 341     -31.925 -77.422 182.691  1.00 22.69           C
ATOM    892  C   GLY A 341     -32.776 -78.657 182.454  1.00 27.79           C
ATOM    893  O   GLY A 341     -33.920 -78.721 182.895  1.00 28.68           O
ATOM    894  N   ASN A 342     -32.197 -79.643 181.773  1.00 30.94           N
ATOM    895  CA  ASN A 342     -32.929 -80.811 181.284  1.00 29.77           C
ATOM    896  C   ASN A 342     -33.164 -81.930 182.294  1.00 31.32           C
ATOM    897  O   ASN A 342     -34.096 -82.717 182.138  1.00 34.49           O
ATOM    898  CB  ASN A 342     -32.196 -81.405 180.077  1.00 39.25           C
ATOM    899  CG  ASN A 342     -32.158 -80.460 178.900  1.00 48.57           C
ATOM    900  OD1 ASN A 342     -33.058 -79.641 178.720  1.00 52.46           O
ATOM    901  ND2 ASN A 342     -31.113 -80.568 178.086  1.00 53.26           N
ATOM    902  N   ASP A 343     -32.320 -82.017 183.317  1.00 28.37           N
ATOM    903  CA  ASP A 343     -32.399 -83.126 184.261  1.00 27.86           C
ATOM    904  C   ASP A 343     -33.180 -82.746 185.522  1.00 27.07           C
ATOM    905  O   ASP A 343     -32.642 -82.088 186.401  1.00 23.58           O
ATOM    906  CB  ASP A 343     -30.988 -83.593 184.634  1.00 28.90           C
ATOM    907  CG  ASP A 343     -30.982 -84.872 185.456  1.00 36.82           C
ATOM    908  OD1 ASP A 343     -32.074 -85.384 185.796  1.00 41.88           O
ATOM    909  OD2 ASP A 343     -29.874 -85.363 185.768  1.00 33.12           O
ATOM    910  N   ALA A 344     -34.447 -83.160 185.597  1.00 23.75           N
ATOM    911  CA  ALA A 344     -35.279 -82.924 186.784  1.00 21.84           C
ATOM    912  C   ALA A 344     -35.216 -81.482 187.311  1.00 17.48           C
ATOM    913  O   ALA A 344     -34.912 -81.262 188.491  1.00 18.05           O
ATOM    914  CB  ALA A 344     -34.882 -83.894 187.891  1.00 21.63           C
ATOM    915  N   PRO A 345     -35.508 -80.496 186.448  1.00 21.15           N
ATOM    916  CA  PRO A 345     -35.365 -79.100 186.871  1.00 20.48           C
ATOM    917  C   PRO A 345     -36.262 -78.774 188.059  1.00 22.54           C
ATOM    918  O   PRO A 345     -37.416 -79.206 188.108  1.00 20.23           O
ATOM    919  CB  PRO A 345     -35.777 -78.303 185.624  1.00 26.72           C
ATOM    920  CG  PRO A 345     -36.625 -79.248 184.825  1.00 26.44           C
ATOM    921  CD  PRO A 345     -36.043 -80.609 185.077  1.00 24.77           C
ATOM    922  N   GLY A 346     -35.719 -78.036 189.017  1.00 19.55           N
ATOM    923  CA  GLY A 346     -36.466 -77.654 190.200  1.00 15.39           C
ATOM    924  C   GLY A 346     -36.308 -78.634 191.354  1.00 16.34           C
ATOM    925  O   GLY A 346     -36.663 -78.309 192.483  1.00 15.44           O
ATOM    926  N   SER A 347     -35.776 -79.825 191.078  1.00 17.69           N
ATOM    927  CA  SER A 347     -35.590 -80.812 192.141  1.00 14.00           C
ATOM    928  C   SER A 347     -34.492 -80.325 193.061  1.00 16.05           C
ATOM    929  O   SER A 347     -33.561 -79.662 192.607  1.00 14.94           O
ATOM    930  CB  SER A 347     -35.265 -82.206 191.578  1.00 18.52           C
ATOM    931  OG  SER A 347     -34.052 -82.241 190.844  1.00 18.93           O
ATOM    932  N   THR A 348     -34.622 -80.620 194.353  1.00 13.88           N
ATOM    933  CA  THR A 348     -33.673 -80.111 195.348  1.00 14.71           C
ATOM    934  C   THR A 348     -33.142 -81.194 196.287  1.00 15.63           C
ATOM    935  O   THR A 348     -33.711 -82.276 196.400  1.00 16.20           O
ATOM    936  CB  THR A 348     -34.311 -79.011 196.224  1.00 18.25           C
ATOM    937  OG1 THR A 348     -35.333 -79.590 197.046  1.00 19.38           O
ATOM    938  CG2 THR A 348     -34.926 -77.893 195.364  1.00 15.91           C
ATOM    939  N   ARG A 349     -32.047 -80.873 196.970  1.00 16.54           N
ATOM    940  CA  ARG A 349     -31.499 -81.714 198.020  1.00 15.29           C
ATOM    941  C   ARG A 349     -30.570 -80.854 198.856  1.00 17.30           C
ATOM    942  O   ARG A 349     -30.078 -79.827 198.388  1.00 13.56           O
ATOM    943  CB  ARG A 349     -30.763 -82.942 197.449  1.00 15.15           C
ATOM    944  CG  ARG A 349     -29.500 -82.655 196.633  1.00 13.24           C
ATOM    945  CD  ARG A 349     -29.338 -83.700 195.488  1.00 17.84           C
ATOM    946  NE  ARG A 349     -30.532 -83.702 194.637  1.00 17.78           N
ATOM    947  CZ  ARG A 349     -30.708 -82.900 193.592  1.00 18.21           C
ATOM    948  NH1 ARG A 349     -29.754 -82.049 193.230  1.00 17.19           N
ATOM    949  NH2 ARG A 349     -31.844 -82.950 192.902  1.00 18.59           N
ATOM    950  N   ALA A 350     -30.346 -81.265 200.099  1.00 11.89           N
ATOM    951  CA  ALA A 350     -29.450 -80.539 200.998  1.00 12.33           C
ATOM    952  C   ALA A 350     -28.893 -81.515 202.029  1.00 12.99           C
ATOM    953  O   ALA A 350     -29.645 -82.294 202.609  1.00 17.37           O
ATOM    954  CB  ALA A 350     -30.174 -79.395 201.687  1.00 15.02           C
ATOM    955  N   HIS A 351     -27.582 -81.467 202.249  1.00 12.95           N
ATOM    956  CA  HIS A 351     -26.907 -82.404 203.146  1.00 11.58           C
ATOM    957  C   HIS A 351     -25.791 -81.714 203.900  1.00 13.55           C
ATOM    958  O   HIS A 351     -25.222 -80.737 203.408  1.00 12.74           O
ATOM    959  CB  HIS A 351     -26.314 -83.572 202.366  1.00 15.67           C
ATOM    960  CG  HIS A 351     -27.312 -84.333 201.561  1.00 19.83           C
ATOM    961  ND1 HIS A 351     -28.295 -85.107 202.138  1.00 23.19           N
ATOM    962  CD2 HIS A 351     -27.479 -84.444 200.223  1.00 26.44           C
ATOM    963  CE1 HIS A 351     -29.027 -85.660 201.188  1.00 24.91           C
ATOM    964  NE2 HIS A 351     -28.553 -85.274 200.018  1.00 23.18           N
ATOM    965  N   GLU A 352     -25.450 -82.250 205.071  1.00 11.89           N
ATOM    966  CA  GLU A 352     -24.314 -81.743 205.828  1.00 14.70           C
ATOM    967  C   GLU A 352     -23.046 -81.819 204.983  1.00 15.75           C
ATOM    968  O   GLU A 352     -22.829 -82.790 204.267  1.00 16.66           O
ATOM    969  CB  GLU A 352     -24.139 -82.542 207.126  1.00 18.97           C
ATOM    970  N   ALA A 353     -22.204 -80.795 205.063  1.00 12.89           N
ATOM    971  CA  ALA A 353     -20.980 -80.798 204.270  1.00 11.40           C
ATOM    972  C   ALA A 353     -19.848 -80.099 205.001  1.00 13.49           C
ATOM    973  O   ALA A 353     -20.088 -79.243 205.842  1.00 13.31           O
ATOM    974  CB  ALA A 353     -21.218 -80.139 202.926  1.00 14.28           C
ATOM    975  N   VAL A 354     -18.618 -80.456 204.653  1.00 10.14           N
ATOM    976  CA  VAL A 354     -17.446 -79.863 205.283  1.00 11.82           C
ATOM    977  C   VAL A 354     -16.422 -79.422 204.240  1.00 16.52           C
ATOM    978  O   VAL A 354     -16.100 -80.177 203.320  1.00 15.51           O
ATOM    979  CB  VAL A 354     -16.779 -80.863 206.251  1.00 12.95           C
ATOM    980  CG1 VAL A 354     -15.497 -80.278 206.831  1.00 22.77           C
ATOM    981  CG2 VAL A 354     -17.737 -81.257 207.364  1.00 16.66           C
ATOM    982  N   ILE A 355     -15.919 -78.200 204.389  1.00 13.92           N
ATOM    983  CA  ILE A 355     -14.819 -77.691 203.567  1.00 11.42           C
ATOM    984  C   ILE A 355     -13.579 -77.443 204.417  1.00 14.76           C
ATOM    985  O   ILE A 355     -13.629 -76.687 205.380  1.00 14.11           O
ATOM    986  CB  ILE A 355     -15.208 -76.385 202.865  1.00 14.26           C
ATOM    987  CG1 ILE A 355     -16.383 -76.625 201.923  1.00 14.06           C
ATOM    988  CG2 ILE A 355     -14.019 -75.789 202.106  1.00 15.66           C
ATOM    989  CD1 ILE A 355     -16.960 -75.347 201.363  1.00 13.59           C
ATOM    990  N   SER A 356     -12.472 -78.089 204.065  1.00 15.46           N
ATOM    991  CA  SER A 356     -11.208 -77.827 204.743  1.00 16.09           C
ATOM    992  C   SER A 356     -10.422 -76.766 203.993  1.00 17.10           C
ATOM    993  O   SER A 356     -10.185 -76.894 202.795  1.00 20.38           O
ATOM    994  CB  SER A 356     -10.359 -79.092 204.859  1.00 16.72           C
ATOM    995  OG  SER A 356      -9.012 -78.742 205.161  1.00 20.77           O
ATOM    996  N   THR A 357      -9.998 -75.728 204.701  1.00 13.06           N
ATOM    997  CA  THR A 357      -9.206 -74.689 204.071  1.00 13.81           C
ATOM    998  C   THR A 357      -7.715 -75.034 204.091  1.00 13.39           C
ATOM    999  O   THR A 357      -6.899 -74.269 203.573  1.00 18.09           O
ATOM   1000  CB  THR A 357      -9.432 -73.334 204.743  1.00 14.88           C
ATOM   1001  OG1 THR A 357      -8.989 -73.396 206.106  1.00 15.42           O
ATOM   1002  CG2 THR A 357     -10.913 -72.943 204.690  1.00 14.63           C
ATOM   1003  N   TYR A 358      -7.371 -76.185 204.674  1.00 13.28           N
ATOM   1004  CA  TYR A 358      -6.027 -76.756 204.561  1.00 16.00           C
ATOM   1005  C   TYR A 358      -5.830 -77.487 203.234  1.00 16.74           C
ATOM   1006  O   TYR A 358      -4.708 -77.694 202.794  1.00 18.70           O
ATOM   1007  CB  TYR A 358      -5.746 -77.757 205.688  1.00 15.73           C
ATOM   1008  CG  TYR A 358      -5.264 -77.174 206.996  1.00 19.94           C
ATOM   1009  CD1 TYR A 358      -3.909 -76.954 207.224  1.00 17.56           C
ATOM   1010  CD2 TYR A 358      -6.161 -76.882 208.026  1.00 16.16           C
ATOM   1011  CE1 TYR A 358      -3.456 -76.431 208.436  1.00 20.99           C
ATOM   1012  CE2 TYR A 358      -5.711 -76.370 209.249  1.00 13.67           C
ATOM   1013  CZ  TYR A 358      -4.363 -76.141 209.439  1.00 18.22           C
ATOM   1014  OH  TYR A 358      -3.903 -75.630 210.643  1.00 15.77           O
ATOM   1015  N   SER A 359      -6.933 -77.905 202.621  1.00 15.90           N
ATOM   1016  CA  SER A 359      -6.902 -78.818 201.474  1.00 16.13           C
ATOM   1017  C   SER A 359      -6.231 -78.221 200.238  1.00 14.81           C
ATOM   1018  O   SER A 359      -6.427 -77.048 199.934  1.00 14.85           O
ATOM   1019  CB  SER A 359      -8.335 -79.234 201.113  1.00 18.74           C
ATOM   1020  OG  SER A 359      -8.362 -80.028 199.940  1.00 21.44           O
ATOM   1021  N   PRO A 360      -5.468 -79.038 199.493  1.00 17.60           N
ATOM   1022  CA  PRO A 360      -4.895 -78.517 198.246  1.00 20.44           C
ATOM   1023  C   PRO A 360      -5.974 -78.300 197.178  1.00 15.29           C
ATOM   1024  O   PRO A 360      -5.696 -77.690 196.149  1.00 16.41           O
ATOM   1025  CB  PRO A 360      -3.894 -79.602 197.828  1.00 26.18           C
ATOM   1026  CG  PRO A 360      -4.335 -80.835 198.527  1.00 27.06           C
ATOM   1027  CD  PRO A 360      -5.014 -80.405 199.796  1.00 20.82           C
ATOM   1028  N   GLN A 361      -7.189 -78.778 197.440  1.00 15.29           N
ATOM   1029  CA  GLN A 361      -8.324 -78.513 196.553  1.00 19.17           C
ATOM   1030  C   GLN A 361      -9.078 -77.260 197.006  1.00 14.38           C
ATOM   1031  O   GLN A 361     -10.045 -76.840 196.362  1.00 16.05           O
ATOM   1032  CB  GLN A 361      -9.279 -79.717 196.495  1.00 18.17           C
ATOM   1033  CG  GLN A 361      -8.776 -80.886 195.660  1.00 19.30           C
ATOM   1034  CD  GLN A 361      -7.668 -81.651 196.351  1.00 23.99           C
ATOM   1035  OE1 GLN A 361      -6.564 -81.784 195.818  1.00 26.56           O
ATOM   1036  NE2 GLN A 361      -7.951 -82.147 197.554  1.00 24.69           N
ATOM   1037  N   PHE A 362      -8.627 -76.638 198.096  1.00 12.03           N
ATOM   1038  CA  PHE A 362      -9.192 -75.345 198.475  1.00 10.96           C
ATOM   1039  C   PHE A 362      -8.465 -74.276 197.670  1.00 11.71           C
ATOM   1040  O   PHE A 362      -7.410 -73.776 198.080  1.00 14.12           O
ATOM   1041  CB  PHE A 362      -9.065 -75.094 199.983  1.00 11.60           C
ATOM   1042  CG  PHE A 362      -9.728 -73.824 200.444  1.00 12.59           C
ATOM   1043  CD1 PHE A 362     -11.106 -73.766 200.609  1.00 15.35           C
ATOM   1044  CD2 PHE A 362      -8.974 -72.697 200.728  1.00 13.36           C
ATOM   1045  CE1 PHE A 362     -11.721 -72.602 201.048  1.00 13.45           C
ATOM   1046  CE2 PHE A 362      -9.582 -71.528 201.172  1.00 14.45           C
ATOM   1047  CZ  PHE A 362     -10.955 -71.479 201.330  1.00 13.05           C
ATOM   1048  N   VAL A 363      -9.008 -73.957 196.497  1.00 13.81           N
ATOM   1049  CA  VAL A 363      -8.384 -72.966 195.625  1.00 14.68           C
ATOM   1050  C   VAL A 363      -9.401 -71.905 195.170  1.00 12.16           C
ATOM   1051  O   VAL A 363      -9.583 -71.687 193.970  1.00 14.71           O
ATOM   1052  CB  VAL A 363      -7.697 -73.651 194.401  1.00 13.06           C
ATOM   1053  CG1 VAL A 363      -6.500 -74.473 194.867  1.00 15.32           C
ATOM   1054  CG2 VAL A 363      -8.659 -74.558 193.620  1.00 14.23           C
ATOM   1055  N   PRO A 364     -10.054 -71.222 196.134  1.00 13.27           N
ATOM   1056  CA  PRO A 364     -11.115 -70.285 195.741  1.00 13.23           C
ATOM   1057  C   PRO A 364     -10.642 -69.183 194.797  1.00 12.53           C
ATOM   1058  O   PRO A 364     -11.411 -68.762 193.933  1.00 12.42           O
ATOM   1059  CB  PRO A 364     -11.579 -69.690 197.080  1.00 13.68           C
ATOM   1060  CG  PRO A 364     -10.401 -69.865 198.000  1.00 11.69           C
ATOM   1061  CD  PRO A 364      -9.791 -71.172 197.583  1.00 12.07           C
ATOM   1062  N   LYS A 365      -9.413 -68.707 194.957  1.00 12.47           N
ATOM   1063  CA  LYS A 365      -8.917 -67.681 194.048  1.00 12.41           C
ATOM   1064  C   LYS A 365      -8.866 -68.191 192.601  1.00 13.65           C
ATOM   1065  O   LYS A 365      -9.155 -67.438 191.672  1.00 17.34           O
ATOM   1066  CB  LYS A 365      -7.537 -67.188 194.493  1.00 15.71           C
ATOM   1067  CG  LYS A 365      -6.849 -66.239 193.501  1.00 15.05           C
ATOM   1068  CD  LYS A 365      -7.628 -64.936 193.318  1.00 18.12           C
ATOM   1069  CE  LYS A 365      -6.832 -63.963 192.450  1.00 22.79           C
ATOM   1070  NZ  LYS A 365      -7.559 -62.694 192.229  1.00 22.70           N
ATOM   1071  N   LEU A 366      -8.519 -69.462 192.401  1.00 12.32           N
ATOM   1072  CA  LEU A 366      -8.538 -70.040 191.045  1.00 15.90           C
ATOM   1073  C   LEU A 366      -9.950 -70.291 190.537  1.00 20.51           C
ATOM   1074  O   LEU A 366     -10.160 -70.445 189.329  1.00 20.72           O
ATOM   1075  CB  LEU A 366      -7.742 -71.348 190.991  1.00 16.92           C
ATOM   1076  CG  LEU A 366      -6.281 -71.242 191.418  1.00 19.15           C
ATOM   1077  CD1 LEU A 366      -5.572 -72.583 191.281  1.00 16.94           C
ATOM   1078  CD2 LEU A 366      -5.552 -70.146 190.630  1.00 24.01           C
ATOM   1079  N   GLY A 367     -10.914 -70.337 191.453  1.00 16.81           N
ATOM   1080  CA  GLY A 367     -12.309 -70.506 191.077  1.00 16.74           C
ATOM   1081  C   GLY A 367     -13.003 -71.787 191.517  1.00 18.22           C
ATOM   1082  O   GLY A 367     -14.097 -72.080 191.041  1.00 16.34           O
ATOM   1083  N   SER A 368     -12.401 -72.561 192.416  1.00 13.93           N
ATOM   1084  CA  SER A 368     -13.115 -73.734 192.930  1.00 12.08           C
ATOM   1085  C   SER A 368     -12.723 -74.139 194.345  1.00 15.83           C
ATOM   1086  O   SER A 368     -11.661 -73.776 194.847  1.00 15.65           O
ATOM   1087  CB  SER A 368     -12.916 -74.934 191.996  1.00 15.60           C
ATOM   1088  OG  SER A 368     -11.579 -75.402 192.030  1.00 17.79           O
ATOM   1089  N   VAL A 369     -13.617 -74.881 194.988  1.00 13.67           N
ATOM   1090  CA  VAL A 369     -13.339 -75.516 196.274  1.00 10.38           C
ATOM   1091  C   VAL A 369     -13.990 -76.881 196.245  1.00 15.45           C
ATOM   1092  O   VAL A 369     -14.918 -77.108 195.469  1.00 18.35           O
ATOM   1093  CB  VAL A 369     -13.883 -74.727 197.493  1.00 13.26           C
ATOM   1094  CG1 VAL A 369     -13.301 -73.312 197.547  1.00 17.78           C
ATOM   1095  CG2 VAL A 369     -15.416 -74.712 197.502  1.00 15.46           C
ATOM   1096  N   ASN A 370     -13.506 -77.792 197.078  1.00 15.15           N
ATOM   1097  CA  ASN A 370     -14.122 -79.111 197.166  1.00 15.14           C
ATOM   1098  C   ASN A 370     -14.730 -79.296 198.540  1.00 16.69           C
ATOM   1099  O   ASN A 370     -14.218 -78.765 199.532  1.00 16.70           O
ATOM   1100  CB  ASN A 370     -13.113 -80.231 196.897  1.00 14.62           C
ATOM   1101  CG  ASN A 370     -12.694 -80.325 195.432  1.00 15.37           C
ATOM   1102  OD1 ASN A 370     -12.719 -79.343 194.699  1.00 20.16           O
ATOM   1103  ND2 ASN A 370     -12.305 -81.517 195.012  1.00 18.21           N
ATOM   1104  N   PHE A 371     -15.818 -80.048 198.616  1.00 13.78           N
ATOM   1105  CA  PHE A 371     -16.359 -80.369 199.925  1.00 13.49           C
ATOM   1106  C   PHE A 371     -16.558 -81.869 200.114  1.00 17.57           C
ATOM   1107  O   PHE A 371     -16.658 -82.629 199.146  1.00 16.94           O
ATOM   1108  CB  PHE A 371     -17.668 -79.590 200.188  1.00 12.91           C
ATOM   1109  CG  PHE A 371     -18.818 -79.917 199.252  1.00 16.56           C
ATOM   1110  CD1 PHE A 371     -19.652 -80.998 199.497  1.00 16.53           C
ATOM   1111  CD2 PHE A 371     -19.119 -79.078 198.185  1.00 16.73           C
ATOM   1112  CE1 PHE A 371     -20.726 -81.272 198.668  1.00 16.94           C
ATOM   1113  CE2 PHE A 371     -20.199 -79.347 197.346  1.00 20.04           C
ATOM   1114  CZ  PHE A 371     -21.005 -80.445 197.591  1.00 16.60           C
ATOM   1115  N   ARG A 372     -16.568 -82.278 201.380  1.00 15.33           N
ATOM   1116  CA  ARG A 372     -16.847 -83.652 201.770  1.00 17.34           C
ATOM   1117  C   ARG A 372     -18.255 -83.744 202.328  1.00 17.02           C
ATOM   1118  O   ARG A 372     -18.769 -82.785 202.901  1.00 17.14           O
ATOM   1119  CB  ARG A 372     -15.865 -84.162 202.840  1.00 21.50           C
ATOM   1120  CG  ARG A 372     -14.590 -83.365 203.045  1.00 29.74           C
ATOM   1121  CD  ARG A 372     -13.997 -83.684 204.431  1.00 31.63           C
ATOM   1122  NE  ARG A 372     -12.610 -83.245 204.595  1.00 35.67           N
ATOM   1123  CZ  ARG A 372     -12.002 -83.132 205.775  1.00 39.48           C
ATOM   1124  NH1 ARG A 372     -12.667 -83.406 206.893  1.00 34.54           N
ATOM   1125  NH2 ARG A 372     -10.733 -82.736 205.840  1.00 40.16           N
ATOM   1126  N  ASER A 373     -18.876 -84.905 202.171  1.00 19.36           N
ATOM   1127  CA ASER A 373     -20.216 -85.123 202.692  1.00 23.57           C
ATOM   1128  C  ASER A 373     -20.479 -86.618 202.810  1.00 33.84           C
ATOM   1129  O  ASER A 373     -20.426 -87.338 201.814  1.00 36.35           O
ATOM   1130  CB ASER A 373     -21.255 -84.457 201.789  1.00 23.86           C
ATOM   1131  OG ASER A 373     -22.552 -84.473 202.365  1.00 21.23           O
ATOM   1132  N  AASN A 374     -20.751 -87.080 204.029  1.00 37.36           N
ATOM   1133  CA AASN A 374     -21.085 -88.482 204.268  1.00 47.50           C
ATOM   1134  C  AASN A 374     -22.174 -88.982 203.322  1.00 48.38           C
ATOM   1135  O  AASN A 374     -22.190 -90.151 202.935  1.00 51.44           O
ATOM   1136  CB AASN A 374     -21.527 -88.689 205.718  1.00 55.64           C
ATOM   1137  CG AASN A 374     -20.410 -88.437 206.710  1.00 61.63           C
ATOM   1138  OD1AASN A 374     -20.590 -87.722 207.696  1.00 63.41           O
ATOM   1139  ND2AASN A 374     -19.247 -89.024 206.453  1.00 63.31           N
ATOM   1140  N  AASP A 375     -23.076 -88.081 202.947  1.00 35.90           N
ATOM   1141  CA AASP A 375     -24.131 -88.398 201.998  1.00 30.06           C
ATOM   1142  C  AASP A 375     -23.590 -88.385 200.566  1.00 24.78           C
ATOM   1143  O  AASP A 375     -22.829 -87.497 200.189  1.00 29.13           O
ATOM   1144  CB AASP A 375     -25.291 -87.409 202.142  1.00 28.33           C
ATOM   1145  CG AASP A 375     -26.644 -88.062 201.936  1.00 33.57           C
ATOM   1146  OD1AASP A 375     -27.422 -88.150 202.911  1.00 35.80           O
ATOM   1147  OD2AASP A 375     -26.926 -88.495 200.802  1.00 32.48           O
ATOM   1148  N  AASN A 376     -23.988 -89.381 199.782  1.00 26.27           N
ATOM   1149  CA AASN A 376     -23.551 -89.524 198.394  1.00 30.04           C
ATOM   1150  C  AASN A 376     -24.473 -88.768 197.439  1.00 30.38           C
ATOM   1151  O  AASN A 376     -24.173 -88.591 196.257  1.00 32.10           O
ATOM   1152  CB AASN A 376     -23.494 -91.014 198.022  1.00 35.60           C
ATOM   1153  CG AASN A 376     -23.201 -91.252 196.547  1.00 44.22           C
ATOM   1154  OD1AASN A 376     -22.309 -90.633 195.966  1.00 44.38           O
ATOM   1155  ND2AASN A 376     -23.963 -92.151 195.934  1.00 48.28           N
ATOM   1156  N  AASP A 377     -25.594 -88.302 197.974  1.00 28.70           N
ATOM   1157  CA AASP A 377     -26.668 -87.749 197.161  1.00 29.09           C
ATOM   1158  C  AASP A 377     -26.396 -86.307 196.711  1.00 24.71           C
ATOM   1159  O  AASP A 377     -27.005 -85.369 197.216  1.00 19.89           O
ATOM   1160  CB AASP A 377     -27.980 -87.833 197.947  1.00 27.49           C
ATOM   1161  CG AASP A 377     -29.178 -87.377 197.148  1.00 27.39           C
ATOM   1162  OD1AASP A 377     -29.307 -87.771 195.967  1.00 31.15           O
ATOM   1163  OD2AASP A 377     -29.997 -86.625 197.713  1.00 24.46           O
ATOM   1164  N  APHE A 378     -25.476 -86.147 195.759  1.00 21.24           N
ATOM   1165  CA APHE A 378     -25.216 -84.856 195.116  1.00 17.76           C
ATOM   1166  C  APHE A 378     -25.161 -85.006 193.591  1.00 19.10           C
ATOM   1167  O  APHE A 378     -24.722 -86.039 193.083  1.00 20.57           O
ATOM   1168  CB APHE A 378     -23.906 -84.242 195.631  1.00 18.55           C
ATOM   1169  CG APHE A 378     -23.977 -83.767 197.053  1.00 17.99           C
ATOM   1170  CD1APHE A 378     -24.506 -82.522 197.355  1.00 19.35           C
ATOM   1171  CD2APHE A 378     -23.516 -84.564 198.089  1.00 19.32           C
ATOM   1172  CE1APHE A 378     -24.575 -82.078 198.664  1.00 15.77           C
ATOM   1173  CE2APHE A 378     -23.583 -84.125 199.401  1.00 15.89           C
ATOM   1174  CZ APHE A 378     -24.116 -82.881 199.688  1.00 14.07           C
ATOM   1175  N   GLN A 379     -25.594 -83.972 192.869  1.00 16.51           N
ATOM   1176  CA  GLN A 379     -25.611 -83.999 191.409  1.00 15.21           C
ATOM   1177  C   GLN A 379     -24.772 -82.868 190.814  1.00 16.80           C
ATOM   1178  O   GLN A 379     -24.282 -82.005 191.540  1.00 18.97           O
ATOM   1179  CB  GLN A 379     -27.051 -83.905 190.891  1.00 17.75           C
ATOM   1180  CG  GLN A 379     -27.927 -85.077 191.289  1.00 20.05           C
ATOM   1181  CD  GLN A 379     -29.378 -84.897 190.868  1.00 22.99           C
ATOM   1182  OE1 GLN A 379     -29.681 -84.220 189.883  1.00 21.91           O
ATOM   1183  NE2 GLN A 379     -30.279 -85.503 191.620  1.00 17.70           N
ATOM   1184  N   LEU A 380     -24.617 -82.876 189.492  1.00 22.07           N
ATOM   1185  CA  LEU A 380     -23.854 -81.830 188.812  1.00 20.02           C
ATOM   1186  C   LEU A 380     -24.784 -80.662 188.501  1.00 20.91           C
ATOM   1187  O   LEU A 380     -25.262 -80.505 187.363  1.00 21.68           O
ATOM   1188  CB  LEU A 380     -23.187 -82.366 187.539  1.00 22.85           C
ATOM   1189  CG  LEU A 380     -22.313 -83.615 187.712  1.00 23.78           C
ATOM   1190  CD1 LEU A 380     -21.475 -83.866 186.462  1.00 27.56           C
ATOM   1191  CD2 LEU A 380     -21.435 -83.536 188.944  1.00 24.56           C
ATOM   1192  N   GLN A 381     -25.041 -79.856 189.533  1.00 18.63           N
ATOM   1193  CA  GLN A 381     -26.101 -78.853 189.527  1.00 15.17           C
ATOM   1194  C   GLN A 381     -25.705 -77.644 190.378  1.00 16.00           C
ATOM   1195  O   GLN A 381     -24.753 -77.725 191.159  1.00 16.30           O
ATOM   1196  CB  GLN A 381     -27.408 -79.457 190.063  1.00 13.18           C
ATOM   1197  CG  GLN A 381     -27.998 -80.574 189.206  1.00 14.34           C
ATOM   1198  CD  GLN A 381     -28.602 -80.078 187.902  1.00 15.24           C
ATOM   1199  OE1 GLN A 381     -28.829 -78.884 187.713  1.00 17.74           O
ATOM   1200  NE2 GLN A 381     -28.859 -81.000 186.991  1.00 19.53           N
ATOM   1201  N   PRO A 382     -26.434 -76.521 190.231  1.00 15.94           N
ATOM   1202  CA  PRO A 382     -26.221 -75.340 191.077  1.00 14.07           C
ATOM   1203  C   PRO A 382     -26.249 -75.666 192.565  1.00 17.06           C
ATOM   1204  O   PRO A 382     -27.148 -76.356 193.052  1.00 16.59           O
ATOM   1205  CB  PRO A 382     -27.392 -74.428 190.702  1.00 14.01           C
ATOM   1206  CG  PRO A 382     -27.681 -74.787 189.283  1.00 16.07           C
ATOM   1207  CD  PRO A 382     -27.433 -76.260 189.176  1.00 20.61           C
ATOM   1208  N   THR A 383     -25.261 -75.145 193.279  1.00 15.82           N
ATOM   1209  CA  THR A 383     -25.011 -75.538 194.651  1.00 14.36           C
ATOM   1210  C   THR A 383     -24.713 -74.305 195.478  1.00 14.56           C
ATOM   1211  O   THR A 383     -24.101 -73.355 194.985  1.00 13.38           O
ATOM   1212  CB  THR A 383     -23.832 -76.534 194.720  1.00 14.17           C
ATOM   1213  OG1 THR A 383     -24.114 -77.646 193.864  1.00 15.06           O
ATOM   1214  CG2 THR A 383     -23.566 -77.032 196.154  1.00 14.81           C
ATOM   1215  N   LYS A 384     -25.188 -74.311 196.718  1.00 10.12           N
ATOM   1216  CA  LYS A 384     -24.815 -73.290 197.687  1.00  8.63           C
ATOM   1217  C   LYS A 384     -24.283 -73.942 198.940  1.00 12.25           C
ATOM   1218  O   LYS A 384     -24.789 -74.972 199.368  1.00 13.57           O
ATOM   1219  CB  LYS A 384     -26.010 -72.406 198.036  1.00 14.07           C
ATOM   1220  CG  LYS A 384     -26.541 -71.644 196.833  1.00 19.63           C
ATOM   1221  CD  LYS A 384     -27.688 -70.734 197.240  1.00 26.41           C
ATOM   1222  CE  LYS A 384     -28.268 -70.010 196.027  1.00 31.16           C
ATOM   1223  NZ  LYS A 384     -29.409 -69.150 196.429  1.00 35.20           N
ATOM   1224  N   PHE A 385     -23.258 -73.334 199.526  1.00 11.28           N
ATOM   1225  CA  PHE A 385     -22.767 -73.757 200.827  1.00 12.01           C
ATOM   1226  C   PHE A 385     -23.144 -72.713 201.874  1.00 11.14           C
ATOM   1227  O   PHE A 385     -22.766 -71.556 201.764  1.00 11.78           O
ATOM   1228  CB  PHE A 385     -21.246 -73.969 200.806  1.00  9.60           C
ATOM   1229  CG  PHE A 385     -20.669 -74.393 202.145  1.00 11.66           C
ATOM   1230  CD1 PHE A 385     -20.693 -75.719 202.539  1.00 14.74           C
ATOM   1231  CD2 PHE A 385     -20.100 -73.459 202.999  1.00 15.11           C
ATOM   1232  CE1 PHE A 385     -20.162 -76.111 203.768  1.00 18.90           C
ATOM   1233  CE2 PHE A 385     -19.569 -73.842 204.238  1.00 13.16           C
ATOM   1234  CZ  PHE A 385     -19.600 -75.170 204.609  1.00 11.10           C
ATOM   1235  N   THR A 386     -23.908 -73.141 202.876  1.00 10.12           N
ATOM   1236  CA  THR A 386     -24.265 -72.324 204.030  1.00  8.50           C
ATOM   1237  C   THR A 386     -23.436 -72.728 205.247  1.00  8.95           C
ATOM   1238  O   THR A 386     -23.537 -73.855 205.713  1.00 12.00           O
ATOM   1239  CB  THR A 386     -25.756 -72.489 204.371  1.00 11.04           C
ATOM   1240  OG1 THR A 386     -26.536 -72.106 203.233  1.00 15.66           O
ATOM   1241  CG2 THR A 386     -26.141 -71.617 205.568  1.00 10.97           C
ATOM   1242  N   PRO A 387     -22.610 -71.809 205.768  1.00  8.76           N
ATOM   1243  CA  PRO A 387     -21.763 -72.193 206.896  1.00  8.69           C
ATOM   1244  C   PRO A 387     -22.543 -72.248 208.211  1.00 11.34           C
ATOM   1245  O   PRO A 387     -23.522 -71.503 208.406  1.00 12.97           O
ATOM   1246  CB  PRO A 387     -20.714 -71.073 206.929  1.00  7.88           C
ATOM   1247  CG  PRO A 387     -21.488 -69.882 206.480  1.00 10.61           C
ATOM   1248  CD  PRO A 387     -22.371 -70.414 205.356  1.00 13.05           C
ATOM   1249  N   VAL A 388     -22.112 -73.127 209.111  1.00 11.68           N
ATOM   1250  CA  VAL A 388     -22.717 -73.210 210.437  1.00  9.42           C
ATOM   1251  C   VAL A 388     -21.665 -73.036 211.534  1.00  9.71           C
ATOM   1252  O   VAL A 388     -21.887 -72.312 212.509  1.00 10.07           O
ATOM   1253  CB  VAL A 388     -23.457 -74.549 210.647  1.00 13.38           C
ATOM   1254  CG1 VAL A 388     -23.949 -74.660 212.099  1.00 13.09           C
ATOM   1255  CG2 VAL A 388     -24.612 -74.679 209.646  1.00 10.47           C
ATOM   1256  N   GLY A 389     -20.510 -73.682 211.380  1.00  9.73           N
ATOM   1257  CA  GLY A 389     -19.500 -73.609 212.431  1.00 11.07           C
ATOM   1258  C   GLY A 389     -18.112 -73.948 211.934  1.00 13.80           C
ATOM   1259  O   GLY A 389     -17.904 -74.141 210.737  1.00 10.53           O
ATOM   1260  N   ILE A 390     -17.163 -74.042 212.862  1.00 10.01           N
ATOM   1261  CA  ILE A 390     -15.771 -74.302 212.514  1.00 12.60           C
ATOM   1262  C   ILE A 390     -15.234 -75.463 213.345  1.00 12.43           C
ATOM   1263  O   ILE A 390     -15.773 -75.776 214.409  1.00 15.19           O
ATOM   1264  CB  ILE A 390     -14.905 -73.033 212.746  1.00 14.67           C
ATOM   1265  CG1 ILE A 390     -15.445 -71.875 211.911  1.00 14.65           C
ATOM   1266  CG2 ILE A 390     -13.450 -73.254 212.375  1.00 23.65           C
ATOM   1267  CD1 ILE A 390     -14.851 -70.533 212.294  1.00 23.50           C
ATOM   1268  N   ASN A 391     -14.179 -76.117 212.871  1.00 15.26           N
ATOM   1269  CA  ASN A 391     -13.484 -77.084 213.715  1.00 12.21           C
ATOM   1270  C   ASN A 391     -12.027 -77.204 213.312  1.00 14.95           C
ATOM   1271  O   ASN A 391     -11.601 -76.653 212.298  1.00 13.95           O
ATOM   1272  CB  ASN A 391     -14.156 -78.463 213.657  1.00 14.93           C
ATOM   1273  CG  ASN A 391     -14.070 -79.210 214.981  1.00 23.43           C
ATOM   1274  OD1 ASN A 391     -13.145 -78.995 215.760  1.00 25.00           O
ATOM   1275  ND2 ASN A 391     -15.049 -80.072 215.253  1.00 20.79           N
ATOM   1276  N   ASP A 392     -11.257 -77.911 214.132  1.00 16.54           N
ATOM   1277  CA  ASP A 392      -9.936 -78.347 213.715  1.00 18.08           C
ATOM   1278  C   ASP A 392     -10.082 -79.311 212.539  1.00 23.68           C
ATOM   1279  O   ASP A 392     -11.130 -79.941 212.379  1.00 22.47           O
ATOM   1280  CB  ASP A 392      -9.202 -79.023 214.872  1.00 18.36           C
ATOM   1281  CG  ASP A 392      -9.074 -78.121 216.097  1.00 26.94           C
ATOM   1282  OD1 ASP A 392      -8.269 -77.167 216.062  1.00 25.17           O
ATOM   1283  OD2 ASP A 392      -9.767 -78.378 217.109  1.00 33.33           O
ATOM   1284  N   ASP A 393      -9.041 -79.429 211.719  1.00 21.01           N
ATOM   1285  CA  ASP A 393      -9.039 -80.399 210.620  1.00 20.74           C
ATOM   1286  C   ASP A 393      -8.182 -81.612 210.992  1.00 24.91           C
ATOM   1287  O   ASP A 393      -7.048 -81.759 210.523  1.00 28.50           O
ATOM   1288  CB  ASP A 393      -8.528 -79.751 209.325  1.00 20.65           C
ATOM   1289  CG  ASP A 393      -8.594 -80.692 208.135  1.00 25.03           C
ATOM   1290  OD1 ASP A 393      -9.219 -81.768 208.259  1.00 26.06           O
ATOM   1291  OD2 ASP A 393      -8.030 -80.350 207.073  1.00 28.21           O
ATOM   1292  N   GLY A 394      -8.733 -82.483 211.831  1.00 29.58           N
ATOM   1293  CA  GLY A 394      -7.983 -83.615 212.341  1.00 26.51           C
ATOM   1294  C   GLY A 394      -6.811 -83.122 213.158  1.00 28.14           C
ATOM   1295  O   GLY A 394      -6.979 -82.351 214.107  1.00 33.83           O
ATOM   1296  N   ASP A 395      -5.615 -83.541 212.769  1.00 26.13           N
ATOM   1297  CA  ASP A 395      -4.401 -83.129 213.460  1.00 31.43           C
ATOM   1298  C   ASP A 395      -3.940 -81.746 213.008  1.00 31.86           C
ATOM   1299  O   ASP A 395      -2.920 -81.237 213.479  1.00 29.85           O
ATOM   1300  CB  ASP A 395      -3.292 -84.154 213.240  1.00 39.46           C
ATOM   1301  CG  ASP A 395      -3.632 -85.515 213.823  1.00 54.71           C
ATOM   1302  OD1 ASP A 395      -4.390 -85.565 214.818  1.00 60.11           O
ATOM   1303  OD2 ASP A 395      -3.142 -86.533 213.286  1.00 56.18           O
ATOM   1304  N   HIS A 396      -4.689 -81.140 212.093  1.00 25.27           N
ATOM   1305  CA  HIS A 396      -4.386 -79.786 211.645  1.00 25.07           C
ATOM   1306  C   HIS A 396      -5.315 -78.805 212.345  1.00 21.27           C
ATOM   1307  O   HIS A 396      -6.513 -78.781 212.080  1.00 21.22           O
ATOM   1308  CB  HIS A 396      -4.506 -79.680 210.124  1.00 24.53           C
ATOM   1309  CG  HIS A 396      -3.572 -80.592 209.394  1.00 32.87           C
ATOM   1310  ND1 HIS A 396      -3.982 -81.782 208.828  1.00 43.49           N
ATOM   1311  CD2 HIS A 396      -2.239 -80.511 209.171  1.00 32.93           C
ATOM   1312  CE1 HIS A 396      -2.945 -82.384 208.274  1.00 40.05           C
ATOM   1313  NE2 HIS A 396      -1.875 -81.634 208.467  1.00 37.61           N
ATOM   1314  N   PRO A 397      -4.753 -77.997 213.254  1.00 21.97           N
ATOM   1315  CA  PRO A 397      -5.551 -77.177 214.172  1.00 13.95           C
ATOM   1316  C   PRO A 397      -6.270 -76.019 213.505  1.00 17.46           C
ATOM   1317  O   PRO A 397      -5.829 -75.498 212.480  1.00 16.28           O
ATOM   1318  CB  PRO A 397      -4.509 -76.658 215.171  1.00 20.85           C
ATOM   1319  CG  PRO A 397      -3.230 -76.652 214.416  1.00 25.89           C
ATOM   1320  CD  PRO A 397      -3.304 -77.830 213.472  1.00 28.17           C
ATOM   1321  N   PHE A 398      -7.389 -75.622 214.099  1.00 13.01           N
ATOM   1322  CA  PHE A 398      -8.069 -74.408 213.690  1.00 11.26           C
ATOM   1323  C   PHE A 398      -7.195 -73.236 214.108  1.00 15.25           C
ATOM   1324  O   PHE A 398      -6.930 -73.044 215.291  1.00 15.64           O
ATOM   1325  CB  PHE A 398      -9.455 -74.337 214.324  1.00 14.18           C
ATOM   1326  CG  PHE A 398     -10.086 -72.981 214.271  1.00 14.73           C
ATOM   1327  CD1 PHE A 398     -10.204 -72.299 213.072  1.00 16.93           C
ATOM   1328  CD2 PHE A 398     -10.595 -72.399 215.423  1.00 17.18           C
ATOM   1329  CE1 PHE A 398     -10.800 -71.040 213.033  1.00 22.10           C
ATOM   1330  CE2 PHE A 398     -11.193 -71.153 215.384  1.00 19.09           C
ATOM   1331  CZ  PHE A 398     -11.295 -70.475 214.190  1.00 16.50           C
ATOM   1332  N   ARG A 399      -6.732 -72.475 213.124  1.00 11.86           N
ATOM   1333  C   ARG A 399      -6.434 -70.091 212.757  1.00 11.20           C
ATOM   1334  O   ARG A 399      -6.305 -69.849 211.550  1.00 12.80           O
ATOM   1335  CA AARG A 399      -5.828 -71.351 213.357  1.00 12.98           C
ATOM   1336  CB AARG A 399      -4.450 -71.628 212.749  1.00 15.66           C
ATOM   1337  CG AARG A 399      -3.633 -72.700 213.474  1.00 14.36           C
ATOM   1338  CD AARG A 399      -2.947 -72.125 214.714  1.00 17.06           C
ATOM   1339  NE AARG A 399      -2.301 -73.155 215.529  1.00 22.15           N
ATOM   1340  CZ AARG A 399      -1.032 -73.531 215.401  1.00 26.01           C
ATOM   1341  NH1AARG A 399      -0.254 -72.965 214.486  1.00 21.95           N
ATOM   1342  NH2AARG A 399      -0.540 -74.475 216.193  1.00 25.52           N
ATOM   1343  N   GLN A 400      -7.091 -69.291 213.591  1.00  9.77           N
ATOM   1344  CA  GLN A 400      -7.859 -68.170 213.062  1.00 12.77           C
ATOM   1345  C   GLN A 400      -6.986 -67.055 212.487  1.00 12.50           C
ATOM   1346  O   GLN A 400      -7.482 -66.240 211.712  1.00 11.57           O
ATOM   1347  CB  GLN A 400      -8.800 -67.613 214.138  1.00 10.58           C
ATOM   1348  CG  GLN A 400      -8.113 -66.845 215.266  1.00 13.01           C
ATOM   1349  CD  GLN A 400      -9.072 -65.929 216.015  1.00 13.36           C
ATOM   1350  OE1 GLN A 400     -10.012 -65.381 215.429  1.00 12.76           O
ATOM   1351  NE2 GLN A 400      -8.831 -65.749 217.313  1.00 11.57           N
ATOM   1352  N   TRP A 401      -5.695 -67.020 212.842  1.00 12.29           N
ATOM   1353  CA  TRP A 401      -4.811 -65.976 212.318  1.00 13.26           C
ATOM   1354  C   TRP A 401      -3.882 -66.461 211.199  1.00 18.39           C
ATOM   1355  O   TRP A 401      -3.002 -65.724 210.741  1.00 19.06           O
ATOM   1356  CB  TRP A 401      -3.990 -65.361 213.458  1.00 14.95           C
ATOM   1357  CG  TRP A 401      -4.873 -64.720 214.501  1.00 14.28           C
ATOM   1358  CD1 TRP A 401      -4.938 -65.030 215.829  1.00 15.52           C
ATOM   1359  CD2 TRP A 401      -5.846 -63.690 214.281  1.00 13.09           C
ATOM   1360  NE1 TRP A 401      -5.881 -64.249 216.452  1.00 16.40           N
ATOM   1361  CE2 TRP A 401      -6.450 -63.416 215.525  1.00 16.64           C
ATOM   1362  CE3 TRP A 401      -6.261 -62.967 213.152  1.00 13.05           C
ATOM   1363  CZ2 TRP A 401      -7.443 -62.457 215.677  1.00 15.32           C
ATOM   1364  CZ3 TRP A 401      -7.254 -62.016 213.307  1.00 19.86           C
ATOM   1365  CH2 TRP A 401      -7.832 -61.770 214.562  1.00 19.91           C
ATOM   1366  N   GLU A 402      -4.074 -67.695 210.749  1.00 12.19           N
ATOM   1367  CA  GLU A 402      -3.288 -68.206 209.629  1.00 12.73           C
ATOM   1368  C   GLU A 402      -4.156 -68.211 208.374  1.00 15.68           C
ATOM   1369  O   GLU A 402      -5.180 -68.877 208.343  1.00 13.31           O
ATOM   1370  CB  GLU A 402      -2.753 -69.608 209.931  1.00 17.17           C
ATOM   1371  CG  GLU A 402      -1.767 -69.641 211.095  1.00 23.67           C
ATOM   1372  CD  GLU A 402      -1.262 -71.037 211.418  1.00 32.06           C
ATOM   1373  OE1 GLU A 402      -1.368 -71.930 210.552  1.00 30.93           O
ATOM   1374  OE2 GLU A 402      -0.764 -71.242 212.549  1.00 29.69           O
ATOM   1375  N   LEU A 403      -3.765 -67.448 207.357  1.00 11.67           N
ATOM   1376  CA  LEU A 403      -4.540 -67.398 206.117  1.00 10.48           C
ATOM   1377  C   LEU A 403      -4.391 -68.689 205.340  1.00 11.41           C
ATOM   1378  O   LEU A 403      -3.315 -69.290 205.323  1.00 16.44           O
ATOM   1379  CB  LEU A 403      -4.097 -66.219 205.239  1.00 15.99           C
ATOM   1380  CG  LEU A 403      -4.334 -64.807 205.787  1.00 16.26           C
ATOM   1381  CD1 LEU A 403      -3.796 -63.747 204.842  1.00 19.45           C
ATOM   1382  CD2 LEU A 403      -5.820 -64.583 206.049  1.00 14.80           C
ATOM   1383  N   PRO A 404      -5.463 -69.113 204.659  1.00 10.31           N
ATOM   1384  CA  PRO A 404      -5.309 -70.263 203.762  1.00 15.57           C
ATOM   1385  C   PRO A 404      -4.502 -69.890 202.517  1.00 19.29           C
ATOM   1386  O   PRO A 404      -4.285 -68.693 202.285  1.00 15.34           O
ATOM   1387  CB  PRO A 404      -6.757 -70.625 203.392  1.00 17.16           C
ATOM   1388  CG  PRO A 404      -7.567 -69.409 203.664  1.00 17.10           C
ATOM   1389  CD  PRO A 404      -6.845 -68.601 204.721  1.00 14.37           C
ATOM   1390  N   ASP A 405      -4.047 -70.888 201.756  1.00 17.22           N
ATOM   1391  CA  ASP A 405      -3.461 -70.649 200.442  1.00 12.67           C
ATOM   1392  C   ASP A 405      -4.618 -70.497 199.464  1.00 15.23           C
ATOM   1393  O   ASP A 405      -5.165 -71.504 199.012  1.00 16.84           O
ATOM   1394  CB  ASP A 405      -2.558 -71.805 199.983  1.00 14.30           C
ATOM   1395  CG  ASP A 405      -1.485 -72.173 200.992  1.00 29.31           C
ATOM   1396  OD1 ASP A 405      -1.021 -71.289 201.735  1.00 24.05           O
ATOM   1397  OD2 ASP A 405      -1.096 -73.361 201.022  1.00 32.47           O
ATOM   1398  N   TYR A 406      -5.010 -69.263 199.152  1.00 13.87           N
ATOM   1399  CA  TYR A 406      -6.215 -69.041 198.338  1.00 10.76           C
ATOM   1400  C   TYR A 406      -6.108 -69.604 196.913  1.00 14.63           C
ATOM   1401  O   TYR A 406      -7.131 -69.915 196.289  1.00 15.40           O
ATOM   1402  CB  TYR A 406      -6.536 -67.547 198.254  1.00 12.83           C
ATOM   1403  CG  TYR A 406      -6.932 -66.878 199.545  1.00 11.61           C
ATOM   1404  CD1 TYR A 406      -8.072 -67.275 200.237  1.00 11.44           C
ATOM   1405  CD2 TYR A 406      -6.204 -65.798 200.038  1.00 17.20           C
ATOM   1406  CE1 TYR A 406      -8.458 -66.643 201.418  1.00 10.37           C
ATOM   1407  CE2 TYR A 406      -6.580 -65.160 201.210  1.00 14.31           C
ATOM   1408  CZ  TYR A 406      -7.718 -65.586 201.887  1.00 13.13           C
ATOM   1409  OH  TYR A 406      -8.117 -64.968 203.045  1.00 14.21           O
ATOM   1410  N   SER A 407      -4.882 -69.727 196.394  1.00 13.31           N
ATOM   1411  CA  SER A 407      -4.674 -70.292 195.064  1.00 17.92           C
ATOM   1412  C   SER A 407      -4.045 -71.668 195.178  1.00 15.87           C
ATOM   1413  O   SER A 407      -3.501 -72.201 194.207  1.00 19.27           O
ATOM   1414  CB  SER A 407      -3.785 -69.381 194.209  1.00 15.43           C
ATOM   1415  OG  SER A 407      -4.414 -68.134 193.975  1.00 22.48           O
ATOM   1416  N   GLY A 408      -4.098 -72.238 196.375  1.00 14.22           N
ATOM   1417  CA  GLY A 408      -3.470 -73.527 196.589  1.00 14.21           C
ATOM   1418  C   GLY A 408      -1.958 -73.446 196.580  1.00 18.99           C
ATOM   1419  O   GLY A 408      -1.382 -72.389 196.830  1.00 16.86           O
ATOM   1420  N   LEU A 409      -1.309 -74.560 196.256  1.00 20.99           N
ATOM   1421  CA  LEU A 409       0.135 -74.692 196.469  1.00 16.76           C
ATOM   1422  C   LEU A 409       1.005 -73.967 195.447  1.00 23.03           C
ATOM   1423  O   LEU A 409       2.179 -73.710 195.706  1.00 20.64           O
ATOM   1424  CB  LEU A 409       0.508 -76.176 196.490  1.00 18.80           C
ATOM   1425  CG  LEU A 409      -0.168 -76.991 197.599  1.00 24.26           C
ATOM   1426  CD1 LEU A 409       0.018 -78.486 197.366  1.00 21.26           C
ATOM   1427  CD2 LEU A 409       0.380 -76.584 198.963  1.00 28.83           C
ATOM   1428  N   LEU A 410       0.438 -73.629 194.293  1.00 19.14           N
ATOM   1429  CA  LEU A 410       1.252 -73.139 193.181  1.00 16.56           C
ATOM   1430  C   LEU A 410       1.486 -71.628 193.134  1.00 17.44           C
ATOM   1431  O   LEU A 410       2.379 -71.171 192.424  1.00 20.42           O
ATOM   1432  CB  LEU A 410       0.618 -73.585 191.860  1.00 21.45           C
ATOM   1433  CG  LEU A 410       0.906 -75.030 191.463  1.00 32.51           C
ATOM   1434  CD1 LEU A 410      -0.037 -75.471 190.362  1.00 41.40           C
ATOM   1435  CD2 LEU A 410       2.350 -75.165 191.012  1.00 43.63           C
ATOM   1436  N   THR A 411       0.694 -70.859 193.876  1.00 15.19           N
ATOM   1437  CA  THR A 411       0.751 -69.402 193.799  1.00 16.23           C
ATOM   1438  C   THR A 411       0.593 -68.744 195.168  1.00 17.57           C
ATOM   1439  O   THR A 411      -0.317 -69.085 195.927  1.00 16.13           O
ATOM   1440  CB  THR A 411      -0.356 -68.834 192.871  1.00 19.31           C
ATOM   1441  OG1 THR A 411      -0.273 -69.464 191.590  1.00 22.55           O
ATOM   1442  CG2 THR A 411      -0.181 -67.324 192.685  1.00 24.50           C
ATOM   1443  N   LEU A 412       1.471 -67.783 195.458  1.00 14.91           N
ATOM   1444  CA  LEU A 412       1.380 -66.965 196.661  1.00 14.06           C
ATOM   1445  C   LEU A 412       0.094 -66.154 196.739  1.00 15.94           C
ATOM   1446  O   LEU A 412      -0.386 -65.665 195.723  1.00 20.17           O
ATOM   1447  CB  LEU A 412       2.562 -65.995 196.716  1.00 19.62           C
ATOM   1448  CG  LEU A 412       3.928 -66.564 197.064  1.00 25.21           C
ATOM   1449  CD1 LEU A 412       5.027 -65.748 196.394  1.00 23.28           C
ATOM   1450  CD2 LEU A 412       4.106 -66.550 198.575  1.00 26.46           C
ATOM   1451  N   ASN A 413      -0.442 -65.998 197.944  1.00 14.86           N
ATOM   1452  CA  ASN A 413      -1.512 -65.027 198.183  1.00 14.63           C
ATOM   1453  C   ASN A 413      -1.067 -63.630 197.768  1.00 19.60           C
ATOM   1454  O   ASN A 413       0.063 -63.225 198.047  1.00 18.72           O
ATOM   1455  CB  ASN A 413      -1.915 -65.000 199.656  1.00 14.27           C
ATOM   1456  CG  ASN A 413      -2.617 -66.260 200.094  1.00 15.95           C
ATOM   1457  OD1 ASN A 413      -3.156 -66.994 199.273  1.00 16.14           O
ATOM   1458  ND2 ASN A 413      -2.627 -66.508 201.395  1.00 17.24           N
ATOM   1459  N   MET A 414      -1.954 -62.899 197.101  1.00 15.90           N
ATOM   1460  C   MET A 414      -2.881 -60.644 196.935  1.00 15.33           C
ATOM   1461  O   MET A 414      -3.958 -61.141 197.242  1.00 16.51           O
ATOM   1462  CA AMET A 414      -1.651 -61.518 196.753  1.00 15.81           C
ATOM   1463  CB AMET A 414      -1.117 -61.428 195.323  1.00 20.46           C
ATOM   1464  CG AMET A 414       0.346 -61.824 195.211  1.00 32.74           C
ATOM   1465  SD AMET A 414       0.783 -62.470 193.592  1.00 37.09           S
ATOM   1466  CE AMET A 414       2.545 -62.721 193.787  1.00 37.53           C
ATOM   1467  N   ASN A 415      -2.691 -59.332 196.795  1.00 16.27           N
ATOM   1468  CA  ASN A 415      -3.752 -58.345 197.002  1.00 13.68           C
ATOM   1469  C   ASN A 415      -4.346 -58.373 198.412  1.00 17.81           C
ATOM   1470  O   ASN A 415      -5.519 -58.058 198.595  1.00 17.16           O
ATOM   1471  CB  ASN A 415      -4.875 -58.535 195.982  1.00 17.77           C
ATOM   1472  CG  ASN A 415      -4.406 -58.334 194.556  1.00 26.42           C
ATOM   1473  OD1 ASN A 415      -4.481 -59.243 193.733  1.00 32.88           O
ATOM   1474  ND2 ASN A 415      -3.931 -57.137 194.255  1.00 28.55           N
ATOM   1475  N   LEU A 416      -3.531 -58.725 199.405  1.00 16.02           N
ATOM   1476  CA  LEU A 416      -4.006 -58.854 200.780  1.00 17.01           C
ATOM   1477  C   LEU A 416      -4.175 -57.515 201.481  1.00 13.94           C
ATOM   1478  O   LEU A 416      -3.385 -56.589 201.274  1.00 18.19           O
ATOM   1479  CB  LEU A 416      -3.034 -59.703 201.608  1.00 11.98           C
ATOM   1480  CG  LEU A 416      -2.806 -61.153 201.189  1.00 13.53           C
ATOM   1481  CD1 LEU A 416      -1.681 -61.762 202.005  1.00 15.88           C
ATOM   1482  CD2 LEU A 416      -4.088 -61.956 201.372  1.00 13.59           C
ATOM   1483  N   ALA A 417      -5.187 -57.429 202.333  1.00 15.21           N
ATOM   1484  CA  ALA A 417      -5.254 -56.353 203.313  1.00 13.98           C
ATOM   1485  C   ALA A 417      -4.033 -56.495 204.226  1.00 16.53           C
ATOM   1486  O   ALA A 417      -3.623 -57.608 204.548  1.00 14.42           O
ATOM   1487  CB  ALA A 417      -6.549 -56.420 204.107  1.00 15.24           C
ATOM   1488  N   PRO A 418      -3.428 -55.369 204.622  1.00 19.60           N
ATOM   1489  CA  PRO A 418      -2.149 -55.431 205.342  1.00 20.79           C
ATOM   1490  C   PRO A 418      -2.275 -55.957 206.769  1.00 16.10           C
ATOM   1491  O   PRO A 418      -3.373 -55.951 207.333  1.00 16.46           O
ATOM   1492  CB  PRO A 418      -1.683 -53.970 205.337  1.00 20.70           C
ATOM   1493  CG  PRO A 418      -2.927 -53.184 205.240  1.00 28.28           C
ATOM   1494  CD  PRO A 418      -3.854 -53.984 204.370  1.00 22.21           C
ATOM   1495  N   PRO A 419      -1.157 -56.412 207.360  1.00 16.29           N
ATOM   1496  CA  PRO A 419      -1.190 -56.830 208.767  1.00 13.39           C
ATOM   1497  C   PRO A 419      -1.498 -55.640 209.659  1.00 16.84           C
ATOM   1498  O   PRO A 419      -1.198 -54.517 209.243  1.00 18.67           O
ATOM   1499  CB  PRO A 419       0.236 -57.350 209.032  1.00 18.63           C
ATOM   1500  CG  PRO A 419       0.894 -57.448 207.698  1.00 24.03           C
ATOM   1501  CD  PRO A 419       0.198 -56.490 206.786  1.00 19.35           C
ATOM   1502  N   VAL A 420      -2.079 -55.866 210.839  1.00 13.65           N
ATOM   1503  CA  VAL A 420      -2.323 -54.777 211.788  1.00 11.61           C
ATOM   1504  C   VAL A 420      -1.674 -55.092 213.138  1.00 19.03           C
ATOM   1505  O   VAL A 420      -1.639 -56.244 213.574  1.00 18.34           O
ATOM   1506  CB  VAL A 420      -3.840 -54.495 211.998  1.00 27.07           C
ATOM   1507  CG1 VAL A 420      -4.518 -54.174 210.669  1.00 24.18           C
ATOM   1508  CG2 VAL A 420      -4.528 -55.651 212.684  1.00 25.32           C
ATOM   1509  N   ALA A 421      -1.155 -54.055 213.788  1.00 16.89           N
ATOM   1510  CA  ALA A 421      -0.503 -54.218 215.084  1.00 18.54           C
ATOM   1511  C   ALA A 421      -0.550 -52.911 215.841  1.00 18.54           C
ATOM   1512  O   ALA A 421      -0.571 -51.851 215.230  1.00 23.23           O
ATOM   1513  CB  ALA A 421       0.938 -54.672 214.903  1.00 22.68           C
ATOM   1514  N   PRO A 422      -0.568 -52.973 217.183  1.00 19.05           N
ATOM   1515  CA  PRO A 422      -0.474 -51.694 217.881  1.00 15.79           C
ATOM   1516  C   PRO A 422       0.942 -51.158 217.774  1.00 23.19           C
ATOM   1517  O   PRO A 422       1.902 -51.928 217.709  1.00 26.75           O
ATOM   1518  CB  PRO A 422      -0.847 -52.040 219.327  1.00 28.73           C
ATOM   1519  CG  PRO A 422      -0.625 -53.511 219.443  1.00 28.02           C
ATOM   1520  CD  PRO A 422      -0.848 -54.096 218.091  1.00 21.08           C
ATOM   1521  N   ASN A 423       1.061 -49.843 217.732  1.00 23.03           N
ATOM   1522  CA  ASN A 423       2.361 -49.204 217.616  1.00 21.08           C
ATOM   1523  C   ASN A 423       2.468 -48.103 218.653  1.00 23.17           C
ATOM   1524  O   ASN A 423       2.866 -46.977 218.352  1.00 29.79           O
ATOM   1525  CB  ASN A 423       2.562 -48.648 216.206  1.00 24.19           C
ATOM   1526  CG  ASN A 423       3.979 -48.161 215.966  1.00 32.19           C
ATOM   1527  OD1 ASN A 423       4.946 -48.789 216.400  1.00 36.73           O
ATOM   1528  ND2 ASN A 423       4.107 -47.026 215.289  1.00 35.22           N
ATOM   1529  N   PHE A 424       2.080 -48.429 219.879  1.00 21.81           N
ATOM   1530  CA  PHE A 424       2.132 -47.473 220.978  1.00 20.69           C
ATOM   1531  C   PHE A 424       2.406 -48.256 222.248  1.00 20.02           C
ATOM   1532  O   PHE A 424       1.741 -49.258 222.509  1.00 19.63           O
ATOM   1533  CB  PHE A 424       0.820 -46.688 221.086  1.00 21.25           C
ATOM   1534  CG  PHE A 424       0.911 -45.449 221.930  1.00 19.76           C
ATOM   1535  CD1 PHE A 424       1.072 -44.204 221.339  1.00 19.46           C
ATOM   1536  CD2 PHE A 424       0.821 -45.519 223.315  1.00 20.94           C
ATOM   1537  CE1 PHE A 424       1.152 -43.054 222.104  1.00 21.18           C
ATOM   1538  CE2 PHE A 424       0.900 -44.366 224.097  1.00 21.52           C
ATOM   1539  CZ  PHE A 424       1.068 -43.129 223.488  1.00 22.87           C
ATOM   1540  N   PRO A 425       3.397 -47.821 223.034  1.00 21.03           N
ATOM   1541  CA  PRO A 425       3.737 -48.594 224.233  1.00 20.60           C
ATOM   1542  C   PRO A 425       2.565 -48.706 225.202  1.00 24.57           C
ATOM   1543  O   PRO A 425       1.919 -47.713 225.514  1.00 23.10           O
ATOM   1544  CB  PRO A 425       4.898 -47.806 224.850  1.00 26.75           C
ATOM   1545  CG  PRO A 425       4.881 -46.467 224.181  1.00 31.94           C
ATOM   1546  CD  PRO A 425       4.302 -46.679 222.827  1.00 27.14           C
ATOM   1547  N   GLY A 426       2.277 -49.926 225.639  1.00 17.99           N
ATOM   1548  CA  GLY A 426       1.201 -50.158 226.576  1.00 16.33           C
ATOM   1549  C   GLY A 426      -0.136 -50.418 225.904  1.00 16.00           C
ATOM   1550  O   GLY A 426      -1.131 -50.616 226.594  1.00 17.87           O
ATOM   1551  N   GLU A 427      -0.177 -50.412 224.569  1.00 13.05           N
ATOM   1552  CA  GLU A 427      -1.453 -50.647 223.878  1.00  9.95           C
ATOM   1553  C   GLU A 427      -1.536 -52.036 223.264  1.00 11.68           C
ATOM   1554  O   GLU A 427      -0.524 -52.638 222.875  1.00 15.88           O
ATOM   1555  CB  GLU A 427      -1.710 -49.591 222.794  1.00 14.10           C
ATOM   1556  CG  GLU A 427      -2.070 -48.226 223.361  1.00 18.53           C
ATOM   1557  CD  GLU A 427      -2.446 -47.206 222.290  1.00 25.18           C
ATOM   1558  OE1 GLU A 427      -2.601 -47.587 221.102  1.00 25.76           O
ATOM   1559  OE2 GLU A 427      -2.577 -46.014 222.646  1.00 20.42           O
ATOM   1560  N   GLN A 428      -2.765 -52.535 223.205  1.00  9.57           N
ATOM   1561  CA  GLN A 428      -3.090 -53.830 222.629  1.00 12.84           C
ATOM   1562  C   GLN A 428      -4.273 -53.697 221.682  1.00 13.67           C
ATOM   1563  O   GLN A 428      -5.074 -52.778 221.816  1.00 11.78           O
ATOM   1564  CB  GLN A 428      -3.429 -54.841 223.723  1.00 10.20           C
ATOM   1565  CG  GLN A 428      -2.224 -55.246 224.566  1.00 11.19           C
ATOM   1566  CD  GLN A 428      -2.572 -56.241 225.673  1.00 11.82           C
ATOM   1567  OE1 GLN A 428      -1.686 -56.783 226.324  1.00 12.40           O
ATOM   1568  NE2 GLN A 428      -3.860 -56.447 225.916  1.00 12.05           N
ATOM   1569  N   LEU A 429      -4.402 -54.632 220.749  1.00 11.38           N
ATOM   1570  CA  LEU A 429      -5.601 -54.683 219.919  1.00  8.80           C
ATOM   1571  C   LEU A 429      -6.815 -55.036 220.763  1.00  9.66           C
ATOM   1572  O   LEU A 429      -6.709 -55.816 221.718  1.00 11.68           O
ATOM   1573  CB  LEU A 429      -5.438 -55.712 218.803  1.00 11.29           C
ATOM   1574  CG  LEU A 429      -4.371 -55.396 217.758  1.00 13.88           C
ATOM   1575  CD1 LEU A 429      -4.193 -56.573 216.819  1.00 18.02           C
ATOM   1576  CD2 LEU A 429      -4.758 -54.142 216.985  1.00 17.89           C
ATOM   1577  N   LEU A 430      -7.959 -54.452 220.413  1.00  7.76           N
ATOM   1578  CA  LEU A 430      -9.253 -54.851 220.964  1.00  9.01           C
ATOM   1579  C   LEU A 430     -10.051 -55.565 219.889  1.00 11.16           C
ATOM   1580  O   LEU A 430     -10.192 -55.045 218.786  1.00 13.09           O
ATOM   1581  CB  LEU A 430     -10.040 -53.635 221.457  1.00 10.95           C
ATOM   1582  CG  LEU A 430     -11.372 -53.948 222.126  1.00 11.03           C
ATOM   1583  CD1 LEU A 430     -11.146 -54.593 223.491  1.00 13.45           C
ATOM   1584  CD2 LEU A 430     -12.206 -52.675 222.268  1.00 14.30           C
ATOM   1585  N   PHE A 431     -10.576 -56.740 220.214  1.00  9.18           N
ATOM   1586  CA  PHE A 431     -11.331 -57.540 219.256  1.00 10.46           C
ATOM   1587  C   PHE A 431     -12.786 -57.678 219.665  1.00 10.69           C
ATOM   1588  O   PHE A 431     -13.120 -57.656 220.854  1.00 10.32           O
ATOM   1589  CB  PHE A 431     -10.741 -58.950 219.136  1.00 13.46           C
ATOM   1590  CG  PHE A 431      -9.338 -58.993 218.635  1.00 13.38           C
ATOM   1591  CD1 PHE A 431      -9.055 -58.757 217.301  1.00 17.66           C
ATOM   1592  CD2 PHE A 431      -8.298 -59.311 219.490  1.00 21.91           C
ATOM   1593  CE1 PHE A 431      -7.741 -58.818 216.833  1.00 16.11           C
ATOM   1594  CE2 PHE A 431      -6.998 -59.373 219.026  1.00 21.67           C
ATOM   1595  CZ  PHE A 431      -6.727 -59.125 217.696  1.00 16.11           C
ATOM   1596  N   PHE A 432     -13.648 -57.859 218.668  1.00  9.22           N
ATOM   1597  CA  PHE A 432     -15.026 -58.277 218.906  1.00  9.33           C
ATOM   1598  C   PHE A 432     -15.052 -59.790 218.710  1.00 12.22           C
ATOM   1599  O   PHE A 432     -14.779 -60.283 217.612  1.00 14.43           O
ATOM   1600  CB  PHE A 432     -15.989 -57.581 217.939  1.00 11.26           C
ATOM   1601  CG  PHE A 432     -15.992 -56.081 218.053  1.00  9.14           C
ATOM   1602  CD1 PHE A 432     -14.971 -55.324 217.492  1.00 11.41           C
ATOM   1603  CD2 PHE A 432     -17.035 -55.432 218.696  1.00 11.14           C
ATOM   1604  CE1 PHE A 432     -14.982 -53.931 217.589  1.00 14.10           C
ATOM   1605  CE2 PHE A 432     -17.059 -54.040 218.798  1.00 12.91           C
ATOM   1606  CZ  PHE A 432     -16.027 -53.295 218.251  1.00 13.81           C
ATOM   1607  N   ARG A 433     -15.365 -60.515 219.774  1.00 11.42           N
ATOM   1608  CA  ARG A 433     -15.159 -61.957 219.823  1.00  7.47           C
ATOM   1609  C   ARG A 433     -16.476 -62.738 219.811  1.00 11.05           C
ATOM   1610  O   ARG A 433     -17.435 -62.358 220.485  1.00 12.46           O
ATOM   1611  CB  ARG A 433     -14.356 -62.302 221.085  1.00 10.77           C
ATOM   1612  CG  ARG A 433     -14.311 -63.771 221.425  1.00 12.72           C
ATOM   1613  CD  ARG A 433     -13.288 -64.020 222.539  1.00 13.79           C
ATOM   1614  NE  ARG A 433     -11.932 -63.944 222.003  1.00 12.65           N
ATOM   1615  CZ  ARG A 433     -10.871 -64.470 222.601  1.00 14.13           C
ATOM   1616  NH1 ARG A 433     -11.008 -65.079 223.776  1.00 15.31           N
ATOM   1617  NH2 ARG A 433      -9.677 -64.380 222.024  1.00 15.67           N
ATOM   1618  N   SER A 434     -16.514 -63.818 219.033  1.00  9.43           N
ATOM   1619  CA  SER A 434     -17.630 -64.751 219.064  1.00 10.99           C
ATOM   1620  C   SER A 434     -17.137 -66.144 219.397  1.00  8.71           C
ATOM   1621  O   SER A 434     -15.991 -66.487 219.106  1.00 11.73           O
ATOM   1622  CB  SER A 434     -18.351 -64.785 217.718  1.00 10.03           C
ATOM   1623  OG  SER A 434     -18.836 -63.500 217.390  1.00 12.77           O
ATOM   1624  N   PHE A 435     -18.010 -66.944 219.994  1.00 10.56           N
ATOM   1625  CA  PHE A 435     -17.728 -68.354 220.205  1.00 10.37           C
ATOM   1626  C   PHE A 435     -18.661 -69.116 219.290  1.00  9.49           C
ATOM   1627  O   PHE A 435     -19.859 -69.228 219.577  1.00 15.67           O
ATOM   1628  CB  PHE A 435     -17.943 -68.739 221.666  1.00 14.33           C
ATOM   1629  CG  PHE A 435     -17.130 -67.912 222.609  1.00 13.59           C
ATOM   1630  CD1 PHE A 435     -17.659 -66.764 223.185  1.00 13.96           C
ATOM   1631  CD2 PHE A 435     -15.818 -68.259 222.887  1.00 14.73           C
ATOM   1632  CE1 PHE A 435     -16.893 -65.986 224.031  1.00 17.10           C
ATOM   1633  CE2 PHE A 435     -15.055 -67.492 223.745  1.00 19.12           C
ATOM   1634  CZ  PHE A 435     -15.593 -66.356 224.315  1.00 18.52           C
ATOM   1635  N   VAL A 436     -18.126 -69.585 218.165  1.00 11.07           N
ATOM   1636  CA  VAL A 436     -18.964 -70.170 217.121  1.00 12.08           C
ATOM   1637  C   VAL A 436     -19.186 -71.667 217.351  1.00 13.96           C
ATOM   1638  O   VAL A 436     -18.474 -72.299 218.135  1.00 13.15           O
ATOM   1639  CB  VAL A 436     -18.348 -69.916 215.724  1.00 16.58           C
ATOM   1640  CG1 VAL A 436     -17.845 -68.474 215.637  1.00 12.97           C
ATOM   1641  CG2 VAL A 436     -17.237 -70.912 215.424  1.00 15.12           C
ATOM   1642  N   PRO A 437     -20.203 -72.240 216.700  1.00 10.85           N
ATOM   1643  CA  PRO A 437     -20.454 -73.673 216.893  1.00 12.26           C
ATOM   1644  C   PRO A 437     -19.299 -74.564 216.442  1.00 14.98           C
ATOM   1645  O   PRO A 437     -18.599 -74.226 215.485  1.00 12.30           O
ATOM   1646  CB  PRO A 437     -21.687 -73.935 216.016  1.00 11.57           C
ATOM   1647  CG  PRO A 437     -22.402 -72.590 215.969  1.00 12.05           C
ATOM   1648  CD  PRO A 437     -21.299 -71.570 215.961  1.00  9.83           C
ATOM   1649  N   CYS A 438     -19.115 -75.676 217.147  1.00 12.95           N
ATOM   1650  C   CYS A 438     -18.860 -78.044 216.568  1.00 18.77           C
ATOM   1651  O   CYS A 438     -19.927 -78.283 217.132  1.00 18.25           O
ATOM   1652  CA ACYS A 438     -18.147 -76.705 216.795  1.00 14.89           C
ATOM   1653  CB ACYS A 438     -17.098 -76.833 217.899  1.00 13.39           C
ATOM   1654  SG ACYS A 438     -15.733 -77.921 217.510  1.00 24.04           S
ATOM   1655  N   SER A 439     -18.263 -78.925 215.775  1.00 16.52           N
ATOM   1656  CA  SER A 439     -18.936 -80.170 215.399  1.00 17.58           C
ATOM   1657  C   SER A 439     -18.392 -81.407 216.101  1.00 19.47           C
ATOM   1658  O   SER A 439     -18.570 -82.519 215.622  1.00 24.03           O
ATOM   1659  CB  SER A 439     -18.839 -80.370 213.885  1.00 15.44           C
ATOM   1660  OG  SER A 439     -17.477 -80.333 213.473  1.00 20.32           O
ATOM   1661  N   GLY A 440     -17.743 -81.223 217.242  1.00 17.82           N
ATOM   1662  CA  GLY A 440     -17.164 -82.353 217.955  1.00 16.02           C
ATOM   1663  C   GLY A 440     -15.850 -81.931 218.565  1.00 16.33           C
ATOM   1664  O   GLY A 440     -15.201 -81.029 218.052  1.00 22.19           O
ATOM   1665  N   GLY A 441     -15.448 -82.566 219.661  1.00 17.01           N
ATOM   1666  CA  GLY A 441     -14.234 -82.137 220.331  1.00 18.00           C
ATOM   1667  C   GLY A 441     -14.469 -80.972 221.271  1.00 21.65           C
ATOM   1668  O   GLY A 441     -15.600 -80.696 221.658  1.00 19.96           O
ATOM   1669  N   TYR A 442     -13.398 -80.276 221.635  1.00 15.22           N
ATOM   1670  CA  TYR A 442     -13.466 -79.292 222.708  1.00 14.87           C
ATOM   1671  C   TYR A 442     -13.067 -77.895 222.291  1.00 16.64           C
ATOM   1672  O   TYR A 442     -12.866 -77.029 223.141  1.00 20.32           O
ATOM   1673  CB  TYR A 442     -12.573 -79.737 223.877  1.00 16.54           C
ATOM   1674  CG  TYR A 442     -13.145 -80.892 224.647  1.00 16.62           C
ATOM   1675  CD1 TYR A 442     -13.887 -80.676 225.803  1.00 19.32           C
ATOM   1676  CD2 TYR A 442     -12.959 -82.202 224.220  1.00 17.31           C
ATOM   1677  CE1 TYR A 442     -14.416 -81.732 226.516  1.00 18.67           C
ATOM   1678  CE2 TYR A 442     -13.492 -83.263 224.928  1.00 23.00           C
ATOM   1679  CZ  TYR A 442     -14.221 -83.014 226.078  1.00 24.76           C
ATOM   1680  OH  TYR A 442     -14.761 -84.052 226.799  1.00 36.88           O
ATOM   1681  N   ASN A 443     -12.943 -77.663 220.990  1.00 16.17           N
ATOM   1682  CA  ASN A 443     -12.516 -76.352 220.529  1.00 16.09           C
ATOM   1683  C   ASN A 443     -13.495 -75.270 220.983  1.00 19.27           C
ATOM   1684  O   ASN A 443     -14.706 -75.464 220.935  1.00 17.32           O
ATOM   1685  CB  ASN A 443     -12.379 -76.332 219.008  1.00 20.47           C
ATOM   1686  CG  ASN A 443     -11.536 -75.170 218.527  1.00 24.88           C
ATOM   1687  OD1 ASN A 443     -11.965 -74.015 218.581  1.00 19.93           O
ATOM   1688  ND2 ASN A 443     -10.323 -75.466 218.071  1.00 21.35           N
ATOM   1689  N   GLN A 444     -12.967 -74.139 221.437  1.00 16.83           N
ATOM   1690  CA  GLN A 444     -13.810 -73.075 221.968  1.00 13.24           C
ATOM   1691  C   GLN A 444     -14.523 -72.278 220.889  1.00 13.87           C
ATOM   1692  O   GLN A 444     -15.379 -71.449 221.201  1.00 16.29           O
ATOM   1693  CB  GLN A 444     -12.979 -72.112 222.814  1.00 16.61           C
ATOM   1694  CG  GLN A 444     -12.361 -72.728 224.059  1.00 18.37           C
ATOM   1695  CD  GLN A 444     -11.587 -71.691 224.845  1.00 30.79           C
ATOM   1696  OE1 GLN A 444     -10.385 -71.520 224.650  1.00 34.48           O
ATOM   1697  NE2 GLN A 444     -12.282 -70.968 225.712  1.00 33.51           N
ATOM   1698  N   GLY A 445     -14.145 -72.494 219.629  1.00 15.63           N
ATOM   1699  CA  GLY A 445     -14.786 -71.811 218.516  1.00 12.38           C
ATOM   1700  C   GLY A 445     -14.551 -70.310 218.484  1.00 12.48           C
ATOM   1701  O   GLY A 445     -15.415 -69.547 218.035  1.00 12.48           O
ATOM   1702  N   ILE A 446     -13.378 -69.876 218.939  1.00 12.02           N
ATOM   1703  CA  ILE A 446     -13.117 -68.447 219.060  1.00  9.38           C
ATOM   1704  C   ILE A 446     -12.794 -67.810 217.731  1.00  9.11           C
ATOM   1705  O   ILE A 446     -11.819 -68.182 217.070  1.00 14.47           O
ATOM   1706  CB  ILE A 446     -11.952 -68.162 220.043  1.00 11.59           C
ATOM   1707  CG1 ILE A 446     -12.368 -68.551 221.463  1.00 13.55           C
ATOM   1708  CG2 ILE A 446     -11.527 -66.681 219.962  1.00 14.06           C
ATOM   1709  CD1 ILE A 446     -11.201 -68.623 222.457  1.00 16.23           C
ATOM   1710  N   VAL A 447     -13.623 -66.842 217.340  1.00  9.07           N
ATOM   1711  CA  VAL A 447     -13.358 -66.032 216.165  1.00 11.91           C
ATOM   1712  C   VAL A 447     -13.377 -64.550 216.546  1.00 10.38           C
ATOM   1713  O   VAL A 447     -14.407 -64.030 217.004  1.00 10.58           O
ATOM   1714  CB  VAL A 447     -14.395 -66.291 215.048  1.00 14.43           C
ATOM   1715  CG1 VAL A 447     -14.115 -65.369 213.878  1.00 10.54           C
ATOM   1716  CG2 VAL A 447     -14.357 -67.766 214.610  1.00 13.47           C
ATOM   1717  N   ASP A 448     -12.223 -63.898 216.391  1.00  9.31           N
ATOM   1718  CA  ASP A 448     -12.028 -62.488 216.726  1.00 10.34           C
ATOM   1719  C   ASP A 448     -12.038 -61.609 215.478  1.00 10.04           C
ATOM   1720  O   ASP A 448     -11.291 -61.870 214.532  1.00 14.26           O
ATOM   1721  CB  ASP A 448     -10.684 -62.297 217.451  1.00 12.69           C
ATOM   1722  CG  ASP A 448     -10.667 -62.909 218.839  1.00 18.03           C
ATOM   1723  OD1 ASP A 448     -11.652 -62.720 219.578  1.00 14.56           O
ATOM   1724  OD2 ASP A 448      -9.659 -63.568 219.197  1.00 18.66           O
ATOM   1725  N   CYS A 449     -12.856 -60.559 215.465  1.00 10.76           N
ATOM   1726  CA  CYS A 449     -12.803 -59.633 214.340  1.00 12.12           C
ATOM   1727  C   CYS A 449     -12.422 -58.233 214.809  1.00 13.82           C
ATOM   1728  O   CYS A 449     -12.544 -57.889 215.995  1.00 12.88           O
ATOM   1729  CB  CYS A 449     -14.131 -59.620 213.564  1.00 15.19           C
ATOM   1730  SG  CYS A 449     -15.526 -58.802 214.346  1.00 13.96           S
ATOM   1731  N   LEU A 450     -11.935 -57.437 213.869  1.00  9.49           N
ATOM   1732  CA  LEU A 450     -11.370 -56.141 214.195  1.00  9.23           C
ATOM   1733  C   LEU A 450     -12.466 -55.128 214.389  1.00 12.32           C
ATOM   1734  O   LEU A 450     -12.407 -54.315 215.298  1.00 14.23           O
ATOM   1735  CB  LEU A 450     -10.423 -55.682 213.097  1.00 10.32           C
ATOM   1736  CG  LEU A 450      -9.185 -56.534 212.872  1.00 14.62           C
ATOM   1737  CD1 LEU A 450      -8.485 -56.018 211.632  1.00 14.68           C
ATOM   1738  CD2 LEU A 450      -8.255 -56.480 214.089  1.00 15.55           C
ATOM   1739  N   ILE A 451     -13.457 -55.168 213.501  1.00 12.23           N
ATOM   1740  CA  ILE A 451     -14.649 -54.339 213.641  1.00 11.89           C
ATOM   1741  C   ILE A 451     -15.850 -55.155 213.179  1.00 11.09           C
ATOM   1742  O   ILE A 451     -15.727 -55.978 212.280  1.00 14.18           O
ATOM   1743  CB  ILE A 451     -14.569 -53.029 212.829  1.00 13.06           C
ATOM   1744  CG1 ILE A 451     -14.196 -53.317 211.380  1.00 15.36           C
ATOM   1745  CG2 ILE A 451     -13.539 -52.028 213.443  1.00 15.68           C
ATOM   1746  CD1 ILE A 451     -14.333 -52.109 210.492  1.00 22.47           C
ATOM   1747  N   PRO A 452     -17.010 -54.929 213.802  1.00  9.25           N
ATOM   1748  CA  PRO A 452     -18.168 -55.762 213.467  1.00 10.76           C
ATOM   1749  C   PRO A 452     -18.746 -55.410 212.101  1.00 11.27           C
ATOM   1750  O   PRO A 452     -18.506 -54.327 211.584  1.00  9.88           O
ATOM   1751  CB  PRO A 452     -19.169 -55.453 214.584  1.00 14.91           C
ATOM   1752  CG  PRO A 452     -18.772 -54.122 215.109  1.00 18.00           C
ATOM   1753  CD  PRO A 452     -17.302 -53.952 214.861  1.00 12.00           C
ATOM   1754  N   GLN A 453     -19.528 -56.326 211.540  1.00  9.39           N
ATOM   1755  CA  GLN A 453     -20.037 -56.151 210.195  1.00  8.59           C
ATOM   1756  C   GLN A 453     -20.900 -54.889 210.066  1.00  7.77           C
ATOM   1757  O   GLN A 453     -20.860 -54.218 209.030  1.00  9.70           O
ATOM   1758  CB  GLN A 453     -20.810 -57.401 209.768  1.00  9.34           C
ATOM   1759  CG  GLN A 453     -21.218 -57.401 208.287  1.00 10.13           C
ATOM   1760  CD  GLN A 453     -20.034 -57.473 207.324  1.00 13.16           C
ATOM   1761  OE1 GLN A 453     -18.917 -57.814 207.709  1.00 12.92           O
ATOM   1762  NE2 GLN A 453     -20.288 -57.165 206.059  1.00 12.32           N
ATOM   1763  N   GLU A 454     -21.660 -54.550 211.107  1.00  7.98           N
ATOM   1764  CA  GLU A 454     -22.506 -53.350 211.046  1.00 10.03           C
ATOM   1765  C   GLU A 454     -21.689 -52.064 210.934  1.00 11.62           C
ATOM   1766  O   GLU A 454     -22.126 -51.103 210.307  1.00 10.62           O
ATOM   1767  CB  GLU A 454     -23.423 -53.257 212.259  1.00 12.70           C
ATOM   1768  CG  GLU A 454     -24.566 -54.275 212.243  1.00 13.66           C
ATOM   1769  CD  GLU A 454     -24.142 -55.679 212.647  1.00 18.16           C
ATOM   1770  OE1 GLU A 454     -22.978 -55.865 213.087  1.00 18.27           O
ATOM   1771  OE2 GLU A 454     -24.988 -56.606 212.532  1.00 18.25           O
ATOM   1772  N   TRP A 455     -20.514 -52.033 211.550  1.00 10.40           N
ATOM   1773  CA  TRP A 455     -19.651 -50.870 211.386  1.00  7.43           C
ATOM   1774  C   TRP A 455     -19.177 -50.738 209.942  1.00  9.64           C
ATOM   1775  O   TRP A 455     -19.144 -49.645 209.393  1.00 10.05           O
ATOM   1776  CB  TRP A 455     -18.439 -50.949 212.318  1.00 10.76           C
ATOM   1777  CG  TRP A 455     -18.761 -50.725 213.764  1.00 10.61           C
ATOM   1778  CD1 TRP A 455     -19.970 -50.885 214.386  1.00 10.58           C
ATOM   1779  CD2 TRP A 455     -17.841 -50.296 214.771  1.00  9.78           C
ATOM   1780  NE1 TRP A 455     -19.850 -50.591 215.733  1.00 12.17           N
ATOM   1781  CE2 TRP A 455     -18.552 -50.221 215.988  1.00 13.56           C
ATOM   1782  CE3 TRP A 455     -16.481 -49.962 214.755  1.00 11.19           C
ATOM   1783  CZ2 TRP A 455     -17.945 -49.835 217.185  1.00 12.76           C
ATOM   1784  CZ3 TRP A 455     -15.877 -49.579 215.946  1.00 10.33           C
ATOM   1785  CH2 TRP A 455     -16.610 -49.520 217.139  1.00 12.03           C
ATOM   1786  N   ILE A 456     -18.801 -51.865 209.340  1.00 10.12           N
ATOM   1787  CA  ILE A 456     -18.357 -51.911 207.957  1.00  8.15           C
ATOM   1788  C   ILE A 456     -19.452 -51.394 207.034  1.00  8.60           C
ATOM   1789  O   ILE A 456     -19.220 -50.555 206.164  1.00 11.32           O
ATOM   1790  CB  ILE A 456     -17.962 -53.340 207.561  1.00  8.98           C
ATOM   1791  CG1 ILE A 456     -16.727 -53.770 208.372  1.00 11.18           C
ATOM   1792  CG2 ILE A 456     -17.677 -53.428 206.068  1.00 12.51           C
ATOM   1793  CD1 ILE A 456     -16.375 -55.217 208.207  1.00 13.12           C
ATOM   1794  N   GLN A 457     -20.657 -51.893 207.251  1.00  9.55           N
ATOM   1795  CA  GLN A 457     -21.795 -51.453 206.449  1.00 10.34           C
ATOM   1796  C   GLN A 457     -22.027 -49.949 206.627  1.00 13.13           C
ATOM   1797  O   GLN A 457     -22.369 -49.239 205.678  1.00 11.74           O
ATOM   1798  CB  GLN A 457     -23.036 -52.246 206.840  1.00 14.26           C
ATOM   1799  CG  GLN A 457     -22.930 -53.743 206.510  1.00 14.81           C
ATOM   1800  CD  GLN A 457     -24.060 -54.551 207.117  1.00 18.93           C
ATOM   1801  OE1 GLN A 457     -24.462 -54.310 208.250  1.00 18.87           O
ATOM   1802  NE2 GLN A 457     -24.588 -55.512 206.357  1.00 17.31           N
ATOM   1803  N   HIS A 458     -21.829 -49.470 207.850  1.00  9.59           N
ATOM   1804  CA  HIS A 458     -22.054 -48.061 208.171  1.00 10.32           C
ATOM   1805  C   HIS A 458     -21.006 -47.187 207.493  1.00 11.33           C
ATOM   1806  O   HIS A 458     -21.347 -46.196 206.856  1.00 11.34           O
ATOM   1807  CB  HIS A 458     -22.015 -47.848 209.695  1.00  8.73           C
ATOM   1808  CG  HIS A 458     -22.336 -46.449 210.125  1.00 10.72           C
ATOM   1809  ND1 HIS A 458     -23.605 -45.914 210.031  1.00 16.46           N
ATOM   1810  CD2 HIS A 458     -21.556 -45.475 210.659  1.00 10.98           C
ATOM   1811  CE1 HIS A 458     -23.591 -44.672 210.487  1.00 18.98           C
ATOM   1812  NE2 HIS A 458     -22.363 -44.385 210.882  1.00 18.23           N
ATOM   1813  N   PHE A 459     -19.730 -47.562 207.618  1.00  9.13           N
ATOM   1814  CA  PHE A 459     -18.656 -46.782 206.987  1.00  9.84           C
ATOM   1815  C   PHE A 459     -18.795 -46.753 205.461  1.00 10.03           C
ATOM   1816  O   PHE A 459     -18.543 -45.733 204.824  1.00 13.75           O
ATOM   1817  CB  PHE A 459     -17.279 -47.338 207.370  1.00 11.40           C
ATOM   1818  CG  PHE A 459     -17.012 -47.337 208.852  1.00  9.22           C
ATOM   1819  CD1 PHE A 459     -17.704 -46.482 209.702  1.00  9.23           C
ATOM   1820  CD2 PHE A 459     -16.097 -48.222 209.398  1.00 11.44           C
ATOM   1821  CE1 PHE A 459     -17.470 -46.492 211.072  1.00 11.18           C
ATOM   1822  CE2 PHE A 459     -15.857 -48.232 210.775  1.00  9.37           C
ATOM   1823  CZ  PHE A 459     -16.549 -47.369 211.605  1.00  9.77           C
ATOM   1824  N   TYR A 460     -19.188 -47.881 204.884  1.00 11.22           N
ATOM   1825  CA  TYR A 460     -19.411 -47.971 203.451  1.00 13.94           C
ATOM   1826  C   TYR A 460     -20.471 -46.969 202.984  1.00 14.95           C
ATOM   1827  O   TYR A 460     -20.284 -46.278 201.979  1.00 14.08           O
ATOM   1828  CB  TYR A 460     -19.824 -49.394 203.071  1.00 11.60           C
ATOM   1829  CG  TYR A 460     -20.028 -49.565 201.590  1.00 15.43           C
ATOM   1830  CD1 TYR A 460     -18.941 -49.709 200.731  1.00 21.85           C
ATOM   1831  CD2 TYR A 460     -21.300 -49.588 201.052  1.00 15.35           C
ATOM   1832  CE1 TYR A 460     -19.125 -49.869 199.365  1.00 27.51           C
ATOM   1833  CE2 TYR A 460     -21.493 -49.744 199.688  1.00 21.45           C
ATOM   1834  CZ  TYR A 460     -20.406 -49.886 198.858  1.00 27.46           C
ATOM   1835  OH  TYR A 460     -20.609 -50.040 197.507  1.00 32.53           O
ATOM   1836  N   GLN A 461     -21.585 -46.898 203.709  1.00 11.81           N
ATOM   1837  CA  GLN A 461     -22.638 -45.925 203.390  1.00 13.14           C
ATOM   1838  C   GLN A 461     -22.189 -44.486 203.553  1.00 13.28           C
ATOM   1839  O   GLN A 461     -22.424 -43.644 202.674  1.00 15.89           O
ATOM   1840  CB  GLN A 461     -23.869 -46.136 204.277  1.00 13.89           C
ATOM   1841  CG  GLN A 461     -24.652 -47.376 203.960  1.00 11.66           C
ATOM   1842  CD  GLN A 461     -25.172 -47.362 202.537  1.00 12.82           C
ATOM   1843  OE1 GLN A 461     -25.777 -46.378 202.081  1.00 15.23           O
ATOM   1844  NE2 GLN A 461     -24.929 -48.447 201.819  1.00 15.14           N
ATOM   1845  N   GLU A 462     -21.584 -44.196 204.699  1.00 12.41           N
ATOM   1846  CA  GLU A 462     -21.290 -42.823 205.068  1.00 14.93           C
ATOM   1847  C   GLU A 462     -20.109 -42.239 204.301  1.00 16.86           C
ATOM   1848  O   GLU A 462     -20.157 -41.081 203.878  1.00 16.39           O
ATOM   1849  CB  GLU A 462     -21.035 -42.744 206.574  1.00 15.61           C
ATOM   1850  CG  GLU A 462     -22.285 -43.024 207.387  1.00 14.55           C
ATOM   1851  CD  GLU A 462     -23.262 -41.870 207.329  1.00 30.08           C
ATOM   1852  OE1 GLU A 462     -24.342 -42.030 206.729  1.00 28.60           O
ATOM   1853  OE2 GLU A 462     -22.941 -40.792 207.870  1.00 29.00           O
ATOM   1854  N   SER A 463     -19.057 -43.044 204.141  1.00 14.90           N
ATOM   1855  CA  SER A 463     -17.832 -42.618 203.477  1.00 15.20           C
ATOM   1856  C   SER A 463     -17.347 -41.264 203.988  1.00 14.42           C
ATOM   1857  O   SER A 463     -17.015 -40.381 203.204  1.00 18.72           O
ATOM   1858  CB  SER A 463     -18.032 -42.563 201.957  1.00 29.74           C
ATOM   1859  OG  SER A 463     -18.137 -43.873 201.434  1.00 39.02           O
ATOM   1860  N   ALA A 464     -17.331 -41.098 205.306  1.00 15.48           N
ATOM   1861  CA  ALA A 464     -16.933 -39.828 205.900  1.00 13.56           C
ATOM   1862  C   ALA A 464     -15.423 -39.685 205.796  1.00 16.31           C
ATOM   1863  O   ALA A 464     -14.703 -40.626 206.119  1.00 19.12           O
ATOM   1864  CB  ALA A 464     -17.381 -39.752 207.354  1.00 15.57           C
ATOM   1865  N   PRO A 465     -14.942 -38.520 205.323  1.00 17.05           N
ATOM   1866  CA  PRO A 465     -13.499 -38.257 205.250  1.00 18.71           C
ATOM   1867  C   PRO A 465     -12.839 -38.401 206.609  1.00 16.99           C
ATOM   1868  O   PRO A 465     -13.364 -37.864 207.583  1.00 20.72           O
ATOM   1869  CB  PRO A 465     -13.427 -36.807 204.778  1.00 20.78           C
ATOM   1870  CG  PRO A 465     -14.687 -36.605 204.018  1.00 25.31           C
ATOM   1871  CD  PRO A 465     -15.729 -37.422 204.729  1.00 18.83           C
ATOM   1872  N   SER A 466     -11.723 -39.124 206.675  1.00 15.72           N
ATOM   1873  CA  SER A 466     -10.967 -39.247 207.919  1.00 13.74           C
ATOM   1874  C   SER A 466     -10.116 -37.998 208.135  1.00 17.18           C
ATOM   1875  O   SER A 466      -9.298 -37.654 207.285  1.00 20.93           O
ATOM   1876  CB  SER A 466     -10.085 -40.499 207.889  1.00 15.47           C
ATOM   1877  OG  SER A 466     -10.874 -41.662 207.668  1.00 18.73           O
ATOM   1878  N   GLN A 467     -10.302 -37.322 209.268  1.00 15.93           N
ATOM   1879  C   GLN A 467      -8.286 -36.195 210.162  1.00 17.01           C
ATOM   1880  O   GLN A 467      -7.508 -35.246 210.226  1.00 20.98           O
ATOM   1881  CA AGLN A 467      -9.646 -36.036 209.490  1.00 14.43           C
ATOM   1882  CB AGLN A 467     -10.545 -35.118 210.320  1.00 16.06           C
ATOM   1883  CG AGLN A 467     -11.889 -34.825 209.651  1.00 18.44           C
ATOM   1884  CD AGLN A 467     -11.740 -34.076 208.339  1.00 18.57           C
ATOM   1885  OE1AGLN A 467     -10.841 -33.251 208.183  1.00 25.36           O
ATOM   1886  NE2AGLN A 467     -12.622 -34.362 207.385  1.00 18.83           N
ATOM   1887  N   SER A 468      -8.009 -37.395 210.658  1.00 15.84           N
ATOM   1888  CA  SER A 468      -6.686 -37.707 211.207  1.00 16.82           C
ATOM   1889  C   SER A 468      -6.482 -39.213 211.127  1.00 14.99           C
ATOM   1890  O   SER A 468      -7.363 -39.932 210.663  1.00 17.50           O
ATOM   1891  CB  SER A 468      -6.545 -37.218 212.650  1.00 15.83           C
ATOM   1892  OG  SER A 468      -7.186 -38.097 213.565  1.00 16.07           O
ATOM   1893  N   ASP A 469      -5.327 -39.696 211.578  1.00 16.95           N
ATOM   1894  CA  ASP A 469      -5.056 -41.129 211.536  1.00 17.81           C
ATOM   1895  C   ASP A 469      -5.773 -41.887 212.648  1.00 14.27           C
ATOM   1896  O   ASP A 469      -5.827 -43.121 212.622  1.00 17.31           O
ATOM   1897  CB  ASP A 469      -3.552 -41.405 211.637  1.00 23.62           C
ATOM   1898  CG  ASP A 469      -2.794 -41.016 210.376  1.00 35.96           C
ATOM   1899  OD1 ASP A 469      -3.378 -41.073 209.270  1.00 34.34           O
ATOM   1900  OD2 ASP A 469      -1.603 -40.659 210.494  1.00 39.98           O
ATOM   1901  N   VAL A 470      -6.306 -41.162 213.630  1.00 14.17           N
ATOM   1902  CA  VAL A 470      -6.909 -41.801 214.802  1.00 12.49           C
ATOM   1903  C   VAL A 470      -8.218 -41.153 215.254  1.00 11.80           C
ATOM   1904  O   VAL A 470      -8.257 -39.959 215.556  1.00 11.70           O
ATOM   1905  CB  VAL A 470      -5.946 -41.793 216.014  1.00 17.51           C
ATOM   1906  CG1 VAL A 470      -6.601 -42.514 217.193  1.00 16.74           C
ATOM   1907  CG2 VAL A 470      -4.601 -42.418 215.663  1.00 18.54           C
ATOM   1908  N   ALA A 471      -9.292 -41.942 215.271  1.00  8.83           N
ATOM   1909  CA  ALA A 471     -10.553 -41.522 215.870  1.00 11.31           C
ATOM   1910  C   ALA A 471     -10.613 -41.980 217.322  1.00 14.77           C
ATOM   1911  O   ALA A 471     -10.553 -43.175 217.613  1.00 15.68           O
ATOM   1912  CB  ALA A 471     -11.750 -42.082 215.078  1.00 13.29           C
ATOM   1913  N   LEU A 472     -10.708 -41.029 218.241  1.00  9.54           N
ATOM   1914  CA  LEU A 472     -10.920 -41.376 219.642  1.00  9.80           C
ATOM   1915  C   LEU A 472     -12.369 -41.816 219.816  1.00 14.13           C
ATOM   1916  O   LEU A 472     -13.286 -41.088 219.429  1.00 12.94           O
ATOM   1917  CB  LEU A 472     -10.598 -40.178 220.539  1.00 11.98           C
ATOM   1918  CG  LEU A 472     -10.768 -40.356 222.045  1.00 12.17           C
ATOM   1919  CD1 LEU A 472      -9.830 -41.447 222.574  1.00 11.45           C
ATOM   1920  CD2 LEU A 472     -10.501 -39.013 222.732  1.00 11.33           C
ATOM   1921  N   ILE A 473     -12.578 -43.011 220.366  1.00 10.07           N
ATOM   1922  CA  ILE A 473     -13.929 -43.487 220.660  1.00  7.85           C
ATOM   1923  C   ILE A 473     -14.063 -43.861 222.130  1.00 12.57           C
ATOM   1924  O   ILE A 473     -13.065 -44.023 222.830  1.00 11.22           O
ATOM   1925  CB  ILE A 473     -14.303 -44.689 219.783  1.00  8.15           C
ATOM   1926  CG1 ILE A 473     -13.396 -45.893 220.088  1.00 10.31           C
ATOM   1927  CG2 ILE A 473     -14.185 -44.302 218.294  1.00 11.84           C
ATOM   1928  CD1 ILE A 473     -13.785 -47.163 219.315  1.00 13.20           C
ATOM   1929  N   ARG A 474     -15.288 -43.981 222.618  1.00 12.51           N
ATOM   1930  CA  ARG A 474     -15.450 -44.318 224.027  1.00 13.05           C
ATOM   1931  C   ARG A 474     -16.696 -45.139 224.255  1.00 13.16           C
ATOM   1932  O   ARG A 474     -17.702 -44.987 223.554  1.00 11.78           O
ATOM   1933  CB  ARG A 474     -15.469 -43.061 224.883  1.00 13.81           C
ATOM   1934  CG  ARG A 474     -16.511 -42.035 224.465  1.00 14.83           C
ATOM   1935  CD  ARG A 474     -16.279 -40.749 225.207  1.00 18.61           C
ATOM   1936  NE  ARG A 474     -17.075 -39.638 224.693  1.00 19.89           N
ATOM   1937  CZ  ARG A 474     -18.226 -39.236 225.219  1.00 26.21           C
ATOM   1938  NH1 ARG A 474     -18.724 -39.857 226.279  1.00 28.33           N
ATOM   1939  NH2 ARG A 474     -18.883 -38.212 224.683  1.00 27.52           N
ATOM   1940  N   TYR A 475     -16.606 -46.041 225.223  1.00 10.26           N
ATOM   1941  C   TYR A 475     -18.580 -46.224 226.608  1.00 13.74           C
ATOM   1942  O   TYR A 475     -18.111 -45.899 227.700  1.00 14.04           O
ATOM   1943  CA ATYR A 475     -17.729 -46.908 225.554  1.00 11.51           C
ATOM   1944  CB ATYR A 475     -17.248 -48.285 226.042  1.00 12.54           C
ATOM   1945  CG ATYR A 475     -18.121 -49.429 225.552  1.00  9.16           C
ATOM   1946  CD1ATYR A 475     -17.887 -50.018 224.317  1.00  7.58           C
ATOM   1947  CD2ATYR A 475     -19.184 -49.911 226.317  1.00 10.04           C
ATOM   1948  CE1ATYR A 475     -18.684 -51.052 223.854  1.00 11.41           C
ATOM   1949  CE2ATYR A 475     -19.986 -50.953 225.859  1.00 11.06           C
ATOM   1950  CZ ATYR A 475     -19.731 -51.517 224.626  1.00 12.61           C
ATOM   1951  OH ATYR A 475     -20.522 -52.549 224.156  1.00 14.09           O
ATOM   1952  N   VAL A 476     -19.845 -46.000 226.280  1.00 10.64           N
ATOM   1953  C   VAL A 476     -21.878 -46.036 227.656  1.00 12.97           C
ATOM   1954  O   VAL A 476     -22.333 -46.969 226.997  1.00 14.05           O
ATOM   1955  CA AVAL A 476     -20.708 -45.207 227.138  1.00 13.56           C
ATOM   1956  CB AVAL A 476     -21.234 -43.960 226.389  1.00 15.47           C
ATOM   1957  CG1AVAL A 476     -21.934 -43.001 227.341  1.00 16.34           C
ATOM   1958  CG2AVAL A 476     -20.088 -43.251 225.685  1.00 16.27           C
ATOM   1959  N   ASN A 477     -22.334 -45.695 228.848  1.00 14.63           N
ATOM   1960  CA  ASN A 477     -23.541 -46.266 229.423  1.00 18.61           C
ATOM   1961  C   ASN A 477     -24.646 -45.226 229.289  1.00 24.42           C
ATOM   1962  O   ASN A 477     -24.632 -44.224 230.004  1.00 26.96           O
ATOM   1963  CB  ASN A 477     -23.310 -46.653 230.886  1.00 24.47           C
ATOM   1964  CG  ASN A 477     -24.480 -47.421 231.485  1.00 37.65           C
ATOM   1965  OD1 ASN A 477     -25.639 -47.198 231.130  1.00 36.15           O
ATOM   1966  ND2 ASN A 477     -24.176 -48.333 232.405  1.00 40.11           N
ATOM   1967  N   PRO A 478     -25.609 -45.461 228.372  1.00 22.28           N
ATOM   1968  CA  PRO A 478     -26.680 -44.501 228.063  1.00 24.07           C
ATOM   1969  C   PRO A 478     -27.593 -44.207 229.249  1.00 28.41           C
ATOM   1970  O   PRO A 478     -28.201 -43.137 229.299  1.00 39.01           O
ATOM   1971  CB  PRO A 478     -27.461 -45.197 226.943  1.00 24.78           C
ATOM   1972  CG  PRO A 478     -27.201 -46.650 227.161  1.00 28.29           C
ATOM   1973  CD  PRO A 478     -25.770 -46.716 227.619  1.00 20.31           C
ATOM   1974  N   ASP A 479     -27.688 -45.142 230.189  1.00 27.82           N
ATOM   1975  CA  ASP A 479     -28.522 -44.947 231.371  1.00 37.97           C
ATOM   1976  C   ASP A 479     -27.868 -44.005 232.390  1.00 47.49           C
ATOM   1977  O   ASP A 479     -28.462 -42.994 232.770  1.00 53.90           O
ATOM   1978  CB  ASP A 479     -28.838 -46.290 232.035  1.00 47.61           C
ATOM   1979  CG  ASP A 479     -29.616 -47.227 231.125  1.00 57.46           C
ATOM   1980  OD1 ASP A 479     -30.416 -46.739 230.293  1.00 48.72           O
ATOM   1981  OD2 ASP A 479     -29.424 -48.457 231.244  1.00 65.33           O
ATOM   1982  N   THR A 480     -26.650 -44.330 232.828  1.00 36.03           N
ATOM   1983  CA  THR A 480     -25.960 -43.499 233.820  1.00 32.28           C
ATOM   1984  C   THR A 480     -25.287 -42.289 233.194  1.00 28.92           C
ATOM   1985  O   THR A 480     -24.954 -41.339 233.893  1.00 34.01           O
ATOM   1986  CB  THR A 480     -24.881 -44.283 234.602  1.00 33.75           C
ATOM   1987  OG1 THR A 480     -23.773 -44.585 233.739  1.00 31.72           O
ATOM   1988  CG2 THR A 480     -25.448 -45.565 235.201  1.00 30.04           C
ATOM   1989  N   GLY A 481     -25.071 -42.329 231.882  1.00 28.21           N
ATOM   1990  CA  GLY A 481     -24.414 -41.241 231.176  1.00 28.35           C
ATOM   1991  C   GLY A 481     -22.889 -41.323 231.199  1.00 24.71           C
ATOM   1992  O   GLY A 481     -22.200 -40.577 230.503  1.00 29.19           O
ATOM   1993  N   ARG A 482     -22.357 -42.250 231.986  1.00 24.35           N
ATOM   1994  CA  ARG A 482     -20.912 -42.312 232.193  1.00 20.89           C
ATOM   1995  C   ARG A 482     -20.136 -43.010 231.073  1.00 15.48           C
ATOM   1996  O   ARG A 482     -20.649 -43.878 230.369  1.00 16.30           O
ATOM   1997  CB  ARG A 482     -20.607 -43.002 233.523  1.00 21.63           C
ATOM   1998  CG  ARG A 482     -21.255 -42.337 234.724  1.00 34.60           C
ATOM   1999  CD  ARG A 482     -20.732 -42.921 236.025  1.00 41.39           C
ATOM   2000  NE  ARG A 482     -21.485 -42.432 237.173  1.00 53.18           N
ATOM   2001  CZ  ARG A 482     -22.437 -43.124 237.791  1.00 62.11           C
ATOM   2002  NH1 ARG A 482     -22.747 -44.346 237.380  1.00 62.68           N
ATOM   2003  NH2 ARG A 482     -23.075 -42.597 238.827  1.00 67.79           N
ATOM   2004  N   THR A 483     -18.874 -42.624 230.938  1.00 12.43           N
ATOM   2005  CA  THR A 483     -17.950 -43.263 230.015  1.00 14.73           C
ATOM   2006  C   THR A 483     -17.121 -44.298 230.768  1.00 14.54           C
ATOM   2007  O   THR A 483     -16.509 -43.998 231.805  1.00 14.21           O
ATOM   2008  CB  THR A 483     -17.029 -42.225 229.337  1.00 15.58           C
ATOM   2009  OG1 THR A 483     -17.824 -41.357 228.510  1.00 17.51           O
ATOM   2010  CG2 THR A 483     -15.967 -42.906 228.485  1.00 11.13           C
ATOM   2011  N   LEU A 484     -17.130 -45.521 230.253  1.00 11.55           N
ATOM   2012  CA  LEU A 484     -16.491 -46.643 230.918  1.00 14.65           C
ATOM   2013  C   LEU A 484     -15.000 -46.715 230.582  1.00 14.09           C
ATOM   2014  O   LEU A 484     -14.164 -46.891 231.483  1.00 14.66           O
ATOM   2015  CB  LEU A 484     -17.200 -47.945 230.539  1.00 16.92           C
ATOM   2016  CG  LEU A 484     -16.680 -49.225 231.193  1.00 21.02           C
ATOM   2017  CD1 LEU A 484     -16.808 -49.157 232.712  1.00 28.57           C
ATOM   2018  CD2 LEU A 484     -17.412 -50.439 230.640  1.00 27.09           C
ATOM   2019  N   PHE A 485     -14.670 -46.583 229.298  1.00 11.99           N
ATOM   2020  CA  PHE A 485     -13.275 -46.553 228.868  1.00 12.06           C
ATOM   2021  C   PHE A 485     -13.159 -45.902 227.499  1.00 15.96           C
ATOM   2022  O   PHE A 485     -14.160 -45.709 226.796  1.00 13.05           O
ATOM   2023  CB  PHE A 485     -12.653 -47.965 228.868  1.00 11.03           C
ATOM   2024  CG  PHE A 485     -13.191 -48.896 227.797  1.00 12.25           C
ATOM   2025  CD1 PHE A 485     -14.315 -49.673 228.035  1.00 14.23           C
ATOM   2026  CD2 PHE A 485     -12.536 -49.033 226.582  1.00 10.87           C
ATOM   2027  CE1 PHE A 485     -14.795 -50.549 227.053  1.00 11.65           C
ATOM   2028  CE2 PHE A 485     -13.013 -49.905 225.597  1.00 13.20           C
ATOM   2029  CZ  PHE A 485     -14.150 -50.662 225.842  1.00 13.75           C
ATOM   2030  N   GLU A 486     -11.939 -45.519 227.143  1.00  9.73           N
ATOM   2031  CA  GLU A 486     -11.696 -44.916 225.842  1.00 10.87           C
ATOM   2032  C   GLU A 486     -10.778 -45.823 225.040  1.00 12.51           C
ATOM   2033  O   GLU A 486     -10.038 -46.636 225.597  1.00 12.67           O
ATOM   2034  CB  GLU A 486     -11.100 -43.501 225.982  1.00 12.64           C
ATOM   2035  CG  GLU A 486      -9.896 -43.429 226.896  1.00 14.98           C
ATOM   2036  CD  GLU A 486      -9.202 -42.061 226.895  1.00 15.71           C
ATOM   2037  OE1 GLU A 486      -8.089 -41.988 227.437  1.00 12.11           O
ATOM   2038  OE2 GLU A 486      -9.754 -41.063 226.381  1.00 13.12           O
ATOM   2039  N   ALA A 487     -10.855 -45.695 223.724  1.00 10.57           N
ATOM   2040  CA  ALA A 487     -10.045 -46.496 222.827  1.00 11.73           C
ATOM   2041  C   ALA A 487      -9.699 -45.698 221.574  1.00  9.96           C
ATOM   2042  O   ALA A 487     -10.346 -44.686 221.273  1.00 11.70           O
ATOM   2043  CB  ALA A 487     -10.787 -47.789 222.450  1.00 10.32           C
ATOM   2044  N   LYS A 488      -8.679 -46.153 220.851  1.00  9.93           N
ATOM   2045  CA  LYS A 488      -8.310 -45.563 219.565  1.00 12.42           C
ATOM   2046  C   LYS A 488      -8.831 -46.385 218.394  1.00 12.48           C
ATOM   2047  O   LYS A 488      -8.468 -47.549 218.241  1.00 10.82           O
ATOM   2048  CB  LYS A 488      -6.796 -45.453 219.425  1.00 14.16           C
ATOM   2049  CG  LYS A 488      -6.147 -44.439 220.304  1.00 15.23           C
ATOM   2050  CD  LYS A 488      -4.644 -44.716 220.319  1.00 22.84           C
ATOM   2051  CE  LYS A 488      -3.848 -43.470 220.525  1.00 22.44           C
ATOM   2052  NZ  LYS A 488      -2.465 -43.812 220.981  1.00 17.28           N
ATOM   2053  N   LEU A 489      -9.631 -45.760 217.538  1.00 10.38           N
ATOM   2054  CA  LEU A 489     -10.081 -46.392 216.300  1.00  9.98           C
ATOM   2055  C   LEU A 489      -9.238 -45.850 215.139  1.00 10.45           C
ATOM   2056  O   LEU A 489      -9.361 -44.693 214.748  1.00 11.17           O
ATOM   2057  CB  LEU A 489     -11.583 -46.136 216.078  1.00  8.15           C
ATOM   2058  CG  LEU A 489     -12.182 -46.637 214.761  1.00 12.33           C
ATOM   2059  CD1 LEU A 489     -12.023 -48.141 214.627  1.00 15.08           C
ATOM   2060  CD2 LEU A 489     -13.664 -46.249 214.628  1.00 11.43           C
ATOM   2061  N   HIS A 490      -8.351 -46.690 214.625  1.00 11.96           N
ATOM   2062  CA  HIS A 490      -7.383 -46.268 213.635  1.00  9.49           C
ATOM   2063  C   HIS A 490      -7.999 -46.172 212.240  1.00  8.89           C
ATOM   2064  O   HIS A 490      -8.940 -46.907 211.917  1.00 14.46           O
ATOM   2065  CB  HIS A 490      -6.202 -47.225 213.648  1.00 12.64           C
ATOM   2066  CG  HIS A 490      -5.496 -47.251 214.965  1.00  9.86           C
ATOM   2067  ND1 HIS A 490      -4.418 -46.440 215.238  1.00 13.58           N
ATOM   2068  CD2 HIS A 490      -5.751 -47.942 216.103  1.00 17.45           C
ATOM   2069  CE1 HIS A 490      -4.014 -46.655 216.480  1.00 15.39           C
ATOM   2070  NE2 HIS A 490      -4.812 -47.553 217.030  1.00 15.32           N
ATOM   2071  N   ARG A 491      -7.456 -45.264 211.433  1.00 11.34           N
ATOM   2072  CA  ARG A 491      -7.957 -45.000 210.076  1.00 11.76           C
ATOM   2073  C   ARG A 491      -8.162 -46.245 209.207  1.00 14.36           C
ATOM   2074  O   ARG A 491      -9.117 -46.310 208.416  1.00 15.37           O
ATOM   2075  CB  ARG A 491      -6.994 -44.042 209.359  1.00 19.56           C
ATOM   2076  CG  ARG A 491      -7.385 -43.697 207.924  1.00 28.47           C
ATOM   2077  CD  ARG A 491      -6.192 -43.161 207.136  1.00 31.30           C
ATOM   2078  NE  ARG A 491      -5.649 -41.942 207.721  1.00 35.05           N
ATOM   2079  CZ  ARG A 491      -5.942 -40.718 207.293  1.00 42.95           C
ATOM   2080  NH1 ARG A 491      -6.773 -40.555 206.275  1.00 41.84           N
ATOM   2081  NH2 ARG A 491      -5.402 -39.659 207.882  1.00 48.34           N
ATOM   2082  N   SER A 492      -7.266 -47.223 209.319  1.00 14.95           N
ATOM   2083  CA  SER A 492      -7.356 -48.404 208.467  1.00 18.17           C
ATOM   2084  C   SER A 492      -8.313 -49.471 209.031  1.00 16.81           C
ATOM   2085  O   SER A 492      -8.483 -50.527 208.429  1.00 20.81           O
ATOM   2086  CB  SER A 492      -5.970 -49.003 208.232  1.00 24.81           C
ATOM   2087  OG  SER A 492      -5.398 -49.444 209.442  1.00 30.47           O
ATOM   2088  N   GLY A 493      -8.953 -49.188 210.165  1.00 13.67           N
ATOM   2089  CA  GLY A 493     -10.068 -49.997 210.619  1.00 15.30           C
ATOM   2090  C   GLY A 493      -9.791 -51.041 211.691  1.00 17.86           C
ATOM   2091  O   GLY A 493     -10.171 -52.203 211.541  1.00 15.87           O
ATOM   2092  N   TYR A 494      -9.142 -50.626 212.782  1.00 10.86           N
ATOM   2093  CA  TYR A 494      -8.977 -51.493 213.944  1.00 10.51           C
ATOM   2094  C   TYR A 494      -8.855 -50.641 215.213  1.00 11.82           C
ATOM   2095  O   TYR A 494      -8.621 -49.433 215.139  1.00 11.10           O
ATOM   2096  CB  TYR A 494      -7.744 -52.392 213.790  1.00 11.73           C
ATOM   2097  CG  TYR A 494      -6.436 -51.637 213.693  1.00 14.25           C
ATOM   2098  CD1 TYR A 494      -5.982 -51.139 212.478  1.00 12.99           C
ATOM   2099  CD2 TYR A 494      -5.643 -51.438 214.817  1.00 13.28           C
ATOM   2100  CE1 TYR A 494      -4.776 -50.446 212.394  1.00 18.77           C
ATOM   2101  CE2 TYR A 494      -4.450 -50.752 214.741  1.00 19.45           C
ATOM   2102  CZ  TYR A 494      -4.020 -50.258 213.532  1.00 19.44           C
ATOM   2103  OH  TYR A 494      -2.820 -49.578 213.472  1.00 22.95           O
ATOM   2104  N   ILE A 495      -8.999 -51.287 216.364  1.00 10.92           N
ATOM   2105  CA  ILE A 495      -9.056 -50.597 217.653  1.00  7.17           C
ATOM   2106  C   ILE A 495      -7.924 -51.010 218.572  1.00 10.62           C
ATOM   2107  O   ILE A 495      -7.585 -52.191 218.660  1.00 12.15           O
ATOM   2108  CB  ILE A 495     -10.389 -50.883 218.369  1.00 10.61           C
ATOM   2109  CG1 ILE A 495     -11.564 -50.523 217.464  1.00 10.76           C
ATOM   2110  CG2 ILE A 495     -10.504 -50.118 219.705  1.00  9.82           C
ATOM   2111  CD1 ILE A 495     -12.881 -51.018 218.022  1.00 14.27           C
ATOM   2112  N   THR A 496      -7.327 -50.030 219.246  1.00  9.72           N
ATOM   2113  CA  THR A 496      -6.391 -50.340 220.328  1.00 10.75           C
ATOM   2114  C   THR A 496      -6.869 -49.771 221.666  1.00 12.74           C
ATOM   2115  O   THR A 496      -7.601 -48.778 221.706  1.00 11.24           O
ATOM   2116  CB  THR A 496      -4.972 -49.819 220.033  1.00 14.66           C
ATOM   2117  OG1 THR A 496      -5.006 -48.409 219.772  1.00 13.42           O
ATOM   2118  CG2 THR A 496      -4.365 -50.548 218.838  1.00 14.52           C
ATOM   2119  N   VAL A 497      -6.456 -50.428 222.751  1.00 12.16           N
ATOM   2120  CA  VAL A 497      -6.747 -49.996 224.115  1.00 11.14           C
ATOM   2121  C   VAL A 497      -5.473 -50.040 224.933  1.00 10.72           C
ATOM   2122  O   VAL A 497      -4.517 -50.726 224.560  1.00 12.02           O
ATOM   2123  CB  VAL A 497      -7.799 -50.890 224.801  1.00 10.83           C
ATOM   2124  CG1 VAL A 497      -9.194 -50.639 224.218  1.00 10.70           C
ATOM   2125  CG2 VAL A 497      -7.407 -52.358 224.682  1.00 13.83           C
ATOM   2126  N   ALA A 498      -5.455 -49.302 226.035  1.00  9.69           N
ATOM   2127  CA  ALA A 498      -4.328 -49.371 226.964  1.00  9.48           C
ATOM   2128  C   ALA A 498      -4.557 -50.506 227.960  1.00 13.25           C
ATOM   2129  O   ALA A 498      -5.404 -50.408 228.849  1.00 14.29           O
ATOM   2130  CB  ALA A 498      -4.145 -48.045 227.684  1.00 11.52           C
ATOM   2131  N   HIS A 499      -3.806 -51.591 227.795  1.00 11.25           N
ATOM   2132  CA  HIS A 499      -3.930 -52.746 228.678  1.00 13.48           C
ATOM   2133  C   HIS A 499      -2.752 -53.670 228.474  1.00 14.82           C
ATOM   2134  O   HIS A 499      -2.147 -53.682 227.406  1.00 15.82           O
ATOM   2135  CB  HIS A 499      -5.238 -53.507 228.423  1.00 11.48           C
ATOM   2136  CG  HIS A 499      -5.587 -54.475 229.514  1.00 17.20           C
ATOM   2137  ND1 HIS A 499      -6.168 -54.080 230.700  1.00 22.76           N
ATOM   2138  CD2 HIS A 499      -5.420 -55.817 229.605  1.00 16.52           C
ATOM   2139  CE1 HIS A 499      -6.354 -55.137 231.472  1.00 21.27           C
ATOM   2140  NE2 HIS A 499      -5.904 -56.203 230.834  1.00 19.10           N
ATOM   2141  N   SER A 500      -2.426 -54.440 229.508  1.00 13.61           N
ATOM   2142  CA  SER A 500      -1.359 -55.429 229.417  1.00 15.36           C
ATOM   2143  C   SER A 500      -1.875 -56.807 229.822  1.00 15.40           C
ATOM   2144  O   SER A 500      -2.220 -57.023 230.985  1.00 18.92           O
ATOM   2145  CB  SER A 500      -0.179 -55.018 230.295  1.00 22.26           C
ATOM   2146  OG  SER A 500       0.717 -56.098 230.460  1.00 27.40           O
ATOM   2147  N   GLY A 501      -1.941 -57.725 228.857  1.00 14.28           N
ATOM   2148  CA  GLY A 501      -2.325 -59.106 229.116  1.00 15.65           C
ATOM   2149  C   GLY A 501      -3.591 -59.492 228.375  1.00 15.66           C
ATOM   2150  O   GLY A 501      -4.362 -58.612 228.010  1.00 14.79           O
ATOM   2151  N   ASP A 502      -3.799 -60.791 228.128  1.00 14.88           N
ATOM   2152  CA  ASP A 502      -5.084 -61.259 227.573  1.00 13.02           C
ATOM   2153  C   ASP A 502      -6.194 -60.919 228.552  1.00 15.92           C
ATOM   2154  O   ASP A 502      -6.069 -61.183 229.752  1.00 17.56           O
ATOM   2155  CB  ASP A 502      -5.085 -62.771 227.328  1.00 15.95           C
ATOM   2156  CG  ASP A 502      -4.270 -63.189 226.116  1.00 25.88           C
ATOM   2157  OD1 ASP A 502      -3.880 -62.334 225.298  1.00 21.05           O
ATOM   2158  OD2 ASP A 502      -4.037 -64.409 225.976  1.00 34.29           O
ATOM   2159  N   TYR A 503      -7.289 -60.351 228.058  1.00 15.41           N
ATOM   2160  CA  TYR A 503      -8.353 -59.928 228.958  1.00 11.73           C
ATOM   2161  C   TYR A 503      -9.700 -59.910 228.260  1.00 13.01           C
ATOM   2162  O   TYR A 503      -9.913 -59.135 227.326  1.00 15.88           O
ATOM   2163  CB  TYR A 503      -8.056 -58.541 229.517  1.00 15.67           C
ATOM   2164  CG  TYR A 503      -8.923 -58.143 230.689  1.00 15.53           C
ATOM   2165  CD1 TYR A 503      -8.623 -58.574 231.972  1.00 13.67           C
ATOM   2166  CD2 TYR A 503     -10.029 -57.317 230.514  1.00 14.38           C
ATOM   2167  CE1 TYR A 503      -9.402 -58.204 233.057  1.00 15.40           C
ATOM   2168  CE2 TYR A 503     -10.816 -56.933 231.593  1.00 18.79           C
ATOM   2169  CZ  TYR A 503     -10.501 -57.381 232.861  1.00 17.32           C
ATOM   2170  OH  TYR A 503     -11.273 -57.014 233.944  1.00 21.03           O
ATOM   2171  N   PRO A 504     -10.619 -60.766 228.724  1.00 14.37           N
ATOM   2172  CA  PRO A 504     -12.009 -60.700 228.282  1.00 19.77           C
ATOM   2173  C   PRO A 504     -12.734 -59.587 229.042  1.00 16.57           C
ATOM   2174  O   PRO A 504     -12.777 -59.587 230.271  1.00 19.32           O
ATOM   2175  CB  PRO A 504     -12.555 -62.085 228.636  1.00 21.15           C
ATOM   2176  CG  PRO A 504     -11.744 -62.519 229.810  1.00 22.99           C
ATOM   2177  CD  PRO A 504     -10.385 -61.859 229.688  1.00 16.33           C
ATOM   2178  N   LEU A 505     -13.268 -58.622 228.309  1.00 13.50           N
ATOM   2179  CA  LEU A 505     -13.988 -57.529 228.932  1.00 12.83           C
ATOM   2180  C   LEU A 505     -15.390 -57.946 229.329  1.00 15.29           C
ATOM   2181  O   LEU A 505     -16.028 -58.782 228.670  1.00 16.36           O
ATOM   2182  CB  LEU A 505     -14.086 -56.325 227.996  1.00 13.64           C
ATOM   2183  CG  LEU A 505     -12.844 -55.456 227.787  1.00 14.79           C
ATOM   2184  CD1 LEU A 505     -11.814 -56.160 226.920  1.00 14.72           C
ATOM   2185  CD2 LEU A 505     -13.249 -54.134 227.155  1.00 18.74           C
ATOM   2186  N   VAL A 506     -15.868 -57.319 230.392  1.00 12.29           N
ATOM   2187  CA  VAL A 506     -17.266 -57.401 230.776  1.00 17.48           C
ATOM   2188  C   VAL A 506     -17.806 -55.974 230.803  1.00 22.57           C
ATOM   2189  O   VAL A 506     -17.373 -55.153 231.610  1.00 26.08           O
ATOM   2190  CB  VAL A 506     -17.449 -58.077 232.135  1.00 19.17           C
ATOM   2191  CG1 VAL A 506     -18.906 -57.974 232.573  1.00 21.90           C
ATOM   2192  CG2 VAL A 506     -16.999 -59.534 232.060  1.00 17.72           C
ATOM   2193  N   VAL A 507     -18.718 -55.676 229.887  1.00 17.74           N
ATOM   2194  CA  VAL A 507     -19.264 -54.335 229.738  1.00 17.80           C
ATOM   2195  C   VAL A 507     -20.775 -54.382 229.945  1.00 18.80           C
ATOM   2196  O   VAL A 507     -21.377 -55.442 229.807  1.00 17.86           O
ATOM   2197  CB  VAL A 507     -18.950 -53.742 228.347  1.00 18.08           C
ATOM   2198  CG1 VAL A 507     -17.452 -53.553 228.175  1.00 26.07           C
ATOM   2199  CG2 VAL A 507     -19.524 -54.631 227.242  1.00 17.16           C
ATOM   2200  N   PRO A 508     -21.380 -53.243 230.309  1.00 17.48           N
ATOM   2201  CA  PRO A 508     -22.833 -53.221 230.517  1.00 16.58           C
ATOM   2202  C   PRO A 508     -23.576 -53.563 229.234  1.00 19.91           C
ATOM   2203  O   PRO A 508     -23.177 -53.113 228.155  1.00 18.29           O
ATOM   2204  CB  PRO A 508     -23.116 -51.777 230.957  1.00 24.27           C
ATOM   2205  CG  PRO A 508     -21.882 -51.006 230.648  1.00 32.65           C
ATOM   2206  CD  PRO A 508     -20.747 -51.977 230.714  1.00 21.35           C
ATOM   2207  N   ALA A 509     -24.645 -54.342 229.362  1.00 17.14           N
ATOM   2208  CA  ALA A 509     -25.361 -54.866 228.200  1.00 17.86           C
ATOM   2209  C   ALA A 509     -26.001 -53.769 227.348  1.00 17.17           C
ATOM   2210  O   ALA A 509     -26.226 -53.970 226.152  1.00 19.76           O
ATOM   2211  CB  ALA A 509     -26.419 -55.862 228.645  1.00 20.19           C
ATOM   2212  N  AASN A 510     -26.286 -52.621 227.957  1.00 15.74           N
ATOM   2213  CA AASN A 510     -26.908 -51.509 227.234  1.00 14.03           C
ATOM   2214  C  AASN A 510     -25.885 -50.529 226.668  1.00 15.52           C
ATOM   2215  O  AASN A 510     -26.247 -49.566 225.992  1.00 16.90           O
ATOM   2216  CB AASN A 510     -27.894 -50.756 228.138  1.00 17.77           C
ATOM   2217  CG AASN A 510     -27.258 -50.267 229.436  1.00 24.74           C
ATOM   2218  OD1AASN A 510     -26.055 -50.038 229.510  1.00 26.23           O
ATOM   2219  ND2AASN A 510     -28.074 -50.121 230.471  1.00 40.73           N
ATOM   2220  N   GLY A 511     -24.611 -50.763 226.960  1.00 14.43           N
ATOM   2221  CA  GLY A 511     -23.564 -49.839 226.557  1.00 17.10           C
ATOM   2222  C   GLY A 511     -23.206 -49.918 225.083  1.00 11.56           C
ATOM   2223  O   GLY A 511     -23.518 -50.904 224.413  1.00 13.61           O
ATOM   2224  N   TYR A 512     -22.553 -48.882 224.571  1.00 10.71           N
ATOM   2225  CA  TYR A 512     -22.059 -48.920 223.197  1.00 14.36           C
ATOM   2226  C   TYR A 512     -20.914 -47.938 222.988  1.00 14.34           C
ATOM   2227  O   TYR A 512     -20.725 -47.006 223.786  1.00 11.88           O
ATOM   2228  CB  TYR A 512     -23.200 -48.615 222.210  1.00 12.93           C
ATOM   2229  CG  TYR A 512     -23.873 -47.292 222.476  1.00 13.44           C
ATOM   2230  CD1 TYR A 512     -24.945 -47.201 223.348  1.00 19.41           C
ATOM   2231  CD2 TYR A 512     -23.427 -46.128 221.863  1.00 14.00           C
ATOM   2232  CE1 TYR A 512     -25.557 -45.990 223.603  1.00 27.31           C
ATOM   2233  CE2 TYR A 512     -24.028 -44.914 222.113  1.00 19.76           C
ATOM   2234  CZ  TYR A 512     -25.096 -44.849 222.980  1.00 27.02           C
ATOM   2235  OH  TYR A 512     -25.700 -43.639 223.222  1.00 30.65           O
ATOM   2236  N   PHE A 513     -20.160 -48.155 221.911  1.00 11.87           N
ATOM   2237  CA  PHE A 513     -19.106 -47.239 221.483  1.00  9.91           C
ATOM   2238  C   PHE A 513     -19.691 -46.012 220.803  1.00 11.74           C
ATOM   2239  O   PHE A 513     -20.597 -46.125 219.966  1.00 14.60           O
ATOM   2240  CB  PHE A 513     -18.145 -47.911 220.500  1.00 11.63           C
ATOM   2241  CG  PHE A 513     -16.980 -48.610 221.153  1.00  9.49           C
ATOM   2242  CD1 PHE A 513     -16.781 -49.958 220.958  1.00 13.46           C
ATOM   2243  CD2 PHE A 513     -16.094 -47.906 221.953  1.00 16.57           C
ATOM   2244  CE1 PHE A 513     -15.699 -50.610 221.546  1.00 12.15           C
ATOM   2245  CE2 PHE A 513     -15.016 -48.544 222.541  1.00 19.16           C
ATOM   2246  CZ  PHE A 513     -14.819 -49.891 222.336  1.00 13.84           C
ATOM   2247  N   ARG A 514     -19.147 -44.848 221.120  1.00  9.81           N
ATOM   2248  CA  ARG A 514     -19.460 -43.664 220.335  1.00 10.82           C
ATOM   2249  C   ARG A 514     -18.195 -42.937 219.913  1.00 12.88           C
ATOM   2250  O   ARG A 514     -17.174 -42.944 220.622  1.00 13.02           O
ATOM   2251  CB  ARG A 514     -20.383 -42.722 221.097  1.00 18.57           C
ATOM   2252  CG  ARG A 514     -19.779 -42.028 222.269  1.00 27.61           C
ATOM   2253  CD  ARG A 514     -20.791 -41.051 222.860  1.00 41.57           C
ATOM   2254  NE  ARG A 514     -21.028 -39.911 221.982  1.00 49.42           N
ATOM   2255  CZ  ARG A 514     -21.793 -38.871 222.300  1.00 61.01           C
ATOM   2256  NH1 ARG A 514     -22.401 -38.827 223.479  1.00 65.69           N
ATOM   2257  NH2 ARG A 514     -21.949 -37.873 221.441  1.00 64.11           N
ATOM   2258  N   PHE A 515     -18.251 -42.341 218.727  1.00 10.43           N
ATOM   2259  CA  PHE A 515     -17.153 -41.507 218.237  1.00 12.31           C
ATOM   2260  C   PHE A 515     -17.054 -40.242 219.067  1.00 12.49           C
ATOM   2261  O   PHE A 515     -18.055 -39.546 219.256  1.00 12.68           O
ATOM   2262  CB  PHE A 515     -17.363 -41.141 216.765  1.00 13.96           C
ATOM   2263  CG  PHE A 515     -16.381 -40.123 216.239  1.00 13.89           C
ATOM   2264  CD1 PHE A 515     -15.023 -40.401 216.206  1.00 14.50           C
ATOM   2265  CD2 PHE A 515     -16.823 -38.910 215.743  1.00 14.02           C
ATOM   2266  CE1 PHE A 515     -14.118 -39.474 215.708  1.00 13.62           C
ATOM   2267  CE2 PHE A 515     -15.922 -37.980 215.237  1.00 13.87           C
ATOM   2268  CZ  PHE A 515     -14.571 -38.264 215.216  1.00 15.04           C
ATOM   2269  N   ASP A 516     -15.854 -39.941 219.557  1.00  8.95           N
ATOM   2270  CA  ASP A 516     -15.654 -38.711 220.309  1.00 11.60           C
ATOM   2271  C   ASP A 516     -15.124 -37.588 219.425  1.00 15.51           C
ATOM   2272  O   ASP A 516     -15.780 -36.564 219.239  1.00 17.59           O
ATOM   2273  CB  ASP A 516     -14.692 -38.922 221.482  1.00 12.78           C
ATOM   2274  CG  ASP A 516     -14.662 -37.721 222.405  1.00 15.92           C
ATOM   2275  OD1 ASP A 516     -15.577 -37.600 223.243  1.00 17.22           O
ATOM   2276  OD2 ASP A 516     -13.763 -36.872 222.259  1.00 18.54           O
ATOM   2277  N   SER A 517     -13.929 -37.783 218.883  1.00 12.28           N
ATOM   2278  CA  SER A 517     -13.247 -36.721 218.164  1.00 12.83           C
ATOM   2279  C   SER A 517     -12.028 -37.282 217.465  1.00 12.26           C
ATOM   2280  O   SER A 517     -11.572 -38.383 217.793  1.00 12.52           O
ATOM   2281  CB  SER A 517     -12.831 -35.613 219.133  1.00 13.36           C
ATOM   2282  OG  SER A 517     -12.074 -36.177 220.199  1.00 16.08           O
ATOM   2283  N   TRP A 518     -11.506 -36.523 216.504  1.00 13.87           N
ATOM   2284  CA  TRP A 518     -10.279 -36.888 215.809  1.00  8.96           C
ATOM   2285  C   TRP A 518      -9.105 -36.424 216.635  1.00 12.25           C
ATOM   2286  O   TRP A 518      -9.038 -35.260 217.002  1.00 19.06           O
ATOM   2287  CB  TRP A 518     -10.217 -36.250 214.410  1.00  9.46           C
ATOM   2288  CG  TRP A 518     -11.252 -36.796 213.482  1.00 11.57           C
ATOM   2289  CD1 TRP A 518     -12.417 -36.195 213.108  1.00 13.61           C
ATOM   2290  CD2 TRP A 518     -11.221 -38.067 212.822  1.00 13.31           C
ATOM   2291  NE1 TRP A 518     -13.107 -37.014 212.252  1.00 15.86           N
ATOM   2292  CE2 TRP A 518     -12.397 -38.169 212.060  1.00 14.12           C
ATOM   2293  CE3 TRP A 518     -10.309 -39.128 212.798  1.00 10.64           C
ATOM   2294  CZ2 TRP A 518     -12.689 -39.294 211.275  1.00 15.88           C
ATOM   2295  CZ3 TRP A 518     -10.595 -40.243 212.028  1.00 15.15           C
ATOM   2296  CH2 TRP A 518     -11.780 -40.319 211.274  1.00 14.86           C
ATOM   2297  N   VAL A 519      -8.184 -37.334 216.928  1.00 11.21           N
ATOM   2298  CA  VAL A 519      -6.979 -36.983 217.684  1.00 10.17           C
ATOM   2299  C   VAL A 519      -5.754 -37.409 216.869  1.00 14.30           C
ATOM   2300  O   VAL A 519      -5.877 -37.784 215.721  1.00 15.07           O
ATOM   2301  CB  VAL A 519      -6.954 -37.651 219.066  1.00  9.23           C
ATOM   2302  CG1 VAL A 519      -8.109 -37.147 219.929  1.00 15.44           C
ATOM   2303  CG2 VAL A 519      -6.975 -39.181 218.937  1.00 11.52           C
ATOM   2304  N   ASN A 520      -4.562 -37.340 217.432  1.00 17.91           N
ATOM   2305  CA  ASN A 520      -3.431 -37.913 216.704  1.00 16.61           C
ATOM   2306  C   ASN A 520      -2.839 -39.093 217.462  1.00 16.42           C
ATOM   2307  O   ASN A 520      -3.276 -39.396 218.575  1.00 15.51           O
ATOM   2308  CB  ASN A 520      -2.373 -36.853 216.420  1.00 23.52           C
ATOM   2309  CG  ASN A 520      -1.825 -36.243 217.673  1.00 23.85           C
ATOM   2310  OD1 ASN A 520      -1.259 -36.938 218.510  1.00 20.18           O
ATOM   2311  ND2 ASN A 520      -1.984 -34.935 217.812  1.00 25.57           N
ATOM   2312  N   GLN A 521      -1.844 -39.744 216.858  1.00 18.32           N
ATOM   2313  CA  GLN A 521      -1.266 -40.978 217.394  1.00 15.54           C
ATOM   2314  C   GLN A 521      -0.578 -40.764 218.739  1.00 16.68           C
ATOM   2315  O   GLN A 521      -0.247 -41.725 219.434  1.00 19.82           O
ATOM   2316  CB  GLN A 521      -0.252 -41.565 216.406  1.00 18.82           C
ATOM   2317  CG  GLN A 521       0.988 -40.682 216.242  1.00 24.21           C
ATOM   2318  CD  GLN A 521       2.125 -41.336 215.455  1.00 34.81           C
ATOM   2319  OE1 GLN A 521       2.105 -41.367 214.225  1.00 36.09           O
ATOM   2320  NE2 GLN A 521       3.134 -41.836 216.168  1.00 34.71           N
ATOM   2321  N   PHE A 522      -0.346 -39.512 219.103  1.00 11.92           N
ATOM   2322  CA  PHE A 522       0.337 -39.249 220.370  1.00 12.18           C
ATOM   2323  C   PHE A 522      -0.611 -39.066 221.558  1.00 11.88           C
ATOM   2324  O   PHE A 522      -0.167 -38.804 222.681  1.00 14.48           O
ATOM   2325  CB  PHE A 522       1.236 -38.026 220.232  1.00 14.18           C
ATOM   2326  CG  PHE A 522       2.359 -38.225 219.259  1.00 16.66           C
ATOM   2327  CD1 PHE A 522       3.557 -38.774 219.676  1.00 20.83           C
ATOM   2328  CD2 PHE A 522       2.194 -37.909 217.915  1.00 18.91           C
ATOM   2329  CE1 PHE A 522       4.587 -38.978 218.785  1.00 19.90           C
ATOM   2330  CE2 PHE A 522       3.225 -38.103 217.012  1.00 25.79           C
ATOM   2331  CZ  PHE A 522       4.425 -38.639 217.445  1.00 23.11           C
ATOM   2332  N   TYR A 523      -1.912 -39.198 221.331  1.00 12.78           N
ATOM   2333  CA  TYR A 523      -2.856 -39.164 222.436  1.00 12.42           C
ATOM   2334  C   TYR A 523      -2.770 -40.492 223.183  1.00 13.48           C
ATOM   2335  O   TYR A 523      -3.099 -41.523 222.632  1.00 17.99           O
ATOM   2336  CB  TYR A 523      -4.283 -38.917 221.915  1.00  9.65           C
ATOM   2337  CG  TYR A 523      -5.330 -38.805 223.004  1.00 13.22           C
ATOM   2338  CD1 TYR A 523      -5.660 -37.567 223.546  1.00 19.02           C
ATOM   2339  CD2 TYR A 523      -5.996 -39.932 223.483  1.00 14.31           C
ATOM   2340  CE1 TYR A 523      -6.627 -37.450 224.535  1.00 21.37           C
ATOM   2341  CE2 TYR A 523      -6.967 -39.829 224.485  1.00 14.29           C
ATOM   2342  CZ  TYR A 523      -7.272 -38.582 225.001  1.00 18.88           C
ATOM   2343  OH  TYR A 523      -8.222 -38.458 225.982  1.00 11.55           O
ATOM   2344  N   SER A 524      -2.309 -40.489 224.427  1.00  9.67           N
ATOM   2345  CA  SER A 524      -2.245 -41.748 225.162  1.00  9.49           C
ATOM   2346  C   SER A 524      -3.591 -42.033 225.828  1.00 12.66           C
ATOM   2347  O   SER A 524      -4.320 -41.116 226.196  1.00 13.93           O
ATOM   2348  CB  SER A 524      -1.104 -41.724 226.188  1.00 12.87           C
ATOM   2349  OG  SER A 524      -1.354 -40.786 227.197  1.00 19.67           O
ATOM   2350  N   LEU A 525      -3.926 -43.310 225.962  1.00 11.84           N
ATOM   2351  CA  LEU A 525      -5.215 -43.701 226.520  1.00 11.65           C
ATOM   2352  C   LEU A 525      -5.131 -43.987 227.988  1.00 11.86           C
ATOM   2353  O   LEU A 525      -4.124 -44.543 228.454  1.00 10.48           O
ATOM   2354  CB  LEU A 525      -5.743 -44.953 225.826  1.00 11.48           C
ATOM   2355  CG  LEU A 525      -5.994 -44.821 224.329  1.00 12.21           C
ATOM   2356  CD1 LEU A 525      -6.168 -46.194 223.731  1.00  9.58           C
ATOM   2357  CD2 LEU A 525      -7.223 -43.966 224.115  1.00 11.47           C
ATOM   2358  N   ALA A 526      -6.201 -43.649 228.710  1.00 10.13           N
ATOM   2359  CA  ALA A 526      -6.332 -44.083 230.091  1.00 11.98           C
ATOM   2360  C   ALA A 526      -6.449 -45.596 230.087  1.00 12.35           C
ATOM   2361  O   ALA A 526      -7.057 -46.163 229.187  1.00 12.80           O
ATOM   2362  CB  ALA A 526      -7.549 -43.454 230.755  1.00 13.03           C
ATOM   2363  N   PRO A 527      -5.843 -46.255 231.074  1.00 10.61           N
ATOM   2364  CA  PRO A 527      -5.995 -47.701 231.236  1.00 13.51           C
ATOM   2365  C   PRO A 527      -7.453 -48.146 231.078  1.00 21.01           C
ATOM   2366  O   PRO A 527      -8.371 -47.563 231.655  1.00 19.34           O
ATOM   2367  CB  PRO A 527      -5.476 -47.939 232.656  1.00 18.34           C
ATOM   2368  CG  PRO A 527      -4.407 -46.917 232.804  1.00 21.29           C
ATOM   2369  CD  PRO A 527      -4.903 -45.687 232.061  1.00 16.65           C
ATOM   2370  N   MET A 528      -7.647 -49.152 230.236  1.00 19.61           N
ATOM   2371  CA  MET A 528      -8.959 -49.690 229.939  1.00 21.25           C
ATOM   2372  C   MET A 528      -9.708 -50.140 231.196  1.00 32.90           C
ATOM   2373  O   MET A 528      -9.116 -50.719 232.115  1.00 33.49           O
ATOM   2374  CB  MET A 528      -8.805 -50.853 228.966  1.00 23.31           C
ATOM   2375  CG  MET A 528     -10.083 -51.426 228.425  1.00 26.65           C
ATOM   2376  SD  MET A 528      -9.654 -53.033 227.755  1.00 28.32           S
ATOM   2377  CE  MET A 528      -9.459 -54.000 229.240  1.00 19.95           C
ATOM   2378  N   GLN C   1      -1.964 -28.041 214.880  1.00 47.24           N
ATOM   2379  CA  GLN C   1      -1.004 -28.950 215.494  1.00 36.82           C
ATOM   2380  C   GLN C   1      -1.081 -28.844 217.010  1.00 27.67           C
ATOM   2381  O   GLN C   1      -1.016 -27.749 217.563  1.00 27.79           O
ATOM   2382  CB  GLN C   1       0.418 -28.646 215.016  1.00 40.49           C
ATOM   2383  CG  GLN C   1       0.502 -28.074 213.607  1.00 57.78           C
ATOM   2384  CD  GLN C   1       0.190 -26.587 213.559  1.00 68.58           C
ATOM   2385  OE1 GLN C   1       0.082 -25.931 214.596  1.00 71.17           O
ATOM   2386  NE2 GLN C   1       0.037 -26.051 212.353  1.00 76.88           N
ATOM   2387  N   VAL C   2      -1.214 -29.983 217.682  1.00 22.43           N
ATOM   2388  CA  VAL C   2      -1.330 -29.994 219.135  1.00 19.74           C
ATOM   2389  C   VAL C   2      -0.041 -29.489 219.780  1.00 22.81           C
ATOM   2390  O   VAL C   2       1.042 -29.982 219.475  1.00 22.05           O
ATOM   2391  CB  VAL C   2      -1.652 -31.412 219.671  1.00 20.47           C
ATOM   2392  CG1 VAL C   2      -1.630 -31.436 221.192  1.00 17.33           C
ATOM   2393  CG2 VAL C   2      -2.999 -31.883 219.150  1.00 20.65           C
ATOM   2394  N   GLN C   3      -0.159 -28.487 220.645  1.00 19.51           N
ATOM   2395  CA  GLN C   3       1.002 -27.929 221.331  1.00 19.64           C
ATOM   2396  C   GLN C   3       0.675 -27.672 222.795  1.00 20.55           C
ATOM   2397  O   GLN C   3      -0.445 -27.272 223.140  1.00 19.77           O
ATOM   2398  CB  GLN C   3       1.469 -26.629 220.666  1.00 25.69           C
ATOM   2399  CG  GLN C   3       2.013 -26.801 219.251  1.00 35.21           C
ATOM   2400  CD  GLN C   3       2.346 -25.472 218.583  1.00 53.19           C
ATOM   2401  OE1 GLN C   3       2.629 -24.478 219.255  1.00 58.02           O
ATOM   2402  NE2 GLN C   3       2.309 -25.452 217.254  1.00 60.92           N
ATOM   2403  N   LEU C   4       1.661 -27.909 223.650  1.00 19.23           N
ATOM   2404  CA  LEU C   4       1.544 -27.631 225.074  1.00 15.93           C
ATOM   2405  C   LEU C   4       2.819 -26.926 225.513  1.00 22.43           C
ATOM   2406  O   LEU C   4       3.823 -27.569 225.790  1.00 29.10           O
ATOM   2407  CB  LEU C   4       1.339 -28.919 225.873  1.00 18.59           C
ATOM   2408  CG  LEU C   4       0.059 -29.720 225.609  1.00 17.41           C
ATOM   2409  CD1 LEU C   4       0.172 -31.087 226.279  1.00 23.31           C
ATOM   2410  CD2 LEU C   4      -1.165 -28.978 226.115  1.00 14.48           C
ATOM   2411  N   GLN C   5       2.778 -25.603 225.558  1.00 19.85           N
ATOM   2412  CA  GLN C   5       3.967 -24.812 225.872  1.00 17.87           C
ATOM   2413  C   GLN C   5       4.077 -24.571 227.368  1.00 20.58           C
ATOM   2414  O   GLN C   5       3.253 -23.868 227.946  1.00 20.81           O
ATOM   2415  CB  GLN C   5       3.927 -23.482 225.124  1.00 20.91           C
ATOM   2416  N   GLU C   6       5.089 -25.160 227.997  1.00 18.87           N
ATOM   2417  CA  GLU C   6       5.285 -24.997 229.432  1.00 20.08           C
ATOM   2418  C   GLU C   6       6.284 -23.896 229.733  1.00 19.38           C
ATOM   2419  O   GLU C   6       7.264 -23.740 229.018  1.00 20.93           O
ATOM   2420  CB  GLU C   6       5.783 -26.291 230.062  1.00 23.13           C
ATOM   2421  CG  GLU C   6       4.886 -27.491 229.866  1.00 23.38           C
ATOM   2422  CD  GLU C   6       5.688 -28.773 229.916  1.00 27.49           C
ATOM   2423  OE1 GLU C   6       6.921 -28.683 229.758  1.00 42.58           O
ATOM   2424  OE2 GLU C   6       5.109 -29.857 230.121  1.00 19.33           O
ATOM   2425  N   SER C   7       6.052 -23.149 230.808  1.00 16.09           N
ATOM   2426  CA  SER C   7       7.015 -22.122 231.219  1.00 16.41           C
ATOM   2427  C   SER C   7       6.885 -21.841 232.704  1.00 15.66           C
ATOM   2428  O   SER C   7       5.991 -22.364 233.352  1.00 16.23           O
ATOM   2429  CB  SER C   7       6.811 -20.835 230.425  1.00 21.55           C
ATOM   2430  OG  SER C   7       5.530 -20.293 230.677  1.00 21.97           O
ATOM   2431  N   GLY C   8       7.784 -21.016 233.236  1.00 21.71           N
ATOM   2432  CA  GLY C   8       7.694 -20.591 234.621  1.00 23.03           C
ATOM   2433  C   GLY C   8       8.513 -21.398 235.612  1.00 26.08           C
ATOM   2434  O   GLY C   8       8.513 -21.098 236.808  1.00 24.00           O
ATOM   2435  N   GLY C   9       9.215 -22.420 235.135  1.00 21.02           N
ATOM   2436  CA  GLY C   9       9.996 -23.253 236.041  1.00 25.94           C
ATOM   2437  C   GLY C   9      11.302 -22.585 236.425  1.00 25.15           C
ATOM   2438  O   GLY C   9      11.489 -21.394 236.197  1.00 28.70           O
ATOM   2439  N   GLY C  10      12.216 -23.351 237.004  1.00 21.52           N
ATOM   2440  CA  GLY C  10      13.530 -22.824 237.311  1.00 22.82           C
ATOM   2441  C   GLY C  10      14.028 -23.179 238.693  1.00 17.41           C
ATOM   2442  O   GLY C  10      13.530 -24.103 239.334  1.00 18.75           O
ATOM   2443  N   LEU C  11      15.026 -22.426 239.138  1.00 17.94           N
ATOM   2444  CA  LEU C  11      15.680 -22.638 240.418  1.00 19.93           C
ATOM   2445  C   LEU C  11      15.096 -21.683 241.456  1.00 26.01           C
ATOM   2446  O   LEU C  11      14.923 -20.499 241.179  1.00 28.29           O
ATOM   2447  CB  LEU C  11      17.188 -22.424 240.271  1.00 22.46           C
ATOM   2448  CG  LEU C  11      18.080 -22.507 241.509  1.00 22.93           C
ATOM   2449  CD1 LEU C  11      18.015 -23.891 242.122  1.00 25.74           C
ATOM   2450  CD2 LEU C  11      19.509 -22.145 241.144  1.00 38.47           C
ATOM   2451  N   VAL C  12      14.785 -22.192 242.642  1.00 16.61           N
ATOM   2452  CA  VAL C  12      14.230 -21.346 243.694  1.00 16.35           C
ATOM   2453  C   VAL C  12      14.811 -21.784 245.038  1.00 24.51           C
ATOM   2454  O   VAL C  12      15.249 -22.925 245.190  1.00 21.44           O
ATOM   2455  CB  VAL C  12      12.666 -21.410 243.691  1.00 22.72           C
ATOM   2456  CG1 VAL C  12      12.188 -22.768 244.130  1.00 22.33           C
ATOM   2457  CG2 VAL C  12      12.052 -20.321 244.554  1.00 29.45           C
ATOM   2458  N   GLN C  13      14.865 -20.866 245.999  1.00 24.28           N
ATOM   2459  CA  GLN C  13      15.315 -21.206 247.341  1.00 19.46           C
ATOM   2460  C   GLN C  13      14.216 -21.975 248.065  1.00 16.42           C
ATOM   2461  O   GLN C  13      13.034 -21.810 247.761  1.00 15.78           O
ATOM   2462  CB  GLN C  13      15.687 -19.948 248.128  1.00 20.80           C
ATOM   2463  CG  GLN C  13      16.754 -19.084 247.477  1.00 31.91           C
ATOM   2464  CD  GLN C  13      18.156 -19.442 247.924  1.00 47.11           C
ATOM   2465  OE1 GLN C  13      18.358 -20.395 248.676  1.00 45.97           O
ATOM   2466  NE2 GLN C  13      19.137 -18.670 247.468  1.00 54.43           N
ATOM   2467  N   PRO C  14      14.596 -22.825 249.028  1.00 18.39           N
ATOM   2468  CA  PRO C  14      13.574 -23.495 249.835  1.00 17.23           C
ATOM   2469  C   PRO C  14      12.650 -22.491 250.502  1.00 18.10           C
ATOM   2470  O   PRO C  14      13.114 -21.485 251.062  1.00 17.63           O
ATOM   2471  CB  PRO C  14      14.394 -24.260 250.878  1.00 22.56           C
ATOM   2472  CG  PRO C  14      15.707 -24.504 250.201  1.00 25.31           C
ATOM   2473  CD  PRO C  14      15.958 -23.272 249.376  1.00 21.28           C
ATOM   2474  N   GLY C  15      11.351 -22.760 250.418  1.00 16.12           N
ATOM   2475  CA  GLY C  15      10.340 -21.908 251.003  1.00 15.56           C
ATOM   2476  C   GLY C  15       9.799 -20.898 250.012  1.00 19.64           C
ATOM   2477  O   GLY C  15       8.833 -20.189 250.297  1.00 20.06           O
ATOM   2478  N   GLY C  16      10.440 -20.831 248.850  1.00 16.01           N
ATOM   2479  CA  GLY C  16      10.100 -19.866 247.814  1.00 16.03           C
ATOM   2480  C   GLY C  16       8.915 -20.315 246.986  1.00 18.68           C
ATOM   2481  O   GLY C  16       8.290 -21.334 247.297  1.00 14.37           O
ATOM   2482  N   SER C  17       8.607 -19.551 245.940  1.00 16.43           N
ATOM   2483  CA  SER C  17       7.442 -19.832 245.109  1.00 15.48           C
ATOM   2484  C   SER C  17       7.732 -19.696 243.610  1.00 13.87           C
ATOM   2485  O   SER C  17       8.671 -19.005 243.195  1.00 18.34           O
ATOM   2486  CB  SER C  17       6.277 -18.915 245.505  1.00 18.45           C
ATOM   2487  OG  SER C  17       6.587 -17.560 245.279  1.00 29.40           O
ATOM   2488  N   LEU C  18       6.920 -20.384 242.813  1.00 15.56           N
ATOM   2489  CA  LEU C  18       7.008 -20.363 241.361  1.00 14.75           C
ATOM   2490  C   LEU C  18       5.607 -20.448 240.824  1.00 16.13           C
ATOM   2491  O   LEU C  18       4.718 -20.952 241.508  1.00 16.62           O
ATOM   2492  CB  LEU C  18       7.800 -21.552 240.825  1.00 21.26           C
ATOM   2493  CG  LEU C  18       9.280 -21.649 241.144  1.00 22.14           C
ATOM   2494  CD1 LEU C  18       9.808 -22.987 240.631  1.00 24.74           C
ATOM   2495  CD2 LEU C  18       9.990 -20.471 240.500  1.00 23.00           C
ATOM   2496  N  AARG C  19       5.405 -19.995 239.590  1.00 13.98           N
ATOM   2497  CA AARG C  19       4.114 -20.167 238.930  1.00 15.41           C
ATOM   2498  C  AARG C  19       4.306 -20.784 237.546  1.00 18.29           C
ATOM   2499  O  AARG C  19       4.799 -20.120 236.632  1.00 21.10           O
ATOM   2500  CB AARG C  19       3.373 -18.829 238.818  1.00 16.51           C
ATOM   2501  CG AARG C  19       1.868 -18.973 238.570  1.00 19.44           C
ATOM   2502  CD AARG C  19       1.254 -17.697 237.996  1.00 23.79           C
ATOM   2503  NE AARG C  19      -0.206 -17.744 238.018  1.00 24.21           N
ATOM   2504  CZ AARG C  19      -1.000 -16.936 237.322  1.00 30.92           C
ATOM   2505  NH1AARG C  19      -0.481 -16.009 236.529  1.00 37.24           N
ATOM   2506  NH2AARG C  19      -2.319 -17.063 237.413  1.00 28.52           N
ATOM   2507  N   LEU C  20       3.927 -22.054 237.393  1.00 14.61           N
ATOM   2508  CA  LEU C  20       4.054 -22.732 236.109  1.00 16.20           C
ATOM   2509  C   LEU C  20       2.874 -22.402 235.218  1.00 18.02           C
ATOM   2510  O   LEU C  20       1.736 -22.270 235.691  1.00 15.78           O
ATOM   2511  CB  LEU C  20       4.136 -24.250 236.264  1.00 16.96           C
ATOM   2512  CG  LEU C  20       5.159 -24.815 237.235  1.00 21.48           C
ATOM   2513  CD1 LEU C  20       5.187 -26.330 237.145  1.00 16.33           C
ATOM   2514  CD2 LEU C  20       6.525 -24.225 236.962  1.00 20.07           C
ATOM   2515  N   PHE C  21       3.165 -22.288 233.927  1.00 14.72           N
ATOM   2516  CA  PHE C  21       2.178 -21.984 232.894  1.00 17.16           C
ATOM   2517  C   PHE C  21       2.164 -23.101 231.877  1.00 17.09           C
ATOM   2518  O   PHE C  21       3.213 -23.626 231.508  1.00 14.58           O
ATOM   2519  CB  PHE C  21       2.501 -20.676 232.155  1.00 21.14           C
ATOM   2520  CG  PHE C  21       2.422 -19.440 233.001  1.00 26.99           C
ATOM   2521  CD1 PHE C  21       1.330 -18.595 232.911  1.00 35.18           C
ATOM   2522  CD2 PHE C  21       3.460 -19.096 233.847  1.00 33.21           C
ATOM   2523  CE1 PHE C  21       1.264 -17.435 233.677  1.00 39.65           C
ATOM   2524  CE2 PHE C  21       3.399 -17.946 234.612  1.00 35.54           C
ATOM   2525  CZ  PHE C  21       2.299 -17.117 234.530  1.00 32.54           C
ATOM   2526  N   CYS C  22       0.978 -23.437 231.390  1.00 16.74           N
ATOM   2527  CA  CYS C  22       0.845 -24.321 230.253  1.00 15.26           C
ATOM   2528  C   CYS C  22      -0.072 -23.630 229.256  1.00 17.41           C
ATOM   2529  O   CYS C  22      -1.245 -23.412 229.555  1.00 22.15           O
ATOM   2530  CB  CYS C  22       0.274 -25.675 230.671  1.00 16.29           C
ATOM   2531  SG  CYS C  22       0.038 -26.838 229.288  1.00 30.87           S
ATOM   2532  N   ALA C  23       0.472 -23.261 228.100  1.00 15.88           N
ATOM   2533  CA  ALA C  23      -0.310 -22.626 227.039  1.00 20.38           C
ATOM   2534  C   ALA C  23      -0.616 -23.652 225.951  1.00 19.11           C
ATOM   2535  O   ALA C  23       0.297 -24.215 225.355  1.00 20.19           O
ATOM   2536  CB  ALA C  23       0.441 -21.440 226.460  1.00 23.54           C
ATOM   2537  N   ALA C  24      -1.896 -23.892 225.693  1.00 17.65           N
ATOM   2538  CA  ALA C  24      -2.283 -24.985 224.813  1.00 18.26           C
ATOM   2539  C   ALA C  24      -2.818 -24.474 223.490  1.00 19.98           C
ATOM   2540  O   ALA C  24      -3.405 -23.397 223.423  1.00 21.65           O
ATOM   2541  CB  ALA C  24      -3.323 -25.857 225.486  1.00 21.16           C
ATOM   2542  N   SER C  25      -2.608 -25.250 222.437  1.00 17.16           N
ATOM   2543  CA  SER C  25      -3.273 -24.985 221.162  1.00 18.89           C
ATOM   2544  C   SER C  25      -3.434 -26.282 220.384  1.00 24.60           C
ATOM   2545  O   SER C  25      -2.782 -27.277 220.689  1.00 21.68           O
ATOM   2546  CB  SER C  25      -2.488 -23.971 220.336  1.00 26.75           C
ATOM   2547  OG  SER C  25      -1.200 -24.468 220.034  1.00 34.69           O
ATOM   2548  N   GLY C  26      -4.308 -26.266 219.385  1.00 20.14           N
ATOM   2549  CA  GLY C  26      -4.468 -27.394 218.480  1.00 22.90           C
ATOM   2550  C   GLY C  26      -5.562 -28.387 218.841  1.00 20.13           C
ATOM   2551  O   GLY C  26      -5.756 -29.385 218.142  1.00 19.87           O
ATOM   2552  N   PHE C  27      -6.268 -28.125 219.937  1.00 20.19           N
ATOM   2553  CA  PHE C  27      -7.413 -28.941 220.336  1.00 18.57           C
ATOM   2554  C   PHE C  27      -8.443 -28.078 221.061  1.00 21.77           C
ATOM   2555  O   PHE C  27      -8.166 -26.927 221.404  1.00 19.33           O
ATOM   2556  CB  PHE C  27      -6.982 -30.118 221.221  1.00 18.70           C
ATOM   2557  CG  PHE C  27      -6.263 -29.714 222.483  1.00 17.49           C
ATOM   2558  CD1 PHE C  27      -6.954 -29.546 223.675  1.00 16.19           C
ATOM   2559  CD2 PHE C  27      -4.893 -29.511 222.473  1.00 21.70           C
ATOM   2560  CE1 PHE C  27      -6.278 -29.178 224.840  1.00 15.37           C
ATOM   2561  CE2 PHE C  27      -4.214 -29.148 223.626  1.00 19.36           C
ATOM   2562  CZ  PHE C  27      -4.903 -28.977 224.808  1.00 18.26           C
ATOM   2563  N   THR C  28      -9.636 -28.623 221.279  1.00 16.98           N
ATOM   2564  CA  THR C  28     -10.702 -27.855 221.924  1.00 18.02           C
ATOM   2565  C   THR C  28     -10.441 -27.786 223.422  1.00 18.10           C
ATOM   2566  O   THR C  28     -10.785 -28.706 224.157  1.00 15.71           O
ATOM   2567  CB  THR C  28     -12.079 -28.478 221.666  1.00 22.28           C
ATOM   2568  OG1 THR C  28     -12.278 -28.596 220.253  1.00 27.69           O
ATOM   2569  CG2 THR C  28     -13.171 -27.611 222.265  1.00 26.50           C
ATOM   2570  N   PHE C  29      -9.816 -26.698 223.861  1.00 14.75           N
ATOM   2571  CA  PHE C  29      -9.355 -26.571 225.246  1.00 16.20           C
ATOM   2572  C   PHE C  29     -10.463 -26.821 226.277  1.00 15.10           C
ATOM   2573  O   PHE C  29     -10.248 -27.512 227.283  1.00 14.88           O
ATOM   2574  CB  PHE C  29      -8.747 -25.175 225.435  1.00 19.38           C
ATOM   2575  CG  PHE C  29      -7.984 -24.995 226.716  1.00 17.91           C
ATOM   2576  CD1 PHE C  29      -6.760 -25.628 226.914  1.00 16.54           C
ATOM   2577  CD2 PHE C  29      -8.463 -24.152 227.699  1.00 16.40           C
ATOM   2578  CE1 PHE C  29      -6.048 -25.438 228.082  1.00 17.78           C
ATOM   2579  CE2 PHE C  29      -7.759 -23.957 228.866  1.00 17.07           C
ATOM   2580  CZ  PHE C  29      -6.542 -24.603 229.061  1.00 17.49           C
ATOM   2581  N   SER C  30     -11.654 -26.277 226.026  1.00 15.68           N
ATOM   2582  CA  SER C  30     -12.737 -26.383 227.002  1.00 19.45           C
ATOM   2583  C   SER C  30     -13.324 -27.793 227.131  1.00 19.06           C
ATOM   2584  O   SER C  30     -14.206 -28.016 227.955  1.00 21.64           O
ATOM   2585  CB  SER C  30     -13.864 -25.397 226.662  1.00 19.93           C
ATOM   2586  OG  SER C  30     -14.405 -25.680 225.389  1.00 23.04           O
ATOM   2587  N  ASER C  31     -12.836 -28.733 226.325  1.00 14.39           N
ATOM   2588  CA ASER C  31     -13.304 -30.115 226.419  1.00 16.93           C
ATOM   2589  C  ASER C  31     -12.290 -30.982 227.161  1.00 17.16           C
ATOM   2590  O  ASER C  31     -12.563 -32.145 227.467  1.00 13.73           O
ATOM   2591  CB ASER C  31     -13.572 -30.696 225.029  1.00 18.79           C
ATOM   2592  OG ASER C  31     -14.664 -30.040 224.408  1.00 15.35           O
ATOM   2593  N   TYR C  32     -11.130 -30.402 227.458  1.00 13.87           N
ATOM   2594  CA  TYR C  32     -10.012 -31.160 228.022  1.00 12.55           C
ATOM   2595  C   TYR C  32      -9.738 -30.815 229.469  1.00 14.72           C
ATOM   2596  O   TYR C  32      -9.709 -29.648 229.837  1.00 13.00           O
ATOM   2597  CB  TYR C  32      -8.722 -30.925 227.215  1.00 14.08           C
ATOM   2598  CG  TYR C  32      -8.636 -31.722 225.931  1.00 11.86           C
ATOM   2599  CD1 TYR C  32      -7.655 -32.687 225.759  1.00 10.98           C
ATOM   2600  CD2 TYR C  32      -9.537 -31.514 224.899  1.00 11.44           C
ATOM   2601  CE1 TYR C  32      -7.559 -33.416 224.594  1.00 13.59           C
ATOM   2602  CE2 TYR C  32      -9.457 -32.252 223.718  1.00 12.61           C
ATOM   2603  CZ  TYR C  32      -8.458 -33.198 223.578  1.00 14.50           C
ATOM   2604  OH  TYR C  32      -8.358 -33.929 222.427  1.00 19.25           O
ATOM   2605  N   ALA C  33      -9.527 -31.843 230.279  1.00 12.01           N
ATOM   2606  CA  ALA C  33      -8.989 -31.657 231.619  1.00 12.55           C
ATOM   2607  C   ALA C  33      -7.501 -31.338 231.503  1.00 12.33           C
ATOM   2608  O   ALA C  33      -6.826 -31.860 230.614  1.00 10.52           O
ATOM   2609  CB  ALA C  33      -9.211 -32.893 232.458  1.00 12.25           C
ATOM   2610  N   MET C  34      -6.996 -30.474 232.387  1.00 11.11           N
ATOM   2611  CA  MET C  34      -5.588 -30.072 232.328  1.00 10.82           C
ATOM   2612  C   MET C  34      -4.924 -30.485 233.618  1.00  9.53           C
ATOM   2613  O   MET C  34      -5.512 -30.346 234.691  1.00 11.69           O
ATOM   2614  CB  MET C  34      -5.447 -28.564 232.110  1.00 10.69           C
ATOM   2615  CG  MET C  34      -6.030 -28.071 230.785  1.00 12.57           C
ATOM   2616  SD  MET C  34      -5.154 -28.778 229.374  1.00 18.06           S
ATOM   2617  CE  MET C  34      -3.552 -28.025 229.617  1.00 19.46           C
ATOM   2618  N   ARG C  35      -3.707 -31.011 233.515  1.00 11.31           N
ATOM   2619  CA  ARG C  35      -3.032 -31.578 234.690  1.00 10.89           C
ATOM   2620  C   ARG C  35      -1.555 -31.229 234.707  1.00  8.86           C
ATOM   2621  O   ARG C  35      -0.960 -30.952 233.657  1.00 10.70           O
ATOM   2622  CB  ARG C  35      -3.181 -33.107 234.718  1.00 10.25           C
ATOM   2623  CG  ARG C  35      -4.626 -33.619 234.775  1.00  9.14           C
ATOM   2624  CD  ARG C  35      -5.233 -33.856 233.377  1.00  9.04           C
ATOM   2625  NE  ARG C  35      -4.636 -35.000 232.666  1.00  9.05           N
ATOM   2626  CZ  ARG C  35      -4.903 -36.276 232.947  1.00 12.72           C
ATOM   2627  NH1 ARG C  35      -5.720 -36.586 233.948  1.00 11.83           N
ATOM   2628  NH2 ARG C  35      -4.343 -37.251 232.235  1.00 11.19           N
ATOM   2629  N   TRP C  36      -0.967 -31.240 235.908  1.00 10.81           N
ATOM   2630  CA  TRP C  36       0.487 -31.285 236.044  1.00 10.97           C
ATOM   2631  C   TRP C  36       0.890 -32.590 236.716  1.00 10.43           C
ATOM   2632  O   TRP C  36       0.285 -32.981 237.721  1.00 10.43           O
ATOM   2633  CB  TRP C  36       1.014 -30.104 236.869  1.00 10.44           C
ATOM   2634  CG  TRP C  36       0.991 -28.785 236.165  1.00 12.65           C
ATOM   2635  CD1 TRP C  36       0.038 -27.813 236.267  1.00 19.62           C
ATOM   2636  CD2 TRP C  36       1.974 -28.289 235.250  1.00 18.42           C
ATOM   2637  NE1 TRP C  36       0.367 -26.744 235.466  1.00 22.41           N
ATOM   2638  CE2 TRP C  36       1.553 -27.014 234.835  1.00 19.16           C
ATOM   2639  CE3 TRP C  36       3.167 -28.805 234.737  1.00 17.03           C
ATOM   2640  CZ2 TRP C  36       2.284 -26.243 233.933  1.00 24.27           C
ATOM   2641  CZ3 TRP C  36       3.897 -28.031 233.845  1.00 16.67           C
ATOM   2642  CH2 TRP C  36       3.450 -26.770 233.455  1.00 21.92           C
ATOM   2643  N   TYR C  37       1.900 -33.242 236.139  1.00 10.66           N
ATOM   2644  CA  TYR C  37       2.561 -34.404 236.715  1.00 10.94           C
ATOM   2645  C   TYR C  37       3.986 -33.998 237.051  1.00 11.41           C
ATOM   2646  O   TYR C  37       4.465 -32.955 236.591  1.00 13.74           O
ATOM   2647  CB  TYR C  37       2.575 -35.589 235.748  1.00 10.93           C
ATOM   2648  CG  TYR C  37       1.223 -36.210 235.516  1.00 12.87           C
ATOM   2649  CD1 TYR C  37       0.280 -35.575 234.715  1.00 10.03           C
ATOM   2650  CD2 TYR C  37       0.886 -37.428 236.099  1.00 12.69           C
ATOM   2651  CE1 TYR C  37      -0.981 -36.139 234.506  1.00 12.52           C
ATOM   2652  CE2 TYR C  37      -0.364 -37.999 235.898  1.00 13.10           C
ATOM   2653  CZ  TYR C  37      -1.291 -37.348 235.095  1.00 14.83           C
ATOM   2654  OH  TYR C  37      -2.535 -37.912 234.877  1.00 12.61           O
ATOM   2655  N   ARG C  38       4.671 -34.800 237.857  1.00 11.65           N
ATOM   2656  CA  ARG C  38       6.096 -34.551 238.065  1.00  9.45           C
ATOM   2657  C   ARG C  38       6.837 -35.866 238.238  1.00  9.74           C
ATOM   2658  O   ARG C  38       6.260 -36.876 238.629  1.00 14.22           O
ATOM   2659  CB  ARG C  38       6.339 -33.638 239.270  1.00 10.82           C
ATOM   2660  CG  ARG C  38       6.099 -34.306 240.621  1.00 12.38           C
ATOM   2661  CD  ARG C  38       6.213 -33.288 241.759  1.00 15.41           C
ATOM   2662  NE  ARG C  38       5.884 -33.910 243.041  1.00 15.64           N
ATOM   2663  CZ  ARG C  38       5.883 -33.271 244.205  1.00 18.64           C
ATOM   2664  NH1 ARG C  38       6.174 -31.977 244.261  1.00 16.27           N
ATOM   2665  NH2 ARG C  38       5.580 -33.927 245.317  1.00 20.18           N
ATOM   2666  N   GLN C  39       8.114 -35.850 237.900  1.00 11.46           N
ATOM   2667  CA  GLN C  39       8.949 -37.034 238.035  1.00 14.23           C
ATOM   2668  C   GLN C  39      10.284 -36.596 238.614  1.00 13.27           C
ATOM   2669  O   GLN C  39      11.050 -35.869 237.971  1.00 17.22           O
ATOM   2670  CB  GLN C  39       9.123 -37.744 236.681  1.00 16.54           C
ATOM   2671  CG  GLN C  39       9.803 -39.118 236.764  1.00 19.75           C
ATOM   2672  CD  GLN C  39       9.629 -39.933 235.491  1.00 27.45           C
ATOM   2673  OE1 GLN C  39       8.725 -39.678 234.690  1.00 24.55           O
ATOM   2674  NE2 GLN C  39      10.495 -40.919 235.300  1.00 38.09           N
ATOM   2675  N   ALA C  40      10.536 -37.022 239.847  1.00 19.75           N
ATOM   2676  CA  ALA C  40      11.790 -36.736 240.525  1.00 26.26           C
ATOM   2677  C   ALA C  40      12.822 -37.780 240.119  1.00 32.62           C
ATOM   2678  O   ALA C  40      12.454 -38.861 239.661  1.00 29.24           O
ATOM   2679  CB  ALA C  40      11.583 -36.724 242.037  1.00 31.01           C
ATOM   2680  N   PRO C  41      14.119 -37.460 240.264  1.00 34.82           N
ATOM   2681  CA  PRO C  41      15.137 -38.451 239.901  1.00 37.15           C
ATOM   2682  C   PRO C  41      14.928 -39.782 240.619  1.00 37.88           C
ATOM   2683  O   PRO C  41      14.750 -39.801 241.838  1.00 39.23           O
ATOM   2684  CB  PRO C  41      16.452 -37.785 240.340  1.00 43.55           C
ATOM   2685  CG  PRO C  41      16.043 -36.703 241.293  1.00 42.03           C
ATOM   2686  CD  PRO C  41      14.728 -36.220 240.774  1.00 39.89           C
ATOM   2687  N   GLY C  42      14.918 -40.873 239.859  1.00 39.89           N
ATOM   2688  CA  GLY C  42      14.799 -42.202 240.432  1.00 39.88           C
ATOM   2689  C   GLY C  42      13.448 -42.538 241.048  1.00 40.74           C
ATOM   2690  O   GLY C  42      13.318 -43.537 241.755  1.00 43.42           O
ATOM   2691  N   LYS C  43      12.438 -41.712 240.792  1.00 29.55           N
ATOM   2692  CA  LYS C  43      11.107 -41.986 241.316  1.00 29.17           C
ATOM   2693  C   LYS C  43      10.077 -42.086 240.204  1.00 30.28           C
ATOM   2694  O   LYS C  43      10.308 -41.626 239.090  1.00 29.08           O
ATOM   2695  CB  LYS C  43      10.689 -40.910 242.313  1.00 29.54           C
ATOM   2696  CG  LYS C  43      11.503 -40.932 243.593  1.00 39.10           C
ATOM   2697  CD  LYS C  43      10.933 -39.978 244.626  1.00 49.33           C
ATOM   2698  CE  LYS C  43      11.726 -40.052 245.922  1.00 59.24           C
ATOM   2699  NZ  LYS C  43      11.743 -41.434 246.480  1.00 68.25           N
ATOM   2700  N   GLU C  44       8.939 -42.691 240.519  1.00 23.67           N
ATOM   2701  CA  GLU C  44       7.851 -42.814 239.553  1.00 21.70           C
ATOM   2702  C   GLU C  44       7.151 -41.480 239.336  1.00 22.91           C
ATOM   2703  O   GLU C  44       7.058 -40.653 240.243  1.00 24.43           O
ATOM   2704  CB  GLU C  44       6.841 -43.865 240.016  1.00 29.90           C
ATOM   2705  N   ARG C  45       6.650 -41.268 238.127  1.00 17.75           N
ATOM   2706  CA  ARG C  45       5.881 -40.065 237.848  1.00 15.94           C
ATOM   2707  C   ARG C  45       4.577 -40.072 238.652  1.00 19.97           C
ATOM   2708  O   ARG C  45       3.946 -41.128 238.815  1.00 18.50           O
ATOM   2709  CB  ARG C  45       5.596 -39.959 236.343  1.00 17.65           C
ATOM   2710  CG  ARG C  45       4.988 -38.635 235.919  1.00 18.93           C
ATOM   2711  CD  ARG C  45       4.909 -38.499 234.397  1.00 16.90           C
ATOM   2712  NE  ARG C  45       6.221 -38.652 233.758  1.00 16.34           N
ATOM   2713  CZ  ARG C  45       6.456 -38.399 232.469  1.00 22.77           C
ATOM   2714  NH1 ARG C  45       5.472 -37.970 231.691  1.00 17.79           N
ATOM   2715  NH2 ARG C  45       7.670 -38.570 231.955  1.00 20.81           N
ATOM   2716  N   GLU C  46       4.187 -38.904 239.165  1.00 16.24           N
ATOM   2717  CA  GLU C  46       2.960 -38.784 239.947  1.00 15.63           C
ATOM   2718  C   GLU C  46       2.132 -37.581 239.533  1.00 14.95           C
ATOM   2719  O   GLU C  46       2.667 -36.557 239.104  1.00 13.99           O
ATOM   2720  CB  GLU C  46       3.271 -38.686 241.449  1.00 17.58           C
ATOM   2721  CG  GLU C  46       4.094 -37.460 241.825  1.00 19.67           C
ATOM   2722  CD  GLU C  46       4.268 -37.275 243.331  1.00 32.40           C
ATOM   2723  OE1 GLU C  46       5.206 -36.548 243.725  1.00 28.93           O
ATOM   2724  OE2 GLU C  46       3.475 -37.845 244.116  1.00 33.10           O
ATOM   2725  N   LEU C  47       0.817 -37.709 239.667  1.00 11.53           N
ATOM   2726  CA  LEU C  47      -0.070 -36.577 239.438  1.00 11.63           C
ATOM   2727  C   LEU C  47       0.080 -35.557 240.565  1.00 13.68           C
ATOM   2728  O   LEU C  47       0.021 -35.914 241.742  1.00 16.19           O
ATOM   2729  CB  LEU C  47      -1.528 -37.055 239.325  1.00 13.60           C
ATOM   2730  CG  LEU C  47      -2.610 -35.986 239.151  1.00 15.41           C
ATOM   2731  CD1 LEU C  47      -2.483 -35.300 237.809  1.00 13.73           C
ATOM   2732  CD2 LEU C  47      -4.006 -36.604 239.307  1.00 16.78           C
ATOM   2733  N   VAL C  48       0.260 -34.289 240.198  1.00 10.16           N
ATOM   2734  CA  VAL C  48       0.427 -33.214 241.171  1.00 11.37           C
ATOM   2735  C   VAL C  48      -0.890 -32.475 241.380  1.00 10.35           C
ATOM   2736  O   VAL C  48      -1.317 -32.236 242.517  1.00 12.30           O
ATOM   2737  CB  VAL C  48       1.509 -32.216 240.707  1.00 13.68           C
ATOM   2738  CG1 VAL C  48       1.567 -30.998 241.615  1.00 15.46           C
ATOM   2739  CG2 VAL C  48       2.847 -32.918 240.611  1.00 15.98           C
ATOM   2740  N   ALA C  49      -1.522 -32.110 240.271  1.00 11.50           N
ATOM   2741  CA  ALA C  49      -2.742 -31.309 240.313  1.00 11.25           C
ATOM   2742  C   ALA C  49      -3.529 -31.510 239.034  1.00 13.59           C
ATOM   2743  O   ALA C  49      -2.952 -31.694 237.962  1.00 10.25           O
ATOM   2744  CB  ALA C  49      -2.412 -29.820 240.515  1.00 13.37           C
ATOM   2745  N   ALA C  50      -4.849 -31.473 239.156  1.00 14.02           N
ATOM   2746  CA  ALA C  50      -5.725 -31.661 238.011  1.00  9.82           C
ATOM   2747  C   ALA C  50      -6.926 -30.714 238.107  1.00 13.57           C
ATOM   2748  O   ALA C  50      -7.408 -30.417 239.204  1.00 12.82           O
ATOM   2749  CB  ALA C  50      -6.190 -33.119 237.938  1.00 10.25           C
ATOM   2750  N   ILE C  51      -7.404 -30.241 236.959  1.00 10.40           N
ATOM   2751  CA  ILE C  51      -8.585 -29.396 236.951  1.00 12.52           C
ATOM   2752  C   ILE C  51      -9.519 -29.844 235.834  1.00 11.74           C
ATOM   2753  O   ILE C  51      -9.069 -30.185 234.734  1.00 12.56           O
ATOM   2754  CB  ILE C  51      -8.207 -27.899 236.791  1.00 15.06           C
ATOM   2755  CG1 ILE C  51      -9.441 -27.004 236.947  1.00 14.19           C
ATOM   2756  CG2 ILE C  51      -7.480 -27.640 235.467  1.00 14.24           C
ATOM   2757  CD1 ILE C  51      -9.099 -25.555 237.287  1.00 16.30           C
ATOM   2758  N   THR C  52     -10.816 -29.844 236.119  1.00 11.98           N
ATOM   2759  CA  THR C  52     -11.809 -30.225 235.109  1.00 18.13           C
ATOM   2760  C   THR C  52     -11.878 -29.228 233.951  1.00 15.08           C
ATOM   2761  O   THR C  52     -11.387 -28.111 234.061  1.00 14.38           O
ATOM   2762  CB  THR C  52     -13.212 -30.355 235.718  1.00 17.92           C
ATOM   2763  OG1 THR C  52     -13.546 -29.147 236.408  1.00 15.80           O
ATOM   2764  CG2 THR C  52     -13.258 -31.525 236.683  1.00 16.64           C
ATOM   2765  N   SER C  53     -12.506 -29.635 232.849  1.00 14.55           N
ATOM   2766  CA  SER C  53     -12.569 -28.792 231.651  1.00 14.91           C
ATOM   2767  C   SER C  53     -13.213 -27.424 231.911  1.00 16.81           C
ATOM   2768  O   SER C  53     -12.733 -26.411 231.408  1.00 21.72           O
ATOM   2769  CB  SER C  53     -13.308 -29.526 230.524  1.00 19.83           C
ATOM   2770  OG  SER C  53     -14.591 -29.942 230.941  1.00 23.84           O
ATOM   2771  N   ALA C  54     -14.288 -27.382 232.696  1.00 17.31           N
ATOM   2772  CA  ALA C  54     -14.934 -26.107 233.008  1.00 22.23           C
ATOM   2773  C   ALA C  54     -14.289 -25.388 234.189  1.00 24.19           C
ATOM   2774  O   ALA C  54     -14.643 -24.248 234.483  1.00 27.83           O
ATOM   2775  CB  ALA C  54     -16.428 -26.317 233.285  1.00 23.40           C
ATOM   2776  N   GLY C  55     -13.359 -26.056 234.872  1.00 18.41           N
ATOM   2777  CA  GLY C  55     -12.639 -25.463 235.988  1.00 19.09           C
ATOM   2778  C   GLY C  55     -13.312 -25.557 237.347  1.00 21.48           C
ATOM   2779  O   GLY C  55     -12.820 -24.987 238.323  1.00 24.34           O
ATOM   2780  N   GLY C  56     -14.414 -26.299 237.427  1.00 18.87           N
ATOM   2781  CA  GLY C  56     -15.226 -26.334 238.633  1.00 22.43           C
ATOM   2782  C   GLY C  56     -14.734 -27.259 239.732  1.00 23.50           C
ATOM   2783  O   GLY C  56     -15.166 -27.133 240.873  1.00 24.54           O
ATOM   2784  N   SER C  57     -13.842 -28.190 239.394  1.00 18.89           N
ATOM   2785  CA  SER C  57     -13.286 -29.131 240.373  1.00 16.34           C
ATOM   2786  C   SER C  57     -11.780 -29.266 240.225  1.00 16.03           C
ATOM   2787  O   SER C  57     -11.239 -29.254 239.111  1.00 15.67           O
ATOM   2788  CB  SER C  57     -13.922 -30.520 240.239  1.00 24.02           C
ATOM   2789  OG  SER C  57     -15.324 -30.473 240.369  1.00 24.98           O
ATOM   2790  N   THR C  58     -11.099 -29.411 241.355  1.00 15.45           N
ATOM   2791  CA  THR C  58      -9.656 -29.601 241.342  1.00 12.52           C
ATOM   2792  C   THR C  58      -9.272 -30.810 242.179  1.00 17.58           C
ATOM   2793  O   THR C  58     -10.036 -31.242 243.049  1.00 19.50           O
ATOM   2794  CB  THR C  58      -8.920 -28.357 241.884  1.00 14.00           C
ATOM   2795  OG1 THR C  58      -9.461 -28.004 243.168  1.00 19.21           O
ATOM   2796  CG2 THR C  58      -9.098 -27.177 240.930  1.00 18.86           C
ATOM   2797  N   HIS C  59      -8.085 -31.350 241.916  1.00 11.74           N
ATOM   2798  CA  HIS C  59      -7.554 -32.443 242.721  1.00 12.72           C
ATOM   2799  C   HIS C  59      -6.066 -32.213 242.911  1.00 12.24           C
ATOM   2800  O   HIS C  59      -5.400 -31.774 241.980  1.00 11.77           O
ATOM   2801  CB  HIS C  59      -7.803 -33.797 242.058  1.00 16.97           C
ATOM   2802  CG  HIS C  59      -7.019 -34.917 242.671  1.00 17.57           C
ATOM   2803  ND1 HIS C  59      -7.480 -35.649 243.743  1.00 21.80           N
ATOM   2804  CD2 HIS C  59      -5.790 -35.407 242.381  1.00 21.66           C
ATOM   2805  CE1 HIS C  59      -6.573 -36.548 244.082  1.00 25.61           C
ATOM   2806  NE2 HIS C  59      -5.535 -36.419 243.276  1.00 22.43           N
ATOM   2807  N   TYR C  60      -5.559 -32.491 244.114  1.00 12.28           N
ATOM   2808  CA  TYR C  60      -4.124 -32.373 244.407  1.00 11.34           C
ATOM   2809  C   TYR C  60      -3.587 -33.625 245.083  1.00 16.29           C
ATOM   2810  O   TYR C  60      -4.282 -34.253 245.883  1.00 18.76           O
ATOM   2811  CB  TYR C  60      -3.840 -31.177 245.330  1.00 14.38           C
ATOM   2812  CG  TYR C  60      -4.362 -29.867 244.807  1.00 14.57           C
ATOM   2813  CD1 TYR C  60      -3.605 -29.111 243.927  1.00 14.43           C
ATOM   2814  CD2 TYR C  60      -5.620 -29.393 245.185  1.00 18.19           C
ATOM   2815  CE1 TYR C  60      -4.078 -27.912 243.429  1.00 12.24           C
ATOM   2816  CE2 TYR C  60      -6.110 -28.189 244.689  1.00 17.57           C
ATOM   2817  CZ  TYR C  60      -5.329 -27.459 243.806  1.00 14.51           C
ATOM   2818  OH  TYR C  60      -5.790 -26.271 243.304  1.00 13.27           O
ATOM   2819  N   ALA C  61      -2.341 -33.968 244.781  1.00 14.67           N
ATOM   2820  CA  ALA C  61      -1.616 -34.953 245.571  1.00 14.95           C
ATOM   2821  C   ALA C  61      -1.582 -34.504 247.035  1.00 15.96           C
ATOM   2822  O   ALA C  61      -1.507 -33.309 247.320  1.00 17.08           O
ATOM   2823  CB  ALA C  61      -0.197 -35.137 245.021  1.00 17.32           C
ATOM   2824  N   ASP C  62      -1.659 -35.455 247.960  1.00 17.18           N
ATOM   2825  CA  ASP C  62      -1.618 -35.134 249.391  1.00 18.01           C
ATOM   2826  C   ASP C  62      -0.414 -34.273 249.760  1.00 19.69           C
ATOM   2827  O   ASP C  62      -0.515 -33.389 250.600  1.00 20.42           O
ATOM   2828  CB  ASP C  62      -1.584 -36.410 250.232  1.00 23.26           C
ATOM   2829  CG  ASP C  62      -2.903 -37.145 250.235  1.00 31.91           C
ATOM   2830  OD1 ASP C  62      -3.918 -36.559 249.805  1.00 31.50           O
ATOM   2831  OD2 ASP C  62      -2.920 -38.311 250.687  1.00 37.41           O
ATOM   2832  N   SER C  63       0.721 -34.530 249.115  1.00 16.43           N
ATOM   2833  CA  SER C  63       1.967 -33.863 249.478  1.00 16.89           C
ATOM   2834  C   SER C  63       2.033 -32.386 249.098  1.00 16.47           C
ATOM   2835  O   SER C  63       2.941 -31.684 249.543  1.00 16.11           O
ATOM   2836  CB  SER C  63       3.150 -34.587 248.839  1.00 17.56           C
ATOM   2837  OG  SER C  63       3.030 -34.573 247.426  1.00 22.35           O
ATOM   2838  N   VAL C  64       1.102 -31.913 248.270  1.00 13.86           N
ATOM   2839  CA  VAL C  64       1.117 -30.509 247.854  1.00 16.74           C
ATOM   2840  C   VAL C  64      -0.195 -29.782 248.134  1.00 16.57           C
ATOM   2841  O   VAL C  64      -0.334 -28.607 247.804  1.00 15.20           O
ATOM   2842  CB  VAL C  64       1.418 -30.360 246.341  1.00 14.60           C
ATOM   2843  CG1 VAL C  64       2.688 -31.112 245.963  1.00 13.54           C
ATOM   2844  CG2 VAL C  64       0.232 -30.853 245.503  1.00 14.33           C
ATOM   2845  N   LYS C  65      -1.135 -30.478 248.766  1.00 22.46           N
ATOM   2846  CA  LYS C  65      -2.527 -30.037 248.818  1.00 31.65           C
ATOM   2847  C   LYS C  65      -2.725 -28.656 249.438  1.00 33.69           C
ATOM   2848  O   LYS C  65      -3.620 -27.912 249.030  1.00 38.68           O
ATOM   2849  CB  LYS C  65      -3.367 -31.066 249.580  1.00 39.88           C
ATOM   2850  CG  LYS C  65      -4.862 -30.880 249.419  1.00 47.45           C
ATOM   2851  CD  LYS C  65      -5.629 -31.974 250.134  1.00 51.47           C
ATOM   2852  CE  LYS C  65      -5.262 -33.346 249.598  1.00 49.60           C
ATOM   2853  NZ  LYS C  65      -6.041 -34.417 250.279  1.00 54.19           N
ATOM   2854  N   GLU C  66      -1.889 -28.301 250.405  1.00 27.40           N
ATOM   2855  CA  GLU C  66      -2.075 -27.039 251.117  1.00 35.06           C
ATOM   2856  C   GLU C  66      -1.215 -25.896 250.569  1.00 28.67           C
ATOM   2857  O   GLU C  66      -1.329 -24.760 251.020  1.00 33.93           O
ATOM   2858  CB  GLU C  66      -1.787 -27.248 252.607  1.00 40.77           C
ATOM   2859  CG  GLU C  66      -2.750 -28.223 253.280  1.00 45.96           C
ATOM   2860  CD  GLU C  66      -2.090 -29.074 254.354  1.00 54.26           C
ATOM   2861  OE1 GLU C  66      -0.905 -29.433 254.192  1.00 60.38           O
ATOM   2862  OE2 GLU C  66      -2.760 -29.391 255.361  1.00 53.00           O
ATOM   2863  N   ARG C  67      -0.378 -26.200 249.581  1.00 15.65           N
ATOM   2864  CA  ARG C  67       0.645 -25.279 249.097  1.00 16.31           C
ATOM   2865  C   ARG C  67       0.513 -24.899 247.620  1.00 18.37           C
ATOM   2866  O   ARG C  67       1.015 -23.850 247.194  1.00 14.78           O
ATOM   2867  CB  ARG C  67       2.031 -25.891 249.312  1.00 15.27           C
ATOM   2868  CG  ARG C  67       2.312 -26.285 250.748  1.00 17.30           C
ATOM   2869  CD  ARG C  67       3.732 -26.840 250.913  1.00 18.86           C
ATOM   2870  NE  ARG C  67       3.921 -28.142 250.267  1.00 18.96           N
ATOM   2871  CZ  ARG C  67       4.764 -28.376 249.264  1.00 20.86           C
ATOM   2872  NH1 ARG C  67       5.509 -27.396 248.767  1.00 16.17           N
ATOM   2873  NH2 ARG C  67       4.867 -29.598 248.757  1.00 16.70           N
ATOM   2874  N   PHE C  68      -0.123 -25.766 246.832  1.00 13.97           N
ATOM   2875  CA  PHE C  68      -0.243 -25.556 245.389  1.00 14.18           C
ATOM   2876  C   PHE C  68      -1.682 -25.226 245.005  1.00 14.74           C
ATOM   2877  O   PHE C  68      -2.623 -25.740 245.628  1.00 14.61           O
ATOM   2878  CB  PHE C  68       0.176 -26.800 244.586  1.00 12.88           C
ATOM   2879  CG  PHE C  68       1.644 -27.132 244.625  1.00 11.47           C
ATOM   2880  CD1 PHE C  68       2.522 -26.500 245.493  1.00 14.55           C
ATOM   2881  CD2 PHE C  68       2.142 -28.114 243.766  1.00 13.20           C
ATOM   2882  CE1 PHE C  68       3.873 -26.859 245.513  1.00 15.57           C
ATOM   2883  CE2 PHE C  68       3.486 -28.460 243.765  1.00 13.45           C
ATOM   2884  CZ  PHE C  68       4.351 -27.835 244.649  1.00 13.38           C
ATOM   2885  N   THR C  69      -1.851 -24.400 243.968  1.00 12.38           N
ATOM   2886  CA  THR C  69      -3.181 -24.102 243.422  1.00 12.93           C
ATOM   2887  C   THR C  69      -3.171 -24.158 241.901  1.00 13.36           C
ATOM   2888  O   THR C  69      -2.378 -23.475 241.248  1.00 13.65           O
ATOM   2889  CB  THR C  69      -3.687 -22.702 243.843  1.00 14.60           C
ATOM   2890  OG1 THR C  69      -3.632 -22.577 245.266  1.00 20.77           O
ATOM   2891  CG2 THR C  69      -5.123 -22.484 243.367  1.00 18.95           C
ATOM   2892  N   ILE C  70      -4.066 -24.960 241.331  1.00 12.39           N
ATOM   2893  CA  ILE C  70      -4.202 -25.042 239.884  1.00 12.29           C
ATOM   2894  C   ILE C  70      -5.433 -24.241 239.429  1.00 12.55           C
ATOM   2895  O   ILE C  70      -6.468 -24.216 240.108  1.00 12.70           O
ATOM   2896  CB  ILE C  70      -4.309 -26.517 239.412  1.00 10.17           C
ATOM   2897  CG1 ILE C  70      -4.262 -26.619 237.886  1.00 12.44           C
ATOM   2898  CG2 ILE C  70      -5.581 -27.191 239.968  1.00 12.11           C
ATOM   2899  CD1 ILE C  70      -4.060 -28.048 237.373  1.00 12.25           C
ATOM   2900  N   SER C  71      -5.302 -23.553 238.300  1.00 12.91           N
ATOM   2901  CA  SER C  71      -6.424 -22.805 237.739  1.00 12.55           C
ATOM   2902  C   SER C  71      -6.317 -22.795 236.222  1.00 11.34           C
ATOM   2903  O   SER C  71      -5.298 -23.185 235.658  1.00 15.86           O
ATOM   2904  CB  SER C  71      -6.473 -21.374 238.279  1.00 19.23           C
ATOM   2905  OG  SER C  71      -5.251 -20.699 238.049  1.00 23.27           O
ATOM   2906  N   ARG C  72      -7.377 -22.369 235.551  1.00 12.81           N
ATOM   2907  CA  ARG C  72      -7.325 -22.313 234.105  1.00 13.79           C
ATOM   2908  C   ARG C  72      -8.109 -21.117 233.633  1.00 15.73           C
ATOM   2909  O   ARG C  72      -8.952 -20.584 234.368  1.00 18.57           O
ATOM   2910  CB  ARG C  72      -7.876 -23.597 233.478  1.00 17.03           C
ATOM   2911  CG  ARG C  72      -9.357 -23.811 233.727  1.00 16.47           C
ATOM   2912  CD  ARG C  72      -9.806 -25.211 233.313  1.00 15.50           C
ATOM   2913  NE  ARG C  72      -9.738 -25.426 231.866  1.00 16.76           N
ATOM   2914  CZ  ARG C  72      -9.546 -26.614 231.299  1.00 16.97           C
ATOM   2915  NH1 ARG C  72      -9.395 -27.694 232.061  1.00 15.60           N
ATOM   2916  NH2 ARG C  72      -9.501 -26.729 229.972  1.00 17.92           N
ATOM   2917  N   ASP C  73      -7.803 -20.680 232.418  1.00 17.01           N
ATOM   2918  CA  ASP C  73      -8.542 -19.597 231.783  1.00 19.67           C
ATOM   2919  C   ASP C  73      -8.906 -20.067 230.394  1.00 21.23           C
ATOM   2920  O   ASP C  73      -8.075 -20.050 229.488  1.00 21.75           O
ATOM   2921  CB  ASP C  73      -7.714 -18.311 231.732  1.00 20.05           C
ATOM   2922  CG  ASP C  73      -8.514 -17.119 231.220  1.00 31.62           C
ATOM   2923  OD1 ASP C  73      -9.567 -17.327 230.576  1.00 29.68           O
ATOM   2924  OD2 ASP C  73      -8.096 -15.965 231.461  1.00 29.10           O
ATOM   2925  N   ASN C  74     -10.150 -20.505 230.229  1.00 17.45           N
ATOM   2926  CA  ASN C  74     -10.573 -21.069 228.958  1.00 18.66           C
ATOM   2927  C   ASN C  74     -10.621 -20.021 227.852  1.00 23.14           C
ATOM   2928  O   ASN C  74     -10.587 -20.361 226.670  1.00 24.39           O
ATOM   2929  CB  ASN C  74     -11.928 -21.767 229.115  1.00 19.04           C
ATOM   2930  CG  ASN C  74     -11.807 -23.113 229.824  1.00 21.58           C
ATOM   2931  OD1 ASN C  74     -10.701 -23.598 230.071  1.00 23.20           O
ATOM   2932  ND2 ASN C  74     -12.944 -23.732 230.128  1.00 21.14           N
ATOM   2933  N   ALA C  75     -10.682 -18.746 228.226  1.00 18.25           N
ATOM   2934  CA  ALA C  75     -10.647 -17.685 227.230  1.00 18.76           C
ATOM   2935  C   ALA C  75      -9.253 -17.509 226.630  1.00 22.09           C
ATOM   2936  O   ALA C  75      -9.097 -16.887 225.581  1.00 23.68           O
ATOM   2937  CB  ALA C  75     -11.133 -16.361 227.832  1.00 19.85           C
ATOM   2938  N   LYS C  76      -8.237 -18.049 227.297  1.00 20.44           N
ATOM   2939  CA  LYS C  76      -6.863 -17.848 226.852  1.00 20.48           C
ATOM   2940  C   LYS C  76      -6.143 -19.166 226.568  1.00 25.05           C
ATOM   2941  O   LYS C  76      -4.945 -19.167 226.288  1.00 25.46           O
ATOM   2942  CB  LYS C  76      -6.076 -17.058 227.902  1.00 22.65           C
ATOM   2943  CG  LYS C  76      -6.567 -15.629 228.088  1.00 32.47           C
ATOM   2944  CD  LYS C  76      -5.757 -14.893 229.151  1.00 41.07           C
ATOM   2945  CE  LYS C  76      -6.220 -13.449 229.289  1.00 50.60           C
ATOM   2946  NZ  LYS C  76      -5.558 -12.756 230.427  1.00 59.23           N
ATOM   2947  N   ASN C  77      -6.869 -20.278 226.653  1.00 19.70           N
ATOM   2948  CA  ASN C  77      -6.274 -21.599 226.450  1.00 17.72           C
ATOM   2949  C   ASN C  77      -5.034 -21.801 227.321  1.00 18.17           C
ATOM   2950  O   ASN C  77      -4.032 -22.347 226.862  1.00 19.93           O
ATOM   2951  CB  ASN C  77      -5.914 -21.803 224.971  1.00 21.01           C
ATOM   2952  CG  ASN C  77      -7.095 -22.238 224.136  1.00 28.31           C
ATOM   2953  OD1 ASN C  77      -8.248 -22.035 224.510  1.00 20.65           O
ATOM   2954  ND2 ASN C  77      -6.812 -22.858 223.000  1.00 40.41           N
ATOM   2955  N   THR C  78      -5.108 -21.351 228.573  1.00 16.44           N
ATOM   2956  CA  THR C  78      -3.965 -21.441 229.484  1.00 16.15           C
ATOM   2957  C   THR C  78      -4.344 -22.046 230.842  1.00 17.26           C
ATOM   2958  O   THR C  78      -5.453 -21.862 231.333  1.00 15.01           O
ATOM   2959  CB  THR C  78      -3.322 -20.036 229.694  1.00 16.83           C
ATOM   2960  OG1 THR C  78      -2.877 -19.525 228.432  1.00 24.15           O
ATOM   2961  CG2 THR C  78      -2.130 -20.105 230.622  1.00 20.43           C
ATOM   2962  N   MET C  79      -3.416 -22.799 231.430  1.00 16.45           N
ATOM   2963  CA  MET C  79      -3.577 -23.330 232.773  1.00 14.21           C
ATOM   2964  C   MET C  79      -2.350 -22.919 233.579  1.00 14.07           C
ATOM   2965  O   MET C  79      -1.271 -22.738 233.013  1.00 16.80           O
ATOM   2966  CB  MET C  79      -3.759 -24.851 232.716  1.00 19.17           C
ATOM   2967  CG  MET C  79      -3.878 -25.561 234.039  1.00 27.60           C
ATOM   2968  SD  MET C  79      -2.288 -26.260 234.517  1.00 28.73           S
ATOM   2969  CE  MET C  79      -2.018 -27.482 233.220  1.00 20.94           C
ATOM   2970  N   TYR C  80      -2.536 -22.757 234.887  1.00 14.83           N
ATOM   2971  CA  TYR C  80      -1.525 -22.214 235.789  1.00 14.78           C
ATOM   2972  C   TYR C  80      -1.401 -23.104 237.007  1.00 15.55           C
ATOM   2973  O   TYR C  80      -2.403 -23.643 237.469  1.00 15.96           O
ATOM   2974  CB  TYR C  80      -1.911 -20.807 236.254  1.00 23.27           C
ATOM   2975  CG  TYR C  80      -2.436 -19.899 235.161  1.00 26.87           C
ATOM   2976  CD1 TYR C  80      -1.593 -18.994 234.537  1.00 26.77           C
ATOM   2977  CD2 TYR C  80      -3.772 -19.938 234.764  1.00 27.47           C
ATOM   2978  CE1 TYR C  80      -2.049 -18.154 233.543  1.00 20.05           C
ATOM   2979  CE2 TYR C  80      -4.245 -19.098 233.757  1.00 27.25           C
ATOM   2980  CZ  TYR C  80      -3.375 -18.206 233.155  1.00 29.41           C
ATOM   2981  OH  TYR C  80      -3.807 -17.356 232.160  1.00 31.11           O
ATOM   2982  N   LEU C  81      -0.189 -23.240 237.540  1.00 13.26           N
ATOM   2983  CA  LEU C  81      -0.002 -23.881 238.838  1.00 12.84           C
ATOM   2984  C   LEU C  81       0.812 -22.971 239.743  1.00 13.48           C
ATOM   2985  O   LEU C  81       2.015 -22.781 239.518  1.00 15.86           O
ATOM   2986  CB  LEU C  81       0.702 -25.238 238.699  1.00 12.49           C
ATOM   2987  CG  LEU C  81       0.832 -26.042 239.999  1.00 14.78           C
ATOM   2988  CD1 LEU C  81      -0.524 -26.593 240.441  1.00 14.07           C
ATOM   2989  CD2 LEU C  81       1.830 -27.165 239.831  1.00 13.92           C
ATOM   2990  N   GLN C  82       0.160 -22.391 240.749  1.00 14.05           N
ATOM   2991  CA  GLN C  82       0.866 -21.565 241.727  1.00 15.19           C
ATOM   2992  C   GLN C  82       1.459 -22.493 242.763  1.00 17.68           C
ATOM   2993  O   GLN C  82       0.727 -23.233 243.420  1.00 15.04           O
ATOM   2994  CB  GLN C  82      -0.073 -20.551 242.393  1.00 20.15           C
ATOM   2995  CG  GLN C  82       0.613 -19.690 243.456  1.00 18.61           C
ATOM   2996  CD  GLN C  82       1.665 -18.777 242.864  1.00 23.05           C
ATOM   2997  OE1 GLN C  82       1.469 -18.192 241.795  1.00 22.12           O
ATOM   2998  NE2 GLN C  82       2.794 -18.646 243.560  1.00 25.00           N
ATOM   2999  N  AMET C  83       2.779 -22.447 242.914  1.00 16.50           N
ATOM   3000  CA AMET C  83       3.484 -23.323 243.840  1.00 16.13           C
ATOM   3001  C  AMET C  83       4.120 -22.509 244.960  1.00 17.06           C
ATOM   3002  O  AMET C  83       5.133 -21.852 244.746  1.00 18.73           O
ATOM   3003  CB AMET C  83       4.555 -24.128 243.099  1.00 15.52           C
ATOM   3004  CG AMET C  83       4.092 -24.671 241.749  1.00 15.06           C
ATOM   3005  SD AMET C  83       5.466 -25.191 240.697  1.00 19.97           S
ATOM   3006  CE AMET C  83       6.171 -26.526 241.658  1.00 20.21           C
ATOM   3007  N   ASN C  84       3.521 -22.544 246.147  1.00 13.31           N
ATOM   3008  CA  ASN C  84       4.033 -21.779 247.285  1.00 13.86           C
ATOM   3009  C   ASN C  84       4.779 -22.669 248.267  1.00 16.03           C
ATOM   3010  O   ASN C  84       4.583 -23.877 248.274  1.00 16.33           O
ATOM   3011  CB  ASN C  84       2.894 -21.062 248.013  1.00 16.96           C
ATOM   3012  CG  ASN C  84       2.291 -19.944 247.184  1.00 20.83           C
ATOM   3013  OD1 ASN C  84       2.989 -19.300 246.402  1.00 23.41           O
ATOM   3014  ND2 ASN C  84       1.001 -19.702 247.358  1.00 22.68           N
ATOM   3015  N   SER C  85       5.635 -22.067 249.084  1.00 14.29           N
ATOM   3016  CA  SER C  85       6.372 -22.807 250.114  1.00 14.47           C
ATOM   3017  C   SER C  85       7.052 -24.074 249.571  1.00 17.41           C
ATOM   3018  O   SER C  85       6.913 -25.168 250.135  1.00 15.03           O
ATOM   3019  CB  SER C  85       5.429 -23.168 251.261  1.00 19.21           C
ATOM   3020  OG  SER C  85       5.047 -22.000 251.962  1.00 23.28           O
ATOM   3021  N   LEU C  86       7.778 -23.922 248.473  1.00 14.74           N
ATOM   3022  CA  LEU C  86       8.433 -25.056 247.841  1.00 13.99           C
ATOM   3023  C   LEU C  86       9.459 -25.723 248.755  1.00 15.49           C
ATOM   3024  O   LEU C  86      10.115 -25.065 249.558  1.00 16.72           O
ATOM   3025  CB  LEU C  86       9.088 -24.613 246.532  1.00 11.95           C
ATOM   3026  CG  LEU C  86       8.046 -24.414 245.430  1.00 11.40           C
ATOM   3027  CD1 LEU C  86       8.577 -23.541 244.310  1.00 16.62           C
ATOM   3028  CD2 LEU C  86       7.630 -25.781 244.881  1.00 13.47           C
ATOM   3029  N   LYS C  87       9.571 -27.041 248.621  1.00 13.12           N
ATOM   3030  CA  LYS C  87      10.462 -27.860 249.451  1.00 15.58           C
ATOM   3031  C   LYS C  87      11.538 -28.474 248.576  1.00 13.90           C
ATOM   3032  O   LYS C  87      11.325 -28.653 247.386  1.00 15.10           O
ATOM   3033  CB  LYS C  87       9.696 -28.997 250.131  1.00 19.14           C
ATOM   3034  CG  LYS C  87       8.485 -28.632 250.959  1.00 18.53           C
ATOM   3035  CD  LYS C  87       7.838 -29.941 251.402  1.00 28.49           C
ATOM   3036  CE  LYS C  87       6.862 -29.786 252.543  1.00 31.84           C
ATOM   3037  NZ  LYS C  87       6.316 -31.123 252.927  1.00 28.36           N
ATOM   3038  N   PRO C  88      12.686 -28.842 249.162  1.00 13.89           N
ATOM   3039  CA  PRO C  88      13.662 -29.558 248.323  1.00 15.17           C
ATOM   3040  C   PRO C  88      13.040 -30.791 247.650  1.00 16.93           C
ATOM   3041  O   PRO C  88      13.337 -31.071 246.495  1.00 16.99           O
ATOM   3042  CB  PRO C  88      14.752 -29.955 249.319  1.00 16.74           C
ATOM   3043  CG  PRO C  88      14.698 -28.866 250.357  1.00 16.86           C
ATOM   3044  CD  PRO C  88      13.233 -28.475 250.480  1.00 14.81           C
ATOM   3045  N   GLU C  89      12.147 -31.472 248.366  1.00 19.24           N
ATOM   3046  CA  GLU C  89      11.443 -32.648 247.856  1.00 18.89           C
ATOM   3047  C   GLU C  89      10.547 -32.368 246.640  1.00 17.13           C
ATOM   3048  O   GLU C  89      10.105 -33.308 245.971  1.00 20.17           O
ATOM   3049  CB  GLU C  89      10.599 -33.264 248.979  1.00 25.31           C
ATOM   3050  CG  GLU C  89      11.408 -33.949 250.101  1.00 42.87           C
ATOM   3051  CD  GLU C  89      12.192 -32.993 251.020  1.00 46.01           C
ATOM   3052  OE1 GLU C  89      11.863 -31.787 251.106  1.00 27.35           O
ATOM   3053  OE2 GLU C  89      13.152 -33.464 251.672  1.00 44.63           O
ATOM   3054  N   ASP C  90      10.270 -31.098 246.350  1.00 15.22           N
ATOM   3055  CA  ASP C  90       9.450 -30.748 245.181  1.00 13.09           C
ATOM   3056  C   ASP C  90      10.278 -30.658 243.891  1.00 14.60           C
ATOM   3057  O   ASP C  90       9.723 -30.461 242.799  1.00 13.74           O
ATOM   3058  CB  ASP C  90       8.723 -29.413 245.386  1.00 12.16           C
ATOM   3059  CG  ASP C  90       7.678 -29.463 246.487  1.00 16.30           C
ATOM   3060  OD1 ASP C  90       6.912 -30.445 246.557  1.00 15.78           O
ATOM   3061  OD2 ASP C  90       7.621 -28.507 247.290  1.00 19.64           O
ATOM   3062  N   THR C  91      11.596 -30.768 244.021  1.00 12.19           N
ATOM   3063  CA  THR C  91      12.490 -30.796 242.865  1.00 12.52           C
ATOM   3064  C   THR C  91      12.151 -31.961 241.952  1.00 14.49           C
ATOM   3065  O   THR C  91      12.118 -33.103 242.394  1.00 16.50           O
ATOM   3066  CB  THR C  91      13.956 -30.911 243.302  1.00 17.31           C
ATOM   3067  OG1 THR C  91      14.307 -29.740 244.037  1.00 16.30           O
ATOM   3068  CG2 THR C  91      14.880 -31.046 242.086  1.00 18.95           C
ATOM   3069  N   ALA C  92      11.899 -31.665 240.680  1.00 14.62           N
ATOM   3070  CA  ALA C  92      11.445 -32.667 239.723  1.00 12.19           C
ATOM   3071  C   ALA C  92      11.296 -32.025 238.359  1.00 13.91           C
ATOM   3072  O   ALA C  92      11.318 -30.799 238.236  1.00 15.22           O
ATOM   3073  CB  ALA C  92      10.093 -33.291 240.159  1.00 14.26           C
ATOM   3074  N   VAL C  93      11.128 -32.857 237.342  1.00 14.14           N
ATOM   3075  CA  VAL C  93      10.683 -32.368 236.049  1.00 13.30           C
ATOM   3076  C   VAL C  93       9.166 -32.387 236.104  1.00 15.63           C
ATOM   3077  O   VAL C  93       8.576 -33.405 236.467  1.00 13.78           O
ATOM   3078  CB  VAL C  93      11.204 -33.224 234.887  1.00 18.06           C
ATOM   3079  CG1 VAL C  93      10.658 -32.711 233.552  1.00 17.39           C
ATOM   3080  CG2 VAL C  93      12.717 -33.215 234.874  1.00 19.12           C
ATOM   3081  N   TYR C  94       8.541 -31.255 235.785  1.00 12.14           N
ATOM   3082  CA  TYR C  94       7.082 -31.137 235.830  1.00  9.42           C
ATOM   3083  C   TYR C  94       6.526 -31.196 234.413  1.00 10.70           C
ATOM   3084  O   TYR C  94       7.045 -30.527 233.532  1.00 11.95           O
ATOM   3085  CB  TYR C  94       6.660 -29.827 236.513  1.00  9.68           C
ATOM   3086  CG  TYR C  94       6.804 -29.886 238.024  1.00 12.72           C
ATOM   3087  CD1 TYR C  94       8.057 -29.986 238.619  1.00 13.05           C
ATOM   3088  CD2 TYR C  94       5.687 -29.875 238.852  1.00 12.09           C
ATOM   3089  CE1 TYR C  94       8.195 -30.058 240.013  1.00 14.57           C
ATOM   3090  CE2 TYR C  94       5.812 -29.961 240.238  1.00 13.99           C
ATOM   3091  CZ  TYR C  94       7.067 -30.045 240.814  1.00 11.85           C
ATOM   3092  OH  TYR C  94       7.192 -30.122 242.191  1.00 12.35           O
ATOM   3093  N   TYR C  95       5.485 -32.002 234.205  1.00 11.61           N
ATOM   3094  CA  TYR C  95       4.910 -32.200 232.882  1.00 13.13           C
ATOM   3095  C   TYR C  95       3.442 -31.790 232.852  1.00 13.42           C
ATOM   3096  O   TYR C  95       2.646 -32.231 233.692  1.00 12.64           O
ATOM   3097  CB  TYR C  95       4.982 -33.666 232.448  1.00 12.76           C
ATOM   3098  CG  TYR C  95       6.350 -34.284 232.400  1.00 12.31           C
ATOM   3099  CD1 TYR C  95       7.020 -34.428 231.194  1.00 16.05           C
ATOM   3100  CD2 TYR C  95       6.953 -34.769 233.555  1.00 13.84           C
ATOM   3101  CE1 TYR C  95       8.264 -35.014 231.134  1.00 18.55           C
ATOM   3102  CE2 TYR C  95       8.205 -35.366 233.504  1.00 16.92           C
ATOM   3103  CZ  TYR C  95       8.851 -35.481 232.290  1.00 21.43           C
ATOM   3104  OH  TYR C  95      10.088 -36.066 232.231  1.00 23.44           O
ATOM   3105  N   CYS C  96       3.083 -30.958 231.886  1.00 12.43           N
ATOM   3106  C   CYS C  96       1.054 -31.807 230.861  1.00 13.07           C
ATOM   3107  O   CYS C  96       1.744 -32.529 230.139  1.00 12.04           O
ATOM   3108  CA ACYS C  96       1.670 -30.681 231.687  1.00  8.97           C
ATOM   3109  CB ACYS C  96       1.480 -29.340 231.007  1.00 14.89           C
ATOM   3110  SG ACYS C  96       2.050 -29.344 229.317  1.00 26.59           S
ATOM   3111  N   ASN C  97      -0.250 -31.990 231.011  1.00  8.39           N
ATOM   3112  CA  ASN C  97      -0.930 -33.086 230.329  1.00  8.87           C
ATOM   3113  C   ASN C  97      -2.381 -32.690 230.108  1.00  7.92           C
ATOM   3114  O   ASN C  97      -3.026 -32.212 231.040  1.00  9.72           O
ATOM   3115  CB  ASN C  97      -0.815 -34.370 231.167  1.00  9.16           C
ATOM   3116  CG  ASN C  97      -1.611 -35.535 230.594  1.00 15.36           C
ATOM   3117  OD1 ASN C  97      -2.840 -35.496 230.540  1.00 13.21           O
ATOM   3118  ND2 ASN C  97      -0.909 -36.598 230.198  1.00 13.21           N
ATOM   3119  N   ALA C  98      -2.874 -32.856 228.881  1.00 10.44           N
ATOM   3120  CA  ALA C  98      -4.264 -32.567 228.545  1.00 11.52           C
ATOM   3121  C   ALA C  98      -4.966 -33.845 228.105  1.00 11.42           C
ATOM   3122  O   ALA C  98      -4.452 -34.544 227.228  1.00 11.68           O
ATOM   3123  CB  ALA C  98      -4.339 -31.524 227.427  1.00 10.65           C
ATOM   3124  N   ARG C  99      -6.132 -34.143 228.681  1.00  8.82           N
ATOM   3125  CA  ARG C  99      -6.909 -35.314 228.241  1.00  8.70           C
ATOM   3126  C   ARG C  99      -8.389 -34.963 228.131  1.00 11.98           C
ATOM   3127  O   ARG C  99      -8.839 -33.975 228.699  1.00 11.03           O
ATOM   3128  CB  ARG C  99      -6.710 -36.508 229.197  1.00  9.92           C
ATOM   3129  CG  ARG C  99      -7.322 -36.361 230.595  1.00  7.63           C
ATOM   3130  CD  ARG C  99      -7.716 -37.710 231.196  1.00 10.02           C
ATOM   3131  NE  ARG C  99      -8.840 -38.171 230.404  1.00 11.38           N
ATOM   3132  CZ  ARG C  99      -8.780 -39.140 229.499  1.00 14.42           C
ATOM   3133  NH1 ARG C  99      -7.679 -39.862 229.336  1.00 11.91           N
ATOM   3134  NH2 ARG C  99      -9.856 -39.406 228.780  1.00 12.05           N
ATOM   3135  N   ARG C 100      -9.151 -35.757 227.382  1.00 11.21           N
ATOM   3136  CA  ARG C 100     -10.580 -35.487 227.283  1.00 10.69           C
ATOM   3137  C   ARG C 100     -11.283 -35.666 228.630  1.00 12.82           C
ATOM   3138  O   ARG C 100     -11.075 -36.652 229.335  1.00 13.12           O
ATOM   3139  CB  ARG C 100     -11.216 -36.373 226.219  1.00 11.98           C
ATOM   3140  CG  ARG C 100     -11.087 -35.795 224.820  1.00 14.43           C
ATOM   3141  CD  ARG C 100     -12.095 -34.673 224.603  1.00 12.99           C
ATOM   3142  NE  ARG C 100     -13.453 -35.205 224.452  1.00 13.13           N
ATOM   3143  CZ  ARG C 100     -14.466 -34.960 225.279  1.00 15.90           C
ATOM   3144  NH1 ARG C 100     -14.300 -34.166 226.329  1.00 16.04           N
ATOM   3145  NH2 ARG C 100     -15.663 -35.502 225.048  1.00 15.18           N
ATOM   3146  N   ASP C 101     -12.098 -34.681 228.995  1.00 11.26           N
ATOM   3147  CA  ASP C 101     -12.858 -34.741 230.241  1.00 12.08           C
ATOM   3148  C   ASP C 101     -14.269 -35.245 229.967  1.00 13.75           C
ATOM   3149  O   ASP C 101     -15.121 -34.478 229.532  1.00 16.59           O
ATOM   3150  CB  ASP C 101     -12.913 -33.367 230.908  1.00 13.55           C
ATOM   3151  CG  ASP C 101     -13.482 -33.415 232.327  1.00 21.24           C
ATOM   3152  OD1 ASP C 101     -14.008 -34.474 232.746  1.00 17.09           O
ATOM   3153  OD2 ASP C 101     -13.413 -32.377 233.022  1.00 18.32           O
ATOM   3154  N   TYR C 102     -14.516 -36.525 230.237  1.00 12.75           N
ATOM   3155  CA  TYR C 102     -15.852 -37.096 230.024  1.00 13.36           C
ATOM   3156  C   TYR C 102     -16.757 -36.956 231.254  1.00 19.77           C
ATOM   3157  O   TYR C 102     -17.844 -37.545 231.307  1.00 23.99           O
ATOM   3158  CB  TYR C 102     -15.753 -38.570 229.647  1.00 15.88           C
ATOM   3159  CG  TYR C 102     -14.787 -38.890 228.528  1.00 16.05           C
ATOM   3160  CD1 TYR C 102     -13.824 -39.878 228.693  1.00 11.85           C
ATOM   3161  CD2 TYR C 102     -14.854 -38.236 227.300  1.00 12.52           C
ATOM   3162  CE1 TYR C 102     -12.938 -40.204 227.677  1.00 13.18           C
ATOM   3163  CE2 TYR C 102     -13.963 -38.543 226.274  1.00 13.02           C
ATOM   3164  CZ  TYR C 102     -13.012 -39.531 226.468  1.00 12.60           C
ATOM   3165  OH  TYR C 102     -12.139 -39.869 225.467  1.00 13.45           O
ATOM   3166  N   GLY C 103     -16.306 -36.188 232.242  1.00 13.85           N
ATOM   3167  CA  GLY C 103     -17.069 -35.980 233.458  1.00 14.89           C
ATOM   3168  C   GLY C 103     -16.623 -36.913 234.566  1.00 20.52           C
ATOM   3169  O   GLY C 103     -15.628 -37.623 234.420  1.00 18.31           O
ATOM   3170  N   ASP C 104     -17.375 -36.921 235.662  1.00 19.30           N
ATOM   3171  CA  ASP C 104     -17.032 -37.710 236.843  1.00 23.91           C
ATOM   3172  C   ASP C 104     -15.569 -37.489 237.225  1.00 20.34           C
ATOM   3173  O   ASP C 104     -15.136 -36.345 237.385  1.00 22.25           O
ATOM   3174  CB  ASP C 104     -17.318 -39.191 236.595  1.00 27.30           C
ATOM   3175  CG  ASP C 104     -18.771 -39.443 236.220  1.00 41.14           C
ATOM   3176  OD1 ASP C 104     -19.040 -39.786 235.049  1.00 48.24           O
ATOM   3177  OD2 ASP C 104     -19.646 -39.277 237.094  1.00 37.02           O
ATOM   3178  N   SER C 105     -14.797 -38.568 237.335  1.00 19.43           N
ATOM   3179  CA  SER C 105     -13.401 -38.442 237.772  1.00 20.55           C
ATOM   3180  C   SER C 105     -12.386 -38.557 236.636  1.00 20.31           C
ATOM   3181  O   SER C 105     -11.199 -38.811 236.868  1.00 15.84           O
ATOM   3182  CB  SER C 105     -13.090 -39.492 238.836  1.00 27.99           C
ATOM   3183  OG  SER C 105     -13.848 -39.250 240.008  1.00 38.52           O
ATOM   3184  N   TRP C 106     -12.844 -38.355 235.404  1.00 13.28           N
ATOM   3185  CA  TRP C 106     -11.965 -38.490 234.259  1.00 13.41           C
ATOM   3186  C   TRP C 106     -10.845 -37.452 234.289  1.00 10.01           C
ATOM   3187  O   TRP C 106      -9.773 -37.690 233.724  1.00 13.98           O
ATOM   3188  CB  TRP C 106     -12.779 -38.403 232.953  1.00 11.57           C
ATOM   3189  CG  TRP C 106     -13.342 -39.748 232.585  1.00 12.70           C
ATOM   3190  CD1 TRP C 106     -14.595 -40.229 232.856  1.00 15.47           C
ATOM   3191  CD2 TRP C 106     -12.635 -40.801 231.928  1.00 15.26           C
ATOM   3192  NE1 TRP C 106     -14.717 -41.517 232.376  1.00 14.24           N
ATOM   3193  CE2 TRP C 106     -13.524 -41.888 231.805  1.00 12.80           C
ATOM   3194  CE3 TRP C 106     -11.340 -40.920 231.402  1.00 14.60           C
ATOM   3195  CZ2 TRP C 106     -13.156 -43.085 231.192  1.00 12.35           C
ATOM   3196  CZ3 TRP C 106     -10.977 -42.106 230.795  1.00 15.80           C
ATOM   3197  CH2 TRP C 106     -11.886 -43.173 230.687  1.00 16.20           C
ATOM   3198  N   PHE C 107     -11.042 -36.337 234.997  1.00 13.86           N
ATOM   3199  CA  PHE C 107     -10.002 -35.301 234.990  1.00 13.53           C
ATOM   3200  C   PHE C 107      -8.731 -35.760 235.722  1.00 13.67           C
ATOM   3201  O   PHE C 107      -7.657 -35.175 235.527  1.00 13.02           O
ATOM   3202  CB  PHE C 107     -10.525 -33.958 235.555  1.00 13.54           C
ATOM   3203  CG  PHE C 107     -10.672 -33.896 237.058  1.00 15.44           C
ATOM   3204  CD1 PHE C 107      -9.928 -32.977 237.797  1.00 13.94           C
ATOM   3205  CD2 PHE C 107     -11.592 -34.695 237.728  1.00 13.61           C
ATOM   3206  CE1 PHE C 107     -10.080 -32.876 239.179  1.00 15.18           C
ATOM   3207  CE2 PHE C 107     -11.743 -34.599 239.114  1.00 19.00           C
ATOM   3208  CZ  PHE C 107     -10.979 -33.688 239.836  1.00 16.92           C
ATOM   3209  N   THR C 108      -8.827 -36.831 236.510  1.00 13.80           N
ATOM   3210  CA  THR C 108      -7.628 -37.381 237.148  1.00 13.68           C
ATOM   3211  C   THR C 108      -7.181 -38.721 236.547  1.00 12.05           C
ATOM   3212  O   THR C 108      -6.286 -39.374 237.073  1.00 13.73           O
ATOM   3213  CB  THR C 108      -7.824 -37.561 238.666  1.00 15.87           C
ATOM   3214  OG1 THR C 108      -8.908 -38.476 238.928  1.00 17.30           O
ATOM   3215  CG2 THR C 108      -8.107 -36.221 239.318  1.00 16.17           C
ATOM   3216  N   ALA C 109      -7.798 -39.131 235.447  1.00 12.52           N
ATOM   3217  CA  ALA C 109      -7.470 -40.415 234.819  1.00 12.92           C
ATOM   3218  C   ALA C 109      -6.108 -40.395 234.137  1.00 13.67           C
ATOM   3219  O   ALA C 109      -5.519 -39.333 233.930  1.00 13.27           O
ATOM   3220  CB  ALA C 109      -8.557 -40.797 233.796  1.00 15.02           C
ATOM   3221  N   GLY C 110      -5.606 -41.574 233.772  1.00 14.39           N
ATOM   3222  CA  GLY C 110      -4.385 -41.651 232.984  1.00 15.25           C
ATOM   3223  C   GLY C 110      -4.564 -41.167 231.552  1.00 13.38           C
ATOM   3224  O   GLY C 110      -5.587 -40.561 231.197  1.00 13.70           O
ATOM   3225  N   GLY C 111      -3.571 -41.429 230.708  1.00 11.90           N
ATOM   3226  CA  GLY C 111      -3.643 -40.998 229.316  1.00 14.06           C
ATOM   3227  C   GLY C 111      -3.435 -39.507 229.081  1.00 17.16           C
ATOM   3228  O   GLY C 111      -2.956 -38.776 229.966  1.00 14.64           O
ATOM   3229  N   GLY C 112      -3.780 -39.064 227.872  1.00 14.66           N
ATOM   3230  CA  GLY C 112      -3.667 -37.670 227.482  1.00 11.26           C
ATOM   3231  C   GLY C 112      -2.469 -37.341 226.597  1.00 11.07           C
ATOM   3232  O   GLY C 112      -1.640 -38.208 226.284  1.00 14.03           O
ATOM   3233  N   TYR C 113      -2.387 -36.076 226.196  1.00 11.06           N
ATOM   3234  CA  TYR C 113      -1.210 -35.538 225.516  1.00 12.10           C
ATOM   3235  C   TYR C 113      -0.193 -35.087 226.561  1.00 10.94           C
ATOM   3236  O   TYR C 113      -0.566 -34.417 227.520  1.00 10.92           O
ATOM   3237  CB  TYR C 113      -1.574 -34.344 224.642  1.00  7.62           C
ATOM   3238  CG  TYR C 113      -2.402 -34.629 223.407  1.00 10.28           C
ATOM   3239  CD1 TYR C 113      -1.900 -35.405 222.372  1.00 11.44           C
ATOM   3240  CD2 TYR C 113      -3.654 -34.058 223.250  1.00 15.17           C
ATOM   3241  CE1 TYR C 113      -2.647 -35.636 221.214  1.00 12.52           C
ATOM   3242  CE2 TYR C 113      -4.410 -34.284 222.118  1.00 15.44           C
ATOM   3243  CZ  TYR C 113      -3.909 -35.075 221.101  1.00 15.27           C
ATOM   3244  OH  TYR C 113      -4.656 -35.290 219.962  1.00 13.74           O
ATOM   3245  N   TRP C 114       1.076 -35.442 226.369  1.00 12.16           N
ATOM   3246  CA  TRP C 114       2.149 -35.016 227.280  1.00  9.37           C
ATOM   3247  C   TRP C 114       2.908 -33.785 226.785  1.00 14.88           C
ATOM   3248  O   TRP C 114       3.225 -33.681 225.604  1.00 14.57           O
ATOM   3249  CB  TRP C 114       3.149 -36.167 227.478  1.00  9.08           C
ATOM   3250  CG  TRP C 114       2.611 -37.275 228.304  1.00 14.53           C
ATOM   3251  CD1 TRP C 114       2.213 -38.510 227.875  1.00 18.21           C
ATOM   3252  CD2 TRP C 114       2.411 -37.254 229.718  1.00 13.91           C
ATOM   3253  NE1 TRP C 114       1.770 -39.259 228.943  1.00 19.36           N
ATOM   3254  CE2 TRP C 114       1.877 -38.506 230.085  1.00 18.48           C
ATOM   3255  CE3 TRP C 114       2.621 -36.288 230.711  1.00 12.23           C
ATOM   3256  CZ2 TRP C 114       1.561 -38.827 231.411  1.00 18.50           C
ATOM   3257  CZ3 TRP C 114       2.303 -36.606 232.023  1.00 10.49           C
ATOM   3258  CH2 TRP C 114       1.781 -37.863 232.361  1.00 13.13           C
ATOM   3259  N   GLY C 115       3.237 -32.877 227.701  1.00 12.60           N
ATOM   3260  CA  GLY C 115       4.175 -31.813 227.416  1.00 13.41           C
ATOM   3261  C   GLY C 115       5.582 -32.362 227.522  1.00 15.02           C
ATOM   3262  O   GLY C 115       5.776 -33.510 227.927  1.00 14.40           O
ATOM   3263  N  AGLN C 116       6.556 -31.542 227.149  1.00 14.35           N
ATOM   3264  CA AGLN C 116       7.958 -31.950 227.148  1.00 14.59           C
ATOM   3265  C  AGLN C 116       8.496 -32.101 228.563  1.00 17.80           C
ATOM   3266  O  AGLN C 116       9.320 -32.977 228.841  1.00 15.80           O
ATOM   3267  CB AGLN C 116       8.801 -30.936 226.377  1.00 16.73           C
ATOM   3268  CG AGLN C 116       8.459 -30.860 224.889  1.00 17.09           C
ATOM   3269  CD AGLN C 116       8.855 -32.116 224.135  1.00 30.80           C
ATOM   3270  OE1AGLN C 116       9.899 -32.706 224.402  1.00 41.05           O
ATOM   3271  NE2AGLN C 116       8.020 -32.533 223.191  1.00 31.72           N
ATOM   3272  N   GLY C 117       8.026 -31.238 229.452  1.00 16.56           N
ATOM   3273  CA  GLY C 117       8.547 -31.187 230.807  1.00 17.31           C
ATOM   3274  C   GLY C 117       9.397 -29.953 231.062  1.00 18.07           C
ATOM   3275  O   GLY C 117      10.117 -29.459 230.184  1.00 18.74           O
ATOM   3276  N   THR C 118       9.311 -29.460 232.289  1.00 16.92           N
ATOM   3277  C   THR C 118      10.726 -28.555 234.051  1.00 18.61           C
ATOM   3278  O   THR C 118      10.118 -29.136 234.953  1.00 15.19           O
ATOM   3279  CA ATHR C 118      10.109 -28.309 232.681  1.00 17.83           C
ATOM   3280  CB ATHR C 118       9.279 -27.002 232.674  1.00 20.68           C
ATOM   3281  OG1ATHR C 118      10.156 -25.871 232.771  1.00 21.97           O
ATOM   3282  CG2ATHR C 118       8.266 -26.980 233.813  1.00 20.48           C
ATOM   3283  N   GLN C 119      11.983 -28.152 234.186  1.00 15.35           N
ATOM   3284  CA  GLN C 119      12.715 -28.430 235.414  1.00 14.54           C
ATOM   3285  C   GLN C 119      12.332 -27.461 236.531  1.00 15.96           C
ATOM   3286  O   GLN C 119      12.275 -26.251 236.322  1.00 18.73           O
ATOM   3287  CB  GLN C 119      14.228 -28.368 235.159  1.00 17.23           C
ATOM   3288  CG  GLN C 119      15.050 -28.674 236.399  1.00 19.87           C
ATOM   3289  CD  GLN C 119      14.963 -30.134 236.808  1.00 21.93           C
ATOM   3290  OE1 GLN C 119      14.633 -30.462 237.948  1.00 25.12           O
ATOM   3291  NE2 GLN C 119      15.283 -31.016 235.883  1.00 18.43           N
ATOM   3292  N   VAL C 120      12.055 -28.006 237.712  1.00 14.21           N
ATOM   3293  CA  VAL C 120      11.901 -27.203 238.918  1.00 13.03           C
ATOM   3294  C   VAL C 120      12.939 -27.679 239.927  1.00 12.47           C
ATOM   3295  O   VAL C 120      12.999 -28.863 240.235  1.00 14.00           O
ATOM   3296  CB  VAL C 120      10.498 -27.325 239.513  1.00 15.42           C
ATOM   3297  CG1 VAL C 120      10.464 -26.674 240.890  1.00 16.73           C
ATOM   3298  CG2 VAL C 120       9.468 -26.705 238.573  1.00 12.27           C
ATOM   3299  N   THR C 121      13.792 -26.772 240.403  1.00 14.11           N
ATOM   3300  CA  THR C 121      14.850 -27.148 241.337  1.00 16.33           C
ATOM   3301  C   THR C 121      14.738 -26.284 242.581  1.00 20.17           C
ATOM   3302  O   THR C 121      14.785 -25.053 242.506  1.00 21.48           O
ATOM   3303  CB  THR C 121      16.256 -26.994 240.717  1.00 16.92           C
ATOM   3304  OG1 THR C 121      16.342 -27.793 239.531  1.00 22.90           O
ATOM   3305  CG2 THR C 121      17.347 -27.450 241.707  1.00 17.51           C
ATOM   3306  N   VAL C 122      14.557 -26.933 243.724  1.00 14.92           N
ATOM   3307  CA  VAL C 122      14.456 -26.225 244.993  1.00 15.67           C
ATOM   3308  C   VAL C 122      15.687 -26.554 245.806  1.00 21.59           C
ATOM   3309  O   VAL C 122      15.875 -27.698 246.222  1.00 20.26           O
ATOM   3310  CB  VAL C 122      13.176 -26.612 245.775  1.00 15.15           C
ATOM   3311  CG1 VAL C 122      13.005 -25.714 246.987  1.00 17.46           C
ATOM   3312  CG2 VAL C 122      11.943 -26.517 244.874  1.00 13.65           C
ATOM   3313  N   SER C 123      16.536 -25.556 246.016  1.00 20.22           N
ATOM   3314  CA  SER C 123      17.827 -25.810 246.621  1.00 22.57           C
ATOM   3315  C   SER C 123      18.455 -24.529 247.134  1.00 29.45           C
ATOM   3316  O   SER C 123      18.270 -23.462 246.550  1.00 32.94           O
ATOM   3317  CB  SER C 123      18.758 -26.485 245.609  1.00 26.88           C
ATOM   3318  OG  SER C 123      20.052 -26.675 246.151  1.00 34.70           O
ATOM   3319  N   SER C 124      19.194 -24.643 248.231  1.00 32.69           N
ATOM   3320  CA  SER C 124      19.911 -23.501 248.785  1.00 42.12           C
ATOM   3321  C   SER C 124      21.272 -23.351 248.116  1.00 57.25           C
ATOM   3322  O   SER C 124      21.849 -24.324 247.627  1.00 58.24           O
ATOM   3323  CB  SER C 124      20.066 -23.646 250.299  1.00 47.73           C
ATOM   3324  OG  SER C 124      20.171 -25.006 250.677  1.00 51.10           O
ATOM   3325  OXT SER C 124      21.822 -22.252 248.040  1.00 65.74           O
