# Supplementary material for: A non-redundant data set of nanobody-antigen crystal structures
Source: Data Brief. 2019 Mar 6;24:103754. doi: 10.1016/j.dib.2019.103754 (PMC6441729; doi:10.1016/j.dib.2019.103754)
Supplement: Multimedia component 6 [file mmc6.zip]

Archive with 121 entries (112 files):
- extended_dataset/
- extended_dataset/Ag_1/
- extended_dataset/Ag_1/5nbl_1.pdb
- __MACOSX/
- __MACOSX/extended_dataset/
- __MACOSX/extended_dataset/Ag_1/
- __MACOSX/extended_dataset/Ag_1/._5nbl_1.pdb
- extended_dataset/Ag_1/5van_1.pdb
- __MACOSX/extended_dataset/Ag_1/._5van_1.pdb
- extended_dataset/Ag_1/5vnw_1.pdb
- __MACOSX/extended_dataset/Ag_1/._5vnw_1.pdb
- extended_dataset/Ag_1/5y80_1.pdb
- __MACOSX/extended_dataset/Ag_1/._5y80_1.pdb
- extended_dataset/Ag_1/6b20_1.pdb
- __MACOSX/extended_dataset/Ag_1/._6b20_1.pdb
- extended_dataset/Ag_1/6c9w_1.pdb
- __MACOSX/extended_dataset/Ag_1/._6c9w_1.pdb
- extended_dataset/Ag_1/6dbg_1.pdb
- __MACOSX/extended_dataset/Ag_1/._6dbg_1.pdb
- extended_dataset/Ag_1/6ehg_1.pdb
- __MACOSX/extended_dataset/Ag_1/._6ehg_1.pdb
- extended_dataset/Ag_1/6ey0_1.pdb
- __MACOSX/extended_dataset/Ag_1/._6ey0_1.pdb
- extended_dataset/Ag_1/6ey6_1.pdb
- __MACOSX/extended_dataset/Ag_1/._6ey6_1.pdb
- extended_dataset/Ag_1/6fe4_1.pdb
- __MACOSX/extended_dataset/Ag_1/._6fe4_1.pdb
- extended_dataset/Ag_1/6fv0_1.pdb
- __MACOSX/extended_dataset/Ag_1/._6fv0_1.pdb
- extended_dataset/Ag_1/6h02_1.pdb
- __MACOSX/extended_dataset/Ag_1/._6h02_1.pdb
- extended_dataset/Ag_1/6h6y_1.pdb
- __MACOSX/extended_dataset/Ag_1/._6h6y_1.pdb
- extended_dataset/Ag_1/6h6z_1.pdb
- __MACOSX/extended_dataset/Ag_1/._6h6z_1.pdb
- extended_dataset/Ag_1/6h71_1.pdb
- __MACOSX/extended_dataset/Ag_1/._6h71_1.pdb
- extended_dataset/Ag_1/6h7n_1.pdb
- __MACOSX/extended_dataset/Ag_1/._6h7n_1.pdb
- extended_dataset/Ag_1/6mxt_1.pdb
- __MACOSX/extended_dataset/Ag_1/._6mxt_1.pdb
- __MACOSX/extended_dataset/._Ag_1
- extended_dataset/complex_3/
- extended_dataset/complex_3/5nbl_3.pdb
- __MACOSX/extended_dataset/complex_3/
- __MACOSX/extended_dataset/complex_3/._5nbl_3.pdb
- extended_dataset/complex_3/5van_3.pdb
- __MACOSX/extended_dataset/complex_3/._5van_3.pdb
- extended_dataset/complex_3/5vnw_3.pdb
- __MACOSX/extended_dataset/complex_3/._5vnw_3.pdb
- extended_dataset/complex_3/5y80_3.pdb
- __MACOSX/extended_dataset/complex_3/._5y80_3.pdb
- extended_dataset/complex_3/6b20_3.pdb
- __MACOSX/extended_dataset/complex_3/._6b20_3.pdb
- extended_dataset/complex_3/6c9w_3.pdb
- __MACOSX/extended_dataset/complex_3/._6c9w_3.pdb
- extended_dataset/complex_3/6dbg_3.pdb
- __MACOSX/extended_dataset/complex_3/._6dbg_3.pdb
- extended_dataset/complex_3/6ehg_3.pdb
- __MACOSX/extended_dataset/complex_3/._6ehg_3.pdb
- extended_dataset/complex_3/6ey0_3.pdb
- __MACOSX/extended_dataset/complex_3/._6ey0_3.pdb
- extended_dataset/complex_3/6ey6_3.pdb
- __MACOSX/extended_dataset/complex_3/._6ey6_3.pdb
- extended_dataset/complex_3/6fe4_3.pdb
- __MACOSX/extended_dataset/complex_3/._6fe4_3.pdb
- extended_dataset/complex_3/6fv0_3.pdb
- __MACOSX/extended_dataset/complex_3/._6fv0_3.pdb
- extended_dataset/complex_3/6h02_3.pdb
- __MACOSX/extended_dataset/complex_3/._6h02_3.pdb
- extended_dataset/complex_3/6h6y_3.pdb
- __MACOSX/extended_dataset/complex_3/._6h6y_3.pdb
- extended_dataset/complex_3/6h6z_3.pdb
- __MACOSX/extended_dataset/complex_3/._6h6z_3.pdb
- extended_dataset/complex_3/6h71_3.pdb
- __MACOSX/extended_dataset/complex_3/._6h71_3.pdb
- extended_dataset/complex_3/6h7n_3.pdb
- __MACOSX/extended_dataset/complex_3/._6h7n_3.pdb
- extended_dataset/complex_3/6mxt_3.pdb
- __MACOSX/extended_dataset/complex_3/._6mxt_3.pdb
- __MACOSX/extended_dataset/._complex_3
- extended_dataset/Nb_2/
- extended_dataset/Nb_2/5nbl_2.pdb
- __MACOSX/extended_dataset/Nb_2/
- __MACOSX/extended_dataset/Nb_2/._5nbl_2.pdb
- extended_dataset/Nb_2/5van_2.pdb
- __MACOSX/extended_dataset/Nb_2/._5van_2.pdb
- extended_dataset/Nb_2/5vnw_2.pdb
- __MACOSX/extended_dataset/Nb_2/._5vnw_2.pdb
- extended_dataset/Nb_2/5y80_2.pdb
- __MACOSX/extended_dataset/Nb_2/._5y80_2.pdb
- extended_dataset/Nb_2/6b20_2.pdb
- __MACOSX/extended_dataset/Nb_2/._6b20_2.pdb
- extended_dataset/Nb_2/6c9w_2.pdb
- __MACOSX/extended_dataset/Nb_2/._6c9w_2.pdb
- extended_dataset/Nb_2/6dbg_2.pdb
- __MACOSX/extended_dataset/Nb_2/._6dbg_2.pdb
- extended_dataset/Nb_2/6ehg_2.pdb
- __MACOSX/extended_dataset/Nb_2/._6ehg_2.pdb
- extended_dataset/Nb_2/6ey0_2.pdb
- __MACOSX/extended_dataset/Nb_2/._6ey0_2.pdb
- extended_dataset/Nb_2/6ey6_2.pdb
- __MACOSX/extended_dataset/Nb_2/._6ey6_2.pdb
- extended_dataset/Nb_2/6fe4_2.pdb
- __MACOSX/extended_dataset/Nb_2/._6fe4_2.pdb
- extended_dataset/Nb_2/6fv0_2.pdb
- __MACOSX/extended_dataset/Nb_2/._6fv0_2.pdb
- extended_dataset/Nb_2/6h02_2.pdb
- __MACOSX/extended_dataset/Nb_2/._6h02_2.pdb
- extended_dataset/Nb_2/6h6y_2.pdb
- __MACOSX/extended_dataset/Nb_2/._6h6y_2.pdb
- extended_dataset/Nb_2/6h6z_2.pdb
- __MACOSX/extended_dataset/Nb_2/._6h6z_2.pdb
- extended_dataset/Nb_2/6h71_2.pdb
- __MACOSX/extended_dataset/Nb_2/._6h71_2.pdb
- extended_dataset/Nb_2/6h7n_2.pdb
- __MACOSX/extended_dataset/Nb_2/._6h7n_2.pdb
- extended_dataset/Nb_2/6mxt_2.pdb
- __MACOSX/extended_dataset/Nb_2/._6mxt_2.pdb
- __MACOSX/extended_dataset/._Nb_2
- __MACOSX/._extended_dataset
