# Supplementary material for: A non-redundant data set of nanobody-antigen crystal structures
Source: Data Brief. 2019 Mar 6;24:103754. doi: 10.1016/j.dib.2019.103754 (PMC6441729; doi:10.1016/j.dib.2019.103754)
Supplement: Multimedia component 6 [file mmc6.zip › extended_dataset/Ag_1/5van_1.pdb]

ATOM      1  N   PHE A  53      -6.344   7.882 -34.394  1.00 35.80           N  
ATOM      2  CA  PHE A  53      -7.256   8.465 -33.404  1.00 39.12           C  
ATOM      3  C   PHE A  53      -8.366   7.467 -33.072  1.00 40.47           C  
ATOM      4  O   PHE A  53      -8.489   6.439 -33.756  1.00 40.21           O  
ATOM      5  CB  PHE A  53      -7.828   9.789 -33.933  1.00 33.81           C  
ATOM      6  CG  PHE A  53      -6.767  10.751 -34.371  1.00 35.32           C  
ATOM      7  CD1 PHE A  53      -6.172  11.613 -33.454  1.00 35.73           C  
ATOM      8  CD2 PHE A  53      -6.304  10.748 -35.686  1.00 34.85           C  
ATOM      9  CE1 PHE A  53      -5.145  12.494 -33.849  1.00 34.20           C  
ATOM     10  CE2 PHE A  53      -5.292  11.622 -36.088  1.00 31.22           C  
ATOM     11  CZ  PHE A  53      -4.712  12.491 -35.158  1.00 31.26           C  
ATOM     12  N   SER A  54      -9.141   7.766 -32.022  1.00 40.69           N  
ATOM     13  CA  SER A  54     -10.248   6.910 -31.597  1.00 41.21           C  
ATOM     14  C   SER A  54     -11.067   6.472 -32.793  1.00 40.82           C  
ATOM     15  O   SER A  54     -11.395   7.284 -33.658  1.00 41.44           O  
ATOM     16  CB  SER A  54     -11.160   7.643 -30.609  1.00 40.20           C  
ATOM     17  OG  SER A  54     -10.571   7.758 -29.328  1.00 45.58           O  
ATOM     18  N   GLY A  55     -11.386   5.175 -32.837  1.00 38.18           N  
ATOM     19  CA  GLY A  55     -12.155   4.599 -33.905  1.00 39.19           C  
ATOM     20  C   GLY A  55     -11.356   4.130 -35.103  1.00 40.48           C  
ATOM     21  O   GLY A  55     -11.826   3.251 -35.826  1.00 39.70           O  
ATOM     22  N   ASP A  56     -10.160   4.685 -35.342  1.00 41.33           N  
ATOM     23  CA  ASP A  56      -9.450   4.328 -36.567  1.00 37.62           C  
ATOM     24  C   ASP A  56      -9.132   2.843 -36.610  1.00 38.12           C  
ATOM     25  O   ASP A  56      -8.970   2.277 -37.692  1.00 42.90           O  
ATOM     26  CB  ASP A  56      -8.166   5.150 -36.711  1.00 38.47           C  
ATOM     27  CG  ASP A  56      -8.444   6.602 -37.100  1.00 46.78           C  
ATOM     28  OD1 ASP A  56      -9.523   6.854 -37.686  1.00 45.41           O  
ATOM     29  OD2 ASP A  56      -7.592   7.486 -36.827  1.00 42.83           O  
ATOM     30  N   GLY A  57      -9.038   2.195 -35.451  1.00 37.77           N  
ATOM     31  CA  GLY A  57      -8.668   0.795 -35.440  1.00 37.33           C  
ATOM     32  C   GLY A  57      -9.735  -0.106 -36.003  1.00 41.46           C  
ATOM     33  O   GLY A  57      -9.419  -1.218 -36.436  1.00 39.55           O  
ATOM     34  N   ARG A  58     -10.996   0.357 -36.013  1.00 40.12           N  
ATOM     35  CA  ARG A  58     -12.093  -0.430 -36.573  1.00 44.33           C  
ATOM     36  C   ARG A  58     -11.826  -0.839 -38.019  1.00 39.97           C  
ATOM     37  O   ARG A  58     -12.317  -1.874 -38.455  1.00 41.30           O  
ATOM     38  CB  ARG A  58     -13.408   0.350 -36.459  1.00 43.99           C  
ATOM     39  CG  ARG A  58     -14.651  -0.477 -36.803  1.00 49.14           C  
ATOM     40  CD  ARG A  58     -15.929   0.094 -36.195  1.00 46.05           C  
ATOM     41  NE  ARG A  58     -16.057   1.546 -36.362  1.00 61.58           N  
ATOM     42  CZ  ARG A  58     -16.494   2.151 -37.467  1.00 67.08           C  
ATOM     43  NH1 ARG A  58     -16.839   1.439 -38.535  1.00 61.01           N  
ATOM     44  NH2 ARG A  58     -16.575   3.479 -37.508  1.00 69.03           N  
ATOM     45  N   ALA A  59     -10.996  -0.088 -38.741  1.00 42.89           N  
ATOM     46  CA  ALA A  59     -10.660  -0.422 -40.120  1.00 41.11           C  
ATOM     47  C   ALA A  59      -9.956  -1.774 -40.250  1.00 44.61           C  
ATOM     48  O   ALA A  59     -10.047  -2.419 -41.298  1.00 47.50           O  
ATOM     49  CB  ALA A  59      -9.785   0.689 -40.705  1.00 40.83           C  
ATOM     50  N   ILE A  60      -9.253  -2.225 -39.212  1.00 43.64           N  
ATOM     51  CA  ILE A  60      -8.434  -3.428 -39.344  1.00 42.38           C  
ATOM     52  C   ILE A  60      -9.284  -4.653 -39.690  1.00 42.68           C  
ATOM     53  O   ILE A  60      -8.802  -5.588 -40.336  1.00 45.54           O  
ATOM     54  CB  ILE A  60      -7.610  -3.640 -38.052  1.00 42.42           C  
ATOM     55  CG1 ILE A  60      -6.391  -4.499 -38.324  1.00 44.69           C  
ATOM     56  CG2 ILE A  60      -8.433  -4.306 -36.986  1.00 42.03           C  
ATOM     57  CD1 ILE A  60      -5.476  -3.882 -39.360  1.00 47.24           C  
ATOM     58  N   TRP A  61     -10.540  -4.690 -39.259  1.00 40.65           N  
ATOM     59  CA  TRP A  61     -11.399  -5.812 -39.613  1.00 43.35           C  
ATOM     60  C   TRP A  61     -12.017  -5.657 -41.008  1.00 53.45           C  
ATOM     61  O   TRP A  61     -12.775  -6.535 -41.437  1.00 57.61           O  
ATOM     62  CB  TRP A  61     -12.491  -5.987 -38.549  1.00 40.97           C  
ATOM     63  CG  TRP A  61     -11.982  -6.405 -37.168  1.00 40.44           C  
ATOM     64  CD1 TRP A  61     -11.564  -7.655 -36.782  1.00 40.18           C  
ATOM     65  CD2 TRP A  61     -11.840  -5.560 -36.003  1.00 37.90           C  
ATOM     66  NE1 TRP A  61     -11.174  -7.636 -35.455  1.00 36.56           N  
ATOM     67  CE2 TRP A  61     -11.334  -6.367 -34.957  1.00 37.27           C  
ATOM     68  CE3 TRP A  61     -12.099  -4.203 -35.747  1.00 37.81           C  
ATOM     69  CZ2 TRP A  61     -11.093  -5.862 -33.664  1.00 35.61           C  
ATOM     70  CZ3 TRP A  61     -11.841  -3.699 -34.470  1.00 38.29           C  
ATOM     71  CH2 TRP A  61     -11.343  -4.532 -33.445  1.00 33.68           C  
ATOM     72  N   SER A  62     -11.680  -4.577 -41.720  1.00 53.76           N  
ATOM     73  CA  SER A  62     -12.178  -4.243 -43.059  1.00 57.05           C  
ATOM     74  C   SER A  62     -13.671  -4.034 -43.027  1.00 61.21           C  
ATOM     75  O   SER A  62     -14.153  -3.255 -42.202  1.00 70.77           O  
ATOM     76  CB  SER A  62     -11.794  -5.310 -44.082  1.00 57.18           C  
ATOM     77  OG  SER A  62     -10.408  -5.217 -44.361  1.00 63.27           O  
ATOM     78  N   GLN A  74       3.710 -10.849 -54.142  1.00 70.54           N  
ATOM     79  CA  GLN A  74       3.742 -10.924 -52.683  1.00 71.41           C  
ATOM     80  C   GLN A  74       5.056 -11.549 -52.198  1.00 69.52           C  
ATOM     81  O   GLN A  74       6.115 -10.930 -52.307  1.00 70.17           O  
ATOM     82  CB  GLN A  74       2.533 -11.715 -52.165  1.00 70.24           C  
ATOM     83  N   LEU A  75       4.966 -12.778 -51.671  1.00 67.02           N  
ATOM     84  CA  LEU A  75       6.089 -13.591 -51.198  1.00 58.09           C  
ATOM     85  C   LEU A  75       6.861 -12.958 -50.046  1.00 57.94           C  
ATOM     86  O   LEU A  75       7.605 -11.990 -50.226  1.00 55.19           O  
ATOM     87  CB  LEU A  75       7.048 -13.924 -52.343  1.00 56.69           C  
ATOM     88  CG  LEU A  75       6.922 -15.418 -52.653  1.00 58.31           C  
ATOM     89  CD1 LEU A  75       5.454 -15.807 -52.887  1.00 58.93           C  
ATOM     90  CD2 LEU A  75       7.795 -15.809 -53.811  1.00 52.60           C  
ATOM     91  N   PHE A  76       6.721 -13.544 -48.862  1.00 55.52           N  
ATOM     92  CA  PHE A  76       7.306 -13.013 -47.632  1.00 51.75           C  
ATOM     93  C   PHE A  76       8.700 -13.616 -47.421  1.00 52.64           C  
ATOM     94  O   PHE A  76       8.858 -14.693 -46.841  1.00 53.41           O  
ATOM     95  CB  PHE A  76       6.379 -13.316 -46.461  1.00 46.73           C  
ATOM     96  CG  PHE A  76       6.821 -12.705 -45.181  1.00 50.86           C  
ATOM     97  CD1 PHE A  76       6.671 -11.346 -44.969  1.00 50.19           C  
ATOM     98  CD2 PHE A  76       7.398 -13.486 -44.187  1.00 48.59           C  
ATOM     99  CE1 PHE A  76       7.088 -10.775 -43.781  1.00 51.73           C  
ATOM    100  CE2 PHE A  76       7.819 -12.927 -42.999  1.00 47.64           C  
ATOM    101  CZ  PHE A  76       7.664 -11.568 -42.793  1.00 49.25           C  
ATOM    102  N   LEU A  77       9.736 -12.901 -47.862  1.00 44.67           N  
ATOM    103  CA  LEU A  77      11.099 -13.437 -47.877  1.00 51.81           C  
ATOM    104  C   LEU A  77      11.979 -12.835 -46.785  1.00 50.54           C  
ATOM    105  O   LEU A  77      13.157 -12.551 -47.004  1.00 54.11           O  
ATOM    106  CB  LEU A  77      11.749 -13.233 -49.243  1.00 47.57           C  
ATOM    107  CG  LEU A  77      11.072 -13.931 -50.419  1.00 51.03           C  
ATOM    108  CD1 LEU A  77      11.768 -13.559 -51.723  1.00 47.41           C  
ATOM    109  CD2 LEU A  77      11.085 -15.435 -50.205  1.00 46.32           C  
ATOM    110  N   TYR A  78      11.429 -12.640 -45.591  1.00 51.27           N  
ATOM    111  CA  TYR A  78      12.154 -12.028 -44.486  1.00 47.75           C  
ATOM    112  C   TYR A  78      12.356 -13.035 -43.368  1.00 43.69           C  
ATOM    113  O   TYR A  78      11.411 -13.723 -42.966  1.00 44.21           O  
ATOM    114  CB  TYR A  78      11.409 -10.822 -43.930  1.00 47.66           C  
ATOM    115  CG  TYR A  78      11.014  -9.786 -44.946  1.00 53.90           C  
ATOM    116  CD1 TYR A  78      11.896  -8.777 -45.322  1.00 51.48           C  
ATOM    117  CD2 TYR A  78       9.733  -9.789 -45.501  1.00 53.70           C  
ATOM    118  CE1 TYR A  78      11.517  -7.800 -46.238  1.00 53.98           C  
ATOM    119  CE2 TYR A  78       9.338  -8.815 -46.415  1.00 52.74           C  
ATOM    120  CZ  TYR A  78      10.233  -7.823 -46.778  1.00 59.09           C  
ATOM    121  OH  TYR A  78       9.838  -6.866 -47.691  1.00 67.77           O  
ATOM    122  N   ASP A  79      13.578 -13.099 -42.856  1.00 42.77           N  
ATOM    123  CA  ASP A  79      13.896 -13.926 -41.703  1.00 40.91           C  
ATOM    124  C   ASP A  79      14.426 -13.135 -40.529  1.00 39.54           C  
ATOM    125  O   ASP A  79      14.389 -13.638 -39.404  1.00 40.42           O  
ATOM    126  CB  ASP A  79      14.936 -14.997 -42.074  1.00 40.48           C  
ATOM    127  CG  ASP A  79      14.321 -16.177 -42.801  1.00 53.04           C  
ATOM    128  OD1 ASP A  79      13.317 -16.736 -42.291  1.00 51.80           O  
ATOM    129  OD2 ASP A  79      14.829 -16.531 -43.892  1.00 61.18           O  
ATOM    130  N   THR A  80      14.893 -11.913 -40.752  1.00 40.47           N  
ATOM    131  CA  THR A  80      15.740 -11.207 -39.809  1.00 40.62           C  
ATOM    132  C   THR A  80      15.056  -9.919 -39.378  1.00 35.57           C  
ATOM    133  O   THR A  80      14.449  -9.224 -40.198  1.00 37.94           O  
ATOM    134  CB  THR A  80      17.122 -10.938 -40.449  1.00 39.90           C  
ATOM    135  OG1 THR A  80      17.671 -12.193 -40.874  1.00 43.73           O  
ATOM    136  CG2 THR A  80      18.086 -10.301 -39.451  1.00 32.08           C  
ATOM    137  N   PHE A  81      15.144  -9.627 -38.080  1.00 33.39           N  
ATOM    138  CA  PHE A  81      14.558  -8.429 -37.480  1.00 34.12           C  
ATOM    139  C   PHE A  81      15.436  -7.221 -37.800  1.00 34.07           C  
ATOM    140  O   PHE A  81      16.540  -7.371 -38.308  1.00 35.76           O  
ATOM    141  CB  PHE A  81      14.387  -8.662 -35.976  1.00 29.54           C  
ATOM    142  CG  PHE A  81      13.201  -9.508 -35.648  1.00 33.40           C  
ATOM    143  CD1 PHE A  81      13.196 -10.861 -35.958  1.00 30.84           C  
ATOM    144  CD2 PHE A  81      12.054  -8.940 -35.076  1.00 33.70           C  
ATOM    145  CE1 PHE A  81      12.070 -11.642 -35.689  1.00 32.28           C  
ATOM    146  CE2 PHE A  81      10.935  -9.710 -34.815  1.00 30.97           C  
ATOM    147  CZ  PHE A  81      10.942 -11.063 -35.128  1.00 30.31           C  
ATOM    148  N   PRO A  82      14.967  -6.001 -37.549  1.00 37.10           N  
ATOM    149  CA  PRO A  82      15.793  -4.831 -37.885  1.00 37.92           C  
ATOM    150  C   PRO A  82      17.103  -4.844 -37.110  1.00 37.10           C  
ATOM    151  O   PRO A  82      17.228  -5.467 -36.050  1.00 36.54           O  
ATOM    152  CB  PRO A  82      14.912  -3.638 -37.474  1.00 37.90           C  
ATOM    153  CG  PRO A  82      13.500  -4.190 -37.459  1.00 37.33           C  
ATOM    154  CD  PRO A  82      13.651  -5.610 -37.001  1.00 35.13           C  
ATOM    155  N   LYS A  83      18.104  -4.161 -37.664  1.00 36.30           N  
ATOM    156  CA  LYS A  83      19.354  -4.013 -36.932  1.00 39.05           C  
ATOM    157  C   LYS A  83      19.051  -3.297 -35.624  1.00 44.10           C  
ATOM    158  O   LYS A  83      18.142  -2.458 -35.552  1.00 47.16           O  
ATOM    159  CB  LYS A  83      20.392  -3.238 -37.760  1.00 43.33           C  
ATOM    160  N   ASN A  84      19.749  -3.681 -34.566  1.00 38.78           N  
ATOM    161  CA  ASN A  84      19.534  -3.082 -33.253  1.00 37.88           C  
ATOM    162  C   ASN A  84      18.172  -3.407 -32.631  1.00 40.44           C  
ATOM    163  O   ASN A  84      17.803  -2.767 -31.631  1.00 37.21           O  
ATOM    164  CB  ASN A  84      19.700  -1.556 -33.308  1.00 42.75           C  
ATOM    165  N   PHE A  85      17.400  -4.356 -33.179  1.00 34.35           N  
ATOM    166  CA  PHE A  85      16.216  -4.846 -32.464  1.00 38.68           C  
ATOM    167  C   PHE A  85      16.608  -5.335 -31.066  1.00 36.82           C  
ATOM    168  O   PHE A  85      17.631  -5.995 -30.886  1.00 38.18           O  
ATOM    169  CB  PHE A  85      15.530  -5.973 -33.245  1.00 32.10           C  
ATOM    170  CG  PHE A  85      14.107  -6.268 -32.799  1.00 34.26           C  
ATOM    171  CD1 PHE A  85      13.047  -5.438 -33.183  1.00 30.07           C  
ATOM    172  CD2 PHE A  85      13.826  -7.390 -32.026  1.00 30.48           C  
ATOM    173  CE1 PHE A  85      11.723  -5.714 -32.787  1.00 32.24           C  
ATOM    174  CE2 PHE A  85      12.513  -7.672 -31.616  1.00 32.37           C  
ATOM    175  CZ  PHE A  85      11.455  -6.823 -32.009  1.00 28.81           C  
ATOM    176  N   PHE A  86      15.761  -5.038 -30.084  1.00 34.69           N  
ATOM    177  CA  PHE A  86      16.085  -5.132 -28.660  1.00 31.84           C  
ATOM    178  C   PHE A  86      15.460  -6.424 -28.106  1.00 32.58           C  
ATOM    179  O   PHE A  86      14.240  -6.503 -27.966  1.00 31.76           O  
ATOM    180  CB  PHE A  86      15.514  -3.861 -28.008  1.00 31.67           C  
ATOM    181  CG  PHE A  86      16.165  -3.413 -26.739  1.00 36.70           C  
ATOM    182  CD1 PHE A  86      17.518  -3.640 -26.467  1.00 39.00           C  
ATOM    183  CD2 PHE A  86      15.401  -2.692 -25.811  1.00 37.25           C  
ATOM    184  CE1 PHE A  86      18.086  -3.195 -25.275  1.00 34.97           C  
ATOM    185  CE2 PHE A  86      15.958  -2.246 -24.597  1.00 38.55           C  
ATOM    186  CZ  PHE A  86      17.307  -2.492 -24.335  1.00 36.73           C  
ATOM    187  N   TRP A  87      16.275  -7.457 -27.829  1.00 31.84           N  
ATOM    188  CA  TRP A  87      15.770  -8.752 -27.355  1.00 28.80           C  
ATOM    189  C   TRP A  87      15.863  -8.850 -25.834  1.00 33.29           C  
ATOM    190  O   TRP A  87      16.939  -8.642 -25.259  1.00 30.36           O  
ATOM    191  CB  TRP A  87      16.537  -9.935 -27.966  1.00 28.36           C  
ATOM    192  CG  TRP A  87      16.343 -10.098 -29.428  1.00 31.95           C  
ATOM    193  CD1 TRP A  87      17.235  -9.786 -30.408  1.00 31.43           C  
ATOM    194  CD2 TRP A  87      15.172 -10.605 -30.089  1.00 28.59           C  
ATOM    195  NE1 TRP A  87      16.690 -10.051 -31.637  1.00 30.58           N  
ATOM    196  CE2 TRP A  87      15.427 -10.560 -31.471  1.00 28.97           C  
ATOM    197  CE3 TRP A  87      13.922 -11.079 -29.637  1.00 27.60           C  
ATOM    198  CZ2 TRP A  87      14.485 -10.979 -32.424  1.00 29.32           C  
ATOM    199  CZ3 TRP A  87      12.994 -11.490 -30.567  1.00 27.64           C  
ATOM    200  CH2 TRP A  87      13.273 -11.432 -31.957  1.00 31.56           C  
ATOM    201  N   GLY A  88      14.751  -9.221 -25.188  1.00 29.62           N  
ATOM    202  CA  GLY A  88      14.735  -9.305 -23.740  1.00 28.02           C  
ATOM    203  C   GLY A  88      13.884 -10.424 -23.170  1.00 31.98           C  
ATOM    204  O   GLY A  88      13.352 -11.275 -23.895  1.00 28.59           O  
ATOM    205  N   ILE A  89      13.737 -10.403 -21.848  1.00 31.32           N  
ATOM    206  CA  ILE A  89      13.012 -11.430 -21.119  1.00 29.29           C  
ATOM    207  C   ILE A  89      12.615 -10.819 -19.776  1.00 31.66           C  
ATOM    208  O   ILE A  89      13.246  -9.868 -19.304  1.00 31.00           O  
ATOM    209  CB  ILE A  89      13.892 -12.700 -20.984  1.00 32.67           C  
ATOM    210  CG1 ILE A  89      13.029 -13.925 -20.704  1.00 31.45           C  
ATOM    211  CG2 ILE A  89      15.037 -12.479 -19.952  1.00 27.20           C  
ATOM    212  CD1 ILE A  89      13.752 -15.221 -20.939  1.00 33.06           C  
ATOM    213  N   GLY A  90      11.540 -11.330 -19.176  1.00 30.80           N  
ATOM    214  CA  GLY A  90      10.949 -10.664 -18.027  1.00 30.94           C  
ATOM    215  C   GLY A  90      10.519 -11.619 -16.929  1.00 30.73           C  
ATOM    216  O   GLY A  90      10.285 -12.809 -17.156  1.00 30.76           O  
ATOM    217  N   THR A  91      10.449 -11.064 -15.712  1.00 31.29           N  
ATOM    218  CA  THR A  91       9.816 -11.675 -14.542  1.00 35.15           C  
ATOM    219  C   THR A  91       9.051 -10.598 -13.785  1.00 30.43           C  
ATOM    220  O   THR A  91       9.253  -9.402 -13.997  1.00 31.69           O  
ATOM    221  CB  THR A  91      10.823 -12.291 -13.547  1.00 32.68           C  
ATOM    222  OG1 THR A  91      11.762 -11.285 -13.147  1.00 34.76           O  
ATOM    223  CG2 THR A  91      11.561 -13.478 -14.130  1.00 31.73           C  
ATOM    224  N   GLY A  92       8.193 -11.043 -12.870  1.00 33.37           N  
ATOM    225  CA  GLY A  92       7.603 -10.174 -11.869  1.00 31.85           C  
ATOM    226  C   GLY A  92       8.004 -10.657 -10.486  1.00 31.25           C  
ATOM    227  O   GLY A  92       8.233 -11.848 -10.273  1.00 30.44           O  
ATOM    228  N   ALA A  93       8.066  -9.723  -9.535  1.00 30.23           N  
ATOM    229  CA  ALA A  93       8.694 -10.024  -8.249  1.00 33.26           C  
ATOM    230  C   ALA A  93       7.908 -11.072  -7.467  1.00 32.85           C  
ATOM    231  O   ALA A  93       8.488 -12.023  -6.928  1.00 34.89           O  
ATOM    232  CB  ALA A  93       8.860  -8.742  -7.430  1.00 32.00           C  
ATOM    233  N   LEU A  94       6.586 -10.921  -7.392  1.00 34.95           N  
ATOM    234  CA  LEU A  94       5.774 -11.894  -6.670  1.00 32.83           C  
ATOM    235  C   LEU A  94       5.931 -13.298  -7.261  1.00 32.44           C  
ATOM    236  O   LEU A  94       5.940 -14.294  -6.531  1.00 35.57           O  
ATOM    237  CB  LEU A  94       4.313 -11.443  -6.691  1.00 36.97           C  
ATOM    238  CG  LEU A  94       3.331 -11.952  -5.629  1.00 47.53           C  
ATOM    239  CD1 LEU A  94       2.988 -13.416  -5.849  1.00 44.71           C  
ATOM    240  CD2 LEU A  94       3.903 -11.752  -4.238  1.00 46.79           C  
ATOM    241  N   GLN A  95       6.054 -13.402  -8.581  1.00 33.72           N  
ATOM    242  CA  GLN A  95       6.122 -14.723  -9.205  1.00 37.68           C  
ATOM    243  C   GLN A  95       7.391 -15.488  -8.816  1.00 35.51           C  
ATOM    244  O   GLN A  95       7.353 -16.716  -8.649  1.00 33.13           O  
ATOM    245  CB  GLN A  95       6.047 -14.594 -10.727  1.00 35.59           C  
ATOM    246  CG  GLN A  95       4.701 -14.118 -11.275  1.00 39.59           C  
ATOM    247  CD  GLN A  95       4.701 -12.641 -11.583  1.00 42.90           C  
ATOM    248  OE1 GLN A  95       4.990 -11.805 -10.701  1.00 39.61           O  
ATOM    249  NE2 GLN A  95       4.404 -12.298 -12.850  1.00 41.82           N  
ATOM    250  N   VAL A  96       8.526 -14.801  -8.685  1.00 30.75           N  
ATOM    251  CA  VAL A  96       9.807 -15.500  -8.660  1.00 35.80           C  
ATOM    252  C   VAL A  96      10.605 -15.299  -7.373  1.00 37.80           C  
ATOM    253  O   VAL A  96      11.491 -16.122  -7.087  1.00 38.63           O  
ATOM    254  CB  VAL A  96      10.676 -15.127  -9.889  1.00 35.87           C  
ATOM    255  CG1 VAL A  96       9.970 -15.489 -11.190  1.00 33.59           C  
ATOM    256  CG2 VAL A  96      11.033 -13.648  -9.892  1.00 32.92           C  
ATOM    257  N   GLU A  97      10.342 -14.267  -6.561  1.00 35.84           N  
ATOM    258  CA  GLU A  97      11.312 -13.906  -5.525  1.00 34.73           C  
ATOM    259  C   GLU A  97      11.329 -14.898  -4.362  1.00 36.94           C  
ATOM    260  O   GLU A  97      12.407 -15.227  -3.841  1.00 33.50           O  
ATOM    261  CB  GLU A  97      11.047 -12.489  -5.017  1.00 32.22           C  
ATOM    262  CG  GLU A  97      11.758 -11.428  -5.855  1.00 34.04           C  
ATOM    263  CD  GLU A  97      11.539 -10.009  -5.342  1.00 40.21           C  
ATOM    264  OE1 GLU A  97      10.930  -9.852  -4.259  1.00 38.27           O  
ATOM    265  OE2 GLU A  97      11.993  -9.052  -6.026  1.00 39.08           O  
ATOM    266  N   GLY A  98      10.160 -15.379  -3.934  1.00 31.02           N  
ATOM    267  CA  GLY A  98      10.041 -16.111  -2.661  1.00 30.63           C  
ATOM    268  C   GLY A  98      10.397 -15.167  -1.513  1.00 33.87           C  
ATOM    269  O   GLY A  98      10.359 -13.942  -1.649  1.00 36.45           O  
ATOM    270  N   SER A  99      10.760 -15.750  -0.370  1.00 35.26           N  
ATOM    271  CA  SER A  99      11.192 -14.989   0.820  1.00 35.73           C  
ATOM    272  C   SER A  99      10.190 -13.898   1.213  1.00 37.25           C  
ATOM    273  O   SER A  99      10.555 -12.740   1.448  1.00 36.02           O  
ATOM    274  CB  SER A  99      12.585 -14.375   0.595  1.00 39.28           C  
ATOM    275  OG  SER A  99      13.591 -15.374   0.514  1.00 38.43           O  
ATOM    276  N   TRP A 100       8.908 -14.277   1.299  1.00 37.42           N  
ATOM    277  CA  TRP A 100       7.839 -13.293   1.468  1.00 39.52           C  
ATOM    278  C   TRP A 100       7.923 -12.522   2.786  1.00 40.00           C  
ATOM    279  O   TRP A 100       7.278 -11.475   2.910  1.00 41.96           O  
ATOM    280  CB  TRP A 100       6.465 -13.975   1.368  1.00 38.67           C  
ATOM    281  CG  TRP A 100       6.057 -14.706   2.634  1.00 41.79           C  
ATOM    282  CD1 TRP A 100       6.481 -15.943   3.041  1.00 46.76           C  
ATOM    283  CD2 TRP A 100       5.152 -14.242   3.655  1.00 41.03           C  
ATOM    284  NE1 TRP A 100       5.899 -16.275   4.245  1.00 44.09           N  
ATOM    285  CE2 TRP A 100       5.083 -15.250   4.644  1.00 46.64           C  
ATOM    286  CE3 TRP A 100       4.391 -13.080   3.824  1.00 43.53           C  
ATOM    287  CZ2 TRP A 100       4.283 -15.128   5.788  1.00 46.54           C  
ATOM    288  CZ3 TRP A 100       3.601 -12.957   4.964  1.00 42.95           C  
ATOM    289  CH2 TRP A 100       3.553 -13.975   5.929  1.00 43.18           C  
ATOM    290  N   LYS A 101       8.665 -13.015   3.783  1.00 40.75           N  
ATOM    291  CA  LYS A 101       8.795 -12.313   5.060  1.00 47.26           C  
ATOM    292  C   LYS A 101      10.236 -12.268   5.554  1.00 42.74           C  
ATOM    293  O   LYS A 101      10.468 -11.903   6.707  1.00 44.07           O  
ATOM    294  CB  LYS A 101       7.893 -12.935   6.147  1.00 41.74           C  
ATOM    295  CG  LYS A 101       8.305 -14.333   6.608  1.00 46.16           C  
ATOM    296  N   LYS A 102      11.200 -12.614   4.712  1.00 42.54           N  
ATOM    297  CA  LYS A 102      12.611 -12.554   5.073  1.00 42.30           C  
ATOM    298  C   LYS A 102      13.103 -11.109   5.044  1.00 45.36           C  
ATOM    299  O   LYS A 102      12.663 -10.306   4.215  1.00 46.24           O  
ATOM    300  CB  LYS A 102      13.422 -13.408   4.091  1.00 42.61           C  
ATOM    301  CG  LYS A 102      14.822 -13.849   4.546  1.00 44.83           C  
ATOM    302  CD  LYS A 102      15.626 -14.349   3.334  1.00 47.97           C  
ATOM    303  CE  LYS A 102      16.602 -15.469   3.679  1.00 46.94           C  
ATOM    304  NZ  LYS A 102      17.760 -14.968   4.443  1.00 49.27           N  
ATOM    305  N   ASP A 103      13.990 -10.770   5.980  1.00 42.38           N  
ATOM    306  CA  ASP A 103      14.761  -9.519   5.927  1.00 44.23           C  
ATOM    307  C   ASP A 103      13.887  -8.269   5.979  1.00 43.02           C  
ATOM    308  O   ASP A 103      14.155  -7.277   5.298  1.00 43.21           O  
ATOM    309  CB  ASP A 103      15.653  -9.478   4.684  1.00 45.24           C  
ATOM    310  CG  ASP A 103      16.857 -10.407   4.798  1.00 50.03           C  
ATOM    311  OD1 ASP A 103      17.212 -10.818   5.932  1.00 46.67           O  
ATOM    312  OD2 ASP A 103      17.455 -10.706   3.744  1.00 51.13           O  
ATOM    313  N   GLY A 104      12.849  -8.297   6.801  1.00 41.24           N  
ATOM    314  CA  GLY A 104      12.032  -7.124   6.999  1.00 39.91           C  
ATOM    315  C   GLY A 104      11.021  -6.823   5.911  1.00 38.79           C  
ATOM    316  O   GLY A 104      10.358  -5.786   5.990  1.00 39.49           O  
ATOM    317  N   LYS A 105      10.873  -7.673   4.901  1.00 37.41           N  
ATOM    318  CA  LYS A 105       9.863  -7.405   3.880  1.00 35.68           C  
ATOM    319  C   LYS A 105       8.476  -7.377   4.514  1.00 34.71           C  
ATOM    320  O   LYS A 105       8.112  -8.276   5.276  1.00 35.64           O  
ATOM    321  CB  LYS A 105       9.908  -8.455   2.762  1.00 34.34           C  
ATOM    322  CG  LYS A 105       8.693  -8.344   1.782  1.00 31.33           C  
ATOM    323  CD  LYS A 105       8.733  -9.329   0.649  1.00 32.95           C  
ATOM    324  CE  LYS A 105       7.417  -9.262  -0.155  1.00 34.74           C  
ATOM    325  NZ  LYS A 105       6.266  -9.680   0.736  1.00 37.35           N  
ATOM    326  N   GLY A 106       7.700  -6.334   4.216  1.00 33.63           N  
ATOM    327  CA  GLY A 106       6.316  -6.284   4.647  1.00 30.47           C  
ATOM    328  C   GLY A 106       5.406  -7.157   3.802  1.00 30.68           C  
ATOM    329  O   GLY A 106       5.754  -7.542   2.680  1.00 31.32           O  
ATOM    330  N   PRO A 107       4.226  -7.501   4.323  1.00 36.11           N  
ATOM    331  CA  PRO A 107       3.280  -8.302   3.535  1.00 31.76           C  
ATOM    332  C   PRO A 107       2.598  -7.479   2.448  1.00 31.79           C  
ATOM    333  O   PRO A 107       2.380  -6.276   2.588  1.00 34.65           O  
ATOM    334  CB  PRO A 107       2.270  -8.799   4.582  1.00 34.05           C  
ATOM    335  CG  PRO A 107       2.385  -7.822   5.732  1.00 34.75           C  
ATOM    336  CD  PRO A 107       3.809  -7.352   5.738  1.00 33.80           C  
ATOM    337  N   SER A 108       2.298  -8.134   1.333  1.00 31.29           N  
ATOM    338  CA  SER A 108       1.513  -7.518   0.272  1.00 34.25           C  
ATOM    339  C   SER A 108       0.084  -8.051   0.312  1.00 30.06           C  
ATOM    340  O   SER A 108      -0.220  -9.028   0.989  1.00 30.69           O  
ATOM    341  CB  SER A 108       2.131  -7.779  -1.105  1.00 33.15           C  
ATOM    342  OG  SER A 108       1.866  -9.097  -1.568  1.00 32.76           O  
ATOM    343  N   ILE A 109      -0.797  -7.408  -0.454  1.00 31.67           N  
ATOM    344  CA  ILE A 109      -2.161  -7.916  -0.552  1.00 35.51           C  
ATOM    345  C   ILE A 109      -2.169  -9.321  -1.143  1.00 33.88           C  
ATOM    346  O   ILE A 109      -3.069 -10.114  -0.854  1.00 31.70           O  
ATOM    347  CB  ILE A 109      -3.034  -6.936  -1.354  1.00 34.46           C  
ATOM    348  CG1 ILE A 109      -2.478  -6.794  -2.775  1.00 32.55           C  
ATOM    349  CG2 ILE A 109      -3.061  -5.590  -0.637  1.00 28.79           C  
ATOM    350  CD1 ILE A 109      -3.346  -5.983  -3.691  1.00 33.27           C  
ATOM    351  N   TRP A 110      -1.144  -9.685  -1.921  1.00 32.84           N  
ATOM    352  CA  TRP A 110      -1.142 -11.032  -2.493  1.00 34.34           C  
ATOM    353  C   TRP A 110      -0.762 -12.075  -1.452  1.00 36.18           C  
ATOM    354  O   TRP A 110      -1.307 -13.182  -1.460  1.00 35.14           O  
ATOM    355  CB  TRP A 110      -0.233 -11.107  -3.718  1.00 31.63           C  
ATOM    356  CG  TRP A 110      -1.002 -10.800  -4.953  1.00 29.85           C  
ATOM    357  CD1 TRP A 110      -1.142  -9.581  -5.551  1.00 31.44           C  
ATOM    358  CD2 TRP A 110      -1.803 -11.718  -5.714  1.00 29.93           C  
ATOM    359  NE1 TRP A 110      -1.960  -9.687  -6.663  1.00 31.58           N  
ATOM    360  CE2 TRP A 110      -2.380 -10.988  -6.783  1.00 31.36           C  
ATOM    361  CE3 TRP A 110      -2.066 -13.090  -5.616  1.00 32.27           C  
ATOM    362  CZ2 TRP A 110      -3.220 -11.582  -7.740  1.00 28.02           C  
ATOM    363  CZ3 TRP A 110      -2.912 -13.685  -6.576  1.00 31.76           C  
ATOM    364  CH2 TRP A 110      -3.471 -12.925  -7.616  1.00 29.94           C  
ATOM    365  N   ASP A 111       0.153 -11.737  -0.539  1.00 33.76           N  
ATOM    366  CA  ASP A 111       0.461 -12.648   0.564  1.00 41.79           C  
ATOM    367  C   ASP A 111      -0.799 -12.964   1.356  1.00 39.39           C  
ATOM    368  O   ASP A 111      -1.081 -14.126   1.671  1.00 40.80           O  
ATOM    369  CB  ASP A 111       1.538 -12.050   1.493  1.00 36.36           C  
ATOM    370  CG  ASP A 111       2.842 -11.714   0.757  1.00 42.47           C  
ATOM    371  OD1 ASP A 111       3.278 -12.505  -0.110  1.00 47.74           O  
ATOM    372  OD2 ASP A 111       3.443 -10.649   1.039  1.00 45.57           O  
ATOM    373  N   HIS A 112      -1.580 -11.932   1.670  1.00 37.79           N  
ATOM    374  CA  HIS A 112      -2.827 -12.139   2.396  1.00 41.29           C  
ATOM    375  C   HIS A 112      -3.849 -12.902   1.546  1.00 43.31           C  
ATOM    376  O   HIS A 112      -4.548 -13.788   2.050  1.00 44.62           O  
ATOM    377  CB  HIS A 112      -3.370 -10.785   2.846  1.00 36.41           C  
ATOM    378  CG  HIS A 112      -4.584 -10.875   3.708  1.00 47.10           C  
ATOM    379  ND1 HIS A 112      -5.862 -10.701   3.214  1.00 52.09           N  
ATOM    380  CD2 HIS A 112      -4.721 -11.121   5.033  1.00 52.30           C  
ATOM    381  CE1 HIS A 112      -6.733 -10.836   4.198  1.00 52.93           C  
ATOM    382  NE2 HIS A 112      -6.067 -11.091   5.312  1.00 57.93           N  
ATOM    383  N   PHE A 113      -3.932 -12.586   0.252  1.00 38.62           N  
ATOM    384  CA  PHE A 113      -4.907 -13.230  -0.630  1.00 40.05           C  
ATOM    385  C   PHE A 113      -4.582 -14.707  -0.834  1.00 43.35           C  
ATOM    386  O   PHE A 113      -5.478 -15.559  -0.801  1.00 42.89           O  
ATOM    387  CB  PHE A 113      -4.937 -12.473  -1.960  1.00 39.23           C  
ATOM    388  CG  PHE A 113      -5.934 -12.992  -2.966  1.00 40.68           C  
ATOM    389  CD1 PHE A 113      -7.256 -12.585  -2.922  1.00 38.23           C  
ATOM    390  CD2 PHE A 113      -5.524 -13.827  -4.003  1.00 36.76           C  
ATOM    391  CE1 PHE A 113      -8.165 -13.039  -3.864  1.00 40.61           C  
ATOM    392  CE2 PHE A 113      -6.426 -14.284  -4.946  1.00 39.90           C  
ATOM    393  CZ  PHE A 113      -7.750 -13.882  -4.879  1.00 39.89           C  
ATOM    394  N   ILE A 114      -3.303 -15.028  -1.041  1.00 43.89           N  
ATOM    395  CA  ILE A 114      -2.875 -16.422  -1.151  1.00 46.67           C  
ATOM    396  C   ILE A 114      -3.214 -17.186   0.121  1.00 49.27           C  
ATOM    397  O   ILE A 114      -3.721 -18.313   0.073  1.00 49.49           O  
ATOM    398  CB  ILE A 114      -1.365 -16.494  -1.457  1.00 43.02           C  
ATOM    399  CG1 ILE A 114      -1.076 -15.990  -2.876  1.00 43.77           C  
ATOM    400  CG2 ILE A 114      -0.839 -17.907  -1.271  1.00 42.31           C  
ATOM    401  CD1 ILE A 114       0.387 -15.579  -3.077  1.00 42.90           C  
ATOM    402  N   HIS A 115      -2.925 -16.583   1.282  1.00 45.79           N  
ATOM    403  CA  HIS A 115      -3.114 -17.268   2.556  1.00 48.58           C  
ATOM    404  C   HIS A 115      -4.580 -17.475   2.900  1.00 53.30           C  
ATOM    405  O   HIS A 115      -4.873 -18.342   3.725  1.00 61.82           O  
ATOM    406  CB  HIS A 115      -2.437 -16.501   3.701  1.00 44.55           C  
ATOM    407  N   THR A 116      -5.503 -16.714   2.301  1.00 46.96           N  
ATOM    408  CA  THR A 116      -6.921 -16.845   2.621  1.00 53.56           C  
ATOM    409  C   THR A 116      -7.780 -17.381   1.483  1.00 57.85           C  
ATOM    410  O   THR A 116      -8.815 -17.982   1.757  1.00 62.88           O  
ATOM    411  CB  THR A 116      -7.507 -15.497   3.069  1.00 52.67           C  
ATOM    412  OG1 THR A 116      -7.513 -14.589   1.961  1.00 57.13           O  
ATOM    413  CG2 THR A 116      -6.705 -14.892   4.228  1.00 50.47           C  
ATOM    414  N   HIS A 117      -7.408 -17.175   0.219  1.00 54.55           N  
ATOM    415  CA  HIS A 117      -8.258 -17.632  -0.877  1.00 53.94           C  
ATOM    416  C   HIS A 117      -7.735 -18.877  -1.580  1.00 61.22           C  
ATOM    417  O   HIS A 117      -8.521 -19.575  -2.227  1.00 65.08           O  
ATOM    418  CB  HIS A 117      -8.446 -16.526  -1.921  1.00 51.32           C  
ATOM    419  CG  HIS A 117      -9.383 -15.440  -1.494  1.00 57.62           C  
ATOM    420  ND1 HIS A 117      -9.197 -14.703  -0.342  1.00 60.28           N  
ATOM    421  CD2 HIS A 117     -10.518 -14.964  -2.067  1.00 57.21           C  
ATOM    422  CE1 HIS A 117     -10.176 -13.820  -0.223  1.00 58.47           C  
ATOM    423  NE2 HIS A 117     -10.990 -13.957  -1.257  1.00 57.52           N  
ATOM    424  N   LEU A 118      -6.447 -19.177  -1.477  1.00 62.01           N  
ATOM    425  CA  LEU A 118      -5.885 -20.309  -2.202  1.00 61.39           C  
ATOM    426  C   LEU A 118      -5.476 -21.449  -1.259  1.00 65.92           C  
ATOM    427  O   LEU A 118      -4.330 -21.534  -0.798  1.00 66.92           O  
ATOM    428  CB  LEU A 118      -4.691 -19.847  -3.049  1.00 61.85           C  
ATOM    429  CG  LEU A 118      -4.997 -19.086  -4.350  1.00 60.40           C  
ATOM    430  CD1 LEU A 118      -5.473 -17.657  -4.109  1.00 57.28           C  
ATOM    431  CD2 LEU A 118      -3.781 -19.090  -5.260  1.00 56.71           C  
ATOM    432  N   GLY A 126       7.817 -23.141  -1.131  1.00 61.03           N  
ATOM    433  CA  GLY A 126       8.595 -23.634  -2.261  1.00 59.90           C  
ATOM    434  C   GLY A 126       8.407 -22.854  -3.559  1.00 56.11           C  
ATOM    435  O   GLY A 126       7.574 -23.213  -4.394  1.00 59.67           O  
ATOM    436  N   SER A 127       9.197 -21.791  -3.739  1.00 56.34           N  
ATOM    437  CA  SER A 127       9.089 -20.841  -4.841  1.00 48.29           C  
ATOM    438  C   SER A 127      10.292 -20.974  -5.790  1.00 44.57           C  
ATOM    439  O   SER A 127      11.093 -21.905  -5.680  1.00 45.32           O  
ATOM    440  CB  SER A 127       8.994 -19.443  -4.251  1.00 48.98           C  
ATOM    441  OG  SER A 127      10.138 -19.221  -3.460  1.00 44.98           O  
ATOM    442  N   SER A 128      10.426 -20.030  -6.731  1.00 39.61           N  
ATOM    443  CA  SER A 128      11.644 -19.966  -7.531  1.00 41.40           C  
ATOM    444  C   SER A 128      12.835 -19.486  -6.716  1.00 41.37           C  
ATOM    445  O   SER A 128      13.974 -19.741  -7.106  1.00 38.80           O  
ATOM    446  CB  SER A 128      11.463 -19.037  -8.716  1.00 42.05           C  
ATOM    447  OG  SER A 128      10.121 -19.047  -9.139  1.00 46.60           O  
ATOM    448  N   ASP A 129      12.591 -18.756  -5.626  1.00 39.60           N  
ATOM    449  CA  ASP A 129      13.634 -18.317  -4.706  1.00 39.47           C  
ATOM    450  C   ASP A 129      14.682 -17.427  -5.370  1.00 39.13           C  
ATOM    451  O   ASP A 129      15.863 -17.510  -5.049  1.00 39.29           O  
ATOM    452  CB  ASP A 129      14.305 -19.513  -4.043  1.00 38.89           C  
ATOM    453  CG  ASP A 129      13.609 -19.924  -2.785  1.00 46.40           C  
ATOM    454  OD1 ASP A 129      13.170 -19.010  -2.046  1.00 47.67           O  
ATOM    455  OD2 ASP A 129      13.496 -21.146  -2.539  1.00 48.17           O  
ATOM    456  N   SER A 130      14.253 -16.528  -6.257  1.00 36.02           N  
ATOM    457  CA  SER A 130      15.208 -15.608  -6.877  1.00 37.59           C  
ATOM    458  C   SER A 130      15.887 -14.684  -5.868  1.00 37.41           C  
ATOM    459  O   SER A 130      17.000 -14.206  -6.123  1.00 37.35           O  
ATOM    460  CB  SER A 130      14.514 -14.771  -7.946  1.00 35.34           C  
ATOM    461  OG  SER A 130      14.284 -15.567  -9.076  1.00 42.90           O  
ATOM    462  N   TYR A 131      15.226 -14.379  -4.745  1.00 34.94           N  
ATOM    463  CA  TYR A 131      15.821 -13.463  -3.772  1.00 35.64           C  
ATOM    464  C   TYR A 131      17.116 -14.022  -3.188  1.00 37.70           C  
ATOM    465  O   TYR A 131      18.044 -13.257  -2.915  1.00 38.10           O  
ATOM    466  CB  TYR A 131      14.834 -13.141  -2.649  1.00 33.94           C  
ATOM    467  CG  TYR A 131      15.374 -12.200  -1.567  1.00 33.34           C  
ATOM    468  CD1 TYR A 131      15.444 -10.822  -1.776  1.00 33.75           C  
ATOM    469  CD2 TYR A 131      15.786 -12.692  -0.334  1.00 35.48           C  
ATOM    470  CE1 TYR A 131      15.926  -9.961  -0.777  1.00 35.59           C  
ATOM    471  CE2 TYR A 131      16.273 -11.839   0.675  1.00 36.41           C  
ATOM    472  CZ  TYR A 131      16.333 -10.485   0.446  1.00 35.55           C  
ATOM    473  OH  TYR A 131      16.810  -9.657   1.434  1.00 42.64           O  
ATOM    474  N   ILE A 132      17.190 -15.342  -2.962  1.00 36.33           N  
ATOM    475  CA  ILE A 132      18.408 -15.974  -2.439  1.00 39.24           C  
ATOM    476  C   ILE A 132      19.249 -16.646  -3.525  1.00 44.01           C  
ATOM    477  O   ILE A 132      20.386 -17.060  -3.243  1.00 43.78           O  
ATOM    478  CB  ILE A 132      18.094 -17.015  -1.339  1.00 40.29           C  
ATOM    479  CG1 ILE A 132      17.415 -18.253  -1.936  1.00 44.75           C  
ATOM    480  CG2 ILE A 132      17.206 -16.416  -0.252  1.00 40.95           C  
ATOM    481  CD1 ILE A 132      17.106 -19.346  -0.884  1.00 39.53           C  
ATOM    482  N   PHE A 133      18.741 -16.766  -4.751  1.00 40.43           N  
ATOM    483  CA  PHE A 133      19.454 -17.442  -5.829  1.00 39.10           C  
ATOM    484  C   PHE A 133      19.714 -16.498  -6.988  1.00 37.34           C  
ATOM    485  O   PHE A 133      19.679 -16.887  -8.150  1.00 40.23           O  
ATOM    486  CB  PHE A 133      18.690 -18.673  -6.299  1.00 40.49           C  
ATOM    487  CG  PHE A 133      18.718 -19.801  -5.325  1.00 41.70           C  
ATOM    488  CD1 PHE A 133      19.873 -20.072  -4.594  1.00 44.91           C  
ATOM    489  CD2 PHE A 133      17.598 -20.589  -5.127  1.00 42.23           C  
ATOM    490  CE1 PHE A 133      19.903 -21.123  -3.682  1.00 44.69           C  
ATOM    491  CE2 PHE A 133      17.615 -21.642  -4.218  1.00 43.41           C  
ATOM    492  CZ  PHE A 133      18.766 -21.909  -3.495  1.00 44.96           C  
ATOM    493  N   LEU A 134      20.013 -15.248  -6.663  1.00 37.49           N  
ATOM    494  CA  LEU A 134      20.220 -14.226  -7.676  1.00 39.96           C  
ATOM    495  C   LEU A 134      21.309 -14.610  -8.675  1.00 42.86           C  
ATOM    496  O   LEU A 134      21.206 -14.281  -9.864  1.00 42.84           O  
ATOM    497  CB  LEU A 134      20.576 -12.924  -6.975  1.00 41.52           C  
ATOM    498  CG  LEU A 134      21.212 -11.841  -7.835  1.00 47.73           C  
ATOM    499  CD1 LEU A 134      20.109 -11.180  -8.626  1.00 45.80           C  
ATOM    500  CD2 LEU A 134      21.958 -10.858  -6.930  1.00 48.38           C  
ATOM    501  N   GLU A 135      22.349 -15.311  -8.221  1.00 42.80           N  
ATOM    502  CA  GLU A 135      23.437 -15.692  -9.117  1.00 44.51           C  
ATOM    503  C   GLU A 135      22.987 -16.739 -10.135  1.00 42.42           C  
ATOM    504  O   GLU A 135      23.441 -16.720 -11.289  1.00 40.72           O  
ATOM    505  CB  GLU A 135      24.622 -16.208  -8.292  1.00 48.08           C  
ATOM    506  CG  GLU A 135      25.989 -15.750  -8.782  1.00 52.99           C  
ATOM    507  CD  GLU A 135      26.146 -14.229  -8.817  1.00 58.46           C  
ATOM    508  OE1 GLU A 135      26.721 -13.712  -9.807  1.00 64.25           O  
ATOM    509  OE2 GLU A 135      25.695 -13.551  -7.863  1.00 62.49           O  
ATOM    510  N   LYS A 136      22.093 -17.652  -9.734  1.00 36.34           N  
ATOM    511  CA  LYS A 136      21.546 -18.611 -10.687  1.00 41.52           C  
ATOM    512  C   LYS A 136      20.679 -17.938 -11.757  1.00 41.55           C  
ATOM    513  O   LYS A 136      20.642 -18.405 -12.898  1.00 39.80           O  
ATOM    514  CB  LYS A 136      20.734 -19.672  -9.956  1.00 40.15           C  
ATOM    515  CG  LYS A 136      21.490 -20.460  -8.909  1.00 38.56           C  
ATOM    516  CD  LYS A 136      20.557 -21.525  -8.384  1.00 46.42           C  
ATOM    517  CE  LYS A 136      21.296 -22.640  -7.691  1.00 50.37           C  
ATOM    518  NZ  LYS A 136      21.788 -22.164  -6.408  1.00 47.96           N  
ATOM    519  N   ASP A 137      19.976 -16.851 -11.422  1.00 39.58           N  
ATOM    520  CA  ASP A 137      19.192 -16.162 -12.445  1.00 41.93           C  
ATOM    521  C   ASP A 137      20.091 -15.420 -13.416  1.00 38.29           C  
ATOM    522  O   ASP A 137      19.819 -15.393 -14.625  1.00 34.89           O  
ATOM    523  CB  ASP A 137      18.202 -15.186 -11.811  1.00 44.76           C  
ATOM    524  CG  ASP A 137      17.139 -15.884 -10.962  1.00 53.83           C  
ATOM    525  OD1 ASP A 137      17.257 -17.108 -10.680  1.00 53.03           O  
ATOM    526  OD2 ASP A 137      16.173 -15.191 -10.573  1.00 57.47           O  
ATOM    527  N   LEU A 138      21.166 -14.813 -12.906  1.00 36.15           N  
ATOM    528  CA  LEU A 138      22.110 -14.126 -13.781  1.00 36.17           C  
ATOM    529  C   LEU A 138      22.769 -15.098 -14.749  1.00 37.41           C  
ATOM    530  O   LEU A 138      23.033 -14.744 -15.904  1.00 34.69           O  
ATOM    531  CB  LEU A 138      23.170 -13.392 -12.955  1.00 35.98           C  
ATOM    532  CG  LEU A 138      22.693 -12.219 -12.087  1.00 41.27           C  
ATOM    533  CD1 LEU A 138      23.720 -11.896 -10.998  1.00 40.89           C  
ATOM    534  CD2 LEU A 138      22.406 -10.976 -12.935  1.00 38.31           C  
ATOM    535  N   SER A 139      23.048 -16.327 -14.299  1.00 35.58           N  
ATOM    536  CA  SER A 139      23.609 -17.325 -15.207  1.00 38.52           C  
ATOM    537  C   SER A 139      22.620 -17.687 -16.304  1.00 37.82           C  
ATOM    538  O   SER A 139      23.007 -17.855 -17.467  1.00 40.56           O  
ATOM    539  CB  SER A 139      24.015 -18.586 -14.443  1.00 38.61           C  
ATOM    540  OG  SER A 139      24.992 -18.292 -13.472  1.00 50.16           O  
ATOM    541  N   ALA A 140      21.336 -17.827 -15.953  1.00 37.14           N  
ATOM    542  CA  ALA A 140      20.338 -18.127 -16.974  1.00 37.46           C  
ATOM    543  C   ALA A 140      20.270 -17.013 -18.004  1.00 34.48           C  
ATOM    544  O   ALA A 140      20.179 -17.281 -19.207  1.00 36.63           O  
ATOM    545  CB  ALA A 140      18.966 -18.368 -16.338  1.00 38.82           C  
ATOM    546  N   LEU A 141      20.363 -15.756 -17.556  1.00 31.62           N  
ATOM    547  CA  LEU A 141      20.349 -14.636 -18.495  1.00 35.37           C  
ATOM    548  C   LEU A 141      21.537 -14.699 -19.441  1.00 39.36           C  
ATOM    549  O   LEU A 141      21.414 -14.366 -20.626  1.00 35.85           O  
ATOM    550  CB  LEU A 141      20.361 -13.300 -17.748  1.00 35.61           C  
ATOM    551  CG  LEU A 141      19.102 -12.917 -16.972  1.00 37.16           C  
ATOM    552  CD1 LEU A 141      19.352 -11.714 -16.077  1.00 32.31           C  
ATOM    553  CD2 LEU A 141      18.016 -12.617 -17.968  1.00 34.33           C  
ATOM    554  N   ASP A 142      22.708 -15.083 -18.920  1.00 38.20           N  
ATOM    555  CA  ASP A 142      23.889 -15.223 -19.763  1.00 41.52           C  
ATOM    556  C   ASP A 142      23.677 -16.286 -20.827  1.00 36.72           C  
ATOM    557  O   ASP A 142      24.046 -16.091 -21.988  1.00 38.93           O  
ATOM    558  CB  ASP A 142      25.109 -15.581 -18.907  1.00 41.27           C  
ATOM    559  CG  ASP A 142      25.601 -14.414 -18.071  1.00 49.52           C  
ATOM    560  OD1 ASP A 142      25.560 -13.263 -18.577  1.00 50.65           O  
ATOM    561  OD2 ASP A 142      26.035 -14.651 -16.909  1.00 53.69           O  
ATOM    562  N   PHE A 143      23.110 -17.432 -20.437  1.00 36.50           N  
ATOM    563  CA  PHE A 143      22.839 -18.502 -21.395  1.00 38.22           C  
ATOM    564  C   PHE A 143      21.952 -18.011 -22.533  1.00 39.48           C  
ATOM    565  O   PHE A 143      22.219 -18.273 -23.712  1.00 41.54           O  
ATOM    566  CB  PHE A 143      22.185 -19.679 -20.676  1.00 36.20           C  
ATOM    567  CG  PHE A 143      21.848 -20.829 -21.582  1.00 41.65           C  
ATOM    568  CD1 PHE A 143      22.778 -21.828 -21.831  1.00 45.21           C  
ATOM    569  CD2 PHE A 143      20.602 -20.923 -22.172  1.00 39.97           C  
ATOM    570  CE1 PHE A 143      22.465 -22.897 -22.659  1.00 44.27           C  
ATOM    571  CE2 PHE A 143      20.283 -21.988 -23.002  1.00 41.73           C  
ATOM    572  CZ  PHE A 143      21.218 -22.976 -23.245  1.00 42.47           C  
ATOM    573  N   ILE A 144      20.885 -17.293 -22.191  1.00 35.11           N  
ATOM    574  CA  ILE A 144      19.958 -16.796 -23.201  1.00 35.41           C  
ATOM    575  C   ILE A 144      20.626 -15.735 -24.059  1.00 37.00           C  
ATOM    576  O   ILE A 144      20.390 -15.658 -25.274  1.00 33.39           O  
ATOM    577  CB  ILE A 144      18.689 -16.251 -22.518  1.00 36.74           C  
ATOM    578  CG1 ILE A 144      17.884 -17.391 -21.905  1.00 42.86           C  
ATOM    579  CG2 ILE A 144      17.826 -15.536 -23.510  1.00 41.89           C  
ATOM    580  CD1 ILE A 144      17.457 -18.444 -22.927  1.00 39.73           C  
ATOM    581  N   GLY A 145      21.440 -14.878 -23.444  1.00 36.50           N  
ATOM    582  CA  GLY A 145      22.108 -13.818 -24.182  1.00 34.52           C  
ATOM    583  C   GLY A 145      21.277 -12.571 -24.444  1.00 35.43           C  
ATOM    584  O   GLY A 145      21.520 -11.885 -25.432  1.00 31.71           O  
ATOM    585  N   VAL A 146      20.322 -12.237 -23.570  1.00 32.66           N  
ATOM    586  CA  VAL A 146      19.434 -11.097 -23.824  1.00 33.30           C  
ATOM    587  C   VAL A 146      20.186  -9.768 -23.777  1.00 29.44           C  
ATOM    588  O   VAL A 146      21.221  -9.620 -23.119  1.00 33.64           O  
ATOM    589  CB  VAL A 146      18.272 -11.101 -22.809  1.00 32.78           C  
ATOM    590  CG1 VAL A 146      17.232 -12.144 -23.195  1.00 30.74           C  
ATOM    591  CG2 VAL A 146      18.788 -11.376 -21.398  1.00 32.10           C  
ATOM    592  N   SER A 147      19.647  -8.775 -24.482  1.00 28.40           N  
ATOM    593  CA  SER A 147      20.122  -7.408 -24.305  1.00 32.82           C  
ATOM    594  C   SER A 147      19.453  -6.684 -23.141  1.00 31.05           C  
ATOM    595  O   SER A 147      19.995  -5.682 -22.662  1.00 31.41           O  
ATOM    596  CB  SER A 147      19.886  -6.585 -25.564  1.00 32.61           C  
ATOM    597  OG  SER A 147      20.677  -7.065 -26.618  1.00 45.44           O  
ATOM    598  N   PHE A 148      18.281  -7.128 -22.690  1.00 29.63           N  
ATOM    599  CA  PHE A 148      17.674  -6.477 -21.536  1.00 29.27           C  
ATOM    600  C   PHE A 148      16.973  -7.499 -20.667  1.00 28.41           C  
ATOM    601  O   PHE A 148      16.597  -8.584 -21.121  1.00 30.92           O  
ATOM    602  CB  PHE A 148      16.723  -5.332 -21.935  1.00 29.60           C  
ATOM    603  CG  PHE A 148      15.395  -5.761 -22.520  1.00 30.26           C  
ATOM    604  CD1 PHE A 148      14.329  -6.140 -21.692  1.00 27.94           C  
ATOM    605  CD2 PHE A 148      15.180  -5.692 -23.899  1.00 29.34           C  
ATOM    606  CE1 PHE A 148      13.070  -6.482 -22.235  1.00 29.04           C  
ATOM    607  CE2 PHE A 148      13.932  -6.035 -24.466  1.00 31.94           C  
ATOM    608  CZ  PHE A 148      12.877  -6.428 -23.637  1.00 29.00           C  
ATOM    609  N   TYR A 149      16.861  -7.160 -19.392  1.00 26.63           N  
ATOM    610  CA  TYR A 149      16.124  -7.954 -18.421  1.00 29.66           C  
ATOM    611  C   TYR A 149      15.077  -7.051 -17.784  1.00 30.76           C  
ATOM    612  O   TYR A 149      15.410  -5.980 -17.266  1.00 31.97           O  
ATOM    613  CB  TYR A 149      17.067  -8.537 -17.367  1.00 31.62           C  
ATOM    614  CG  TYR A 149      16.369  -9.351 -16.311  1.00 31.46           C  
ATOM    615  CD1 TYR A 149      15.349 -10.238 -16.649  1.00 32.25           C  
ATOM    616  CD2 TYR A 149      16.740  -9.251 -14.979  1.00 29.73           C  
ATOM    617  CE1 TYR A 149      14.700 -10.989 -15.666  1.00 32.74           C  
ATOM    618  CE2 TYR A 149      16.114  -9.991 -13.998  1.00 29.70           C  
ATOM    619  CZ  TYR A 149      15.099 -10.862 -14.341  1.00 35.60           C  
ATOM    620  OH  TYR A 149      14.478 -11.589 -13.360  1.00 34.21           O  
ATOM    621  N   GLN A 150      13.816  -7.470 -17.847  1.00 31.25           N  
ATOM    622  CA  GLN A 150      12.703  -6.734 -17.258  1.00 29.77           C  
ATOM    623  C   GLN A 150      12.312  -7.396 -15.940  1.00 31.90           C  
ATOM    624  O   GLN A 150      12.092  -8.611 -15.887  1.00 31.40           O  
ATOM    625  CB  GLN A 150      11.525  -6.676 -18.230  1.00 32.46           C  
ATOM    626  CG  GLN A 150      10.292  -5.956 -17.676  1.00 40.30           C  
ATOM    627  CD  GLN A 150       9.161  -5.902 -18.694  1.00 43.59           C  
ATOM    628  OE1 GLN A 150       9.383  -5.961 -19.919  1.00 51.36           O  
ATOM    629  NE2 GLN A 150       7.951  -5.790 -18.200  1.00 41.21           N  
ATOM    630  N   PHE A 151      12.299  -6.614 -14.866  1.00 28.00           N  
ATOM    631  CA  PHE A 151      11.913  -7.149 -13.573  1.00 28.32           C  
ATOM    632  C   PHE A 151      11.205  -6.052 -12.801  1.00 25.54           C  
ATOM    633  O   PHE A 151      11.268  -4.875 -13.159  1.00 25.33           O  
ATOM    634  CB  PHE A 151      13.121  -7.708 -12.790  1.00 31.24           C  
ATOM    635  CG  PHE A 151      14.120  -6.668 -12.376  1.00 33.55           C  
ATOM    636  CD1 PHE A 151      15.120  -6.253 -13.259  1.00 32.81           C  
ATOM    637  CD2 PHE A 151      14.068  -6.106 -11.104  1.00 28.77           C  
ATOM    638  CE1 PHE A 151      16.050  -5.292 -12.873  1.00 30.67           C  
ATOM    639  CE2 PHE A 151      14.993  -5.143 -10.717  1.00 30.83           C  
ATOM    640  CZ  PHE A 151      15.987  -4.744 -11.604  1.00 31.90           C  
ATOM    641  N   SER A 152      10.498  -6.445 -11.750  1.00 28.78           N  
ATOM    642  CA  SER A 152       9.791  -5.463 -10.950  1.00 30.73           C  
ATOM    643  C   SER A 152      10.410  -5.386  -9.561  1.00 31.45           C  
ATOM    644  O   SER A 152      11.053  -6.331  -9.089  1.00 32.56           O  
ATOM    645  CB  SER A 152       8.280  -5.761 -10.881  1.00 31.19           C  
ATOM    646  OG  SER A 152       7.962  -6.890 -10.086  1.00 30.80           O  
ATOM    647  N   ILE A 153      10.276  -4.221  -8.953  1.00 29.52           N  
ATOM    648  CA  ILE A 153      10.644  -4.017  -7.565  1.00 32.35           C  
ATOM    649  C   ILE A 153       9.438  -4.364  -6.717  1.00 33.62           C  
ATOM    650  O   ILE A 153       8.319  -3.920  -7.003  1.00 29.94           O  
ATOM    651  CB  ILE A 153      11.084  -2.567  -7.325  1.00 33.38           C  
ATOM    652  CG1 ILE A 153      12.363  -2.295  -8.119  1.00 34.82           C  
ATOM    653  CG2 ILE A 153      11.270  -2.291  -5.801  1.00 31.54           C  
ATOM    654  CD1 ILE A 153      12.689  -0.820  -8.232  1.00 35.51           C  
ATOM    655  N   SER A 154       9.651  -5.179  -5.693  1.00 31.72           N  
ATOM    656  CA  SER A 154       8.594  -5.434  -4.717  1.00 32.64           C  
ATOM    657  C   SER A 154       8.547  -4.247  -3.762  1.00 33.09           C  
ATOM    658  O   SER A 154       9.421  -4.088  -2.901  1.00 31.21           O  
ATOM    659  CB  SER A 154       8.857  -6.735  -3.973  1.00 33.95           C  
ATOM    660  OG  SER A 154       7.890  -6.907  -2.953  1.00 35.73           O  
ATOM    661  N   TRP A 155       7.549  -3.385  -3.949  1.00 28.13           N  
ATOM    662  CA  TRP A 155       7.286  -2.257  -3.046  1.00 30.27           C  
ATOM    663  C   TRP A 155       7.367  -2.615  -1.563  1.00 33.19           C  
ATOM    664  O   TRP A 155       8.063  -1.905  -0.827  1.00 30.57           O  
ATOM    665  CB  TRP A 155       5.910  -1.676  -3.412  1.00 25.82           C  
ATOM    666  CG  TRP A 155       5.580  -0.343  -2.804  1.00 27.51           C  
ATOM    667  CD1 TRP A 155       6.290   0.333  -1.854  1.00 28.86           C  
ATOM    668  CD2 TRP A 155       4.452   0.490  -3.127  1.00 29.30           C  
ATOM    669  NE1 TRP A 155       5.662   1.522  -1.546  1.00 28.22           N  
ATOM    670  CE2 TRP A 155       4.536   1.643  -2.319  1.00 28.18           C  
ATOM    671  CE3 TRP A 155       3.378   0.365  -4.017  1.00 28.33           C  
ATOM    672  CZ2 TRP A 155       3.601   2.663  -2.382  1.00 28.41           C  
ATOM    673  CZ3 TRP A 155       2.430   1.374  -4.069  1.00 27.40           C  
ATOM    674  CH2 TRP A 155       2.547   2.512  -3.264  1.00 29.59           C  
ATOM    675  N   PRO A 156       6.687  -3.651  -1.055  1.00 32.30           N  
ATOM    676  CA  PRO A 156       6.772  -3.924   0.391  1.00 31.58           C  
ATOM    677  C   PRO A 156       8.109  -4.488   0.816  1.00 34.13           C  
ATOM    678  O   PRO A 156       8.417  -4.463   2.017  1.00 30.63           O  
ATOM    679  CB  PRO A 156       5.631  -4.927   0.642  1.00 30.77           C  
ATOM    680  CG  PRO A 156       5.389  -5.598  -0.707  1.00 29.47           C  
ATOM    681  CD  PRO A 156       5.743  -4.554  -1.752  1.00 31.05           C  
ATOM    682  N   ARG A 157       8.925  -4.987  -0.119  1.00 31.29           N  
ATOM    683  CA  ARG A 157      10.279  -5.375   0.258  1.00 34.46           C  
ATOM    684  C   ARG A 157      11.143  -4.158   0.567  1.00 32.36           C  
ATOM    685  O   ARG A 157      12.025  -4.226   1.424  1.00 37.19           O  
ATOM    686  CB  ARG A 157      10.942  -6.221  -0.838  1.00 35.72           C  
ATOM    687  CG  ARG A 157      12.218  -6.897  -0.346  1.00 31.47           C  
ATOM    688  CD  ARG A 157      12.898  -7.767  -1.394  1.00 33.45           C  
ATOM    689  NE  ARG A 157      12.093  -8.914  -1.821  1.00 35.46           N  
ATOM    690  CZ  ARG A 157      11.873 -10.010  -1.090  1.00 37.08           C  
ATOM    691  NH1 ARG A 157      12.353 -10.120   0.146  1.00 35.40           N  
ATOM    692  NH2 ARG A 157      11.135 -10.995  -1.591  1.00 34.70           N  
ATOM    693  N   LEU A 158      10.899  -3.042  -0.101  1.00 32.47           N  
ATOM    694  CA  LEU A 158      11.623  -1.795   0.124  1.00 31.71           C  
ATOM    695  C   LEU A 158      10.992  -0.947   1.239  1.00 36.34           C  
ATOM    696  O   LEU A 158      11.694  -0.418   2.111  1.00 34.52           O  
ATOM    697  CB  LEU A 158      11.642  -1.015  -1.189  1.00 32.44           C  
ATOM    698  CG  LEU A 158      12.919  -0.472  -1.778  1.00 45.47           C  
ATOM    699  CD1 LEU A 158      13.980  -1.558  -1.796  1.00 40.62           C  
ATOM    700  CD2 LEU A 158      12.584  -0.008  -3.167  1.00 31.58           C  
ATOM    701  N   PHE A 159       9.664  -0.793   1.213  1.00 34.76           N  
ATOM    702  CA  PHE A 159       8.922   0.022   2.178  1.00 29.52           C  
ATOM    703  C   PHE A 159       7.806  -0.832   2.753  1.00 32.64           C  
ATOM    704  O   PHE A 159       6.707  -0.895   2.193  1.00 30.38           O  
ATOM    705  CB  PHE A 159       8.383   1.292   1.533  1.00 30.46           C  
ATOM    706  CG  PHE A 159       9.459   2.224   1.080  1.00 30.72           C  
ATOM    707  CD1 PHE A 159      10.202   2.937   2.008  1.00 32.68           C  
ATOM    708  CD2 PHE A 159       9.750   2.371  -0.263  1.00 31.17           C  
ATOM    709  CE1 PHE A 159      11.211   3.800   1.609  1.00 33.00           C  
ATOM    710  CE2 PHE A 159      10.771   3.235  -0.690  1.00 32.78           C  
ATOM    711  CZ  PHE A 159      11.502   3.955   0.252  1.00 32.01           C  
ATOM    712  N   PRO A 160       8.062  -1.502   3.879  1.00 34.88           N  
ATOM    713  CA  PRO A 160       7.117  -2.514   4.380  1.00 34.75           C  
ATOM    714  C   PRO A 160       5.711  -1.994   4.600  1.00 38.25           C  
ATOM    715  O   PRO A 160       4.754  -2.771   4.499  1.00 34.74           O  
ATOM    716  CB  PRO A 160       7.755  -2.960   5.706  1.00 34.20           C  
ATOM    717  CG  PRO A 160       9.169  -2.623   5.565  1.00 39.93           C  
ATOM    718  CD  PRO A 160       9.226  -1.353   4.760  1.00 33.96           C  
ATOM    719  N   ASP A 161       5.562  -0.709   4.917  1.00 39.67           N  
ATOM    720  CA  ASP A 161       4.267  -0.077   5.101  1.00 36.44           C  
ATOM    721  C   ASP A 161       3.892   0.820   3.939  1.00 38.28           C  
ATOM    722  O   ASP A 161       2.945   1.605   4.060  1.00 36.06           O  
ATOM    723  CB  ASP A 161       4.256   0.733   6.391  1.00 34.20           C  
ATOM    724  CG  ASP A 161       4.527  -0.129   7.596  1.00 48.99           C  
ATOM    725  OD1 ASP A 161       3.850  -1.175   7.718  1.00 52.18           O  
ATOM    726  OD2 ASP A 161       5.431   0.207   8.400  1.00 54.09           O  
ATOM    727  N   GLY A 162       4.608   0.731   2.826  1.00 32.53           N  
ATOM    728  CA  GLY A 162       4.272   1.543   1.656  1.00 27.80           C  
ATOM    729  C   GLY A 162       4.652   2.997   1.718  1.00 31.28           C  
ATOM    730  O   GLY A 162       5.249   3.520   0.773  1.00 31.20           O  
ATOM    731  N   ILE A 163       4.313   3.683   2.814  1.00 35.43           N  
ATOM    732  CA  ILE A 163       4.818   5.042   3.001  1.00 35.67           C  
ATOM    733  C   ILE A 163       6.342   5.005   3.097  1.00 32.86           C  
ATOM    734  O   ILE A 163       6.942   3.990   3.475  1.00 32.64           O  
ATOM    735  CB  ILE A 163       4.199   5.698   4.245  1.00 31.86           C  
ATOM    736  CG1 ILE A 163       4.493   4.843   5.491  1.00 36.84           C  
ATOM    737  CG2 ILE A 163       2.690   5.848   4.036  1.00 35.23           C  
ATOM    738  CD1 ILE A 163       3.954   5.412   6.812  1.00 39.64           C  
ATOM    739  N   VAL A 164       6.976   6.129   2.740  1.00 33.57           N  
ATOM    740  CA  VAL A 164       8.437   6.171   2.646  1.00 31.70           C  
ATOM    741  C   VAL A 164       9.044   6.590   3.976  1.00 36.33           C  
ATOM    742  O   VAL A 164       9.840   7.534   4.051  1.00 34.62           O  
ATOM    743  CB  VAL A 164       8.924   7.080   1.501  1.00 28.47           C  
ATOM    744  CG1 VAL A 164       8.572   6.450   0.156  1.00 27.13           C  
ATOM    745  CG2 VAL A 164       8.353   8.498   1.609  1.00 30.41           C  
ATOM    746  N   THR A 165       8.691   5.867   5.036  1.00 36.15           N  
ATOM    747  CA  THR A 165       9.488   5.896   6.251  1.00 38.53           C  
ATOM    748  C   THR A 165      10.718   5.039   5.969  1.00 43.88           C  
ATOM    749  O   THR A 165      10.981   4.733   4.799  1.00 43.42           O  
ATOM    750  CB  THR A 165       8.675   5.401   7.445  1.00 41.00           C  
ATOM    751  OG1 THR A 165       8.091   4.132   7.130  1.00 43.52           O  
ATOM    752  CG2 THR A 165       7.563   6.384   7.761  1.00 37.84           C  
ATOM    753  N   VAL A 166      11.454   4.614   6.998  1.00 42.61           N  
ATOM    754  CA  VAL A 166      12.797   4.083   6.776  1.00 39.99           C  
ATOM    755  C   VAL A 166      12.768   2.901   5.813  1.00 40.04           C  
ATOM    756  O   VAL A 166      11.989   1.956   5.976  1.00 39.73           O  
ATOM    757  CB  VAL A 166      13.440   3.691   8.115  1.00 43.56           C  
ATOM    758  CG1 VAL A 166      12.495   2.792   8.908  1.00 41.93           C  
ATOM    759  CG2 VAL A 166      14.784   3.004   7.876  1.00 39.04           C  
ATOM    760  N   ALA A 167      13.638   2.945   4.807  1.00 39.46           N  
ATOM    761  CA  ALA A 167      13.713   1.884   3.811  1.00 38.57           C  
ATOM    762  C   ALA A 167      14.355   0.627   4.391  1.00 38.72           C  
ATOM    763  O   ALA A 167      15.289   0.699   5.193  1.00 40.64           O  
ATOM    764  CB  ALA A 167      14.514   2.359   2.594  1.00 35.31           C  
ATOM    765  N   ASN A 168      13.848  -0.533   3.979  1.00 36.36           N  
ATOM    766  CA  ASN A 168      14.418  -1.810   4.398  1.00 38.37           C  
ATOM    767  C   ASN A 168      15.786  -1.993   3.726  1.00 39.18           C  
ATOM    768  O   ASN A 168      15.875  -2.162   2.502  1.00 37.38           O  
ATOM    769  CB  ASN A 168      13.441  -2.930   4.049  1.00 35.19           C  
ATOM    770  CG  ASN A 168      14.018  -4.308   4.290  1.00 45.47           C  
ATOM    771  OD1 ASN A 168      14.895  -4.476   5.137  1.00 54.63           O  
ATOM    772  ND2 ASN A 168      13.557  -5.308   3.514  1.00 41.88           N  
ATOM    773  N   ALA A 169      16.859  -1.939   4.522  1.00 36.61           N  
ATOM    774  CA  ALA A 169      18.210  -1.884   3.958  1.00 39.06           C  
ATOM    775  C   ALA A 169      18.556  -3.139   3.153  1.00 34.07           C  
ATOM    776  O   ALA A 169      19.233  -3.052   2.127  1.00 36.02           O  
ATOM    777  CB  ALA A 169      19.241  -1.666   5.077  1.00 37.97           C  
ATOM    778  N   LYS A 170      18.122  -4.313   3.611  1.00 35.15           N  
ATOM    779  CA  LYS A 170      18.396  -5.553   2.889  1.00 35.60           C  
ATOM    780  C   LYS A 170      17.650  -5.614   1.558  1.00 39.60           C  
ATOM    781  O   LYS A 170      18.159  -6.191   0.589  1.00 36.89           O  
ATOM    782  CB  LYS A 170      18.009  -6.761   3.739  1.00 42.30           C  
ATOM    783  CG  LYS A 170      18.879  -7.018   4.961  1.00 49.49           C  
ATOM    784  CD  LYS A 170      20.273  -7.468   4.557  1.00 55.15           C  
ATOM    785  CE  LYS A 170      20.753  -8.672   5.376  1.00 62.96           C  
ATOM    786  NZ  LYS A 170      20.708  -8.449   6.858  1.00 56.49           N  
ATOM    787  N   GLY A 171      16.447  -5.042   1.488  1.00 37.99           N  
ATOM    788  CA  GLY A 171      15.758  -4.962   0.210  1.00 32.39           C  
ATOM    789  C   GLY A 171      16.455  -4.032  -0.764  1.00 33.38           C  
ATOM    790  O   GLY A 171      16.593  -4.350  -1.951  1.00 31.53           O  
ATOM    791  N   LEU A 172      16.892  -2.863  -0.285  1.00 33.82           N  
ATOM    792  CA  LEU A 172      17.630  -1.954  -1.155  1.00 34.07           C  
ATOM    793  C   LEU A 172      18.899  -2.617  -1.680  1.00 35.75           C  
ATOM    794  O   LEU A 172      19.236  -2.488  -2.865  1.00 31.53           O  
ATOM    795  CB  LEU A 172      17.964  -0.668  -0.406  1.00 32.11           C  
ATOM    796  CG  LEU A 172      19.007   0.219  -1.089  1.00 37.33           C  
ATOM    797  CD1 LEU A 172      18.411   0.887  -2.332  1.00 37.90           C  
ATOM    798  CD2 LEU A 172      19.557   1.261  -0.105  1.00 35.73           C  
ATOM    799  N   GLN A 173      19.594  -3.364  -0.817  1.00 33.99           N  
ATOM    800  CA  GLN A 173      20.835  -4.018  -1.229  1.00 39.57           C  
ATOM    801  C   GLN A 173      20.568  -5.080  -2.290  1.00 36.86           C  
ATOM    802  O   GLN A 173      21.341  -5.225  -3.248  1.00 36.21           O  
ATOM    803  CB  GLN A 173      21.535  -4.637  -0.012  1.00 32.79           C  
ATOM    804  CG  GLN A 173      22.856  -5.315  -0.320  1.00 41.45           C  
ATOM    805  CD  GLN A 173      23.369  -6.211   0.817  1.00 53.64           C  
ATOM    806  OE1 GLN A 173      22.615  -6.614   1.711  1.00 59.82           O  
ATOM    807  NE2 GLN A 173      24.661  -6.526   0.779  1.00 59.15           N  
ATOM    808  N   TYR A 174      19.468  -5.825  -2.148  1.00 33.75           N  
ATOM    809  CA  TYR A 174      19.137  -6.833  -3.149  1.00 37.00           C  
ATOM    810  C   TYR A 174      18.970  -6.213  -4.538  1.00 35.73           C  
ATOM    811  O   TYR A 174      19.610  -6.653  -5.505  1.00 35.28           O  
ATOM    812  CB  TYR A 174      17.882  -7.591  -2.744  1.00 36.37           C  
ATOM    813  CG  TYR A 174      17.393  -8.509  -3.839  1.00 37.80           C  
ATOM    814  CD1 TYR A 174      18.056  -9.701  -4.121  1.00 34.47           C  
ATOM    815  CD2 TYR A 174      16.265  -8.186  -4.591  1.00 36.87           C  
ATOM    816  CE1 TYR A 174      17.603 -10.545  -5.118  1.00 34.98           C  
ATOM    817  CE2 TYR A 174      15.806  -9.024  -5.595  1.00 36.01           C  
ATOM    818  CZ  TYR A 174      16.484 -10.203  -5.855  1.00 38.10           C  
ATOM    819  OH  TYR A 174      16.040 -11.046  -6.860  1.00 45.16           O  
ATOM    820  N   TYR A 175      18.121  -5.184  -4.659  1.00 32.78           N  
ATOM    821  CA  TYR A 175      17.894  -4.602  -5.977  1.00 34.10           C  
ATOM    822  C   TYR A 175      19.134  -3.884  -6.481  1.00 32.00           C  
ATOM    823  O   TYR A 175      19.416  -3.897  -7.682  1.00 33.89           O  
ATOM    824  CB  TYR A 175      16.682  -3.658  -5.964  1.00 30.14           C  
ATOM    825  CG  TYR A 175      15.414  -4.439  -5.732  1.00 34.41           C  
ATOM    826  CD1 TYR A 175      14.978  -5.381  -6.654  1.00 33.27           C  
ATOM    827  CD2 TYR A 175      14.688  -4.281  -4.560  1.00 34.16           C  
ATOM    828  CE1 TYR A 175      13.845  -6.131  -6.426  1.00 32.76           C  
ATOM    829  CE2 TYR A 175      13.549  -5.026  -4.319  1.00 33.79           C  
ATOM    830  CZ  TYR A 175      13.138  -5.946  -5.243  1.00 34.17           C  
ATOM    831  OH  TYR A 175      12.010  -6.672  -4.971  1.00 35.06           O  
ATOM    832  N   SER A 176      19.886  -3.254  -5.583  1.00 33.74           N  
ATOM    833  CA  SER A 176      21.112  -2.579  -5.996  1.00 36.40           C  
ATOM    834  C   SER A 176      22.152  -3.575  -6.493  1.00 33.73           C  
ATOM    835  O   SER A 176      22.848  -3.316  -7.483  1.00 36.05           O  
ATOM    836  CB  SER A 176      21.671  -1.753  -4.838  1.00 35.30           C  
ATOM    837  OG  SER A 176      22.707  -0.927  -5.313  1.00 44.17           O  
ATOM    838  N   THR A 177      22.273  -4.719  -5.820  1.00 33.13           N  
ATOM    839  CA  THR A 177      23.213  -5.738  -6.275  1.00 36.60           C  
ATOM    840  C   THR A 177      22.807  -6.279  -7.638  1.00 35.80           C  
ATOM    841  O   THR A 177      23.656  -6.477  -8.517  1.00 32.77           O  
ATOM    842  CB  THR A 177      23.290  -6.872  -5.245  1.00 38.70           C  
ATOM    843  OG1 THR A 177      23.822  -6.364  -4.018  1.00 41.51           O  
ATOM    844  CG2 THR A 177      24.186  -7.994  -5.738  1.00 39.32           C  
ATOM    845  N   LEU A 178      21.500  -6.491  -7.838  1.00 33.13           N  
ATOM    846  CA  LEU A 178      20.991  -6.953  -9.127  1.00 32.46           C  
ATOM    847  C   LEU A 178      21.300  -5.955 -10.240  1.00 31.32           C  
ATOM    848  O   LEU A 178      21.750  -6.339 -11.328  1.00 30.33           O  
ATOM    849  CB  LEU A 178      19.477  -7.200  -9.024  1.00 34.28           C  
ATOM    850  CG  LEU A 178      18.710  -7.481 -10.319  1.00 33.35           C  
ATOM    851  CD1 LEU A 178      19.321  -8.644 -11.094  1.00 29.41           C  
ATOM    852  CD2 LEU A 178      17.247  -7.800  -9.970  1.00 36.55           C  
ATOM    853  N   LEU A 179      21.040  -4.668 -10.001  1.00 28.38           N  
ATOM    854  CA  LEU A 179      21.309  -3.682 -11.044  1.00 30.21           C  
ATOM    855  C   LEU A 179      22.798  -3.614 -11.379  1.00 32.91           C  
ATOM    856  O   LEU A 179      23.170  -3.481 -12.550  1.00 30.15           O  
ATOM    857  CB  LEU A 179      20.794  -2.311 -10.619  1.00 30.37           C  
ATOM    858  CG  LEU A 179      19.271  -2.168 -10.583  1.00 37.69           C  
ATOM    859  CD1 LEU A 179      18.922  -0.849  -9.928  1.00 32.70           C  
ATOM    860  CD2 LEU A 179      18.670  -2.241 -11.999  1.00 29.20           C  
ATOM    861  N   ASP A 180      23.666  -3.687 -10.363  1.00 33.82           N  
ATOM    862  CA  ASP A 180      25.104  -3.680 -10.625  1.00 31.17           C  
ATOM    863  C   ASP A 180      25.517  -4.878 -11.459  1.00 31.55           C  
ATOM    864  O   ASP A 180      26.302  -4.751 -12.405  1.00 31.09           O  
ATOM    865  CB  ASP A 180      25.887  -3.687  -9.318  1.00 33.07           C  
ATOM    866  CG  ASP A 180      25.870  -2.352  -8.632  1.00 43.49           C  
ATOM    867  OD1 ASP A 180      25.648  -1.337  -9.339  1.00 44.25           O  
ATOM    868  OD2 ASP A 180      26.073  -2.316  -7.385  1.00 52.57           O  
ATOM    869  N   ALA A 181      24.985  -6.049 -11.125  1.00 31.68           N  
ATOM    870  CA  ALA A 181      25.332  -7.261 -11.851  1.00 32.28           C  
ATOM    871  C   ALA A 181      24.854  -7.214 -13.295  1.00 35.87           C  
ATOM    872  O   ALA A 181      25.531  -7.745 -14.182  1.00 36.16           O  
ATOM    873  CB  ALA A 181      24.757  -8.477 -11.131  1.00 28.51           C  
ATOM    874  N   LEU A 182      23.707  -6.581 -13.556  1.00 31.84           N  
ATOM    875  CA  LEU A 182      23.245  -6.448 -14.933  1.00 31.65           C  
ATOM    876  C   LEU A 182      24.151  -5.519 -15.728  1.00 30.77           C  
ATOM    877  O   LEU A 182      24.523  -5.827 -16.869  1.00 30.74           O  
ATOM    878  CB  LEU A 182      21.792  -5.942 -14.966  1.00 29.81           C  
ATOM    879  CG  LEU A 182      20.773  -6.930 -14.386  1.00 35.01           C  
ATOM    880  CD1 LEU A 182      19.381  -6.275 -14.254  1.00 29.55           C  
ATOM    881  CD2 LEU A 182      20.716  -8.217 -15.243  1.00 28.02           C  
ATOM    882  N   VAL A 183      24.480  -4.355 -15.162  1.00 30.63           N  
ATOM    883  CA  VAL A 183      25.345  -3.417 -15.878  1.00 34.41           C  
ATOM    884  C   VAL A 183      26.703  -4.048 -16.178  1.00 35.51           C  
ATOM    885  O   VAL A 183      27.250  -3.882 -17.280  1.00 38.55           O  
ATOM    886  CB  VAL A 183      25.490  -2.106 -15.088  1.00 37.04           C  
ATOM    887  CG1 VAL A 183      26.466  -1.166 -15.796  1.00 33.55           C  
ATOM    888  CG2 VAL A 183      24.127  -1.447 -14.922  1.00 32.87           C  
ATOM    889  N   LEU A 184      27.265  -4.793 -15.218  1.00 32.58           N  
ATOM    890  CA  LEU A 184      28.569  -5.403 -15.465  1.00 35.27           C  
ATOM    891  C   LEU A 184      28.499  -6.429 -16.588  1.00 36.90           C  
ATOM    892  O   LEU A 184      29.496  -6.640 -17.281  1.00 39.89           O  
ATOM    893  CB  LEU A 184      29.125  -6.035 -14.188  1.00 29.97           C  
ATOM    894  CG  LEU A 184      29.630  -5.020 -13.151  1.00 35.02           C  
ATOM    895  CD1 LEU A 184      29.888  -5.678 -11.808  1.00 31.21           C  
ATOM    896  CD2 LEU A 184      30.895  -4.301 -13.649  1.00 34.71           C  
ATOM    897  N   ARG A 185      27.328  -7.034 -16.821  1.00 38.42           N  
ATOM    898  CA  ARG A 185      27.117  -7.984 -17.918  1.00 36.60           C  
ATOM    899  C   ARG A 185      26.585  -7.344 -19.190  1.00 36.25           C  
ATOM    900  O   ARG A 185      26.198  -8.068 -20.112  1.00 43.10           O  
ATOM    901  CB  ARG A 185      26.143  -9.092 -17.495  1.00 40.51           C  
ATOM    902  CG  ARG A 185      26.762 -10.167 -16.627  1.00 39.14           C  
ATOM    903  CD  ARG A 185      25.690 -10.985 -15.914  1.00 40.67           C  
ATOM    904  NE  ARG A 185      26.117 -11.228 -14.544  1.00 51.37           N  
ATOM    905  CZ  ARG A 185      26.524 -12.400 -14.076  1.00 49.19           C  
ATOM    906  NH1 ARG A 185      26.518 -13.466 -14.868  1.00 48.38           N  
ATOM    907  NH2 ARG A 185      26.920 -12.499 -12.809  1.00 48.86           N  
ATOM    908  N   ASN A 186      26.519  -6.017 -19.257  1.00 33.24           N  
ATOM    909  CA  ASN A 186      25.981  -5.339 -20.432  1.00 37.92           C  
ATOM    910  C   ASN A 186      24.531  -5.708 -20.708  1.00 38.17           C  
ATOM    911  O   ASN A 186      24.130  -5.843 -21.858  1.00 36.05           O  
ATOM    912  CB  ASN A 186      26.818  -5.629 -21.666  1.00 45.80           C  
ATOM    913  CG  ASN A 186      27.812  -4.584 -21.905  1.00 54.69           C  
ATOM    914  OD1 ASN A 186      28.956  -4.696 -21.458  1.00 51.82           O  
ATOM    915  ND2 ASN A 186      27.394  -3.521 -22.589  1.00 58.28           N  
ATOM    916  N   ILE A 187      23.737  -5.884 -19.662  1.00 35.12           N  
ATOM    917  CA  ILE A 187      22.316  -6.143 -19.815  1.00 34.85           C  
ATOM    918  C   ILE A 187      21.578  -4.914 -19.306  1.00 34.51           C  
ATOM    919  O   ILE A 187      21.767  -4.514 -18.148  1.00 35.72           O  
ATOM    920  CB  ILE A 187      21.895  -7.413 -19.067  1.00 33.18           C  
ATOM    921  CG1 ILE A 187      22.640  -8.622 -19.666  1.00 32.51           C  
ATOM    922  CG2 ILE A 187      20.374  -7.558 -19.144  1.00 32.79           C  
ATOM    923  CD1 ILE A 187      22.515  -9.888 -18.866  1.00 30.30           C  
ATOM    924  N   GLU A 188      20.776  -4.294 -20.177  1.00 33.03           N  
ATOM    925  CA  GLU A 188      19.999  -3.119 -19.783  1.00 33.83           C  
ATOM    926  C   GLU A 188      18.860  -3.527 -18.865  1.00 32.39           C  
ATOM    927  O   GLU A 188      18.088  -4.421 -19.213  1.00 32.93           O  
ATOM    928  CB  GLU A 188      19.418  -2.402 -21.001  1.00 36.46           C  
ATOM    929  CG  GLU A 188      20.422  -1.531 -21.744  1.00 46.13           C  
ATOM    930  CD  GLU A 188      20.736  -0.253 -20.982  1.00 56.73           C  
ATOM    931  OE1 GLU A 188      19.786   0.501 -20.657  1.00 58.82           O  
ATOM    932  OE2 GLU A 188      21.926   0.003 -20.705  1.00 60.08           O  
ATOM    933  N   PRO A 189      18.698  -2.886 -17.714  1.00 35.49           N  
ATOM    934  CA  PRO A 189      17.517  -3.147 -16.882  1.00 30.79           C  
ATOM    935  C   PRO A 189      16.283  -2.426 -17.409  1.00 32.00           C  
ATOM    936  O   PRO A 189      16.346  -1.265 -17.818  1.00 32.12           O  
ATOM    937  CB  PRO A 189      17.924  -2.579 -15.512  1.00 32.85           C  
ATOM    938  CG  PRO A 189      19.405  -2.287 -15.615  1.00 37.12           C  
ATOM    939  CD  PRO A 189      19.641  -1.975 -17.050  1.00 35.98           C  
ATOM    940  N   ILE A 190      15.145  -3.115 -17.393  1.00 30.87           N  
ATOM    941  CA  ILE A 190      13.839  -2.460 -17.511  1.00 30.30           C  
ATOM    942  C   ILE A 190      13.089  -2.756 -16.224  1.00 29.59           C  
ATOM    943  O   ILE A 190      12.835  -3.924 -15.902  1.00 30.07           O  
ATOM    944  CB  ILE A 190      13.042  -2.934 -18.733  1.00 34.13           C  
ATOM    945  CG1 ILE A 190      13.870  -2.759 -20.019  1.00 32.70           C  
ATOM    946  CG2 ILE A 190      11.707  -2.182 -18.824  1.00 30.68           C  
ATOM    947  CD1 ILE A 190      13.063  -2.956 -21.284  1.00 29.27           C  
ATOM    948  N   VAL A 191      12.770  -1.715 -15.463  1.00 27.72           N  
ATOM    949  CA  VAL A 191      12.305  -1.886 -14.089  1.00 27.59           C  
ATOM    950  C   VAL A 191      10.847  -1.477 -13.986  1.00 28.12           C  
ATOM    951  O   VAL A 191      10.473  -0.372 -14.389  1.00 28.10           O  
ATOM    952  CB  VAL A 191      13.169  -1.080 -13.109  1.00 27.75           C  
ATOM    953  CG1 VAL A 191      12.692  -1.295 -11.688  1.00 32.42           C  
ATOM    954  CG2 VAL A 191      14.602  -1.519 -13.258  1.00 30.89           C  
ATOM    955  N   THR A 192      10.035  -2.356 -13.421  1.00 28.94           N  
ATOM    956  CA  THR A 192       8.621  -2.090 -13.204  1.00 27.86           C  
ATOM    957  C   THR A 192       8.430  -1.750 -11.733  1.00 28.38           C  
ATOM    958  O   THR A 192       8.839  -2.518 -10.855  1.00 29.66           O  
ATOM    959  CB  THR A 192       7.784  -3.303 -13.631  1.00 27.83           C  
ATOM    960  OG1 THR A 192       8.002  -3.542 -15.025  1.00 33.04           O  
ATOM    961  CG2 THR A 192       6.303  -3.071 -13.402  1.00 29.52           C  
ATOM    962  N   LEU A 193       7.845  -0.580 -11.466  1.00 30.96           N  
ATOM    963  CA  LEU A 193       7.627  -0.162 -10.086  1.00 28.63           C  
ATOM    964  C   LEU A 193       6.536  -0.993  -9.410  1.00 33.04           C  
ATOM    965  O   LEU A 193       6.633  -1.288  -8.217  1.00 34.22           O  
ATOM    966  CB  LEU A 193       7.260   1.320 -10.048  1.00 27.58           C  
ATOM    967  CG  LEU A 193       8.372   2.226 -10.588  1.00 32.96           C  
ATOM    968  CD1 LEU A 193       7.821   3.635 -10.754  1.00 34.75           C  
ATOM    969  CD2 LEU A 193       9.546   2.216  -9.628  1.00 29.15           C  
ATOM    970  N   TYR A 194       5.485  -1.364 -10.140  1.00 30.68           N  
ATOM    971  CA  TYR A 194       4.325  -2.007  -9.525  1.00 33.06           C  
ATOM    972  C   TYR A 194       3.867  -3.180 -10.379  1.00 32.16           C  
ATOM    973  O   TYR A 194       3.265  -2.992 -11.439  1.00 30.87           O  
ATOM    974  CB  TYR A 194       3.178  -1.016  -9.337  1.00 29.28           C  
ATOM    975  CG  TYR A 194       1.983  -1.593  -8.589  1.00 32.51           C  
ATOM    976  CD1 TYR A 194       1.981  -1.671  -7.199  1.00 32.88           C  
ATOM    977  CD2 TYR A 194       0.855  -2.050  -9.273  1.00 33.29           C  
ATOM    978  CE1 TYR A 194       0.897  -2.198  -6.508  1.00 35.25           C  
ATOM    979  CE2 TYR A 194      -0.249  -2.584  -8.585  1.00 34.41           C  
ATOM    980  CZ  TYR A 194      -0.217  -2.645  -7.206  1.00 34.44           C  
ATOM    981  OH  TYR A 194      -1.280  -3.156  -6.516  1.00 38.76           O  
ATOM    982  N   HIS A 195       4.131  -4.391  -9.911  1.00 34.93           N  
ATOM    983  CA  HIS A 195       3.578  -5.573 -10.550  1.00 30.94           C  
ATOM    984  C   HIS A 195       2.655  -6.280  -9.553  1.00 31.29           C  
ATOM    985  O   HIS A 195       2.868  -7.441  -9.193  1.00 28.69           O  
ATOM    986  CB  HIS A 195       4.707  -6.475 -11.055  1.00 31.58           C  
ATOM    987  CG  HIS A 195       4.274  -7.458 -12.100  1.00 32.97           C  
ATOM    988  ND1 HIS A 195       5.054  -7.776 -13.191  1.00 35.01           N  
ATOM    989  CD2 HIS A 195       3.137  -8.188 -12.222  1.00 32.35           C  
ATOM    990  CE1 HIS A 195       4.418  -8.664 -13.939  1.00 36.39           C  
ATOM    991  NE2 HIS A 195       3.258  -8.938 -13.365  1.00 34.02           N  
ATOM    992  N   TRP A 196       1.651  -5.545  -9.068  1.00 29.89           N  
ATOM    993  CA  TRP A 196       0.455  -5.992  -8.364  1.00 32.17           C  
ATOM    994  C   TRP A 196       0.657  -6.221  -6.868  1.00 35.31           C  
ATOM    995  O   TRP A 196      -0.342  -6.528  -6.185  1.00 38.86           O  
ATOM    996  CB  TRP A 196      -0.152  -7.274  -8.958  1.00 30.32           C  
ATOM    997  CG  TRP A 196      -0.402  -7.229 -10.439  1.00 27.93           C  
ATOM    998  CD1 TRP A 196      -0.284  -6.158 -11.264  1.00 28.30           C  
ATOM    999  CD2 TRP A 196      -0.830  -8.326 -11.259  1.00 30.10           C  
ATOM   1000  NE1 TRP A 196      -0.618  -6.515 -12.561  1.00 31.39           N  
ATOM   1001  CE2 TRP A 196      -0.947  -7.844 -12.579  1.00 28.33           C  
ATOM   1002  CE3 TRP A 196      -1.118  -9.670 -11.002  1.00 30.74           C  
ATOM   1003  CZ2 TRP A 196      -1.329  -8.665 -13.647  1.00 32.89           C  
ATOM   1004  CZ3 TRP A 196      -1.506 -10.488 -12.070  1.00 33.45           C  
ATOM   1005  CH2 TRP A 196      -1.614  -9.980 -13.370  1.00 28.68           C  
ATOM   1006  N   ASP A 197       1.865  -6.055  -6.321  1.00 37.46           N  
ATOM   1007  CA  ASP A 197       2.127  -6.379  -4.915  1.00 37.09           C  
ATOM   1008  C   ASP A 197       2.034  -5.134  -4.033  1.00 37.77           C  
ATOM   1009  O   ASP A 197       3.020  -4.649  -3.476  1.00 35.57           O  
ATOM   1010  CB  ASP A 197       3.487  -7.067  -4.761  1.00 39.76           C  
ATOM   1011  CG  ASP A 197       4.585  -6.455  -5.641  1.00 43.31           C  
ATOM   1012  OD1 ASP A 197       4.433  -5.323  -6.166  1.00 45.91           O  
ATOM   1013  OD2 ASP A 197       5.628  -7.128  -5.792  1.00 45.25           O  
ATOM   1014  N   LEU A 198       0.806  -4.644  -3.866  1.00 35.04           N  
ATOM   1015  CA  LEU A 198       0.596  -3.482  -3.008  1.00 32.48           C  
ATOM   1016  C   LEU A 198       0.872  -3.871  -1.560  1.00 33.66           C  
ATOM   1017  O   LEU A 198       0.412  -4.927  -1.114  1.00 33.14           O  
ATOM   1018  CB  LEU A 198      -0.834  -2.952  -3.147  1.00 34.26           C  
ATOM   1019  CG  LEU A 198      -1.188  -1.672  -2.386  1.00 31.40           C  
ATOM   1020  CD1 LEU A 198      -0.575  -0.451  -3.051  1.00 30.64           C  
ATOM   1021  CD2 LEU A 198      -2.705  -1.499  -2.280  1.00 33.76           C  
ATOM   1022  N   PRO A 199       1.641  -3.080  -0.815  1.00 29.48           N  
ATOM   1023  CA  PRO A 199       1.772  -3.310   0.633  1.00 32.73           C  
ATOM   1024  C   PRO A 199       0.416  -3.430   1.331  1.00 32.81           C  
ATOM   1025  O   PRO A 199      -0.444  -2.556   1.208  1.00 33.49           O  
ATOM   1026  CB  PRO A 199       2.531  -2.071   1.117  1.00 29.50           C  
ATOM   1027  CG  PRO A 199       3.275  -1.591  -0.095  1.00 31.95           C  
ATOM   1028  CD  PRO A 199       2.373  -1.884  -1.268  1.00 29.11           C  
ATOM   1029  N   LEU A 200       0.234  -4.531   2.074  1.00 31.69           N  
ATOM   1030  CA  LEU A 200      -1.008  -4.768   2.814  1.00 36.30           C  
ATOM   1031  C   LEU A 200      -1.394  -3.572   3.687  1.00 37.41           C  
ATOM   1032  O   LEU A 200      -2.581  -3.240   3.813  1.00 39.28           O  
ATOM   1033  CB  LEU A 200      -0.874  -6.030   3.673  1.00 34.72           C  
ATOM   1034  CG  LEU A 200      -2.120  -6.490   4.448  1.00 41.36           C  
ATOM   1035  CD1 LEU A 200      -3.336  -6.702   3.529  1.00 33.59           C  
ATOM   1036  CD2 LEU A 200      -1.811  -7.772   5.206  1.00 36.22           C  
ATOM   1037  N   ALA A 201      -0.402  -2.906   4.287  1.00 33.14           N  
ATOM   1038  CA  ALA A 201      -0.682  -1.763   5.153  1.00 38.08           C  
ATOM   1039  C   ALA A 201      -1.461  -0.674   4.432  1.00 39.91           C  
ATOM   1040  O   ALA A 201      -2.284   0.011   5.052  1.00 41.81           O  
ATOM   1041  CB  ALA A 201       0.615  -1.178   5.704  1.00 34.57           C  
ATOM   1042  N   LEU A 202      -1.216  -0.491   3.131  1.00 34.59           N  
ATOM   1043  CA  LEU A 202      -1.950   0.522   2.388  1.00 34.82           C  
ATOM   1044  C   LEU A 202      -3.373   0.075   2.069  1.00 36.70           C  
ATOM   1045  O   LEU A 202      -4.280   0.912   1.978  1.00 30.35           O  
ATOM   1046  CB  LEU A 202      -1.210   0.866   1.097  1.00 35.23           C  
ATOM   1047  CG  LEU A 202       0.190   1.475   1.232  1.00 34.19           C  
ATOM   1048  CD1 LEU A 202       0.728   1.812  -0.158  1.00 31.20           C  
ATOM   1049  CD2 LEU A 202       0.158   2.723   2.124  1.00 34.66           C  
ATOM   1050  N   GLN A 203      -3.581  -1.224   1.863  1.00 34.00           N  
ATOM   1051  CA  GLN A 203      -4.934  -1.718   1.650  1.00 35.37           C  
ATOM   1052  C   GLN A 203      -5.770  -1.572   2.915  1.00 38.33           C  
ATOM   1053  O   GLN A 203      -6.892  -1.060   2.871  1.00 36.96           O  
ATOM   1054  CB  GLN A 203      -4.909  -3.180   1.205  1.00 32.21           C  
ATOM   1055  CG  GLN A 203      -6.266  -3.663   0.696  1.00 33.47           C  
ATOM   1056  CD  GLN A 203      -6.618  -3.038  -0.637  1.00 35.94           C  
ATOM   1057  OE1 GLN A 203      -5.741  -2.782  -1.458  1.00 33.35           O  
ATOM   1058  NE2 GLN A 203      -7.907  -2.767  -0.856  1.00 36.97           N  
ATOM   1059  N   GLU A 204      -5.228  -2.011   4.055  1.00 39.47           N  
ATOM   1060  CA  GLU A 204      -5.983  -1.993   5.304  1.00 40.58           C  
ATOM   1061  C   GLU A 204      -6.243  -0.569   5.778  1.00 44.57           C  
ATOM   1062  O   GLU A 204      -7.335  -0.270   6.274  1.00 45.29           O  
ATOM   1063  CB  GLU A 204      -5.235  -2.802   6.370  1.00 41.05           C  
ATOM   1064  CG  GLU A 204      -5.106  -4.271   5.969  1.00 50.09           C  
ATOM   1065  CD  GLU A 204      -4.324  -5.158   6.957  1.00 60.22           C  
ATOM   1066  OE1 GLU A 204      -4.560  -6.398   6.942  1.00 58.55           O  
ATOM   1067  OE2 GLU A 204      -3.471  -4.642   7.724  1.00 58.82           O  
ATOM   1068  N   LYS A 205      -5.268   0.330   5.613  1.00 42.79           N  
ATOM   1069  CA  LYS A 205      -5.400   1.673   6.174  1.00 41.98           C  
ATOM   1070  C   LYS A 205      -6.219   2.596   5.290  1.00 41.93           C  
ATOM   1071  O   LYS A 205      -6.939   3.461   5.800  1.00 41.82           O  
ATOM   1072  CB  LYS A 205      -4.020   2.296   6.413  1.00 43.72           C  
ATOM   1073  CG  LYS A 205      -3.295   1.700   7.607  1.00 52.48           C  
ATOM   1074  CD  LYS A 205      -2.135   2.574   8.062  1.00 58.48           C  
ATOM   1075  CE  LYS A 205      -1.844   2.349   9.550  1.00 65.59           C  
ATOM   1076  NZ  LYS A 205      -3.055   2.589  10.423  1.00 69.28           N  
ATOM   1077  N   TYR A 206      -6.106   2.457   3.966  1.00 38.22           N  
ATOM   1078  CA  TYR A 206      -6.691   3.429   3.058  1.00 36.99           C  
ATOM   1079  C   TYR A 206      -7.722   2.853   2.110  1.00 38.68           C  
ATOM   1080  O   TYR A 206      -8.481   3.631   1.517  1.00 36.39           O  
ATOM   1081  CB  TYR A 206      -5.608   4.099   2.202  1.00 38.79           C  
ATOM   1082  CG  TYR A 206      -4.566   4.862   2.965  1.00 41.87           C  
ATOM   1083  CD1 TYR A 206      -4.773   6.187   3.323  1.00 46.09           C  
ATOM   1084  CD2 TYR A 206      -3.341   4.277   3.286  1.00 42.44           C  
ATOM   1085  CE1 TYR A 206      -3.796   6.899   4.023  1.00 53.78           C  
ATOM   1086  CE2 TYR A 206      -2.365   4.980   3.988  1.00 43.97           C  
ATOM   1087  CZ  TYR A 206      -2.599   6.288   4.352  1.00 44.66           C  
ATOM   1088  OH  TYR A 206      -1.641   6.992   5.034  1.00 47.94           O  
ATOM   1089  N   GLY A 207      -7.762   1.532   1.932  1.00 35.44           N  
ATOM   1090  CA  GLY A 207      -8.487   0.962   0.820  1.00 31.07           C  
ATOM   1091  C   GLY A 207      -7.693   0.865  -0.473  1.00 33.33           C  
ATOM   1092  O   GLY A 207      -8.289   0.685  -1.541  1.00 33.37           O  
ATOM   1093  N   GLY A 208      -6.364   0.972  -0.410  1.00 32.38           N  
ATOM   1094  CA  GLY A 208      -5.531   0.690  -1.575  1.00 27.46           C  
ATOM   1095  C   GLY A 208      -5.775   1.675  -2.703  1.00 30.75           C  
ATOM   1096  O   GLY A 208      -5.893   2.888  -2.489  1.00 31.30           O  
ATOM   1097  N   TRP A 209      -5.855   1.145  -3.928  1.00 29.15           N  
ATOM   1098  CA  TRP A 209      -6.112   1.977  -5.098  1.00 30.85           C  
ATOM   1099  C   TRP A 209      -7.508   2.582  -5.101  1.00 31.40           C  
ATOM   1100  O   TRP A 209      -7.776   3.490  -5.895  1.00 29.85           O  
ATOM   1101  CB  TRP A 209      -5.902   1.158  -6.369  1.00 29.80           C  
ATOM   1102  CG  TRP A 209      -4.456   0.792  -6.535  1.00 34.17           C  
ATOM   1103  CD1 TRP A 209      -3.879  -0.419  -6.297  1.00 30.84           C  
ATOM   1104  CD2 TRP A 209      -3.401   1.668  -6.947  1.00 30.30           C  
ATOM   1105  NE1 TRP A 209      -2.538  -0.356  -6.556  1.00 34.18           N  
ATOM   1106  CE2 TRP A 209      -2.216   0.914  -6.955  1.00 32.96           C  
ATOM   1107  CE3 TRP A 209      -3.355   3.005  -7.347  1.00 31.50           C  
ATOM   1108  CZ2 TRP A 209      -0.979   1.458  -7.328  1.00 31.94           C  
ATOM   1109  CZ3 TRP A 209      -2.116   3.551  -7.717  1.00 33.10           C  
ATOM   1110  CH2 TRP A 209      -0.950   2.776  -7.692  1.00 32.04           C  
ATOM   1111  N   LYS A 210      -8.397   2.119  -4.228  1.00 31.33           N  
ATOM   1112  CA  LYS A 210      -9.690   2.776  -4.115  1.00 32.71           C  
ATOM   1113  C   LYS A 210      -9.574   4.190  -3.577  1.00 35.94           C  
ATOM   1114  O   LYS A 210     -10.499   4.973  -3.770  1.00 33.71           O  
ATOM   1115  CB  LYS A 210     -10.619   1.977  -3.209  1.00 32.28           C  
ATOM   1116  CG  LYS A 210     -11.163   0.683  -3.814  1.00 34.40           C  
ATOM   1117  CD  LYS A 210     -12.214   0.051  -2.864  1.00 35.57           C  
ATOM   1118  CE  LYS A 210     -11.594  -0.328  -1.522  1.00 38.63           C  
ATOM   1119  NZ  LYS A 210     -12.557  -1.128  -0.687  1.00 41.64           N  
ATOM   1120  N   ASN A 211      -8.475   4.534  -2.903  1.00 29.52           N  
ATOM   1121  CA  ASN A 211      -8.340   5.812  -2.211  1.00 34.79           C  
ATOM   1122  C   ASN A 211      -7.332   6.667  -2.967  1.00 37.25           C  
ATOM   1123  O   ASN A 211      -6.209   6.228  -3.209  1.00 35.00           O  
ATOM   1124  CB  ASN A 211      -7.886   5.606  -0.756  1.00 35.25           C  
ATOM   1125  CG  ASN A 211      -8.067   6.862   0.111  1.00 39.61           C  
ATOM   1126  OD1 ASN A 211      -7.851   7.983  -0.355  1.00 41.16           O  
ATOM   1127  ND2 ASN A 211      -8.468   6.672   1.375  1.00 42.54           N  
ATOM   1128  N   ASP A 212      -7.714   7.884  -3.334  1.00 36.43           N  
ATOM   1129  CA  ASP A 212      -6.783   8.648  -4.155  1.00 37.27           C  
ATOM   1130  C   ASP A 212      -5.595   9.213  -3.375  1.00 36.26           C  
ATOM   1131  O   ASP A 212      -4.687   9.786  -3.992  1.00 35.31           O  
ATOM   1132  CB  ASP A 212      -7.508   9.767  -4.904  1.00 38.58           C  
ATOM   1133  CG  ASP A 212      -8.075  10.822  -3.984  1.00 48.44           C  
ATOM   1134  OD1 ASP A 212      -8.073  10.617  -2.744  1.00 51.67           O  
ATOM   1135  OD2 ASP A 212      -8.548  11.860  -4.517  1.00 55.72           O  
ATOM   1136  N   THR A 213      -5.535   9.044  -2.055  1.00 36.24           N  
ATOM   1137  CA  THR A 213      -4.257   9.281  -1.385  1.00 37.93           C  
ATOM   1138  C   THR A 213      -3.160   8.362  -1.918  1.00 37.89           C  
ATOM   1139  O   THR A 213      -1.976   8.671  -1.747  1.00 35.96           O  
ATOM   1140  CB  THR A 213      -4.387   9.098   0.125  1.00 43.61           C  
ATOM   1141  OG1 THR A 213      -4.575   7.705   0.407  1.00 51.38           O  
ATOM   1142  CG2 THR A 213      -5.588   9.868   0.639  1.00 42.56           C  
ATOM   1143  N   ILE A 214      -3.521   7.261  -2.595  1.00 33.90           N  
ATOM   1144  CA  ILE A 214      -2.513   6.378  -3.179  1.00 32.95           C  
ATOM   1145  C   ILE A 214      -1.639   7.130  -4.187  1.00 31.61           C  
ATOM   1146  O   ILE A 214      -0.499   6.740  -4.441  1.00 37.95           O  
ATOM   1147  CB  ILE A 214      -3.201   5.155  -3.830  1.00 33.63           C  
ATOM   1148  CG1 ILE A 214      -2.194   4.045  -4.127  1.00 32.32           C  
ATOM   1149  CG2 ILE A 214      -3.877   5.563  -5.161  1.00 31.51           C  
ATOM   1150  CD1 ILE A 214      -1.667   3.354  -2.913  1.00 37.22           C  
ATOM   1151  N   ILE A 215      -2.146   8.212  -4.776  1.00 31.82           N  
ATOM   1152  CA  ILE A 215      -1.429   8.859  -5.872  1.00 32.51           C  
ATOM   1153  C   ILE A 215      -0.124   9.478  -5.376  1.00 33.98           C  
ATOM   1154  O   ILE A 215       0.935   9.279  -5.979  1.00 33.89           O  
ATOM   1155  CB  ILE A 215      -2.324   9.896  -6.569  1.00 29.04           C  
ATOM   1156  CG1 ILE A 215      -3.459   9.201  -7.320  1.00 36.66           C  
ATOM   1157  CG2 ILE A 215      -1.531  10.774  -7.548  1.00 31.34           C  
ATOM   1158  CD1 ILE A 215      -4.632  10.108  -7.578  1.00 33.94           C  
ATOM   1159  N   ASP A 216      -0.175  10.237  -4.280  1.00 32.61           N  
ATOM   1160  CA  ASP A 216       1.051  10.807  -3.725  1.00 35.55           C  
ATOM   1161  C   ASP A 216       1.912   9.741  -3.062  1.00 34.58           C  
ATOM   1162  O   ASP A 216       3.142   9.818  -3.109  1.00 36.21           O  
ATOM   1163  CB  ASP A 216       0.720  11.911  -2.715  1.00 36.50           C  
ATOM   1164  CG  ASP A 216       0.322  13.219  -3.393  1.00 51.42           C  
ATOM   1165  OD1 ASP A 216       0.945  13.585  -4.421  1.00 53.75           O  
ATOM   1166  OD2 ASP A 216      -0.616  13.891  -2.902  1.00 61.81           O  
ATOM   1167  N   ILE A 217       1.286   8.753  -2.435  1.00 32.65           N  
ATOM   1168  CA  ILE A 217       2.041   7.669  -1.818  1.00 31.25           C  
ATOM   1169  C   ILE A 217       2.826   6.894  -2.873  1.00 31.86           C  
ATOM   1170  O   ILE A 217       3.989   6.534  -2.660  1.00 29.83           O  
ATOM   1171  CB  ILE A 217       1.076   6.767  -1.024  1.00 32.02           C  
ATOM   1172  CG1 ILE A 217       0.541   7.520   0.191  1.00 34.82           C  
ATOM   1173  CG2 ILE A 217       1.730   5.454  -0.587  1.00 30.50           C  
ATOM   1174  CD1 ILE A 217      -0.332   6.646   1.102  1.00 34.74           C  
ATOM   1175  N   PHE A 218       2.210   6.634  -4.032  1.00 29.38           N  
ATOM   1176  CA  PHE A 218       2.927   5.937  -5.101  1.00 31.98           C  
ATOM   1177  C   PHE A 218       4.007   6.822  -5.715  1.00 30.01           C  
ATOM   1178  O   PHE A 218       5.101   6.342  -6.015  1.00 28.00           O  
ATOM   1179  CB  PHE A 218       1.951   5.460  -6.183  1.00 29.99           C  
ATOM   1180  CG  PHE A 218       2.599   4.650  -7.299  1.00 29.49           C  
ATOM   1181  CD1 PHE A 218       2.976   3.332  -7.094  1.00 25.50           C  
ATOM   1182  CD2 PHE A 218       2.762   5.195  -8.554  1.00 23.24           C  
ATOM   1183  CE1 PHE A 218       3.548   2.589  -8.124  1.00 30.66           C  
ATOM   1184  CE2 PHE A 218       3.301   4.457  -9.600  1.00 27.28           C  
ATOM   1185  CZ  PHE A 218       3.708   3.155  -9.390  1.00 28.00           C  
ATOM   1186  N   ASN A 219       3.730   8.115  -5.901  1.00 29.40           N  
ATOM   1187  CA  ASN A 219       4.761   9.007  -6.431  1.00 30.79           C  
ATOM   1188  C   ASN A 219       5.963   9.116  -5.489  1.00 31.00           C  
ATOM   1189  O   ASN A 219       7.105   9.222  -5.948  1.00 30.91           O  
ATOM   1190  CB  ASN A 219       4.171  10.389  -6.709  1.00 30.21           C  
ATOM   1191  CG  ASN A 219       5.095  11.248  -7.554  1.00 33.93           C  
ATOM   1192  OD1 ASN A 219       5.636  10.790  -8.562  1.00 34.12           O  
ATOM   1193  ND2 ASN A 219       5.279  12.496  -7.151  1.00 28.48           N  
ATOM   1194  N   ASP A 220       5.732   9.103  -4.171  1.00 30.83           N  
ATOM   1195  CA  ASP A 220       6.842   9.120  -3.218  1.00 30.27           C  
ATOM   1196  C   ASP A 220       7.739   7.901  -3.392  1.00 31.06           C  
ATOM   1197  O   ASP A 220       8.966   8.018  -3.387  1.00 28.88           O  
ATOM   1198  CB  ASP A 220       6.324   9.165  -1.779  1.00 28.61           C  
ATOM   1199  CG  ASP A 220       6.030  10.573  -1.292  1.00 33.75           C  
ATOM   1200  OD1 ASP A 220       6.779  11.509  -1.646  1.00 35.26           O  
ATOM   1201  OD2 ASP A 220       5.038  10.735  -0.546  1.00 35.19           O  
ATOM   1202  N   TYR A 221       7.129   6.713  -3.482  1.00 30.34           N  
ATOM   1203  CA  TYR A 221       7.853   5.469  -3.727  1.00 31.09           C  
ATOM   1204  C   TYR A 221       8.657   5.542  -5.026  1.00 32.83           C  
ATOM   1205  O   TYR A 221       9.851   5.214  -5.048  1.00 30.06           O  
ATOM   1206  CB  TYR A 221       6.835   4.317  -3.750  1.00 31.42           C  
ATOM   1207  CG  TYR A 221       7.258   3.017  -4.402  1.00 31.12           C  
ATOM   1208  CD1 TYR A 221       8.386   2.325  -3.984  1.00 28.38           C  
ATOM   1209  CD2 TYR A 221       6.481   2.454  -5.417  1.00 31.55           C  
ATOM   1210  CE1 TYR A 221       8.755   1.125  -4.575  1.00 27.48           C  
ATOM   1211  CE2 TYR A 221       6.841   1.251  -6.015  1.00 28.41           C  
ATOM   1212  CZ  TYR A 221       7.962   0.584  -5.586  1.00 29.95           C  
ATOM   1213  OH  TYR A 221       8.295  -0.604  -6.196  1.00 30.08           O  
ATOM   1214  N   ALA A 222       8.029   6.019  -6.111  1.00 26.91           N  
ATOM   1215  CA  ALA A 222       8.731   6.144  -7.389  1.00 30.56           C  
ATOM   1216  C   ALA A 222       9.910   7.109  -7.289  1.00 32.17           C  
ATOM   1217  O   ALA A 222      10.986   6.845  -7.840  1.00 29.01           O  
ATOM   1218  CB  ALA A 222       7.766   6.608  -8.476  1.00 23.53           C  
ATOM   1219  N   THR A 223       9.718   8.237  -6.598  1.00 31.24           N  
ATOM   1220  CA  THR A 223      10.790   9.214  -6.429  1.00 32.43           C  
ATOM   1221  C   THR A 223      12.015   8.579  -5.777  1.00 29.86           C  
ATOM   1222  O   THR A 223      13.142   8.721  -6.266  1.00 31.44           O  
ATOM   1223  CB  THR A 223      10.286  10.396  -5.598  1.00 32.26           C  
ATOM   1224  OG1 THR A 223       9.166  11.005  -6.267  1.00 33.54           O  
ATOM   1225  CG2 THR A 223      11.412  11.427  -5.419  1.00 31.19           C  
ATOM   1226  N   TYR A 224      11.810   7.870  -4.669  1.00 28.55           N  
ATOM   1227  CA  TYR A 224      12.901   7.137  -4.047  1.00 27.44           C  
ATOM   1228  C   TYR A 224      13.586   6.202  -5.034  1.00 30.99           C  
ATOM   1229  O   TYR A 224      14.822   6.113  -5.061  1.00 28.94           O  
ATOM   1230  CB  TYR A 224      12.377   6.349  -2.856  1.00 26.88           C  
ATOM   1231  CG  TYR A 224      13.444   5.545  -2.150  1.00 31.34           C  
ATOM   1232  CD1 TYR A 224      14.216   6.115  -1.137  1.00 33.33           C  
ATOM   1233  CD2 TYR A 224      13.665   4.209  -2.473  1.00 29.04           C  
ATOM   1234  CE1 TYR A 224      15.197   5.389  -0.482  1.00 30.91           C  
ATOM   1235  CE2 TYR A 224      14.642   3.463  -1.817  1.00 32.25           C  
ATOM   1236  CZ  TYR A 224      15.405   4.066  -0.823  1.00 34.76           C  
ATOM   1237  OH  TYR A 224      16.362   3.345  -0.156  1.00 34.50           O  
ATOM   1238  N   CYS A 225      12.798   5.474  -5.838  1.00 30.22           N  
ATOM   1239  CA  CYS A 225      13.386   4.548  -6.797  1.00 31.12           C  
ATOM   1240  C   CYS A 225      14.170   5.281  -7.877  1.00 31.63           C  
ATOM   1241  O   CYS A 225      15.235   4.814  -8.291  1.00 32.30           O  
ATOM   1242  CB  CYS A 225      12.303   3.676  -7.429  1.00 31.83           C  
ATOM   1243  SG  CYS A 225      11.588   2.496  -6.263  1.00 34.27           S  
ATOM   1244  N   PHE A 226      13.653   6.409  -8.371  1.00 29.81           N  
ATOM   1245  CA  PHE A 226      14.416   7.174  -9.350  1.00 33.17           C  
ATOM   1246  C   PHE A 226      15.735   7.632  -8.742  1.00 33.16           C  
ATOM   1247  O   PHE A 226      16.778   7.608  -9.404  1.00 33.61           O  
ATOM   1248  CB  PHE A 226      13.607   8.378  -9.846  1.00 31.56           C  
ATOM   1249  CG  PHE A 226      12.341   8.017 -10.585  1.00 33.37           C  
ATOM   1250  CD1 PHE A 226      12.265   6.853 -11.342  1.00 29.85           C  
ATOM   1251  CD2 PHE A 226      11.233   8.850 -10.528  1.00 27.90           C  
ATOM   1252  CE1 PHE A 226      11.126   6.533 -12.024  1.00 30.19           C  
ATOM   1253  CE2 PHE A 226      10.077   8.528 -11.225  1.00 30.67           C  
ATOM   1254  CZ  PHE A 226      10.026   7.370 -11.967  1.00 30.36           C  
ATOM   1255  N   GLN A 227      15.713   8.013  -7.459  1.00 30.08           N  
ATOM   1256  CA  GLN A 227      16.923   8.506  -6.804  1.00 32.48           C  
ATOM   1257  C   GLN A 227      17.916   7.382  -6.522  1.00 34.15           C  
ATOM   1258  O   GLN A 227      19.125   7.572  -6.672  1.00 31.99           O  
ATOM   1259  CB  GLN A 227      16.568   9.221  -5.501  1.00 29.70           C  
ATOM   1260  CG  GLN A 227      15.845  10.541  -5.666  1.00 30.37           C  
ATOM   1261  CD  GLN A 227      15.232  11.004  -4.340  1.00 33.62           C  
ATOM   1262  OE1 GLN A 227      14.838  10.182  -3.502  1.00 33.42           O  
ATOM   1263  NE2 GLN A 227      15.176  12.312  -4.136  1.00 33.21           N  
ATOM   1264  N   MET A 228      17.443   6.207  -6.100  1.00 30.03           N  
ATOM   1265  CA  MET A 228      18.405   5.172  -5.741  1.00 31.12           C  
ATOM   1266  C   MET A 228      18.894   4.377  -6.950  1.00 40.00           C  
ATOM   1267  O   MET A 228      20.041   3.921  -6.956  1.00 37.18           O  
ATOM   1268  CB  MET A 228      17.810   4.220  -4.704  1.00 34.53           C  
ATOM   1269  CG  MET A 228      17.476   4.894  -3.365  1.00 39.48           C  
ATOM   1270  SD  MET A 228      18.851   5.778  -2.561  1.00 42.41           S  
ATOM   1271  CE  MET A 228      19.989   4.404  -2.345  1.00 40.13           C  
ATOM   1272  N   PHE A 229      18.058   4.197  -7.978  1.00 31.60           N  
ATOM   1273  CA  PHE A 229      18.360   3.262  -9.044  1.00 33.01           C  
ATOM   1274  C   PHE A 229      18.524   3.913 -10.408  1.00 34.41           C  
ATOM   1275  O   PHE A 229      19.069   3.271 -11.309  1.00 33.02           O  
ATOM   1276  CB  PHE A 229      17.248   2.201  -9.137  1.00 33.22           C  
ATOM   1277  CG  PHE A 229      16.976   1.493  -7.841  1.00 34.25           C  
ATOM   1278  CD1 PHE A 229      18.011   0.965  -7.096  1.00 35.58           C  
ATOM   1279  CD2 PHE A 229      15.676   1.365  -7.362  1.00 32.74           C  
ATOM   1280  CE1 PHE A 229      17.765   0.322  -5.887  1.00 32.66           C  
ATOM   1281  CE2 PHE A 229      15.420   0.732  -6.162  1.00 32.55           C  
ATOM   1282  CZ  PHE A 229      16.461   0.211  -5.419  1.00 36.77           C  
ATOM   1283  N   GLY A 230      18.058   5.151 -10.590  1.00 31.88           N  
ATOM   1284  CA  GLY A 230      17.905   5.721 -11.921  1.00 31.51           C  
ATOM   1285  C   GLY A 230      19.205   6.081 -12.605  1.00 38.97           C  
ATOM   1286  O   GLY A 230      19.217   6.281 -13.824  1.00 38.35           O  
ATOM   1287  N   ASP A 231      20.289   6.207 -11.839  1.00 39.02           N  
ATOM   1288  CA  ASP A 231      21.634   6.245 -12.403  1.00 43.37           C  
ATOM   1289  C   ASP A 231      21.899   5.055 -13.317  1.00 43.79           C  
ATOM   1290  O   ASP A 231      22.635   5.173 -14.301  1.00 41.80           O  
ATOM   1291  CB  ASP A 231      22.652   6.245 -11.257  1.00 43.57           C  
ATOM   1292  CG  ASP A 231      22.267   5.236 -10.129  1.00 56.38           C  
ATOM   1293  OD1 ASP A 231      21.277   5.502  -9.388  1.00 55.15           O  
ATOM   1294  OD2 ASP A 231      22.937   4.188  -9.980  1.00 55.10           O  
ATOM   1295  N   ARG A 232      21.328   3.898 -12.990  1.00 37.99           N  
ATOM   1296  CA  ARG A 232      21.640   2.642 -13.641  1.00 38.73           C  
ATOM   1297  C   ARG A 232      20.504   2.119 -14.507  1.00 37.60           C  
ATOM   1298  O   ARG A 232      20.654   1.060 -15.119  1.00 40.66           O  
ATOM   1299  CB  ARG A 232      22.004   1.594 -12.586  1.00 35.45           C  
ATOM   1300  CG  ARG A 232      23.387   1.786 -11.972  1.00 40.34           C  
ATOM   1301  CD  ARG A 232      23.537   0.948 -10.707  1.00 39.49           C  
ATOM   1302  NE  ARG A 232      22.709   1.482  -9.624  1.00 39.92           N  
ATOM   1303  CZ  ARG A 232      22.550   0.916  -8.437  1.00 38.09           C  
ATOM   1304  NH1 ARG A 232      23.139  -0.244  -8.146  1.00 40.22           N  
ATOM   1305  NH2 ARG A 232      21.782   1.511  -7.541  1.00 40.51           N  
ATOM   1306  N   VAL A 233      19.374   2.816 -14.557  1.00 37.48           N  
ATOM   1307  CA  VAL A 233      18.164   2.332 -15.211  1.00 31.82           C  
ATOM   1308  C   VAL A 233      17.735   3.373 -16.222  1.00 35.19           C  
ATOM   1309  O   VAL A 233      17.518   4.532 -15.862  1.00 37.37           O  
ATOM   1310  CB  VAL A 233      17.024   2.069 -14.220  1.00 33.45           C  
ATOM   1311  CG1 VAL A 233      15.708   1.874 -14.980  1.00 32.40           C  
ATOM   1312  CG2 VAL A 233      17.329   0.874 -13.352  1.00 36.22           C  
ATOM   1313  N   LYS A 234      17.604   2.960 -17.478  1.00 33.09           N  
ATOM   1314  CA  LYS A 234      17.155   3.838 -18.542  1.00 35.50           C  
ATOM   1315  C   LYS A 234      15.746   3.522 -19.025  1.00 31.25           C  
ATOM   1316  O   LYS A 234      15.224   4.269 -19.855  1.00 35.05           O  
ATOM   1317  CB  LYS A 234      18.116   3.755 -19.740  1.00 38.78           C  
ATOM   1318  CG  LYS A 234      19.539   4.232 -19.443  1.00 45.29           C  
ATOM   1319  CD  LYS A 234      19.706   5.685 -19.852  1.00 48.52           C  
ATOM   1320  N   TYR A 235      15.129   2.434 -18.569  1.00 29.16           N  
ATOM   1321  CA  TYR A 235      13.759   2.105 -18.963  1.00 30.72           C  
ATOM   1322  C   TYR A 235      12.926   1.804 -17.725  1.00 28.47           C  
ATOM   1323  O   TYR A 235      13.245   0.889 -16.954  1.00 28.08           O  
ATOM   1324  CB  TYR A 235      13.713   0.920 -19.935  1.00 31.51           C  
ATOM   1325  CG  TYR A 235      14.388   1.176 -21.267  1.00 32.59           C  
ATOM   1326  CD1 TYR A 235      15.759   1.006 -21.413  1.00 34.13           C  
ATOM   1327  CD2 TYR A 235      13.656   1.568 -22.374  1.00 37.63           C  
ATOM   1328  CE1 TYR A 235      16.393   1.225 -22.628  1.00 38.23           C  
ATOM   1329  CE2 TYR A 235      14.277   1.792 -23.606  1.00 38.21           C  
ATOM   1330  CZ  TYR A 235      15.645   1.619 -23.719  1.00 44.68           C  
ATOM   1331  OH  TYR A 235      16.263   1.843 -24.925  1.00 48.47           O  
ATOM   1332  N   TRP A 236      11.858   2.571 -17.551  1.00 27.56           N  
ATOM   1333  CA  TRP A 236      10.954   2.454 -16.424  1.00 29.42           C  
ATOM   1334  C   TRP A 236       9.556   2.113 -16.907  1.00 29.50           C  
ATOM   1335  O   TRP A 236       9.070   2.695 -17.887  1.00 30.98           O  
ATOM   1336  CB  TRP A 236      10.894   3.763 -15.642  1.00 29.78           C  
ATOM   1337  CG  TRP A 236      12.161   4.120 -14.904  1.00 27.63           C  
ATOM   1338  CD1 TRP A 236      13.111   5.032 -15.285  1.00 27.11           C  
ATOM   1339  CD2 TRP A 236      12.593   3.599 -13.635  1.00 27.94           C  
ATOM   1340  NE1 TRP A 236      14.092   5.121 -14.317  1.00 29.76           N  
ATOM   1341  CE2 TRP A 236      13.804   4.246 -13.303  1.00 26.33           C  
ATOM   1342  CE3 TRP A 236      12.070   2.662 -12.749  1.00 27.58           C  
ATOM   1343  CZ2 TRP A 236      14.505   3.962 -12.144  1.00 28.54           C  
ATOM   1344  CZ3 TRP A 236      12.760   2.386 -11.588  1.00 31.77           C  
ATOM   1345  CH2 TRP A 236      13.967   3.033 -11.288  1.00 24.11           C  
ATOM   1346  N   ILE A 237       8.913   1.184 -16.203  1.00 26.56           N  
ATOM   1347  CA  ILE A 237       7.480   0.922 -16.314  1.00 30.19           C  
ATOM   1348  C   ILE A 237       6.853   1.229 -14.958  1.00 30.97           C  
ATOM   1349  O   ILE A 237       7.323   0.730 -13.930  1.00 28.54           O  
ATOM   1350  CB  ILE A 237       7.203  -0.539 -16.710  1.00 33.31           C  
ATOM   1351  CG1 ILE A 237       7.900  -0.885 -18.027  1.00 28.90           C  
ATOM   1352  CG2 ILE A 237       5.668  -0.819 -16.762  1.00 27.16           C  
ATOM   1353  CD1 ILE A 237       7.165  -0.382 -19.269  1.00 36.42           C  
ATOM   1354  N   THR A 238       5.803   2.049 -14.940  1.00 29.37           N  
ATOM   1355  CA  THR A 238       5.154   2.337 -13.659  1.00 29.01           C  
ATOM   1356  C   THR A 238       4.335   1.145 -13.178  1.00 31.83           C  
ATOM   1357  O   THR A 238       4.599   0.580 -12.106  1.00 29.36           O  
ATOM   1358  CB  THR A 238       4.272   3.586 -13.771  1.00 28.46           C  
ATOM   1359  OG1 THR A 238       3.374   3.426 -14.875  1.00 28.42           O  
ATOM   1360  CG2 THR A 238       5.140   4.842 -14.019  1.00 29.56           C  
ATOM   1361  N   ILE A 239       3.328   0.749 -13.961  1.00 29.07           N  
ATOM   1362  CA  ILE A 239       2.380  -0.291 -13.577  1.00 29.61           C  
ATOM   1363  C   ILE A 239       2.361  -1.358 -14.663  1.00 29.35           C  
ATOM   1364  O   ILE A 239       2.303  -1.042 -15.852  1.00 31.02           O  
ATOM   1365  CB  ILE A 239       0.962   0.291 -13.348  1.00 32.62           C  
ATOM   1366  CG1 ILE A 239       0.973   1.246 -12.143  1.00 32.27           C  
ATOM   1367  CG2 ILE A 239      -0.070  -0.825 -13.092  1.00 28.05           C  
ATOM   1368  CD1 ILE A 239       0.046   2.412 -12.298  1.00 35.48           C  
ATOM   1369  N   HIS A 240       2.397  -2.620 -14.261  1.00 30.96           N  
ATOM   1370  CA  HIS A 240       2.199  -3.723 -15.194  1.00 30.50           C  
ATOM   1371  C   HIS A 240       0.703  -4.053 -15.327  1.00 32.18           C  
ATOM   1372  O   HIS A 240       0.069  -4.526 -14.374  1.00 30.39           O  
ATOM   1373  CB  HIS A 240       2.986  -4.941 -14.729  1.00 35.34           C  
ATOM   1374  CG  HIS A 240       2.944  -6.071 -15.703  1.00 35.73           C  
ATOM   1375  ND1 HIS A 240       3.870  -6.211 -16.715  1.00 37.91           N  
ATOM   1376  CD2 HIS A 240       2.068  -7.095 -15.842  1.00 32.42           C  
ATOM   1377  CE1 HIS A 240       3.569  -7.278 -17.435  1.00 37.74           C  
ATOM   1378  NE2 HIS A 240       2.479  -7.830 -16.927  1.00 41.05           N  
ATOM   1379  N   ASN A 241       0.132  -3.785 -16.505  1.00 31.88           N  
ATOM   1380  CA  ASN A 241      -1.231  -4.210 -16.842  1.00 30.36           C  
ATOM   1381  C   ASN A 241      -2.271  -3.713 -15.841  1.00 27.77           C  
ATOM   1382  O   ASN A 241      -2.868  -4.511 -15.097  1.00 27.49           O  
ATOM   1383  CB  ASN A 241      -1.286  -5.732 -16.947  1.00 29.95           C  
ATOM   1384  CG  ASN A 241      -2.321  -6.211 -17.949  1.00 33.39           C  
ATOM   1385  OD1 ASN A 241      -3.317  -5.521 -18.245  1.00 32.90           O  
ATOM   1386  ND2 ASN A 241      -2.098  -7.408 -18.472  1.00 32.97           N  
ATOM   1387  N   PRO A 242      -2.518  -2.405 -15.794  1.00 28.20           N  
ATOM   1388  CA  PRO A 242      -3.501  -1.892 -14.832  1.00 25.02           C  
ATOM   1389  C   PRO A 242      -4.900  -2.437 -15.052  1.00 29.08           C  
ATOM   1390  O   PRO A 242      -5.677  -2.516 -14.093  1.00 24.64           O  
ATOM   1391  CB  PRO A 242      -3.453  -0.371 -15.051  1.00 26.35           C  
ATOM   1392  CG  PRO A 242      -2.948  -0.197 -16.451  1.00 25.81           C  
ATOM   1393  CD  PRO A 242      -1.961  -1.338 -16.646  1.00 24.57           C  
ATOM   1394  N   TYR A 243      -5.249  -2.824 -16.279  1.00 30.35           N  
ATOM   1395  CA  TYR A 243      -6.583  -3.380 -16.500  1.00 28.16           C  
ATOM   1396  C   TYR A 243      -6.866  -4.544 -15.556  1.00 28.06           C  
ATOM   1397  O   TYR A 243      -7.971  -4.653 -15.016  1.00 26.77           O  
ATOM   1398  CB  TYR A 243      -6.757  -3.818 -17.958  1.00 28.39           C  
ATOM   1399  CG  TYR A 243      -8.052  -4.598 -18.199  1.00 30.38           C  
ATOM   1400  CD1 TYR A 243      -9.252  -3.942 -18.481  1.00 27.51           C  
ATOM   1401  CD2 TYR A 243      -8.065  -5.987 -18.146  1.00 32.08           C  
ATOM   1402  CE1 TYR A 243     -10.444  -4.667 -18.709  1.00 29.52           C  
ATOM   1403  CE2 TYR A 243      -9.240  -6.707 -18.361  1.00 33.20           C  
ATOM   1404  CZ  TYR A 243     -10.409  -6.043 -18.651  1.00 28.96           C  
ATOM   1405  OH  TYR A 243     -11.526  -6.795 -18.839  1.00 33.17           O  
ATOM   1406  N   LEU A 244      -5.884  -5.418 -15.323  1.00 26.06           N  
ATOM   1407  CA  LEU A 244      -6.197  -6.598 -14.515  1.00 27.95           C  
ATOM   1408  C   LEU A 244      -6.260  -6.259 -13.040  1.00 30.40           C  
ATOM   1409  O   LEU A 244      -7.025  -6.884 -12.293  1.00 27.84           O  
ATOM   1410  CB  LEU A 244      -5.185  -7.720 -14.765  1.00 27.70           C  
ATOM   1411  CG  LEU A 244      -5.150  -8.268 -16.195  1.00 32.80           C  
ATOM   1412  CD1 LEU A 244      -4.028  -9.273 -16.376  1.00 32.70           C  
ATOM   1413  CD2 LEU A 244      -6.482  -8.906 -16.547  1.00 28.88           C  
ATOM   1414  N   VAL A 245      -5.471  -5.271 -12.610  1.00 28.88           N  
ATOM   1415  CA  VAL A 245      -5.542  -4.799 -11.233  1.00 26.95           C  
ATOM   1416  C   VAL A 245      -6.963  -4.359 -10.889  1.00 29.42           C  
ATOM   1417  O   VAL A 245      -7.515  -4.739  -9.849  1.00 29.12           O  
ATOM   1418  CB  VAL A 245      -4.530  -3.662 -11.018  1.00 30.86           C  
ATOM   1419  CG1 VAL A 245      -4.684  -3.085  -9.618  1.00 26.14           C  
ATOM   1420  CG2 VAL A 245      -3.094  -4.158 -11.265  1.00 26.24           C  
ATOM   1421  N   ALA A 246      -7.562  -3.515 -11.739  1.00 28.44           N  
ATOM   1422  CA  ALA A 246      -8.924  -3.051 -11.482  1.00 30.09           C  
ATOM   1423  C   ALA A 246      -9.939  -4.160 -11.728  1.00 27.42           C  
ATOM   1424  O   ALA A 246     -10.760  -4.464 -10.861  1.00 29.88           O  
ATOM   1425  CB  ALA A 246      -9.240  -1.836 -12.358  1.00 27.69           C  
ATOM   1426  N   TRP A 247      -9.876  -4.792 -12.902  1.00 28.48           N  
ATOM   1427  CA  TRP A 247     -10.914  -5.728 -13.320  1.00 31.75           C  
ATOM   1428  C   TRP A 247     -10.920  -6.993 -12.471  1.00 32.79           C  
ATOM   1429  O   TRP A 247     -11.977  -7.419 -11.995  1.00 32.93           O  
ATOM   1430  CB  TRP A 247     -10.732  -6.078 -14.795  1.00 32.33           C  
ATOM   1431  CG  TRP A 247     -11.852  -6.874 -15.339  1.00 34.87           C  
ATOM   1432  CD1 TRP A 247     -11.894  -8.229 -15.506  1.00 32.99           C  
ATOM   1433  CD2 TRP A 247     -13.123  -6.370 -15.770  1.00 36.95           C  
ATOM   1434  NE1 TRP A 247     -13.109  -8.597 -16.035  1.00 36.16           N  
ATOM   1435  CE2 TRP A 247     -13.882  -7.476 -16.207  1.00 37.76           C  
ATOM   1436  CE3 TRP A 247     -13.682  -5.088 -15.850  1.00 35.19           C  
ATOM   1437  CZ2 TRP A 247     -15.181  -7.341 -16.711  1.00 39.18           C  
ATOM   1438  CZ3 TRP A 247     -14.984  -4.954 -16.346  1.00 43.41           C  
ATOM   1439  CH2 TRP A 247     -15.714  -6.074 -16.770  1.00 40.02           C  
ATOM   1440  N   HIS A 248      -9.760  -7.623 -12.274  1.00 29.63           N  
ATOM   1441  CA  HIS A 248      -9.751  -8.840 -11.463  1.00 32.02           C  
ATOM   1442  C   HIS A 248      -9.672  -8.540  -9.972  1.00 30.82           C  
ATOM   1443  O   HIS A 248     -10.101  -9.367  -9.161  1.00 31.47           O  
ATOM   1444  CB  HIS A 248      -8.595  -9.766 -11.861  1.00 30.49           C  
ATOM   1445  CG  HIS A 248      -8.871 -10.604 -13.073  1.00 37.15           C  
ATOM   1446  ND1 HIS A 248     -10.107 -11.159 -13.334  1.00 34.04           N  
ATOM   1447  CD2 HIS A 248      -8.066 -10.979 -14.099  1.00 35.40           C  
ATOM   1448  CE1 HIS A 248     -10.052 -11.843 -14.463  1.00 35.10           C  
ATOM   1449  NE2 HIS A 248      -8.824 -11.752 -14.947  1.00 37.30           N  
ATOM   1450  N   GLY A 249      -9.114  -7.387  -9.587  1.00 28.87           N  
ATOM   1451  CA  GLY A 249      -9.011  -7.071  -8.169  1.00 29.32           C  
ATOM   1452  C   GLY A 249     -10.351  -6.715  -7.541  1.00 33.41           C  
ATOM   1453  O   GLY A 249     -10.581  -6.985  -6.356  1.00 34.56           O  
ATOM   1454  N   TYR A 250     -11.263  -6.144  -8.330  1.00 31.73           N  
ATOM   1455  CA  TYR A 250     -12.495  -5.588  -7.783  1.00 31.68           C  
ATOM   1456  C   TYR A 250     -13.738  -5.951  -8.574  1.00 34.80           C  
ATOM   1457  O   TYR A 250     -14.840  -5.740  -8.060  1.00 32.31           O  
ATOM   1458  CB  TYR A 250     -12.395  -4.059  -7.686  1.00 26.55           C  
ATOM   1459  CG  TYR A 250     -11.355  -3.589  -6.680  1.00 33.76           C  
ATOM   1460  CD1 TYR A 250     -10.018  -3.397  -7.058  1.00 29.91           C  
ATOM   1461  CD2 TYR A 250     -11.701  -3.352  -5.356  1.00 31.69           C  
ATOM   1462  CE1 TYR A 250      -9.063  -2.963  -6.138  1.00 32.13           C  
ATOM   1463  CE2 TYR A 250     -10.755  -2.934  -4.429  1.00 34.69           C  
ATOM   1464  CZ  TYR A 250      -9.438  -2.732  -4.827  1.00 32.22           C  
ATOM   1465  OH  TYR A 250      -8.514  -2.304  -3.904  1.00 32.62           O  
ATOM   1466  N   GLY A 251     -13.602  -6.500  -9.785  1.00 31.70           N  
ATOM   1467  CA  GLY A 251     -14.708  -6.882 -10.641  1.00 35.87           C  
ATOM   1468  C   GLY A 251     -15.044  -8.352 -10.510  1.00 36.43           C  
ATOM   1469  O   GLY A 251     -16.122  -8.694 -10.011  1.00 34.92           O  
ATOM   1470  N   THR A 252     -14.110  -9.225 -10.890  1.00 32.86           N  
ATOM   1471  CA  THR A 252     -14.299 -10.668 -10.796  1.00 36.14           C  
ATOM   1472  C   THR A 252     -13.899 -11.253  -9.452  1.00 39.04           C  
ATOM   1473  O   THR A 252     -14.327 -12.366  -9.120  1.00 37.31           O  
ATOM   1474  CB  THR A 252     -13.484 -11.382 -11.875  1.00 38.86           C  
ATOM   1475  OG1 THR A 252     -12.089 -11.177 -11.620  1.00 35.99           O  
ATOM   1476  CG2 THR A 252     -13.830 -10.831 -13.237  1.00 33.96           C  
ATOM   1477  N   GLY A 253     -13.074 -10.554  -8.682  1.00 38.34           N  
ATOM   1478  CA  GLY A 253     -12.570 -11.130  -7.452  1.00 36.00           C  
ATOM   1479  C   GLY A 253     -11.512 -12.202  -7.613  1.00 33.24           C  
ATOM   1480  O   GLY A 253     -11.130 -12.817  -6.615  1.00 37.75           O  
ATOM   1481  N   MET A 254     -11.022 -12.447  -8.829  1.00 33.04           N  
ATOM   1482  CA  MET A 254      -9.990 -13.462  -9.039  1.00 35.55           C  
ATOM   1483  C   MET A 254      -8.606 -13.036  -8.561  1.00 36.00           C  
ATOM   1484  O   MET A 254      -7.749 -13.904  -8.351  1.00 35.19           O  
ATOM   1485  CB  MET A 254      -9.895 -13.831 -10.522  1.00 36.73           C  
ATOM   1486  CG  MET A 254      -9.892 -15.326 -10.736  1.00 54.07           C  
ATOM   1487  SD  MET A 254     -11.582 -15.948 -10.634  1.00 63.84           S  
ATOM   1488  CE  MET A 254     -12.233 -15.315 -12.152  1.00 53.14           C  
ATOM   1489  N   HIS A 255      -8.354 -11.735  -8.418  1.00 31.73           N  
ATOM   1490  CA  HIS A 255      -7.048 -11.238  -8.012  1.00 33.12           C  
ATOM   1491  C   HIS A 255      -7.194 -10.501  -6.695  1.00 36.42           C  
ATOM   1492  O   HIS A 255      -8.297 -10.114  -6.303  1.00 31.27           O  
ATOM   1493  CB  HIS A 255      -6.436 -10.309  -9.064  1.00 29.61           C  
ATOM   1494  CG  HIS A 255      -5.872 -11.029 -10.250  1.00 30.86           C  
ATOM   1495  ND1 HIS A 255      -5.181 -10.385 -11.258  1.00 31.76           N  
ATOM   1496  CD2 HIS A 255      -5.893 -12.342 -10.586  1.00 32.03           C  
ATOM   1497  CE1 HIS A 255      -4.823 -11.269 -12.175  1.00 32.08           C  
ATOM   1498  NE2 HIS A 255      -5.231 -12.465 -11.784  1.00 32.39           N  
ATOM   1499  N   ALA A 256      -6.068 -10.333  -6.002  1.00 33.16           N  
ATOM   1500  CA  ALA A 256      -6.043  -9.562  -4.773  1.00 33.46           C  
ATOM   1501  C   ALA A 256      -6.529  -8.148  -5.090  1.00 31.45           C  
ATOM   1502  O   ALA A 256      -6.189  -7.624  -6.142  1.00 31.46           O  
ATOM   1503  CB  ALA A 256      -4.625  -9.547  -4.179  1.00 31.57           C  
ATOM   1504  N   PRO A 257      -7.295  -7.506  -4.182  1.00 29.00           N  
ATOM   1505  CA  PRO A 257      -7.691  -7.969  -2.853  1.00 37.29           C  
ATOM   1506  C   PRO A 257      -8.945  -8.838  -2.848  1.00 36.55           C  
ATOM   1507  O   PRO A 257      -9.387  -9.216  -1.777  1.00 37.31           O  
ATOM   1508  CB  PRO A 257      -7.940  -6.660  -2.092  1.00 35.90           C  
ATOM   1509  CG  PRO A 257      -8.403  -5.706  -3.177  1.00 30.89           C  
ATOM   1510  CD  PRO A 257      -7.637  -6.082  -4.393  1.00 30.35           C  
ATOM   1511  N   GLY A 258      -9.496  -9.164  -4.004  1.00 31.56           N  
ATOM   1512  CA  GLY A 258     -10.558 -10.148  -4.047  1.00 39.57           C  
ATOM   1513  C   GLY A 258     -11.978  -9.640  -3.865  1.00 37.30           C  
ATOM   1514  O   GLY A 258     -12.850 -10.427  -3.486  1.00 35.05           O  
ATOM   1515  N   GLU A 259     -12.247  -8.363  -4.117  1.00 34.28           N  
ATOM   1516  CA  GLU A 259     -13.626  -7.897  -4.157  1.00 38.77           C  
ATOM   1517  C   GLU A 259     -14.254  -8.335  -5.477  1.00 38.94           C  
ATOM   1518  O   GLU A 259     -13.586  -8.358  -6.514  1.00 36.96           O  
ATOM   1519  CB  GLU A 259     -13.681  -6.372  -4.001  1.00 35.14           C  
ATOM   1520  CG  GLU A 259     -13.125  -5.837  -2.646  1.00 40.98           C  
ATOM   1521  CD  GLU A 259     -13.391  -4.334  -2.448  1.00 45.72           C  
ATOM   1522  OE1 GLU A 259     -14.312  -3.806  -3.108  1.00 53.41           O  
ATOM   1523  OE2 GLU A 259     -12.700  -3.670  -1.647  1.00 43.64           O  
ATOM   1524  N   LYS A 260     -15.525  -8.728  -5.452  1.00 38.57           N  
ATOM   1525  CA  LYS A 260     -16.199  -9.002  -6.718  1.00 40.03           C  
ATOM   1526  C   LYS A 260     -17.492  -8.214  -6.828  1.00 37.19           C  
ATOM   1527  O   LYS A 260     -18.191  -8.003  -5.836  1.00 35.54           O  
ATOM   1528  CB  LYS A 260     -16.500 -10.490  -6.945  1.00 44.08           C  
ATOM   1529  CG  LYS A 260     -16.842 -11.294  -5.742  1.00 49.89           C  
ATOM   1530  CD  LYS A 260     -17.240 -12.705  -6.203  1.00 53.64           C  
ATOM   1531  N   GLY A 261     -17.800  -7.801  -8.051  1.00 38.10           N  
ATOM   1532  CA  GLY A 261     -19.012  -7.072  -8.342  1.00 41.33           C  
ATOM   1533  C   GLY A 261     -18.998  -5.618  -7.946  1.00 41.84           C  
ATOM   1534  O   GLY A 261     -20.041  -4.961  -8.027  1.00 37.07           O  
ATOM   1535  N   ASN A 262     -17.855  -5.074  -7.539  1.00 34.30           N  
ATOM   1536  CA  ASN A 262     -17.853  -3.706  -7.034  1.00 35.72           C  
ATOM   1537  C   ASN A 262     -17.589  -2.774  -8.213  1.00 39.65           C  
ATOM   1538  O   ASN A 262     -16.445  -2.404  -8.504  1.00 36.17           O  
ATOM   1539  CB  ASN A 262     -16.840  -3.549  -5.908  1.00 34.14           C  
ATOM   1540  CG  ASN A 262     -16.936  -2.205  -5.241  1.00 37.21           C  
ATOM   1541  OD1 ASN A 262     -17.479  -1.259  -5.821  1.00 34.95           O  
ATOM   1542  ND2 ASN A 262     -16.365  -2.087  -4.031  1.00 37.95           N  
ATOM   1543  N   LEU A 263     -18.683  -2.370  -8.877  1.00 35.41           N  
ATOM   1544  CA  LEU A 263     -18.583  -1.596 -10.110  1.00 34.04           C  
ATOM   1545  C   LEU A 263     -17.922  -0.245  -9.880  1.00 35.26           C  
ATOM   1546  O   LEU A 263     -17.085   0.202 -10.683  1.00 33.65           O  
ATOM   1547  CB  LEU A 263     -19.980  -1.409 -10.709  1.00 35.18           C  
ATOM   1548  CG  LEU A 263     -20.128  -0.519 -11.935  1.00 36.42           C  
ATOM   1549  CD1 LEU A 263     -19.552  -1.220 -13.184  1.00 35.91           C  
ATOM   1550  CD2 LEU A 263     -21.616  -0.115 -12.125  1.00 36.18           C  
ATOM   1551  N   ALA A 264     -18.309   0.437  -8.812  1.00 32.25           N  
ATOM   1552  CA  ALA A 264     -17.725   1.739  -8.524  1.00 37.33           C  
ATOM   1553  C   ALA A 264     -16.222   1.623  -8.284  1.00 35.20           C  
ATOM   1554  O   ALA A 264     -15.447   2.462  -8.755  1.00 34.86           O  
ATOM   1555  CB  ALA A 264     -18.427   2.374  -7.315  1.00 31.89           C  
ATOM   1556  N   ALA A 265     -15.785   0.578  -7.578  1.00 30.94           N  
ATOM   1557  CA  ALA A 265     -14.367   0.464  -7.264  1.00 32.84           C  
ATOM   1558  C   ALA A 265     -13.558   0.144  -8.508  1.00 33.45           C  
ATOM   1559  O   ALA A 265     -12.448   0.652  -8.665  1.00 31.41           O  
ATOM   1560  CB  ALA A 265     -14.124  -0.602  -6.198  1.00 32.61           C  
ATOM   1561  N   VAL A 266     -14.112  -0.678  -9.407  1.00 32.33           N  
ATOM   1562  CA  VAL A 266     -13.410  -1.054 -10.631  1.00 32.81           C  
ATOM   1563  C   VAL A 266     -12.939   0.190 -11.366  1.00 34.71           C  
ATOM   1564  O   VAL A 266     -11.768   0.304 -11.755  1.00 28.49           O  
ATOM   1565  CB  VAL A 266     -14.309  -1.923 -11.526  1.00 30.03           C  
ATOM   1566  CG1 VAL A 266     -13.715  -2.006 -12.927  1.00 30.60           C  
ATOM   1567  CG2 VAL A 266     -14.459  -3.313 -10.937  1.00 29.47           C  
ATOM   1568  N   TYR A 267     -13.834   1.161 -11.524  1.00 29.43           N  
ATOM   1569  CA  TYR A 267     -13.510   2.327 -12.320  1.00 28.76           C  
ATOM   1570  C   TYR A 267     -12.863   3.440 -11.514  1.00 30.06           C  
ATOM   1571  O   TYR A 267     -12.152   4.264 -12.099  1.00 30.48           O  
ATOM   1572  CB  TYR A 267     -14.776   2.802 -13.046  1.00 30.12           C  
ATOM   1573  CG  TYR A 267     -15.089   1.797 -14.113  1.00 30.63           C  
ATOM   1574  CD1 TYR A 267     -14.276   1.710 -15.235  1.00 27.69           C  
ATOM   1575  CD2 TYR A 267     -16.127   0.880 -13.975  1.00 30.10           C  
ATOM   1576  CE1 TYR A 267     -14.487   0.788 -16.195  1.00 28.75           C  
ATOM   1577  CE2 TYR A 267     -16.358  -0.072 -14.970  1.00 32.95           C  
ATOM   1578  CZ  TYR A 267     -15.527  -0.098 -16.081  1.00 32.13           C  
ATOM   1579  OH  TYR A 267     -15.686  -1.011 -17.104  1.00 35.05           O  
ATOM   1580  N   THR A 268     -13.084   3.472 -10.191  1.00 29.23           N  
ATOM   1581  CA  THR A 268     -12.322   4.356  -9.315  1.00 31.66           C  
ATOM   1582  C   THR A 268     -10.869   3.895  -9.213  1.00 28.71           C  
ATOM   1583  O   THR A 268      -9.949   4.718  -9.178  1.00 29.26           O  
ATOM   1584  CB  THR A 268     -12.945   4.390  -7.913  1.00 31.55           C  
ATOM   1585  OG1 THR A 268     -14.139   5.171  -7.922  1.00 40.76           O  
ATOM   1586  CG2 THR A 268     -11.960   4.974  -6.860  1.00 27.36           C  
ATOM   1587  N   VAL A 269     -10.652   2.582  -9.126  1.00 29.62           N  
ATOM   1588  CA  VAL A 269      -9.295   2.048  -9.098  1.00 28.80           C  
ATOM   1589  C   VAL A 269      -8.583   2.366 -10.410  1.00 30.12           C  
ATOM   1590  O   VAL A 269      -7.464   2.894 -10.417  1.00 28.63           O  
ATOM   1591  CB  VAL A 269      -9.333   0.540  -8.809  1.00 28.67           C  
ATOM   1592  CG1 VAL A 269      -7.989  -0.127  -9.161  1.00 30.07           C  
ATOM   1593  CG2 VAL A 269      -9.701   0.321  -7.353  1.00 26.96           C  
ATOM   1594  N   GLY A 270      -9.243   2.095 -11.544  1.00 29.27           N  
ATOM   1595  CA  GLY A 270      -8.650   2.441 -12.826  1.00 26.90           C  
ATOM   1596  C   GLY A 270      -8.224   3.894 -12.892  1.00 27.13           C  
ATOM   1597  O   GLY A 270      -7.149   4.216 -13.401  1.00 31.41           O  
ATOM   1598  N   HIS A 271      -9.039   4.780 -12.324  1.00 27.42           N  
ATOM   1599  CA  HIS A 271      -8.779   6.214 -12.373  1.00 29.56           C  
ATOM   1600  C   HIS A 271      -7.548   6.575 -11.553  1.00 29.54           C  
ATOM   1601  O   HIS A 271      -6.747   7.411 -11.974  1.00 32.37           O  
ATOM   1602  CB  HIS A 271     -10.010   6.960 -11.851  1.00 31.45           C  
ATOM   1603  CG  HIS A 271     -10.079   8.401 -12.240  1.00 32.07           C  
ATOM   1604  ND1 HIS A 271     -10.430   8.813 -13.508  1.00 30.40           N  
ATOM   1605  CD2 HIS A 271      -9.880   9.531 -11.518  1.00 32.25           C  
ATOM   1606  CE1 HIS A 271     -10.417  10.133 -13.558  1.00 33.56           C  
ATOM   1607  NE2 HIS A 271     -10.100  10.593 -12.359  1.00 36.68           N  
ATOM   1608  N   ASN A 272      -7.388   5.971 -10.368  1.00 27.32           N  
ATOM   1609  CA  ASN A 272      -6.229   6.309  -9.559  1.00 33.61           C  
ATOM   1610  C   ASN A 272      -4.958   5.694 -10.128  1.00 31.25           C  
ATOM   1611  O   ASN A 272      -3.891   6.281  -9.984  1.00 31.31           O  
ATOM   1612  CB  ASN A 272      -6.446   5.893  -8.100  1.00 30.30           C  
ATOM   1613  CG  ASN A 272      -7.518   6.739  -7.426  1.00 37.27           C  
ATOM   1614  OD1 ASN A 272      -8.298   6.261  -6.585  1.00 32.58           O  
ATOM   1615  ND2 ASN A 272      -7.582   7.999  -7.826  1.00 31.69           N  
ATOM   1616  N   LEU A 273      -5.051   4.528 -10.779  1.00 29.18           N  
ATOM   1617  CA  LEU A 273      -3.894   3.985 -11.493  1.00 30.81           C  
ATOM   1618  C   LEU A 273      -3.441   4.940 -12.589  1.00 30.45           C  
ATOM   1619  O   LEU A 273      -2.246   5.200 -12.733  1.00 32.13           O  
ATOM   1620  CB  LEU A 273      -4.223   2.605 -12.081  1.00 24.62           C  
ATOM   1621  CG  LEU A 273      -4.428   1.474 -11.065  1.00 26.34           C  
ATOM   1622  CD1 LEU A 273      -5.172   0.276 -11.683  1.00 22.99           C  
ATOM   1623  CD2 LEU A 273      -3.089   1.041 -10.523  1.00 29.84           C  
ATOM   1624  N   ILE A 274      -4.387   5.504 -13.344  1.00 30.84           N  
ATOM   1625  CA  ILE A 274      -4.026   6.407 -14.431  1.00 29.70           C  
ATOM   1626  C   ILE A 274      -3.433   7.699 -13.888  1.00 33.77           C  
ATOM   1627  O   ILE A 274      -2.423   8.193 -14.403  1.00 30.00           O  
ATOM   1628  CB  ILE A 274      -5.248   6.692 -15.323  1.00 30.46           C  
ATOM   1629  CG1 ILE A 274      -5.641   5.447 -16.110  1.00 29.28           C  
ATOM   1630  CG2 ILE A 274      -4.952   7.874 -16.255  1.00 31.02           C  
ATOM   1631  CD1 ILE A 274      -7.020   5.562 -16.771  1.00 28.91           C  
ATOM   1632  N   LYS A 275      -4.059   8.285 -12.858  1.00 32.65           N  
ATOM   1633  CA  LYS A 275      -3.526   9.530 -12.306  1.00 33.05           C  
ATOM   1634  C   LYS A 275      -2.178   9.310 -11.634  1.00 30.79           C  
ATOM   1635  O   LYS A 275      -1.300  10.176 -11.706  1.00 30.42           O  
ATOM   1636  CB  LYS A 275      -4.519  10.151 -11.317  1.00 31.76           C  
ATOM   1637  CG  LYS A 275      -5.822  10.647 -11.983  1.00 33.34           C  
ATOM   1638  CD  LYS A 275      -6.745  11.340 -10.985  1.00 41.35           C  
ATOM   1639  CE  LYS A 275      -6.338  12.770 -10.748  1.00 48.22           C  
ATOM   1640  NZ  LYS A 275      -7.315  13.458  -9.860  1.00 51.62           N  
ATOM   1641  N   ALA A 276      -2.010   8.179 -10.943  1.00 27.18           N  
ATOM   1642  CA  ALA A 276      -0.712   7.849 -10.365  1.00 27.78           C  
ATOM   1643  C   ALA A 276       0.352   7.731 -11.451  1.00 30.46           C  
ATOM   1644  O   ALA A 276       1.435   8.326 -11.355  1.00 28.97           O  
ATOM   1645  CB  ALA A 276      -0.815   6.544  -9.571  1.00 30.02           C  
ATOM   1646  N   HIS A 277       0.049   6.992 -12.517  1.00 30.01           N  
ATOM   1647  CA  HIS A 277       1.009   6.897 -13.605  1.00 27.45           C  
ATOM   1648  C   HIS A 277       1.396   8.276 -14.110  1.00 32.32           C  
ATOM   1649  O   HIS A 277       2.581   8.576 -14.290  1.00 29.65           O  
ATOM   1650  CB  HIS A 277       0.448   6.088 -14.764  1.00 30.29           C  
ATOM   1651  CG  HIS A 277       1.269   6.239 -15.998  1.00 32.30           C  
ATOM   1652  ND1 HIS A 277       2.477   5.597 -16.158  1.00 27.16           N  
ATOM   1653  CD2 HIS A 277       1.109   7.034 -17.085  1.00 29.32           C  
ATOM   1654  CE1 HIS A 277       3.006   5.957 -17.315  1.00 28.81           C  
ATOM   1655  NE2 HIS A 277       2.203   6.837 -17.889  1.00 28.16           N  
ATOM   1656  N   SER A 278       0.392   9.123 -14.367  1.00 27.92           N  
ATOM   1657  CA  SER A 278       0.644  10.442 -14.939  1.00 30.70           C  
ATOM   1658  C   SER A 278       1.482  11.304 -14.006  1.00 31.96           C  
ATOM   1659  O   SER A 278       2.365  12.046 -14.452  1.00 28.16           O  
ATOM   1660  CB  SER A 278      -0.685  11.138 -15.239  1.00 31.26           C  
ATOM   1661  OG  SER A 278      -0.488  12.520 -15.476  1.00 35.48           O  
ATOM   1662  N   LYS A 279       1.193  11.245 -12.707  1.00 30.83           N  
ATOM   1663  CA  LYS A 279       1.974  12.004 -11.742  1.00 31.35           C  
ATOM   1664  C   LYS A 279       3.438  11.580 -11.772  1.00 31.40           C  
ATOM   1665  O   LYS A 279       4.346  12.417 -11.748  1.00 28.85           O  
ATOM   1666  CB  LYS A 279       1.404  11.814 -10.342  1.00 29.78           C  
ATOM   1667  CG  LYS A 279       2.148  12.633  -9.347  1.00 32.47           C  
ATOM   1668  CD  LYS A 279       1.348  12.862  -8.105  1.00 44.64           C  
ATOM   1669  CE  LYS A 279       1.768  14.169  -7.462  1.00 48.36           C  
ATOM   1670  NZ  LYS A 279       0.946  15.280  -7.991  1.00 57.28           N  
ATOM   1671  N   VAL A 280       3.674  10.274 -11.821  1.00 30.35           N  
ATOM   1672  CA  VAL A 280       5.037   9.761 -11.855  1.00 33.40           C  
ATOM   1673  C   VAL A 280       5.738  10.144 -13.154  1.00 31.86           C  
ATOM   1674  O   VAL A 280       6.929  10.475 -13.150  1.00 29.34           O  
ATOM   1675  CB  VAL A 280       5.025   8.243 -11.648  1.00 30.42           C  
ATOM   1676  CG1 VAL A 280       6.425   7.659 -11.930  1.00 27.67           C  
ATOM   1677  CG2 VAL A 280       4.532   7.938 -10.246  1.00 28.16           C  
ATOM   1678  N   TRP A 281       5.022  10.106 -14.283  1.00 29.90           N  
ATOM   1679  CA  TRP A 281       5.640  10.529 -15.536  1.00 29.54           C  
ATOM   1680  C   TRP A 281       6.119  11.976 -15.454  1.00 34.25           C  
ATOM   1681  O   TRP A 281       7.241  12.291 -15.866  1.00 32.38           O  
ATOM   1682  CB  TRP A 281       4.691  10.361 -16.725  1.00 28.91           C  
ATOM   1683  CG  TRP A 281       5.395  10.660 -18.073  1.00 29.92           C  
ATOM   1684  CD1 TRP A 281       6.026   9.759 -18.877  1.00 28.11           C  
ATOM   1685  CD2 TRP A 281       5.583  11.949 -18.696  1.00 27.45           C  
ATOM   1686  NE1 TRP A 281       6.572  10.391 -19.970  1.00 29.81           N  
ATOM   1687  CE2 TRP A 281       6.314  11.736 -19.884  1.00 29.66           C  
ATOM   1688  CE3 TRP A 281       5.201  13.250 -18.364  1.00 28.21           C  
ATOM   1689  CZ2 TRP A 281       6.650  12.778 -20.761  1.00 30.77           C  
ATOM   1690  CZ3 TRP A 281       5.542  14.286 -19.213  1.00 31.81           C  
ATOM   1691  CH2 TRP A 281       6.258  14.045 -20.415  1.00 32.03           C  
ATOM   1692  N   HIS A 282       5.268  12.881 -14.963  1.00 29.28           N  
ATOM   1693  CA  HIS A 282       5.676  14.281 -14.883  1.00 31.38           C  
ATOM   1694  C   HIS A 282       6.825  14.457 -13.902  1.00 32.17           C  
ATOM   1695  O   HIS A 282       7.717  15.280 -14.118  1.00 35.01           O  
ATOM   1696  CB  HIS A 282       4.477  15.153 -14.500  1.00 31.45           C  
ATOM   1697  CG  HIS A 282       3.503  15.319 -15.622  1.00 34.67           C  
ATOM   1698  ND1 HIS A 282       3.774  16.110 -16.719  1.00 32.95           N  
ATOM   1699  CD2 HIS A 282       2.298  14.746 -15.858  1.00 31.11           C  
ATOM   1700  CE1 HIS A 282       2.767  16.039 -17.573  1.00 32.35           C  
ATOM   1701  NE2 HIS A 282       1.857  15.223 -17.072  1.00 32.30           N  
ATOM   1702  N   ASN A 283       6.820  13.683 -12.824  1.00 29.41           N  
ATOM   1703  CA  ASN A 283       7.928  13.676 -11.875  1.00 30.38           C  
ATOM   1704  C   ASN A 283       9.231  13.248 -12.551  1.00 32.60           C  
ATOM   1705  O   ASN A 283      10.241  13.956 -12.484  1.00 31.14           O  
ATOM   1706  CB  ASN A 283       7.562  12.752 -10.713  1.00 31.83           C  
ATOM   1707  CG  ASN A 283       8.622  12.690  -9.623  1.00 34.52           C  
ATOM   1708  OD1 ASN A 283       9.567  13.493  -9.579  1.00 35.74           O  
ATOM   1709  ND2 ASN A 283       8.461  11.718  -8.729  1.00 30.90           N  
ATOM   1710  N   TYR A 284       9.227  12.089 -13.209  1.00 29.37           N  
ATOM   1711  CA  TYR A 284      10.411  11.661 -13.947  1.00 31.93           C  
ATOM   1712  C   TYR A 284      10.813  12.716 -14.968  1.00 33.77           C  
ATOM   1713  O   TYR A 284      11.976  13.131 -15.042  1.00 29.51           O  
ATOM   1714  CB  TYR A 284      10.161  10.315 -14.640  1.00 29.55           C  
ATOM   1715  CG  TYR A 284      11.427   9.763 -15.242  1.00 27.86           C  
ATOM   1716  CD1 TYR A 284      12.400   9.177 -14.424  1.00 30.21           C  
ATOM   1717  CD2 TYR A 284      11.695   9.885 -16.599  1.00 31.15           C  
ATOM   1718  CE1 TYR A 284      13.575   8.696 -14.933  1.00 26.55           C  
ATOM   1719  CE2 TYR A 284      12.909   9.402 -17.136  1.00 33.13           C  
ATOM   1720  CZ  TYR A 284      13.842   8.805 -16.287  1.00 33.53           C  
ATOM   1721  OH  TYR A 284      15.047   8.297 -16.770  1.00 32.79           O  
ATOM   1722  N   ASN A 285       9.840  13.205 -15.726  1.00 33.60           N  
ATOM   1723  CA  ASN A 285      10.148  14.073 -16.849  1.00 34.01           C  
ATOM   1724  C   ASN A 285      10.824  15.359 -16.398  1.00 35.31           C  
ATOM   1725  O   ASN A 285      11.786  15.817 -17.030  1.00 36.95           O  
ATOM   1726  CB  ASN A 285       8.869  14.377 -17.621  1.00 33.10           C  
ATOM   1727  CG  ASN A 285       9.138  15.168 -18.857  1.00 35.90           C  
ATOM   1728  OD1 ASN A 285       9.874  14.717 -19.728  1.00 33.16           O  
ATOM   1729  ND2 ASN A 285       8.565  16.367 -18.939  1.00 34.14           N  
ATOM   1730  N   THR A 286      10.359  15.948 -15.296  1.00 33.61           N  
ATOM   1731  CA  THR A 286      10.939  17.225 -14.895  1.00 38.22           C  
ATOM   1732  C   THR A 286      12.179  17.072 -14.026  1.00 36.12           C  
ATOM   1733  O   THR A 286      13.105  17.872 -14.152  1.00 39.82           O  
ATOM   1734  CB  THR A 286       9.934  18.080 -14.135  1.00 35.91           C  
ATOM   1735  OG1 THR A 286       9.638  17.432 -12.902  1.00 50.44           O  
ATOM   1736  CG2 THR A 286       8.660  18.245 -14.908  1.00 32.68           C  
ATOM   1737  N   HIS A 287      12.227  16.081 -13.136  1.00 34.81           N  
ATOM   1738  CA  HIS A 287      13.307  16.019 -12.162  1.00 37.29           C  
ATOM   1739  C   HIS A 287      14.351  14.960 -12.456  1.00 37.67           C  
ATOM   1740  O   HIS A 287      15.409  14.972 -11.814  1.00 36.28           O  
ATOM   1741  CB  HIS A 287      12.760  15.764 -10.753  1.00 32.29           C  
ATOM   1742  CG  HIS A 287      11.678  16.718 -10.352  1.00 41.22           C  
ATOM   1743  ND1 HIS A 287      10.359  16.338 -10.232  1.00 42.80           N  
ATOM   1744  CD2 HIS A 287      11.719  18.037 -10.043  1.00 43.69           C  
ATOM   1745  CE1 HIS A 287       9.631  17.380  -9.868  1.00 41.05           C  
ATOM   1746  NE2 HIS A 287      10.431  18.423  -9.748  1.00 46.46           N  
ATOM   1747  N   PHE A 288      14.078  14.024 -13.327  1.00 34.11           N  
ATOM   1748  CA  PHE A 288      15.106  12.999 -13.422  1.00 32.15           C  
ATOM   1749  C   PHE A 288      15.624  12.792 -14.828  1.00 36.19           C  
ATOM   1750  O   PHE A 288      16.823  12.565 -14.984  1.00 35.03           O  
ATOM   1751  CB  PHE A 288      14.595  11.691 -12.842  1.00 31.23           C  
ATOM   1752  CG  PHE A 288      14.387  11.768 -11.362  1.00 34.38           C  
ATOM   1753  CD1 PHE A 288      15.472  11.647 -10.494  1.00 31.95           C  
ATOM   1754  CD2 PHE A 288      13.126  12.040 -10.843  1.00 27.19           C  
ATOM   1755  CE1 PHE A 288      15.297  11.749  -9.129  1.00 34.32           C  
ATOM   1756  CE2 PHE A 288      12.926  12.145  -9.477  1.00 31.13           C  
ATOM   1757  CZ  PHE A 288      14.010  12.000  -8.603  1.00 34.96           C  
ATOM   1758  N   ARG A 289      14.760  12.888 -15.842  1.00 32.87           N  
ATOM   1759  CA  ARG A 289      15.204  12.680 -17.215  1.00 35.79           C  
ATOM   1760  C   ARG A 289      16.361  13.580 -17.627  1.00 36.72           C  
ATOM   1761  O   ARG A 289      17.224  13.100 -18.384  1.00 33.90           O  
ATOM   1762  CB  ARG A 289      14.036  12.870 -18.191  1.00 34.69           C  
ATOM   1763  CG  ARG A 289      14.332  12.278 -19.572  1.00 34.12           C  
ATOM   1764  CD  ARG A 289      13.514  12.935 -20.681  1.00 34.52           C  
ATOM   1765  NE  ARG A 289      12.065  12.906 -20.448  1.00 37.05           N  
ATOM   1766  CZ  ARG A 289      11.289  11.827 -20.564  1.00 40.45           C  
ATOM   1767  NH1 ARG A 289      11.822  10.647 -20.885  1.00 30.37           N  
ATOM   1768  NH2 ARG A 289       9.968  11.931 -20.357  1.00 31.52           N  
ATOM   1769  N   PRO A 290      16.449  14.857 -17.204  1.00 38.32           N  
ATOM   1770  CA  PRO A 290      17.567  15.689 -17.686  1.00 34.59           C  
ATOM   1771  C   PRO A 290      18.924  15.115 -17.343  1.00 41.02           C  
ATOM   1772  O   PRO A 290      19.824  15.139 -18.196  1.00 40.22           O  
ATOM   1773  CB  PRO A 290      17.323  17.045 -17.003  1.00 36.15           C  
ATOM   1774  CG  PRO A 290      15.835  17.069 -16.773  1.00 37.72           C  
ATOM   1775  CD  PRO A 290      15.519  15.652 -16.378  1.00 34.11           C  
ATOM   1776  N   HIS A 291      19.108  14.570 -16.137  1.00 39.86           N  
ATOM   1777  CA  HIS A 291      20.418  14.015 -15.840  1.00 41.70           C  
ATOM   1778  C   HIS A 291      20.471  12.492 -15.929  1.00 44.34           C  
ATOM   1779  O   HIS A 291      21.569  11.941 -16.034  1.00 47.32           O  
ATOM   1780  CB  HIS A 291      20.943  14.524 -14.475  1.00 38.24           C  
ATOM   1781  CG  HIS A 291      20.303  13.907 -13.266  1.00 50.63           C  
ATOM   1782  ND1 HIS A 291      19.091  14.335 -12.754  1.00 52.63           N  
ATOM   1783  CD2 HIS A 291      20.740  12.933 -12.429  1.00 44.15           C  
ATOM   1784  CE1 HIS A 291      18.797  13.632 -11.671  1.00 45.06           C  
ATOM   1785  NE2 HIS A 291      19.784  12.778 -11.447  1.00 50.56           N  
ATOM   1786  N   GLN A 292      19.335  11.792 -15.958  1.00 38.44           N  
ATOM   1787  CA  GLN A 292      19.402  10.340 -16.098  1.00 37.95           C  
ATOM   1788  C   GLN A 292      19.086   9.857 -17.510  1.00 34.33           C  
ATOM   1789  O   GLN A 292      19.463   8.735 -17.851  1.00 35.27           O  
ATOM   1790  CB  GLN A 292      18.464   9.646 -15.095  1.00 39.65           C  
ATOM   1791  CG  GLN A 292      18.811   9.877 -13.604  1.00 36.66           C  
ATOM   1792  CD  GLN A 292      17.852   9.146 -12.673  1.00 35.20           C  
ATOM   1793  OE1 GLN A 292      16.888   8.515 -13.129  1.00 34.36           O  
ATOM   1794  NE2 GLN A 292      18.104   9.222 -11.369  1.00 32.37           N  
ATOM   1795  N   LYS A 293      18.378  10.653 -18.318  1.00 35.36           N  
ATOM   1796  CA  LYS A 293      18.268  10.435 -19.767  1.00 40.48           C  
ATOM   1797  C   LYS A 293      17.610   9.095 -20.129  1.00 41.15           C  
ATOM   1798  O   LYS A 293      17.950   8.463 -21.127  1.00 42.20           O  
ATOM   1799  CB  LYS A 293      19.649  10.567 -20.428  1.00 45.58           C  
ATOM   1800  CG  LYS A 293      20.246  11.978 -20.313  1.00 47.42           C  
ATOM   1801  CD  LYS A 293      21.533  12.126 -21.130  1.00 51.90           C  
ATOM   1802  CE  LYS A 293      21.931  13.595 -21.250  1.00 58.08           C  
ATOM   1803  NZ  LYS A 293      22.173  14.237 -19.921  1.00 55.90           N  
ATOM   1804  N   GLY A 294      16.636   8.658 -19.332  1.00 40.23           N  
ATOM   1805  CA  GLY A 294      15.916   7.438 -19.598  1.00 36.11           C  
ATOM   1806  C   GLY A 294      14.530   7.681 -20.164  1.00 33.26           C  
ATOM   1807  O   GLY A 294      14.154   8.796 -20.536  1.00 31.91           O  
ATOM   1808  N   TRP A 295      13.757   6.600 -20.210  1.00 34.92           N  
ATOM   1809  CA  TRP A 295      12.410   6.595 -20.769  1.00 35.11           C  
ATOM   1810  C   TRP A 295      11.470   5.848 -19.833  1.00 32.90           C  
ATOM   1811  O   TRP A 295      11.857   4.860 -19.196  1.00 32.85           O  
ATOM   1812  CB  TRP A 295      12.389   5.947 -22.148  1.00 35.41           C  
ATOM   1813  CG  TRP A 295      13.248   6.666 -23.127  1.00 40.75           C  
ATOM   1814  CD1 TRP A 295      12.875   7.702 -23.946  1.00 39.67           C  
ATOM   1815  CD2 TRP A 295      14.641   6.432 -23.371  1.00 41.96           C  
ATOM   1816  NE1 TRP A 295      13.961   8.118 -24.689  1.00 55.81           N  
ATOM   1817  CE2 TRP A 295      15.055   7.358 -24.351  1.00 44.81           C  
ATOM   1818  CE3 TRP A 295      15.583   5.524 -22.854  1.00 41.93           C  
ATOM   1819  CZ2 TRP A 295      16.360   7.394 -24.838  1.00 50.44           C  
ATOM   1820  CZ3 TRP A 295      16.875   5.567 -23.330  1.00 45.73           C  
ATOM   1821  CH2 TRP A 295      17.253   6.493 -24.318  1.00 47.41           C  
ATOM   1822  N   LEU A 296      10.241   6.321 -19.747  1.00 32.26           N  
ATOM   1823  CA  LEU A 296       9.274   5.741 -18.839  1.00 30.12           C  
ATOM   1824  C   LEU A 296       7.971   5.494 -19.586  1.00 30.81           C  
ATOM   1825  O   LEU A 296       7.512   6.352 -20.347  1.00 30.62           O  
ATOM   1826  CB  LEU A 296       9.080   6.659 -17.645  1.00 29.52           C  
ATOM   1827  CG  LEU A 296       8.093   6.238 -16.552  1.00 30.11           C  
ATOM   1828  CD1 LEU A 296       8.525   6.878 -15.256  1.00 28.62           C  
ATOM   1829  CD2 LEU A 296       6.725   6.698 -16.904  1.00 24.86           C  
ATOM   1830  N   SER A 297       7.364   4.334 -19.356  1.00 31.21           N  
ATOM   1831  CA  SER A 297       6.051   4.059 -19.931  1.00 29.47           C  
ATOM   1832  C   SER A 297       5.215   3.255 -18.933  1.00 30.82           C  
ATOM   1833  O   SER A 297       5.505   3.200 -17.732  1.00 28.31           O  
ATOM   1834  CB  SER A 297       6.218   3.361 -21.284  1.00 30.49           C  
ATOM   1835  OG  SER A 297       4.980   3.310 -21.952  1.00 34.14           O  
ATOM   1836  N   ILE A 298       4.136   2.641 -19.431  1.00 28.11           N  
ATOM   1837  CA  ILE A 298       3.239   1.803 -18.639  1.00 28.73           C  
ATOM   1838  C   ILE A 298       2.827   0.632 -19.525  1.00 28.36           C  
ATOM   1839  O   ILE A 298       2.654   0.794 -20.739  1.00 27.65           O  
ATOM   1840  CB  ILE A 298       1.995   2.584 -18.135  1.00 28.84           C  
ATOM   1841  CG1 ILE A 298       1.094   1.663 -17.292  1.00 29.10           C  
ATOM   1842  CG2 ILE A 298       1.197   3.163 -19.317  1.00 26.38           C  
ATOM   1843  CD1 ILE A 298      -0.160   2.359 -16.692  1.00 27.60           C  
ATOM   1844  N   THR A 299       2.713  -0.555 -18.940  1.00 25.99           N  
ATOM   1845  CA  THR A 299       2.460  -1.757 -19.728  1.00 29.61           C  
ATOM   1846  C   THR A 299       0.951  -2.004 -19.764  1.00 27.67           C  
ATOM   1847  O   THR A 299       0.335  -2.275 -18.728  1.00 26.75           O  
ATOM   1848  CB  THR A 299       3.217  -2.959 -19.158  1.00 31.63           C  
ATOM   1849  OG1 THR A 299       4.630  -2.776 -19.353  1.00 32.66           O  
ATOM   1850  CG2 THR A 299       2.805  -4.228 -19.914  1.00 30.31           C  
ATOM   1851  N   LEU A 300       0.351  -1.872 -20.943  1.00 27.26           N  
ATOM   1852  CA  LEU A 300      -1.077  -2.093 -21.127  1.00 30.34           C  
ATOM   1853  C   LEU A 300      -1.278  -3.417 -21.845  1.00 28.12           C  
ATOM   1854  O   LEU A 300      -0.617  -3.688 -22.855  1.00 29.97           O  
ATOM   1855  CB  LEU A 300      -1.710  -0.957 -21.915  1.00 25.53           C  
ATOM   1856  CG  LEU A 300      -1.402   0.422 -21.352  1.00 29.11           C  
ATOM   1857  CD1 LEU A 300      -1.935   1.511 -22.280  1.00 27.05           C  
ATOM   1858  CD2 LEU A 300      -1.986   0.559 -19.943  1.00 25.79           C  
ATOM   1859  N   GLY A 301      -2.138  -4.261 -21.298  1.00 29.19           N  
ATOM   1860  CA  GLY A 301      -2.347  -5.548 -21.925  1.00 29.14           C  
ATOM   1861  C   GLY A 301      -3.681  -5.560 -22.633  1.00 34.60           C  
ATOM   1862  O   GLY A 301      -4.549  -4.723 -22.338  1.00 37.47           O  
ATOM   1863  N   SER A 302      -3.868  -6.478 -23.570  1.00 31.28           N  
ATOM   1864  CA  SER A 302      -5.191  -6.732 -24.112  1.00 36.60           C  
ATOM   1865  C   SER A 302      -5.187  -8.085 -24.789  1.00 37.92           C  
ATOM   1866  O   SER A 302      -4.142  -8.690 -25.024  1.00 32.54           O  
ATOM   1867  CB  SER A 302      -5.617  -5.676 -25.123  1.00 36.01           C  
ATOM   1868  OG  SER A 302      -4.824  -5.846 -26.287  1.00 41.04           O  
ATOM   1869  N   HIS A 303      -6.392  -8.536 -25.101  1.00 38.06           N  
ATOM   1870  CA  HIS A 303      -6.629  -9.688 -25.934  1.00 34.53           C  
ATOM   1871  C   HIS A 303      -6.715  -9.217 -27.379  1.00 35.02           C  
ATOM   1872  O   HIS A 303      -6.545  -8.035 -27.680  1.00 33.18           O  
ATOM   1873  CB  HIS A 303      -7.923 -10.379 -25.486  1.00 39.16           C  
ATOM   1874  CG  HIS A 303      -9.140  -9.522 -25.650  1.00 36.79           C  
ATOM   1875  ND1 HIS A 303      -9.475  -8.523 -24.759  1.00 38.74           N  
ATOM   1876  CD2 HIS A 303     -10.094  -9.502 -26.610  1.00 37.32           C  
ATOM   1877  CE1 HIS A 303     -10.580  -7.923 -25.165  1.00 38.32           C  
ATOM   1878  NE2 HIS A 303     -10.980  -8.502 -26.282  1.00 37.90           N  
ATOM   1879  N   TRP A 304      -6.984 -10.144 -28.290  1.00 33.32           N  
ATOM   1880  CA  TRP A 304      -7.455  -9.796 -29.619  1.00 35.86           C  
ATOM   1881  C   TRP A 304      -8.784 -10.506 -29.863  1.00 35.38           C  
ATOM   1882  O   TRP A 304      -9.115 -11.485 -29.190  1.00 33.40           O  
ATOM   1883  CB  TRP A 304      -6.431 -10.160 -30.704  1.00 34.84           C  
ATOM   1884  CG  TRP A 304      -6.831  -9.631 -32.043  1.00 37.13           C  
ATOM   1885  CD1 TRP A 304      -7.069 -10.352 -33.177  1.00 35.94           C  
ATOM   1886  CD2 TRP A 304      -7.090  -8.261 -32.373  1.00 35.48           C  
ATOM   1887  NE1 TRP A 304      -7.435  -9.512 -34.192  1.00 38.33           N  
ATOM   1888  CE2 TRP A 304      -7.461  -8.224 -33.724  1.00 35.38           C  
ATOM   1889  CE3 TRP A 304      -7.041  -7.057 -31.649  1.00 37.73           C  
ATOM   1890  CZ2 TRP A 304      -7.782  -7.035 -34.378  1.00 36.97           C  
ATOM   1891  CZ3 TRP A 304      -7.354  -5.873 -32.306  1.00 36.86           C  
ATOM   1892  CH2 TRP A 304      -7.726  -5.876 -33.655  1.00 36.40           C  
ATOM   1893  N   ILE A 305      -9.552 -10.005 -30.832  1.00 35.82           N  
ATOM   1894  CA  ILE A 305     -10.925 -10.464 -31.037  1.00 38.55           C  
ATOM   1895  C   ILE A 305     -11.285 -10.306 -32.511  1.00 41.35           C  
ATOM   1896  O   ILE A 305     -10.747  -9.438 -33.208  1.00 40.85           O  
ATOM   1897  CB  ILE A 305     -11.908  -9.692 -30.122  1.00 37.54           C  
ATOM   1898  CG1 ILE A 305     -13.250 -10.420 -30.009  1.00 42.34           C  
ATOM   1899  CG2 ILE A 305     -12.086  -8.268 -30.606  1.00 35.79           C  
ATOM   1900  CD1 ILE A 305     -13.804 -10.426 -28.593  1.00 42.91           C  
ATOM   1901  N   GLU A 306     -12.176 -11.178 -32.994  1.00 43.35           N  
ATOM   1902  CA  GLU A 306     -12.612 -11.229 -34.393  1.00 40.74           C  
ATOM   1903  C   GLU A 306     -14.125 -11.409 -34.468  1.00 41.81           C  
ATOM   1904  O   GLU A 306     -14.733 -11.982 -33.556  1.00 38.46           O  
ATOM   1905  CB  GLU A 306     -11.926 -12.370 -35.168  1.00 42.36           C  
ATOM   1906  CG  GLU A 306     -10.396 -12.413 -34.985  1.00 48.69           C  
ATOM   1907  CD  GLU A 306      -9.627 -11.973 -36.188  1.00 63.60           C  
ATOM   1908  OE1 GLU A 306      -8.808 -12.774 -36.711  1.00 69.32           O  
ATOM   1909  OE2 GLU A 306      -9.811 -10.808 -36.620  1.00 66.22           O  
ATOM   1910  N   PRO A 307     -14.754 -10.951 -35.548  1.00 42.85           N  
ATOM   1911  CA  PRO A 307     -16.228 -10.969 -35.603  1.00 47.39           C  
ATOM   1912  C   PRO A 307     -16.817 -12.381 -35.585  1.00 47.56           C  
ATOM   1913  O   PRO A 307     -16.337 -13.290 -36.264  1.00 46.58           O  
ATOM   1914  CB  PRO A 307     -16.550 -10.229 -36.910  1.00 45.86           C  
ATOM   1915  CG  PRO A 307     -15.293 -10.093 -37.645  1.00 46.72           C  
ATOM   1916  CD  PRO A 307     -14.166 -10.168 -36.649  1.00 37.09           C  
ATOM   1917  N   GLN A 308     -17.866 -12.555 -34.767  1.00 48.60           N  
ATOM   1918  CA  GLN A 308     -18.574 -13.830 -34.649  1.00 52.70           C  
ATOM   1919  C   GLN A 308     -19.212 -14.266 -35.967  1.00 53.24           C  
ATOM   1920  O   GLN A 308     -19.504 -15.448 -36.139  1.00 53.62           O  
ATOM   1921  CB  GLN A 308     -19.634 -13.718 -33.540  1.00 49.92           C  
ATOM   1922  CG  GLN A 308     -20.374 -15.011 -33.207  1.00 58.31           C  
ATOM   1923  CD  GLN A 308     -21.813 -15.042 -33.747  1.00 60.09           C  
ATOM   1924  OE1 GLN A 308     -22.481 -14.003 -33.867  1.00 58.02           O  
ATOM   1925  NE2 GLN A 308     -22.294 -16.242 -34.065  1.00 60.78           N  
ATOM   1926  N   ARG A 309     -19.461 -13.338 -36.887  1.00 53.62           N  
ATOM   1927  CA  ARG A 309     -19.815 -13.658 -38.263  1.00 57.20           C  
ATOM   1928  C   ARG A 309     -18.875 -12.914 -39.200  1.00 55.64           C  
ATOM   1929  O   ARG A 309     -18.590 -11.731 -38.995  1.00 55.02           O  
ATOM   1930  CB  ARG A 309     -21.275 -13.324 -38.550  1.00 53.24           C  
ATOM   1931  CG  ARG A 309     -22.193 -13.963 -37.556  1.00 57.63           C  
ATOM   1932  CD  ARG A 309     -23.611 -13.396 -37.691  1.00 53.31           C  
ATOM   1933  NE  ARG A 309     -23.717 -12.110 -37.011  1.00 57.65           N  
ATOM   1934  CZ  ARG A 309     -24.819 -11.342 -37.051  1.00 64.80           C  
ATOM   1935  NH1 ARG A 309     -25.913 -11.722 -37.737  1.00 60.71           N  
ATOM   1936  NH2 ARG A 309     -24.831 -10.191 -36.413  1.00 59.32           N  
ATOM   1937  N   SER A 310     -18.464 -13.620 -40.258  1.00 57.31           N  
ATOM   1938  CA  SER A 310     -17.149 -13.430 -40.868  1.00 62.21           C  
ATOM   1939  C   SER A 310     -16.851 -11.978 -41.182  1.00 67.44           C  
ATOM   1940  O   SER A 310     -15.768 -11.473 -40.868  1.00 76.34           O  
ATOM   1941  CB  SER A 310     -17.045 -14.288 -42.124  1.00 65.87           C  
ATOM   1942  OG  SER A 310     -17.200 -15.651 -41.779  1.00 67.55           O  
ATOM   1943  N   GLU A 311     -17.780 -11.298 -41.823  1.00 65.09           N  
ATOM   1944  CA  GLU A 311     -17.598  -9.875 -42.061  1.00 66.81           C  
ATOM   1945  C   GLU A 311     -18.897  -9.163 -41.749  1.00 68.19           C  
ATOM   1946  O   GLU A 311     -19.468  -8.483 -42.601  1.00 67.99           O  
ATOM   1947  CB  GLU A 311     -17.134  -9.582 -43.494  1.00 70.65           C  
ATOM   1948  CG  GLU A 311     -16.344  -8.233 -43.707  1.00 80.82           C  
ATOM   1949  CD  GLU A 311     -17.120  -6.910 -43.817  1.00 85.59           C  
ATOM   1950  OE1 GLU A 311     -18.336  -6.979 -44.211  1.00 85.68           O  
ATOM   1951  OE2 GLU A 311     -16.489  -5.843 -43.496  1.00 89.22           O  
ATOM   1952  N   ASN A 312     -19.394  -9.279 -40.541  1.00 61.08           N  
ATOM   1953  CA  ASN A 312     -20.651  -8.615 -40.229  1.00 55.34           C  
ATOM   1954  C   ASN A 312     -20.330  -7.269 -39.560  1.00 53.71           C  
ATOM   1955  O   ASN A 312     -19.452  -7.169 -38.689  1.00 50.19           O  
ATOM   1956  CB  ASN A 312     -21.522  -9.497 -39.337  1.00 53.34           C  
ATOM   1957  CG  ASN A 312     -22.726  -8.786 -38.847  1.00 54.18           C  
ATOM   1958  OD1 ASN A 312     -22.606  -7.950 -37.981  1.00 52.04           O  
ATOM   1959  ND2 ASN A 312     -23.885  -9.066 -39.409  1.00 60.86           N  
ATOM   1960  N   THR A 313     -20.947  -6.202 -40.079  1.00 53.29           N  
ATOM   1961  CA  THR A 313     -20.559  -4.857 -39.641  1.00 49.78           C  
ATOM   1962  C   THR A 313     -20.954  -4.607 -38.198  1.00 49.09           C  
ATOM   1963  O   THR A 313     -20.195  -3.966 -37.452  1.00 47.63           O  
ATOM   1964  CB  THR A 313     -21.155  -3.777 -40.567  1.00 54.71           C  
ATOM   1965  OG1 THR A 313     -20.362  -3.668 -41.750  1.00 59.23           O  
ATOM   1966  CG2 THR A 313     -21.152  -2.384 -39.890  1.00 56.36           C  
ATOM   1967  N   MET A 314     -22.129  -5.084 -37.765  1.00 44.91           N  
ATOM   1968  CA  MET A 314     -22.495  -4.946 -36.359  1.00 47.02           C  
ATOM   1969  C   MET A 314     -21.562  -5.753 -35.462  1.00 44.91           C  
ATOM   1970  O   MET A 314     -21.285  -5.353 -34.326  1.00 41.81           O  
ATOM   1971  CB  MET A 314     -23.951  -5.375 -36.137  1.00 50.46           C  
ATOM   1972  N   ASP A 315     -21.079  -6.897 -35.950  1.00 43.87           N  
ATOM   1973  CA  ASP A 315     -20.118  -7.676 -35.181  1.00 47.60           C  
ATOM   1974  C   ASP A 315     -18.774  -6.958 -35.101  1.00 42.57           C  
ATOM   1975  O   ASP A 315     -18.150  -6.914 -34.038  1.00 43.43           O  
ATOM   1976  CB  ASP A 315     -19.954  -9.067 -35.793  1.00 47.72           C  
ATOM   1977  CG  ASP A 315     -21.131  -9.986 -35.492  1.00 53.23           C  
ATOM   1978  OD1 ASP A 315     -22.071  -9.556 -34.774  1.00 58.15           O  
ATOM   1979  OD2 ASP A 315     -21.109 -11.150 -35.961  1.00 53.13           O  
ATOM   1980  N   ILE A 316     -18.334  -6.364 -36.207  1.00 42.55           N  
ATOM   1981  CA  ILE A 316     -17.102  -5.590 -36.195  1.00 45.07           C  
ATOM   1982  C   ILE A 316     -17.237  -4.423 -35.230  1.00 44.55           C  
ATOM   1983  O   ILE A 316     -16.344  -4.156 -34.411  1.00 39.11           O  
ATOM   1984  CB  ILE A 316     -16.759  -5.143 -37.631  1.00 42.12           C  
ATOM   1985  CG1 ILE A 316     -16.293  -6.355 -38.447  1.00 44.96           C  
ATOM   1986  CG2 ILE A 316     -15.716  -4.044 -37.635  1.00 43.45           C  
ATOM   1987  CD1 ILE A 316     -15.993  -6.045 -39.906  1.00 51.38           C  
ATOM   1988  N   PHE A 317     -18.378  -3.741 -35.277  1.00 42.42           N  
ATOM   1989  CA  PHE A 317     -18.629  -2.664 -34.336  1.00 39.96           C  
ATOM   1990  C   PHE A 317     -18.449  -3.133 -32.892  1.00 42.30           C  
ATOM   1991  O   PHE A 317     -17.891  -2.406 -32.055  1.00 39.32           O  
ATOM   1992  CB  PHE A 317     -20.033  -2.120 -34.576  1.00 43.97           C  
ATOM   1993  CG  PHE A 317     -20.364  -0.925 -33.754  1.00 48.02           C  
ATOM   1994  CD1 PHE A 317     -20.852  -1.072 -32.455  1.00 49.40           C  
ATOM   1995  CD2 PHE A 317     -20.215   0.353 -34.274  1.00 51.58           C  
ATOM   1996  CE1 PHE A 317     -21.176   0.041 -31.679  1.00 50.48           C  
ATOM   1997  CE2 PHE A 317     -20.547   1.479 -33.499  1.00 54.90           C  
ATOM   1998  CZ  PHE A 317     -21.024   1.316 -32.201  1.00 48.24           C  
ATOM   1999  N   LYS A 318     -18.889  -4.362 -32.590  1.00 39.18           N  
ATOM   2000  CA  LYS A 318     -18.752  -4.919 -31.242  1.00 37.34           C  
ATOM   2001  C   LYS A 318     -17.319  -5.350 -30.910  1.00 36.83           C  
ATOM   2002  O   LYS A 318     -16.915  -5.287 -29.739  1.00 39.00           O  
ATOM   2003  CB  LYS A 318     -19.704  -6.105 -31.078  1.00 39.42           C  
ATOM   2004  CG  LYS A 318     -21.167  -5.687 -30.906  1.00 42.60           C  
ATOM   2005  CD  LYS A 318     -22.085  -6.882 -30.903  1.00 47.92           C  
ATOM   2006  CE  LYS A 318     -23.535  -6.457 -30.716  1.00 50.72           C  
ATOM   2007  NZ  LYS A 318     -24.433  -7.634 -30.873  1.00 54.62           N  
ATOM   2008  N   CYS A 319     -16.553  -5.815 -31.902  1.00 35.31           N  
ATOM   2009  CA  CYS A 319     -15.127  -6.076 -31.684  1.00 38.39           C  
ATOM   2010  C   CYS A 319     -14.412  -4.812 -31.247  1.00 36.18           C  
ATOM   2011  O   CYS A 319     -13.629  -4.829 -30.293  1.00 37.29           O  
ATOM   2012  CB  CYS A 319     -14.482  -6.623 -32.956  1.00 35.19           C  
ATOM   2013  SG  CYS A 319     -15.017  -8.274 -33.417  1.00 40.60           S  
ATOM   2014  N   GLN A 320     -14.672  -3.702 -31.950  1.00 35.45           N  
ATOM   2015  CA  GLN A 320     -14.102  -2.416 -31.578  1.00 33.46           C  
ATOM   2016  C   GLN A 320     -14.411  -2.087 -30.130  1.00 35.76           C  
ATOM   2017  O   GLN A 320     -13.520  -1.653 -29.384  1.00 34.96           O  
ATOM   2018  CB  GLN A 320     -14.619  -1.321 -32.521  1.00 31.05           C  
ATOM   2019  CG  GLN A 320     -14.144   0.087 -32.206  1.00 31.73           C  
ATOM   2020  CD  GLN A 320     -12.666   0.292 -32.536  1.00 36.81           C  
ATOM   2021  OE1 GLN A 320     -12.025  -0.572 -33.126  1.00 33.24           O  
ATOM   2022  NE2 GLN A 320     -12.128   1.439 -32.150  1.00 37.24           N  
ATOM   2023  N   GLN A 321     -15.662  -2.327 -29.707  1.00 35.24           N  
ATOM   2024  CA  GLN A 321     -16.081  -2.055 -28.332  1.00 36.77           C  
ATOM   2025  C   GLN A 321     -15.363  -2.947 -27.339  1.00 33.14           C  
ATOM   2026  O   GLN A 321     -15.035  -2.504 -26.239  1.00 36.06           O  
ATOM   2027  CB  GLN A 321     -17.588  -2.264 -28.164  1.00 34.47           C  
ATOM   2028  CG  GLN A 321     -18.485  -1.195 -28.747  1.00 40.79           C  
ATOM   2029  CD  GLN A 321     -19.967  -1.595 -28.622  1.00 52.24           C  
ATOM   2030  OE1 GLN A 321     -20.587  -2.005 -29.594  1.00 54.95           O  
ATOM   2031  NE2 GLN A 321     -20.518  -1.494 -27.414  1.00 50.26           N  
ATOM   2032  N   SER A 322     -15.195  -4.225 -27.676  1.00 34.82           N  
ATOM   2033  CA  SER A 322     -14.407  -5.128 -26.844  1.00 36.55           C  
ATOM   2034  C   SER A 322     -12.980  -4.613 -26.660  1.00 34.20           C  
ATOM   2035  O   SER A 322     -12.458  -4.608 -25.542  1.00 33.51           O  
ATOM   2036  CB  SER A 322     -14.392  -6.525 -27.471  1.00 37.58           C  
ATOM   2037  OG  SER A 322     -13.702  -7.455 -26.664  1.00 37.20           O  
ATOM   2038  N   MET A 323     -12.326  -4.175 -27.748  1.00 35.76           N  
ATOM   2039  CA  MET A 323     -10.959  -3.660 -27.615  1.00 33.93           C  
ATOM   2040  C   MET A 323     -10.927  -2.347 -26.842  1.00 34.54           C  
ATOM   2041  O   MET A 323     -10.056  -2.145 -25.982  1.00 34.80           O  
ATOM   2042  CB  MET A 323     -10.310  -3.466 -28.987  1.00 33.04           C  
ATOM   2043  CG  MET A 323     -10.068  -4.774 -29.771  1.00 36.60           C  
ATOM   2044  SD  MET A 323      -9.149  -6.006 -28.822  1.00 39.10           S  
ATOM   2045  CE  MET A 323      -7.661  -5.019 -28.475  1.00 33.88           C  
ATOM   2046  N   VAL A 324     -11.844  -1.428 -27.165  1.00 31.30           N  
ATOM   2047  CA  VAL A 324     -11.934  -0.157 -26.450  1.00 32.38           C  
ATOM   2048  C   VAL A 324     -12.126  -0.395 -24.959  1.00 34.21           C  
ATOM   2049  O   VAL A 324     -11.561   0.324 -24.120  1.00 35.45           O  
ATOM   2050  CB  VAL A 324     -13.069   0.705 -27.032  1.00 37.25           C  
ATOM   2051  CG1 VAL A 324     -13.317   1.904 -26.146  1.00 34.73           C  
ATOM   2052  CG2 VAL A 324     -12.717   1.180 -28.424  1.00 31.21           C  
ATOM   2053  N   SER A 325     -12.881  -1.438 -24.597  1.00 32.58           N  
ATOM   2054  CA  SER A 325     -13.229  -1.621 -23.194  1.00 36.52           C  
ATOM   2055  C   SER A 325     -12.055  -2.140 -22.374  1.00 35.53           C  
ATOM   2056  O   SER A 325     -12.079  -2.017 -21.150  1.00 35.42           O  
ATOM   2057  CB  SER A 325     -14.427  -2.577 -23.045  1.00 39.20           C  
ATOM   2058  OG  SER A 325     -14.044  -3.943 -23.230  1.00 41.27           O  
ATOM   2059  N   VAL A 326     -11.044  -2.728 -23.006  1.00 34.05           N  
ATOM   2060  CA  VAL A 326      -9.892  -3.290 -22.297  1.00 35.25           C  
ATOM   2061  C   VAL A 326      -8.671  -2.398 -22.453  1.00 35.89           C  
ATOM   2062  O   VAL A 326      -8.101  -1.932 -21.468  1.00 32.52           O  
ATOM   2063  CB  VAL A 326      -9.600  -4.736 -22.757  1.00 33.24           C  
ATOM   2064  CG1 VAL A 326      -8.318  -5.243 -22.129  1.00 32.84           C  
ATOM   2065  CG2 VAL A 326     -10.767  -5.652 -22.358  1.00 34.18           C  
ATOM   2066  N   LEU A 327      -8.258  -2.137 -23.693  1.00 32.99           N  
ATOM   2067  CA  LEU A 327      -7.082  -1.332 -23.977  1.00 31.76           C  
ATOM   2068  C   LEU A 327      -7.402   0.160 -24.043  1.00 32.07           C  
ATOM   2069  O   LEU A 327      -6.671   0.968 -23.461  1.00 33.65           O  
ATOM   2070  CB  LEU A 327      -6.450  -1.795 -25.299  1.00 27.83           C  
ATOM   2071  CG  LEU A 327      -5.048  -1.316 -25.642  1.00 30.70           C  
ATOM   2072  CD1 LEU A 327      -4.090  -1.600 -24.470  1.00 26.37           C  
ATOM   2073  CD2 LEU A 327      -4.587  -2.030 -26.907  1.00 30.11           C  
ATOM   2074  N   GLY A 328      -8.489   0.538 -24.728  1.00 30.16           N  
ATOM   2075  CA  GLY A 328      -8.856   1.943 -24.835  1.00 28.15           C  
ATOM   2076  C   GLY A 328      -9.076   2.614 -23.494  1.00 29.12           C  
ATOM   2077  O   GLY A 328      -8.771   3.795 -23.327  1.00 31.48           O  
ATOM   2078  N   TRP A 329      -9.598   1.869 -22.520  1.00 32.95           N  
ATOM   2079  CA  TRP A 329      -9.884   2.417 -21.198  1.00 29.59           C  
ATOM   2080  C   TRP A 329      -8.645   3.094 -20.586  1.00 32.18           C  
ATOM   2081  O   TRP A 329      -8.728   4.222 -20.085  1.00 30.54           O  
ATOM   2082  CB  TRP A 329     -10.442   1.272 -20.349  1.00 26.46           C  
ATOM   2083  CG  TRP A 329     -10.621   1.483 -18.885  1.00 30.57           C  
ATOM   2084  CD1 TRP A 329     -10.579   2.663 -18.189  1.00 28.83           C  
ATOM   2085  CD2 TRP A 329     -10.861   0.460 -17.927  1.00 27.78           C  
ATOM   2086  NE1 TRP A 329     -10.767   2.428 -16.860  1.00 28.63           N  
ATOM   2087  CE2 TRP A 329     -10.928   1.081 -16.664  1.00 26.83           C  
ATOM   2088  CE3 TRP A 329     -11.014  -0.932 -18.011  1.00 26.31           C  
ATOM   2089  CZ2 TRP A 329     -11.135   0.366 -15.491  1.00 25.36           C  
ATOM   2090  CZ3 TRP A 329     -11.206  -1.649 -16.837  1.00 24.78           C  
ATOM   2091  CH2 TRP A 329     -11.267  -0.994 -15.595  1.00 25.50           C  
ATOM   2092  N   PHE A 330      -7.473   2.457 -20.672  1.00 30.57           N  
ATOM   2093  CA  PHE A 330      -6.244   3.064 -20.168  1.00 29.27           C  
ATOM   2094  C   PHE A 330      -5.429   3.773 -21.233  1.00 29.47           C  
ATOM   2095  O   PHE A 330      -4.724   4.735 -20.912  1.00 30.67           O  
ATOM   2096  CB  PHE A 330      -5.382   2.005 -19.477  1.00 26.58           C  
ATOM   2097  CG  PHE A 330      -6.032   1.463 -18.262  1.00 29.00           C  
ATOM   2098  CD1 PHE A 330      -5.904   2.120 -17.049  1.00 28.75           C  
ATOM   2099  CD2 PHE A 330      -6.859   0.353 -18.345  1.00 29.00           C  
ATOM   2100  CE1 PHE A 330      -6.559   1.651 -15.912  1.00 30.19           C  
ATOM   2101  CE2 PHE A 330      -7.543  -0.111 -17.220  1.00 32.32           C  
ATOM   2102  CZ  PHE A 330      -7.385   0.530 -15.998  1.00 29.37           C  
ATOM   2103  N   ALA A 331      -5.519   3.355 -22.496  1.00 31.95           N  
ATOM   2104  CA  ALA A 331      -4.642   3.927 -23.511  1.00 29.04           C  
ATOM   2105  C   ALA A 331      -5.153   5.246 -24.082  1.00 31.11           C  
ATOM   2106  O   ALA A 331      -4.334   6.104 -24.433  1.00 29.88           O  
ATOM   2107  CB  ALA A 331      -4.411   2.923 -24.643  1.00 28.91           C  
ATOM   2108  N   ASN A 332      -6.474   5.440 -24.217  1.00 27.36           N  
ATOM   2109  CA  ASN A 332      -6.964   6.750 -24.650  1.00 30.69           C  
ATOM   2110  C   ASN A 332      -6.522   7.869 -23.720  1.00 32.03           C  
ATOM   2111  O   ASN A 332      -6.104   8.929 -24.223  1.00 30.99           O  
ATOM   2112  CB  ASN A 332      -8.490   6.748 -24.790  1.00 35.38           C  
ATOM   2113  CG  ASN A 332      -8.932   6.306 -26.135  1.00 38.61           C  
ATOM   2114  OD1 ASN A 332      -8.303   5.426 -26.733  1.00 43.98           O  
ATOM   2115  ND2 ASN A 332     -10.015   6.900 -26.642  1.00 41.70           N  
ATOM   2116  N   PRO A 333      -6.611   7.737 -22.391  1.00 29.74           N  
ATOM   2117  CA  PRO A 333      -6.118   8.828 -21.528  1.00 33.66           C  
ATOM   2118  C   PRO A 333      -4.617   9.046 -21.618  1.00 33.07           C  
ATOM   2119  O   PRO A 333      -4.174  10.194 -21.527  1.00 34.66           O  
ATOM   2120  CB  PRO A 333      -6.540   8.388 -20.119  1.00 30.72           C  
ATOM   2121  CG  PRO A 333      -7.766   7.484 -20.372  1.00 33.18           C  
ATOM   2122  CD  PRO A 333      -7.381   6.735 -21.630  1.00 27.06           C  
ATOM   2123  N   ILE A 334      -3.829   7.995 -21.816  1.00 30.18           N  
ATOM   2124  CA  ILE A 334      -2.372   8.100 -21.722  1.00 33.04           C  
ATOM   2125  C   ILE A 334      -1.735   8.330 -23.089  1.00 32.32           C  
ATOM   2126  O   ILE A 334      -0.885   9.205 -23.246  1.00 34.47           O  
ATOM   2127  CB  ILE A 334      -1.809   6.843 -21.016  1.00 29.87           C  
ATOM   2128  CG1 ILE A 334      -2.146   6.912 -19.531  1.00 26.35           C  
ATOM   2129  CG2 ILE A 334      -0.314   6.730 -21.173  1.00 29.07           C  
ATOM   2130  CD1 ILE A 334      -2.055   5.585 -18.827  1.00 29.29           C  
ATOM   2131  N   HIS A 335      -2.149   7.565 -24.098  1.00 31.87           N  
ATOM   2132  CA  HIS A 335      -1.608   7.669 -25.449  1.00 34.16           C  
ATOM   2133  C   HIS A 335      -2.507   8.428 -26.418  1.00 35.75           C  
ATOM   2134  O   HIS A 335      -2.027   8.829 -27.486  1.00 33.67           O  
ATOM   2135  CB  HIS A 335      -1.375   6.276 -26.039  1.00 27.01           C  
ATOM   2136  CG  HIS A 335      -0.440   5.426 -25.239  1.00 29.88           C  
ATOM   2137  ND1 HIS A 335       0.933   5.544 -25.329  1.00 31.26           N  
ATOM   2138  CD2 HIS A 335      -0.674   4.399 -24.389  1.00 31.31           C  
ATOM   2139  CE1 HIS A 335       1.502   4.644 -24.547  1.00 34.05           C  
ATOM   2140  NE2 HIS A 335       0.549   3.933 -23.967  1.00 31.58           N  
ATOM   2141  N   GLY A 336      -3.790   8.631 -26.082  1.00 31.67           N  
ATOM   2142  CA  GLY A 336      -4.748   9.247 -26.999  1.00 32.78           C  
ATOM   2143  C   GLY A 336      -5.049  10.704 -26.693  1.00 37.74           C  
ATOM   2144  O   GLY A 336      -4.124  11.504 -26.523  1.00 36.96           O  
ATOM   2145  N   ASP A 337      -6.327  11.074 -26.602  1.00 35.25           N  
ATOM   2146  CA  ASP A 337      -6.681  12.469 -26.358  1.00 39.38           C  
ATOM   2147  C   ASP A 337      -6.725  12.829 -24.879  1.00 36.62           C  
ATOM   2148  O   ASP A 337      -7.023  13.977 -24.547  1.00 40.17           O  
ATOM   2149  CB  ASP A 337      -8.025  12.834 -27.029  1.00 39.08           C  
ATOM   2150  CG  ASP A 337      -9.196  11.949 -26.581  1.00 45.93           C  
ATOM   2151  OD1 ASP A 337      -9.142  11.339 -25.476  1.00 42.14           O  
ATOM   2152  OD2 ASP A 337     -10.189  11.884 -27.350  1.00 47.72           O  
ATOM   2153  N   GLY A 338      -6.410  11.908 -23.983  1.00 33.70           N  
ATOM   2154  CA  GLY A 338      -6.313  12.277 -22.585  1.00 35.09           C  
ATOM   2155  C   GLY A 338      -7.605  12.182 -21.811  1.00 35.84           C  
ATOM   2156  O   GLY A 338      -7.644  12.590 -20.644  1.00 38.35           O  
ATOM   2157  N   ASP A 339      -8.659  11.662 -22.425  1.00 36.25           N  
ATOM   2158  CA  ASP A 339      -9.923  11.367 -21.778  1.00 35.67           C  
ATOM   2159  C   ASP A 339     -10.215   9.884 -21.967  1.00 34.52           C  
ATOM   2160  O   ASP A 339      -9.585   9.199 -22.784  1.00 30.06           O  
ATOM   2161  CB  ASP A 339     -11.046  12.225 -22.375  1.00 41.31           C  
ATOM   2162  CG  ASP A 339     -12.214  12.457 -21.399  1.00 46.69           C  
ATOM   2163  OD1 ASP A 339     -12.314  11.745 -20.369  1.00 40.78           O  
ATOM   2164  OD2 ASP A 339     -13.038  13.356 -21.687  1.00 46.48           O  
ATOM   2165  N   TYR A 340     -11.182   9.382 -21.204  1.00 33.90           N  
ATOM   2166  CA  TYR A 340     -11.679   8.050 -21.469  1.00 36.58           C  
ATOM   2167  C   TYR A 340     -12.343   8.006 -22.839  1.00 33.51           C  
ATOM   2168  O   TYR A 340     -12.813   9.024 -23.341  1.00 38.42           O  
ATOM   2169  CB  TYR A 340     -12.682   7.629 -20.409  1.00 36.30           C  
ATOM   2170  CG  TYR A 340     -12.073   7.430 -19.066  1.00 34.49           C  
ATOM   2171  CD1 TYR A 340     -11.125   6.435 -18.856  1.00 32.15           C  
ATOM   2172  CD2 TYR A 340     -12.467   8.219 -17.988  1.00 28.94           C  
ATOM   2173  CE1 TYR A 340     -10.560   6.243 -17.592  1.00 31.24           C  
ATOM   2174  CE2 TYR A 340     -11.920   8.036 -16.734  1.00 36.42           C  
ATOM   2175  CZ  TYR A 340     -10.962   7.052 -16.539  1.00 33.66           C  
ATOM   2176  OH  TYR A 340     -10.426   6.893 -15.289  1.00 31.92           O  
ATOM   2177  N   PRO A 341     -12.404   6.830 -23.454  1.00 33.26           N  
ATOM   2178  CA  PRO A 341     -13.115   6.701 -24.735  1.00 39.98           C  
ATOM   2179  C   PRO A 341     -14.570   7.164 -24.635  1.00 40.01           C  
ATOM   2180  O   PRO A 341     -15.214   7.025 -23.592  1.00 40.04           O  
ATOM   2181  CB  PRO A 341     -13.038   5.201 -25.030  1.00 38.49           C  
ATOM   2182  CG  PRO A 341     -11.946   4.673 -24.154  1.00 35.20           C  
ATOM   2183  CD  PRO A 341     -11.903   5.538 -22.950  1.00 33.27           C  
ATOM   2184  N   GLU A 342     -15.088   7.699 -25.752  1.00 42.48           N  
ATOM   2185  CA  GLU A 342     -16.433   8.282 -25.772  1.00 43.31           C  
ATOM   2186  C   GLU A 342     -17.497   7.265 -25.378  1.00 43.22           C  
ATOM   2187  O   GLU A 342     -18.356   7.547 -24.535  1.00 44.89           O  
ATOM   2188  CB  GLU A 342     -16.758   8.857 -27.152  1.00 43.63           C  
ATOM   2189  CG  GLU A 342     -16.144  10.229 -27.444  1.00 52.71           C  
ATOM   2190  N   GLY A 343     -17.466   6.081 -25.989  1.00 36.98           N  
ATOM   2191  CA  GLY A 343     -18.445   5.062 -25.650  1.00 41.02           C  
ATOM   2192  C   GLY A 343     -18.468   4.735 -24.169  1.00 48.40           C  
ATOM   2193  O   GLY A 343     -19.539   4.577 -23.570  1.00 47.04           O  
ATOM   2194  N   MET A 344     -17.291   4.637 -23.550  1.00 43.42           N  
ATOM   2195  CA  MET A 344     -17.269   4.345 -22.124  1.00 41.44           C  
ATOM   2196  C   MET A 344     -17.853   5.494 -21.325  1.00 41.65           C  
ATOM   2197  O   MET A 344     -18.586   5.265 -20.356  1.00 43.81           O  
ATOM   2198  CB  MET A 344     -15.845   4.039 -21.650  1.00 37.31           C  
ATOM   2199  CG  MET A 344     -15.330   2.682 -22.092  1.00 45.58           C  
ATOM   2200  SD  MET A 344     -13.692   2.315 -21.406  1.00 42.64           S  
ATOM   2201  CE  MET A 344     -14.108   2.189 -19.666  1.00 33.72           C  
ATOM   2202  N   ARG A 345     -17.520   6.735 -21.693  1.00 40.02           N  
ATOM   2203  CA  ARG A 345     -18.049   7.866 -20.943  1.00 45.23           C  
ATOM   2204  C   ARG A 345     -19.569   7.862 -20.950  1.00 50.31           C  
ATOM   2205  O   ARG A 345     -20.188   8.211 -19.938  1.00 49.41           O  
ATOM   2206  CB  ARG A 345     -17.523   9.191 -21.506  1.00 46.27           C  
ATOM   2207  CG  ARG A 345     -16.005   9.336 -21.424  1.00 47.59           C  
ATOM   2208  CD  ARG A 345     -15.558  10.777 -21.237  1.00 43.73           C  
ATOM   2209  NE  ARG A 345     -16.075  11.648 -22.295  1.00 53.69           N  
ATOM   2210  CZ  ARG A 345     -15.526  11.776 -23.499  1.00 52.24           C  
ATOM   2211  NH1 ARG A 345     -14.441  11.085 -23.808  1.00 47.61           N  
ATOM   2212  NH2 ARG A 345     -16.058  12.602 -24.390  1.00 53.19           N  
ATOM   2213  N   LYS A 346     -20.183   7.427 -22.060  1.00 44.90           N  
ATOM   2214  CA  LYS A 346     -21.639   7.411 -22.181  1.00 52.31           C  
ATOM   2215  C   LYS A 346     -22.251   6.255 -21.394  1.00 55.20           C  
ATOM   2216  O   LYS A 346     -23.098   6.466 -20.520  1.00 55.97           O  
ATOM   2217  CB  LYS A 346     -22.041   7.330 -23.655  1.00 54.80           C  
ATOM   2218  CG  LYS A 346     -23.245   8.191 -24.023  1.00 60.52           C  
ATOM   2219  N   LYS A 347     -21.827   5.024 -21.689  1.00 51.40           N  
ATOM   2220  CA  LYS A 347     -22.393   3.861 -21.011  1.00 51.11           C  
ATOM   2221  C   LYS A 347     -22.193   3.929 -19.497  1.00 52.40           C  
ATOM   2222  O   LYS A 347     -23.091   3.570 -18.727  1.00 57.25           O  
ATOM   2223  CB  LYS A 347     -21.774   2.588 -21.585  1.00 51.09           C  
ATOM   2224  CG  LYS A 347     -22.069   1.335 -20.785  1.00 52.90           C  
ATOM   2225  CD  LYS A 347     -22.075   0.104 -21.701  1.00 62.57           C  
ATOM   2226  N   LEU A 348     -21.038   4.415 -19.049  1.00 50.21           N  
ATOM   2227  CA  LEU A 348     -20.641   4.363 -17.646  1.00 47.97           C  
ATOM   2228  C   LEU A 348     -20.650   5.725 -16.974  1.00 50.17           C  
ATOM   2229  O   LEU A 348     -20.047   5.880 -15.904  1.00 51.49           O  
ATOM   2230  CB  LEU A 348     -19.245   3.754 -17.517  1.00 42.62           C  
ATOM   2231  CG  LEU A 348     -19.101   2.270 -17.820  1.00 44.94           C  
ATOM   2232  CD1 LEU A 348     -17.641   1.937 -18.086  1.00 41.74           C  
ATOM   2233  CD2 LEU A 348     -19.628   1.470 -16.644  1.00 45.05           C  
ATOM   2234  N   PHE A 349     -21.277   6.726 -17.598  1.00 51.84           N  
ATOM   2235  CA  PHE A 349     -21.310   8.074 -17.027  1.00 55.65           C  
ATOM   2236  C   PHE A 349     -21.655   8.053 -15.545  1.00 59.63           C  
ATOM   2237  O   PHE A 349     -21.169   8.897 -14.779  1.00 65.30           O  
ATOM   2238  CB  PHE A 349     -22.291   8.930 -17.849  1.00 63.57           C  
ATOM   2239  CG  PHE A 349     -22.561  10.287 -17.276  1.00 70.23           C  
ATOM   2240  CD1 PHE A 349     -23.845  10.819 -17.322  1.00 67.80           C  
ATOM   2241  CD2 PHE A 349     -21.540  11.051 -16.699  1.00 71.47           C  
ATOM   2242  CE1 PHE A 349     -24.119  12.078 -16.798  1.00 69.44           C  
ATOM   2243  CE2 PHE A 349     -21.797  12.314 -16.157  1.00 69.66           C  
ATOM   2244  CZ  PHE A 349     -23.090  12.833 -16.206  1.00 72.27           C  
ATOM   2245  N   SER A 350     -22.464   7.084 -15.118  1.00 59.87           N  
ATOM   2246  CA  SER A 350     -22.593   6.709 -13.720  1.00 62.75           C  
ATOM   2247  C   SER A 350     -21.286   6.823 -12.943  1.00 58.70           C  
ATOM   2248  O   SER A 350     -21.031   7.839 -12.292  1.00 63.15           O  
ATOM   2249  CB  SER A 350     -23.090   5.266 -13.619  1.00 63.23           C  
ATOM   2250  OG  SER A 350     -22.647   4.668 -12.396  1.00 60.62           O  
ATOM   2251  N   VAL A 351     -20.467   5.770 -13.014  1.00 58.91           N  
ATOM   2252  CA  VAL A 351     -19.375   5.538 -12.070  1.00 54.36           C  
ATOM   2253  C   VAL A 351     -18.017   5.985 -12.584  1.00 50.27           C  
ATOM   2254  O   VAL A 351     -17.077   6.076 -11.785  1.00 54.62           O  
ATOM   2255  CB  VAL A 351     -19.294   4.045 -11.691  1.00 54.19           C  
ATOM   2256  CG1 VAL A 351     -20.292   3.705 -10.582  1.00 53.72           C  
ATOM   2257  CG2 VAL A 351     -19.530   3.181 -12.930  1.00 51.51           C  
ATOM   2258  N   LEU A 352     -17.869   6.220 -13.878  1.00 48.92           N  
ATOM   2259  CA  LEU A 352     -16.563   6.611 -14.403  1.00 44.55           C  
ATOM   2260  C   LEU A 352     -16.217   8.004 -13.894  1.00 44.50           C  
ATOM   2261  O   LEU A 352     -16.939   8.957 -14.207  1.00 48.63           O  
ATOM   2262  CB  LEU A 352     -16.594   6.574 -15.926  1.00 43.50           C  
ATOM   2263  CG  LEU A 352     -15.293   6.412 -16.696  1.00 41.09           C  
ATOM   2264  CD1 LEU A 352     -14.526   5.173 -16.231  1.00 36.92           C  
ATOM   2265  CD2 LEU A 352     -15.590   6.307 -18.171  1.00 37.43           C  
ATOM   2266  N   PRO A 353     -15.155   8.179 -13.110  1.00 40.76           N  
ATOM   2267  CA  PRO A 353     -14.807   9.528 -12.650  1.00 39.52           C  
ATOM   2268  C   PRO A 353     -14.434  10.424 -13.820  1.00 40.26           C  
ATOM   2269  O   PRO A 353     -14.199   9.985 -14.948  1.00 39.89           O  
ATOM   2270  CB  PRO A 353     -13.630   9.296 -11.704  1.00 36.02           C  
ATOM   2271  CG  PRO A 353     -13.732   7.863 -11.310  1.00 38.97           C  
ATOM   2272  CD  PRO A 353     -14.271   7.163 -12.531  1.00 36.14           C  
ATOM   2273  N   ILE A 354     -14.395  11.717 -13.542  1.00 41.30           N  
ATOM   2274  CA  ILE A 354     -14.310  12.731 -14.579  1.00 45.49           C  
ATOM   2275  C   ILE A 354     -12.928  13.358 -14.550  1.00 41.88           C  
ATOM   2276  O   ILE A 354     -12.448  13.769 -13.489  1.00 45.82           O  
ATOM   2277  CB  ILE A 354     -15.415  13.788 -14.405  1.00 48.30           C  
ATOM   2278  CG1 ILE A 354     -16.767  13.151 -14.761  1.00 51.36           C  
ATOM   2279  CG2 ILE A 354     -15.125  15.034 -15.240  1.00 48.75           C  
ATOM   2280  CD1 ILE A 354     -17.839  14.127 -15.191  1.00 55.19           C  
ATOM   2281  N   PHE A 355     -12.287  13.424 -15.714  1.00 40.14           N  
ATOM   2282  CA  PHE A 355     -11.078  14.221 -15.868  1.00 42.36           C  
ATOM   2283  C   PHE A 355     -11.450  15.675 -16.114  1.00 44.90           C  
ATOM   2284  O   PHE A 355     -12.177  15.973 -17.063  1.00 47.37           O  
ATOM   2285  CB  PHE A 355     -10.243  13.723 -17.046  1.00 42.24           C  
ATOM   2286  CG  PHE A 355      -9.585  12.403 -16.816  1.00 42.76           C  
ATOM   2287  CD1 PHE A 355      -8.590  12.267 -15.856  1.00 38.89           C  
ATOM   2288  CD2 PHE A 355      -9.938  11.300 -17.585  1.00 38.39           C  
ATOM   2289  CE1 PHE A 355      -7.976  11.050 -15.647  1.00 38.27           C  
ATOM   2290  CE2 PHE A 355      -9.317  10.071 -17.384  1.00 36.92           C  
ATOM   2291  CZ  PHE A 355      -8.346   9.943 -16.415  1.00 30.66           C  
ATOM   2292  N   SER A 356     -10.918  16.583 -15.294  1.00 44.24           N  
ATOM   2293  CA  SER A 356     -11.046  18.006 -15.586  1.00 44.07           C  
ATOM   2294  C   SER A 356     -10.299  18.328 -16.877  1.00 46.97           C  
ATOM   2295  O   SER A 356      -9.405  17.586 -17.299  1.00 47.06           O  
ATOM   2296  CB  SER A 356     -10.481  18.841 -14.441  1.00 41.99           C  
ATOM   2297  OG  SER A 356      -9.058  18.767 -14.424  1.00 49.73           O  
ATOM   2298  N   GLU A 357     -10.658  19.455 -17.507  1.00 46.96           N  
ATOM   2299  CA  GLU A 357     -10.008  19.808 -18.770  1.00 42.23           C  
ATOM   2300  C   GLU A 357      -8.501  20.000 -18.600  1.00 46.84           C  
ATOM   2301  O   GLU A 357      -7.728  19.638 -19.496  1.00 44.98           O  
ATOM   2302  CB  GLU A 357     -10.654  21.048 -19.385  1.00 44.82           C  
ATOM   2303  CG  GLU A 357     -11.907  20.728 -20.225  1.00 50.58           C  
ATOM   2304  N   ALA A 358      -8.065  20.520 -17.450  1.00 41.69           N  
ATOM   2305  CA  ALA A 358      -6.637  20.613 -17.170  1.00 43.90           C  
ATOM   2306  C   ALA A 358      -6.005  19.232 -17.011  1.00 48.14           C  
ATOM   2307  O   ALA A 358      -4.885  19.000 -17.487  1.00 47.12           O  
ATOM   2308  CB  ALA A 358      -6.396  21.446 -15.911  1.00 43.75           C  
ATOM   2309  N   GLU A 359      -6.697  18.313 -16.325  1.00 44.27           N  
ATOM   2310  CA  GLU A 359      -6.189  16.954 -16.166  1.00 42.28           C  
ATOM   2311  C   GLU A 359      -5.989  16.264 -17.511  1.00 42.74           C  
ATOM   2312  O   GLU A 359      -4.990  15.561 -17.704  1.00 41.28           O  
ATOM   2313  CB  GLU A 359      -7.135  16.138 -15.287  1.00 43.74           C  
ATOM   2314  CG  GLU A 359      -6.892  16.316 -13.796  1.00 47.47           C  
ATOM   2315  CD  GLU A 359      -7.986  15.699 -12.928  1.00 50.86           C  
ATOM   2316  OE1 GLU A 359      -9.068  15.347 -13.450  1.00 49.64           O  
ATOM   2317  OE2 GLU A 359      -7.758  15.558 -11.708  1.00 58.01           O  
ATOM   2318  N   LYS A 360      -6.933  16.436 -18.447  1.00 38.60           N  
ATOM   2319  CA  LYS A 360      -6.804  15.799 -19.757  1.00 39.77           C  
ATOM   2320  C   LYS A 360      -5.499  16.189 -20.447  1.00 41.35           C  
ATOM   2321  O   LYS A 360      -4.848  15.344 -21.072  1.00 39.89           O  
ATOM   2322  CB  LYS A 360      -7.978  16.171 -20.655  1.00 41.36           C  
ATOM   2323  CG  LYS A 360      -9.329  15.777 -20.145  1.00 41.68           C  
ATOM   2324  CD  LYS A 360     -10.394  16.371 -21.037  1.00 42.12           C  
ATOM   2325  CE  LYS A 360     -11.771  16.104 -20.468  1.00 47.57           C  
ATOM   2326  NZ  LYS A 360     -12.842  16.495 -21.415  1.00 53.65           N  
ATOM   2327  N   HIS A 361      -5.125  17.473 -20.384  1.00 37.66           N  
ATOM   2328  CA  HIS A 361      -3.896  17.917 -21.023  1.00 43.87           C  
ATOM   2329  C   HIS A 361      -2.672  17.351 -20.320  1.00 44.95           C  
ATOM   2330  O   HIS A 361      -1.634  17.186 -20.962  1.00 45.32           O  
ATOM   2331  CB  HIS A 361      -3.828  19.453 -21.072  1.00 44.96           C  
ATOM   2332  N   GLU A 362      -2.797  16.996 -19.040  1.00 43.24           N  
ATOM   2333  CA  GLU A 362      -1.724  16.403 -18.249  1.00 41.72           C  
ATOM   2334  C   GLU A 362      -1.698  14.879 -18.295  1.00 39.24           C  
ATOM   2335  O   GLU A 362      -0.724  14.281 -17.827  1.00 40.27           O  
ATOM   2336  CB  GLU A 362      -1.839  16.842 -16.780  1.00 39.12           C  
ATOM   2337  CG  GLU A 362      -1.283  18.244 -16.490  1.00 48.32           C  
ATOM   2338  N   MET A 363      -2.756  14.232 -18.774  1.00 38.56           N  
ATOM   2339  CA  MET A 363      -2.736  12.784 -18.912  1.00 36.26           C  
ATOM   2340  C   MET A 363      -2.109  12.364 -20.237  1.00 39.17           C  
ATOM   2341  O   MET A 363      -1.358  11.388 -20.290  1.00 36.16           O  
ATOM   2342  CB  MET A 363      -4.154  12.204 -18.826  1.00 40.87           C  
ATOM   2343  CG  MET A 363      -4.931  12.488 -17.529  1.00 40.55           C  
ATOM   2344  SD  MET A 363      -4.151  11.760 -16.080  1.00 46.05           S  
ATOM   2345  CE  MET A 363      -4.111  13.154 -14.942  1.00 45.23           C  
ATOM   2346  N   ARG A 364      -2.395  13.076 -21.318  1.00 36.25           N  
ATOM   2347  CA  ARG A 364      -1.993  12.569 -22.614  1.00 37.91           C  
ATOM   2348  C   ARG A 364      -0.516  12.834 -22.855  1.00 33.27           C  
ATOM   2349  O   ARG A 364       0.046  13.826 -22.390  1.00 35.74           O  
ATOM   2350  CB  ARG A 364      -2.849  13.178 -23.721  1.00 36.26           C  
ATOM   2351  CG  ARG A 364      -2.796  14.670 -23.879  1.00 38.55           C  
ATOM   2352  CD  ARG A 364      -3.783  14.995 -24.994  1.00 41.88           C  
ATOM   2353  NE  ARG A 364      -3.831  16.399 -25.355  1.00 50.47           N  
ATOM   2354  CZ  ARG A 364      -4.865  17.191 -25.102  1.00 49.81           C  
ATOM   2355  NH1 ARG A 364      -5.927  16.701 -24.480  1.00 46.89           N  
ATOM   2356  NH2 ARG A 364      -4.832  18.465 -25.477  1.00 46.49           N  
ATOM   2357  N   GLY A 365       0.123  11.897 -23.543  1.00 36.89           N  
ATOM   2358  CA  GLY A 365       1.556  11.982 -23.745  1.00 34.28           C  
ATOM   2359  C   GLY A 365       2.400  11.600 -22.553  1.00 34.35           C  
ATOM   2360  O   GLY A 365       3.585  11.923 -22.533  1.00 35.69           O  
ATOM   2361  N   THR A 366       1.842  10.910 -21.553  1.00 35.58           N  
ATOM   2362  CA  THR A 366       2.658  10.483 -20.414  1.00 32.19           C  
ATOM   2363  C   THR A 366       3.261   9.093 -20.609  1.00 30.30           C  
ATOM   2364  O   THR A 366       3.320   8.260 -19.694  1.00 28.49           O  
ATOM   2365  CB  THR A 366       1.831  10.545 -19.137  1.00 31.34           C  
ATOM   2366  OG1 THR A 366       0.620   9.822 -19.339  1.00 31.27           O  
ATOM   2367  CG2 THR A 366       1.508  12.002 -18.784  1.00 29.23           C  
ATOM   2368  N   ALA A 367       3.737   8.796 -21.800  1.00 28.60           N  
ATOM   2369  CA  ALA A 367       4.446   7.540 -21.999  1.00 29.56           C  
ATOM   2370  C   ALA A 367       5.418   7.749 -23.141  1.00 33.78           C  
ATOM   2371  O   ALA A 367       5.034   8.276 -24.179  1.00 33.83           O  
ATOM   2372  CB  ALA A 367       3.490   6.386 -22.293  1.00 30.08           C  
ATOM   2373  N   ASP A 368       6.678   7.378 -22.933  1.00 34.35           N  
ATOM   2374  CA  ASP A 368       7.701   7.633 -23.932  1.00 32.15           C  
ATOM   2375  C   ASP A 368       7.675   6.604 -25.061  1.00 36.29           C  
ATOM   2376  O   ASP A 368       8.293   6.827 -26.103  1.00 36.69           O  
ATOM   2377  CB  ASP A 368       9.086   7.671 -23.247  1.00 36.83           C  
ATOM   2378  CG  ASP A 368       9.176   8.754 -22.166  1.00 36.95           C  
ATOM   2379  OD1 ASP A 368       8.497   9.799 -22.295  1.00 38.54           O  
ATOM   2380  OD2 ASP A 368       9.914   8.568 -21.184  1.00 37.12           O  
ATOM   2381  N   PHE A 369       6.978   5.490 -24.873  1.00 33.34           N  
ATOM   2382  CA  PHE A 369       6.766   4.485 -25.907  1.00 35.32           C  
ATOM   2383  C   PHE A 369       5.523   3.712 -25.486  1.00 35.58           C  
ATOM   2384  O   PHE A 369       5.066   3.842 -24.352  1.00 30.88           O  
ATOM   2385  CB  PHE A 369       7.991   3.573 -26.065  1.00 33.67           C  
ATOM   2386  CG  PHE A 369       8.480   2.986 -24.762  1.00 34.70           C  
ATOM   2387  CD1 PHE A 369       9.326   3.705 -23.931  1.00 34.90           C  
ATOM   2388  CD2 PHE A 369       8.081   1.721 -24.360  1.00 35.05           C  
ATOM   2389  CE1 PHE A 369       9.765   3.179 -22.711  1.00 31.74           C  
ATOM   2390  CE2 PHE A 369       8.536   1.172 -23.132  1.00 33.17           C  
ATOM   2391  CZ  PHE A 369       9.360   1.906 -22.314  1.00 34.41           C  
ATOM   2392  N   PHE A 370       4.956   2.934 -26.412  1.00 34.33           N  
ATOM   2393  CA  PHE A 370       3.806   2.083 -26.117  1.00 31.39           C  
ATOM   2394  C   PHE A 370       4.326   0.724 -25.669  1.00 33.32           C  
ATOM   2395  O   PHE A 370       4.928  -0.008 -26.462  1.00 31.58           O  
ATOM   2396  CB  PHE A 370       2.898   1.961 -27.341  1.00 31.90           C  
ATOM   2397  CG  PHE A 370       1.491   1.501 -27.029  1.00 29.59           C  
ATOM   2398  CD1 PHE A 370       1.242   0.201 -26.620  1.00 32.02           C  
ATOM   2399  CD2 PHE A 370       0.413   2.363 -27.189  1.00 29.88           C  
ATOM   2400  CE1 PHE A 370      -0.069  -0.225 -26.332  1.00 29.52           C  
ATOM   2401  CE2 PHE A 370      -0.888   1.949 -26.924  1.00 30.76           C  
ATOM   2402  CZ  PHE A 370      -1.132   0.649 -26.494  1.00 28.76           C  
ATOM   2403  N   ALA A 371       4.119   0.396 -24.395  1.00 28.93           N  
ATOM   2404  CA  ALA A 371       4.486  -0.904 -23.847  1.00 28.13           C  
ATOM   2405  C   ALA A 371       3.246  -1.787 -23.849  1.00 30.15           C  
ATOM   2406  O   ALA A 371       2.232  -1.448 -23.229  1.00 28.39           O  
ATOM   2407  CB  ALA A 371       5.063  -0.774 -22.438  1.00 24.18           C  
ATOM   2408  N   PHE A 372       3.325  -2.907 -24.553  1.00 31.52           N  
ATOM   2409  CA  PHE A 372       2.170  -3.741 -24.849  1.00 29.68           C  
ATOM   2410  C   PHE A 372       2.388  -5.150 -24.305  1.00 29.48           C  
ATOM   2411  O   PHE A 372       3.410  -5.778 -24.593  1.00 28.33           O  
ATOM   2412  CB  PHE A 372       1.932  -3.762 -26.367  1.00 29.50           C  
ATOM   2413  CG  PHE A 372       0.741  -4.567 -26.784  1.00 30.63           C  
ATOM   2414  CD1 PHE A 372      -0.486  -4.385 -26.156  1.00 28.18           C  
ATOM   2415  CD2 PHE A 372       0.849  -5.512 -27.799  1.00 28.86           C  
ATOM   2416  CE1 PHE A 372      -1.589  -5.124 -26.534  1.00 33.61           C  
ATOM   2417  CE2 PHE A 372      -0.252  -6.258 -28.190  1.00 33.51           C  
ATOM   2418  CZ  PHE A 372      -1.476  -6.076 -27.553  1.00 32.75           C  
ATOM   2419  N   SER A 373       1.420  -5.647 -23.539  1.00 27.83           N  
ATOM   2420  CA  SER A 373       1.413  -7.007 -23.012  1.00 27.03           C  
ATOM   2421  C   SER A 373       0.394  -7.856 -23.777  1.00 31.30           C  
ATOM   2422  O   SER A 373      -0.758  -7.437 -23.977  1.00 29.99           O  
ATOM   2423  CB  SER A 373       1.074  -6.986 -21.519  1.00 27.74           C  
ATOM   2424  OG  SER A 373       0.821  -8.280 -21.004  1.00 31.38           O  
ATOM   2425  N   PHE A 374       0.800  -9.064 -24.172  1.00 29.09           N  
ATOM   2426  CA  PHE A 374      -0.067  -9.923 -24.990  1.00 27.17           C  
ATOM   2427  C   PHE A 374       0.224 -11.370 -24.602  1.00 26.83           C  
ATOM   2428  O   PHE A 374       1.060 -12.039 -25.212  1.00 27.81           O  
ATOM   2429  CB  PHE A 374       0.143  -9.696 -26.478  1.00 30.97           C  
ATOM   2430  CG  PHE A 374      -0.955 -10.269 -27.343  1.00 31.14           C  
ATOM   2431  CD1 PHE A 374      -2.178  -9.617 -27.443  1.00 32.83           C  
ATOM   2432  CD2 PHE A 374      -0.756 -11.438 -28.069  1.00 28.91           C  
ATOM   2433  CE1 PHE A 374      -3.203 -10.131 -28.241  1.00 36.65           C  
ATOM   2434  CE2 PHE A 374      -1.758 -11.963 -28.876  1.00 32.12           C  
ATOM   2435  CZ  PHE A 374      -2.989 -11.310 -28.972  1.00 37.81           C  
ATOM   2436  N   GLY A 375      -0.475 -11.839 -23.582  1.00 30.39           N  
ATOM   2437  CA  GLY A 375      -0.252 -13.170 -23.076  1.00 31.24           C  
ATOM   2438  C   GLY A 375      -1.474 -13.722 -22.368  1.00 37.10           C  
ATOM   2439  O   GLY A 375      -2.573 -13.154 -22.423  1.00 33.50           O  
ATOM   2440  N   PRO A 376      -1.291 -14.852 -21.683  1.00 33.92           N  
ATOM   2441  CA  PRO A 376      -2.452 -15.593 -21.164  1.00 32.22           C  
ATOM   2442  C   PRO A 376      -3.241 -14.852 -20.097  1.00 35.91           C  
ATOM   2443  O   PRO A 376      -4.416 -15.183 -19.885  1.00 35.82           O  
ATOM   2444  CB  PRO A 376      -1.833 -16.889 -20.615  1.00 33.62           C  
ATOM   2445  CG  PRO A 376      -0.342 -16.613 -20.482  1.00 33.21           C  
ATOM   2446  CD  PRO A 376      -0.021 -15.587 -21.534  1.00 30.59           C  
ATOM   2447  N   ASN A 377      -2.674 -13.843 -19.439  1.00 33.80           N  
ATOM   2448  CA  ASN A 377      -3.457 -13.147 -18.421  1.00 36.77           C  
ATOM   2449  C   ASN A 377      -4.581 -12.302 -19.026  1.00 33.40           C  
ATOM   2450  O   ASN A 377      -5.497 -11.901 -18.304  1.00 35.13           O  
ATOM   2451  CB  ASN A 377      -2.564 -12.253 -17.561  1.00 34.13           C  
ATOM   2452  CG  ASN A 377      -1.543 -13.038 -16.706  1.00 39.66           C  
ATOM   2453  OD1 ASN A 377      -1.811 -14.140 -16.230  1.00 39.71           O  
ATOM   2454  ND2 ASN A 377      -0.374 -12.429 -16.491  1.00 38.16           N  
ATOM   2455  N   ASN A 378      -4.543 -12.007 -20.320  1.00 33.50           N  
ATOM   2456  CA  ASN A 378      -5.639 -11.262 -20.914  1.00 33.62           C  
ATOM   2457  C   ASN A 378      -6.617 -12.152 -21.658  1.00 36.91           C  
ATOM   2458  O   ASN A 378      -7.579 -11.639 -22.229  1.00 35.54           O  
ATOM   2459  CB  ASN A 378      -5.110 -10.161 -21.826  1.00 30.77           C  
ATOM   2460  CG  ASN A 378      -4.770  -8.891 -21.044  1.00 39.19           C  
ATOM   2461  OD1 ASN A 378      -3.607  -8.653 -20.684  1.00 32.51           O  
ATOM   2462  ND2 ASN A 378      -5.794  -8.094 -20.736  1.00 33.42           N  
ATOM   2463  N   PHE A 379      -6.413 -13.466 -21.632  1.00 39.14           N  
ATOM   2464  CA  PHE A 379      -7.315 -14.427 -22.258  1.00 36.90           C  
ATOM   2465  C   PHE A 379      -7.939 -15.408 -21.286  1.00 38.67           C  
ATOM   2466  O   PHE A 379      -9.027 -15.897 -21.563  1.00 47.10           O  
ATOM   2467  CB  PHE A 379      -6.584 -15.235 -23.341  1.00 35.10           C  
ATOM   2468  CG  PHE A 379      -6.147 -14.408 -24.503  1.00 38.92           C  
ATOM   2469  CD1 PHE A 379      -4.955 -13.702 -24.460  1.00 35.18           C  
ATOM   2470  CD2 PHE A 379      -6.937 -14.307 -25.631  1.00 34.98           C  
ATOM   2471  CE1 PHE A 379      -4.558 -12.936 -25.529  1.00 33.49           C  
ATOM   2472  CE2 PHE A 379      -6.537 -13.524 -26.705  1.00 36.49           C  
ATOM   2473  CZ  PHE A 379      -5.346 -12.846 -26.650  1.00 35.91           C  
ATOM   2474  N   LYS A 380      -7.287 -15.710 -20.170  1.00 42.60           N  
ATOM   2475  CA  LYS A 380      -7.788 -16.696 -19.210  1.00 47.44           C  
ATOM   2476  C   LYS A 380      -7.781 -16.127 -17.785  1.00 47.23           C  
ATOM   2477  O   LYS A 380      -6.836 -15.435 -17.404  1.00 46.60           O  
ATOM   2478  CB  LYS A 380      -6.945 -17.985 -19.268  1.00 48.93           C  
ATOM   2479  CG  LYS A 380      -7.226 -18.890 -20.497  1.00 57.28           C  
ATOM   2480  CD  LYS A 380      -8.684 -18.732 -20.949  1.00 58.16           C  
ATOM   2481  CE  LYS A 380      -9.352 -19.997 -21.470  1.00 65.28           C  
ATOM   2482  NZ  LYS A 380     -10.825 -19.746 -21.588  1.00 64.50           N  
ATOM   2483  N   PRO A 381      -8.835 -16.399 -16.992  1.00 47.23           N  
ATOM   2484  CA  PRO A 381     -10.065 -17.142 -17.308  1.00 47.07           C  
ATOM   2485  C   PRO A 381     -10.991 -16.385 -18.253  1.00 48.49           C  
ATOM   2486  O   PRO A 381     -10.705 -15.253 -18.647  1.00 46.77           O  
ATOM   2487  CB  PRO A 381     -10.735 -17.315 -15.936  1.00 48.88           C  
ATOM   2488  CG  PRO A 381     -10.284 -16.119 -15.159  1.00 45.84           C  
ATOM   2489  CD  PRO A 381      -8.843 -15.907 -15.599  1.00 48.47           C  
ATOM   2490  N   LEU A 382     -12.119 -17.012 -18.581  1.00 52.30           N  
ATOM   2491  CA  LEU A 382     -12.999 -16.478 -19.615  1.00 51.65           C  
ATOM   2492  C   LEU A 382     -13.630 -15.136 -19.223  1.00 51.02           C  
ATOM   2493  O   LEU A 382     -13.903 -14.310 -20.101  1.00 52.80           O  
ATOM   2494  CB  LEU A 382     -14.079 -17.507 -19.938  1.00 55.38           C  
ATOM   2495  CG  LEU A 382     -14.578 -17.544 -21.389  1.00 61.93           C  
ATOM   2496  CD1 LEU A 382     -13.605 -18.303 -22.291  1.00 61.06           C  
ATOM   2497  CD2 LEU A 382     -15.983 -18.134 -21.460  1.00 63.59           C  
ATOM   2498  N   ASN A 383     -13.866 -14.887 -17.935  1.00 43.45           N  
ATOM   2499  CA  ASN A 383     -14.474 -13.622 -17.531  1.00 47.02           C  
ATOM   2500  C   ASN A 383     -13.487 -12.442 -17.499  1.00 43.67           C  
ATOM   2501  O   ASN A 383     -13.842 -11.368 -16.998  1.00 40.87           O  
ATOM   2502  CB  ASN A 383     -15.153 -13.768 -16.166  1.00 44.88           C  
ATOM   2503  CG  ASN A 383     -14.177 -14.035 -15.040  1.00 48.07           C  
ATOM   2504  OD1 ASN A 383     -12.960 -14.131 -15.240  1.00 52.36           O  
ATOM   2505  ND2 ASN A 383     -14.709 -14.154 -13.838  1.00 46.76           N  
ATOM   2506  N   THR A 384     -12.280 -12.609 -18.047  1.00 41.06           N  
ATOM   2507  CA  THR A 384     -11.289 -11.538 -18.049  1.00 38.77           C  
ATOM   2508  C   THR A 384     -11.724 -10.352 -18.902  1.00 40.72           C  
ATOM   2509  O   THR A 384     -11.402  -9.202 -18.568  1.00 34.12           O  
ATOM   2510  CB  THR A 384      -9.951 -12.105 -18.531  1.00 42.51           C  
ATOM   2511  OG1 THR A 384      -9.514 -13.103 -17.593  1.00 40.08           O  
ATOM   2512  CG2 THR A 384      -8.886 -11.015 -18.668  1.00 38.42           C  
ATOM   2513  N   MET A 385     -12.480 -10.591 -19.978  1.00 42.21           N  
ATOM   2514  CA  MET A 385     -12.879  -9.503 -20.861  1.00 42.54           C  
ATOM   2515  C   MET A 385     -14.328  -9.663 -21.293  1.00 45.05           C  
ATOM   2516  O   MET A 385     -14.854 -10.776 -21.388  1.00 42.44           O  
ATOM   2517  CB  MET A 385     -11.984  -9.414 -22.123  1.00 43.11           C  
ATOM   2518  CG  MET A 385     -12.126 -10.584 -23.093  1.00 44.11           C  
ATOM   2519  SD  MET A 385     -11.261 -12.007 -22.453  1.00 55.67           S  
ATOM   2520  CE  MET A 385     -10.352 -12.534 -23.904  1.00 43.58           C  
ATOM   2521  N   ALA A 386     -14.963  -8.522 -21.548  1.00 48.22           N  
ATOM   2522  CA  ALA A 386     -16.232  -8.476 -22.267  1.00 46.55           C  
ATOM   2523  C   ALA A 386     -15.968  -8.754 -23.740  1.00 45.48           C  
ATOM   2524  O   ALA A 386     -15.272  -7.981 -24.407  1.00 40.70           O  
ATOM   2525  CB  ALA A 386     -16.882  -7.109 -22.081  1.00 45.37           C  
ATOM   2526  N   LYS A 387     -16.499  -9.863 -24.249  1.00 46.32           N  
ATOM   2527  CA  LYS A 387     -16.303 -10.230 -25.644  1.00 44.65           C  
ATOM   2528  C   LYS A 387     -17.409  -9.726 -26.563  1.00 45.03           C  
ATOM   2529  O   LYS A 387     -17.274  -9.854 -27.782  1.00 47.90           O  
ATOM   2530  CB  LYS A 387     -16.180 -11.751 -25.779  1.00 41.49           C  
ATOM   2531  CG  LYS A 387     -15.083 -12.360 -24.917  1.00 42.61           C  
ATOM   2532  N   MET A 388     -18.485  -9.143 -26.016  1.00 43.84           N  
ATOM   2533  CA  MET A 388     -19.616  -8.635 -26.813  1.00 41.97           C  
ATOM   2534  C   MET A 388     -20.171  -9.704 -27.760  1.00 43.72           C  
ATOM   2535  O   MET A 388     -20.597  -9.410 -28.883  1.00 43.25           O  
ATOM   2536  CB  MET A 388     -19.235  -7.384 -27.614  1.00 43.18           C  
ATOM   2537  CG  MET A 388     -18.185  -6.472 -26.967  1.00 48.54           C  
ATOM   2538  SD  MET A 388     -18.713  -5.873 -25.378  1.00 58.95           S  
ATOM   2539  CE  MET A 388     -17.549  -4.550 -25.051  1.00 47.20           C  
ATOM   2540  N   GLY A 389     -20.131 -10.961 -27.338  1.00 40.44           N  
ATOM   2541  CA  GLY A 389     -20.532 -12.040 -28.208  1.00 39.69           C  
ATOM   2542  C   GLY A 389     -19.555 -12.431 -29.296  1.00 44.94           C  
ATOM   2543  O   GLY A 389     -19.866 -13.349 -30.065  1.00 43.02           O  
ATOM   2544  N   GLN A 390     -18.376 -11.798 -29.390  1.00 46.06           N  
ATOM   2545  CA  GLN A 390     -17.465 -12.070 -30.499  1.00 43.13           C  
ATOM   2546  C   GLN A 390     -16.452 -13.156 -30.111  1.00 42.96           C  
ATOM   2547  O   GLN A 390     -16.539 -13.754 -29.037  1.00 43.72           O  
ATOM   2548  CB  GLN A 390     -16.795 -10.775 -30.957  1.00 41.03           C  
ATOM   2549  CG  GLN A 390     -17.773  -9.642 -31.221  1.00 39.28           C  
ATOM   2550  CD  GLN A 390     -18.931 -10.069 -32.132  1.00 47.88           C  
ATOM   2551  OE1 GLN A 390     -18.722 -10.566 -33.247  1.00 42.42           O  
ATOM   2552  NE2 GLN A 390     -20.161  -9.899 -31.640  1.00 46.71           N  
ATOM   2553  N   ASN A 391     -15.480 -13.415 -30.996  1.00 40.73           N  
ATOM   2554  CA  ASN A 391     -14.559 -14.553 -30.932  1.00 44.56           C  
ATOM   2555  C   ASN A 391     -13.156 -14.090 -30.539  1.00 42.35           C  
ATOM   2556  O   ASN A 391     -12.529 -13.323 -31.278  1.00 41.30           O  
ATOM   2557  CB  ASN A 391     -14.481 -15.249 -32.297  1.00 47.39           C  
ATOM   2558  CG  ASN A 391     -15.714 -16.079 -32.611  1.00 53.62           C  
ATOM   2559  OD1 ASN A 391     -16.796 -15.859 -32.048  1.00 52.26           O  
ATOM   2560  ND2 ASN A 391     -15.556 -17.045 -33.514  1.00 52.18           N  
ATOM   2561  N   VAL A 392     -12.635 -14.595 -29.420  1.00 43.62           N  
ATOM   2562  CA  VAL A 392     -11.271 -14.228 -29.041  1.00 44.48           C  
ATOM   2563  C   VAL A 392     -10.271 -14.835 -30.023  1.00 41.81           C  
ATOM   2564  O   VAL A 392     -10.526 -15.870 -30.650  1.00 45.85           O  
ATOM   2565  CB  VAL A 392     -10.969 -14.646 -27.590  1.00 49.73           C  
ATOM   2566  CG1 VAL A 392     -12.074 -14.126 -26.664  1.00 46.20           C  
ATOM   2567  CG2 VAL A 392     -10.811 -16.160 -27.470  1.00 50.16           C  
ATOM   2568  N   SER A 393      -9.116 -14.183 -30.152  1.00 41.72           N  
ATOM   2569  CA  SER A 393      -8.111 -14.527 -31.149  1.00 38.73           C  
ATOM   2570  C   SER A 393      -6.711 -14.205 -30.632  1.00 42.44           C  
ATOM   2571  O   SER A 393      -6.512 -13.218 -29.920  1.00 41.37           O  
ATOM   2572  CB  SER A 393      -8.357 -13.749 -32.435  1.00 40.50           C  
ATOM   2573  OG  SER A 393      -7.233 -13.838 -33.277  1.00 41.50           O  
ATOM   2574  N   LEU A 394      -5.735 -15.029 -31.025  1.00 37.67           N  
ATOM   2575  CA  LEU A 394      -4.338 -14.842 -30.658  1.00 40.33           C  
ATOM   2576  C   LEU A 394      -3.535 -14.119 -31.727  1.00 41.61           C  
ATOM   2577  O   LEU A 394      -2.306 -14.243 -31.756  1.00 43.03           O  
ATOM   2578  CB  LEU A 394      -3.681 -16.183 -30.357  1.00 38.33           C  
ATOM   2579  CG  LEU A 394      -4.063 -16.751 -28.994  1.00 42.50           C  
ATOM   2580  CD1 LEU A 394      -3.277 -18.001 -28.737  1.00 46.11           C  
ATOM   2581  CD2 LEU A 394      -3.746 -15.724 -27.930  1.00 42.67           C  
ATOM   2582  N   ASN A 395      -4.195 -13.358 -32.591  1.00 36.93           N  
ATOM   2583  CA  ASN A 395      -3.519 -12.694 -33.695  1.00 36.74           C  
ATOM   2584  C   ASN A 395      -2.827 -11.434 -33.176  1.00 36.77           C  
ATOM   2585  O   ASN A 395      -3.412 -10.352 -33.117  1.00 36.87           O  
ATOM   2586  CB  ASN A 395      -4.516 -12.377 -34.799  1.00 35.79           C  
ATOM   2587  CG  ASN A 395      -3.843 -12.065 -36.102  1.00 43.88           C  
ATOM   2588  OD1 ASN A 395      -2.753 -11.468 -36.139  1.00 41.16           O  
ATOM   2589  ND2 ASN A 395      -4.479 -12.466 -37.194  1.00 48.82           N  
ATOM   2590  N   LEU A 396      -1.546 -11.580 -32.827  1.00 38.10           N  
ATOM   2591  CA  LEU A 396      -0.740 -10.448 -32.382  1.00 33.57           C  
ATOM   2592  C   LEU A 396      -0.508  -9.442 -33.500  1.00 32.57           C  
ATOM   2593  O   LEU A 396      -0.464  -8.232 -33.250  1.00 32.25           O  
ATOM   2594  CB  LEU A 396       0.605 -10.950 -31.846  1.00 35.82           C  
ATOM   2595  CG  LEU A 396       1.647  -9.916 -31.407  1.00 33.06           C  
ATOM   2596  CD1 LEU A 396       1.068  -8.983 -30.350  1.00 28.73           C  
ATOM   2597  CD2 LEU A 396       2.894 -10.641 -30.862  1.00 32.52           C  
ATOM   2598  N   ARG A 397      -0.336  -9.907 -34.737  1.00 33.95           N  
ATOM   2599  CA  ARG A 397      -0.135  -8.954 -35.829  1.00 34.68           C  
ATOM   2600  C   ARG A 397      -1.302  -7.974 -35.939  1.00 34.82           C  
ATOM   2601  O   ARG A 397      -1.098  -6.767 -36.142  1.00 34.01           O  
ATOM   2602  CB  ARG A 397       0.063  -9.680 -37.162  1.00 35.75           C  
ATOM   2603  CG  ARG A 397       0.191  -8.709 -38.338  1.00 34.34           C  
ATOM   2604  CD  ARG A 397       0.422  -9.437 -39.654  1.00 38.06           C  
ATOM   2605  NE  ARG A 397       0.476  -8.493 -40.767  1.00 38.88           N  
ATOM   2606  CZ  ARG A 397       0.486  -8.845 -42.047  1.00 41.94           C  
ATOM   2607  NH1 ARG A 397       0.453 -10.131 -42.376  1.00 41.95           N  
ATOM   2608  NH2 ARG A 397       0.524  -7.910 -42.996  1.00 36.72           N  
ATOM   2609  N   GLU A 398      -2.535  -8.473 -35.817  1.00 33.49           N  
ATOM   2610  CA  GLU A 398      -3.697  -7.603 -35.956  1.00 34.32           C  
ATOM   2611  C   GLU A 398      -3.819  -6.661 -34.766  1.00 33.70           C  
ATOM   2612  O   GLU A 398      -4.171  -5.489 -34.933  1.00 36.05           O  
ATOM   2613  CB  GLU A 398      -4.975  -8.438 -36.124  1.00 36.34           C  
ATOM   2614  CG  GLU A 398      -5.143  -8.989 -37.539  1.00 40.75           C  
ATOM   2615  CD  GLU A 398      -6.486  -9.638 -37.770  1.00 56.33           C  
ATOM   2616  OE1 GLU A 398      -6.660 -10.261 -38.839  1.00 63.80           O  
ATOM   2617  OE2 GLU A 398      -7.380  -9.537 -36.895  1.00 58.30           O  
ATOM   2618  N   ALA A 399      -3.519  -7.155 -33.563  1.00 31.25           N  
ATOM   2619  CA  ALA A 399      -3.537  -6.285 -32.384  1.00 33.41           C  
ATOM   2620  C   ALA A 399      -2.549  -5.122 -32.530  1.00 33.38           C  
ATOM   2621  O   ALA A 399      -2.870  -3.973 -32.189  1.00 28.98           O  
ATOM   2622  CB  ALA A 399      -3.249  -7.113 -31.125  1.00 32.09           C  
ATOM   2623  N   LEU A 400      -1.353  -5.395 -33.067  1.00 32.94           N  
ATOM   2624  CA  LEU A 400      -0.366  -4.335 -33.273  1.00 30.20           C  
ATOM   2625  C   LEU A 400      -0.847  -3.304 -34.287  1.00 32.59           C  
ATOM   2626  O   LEU A 400      -0.593  -2.105 -34.126  1.00 30.14           O  
ATOM   2627  CB  LEU A 400       0.974  -4.936 -33.721  1.00 30.76           C  
ATOM   2628  CG  LEU A 400       1.729  -5.732 -32.647  1.00 31.53           C  
ATOM   2629  CD1 LEU A 400       2.918  -6.443 -33.250  1.00 34.38           C  
ATOM   2630  CD2 LEU A 400       2.201  -4.807 -31.561  1.00 30.89           C  
ATOM   2631  N   ASN A 401      -1.516  -3.754 -35.353  1.00 32.38           N  
ATOM   2632  CA  ASN A 401      -2.073  -2.824 -36.332  1.00 34.23           C  
ATOM   2633  C   ASN A 401      -3.165  -1.952 -35.719  1.00 32.58           C  
ATOM   2634  O   ASN A 401      -3.286  -0.765 -36.049  1.00 27.99           O  
ATOM   2635  CB  ASN A 401      -2.636  -3.593 -37.526  1.00 36.63           C  
ATOM   2636  CG  ASN A 401      -1.595  -3.872 -38.593  1.00 40.72           C  
ATOM   2637  OD1 ASN A 401      -1.381  -3.060 -39.496  1.00 41.19           O  
ATOM   2638  ND2 ASN A 401      -0.923  -5.016 -38.480  1.00 37.24           N  
ATOM   2639  N   TRP A 402      -3.990  -2.534 -34.850  1.00 31.91           N  
ATOM   2640  CA  TRP A 402      -5.008  -1.756 -34.150  1.00 33.01           C  
ATOM   2641  C   TRP A 402      -4.362  -0.655 -33.305  1.00 34.06           C  
ATOM   2642  O   TRP A 402      -4.791   0.509 -33.339  1.00 33.78           O  
ATOM   2643  CB  TRP A 402      -5.854  -2.694 -33.289  1.00 32.36           C  
ATOM   2644  CG  TRP A 402      -7.132  -2.095 -32.790  1.00 33.39           C  
ATOM   2645  CD1 TRP A 402      -8.342  -2.087 -33.432  1.00 36.67           C  
ATOM   2646  CD2 TRP A 402      -7.339  -1.437 -31.539  1.00 34.40           C  
ATOM   2647  NE1 TRP A 402      -9.286  -1.451 -32.663  1.00 33.48           N  
ATOM   2648  CE2 TRP A 402      -8.701  -1.050 -31.490  1.00 34.67           C  
ATOM   2649  CE3 TRP A 402      -6.512  -1.142 -30.451  1.00 32.13           C  
ATOM   2650  CZ2 TRP A 402      -9.248  -0.376 -30.401  1.00 33.53           C  
ATOM   2651  CZ3 TRP A 402      -7.056  -0.475 -29.368  1.00 33.24           C  
ATOM   2652  CH2 TRP A 402      -8.409  -0.095 -29.351  1.00 34.53           C  
ATOM   2653  N   ILE A 403      -3.309  -1.004 -32.558  1.00 31.47           N  
ATOM   2654  CA  ILE A 403      -2.553  -0.004 -31.795  1.00 33.06           C  
ATOM   2655  C   ILE A 403      -2.018   1.089 -32.719  1.00 32.65           C  
ATOM   2656  O   ILE A 403      -2.138   2.286 -32.429  1.00 33.87           O  
ATOM   2657  CB  ILE A 403      -1.411  -0.677 -31.010  1.00 29.72           C  
ATOM   2658  CG1 ILE A 403      -1.968  -1.526 -29.862  1.00 33.01           C  
ATOM   2659  CG2 ILE A 403      -0.439   0.379 -30.479  1.00 30.19           C  
ATOM   2660  CD1 ILE A 403      -0.942  -2.497 -29.272  1.00 29.51           C  
ATOM   2661  N   LYS A 404      -1.408   0.694 -33.840  1.00 28.91           N  
ATOM   2662  CA  LYS A 404      -0.881   1.681 -34.782  1.00 30.07           C  
ATOM   2663  C   LYS A 404      -1.975   2.627 -35.273  1.00 33.50           C  
ATOM   2664  O   LYS A 404      -1.776   3.847 -35.338  1.00 32.29           O  
ATOM   2665  CB  LYS A 404      -0.224   0.980 -35.972  1.00 35.64           C  
ATOM   2666  CG  LYS A 404       0.151   1.970 -37.061  1.00 38.58           C  
ATOM   2667  CD  LYS A 404       0.509   1.319 -38.381  1.00 40.09           C  
ATOM   2668  CE  LYS A 404       1.080   2.381 -39.322  1.00 37.25           C  
ATOM   2669  NZ  LYS A 404       1.999   1.777 -40.275  1.00 43.33           N  
ATOM   2670  N   LEU A 405      -3.144   2.086 -35.607  1.00 30.68           N  
ATOM   2671  CA  LEU A 405      -4.232   2.933 -36.081  1.00 35.46           C  
ATOM   2672  C   LEU A 405      -4.775   3.812 -34.963  1.00 33.56           C  
ATOM   2673  O   LEU A 405      -4.859   5.035 -35.120  1.00 33.32           O  
ATOM   2674  CB  LEU A 405      -5.340   2.074 -36.695  1.00 32.50           C  
ATOM   2675  CG  LEU A 405      -4.793   1.391 -37.955  1.00 39.99           C  
ATOM   2676  CD1 LEU A 405      -5.729   0.355 -38.521  1.00 36.59           C  
ATOM   2677  CD2 LEU A 405      -4.445   2.450 -39.003  1.00 44.36           C  
ATOM   2678  N   GLU A 406      -5.118   3.210 -33.815  1.00 32.80           N  
ATOM   2679  CA  GLU A 406      -5.821   3.947 -32.765  1.00 33.43           C  
ATOM   2680  C   GLU A 406      -4.968   5.061 -32.192  1.00 35.53           C  
ATOM   2681  O   GLU A 406      -5.481   6.152 -31.931  1.00 32.53           O  
ATOM   2682  CB  GLU A 406      -6.251   3.024 -31.618  1.00 34.18           C  
ATOM   2683  CG  GLU A 406      -7.463   2.127 -31.880  1.00 37.63           C  
ATOM   2684  CD  GLU A 406      -8.829   2.864 -31.928  1.00 41.25           C  
ATOM   2685  OE1 GLU A 406      -9.541   2.689 -32.938  1.00 40.73           O  
ATOM   2686  OE2 GLU A 406      -9.205   3.583 -30.968  1.00 44.14           O  
ATOM   2687  N   TYR A 407      -3.672   4.790 -31.948  1.00 32.18           N  
ATOM   2688  CA  TYR A 407      -2.796   5.725 -31.256  1.00 32.85           C  
ATOM   2689  C   TYR A 407      -1.699   6.281 -32.156  1.00 32.92           C  
ATOM   2690  O   TYR A 407      -0.661   6.717 -31.659  1.00 36.54           O  
ATOM   2691  CB  TYR A 407      -2.225   5.059 -30.000  1.00 31.55           C  
ATOM   2692  CG  TYR A 407      -3.381   4.513 -29.196  1.00 37.22           C  
ATOM   2693  CD1 TYR A 407      -4.299   5.375 -28.611  1.00 33.25           C  
ATOM   2694  CD2 TYR A 407      -3.627   3.144 -29.122  1.00 32.11           C  
ATOM   2695  CE1 TYR A 407      -5.385   4.894 -27.924  1.00 30.33           C  
ATOM   2696  CE2 TYR A 407      -4.708   2.666 -28.462  1.00 30.36           C  
ATOM   2697  CZ  TYR A 407      -5.585   3.540 -27.848  1.00 34.63           C  
ATOM   2698  OH  TYR A 407      -6.694   3.058 -27.167  1.00 37.46           O  
ATOM   2699  N   ASN A 408      -1.916   6.289 -33.474  1.00 33.89           N  
ATOM   2700  CA  ASN A 408      -1.151   7.141 -34.397  1.00 35.65           C  
ATOM   2701  C   ASN A 408       0.322   6.716 -34.501  1.00 34.93           C  
ATOM   2702  O   ASN A 408       1.233   7.520 -34.297  1.00 33.29           O  
ATOM   2703  CB  ASN A 408      -1.257   8.617 -33.982  1.00 34.24           C  
ATOM   2704  CG  ASN A 408      -2.702   9.075 -33.759  1.00 39.82           C  
ATOM   2705  OD1 ASN A 408      -3.027   9.668 -32.727  1.00 39.92           O  
ATOM   2706  ND2 ASN A 408      -3.564   8.804 -34.720  1.00 34.11           N  
ATOM   2707  N   ASN A 409       0.547   5.438 -34.803  1.00 31.59           N  
ATOM   2708  CA  ASN A 409       1.857   4.892 -35.153  1.00 34.69           C  
ATOM   2709  C   ASN A 409       2.920   5.158 -34.086  1.00 34.41           C  
ATOM   2710  O   ASN A 409       3.959   5.754 -34.398  1.00 33.96           O  
ATOM   2711  CB  ASN A 409       2.314   5.460 -36.503  1.00 35.27           C  
ATOM   2712  CG  ASN A 409       3.503   4.688 -37.109  1.00 39.71           C  
ATOM   2713  OD1 ASN A 409       3.686   3.499 -36.855  1.00 35.29           O  
ATOM   2714  ND2 ASN A 409       4.301   5.377 -37.930  1.00 38.42           N  
ATOM   2715  N   PRO A 410       2.717   4.720 -32.843  1.00 34.61           N  
ATOM   2716  CA  PRO A 410       3.733   4.920 -31.805  1.00 34.39           C  
ATOM   2717  C   PRO A 410       4.857   3.894 -31.913  1.00 32.86           C  
ATOM   2718  O   PRO A 410       4.732   2.870 -32.584  1.00 32.68           O  
ATOM   2719  CB  PRO A 410       2.932   4.706 -30.517  1.00 33.46           C  
ATOM   2720  CG  PRO A 410       1.984   3.585 -30.920  1.00 28.70           C  
ATOM   2721  CD  PRO A 410       1.599   3.885 -32.346  1.00 31.99           C  
ATOM   2722  N   ARG A 411       5.971   4.189 -31.241  1.00 32.77           N  
ATOM   2723  CA  ARG A 411       7.006   3.174 -31.036  1.00 32.72           C  
ATOM   2724  C   ARG A 411       6.519   2.154 -30.009  1.00 31.44           C  
ATOM   2725  O   ARG A 411       5.940   2.509 -28.979  1.00 30.73           O  
ATOM   2726  CB  ARG A 411       8.318   3.819 -30.566  1.00 32.52           C  
ATOM   2727  CG  ARG A 411       8.960   4.751 -31.605  1.00 38.68           C  
ATOM   2728  CD  ARG A 411      10.312   5.307 -31.152  1.00 39.90           C  
ATOM   2729  NE  ARG A 411      11.378   4.301 -31.183  1.00 51.20           N  
ATOM   2730  N   ILE A 412       6.739   0.879 -30.282  1.00 31.20           N  
ATOM   2731  CA  ILE A 412       6.114  -0.177 -29.493  1.00 30.31           C  
ATOM   2732  C   ILE A 412       7.184  -1.092 -28.923  1.00 32.51           C  
ATOM   2733  O   ILE A 412       8.026  -1.611 -29.662  1.00 30.88           O  
ATOM   2734  CB  ILE A 412       5.105  -0.980 -30.335  1.00 31.46           C  
ATOM   2735  CG1 ILE A 412       3.978  -0.043 -30.807  1.00 31.85           C  
ATOM   2736  CG2 ILE A 412       4.565  -2.160 -29.549  1.00 29.50           C  
ATOM   2737  CD1 ILE A 412       2.955  -0.699 -31.734  1.00 34.77           C  
ATOM   2738  N   LEU A 413       7.138  -1.296 -27.615  1.00 29.49           N  
ATOM   2739  CA  LEU A 413       7.815  -2.407 -26.982  1.00 31.89           C  
ATOM   2740  C   LEU A 413       6.797  -3.506 -26.681  1.00 32.73           C  
ATOM   2741  O   LEU A 413       5.772  -3.248 -26.042  1.00 32.25           O  
ATOM   2742  CB  LEU A 413       8.503  -1.946 -25.701  1.00 30.53           C  
ATOM   2743  CG  LEU A 413       9.118  -3.060 -24.858  1.00 36.82           C  
ATOM   2744  CD1 LEU A 413      10.349  -3.622 -25.586  1.00 32.48           C  
ATOM   2745  CD2 LEU A 413       9.459  -2.571 -23.432  1.00 36.05           C  
ATOM   2746  N   ILE A 414       7.065  -4.724 -27.151  1.00 30.54           N  
ATOM   2747  CA  ILE A 414       6.307  -5.887 -26.692  1.00 30.80           C  
ATOM   2748  C   ILE A 414       6.861  -6.213 -25.308  1.00 34.60           C  
ATOM   2749  O   ILE A 414       7.912  -6.847 -25.191  1.00 32.00           O  
ATOM   2750  CB  ILE A 414       6.428  -7.079 -27.644  1.00 32.34           C  
ATOM   2751  CG1 ILE A 414       6.055  -6.691 -29.070  1.00 35.30           C  
ATOM   2752  CG2 ILE A 414       5.534  -8.243 -27.214  1.00 30.31           C  
ATOM   2753  CD1 ILE A 414       4.676  -6.314 -29.209  1.00 35.08           C  
ATOM   2754  N   ALA A 415       6.187  -5.732 -24.250  1.00 29.35           N  
ATOM   2755  CA  ALA A 415       6.726  -5.856 -22.898  1.00 33.09           C  
ATOM   2756  C   ALA A 415       6.422  -7.193 -22.251  1.00 31.65           C  
ATOM   2757  O   ALA A 415       6.959  -7.464 -21.177  1.00 31.30           O  
ATOM   2758  CB  ALA A 415       6.195  -4.755 -21.980  1.00 29.62           C  
ATOM   2759  N   GLU A 416       5.577  -8.021 -22.863  1.00 30.49           N  
ATOM   2760  CA  GLU A 416       5.301  -9.354 -22.340  1.00 31.79           C  
ATOM   2761  C   GLU A 416       4.636 -10.150 -23.441  1.00 31.97           C  
ATOM   2762  O   GLU A 416       3.620  -9.715 -23.995  1.00 32.84           O  
ATOM   2763  CB  GLU A 416       4.384  -9.334 -21.087  1.00 32.07           C  
ATOM   2764  CG  GLU A 416       3.757 -10.724 -20.825  1.00 34.82           C  
ATOM   2765  CD  GLU A 416       2.710 -10.757 -19.687  1.00 40.25           C  
ATOM   2766  OE1 GLU A 416       2.219  -9.689 -19.266  1.00 38.60           O  
ATOM   2767  OE2 GLU A 416       2.377 -11.869 -19.211  1.00 37.80           O  
ATOM   2768  N   ASN A 417       5.194 -11.310 -23.760  1.00 31.13           N  
ATOM   2769  CA  ASN A 417       4.517 -12.160 -24.727  1.00 32.39           C  
ATOM   2770  C   ASN A 417       4.996 -13.582 -24.515  1.00 31.15           C  
ATOM   2771  O   ASN A 417       6.174 -13.821 -24.273  1.00 31.36           O  
ATOM   2772  CB  ASN A 417       4.756 -11.693 -26.169  1.00 27.19           C  
ATOM   2773  CG  ASN A 417       4.117 -12.613 -27.197  1.00 34.32           C  
ATOM   2774  OD1 ASN A 417       4.820 -13.228 -28.001  1.00 33.83           O  
ATOM   2775  ND2 ASN A 417       2.776 -12.728 -27.165  1.00 29.13           N  
ATOM   2776  N   GLY A 418       4.061 -14.511 -24.570  1.00 34.65           N  
ATOM   2777  CA  GLY A 418       4.340 -15.894 -24.263  1.00 30.39           C  
ATOM   2778  C   GLY A 418       3.016 -16.594 -24.080  1.00 33.83           C  
ATOM   2779  O   GLY A 418       1.953 -16.007 -24.258  1.00 35.57           O  
ATOM   2780  N   TRP A 419       3.102 -17.874 -23.760  1.00 30.13           N  
ATOM   2781  CA  TRP A 419       1.912 -18.628 -23.431  1.00 34.07           C  
ATOM   2782  C   TRP A 419       2.275 -19.459 -22.216  1.00 34.06           C  
ATOM   2783  O   TRP A 419       3.143 -19.055 -21.438  1.00 35.76           O  
ATOM   2784  CB  TRP A 419       1.441 -19.471 -24.625  1.00 34.71           C  
ATOM   2785  CG  TRP A 419       0.018 -19.890 -24.536  1.00 37.45           C  
ATOM   2786  CD1 TRP A 419      -0.452 -21.174 -24.442  1.00 34.50           C  
ATOM   2787  CD2 TRP A 419      -1.144 -19.033 -24.542  1.00 35.09           C  
ATOM   2788  NE1 TRP A 419      -1.820 -21.163 -24.376  1.00 37.40           N  
ATOM   2789  CE2 TRP A 419      -2.273 -19.868 -24.426  1.00 34.16           C  
ATOM   2790  CE3 TRP A 419      -1.333 -17.642 -24.616  1.00 30.53           C  
ATOM   2791  CZ2 TRP A 419      -3.582 -19.366 -24.391  1.00 36.84           C  
ATOM   2792  CZ3 TRP A 419      -2.619 -17.146 -24.578  1.00 36.41           C  
ATOM   2793  CH2 TRP A 419      -3.740 -18.011 -24.468  1.00 35.73           C  
ATOM   2794  N   PHE A 420       1.637 -20.608 -22.036  1.00 33.57           N  
ATOM   2795  CA  PHE A 420       1.866 -21.407 -20.844  1.00 36.29           C  
ATOM   2796  C   PHE A 420       1.726 -22.866 -21.235  1.00 38.31           C  
ATOM   2797  O   PHE A 420       1.138 -23.190 -22.268  1.00 34.81           O  
ATOM   2798  CB  PHE A 420       0.866 -21.058 -19.732  1.00 34.27           C  
ATOM   2799  CG  PHE A 420      -0.541 -21.454 -20.057  1.00 37.51           C  
ATOM   2800  CD1 PHE A 420      -1.344 -20.618 -20.808  1.00 39.42           C  
ATOM   2801  CD2 PHE A 420      -1.053 -22.672 -19.630  1.00 41.21           C  
ATOM   2802  CE1 PHE A 420      -2.653 -20.993 -21.135  1.00 42.26           C  
ATOM   2803  CE2 PHE A 420      -2.345 -23.054 -19.943  1.00 41.91           C  
ATOM   2804  CZ  PHE A 420      -3.145 -22.217 -20.705  1.00 40.85           C  
ATOM   2805  N   THR A 421       2.259 -23.745 -20.395  1.00 36.16           N  
ATOM   2806  CA  THR A 421       1.996 -25.176 -20.481  1.00 41.53           C  
ATOM   2807  C   THR A 421       1.446 -25.671 -19.148  1.00 39.37           C  
ATOM   2808  O   THR A 421       1.473 -24.965 -18.135  1.00 40.45           O  
ATOM   2809  CB  THR A 421       3.265 -25.964 -20.847  1.00 41.87           C  
ATOM   2810  OG1 THR A 421       4.132 -26.032 -19.705  1.00 42.25           O  
ATOM   2811  CG2 THR A 421       4.012 -25.285 -21.983  1.00 43.91           C  
ATOM   2812  N   ASP A 422       0.940 -26.900 -19.151  1.00 42.17           N  
ATOM   2813  CA  ASP A 422       0.599 -27.557 -17.897  1.00 41.86           C  
ATOM   2814  C   ASP A 422       1.872 -27.799 -17.091  1.00 41.20           C  
ATOM   2815  O   ASP A 422       2.961 -27.933 -17.651  1.00 45.90           O  
ATOM   2816  CB  ASP A 422      -0.126 -28.879 -18.170  1.00 46.05           C  
ATOM   2817  CG  ASP A 422      -0.558 -29.583 -16.890  1.00 57.08           C  
ATOM   2818  OD1 ASP A 422      -1.513 -29.094 -16.231  1.00 60.85           O  
ATOM   2819  OD2 ASP A 422       0.063 -30.612 -16.530  1.00 56.83           O  
ATOM   2820  N   SER A 423       1.735 -27.852 -15.760  1.00 42.54           N  
ATOM   2821  CA  SER A 423       2.905 -28.024 -14.894  1.00 43.87           C  
ATOM   2822  C   SER A 423       3.611 -29.363 -15.098  1.00 44.43           C  
ATOM   2823  O   SER A 423       4.758 -29.518 -14.656  1.00 40.35           O  
ATOM   2824  CB  SER A 423       2.511 -27.890 -13.424  1.00 41.48           C  
ATOM   2825  OG  SER A 423       1.754 -29.016 -13.012  1.00 51.16           O  
ATOM   2826  N   ARG A 424       2.967 -30.331 -15.754  1.00 43.38           N  
ATOM   2827  CA  ARG A 424       3.610 -31.616 -16.011  1.00 45.69           C  
ATOM   2828  C   ARG A 424       4.596 -31.563 -17.173  1.00 44.98           C  
ATOM   2829  O   ARG A 424       5.435 -32.461 -17.290  1.00 48.46           O  
ATOM   2830  CB  ARG A 424       2.545 -32.689 -16.251  1.00 50.84           C  
ATOM   2831  CG  ARG A 424       1.716 -32.955 -14.988  1.00 54.53           C  
ATOM   2832  CD  ARG A 424       0.568 -33.934 -15.201  1.00 68.81           C  
ATOM   2833  NE  ARG A 424      -0.504 -33.373 -16.028  1.00 72.91           N  
ATOM   2834  CZ  ARG A 424      -1.740 -33.864 -16.080  1.00 75.62           C  
ATOM   2835  NH1 ARG A 424      -2.058 -34.927 -15.347  1.00 77.16           N  
ATOM   2836  NH2 ARG A 424      -2.657 -33.290 -16.856  1.00 68.45           N  
ATOM   2837  N   VAL A 425       4.537 -30.534 -18.015  1.00 42.48           N  
ATOM   2838  CA  VAL A 425       5.554 -30.325 -19.044  1.00 45.06           C  
ATOM   2839  C   VAL A 425       6.805 -29.752 -18.384  1.00 46.72           C  
ATOM   2840  O   VAL A 425       6.777 -28.649 -17.830  1.00 45.63           O  
ATOM   2841  CB  VAL A 425       5.046 -29.390 -20.151  1.00 42.98           C  
ATOM   2842  CG1 VAL A 425       6.169 -29.081 -21.135  1.00 44.82           C  
ATOM   2843  CG2 VAL A 425       3.842 -30.006 -20.873  1.00 42.47           C  
ATOM   2844  N   LYS A 426       7.914 -30.486 -18.463  1.00 43.42           N  
ATOM   2845  CA  LYS A 426       9.128 -30.064 -17.778  1.00 41.85           C  
ATOM   2846  C   LYS A 426      10.070 -29.288 -18.697  1.00 44.59           C  
ATOM   2847  O   LYS A 426       9.976 -28.060 -18.767  1.00 47.36           O  
ATOM   2848  CB  LYS A 426       9.812 -31.280 -17.153  1.00 47.78           C  
ATOM   2849  CG  LYS A 426       8.905 -31.963 -16.130  1.00 49.59           C  
ATOM   2850  CD  LYS A 426       9.666 -32.332 -14.886  1.00 59.00           C  
ATOM   2851  CE  LYS A 426      10.392 -33.649 -15.040  1.00 60.57           C  
ATOM   2852  NZ  LYS A 426       9.448 -34.750 -14.684  1.00 64.62           N  
ATOM   2853  N   THR A 427      10.988 -29.955 -19.402  1.00 42.92           N  
ATOM   2854  CA  THR A 427      11.912 -29.219 -20.260  1.00 45.64           C  
ATOM   2855  C   THR A 427      11.616 -29.322 -21.751  1.00 42.61           C  
ATOM   2856  O   THR A 427      12.076 -28.465 -22.512  1.00 43.22           O  
ATOM   2857  CB  THR A 427      13.359 -29.679 -20.028  1.00 41.77           C  
ATOM   2858  OG1 THR A 427      13.408 -31.110 -20.058  1.00 45.25           O  
ATOM   2859  CG2 THR A 427      13.888 -29.148 -18.682  1.00 43.64           C  
ATOM   2860  N   GLU A 428      10.877 -30.332 -22.188  1.00 39.46           N  
ATOM   2861  CA  GLU A 428      10.605 -30.522 -23.612  1.00 48.46           C  
ATOM   2862  C   GLU A 428       9.284 -29.838 -23.982  1.00 49.47           C  
ATOM   2863  O   GLU A 428       8.249 -30.473 -24.202  1.00 54.15           O  
ATOM   2864  CB  GLU A 428      10.595 -32.012 -23.942  1.00 42.66           C  
ATOM   2865  CG  GLU A 428      10.456 -32.347 -25.426  1.00 51.46           C  
ATOM   2866  CD  GLU A 428      10.481 -33.857 -25.688  1.00 58.71           C  
ATOM   2867  OE1 GLU A 428      11.447 -34.521 -25.237  1.00 57.08           O  
ATOM   2868  OE2 GLU A 428       9.531 -34.376 -26.330  1.00 58.91           O  
ATOM   2869  N   ASP A 429       9.330 -28.503 -24.074  1.00 47.79           N  
ATOM   2870  CA  ASP A 429       8.111 -27.732 -24.356  1.00 47.34           C  
ATOM   2871  C   ASP A 429       8.061 -27.326 -25.831  1.00 46.68           C  
ATOM   2872  O   ASP A 429       8.213 -26.163 -26.230  1.00 42.99           O  
ATOM   2873  CB  ASP A 429       7.994 -26.536 -23.415  1.00 48.87           C  
ATOM   2874  CG  ASP A 429       9.159 -25.576 -23.530  1.00 49.34           C  
ATOM   2875  OD1 ASP A 429      10.158 -25.917 -24.219  1.00 45.68           O  
ATOM   2876  OD2 ASP A 429       9.062 -24.475 -22.924  1.00 54.39           O  
ATOM   2877  N   THR A 430       7.818 -28.353 -26.643  1.00 46.12           N  
ATOM   2878  CA  THR A 430       7.580 -28.173 -28.067  1.00 40.67           C  
ATOM   2879  C   THR A 430       6.524 -27.107 -28.334  1.00 38.27           C  
ATOM   2880  O   THR A 430       6.705 -26.251 -29.207  1.00 38.22           O  
ATOM   2881  CB  THR A 430       7.169 -29.522 -28.658  1.00 41.83           C  
ATOM   2882  OG1 THR A 430       8.243 -30.457 -28.463  1.00 40.43           O  
ATOM   2883  CG2 THR A 430       6.795 -29.408 -30.154  1.00 36.12           C  
ATOM   2884  N   THR A 431       5.420 -27.130 -27.581  1.00 37.99           N  
ATOM   2885  CA  THR A 431       4.330 -26.197 -27.858  1.00 39.12           C  
ATOM   2886  C   THR A 431       4.713 -24.756 -27.547  1.00 36.60           C  
ATOM   2887  O   THR A 431       4.167 -23.830 -28.154  1.00 37.37           O  
ATOM   2888  CB  THR A 431       3.073 -26.577 -27.071  1.00 39.66           C  
ATOM   2889  OG1 THR A 431       3.304 -26.385 -25.667  1.00 40.00           O  
ATOM   2890  CG2 THR A 431       2.704 -28.037 -27.336  1.00 36.90           C  
ATOM   2891  N   ALA A 432       5.626 -24.541 -26.603  1.00 36.90           N  
ATOM   2892  CA  ALA A 432       6.084 -23.182 -26.348  1.00 35.68           C  
ATOM   2893  C   ALA A 432       6.903 -22.668 -27.523  1.00 36.50           C  
ATOM   2894  O   ALA A 432       6.790 -21.498 -27.909  1.00 39.60           O  
ATOM   2895  CB  ALA A 432       6.892 -23.136 -25.035  1.00 34.38           C  
ATOM   2896  N   ILE A 433       7.724 -23.538 -28.116  1.00 36.40           N  
ATOM   2897  CA  ILE A 433       8.478 -23.161 -29.306  1.00 33.74           C  
ATOM   2898  C   ILE A 433       7.533 -22.760 -30.431  1.00 37.76           C  
ATOM   2899  O   ILE A 433       7.748 -21.750 -31.116  1.00 37.21           O  
ATOM   2900  CB  ILE A 433       9.419 -24.307 -29.733  1.00 36.60           C  
ATOM   2901  CG1 ILE A 433      10.619 -24.409 -28.782  1.00 36.37           C  
ATOM   2902  CG2 ILE A 433       9.918 -24.099 -31.164  1.00 37.29           C  
ATOM   2903  CD1 ILE A 433      11.672 -25.421 -29.231  1.00 35.02           C  
ATOM   2904  N   TYR A 434       6.464 -23.531 -30.637  1.00 35.71           N  
ATOM   2905  CA  TYR A 434       5.595 -23.225 -31.769  1.00 39.31           C  
ATOM   2906  C   TYR A 434       4.703 -22.028 -31.488  1.00 37.07           C  
ATOM   2907  O   TYR A 434       4.409 -21.264 -32.409  1.00 36.28           O  
ATOM   2908  CB  TYR A 434       4.815 -24.477 -32.193  1.00 35.60           C  
ATOM   2909  CG  TYR A 434       5.724 -25.277 -33.103  1.00 41.59           C  
ATOM   2910  CD1 TYR A 434       6.674 -26.156 -32.576  1.00 43.29           C  
ATOM   2911  CD2 TYR A 434       5.738 -25.050 -34.477  1.00 45.57           C  
ATOM   2912  CE1 TYR A 434       7.564 -26.840 -33.406  1.00 46.73           C  
ATOM   2913  CE2 TYR A 434       6.624 -25.737 -35.325  1.00 47.87           C  
ATOM   2914  CZ  TYR A 434       7.529 -26.626 -34.782  1.00 47.82           C  
ATOM   2915  OH  TYR A 434       8.405 -27.307 -35.605  1.00 53.52           O  
ATOM   2916  N   MET A 435       4.355 -21.788 -30.224  1.00 32.08           N  
ATOM   2917  CA  MET A 435       3.700 -20.530 -29.872  1.00 35.99           C  
ATOM   2918  C   MET A 435       4.612 -19.351 -30.158  1.00 31.72           C  
ATOM   2919  O   MET A 435       4.182 -18.334 -30.713  1.00 32.75           O  
ATOM   2920  CB  MET A 435       3.299 -20.533 -28.394  1.00 36.62           C  
ATOM   2921  CG  MET A 435       2.153 -21.487 -28.040  1.00 42.40           C  
ATOM   2922  SD  MET A 435       0.593 -21.007 -28.820  1.00 54.47           S  
ATOM   2923  CE  MET A 435       0.448 -19.309 -28.275  1.00 36.48           C  
ATOM   2924  N   MET A 436       5.885 -19.483 -29.805  1.00 33.30           N  
ATOM   2925  CA  MET A 436       6.830 -18.394 -30.009  1.00 36.79           C  
ATOM   2926  C   MET A 436       7.100 -18.170 -31.493  1.00 35.32           C  
ATOM   2927  O   MET A 436       7.098 -17.025 -31.967  1.00 33.68           O  
ATOM   2928  CB  MET A 436       8.129 -18.684 -29.252  1.00 36.86           C  
ATOM   2929  CG  MET A 436       9.148 -17.545 -29.387  1.00 48.45           C  
ATOM   2930  SD  MET A 436      10.696 -17.801 -28.473  1.00 52.82           S  
ATOM   2931  CE  MET A 436      10.069 -17.679 -26.772  1.00 38.72           C  
ATOM   2932  N   LYS A 437       7.331 -19.255 -32.242  1.00 34.92           N  
ATOM   2933  CA  LYS A 437       7.436 -19.153 -33.696  1.00 35.61           C  
ATOM   2934  C   LYS A 437       6.285 -18.337 -34.272  1.00 35.87           C  
ATOM   2935  O   LYS A 437       6.483 -17.468 -35.131  1.00 33.60           O  
ATOM   2936  CB  LYS A 437       7.444 -20.549 -34.332  1.00 40.14           C  
ATOM   2937  CG  LYS A 437       8.785 -21.272 -34.298  1.00 46.77           C  
ATOM   2938  CD  LYS A 437       8.708 -22.596 -35.078  1.00 53.66           C  
ATOM   2939  CE  LYS A 437      10.063 -23.320 -35.148  1.00 49.11           C  
ATOM   2940  NZ  LYS A 437      11.055 -22.573 -35.985  1.00 55.85           N  
ATOM   2941  N   ASN A 438       5.064 -18.603 -33.806  1.00 35.54           N  
ATOM   2942  CA  ASN A 438       3.909 -17.925 -34.383  1.00 37.25           C  
ATOM   2943  C   ASN A 438       3.885 -16.457 -33.988  1.00 34.44           C  
ATOM   2944  O   ASN A 438       3.683 -15.584 -34.836  1.00 33.88           O  
ATOM   2945  CB  ASN A 438       2.620 -18.639 -33.973  1.00 36.73           C  
ATOM   2946  CG  ASN A 438       2.373 -19.890 -34.814  1.00 54.29           C  
ATOM   2947  OD1 ASN A 438       2.054 -19.788 -36.002  1.00 61.95           O  
ATOM   2948  ND2 ASN A 438       2.553 -21.069 -34.219  1.00 52.29           N  
ATOM   2949  N   PHE A 439       4.120 -16.169 -32.704  1.00 32.94           N  
ATOM   2950  CA  PHE A 439       4.152 -14.782 -32.241  1.00 31.44           C  
ATOM   2951  C   PHE A 439       5.257 -13.997 -32.940  1.00 33.65           C  
ATOM   2952  O   PHE A 439       5.036 -12.881 -33.429  1.00 32.30           O  
ATOM   2953  CB  PHE A 439       4.346 -14.749 -30.722  1.00 31.07           C  
ATOM   2954  CG  PHE A 439       3.116 -15.116 -29.923  1.00 30.88           C  
ATOM   2955  CD1 PHE A 439       1.850 -14.707 -30.325  1.00 33.55           C  
ATOM   2956  CD2 PHE A 439       3.232 -15.858 -28.763  1.00 32.95           C  
ATOM   2957  CE1 PHE A 439       0.710 -15.032 -29.570  1.00 30.47           C  
ATOM   2958  CE2 PHE A 439       2.124 -16.176 -28.002  1.00 33.20           C  
ATOM   2959  CZ  PHE A 439       0.851 -15.767 -28.410  1.00 35.50           C  
ATOM   2960  N   LEU A 440       6.461 -14.573 -33.008  1.00 33.12           N  
ATOM   2961  CA  LEU A 440       7.575 -13.855 -33.610  1.00 32.96           C  
ATOM   2962  C   LEU A 440       7.374 -13.653 -35.100  1.00 33.30           C  
ATOM   2963  O   LEU A 440       7.786 -12.626 -35.652  1.00 32.74           O  
ATOM   2964  CB  LEU A 440       8.887 -14.592 -33.355  1.00 31.54           C  
ATOM   2965  CG  LEU A 440       9.429 -14.449 -31.939  1.00 36.41           C  
ATOM   2966  CD1 LEU A 440      10.723 -15.242 -31.768  1.00 35.92           C  
ATOM   2967  CD2 LEU A 440       9.623 -12.982 -31.594  1.00 33.08           C  
ATOM   2968  N   SER A 441       6.752 -14.615 -35.773  1.00 32.64           N  
ATOM   2969  CA  SER A 441       6.476 -14.421 -37.190  1.00 33.13           C  
ATOM   2970  C   SER A 441       5.454 -13.301 -37.388  1.00 35.29           C  
ATOM   2971  O   SER A 441       5.572 -12.486 -38.317  1.00 32.15           O  
ATOM   2972  CB  SER A 441       6.002 -15.743 -37.798  1.00 35.37           C  
ATOM   2973  OG  SER A 441       5.502 -15.540 -39.100  1.00 43.75           O  
ATOM   2974  N   GLN A 442       4.457 -13.230 -36.502  1.00 34.54           N  
ATOM   2975  CA  GLN A 442       3.495 -12.142 -36.574  1.00 33.52           C  
ATOM   2976  C   GLN A 442       4.163 -10.794 -36.310  1.00 32.28           C  
ATOM   2977  O   GLN A 442       3.873  -9.809 -37.004  1.00 31.38           O  
ATOM   2978  CB  GLN A 442       2.343 -12.422 -35.611  1.00 31.36           C  
ATOM   2979  CG  GLN A 442       1.443 -13.541 -36.153  1.00 33.56           C  
ATOM   2980  CD  GLN A 442       0.434 -14.068 -35.134  1.00 42.94           C  
ATOM   2981  OE1 GLN A 442       0.443 -13.668 -33.979  1.00 43.55           O  
ATOM   2982  NE2 GLN A 442      -0.442 -14.973 -35.569  1.00 43.57           N  
ATOM   2983  N   VAL A 443       5.093 -10.732 -35.347  1.00 31.10           N  
ATOM   2984  CA  VAL A 443       5.796  -9.473 -35.096  1.00 29.44           C  
ATOM   2985  C   VAL A 443       6.590  -9.056 -36.329  1.00 29.66           C  
ATOM   2986  O   VAL A 443       6.526  -7.900 -36.769  1.00 33.23           O  
ATOM   2987  CB  VAL A 443       6.699  -9.579 -33.852  1.00 27.29           C  
ATOM   2988  CG1 VAL A 443       7.459  -8.287 -33.642  1.00 29.87           C  
ATOM   2989  CG2 VAL A 443       5.892  -9.872 -32.632  1.00 26.54           C  
ATOM   2990  N   LEU A 444       7.350  -9.995 -36.908  1.00 30.30           N  
ATOM   2991  CA  LEU A 444       8.145  -9.692 -38.096  1.00 29.08           C  
ATOM   2992  C   LEU A 444       7.269  -9.202 -39.242  1.00 33.34           C  
ATOM   2993  O   LEU A 444       7.633  -8.258 -39.958  1.00 34.14           O  
ATOM   2994  CB  LEU A 444       8.932 -10.929 -38.532  1.00 30.12           C  
ATOM   2995  CG  LEU A 444      10.009 -10.625 -39.580  1.00 34.80           C  
ATOM   2996  CD1 LEU A 444      10.941  -9.540 -39.047  1.00 33.66           C  
ATOM   2997  CD2 LEU A 444      10.792 -11.865 -39.958  1.00 32.04           C  
ATOM   2998  N   GLN A 445       6.111  -9.838 -39.443  1.00 33.73           N  
ATOM   2999  CA  GLN A 445       5.175  -9.343 -40.445  1.00 34.00           C  
ATOM   3000  C   GLN A 445       4.744  -7.912 -40.131  1.00 35.51           C  
ATOM   3001  O   GLN A 445       4.697  -7.060 -41.023  1.00 35.54           O  
ATOM   3002  CB  GLN A 445       3.948 -10.251 -40.524  1.00 39.49           C  
ATOM   3003  CG  GLN A 445       4.165 -11.703 -40.928  1.00 41.51           C  
ATOM   3004  CD  GLN A 445       2.861 -12.481 -40.817  1.00 40.72           C  
ATOM   3005  OE1 GLN A 445       1.872 -12.132 -41.454  1.00 52.34           O  
ATOM   3006  NE2 GLN A 445       2.840 -13.505 -39.974  1.00 44.51           N  
ATOM   3007  N   ALA A 446       4.402  -7.634 -38.864  1.00 33.63           N  
ATOM   3008  CA  ALA A 446       3.961  -6.289 -38.505  1.00 33.68           C  
ATOM   3009  C   ALA A 446       5.040  -5.262 -38.804  1.00 33.33           C  
ATOM   3010  O   ALA A 446       4.751  -4.165 -39.288  1.00 34.77           O  
ATOM   3011  CB  ALA A 446       3.570  -6.224 -37.029  1.00 31.47           C  
ATOM   3012  N   ILE A 447       6.292  -5.592 -38.511  1.00 32.70           N  
ATOM   3013  CA  ILE A 447       7.378  -4.666 -38.806  1.00 34.93           C  
ATOM   3014  C   ILE A 447       7.540  -4.480 -40.317  1.00 36.53           C  
ATOM   3015  O   ILE A 447       7.572  -3.351 -40.819  1.00 37.13           O  
ATOM   3016  CB  ILE A 447       8.678  -5.153 -38.143  1.00 36.61           C  
ATOM   3017  CG1 ILE A 447       8.580  -4.981 -36.630  1.00 33.37           C  
ATOM   3018  CG2 ILE A 447       9.869  -4.384 -38.693  1.00 32.93           C  
ATOM   3019  CD1 ILE A 447       9.721  -5.665 -35.858  1.00 33.01           C  
ATOM   3020  N   ARG A 448       7.617  -5.584 -41.068  1.00 35.14           N  
ATOM   3021  CA  ARG A 448       8.042  -5.515 -42.469  1.00 39.91           C  
ATOM   3022  C   ARG A 448       6.901  -5.151 -43.408  1.00 41.75           C  
ATOM   3023  O   ARG A 448       7.097  -4.359 -44.333  1.00 42.48           O  
ATOM   3024  CB  ARG A 448       8.644  -6.846 -42.922  1.00 40.02           C  
ATOM   3025  CG  ARG A 448       9.876  -7.251 -42.184  1.00 40.81           C  
ATOM   3026  CD  ARG A 448      10.959  -6.233 -42.360  1.00 40.85           C  
ATOM   3027  NE  ARG A 448      12.231  -6.752 -41.864  1.00 42.09           N  
ATOM   3028  CZ  ARG A 448      13.295  -5.993 -41.609  1.00 45.47           C  
ATOM   3029  NH1 ARG A 448      13.237  -4.678 -41.805  1.00 45.65           N  
ATOM   3030  NH2 ARG A 448      14.417  -6.539 -41.145  1.00 41.13           N  
ATOM   3031  N   LEU A 449       5.717  -5.742 -43.219  1.00 39.56           N  
ATOM   3032  CA  LEU A 449       4.592  -5.471 -44.108  1.00 39.82           C  
ATOM   3033  C   LEU A 449       3.756  -4.280 -43.654  1.00 45.15           C  
ATOM   3034  O   LEU A 449       3.260  -3.520 -44.488  1.00 43.70           O  
ATOM   3035  CB  LEU A 449       3.682  -6.696 -44.209  1.00 38.74           C  
ATOM   3036  CG  LEU A 449       4.367  -8.026 -44.492  1.00 47.38           C  
ATOM   3037  CD1 LEU A 449       3.336  -9.142 -44.528  1.00 44.81           C  
ATOM   3038  CD2 LEU A 449       5.123  -7.947 -45.818  1.00 47.41           C  
ATOM   3039  N   ASP A 450       3.542  -4.120 -42.353  1.00 40.93           N  
ATOM   3040  CA  ASP A 450       2.644  -3.081 -41.871  1.00 41.85           C  
ATOM   3041  C   ASP A 450       3.389  -1.849 -41.384  1.00 43.14           C  
ATOM   3042  O   ASP A 450       2.749  -0.853 -41.039  1.00 43.37           O  
ATOM   3043  CB  ASP A 450       1.749  -3.637 -40.758  1.00 40.62           C  
ATOM   3044  CG  ASP A 450       1.003  -4.915 -41.188  1.00 43.92           C  
ATOM   3045  OD1 ASP A 450       0.704  -5.053 -42.394  1.00 51.14           O  
ATOM   3046  OD2 ASP A 450       0.727  -5.792 -40.334  1.00 43.28           O  
ATOM   3047  N   GLU A 451       4.723  -1.897 -41.348  1.00 41.64           N  
ATOM   3048  CA  GLU A 451       5.546  -0.765 -40.917  1.00 45.45           C  
ATOM   3049  C   GLU A 451       5.199  -0.323 -39.497  1.00 40.61           C  
ATOM   3050  O   GLU A 451       5.232   0.863 -39.159  1.00 43.08           O  
ATOM   3051  CB  GLU A 451       5.440   0.404 -41.896  1.00 45.13           C  
ATOM   3052  CG  GLU A 451       5.889   0.028 -43.296  1.00 54.97           C  
ATOM   3053  CD  GLU A 451       6.409   1.204 -44.053  1.00 72.45           C  
ATOM   3054  OE1 GLU A 451       5.823   1.557 -45.101  1.00 76.98           O  
ATOM   3055  OE2 GLU A 451       7.423   1.788 -43.607  1.00 77.45           O  
ATOM   3056  N   ILE A 452       4.882  -1.269 -38.658  1.00 35.23           N  
ATOM   3057  CA  ILE A 452       4.684  -0.957 -37.257  1.00 39.11           C  
ATOM   3058  C   ILE A 452       6.043  -0.861 -36.576  1.00 35.17           C  
ATOM   3059  O   ILE A 452       6.938  -1.685 -36.803  1.00 33.87           O  
ATOM   3060  CB  ILE A 452       3.766  -2.005 -36.619  1.00 37.77           C  
ATOM   3061  CG1 ILE A 452       2.402  -1.916 -37.315  1.00 38.29           C  
ATOM   3062  CG2 ILE A 452       3.648  -1.782 -35.124  1.00 33.09           C  
ATOM   3063  CD1 ILE A 452       1.486  -3.035 -36.985  1.00 35.73           C  
ATOM   3064  N   ARG A 453       6.210   0.162 -35.745  1.00 34.68           N  
ATOM   3065  CA  ARG A 453       7.519   0.484 -35.186  1.00 36.12           C  
ATOM   3066  C   ARG A 453       7.777  -0.294 -33.889  1.00 34.26           C  
ATOM   3067  O   ARG A 453       8.023   0.264 -32.833  1.00 35.67           O  
ATOM   3068  CB  ARG A 453       7.626   1.990 -34.986  1.00 37.35           C  
ATOM   3069  CG  ARG A 453       7.179   2.765 -36.222  1.00 39.45           C  
ATOM   3070  CD  ARG A 453       6.785   4.184 -35.896  1.00 37.58           C  
ATOM   3071  NE  ARG A 453       7.929   4.945 -35.437  1.00 38.44           N  
ATOM   3072  CZ  ARG A 453       7.855   6.123 -34.826  1.00 39.79           C  
ATOM   3073  NH1 ARG A 453       6.677   6.689 -34.577  1.00 35.27           N  
ATOM   3074  NH2 ARG A 453       8.967   6.730 -34.448  1.00 33.53           N  
ATOM   3075  N   VAL A 454       7.719  -1.621 -33.987  1.00 33.35           N  
ATOM   3076  CA  VAL A 454       8.144  -2.458 -32.875  1.00 32.61           C  
ATOM   3077  C   VAL A 454       9.663  -2.406 -32.787  1.00 35.08           C  
ATOM   3078  O   VAL A 454      10.359  -2.690 -33.767  1.00 37.04           O  
ATOM   3079  CB  VAL A 454       7.640  -3.894 -33.067  1.00 31.76           C  
ATOM   3080  CG1 VAL A 454       8.100  -4.776 -31.935  1.00 26.40           C  
ATOM   3081  CG2 VAL A 454       6.098  -3.908 -33.156  1.00 31.63           C  
ATOM   3082  N   PHE A 455      10.193  -2.035 -31.621  1.00 33.44           N  
ATOM   3083  CA  PHE A 455      11.643  -1.932 -31.473  1.00 35.76           C  
ATOM   3084  C   PHE A 455      12.231  -2.955 -30.491  1.00 35.14           C  
ATOM   3085  O   PHE A 455      13.456  -3.007 -30.337  1.00 31.80           O  
ATOM   3086  CB  PHE A 455      12.043  -0.479 -31.083  1.00 33.67           C  
ATOM   3087  CG  PHE A 455      11.687  -0.082 -29.660  1.00 34.56           C  
ATOM   3088  CD1 PHE A 455      12.561  -0.349 -28.601  1.00 31.87           C  
ATOM   3089  CD2 PHE A 455      10.478   0.563 -29.383  1.00 33.48           C  
ATOM   3090  CE1 PHE A 455      12.228  -0.002 -27.273  1.00 32.90           C  
ATOM   3091  CE2 PHE A 455      10.139   0.917 -28.079  1.00 31.81           C  
ATOM   3092  CZ  PHE A 455      11.010   0.639 -27.019  1.00 34.79           C  
ATOM   3093  N   GLY A 456      11.412  -3.780 -29.839  1.00 33.78           N  
ATOM   3094  CA  GLY A 456      11.955  -4.755 -28.905  1.00 29.46           C  
ATOM   3095  C   GLY A 456      10.902  -5.760 -28.487  1.00 33.29           C  
ATOM   3096  O   GLY A 456       9.701  -5.565 -28.701  1.00 32.73           O  
ATOM   3097  N   TYR A 457      11.368  -6.843 -27.877  1.00 28.59           N  
ATOM   3098  CA  TYR A 457      10.507  -7.988 -27.606  1.00 26.65           C  
ATOM   3099  C   TYR A 457      10.922  -8.608 -26.284  1.00 31.57           C  
ATOM   3100  O   TYR A 457      12.088  -8.968 -26.103  1.00 31.39           O  
ATOM   3101  CB  TYR A 457      10.594  -9.021 -28.740  1.00 26.89           C  
ATOM   3102  CG  TYR A 457       9.768 -10.263 -28.506  1.00 27.78           C  
ATOM   3103  CD1 TYR A 457       8.420 -10.302 -28.886  1.00 31.55           C  
ATOM   3104  CD2 TYR A 457      10.315 -11.392 -27.898  1.00 27.71           C  
ATOM   3105  CE1 TYR A 457       7.655 -11.430 -28.686  1.00 26.85           C  
ATOM   3106  CE2 TYR A 457       9.535 -12.544 -27.672  1.00 30.62           C  
ATOM   3107  CZ  TYR A 457       8.199 -12.537 -28.073  1.00 29.57           C  
ATOM   3108  OH  TYR A 457       7.402 -13.644 -27.885  1.00 34.44           O  
ATOM   3109  N   THR A 458       9.966  -8.745 -25.374  1.00 29.36           N  
ATOM   3110  CA  THR A 458      10.181  -9.360 -24.073  1.00 30.11           C  
ATOM   3111  C   THR A 458       9.552 -10.747 -24.062  1.00 31.67           C  
ATOM   3112  O   THR A 458       8.324 -10.877 -23.962  1.00 31.27           O  
ATOM   3113  CB  THR A 458       9.554  -8.514 -22.968  1.00 31.17           C  
ATOM   3114  OG1 THR A 458       9.917  -7.140 -23.143  1.00 32.26           O  
ATOM   3115  CG2 THR A 458       9.998  -9.014 -21.596  1.00 30.29           C  
ATOM   3116  N   ALA A 459      10.379 -11.780 -24.120  1.00 29.17           N  
ATOM   3117  CA  ALA A 459       9.875 -13.123 -23.878  1.00 31.51           C  
ATOM   3118  C   ALA A 459       9.454 -13.261 -22.417  1.00 32.58           C  
ATOM   3119  O   ALA A 459      10.092 -12.717 -21.511  1.00 31.70           O  
ATOM   3120  CB  ALA A 459      10.948 -14.158 -24.220  1.00 30.30           C  
ATOM   3121  N   TRP A 460       8.386 -13.997 -22.174  1.00 31.58           N  
ATOM   3122  CA  TRP A 460       7.917 -14.147 -20.796  1.00 31.09           C  
ATOM   3123  C   TRP A 460       7.685 -15.630 -20.516  1.00 31.08           C  
ATOM   3124  O   TRP A 460       7.054 -16.302 -21.320  1.00 32.67           O  
ATOM   3125  CB  TRP A 460       6.641 -13.327 -20.585  1.00 31.09           C  
ATOM   3126  CG  TRP A 460       6.304 -13.023 -19.136  1.00 33.47           C  
ATOM   3127  CD1 TRP A 460       5.646 -13.831 -18.262  1.00 31.34           C  
ATOM   3128  CD2 TRP A 460       6.621 -11.816 -18.413  1.00 33.95           C  
ATOM   3129  NE1 TRP A 460       5.533 -13.208 -17.037  1.00 35.35           N  
ATOM   3130  CE2 TRP A 460       6.125 -11.972 -17.104  1.00 33.23           C  
ATOM   3131  CE3 TRP A 460       7.268 -10.618 -18.754  1.00 32.75           C  
ATOM   3132  CZ2 TRP A 460       6.251 -10.974 -16.127  1.00 35.36           C  
ATOM   3133  CZ3 TRP A 460       7.398  -9.624 -17.779  1.00 34.06           C  
ATOM   3134  CH2 TRP A 460       6.901  -9.813 -16.483  1.00 34.23           C  
ATOM   3135  N   SER A 461       8.203 -16.170 -19.416  1.00 30.83           N  
ATOM   3136  CA  SER A 461       9.029 -15.465 -18.463  1.00 32.16           C  
ATOM   3137  C   SER A 461      10.381 -16.172 -18.341  1.00 32.73           C  
ATOM   3138  O   SER A 461      10.558 -17.267 -18.873  1.00 31.51           O  
ATOM   3139  CB  SER A 461       8.343 -15.404 -17.099  1.00 33.01           C  
ATOM   3140  OG  SER A 461       8.299 -16.698 -16.526  1.00 37.41           O  
ATOM   3141  N   LEU A 462      11.327 -15.550 -17.626  1.00 32.96           N  
ATOM   3142  CA  LEU A 462      12.655 -16.142 -17.479  1.00 32.78           C  
ATOM   3143  C   LEU A 462      12.577 -17.543 -16.884  1.00 33.67           C  
ATOM   3144  O   LEU A 462      13.192 -18.486 -17.396  1.00 32.38           O  
ATOM   3145  CB  LEU A 462      13.536 -15.247 -16.610  1.00 32.10           C  
ATOM   3146  CG  LEU A 462      14.942 -15.791 -16.360  1.00 36.19           C  
ATOM   3147  CD1 LEU A 462      15.710 -16.010 -17.689  1.00 32.03           C  
ATOM   3148  CD2 LEU A 462      15.726 -14.876 -15.385  1.00 33.97           C  
ATOM   3149  N   LEU A 463      11.819 -17.703 -15.805  1.00 31.06           N  
ATOM   3150  CA  LEU A 463      11.805 -18.981 -15.111  1.00 38.58           C  
ATOM   3151  C   LEU A 463      10.419 -19.254 -14.549  1.00 35.00           C  
ATOM   3152  O   LEU A 463       9.607 -18.343 -14.374  1.00 33.80           O  
ATOM   3153  CB  LEU A 463      12.859 -19.035 -13.997  1.00 41.07           C  
ATOM   3154  CG  LEU A 463      12.718 -18.168 -12.752  1.00 40.94           C  
ATOM   3155  CD1 LEU A 463      13.621 -18.726 -11.650  1.00 43.60           C  
ATOM   3156  CD2 LEU A 463      13.121 -16.752 -13.049  1.00 45.81           C  
ATOM   3157  N   ASP A 464      10.145 -20.538 -14.318  1.00 34.20           N  
ATOM   3158  CA  ASP A 464       8.866 -20.938 -13.757  1.00 33.42           C  
ATOM   3159  C   ASP A 464       8.706 -20.305 -12.386  1.00 35.99           C  
ATOM   3160  O   ASP A 464       9.649 -20.268 -11.585  1.00 34.57           O  
ATOM   3161  CB  ASP A 464       8.771 -22.465 -13.627  1.00 34.46           C  
ATOM   3162  CG  ASP A 464       8.795 -23.196 -14.980  1.00 37.09           C  
ATOM   3163  OD1 ASP A 464       8.367 -22.624 -16.013  1.00 34.83           O  
ATOM   3164  OD2 ASP A 464       9.217 -24.375 -14.987  1.00 36.57           O  
ATOM   3165  N   GLY A 465       7.506 -19.801 -12.115  1.00 36.43           N  
ATOM   3166  CA  GLY A 465       7.231 -19.217 -10.815  1.00 36.00           C  
ATOM   3167  C   GLY A 465       5.789 -19.406 -10.394  1.00 38.06           C  
ATOM   3168  O   GLY A 465       5.090 -20.274 -10.915  1.00 35.90           O  
ATOM   3169  N   PHE A 466       5.348 -18.600  -9.439  1.00 35.87           N  
ATOM   3170  CA  PHE A 466       3.972 -18.614  -8.971  1.00 37.97           C  
ATOM   3171  C   PHE A 466       3.106 -17.816  -9.946  1.00 38.37           C  
ATOM   3172  O   PHE A 466       3.330 -16.620 -10.135  1.00 39.02           O  
ATOM   3173  CB  PHE A 466       3.935 -18.014  -7.570  1.00 41.14           C  
ATOM   3174  CG  PHE A 466       2.571 -18.009  -6.943  1.00 44.03           C  
ATOM   3175  CD1 PHE A 466       2.121 -19.103  -6.225  1.00 45.80           C  
ATOM   3176  CD2 PHE A 466       1.756 -16.899  -7.048  1.00 45.08           C  
ATOM   3177  CE1 PHE A 466       0.867 -19.100  -5.641  1.00 43.37           C  
ATOM   3178  CE2 PHE A 466       0.502 -16.888  -6.472  1.00 44.62           C  
ATOM   3179  CZ  PHE A 466       0.063 -17.994  -5.764  1.00 44.43           C  
ATOM   3180  N   GLU A 467       2.124 -18.457 -10.568  1.00 36.19           N  
ATOM   3181  CA  GLU A 467       1.350 -17.789 -11.620  1.00 39.03           C  
ATOM   3182  C   GLU A 467      -0.027 -17.351 -11.112  1.00 39.34           C  
ATOM   3183  O   GLU A 467      -1.070 -17.719 -11.646  1.00 38.46           O  
ATOM   3184  CB  GLU A 467       1.245 -18.693 -12.841  1.00 37.49           C  
ATOM   3185  CG  GLU A 467       2.611 -19.005 -13.496  1.00 38.73           C  
ATOM   3186  CD  GLU A 467       3.407 -17.733 -13.905  1.00 47.53           C  
ATOM   3187  OE1 GLU A 467       4.655 -17.824 -14.105  1.00 42.45           O  
ATOM   3188  OE2 GLU A 467       2.788 -16.639 -14.025  1.00 47.18           O  
ATOM   3189  N   TRP A 468      -0.022 -16.550 -10.045  1.00 36.55           N  
ATOM   3190  CA  TRP A 468      -1.228 -15.879  -9.574  1.00 38.24           C  
ATOM   3191  C   TRP A 468      -2.294 -16.877  -9.119  1.00 42.27           C  
ATOM   3192  O   TRP A 468      -1.977 -17.803  -8.362  1.00 41.35           O  
ATOM   3193  CB  TRP A 468      -1.731 -14.941 -10.668  1.00 36.48           C  
ATOM   3194  CG  TRP A 468      -0.638 -13.997 -11.105  1.00 35.69           C  
ATOM   3195  CD1 TRP A 468      -0.046 -13.928 -12.340  1.00 36.27           C  
ATOM   3196  CD2 TRP A 468       0.029 -13.022 -10.287  1.00 35.82           C  
ATOM   3197  NE1 TRP A 468       0.921 -12.942 -12.347  1.00 35.99           N  
ATOM   3198  CE2 TRP A 468       0.995 -12.382 -11.097  1.00 36.25           C  
ATOM   3199  CE3 TRP A 468      -0.114 -12.611  -8.951  1.00 35.84           C  
ATOM   3200  CZ2 TRP A 468       1.804 -11.353 -10.622  1.00 31.00           C  
ATOM   3201  CZ3 TRP A 468       0.693 -11.595  -8.481  1.00 34.05           C  
ATOM   3202  CH2 TRP A 468       1.650 -10.982  -9.317  1.00 36.67           C  
ATOM   3203  N   GLN A 469      -3.552 -16.720  -9.561  1.00 41.70           N  
ATOM   3204  CA  GLN A 469      -4.579 -17.652  -9.107  1.00 47.32           C  
ATOM   3205  C   GLN A 469      -4.294 -19.078  -9.573  1.00 43.45           C  
ATOM   3206  O   GLN A 469      -4.729 -20.033  -8.925  1.00 44.17           O  
ATOM   3207  CB  GLN A 469      -5.979 -17.219  -9.576  1.00 42.14           C  
ATOM   3208  CG  GLN A 469      -6.301 -17.513 -11.045  1.00 44.96           C  
ATOM   3209  CD  GLN A 469      -5.759 -16.449 -11.989  1.00 45.77           C  
ATOM   3210  OE1 GLN A 469      -5.169 -15.456 -11.550  1.00 46.82           O  
ATOM   3211  NE2 GLN A 469      -5.953 -16.653 -13.289  1.00 47.36           N  
ATOM   3212  N   ASP A 470      -3.562 -19.243 -10.679  1.00 42.19           N  
ATOM   3213  CA  ASP A 470      -3.169 -20.566 -11.158  1.00 38.41           C  
ATOM   3214  C   ASP A 470      -2.027 -21.183 -10.359  1.00 42.30           C  
ATOM   3215  O   ASP A 470      -1.717 -22.362 -10.574  1.00 43.15           O  
ATOM   3216  CB  ASP A 470      -2.766 -20.497 -12.627  1.00 37.64           C  
ATOM   3217  CG  ASP A 470      -3.904 -20.029 -13.529  1.00 46.29           C  
ATOM   3218  OD1 ASP A 470      -5.082 -20.258 -13.178  1.00 50.36           O  
ATOM   3219  OD2 ASP A 470      -3.623 -19.433 -14.597  1.00 56.05           O  
ATOM   3220  N   ALA A 471      -1.397 -20.417  -9.464  1.00 39.52           N  
ATOM   3221  CA  ALA A 471      -0.352 -20.914  -8.565  1.00 42.79           C  
ATOM   3222  C   ALA A 471       0.738 -21.662  -9.317  1.00 38.41           C  
ATOM   3223  O   ALA A 471       1.454 -21.068 -10.130  1.00 42.23           O  
ATOM   3224  CB  ALA A 471      -0.959 -21.811  -7.479  1.00 44.34           C  
ATOM   3225  N   TYR A 472       0.861 -22.968  -9.081  1.00 39.35           N  
ATOM   3226  CA  TYR A 472       1.886 -23.771  -9.736  1.00 39.19           C  
ATOM   3227  C   TYR A 472       1.300 -24.848 -10.631  1.00 37.12           C  
ATOM   3228  O   TYR A 472       1.981 -25.832 -10.922  1.00 43.63           O  
ATOM   3229  CB  TYR A 472       2.821 -24.422  -8.714  1.00 41.32           C  
ATOM   3230  CG  TYR A 472       3.587 -23.439  -7.869  1.00 46.10           C  
ATOM   3231  CD1 TYR A 472       4.681 -22.771  -8.386  1.00 43.02           C  
ATOM   3232  CD2 TYR A 472       3.220 -23.185  -6.553  1.00 46.95           C  
ATOM   3233  CE1 TYR A 472       5.393 -21.872  -7.631  1.00 42.58           C  
ATOM   3234  CE2 TYR A 472       3.926 -22.282  -5.780  1.00 47.73           C  
ATOM   3235  CZ  TYR A 472       5.019 -21.630  -6.336  1.00 49.27           C  
ATOM   3236  OH  TYR A 472       5.753 -20.730  -5.604  1.00 48.53           O  
ATOM   3237  N   THR A 473       0.060 -24.692 -11.080  1.00 40.00           N  
ATOM   3238  CA  THR A 473      -0.505 -25.669 -12.001  1.00 40.06           C  
ATOM   3239  C   THR A 473      -0.127 -25.409 -13.461  1.00 41.59           C  
ATOM   3240  O   THR A 473      -0.368 -26.279 -14.304  1.00 41.84           O  
ATOM   3241  CB  THR A 473      -2.026 -25.708 -11.855  1.00 40.38           C  
ATOM   3242  OG1 THR A 473      -2.582 -24.469 -12.307  1.00 40.74           O  
ATOM   3243  CG2 THR A 473      -2.405 -25.926 -10.388  1.00 39.44           C  
ATOM   3244  N   ILE A 474       0.454 -24.248 -13.785  1.00 39.60           N  
ATOM   3245  CA  ILE A 474       0.953 -23.966 -15.126  1.00 36.44           C  
ATOM   3246  C   ILE A 474       2.391 -23.482 -15.020  1.00 35.11           C  
ATOM   3247  O   ILE A 474       2.855 -23.070 -13.954  1.00 33.03           O  
ATOM   3248  CB  ILE A 474       0.096 -22.925 -15.870  1.00 39.10           C  
ATOM   3249  CG1 ILE A 474       0.246 -21.546 -15.229  1.00 38.54           C  
ATOM   3250  CG2 ILE A 474      -1.374 -23.348 -15.884  1.00 36.72           C  
ATOM   3251  CD1 ILE A 474      -0.407 -20.442 -16.043  1.00 34.94           C  
ATOM   3252  N   ARG A 475       3.102 -23.547 -16.145  1.00 35.64           N  
ATOM   3253  CA  ARG A 475       4.482 -23.085 -16.227  1.00 34.27           C  
ATOM   3254  C   ARG A 475       4.630 -22.131 -17.405  1.00 35.80           C  
ATOM   3255  O   ARG A 475       4.109 -22.388 -18.496  1.00 35.41           O  
ATOM   3256  CB  ARG A 475       5.465 -24.257 -16.373  1.00 37.13           C  
ATOM   3257  CG  ARG A 475       5.603 -25.126 -15.128  1.00 35.84           C  
ATOM   3258  CD  ARG A 475       6.507 -26.351 -15.391  1.00 37.04           C  
ATOM   3259  NE  ARG A 475       6.477 -27.270 -14.249  1.00 37.37           N  
ATOM   3260  CZ  ARG A 475       7.217 -27.141 -13.149  1.00 39.35           C  
ATOM   3261  NH1 ARG A 475       8.078 -26.139 -13.021  1.00 35.45           N  
ATOM   3262  NH2 ARG A 475       7.089 -28.013 -12.164  1.00 40.37           N  
ATOM   3263  N   ARG A 476       5.317 -21.015 -17.173  1.00 33.81           N  
ATOM   3264  CA  ARG A 476       5.546 -20.013 -18.211  1.00 34.87           C  
ATOM   3265  C   ARG A 476       7.027 -19.712 -18.425  1.00 35.75           C  
ATOM   3266  O   ARG A 476       7.360 -18.872 -19.270  1.00 34.56           O  
ATOM   3267  CB  ARG A 476       4.793 -18.711 -17.875  1.00 31.76           C  
ATOM   3268  CG  ARG A 476       3.252 -18.896 -17.645  1.00 35.04           C  
ATOM   3269  CD  ARG A 476       2.519 -17.555 -17.531  1.00 32.95           C  
ATOM   3270  NE  ARG A 476       2.794 -16.718 -18.700  1.00 36.47           N  
ATOM   3271  CZ  ARG A 476       2.568 -15.407 -18.772  1.00 37.04           C  
ATOM   3272  NH1 ARG A 476       2.060 -14.739 -17.728  1.00 35.17           N  
ATOM   3273  NH2 ARG A 476       2.870 -14.761 -19.891  1.00 33.05           N  
ATOM   3274  N   GLY A 477       7.925 -20.361 -17.687  1.00 33.23           N  
ATOM   3275  CA  GLY A 477       9.335 -20.028 -17.781  1.00 33.79           C  
ATOM   3276  C   GLY A 477       9.998 -20.591 -19.028  1.00 37.12           C  
ATOM   3277  O   GLY A 477       9.624 -21.637 -19.557  1.00 35.10           O  
ATOM   3278  N   LEU A 478      11.020 -19.879 -19.497  1.00 34.54           N  
ATOM   3279  CA  LEU A 478      11.942 -20.487 -20.438  1.00 34.38           C  
ATOM   3280  C   LEU A 478      12.910 -21.427 -19.731  1.00 33.48           C  
ATOM   3281  O   LEU A 478      13.495 -22.293 -20.382  1.00 35.63           O  
ATOM   3282  CB  LEU A 478      12.692 -19.406 -21.232  1.00 34.12           C  
ATOM   3283  CG  LEU A 478      12.019 -18.999 -22.555  1.00 38.09           C  
ATOM   3284  CD1 LEU A 478      10.617 -18.443 -22.338  1.00 34.17           C  
ATOM   3285  CD2 LEU A 478      12.863 -17.990 -23.327  1.00 36.30           C  
ATOM   3286  N   PHE A 479      13.054 -21.308 -18.414  1.00 32.48           N  
ATOM   3287  CA  PHE A 479      13.874 -22.218 -17.623  1.00 35.10           C  
ATOM   3288  C   PHE A 479      12.987 -22.990 -16.659  1.00 35.02           C  
ATOM   3289  O   PHE A 479      12.157 -22.400 -15.961  1.00 32.55           O  
ATOM   3290  CB  PHE A 479      14.963 -21.464 -16.856  1.00 32.19           C  
ATOM   3291  CG  PHE A 479      16.099 -21.013 -17.721  1.00 34.94           C  
ATOM   3292  CD1 PHE A 479      15.982 -19.879 -18.502  1.00 30.84           C  
ATOM   3293  CD2 PHE A 479      17.296 -21.718 -17.742  1.00 32.77           C  
ATOM   3294  CE1 PHE A 479      17.041 -19.463 -19.312  1.00 36.58           C  
ATOM   3295  CE2 PHE A 479      18.359 -21.307 -18.542  1.00 33.19           C  
ATOM   3296  CZ  PHE A 479      18.237 -20.190 -19.331  1.00 33.19           C  
ATOM   3297  N   TYR A 480      13.159 -24.306 -16.639  1.00 34.28           N  
ATOM   3298  CA  TYR A 480      12.406 -25.172 -15.750  1.00 34.45           C  
ATOM   3299  C   TYR A 480      12.961 -25.088 -14.334  1.00 41.24           C  
ATOM   3300  O   TYR A 480      14.175 -25.020 -14.137  1.00 39.90           O  
ATOM   3301  CB  TYR A 480      12.484 -26.606 -16.266  1.00 37.32           C  
ATOM   3302  CG  TYR A 480      12.037 -27.659 -15.290  1.00 39.46           C  
ATOM   3303  CD1 TYR A 480      10.687 -27.823 -14.985  1.00 40.58           C  
ATOM   3304  CD2 TYR A 480      12.956 -28.511 -14.700  1.00 42.44           C  
ATOM   3305  CE1 TYR A 480      10.271 -28.799 -14.104  1.00 44.02           C  
ATOM   3306  CE2 TYR A 480      12.550 -29.495 -13.818  1.00 43.31           C  
ATOM   3307  CZ  TYR A 480      11.207 -29.632 -13.529  1.00 42.78           C  
ATOM   3308  OH  TYR A 480      10.801 -30.603 -12.661  1.00 46.45           O  
ATOM   3309  N   VAL A 481      12.066 -25.087 -13.345  1.00 40.06           N  
ATOM   3310  CA  VAL A 481      12.438 -25.089 -11.931  1.00 39.30           C  
ATOM   3311  C   VAL A 481      11.638 -26.183 -11.241  1.00 39.39           C  
ATOM   3312  O   VAL A 481      10.403 -26.171 -11.282  1.00 42.27           O  
ATOM   3313  CB  VAL A 481      12.179 -23.733 -11.245  1.00 37.50           C  
ATOM   3314  CG1 VAL A 481      12.468 -23.838  -9.762  1.00 41.21           C  
ATOM   3315  CG2 VAL A 481      13.026 -22.630 -11.863  1.00 37.47           C  
ATOM   3316  N   ASP A 482      12.331 -27.127 -10.619  1.00 39.17           N  
ATOM   3317  CA  ASP A 482      11.681 -28.168  -9.831  1.00 41.27           C  
ATOM   3318  C   ASP A 482      11.402 -27.601  -8.441  1.00 42.90           C  
ATOM   3319  O   ASP A 482      12.322 -27.429  -7.636  1.00 46.14           O  
ATOM   3320  CB  ASP A 482      12.573 -29.409  -9.781  1.00 45.62           C  
ATOM   3321  CG  ASP A 482      11.991 -30.547  -8.929  1.00 47.25           C  
ATOM   3322  OD1 ASP A 482      10.985 -30.349  -8.207  1.00 43.58           O  
ATOM   3323  OD2 ASP A 482      12.565 -31.657  -8.981  1.00 53.38           O  
ATOM   3324  N   PHE A 483      10.135 -27.308  -8.144  1.00 44.39           N  
ATOM   3325  CA  PHE A 483       9.848 -26.625  -6.887  1.00 47.63           C  
ATOM   3326  C   PHE A 483       9.985 -27.532  -5.667  1.00 51.43           C  
ATOM   3327  O   PHE A 483       9.973 -27.019  -4.544  1.00 48.99           O  
ATOM   3328  CB  PHE A 483       8.451 -25.989  -6.926  1.00 41.18           C  
ATOM   3329  CG  PHE A 483       8.280 -24.964  -8.038  1.00 46.92           C  
ATOM   3330  CD1 PHE A 483       8.920 -23.732  -7.970  1.00 46.56           C  
ATOM   3331  CD2 PHE A 483       7.493 -25.241  -9.150  1.00 40.69           C  
ATOM   3332  CE1 PHE A 483       8.777 -22.797  -8.988  1.00 43.16           C  
ATOM   3333  CE2 PHE A 483       7.338 -24.314 -10.171  1.00 40.47           C  
ATOM   3334  CZ  PHE A 483       7.978 -23.092 -10.094  1.00 41.92           C  
ATOM   3335  N   ASN A 484      10.145 -28.845  -5.844  1.00 46.97           N  
ATOM   3336  CA  ASN A 484      10.347 -29.739  -4.709  1.00 55.05           C  
ATOM   3337  C   ASN A 484      11.817 -30.001  -4.392  1.00 52.65           C  
ATOM   3338  O   ASN A 484      12.100 -30.767  -3.466  1.00 59.34           O  
ATOM   3339  CB  ASN A 484       9.636 -31.078  -4.942  1.00 50.84           C  
ATOM   3340  CG  ASN A 484       8.160 -30.907  -5.243  1.00 54.60           C  
ATOM   3341  OD1 ASN A 484       7.708 -31.207  -6.346  1.00 64.21           O  
ATOM   3342  ND2 ASN A 484       7.403 -30.419  -4.269  1.00 55.15           N  
ATOM   3343  N   SER A 485      12.755 -29.402  -5.120  1.00 47.50           N  
ATOM   3344  CA  SER A 485      14.171 -29.555  -4.813  1.00 49.14           C  
ATOM   3345  C   SER A 485      14.686 -28.340  -4.048  1.00 54.38           C  
ATOM   3346  O   SER A 485      14.221 -27.217  -4.256  1.00 55.90           O  
ATOM   3347  CB  SER A 485      14.985 -29.733  -6.089  1.00 52.36           C  
ATOM   3348  OG  SER A 485      14.961 -28.539  -6.848  1.00 56.53           O  
ATOM   3349  N   LYS A 486      15.668 -28.567  -3.166  1.00 50.88           N  
ATOM   3350  CA  LYS A 486      16.219 -27.451  -2.400  1.00 52.89           C  
ATOM   3351  C   LYS A 486      16.994 -26.491  -3.289  1.00 52.09           C  
ATOM   3352  O   LYS A 486      16.982 -25.279  -3.044  1.00 48.08           O  
ATOM   3353  CB  LYS A 486      17.126 -27.957  -1.273  1.00 48.62           C  
ATOM   3354  N   GLN A 487      17.653 -27.007  -4.331  1.00 50.17           N  
ATOM   3355  CA  GLN A 487      18.565 -26.195  -5.128  1.00 51.66           C  
ATOM   3356  C   GLN A 487      17.850 -25.313  -6.149  1.00 46.72           C  
ATOM   3357  O   GLN A 487      18.433 -24.318  -6.591  1.00 45.31           O  
ATOM   3358  CB  GLN A 487      19.581 -27.103  -5.834  1.00 50.76           C  
ATOM   3359  CG  GLN A 487      20.189 -28.166  -4.921  1.00 53.88           C  
ATOM   3360  N   LYS A 488      16.608 -25.637  -6.512  1.00 47.40           N  
ATOM   3361  CA  LYS A 488      15.825 -24.894  -7.517  1.00 46.57           C  
ATOM   3362  C   LYS A 488      16.669 -24.517  -8.733  1.00 42.28           C  
ATOM   3363  O   LYS A 488      16.669 -23.368  -9.189  1.00 38.03           O  
ATOM   3364  CB  LYS A 488      15.188 -23.632  -6.925  1.00 43.06           C  
ATOM   3365  CG  LYS A 488      14.592 -23.769  -5.555  1.00 44.96           C  
ATOM   3366  CD  LYS A 488      13.233 -24.411  -5.579  1.00 49.73           C  
ATOM   3367  CE  LYS A 488      12.619 -24.411  -4.174  1.00 50.45           C  
ATOM   3368  NZ  LYS A 488      12.020 -23.100  -3.773  1.00 49.20           N  
ATOM   3369  N   GLU A 489      17.415 -25.493  -9.254  1.00 47.03           N  
ATOM   3370  CA  GLU A 489      18.270 -25.215 -10.404  1.00 47.23           C  
ATOM   3371  C   GLU A 489      17.418 -24.842 -11.607  1.00 45.41           C  
ATOM   3372  O   GLU A 489      16.364 -25.437 -11.861  1.00 42.51           O  
ATOM   3373  CB  GLU A 489      19.167 -26.411 -10.743  1.00 46.29           C  
ATOM   3374  CG  GLU A 489      20.575 -26.020 -11.285  1.00 56.12           C  
ATOM   3375  CD  GLU A 489      21.486 -25.317 -10.250  1.00 58.71           C  
ATOM   3376  OE1 GLU A 489      21.355 -25.587  -9.032  1.00 62.48           O  
ATOM   3377  OE2 GLU A 489      22.351 -24.496 -10.654  1.00 62.48           O  
ATOM   3378  N   ARG A 490      17.869 -23.824 -12.326  1.00 43.62           N  
ATOM   3379  CA  ARG A 490      17.211 -23.356 -13.538  1.00 40.99           C  
ATOM   3380  C   ARG A 490      17.728 -24.186 -14.706  1.00 43.41           C  
ATOM   3381  O   ARG A 490      18.880 -24.029 -15.115  1.00 42.89           O  
ATOM   3382  CB  ARG A 490      17.496 -21.870 -13.755  1.00 38.58           C  
ATOM   3383  CG  ARG A 490      16.786 -20.933 -12.779  1.00 44.02           C  
ATOM   3384  CD  ARG A 490      17.387 -20.917 -11.368  1.00 38.55           C  
ATOM   3385  NE  ARG A 490      17.009 -19.688 -10.677  1.00 40.59           N  
ATOM   3386  CZ  ARG A 490      16.255 -19.625  -9.584  1.00 42.48           C  
ATOM   3387  NH1 ARG A 490      15.794 -20.729  -9.015  1.00 36.87           N  
ATOM   3388  NH2 ARG A 490      15.971 -18.440  -9.060  1.00 40.07           N  
ATOM   3389  N   LYS A 491      16.882 -25.065 -15.246  1.00 39.77           N  
ATOM   3390  CA  LYS A 491      17.287 -25.945 -16.332  1.00 41.54           C  
ATOM   3391  C   LYS A 491      16.708 -25.434 -17.641  1.00 40.95           C  
ATOM   3392  O   LYS A 491      15.480 -25.295 -17.750  1.00 39.50           O  
ATOM   3393  CB  LYS A 491      16.833 -27.373 -16.063  1.00 39.75           C  
ATOM   3394  CG  LYS A 491      17.644 -28.026 -14.943  1.00 49.31           C  
ATOM   3395  CD  LYS A 491      17.137 -29.418 -14.607  1.00 59.37           C  
ATOM   3396  CE  LYS A 491      17.220 -30.363 -15.808  1.00 69.36           C  
ATOM   3397  NZ  LYS A 491      16.278 -31.520 -15.657  1.00 70.90           N  
ATOM   3398  N   PRO A 492      17.533 -25.105 -18.635  1.00 36.73           N  
ATOM   3399  CA  PRO A 492      16.984 -24.542 -19.876  1.00 37.19           C  
ATOM   3400  C   PRO A 492      16.024 -25.524 -20.538  1.00 41.58           C  
ATOM   3401  O   PRO A 492      16.333 -26.706 -20.707  1.00 40.49           O  
ATOM   3402  CB  PRO A 492      18.230 -24.271 -20.732  1.00 36.49           C  
ATOM   3403  CG  PRO A 492      19.343 -25.050 -20.100  1.00 34.52           C  
ATOM   3404  CD  PRO A 492      19.008 -25.104 -18.629  1.00 37.85           C  
ATOM   3405  N   LYS A 493      14.823 -25.039 -20.844  1.00 36.28           N  
ATOM   3406  CA  LYS A 493      13.861 -25.781 -21.640  1.00 36.23           C  
ATOM   3407  C   LYS A 493      14.202 -25.657 -23.118  1.00 35.05           C  
ATOM   3408  O   LYS A 493      15.062 -24.873 -23.515  1.00 36.20           O  
ATOM   3409  CB  LYS A 493      12.440 -25.257 -21.418  1.00 36.33           C  
ATOM   3410  CG  LYS A 493      11.942 -25.234 -19.972  1.00 36.31           C  
ATOM   3411  CD  LYS A 493      10.464 -24.757 -19.911  1.00 35.05           C  
ATOM   3412  CE  LYS A 493      10.029 -24.528 -18.455  1.00 37.17           C  
ATOM   3413  NZ  LYS A 493       8.666 -23.908 -18.325  1.00 37.16           N  
ATOM   3414  N   SER A 494      13.469 -26.414 -23.947  1.00 38.95           N  
ATOM   3415  CA  SER A 494      13.581 -26.279 -25.402  1.00 36.57           C  
ATOM   3416  C   SER A 494      13.414 -24.835 -25.849  1.00 35.79           C  
ATOM   3417  O   SER A 494      14.154 -24.354 -26.719  1.00 38.04           O  
ATOM   3418  CB  SER A 494      12.532 -27.150 -26.110  1.00 35.42           C  
ATOM   3419  OG  SER A 494      12.616 -28.510 -25.721  1.00 36.49           O  
ATOM   3420  N   SER A 495      12.424 -24.136 -25.287  1.00 34.88           N  
ATOM   3421  CA  SER A 495      12.183 -22.747 -25.667  1.00 34.71           C  
ATOM   3422  C   SER A 495      13.371 -21.853 -25.334  1.00 34.23           C  
ATOM   3423  O   SER A 495      13.611 -20.858 -26.028  1.00 35.39           O  
ATOM   3424  CB  SER A 495      10.923 -22.239 -24.978  1.00 34.79           C  
ATOM   3425  OG  SER A 495      10.946 -22.608 -23.612  1.00 39.30           O  
ATOM   3426  N   ALA A 496      14.122 -22.182 -24.283  1.00 34.49           N  
ATOM   3427  CA  ALA A 496      15.311 -21.397 -23.968  1.00 38.56           C  
ATOM   3428  C   ALA A 496      16.371 -21.568 -25.044  1.00 33.44           C  
ATOM   3429  O   ALA A 496      16.964 -20.583 -25.501  1.00 34.39           O  
ATOM   3430  CB  ALA A 496      15.873 -21.786 -22.594  1.00 33.00           C  
ATOM   3431  N   HIS A 497      16.629 -22.816 -25.461  1.00 34.58           N  
ATOM   3432  CA  HIS A 497      17.572 -23.044 -26.560  1.00 36.57           C  
ATOM   3433  C   HIS A 497      17.104 -22.350 -27.830  1.00 33.11           C  
ATOM   3434  O   HIS A 497      17.902 -21.712 -28.525  1.00 31.89           O  
ATOM   3435  CB  HIS A 497      17.758 -24.543 -26.828  1.00 37.26           C  
ATOM   3436  CG  HIS A 497      18.453 -25.281 -25.725  1.00 36.67           C  
ATOM   3437  ND1 HIS A 497      19.820 -25.246 -25.549  1.00 46.99           N  
ATOM   3438  CD2 HIS A 497      17.969 -26.080 -24.744  1.00 39.03           C  
ATOM   3439  CE1 HIS A 497      20.150 -25.987 -24.505  1.00 41.77           C  
ATOM   3440  NE2 HIS A 497      19.046 -26.506 -24.000  1.00 39.78           N  
ATOM   3441  N   TYR A 498      15.807 -22.458 -28.145  1.00 35.11           N  
ATOM   3442  CA  TYR A 498      15.289 -21.843 -29.362  1.00 33.34           C  
ATOM   3443  C   TYR A 498      15.444 -20.326 -29.313  1.00 33.50           C  
ATOM   3444  O   TYR A 498      15.921 -19.705 -30.269  1.00 32.02           O  
ATOM   3445  CB  TYR A 498      13.821 -22.232 -29.569  1.00 32.67           C  
ATOM   3446  CG  TYR A 498      13.196 -21.586 -30.801  1.00 36.15           C  
ATOM   3447  CD1 TYR A 498      13.576 -21.973 -32.081  1.00 36.93           C  
ATOM   3448  CD2 TYR A 498      12.219 -20.602 -30.677  1.00 39.67           C  
ATOM   3449  CE1 TYR A 498      13.006 -21.402 -33.216  1.00 39.02           C  
ATOM   3450  CE2 TYR A 498      11.634 -20.017 -31.806  1.00 42.43           C  
ATOM   3451  CZ  TYR A 498      12.044 -20.417 -33.072  1.00 43.56           C  
ATOM   3452  OH  TYR A 498      11.489 -19.838 -34.194  1.00 49.49           O  
ATOM   3453  N   TYR A 499      15.055 -19.709 -28.195  1.00 34.26           N  
ATOM   3454  CA  TYR A 499      15.133 -18.255 -28.094  1.00 33.45           C  
ATOM   3455  C   TYR A 499      16.579 -17.784 -28.113  1.00 29.39           C  
ATOM   3456  O   TYR A 499      16.902 -16.747 -28.703  1.00 29.78           O  
ATOM   3457  CB  TYR A 499      14.431 -17.788 -26.821  1.00 34.23           C  
ATOM   3458  CG  TYR A 499      14.242 -16.292 -26.723  1.00 33.07           C  
ATOM   3459  CD1 TYR A 499      13.783 -15.558 -27.806  1.00 33.14           C  
ATOM   3460  CD2 TYR A 499      14.489 -15.621 -25.538  1.00 30.19           C  
ATOM   3461  CE1 TYR A 499      13.601 -14.194 -27.717  1.00 30.87           C  
ATOM   3462  CE2 TYR A 499      14.306 -14.255 -25.436  1.00 28.19           C  
ATOM   3463  CZ  TYR A 499      13.853 -13.553 -26.522  1.00 29.01           C  
ATOM   3464  OH  TYR A 499      13.650 -12.201 -26.420  1.00 31.80           O  
ATOM   3465  N   LYS A 500      17.464 -18.538 -27.473  1.00 32.16           N  
ATOM   3466  CA  LYS A 500      18.888 -18.237 -27.552  1.00 32.11           C  
ATOM   3467  C   LYS A 500      19.354 -18.151 -29.004  1.00 33.49           C  
ATOM   3468  O   LYS A 500      20.104 -17.242 -29.370  1.00 32.78           O  
ATOM   3469  CB  LYS A 500      19.676 -19.306 -26.784  1.00 33.57           C  
ATOM   3470  CG  LYS A 500      21.183 -19.236 -26.934  1.00 34.81           C  
ATOM   3471  CD  LYS A 500      21.854 -20.398 -26.173  1.00 39.34           C  
ATOM   3472  CE  LYS A 500      23.356 -20.456 -26.442  1.00 36.08           C  
ATOM   3473  NZ  LYS A 500      24.084 -19.389 -25.705  1.00 38.74           N  
ATOM   3474  N   GLN A 501      18.891 -19.070 -29.858  1.00 34.44           N  
ATOM   3475  CA  GLN A 501      19.310 -19.037 -31.262  1.00 37.82           C  
ATOM   3476  C   GLN A 501      18.644 -17.884 -32.023  1.00 36.09           C  
ATOM   3477  O   GLN A 501      19.269 -17.277 -32.906  1.00 37.98           O  
ATOM   3478  CB  GLN A 501      19.014 -20.383 -31.931  1.00 35.10           C  
ATOM   3479  CG  GLN A 501      19.742 -20.590 -33.246  1.00 44.30           C  
ATOM   3480  CD  GLN A 501      21.287 -20.450 -33.110  1.00 51.74           C  
ATOM   3481  OE1 GLN A 501      21.864 -20.694 -32.050  1.00 52.89           O  
ATOM   3482  NE2 GLN A 501      21.937 -20.047 -34.191  1.00 51.34           N  
ATOM   3483  N   ILE A 502      17.385 -17.564 -31.692  1.00 33.04           N  
ATOM   3484  CA  ILE A 502      16.724 -16.380 -32.256  1.00 32.56           C  
ATOM   3485  C   ILE A 502      17.577 -15.134 -32.052  1.00 31.23           C  
ATOM   3486  O   ILE A 502      17.767 -14.324 -32.972  1.00 32.74           O  
ATOM   3487  CB  ILE A 502      15.336 -16.178 -31.623  1.00 36.28           C  
ATOM   3488  CG1 ILE A 502      14.356 -17.273 -32.059  1.00 36.08           C  
ATOM   3489  CG2 ILE A 502      14.813 -14.747 -31.936  1.00 29.33           C  
ATOM   3490  CD1 ILE A 502      14.146 -17.339 -33.564  1.00 39.32           C  
ATOM   3491  N   ILE A 503      18.072 -14.940 -30.828  1.00 32.01           N  
ATOM   3492  CA  ILE A 503      18.860 -13.748 -30.520  1.00 31.10           C  
ATOM   3493  C   ILE A 503      20.177 -13.764 -31.289  1.00 31.35           C  
ATOM   3494  O   ILE A 503      20.559 -12.760 -31.898  1.00 33.08           O  
ATOM   3495  CB  ILE A 503      19.083 -13.626 -28.995  1.00 32.14           C  
ATOM   3496  CG1 ILE A 503      17.758 -13.345 -28.291  1.00 30.79           C  
ATOM   3497  CG2 ILE A 503      20.098 -12.515 -28.681  1.00 32.91           C  
ATOM   3498  CD1 ILE A 503      17.806 -13.458 -26.771  1.00 34.34           C  
ATOM   3499  N   ARG A 504      20.864 -14.913 -31.316  1.00 32.57           N  
ATOM   3500  CA  ARG A 504      22.127 -15.013 -32.047  1.00 40.11           C  
ATOM   3501  C   ARG A 504      21.961 -14.644 -33.515  1.00 42.21           C  
ATOM   3502  O   ARG A 504      22.810 -13.952 -34.085  1.00 43.93           O  
ATOM   3503  CB  ARG A 504      22.706 -16.422 -31.943  1.00 41.12           C  
ATOM   3504  CG  ARG A 504      23.339 -16.745 -30.615  1.00 49.06           C  
ATOM   3505  CD  ARG A 504      24.001 -18.130 -30.655  1.00 52.10           C  
ATOM   3506  NE  ARG A 504      25.277 -18.131 -31.377  1.00 59.01           N  
ATOM   3507  CZ  ARG A 504      26.446 -17.784 -30.837  1.00 60.05           C  
ATOM   3508  NH1 ARG A 504      26.507 -17.391 -29.561  1.00 53.79           N  
ATOM   3509  NH2 ARG A 504      27.555 -17.829 -31.567  1.00 53.70           N  
ATOM   3510  N   GLU A 505      20.878 -15.083 -34.148  1.00 35.48           N  
ATOM   3511  CA  GLU A 505      20.707 -14.787 -35.557  1.00 39.08           C  
ATOM   3512  C   GLU A 505      19.840 -13.564 -35.795  1.00 37.49           C  
ATOM   3513  O   GLU A 505      19.590 -13.220 -36.955  1.00 34.72           O  
ATOM   3514  CB  GLU A 505      20.153 -16.024 -36.279  1.00 41.15           C  
ATOM   3515  CG  GLU A 505      21.057 -17.234 -35.985  1.00 41.86           C  
ATOM   3516  CD  GLU A 505      20.972 -18.347 -37.006  1.00 56.78           C  
ATOM   3517  OE1 GLU A 505      20.481 -19.437 -36.635  1.00 59.33           O  
ATOM   3518  OE2 GLU A 505      21.416 -18.148 -38.165  1.00 58.25           O  
ATOM   3519  N   ASN A 506      19.410 -12.885 -34.726  1.00 35.78           N  
ATOM   3520  CA  ASN A 506      18.528 -11.710 -34.828  1.00 33.45           C  
ATOM   3521  C   ASN A 506      17.273 -12.040 -35.625  1.00 32.60           C  
ATOM   3522  O   ASN A 506      16.783 -11.233 -36.415  1.00 34.16           O  
ATOM   3523  CB  ASN A 506      19.254 -10.501 -35.442  1.00 32.12           C  
ATOM   3524  CG  ASN A 506      18.479  -9.202 -35.255  1.00 34.73           C  
ATOM   3525  OD1 ASN A 506      17.826  -9.018 -34.240  1.00 37.67           O  
ATOM   3526  ND2 ASN A 506      18.532  -8.315 -36.231  1.00 35.04           N  
ATOM   3527  N   GLY A 507      16.755 -13.239 -35.430  1.00 29.72           N  
ATOM   3528  CA  GLY A 507      15.640 -13.699 -36.216  1.00 34.01           C  
ATOM   3529  C   GLY A 507      15.708 -15.200 -36.397  1.00 37.24           C  
ATOM   3530  O   GLY A 507      16.383 -15.899 -35.652  1.00 39.38           O  
ATOM   3531  N   PHE A 508      15.013 -15.669 -37.420  1.00 36.88           N  
ATOM   3532  CA  PHE A 508      14.900 -17.099 -37.660  1.00 41.91           C  
ATOM   3533  C   PHE A 508      16.175 -17.656 -38.288  1.00 47.32           C  
ATOM   3534  O   PHE A 508      16.866 -16.973 -39.059  1.00 44.32           O  
ATOM   3535  CB  PHE A 508      13.674 -17.361 -38.532  1.00 38.62           C  
ATOM   3536  CG  PHE A 508      12.410 -16.834 -37.919  1.00 38.26           C  
ATOM   3537  CD1 PHE A 508      12.013 -17.268 -36.662  1.00 38.49           C  
ATOM   3538  CD2 PHE A 508      11.643 -15.884 -38.568  1.00 39.84           C  
ATOM   3539  CE1 PHE A 508      10.857 -16.777 -36.071  1.00 44.27           C  
ATOM   3540  CE2 PHE A 508      10.478 -15.396 -37.995  1.00 38.17           C  
ATOM   3541  CZ  PHE A 508      10.080 -15.841 -36.747  1.00 40.24           C  
ATOM   3542  N   SER A 509      16.489 -18.903 -37.930  1.00 49.48           N  
ATOM   3543  CA  SER A 509      17.808 -19.467 -38.202  1.00 54.58           C  
ATOM   3544  C   SER A 509      18.051 -19.601 -39.697  1.00 52.65           C  
ATOM   3545  O   SER A 509      17.181 -20.041 -40.449  1.00 51.13           O  
ATOM   3546  CB  SER A 509      17.962 -20.833 -37.520  1.00 50.42           C  
ATOM   3547  N   LEU A 510      19.239 -19.193 -40.121  1.00 55.72           N  
ATOM   3548  CA  LEU A 510      19.742 -19.448 -41.460  1.00 55.00           C  
ATOM   3549  C   LEU A 510      20.749 -20.586 -41.483  1.00 56.00           C  
ATOM   3550  O   LEU A 510      21.356 -20.827 -42.529  1.00 57.18           O  
ATOM   3551  CB  LEU A 510      20.398 -18.188 -42.036  1.00 54.53           C  
ATOM   3552  CG  LEU A 510      19.587 -16.899 -42.218  1.00 58.73           C  
ATOM   3553  CD1 LEU A 510      18.251 -17.167 -42.946  1.00 62.25           C  
ATOM   3554  CD2 LEU A 510      19.400 -16.159 -40.912  1.00 54.85           C  
ATOM   3555  N   LYS A 511      20.930 -21.286 -40.355  1.00 50.58           N  
ATOM   3556  CA  LYS A 511      22.038 -22.229 -40.204  1.00 53.93           C  
ATOM   3557  C   LYS A 511      22.142 -23.199 -41.379  1.00 56.58           C  
ATOM   3558  O   LYS A 511      23.243 -23.463 -41.878  1.00 54.68           O  
ATOM   3559  CB  LYS A 511      21.896 -23.002 -38.887  1.00 54.05           C  
ATOM   3560  N   GLU A 512      21.011 -23.722 -41.848  1.00 56.16           N  
ATOM   3561  CA  GLU A 512      21.018 -24.697 -42.935  1.00 56.41           C  
ATOM   3562  C   GLU A 512      21.090 -24.054 -44.323  1.00 57.48           C  
ATOM   3563  O   GLU A 512      21.175 -24.780 -45.320  1.00 53.91           O  
ATOM   3564  CB  GLU A 512      19.781 -25.607 -42.831  1.00 53.82           C  
ATOM   3565  CG  GLU A 512      19.707 -26.458 -41.557  1.00 53.29           C  
ATOM   3566  N   SER A 513      21.080 -22.726 -44.418  1.00 56.95           N  
ATOM   3567  CA  SER A 513      21.207 -22.047 -45.697  1.00 55.50           C  
ATOM   3568  C   SER A 513      22.664 -21.682 -45.961  1.00 62.08           C  
ATOM   3569  O   SER A 513      23.376 -21.214 -45.068  1.00 62.11           O  
ATOM   3570  CB  SER A 513      20.341 -20.785 -45.731  1.00 58.96           C  
ATOM   3571  N   THR A 514      23.101 -21.908 -47.194  1.00 56.13           N  
ATOM   3572  CA  THR A 514      24.433 -21.575 -47.670  1.00 59.81           C  
ATOM   3573  C   THR A 514      24.299 -20.597 -48.830  1.00 60.02           C  
ATOM   3574  O   THR A 514      23.216 -20.461 -49.412  1.00 59.54           O  
ATOM   3575  CB  THR A 514      25.197 -22.832 -48.125  1.00 55.66           C  
ATOM   3576  OG1 THR A 514      24.525 -23.431 -49.243  1.00 57.38           O  
ATOM   3577  CG2 THR A 514      25.299 -23.846 -47.004  1.00 52.47           C  
ATOM   3578  N   PRO A 515      25.368 -19.891 -49.191  1.00 60.09           N  
ATOM   3579  CA  PRO A 515      25.280 -18.959 -50.319  1.00 62.24           C  
ATOM   3580  C   PRO A 515      25.082 -19.689 -51.638  1.00 61.12           C  
ATOM   3581  O   PRO A 515      25.368 -20.882 -51.774  1.00 57.16           O  
ATOM   3582  CB  PRO A 515      26.630 -18.236 -50.297  1.00 60.11           C  
ATOM   3583  CG  PRO A 515      27.204 -18.514 -48.947  1.00 62.84           C  
ATOM   3584  CD  PRO A 515      26.701 -19.862 -48.569  1.00 59.62           C  
ATOM   3585  N   ASP A 516      24.593 -18.939 -52.623  1.00 58.28           N  
ATOM   3586  CA  ASP A 516      24.529 -19.450 -53.983  1.00 60.56           C  
ATOM   3587  C   ASP A 516      25.914 -19.854 -54.465  1.00 63.10           C  
ATOM   3588  O   ASP A 516      26.914 -19.200 -54.161  1.00 62.48           O  
ATOM   3589  CB  ASP A 516      23.939 -18.399 -54.920  1.00 63.91           C  
ATOM   3590  CG  ASP A 516      22.473 -18.124 -54.639  1.00 66.41           C  
ATOM   3591  OD1 ASP A 516      22.064 -18.149 -53.451  1.00 74.37           O  
ATOM   3592  OD2 ASP A 516      21.726 -17.881 -55.610  1.00 70.48           O  
ATOM   3593  N   VAL A 517      25.972 -20.950 -55.203  1.00 60.68           N  
ATOM   3594  CA  VAL A 517      27.210 -21.416 -55.787  1.00 56.45           C  
ATOM   3595  C   VAL A 517      27.191 -21.057 -57.269  1.00 61.65           C  
ATOM   3596  O   VAL A 517      26.135 -20.830 -57.869  1.00 58.68           O  
ATOM   3597  CB  VAL A 517      27.404 -22.937 -55.569  1.00 57.06           C  
ATOM   3598  CG1 VAL A 517      26.682 -23.743 -56.656  1.00 52.58           C  
ATOM   3599  CG2 VAL A 517      28.879 -23.295 -55.501  1.00 58.92           C  
ATOM   3600  N   GLN A 518      28.375 -20.977 -57.870  1.00 59.01           N  
ATOM   3601  CA  GLN A 518      28.510 -20.710 -59.294  1.00 61.48           C  
ATOM   3602  C   GLN A 518      28.967 -21.976 -60.003  1.00 59.74           C  
ATOM   3603  O   GLN A 518      29.886 -22.657 -59.537  1.00 62.67           O  
ATOM   3604  CB  GLN A 518      29.516 -19.583 -59.563  1.00 65.94           C  
ATOM   3605  CG  GLN A 518      29.278 -18.299 -58.787  1.00 69.41           C  
ATOM   3606  CD  GLN A 518      28.046 -17.537 -59.247  1.00 72.49           C  
ATOM   3607  OE1 GLN A 518      27.324 -17.966 -60.156  1.00 73.29           O  
ATOM   3608  NE2 GLN A 518      27.797 -16.394 -58.614  1.00 74.62           N  
ATOM   3609  N   GLY A 519      28.345 -22.296 -61.128  1.00 55.58           N  
ATOM   3610  CA  GLY A 519      28.759 -23.479 -61.851  1.00 51.17           C  
ATOM   3611  C   GLY A 519      27.661 -24.015 -62.747  1.00 51.97           C  
ATOM   3612  O   GLY A 519      26.635 -23.371 -62.974  1.00 51.55           O  
ATOM   3613  N   GLN A 520      27.900 -25.227 -63.230  1.00 47.30           N  
ATOM   3614  CA  GLN A 520      27.088 -25.786 -64.291  1.00 54.83           C  
ATOM   3615  C   GLN A 520      26.943 -27.288 -64.104  1.00 53.70           C  
ATOM   3616  O   GLN A 520      27.860 -27.962 -63.620  1.00 48.99           O  
ATOM   3617  CB  GLN A 520      27.701 -25.486 -65.663  1.00 55.10           C  
ATOM   3618  CG  GLN A 520      27.499 -24.059 -66.149  1.00 58.30           C  
ATOM   3619  CD  GLN A 520      27.949 -23.879 -67.590  1.00 61.98           C  
ATOM   3620  OE1 GLN A 520      28.923 -24.498 -68.020  1.00 60.59           O  
ATOM   3621  NE2 GLN A 520      27.229 -23.048 -68.349  1.00 53.80           N  
ATOM   3622  N   PHE A 521      25.767 -27.793 -64.487  1.00 49.34           N  
ATOM   3623  CA  PHE A 521      25.522 -29.220 -64.574  1.00 48.84           C  
ATOM   3624  C   PHE A 521      26.230 -29.785 -65.800  1.00 52.99           C  
ATOM   3625  O   PHE A 521      26.559 -29.043 -66.727  1.00 53.46           O  
ATOM   3626  CB  PHE A 521      24.023 -29.502 -64.687  1.00 51.09           C  
ATOM   3627  CG  PHE A 521      23.229 -29.109 -63.478  1.00 47.12           C  
ATOM   3628  CD1 PHE A 521      23.136 -29.961 -62.395  1.00 46.79           C  
ATOM   3629  CD2 PHE A 521      22.561 -27.895 -63.438  1.00 46.06           C  
ATOM   3630  CE1 PHE A 521      22.403 -29.610 -61.273  1.00 45.45           C  
ATOM   3631  CE2 PHE A 521      21.822 -27.539 -62.330  1.00 50.00           C  
ATOM   3632  CZ  PHE A 521      21.745 -28.407 -61.237  1.00 45.27           C  
ATOM   3633  N   PRO A 522      26.457 -31.116 -65.839  1.00 53.12           N  
ATOM   3634  CA  PRO A 522      27.067 -31.729 -67.034  1.00 53.58           C  
ATOM   3635  C   PRO A 522      26.307 -31.400 -68.311  1.00 56.42           C  
ATOM   3636  O   PRO A 522      25.133 -31.011 -68.268  1.00 55.66           O  
ATOM   3637  CB  PRO A 522      27.011 -33.231 -66.733  1.00 55.37           C  
ATOM   3638  CG  PRO A 522      26.915 -33.328 -65.254  1.00 55.47           C  
ATOM   3639  CD  PRO A 522      26.234 -32.090 -64.756  1.00 49.93           C  
ATOM   3640  N   CYS A 523      26.972 -31.544 -69.460  1.00 57.36           N  
ATOM   3641  CA  CYS A 523      26.308 -31.244 -70.726  1.00 59.59           C  
ATOM   3642  C   CYS A 523      25.199 -32.243 -71.025  1.00 50.29           C  
ATOM   3643  O   CYS A 523      24.248 -31.908 -71.734  1.00 53.88           O  
ATOM   3644  CB  CYS A 523      27.325 -31.212 -71.875  1.00 66.44           C  
ATOM   3645  SG  CYS A 523      27.963 -29.545 -72.288  1.00 82.02           S  
ATOM   3646  N   ASP A 524      25.294 -33.453 -70.476  1.00 52.59           N  
ATOM   3647  CA  ASP A 524      24.304 -34.500 -70.673  1.00 56.04           C  
ATOM   3648  C   ASP A 524      23.351 -34.648 -69.482  1.00 50.62           C  
ATOM   3649  O   ASP A 524      22.760 -35.715 -69.300  1.00 49.80           O  
ATOM   3650  CB  ASP A 524      25.007 -35.825 -70.950  1.00 53.36           C  
ATOM   3651  CG  ASP A 524      25.697 -36.380 -69.718  1.00 64.33           C  
ATOM   3652  OD1 ASP A 524      26.105 -35.575 -68.846  1.00 64.10           O  
ATOM   3653  OD2 ASP A 524      25.818 -37.621 -69.616  1.00 74.39           O  
ATOM   3654  N   PHE A 525      23.218 -33.616 -68.655  1.00 48.79           N  
ATOM   3655  CA  PHE A 525      22.218 -33.626 -67.595  1.00 47.64           C  
ATOM   3656  C   PHE A 525      20.826 -33.650 -68.216  1.00 46.50           C  
ATOM   3657  O   PHE A 525      20.566 -32.956 -69.200  1.00 47.44           O  
ATOM   3658  CB  PHE A 525      22.403 -32.389 -66.718  1.00 48.38           C  
ATOM   3659  CG  PHE A 525      21.618 -32.405 -65.436  1.00 45.62           C  
ATOM   3660  CD1 PHE A 525      22.076 -33.113 -64.331  1.00 44.57           C  
ATOM   3661  CD2 PHE A 525      20.446 -31.669 -65.319  1.00 45.33           C  
ATOM   3662  CE1 PHE A 525      21.367 -33.101 -63.149  1.00 41.98           C  
ATOM   3663  CE2 PHE A 525      19.729 -31.657 -64.125  1.00 43.07           C  
ATOM   3664  CZ  PHE A 525      20.189 -32.375 -63.053  1.00 42.46           C  
ATOM   3665  N   SER A 526      19.930 -34.467 -67.663  1.00 44.04           N  
ATOM   3666  CA  SER A 526      18.581 -34.565 -68.215  1.00 43.66           C  
ATOM   3667  C   SER A 526      17.701 -33.469 -67.632  1.00 41.58           C  
ATOM   3668  O   SER A 526      17.466 -33.444 -66.428  1.00 43.26           O  
ATOM   3669  CB  SER A 526      17.965 -35.932 -67.922  1.00 42.29           C  
ATOM   3670  OG  SER A 526      18.804 -36.965 -68.395  1.00 49.21           O  
ATOM   3671  N   TRP A 527      17.220 -32.564 -68.472  1.00 42.19           N  
ATOM   3672  CA  TRP A 527      16.284 -31.526 -68.057  1.00 38.23           C  
ATOM   3673  C   TRP A 527      14.883 -31.958 -68.467  1.00 37.58           C  
ATOM   3674  O   TRP A 527      14.600 -32.103 -69.663  1.00 38.07           O  
ATOM   3675  CB  TRP A 527      16.641 -30.183 -68.687  1.00 36.94           C  
ATOM   3676  CG  TRP A 527      17.917 -29.649 -68.179  1.00 41.70           C  
ATOM   3677  CD1 TRP A 527      19.125 -29.639 -68.827  1.00 41.99           C  
ATOM   3678  CD2 TRP A 527      18.145 -29.063 -66.893  1.00 41.11           C  
ATOM   3679  NE1 TRP A 527      20.083 -29.067 -68.028  1.00 40.85           N  
ATOM   3680  CE2 TRP A 527      19.512 -28.709 -66.833  1.00 43.96           C  
ATOM   3681  CE3 TRP A 527      17.330 -28.801 -65.787  1.00 41.25           C  
ATOM   3682  CZ2 TRP A 527      20.076 -28.101 -65.718  1.00 42.33           C  
ATOM   3683  CZ3 TRP A 527      17.896 -28.198 -64.668  1.00 41.47           C  
ATOM   3684  CH2 TRP A 527      19.254 -27.852 -64.647  1.00 44.87           C  
ATOM   3685  N   GLY A 528      14.014 -32.171 -67.480  1.00 35.50           N  
ATOM   3686  CA  GLY A 528      12.759 -32.838 -67.722  1.00 35.61           C  
ATOM   3687  C   GLY A 528      11.571 -32.033 -67.239  1.00 33.92           C  
ATOM   3688  O   GLY A 528      11.694 -31.070 -66.485  1.00 31.19           O  
ATOM   3689  N   VAL A 529      10.405 -32.434 -67.732  1.00 33.19           N  
ATOM   3690  CA  VAL A 529       9.134 -31.984 -67.196  1.00 31.13           C  
ATOM   3691  C   VAL A 529       8.246 -33.219 -67.106  1.00 37.88           C  
ATOM   3692  O   VAL A 529       8.382 -34.160 -67.893  1.00 35.49           O  
ATOM   3693  CB  VAL A 529       8.511 -30.848 -68.052  1.00 37.65           C  
ATOM   3694  CG1 VAL A 529       8.005 -31.360 -69.405  1.00 34.68           C  
ATOM   3695  CG2 VAL A 529       7.397 -30.147 -67.291  1.00 37.46           C  
ATOM   3696  N   THR A 530       7.365 -33.238 -66.112  1.00 38.17           N  
ATOM   3697  CA  THR A 530       6.599 -34.425 -65.768  1.00 39.20           C  
ATOM   3698  C   THR A 530       5.117 -34.182 -66.004  1.00 38.71           C  
ATOM   3699  O   THR A 530       4.618 -33.070 -65.833  1.00 41.81           O  
ATOM   3700  CB  THR A 530       6.846 -34.823 -64.305  1.00 42.53           C  
ATOM   3701  OG1 THR A 530       8.205 -35.257 -64.164  1.00 44.93           O  
ATOM   3702  CG2 THR A 530       5.945 -35.957 -63.871  1.00 41.86           C  
ATOM   3703  N   GLU A 531       4.437 -35.215 -66.461  1.00 37.87           N  
ATOM   3704  CA  GLU A 531       2.990 -35.273 -66.498  1.00 40.59           C  
ATOM   3705  C   GLU A 531       2.623 -36.586 -65.823  1.00 42.12           C  
ATOM   3706  O   GLU A 531       3.485 -37.429 -65.586  1.00 43.63           O  
ATOM   3707  CB  GLU A 531       2.469 -35.182 -67.946  1.00 38.42           C  
ATOM   3708  CG  GLU A 531       1.018 -34.763 -68.109  1.00 51.58           C  
ATOM   3709  CD  GLU A 531       0.583 -33.621 -67.192  1.00 52.01           C  
ATOM   3710  OE1 GLU A 531       0.885 -32.428 -67.484  1.00 48.09           O  
ATOM   3711  OE2 GLU A 531      -0.071 -33.936 -66.168  1.00 50.56           O  
ATOM   3712  N   SER A 532       1.360 -36.757 -65.477  1.00 38.21           N  
ATOM   3713  CA  SER A 532       0.892 -37.991 -64.866  1.00 38.69           C  
ATOM   3714  C   SER A 532       0.175 -38.819 -65.945  1.00 41.88           C  
ATOM   3715  O   SER A 532       0.719 -38.919 -67.041  1.00 38.82           O  
ATOM   3716  CB  SER A 532       0.067 -37.671 -63.624  1.00 43.57           C  
ATOM   3717  OG  SER A 532      -0.983 -36.773 -63.938  1.00 47.39           O  
ATOM   3718  N   VAL A 533      -0.986 -39.405 -65.689  1.00 39.52           N  
ATOM   3719  CA  VAL A 533      -1.567 -40.366 -66.623  1.00 40.42           C  
ATOM   3720  C   VAL A 533      -2.181 -39.631 -67.804  1.00 42.58           C  
ATOM   3721  O   VAL A 533      -3.013 -38.736 -67.640  1.00 42.97           O  
ATOM   3722  CB  VAL A 533      -2.607 -41.247 -65.916  1.00 41.51           C  
ATOM   3723  CG1 VAL A 533      -3.105 -42.316 -66.876  1.00 40.41           C  
ATOM   3724  CG2 VAL A 533      -2.013 -41.856 -64.651  1.00 39.10           C  
ATOM   3725  N   LEU A 534      -1.768 -40.011 -69.013  1.00 41.84           N  
ATOM   3726  CA  LEU A 534      -2.331 -39.470 -70.242  1.00 41.02           C  
ATOM   3727  C   LEU A 534      -3.395 -40.432 -70.743  1.00 47.89           C  
ATOM   3728  O   LEU A 534      -3.106 -41.604 -71.007  1.00 48.63           O  
ATOM   3729  CB  LEU A 534      -1.263 -39.275 -71.314  1.00 43.26           C  
ATOM   3730  CG  LEU A 534      -0.106 -38.341 -70.985  1.00 42.27           C  
ATOM   3731  CD1 LEU A 534       0.810 -38.291 -72.184  1.00 41.35           C  
ATOM   3732  CD2 LEU A 534      -0.650 -36.969 -70.642  1.00 44.19           C  
ATOM   3733  N   LYS A 535      -4.612 -39.945 -70.868  1.00 45.43           N  
ATOM   3734  CA  LYS A 535      -5.677 -40.774 -71.404  1.00 49.73           C  
ATOM   3735  C   LYS A 535      -5.575 -40.821 -72.920  1.00 49.04           C  
ATOM   3736  O   LYS A 535      -5.425 -39.775 -73.560  1.00 48.03           O  
ATOM   3737  CB  LYS A 535      -7.042 -40.237 -70.991  1.00 51.53           C  
ATOM   3738  CG  LYS A 535      -7.399 -40.602 -69.558  1.00 61.52           C  
ATOM   3739  CD  LYS A 535      -7.063 -42.071 -69.220  1.00 53.36           C  
ATOM   3740  CE  LYS A 535      -7.567 -42.438 -67.837  1.00 59.49           C  
ATOM   3741  NZ  LYS A 535      -8.679 -41.534 -67.402  1.00 68.18           N  
ATOM   3742  N   PRO A 536      -5.646 -41.997 -73.524  1.00 47.11           N  
ATOM   3743  CA  PRO A 536      -5.636 -42.064 -74.985  1.00 49.72           C  
ATOM   3744  C   PRO A 536      -6.935 -41.507 -75.549  1.00 55.40           C  
ATOM   3745  O   PRO A 536      -7.972 -41.468 -74.880  1.00 54.91           O  
ATOM   3746  CB  PRO A 536      -5.466 -43.558 -75.281  1.00 48.45           C  
ATOM   3747  CG  PRO A 536      -5.862 -44.253 -74.014  1.00 48.56           C  
ATOM   3748  CD  PRO A 536      -5.639 -43.321 -72.882  1.00 48.12           C  
ATOM   3749  N   GLU A 537      -6.855 -41.045 -76.796  1.00 56.12           N  
ATOM   3750  CA  GLU A 537      -7.942 -40.293 -77.423  1.00 63.29           C  
ATOM   3751  C   GLU A 537      -8.771 -41.153 -78.378  1.00 63.40           C  
ATOM   3752  O   GLU A 537      -9.623 -41.929 -77.941  1.00 69.81           O  
ATOM   3753  CB  GLU A 537      -7.379 -39.073 -78.168  1.00 60.69           C  
ATOM   3754  N   GLN A 575      -2.483 -41.217 -89.137  1.00 71.96           N  
ATOM   3755  CA  GLN A 575      -1.596 -40.120 -88.749  1.00 78.50           C  
ATOM   3756  C   GLN A 575      -1.571 -39.903 -87.231  1.00 77.86           C  
ATOM   3757  O   GLN A 575      -2.554 -40.187 -86.538  1.00 76.06           O  
ATOM   3758  CB  GLN A 575      -2.016 -38.825 -89.450  1.00 74.36           C  
ATOM   3759  N   CYS A 576      -0.440 -39.400 -86.721  1.00 74.20           N  
ATOM   3760  CA  CYS A 576      -0.345 -39.059 -85.304  1.00 70.76           C  
ATOM   3761  C   CYS A 576      -1.066 -37.757 -84.985  1.00 76.87           C  
ATOM   3762  O   CYS A 576      -1.619 -37.612 -83.887  1.00 68.90           O  
ATOM   3763  CB  CYS A 576       1.120 -38.963 -84.868  1.00 65.73           C  
ATOM   3764  SG  CYS A 576       1.924 -40.578 -84.584  1.00 78.15           S  
ATOM   3765  N   THR A 577      -1.084 -36.816 -85.933  1.00 81.23           N  
ATOM   3766  CA  THR A 577      -1.756 -35.535 -85.745  1.00 78.17           C  
ATOM   3767  C   THR A 577      -3.261 -35.678 -85.550  1.00 77.18           C  
ATOM   3768  O   THR A 577      -3.917 -34.694 -85.187  1.00 77.91           O  
ATOM   3769  CB  THR A 577      -1.475 -34.624 -86.939  1.00 78.33           C  
ATOM   3770  N   ASP A 578      -3.820 -36.869 -85.786  1.00 79.41           N  
ATOM   3771  CA  ASP A 578      -5.237 -37.106 -85.529  1.00 73.89           C  
ATOM   3772  C   ASP A 578      -5.611 -36.723 -84.100  1.00 77.77           C  
ATOM   3773  O   ASP A 578      -6.564 -35.967 -83.875  1.00 80.50           O  
ATOM   3774  CB  ASP A 578      -5.575 -38.576 -85.800  1.00 74.99           C  
ATOM   3775  N   PHE A 579      -4.854 -37.223 -83.121  1.00 75.30           N  
ATOM   3776  CA  PHE A 579      -5.185 -37.025 -81.710  1.00 64.42           C  
ATOM   3777  C   PHE A 579      -4.994 -35.560 -81.301  1.00 66.40           C  
ATOM   3778  O   PHE A 579      -3.874 -35.034 -81.340  1.00 61.54           O  
ATOM   3779  CB  PHE A 579      -4.314 -37.933 -80.848  1.00 61.69           C  
ATOM   3780  CG  PHE A 579      -4.333 -39.390 -81.252  1.00 59.08           C  
ATOM   3781  CD1 PHE A 579      -5.378 -40.219 -80.874  1.00 59.06           C  
ATOM   3782  CD2 PHE A 579      -3.280 -39.940 -81.965  1.00 55.68           C  
ATOM   3783  CE1 PHE A 579      -5.380 -41.567 -81.220  1.00 58.16           C  
ATOM   3784  CE2 PHE A 579      -3.279 -41.280 -82.314  1.00 53.21           C  
ATOM   3785  CZ  PHE A 579      -4.327 -42.095 -81.940  1.00 54.23           C  
ATOM   3786  N   VAL A 580      -6.085 -34.910 -80.874  1.00 69.24           N  
ATOM   3787  CA  VAL A 580      -6.031 -33.488 -80.530  1.00 59.16           C  
ATOM   3788  C   VAL A 580      -5.246 -33.264 -79.242  1.00 58.14           C  
ATOM   3789  O   VAL A 580      -4.573 -32.233 -79.086  1.00 57.88           O  
ATOM   3790  CB  VAL A 580      -7.463 -32.910 -80.451  1.00 71.07           C  
ATOM   3791  CG1 VAL A 580      -8.358 -33.759 -79.541  1.00 62.86           C  
ATOM   3792  CG2 VAL A 580      -7.449 -31.439 -80.000  1.00 67.79           C  
ATOM   3793  N   ASN A 581      -5.295 -34.220 -78.307  1.00 60.56           N  
ATOM   3794  CA  ASN A 581      -4.475 -34.113 -77.102  1.00 56.34           C  
ATOM   3795  C   ASN A 581      -3.002 -33.962 -77.435  1.00 48.57           C  
ATOM   3796  O   ASN A 581      -2.256 -33.305 -76.699  1.00 48.17           O  
ATOM   3797  CB  ASN A 581      -4.655 -35.342 -76.219  1.00 57.22           C  
ATOM   3798  CG  ASN A 581      -5.916 -35.287 -75.430  1.00 67.31           C  
ATOM   3799  OD1 ASN A 581      -6.740 -34.389 -75.631  1.00 71.06           O  
ATOM   3800  ND2 ASN A 581      -6.094 -36.246 -74.522  1.00 65.03           N  
ATOM   3801  N   ILE A 582      -2.553 -34.610 -78.505  1.00 46.83           N  
ATOM   3802  CA  ILE A 582      -1.132 -34.603 -78.807  1.00 45.36           C  
ATOM   3803  C   ILE A 582      -0.703 -33.229 -79.291  1.00 44.51           C  
ATOM   3804  O   ILE A 582       0.333 -32.708 -78.865  1.00 41.15           O  
ATOM   3805  CB  ILE A 582      -0.804 -35.711 -79.815  1.00 47.26           C  
ATOM   3806  CG1 ILE A 582      -1.040 -37.061 -79.141  1.00 46.97           C  
ATOM   3807  CG2 ILE A 582       0.627 -35.579 -80.326  1.00 43.08           C  
ATOM   3808  CD1 ILE A 582      -0.686 -38.234 -80.003  1.00 53.74           C  
ATOM   3809  N   LYS A 583      -1.513 -32.600 -80.148  1.00 47.71           N  
ATOM   3810  CA  LYS A 583      -1.188 -31.267 -80.648  1.00 47.99           C  
ATOM   3811  C   LYS A 583      -0.893 -30.300 -79.505  1.00 44.04           C  
ATOM   3812  O   LYS A 583       0.138 -29.625 -79.503  1.00 44.22           O  
ATOM   3813  CB  LYS A 583      -2.333 -30.740 -81.521  1.00 50.07           C  
ATOM   3814  CG  LYS A 583      -2.058 -29.380 -82.152  1.00 56.92           C  
ATOM   3815  CD  LYS A 583      -3.162 -28.956 -83.130  1.00 67.08           C  
ATOM   3816  CE  LYS A 583      -4.342 -28.282 -82.415  1.00 68.62           C  
ATOM   3817  NZ  LYS A 583      -5.511 -28.062 -83.337  1.00 76.70           N  
ATOM   3818  N   LYS A 584      -1.770 -30.253 -78.496  1.00 44.14           N  
ATOM   3819  CA  LYS A 584      -1.581 -29.283 -77.425  1.00 44.45           C  
ATOM   3820  C   LYS A 584      -0.395 -29.647 -76.542  1.00 43.91           C  
ATOM   3821  O   LYS A 584       0.306 -28.756 -76.062  1.00 43.95           O  
ATOM   3822  CB  LYS A 584      -2.863 -29.144 -76.604  1.00 48.79           C  
ATOM   3823  CG  LYS A 584      -3.821 -28.041 -77.109  1.00 49.10           C  
ATOM   3824  N   GLN A 585      -0.129 -30.938 -76.338  1.00 41.46           N  
ATOM   3825  CA  GLN A 585       1.091 -31.323 -75.635  1.00 43.70           C  
ATOM   3826  C   GLN A 585       2.327 -30.820 -76.370  1.00 41.85           C  
ATOM   3827  O   GLN A 585       3.241 -30.269 -75.748  1.00 40.71           O  
ATOM   3828  CB  GLN A 585       1.159 -32.839 -75.465  1.00 42.92           C  
ATOM   3829  CG  GLN A 585       0.175 -33.399 -74.474  1.00 40.85           C  
ATOM   3830  CD  GLN A 585       0.279 -34.907 -74.377  1.00 47.41           C  
ATOM   3831  OE1 GLN A 585       1.156 -35.425 -73.682  1.00 51.38           O  
ATOM   3832  NE2 GLN A 585      -0.609 -35.624 -75.081  1.00 45.46           N  
ATOM   3833  N   LEU A 586       2.369 -31.000 -77.701  1.00 37.98           N  
ATOM   3834  CA  LEU A 586       3.517 -30.536 -78.485  1.00 39.72           C  
ATOM   3835  C   LEU A 586       3.661 -29.021 -78.418  1.00 38.70           C  
ATOM   3836  O   LEU A 586       4.777 -28.509 -78.286  1.00 39.40           O  
ATOM   3837  CB  LEU A 586       3.398 -30.987 -79.944  1.00 38.30           C  
ATOM   3838  CG  LEU A 586       3.300 -32.498 -80.176  1.00 43.68           C  
ATOM   3839  CD1 LEU A 586       2.983 -32.811 -81.652  1.00 39.28           C  
ATOM   3840  CD2 LEU A 586       4.580 -33.195 -79.716  1.00 42.07           C  
ATOM   3841  N   GLU A 587       2.545 -28.285 -78.479  1.00 36.36           N  
ATOM   3842  CA  GLU A 587       2.632 -26.829 -78.371  1.00 42.39           C  
ATOM   3843  C   GLU A 587       3.234 -26.400 -77.036  1.00 43.52           C  
ATOM   3844  O   GLU A 587       4.010 -25.435 -76.979  1.00 41.69           O  
ATOM   3845  CB  GLU A 587       1.251 -26.202 -78.556  1.00 43.05           C  
ATOM   3846  CG  GLU A 587       0.675 -26.485 -79.909  1.00 44.96           C  
ATOM   3847  CD  GLU A 587      -0.622 -25.753 -80.148  1.00 58.30           C  
ATOM   3848  OE1 GLU A 587      -1.179 -25.923 -81.260  1.00 63.79           O  
ATOM   3849  OE2 GLU A 587      -1.074 -25.013 -79.233  1.00 56.60           O  
ATOM   3850  N   MET A 588       2.902 -27.114 -75.952  1.00 40.29           N  
ATOM   3851  CA  MET A 588       3.486 -26.798 -74.650  1.00 38.39           C  
ATOM   3852  C   MET A 588       4.961 -27.176 -74.582  1.00 37.82           C  
ATOM   3853  O   MET A 588       5.790 -26.395 -74.099  1.00 39.19           O  
ATOM   3854  CB  MET A 588       2.700 -27.495 -73.540  1.00 39.55           C  
ATOM   3855  CG  MET A 588       1.410 -26.780 -73.224  1.00 43.21           C  
ATOM   3856  SD  MET A 588       0.328 -27.749 -72.174  1.00 48.32           S  
ATOM   3857  CE  MET A 588       1.281 -27.935 -70.750  1.00 47.00           C  
ATOM   3858  N   LEU A 589       5.315 -28.380 -75.038  1.00 38.54           N  
ATOM   3859  CA  LEU A 589       6.720 -28.779 -74.961  1.00 36.18           C  
ATOM   3860  C   LEU A 589       7.588 -27.899 -75.844  1.00 36.18           C  
ATOM   3861  O   LEU A 589       8.739 -27.612 -75.494  1.00 39.31           O  
ATOM   3862  CB  LEU A 589       6.878 -30.247 -75.357  1.00 40.79           C  
ATOM   3863  CG  LEU A 589       6.211 -31.262 -74.419  1.00 41.73           C  
ATOM   3864  CD1 LEU A 589       6.256 -32.656 -75.033  1.00 36.96           C  
ATOM   3865  CD2 LEU A 589       6.920 -31.238 -73.070  1.00 36.51           C  
ATOM   3866  N   ALA A 590       7.048 -27.446 -76.980  1.00 34.74           N  
ATOM   3867  CA  ALA A 590       7.807 -26.588 -77.885  1.00 40.95           C  
ATOM   3868  C   ALA A 590       8.127 -25.230 -77.270  1.00 41.91           C  
ATOM   3869  O   ALA A 590       9.022 -24.545 -77.764  1.00 41.61           O  
ATOM   3870  CB  ALA A 590       7.041 -26.400 -79.202  1.00 41.24           C  
ATOM   3871  N   ARG A 591       7.408 -24.815 -76.222  1.00 43.08           N  
ATOM   3872  CA  ARG A 591       7.716 -23.582 -75.504  1.00 41.48           C  
ATOM   3873  C   ARG A 591       8.760 -23.775 -74.410  1.00 40.83           C  
ATOM   3874  O   ARG A 591       9.247 -22.784 -73.853  1.00 41.88           O  
ATOM   3875  CB  ARG A 591       6.433 -22.989 -74.912  1.00 45.22           C  
ATOM   3876  CG  ARG A 591       5.824 -21.908 -75.796  1.00 52.93           C  
ATOM   3877  CD  ARG A 591       4.338 -21.707 -75.543  1.00 61.53           C  
ATOM   3878  NE  ARG A 591       3.701 -20.964 -76.639  1.00 77.23           N  
ATOM   3879  CZ  ARG A 591       2.388 -20.743 -76.756  1.00 79.05           C  
ATOM   3880  NH1 ARG A 591       1.530 -21.202 -75.837  1.00 72.11           N  
ATOM   3881  NH2 ARG A 591       1.932 -20.056 -77.801  1.00 73.97           N  
ATOM   3882  N   MET A 592       9.159 -25.010 -74.127  1.00 38.66           N  
ATOM   3883  CA  MET A 592      10.149 -25.292 -73.097  1.00 42.19           C  
ATOM   3884  C   MET A 592      11.410 -25.883 -73.710  1.00 40.88           C  
ATOM   3885  O   MET A 592      11.384 -26.474 -74.790  1.00 49.58           O  
ATOM   3886  CB  MET A 592       9.586 -26.260 -72.053  1.00 41.28           C  
ATOM   3887  CG  MET A 592       8.307 -25.787 -71.398  1.00 37.62           C  
ATOM   3888  SD  MET A 592       7.676 -27.056 -70.314  1.00 57.19           S  
ATOM   3889  CE  MET A 592       8.728 -26.879 -68.882  1.00 42.32           C  
ATOM   3890  N   LYS A 593      12.520 -25.755 -72.996  1.00 37.21           N  
ATOM   3891  CA  LYS A 593      13.796 -26.257 -73.485  1.00 44.86           C  
ATOM   3892  C   LYS A 593      14.211 -27.570 -72.823  1.00 39.14           C  
ATOM   3893  O   LYS A 593      15.400 -27.893 -72.797  1.00 38.69           O  
ATOM   3894  CB  LYS A 593      14.877 -25.194 -73.306  1.00 46.97           C  
ATOM   3895  CG  LYS A 593      14.577 -23.915 -74.072  1.00 45.73           C  
ATOM   3896  CD  LYS A 593      15.855 -23.306 -74.608  1.00 53.31           C  
ATOM   3897  CE  LYS A 593      15.577 -22.075 -75.467  1.00 61.04           C  
ATOM   3898  NZ  LYS A 593      15.894 -20.821 -74.713  1.00 62.35           N  
ATOM   3899  N   VAL A 594      13.250 -28.345 -72.311  1.00 38.10           N  
ATOM   3900  CA  VAL A 594      13.567 -29.643 -71.722  1.00 38.43           C  
ATOM   3901  C   VAL A 594      14.148 -30.591 -72.778  1.00 38.44           C  
ATOM   3902  O   VAL A 594      13.852 -30.492 -73.974  1.00 37.49           O  
ATOM   3903  CB  VAL A 594      12.308 -30.264 -71.086  1.00 38.73           C  
ATOM   3904  CG1 VAL A 594      11.845 -29.466 -69.884  1.00 38.06           C  
ATOM   3905  CG2 VAL A 594      11.200 -30.352 -72.113  1.00 38.49           C  
ATOM   3906  N   THR A 595      14.961 -31.539 -72.328  1.00 37.44           N  
ATOM   3907  CA  THR A 595      15.378 -32.638 -73.187  1.00 35.95           C  
ATOM   3908  C   THR A 595      14.566 -33.903 -72.965  1.00 37.19           C  
ATOM   3909  O   THR A 595      14.657 -34.825 -73.781  1.00 33.92           O  
ATOM   3910  CB  THR A 595      16.865 -32.963 -72.975  1.00 40.26           C  
ATOM   3911  OG1 THR A 595      17.100 -33.336 -71.611  1.00 38.14           O  
ATOM   3912  CG2 THR A 595      17.735 -31.764 -73.345  1.00 42.27           C  
ATOM   3913  N   HIS A 596      13.769 -33.965 -71.894  1.00 36.39           N  
ATOM   3914  CA  HIS A 596      13.077 -35.186 -71.504  1.00 36.24           C  
ATOM   3915  C   HIS A 596      11.669 -34.850 -71.043  1.00 34.67           C  
ATOM   3916  O   HIS A 596      11.421 -33.775 -70.499  1.00 34.63           O  
ATOM   3917  CB  HIS A 596      13.823 -35.928 -70.391  1.00 33.37           C  
ATOM   3918  CG  HIS A 596      15.056 -36.637 -70.856  1.00 37.83           C  
ATOM   3919  ND1 HIS A 596      16.252 -35.985 -71.078  1.00 39.46           N  
ATOM   3920  CD2 HIS A 596      15.274 -37.940 -71.159  1.00 36.21           C  
ATOM   3921  CE1 HIS A 596      17.158 -36.859 -71.482  1.00 39.47           C  
ATOM   3922  NE2 HIS A 596      16.589 -38.050 -71.549  1.00 44.35           N  
ATOM   3923  N   TYR A 597      10.750 -35.789 -71.277  1.00 34.28           N  
ATOM   3924  CA  TYR A 597       9.336 -35.649 -70.939  1.00 33.65           C  
ATOM   3925  C   TYR A 597       8.911 -36.927 -70.240  1.00 33.94           C  
ATOM   3926  O   TYR A 597       9.054 -38.019 -70.799  1.00 35.89           O  
ATOM   3927  CB  TYR A 597       8.492 -35.423 -72.194  1.00 32.29           C  
ATOM   3928  CG  TYR A 597       6.993 -35.313 -71.980  1.00 32.77           C  
ATOM   3929  CD1 TYR A 597       6.471 -34.630 -70.888  1.00 34.19           C  
ATOM   3930  CD2 TYR A 597       6.095 -35.852 -72.911  1.00 33.13           C  
ATOM   3931  CE1 TYR A 597       5.086 -34.494 -70.716  1.00 35.44           C  
ATOM   3932  CE2 TYR A 597       4.720 -35.714 -72.759  1.00 35.63           C  
ATOM   3933  CZ  TYR A 597       4.220 -35.040 -71.651  1.00 36.39           C  
ATOM   3934  OH  TYR A 597       2.853 -34.910 -71.482  1.00 41.66           O  
ATOM   3935  N   ARG A 598       8.396 -36.800 -69.029  1.00 34.18           N  
ATOM   3936  CA  ARG A 598       7.941 -37.946 -68.263  1.00 34.25           C  
ATOM   3937  C   ARG A 598       6.421 -37.967 -68.260  1.00 36.23           C  
ATOM   3938  O   ARG A 598       5.791 -36.953 -67.944  1.00 37.21           O  
ATOM   3939  CB  ARG A 598       8.494 -37.878 -66.845  1.00 36.78           C  
ATOM   3940  CG  ARG A 598       8.427 -39.172 -66.131  1.00 40.23           C  
ATOM   3941  CD  ARG A 598       8.619 -39.009 -64.640  1.00 39.57           C  
ATOM   3942  NE  ARG A 598       7.912 -40.105 -64.009  1.00 45.59           N  
ATOM   3943  CZ  ARG A 598       7.530 -40.144 -62.745  1.00 43.23           C  
ATOM   3944  NH1 ARG A 598       7.797 -39.136 -61.919  1.00 40.17           N  
ATOM   3945  NH2 ARG A 598       6.884 -41.214 -62.318  1.00 41.80           N  
ATOM   3946  N   PHE A 599       5.833 -39.106 -68.639  1.00 34.48           N  
ATOM   3947  CA  PHE A 599       4.384 -39.279 -68.570  1.00 33.44           C  
ATOM   3948  C   PHE A 599       4.050 -40.732 -68.232  1.00 34.15           C  
ATOM   3949  O   PHE A 599       4.886 -41.632 -68.349  1.00 32.39           O  
ATOM   3950  CB  PHE A 599       3.685 -38.849 -69.878  1.00 32.44           C  
ATOM   3951  CG  PHE A 599       4.018 -39.714 -71.057  1.00 34.45           C  
ATOM   3952  CD1 PHE A 599       5.141 -39.444 -71.837  1.00 34.71           C  
ATOM   3953  CD2 PHE A 599       3.221 -40.805 -71.382  1.00 35.16           C  
ATOM   3954  CE1 PHE A 599       5.446 -40.233 -72.918  1.00 34.69           C  
ATOM   3955  CE2 PHE A 599       3.521 -41.606 -72.464  1.00 38.25           C  
ATOM   3956  CZ  PHE A 599       4.641 -41.321 -73.235  1.00 34.21           C  
ATOM   3957  N   ALA A 600       2.804 -40.958 -67.821  1.00 35.62           N  
ATOM   3958  CA  ALA A 600       2.369 -42.271 -67.367  1.00 34.75           C  
ATOM   3959  C   ALA A 600       1.306 -42.852 -68.293  1.00 38.73           C  
ATOM   3960  O   ALA A 600       0.416 -42.132 -68.767  1.00 39.31           O  
ATOM   3961  CB  ALA A 600       1.835 -42.186 -65.938  1.00 35.60           C  
ATOM   3962  N   LEU A 601       1.393 -44.160 -68.538  1.00 35.63           N  
ATOM   3963  CA  LEU A 601       0.335 -44.864 -69.256  1.00 38.11           C  
ATOM   3964  C   LEU A 601      -0.824 -45.209 -68.315  1.00 36.15           C  
ATOM   3965  O   LEU A 601      -0.687 -45.213 -67.087  1.00 39.51           O  
ATOM   3966  CB  LEU A 601       0.868 -46.155 -69.891  1.00 35.59           C  
ATOM   3967  CG  LEU A 601       2.231 -46.136 -70.581  1.00 42.49           C  
ATOM   3968  CD1 LEU A 601       2.614 -47.547 -71.094  1.00 37.04           C  
ATOM   3969  CD2 LEU A 601       2.260 -45.113 -71.717  1.00 33.97           C  
ATOM   3970  N   ASP A 602      -1.974 -45.527 -68.903  1.00 36.48           N  
ATOM   3971  CA  ASP A 602      -3.118 -46.042 -68.150  1.00 39.90           C  
ATOM   3972  C   ASP A 602      -3.242 -47.537 -68.432  1.00 38.02           C  
ATOM   3973  O   ASP A 602      -3.619 -47.937 -69.539  1.00 38.13           O  
ATOM   3974  CB  ASP A 602      -4.402 -45.299 -68.507  1.00 42.26           C  
ATOM   3975  CG  ASP A 602      -5.627 -45.812 -67.721  1.00 45.81           C  
ATOM   3976  OD1 ASP A 602      -5.544 -46.066 -66.493  1.00 49.77           O  
ATOM   3977  OD2 ASP A 602      -6.681 -45.976 -68.360  1.00 47.87           O  
ATOM   3978  N   TRP A 603      -2.876 -48.353 -67.439  1.00 35.59           N  
ATOM   3979  CA  TRP A 603      -2.894 -49.809 -67.577  1.00 33.21           C  
ATOM   3980  C   TRP A 603      -4.255 -50.310 -68.050  1.00 39.71           C  
ATOM   3981  O   TRP A 603      -4.341 -51.167 -68.941  1.00 38.51           O  
ATOM   3982  CB  TRP A 603      -2.511 -50.422 -66.230  1.00 34.27           C  
ATOM   3983  CG  TRP A 603      -2.367 -51.913 -66.145  1.00 30.86           C  
ATOM   3984  CD1 TRP A 603      -2.556 -52.820 -67.135  1.00 35.96           C  
ATOM   3985  CD2 TRP A 603      -2.013 -52.657 -64.980  1.00 30.34           C  
ATOM   3986  NE1 TRP A 603      -2.336 -54.088 -66.662  1.00 31.25           N  
ATOM   3987  CE2 TRP A 603      -2.001 -54.012 -65.338  1.00 31.99           C  
ATOM   3988  CE3 TRP A 603      -1.701 -52.304 -63.660  1.00 37.45           C  
ATOM   3989  CZ2 TRP A 603      -1.690 -55.020 -64.431  1.00 31.66           C  
ATOM   3990  CZ3 TRP A 603      -1.378 -53.300 -62.766  1.00 34.58           C  
ATOM   3991  CH2 TRP A 603      -1.387 -54.646 -63.152  1.00 32.50           C  
ATOM   3992  N   ALA A 604      -5.335 -49.773 -67.476  1.00 37.13           N  
ATOM   3993  CA  ALA A 604      -6.671 -50.220 -67.857  1.00 39.45           C  
ATOM   3994  C   ALA A 604      -7.024 -49.828 -69.287  1.00 39.68           C  
ATOM   3995  O   ALA A 604      -7.768 -50.552 -69.953  1.00 46.49           O  
ATOM   3996  CB  ALA A 604      -7.710 -49.674 -66.872  1.00 42.91           C  
ATOM   3997  N   SER A 605      -6.504 -48.712 -69.797  1.00 39.52           N  
ATOM   3998  CA  SER A 605      -6.748 -48.394 -71.200  1.00 38.71           C  
ATOM   3999  C   SER A 605      -6.021 -49.367 -72.121  1.00 41.81           C  
ATOM   4000  O   SER A 605      -6.549 -49.751 -73.170  1.00 40.04           O  
ATOM   4001  CB  SER A 605      -6.317 -46.959 -71.513  1.00 43.20           C  
ATOM   4002  OG  SER A 605      -7.070 -46.006 -70.781  1.00 48.08           O  
ATOM   4003  N   VAL A 606      -4.796 -49.756 -71.762  1.00 38.45           N  
ATOM   4004  CA  VAL A 606      -4.015 -50.635 -72.625  1.00 35.45           C  
ATOM   4005  C   VAL A 606      -4.550 -52.060 -72.561  1.00 37.95           C  
ATOM   4006  O   VAL A 606      -4.686 -52.727 -73.592  1.00 37.93           O  
ATOM   4007  CB  VAL A 606      -2.523 -50.555 -72.247  1.00 40.89           C  
ATOM   4008  CG1 VAL A 606      -1.682 -51.576 -73.032  1.00 39.40           C  
ATOM   4009  CG2 VAL A 606      -2.008 -49.153 -72.508  1.00 40.90           C  
ATOM   4010  N   LEU A 607      -4.885 -52.542 -71.359  1.00 38.53           N  
ATOM   4011  CA  LEU A 607      -5.336 -53.921 -71.143  1.00 38.18           C  
ATOM   4012  C   LEU A 607      -6.650 -53.919 -70.371  1.00 40.44           C  
ATOM   4013  O   LEU A 607      -6.669 -54.166 -69.160  1.00 39.95           O  
ATOM   4014  CB  LEU A 607      -4.277 -54.737 -70.395  1.00 36.58           C  
ATOM   4015  CG  LEU A 607      -2.966 -55.002 -71.145  1.00 33.98           C  
ATOM   4016  CD1 LEU A 607      -1.990 -55.776 -70.272  1.00 34.89           C  
ATOM   4017  CD2 LEU A 607      -3.244 -55.772 -72.405  1.00 38.41           C  
ATOM   4018  N   PRO A 608      -7.773 -53.675 -71.050  1.00 41.58           N  
ATOM   4019  CA  PRO A 608      -9.056 -53.538 -70.326  1.00 41.41           C  
ATOM   4020  C   PRO A 608      -9.430 -54.752 -69.487  1.00 43.71           C  
ATOM   4021  O   PRO A 608      -9.984 -54.585 -68.397  1.00 44.94           O  
ATOM   4022  CB  PRO A 608     -10.069 -53.298 -71.456  1.00 40.87           C  
ATOM   4023  CG  PRO A 608      -9.256 -52.770 -72.615  1.00 39.58           C  
ATOM   4024  CD  PRO A 608      -7.900 -53.412 -72.497  1.00 43.31           C  
ATOM   4025  N   THR A 609      -9.126 -55.967 -69.942  1.00 41.05           N  
ATOM   4026  CA  THR A 609      -9.387 -57.173 -69.164  1.00 41.29           C  
ATOM   4027  C   THR A 609      -8.190 -57.631 -68.339  1.00 44.09           C  
ATOM   4028  O   THR A 609      -8.316 -58.598 -67.577  1.00 44.41           O  
ATOM   4029  CB  THR A 609      -9.791 -58.323 -70.081  1.00 43.35           C  
ATOM   4030  OG1 THR A 609      -8.614 -58.813 -70.741  1.00 46.42           O  
ATOM   4031  CG2 THR A 609     -10.790 -57.858 -71.122  1.00 43.06           C  
ATOM   4032  N   GLY A 610      -7.038 -56.976 -68.473  1.00 40.70           N  
ATOM   4033  CA  GLY A 610      -5.817 -57.450 -67.860  1.00 39.26           C  
ATOM   4034  C   GLY A 610      -5.093 -58.520 -68.647  1.00 43.26           C  
ATOM   4035  O   GLY A 610      -3.948 -58.837 -68.311  1.00 44.50           O  
ATOM   4036  N   GLN A 611      -5.712 -59.081 -69.688  1.00 42.70           N  
ATOM   4037  CA  GLN A 611      -5.124 -60.164 -70.471  1.00 44.60           C  
ATOM   4038  C   GLN A 611      -4.530 -59.621 -71.761  1.00 38.35           C  
ATOM   4039  O   GLN A 611      -5.109 -58.742 -72.404  1.00 38.92           O  
ATOM   4040  CB  GLN A 611      -6.165 -61.244 -70.805  1.00 43.95           C  
ATOM   4041  CG  GLN A 611      -6.615 -62.081 -69.612  1.00 46.65           C  
ATOM   4042  CD  GLN A 611      -7.663 -63.127 -69.989  1.00 51.31           C  
ATOM   4043  OE1 GLN A 611      -8.542 -62.874 -70.815  1.00 55.68           O  
ATOM   4044  NE2 GLN A 611      -7.567 -64.308 -69.388  1.00 54.01           N  
ATOM   4045  N   LEU A 612      -3.388 -60.181 -72.159  1.00 42.38           N  
ATOM   4046  CA  LEU A 612      -2.698 -59.674 -73.341  1.00 38.59           C  
ATOM   4047  C   LEU A 612      -3.450 -60.009 -74.622  1.00 42.52           C  
ATOM   4048  O   LEU A 612      -3.348 -59.269 -75.607  1.00 40.75           O  
ATOM   4049  CB  LEU A 612      -1.277 -60.228 -73.384  1.00 39.50           C  
ATOM   4050  CG  LEU A 612      -0.177 -59.279 -72.908  1.00 39.53           C  
ATOM   4051  CD1 LEU A 612      -0.482 -58.748 -71.529  1.00 41.65           C  
ATOM   4052  CD2 LEU A 612       1.181 -59.967 -72.909  1.00 44.21           C  
ATOM   4053  N   SER A 613      -4.218 -61.104 -74.633  1.00 39.91           N  
ATOM   4054  CA  SER A 613      -4.987 -61.448 -75.829  1.00 41.43           C  
ATOM   4055  C   SER A 613      -6.036 -60.400 -76.183  1.00 42.72           C  
ATOM   4056  O   SER A 613      -6.555 -60.432 -77.301  1.00 47.92           O  
ATOM   4057  CB  SER A 613      -5.678 -62.798 -75.651  1.00 41.83           C  
ATOM   4058  OG  SER A 613      -6.600 -62.739 -74.564  1.00 46.72           O  
ATOM   4059  N   ALA A 614      -6.353 -59.474 -75.273  1.00 44.34           N  
ATOM   4060  CA  ALA A 614      -7.346 -58.427 -75.489  1.00 41.07           C  
ATOM   4061  C   ALA A 614      -6.719 -57.033 -75.408  1.00 40.13           C  
ATOM   4062  O   ALA A 614      -7.315 -56.093 -74.873  1.00 41.52           O  
ATOM   4063  CB  ALA A 614      -8.493 -58.562 -74.488  1.00 40.86           C  
ATOM   4064  N   VAL A 615      -5.493 -56.890 -75.918  1.00 36.51           N  
ATOM   4065  CA  VAL A 615      -4.818 -55.596 -75.922  1.00 37.26           C  
ATOM   4066  C   VAL A 615      -5.637 -54.588 -76.724  1.00 41.09           C  
ATOM   4067  O   VAL A 615      -6.225 -54.922 -77.758  1.00 42.79           O  
ATOM   4068  CB  VAL A 615      -3.395 -55.749 -76.494  1.00 41.23           C  
ATOM   4069  CG1 VAL A 615      -3.435 -56.451 -77.850  1.00 37.65           C  
ATOM   4070  CG2 VAL A 615      -2.702 -54.389 -76.632  1.00 39.94           C  
ATOM   4071  N   ASN A 616      -5.709 -53.351 -76.241  1.00 41.74           N  
ATOM   4072  CA  ASN A 616      -6.334 -52.276 -77.013  1.00 40.19           C  
ATOM   4073  C   ASN A 616      -5.223 -51.618 -77.823  1.00 44.49           C  
ATOM   4074  O   ASN A 616      -4.462 -50.793 -77.305  1.00 40.96           O  
ATOM   4075  CB  ASN A 616      -7.050 -51.281 -76.103  1.00 38.64           C  
ATOM   4076  CG  ASN A 616      -7.469 -49.997 -76.836  1.00 45.14           C  
ATOM   4077  OD1 ASN A 616      -7.420 -49.905 -78.070  1.00 42.09           O  
ATOM   4078  ND2 ASN A 616      -7.860 -48.993 -76.063  1.00 45.42           N  
ATOM   4079  N   ARG A 617      -5.129 -51.984 -79.102  1.00 38.65           N  
ATOM   4080  CA  ARG A 617      -4.010 -51.515 -79.912  1.00 46.22           C  
ATOM   4081  C   ARG A 617      -4.124 -50.039 -80.272  1.00 43.49           C  
ATOM   4082  O   ARG A 617      -3.101 -49.400 -80.530  1.00 41.97           O  
ATOM   4083  CB  ARG A 617      -3.878 -52.398 -81.157  1.00 41.94           C  
ATOM   4084  CG  ARG A 617      -3.425 -53.804 -80.767  1.00 45.43           C  
ATOM   4085  CD  ARG A 617      -3.187 -54.719 -81.934  1.00 51.07           C  
ATOM   4086  NE  ARG A 617      -1.937 -54.393 -82.610  1.00 59.13           N  
ATOM   4087  CZ  ARG A 617      -1.515 -55.020 -83.700  1.00 53.64           C  
ATOM   4088  NH1 ARG A 617      -2.252 -55.996 -84.207  1.00 56.84           N  
ATOM   4089  NH2 ARG A 617      -0.370 -54.680 -84.282  1.00 51.29           N  
ATOM   4090  N   GLN A 618      -5.334 -49.477 -80.257  1.00 46.71           N  
ATOM   4091  CA  GLN A 618      -5.481 -48.036 -80.432  1.00 46.25           C  
ATOM   4092  C   GLN A 618      -4.782 -47.272 -79.306  1.00 42.28           C  
ATOM   4093  O   GLN A 618      -4.110 -46.262 -79.551  1.00 41.08           O  
ATOM   4094  CB  GLN A 618      -6.969 -47.677 -80.506  1.00 47.61           C  
ATOM   4095  CG  GLN A 618      -7.298 -46.452 -81.355  1.00 55.16           C  
ATOM   4096  N   ALA A 619      -4.910 -47.752 -78.065  1.00 38.49           N  
ATOM   4097  CA  ALA A 619      -4.236 -47.097 -76.945  1.00 40.54           C  
ATOM   4098  C   ALA A 619      -2.725 -47.140 -77.116  1.00 41.23           C  
ATOM   4099  O   ALA A 619      -2.035 -46.134 -76.900  1.00 39.32           O  
ATOM   4100  CB  ALA A 619      -4.645 -47.746 -75.621  1.00 40.34           C  
ATOM   4101  N   LEU A 620      -2.188 -48.289 -77.523  1.00 41.10           N  
ATOM   4102  CA  LEU A 620      -0.749 -48.365 -77.753  1.00 42.92           C  
ATOM   4103  C   LEU A 620      -0.320 -47.430 -78.880  1.00 44.46           C  
ATOM   4104  O   LEU A 620       0.747 -46.803 -78.799  1.00 36.65           O  
ATOM   4105  CB  LEU A 620      -0.336 -49.804 -78.050  1.00 39.80           C  
ATOM   4106  CG  LEU A 620      -0.288 -50.682 -76.802  1.00 46.71           C  
ATOM   4107  CD1 LEU A 620      -0.048 -52.116 -77.231  1.00 47.12           C  
ATOM   4108  CD2 LEU A 620       0.787 -50.188 -75.782  1.00 40.21           C  
ATOM   4109  N   ARG A 621      -1.148 -47.297 -79.928  1.00 40.21           N  
ATOM   4110  CA  ARG A 621      -0.797 -46.365 -80.996  1.00 40.94           C  
ATOM   4111  C   ARG A 621      -0.773 -44.924 -80.488  1.00 44.55           C  
ATOM   4112  O   ARG A 621       0.106 -44.137 -80.873  1.00 39.46           O  
ATOM   4113  CB  ARG A 621      -1.752 -46.500 -82.185  1.00 43.75           C  
ATOM   4114  CG  ARG A 621      -1.296 -45.691 -83.405  1.00 47.32           C  
ATOM   4115  CD  ARG A 621      -2.111 -46.008 -84.655  1.00 57.87           C  
ATOM   4116  NE  ARG A 621      -3.463 -45.473 -84.556  1.00 58.77           N  
ATOM   4117  CZ  ARG A 621      -3.851 -44.293 -85.037  1.00 61.95           C  
ATOM   4118  NH1 ARG A 621      -2.994 -43.503 -85.680  1.00 59.10           N  
ATOM   4119  NH2 ARG A 621      -5.113 -43.909 -84.874  1.00 61.49           N  
ATOM   4120  N   TYR A 622      -1.711 -44.559 -79.606  1.00 36.76           N  
ATOM   4121  CA  TYR A 622      -1.685 -43.209 -79.052  1.00 39.29           C  
ATOM   4122  C   TYR A 622      -0.379 -42.954 -78.292  1.00 38.33           C  
ATOM   4123  O   TYR A 622       0.278 -41.929 -78.496  1.00 37.46           O  
ATOM   4124  CB  TYR A 622      -2.903 -42.972 -78.157  1.00 38.62           C  
ATOM   4125  CG  TYR A 622      -2.829 -41.688 -77.355  1.00 41.22           C  
ATOM   4126  CD1 TYR A 622      -3.223 -40.472 -77.904  1.00 45.26           C  
ATOM   4127  CD2 TYR A 622      -2.374 -41.693 -76.040  1.00 43.82           C  
ATOM   4128  CE1 TYR A 622      -3.161 -39.294 -77.169  1.00 45.93           C  
ATOM   4129  CE2 TYR A 622      -2.309 -40.511 -75.290  1.00 44.99           C  
ATOM   4130  CZ  TYR A 622      -2.693 -39.319 -75.863  1.00 47.58           C  
ATOM   4131  OH  TYR A 622      -2.623 -38.160 -75.115  1.00 53.18           O  
ATOM   4132  N   TYR A 623       0.021 -43.878 -77.419  1.00 38.15           N  
ATOM   4133  CA  TYR A 623       1.218 -43.642 -76.617  1.00 38.69           C  
ATOM   4134  C   TYR A 623       2.464 -43.629 -77.484  1.00 36.66           C  
ATOM   4135  O   TYR A 623       3.400 -42.861 -77.238  1.00 35.26           O  
ATOM   4136  CB  TYR A 623       1.333 -44.700 -75.528  1.00 36.37           C  
ATOM   4137  CG  TYR A 623       0.277 -44.558 -74.460  1.00 38.46           C  
ATOM   4138  CD1 TYR A 623       0.072 -43.344 -73.825  1.00 36.61           C  
ATOM   4139  CD2 TYR A 623      -0.519 -45.637 -74.090  1.00 37.49           C  
ATOM   4140  CE1 TYR A 623      -0.882 -43.204 -72.845  1.00 37.49           C  
ATOM   4141  CE2 TYR A 623      -1.491 -45.505 -73.104  1.00 35.50           C  
ATOM   4142  CZ  TYR A 623      -1.667 -44.291 -72.491  1.00 39.90           C  
ATOM   4143  OH  TYR A 623      -2.624 -44.153 -71.519  1.00 38.48           O  
ATOM   4144  N   ARG A 624       2.492 -44.468 -78.509  1.00 35.52           N  
ATOM   4145  CA  ARG A 624       3.617 -44.451 -79.426  1.00 37.05           C  
ATOM   4146  C   ARG A 624       3.692 -43.126 -80.186  1.00 39.33           C  
ATOM   4147  O   ARG A 624       4.785 -42.602 -80.430  1.00 35.18           O  
ATOM   4148  CB  ARG A 624       3.512 -45.637 -80.377  1.00 34.90           C  
ATOM   4149  CG  ARG A 624       4.841 -45.956 -80.986  1.00 41.26           C  
ATOM   4150  CD  ARG A 624       4.766 -47.127 -81.934  1.00 44.32           C  
ATOM   4151  NE  ARG A 624       5.941 -47.097 -82.785  1.00 45.59           N  
ATOM   4152  CZ  ARG A 624       7.123 -47.562 -82.420  1.00 46.71           C  
ATOM   4153  NH1 ARG A 624       7.264 -48.108 -81.216  1.00 46.74           N  
ATOM   4154  NH2 ARG A 624       8.157 -47.480 -83.256  1.00 40.91           N  
ATOM   4155  N   CYS A 625       2.537 -42.561 -80.553  1.00 35.03           N  
ATOM   4156  CA  CYS A 625       2.516 -41.225 -81.148  1.00 40.02           C  
ATOM   4157  C   CYS A 625       3.048 -40.150 -80.196  1.00 39.90           C  
ATOM   4158  O   CYS A 625       3.788 -39.259 -80.628  1.00 40.05           O  
ATOM   4159  CB  CYS A 625       1.103 -40.875 -81.614  1.00 44.66           C  
ATOM   4160  SG  CYS A 625       0.690 -41.570 -83.248  1.00 68.54           S  
ATOM   4161  N   VAL A 626       2.677 -40.191 -78.909  1.00 34.98           N  
ATOM   4162  CA  VAL A 626       3.227 -39.214 -77.964  1.00 36.64           C  
ATOM   4163  C   VAL A 626       4.753 -39.244 -78.021  1.00 39.49           C  
ATOM   4164  O   VAL A 626       5.417 -38.207 -78.157  1.00 37.22           O  
ATOM   4165  CB  VAL A 626       2.715 -39.477 -76.531  1.00 37.37           C  
ATOM   4166  CG1 VAL A 626       3.404 -38.525 -75.535  1.00 34.79           C  
ATOM   4167  CG2 VAL A 626       1.186 -39.324 -76.444  1.00 36.91           C  
ATOM   4168  N   VAL A 627       5.322 -40.450 -77.984  1.00 31.64           N  
ATOM   4169  CA  VAL A 627       6.767 -40.599 -77.927  1.00 37.33           C  
ATOM   4170  C   VAL A 627       7.404 -40.160 -79.238  1.00 36.49           C  
ATOM   4171  O   VAL A 627       8.381 -39.401 -79.246  1.00 35.97           O  
ATOM   4172  CB  VAL A 627       7.129 -42.054 -77.581  1.00 38.16           C  
ATOM   4173  CG1 VAL A 627       8.626 -42.287 -77.781  1.00 32.34           C  
ATOM   4174  CG2 VAL A 627       6.674 -42.372 -76.149  1.00 34.96           C  
ATOM   4175  N   SER A 628       6.864 -40.626 -80.367  1.00 33.93           N  
ATOM   4176  CA  SER A 628       7.495 -40.310 -81.649  1.00 39.40           C  
ATOM   4177  C   SER A 628       7.333 -38.833 -81.992  1.00 38.31           C  
ATOM   4178  O   SER A 628       8.257 -38.209 -82.516  1.00 39.55           O  
ATOM   4179  CB  SER A 628       6.934 -41.199 -82.765  1.00 37.54           C  
ATOM   4180  OG  SER A 628       5.573 -40.899 -83.030  1.00 46.93           O  
ATOM   4181  N   GLU A 629       6.190 -38.239 -81.674  1.00 35.00           N  
ATOM   4182  CA  GLU A 629       6.081 -36.801 -81.890  1.00 40.93           C  
ATOM   4183  C   GLU A 629       7.036 -36.034 -80.981  1.00 40.83           C  
ATOM   4184  O   GLU A 629       7.632 -35.033 -81.403  1.00 39.41           O  
ATOM   4185  CB  GLU A 629       4.635 -36.350 -81.691  1.00 42.40           C  
ATOM   4186  CG  GLU A 629       3.731 -36.844 -82.811  1.00 44.91           C  
ATOM   4187  CD  GLU A 629       4.210 -36.378 -84.193  1.00 56.02           C  
ATOM   4188  OE1 GLU A 629       4.407 -37.239 -85.092  1.00 56.33           O  
ATOM   4189  OE2 GLU A 629       4.414 -35.146 -84.373  1.00 55.49           O  
ATOM   4190  N   GLY A 630       7.207 -36.498 -79.738  1.00 37.18           N  
ATOM   4191  CA  GLY A 630       8.178 -35.876 -78.852  1.00 33.30           C  
ATOM   4192  C   GLY A 630       9.590 -35.926 -79.402  1.00 38.12           C  
ATOM   4193  O   GLY A 630      10.307 -34.924 -79.380  1.00 36.87           O  
ATOM   4194  N   LEU A 631       9.993 -37.087 -79.940  1.00 38.35           N  
ATOM   4195  CA  LEU A 631      11.320 -37.234 -80.536  1.00 37.63           C  
ATOM   4196  C   LEU A 631      11.539 -36.277 -81.706  1.00 38.67           C  
ATOM   4197  O   LEU A 631      12.662 -35.798 -81.905  1.00 39.80           O  
ATOM   4198  CB  LEU A 631      11.539 -38.683 -80.978  1.00 34.09           C  
ATOM   4199  CG  LEU A 631      11.847 -39.654 -79.818  1.00 39.81           C  
ATOM   4200  CD1 LEU A 631      11.917 -41.112 -80.298  1.00 36.24           C  
ATOM   4201  CD2 LEU A 631      13.159 -39.291 -79.109  1.00 36.04           C  
ATOM   4202  N   LYS A 632      10.494 -35.970 -82.481  1.00 37.11           N  
ATOM   4203  CA  LYS A 632      10.637 -34.972 -83.541  1.00 37.15           C  
ATOM   4204  C   LYS A 632      10.999 -33.602 -82.977  1.00 40.09           C  
ATOM   4205  O   LYS A 632      11.630 -32.797 -83.668  1.00 41.13           O  
ATOM   4206  CB  LYS A 632       9.349 -34.856 -84.353  1.00 38.09           C  
ATOM   4207  CG  LYS A 632       8.976 -36.052 -85.206  1.00 43.43           C  
ATOM   4208  CD  LYS A 632       7.794 -35.648 -86.093  1.00 46.82           C  
ATOM   4209  CE  LYS A 632       7.225 -36.805 -86.863  1.00 48.56           C  
ATOM   4210  NZ  LYS A 632       5.946 -36.362 -87.500  1.00 53.16           N  
ATOM   4211  N   LEU A 633      10.593 -33.306 -81.742  1.00 39.14           N  
ATOM   4212  CA  LEU A 633      11.027 -32.077 -81.096  1.00 37.37           C  
ATOM   4213  C   LEU A 633      12.389 -32.207 -80.447  1.00 36.02           C  
ATOM   4214  O   LEU A 633      12.871 -31.234 -79.859  1.00 42.30           O  
ATOM   4215  CB  LEU A 633      10.034 -31.632 -80.030  1.00 30.15           C  
ATOM   4216  CG  LEU A 633       8.587 -31.330 -80.434  1.00 41.72           C  
ATOM   4217  CD1 LEU A 633       7.766 -30.936 -79.204  1.00 36.22           C  
ATOM   4218  CD2 LEU A 633       8.502 -30.247 -81.520  1.00 41.20           C  
ATOM   4219  N   GLY A 634      13.013 -33.374 -80.514  1.00 38.41           N  
ATOM   4220  CA  GLY A 634      14.273 -33.559 -79.819  1.00 37.25           C  
ATOM   4221  C   GLY A 634      14.103 -33.876 -78.353  1.00 37.30           C  
ATOM   4222  O   GLY A 634      14.999 -33.593 -77.554  1.00 35.21           O  
ATOM   4223  N   ILE A 635      12.973 -34.459 -77.967  1.00 35.23           N  
ATOM   4224  CA  ILE A 635      12.666 -34.730 -76.562  1.00 37.36           C  
ATOM   4225  C   ILE A 635      12.463 -36.230 -76.389  1.00 34.42           C  
ATOM   4226  O   ILE A 635      11.641 -36.834 -77.091  1.00 35.95           O  
ATOM   4227  CB  ILE A 635      11.435 -33.945 -76.102  1.00 36.31           C  
ATOM   4228  CG1 ILE A 635      11.667 -32.449 -76.344  1.00 36.04           C  
ATOM   4229  CG2 ILE A 635      11.123 -34.241 -74.633  1.00 34.29           C  
ATOM   4230  CD1 ILE A 635      10.469 -31.589 -75.984  1.00 38.67           C  
ATOM   4231  N   SER A 636      13.222 -36.828 -75.471  1.00 32.55           N  
ATOM   4232  CA  SER A 636      13.139 -38.252 -75.159  1.00 37.52           C  
ATOM   4233  C   SER A 636      12.098 -38.504 -74.078  1.00 36.47           C  
ATOM   4234  O   SER A 636      11.855 -37.657 -73.214  1.00 40.63           O  
ATOM   4235  CB  SER A 636      14.485 -38.792 -74.669  1.00 32.86           C  
ATOM   4236  OG  SER A 636      15.473 -38.657 -75.655  1.00 39.89           O  
ATOM   4237  N   ALA A 637      11.508 -39.691 -74.108  1.00 36.55           N  
ATOM   4238  CA  ALA A 637      10.441 -40.038 -73.181  1.00 35.53           C  
ATOM   4239  C   ALA A 637      10.982 -40.865 -72.020  1.00 36.23           C  
ATOM   4240  O   ALA A 637      11.790 -41.781 -72.217  1.00 34.66           O  
ATOM   4241  CB  ALA A 637       9.336 -40.814 -73.892  1.00 35.16           C  
ATOM   4242  N   MET A 638      10.553 -40.519 -70.809  1.00 33.01           N  
ATOM   4243  CA  MET A 638      10.589 -41.426 -69.667  1.00 35.03           C  
ATOM   4244  C   MET A 638       9.155 -41.841 -69.355  1.00 35.68           C  
ATOM   4245  O   MET A 638       8.330 -40.989 -69.002  1.00 36.26           O  
ATOM   4246  CB  MET A 638      11.222 -40.774 -68.444  1.00 32.74           C  
ATOM   4247  CG  MET A 638      11.195 -41.672 -67.214  1.00 36.51           C  
ATOM   4248  SD  MET A 638      11.900 -40.926 -65.727  1.00 42.03           S  
ATOM   4249  CE  MET A 638      13.643 -41.262 -65.956  1.00 36.40           C  
ATOM   4250  N   VAL A 639       8.857 -43.137 -69.476  1.00 31.92           N  
ATOM   4251  CA  VAL A 639       7.475 -43.623 -69.462  1.00 34.61           C  
ATOM   4252  C   VAL A 639       7.214 -44.364 -68.151  1.00 34.00           C  
ATOM   4253  O   VAL A 639       7.921 -45.319 -67.815  1.00 30.52           O  
ATOM   4254  CB  VAL A 639       7.166 -44.513 -70.682  1.00 33.59           C  
ATOM   4255  CG1 VAL A 639       5.841 -45.224 -70.506  1.00 33.35           C  
ATOM   4256  CG2 VAL A 639       7.088 -43.673 -71.960  1.00 37.57           C  
ATOM   4257  N   THR A 640       6.184 -43.934 -67.420  1.00 33.12           N  
ATOM   4258  CA  THR A 640       5.763 -44.603 -66.197  1.00 32.86           C  
ATOM   4259  C   THR A 640       4.661 -45.602 -66.526  1.00 32.06           C  
ATOM   4260  O   THR A 640       3.646 -45.235 -67.125  1.00 33.64           O  
ATOM   4261  CB  THR A 640       5.264 -43.587 -65.174  1.00 34.48           C  
ATOM   4262  OG1 THR A 640       6.343 -42.723 -64.818  1.00 34.71           O  
ATOM   4263  CG2 THR A 640       4.741 -44.295 -63.925  1.00 34.15           C  
ATOM   4264  N   LEU A 641       4.858 -46.863 -66.137  1.00 33.44           N  
ATOM   4265  CA  LEU A 641       3.891 -47.898 -66.496  1.00 33.10           C  
ATOM   4266  C   LEU A 641       2.629 -47.812 -65.639  1.00 35.36           C  
ATOM   4267  O   LEU A 641       1.517 -48.067 -66.115  1.00 33.53           O  
ATOM   4268  CB  LEU A 641       4.531 -49.279 -66.346  1.00 34.28           C  
ATOM   4269  CG  LEU A 641       5.723 -49.637 -67.233  1.00 33.68           C  
ATOM   4270  CD1 LEU A 641       6.185 -51.048 -66.927  1.00 30.32           C  
ATOM   4271  CD2 LEU A 641       5.342 -49.508 -68.688  1.00 34.63           C  
ATOM   4272  N   TYR A 642       2.779 -47.470 -64.371  1.00 35.63           N  
ATOM   4273  CA  TYR A 642       1.661 -47.575 -63.447  1.00 36.50           C  
ATOM   4274  C   TYR A 642       1.770 -46.432 -62.458  1.00 36.34           C  
ATOM   4275  O   TYR A 642       2.779 -46.313 -61.751  1.00 37.95           O  
ATOM   4276  CB  TYR A 642       1.662 -48.930 -62.732  1.00 36.00           C  
ATOM   4277  CG  TYR A 642       0.544 -49.097 -61.723  1.00 36.55           C  
ATOM   4278  CD1 TYR A 642      -0.781 -48.819 -62.063  1.00 36.68           C  
ATOM   4279  CD2 TYR A 642       0.814 -49.540 -60.433  1.00 37.30           C  
ATOM   4280  CE1 TYR A 642      -1.807 -48.975 -61.136  1.00 40.61           C  
ATOM   4281  CE2 TYR A 642      -0.195 -49.703 -59.502  1.00 41.80           C  
ATOM   4282  CZ  TYR A 642      -1.499 -49.416 -59.857  1.00 41.84           C  
ATOM   4283  OH  TYR A 642      -2.484 -49.577 -58.933  1.00 45.85           O  
ATOM   4284  N   TYR A 643       0.741 -45.597 -62.428  1.00 34.66           N  
ATOM   4285  CA  TYR A 643       0.733 -44.341 -61.675  1.00 39.96           C  
ATOM   4286  C   TYR A 643      -0.530 -44.330 -60.821  1.00 36.14           C  
ATOM   4287  O   TYR A 643      -1.520 -43.677 -61.163  1.00 44.70           O  
ATOM   4288  CB  TYR A 643       0.784 -43.147 -62.636  1.00 37.33           C  
ATOM   4289  CG  TYR A 643       1.133 -41.793 -62.034  1.00 42.19           C  
ATOM   4290  CD1 TYR A 643       0.244 -41.115 -61.206  1.00 41.20           C  
ATOM   4291  CD2 TYR A 643       2.333 -41.165 -62.356  1.00 42.87           C  
ATOM   4292  CE1 TYR A 643       0.564 -39.869 -60.675  1.00 45.35           C  
ATOM   4293  CE2 TYR A 643       2.658 -39.914 -61.842  1.00 44.35           C  
ATOM   4294  CZ  TYR A 643       1.773 -39.273 -61.001  1.00 47.10           C  
ATOM   4295  OH  TYR A 643       2.104 -38.037 -60.490  1.00 48.87           O  
ATOM   4296  N   PRO A 644      -0.539 -45.064 -59.714  1.00 42.10           N  
ATOM   4297  CA  PRO A 644      -1.729 -45.092 -58.853  1.00 46.03           C  
ATOM   4298  C   PRO A 644      -1.929 -43.779 -58.114  1.00 50.53           C  
ATOM   4299  O   PRO A 644      -0.969 -43.113 -57.715  1.00 44.32           O  
ATOM   4300  CB  PRO A 644      -1.418 -46.221 -57.864  1.00 43.60           C  
ATOM   4301  CG  PRO A 644       0.065 -46.205 -57.768  1.00 42.59           C  
ATOM   4302  CD  PRO A 644       0.553 -45.886 -59.163  1.00 40.31           C  
ATOM   4303  N   THR A 645      -3.200 -43.416 -57.923  1.00 52.73           N  
ATOM   4304  CA  THR A 645      -3.583 -42.271 -57.103  1.00 57.49           C  
ATOM   4305  C   THR A 645      -4.763 -42.669 -56.228  1.00 59.01           C  
ATOM   4306  O   THR A 645      -5.426 -43.678 -56.478  1.00 57.39           O  
ATOM   4307  CB  THR A 645      -3.974 -41.044 -57.941  1.00 57.41           C  
ATOM   4308  OG1 THR A 645      -5.183 -41.321 -58.657  1.00 60.77           O  
ATOM   4309  CG2 THR A 645      -2.865 -40.669 -58.929  1.00 52.90           C  
ATOM   4310  N   HIS A 646      -5.024 -41.859 -55.193  1.00 64.19           N  
ATOM   4311  CA  HIS A 646      -6.184 -42.102 -54.337  1.00 61.90           C  
ATOM   4312  C   HIS A 646      -7.491 -42.042 -55.128  1.00 62.48           C  
ATOM   4313  O   HIS A 646      -8.419 -42.807 -54.848  1.00 64.81           O  
ATOM   4314  CB  HIS A 646      -6.209 -41.097 -53.182  1.00 62.40           C  
ATOM   4315  N   ALA A 647      -7.571 -41.166 -56.134  1.00 59.00           N  
ATOM   4316  CA  ALA A 647      -8.770 -41.059 -56.958  1.00 60.21           C  
ATOM   4317  C   ALA A 647      -8.832 -42.097 -58.083  1.00 67.14           C  
ATOM   4318  O   ALA A 647      -9.932 -42.469 -58.509  1.00 69.74           O  
ATOM   4319  CB  ALA A 647      -8.862 -39.652 -57.552  1.00 62.99           C  
ATOM   4320  N   HIS A 648      -7.690 -42.571 -58.588  1.00 60.16           N  
ATOM   4321  CA  HIS A 648      -7.667 -43.493 -59.727  1.00 60.89           C  
ATOM   4322  C   HIS A 648      -6.654 -44.593 -59.409  1.00 58.81           C  
ATOM   4323  O   HIS A 648      -5.447 -44.401 -59.579  1.00 55.11           O  
ATOM   4324  CB  HIS A 648      -7.317 -42.749 -61.016  1.00 62.05           C  
ATOM   4325  CG  HIS A 648      -7.618 -43.507 -62.277  1.00 69.38           C  
ATOM   4326  ND1 HIS A 648      -8.804 -44.184 -62.482  1.00 72.64           N  
ATOM   4327  CD2 HIS A 648      -6.894 -43.667 -63.415  1.00 71.59           C  
ATOM   4328  CE1 HIS A 648      -8.792 -44.739 -63.684  1.00 73.76           C  
ATOM   4329  NE2 HIS A 648      -7.644 -44.440 -64.271  1.00 71.18           N  
ATOM   4330  N   LEU A 649      -7.145 -45.741 -58.932  1.00 56.50           N  
ATOM   4331  CA  LEU A 649      -6.251 -46.850 -58.608  1.00 51.96           C  
ATOM   4332  C   LEU A 649      -5.546 -47.384 -59.851  1.00 48.82           C  
ATOM   4333  O   LEU A 649      -4.421 -47.887 -59.759  1.00 44.78           O  
ATOM   4334  CB  LEU A 649      -7.029 -47.978 -57.928  1.00 45.58           C  
ATOM   4335  CG  LEU A 649      -6.104 -49.101 -57.447  1.00 53.94           C  
ATOM   4336  CD1 LEU A 649      -5.104 -48.546 -56.432  1.00 51.42           C  
ATOM   4337  CD2 LEU A 649      -6.853 -50.314 -56.885  1.00 51.13           C  
ATOM   4338  N   GLY A 650      -6.195 -47.295 -61.010  1.00 45.59           N  
ATOM   4339  CA  GLY A 650      -5.578 -47.623 -62.271  1.00 47.34           C  
ATOM   4340  C   GLY A 650      -5.506 -49.092 -62.612  1.00 47.86           C  
ATOM   4341  O   GLY A 650      -4.891 -49.441 -63.625  1.00 45.20           O  
ATOM   4342  N   LEU A 651      -6.101 -49.966 -61.809  1.00 47.47           N  
ATOM   4343  CA  LEU A 651      -6.081 -51.379 -62.164  1.00 44.93           C  
ATOM   4344  C   LEU A 651      -7.167 -51.684 -63.189  1.00 46.65           C  
ATOM   4345  O   LEU A 651      -8.261 -51.119 -63.117  1.00 46.66           O  
ATOM   4346  CB  LEU A 651      -6.309 -52.252 -60.939  1.00 46.18           C  
ATOM   4347  CG  LEU A 651      -5.173 -52.371 -59.931  1.00 48.33           C  
ATOM   4348  CD1 LEU A 651      -5.600 -53.300 -58.826  1.00 45.98           C  
ATOM   4349  CD2 LEU A 651      -3.936 -52.903 -60.626  1.00 43.93           C  
ATOM   4350  N   PRO A 652      -6.899 -52.586 -64.137  1.00 46.28           N  
ATOM   4351  CA  PRO A 652      -7.990 -53.130 -64.959  1.00 45.82           C  
ATOM   4352  C   PRO A 652      -9.029 -53.809 -64.071  1.00 45.85           C  
ATOM   4353  O   PRO A 652      -8.685 -54.510 -63.114  1.00 44.47           O  
ATOM   4354  CB  PRO A 652      -7.287 -54.138 -65.873  1.00 44.35           C  
ATOM   4355  CG  PRO A 652      -5.779 -53.793 -65.783  1.00 44.39           C  
ATOM   4356  CD  PRO A 652      -5.604 -53.245 -64.398  1.00 39.56           C  
ATOM   4357  N   GLU A 653     -10.310 -53.600 -64.403  1.00 46.00           N  
ATOM   4358  CA  GLU A 653     -11.404 -54.003 -63.514  1.00 49.75           C  
ATOM   4359  C   GLU A 653     -11.323 -55.461 -63.063  1.00 48.33           C  
ATOM   4360  O   GLU A 653     -11.474 -55.714 -61.859  1.00 46.64           O  
ATOM   4361  CB  GLU A 653     -12.756 -53.697 -64.183  1.00 55.72           C  
ATOM   4362  CG  GLU A 653     -13.432 -52.392 -63.724  1.00 56.81           C  
ATOM   4363  N   PRO A 654     -11.085 -56.447 -63.935  1.00 46.02           N  
ATOM   4364  CA  PRO A 654     -10.977 -57.837 -63.447  1.00 45.05           C  
ATOM   4365  C   PRO A 654      -9.864 -58.075 -62.428  1.00 51.67           C  
ATOM   4366  O   PRO A 654      -9.987 -58.991 -61.609  1.00 51.57           O  
ATOM   4367  CB  PRO A 654     -10.738 -58.635 -64.732  1.00 43.90           C  
ATOM   4368  CG  PRO A 654     -11.363 -57.819 -65.788  1.00 45.31           C  
ATOM   4369  CD  PRO A 654     -11.131 -56.393 -65.404  1.00 44.03           C  
ATOM   4370  N   LEU A 655      -8.773 -57.299 -62.448  1.00 51.81           N  
ATOM   4371  CA  LEU A 655      -7.769 -57.446 -61.393  1.00 49.24           C  
ATOM   4372  C   LEU A 655      -8.237 -56.808 -60.091  1.00 50.83           C  
ATOM   4373  O   LEU A 655      -7.961 -57.322 -58.995  1.00 49.51           O  
ATOM   4374  CB  LEU A 655      -6.443 -56.827 -61.831  1.00 47.19           C  
ATOM   4375  CG  LEU A 655      -5.623 -57.595 -62.862  1.00 47.88           C  
ATOM   4376  CD1 LEU A 655      -4.441 -56.745 -63.259  1.00 45.28           C  
ATOM   4377  CD2 LEU A 655      -5.168 -58.932 -62.301  1.00 45.33           C  
ATOM   4378  N   LEU A 656      -8.916 -55.669 -60.210  1.00 49.70           N  
ATOM   4379  CA  LEU A 656      -9.458 -54.974 -59.053  1.00 52.53           C  
ATOM   4380  C   LEU A 656     -10.421 -55.863 -58.272  1.00 57.44           C  
ATOM   4381  O   LEU A 656     -10.356 -55.936 -57.040  1.00 56.81           O  
ATOM   4382  CB  LEU A 656     -10.162 -53.698 -59.522  1.00 53.94           C  
ATOM   4383  CG  LEU A 656     -11.072 -53.020 -58.492  1.00 57.39           C  
ATOM   4384  CD1 LEU A 656     -10.310 -52.788 -57.214  1.00 59.40           C  
ATOM   4385  CD2 LEU A 656     -11.604 -51.714 -59.049  1.00 56.09           C  
ATOM   4386  N   HIS A 657     -11.322 -56.548 -58.971  1.00 55.93           N  
ATOM   4387  CA  HIS A 657     -12.321 -57.360 -58.295  1.00 57.15           C  
ATOM   4388  C   HIS A 657     -11.764 -58.685 -57.794  1.00 56.49           C  
ATOM   4389  O   HIS A 657     -12.416 -59.347 -56.981  1.00 59.67           O  
ATOM   4390  CB  HIS A 657     -13.508 -57.568 -59.232  1.00 57.31           C  
ATOM   4391  CG  HIS A 657     -14.211 -56.290 -59.570  1.00 65.28           C  
ATOM   4392  ND1 HIS A 657     -14.671 -55.994 -60.838  1.00 66.62           N  
ATOM   4393  CD2 HIS A 657     -14.508 -55.212 -58.802  1.00 63.09           C  
ATOM   4394  CE1 HIS A 657     -15.231 -54.795 -60.833  1.00 65.37           C  
ATOM   4395  NE2 HIS A 657     -15.145 -54.300 -59.610  1.00 66.50           N  
ATOM   4396  N   ALA A 658     -10.565 -59.069 -58.228  1.00 50.93           N  
ATOM   4397  CA  ALA A 658      -9.860 -60.201 -57.646  1.00 50.73           C  
ATOM   4398  C   ALA A 658      -8.946 -59.782 -56.501  1.00 52.64           C  
ATOM   4399  O   ALA A 658      -7.887 -60.397 -56.303  1.00 56.96           O  
ATOM   4400  CB  ALA A 658      -9.070 -60.942 -58.726  1.00 51.23           C  
ATOM   4401  N   ASP A 659      -9.316 -58.727 -55.768  1.00 52.03           N  
ATOM   4402  CA  ASP A 659      -8.664 -58.220 -54.551  1.00 55.59           C  
ATOM   4403  C   ASP A 659      -7.444 -57.343 -54.825  1.00 51.59           C  
ATOM   4404  O   ASP A 659      -6.696 -57.051 -53.887  1.00 51.02           O  
ATOM   4405  CB  ASP A 659      -8.261 -59.351 -53.597  1.00 56.15           C  
ATOM   4406  CG  ASP A 659      -8.528 -59.010 -52.144  1.00 67.27           C  
ATOM   4407  OD1 ASP A 659      -9.081 -57.913 -51.888  1.00 66.84           O  
ATOM   4408  OD2 ASP A 659      -8.196 -59.840 -51.260  1.00 67.75           O  
ATOM   4409  N   GLY A 660      -7.212 -56.919 -56.065  1.00 51.88           N  
ATOM   4410  CA  GLY A 660      -6.218 -55.882 -56.324  1.00 49.41           C  
ATOM   4411  C   GLY A 660      -4.815 -56.264 -55.888  1.00 42.63           C  
ATOM   4412  O   GLY A 660      -4.348 -57.387 -56.111  1.00 41.00           O  
ATOM   4413  N   TRP A 661      -4.134 -55.320 -55.235  1.00 39.64           N  
ATOM   4414  CA  TRP A 661      -2.750 -55.542 -54.823  1.00 45.17           C  
ATOM   4415  C   TRP A 661      -2.615 -56.435 -53.601  1.00 46.06           C  
ATOM   4416  O   TRP A 661      -1.483 -56.693 -53.171  1.00 46.51           O  
ATOM   4417  CB  TRP A 661      -2.037 -54.201 -54.599  1.00 41.39           C  
ATOM   4418  CG  TRP A 661      -1.730 -53.579 -55.927  1.00 44.36           C  
ATOM   4419  CD1 TRP A 661      -2.369 -52.529 -56.513  1.00 41.47           C  
ATOM   4420  CD2 TRP A 661      -0.760 -54.042 -56.879  1.00 40.19           C  
ATOM   4421  NE1 TRP A 661      -1.837 -52.286 -57.760  1.00 39.20           N  
ATOM   4422  CE2 TRP A 661      -0.851 -53.204 -58.008  1.00 39.59           C  
ATOM   4423  CE3 TRP A 661       0.186 -55.074 -56.875  1.00 38.06           C  
ATOM   4424  CZ2 TRP A 661      -0.023 -53.354 -59.117  1.00 36.47           C  
ATOM   4425  CZ3 TRP A 661       0.999 -55.231 -57.977  1.00 36.88           C  
ATOM   4426  CH2 TRP A 661       0.885 -54.376 -59.090  1.00 39.72           C  
ATOM   4427  N   LEU A 662      -3.718 -56.941 -53.055  1.00 45.32           N  
ATOM   4428  CA  LEU A 662      -3.630 -57.975 -52.035  1.00 50.78           C  
ATOM   4429  C   LEU A 662      -3.578 -59.375 -52.631  1.00 49.38           C  
ATOM   4430  O   LEU A 662      -3.354 -60.340 -51.893  1.00 49.46           O  
ATOM   4431  CB  LEU A 662      -4.803 -57.846 -51.050  1.00 49.10           C  
ATOM   4432  CG  LEU A 662      -4.594 -56.653 -50.114  1.00 52.11           C  
ATOM   4433  CD1 LEU A 662      -5.869 -56.248 -49.408  1.00 60.55           C  
ATOM   4434  CD2 LEU A 662      -3.503 -56.975 -49.106  1.00 51.82           C  
ATOM   4435  N   ASN A 663      -3.731 -59.498 -53.948  1.00 47.23           N  
ATOM   4436  CA  ASN A 663      -3.663 -60.770 -54.654  1.00 46.42           C  
ATOM   4437  C   ASN A 663      -2.338 -60.869 -55.394  1.00 46.28           C  
ATOM   4438  O   ASN A 663      -2.092 -60.068 -56.308  1.00 46.36           O  
ATOM   4439  CB  ASN A 663      -4.831 -60.877 -55.635  1.00 44.28           C  
ATOM   4440  CG  ASN A 663      -4.994 -62.268 -56.211  1.00 48.80           C  
ATOM   4441  OD1 ASN A 663      -4.038 -63.036 -56.299  1.00 51.45           O  
ATOM   4442  ND2 ASN A 663      -6.218 -62.597 -56.624  1.00 47.64           N  
ATOM   4443  N   PRO A 664      -1.463 -61.819 -55.055  1.00 48.37           N  
ATOM   4444  CA  PRO A 664      -0.170 -61.913 -55.764  1.00 47.83           C  
ATOM   4445  C   PRO A 664      -0.291 -62.094 -57.268  1.00 50.67           C  
ATOM   4446  O   PRO A 664       0.665 -61.758 -57.986  1.00 46.36           O  
ATOM   4447  CB  PRO A 664       0.516 -63.120 -55.104  1.00 50.13           C  
ATOM   4448  CG  PRO A 664      -0.543 -63.769 -54.219  1.00 49.60           C  
ATOM   4449  CD  PRO A 664      -1.518 -62.697 -53.874  1.00 46.78           C  
ATOM   4450  N   SER A 665      -1.431 -62.604 -57.767  1.00 42.65           N  
ATOM   4451  CA  SER A 665      -1.652 -62.691 -59.207  1.00 49.83           C  
ATOM   4452  C   SER A 665      -1.612 -61.321 -59.869  1.00 45.91           C  
ATOM   4453  O   SER A 665      -1.304 -61.219 -61.063  1.00 45.62           O  
ATOM   4454  CB  SER A 665      -2.994 -63.373 -59.503  1.00 46.39           C  
ATOM   4455  OG  SER A 665      -2.906 -64.760 -59.237  1.00 56.36           O  
ATOM   4456  N   THR A 666      -1.933 -60.260 -59.126  1.00 43.34           N  
ATOM   4457  CA  THR A 666      -1.859 -58.925 -59.705  1.00 45.38           C  
ATOM   4458  C   THR A 666      -0.431 -58.587 -60.136  1.00 40.98           C  
ATOM   4459  O   THR A 666      -0.232 -57.921 -61.154  1.00 37.42           O  
ATOM   4460  CB  THR A 666      -2.410 -57.908 -58.704  1.00 43.33           C  
ATOM   4461  OG1 THR A 666      -3.797 -58.193 -58.465  1.00 45.23           O  
ATOM   4462  CG2 THR A 666      -2.277 -56.483 -59.235  1.00 41.84           C  
ATOM   4463  N   ALA A 667       0.571 -59.094 -59.418  1.00 40.24           N  
ATOM   4464  CA  ALA A 667       1.949 -58.853 -59.815  1.00 37.54           C  
ATOM   4465  C   ALA A 667       2.301 -59.603 -61.100  1.00 42.60           C  
ATOM   4466  O   ALA A 667       3.060 -59.088 -61.930  1.00 36.40           O  
ATOM   4467  CB  ALA A 667       2.901 -59.246 -58.690  1.00 38.65           C  
ATOM   4468  N   GLU A 668       1.769 -60.817 -61.285  1.00 40.07           N  
ATOM   4469  CA  GLU A 668       2.025 -61.526 -62.543  1.00 43.62           C  
ATOM   4470  C   GLU A 668       1.361 -60.824 -63.713  1.00 40.84           C  
ATOM   4471  O   GLU A 668       1.913 -60.796 -64.825  1.00 39.67           O  
ATOM   4472  CB  GLU A 668       1.547 -62.978 -62.470  1.00 48.11           C  
ATOM   4473  CG  GLU A 668       1.818 -63.695 -61.135  1.00 59.40           C  
ATOM   4474  CD  GLU A 668       3.279 -63.937 -60.823  1.00 68.90           C  
ATOM   4475  OE1 GLU A 668       4.085 -64.098 -61.765  1.00 74.76           O  
ATOM   4476  OE2 GLU A 668       3.640 -63.987 -59.616  1.00 74.21           O  
ATOM   4477  N   ALA A 669       0.166 -60.261 -63.503  1.00 38.52           N  
ATOM   4478  CA  ALA A 669      -0.474 -59.539 -64.588  1.00 37.56           C  
ATOM   4479  C   ALA A 669       0.294 -58.268 -64.911  1.00 34.75           C  
ATOM   4480  O   ALA A 669       0.320 -57.840 -66.068  1.00 36.06           O  
ATOM   4481  CB  ALA A 669      -1.932 -59.224 -64.252  1.00 35.28           C  
ATOM   4482  N   PHE A 670       0.934 -57.662 -63.908  1.00 38.45           N  
ATOM   4483  CA  PHE A 670       1.734 -56.471 -64.169  1.00 35.45           C  
ATOM   4484  C   PHE A 670       2.986 -56.822 -64.961  1.00 37.07           C  
ATOM   4485  O   PHE A 670       3.421 -56.053 -65.826  1.00 37.61           O  
ATOM   4486  CB  PHE A 670       2.103 -55.781 -62.861  1.00 32.08           C  
ATOM   4487  CG  PHE A 670       2.964 -54.571 -63.048  1.00 37.18           C  
ATOM   4488  CD1 PHE A 670       2.393 -53.346 -63.341  1.00 32.11           C  
ATOM   4489  CD2 PHE A 670       4.348 -54.665 -62.956  1.00 34.96           C  
ATOM   4490  CE1 PHE A 670       3.187 -52.226 -63.536  1.00 37.10           C  
ATOM   4491  CE2 PHE A 670       5.153 -53.552 -63.143  1.00 35.56           C  
ATOM   4492  CZ  PHE A 670       4.583 -52.330 -63.429  1.00 33.75           C  
ATOM   4493  N   GLN A 671       3.592 -57.972 -64.670  1.00 37.84           N  
ATOM   4494  CA  GLN A 671       4.745 -58.396 -65.451  1.00 37.18           C  
ATOM   4495  C   GLN A 671       4.379 -58.543 -66.920  1.00 37.25           C  
ATOM   4496  O   GLN A 671       5.146 -58.138 -67.804  1.00 34.29           O  
ATOM   4497  CB  GLN A 671       5.294 -59.709 -64.912  1.00 38.16           C  
ATOM   4498  CG  GLN A 671       6.499 -60.202 -65.703  1.00 36.15           C  
ATOM   4499  CD  GLN A 671       6.887 -61.606 -65.321  1.00 43.32           C  
ATOM   4500  OE1 GLN A 671       6.032 -62.420 -64.978  1.00 49.77           O  
ATOM   4501  NE2 GLN A 671       8.174 -61.902 -65.373  1.00 45.34           N  
ATOM   4502  N   ALA A 672       3.192 -59.091 -67.200  1.00 35.96           N  
ATOM   4503  CA  ALA A 672       2.774 -59.263 -68.586  1.00 32.46           C  
ATOM   4504  C   ALA A 672       2.485 -57.919 -69.243  1.00 34.61           C  
ATOM   4505  O   ALA A 672       2.829 -57.710 -70.408  1.00 34.38           O  
ATOM   4506  CB  ALA A 672       1.553 -60.187 -68.656  1.00 33.01           C  
ATOM   4507  N   TYR A 673       1.835 -57.007 -68.518  1.00 33.91           N  
ATOM   4508  CA  TYR A 673       1.620 -55.652 -69.019  1.00 32.74           C  
ATOM   4509  C   TYR A 673       2.950 -54.959 -69.329  1.00 34.67           C  
ATOM   4510  O   TYR A 673       3.102 -54.298 -70.367  1.00 33.68           O  
ATOM   4511  CB  TYR A 673       0.812 -54.877 -67.977  1.00 33.16           C  
ATOM   4512  CG  TYR A 673       0.755 -53.367 -68.118  1.00 30.94           C  
ATOM   4513  CD1 TYR A 673       0.257 -52.770 -69.264  1.00 30.41           C  
ATOM   4514  CD2 TYR A 673       1.121 -52.545 -67.059  1.00 31.55           C  
ATOM   4515  CE1 TYR A 673       0.168 -51.379 -69.381  1.00 30.89           C  
ATOM   4516  CE2 TYR A 673       1.044 -51.158 -67.162  1.00 32.18           C  
ATOM   4517  CZ  TYR A 673       0.560 -50.583 -68.329  1.00 34.99           C  
ATOM   4518  OH  TYR A 673       0.481 -49.211 -68.441  1.00 34.64           O  
ATOM   4519  N   ALA A 674       3.930 -55.098 -68.437  1.00 30.40           N  
ATOM   4520  CA  ALA A 674       5.207 -54.428 -68.656  1.00 30.40           C  
ATOM   4521  C   ALA A 674       5.870 -54.943 -69.920  1.00 32.50           C  
ATOM   4522  O   ALA A 674       6.368 -54.160 -70.739  1.00 32.38           O  
ATOM   4523  CB  ALA A 674       6.127 -54.623 -67.450  1.00 33.50           C  
ATOM   4524  N   GLY A 675       5.858 -56.265 -70.109  1.00 33.09           N  
ATOM   4525  CA  GLY A 675       6.456 -56.841 -71.306  1.00 31.80           C  
ATOM   4526  C   GLY A 675       5.827 -56.326 -72.585  1.00 33.41           C  
ATOM   4527  O   GLY A 675       6.518 -56.092 -73.582  1.00 30.92           O  
ATOM   4528  N   LEU A 676       4.506 -56.148 -72.579  1.00 32.82           N  
ATOM   4529  CA  LEU A 676       3.836 -55.614 -73.756  1.00 34.98           C  
ATOM   4530  C   LEU A 676       4.301 -54.192 -74.055  1.00 35.88           C  
ATOM   4531  O   LEU A 676       4.527 -53.839 -75.218  1.00 31.71           O  
ATOM   4532  CB  LEU A 676       2.324 -55.654 -73.548  1.00 31.06           C  
ATOM   4533  CG  LEU A 676       1.444 -55.066 -74.635  1.00 36.51           C  
ATOM   4534  CD1 LEU A 676       1.365 -56.012 -75.830  1.00 35.24           C  
ATOM   4535  CD2 LEU A 676       0.061 -54.810 -74.063  1.00 38.81           C  
ATOM   4536  N   CYS A 677       4.446 -53.359 -73.019  1.00 32.50           N  
ATOM   4537  CA  CYS A 677       4.910 -51.998 -73.250  1.00 32.00           C  
ATOM   4538  C   CYS A 677       6.360 -51.978 -73.738  1.00 33.92           C  
ATOM   4539  O   CYS A 677       6.693 -51.228 -74.663  1.00 32.40           O  
ATOM   4540  CB  CYS A 677       4.740 -51.171 -71.975  1.00 35.82           C  
ATOM   4541  SG  CYS A 677       2.990 -51.084 -71.395  1.00 36.50           S  
ATOM   4542  N   PHE A 678       7.236 -52.804 -73.145  1.00 31.58           N  
ATOM   4543  CA  PHE A 678       8.610 -52.903 -73.640  1.00 33.14           C  
ATOM   4544  C   PHE A 678       8.620 -53.301 -75.115  1.00 34.02           C  
ATOM   4545  O   PHE A 678       9.340 -52.717 -75.936  1.00 31.96           O  
ATOM   4546  CB  PHE A 678       9.421 -53.922 -72.818  1.00 31.38           C  
ATOM   4547  CG  PHE A 678       9.495 -53.628 -71.340  1.00 33.22           C  
ATOM   4548  CD1 PHE A 678       9.464 -52.328 -70.861  1.00 33.77           C  
ATOM   4549  CD2 PHE A 678       9.615 -54.669 -70.427  1.00 32.76           C  
ATOM   4550  CE1 PHE A 678       9.537 -52.067 -69.494  1.00 32.62           C  
ATOM   4551  CE2 PHE A 678       9.680 -54.418 -69.057  1.00 32.65           C  
ATOM   4552  CZ  PHE A 678       9.638 -53.118 -68.593  1.00 33.81           C  
ATOM   4553  N   GLN A 679       7.812 -54.295 -75.470  1.00 32.68           N  
ATOM   4554  CA  GLN A 679       7.751 -54.737 -76.853  1.00 33.52           C  
ATOM   4555  C   GLN A 679       7.235 -53.639 -77.768  1.00 36.03           C  
ATOM   4556  O   GLN A 679       7.755 -53.455 -78.871  1.00 36.04           O  
ATOM   4557  CB  GLN A 679       6.866 -55.976 -76.952  1.00 36.59           C  
ATOM   4558  CG  GLN A 679       6.506 -56.425 -78.365  1.00 39.03           C  
ATOM   4559  CD  GLN A 679       5.548 -57.613 -78.325  1.00 43.40           C  
ATOM   4560  OE1 GLN A 679       5.902 -58.694 -77.828  1.00 37.45           O  
ATOM   4561  NE2 GLN A 679       4.309 -57.402 -78.798  1.00 43.44           N  
ATOM   4562  N   GLU A 680       6.202 -52.906 -77.350  1.00 34.24           N  
ATOM   4563  CA  GLU A 680       5.544 -52.008 -78.294  1.00 36.42           C  
ATOM   4564  C   GLU A 680       6.153 -50.609 -78.324  1.00 37.96           C  
ATOM   4565  O   GLU A 680       5.972 -49.890 -79.313  1.00 38.77           O  
ATOM   4566  CB  GLU A 680       4.051 -51.906 -77.975  1.00 41.78           C  
ATOM   4567  CG  GLU A 680       3.295 -53.244 -78.069  1.00 44.44           C  
ATOM   4568  CD  GLU A 680       3.063 -53.722 -79.498  1.00 49.95           C  
ATOM   4569  OE1 GLU A 680       3.031 -52.878 -80.426  1.00 55.87           O  
ATOM   4570  OE2 GLU A 680       2.913 -54.958 -79.696  1.00 54.19           O  
ATOM   4571  N   LEU A 681       6.872 -50.202 -77.276  1.00 34.06           N  
ATOM   4572  CA  LEU A 681       7.424 -48.853 -77.209  1.00 36.35           C  
ATOM   4573  C   LEU A 681       8.937 -48.812 -77.028  1.00 35.25           C  
ATOM   4574  O   LEU A 681       9.536 -47.754 -77.252  1.00 34.20           O  
ATOM   4575  CB  LEU A 681       6.772 -48.052 -76.066  1.00 29.88           C  
ATOM   4576  CG  LEU A 681       5.303 -47.609 -76.114  1.00 38.17           C  
ATOM   4577  CD1 LEU A 681       4.367 -48.780 -76.239  1.00 45.14           C  
ATOM   4578  CD2 LEU A 681       4.951 -46.880 -74.824  1.00 35.58           C  
ATOM   4579  N   GLY A 682       9.568 -49.925 -76.652  1.00 30.44           N  
ATOM   4580  CA  GLY A 682      10.941 -49.929 -76.179  1.00 33.46           C  
ATOM   4581  C   GLY A 682      12.000 -49.671 -77.234  1.00 37.22           C  
ATOM   4582  O   GLY A 682      13.146 -49.399 -76.865  1.00 36.89           O  
ATOM   4583  N   ASP A 683      11.667 -49.761 -78.520  1.00 35.39           N  
ATOM   4584  CA  ASP A 683      12.614 -49.287 -79.525  1.00 41.68           C  
ATOM   4585  C   ASP A 683      12.775 -47.772 -79.451  1.00 42.63           C  
ATOM   4586  O   ASP A 683      13.846 -47.249 -79.777  1.00 45.95           O  
ATOM   4587  CB  ASP A 683      12.180 -49.723 -80.930  1.00 38.62           C  
ATOM   4588  CG  ASP A 683      10.782 -49.248 -81.282  1.00 47.19           C  
ATOM   4589  OD1 ASP A 683       9.857 -49.435 -80.446  1.00 49.77           O  
ATOM   4590  OD2 ASP A 683      10.604 -48.677 -82.387  1.00 51.70           O  
ATOM   4591  N   LEU A 684      11.748 -47.061 -78.984  1.00 39.86           N  
ATOM   4592  CA  LEU A 684      11.790 -45.608 -78.869  1.00 41.39           C  
ATOM   4593  C   LEU A 684      12.036 -45.126 -77.444  1.00 39.06           C  
ATOM   4594  O   LEU A 684      12.684 -44.097 -77.251  1.00 39.28           O  
ATOM   4595  CB  LEU A 684      10.472 -44.999 -79.376  1.00 35.98           C  
ATOM   4596  CG  LEU A 684      10.020 -45.281 -80.816  1.00 42.27           C  
ATOM   4597  CD1 LEU A 684       8.739 -44.492 -81.138  1.00 39.91           C  
ATOM   4598  CD2 LEU A 684      11.133 -44.951 -81.811  1.00 45.49           C  
ATOM   4599  N   VAL A 685      11.533 -45.845 -76.450  1.00 35.83           N  
ATOM   4600  CA  VAL A 685      11.588 -45.443 -75.052  1.00 33.46           C  
ATOM   4601  C   VAL A 685      12.762 -46.160 -74.403  1.00 33.00           C  
ATOM   4602  O   VAL A 685      12.822 -47.396 -74.406  1.00 34.25           O  
ATOM   4603  CB  VAL A 685      10.271 -45.774 -74.331  1.00 33.02           C  
ATOM   4604  CG1 VAL A 685      10.466 -45.714 -72.816  1.00 31.75           C  
ATOM   4605  CG2 VAL A 685       9.168 -44.835 -74.786  1.00 31.03           C  
ATOM   4606  N   LYS A 686      13.688 -45.392 -73.839  1.00 33.26           N  
ATOM   4607  CA  LYS A 686      14.879 -45.936 -73.213  1.00 34.56           C  
ATOM   4608  C   LYS A 686      14.905 -45.729 -71.709  1.00 34.90           C  
ATOM   4609  O   LYS A 686      15.836 -46.195 -71.060  1.00 34.82           O  
ATOM   4610  CB  LYS A 686      16.150 -45.319 -73.832  1.00 39.99           C  
ATOM   4611  CG  LYS A 686      16.248 -45.453 -75.362  1.00 35.42           C  
ATOM   4612  CD  LYS A 686      16.098 -46.912 -75.808  1.00 34.54           C  
ATOM   4613  CE  LYS A 686      16.010 -47.010 -77.328  1.00 41.94           C  
ATOM   4614  NZ  LYS A 686      15.788 -48.408 -77.777  1.00 38.47           N  
ATOM   4615  N   LEU A 687      13.914 -45.052 -71.133  1.00 34.99           N  
ATOM   4616  CA  LEU A 687      13.857 -44.848 -69.689  1.00 34.84           C  
ATOM   4617  C   LEU A 687      12.476 -45.233 -69.191  1.00 32.24           C  
ATOM   4618  O   LEU A 687      11.466 -44.753 -69.709  1.00 31.51           O  
ATOM   4619  CB  LEU A 687      14.180 -43.399 -69.314  1.00 35.64           C  
ATOM   4620  CG  LEU A 687      15.625 -43.009 -69.611  1.00 40.71           C  
ATOM   4621  CD1 LEU A 687      15.765 -41.496 -69.697  1.00 41.95           C  
ATOM   4622  CD2 LEU A 687      16.569 -43.575 -68.567  1.00 41.36           C  
ATOM   4623  N   TRP A 688      12.431 -46.102 -68.192  1.00 33.46           N  
ATOM   4624  CA  TRP A 688      11.177 -46.659 -67.721  1.00 29.76           C  
ATOM   4625  C   TRP A 688      11.086 -46.519 -66.214  1.00 33.06           C  
ATOM   4626  O   TRP A 688      12.059 -46.784 -65.499  1.00 33.49           O  
ATOM   4627  CB  TRP A 688      11.059 -48.138 -68.076  1.00 29.08           C  
ATOM   4628  CG  TRP A 688      11.046 -48.452 -69.542  1.00 33.08           C  
ATOM   4629  CD1 TRP A 688      12.122 -48.787 -70.335  1.00 31.95           C  
ATOM   4630  CD2 TRP A 688       9.892 -48.500 -70.392  1.00 31.34           C  
ATOM   4631  NE1 TRP A 688      11.696 -49.024 -71.627  1.00 32.44           N  
ATOM   4632  CE2 TRP A 688      10.333 -48.869 -71.683  1.00 32.43           C  
ATOM   4633  CE3 TRP A 688       8.528 -48.275 -70.184  1.00 32.21           C  
ATOM   4634  CZ2 TRP A 688       9.458 -49.010 -72.756  1.00 31.97           C  
ATOM   4635  CZ3 TRP A 688       7.659 -48.420 -71.246  1.00 31.18           C  
ATOM   4636  CH2 TRP A 688       8.130 -48.785 -72.523  1.00 34.09           C  
ATOM   4637  N   ILE A 689       9.912 -46.103 -65.742  1.00 33.91           N  
ATOM   4638  CA  ILE A 689       9.522 -46.188 -64.338  1.00 29.42           C  
ATOM   4639  C   ILE A 689       8.410 -47.226 -64.266  1.00 34.14           C  
ATOM   4640  O   ILE A 689       7.363 -47.066 -64.907  1.00 32.00           O  
ATOM   4641  CB  ILE A 689       9.040 -44.830 -63.795  1.00 33.59           C  
ATOM   4642  CG1 ILE A 689      10.142 -43.763 -63.889  1.00 32.99           C  
ATOM   4643  CG2 ILE A 689       8.488 -44.971 -62.363  1.00 32.85           C  
ATOM   4644  CD1 ILE A 689      11.411 -44.133 -63.173  1.00 34.57           C  
ATOM   4645  N   THR A 690       8.636 -48.310 -63.529  1.00 32.14           N  
ATOM   4646  CA  THR A 690       7.582 -49.316 -63.400  1.00 34.60           C  
ATOM   4647  C   THR A 690       6.381 -48.758 -62.645  1.00 34.09           C  
ATOM   4648  O   THR A 690       5.245 -48.800 -63.133  1.00 34.55           O  
ATOM   4649  CB  THR A 690       8.118 -50.555 -62.683  1.00 34.00           C  
ATOM   4650  OG1 THR A 690       8.672 -50.159 -61.421  1.00 36.06           O  
ATOM   4651  CG2 THR A 690       9.196 -51.204 -63.501  1.00 32.89           C  
ATOM   4652  N   ILE A 691       6.619 -48.219 -61.453  1.00 34.67           N  
ATOM   4653  CA  ILE A 691       5.556 -47.799 -60.542  1.00 35.14           C  
ATOM   4654  C   ILE A 691       5.925 -46.444 -59.948  1.00 35.52           C  
ATOM   4655  O   ILE A 691       7.041 -46.262 -59.444  1.00 32.99           O  
ATOM   4656  CB  ILE A 691       5.331 -48.836 -59.419  1.00 36.03           C  
ATOM   4657  CG1 ILE A 691       5.021 -50.214 -60.017  1.00 40.22           C  
ATOM   4658  CG2 ILE A 691       4.179 -48.407 -58.527  1.00 38.26           C  
ATOM   4659  CD1 ILE A 691       5.011 -51.331 -59.000  1.00 40.19           C  
ATOM   4660  N   ASN A 692       4.993 -45.494 -60.016  1.00 31.71           N  
ATOM   4661  CA  ASN A 692       5.167 -44.188 -59.393  1.00 35.83           C  
ATOM   4662  C   ASN A 692       4.732 -44.240 -57.930  1.00 39.11           C  
ATOM   4663  O   ASN A 692       3.560 -44.498 -57.637  1.00 34.41           O  
ATOM   4664  CB  ASN A 692       4.356 -43.124 -60.119  1.00 33.89           C  
ATOM   4665  CG  ASN A 692       4.679 -41.718 -59.626  1.00 38.52           C  
ATOM   4666  OD1 ASN A 692       5.795 -41.237 -59.808  1.00 39.46           O  
ATOM   4667  ND2 ASN A 692       3.707 -41.054 -59.018  1.00 41.54           N  
ATOM   4668  N   GLU A 693       5.662 -43.980 -57.020  1.00 39.73           N  
ATOM   4669  CA  GLU A 693       5.350 -43.813 -55.604  1.00 47.22           C  
ATOM   4670  C   GLU A 693       4.502 -44.961 -55.049  1.00 44.20           C  
ATOM   4671  O   GLU A 693       3.396 -44.739 -54.551  1.00 44.96           O  
ATOM   4672  CB  GLU A 693       4.659 -42.478 -55.361  1.00 42.33           C  
ATOM   4673  CG  GLU A 693       5.585 -41.291 -55.613  1.00 45.37           C  
ATOM   4674  CD  GLU A 693       4.923 -39.950 -55.389  1.00 52.05           C  
ATOM   4675  OE1 GLU A 693       5.549 -38.920 -55.735  1.00 50.50           O  
ATOM   4676  OE2 GLU A 693       3.785 -39.924 -54.867  1.00 57.27           O  
ATOM   4677  N   PRO A 694       4.989 -46.197 -55.133  1.00 43.98           N  
ATOM   4678  CA  PRO A 694       4.274 -47.292 -54.470  1.00 46.30           C  
ATOM   4679  C   PRO A 694       4.272 -47.136 -52.963  1.00 51.33           C  
ATOM   4680  O   PRO A 694       3.383 -47.682 -52.303  1.00 48.25           O  
ATOM   4681  CB  PRO A 694       5.058 -48.535 -54.912  1.00 42.00           C  
ATOM   4682  CG  PRO A 694       6.456 -48.025 -55.068  1.00 49.39           C  
ATOM   4683  CD  PRO A 694       6.303 -46.628 -55.645  1.00 44.65           C  
ATOM   4684  N   ASN A 695       5.235 -46.383 -52.409  1.00 48.91           N  
ATOM   4685  CA  ASN A 695       5.379 -46.145 -50.975  1.00 54.81           C  
ATOM   4686  C   ASN A 695       4.534 -44.990 -50.463  1.00 52.04           C  
ATOM   4687  O   ASN A 695       4.651 -44.648 -49.290  1.00 55.37           O  
ATOM   4688  CB  ASN A 695       6.850 -45.878 -50.613  1.00 52.91           C  
ATOM   4689  CG  ASN A 695       7.431 -44.657 -51.341  1.00 55.08           C  
ATOM   4690  OD1 ASN A 695       7.067 -44.377 -52.492  1.00 44.76           O  
ATOM   4691  ND2 ASN A 695       8.353 -43.935 -50.672  1.00 48.19           N  
ATOM   4692  N   ARG A 696       3.747 -44.343 -51.317  1.00 60.81           N  
ATOM   4693  CA  ARG A 696       2.723 -43.399 -50.880  1.00 63.52           C  
ATOM   4694  C   ARG A 696       1.364 -43.856 -51.377  1.00 66.08           C  
ATOM   4695  O   ARG A 696       0.460 -43.039 -51.578  1.00 77.62           O  
ATOM   4696  CB  ARG A 696       3.022 -41.967 -51.345  1.00 55.35           C  
ATOM   4697  N   LEU A 697       1.232 -45.155 -51.626  1.00 65.13           N  
ATOM   4698  CA  LEU A 697      -0.042 -45.790 -51.914  1.00 68.09           C  
ATOM   4699  C   LEU A 697      -0.501 -46.632 -50.731  1.00 78.33           C  
ATOM   4700  O   LEU A 697      -1.178 -47.650 -50.905  1.00 78.79           O  
ATOM   4701  CB  LEU A 697       0.049 -46.642 -53.179  1.00 67.18           C  
ATOM   4702  N   SER A 698      -0.095 -46.234 -49.523  1.00 78.69           N  
ATOM   4703  CA  SER A 698      -0.627 -46.783 -48.283  1.00 72.55           C  
ATOM   4704  C   SER A 698      -1.903 -46.080 -47.844  1.00 79.13           C  
ATOM   4705  O   SER A 698      -2.374 -46.317 -46.724  1.00 77.97           O  
ATOM   4706  CB  SER A 698       0.416 -46.693 -47.167  1.00 67.34           C  
ATOM   4707  OG  SER A 698       0.616 -45.351 -46.768  1.00 68.08           O  
ATOM   4708  N   ASP A 699      -2.452 -45.206 -48.690  1.00 80.32           N  
ATOM   4709  CA  ASP A 699      -3.735 -44.560 -48.452  1.00 79.19           C  
ATOM   4710  C   ASP A 699      -4.893 -45.293 -49.121  1.00 81.98           C  
ATOM   4711  O   ASP A 699      -6.042 -44.856 -48.989  1.00 84.61           O  
ATOM   4712  CB  ASP A 699      -3.694 -43.103 -48.934  1.00 73.49           C  
ATOM   4713  N   ILE A 700      -4.622 -46.397 -49.821  1.00 76.57           N  
ATOM   4714  CA  ILE A 700      -5.652 -47.173 -50.498  1.00 76.27           C  
ATOM   4715  C   ILE A 700      -5.969 -48.468 -49.754  1.00 72.27           C  
ATOM   4716  O   ILE A 700      -7.136 -48.855 -49.647  1.00 71.11           O  
ATOM   4717  CB  ILE A 700      -5.243 -47.461 -51.960  1.00 70.61           C  
ATOM   4718  N   TYR A 701      -4.948 -49.164 -49.259  1.00 70.32           N  
ATOM   4719  CA  TYR A 701      -5.140 -50.354 -48.425  1.00 68.91           C  
ATOM   4720  C   TYR A 701      -4.898 -49.994 -46.963  1.00 70.30           C  
ATOM   4721  O   TYR A 701      -4.010 -50.521 -46.297  1.00 69.78           O  
ATOM   4722  CB  TYR A 701      -4.227 -51.490 -48.893  1.00 67.96           C  
ATOM   4723  CG  TYR A 701      -4.530 -51.923 -50.314  1.00 65.99           C  
ATOM   4724  CD1 TYR A 701      -5.481 -52.904 -50.572  1.00 63.92           C  
ATOM   4725  CD2 TYR A 701      -3.896 -51.323 -51.400  1.00 56.46           C  
ATOM   4726  CE1 TYR A 701      -5.786 -53.286 -51.872  1.00 55.68           C  
ATOM   4727  CE2 TYR A 701      -4.196 -51.699 -52.701  1.00 56.46           C  
ATOM   4728  CZ  TYR A 701      -5.141 -52.680 -52.929  1.00 53.07           C  
ATOM   4729  OH  TYR A 701      -5.447 -53.060 -54.216  1.00 46.67           O  
ATOM   4730  N   ASN A 702      -5.715 -49.053 -46.489  1.00 72.37           N  
ATOM   4731  CA  ASN A 702      -5.558 -48.401 -45.195  1.00 73.17           C  
ATOM   4732  C   ASN A 702      -6.251 -49.149 -44.063  1.00 75.58           C  
ATOM   4733  O   ASN A 702      -6.137 -48.727 -42.907  1.00 75.20           O  
ATOM   4734  CB  ASN A 702      -6.099 -46.965 -45.273  1.00 76.36           C  
ATOM   4735  CG  ASN A 702      -5.381 -46.007 -44.331  1.00 80.29           C  
ATOM   4736  OD1 ASN A 702      -5.769 -45.845 -43.171  1.00 82.65           O  
ATOM   4737  ND2 ASN A 702      -4.342 -45.348 -44.836  1.00 79.02           N  
ATOM   4738  N   ARG A 703      -6.966 -50.235 -44.368  1.00 73.41           N  
ATOM   4739  CA  ARG A 703      -7.647 -51.048 -43.363  1.00 73.72           C  
ATOM   4740  C   ARG A 703      -6.746 -51.313 -42.162  1.00 74.09           C  
ATOM   4741  O   ARG A 703      -6.983 -50.784 -41.071  1.00 76.58           O  
ATOM   4742  CB  ARG A 703      -8.112 -52.378 -43.972  1.00 74.05           C  
ATOM   4743  CG  ARG A 703      -9.609 -52.643 -43.882  1.00 67.69           C  
ATOM   4744  N   SER A 704      -5.700 -52.109 -42.355  1.00 66.84           N  
ATOM   4745  CA  SER A 704      -4.774 -52.442 -41.291  1.00 62.10           C  
ATOM   4746  C   SER A 704      -3.352 -52.288 -41.798  1.00 63.74           C  
ATOM   4747  O   SER A 704      -3.105 -52.169 -43.001  1.00 63.22           O  
ATOM   4748  CB  SER A 704      -4.987 -53.870 -40.793  1.00 62.50           C  
ATOM   4749  OG  SER A 704      -4.607 -54.791 -41.796  1.00 63.49           O  
ATOM   4750  N   GLY A 705      -2.412 -52.295 -40.853  1.00 58.06           N  
ATOM   4751  CA  GLY A 705      -1.013 -52.348 -41.226  1.00 58.42           C  
ATOM   4752  C   GLY A 705      -0.692 -53.574 -42.057  1.00 61.04           C  
ATOM   4753  O   GLY A 705       0.033 -53.485 -43.051  1.00 56.51           O  
ATOM   4754  N   ASN A 706      -1.252 -54.730 -41.675  1.00 59.66           N  
ATOM   4755  CA  ASN A 706      -1.025 -55.964 -42.427  1.00 59.86           C  
ATOM   4756  C   ASN A 706      -1.435 -55.808 -43.887  1.00 57.76           C  
ATOM   4757  O   ASN A 706      -0.755 -56.316 -44.787  1.00 52.00           O  
ATOM   4758  CB  ASN A 706      -1.796 -57.123 -41.792  1.00 59.26           C  
ATOM   4759  CG  ASN A 706      -1.083 -57.729 -40.588  1.00 69.08           C  
ATOM   4760  OD1 ASN A 706       0.090 -57.446 -40.318  1.00 65.34           O  
ATOM   4761  ND2 ASN A 706      -1.802 -58.589 -39.865  1.00 74.24           N  
ATOM   4762  N   ASP A 707      -2.556 -55.124 -44.137  1.00 56.85           N  
ATOM   4763  CA  ASP A 707      -2.989 -54.850 -45.502  1.00 58.02           C  
ATOM   4764  C   ASP A 707      -1.967 -53.987 -46.236  1.00 57.36           C  
ATOM   4765  O   ASP A 707      -1.534 -54.321 -47.347  1.00 56.56           O  
ATOM   4766  CB  ASP A 707      -4.358 -54.162 -45.480  1.00 62.37           C  
ATOM   4767  CG  ASP A 707      -5.519 -55.133 -45.658  1.00 66.19           C  
ATOM   4768  OD1 ASP A 707      -5.305 -56.361 -45.528  1.00 64.84           O  
ATOM   4769  OD2 ASP A 707      -6.651 -54.660 -45.927  1.00 66.92           O  
ATOM   4770  N   THR A 708      -1.575 -52.867 -45.625  1.00 52.64           N  
ATOM   4771  CA  THR A 708      -0.596 -51.978 -46.235  1.00 55.17           C  
ATOM   4772  C   THR A 708       0.705 -52.711 -46.531  1.00 48.29           C  
ATOM   4773  O   THR A 708       1.269 -52.581 -47.621  1.00 48.88           O  
ATOM   4774  CB  THR A 708      -0.349 -50.774 -45.323  1.00 54.48           C  
ATOM   4775  OG1 THR A 708      -1.473 -49.898 -45.391  1.00 58.48           O  
ATOM   4776  CG2 THR A 708       0.875 -50.015 -45.767  1.00 52.12           C  
ATOM   4777  N   TYR A 709       1.194 -53.496 -45.581  1.00 48.91           N  
ATOM   4778  CA  TYR A 709       2.455 -54.186 -45.815  1.00 51.06           C  
ATOM   4779  C   TYR A 709       2.298 -55.301 -46.836  1.00 48.59           C  
ATOM   4780  O   TYR A 709       3.241 -55.603 -47.571  1.00 46.44           O  
ATOM   4781  CB  TYR A 709       3.004 -54.733 -44.501  1.00 51.67           C  
ATOM   4782  CG  TYR A 709       3.184 -53.652 -43.452  1.00 57.14           C  
ATOM   4783  CD1 TYR A 709       3.792 -52.442 -43.775  1.00 54.04           C  
ATOM   4784  CD2 TYR A 709       2.743 -53.838 -42.147  1.00 57.25           C  
ATOM   4785  CE1 TYR A 709       3.956 -51.449 -42.829  1.00 56.27           C  
ATOM   4786  CE2 TYR A 709       2.893 -52.848 -41.191  1.00 58.30           C  
ATOM   4787  CZ  TYR A 709       3.501 -51.655 -41.535  1.00 58.96           C  
ATOM   4788  OH  TYR A 709       3.653 -50.666 -40.590  1.00 57.10           O  
ATOM   4789  N   GLY A 710       1.125 -55.929 -46.884  1.00 51.14           N  
ATOM   4790  CA  GLY A 710       0.916 -57.015 -47.823  1.00 48.34           C  
ATOM   4791  C   GLY A 710       0.827 -56.523 -49.254  1.00 48.73           C  
ATOM   4792  O   GLY A 710       1.512 -57.039 -50.137  1.00 48.63           O  
ATOM   4793  N   ALA A 711      -0.004 -55.502 -49.493  1.00 46.59           N  
ATOM   4794  CA  ALA A 711      -0.101 -54.896 -50.817  1.00 45.73           C  
ATOM   4795  C   ALA A 711       1.261 -54.404 -51.294  1.00 49.09           C  
ATOM   4796  O   ALA A 711       1.656 -54.651 -52.440  1.00 45.38           O  
ATOM   4797  CB  ALA A 711      -1.112 -53.748 -50.796  1.00 44.99           C  
ATOM   4798  N   ALA A 712       2.000 -53.719 -50.418  1.00 45.49           N  
ATOM   4799  CA  ALA A 712       3.321 -53.232 -50.787  1.00 43.52           C  
ATOM   4800  C   ALA A 712       4.237 -54.376 -51.183  1.00 45.65           C  
ATOM   4801  O   ALA A 712       5.075 -54.223 -52.075  1.00 41.77           O  
ATOM   4802  CB  ALA A 712       3.940 -52.448 -49.637  1.00 45.40           C  
ATOM   4803  N   HIS A 713       4.122 -55.519 -50.507  1.00 49.14           N  
ATOM   4804  CA  HIS A 713       4.947 -56.664 -50.870  1.00 46.24           C  
ATOM   4805  C   HIS A 713       4.669 -57.106 -52.302  1.00 45.39           C  
ATOM   4806  O   HIS A 713       5.596 -57.458 -53.043  1.00 45.55           O  
ATOM   4807  CB  HIS A 713       4.696 -57.818 -49.903  1.00 48.07           C  
ATOM   4808  CG  HIS A 713       5.388 -59.082 -50.296  1.00 49.22           C  
ATOM   4809  ND1 HIS A 713       6.755 -59.230 -50.223  1.00 53.24           N  
ATOM   4810  CD2 HIS A 713       4.908 -60.245 -50.798  1.00 53.49           C  
ATOM   4811  CE1 HIS A 713       7.087 -60.438 -50.646  1.00 57.92           C  
ATOM   4812  NE2 HIS A 713       5.985 -61.075 -51.000  1.00 54.13           N  
ATOM   4813  N   ASN A 714       3.394 -57.105 -52.705  1.00 40.97           N  
ATOM   4814  CA  ASN A 714       3.041 -57.507 -54.063  1.00 45.56           C  
ATOM   4815  C   ASN A 714       3.501 -56.473 -55.084  1.00 43.02           C  
ATOM   4816  O   ASN A 714       3.917 -56.837 -56.191  1.00 39.59           O  
ATOM   4817  CB  ASN A 714       1.530 -57.740 -54.169  1.00 44.39           C  
ATOM   4818  CG  ASN A 714       1.083 -59.040 -53.486  1.00 49.02           C  
ATOM   4819  OD1 ASN A 714       1.861 -59.991 -53.369  1.00 45.90           O  
ATOM   4820  ND2 ASN A 714      -0.174 -59.082 -53.035  1.00 46.02           N  
ATOM   4821  N   LEU A 715       3.429 -55.181 -54.731  1.00 42.61           N  
ATOM   4822  CA  LEU A 715       3.981 -54.130 -55.588  1.00 42.63           C  
ATOM   4823  C   LEU A 715       5.471 -54.327 -55.792  1.00 39.45           C  
ATOM   4824  O   LEU A 715       5.982 -54.193 -56.914  1.00 34.40           O  
ATOM   4825  CB  LEU A 715       3.719 -52.745 -54.989  1.00 39.08           C  
ATOM   4826  CG  LEU A 715       2.293 -52.254 -55.214  1.00 44.03           C  
ATOM   4827  CD1 LEU A 715       1.969 -51.046 -54.360  1.00 49.36           C  
ATOM   4828  CD2 LEU A 715       2.100 -51.941 -56.683  1.00 45.06           C  
ATOM   4829  N   LEU A 716       6.188 -54.621 -54.703  1.00 37.26           N  
ATOM   4830  CA  LEU A 716       7.615 -54.913 -54.804  1.00 37.80           C  
ATOM   4831  C   LEU A 716       7.867 -56.074 -55.761  1.00 39.03           C  
ATOM   4832  O   LEU A 716       8.774 -56.020 -56.597  1.00 38.05           O  
ATOM   4833  CB  LEU A 716       8.179 -55.234 -53.419  1.00 41.05           C  
ATOM   4834  CG  LEU A 716       8.670 -54.117 -52.491  1.00 48.01           C  
ATOM   4835  CD1 LEU A 716       9.060 -54.675 -51.128  1.00 45.59           C  
ATOM   4836  CD2 LEU A 716       9.856 -53.393 -53.089  1.00 41.86           C  
ATOM   4837  N   VAL A 717       7.064 -57.131 -55.660  1.00 39.20           N  
ATOM   4838  CA  VAL A 717       7.237 -58.275 -56.546  1.00 40.17           C  
ATOM   4839  C   VAL A 717       6.911 -57.885 -57.984  1.00 34.76           C  
ATOM   4840  O   VAL A 717       7.624 -58.262 -58.919  1.00 37.40           O  
ATOM   4841  CB  VAL A 717       6.375 -59.452 -56.043  1.00 37.44           C  
ATOM   4842  CG1 VAL A 717       6.404 -60.614 -57.021  1.00 35.97           C  
ATOM   4843  CG2 VAL A 717       6.864 -59.900 -54.692  1.00 40.49           C  
ATOM   4844  N   ALA A 718       5.837 -57.116 -58.181  1.00 34.73           N  
ATOM   4845  CA  ALA A 718       5.508 -56.620 -59.513  1.00 37.01           C  
ATOM   4846  C   ALA A 718       6.703 -55.921 -60.143  1.00 36.66           C  
ATOM   4847  O   ALA A 718       7.104 -56.235 -61.273  1.00 33.69           O  
ATOM   4848  CB  ALA A 718       4.311 -55.670 -59.452  1.00 30.03           C  
ATOM   4849  N   HIS A 719       7.290 -54.971 -59.419  1.00 34.38           N  
ATOM   4850  CA  HIS A 719       8.415 -54.239 -59.972  1.00 34.77           C  
ATOM   4851  C   HIS A 719       9.542 -55.184 -60.353  1.00 35.48           C  
ATOM   4852  O   HIS A 719      10.104 -55.094 -61.451  1.00 35.44           O  
ATOM   4853  CB  HIS A 719       8.939 -53.207 -58.985  1.00 36.46           C  
ATOM   4854  CG  HIS A 719      10.313 -52.749 -59.339  1.00 35.18           C  
ATOM   4855  ND1 HIS A 719      10.544 -51.820 -60.328  1.00 35.59           N  
ATOM   4856  CD2 HIS A 719      11.529 -53.164 -58.918  1.00 35.29           C  
ATOM   4857  CE1 HIS A 719      11.846 -51.652 -60.476  1.00 34.62           C  
ATOM   4858  NE2 HIS A 719      12.465 -52.456 -59.631  1.00 37.63           N  
ATOM   4859  N   ALA A 720       9.884 -56.103 -59.453  1.00 35.99           N  
ATOM   4860  CA  ALA A 720      11.024 -56.976 -59.689  1.00 36.48           C  
ATOM   4861  C   ALA A 720      10.771 -57.928 -60.856  1.00 35.76           C  
ATOM   4862  O   ALA A 720      11.698 -58.266 -61.598  1.00 38.19           O  
ATOM   4863  CB  ALA A 720      11.350 -57.752 -58.412  1.00 35.22           C  
ATOM   4864  N   LEU A 721       9.534 -58.392 -61.027  1.00 36.99           N  
ATOM   4865  CA  LEU A 721       9.231 -59.257 -62.167  1.00 37.86           C  
ATOM   4866  C   LEU A 721       9.391 -58.505 -63.484  1.00 37.89           C  
ATOM   4867  O   LEU A 721      10.032 -58.994 -64.418  1.00 38.58           O  
ATOM   4868  CB  LEU A 721       7.817 -59.822 -62.043  1.00 36.47           C  
ATOM   4869  CG  LEU A 721       7.599 -60.855 -60.933  1.00 38.80           C  
ATOM   4870  CD1 LEU A 721       6.127 -61.303 -60.906  1.00 42.49           C  
ATOM   4871  CD2 LEU A 721       8.532 -62.040 -61.138  1.00 36.91           C  
ATOM   4872  N   ALA A 722       8.822 -57.301 -63.567  1.00 35.76           N  
ATOM   4873  CA  ALA A 722       8.986 -56.485 -64.764  1.00 33.72           C  
ATOM   4874  C   ALA A 722      10.455 -56.160 -65.013  1.00 36.90           C  
ATOM   4875  O   ALA A 722      10.923 -56.190 -66.159  1.00 32.37           O  
ATOM   4876  CB  ALA A 722       8.168 -55.200 -64.632  1.00 31.17           C  
ATOM   4877  N   TRP A 723      11.202 -55.856 -63.951  1.00 34.50           N  
ATOM   4878  CA  TRP A 723      12.601 -55.501 -64.137  1.00 35.45           C  
ATOM   4879  C   TRP A 723      13.388 -56.682 -64.692  1.00 32.96           C  
ATOM   4880  O   TRP A 723      14.215 -56.516 -65.597  1.00 33.62           O  
ATOM   4881  CB  TRP A 723      13.209 -54.999 -62.821  1.00 35.63           C  
ATOM   4882  CG  TRP A 723      14.609 -54.463 -62.998  1.00 31.54           C  
ATOM   4883  CD1 TRP A 723      14.966 -53.163 -63.207  1.00 33.28           C  
ATOM   4884  CD2 TRP A 723      15.835 -55.226 -63.022  1.00 35.88           C  
ATOM   4885  NE1 TRP A 723      16.334 -53.064 -63.359  1.00 37.79           N  
ATOM   4886  CE2 TRP A 723      16.890 -54.313 -63.248  1.00 36.93           C  
ATOM   4887  CE3 TRP A 723      16.137 -56.589 -62.879  1.00 34.75           C  
ATOM   4888  CZ2 TRP A 723      18.234 -54.717 -63.322  1.00 40.54           C  
ATOM   4889  CZ3 TRP A 723      17.471 -56.991 -62.942  1.00 37.41           C  
ATOM   4890  CH2 TRP A 723      18.504 -56.058 -63.170  1.00 38.67           C  
ATOM   4891  N   ARG A 724      13.130 -57.886 -64.182  1.00 36.12           N  
ATOM   4892  CA  ARG A 724      13.897 -59.049 -64.633  1.00 37.70           C  
ATOM   4893  C   ARG A 724      13.492 -59.479 -66.042  1.00 32.69           C  
ATOM   4894  O   ARG A 724      14.340 -59.903 -66.845  1.00 34.39           O  
ATOM   4895  CB  ARG A 724      13.733 -60.197 -63.632  1.00 38.53           C  
ATOM   4896  CG  ARG A 724      14.390 -59.884 -62.283  1.00 37.57           C  
ATOM   4897  CD  ARG A 724      14.713 -61.135 -61.492  1.00 41.41           C  
ATOM   4898  NE  ARG A 724      15.338 -60.797 -60.222  1.00 44.01           N  
ATOM   4899  CZ  ARG A 724      16.631 -60.550 -60.073  1.00 40.97           C  
ATOM   4900  NH1 ARG A 724      17.441 -60.618 -61.116  1.00 41.51           N  
ATOM   4901  NH2 ARG A 724      17.112 -60.236 -58.880  1.00 42.49           N  
ATOM   4902  N   LEU A 725      12.206 -59.361 -66.372  1.00 35.45           N  
ATOM   4903  CA  LEU A 725      11.784 -59.540 -67.758  1.00 34.23           C  
ATOM   4904  C   LEU A 725      12.536 -58.589 -68.684  1.00 34.57           C  
ATOM   4905  O   LEU A 725      13.073 -59.002 -69.718  1.00 34.14           O  
ATOM   4906  CB  LEU A 725      10.280 -59.323 -67.877  1.00 35.48           C  
ATOM   4907  CG  LEU A 725       9.697 -59.383 -69.296  1.00 33.09           C  
ATOM   4908  CD1 LEU A 725      10.003 -60.722 -69.947  1.00 35.49           C  
ATOM   4909  CD2 LEU A 725       8.203 -59.177 -69.232  1.00 32.81           C  
ATOM   4910  N   TYR A 726      12.573 -57.301 -68.336  1.00 34.57           N  
ATOM   4911  CA  TYR A 726      13.288 -56.338 -69.165  1.00 32.25           C  
ATOM   4912  C   TYR A 726      14.755 -56.726 -69.291  1.00 35.88           C  
ATOM   4913  O   TYR A 726      15.326 -56.732 -70.389  1.00 37.37           O  
ATOM   4914  CB  TYR A 726      13.162 -54.921 -68.578  1.00 29.73           C  
ATOM   4915  CG  TYR A 726      13.782 -53.897 -69.502  1.00 34.09           C  
ATOM   4916  CD1 TYR A 726      13.042 -53.356 -70.549  1.00 33.45           C  
ATOM   4917  CD2 TYR A 726      15.128 -53.515 -69.371  1.00 31.10           C  
ATOM   4918  CE1 TYR A 726      13.596 -52.445 -71.431  1.00 33.62           C  
ATOM   4919  CE2 TYR A 726      15.700 -52.598 -70.252  1.00 31.48           C  
ATOM   4920  CZ  TYR A 726      14.924 -52.066 -71.282  1.00 35.64           C  
ATOM   4921  OH  TYR A 726      15.449 -51.153 -72.183  1.00 35.86           O  
ATOM   4922  N   ASP A 727      15.377 -57.059 -68.165  1.00 34.78           N  
ATOM   4923  CA  ASP A 727      16.807 -57.323 -68.143  1.00 35.74           C  
ATOM   4924  C   ASP A 727      17.156 -58.564 -68.944  1.00 40.40           C  
ATOM   4925  O   ASP A 727      18.221 -58.619 -69.573  1.00 38.49           O  
ATOM   4926  CB  ASP A 727      17.256 -57.474 -66.699  1.00 38.38           C  
ATOM   4927  CG  ASP A 727      18.746 -57.610 -66.568  1.00 41.25           C  
ATOM   4928  OD1 ASP A 727      19.481 -56.633 -66.866  1.00 40.60           O  
ATOM   4929  OD2 ASP A 727      19.172 -58.696 -66.139  1.00 43.71           O  
ATOM   4930  N   ARG A 728      16.279 -59.566 -68.945  1.00 37.69           N  
ATOM   4931  CA  ARG A 728      16.580 -60.778 -69.698  1.00 40.24           C  
ATOM   4932  C   ARG A 728      16.240 -60.622 -71.177  1.00 38.00           C  
ATOM   4933  O   ARG A 728      17.023 -61.009 -72.040  1.00 37.70           O  
ATOM   4934  CB  ARG A 728      15.821 -61.970 -69.124  1.00 44.33           C  
ATOM   4935  CG  ARG A 728      16.258 -63.304 -69.680  1.00 52.45           C  
ATOM   4936  CD  ARG A 728      15.024 -64.114 -70.194  1.00 52.49           C  
ATOM   4937  NE  ARG A 728      13.914 -64.052 -69.239  1.00 58.67           N  
ATOM   4938  CZ  ARG A 728      12.617 -64.046 -69.594  1.00 54.13           C
[truncated: 153,982 more chars]
