# Supplementary material for: A non-redundant data set of nanobody-antigen crystal structures
Source: Data Brief. 2019 Mar 6;24:103754. doi: 10.1016/j.dib.2019.103754 (PMC6441729; doi:10.1016/j.dib.2019.103754)
Supplement: Multimedia component 6 [file mmc6.zip › extended_dataset/Ag_1/5vnw_1.pdb]

ATOM      1  N   ALA A   2     -30.246 109.443  72.705  1.00163.85           N  
ATOM      2  CA  ALA A   2     -29.327 109.928  73.727  1.00173.90           C  
ATOM      3  C   ALA A   2     -27.878 109.752  73.285  1.00173.26           C  
ATOM      4  O   ALA A   2     -26.972 109.670  74.115  1.00169.23           O  
ATOM      5  CB  ALA A   2     -29.571 109.207  75.045  1.00176.08           C  
ATOM      6  N   HIS A   3     -27.666 109.697  71.973  1.00171.39           N  
ATOM      7  CA  HIS A   3     -26.345 109.492  71.400  1.00165.67           C  
ATOM      8  C   HIS A   3     -26.102 110.510  70.294  1.00158.85           C  
ATOM      9  O   HIS A   3     -27.024 111.175  69.813  1.00151.90           O  
ATOM     10  CB  HIS A   3     -26.188 108.063  70.860  1.00156.22           C  
ATOM     11  CG  HIS A   3     -26.376 107.001  71.897  1.00154.03           C  
ATOM     12  ND1 HIS A   3     -25.327 106.471  72.616  1.00156.21           N  
ATOM     13  CD2 HIS A   3     -27.491 106.374  72.341  1.00152.27           C  
ATOM     14  CE1 HIS A   3     -25.787 105.562  73.456  1.00157.44           C  
ATOM     15  NE2 HIS A   3     -27.097 105.483  73.309  1.00154.51           N  
ATOM     16  N   LYS A   4     -24.833 110.625  69.896  1.00150.17           N  
ATOM     17  CA  LYS A   4     -24.466 111.541  68.820  1.00142.75           C  
ATOM     18  C   LYS A   4     -25.127 111.136  67.508  1.00137.70           C  
ATOM     19  O   LYS A   4     -25.696 111.974  66.798  1.00135.03           O  
ATOM     20  CB  LYS A   4     -22.945 111.583  68.670  1.00137.56           C  
ATOM     21  CG  LYS A   4     -22.443 112.388  67.481  1.00131.78           C  
ATOM     22  CD  LYS A   4     -22.838 113.851  67.587  1.00136.62           C  
ATOM     23  CE  LYS A   4     -22.115 114.689  66.545  1.00141.01           C  
ATOM     24  NZ  LYS A   4     -22.335 114.173  65.166  1.00140.49           N  
ATOM     25  N   SER A   5     -25.062 109.850  67.171  1.00130.24           N  
ATOM     26  CA  SER A   5     -25.706 109.308  65.978  1.00113.41           C  
ATOM     27  C   SER A   5     -26.492 108.073  66.396  1.00101.41           C  
ATOM     28  O   SER A   5     -25.901 107.031  66.699  1.00 95.52           O  
ATOM     29  CB  SER A   5     -24.679 108.971  64.897  1.00105.16           C  
ATOM     30  OG  SER A   5     -25.315 108.600  63.686  1.00 93.39           O  
ATOM     31  N   GLU A   6     -27.821 108.193  66.416  1.00 98.14           N  
ATOM     32  CA  GLU A   6     -28.656 107.095  66.893  1.00 95.86           C  
ATOM     33  C   GLU A   6     -28.607 105.905  65.943  1.00 95.68           C  
ATOM     34  O   GLU A   6     -28.563 104.751  66.387  1.00 89.10           O  
ATOM     35  CB  GLU A   6     -30.096 107.577  67.076  1.00101.12           C  
ATOM     36  CG  GLU A   6     -30.936 106.715  68.006  1.00119.05           C  
ATOM     37  CD  GLU A   6     -30.660 106.993  69.473  1.00138.87           C  
ATOM     38  OE1 GLU A   6     -29.871 107.915  69.770  1.00146.22           O  
ATOM     39  OE2 GLU A   6     -31.238 106.293  70.331  1.00143.32           O  
ATOM     40  N   VAL A   7     -28.612 106.163  64.634  1.00 94.73           N  
ATOM     41  CA  VAL A   7     -28.606 105.073  63.665  1.00 93.57           C  
ATOM     42  C   VAL A   7     -27.242 104.391  63.631  1.00 94.22           C  
ATOM     43  O   VAL A   7     -27.148 103.170  63.455  1.00101.08           O  
ATOM     44  CB  VAL A   7     -29.027 105.594  62.277  1.00 92.81           C  
ATOM     45  CG1 VAL A   7     -28.160 106.774  61.858  1.00100.77           C  
ATOM     46  CG2 VAL A   7     -28.969 104.482  61.241  1.00 79.81           C  
ATOM     47  N   ALA A   8     -26.166 105.160  63.815  1.00 80.65           N  
ATOM     48  CA  ALA A   8     -24.833 104.569  63.802  1.00 81.64           C  
ATOM     49  C   ALA A   8     -24.564 103.760  65.063  1.00 82.61           C  
ATOM     50  O   ALA A   8     -23.765 102.818  65.033  1.00 88.59           O  
ATOM     51  CB  ALA A   8     -23.774 105.657  63.636  1.00 85.13           C  
ATOM     52  N   HIS A   9     -25.213 104.109  66.175  1.00 89.21           N  
ATOM     53  CA  HIS A   9     -24.997 103.378  67.418  1.00 98.57           C  
ATOM     54  C   HIS A   9     -25.786 102.075  67.442  1.00 90.19           C  
ATOM     55  O   HIS A   9     -25.250 101.031  67.833  1.00 87.03           O  
ATOM     56  CB  HIS A   9     -25.370 104.253  68.615  1.00107.35           C  
ATOM     57  CG  HIS A   9     -25.050 103.633  69.940  1.00123.91           C  
ATOM     58  ND1 HIS A   9     -26.023 103.221  70.824  1.00124.81           N  
ATOM     59  CD2 HIS A   9     -23.863 103.351  70.528  1.00129.64           C  
ATOM     60  CE1 HIS A   9     -25.449 102.716  71.902  1.00129.68           C  
ATOM     61  NE2 HIS A   9     -24.139 102.782  71.747  1.00130.24           N  
ATOM     62  N   ARG A  10     -27.055 102.113  67.025  1.00 78.80           N  
ATOM     63  CA  ARG A  10     -27.850 100.891  66.983  1.00 74.03           C  
ATOM     64  C   ARG A  10     -27.306  99.906  65.959  1.00 84.90           C  
ATOM     65  O   ARG A  10     -27.433  98.689  66.140  1.00 85.65           O  
ATOM     66  CB  ARG A  10     -29.311 101.222  66.679  1.00 66.53           C  
ATOM     67  CG  ARG A  10     -29.979 102.091  67.728  1.00 76.15           C  
ATOM     68  CD  ARG A  10     -31.491 102.088  67.570  1.00 80.25           C  
ATOM     69  NE  ARG A  10     -32.151 102.775  68.676  1.00 92.61           N  
ATOM     70  CZ  ARG A  10     -32.417 102.211  69.850  1.00 95.87           C  
ATOM     71  NH1 ARG A  10     -33.020 102.910  70.801  1.00 94.55           N  
ATOM     72  NH2 ARG A  10     -32.077 100.949  70.075  1.00100.82           N  
ATOM     73  N   PHE A  11     -26.698 100.408  64.882  1.00 76.93           N  
ATOM     74  CA  PHE A  11     -26.094  99.520  63.895  1.00 71.46           C  
ATOM     75  C   PHE A  11     -24.892  98.789  64.479  1.00 74.99           C  
ATOM     76  O   PHE A  11     -24.663  97.613  64.172  1.00 81.17           O  
ATOM     77  CB  PHE A  11     -25.693 100.316  62.653  1.00 65.93           C  
ATOM     78  CG  PHE A  11     -25.230  99.462  61.506  1.00 71.89           C  
ATOM     79  CD1 PHE A  11     -26.144  98.908  60.627  1.00 76.88           C  
ATOM     80  CD2 PHE A  11     -23.881  99.221  61.302  1.00 79.75           C  
ATOM     81  CE1 PHE A  11     -25.724  98.123  59.569  1.00 70.81           C  
ATOM     82  CE2 PHE A  11     -23.455  98.438  60.246  1.00 81.78           C  
ATOM     83  CZ  PHE A  11     -24.378  97.889  59.379  1.00 70.46           C  
ATOM     84  N   LYS A  12     -24.115  99.468  65.327  1.00 71.22           N  
ATOM     85  CA  LYS A  12     -22.956  98.828  65.941  1.00 74.59           C  
ATOM     86  C   LYS A  12     -23.372  97.854  67.037  1.00 84.10           C  
ATOM     87  O   LYS A  12     -22.748  96.800  67.207  1.00 83.74           O  
ATOM     88  CB  LYS A  12     -22.004  99.886  66.499  1.00 84.63           C  
ATOM     89  CG  LYS A  12     -21.344 100.759  65.446  1.00 85.31           C  
ATOM     90  CD  LYS A  12     -20.432 101.788  66.094  1.00 95.00           C  
ATOM     91  CE  LYS A  12     -19.776 102.685  65.057  1.00103.42           C  
ATOM     92  NZ  LYS A  12     -18.883 103.696  65.690  1.00101.53           N  
ATOM     93  N   ASP A  13     -24.420  98.189  67.794  1.00 83.44           N  
ATOM     94  CA  ASP A  13     -24.869  97.303  68.863  1.00 85.08           C  
ATOM     95  C   ASP A  13     -25.472  96.019  68.307  1.00 86.10           C  
ATOM     96  O   ASP A  13     -25.251  94.935  68.858  1.00 90.67           O  
ATOM     97  CB  ASP A  13     -25.886  98.016  69.753  1.00104.16           C  
ATOM     98  CG  ASP A  13     -25.247  99.033  70.670  1.00128.16           C  
ATOM     99  OD1 ASP A  13     -24.013  98.977  70.857  1.00137.90           O  
ATOM    100  OD2 ASP A  13     -25.982  99.879  71.217  1.00134.73           O  
ATOM    101  N   LEU A  14     -26.238  96.122  67.223  1.00 82.79           N  
ATOM    102  CA  LEU A  14     -26.931  94.973  66.654  1.00 72.42           C  
ATOM    103  C   LEU A  14     -26.116  94.230  65.608  1.00 82.00           C  
ATOM    104  O   LEU A  14     -26.394  93.048  65.359  1.00 92.58           O  
ATOM    105  CB  LEU A  14     -28.255  95.414  66.022  1.00 66.02           C  
ATOM    106  CG  LEU A  14     -29.261  96.101  66.935  1.00 64.84           C  
ATOM    107  CD1 LEU A  14     -30.319  96.807  66.105  1.00 59.49           C  
ATOM    108  CD2 LEU A  14     -29.894  95.083  67.859  1.00 59.93           C  
ATOM    109  N   GLY A  15     -25.125  94.884  65.002  1.00 79.80           N  
ATOM    110  CA  GLY A  15     -24.437  94.324  63.863  1.00 86.29           C  
ATOM    111  C   GLY A  15     -25.282  94.420  62.610  1.00 81.76           C  
ATOM    112  O   GLY A  15     -26.481  94.715  62.639  1.00 82.29           O  
ATOM    113  N   GLU A  16     -24.628  94.158  61.476  1.00 86.00           N  
ATOM    114  CA  GLU A  16     -25.326  94.230  60.196  1.00 86.59           C  
ATOM    115  C   GLU A  16     -26.404  93.158  60.069  1.00 77.88           C  
ATOM    116  O   GLU A  16     -27.461  93.410  59.477  1.00 77.09           O  
ATOM    117  CB  GLU A  16     -24.332  94.098  59.047  1.00 86.58           C  
ATOM    118  CG  GLU A  16     -24.945  94.275  57.677  1.00 84.08           C  
ATOM    119  CD  GLU A  16     -23.926  94.316  56.560  1.00 89.44           C  
ATOM    120  OE1 GLU A  16     -24.358  94.393  55.391  1.00 89.10           O  
ATOM    121  OE2 GLU A  16     -22.707  94.275  56.842  1.00 97.96           O  
ATOM    122  N   GLU A  17     -26.155  91.962  60.610  1.00 77.15           N  
ATOM    123  CA  GLU A  17     -27.123  90.873  60.517  1.00 78.95           C  
ATOM    124  C   GLU A  17     -28.447  91.258  61.168  1.00 72.38           C  
ATOM    125  O   GLU A  17     -29.500  91.260  60.519  1.00 79.90           O  
ATOM    126  CB  GLU A  17     -26.544  89.611  61.161  1.00100.41           C  
ATOM    127  CG  GLU A  17     -26.032  88.572  60.179  1.00118.27           C  
ATOM    128  CD  GLU A  17     -27.149  87.747  59.560  1.00136.28           C  
ATOM    129  OE1 GLU A  17     -27.381  87.875  58.339  1.00143.62           O  
ATOM    130  OE2 GLU A  17     -27.794  86.969  60.295  1.00141.07           O  
ATOM    131  N   ASN A  18     -28.410  91.598  62.458  1.00 92.00           N  
ATOM    132  CA  ASN A  18     -29.643  91.896  63.178  1.00 83.10           C  
ATOM    133  C   ASN A  18     -30.266  93.209  62.723  1.00 81.65           C  
ATOM    134  O   ASN A  18     -31.494  93.344  62.741  1.00 72.87           O  
ATOM    135  CB  ASN A  18     -29.381  91.927  64.683  1.00 84.58           C  
ATOM    136  CG  ASN A  18     -28.995  90.568  65.235  1.00 92.02           C  
ATOM    137  OD1 ASN A  18     -29.345  89.533  64.668  1.00 93.99           O  
ATOM    138  ND2 ASN A  18     -28.272  90.565  66.349  1.00100.26           N  
ATOM    139  N   PHE A  19     -29.447  94.181  62.314  1.00 85.03           N  
ATOM    140  CA  PHE A  19     -29.990  95.457  61.856  1.00 79.07           C  
ATOM    141  C   PHE A  19     -30.833  95.271  60.601  1.00 75.93           C  
ATOM    142  O   PHE A  19     -31.951  95.789  60.508  1.00 67.95           O  
ATOM    143  CB  PHE A  19     -28.857  96.453  61.605  1.00 76.11           C  
ATOM    144  CG  PHE A  19     -29.330  97.840  61.275  1.00 84.35           C  
ATOM    145  CD1 PHE A  19     -29.587  98.755  62.281  1.00 85.49           C  
ATOM    146  CD2 PHE A  19     -29.513  98.231  59.958  1.00 83.84           C  
ATOM    147  CE1 PHE A  19     -30.022 100.032  61.982  1.00 86.23           C  
ATOM    148  CE2 PHE A  19     -29.948  99.506  59.652  1.00 75.22           C  
ATOM    149  CZ  PHE A  19     -30.202 100.408  60.665  1.00 83.24           C  
ATOM    150  N   LYS A  20     -30.307  94.529  59.621  1.00 69.59           N  
ATOM    151  CA  LYS A  20     -31.061  94.271  58.397  1.00 65.59           C  
ATOM    152  C   LYS A  20     -32.373  93.557  58.693  1.00 74.91           C  
ATOM    153  O   LYS A  20     -33.419  93.906  58.132  1.00 80.50           O  
ATOM    154  CB  LYS A  20     -30.220  93.443  57.426  1.00 63.45           C  
ATOM    155  CG  LYS A  20     -29.103  94.200  56.736  1.00 69.79           C  
ATOM    156  CD  LYS A  20     -28.365  93.282  55.777  1.00 77.51           C  
ATOM    157  CE  LYS A  20     -27.490  94.061  54.813  1.00 97.01           C  
ATOM    158  NZ  LYS A  20     -26.849  93.161  53.814  1.00108.34           N  
ATOM    159  N   ALA A  21     -32.339  92.556  59.575  1.00 72.43           N  
ATOM    160  CA  ALA A  21     -33.539  91.774  59.852  1.00 60.83           C  
ATOM    161  C   ALA A  21     -34.581  92.594  60.602  1.00 64.05           C  
ATOM    162  O   ALA A  21     -35.774  92.528  60.285  1.00 68.56           O  
ATOM    163  CB  ALA A  21     -33.174  90.516  60.638  1.00 57.33           C  
ATOM    164  N   LEU A  22     -34.152  93.372  61.601  1.00 61.60           N  
ATOM    165  CA  LEU A  22     -35.099  94.186  62.356  1.00 59.44           C  
ATOM    166  C   LEU A  22     -35.741  95.260  61.487  1.00 61.27           C  
ATOM    167  O   LEU A  22     -36.916  95.590  61.681  1.00 53.74           O  
ATOM    168  CB  LEU A  22     -34.407  94.820  63.563  1.00 70.64           C  
ATOM    169  CG  LEU A  22     -34.001  93.866  64.689  1.00 67.79           C  
ATOM    170  CD1 LEU A  22     -33.266  94.613  65.789  1.00 62.16           C  
ATOM    171  CD2 LEU A  22     -35.217  93.148  65.248  1.00 63.55           C  
ATOM    172  N   VAL A  23     -34.994  95.813  60.529  1.00 64.57           N  
ATOM    173  CA  VAL A  23     -35.576  96.790  59.614  1.00 63.82           C  
ATOM    174  C   VAL A  23     -36.505  96.099  58.622  1.00 74.86           C  
ATOM    175  O   VAL A  23     -37.543  96.649  58.234  1.00 80.13           O  
ATOM    176  CB  VAL A  23     -34.463  97.584  58.905  1.00 59.59           C  
ATOM    177  CG1 VAL A  23     -35.048  98.507  57.852  1.00 51.93           C  
ATOM    178  CG2 VAL A  23     -33.661  98.388  59.918  1.00 58.28           C  
ATOM    179  N   LEU A  24     -36.156  94.878  58.206  1.00 66.06           N  
ATOM    180  CA  LEU A  24     -37.031  94.125  57.313  1.00 70.09           C  
ATOM    181  C   LEU A  24     -38.335  93.753  58.004  1.00 76.03           C  
ATOM    182  O   LEU A  24     -39.413  93.862  57.408  1.00 86.48           O  
ATOM    183  CB  LEU A  24     -36.315  92.872  56.810  1.00 76.11           C  
ATOM    184  CG  LEU A  24     -37.153  91.914  55.959  1.00 75.18           C  
ATOM    185  CD1 LEU A  24     -37.706  92.624  54.733  1.00 71.28           C  
ATOM    186  CD2 LEU A  24     -36.336  90.698  55.553  1.00 72.92           C  
ATOM    187  N   ILE A  25     -38.258  93.311  59.260  1.00 71.82           N  
ATOM    188  CA  ILE A  25     -39.466  92.963  59.999  1.00 74.60           C  
ATOM    189  C   ILE A  25     -40.325  94.200  60.230  1.00 84.98           C  
ATOM    190  O   ILE A  25     -41.555  94.147  60.118  1.00 88.28           O  
ATOM    191  CB  ILE A  25     -39.098  92.269  61.324  1.00 71.74           C  
ATOM    192  CG1 ILE A  25     -38.412  90.929  61.050  1.00 70.08           C  
ATOM    193  CG2 ILE A  25     -40.335  92.068  62.189  1.00 76.61           C  
ATOM    194  CD1 ILE A  25     -37.958  90.208  62.301  1.00 68.22           C  
ATOM    195  N   ALA A  26     -39.693  95.336  60.536  1.00 94.34           N  
ATOM    196  CA  ALA A  26     -40.446  96.552  60.827  1.00 82.20           C  
ATOM    197  C   ALA A  26     -41.218  97.030  59.602  1.00 87.14           C  
ATOM    198  O   ALA A  26     -42.404  97.370  59.697  1.00 91.18           O  
ATOM    199  CB  ALA A  26     -39.502  97.643  61.332  1.00 63.24           C  
ATOM    200  N   PHE A  27     -40.561  97.062  58.440  1.00 82.76           N  
ATOM    201  CA  PHE A  27     -41.235  97.521  57.228  1.00 83.18           C  
ATOM    202  C   PHE A  27     -42.384  96.597  56.845  1.00 75.18           C  
ATOM    203  O   PHE A  27     -43.452  97.062  56.428  1.00 73.46           O  
ATOM    204  CB  PHE A  27     -40.238  97.637  56.076  1.00 88.89           C  
ATOM    205  CG  PHE A  27     -39.545  98.967  56.004  1.00 95.58           C  
ATOM    206  CD1 PHE A  27     -40.270 100.125  55.780  1.00102.15           C  
ATOM    207  CD2 PHE A  27     -38.170  99.061  56.144  1.00 95.65           C  
ATOM    208  CE1 PHE A  27     -39.641 101.353  55.709  1.00102.05           C  
ATOM    209  CE2 PHE A  27     -37.535 100.287  56.073  1.00 94.77           C  
ATOM    210  CZ  PHE A  27     -38.271 101.433  55.855  1.00 93.68           C  
ATOM    211  N   ALA A  28     -42.185  95.283  56.977  1.00 73.96           N  
ATOM    212  CA  ALA A  28     -43.250  94.342  56.648  1.00 74.97           C  
ATOM    213  C   ALA A  28     -44.439  94.491  57.587  1.00 76.95           C  
ATOM    214  O   ALA A  28     -45.585  94.271  57.178  1.00 72.41           O  
ATOM    215  CB  ALA A  28     -42.718  92.909  56.684  1.00 70.98           C  
ATOM    216  N   GLN A  29     -44.191  94.866  58.844  1.00 71.45           N  
ATOM    217  CA  GLN A  29     -45.283  95.044  59.794  1.00 72.31           C  
ATOM    218  C   GLN A  29     -46.037  96.347  59.564  1.00 74.17           C  
ATOM    219  O   GLN A  29     -47.252  96.399  59.785  1.00 80.10           O  
ATOM    220  CB  GLN A  29     -44.747  94.986  61.226  1.00 72.51           C  
ATOM    221  CG  GLN A  29     -44.241  93.611  61.636  1.00 74.56           C  
ATOM    222  CD  GLN A  29     -43.716  93.577  63.057  1.00 78.68           C  
ATOM    223  OE1 GLN A  29     -43.436  94.616  63.654  1.00 83.81           O  
ATOM    224  NE2 GLN A  29     -43.586  92.377  63.609  1.00 82.65           N  
ATOM    225  N   TYR A  30     -45.349  97.402  59.124  1.00 74.77           N  
ATOM    226  CA  TYR A  30     -46.028  98.662  58.843  1.00 82.44           C  
ATOM    227  C   TYR A  30     -46.680  98.646  57.464  1.00 94.59           C  
ATOM    228  O   TYR A  30     -47.854  99.003  57.320  1.00 94.37           O  
ATOM    229  CB  TYR A  30     -45.046  99.831  58.959  1.00 82.52           C  
ATOM    230  CG  TYR A  30     -44.763 100.267  60.382  1.00 94.32           C  
ATOM    231  CD1 TYR A  30     -45.565 101.209  61.013  1.00100.25           C  
ATOM    232  CD2 TYR A  30     -43.691  99.742  61.091  1.00 91.44           C  
ATOM    233  CE1 TYR A  30     -45.310 101.612  62.311  1.00 96.10           C  
ATOM    234  CE2 TYR A  30     -43.428 100.139  62.389  1.00 97.00           C  
ATOM    235  CZ  TYR A  30     -44.240 101.074  62.994  1.00 96.80           C  
ATOM    236  OH  TYR A  30     -43.981 101.471  64.285  1.00 96.47           O  
ATOM    237  N   LEU A  31     -45.934  98.235  56.441  1.00 94.47           N  
ATOM    238  CA  LEU A  31     -46.428  98.167  55.067  1.00 97.19           C  
ATOM    239  C   LEU A  31     -46.658  96.696  54.731  1.00 89.46           C  
ATOM    240  O   LEU A  31     -45.811  96.030  54.135  1.00 79.92           O  
ATOM    241  CB  LEU A  31     -45.435  98.830  54.101  1.00 96.87           C  
ATOM    242  CG  LEU A  31     -45.021 100.264  54.446  1.00 96.41           C  
ATOM    243  CD1 LEU A  31     -44.004 100.795  53.446  1.00 98.06           C  
ATOM    244  CD2 LEU A  31     -46.238 101.174  54.514  1.00 95.20           C  
ATOM    245  N   GLN A  32     -47.831  96.189  55.116  1.00 90.71           N  
ATOM    246  CA  GLN A  32     -48.085  94.756  55.022  1.00 85.25           C  
ATOM    247  C   GLN A  32     -48.411  94.310  53.602  1.00 83.29           C  
ATOM    248  O   GLN A  32     -48.193  93.143  53.260  1.00 86.39           O  
ATOM    249  CB  GLN A  32     -49.228  94.366  55.960  1.00 84.78           C  
ATOM    250  CG  GLN A  32     -49.078  94.891  57.381  1.00 80.92           C  
ATOM    251  CD  GLN A  32     -50.261  94.530  58.255  1.00 76.83           C  
ATOM    252  OE1 GLN A  32     -50.899  95.402  58.843  1.00 78.85           O  
ATOM    253  NE2 GLN A  32     -50.557  93.239  58.349  1.00 84.35           N  
ATOM    254  N   GLN A  33     -48.923  95.209  52.765  1.00 95.98           N  
ATOM    255  CA  GLN A  33     -49.393  94.857  51.431  1.00100.66           C  
ATOM    256  C   GLN A  33     -48.356  95.093  50.340  1.00103.85           C  
ATOM    257  O   GLN A  33     -48.636  94.814  49.171  1.00116.61           O  
ATOM    258  CB  GLN A  33     -50.670  95.638  51.100  1.00104.11           C  
ATOM    259  CG  GLN A  33     -51.828  95.353  52.040  1.00114.36           C  
ATOM    260  CD  GLN A  33     -53.032  96.230  51.760  1.00131.17           C  
ATOM    261  OE1 GLN A  33     -53.203  97.284  52.372  1.00136.11           O  
ATOM    262  NE2 GLN A  33     -53.877  95.796  50.832  1.00135.79           N  
ATOM    263  N   CYS A  34     -47.173  95.594  50.685  1.00102.49           N  
ATOM    264  CA  CYS A  34     -46.155  95.824  49.674  1.00102.57           C  
ATOM    265  C   CYS A  34     -45.424  94.524  49.339  1.00108.28           C  
ATOM    266  O   CYS A  34     -45.274  93.649  50.196  1.00114.68           O  
ATOM    267  CB  CYS A  34     -45.155  96.871  50.152  1.00 98.41           C  
ATOM    268  SG  CYS A  34     -45.809  98.555  50.199  1.00 98.99           S  
ATOM    269  N   PRO A  35     -44.967  94.373  48.098  1.00110.16           N  
ATOM    270  CA  PRO A  35     -44.267  93.143  47.708  1.00103.17           C  
ATOM    271  C   PRO A  35     -42.933  93.003  48.429  1.00 90.98           C  
ATOM    272  O   PRO A  35     -42.417  93.933  49.051  1.00 94.01           O  
ATOM    273  CB  PRO A  35     -44.076  93.302  46.196  1.00 99.54           C  
ATOM    274  CG  PRO A  35     -44.164  94.771  45.952  1.00 94.99           C  
ATOM    275  CD  PRO A  35     -45.137  95.296  46.963  1.00105.13           C  
ATOM    276  N   PHE A  36     -42.371  91.797  48.325  1.00 89.20           N  
ATOM    277  CA  PHE A  36     -41.155  91.469  49.064  1.00 79.52           C  
ATOM    278  C   PHE A  36     -39.949  92.229  48.522  1.00 94.24           C  
ATOM    279  O   PHE A  36     -39.150  92.773  49.294  1.00 98.42           O  
ATOM    280  CB  PHE A  36     -40.909  89.960  49.017  1.00 72.95           C  
ATOM    281  CG  PHE A  36     -39.550  89.548  49.509  1.00 75.37           C  
ATOM    282  CD1 PHE A  36     -39.276  89.492  50.865  1.00 85.96           C  
ATOM    283  CD2 PHE A  36     -38.549  89.207  48.614  1.00 80.60           C  
ATOM    284  CE1 PHE A  36     -38.027  89.110  51.320  1.00 81.14           C  
ATOM    285  CE2 PHE A  36     -37.299  88.824  49.062  1.00 86.37           C  
ATOM    286  CZ  PHE A  36     -37.038  88.775  50.418  1.00 82.64           C  
ATOM    287  N   GLU A  37     -39.797  92.271  47.196  1.00 98.37           N  
ATOM    288  CA  GLU A  37     -38.623  92.911  46.609  1.00103.40           C  
ATOM    289  C   GLU A  37     -38.588  94.406  46.897  1.00 97.31           C  
ATOM    290  O   GLU A  37     -37.504  94.996  46.977  1.00 85.58           O  
ATOM    291  CB  GLU A  37     -38.581  92.661  45.099  1.00110.65           C  
ATOM    292  CG  GLU A  37     -38.288  91.218  44.700  1.00121.01           C  
ATOM    293  CD  GLU A  37     -39.496  90.309  44.832  1.00124.19           C  
ATOM    294  OE1 GLU A  37     -39.323  89.073  44.759  1.00118.75           O  
ATOM    295  OE2 GLU A  37     -40.619  90.828  45.006  1.00121.05           O  
ATOM    296  N   ASP A  38     -39.754  95.035  47.058  1.00104.14           N  
ATOM    297  CA  ASP A  38     -39.781  96.458  47.383  1.00109.32           C  
ATOM    298  C   ASP A  38     -39.281  96.711  48.799  1.00 99.98           C  
ATOM    299  O   ASP A  38     -38.561  97.686  49.044  1.00100.19           O  
ATOM    300  CB  ASP A  38     -41.192  97.013  47.198  1.00118.54           C  
ATOM    301  CG  ASP A  38     -41.531  97.267  45.741  1.00121.52           C  
ATOM    302  OD1 ASP A  38     -41.529  96.300  44.950  1.00120.80           O  
ATOM    303  OD2 ASP A  38     -41.796  98.434  45.386  1.00119.63           O  
ATOM    304  N   HIS A  39     -39.654  95.848  49.747  1.00 97.76           N  
ATOM    305  CA  HIS A  39     -39.127  95.971  51.102  1.00 93.17           C  
ATOM    306  C   HIS A  39     -37.629  95.707  51.144  1.00 86.78           C  
ATOM    307  O   HIS A  39     -36.914  96.333  51.933  1.00 88.12           O  
ATOM    308  CB  HIS A  39     -39.859  95.015  52.045  1.00 93.14           C  
ATOM    309  CG  HIS A  39     -41.215  95.498  52.463  1.00 99.35           C  
ATOM    310  ND1 HIS A  39     -41.607  96.814  52.342  1.00105.67           N  
ATOM    311  CD2 HIS A  39     -42.269  94.840  53.002  1.00101.02           C  
ATOM    312  CE1 HIS A  39     -42.843  96.946  52.787  1.00108.32           C  
ATOM    313  NE2 HIS A  39     -43.268  95.764  53.193  1.00106.26           N  
ATOM    314  N   VAL A  40     -37.137  94.797  50.299  1.00 84.93           N  
ATOM    315  CA  VAL A  40     -35.705  94.517  50.249  1.00 79.40           C  
ATOM    316  C   VAL A  40     -34.938  95.768  49.842  1.00 81.97           C  
ATOM    317  O   VAL A  40     -33.921  96.122  50.452  1.00 82.41           O  
ATOM    318  CB  VAL A  40     -35.419  93.344  49.294  1.00 80.11           C  
ATOM    319  CG1 VAL A  40     -33.924  93.197  49.073  1.00 70.95           C  
ATOM    320  CG2 VAL A  40     -36.002  92.058  49.850  1.00 73.50           C  
ATOM    321  N   LYS A  41     -35.420  96.461  48.808  1.00 95.39           N  
ATOM    322  CA  LYS A  41     -34.754  97.683  48.374  1.00 96.64           C  
ATOM    323  C   LYS A  41     -34.830  98.767  49.441  1.00 91.91           C  
ATOM    324  O   LYS A  41     -33.926  99.604  49.536  1.00 96.79           O  
ATOM    325  CB  LYS A  41     -35.359  98.180  47.061  1.00102.38           C  
ATOM    326  CG  LYS A  41     -34.450  99.125  46.289  1.00113.73           C  
ATOM    327  CD  LYS A  41     -35.200  99.858  45.191  1.00128.14           C  
ATOM    328  CE  LYS A  41     -36.186 100.854  45.776  1.00134.01           C  
ATOM    329  NZ  LYS A  41     -36.855 101.661  44.720  1.00139.48           N  
ATOM    330  N   LEU A  42     -35.889  98.764  50.257  1.00 88.68           N  
ATOM    331  CA  LEU A  42     -35.978  99.729  51.349  1.00 84.57           C  
ATOM    332  C   LEU A  42     -34.999  99.394  52.467  1.00 81.96           C  
ATOM    333  O   LEU A  42     -34.397 100.297  53.060  1.00 81.83           O  
ATOM    334  CB  LEU A  42     -37.406  99.793  51.895  1.00 80.65           C  
ATOM    335  CG  LEU A  42     -38.423 100.648  51.134  1.00 82.95           C  
ATOM    336  CD1 LEU A  42     -39.595 101.034  52.033  1.00 74.79           C  
ATOM    337  CD2 LEU A  42     -37.760 101.886  50.549  1.00 81.21           C  
ATOM    338  N   VAL A  43     -34.828  98.106  52.771  1.00 67.08           N  
ATOM    339  CA  VAL A  43     -33.888  97.702  53.814  1.00 62.58           C  
ATOM    340  C   VAL A  43     -32.466  98.083  53.423  1.00 78.52           C  
ATOM    341  O   VAL A  43     -31.711  98.639  54.227  1.00 81.83           O  
ATOM    342  CB  VAL A  43     -34.013  96.193  54.091  1.00 63.84           C  
ATOM    343  CG1 VAL A  43     -32.917  95.733  55.043  1.00 65.46           C  
ATOM    344  CG2 VAL A  43     -35.381  95.880  54.664  1.00 58.85           C  
ATOM    345  N   ASN A  44     -32.084  97.801  52.175  1.00 79.95           N  
ATOM    346  CA  ASN A  44     -30.726  98.099  51.731  1.00 90.72           C  
ATOM    347  C   ASN A  44     -30.466  99.598  51.658  1.00 91.27           C  
ATOM    348  O   ASN A  44     -29.313 100.029  51.768  1.00 93.27           O  
ATOM    349  CB  ASN A  44     -30.460  97.442  50.375  1.00101.90           C  
ATOM    350  CG  ASN A  44     -30.480  95.928  50.450  1.00109.12           C  
ATOM    351  OD1 ASN A  44     -29.444  95.289  50.633  1.00117.13           O  
ATOM    352  ND2 ASN A  44     -31.665  95.344  50.311  1.00110.23           N  
ATOM    353  N   GLU A  45     -31.512 100.406  51.473  1.00 87.80           N  
ATOM    354  CA  GLU A  45     -31.338 101.855  51.500  1.00 84.06           C  
ATOM    355  C   GLU A  45     -31.077 102.348  52.918  1.00 84.10           C  
ATOM    356  O   GLU A  45     -30.166 103.152  53.150  1.00 83.41           O  
ATOM    357  CB  GLU A  45     -32.564 102.547  50.903  1.00 81.37           C  
ATOM    358  CG  GLU A  45     -32.635 102.486  49.386  1.00 88.72           C  
ATOM    359  CD  GLU A  45     -33.937 103.039  48.839  1.00103.35           C  
ATOM    360  OE1 GLU A  45     -34.862 103.287  49.640  1.00102.23           O  
ATOM    361  OE2 GLU A  45     -34.034 103.226  47.608  1.00112.42           O  
ATOM    362  N   VAL A  46     -31.871 101.878  53.882  1.00 81.54           N  
ATOM    363  CA  VAL A  46     -31.653 102.253  55.275  1.00 65.21           C  
ATOM    364  C   VAL A  46     -30.328 101.692  55.776  1.00 79.45           C  
ATOM    365  O   VAL A  46     -29.593 102.362  56.512  1.00 92.84           O  
ATOM    366  CB  VAL A  46     -32.834 101.786  56.144  1.00 64.29           C  
ATOM    367  CG1 VAL A  46     -32.576 102.093  57.612  1.00 67.36           C  
ATOM    368  CG2 VAL A  46     -34.126 102.441  55.681  1.00 68.38           C  
ATOM    369  N   THR A  47     -29.998 100.460  55.380  1.00 75.64           N  
ATOM    370  CA  THR A  47     -28.752  99.846  55.827  1.00 71.43           C  
ATOM    371  C   THR A  47     -27.541 100.596  55.288  1.00 66.10           C  
ATOM    372  O   THR A  47     -26.572 100.831  56.019  1.00 81.36           O  
ATOM    373  CB  THR A  47     -28.706  98.379  55.398  1.00 69.03           C  
ATOM    374  OG1 THR A  47     -29.838  97.685  55.938  1.00 84.57           O  
ATOM    375  CG2 THR A  47     -27.430  97.716  55.896  1.00 65.89           C  
ATOM    376  N   GLU A  48     -27.579 100.985  54.012  1.00 67.80           N  
ATOM    377  CA  GLU A  48     -26.456 101.715  53.434  1.00 71.33           C  
ATOM    378  C   GLU A  48     -26.330 103.110  54.031  1.00 78.95           C  
ATOM    379  O   GLU A  48     -25.218 103.639  54.136  1.00 72.77           O  
ATOM    380  CB  GLU A  48     -26.608 101.795  51.915  1.00 67.62           C  
ATOM    381  CG  GLU A  48     -25.323 102.127  51.173  1.00 80.80           C  
ATOM    382  CD  GLU A  48     -24.261 101.055  51.336  1.00 94.67           C  
ATOM    383  OE1 GLU A  48     -23.060 101.399  51.315  1.00 98.78           O  
ATOM    384  OE2 GLU A  48     -24.626  99.869  51.488  1.00 91.46           O  
ATOM    385  N   PHE A  49     -27.452 103.719  54.426  1.00 78.86           N  
ATOM    386  CA  PHE A  49     -27.388 105.009  55.104  1.00 74.26           C  
ATOM    387  C   PHE A  49     -26.731 104.878  56.471  1.00 71.20           C  
ATOM    388  O   PHE A  49     -25.992 105.773  56.899  1.00 80.80           O  
ATOM    389  CB  PHE A  49     -28.788 105.607  55.238  1.00 77.58           C  
ATOM    390  CG  PHE A  49     -28.871 106.736  56.225  1.00 88.52           C  
ATOM    391  CD1 PHE A  49     -28.389 107.994  55.902  1.00 91.82           C  
ATOM    392  CD2 PHE A  49     -29.430 106.540  57.476  1.00 90.63           C  
ATOM    393  CE1 PHE A  49     -28.463 109.034  56.810  1.00 87.97           C  
ATOM    394  CE2 PHE A  49     -29.506 107.575  58.388  1.00 88.33           C  
ATOM    395  CZ  PHE A  49     -29.023 108.824  58.054  1.00 87.76           C  
ATOM    396  N   ALA A  50     -26.991 103.772  57.172  1.00 66.38           N  
ATOM    397  CA  ALA A  50     -26.349 103.547  58.462  1.00 63.68           C  
ATOM    398  C   ALA A  50     -24.837 103.450  58.312  1.00 73.21           C  
ATOM    399  O   ALA A  50     -24.088 103.955  59.156  1.00 82.08           O  
ATOM    400  CB  ALA A  50     -26.907 102.281  59.112  1.00 62.84           C  
ATOM    401  N   LYS A  51     -24.369 102.813  57.234  1.00 71.72           N  
ATOM    402  CA  LYS A  51     -22.933 102.668  57.020  1.00 74.54           C  
ATOM    403  C   LYS A  51     -22.256 104.015  56.806  1.00 74.42           C  
ATOM    404  O   LYS A  51     -21.069 104.168  57.115  1.00 80.33           O  
ATOM    405  CB  LYS A  51     -22.672 101.745  55.829  1.00 81.31           C  
ATOM    406  CG  LYS A  51     -23.314 100.373  55.956  1.00 79.06           C  
ATOM    407  CD  LYS A  51     -23.036  99.517  54.730  1.00 95.70           C  
ATOM    408  CE  LYS A  51     -23.751  98.178  54.815  1.00 95.51           C  
ATOM    409  NZ  LYS A  51     -23.479  97.329  53.622  1.00 87.47           N  
ATOM    410  N   THR A  52     -22.986 105.000  56.277  1.00 77.27           N  
ATOM    411  CA  THR A  52     -22.421 106.339  56.141  1.00 86.07           C  
ATOM    412  C   THR A  52     -22.206 106.982  57.505  1.00 84.89           C  
ATOM    413  O   THR A  52     -21.202 107.671  57.724  1.00 88.09           O  
ATOM    414  CB  THR A  52     -23.329 107.214  55.276  1.00 78.71           C  
ATOM    415  OG1 THR A  52     -24.650 107.235  55.830  1.00 82.45           O  
ATOM    416  CG2 THR A  52     -23.392 106.680  53.855  1.00 78.07           C  
ATOM    417  N   CYS A  53     -23.138 106.764  58.435  1.00 76.71           N  
ATOM    418  CA  CYS A  53     -23.006 107.319  59.776  1.00 79.72           C  
ATOM    419  C   CYS A  53     -21.978 106.563  60.608  1.00 86.50           C  
ATOM    420  O   CYS A  53     -21.351 107.155  61.493  1.00100.05           O  
ATOM    421  CB  CYS A  53     -24.363 107.315  60.479  1.00 88.10           C  
ATOM    422  SG  CYS A  53     -25.668 108.157  59.559  1.00107.87           S  
ATOM    423  N   VAL A  54     -21.796 105.265  60.348  1.00 81.61           N  
ATOM    424  CA  VAL A  54     -20.751 104.509  61.034  1.00 76.46           C  
ATOM    425  C   VAL A  54     -19.376 105.016  60.626  1.00 83.95           C  
ATOM    426  O   VAL A  54     -18.442 105.034  61.439  1.00 95.60           O  
ATOM    427  CB  VAL A  54     -20.914 103.002  60.749  1.00 78.81           C  
ATOM    428  CG1 VAL A  54     -19.759 102.211  61.346  1.00 79.05           C  
ATOM    429  CG2 VAL A  54     -22.240 102.502  61.297  1.00 75.95           C  
ATOM    430  N   ALA A  55     -19.231 105.452  59.373  1.00 83.84           N  
ATOM    431  CA  ALA A  55     -17.961 105.983  58.894  1.00 93.92           C  
ATOM    432  C   ALA A  55     -17.771 107.447  59.264  1.00101.57           C  
ATOM    433  O   ALA A  55     -16.630 107.902  59.402  1.00100.12           O  
ATOM    434  CB  ALA A  55     -17.860 105.813  57.379  1.00 98.91           C  
ATOM    435  N   ASP A  56     -18.862 108.196  59.420  1.00112.11           N  
ATOM    436  CA  ASP A  56     -18.779 109.598  59.822  1.00125.24           C  
ATOM    437  C   ASP A  56     -20.117 109.980  60.440  1.00127.29           C  
ATOM    438  O   ASP A  56     -21.112 110.116  59.722  1.00133.56           O  
ATOM    439  CB  ASP A  56     -18.444 110.491  58.632  1.00141.44           C  
ATOM    440  CG  ASP A  56     -18.157 111.925  59.039  1.00154.86           C  
ATOM    441  OD1 ASP A  56     -18.093 112.203  60.255  1.00156.48           O  
ATOM    442  OD2 ASP A  56     -17.992 112.777  58.140  1.00160.60           O  
ATOM    443  N   GLU A  57     -20.137 110.155  61.764  1.00129.03           N  
ATOM    444  CA  GLU A  57     -21.377 110.473  62.462  1.00130.31           C  
ATOM    445  C   GLU A  57     -21.860 111.893  62.201  1.00128.97           C  
ATOM    446  O   GLU A  57     -22.990 112.221  62.580  1.00125.29           O  
ATOM    447  CB  GLU A  57     -21.202 110.256  63.967  1.00132.93           C  
ATOM    448  CG  GLU A  57     -20.808 108.838  64.347  1.00134.99           C  
ATOM    449  CD  GLU A  57     -20.905 108.586  65.839  1.00144.06           C  
ATOM    450  OE1 GLU A  57     -21.619 109.347  66.525  1.00147.33           O  
ATOM    451  OE2 GLU A  57     -20.268 107.629  66.326  1.00146.74           O  
ATOM    452  N   SER A  58     -21.047 112.737  61.570  1.00131.45           N  
ATOM    453  CA  SER A  58     -21.437 114.101  61.247  1.00134.26           C  
ATOM    454  C   SER A  58     -22.013 114.233  59.843  1.00131.47           C  
ATOM    455  O   SER A  58     -22.259 115.356  59.392  1.00135.49           O  
ATOM    456  CB  SER A  58     -20.242 115.044  61.408  1.00137.64           C  
ATOM    457  OG  SER A  58     -19.777 115.056  62.746  1.00139.10           O  
ATOM    458  N   ALA A  59     -22.240 113.120  59.149  1.00122.69           N  
ATOM    459  CA  ALA A  59     -22.747 113.165  57.786  1.00113.85           C  
ATOM    460  C   ALA A  59     -24.201 113.637  57.773  1.00117.37           C  
ATOM    461  O   ALA A  59     -24.791 113.975  58.804  1.00124.90           O  
ATOM    462  CB  ALA A  59     -22.609 111.796  57.124  1.00105.87           C  
ATOM    463  N   GLU A  60     -24.787 113.655  56.579  1.00114.16           N  
ATOM    464  CA  GLU A  60     -26.140 114.165  56.416  1.00122.02           C  
ATOM    465  C   GLU A  60     -27.156 113.211  57.032  1.00116.90           C  
ATOM    466  O   GLU A  60     -27.066 111.991  56.870  1.00121.40           O  
ATOM    467  CB  GLU A  60     -26.452 114.380  54.935  1.00129.35           C  
ATOM    468  CG  GLU A  60     -27.713 115.189  54.682  1.00135.99           C  
ATOM    469  CD  GLU A  60     -27.990 115.395  53.205  1.00140.30           C  
ATOM    470  OE1 GLU A  60     -27.815 114.435  52.425  1.00139.32           O  
ATOM    471  OE2 GLU A  60     -28.378 116.520  52.825  1.00141.88           O  
ATOM    472  N   ASN A  61     -28.120 113.781  57.755  1.00113.20           N  
ATOM    473  CA  ASN A  61     -29.230 113.072  58.386  1.00110.98           C  
ATOM    474  C   ASN A  61     -28.780 112.072  59.447  1.00105.76           C  
ATOM    475  O   ASN A  61     -29.612 111.325  59.976  1.00108.39           O  
ATOM    476  CB  ASN A  61     -30.108 112.362  57.346  1.00117.93           C  
ATOM    477  CG  ASN A  61     -30.666 113.315  56.307  1.00129.09           C  
ATOM    478  OD1 ASN A  61     -30.840 114.505  56.569  1.00128.96           O  
ATOM    479  ND2 ASN A  61     -30.951 112.794  55.119  1.00136.65           N  
ATOM    480  N   CYS A  62     -27.488 112.037  59.780  1.00 98.94           N  
ATOM    481  CA  CYS A  62     -27.012 111.112  60.802  1.00 95.82           C  
ATOM    482  C   CYS A  62     -27.393 111.555  62.207  1.00107.89           C  
ATOM    483  O   CYS A  62     -27.413 110.724  63.121  1.00107.55           O  
ATOM    484  CB  CYS A  62     -25.496 110.947  60.704  1.00 94.26           C  
ATOM    485  SG  CYS A  62     -24.948 110.031  59.253  1.00116.83           S  
ATOM    486  N   ASP A  63     -27.693 112.840  62.400  1.00115.40           N  
ATOM    487  CA  ASP A  63     -28.101 113.331  63.709  1.00119.12           C  
ATOM    488  C   ASP A  63     -29.545 112.983  64.044  1.00112.65           C  
ATOM    489  O   ASP A  63     -29.934 113.073  65.213  1.00114.44           O  
ATOM    490  CB  ASP A  63     -27.908 114.848  63.781  1.00130.92           C  
ATOM    491  CG  ASP A  63     -28.538 115.571  62.606  1.00138.94           C  
ATOM    492  OD1 ASP A  63     -29.783 115.650  62.550  1.00140.59           O  
ATOM    493  OD2 ASP A  63     -27.787 116.061  61.737  1.00142.02           O  
ATOM    494  N   LYS A  64     -30.340 112.588  63.055  1.00109.59           N  
ATOM    495  CA  LYS A  64     -31.744 112.287  63.283  1.00112.04           C  
ATOM    496  C   LYS A  64     -31.910 110.921  63.938  1.00100.17           C  
ATOM    497  O   LYS A  64     -31.129 109.994  63.704  1.00 95.19           O  
ATOM    498  CB  LYS A  64     -32.523 112.331  61.968  1.00118.50           C  
ATOM    499  CG  LYS A  64     -32.547 113.699  61.304  1.00128.80           C  
ATOM    500  CD  LYS A  64     -33.441 113.700  60.075  1.00132.10           C  
ATOM    501  CE  LYS A  64     -33.540 115.088  59.464  1.00131.82           C  
ATOM    502  NZ  LYS A  64     -34.468 115.117  58.300  1.00129.76           N  
ATOM    503  N   SER A  65     -32.944 110.807  64.767  1.00101.16           N  
ATOM    504  CA  SER A  65     -33.252 109.545  65.419  1.00112.68           C  
ATOM    505  C   SER A  65     -33.768 108.531  64.401  1.00119.43           C  
ATOM    506  O   SER A  65     -34.195 108.878  63.298  1.00120.30           O  
ATOM    507  CB  SER A  65     -34.290 109.749  66.523  1.00121.28           C  
ATOM    508  OG  SER A  65     -35.516 110.217  65.987  1.00123.41           O  
ATOM    509  N   LEU A  66     -33.726 107.255  64.789  1.00119.50           N  
ATOM    510  CA  LEU A  66     -34.203 106.205  63.899  1.00107.30           C  
ATOM    511  C   LEU A  66     -35.713 106.259  63.703  1.00108.99           C  
ATOM    512  O   LEU A  66     -36.213 105.737  62.701  1.00110.86           O  
ATOM    513  CB  LEU A  66     -33.785 104.833  64.433  1.00105.29           C  
ATOM    514  CG  LEU A  66     -33.918 103.653  63.466  1.00104.17           C  
ATOM    515  CD1 LEU A  66     -33.285 103.983  62.122  1.00 99.19           C  
ATOM    516  CD2 LEU A  66     -33.304 102.395  64.059  1.00 94.60           C  
ATOM    517  N   HIS A  67     -36.446 106.884  64.628  1.00115.27           N  
ATOM    518  CA  HIS A  67     -37.890 107.023  64.460  1.00122.06           C  
ATOM    519  C   HIS A  67     -38.222 107.903  63.262  1.00122.62           C  
ATOM    520  O   HIS A  67     -39.024 107.523  62.401  1.00122.85           O  
ATOM    521  CB  HIS A  67     -38.517 107.594  65.733  1.00132.67           C  
ATOM    522  CG  HIS A  67     -38.858 106.558  66.758  1.00140.63           C  
ATOM    523  ND1 HIS A  67     -37.902 105.910  67.510  1.00145.38           N  
ATOM    524  CD2 HIS A  67     -40.052 106.059  67.155  1.00143.45           C  
ATOM    525  CE1 HIS A  67     -38.493 105.056  68.327  1.00146.13           C  
ATOM    526  NE2 HIS A  67     -39.797 105.127  68.131  1.00146.37           N  
ATOM    527  N   THR A  68     -37.617 109.091  63.191  1.00123.95           N  
ATOM    528  CA  THR A  68     -37.905 109.990  62.080  1.00127.26           C  
ATOM    529  C   THR A  68     -37.261 109.511  60.785  1.00122.41           C  
ATOM    530  O   THR A  68     -37.760 109.821  59.699  1.00138.44           O  
ATOM    531  CB  THR A  68     -37.449 111.414  62.410  1.00137.50           C  
ATOM    532  OG1 THR A  68     -37.620 112.252  61.260  1.00145.21           O  
ATOM    533  CG2 THR A  68     -35.991 111.431  62.832  1.00136.94           C  
ATOM    534  N   LEU A  69     -36.162 108.758  60.875  1.00109.84           N  
ATOM    535  CA  LEU A  69     -35.554 108.198  59.672  1.00108.91           C  
ATOM    536  C   LEU A  69     -36.395 107.059  59.112  1.00110.19           C  
ATOM    537  O   LEU A  69     -36.507 106.903  57.890  1.00114.03           O  
ATOM    538  CB  LEU A  69     -34.133 107.723  59.972  1.00108.28           C  
ATOM    539  CG  LEU A  69     -33.119 108.810  60.332  1.00118.65           C  
ATOM    540  CD1 LEU A  69     -31.852 108.192  60.900  1.00121.76           C  
ATOM    541  CD2 LEU A  69     -32.804 109.680  59.125  1.00117.69           C  
ATOM    542  N   PHE A  70     -36.988 106.248  59.989  1.00102.31           N  
ATOM    543  CA  PHE A  70     -37.912 105.212  59.547  1.00 93.84           C  
ATOM    544  C   PHE A  70     -39.277 105.790  59.199  1.00 94.51           C  
ATOM    545  O   PHE A  70     -40.003 105.210  58.383  1.00101.99           O  
ATOM    546  CB  PHE A  70     -38.047 104.138  60.630  1.00 91.26           C  
ATOM    547  CG  PHE A  70     -38.979 103.016  60.268  1.00 82.27           C  
ATOM    548  CD1 PHE A  70     -38.534 101.944  59.513  1.00 76.87           C  
ATOM    549  CD2 PHE A  70     -40.297 103.025  60.698  1.00 71.94           C  
ATOM    550  CE1 PHE A  70     -39.388 100.907  59.184  1.00 84.11           C  
ATOM    551  CE2 PHE A  70     -41.155 101.993  60.372  1.00 71.37           C  
ATOM    552  CZ  PHE A  70     -40.700 100.932  59.615  1.00 86.31           C  
ATOM    553  N   GLY A  71     -39.636 106.924  59.796  1.00 95.17           N  
ATOM    554  CA  GLY A  71     -40.917 107.553  59.545  1.00105.81           C  
ATOM    555  C   GLY A  71     -41.043 108.130  58.151  1.00112.82           C  
ATOM    556  O   GLY A  71     -41.954 107.760  57.404  1.00113.04           O  
ATOM    557  N   ASP A  72     -40.138 109.041  57.785  1.00119.98           N  
ATOM    558  CA  ASP A  72     -40.174 109.608  56.442  1.00132.22           C  
ATOM    559  C   ASP A  72     -39.806 108.583  55.377  1.00126.11           C  
ATOM    560  O   ASP A  72     -40.111 108.796  54.198  1.00137.18           O  
ATOM    561  CB  ASP A  72     -39.254 110.831  56.352  1.00139.51           C  
ATOM    562  CG  ASP A  72     -37.835 110.540  56.808  1.00135.21           C  
ATOM    563  OD1 ASP A  72     -37.467 109.354  56.931  1.00132.90           O  
ATOM    564  OD2 ASP A  72     -37.084 111.509  57.053  1.00133.44           O  
ATOM    565  N   LYS A  73     -39.158 107.481  55.763  1.00109.39           N  
ATOM    566  CA  LYS A  73     -38.927 106.397  54.816  1.00105.23           C  
ATOM    567  C   LYS A  73     -40.222 105.660  54.498  1.00109.40           C  
ATOM    568  O   LYS A  73     -40.357 105.086  53.413  1.00114.17           O  
ATOM    569  CB  LYS A  73     -37.881 105.428  55.366  1.00101.89           C  
ATOM    570  CG  LYS A  73     -37.128 104.654  54.296  1.00 96.21           C  
ATOM    571  CD  LYS A  73     -36.275 105.584  53.448  1.00 94.05           C  
ATOM    572  CE  LYS A  73     -35.411 104.808  52.468  1.00 92.53           C  
ATOM    573  NZ  LYS A  73     -34.514 105.705  51.688  1.00 97.13           N  
ATOM    574  N   LEU A  74     -41.176 105.655  55.433  1.00106.46           N  
ATOM    575  CA  LEU A  74     -42.514 105.172  55.111  1.00102.35           C  
ATOM    576  C   LEU A  74     -43.232 106.133  54.176  1.00110.07           C  
ATOM    577  O   LEU A  74     -44.102 105.716  53.404  1.00115.82           O  
ATOM    578  CB  LEU A  74     -43.332 104.975  56.388  1.00 96.54           C  
ATOM    579  CG  LEU A  74     -42.910 103.855  57.340  1.00 95.00           C  
ATOM    580  CD1 LEU A  74     -43.832 103.810  58.550  1.00 93.29           C  
ATOM    581  CD2 LEU A  74     -42.904 102.519  56.619  1.00 98.99           C  
ATOM    582  N   CYS A  75     -42.881 107.415  54.230  1.00116.61           N  
ATOM    583  CA  CYS A  75     -43.488 108.438  53.392  1.00123.51           C  
ATOM    584  C   CYS A  75     -42.796 108.585  52.044  1.00126.04           C  
ATOM    585  O   CYS A  75     -43.189 109.449  51.254  1.00129.14           O  
ATOM    586  CB  CYS A  75     -43.484 109.782  54.130  1.00126.23           C  
ATOM    587  SG  CYS A  75     -44.153 109.673  55.806  1.00127.38           S  
ATOM    588  N   THR A  76     -41.780 107.767  51.761  1.00126.63           N  
ATOM    589  CA  THR A  76     -41.095 107.821  50.477  1.00133.21           C  
ATOM    590  C   THR A  76     -41.724 106.910  49.432  1.00137.86           C  
ATOM    591  O   THR A  76     -41.452 107.081  48.238  1.00149.37           O  
ATOM    592  CB  THR A  76     -39.613 107.455  50.641  1.00129.88           C  
ATOM    593  OG1 THR A  76     -38.847 108.077  49.601  1.00140.01           O  
ATOM    594  CG2 THR A  76     -39.413 105.947  50.559  1.00120.29           C  
ATOM    595  N   VAL A  77     -42.558 105.955  49.847  1.00130.70           N  
ATOM    596  CA  VAL A  77     -43.187 105.053  48.892  1.00127.95           C  
ATOM    597  C   VAL A  77     -44.251 105.806  48.106  1.00141.80           C  
ATOM    598  O   VAL A  77     -44.982 106.646  48.651  1.00152.03           O  
ATOM    599  CB  VAL A  77     -43.772 103.823  49.610  1.00112.53           C  
ATOM    600  CG1 VAL A  77     -42.663 103.034  50.291  1.00109.61           C  
ATOM    601  CG2 VAL A  77     -44.825 104.236  50.622  1.00101.21           C  
ATOM    602  N   ALA A  78     -44.328 105.520  46.805  1.00140.71           N  
ATOM    603  CA  ALA A  78     -45.265 106.218  45.933  1.00144.89           C  
ATOM    604  C   ALA A  78     -46.692 105.723  46.108  1.00156.68           C  
ATOM    605  O   ALA A  78     -47.639 106.498  45.935  1.00163.69           O  
ATOM    606  CB  ALA A  78     -44.840 106.063  44.472  1.00138.06           C  
ATOM    607  N   THR A  79     -46.896 104.483  46.508  1.00158.75           N  
ATOM    608  CA  THR A  79     -48.256 103.953  46.602  1.00168.04           C  
ATOM    609  C   THR A  79     -48.860 104.143  47.978  1.00163.20           C  
ATOM    610  O   THR A  79     -49.891 103.559  48.307  1.00163.32           O  
ATOM    611  CB  THR A  79     -48.262 102.448  46.292  1.00171.53           C  
ATOM    612  OG1 THR A  79     -47.545 102.209  45.076  1.00174.06           O  
ATOM    613  CG2 THR A  79     -49.683 101.932  46.159  1.00178.91           C  
ATOM    614  N   LEU A  80     -48.218 104.974  48.780  1.00156.75           N  
ATOM    615  CA  LEU A  80     -48.613 105.099  50.182  1.00147.77           C  
ATOM    616  C   LEU A  80     -50.111 105.347  50.320  1.00153.74           C  
ATOM    617  O   LEU A  80     -50.800 104.636  51.059  1.00154.79           O  
ATOM    618  CB  LEU A  80     -47.818 106.217  50.864  1.00137.62           C  
ATOM    619  CG  LEU A  80     -47.944 106.274  52.391  1.00124.52           C  
ATOM    620  CD1 LEU A  80     -47.687 104.902  53.006  1.00101.41           C  
ATOM    621  CD2 LEU A  80     -47.011 107.316  53.004  1.00125.17           C  
ATOM    622  N   ARG A  81     -50.635 106.356  49.616  1.00155.24           N  
ATOM    623  CA  ARG A  81     -52.061 106.655  49.696  1.00155.88           C  
ATOM    624  C   ARG A  81     -52.911 105.648  48.928  1.00162.23           C  
ATOM    625  O   ARG A  81     -54.055 105.388  49.317  1.00166.70           O  
ATOM    626  CB  ARG A  81     -52.334 108.075  49.184  1.00156.37           C  
ATOM    627  CG  ARG A  81     -53.811 108.462  49.144  1.00159.27           C  
ATOM    628  CD  ARG A  81     -54.009 109.949  48.885  1.00164.59           C  
ATOM    629  NE  ARG A  81     -53.860 110.749  50.099  1.00162.11           N  
ATOM    630  CZ  ARG A  81     -52.759 111.416  50.428  1.00157.59           C  
ATOM    631  NH1 ARG A  81     -52.717 112.114  51.554  1.00160.62           N  
ATOM    632  NH2 ARG A  81     -51.699 111.383  49.633  1.00149.52           N  
ATOM    633  N   GLU A  82     -52.384 105.064  47.849  1.00165.72           N  
ATOM    634  CA  GLU A  82     -53.196 104.152  47.047  1.00166.73           C  
ATOM    635  C   GLU A  82     -53.417 102.828  47.771  1.00162.05           C  
ATOM    636  O   GLU A  82     -54.549 102.336  47.851  1.00161.70           O  
ATOM    637  CB  GLU A  82     -52.550 103.925  45.680  1.00162.39           C  
ATOM    638  CG  GLU A  82     -53.388 103.073  44.730  1.00163.74           C  
ATOM    639  CD  GLU A  82     -54.811 103.586  44.575  1.00166.35           C  
ATOM    640  OE1 GLU A  82     -55.693 103.149  45.345  1.00165.62           O  
ATOM    641  OE2 GLU A  82     -55.045 104.434  43.689  1.00167.53           O  
ATOM    642  N   THR A  83     -52.350 102.236  48.309  1.00151.41           N  
ATOM    643  CA  THR A  83     -52.497 100.973  49.027  1.00146.72           C  
ATOM    644  C   THR A  83     -53.059 101.180  50.430  1.00140.72           C  
ATOM    645  O   THR A  83     -53.940 100.429  50.863  1.00140.38           O  
ATOM    646  CB  THR A  83     -51.154 100.242  49.095  1.00145.95           C  
ATOM    647  OG1 THR A  83     -50.673  99.994  47.768  1.00149.39           O  
ATOM    648  CG2 THR A  83     -51.305  98.915  49.821  1.00145.03           C  
ATOM    649  N   TYR A  84     -52.568 102.185  51.154  1.00137.13           N  
ATOM    650  CA  TYR A  84     -52.997 102.467  52.524  1.00130.19           C  
ATOM    651  C   TYR A  84     -53.530 103.897  52.559  1.00135.12           C  
ATOM    652  O   TYR A  84     -52.783 104.835  52.848  1.00139.68           O  
ATOM    653  CB  TYR A  84     -51.849 102.278  53.518  1.00118.30           C  
ATOM    654  CG  TYR A  84     -50.903 101.148  53.177  1.00107.52           C  
ATOM    655  CD1 TYR A  84     -51.139  99.854  53.628  1.00103.29           C  
ATOM    656  CD2 TYR A  84     -49.767 101.377  52.409  1.00105.58           C  
ATOM    657  CE1 TYR A  84     -50.271  98.818  53.319  1.00 98.49           C  
ATOM    658  CE2 TYR A  84     -48.894 100.349  52.094  1.00 98.23           C  
ATOM    659  CZ  TYR A  84     -49.149  99.072  52.551  1.00 91.09           C  
ATOM    660  OH  TYR A  84     -48.280  98.050  52.237  1.00 79.05           O  
ATOM    661  N   GLY A  85     -54.826 104.050  52.287  1.00137.82           N  
ATOM    662  CA  GLY A  85     -55.456 105.346  52.098  1.00150.37           C  
ATOM    663  C   GLY A  85     -55.083 106.450  53.069  1.00158.41           C  
ATOM    664  O   GLY A  85     -54.382 107.400  52.704  1.00160.78           O  
ATOM    665  N   GLU A  86     -55.545 106.322  54.315  1.00164.54           N  
ATOM    666  CA  GLU A  86     -55.381 107.380  55.309  1.00169.00           C  
ATOM    667  C   GLU A  86     -53.922 107.576  55.709  1.00164.89           C  
ATOM    668  O   GLU A  86     -53.553 108.654  56.193  1.00171.49           O  
ATOM    669  CB  GLU A  86     -56.235 107.050  56.537  1.00168.11           C  
ATOM    670  CG  GLU A  86     -56.320 108.139  57.586  1.00165.32           C  
ATOM    671  CD  GLU A  86     -57.671 108.820  57.590  1.00165.96           C  
ATOM    672  OE1 GLU A  86     -58.545 108.414  56.793  1.00164.65           O  
ATOM    673  OE2 GLU A  86     -57.863 109.760  58.388  1.00168.08           O  
ATOM    674  N   MET A  87     -53.098 106.561  55.525  1.00152.42           N  
ATOM    675  CA  MET A  87     -51.747 106.624  56.053  1.00142.21           C  
ATOM    676  C   MET A  87     -50.957 107.810  55.537  1.00145.52           C  
ATOM    677  O   MET A  87     -50.232 108.452  56.293  1.00144.68           O  
ATOM    678  CB  MET A  87     -51.012 105.322  55.734  1.00131.22           C  
ATOM    679  CG  MET A  87     -50.184 104.763  56.877  1.00127.04           C  
ATOM    680  SD  MET A  87     -49.458 103.171  56.448  1.00126.31           S  
ATOM    681  CE  MET A  87     -49.002 102.556  58.062  1.00116.78           C  
ATOM    682  N   ALA A  88     -51.119 108.126  54.264  1.00144.44           N  
ATOM    683  CA  ALA A  88     -50.369 109.229  53.675  1.00141.04           C  
ATOM    684  C   ALA A  88     -50.617 110.549  54.393  1.00142.96           C  
ATOM    685  O   ALA A  88     -49.771 111.448  54.326  1.00137.92           O  
ATOM    686  CB  ALA A  88     -50.718 109.359  52.192  1.00142.22           C  
ATOM    687  N   ASP A  89     -51.756 110.690  55.074  1.00147.68           N  
ATOM    688  CA  ASP A  89     -52.009 111.888  55.862  1.00155.35           C  
ATOM    689  C   ASP A  89     -51.307 111.853  57.213  1.00153.43           C  
ATOM    690  O   ASP A  89     -51.161 112.905  57.846  1.00156.56           O  
ATOM    691  CB  ASP A  89     -53.511 112.081  56.064  1.00162.37           C  
ATOM    692  CG  ASP A  89     -54.243 112.382  54.769  1.00167.62           C  
ATOM    693  OD1 ASP A  89     -53.611 112.900  53.825  1.00169.88           O  
ATOM    694  OD2 ASP A  89     -55.457 112.103  54.698  1.00171.98           O  
ATOM    695  N   CYS A  90     -50.884 110.670  57.674  1.00150.06           N  
ATOM    696  CA  CYS A  90     -50.052 110.600  58.870  1.00142.08           C  
ATOM    697  C   CYS A  90     -48.746 111.355  58.676  1.00135.35           C  
ATOM    698  O   CYS A  90     -48.222 111.948  59.625  1.00137.88           O  
ATOM    699  CB  CYS A  90     -49.749 109.146  59.234  1.00132.55           C  
ATOM    700  SG  CYS A  90     -51.041 108.204  60.086  1.00142.36           S  
ATOM    701  N   CYS A  91     -48.209 111.346  57.452  1.00128.24           N  
ATOM    702  CA  CYS A  91     -46.913 111.958  57.187  1.00126.89           C  
ATOM    703  C   CYS A  91     -46.926 113.467  57.387  1.00135.52           C  
ATOM    704  O   CYS A  91     -45.859 114.064  57.563  1.00140.30           O  
ATOM    705  CB  CYS A  91     -46.464 111.616  55.766  1.00127.73           C  
ATOM    706  SG  CYS A  91     -46.155 109.855  55.527  1.00132.94           S  
ATOM    707  N   ALA A  92     -48.103 114.096  57.367  1.00140.43           N  
ATOM    708  CA  ALA A  92     -48.181 115.527  57.633  1.00146.80           C  
ATOM    709  C   ALA A  92     -47.945 115.853  59.102  1.00146.17           C  
ATOM    710  O   ALA A  92     -47.692 117.017  59.432  1.00145.48           O  
ATOM    711  CB  ALA A  92     -49.538 116.074  57.189  1.00155.66           C  
ATOM    712  N   LYS A  93     -48.018 114.861  59.984  1.00145.91           N  
ATOM    713  CA  LYS A  93     -47.809 115.073  61.407  1.00137.87           C  
ATOM    714  C   LYS A  93     -46.332 114.940  61.757  1.00130.61           C  
ATOM    715  O   LYS A  93     -45.585 114.190  61.122  1.00114.34           O  
ATOM    716  CB  LYS A  93     -48.633 114.080  62.229  1.00131.68           C  
ATOM    717  CG  LYS A  93     -50.092 113.994  61.808  1.00138.51           C  
ATOM    718  CD  LYS A  93     -50.926 113.234  62.827  1.00141.28           C  
ATOM    719  CE  LYS A  93     -51.040 114.008  64.130  1.00149.47           C  
ATOM    720  NZ  LYS A  93     -51.933 113.327  65.108  1.00149.71           N  
ATOM    721  N   GLN A  94     -45.917 115.684  62.778  1.00142.94           N  
ATOM    722  CA  GLN A  94     -44.537 115.675  63.241  1.00150.98           C  
ATOM    723  C   GLN A  94     -44.363 114.647  64.351  1.00154.70           C  
ATOM    724  O   GLN A  94     -45.268 114.433  65.162  1.00162.35           O  
ATOM    725  CB  GLN A  94     -44.131 117.060  63.747  1.00162.00           C  
ATOM    726  CG  GLN A  94     -44.216 118.158  62.700  1.00174.00           C  
ATOM    727  CD  GLN A  94     -43.043 118.142  61.741  1.00177.12           C  
ATOM    728  OE1 GLN A  94     -43.221 118.112  60.524  1.00181.73           O  
ATOM    729  NE2 GLN A  94     -41.833 118.172  62.288  1.00172.94           N  
ATOM    730  N   GLU A  95     -43.195 114.011  64.379  1.00146.88           N  
ATOM    731  CA  GLU A  95     -42.892 113.066  65.440  1.00144.83           C  
ATOM    732  C   GLU A  95     -42.851 113.793  66.785  1.00152.94           C  
ATOM    733  O   GLU A  95     -42.451 114.959  66.856  1.00167.96           O  
ATOM    734  CB  GLU A  95     -41.558 112.370  65.171  1.00137.51           C  
ATOM    735  CG  GLU A  95     -41.512 111.580  63.869  1.00139.42           C  
ATOM    736  CD  GLU A  95     -42.357 110.319  63.911  1.00140.53           C  
ATOM    737  OE1 GLU A  95     -42.776 109.916  65.016  1.00140.02           O  
ATOM    738  OE2 GLU A  95     -42.599 109.729  62.837  1.00138.84           O  
ATOM    739  N   PRO A  96     -43.257 113.127  67.879  1.00139.73           N  
ATOM    740  CA  PRO A  96     -43.685 111.725  67.956  1.00130.00           C  
ATOM    741  C   PRO A  96     -45.139 111.487  67.550  1.00124.21           C  
ATOM    742  O   PRO A  96     -45.579 110.337  67.534  1.00119.38           O  
ATOM    743  CB  PRO A  96     -43.489 111.396  69.435  1.00127.11           C  
ATOM    744  CG  PRO A  96     -43.781 112.682  70.120  1.00131.11           C  
ATOM    745  CD  PRO A  96     -43.261 113.768  69.207  1.00137.30           C  
ATOM    746  N   GLU A  97     -45.871 112.555  67.223  1.00120.38           N  
ATOM    747  CA  GLU A  97     -47.281 112.414  66.878  1.00126.19           C  
ATOM    748  C   GLU A  97     -47.506 111.636  65.588  1.00130.51           C  
ATOM    749  O   GLU A  97     -48.652 111.276  65.297  1.00133.77           O  
ATOM    750  CB  GLU A  97     -47.940 113.790  66.767  1.00134.95           C  
ATOM    751  CG  GLU A  97     -48.029 114.543  68.083  1.00142.22           C  
ATOM    752  CD  GLU A  97     -49.106 115.610  68.068  1.00158.71           C  
ATOM    753  OE1 GLU A  97     -48.854 116.724  68.574  1.00165.07           O  
ATOM    754  OE2 GLU A  97     -50.206 115.332  67.545  1.00163.65           O  
ATOM    755  N   ARG A  98     -46.455 111.364  64.816  1.00125.66           N  
ATOM    756  CA  ARG A  98     -46.602 110.625  63.569  1.00122.58           C  
ATOM    757  C   ARG A  98     -46.414 109.124  63.757  1.00120.43           C  
ATOM    758  O   ARG A  98     -47.077 108.331  63.080  1.00115.59           O  
ATOM    759  CB  ARG A  98     -45.611 111.148  62.526  1.00119.98           C  
ATOM    760  CG  ARG A  98     -45.781 110.532  61.147  1.00112.60           C  
ATOM    761  CD  ARG A  98     -44.734 111.041  60.172  1.00108.02           C  
ATOM    762  NE  ARG A  98     -43.378 110.748  60.625  1.00104.85           N  
ATOM    763  CZ  ARG A  98     -42.281 111.033  59.933  1.00109.93           C  
ATOM    764  NH1 ARG A  98     -41.087 110.732  60.425  1.00106.90           N  
ATOM    765  NH2 ARG A  98     -42.376 111.619  58.747  1.00113.37           N  
ATOM    766  N   ASN A  99     -45.526 108.712  64.665  1.00127.63           N  
ATOM    767  CA  ASN A  99     -45.274 107.286  64.849  1.00126.01           C  
ATOM    768  C   ASN A  99     -46.487 106.581  65.444  1.00133.55           C  
ATOM    769  O   ASN A  99     -46.806 105.452  65.054  1.00135.07           O  
ATOM    770  CB  ASN A  99     -44.041 107.077  65.727  1.00126.12           C  
ATOM    771  CG  ASN A  99     -43.645 105.619  65.836  1.00124.04           C  
ATOM    772  OD1 ASN A  99     -43.988 104.942  66.805  1.00129.03           O  
ATOM    773  ND2 ASN A  99     -42.921 105.125  64.837  1.00113.78           N  
ATOM    774  N   GLU A 100     -47.172 107.226  66.392  1.00136.36           N  
ATOM    775  CA  GLU A 100     -48.411 106.668  66.919  1.00137.11           C  
ATOM    776  C   GLU A 100     -49.514 106.652  65.870  1.00137.92           C  
ATOM    777  O   GLU A 100     -50.435 105.833  65.965  1.00144.54           O  
ATOM    778  CB  GLU A 100     -48.868 107.458  68.148  1.00141.91           C  
ATOM    779  CG  GLU A 100     -47.927 107.360  69.336  1.00141.79           C  
ATOM    780  CD  GLU A 100     -48.491 108.017  70.582  1.00154.39           C  
ATOM    781  OE1 GLU A 100     -49.565 108.645  70.487  1.00160.40           O  
ATOM    782  OE2 GLU A 100     -47.864 107.901  71.657  1.00155.69           O  
ATOM    783  N   CYS A 101     -49.438 107.541  64.876  1.00134.47           N  
ATOM    784  CA  CYS A 101     -50.417 107.550  63.796  1.00138.35           C  
ATOM    785  C   CYS A 101     -50.309 106.296  62.938  1.00132.00           C  
ATOM    786  O   CYS A 101     -51.317 105.825  62.403  1.00125.95           O  
ATOM    787  CB  CYS A 101     -50.226 108.811  62.952  1.00146.19           C  
ATOM    788  SG  CYS A 101     -51.519 109.236  61.767  1.00154.69           S  
ATOM    789  N   PHE A 102     -49.102 105.739  62.805  1.00126.62           N  
ATOM    790  CA  PHE A 102     -48.927 104.533  62.001  1.00120.81           C  
ATOM    791  C   PHE A 102     -49.426 103.295  62.737  1.00122.52           C  
ATOM    792  O   PHE A 102     -49.949 102.367  62.111  1.00123.51           O  
ATOM    793  CB  PHE A 102     -47.458 104.358  61.617  1.00112.64           C  
ATOM    794  CG  PHE A 102     -46.953 105.379  60.643  1.00121.90           C  
ATOM    795  CD1 PHE A 102     -47.428 105.416  59.342  1.00128.48           C  
ATOM    796  CD2 PHE A 102     -45.983 106.290  61.022  1.00124.21           C  
ATOM    797  CE1 PHE A 102     -46.955 106.354  58.444  1.00128.52           C  
ATOM    798  CE2 PHE A 102     -45.506 107.227  60.130  1.00124.65           C  
ATOM    799  CZ  PHE A 102     -45.992 107.261  58.839  1.00125.86           C  
ATOM    800  N   LEU A 103     -49.267 103.261  64.064  1.00121.30           N  
ATOM    801  CA  LEU A 103     -49.671 102.090  64.838  1.00129.02           C  
ATOM    802  C   LEU A 103     -51.168 101.832  64.735  1.00134.75           C  
ATOM    803  O   LEU A 103     -51.610 100.687  64.883  1.00127.59           O  
ATOM    804  CB  LEU A 103     -49.261 102.267  66.299  1.00132.28           C  
ATOM    805  CG  LEU A 103     -47.783 102.579  66.547  1.00128.01           C  
ATOM    806  CD1 LEU A 103     -47.504 102.727  68.033  1.00125.55           C  
ATOM    807  CD2 LEU A 103     -46.894 101.506  65.934  1.00119.61           C  
ATOM    808  N   GLN A 104     -51.896 102.827  64.304  1.00138.79           N  
ATOM    809  CA  GLN A 104     -53.305 102.654  64.212  1.00141.38           C  
ATOM    810  C   GLN A 104     -53.627 101.885  63.000  1.00132.28           C  
ATOM    811  O   GLN A 104     -54.558 101.122  62.971  1.00136.93           O  
ATOM    812  CB  GLN A 104     -53.981 104.016  64.093  1.00152.46           C  
ATOM    813  CG  GLN A 104     -54.561 104.325  62.716  1.00155.91           C  
ATOM    814  CD  GLN A 104     -56.071 104.385  62.715  1.00158.99           C  
ATOM    815  OE1 GLN A 104     -56.730 103.874  61.814  1.00157.68           O  
ATOM    816  NE2 GLN A 104     -56.626 105.012  63.728  1.00161.19           N  
ATOM    817  N   HIS A 105     -52.832 102.101  61.988  1.00120.67           N  
ATOM    818  CA  HIS A 105     -53.107 101.541  60.669  1.00121.20           C  
ATOM    819  C   HIS A 105     -52.732 100.071  60.541  1.00109.37           C  
ATOM    820  O   HIS A 105     -53.166  99.424  59.582  1.00106.87           O  
ATOM    821  CB  HIS A 105     -52.372 102.335  59.587  1.00124.37           C  
ATOM    822  CG  HIS A 105     -53.098 103.564  59.142  1.00136.52           C  
ATOM    823  ND1 HIS A 105     -53.423 104.588  60.005  1.00142.58           N  
ATOM    824  CD2 HIS A 105     -53.568 103.932  57.927  1.00142.90           C  
ATOM    825  CE1 HIS A 105     -54.059 105.536  59.340  1.00147.12           C  
ATOM    826  NE2 HIS A 105     -54.159 105.163  58.077  1.00146.38           N  
ATOM    827  N   LYS A 106     -51.937  99.534  61.465  1.00108.18           N  
ATOM    828  CA  LYS A 106     -51.534  98.135  61.380  1.00107.95           C  
ATOM    829  C   LYS A 106     -52.754  97.226  61.438  1.00116.24           C  
ATOM    830  O   LYS A 106     -53.494  97.225  62.426  1.00113.00           O  
ATOM    831  CB  LYS A 106     -50.560  97.792  62.506  1.00104.72           C  
ATOM    832  CG  LYS A 106     -49.141  98.277  62.274  1.00 99.57           C  
ATOM    833  CD  LYS A 106     -48.189  97.682  63.298  1.00 96.11           C  
ATOM    834  CE  LYS A 106     -46.749  98.048  62.990  1.00100.81           C  
ATOM    835  NZ  LYS A 106     -45.795  97.387  63.922  1.00105.90           N  
ATOM    836  N   ASP A 107     -52.961  96.457  60.372  1.00110.39           N  
ATOM    837  CA  ASP A 107     -54.112  95.568  60.282  1.00106.47           C  
ATOM    838  C   ASP A 107     -53.795  94.256  60.990  1.00 96.42           C  
ATOM    839  O   ASP A 107     -52.860  93.545  60.606  1.00 92.25           O  
ATOM    840  CB  ASP A 107     -54.484  95.322  58.821  1.00113.28           C  
ATOM    841  CG  ASP A 107     -55.838  94.652  58.666  1.00123.62           C  
ATOM    842  OD1 ASP A 107     -56.491  94.374  59.693  1.00123.90           O  
ATOM    843  OD2 ASP A 107     -56.253  94.407  57.512  1.00123.67           O  
ATOM    844  N   ASP A 108     -54.574  93.941  62.028  1.00103.15           N  
ATOM    845  CA  ASP A 108     -54.387  92.681  62.739  1.00110.08           C  
ATOM    846  C   ASP A 108     -54.738  91.488  61.860  1.00103.59           C  
ATOM    847  O   ASP A 108     -54.142  90.414  62.005  1.00 96.07           O  
ATOM    848  CB  ASP A 108     -55.234  92.671  64.013  1.00121.59           C  
ATOM    849  CG  ASP A 108     -54.944  91.475  64.903  1.00130.01           C  
ATOM    850  OD1 ASP A 108     -53.879  90.845  64.738  1.00131.27           O  
ATOM    851  OD2 ASP A 108     -55.787  91.164  65.771  1.00134.20           O  
ATOM    852  N   ASN A 109     -55.687  91.657  60.941  1.00 99.12           N  
ATOM    853  CA  ASN A 109     -56.165  90.580  60.075  1.00 89.50           C  
ATOM    854  C   ASN A 109     -56.082  91.047  58.628  1.00 88.11           C  
ATOM    855  O   ASN A 109     -57.092  91.445  58.031  1.00 94.91           O  
ATOM    856  CB  ASN A 109     -57.590  90.171  60.452  1.00 89.28           C  
ATOM    857  CG  ASN A 109     -58.045  88.916  59.739  1.00 97.94           C  
ATOM    858  OD1 ASN A 109     -57.237  88.183  59.169  1.00101.79           O  
ATOM    859  ND2 ASN A 109     -59.348  88.656  59.775  1.00100.69           N  
ATOM    860  N   PRO A 110     -54.893  91.016  58.031  1.00 85.13           N  
ATOM    861  CA  PRO A 110     -54.753  91.455  56.640  1.00 91.14           C  
ATOM    862  C   PRO A 110     -55.265  90.411  55.660  1.00 97.28           C  
ATOM    863  O   PRO A 110     -55.248  89.207  55.925  1.00107.74           O  
ATOM    864  CB  PRO A 110     -53.241  91.658  56.489  1.00 87.26           C  
ATOM    865  CG  PRO A 110     -52.650  90.686  57.450  1.00 81.86           C  
ATOM    866  CD  PRO A 110     -53.601  90.621  58.620  1.00 90.19           C  
ATOM    867  N   ASN A 111     -55.723  90.898  54.505  1.00 91.97           N  
ATOM    868  CA  ASN A 111     -56.282  90.034  53.464  1.00 88.75           C  
ATOM    869  C   ASN A 111     -55.141  89.533  52.583  1.00 89.82           C  
ATOM    870  O   ASN A 111     -54.841  90.076  51.518  1.00 98.46           O  
ATOM    871  CB  ASN A 111     -57.335  90.779  52.654  1.00 87.21           C  
ATOM    872  CG  ASN A 111     -58.292  89.843  51.942  1.00 98.80           C  
ATOM    873  OD1 ASN A 111     -58.628  88.775  52.453  1.00106.24           O  
ATOM    874  ND2 ASN A 111     -58.734  90.239  50.754  1.00102.56           N  
ATOM    875  N   LEU A 112     -54.497  88.467  53.047  1.00 84.54           N  
ATOM    876  CA  LEU A 112     -53.374  87.856  52.357  1.00 79.04           C  
ATOM    877  C   LEU A 112     -53.621  86.364  52.191  1.00 87.29           C  
ATOM    878  O   LEU A 112     -54.364  85.765  52.975  1.00 89.98           O  
ATOM    879  CB  LEU A 112     -52.064  88.082  53.127  1.00 86.16           C  
ATOM    880  CG  LEU A 112     -51.614  89.540  53.244  1.00 91.41           C  
ATOM    881  CD1 LEU A 112     -50.333  89.646  54.056  1.00 89.47           C  
ATOM    882  CD2 LEU A 112     -51.432  90.155  51.864  1.00 87.97           C  
ATOM    883  N   PRO A 113     -53.023  85.743  51.173  1.00 96.06           N  
ATOM    884  CA  PRO A 113     -53.240  84.306  50.964  1.00 98.92           C  
ATOM    885  C   PRO A 113     -52.713  83.487  52.132  1.00105.39           C  
ATOM    886  O   PRO A 113     -51.762  83.874  52.815  1.00100.91           O  
ATOM    887  CB  PRO A 113     -52.456  84.010  49.679  1.00 95.85           C  
ATOM    888  CG  PRO A 113     -52.307  85.333  49.003  1.00 98.46           C  
ATOM    889  CD  PRO A 113     -52.195  86.335  50.108  1.00 95.01           C  
ATOM    890  N   ARG A 114     -53.349  82.341  52.359  1.00116.78           N  
ATOM    891  CA  ARG A 114     -52.891  81.432  53.398  1.00120.24           C  
ATOM    892  C   ARG A 114     -51.561  80.807  52.998  1.00116.63           C  
ATOM    893  O   ARG A 114     -51.341  80.463  51.833  1.00108.80           O  
ATOM    894  CB  ARG A 114     -53.932  80.342  53.660  1.00126.09           C  
ATOM    895  CG  ARG A 114     -54.301  79.513  52.439  1.00130.92           C  
ATOM    896  CD  ARG A 114     -55.057  78.255  52.837  1.00137.70           C  
ATOM    897  NE  ARG A 114     -54.243  77.372  53.669  1.00135.89           N  
ATOM    898  CZ  ARG A 114     -54.659  76.208  54.157  1.00131.53           C  
ATOM    899  NH1 ARG A 114     -55.887  75.779  53.899  1.00131.30           N  
ATOM    900  NH2 ARG A 114     -53.847  75.472  54.904  1.00126.72           N  
ATOM    901  N   LEU A 115     -50.665  80.670  53.972  1.00116.79           N  
ATOM    902  CA  LEU A 115     -49.353  80.095  53.704  1.00113.74           C  
ATOM    903  C   LEU A 115     -49.481  78.597  53.462  1.00117.99           C  
ATOM    904  O   LEU A 115     -49.948  77.855  54.333  1.00122.95           O  
ATOM    905  CB  LEU A 115     -48.401  80.373  54.864  1.00104.52           C  
ATOM    906  CG  LEU A 115     -47.870  81.803  54.973  1.00101.23           C  
ATOM    907  CD1 LEU A 115     -46.799  81.896  56.048  1.00110.71           C  
ATOM    908  CD2 LEU A 115     -47.332  82.279  53.632  1.00 89.66           C  
ATOM    909  N   VAL A 116     -49.073  78.156  52.276  1.00111.11           N  
ATOM    910  CA  VAL A 116     -49.050  76.744  51.914  1.00113.09           C  
ATOM    911  C   VAL A 116     -47.601  76.285  51.952  1.00109.70           C  
ATOM    912  O   VAL A 116     -46.759  76.805  51.210  1.00107.59           O  
ATOM    913  CB  VAL A 116     -49.673  76.499  50.532  1.00118.22           C  
ATOM    914  CG1 VAL A 116     -49.637  75.017  50.189  1.00122.27           C  
ATOM    915  CG2 VAL A 116     -51.098  77.028  50.489  1.00122.55           C  
ATOM    916  N   ARG A 117     -47.310  75.324  52.814  1.00109.34           N  
ATOM    917  CA  ARG A 117     -45.947  74.826  52.942  1.00111.16           C  
ATOM    918  C   ARG A 117     -45.557  74.049  51.693  1.00115.56           C  
ATOM    919  O   ARG A 117     -46.211  73.050  51.366  1.00124.98           O  
ATOM    920  CB  ARG A 117     -45.817  73.943  54.174  1.00118.57           C  
ATOM    921  CG  ARG A 117     -44.416  73.409  54.392  1.00125.65           C  
ATOM    922  CD  ARG A 117     -44.349  72.606  55.671  1.00134.07           C  
ATOM    923  NE  ARG A 117     -44.861  73.367  56.806  1.00135.87           N  
ATOM    924  CZ  ARG A 117     -45.055  72.857  58.016  1.00139.12           C  
ATOM    925  NH1 ARG A 117     -45.526  73.619  58.994  1.00138.92           N  
ATOM    926  NH2 ARG A 117     -44.780  71.581  58.247  1.00140.10           N  
ATOM    927  N   PRO A 118     -44.518  74.460  50.972  1.00106.62           N  
ATOM    928  CA  PRO A 118     -44.114  73.724  49.769  1.00110.11           C  
ATOM    929  C   PRO A 118     -43.516  72.373  50.128  1.00115.22           C  
ATOM    930  O   PRO A 118     -43.322  72.027  51.295  1.00119.20           O  
ATOM    931  CB  PRO A 118     -43.071  74.640  49.117  1.00109.72           C  
ATOM    932  CG  PRO A 118     -43.226  75.975  49.800  1.00106.42           C  
ATOM    933  CD  PRO A 118     -43.702  75.665  51.181  1.00 97.55           C  
ATOM    934  N   GLU A 119     -43.222  71.597  49.088  1.00102.90           N  
ATOM    935  CA  GLU A 119     -42.591  70.302  49.286  1.00115.83           C  
ATOM    936  C   GLU A 119     -41.180  70.473  49.837  1.00114.10           C  
ATOM    937  O   GLU A 119     -40.539  71.512  49.655  1.00115.54           O  
ATOM    938  CB  GLU A 119     -42.555  69.515  47.976  1.00125.15           C  
ATOM    939  CG  GLU A 119     -43.906  68.972  47.537  1.00133.27           C  
ATOM    940  CD  GLU A 119     -44.517  68.032  48.560  1.00137.87           C  
ATOM    941  OE1 GLU A 119     -45.752  68.070  48.742  1.00137.29           O  
ATOM    942  OE2 GLU A 119     -43.762  67.258  49.186  1.00140.11           O  
ATOM    943  N   VAL A 120     -40.701  69.432  50.522  1.00 95.08           N  
ATOM    944  CA  VAL A 120     -39.386  69.493  51.157  1.00108.23           C  
ATOM    945  C   VAL A 120     -38.296  69.705  50.114  1.00115.95           C  
ATOM    946  O   VAL A 120     -37.318  70.425  50.353  1.00117.95           O  
ATOM    947  CB  VAL A 120     -39.138  68.220  51.989  1.00119.36           C  
ATOM    948  CG1 VAL A 120     -37.791  68.293  52.691  1.00125.57           C  
ATOM    949  CG2 VAL A 120     -40.261  68.019  52.996  1.00121.26           C  
ATOM    950  N   ASP A 121     -38.450  69.088  48.940  1.00127.26           N  
ATOM    951  CA  ASP A 121     -37.458  69.253  47.883  1.00135.07           C  
ATOM    952  C   ASP A 121     -37.420  70.690  47.378  1.00128.50           C  
ATOM    953  O   ASP A 121     -36.341  71.248  47.150  1.00126.42           O  
ATOM    954  CB  ASP A 121     -37.755  68.290  46.734  1.00149.27           C  
ATOM    955  CG  ASP A 121     -37.728  66.839  47.169  1.00162.26           C  
ATOM    956  OD1 ASP A 121     -36.765  66.440  47.856  1.00166.07           O  
ATOM    957  OD2 ASP A 121     -38.675  66.098  46.830  1.00169.35           O  
ATOM    958  N   VAL A 122     -38.590  71.308  47.203  1.00126.16           N  
ATOM    959  CA  VAL A 122     -38.642  72.669  46.680  1.00123.26           C  
ATOM    960  C   VAL A 122     -38.098  73.660  47.701  1.00116.40           C  
ATOM    961  O   VAL A 122     -37.368  74.595  47.349  1.00114.15           O  
ATOM    962  CB  VAL A 122     -40.081  73.022  46.259  1.00120.80           C  
ATOM    963  CG1 VAL A 122     -40.148  74.449  45.734  1.00114.89           C  
ATOM    964  CG2 VAL A 122     -40.583  72.039  45.213  1.00116.92           C  
ATOM    965  N   MET A 123     -38.438  73.472  48.979  1.00109.71           N  
ATOM    966  CA  MET A 123     -37.995  74.409  50.007  1.00 93.77           C  
ATOM    967  C   MET A 123     -36.483  74.394  50.178  1.00 88.78           C  
ATOM    968  O   MET A 123     -35.886  75.427  50.502  1.00 97.54           O  
ATOM    969  CB  MET A 123     -38.671  74.094  51.342  1.00 90.84           C  
ATOM    970  CG  MET A 123     -40.162  74.367  51.369  1.00 95.75           C  
ATOM    971  SD  MET A 123     -40.857  74.208  53.025  1.00106.09           S  
ATOM    972  CE  MET A 123     -40.427  72.514  53.411  1.00105.56           C  
ATOM    973  N   CYS A 124     -35.846  73.245  49.965  1.00 96.00           N  
ATOM    974  CA  CYS A 124     -34.413  73.137  50.200  1.00110.20           C  
ATOM    975  C   CYS A 124     -33.579  73.360  48.948  1.00115.35           C  
ATOM    976  O   CYS A 124     -32.417  73.767  49.056  1.00109.68           O  
ATOM    977  CB  CYS A 124     -34.090  71.776  50.812  1.00121.60           C  
ATOM    978  SG  CYS A 124     -34.603  71.674  52.531  1.00140.42           S  
ATOM    979  N   THR A 125     -34.136  73.104  47.764  1.00125.21           N  
ATOM    980  CA  THR A 125     -33.478  73.555  46.546  1.00134.32           C  
ATOM    981  C   THR A 125     -33.444  75.076  46.467  1.00135.07           C  
ATOM    982  O   THR A 125     -32.565  75.636  45.801  1.00145.71           O  
ATOM    983  CB  THR A 125     -34.177  72.971  45.315  1.00134.11           C  
ATOM    984  OG1 THR A 125     -34.460  71.585  45.543  1.00130.12           O  
ATOM    985  CG2 THR A 125     -33.289  73.091  44.086  1.00136.86           C  
ATOM    986  N   ALA A 126     -34.376  75.751  47.141  1.00119.59           N  
ATOM    987  CA  ALA A 126     -34.345  77.202  47.272  1.00101.12           C  
ATOM    988  C   ALA A 126     -33.549  77.661  48.484  1.00110.37           C  
ATOM    989  O   ALA A 126     -33.004  78.772  48.473  1.00113.44           O  
ATOM    990  CB  ALA A 126     -35.770  77.757  47.359  1.00 77.34           C  
ATOM    991  N   PHE A 127     -33.473  76.835  49.532  1.00106.41           N  
ATOM    992  CA  PHE A 127     -32.673  77.196  50.698  1.00 93.41           C  
ATOM    993  C   PHE A 127     -31.187  77.219  50.364  1.00107.55           C  
ATOM    994  O   PHE A 127     -30.437  78.047  50.895  1.00122.57           O  
ATOM    995  CB  PHE A 127     -32.951  76.228  51.848  1.00 90.57           C  
ATOM    996  CG  PHE A 127     -32.000  76.368  53.006  1.00 99.38           C  
ATOM    997  CD1 PHE A 127     -32.149  77.394  53.925  1.00 90.87           C  
ATOM    998  CD2 PHE A 127     -30.961  75.467  53.180  1.00102.72           C  
ATOM    999  CE1 PHE A 127     -31.275  77.522  54.990  1.00 91.47           C  
ATOM   1000  CE2 PHE A 127     -30.085  75.590  54.242  1.00 90.09           C  
ATOM   1001  CZ  PHE A 127     -30.243  76.618  55.149  1.00 94.80           C  
ATOM   1002  N   HIS A 128     -30.742  76.317  49.490  1.00110.92           N  
ATOM   1003  CA  HIS A 128     -29.350  76.291  49.062  1.00123.48           C  
ATOM   1004  C   HIS A 128     -29.076  77.207  47.879  1.00127.18           C  
ATOM   1005  O   HIS A 128     -27.911  77.536  47.626  1.00131.16           O  
ATOM   1006  CB  HIS A 128     -28.927  74.860  48.711  1.00132.79           C  
ATOM   1007  CG  HIS A 128     -28.856  73.945  49.894  1.00142.65           C  
ATOM   1008  ND1 HIS A 128     -29.737  72.902  50.084  1.00143.67           N  
ATOM   1009  CD2 HIS A 128     -28.012  73.922  50.953  1.00145.22           C  
ATOM   1010  CE1 HIS A 128     -29.437  72.274  51.207  1.00146.38           C  
ATOM   1011  NE2 HIS A 128     -28.394  72.874  51.754  1.00146.58           N  
ATOM   1012  N   ASP A 129     -30.113  77.623  47.149  1.00126.24           N  
ATOM   1013  CA  ASP A 129     -29.916  78.563  46.050  1.00133.14           C  
ATOM   1014  C   ASP A 129     -29.457  79.919  46.572  1.00131.63           C  
ATOM   1015  O   ASP A 129     -28.437  80.457  46.126  1.00128.99           O  
ATOM   1016  CB  ASP A 129     -31.208  78.701  45.241  1.00142.79           C  
ATOM   1017  CG  ASP A 129     -31.017  79.494  43.961  1.00154.50           C  
ATOM   1018  OD1 ASP A 129     -29.859  79.806  43.613  1.00160.50           O  
ATOM   1019  OD2 ASP A 129     -32.030  79.806  43.301  1.00157.15           O  
ATOM   1020  N   ASN A 130     -30.202  80.487  47.520  1.00129.38           N  
ATOM   1021  CA  ASN A 130     -29.809  81.737  48.167  1.00127.47           C  
ATOM   1022  C   ASN A 130     -30.311  81.663  49.606  1.00115.17           C  
ATOM   1023  O   ASN A 130     -31.490  81.920  49.870  1.00108.13           O  
ATOM   1024  CB  ASN A 130     -30.372  82.946  47.431  1.00135.07           C  
ATOM   1025  CG  ASN A 130     -29.659  84.235  47.795  1.00139.63           C  
ATOM   1026  OD1 ASN A 130     -29.319  84.465  48.956  1.00139.43           O  
ATOM   1027  ND2 ASN A 130     -29.424  85.081  46.800  1.00140.85           N  
ATOM   1028  N   GLU A 131     -29.410  81.307  50.524  1.00116.53           N  
ATOM   1029  CA  GLU A 131     -29.809  81.068  51.908  1.00113.21           C  
ATOM   1030  C   GLU A 131     -30.329  82.337  52.569  1.00118.68           C  
ATOM   1031  O   GLU A 131     -31.322  82.299  53.305  1.00116.96           O  
ATOM   1032  CB  GLU A 131     -28.630  80.491  52.692  1.00104.30           C  
ATOM   1033  CG  GLU A 131     -28.883  80.320  54.178  1.00101.77           C  
ATOM   1034  CD  GLU A 131     -27.735  79.621  54.878  1.00124.18           C  
ATOM   1035  OE1 GLU A 131     -27.452  78.453  54.538  1.00131.73           O  
ATOM   1036  OE2 GLU A 131     -27.106  80.246  55.756  1.00132.39           O  
ATOM   1037  N   GLU A 132     -29.678  83.475  52.317  1.00120.94           N  
ATOM   1038  CA  GLU A 132     -30.113  84.720  52.941  1.00115.67           C  
ATOM   1039  C   GLU A 132     -31.477  85.153  52.417  1.00106.76           C  
ATOM   1040  O   GLU A 132     -32.303  85.672  53.178  1.00103.62           O  
ATOM   1041  CB  GLU A 132     -29.073  85.816  52.710  1.00127.88           C  
ATOM   1042  CG  GLU A 132     -29.271  87.045  53.583  1.00134.81           C  
ATOM   1043  CD  GLU A 132     -28.170  88.071  53.403  1.00142.95           C  
ATOM   1044  OE1 GLU A 132     -28.491  89.266  53.228  1.00143.76           O  
ATOM   1045  OE2 GLU A 132     -26.984  87.682  53.432  1.00145.20           O  
ATOM   1046  N   THR A 133     -31.734  84.945  51.124  1.00106.28           N  
ATOM   1047  CA  THR A 133     -33.034  85.298  50.563  1.00101.14           C  
ATOM   1048  C   THR A 133     -34.134  84.398  51.114  1.00 96.19           C  
ATOM   1049  O   THR A 133     -35.263  84.853  51.338  1.00 90.19           O  
ATOM   1050  CB  THR A 133     -32.986  85.216  49.036  1.00105.17           C  
ATOM   1051  OG1 THR A 133     -31.968  86.096  48.542  1.00110.04           O  
ATOM   1052  CG2 THR A 133     -34.323  85.616  48.430  1.00103.37           C  
ATOM   1053  N   PHE A 134     -33.819  83.123  51.352  1.00 94.05           N  
ATOM   1054  CA  PHE A 134     -34.819  82.194  51.869  1.00 94.74           C  
ATOM   1055  C   PHE A 134     -35.284  82.601  53.262  1.00 99.86           C  
ATOM   1056  O   PHE A 134     -36.474  82.501  53.582  1.00102.90           O  
ATOM   1057  CB  PHE A 134     -34.254  80.773  51.881  1.00 97.89           C  
ATOM   1058  CG  PHE A 134     -35.284  79.711  52.142  1.00 97.34           C  
ATOM   1059  CD1 PHE A 134     -36.072  79.227  51.112  1.00101.59           C  
ATOM   1060  CD2 PHE A 134     -35.457  79.190  53.413  1.00 99.36           C  
ATOM   1061  CE1 PHE A 134     -37.019  78.247  51.345  1.00105.49           C  
ATOM   1062  CE2 PHE A 134     -36.401  78.209  53.654  1.00101.91           C  
ATOM   1063  CZ  PHE A 134     -37.183  77.737  52.618  1.00103.41           C  
ATOM   1064  N   LEU A 135     -34.360  83.066  54.105  1.00 94.43           N  
ATOM   1065  CA  LEU A 135     -34.734  83.495  55.447  1.00 92.11           C  
ATOM   1066  C   LEU A 135     -35.426  84.851  55.445  1.00 89.75           C  
ATOM   1067  O   LEU A 135     -36.285  85.101  56.298  1.00 91.55           O  
ATOM   1068  CB  LEU A 135     -33.502  83.542  56.352  1.00104.29           C  
ATOM   1069  CG  LEU A 135     -33.102  82.256  57.078  1.00112.11           C  
ATOM   1070  CD1 LEU A 135     -32.434  81.261  56.140  1.00108.02           C  
ATOM   1071  CD2 LEU A 135     -32.198  82.590  58.249  1.00119.69           C  
ATOM   1072  N   LYS A 136     -35.069  85.735  54.509  1.00 86.95           N  
ATOM   1073  CA  LYS A 136     -35.720  87.039  54.445  1.00 79.12           C  
ATOM   1074  C   LYS A 136     -37.191  86.904  54.073  1.00 83.46           C  
ATOM   1075  O   LYS A 136     -38.050  87.559  54.674  1.00 74.81           O  
ATOM   1076  CB  LYS A 136     -34.996  87.946  53.450  1.00 83.29           C  
ATOM   1077  CG  LYS A 136     -33.669  88.489  53.954  1.00 86.88           C  
ATOM   1078  CD  LYS A 136     -33.023  89.403  52.926  1.00 93.64           C  
ATOM   1079  CE  LYS A 136     -31.704  89.960  53.432  1.00110.50           C  
ATOM   1080  NZ  LYS A 136     -31.054  90.843  52.425  1.00117.71           N  
ATOM   1081  N   LYS A 137     -37.502  86.057  53.086  1.00 92.12           N  
ATOM   1082  CA  LYS A 137     -38.896  85.830  52.721  1.00 87.92           C  
ATOM   1083  C   LYS A 137     -39.673  85.214  53.875  1.00 82.04           C  
ATOM   1084  O   LYS A 137     -40.856  85.517  54.070  1.00 84.32           O  
ATOM   1085  CB  LYS A 137     -38.979  84.938  51.482  1.00 88.57           C  
ATOM   1086  CG  LYS A 137     -38.572  85.623  50.190  1.00 90.23           C  
ATOM   1087  CD  LYS A 137     -39.600  85.374  49.099  1.00105.21           C  
ATOM   1088  CE  LYS A 137     -40.979  85.850  49.532  1.00108.27           C  
ATOM   1089  NZ  LYS A 137     -42.019  85.563  48.507  1.00105.63           N  
ATOM   1090  N   TYR A 138     -39.025  84.340  54.649  1.00 77.52           N  
ATOM   1091  CA  TYR A 138     -39.667  83.766  55.826  1.00 71.76           C  
ATOM   1092  C   TYR A 138     -40.047  84.852  56.824  1.00 78.93           C  
ATOM   1093  O   TYR A 138     -41.158  84.852  57.368  1.00 81.66           O  
ATOM   1094  CB  TYR A 138     -38.740  82.734  56.470  1.00 76.82           C  
ATOM   1095  CG  TYR A 138     -39.127  82.342  57.879  1.00 86.36           C  
ATOM   1096  CD1 TYR A 138     -40.106  81.385  58.111  1.00 93.82           C  
ATOM   1097  CD2 TYR A 138     -38.506  82.924  58.978  1.00 78.31           C  
ATOM   1098  CE1 TYR A 138     -40.459  81.023  59.396  1.00 98.48           C  
ATOM   1099  CE2 TYR A 138     -38.855  82.571  60.266  1.00 83.93           C  
ATOM   1100  CZ  TYR A 138     -39.831  81.620  60.470  1.00 97.75           C  
ATOM   1101  OH  TYR A 138     -40.181  81.263  61.752  1.00103.82           O  
ATOM   1102  N   LEU A 139     -39.134  85.794  57.074  1.00 77.36           N  
ATOM   1103  CA  LEU A 139     -39.432  86.900  57.978  1.00 74.45           C  
ATOM   1104  C   LEU A 139     -40.483  87.828  57.385  1.00 80.90           C  
ATOM   1105  O   LEU A 139     -41.343  88.341  58.106  1.00 76.81           O  
ATOM   1106  CB  LEU A 139     -38.155  87.677  58.296  1.00 70.18           C  
ATOM   1107  CG  LEU A 139     -37.111  86.992  59.181  1.00 67.91           C  
ATOM   1108  CD1 LEU A 139     -35.889  87.880  59.374  1.00 64.63           C  
ATOM   1109  CD2 LEU A 139     -37.722  86.624  60.522  1.00 69.00           C  
ATOM   1110  N   TYR A 140     -40.430  88.050  56.070  1.00 73.72           N  
ATOM   1111  CA  TYR A 140     -41.357  88.975  55.427  1.00 74.74           C  
ATOM   1112  C   TYR A 140     -42.791  88.465  55.488  1.00 80.00           C  
ATOM   1113  O   TYR A 140     -43.719  89.241  55.745  1.00 90.13           O  
ATOM   1114  CB  TYR A 140     -40.930  89.210  53.979  1.00 80.91           C  
ATOM   1115  CG  TYR A 140     -42.014  89.789  53.100  1.00 83.05           C  
ATOM   1116  CD1 TYR A 140     -42.311  91.144  53.132  1.00 84.62           C  
ATOM   1117  CD2 TYR A 140     -42.733  88.980  52.227  1.00 84.09           C  
ATOM   1118  CE1 TYR A 140     -43.299  91.677  52.326  1.00 92.57           C  
ATOM   1119  CE2 TYR A 140     -43.721  89.505  51.418  1.00 85.55           C  
ATOM   1120  CZ  TYR A 140     -43.999  90.854  51.470  1.00 91.89           C  
ATOM   1121  OH  TYR A 140     -44.984  91.381  50.666  1.00100.52           O  
ATOM   1122  N   GLU A 141     -42.995  87.166  55.260  1.00 82.28           N  
ATOM   1123  CA  GLU A 141     -44.350  86.627  55.228  1.00 92.51           C  
ATOM   1124  C   GLU A 141     -44.956  86.502  56.620  1.00 94.00           C  
ATOM   1125  O   GLU A 141     -46.179  86.598  56.767  1.00 95.50           O  
ATOM   1126  CB  GLU A 141     -44.360  85.268  54.524  1.00 96.50           C  
ATOM   1127  CG  GLU A 141     -43.932  85.314  53.062  1.00 88.62           C  
ATOM   1128  CD  GLU A 141     -44.928  86.037  52.171  1.00 95.06           C  
ATOM   1129  OE1 GLU A 141     -46.072  86.275  52.614  1.00 95.12           O  
ATOM   1130  OE2 GLU A 141     -44.567  86.366  51.022  1.00 96.39           O  
ATOM   1131  N   ILE A 142     -44.131  86.290  57.646  1.00 92.45           N  
ATOM   1132  CA  ILE A 142     -44.659  86.175  59.002  1.00 89.18           C  
ATOM   1133  C   ILE A 142     -44.884  87.551  59.616  1.00 81.41           C  
ATOM   1134  O   ILE A 142     -45.897  87.784  60.286  1.00 78.83           O  
ATOM   1135  CB  ILE A 142     -43.724  85.310  59.867  1.00 83.93           C  
ATOM   1136  CG1 ILE A 142     -43.882  83.831  59.506  1.00 88.38           C  
ATOM   1137  CG2 ILE A 142     -44.000  85.531  61.348  1.00 70.51           C  
ATOM   1138  CD1 ILE A 142     -43.188  82.893  60.467  1.00 92.57           C  
ATOM   1139  N   ALA A 143     -43.956  88.485  59.392  1.00 81.35           N  
ATOM   1140  CA  ALA A 143     -44.064  89.799  60.019  1.00 83.62           C  
ATOM   1141  C   ALA A 143     -45.303  90.547  59.542  1.00 82.45           C  
ATOM   1142  O   ALA A 143     -45.974  91.217  60.336  1.00 91.61           O  
ATOM   1143  CB  ALA A 143     -42.804  90.620  59.743  1.00 89.86           C  
ATOM   1144  N   ARG A 144     -45.628  90.445  58.254  1.00 76.11           N  
ATOM   1145  CA  ARG A 144     -46.789  91.149  57.722  1.00 84.16           C  
ATOM   1146  C   ARG A 144     -48.102  90.442  58.026  1.00 83.50           C  
ATOM   1147  O   ARG A 144     -49.165  90.971  57.684  1.00 82.66           O  
ATOM   1148  CB  ARG A 144     -46.640  91.356  56.211  1.00 87.31           C  
ATOM   1149  CG  ARG A 144     -46.841  90.116  55.359  1.00 80.20           C  
ATOM   1150  CD  ARG A 144     -46.259  90.343  53.971  1.00 83.52           C  
ATOM   1151  NE  ARG A 144     -46.651  89.314  53.012  1.00101.65           N  
ATOM   1152  CZ  ARG A 144     -47.467  89.524  51.984  1.00105.71           C  
ATOM   1153  NH1 ARG A 144     -47.769  88.530  51.160  1.00110.91           N  
ATOM   1154  NH2 ARG A 144     -47.975  90.731  51.774  1.00 95.85           N  
ATOM   1155  N   ARG A 145     -48.057  89.267  58.654  1.00 83.36           N  
ATOM   1156  CA  ARG A 145     -49.252  88.600  59.148  1.00 88.64           C  
ATOM   1157  C   ARG A 145     -49.389  88.676  60.661  1.00 83.33           C  
ATOM   1158  O   ARG A 145     -50.459  88.350  61.188  1.00 83.74           O  
ATOM   1159  CB  ARG A 145     -49.268  87.131  58.702  1.00 93.29           C  
ATOM   1160  CG  ARG A 145     -49.495  86.954  57.210  1.00 99.97           C  
ATOM   1161  CD  ARG A 145     -49.441  85.493  56.799  1.00105.81           C  
ATOM   1162  NE  ARG A 145     -49.833  85.311  55.405  1.00105.57           N  
ATOM   1163  CZ  ARG A 145     -49.006  85.437  54.372  1.00 96.63           C  
ATOM   1164  NH1 ARG A 145     -49.452  85.254  53.137  1.00 94.93           N  
ATOM   1165  NH2 ARG A 145     -47.732  85.747  54.573  1.00 92.22           N  
ATOM   1166  N   HIS A 146     -48.339  89.090  61.367  1.00 76.97           N  
ATOM   1167  CA  HIS A 146     -48.398  89.354  62.805  1.00 90.47           C  
ATOM   1168  C   HIS A 146     -47.682  90.671  63.055  1.00 89.59           C  
ATOM   1169  O   HIS A 146     -46.525  90.700  63.492  1.00 78.95           O  
ATOM   1170  CB  HIS A 146     -47.773  88.209  63.607  1.00 93.76           C  
ATOM   1171  CG  HIS A 146     -48.408  86.877  63.354  1.00101.51           C  
ATOM   1172  ND1 HIS A 146     -48.167  86.142  62.213  1.00100.66           N  
ATOM   1173  CD2 HIS A 146     -49.279  86.149  64.093  1.00101.51           C  
ATOM   1174  CE1 HIS A 146     -48.860  85.019  62.260  1.00 98.18           C  
ATOM   1175  NE2 HIS A 146     -49.543  84.998  63.391  1.00103.53           N  
ATOM   1176  N   PRO A 147     -48.346  91.798  62.777  1.00 85.48           N  
ATOM   1177  CA  PRO A 147     -47.658  93.097  62.856  1.00 83.68           C  
ATOM   1178  C   PRO A 147     -47.240  93.485  64.261  1.00 86.42           C  
ATOM   1179  O   PRO A 147     -46.359  94.341  64.411  1.00 89.32           O  
ATOM   1180  CB  PRO A 147     -48.694  94.083  62.296  1.00 78.87           C  
ATOM   1181  CG  PRO A 147     -49.715  93.235  61.592  1.00 83.40           C  
ATOM   1182  CD  PRO A 147     -49.742  91.940  62.333  1.00 83.55           C  
ATOM   1183  N   TYR A 148     -47.840  92.893  65.291  1.00 69.71           N  
ATOM   1184  CA  TYR A 148     -47.511  93.205  66.674  1.00 71.38           C  
ATOM   1185  C   TYR A 148     -46.560  92.190  67.291  1.00 85.45           C  
ATOM   1186  O   TYR A 148     -46.286  92.261  68.494  1.00 84.57           O  
ATOM   1187  CB  TYR A 148     -48.793  93.308  67.502  1.00 76.22           C  
ATOM   1188  CG  TYR A 148     -49.708  94.418  67.040  1.00 84.04           C  
ATOM   1189  CD1 TYR A 148     -49.191  95.639  66.625  1.00 81.42           C  
ATOM   1190  CD2 TYR A 148     -51.084  94.243  67.005  1.00 93.93           C  
ATOM   1191  CE1 TYR A 148     -50.020  96.657  66.198  1.00 94.53           C  
ATOM   1192  CE2 TYR A 148     -51.922  95.256  66.578  1.00103.47           C  
ATOM   1193  CZ  TYR A 148     -51.384  96.461  66.176  1.00109.21           C  
ATOM   1194  OH  TYR A 148     -52.212  97.474  65.750  1.00121.68           O  
ATOM   1195  N   PHE A 149     -46.053  91.251  66.497  1.00 84.67           N  
ATOM   1196  CA  PHE A 149     -45.072  90.295  66.990  1.00 80.24           C  
ATOM   1197  C   PHE A 149     -43.761  91.012  67.286  1.00 76.24           C  
ATOM   1198  O   PHE A 149     -43.237  91.739  66.436  1.00 83.50           O  
ATOM   1199  CB  PHE A 149     -44.854  89.188  65.959  1.00 71.05           C  
ATOM   1200  CG  PHE A 149     -44.413  87.880  66.551  1.00 72.45           C  
ATOM   1201  CD1 PHE A 149     -43.077  87.644  66.830  1.00 72.31           C  
ATOM   1202  CD2 PHE A 149     -45.335  86.881  66.818  1.00 71.65           C  
ATOM   1203  CE1 PHE A 149     -42.670  86.437  67.371  1.00 72.31           C  
ATOM   1204  CE2 PHE A 149     -44.935  85.673  67.358  1.00 64.84           C  
ATOM   1205  CZ  PHE A 149     -43.601  85.451  67.635  1.00 64.65           C  
ATOM   1206  N   TYR A 150     -43.242  90.821  68.497  1.00 73.21           N  
ATOM   1207  CA  TYR A 150     -41.984  91.449  68.884  1.00 80.05           C  
ATOM   1208  C   TYR A 150     -40.874  91.016  67.935  1.00 81.48           C  
ATOM   1209  O   TYR A 150     -40.618  89.819  67.770  1.00 84.66           O  
ATOM   1210  CB  TYR A 150     -41.640  91.090  70.329  1.00 69.15           C  
ATOM   1211  CG  TYR A 150     -40.397  91.773  70.856  1.00 69.73           C  
ATOM   1212  CD1 TYR A 150     -40.276  93.156  70.826  1.00 58.96           C  
ATOM   1213  CD2 TYR A 150     -39.351  91.035  71.396  1.00 68.66           C  
ATOM   1214  CE1 TYR A 150     -39.143  93.784  71.306  1.00 60.85           C  
ATOM   1215  CE2 TYR A 150     -38.215  91.656  71.882  1.00 67.46           C  
ATOM   1216  CZ  TYR A 150     -38.117  93.031  71.836  1.00 69.18           C  
ATOM   1217  OH  TYR A 150     -36.988  93.655  72.315  1.00 62.76           O  
ATOM   1218  N   ALA A 151     -40.223  91.995  67.305  1.00 74.15           N  
ATOM   1219  CA  ALA A 151     -39.305  91.693  66.208  1.00 80.35           C  
ATOM   1220  C   ALA A 151     -38.101  90.862  66.638  1.00 67.42           C  
ATOM   1221  O   ALA A 151     -37.792  89.873  65.950  1.00 83.68           O  
ATOM   1222  CB  ALA A 151     -38.879  92.996  65.521  1.00 86.32           C  
ATOM   1223  N   PRO A 152     -37.379  91.184  67.719  1.00 64.01           N  
ATOM   1224  CA  PRO A 152     -36.278  90.295  68.129  1.00 70.11           C  
ATOM   1225  C   PRO A 152     -36.740  88.894  68.485  1.00 71.48           C  
ATOM   1226  O   PRO A 152     -35.975  87.937  68.313  1.00 76.98           O  
ATOM   1227  CB  PRO A 152     -35.673  91.018  69.340  1.00 60.29           C  
ATOM   1228  CG  PRO A 152     -36.034  92.443  69.139  1.00 64.11           C  
ATOM   1229  CD  PRO A 152     -37.405  92.411  68.535  1.00 55.28           C  
ATOM   1230  N   GLU A 153     -37.971  88.743  68.980  1.00 79.54           N  
ATOM   1231  CA  GLU A 153     -38.508  87.411  69.235  1.00 80.22           C  
ATOM   1232  C   GLU A 153     -38.657  86.630  67.935  1.00 87.06           C  
ATOM   1233  O   GLU A 153     -38.247  85.467  67.843  1.00 86.72           O  
ATOM   1234  CB  GLU A 153     -39.850  87.517  69.961  1.00 76.06           C  
ATOM   1235  CG  GLU A 153     -40.482  86.181  70.323  1.00 79.75           C  
ATOM   1236  CD  GLU A 153     -39.835  85.530  71.533  1.00100.12           C  
ATOM   1237  OE1 GLU A 153     -38.925  86.143  72.131  1.00102.59           O  
ATOM   1238  OE2 GLU A 153     -40.242  84.404  71.889  1.00105.17           O  
ATOM   1239  N   LEU A 154     -39.240  87.262  66.914  1.00 82.24           N  
ATOM   1240  CA  LEU A 154     -39.334  86.627  65.604  1.00 70.84           C  
ATOM   1241  C   LEU A 154     -37.956  86.390  65.002  1.00 71.07           C  
ATOM   1242  O   LEU A 154     -37.750  85.403  64.286  1.00 77.82           O  
ATOM   1243  CB  LEU A 154     -40.188  87.485  64.669  1.00 73.89           C  
ATOM   1244  CG  LEU A 154     -40.278  87.067  63.200  1.00 79.64           C  
ATOM   1245  CD1 LEU A 154     -40.789  85.640  63.072  1.00 80.17           C  
ATOM   1246  CD2 LEU A 154     -41.164  88.031  62.424  1.00 71.21           C  
ATOM   1247  N   LEU A 155     -37.000  87.279  65.286  1.00 75.55           N  
ATOM   1248  CA  LEU A 155     -35.642  87.097  64.785  1.00 81.28           C  
ATOM   1249  C   LEU A 155     -35.011  85.822  65.329  1.00 90.37           C  
ATOM   1250  O   LEU A 155     -34.198  85.190  64.644  1.00 98.36           O  
ATOM   1251  CB  LEU A 155     -34.789  88.315  65.141  1.00 74.62           C  
ATOM   1252  CG  LEU A 155     -33.308  88.279  64.759  1.00 86.40           C  
ATOM   1253  CD1 LEU A 155     -33.143  88.002  63.274  1.00103.53           C  
ATOM   1254  CD2 LEU A 155     -32.630  89.585  65.141  1.00 89.73           C  
ATOM   1255  N   PHE A 156     -35.374  85.422  66.549  1.00 87.61           N  
ATOM   1256  CA  PHE A 156     -34.827  84.194  67.113  1.00 93.68           C  
ATOM   1257  C   PHE A 156     -35.479  82.955  66.515  1.00 88.33           C  
ATOM   1258  O   PHE A 156     -34.841  81.897  66.449  1.00 77.76           O  
ATOM   1259  CB  PHE A 156     -34.979  84.189  68.635  1.00103.56           C  
ATOM   1260  CG  PHE A 156     -33.957  85.031  69.352  1.00113.16           C  
ATOM   1261  CD1 PHE A 156     -33.225  85.993  68.672  1.00111.95           C  
ATOM   1262  CD2 PHE A 156     -33.715  84.847  70.702  1.00115.62           C  
ATOM   1263  CE1 PHE A 156     -32.285  86.763  69.328  1.00104.38           C  
ATOM   1264  CE2 PHE A 156     -32.772  85.613  71.361  1.00114.89           C  
ATOM   1265  CZ  PHE A 156     -32.058  86.571  70.673  1.00110.26           C  
ATOM   1266  N   PHE A 157     -36.737  83.059  66.080  1.00 94.19           N  
ATOM   1267  CA  PHE A 157     -37.363  81.949  65.370  1.00 92.15           C  
ATOM   1268  C   PHE A 157     -36.685  81.705  64.029  1.00 94.66           C  
ATOM   1269  O   PHE A 157     -36.549  80.555  63.595  1.00 99.73           O  
ATOM   1270  CB  PHE A 157     -38.855  82.217  65.173  1.00 89.21           C  
ATOM   1271  CG  PHE A 157     -39.692  81.924  66.386  1.00 90.97           C  
ATOM   1272  CD1 PHE A 157     -39.861  82.877  67.375  1.00 94.43           C  
ATOM   1273  CD2 PHE A 157     -40.318  80.696  66.531  1.00 90.22           C  
ATOM   1274  CE1 PHE A 157     -40.633  82.611  68.490  1.00 95.72           C  
ATOM   1275  CE2 PHE A 157     -41.092  80.424  67.643  1.00 95.54           C  
ATOM   1276  CZ  PHE A 157     -41.250  81.383  68.624  1.00 95.14           C  
ATOM   1277  N   ALA A 158     -36.252  82.777  63.359  1.00 90.12           N  
ATOM   1278  CA  ALA A 158     -35.576  82.626  62.074  1.00 94.68           C  
ATOM   1279  C   ALA A 158     -34.267  81.863  62.225  1.00102.03           C  
ATOM   1280  O   ALA A 158     -33.894  81.075  61.348  1.00110.57           O  
ATOM   1281  CB  ALA A 158     -35.331  83.997  61.445  1.00 93.27           C  
ATOM   1282  N   LYS A 159     -33.552  82.086  63.331  1.00100.70           N  
ATOM   1283  CA  LYS A 159     -32.328  81.332  63.579  1.00114.18           C  
ATOM   1284  C   LYS A 159     -32.630  79.853  63.785  1.00110.23           C  
ATOM   1285  O   LYS A 159     -31.933  78.989  63.239  1.00108.31           O  
ATOM   1286  CB  LYS A 159     -31.593  81.908  64.789  1.00118.76           C  
ATOM   1287  CG  LYS A 159     -31.135  83.347  64.613  1.00127.60           C  
ATOM   1288  CD  LYS A 159     -30.364  83.833  65.830  1.00137.21           C  
ATOM   1289  CE  LYS A 159     -29.882  85.262  65.648  1.00137.30           C  
ATOM   1290  NZ  LYS A 159     -29.111  85.740  66.828  1.00135.06           N  
ATOM   1291  N   ARG A 160     -33.664  79.543  64.571  1.00100.85           N  
ATOM   1292  CA  ARG A 160     -34.085  78.156  64.726  1.00101.61           C  
ATOM   1293  C   ARG A 160     -34.663  77.606  63.429  1.00105.60           C  
ATOM   1294  O   ARG A 160     -34.500  76.417  63.133  1.00108.78           O  
ATOM   1295  CB  ARG A 160     -35.106  78.044  65.858  1.00102.48           C  
ATOM   1296  CG  ARG A 160     -34.602  78.552  67.197  1.00105.83           C  
ATOM   1297  CD  ARG A 160     -35.736  78.688  68.196  1.00109.70           C  
ATOM   1298  NE  ARG A 160     -36.403  77.414  68.447  1.00119.37           N  
ATOM   1299  CZ  ARG A 160     -37.469  77.272  69.229  1.00126.79           C  
ATOM   1300  NH1 ARG A 160     -38.013  76.075  69.404  1.00133.41           N  
ATOM   1301  NH2 ARG A 160     -37.992  78.329  69.835  1.00119.35           N  
ATOM   1302  N   TYR A 161     -35.340  78.454  62.650  1.00 98.99           N  
ATOM   1303  CA  TYR A 161     -35.813  78.042  61.334  1.00 92.48           C  
ATOM   1304  C   TYR A 161     -34.644  77.723  60.413  1.00 91.41           C  
ATOM   1305  O   TYR A 161     -34.717  76.793  59.603  1.00 88.56           O  
ATOM   1306  CB  TYR A 161     -36.693  79.142  60.740  1.00 92.07           C  
ATOM   1307  CG  TYR A 161     -37.540  78.725  59.558  1.00 90.70           C  
ATOM   1308  CD1 TYR A 161     -38.664  77.930  59.731  1.00 94.03           C  
ATOM   1309  CD2 TYR A 161     -37.234  79.156  58.272  1.00 98.16           C  
ATOM   1310  CE1 TYR A 161     -39.451  77.557  58.655  1.00108.52           C  
ATOM   1311  CE2 TYR A 161     -38.015  78.791  57.190  1.00103.37           C  
ATOM   1312  CZ  TYR A 161     -39.123  77.991  57.387  1.00108.82           C  
ATOM   1313  OH  TYR A 161     -39.903  77.623  56.313  1.00101.44           O  
ATOM   1314  N   LYS A 162     -33.550  78.478  60.534  1.00 96.04           N  
ATOM   1315  CA  LYS A 162     -32.381  78.237  59.695  1.00 99.76           C  
ATOM   1316  C   LYS A 162     -31.624  76.993  60.143  1.00103.48           C  
ATOM   1317  O   LYS A 162     -31.162  76.207  59.307  1.00111.50           O  
ATOM   1318  CB  LYS A 162     -31.469  79.462  59.720  1.00102.27           C  
ATOM   1319  CG  LYS A 162     -30.081  79.228  59.153  1.00107.44           C  
ATOM   1320  CD  LYS A 162     -29.264  80.509  59.162  1.00101.37           C  
ATOM   1321  CE  LYS A 162     -27.811  80.236  58.819  1.00110.35           C  
ATOM   1322  NZ  LYS A 162     -27.032  81.494  58.661  1.00117.40           N  
ATOM   1323  N   ALA A 163     -31.485  76.800  61.458  1.00109.54           N  
ATOM   1324  CA  ALA A 163     -30.781  75.637  61.985  1.00120.21           C  
ATOM   1325  C   ALA A 163     -31.452  74.324  61.603  1.00125.30           C  
ATOM   1326  O   ALA A 163     -30.776  73.291  61.558  1.00134.24           O  
ATOM   1327  CB  ALA A 163     -30.663  75.737  63.507  1.00123.42           C  
ATOM   1328  N   ALA A 164     -32.758  74.335  61.332  1.00119.01           N  
ATOM   1329  CA  ALA A 164     -33.432  73.106  60.930  1.00109.78           C  
ATOM   1330  C   ALA A 164     -33.092  72.743  59.489  1.00112.43           C  
ATOM   1331  O   ALA A 164     -32.740  71.595  59.195  1.00117.35           O  
ATOM   1332  CB  ALA A 164     -34.942  73.254  61.116  1.00 88.34           C  
ATOM   1333  N   PHE A 165     -33.187  73.714  58.577  1.00100.89           N  
ATOM   1334  CA  PHE A 165     -32.874  73.447  57.177  1.00 96.69           C  
ATOM   1335  C   PHE A 165     -31.407  73.079  56.996  1.00105.43           C  
ATOM   1336  O   PHE A 165     -31.069  72.254  56.140  1.00128.13           O  
ATOM   1337  CB  PHE A 165     -33.230  74.659  56.317  1.00 95.14           C  
ATOM   1338  CG  PHE A 165     -34.697  74.777  56.012  1.00 98.68           C  
ATOM   1339  CD1 PHE A 165     -35.252  74.086  54.947  1.00 98.86           C  
ATOM   1340  CD2 PHE A 165     -35.519  75.579  56.783  1.00 92.51           C  
ATOM   1341  CE1 PHE A 165     -36.599  74.189  54.661  1.00 99.69           C  
ATOM   1342  CE2 PHE A 165     -36.869  75.686  56.501  1.00 91.18           C  
ATOM   1343  CZ  PHE A 165     -37.409  74.991  55.438  1.00 96.95           C  
ATOM   1344  N   THR A 166     -30.520  73.683  57.791  1.00 97.98           N  
ATOM   1345  CA  THR A 166     -29.103  73.345  57.706  1.00100.62           C  
ATOM   1346  C   THR A 166     -28.861  71.895  58.112  1.00108.29           C  
ATOM   1347  O   THR A 166     -28.059  71.190  57.487  1.00111.38           O  
ATOM   1348  CB  THR A 166     -28.285  74.298  58.581  1.00108.44           C  
ATOM   1349  OG1 THR A 166     -28.364  75.625  58.047  1.00110.11           O  
ATOM   1350  CG2 THR A 166     -26.826  73.868  58.641  1.00116.67           C  
ATOM   1351  N   GLU A 167     -29.565  71.426  59.142  1.00114.99           N  
ATOM   1352  CA  GLU A 167     -29.392  70.073  59.658  1.00129.58           C  
ATOM   1353  C   GLU A 167     -30.210  69.044  58.885  1.00126.51           C  
ATOM   1354  O   GLU A 167     -29.675  68.014  58.461  1.00134.30           O  
ATOM   1355  CB  GLU A 167     -29.779  70.024  61.139  1.00136.06           C  
ATOM   1356  CG  GLU A 167     -29.952  68.611  61.679  1.00139.49           C  
ATOM   1357  CD  GLU A 167     -30.683  68.575  63.006  1.00139.18           C  
ATOM   1358  OE1 GLU A 167     -30.810  69.639  63.647  1.00137.37           O  
ATOM   1359  OE2 GLU A 167     -31.137  67.481  63.406  1.00135.42           O  
ATOM   1360  N   CYS A 168     -31.506  69.305  58.699  1.00122.19           N  
ATOM   1361  CA  CYS A 168     -32.413  68.256  58.244  1.00128.25           C  
ATOM   1362  C   CYS A 168     -32.173  67.891  56.785  1.00141.18           C  
ATOM   1363  O   CYS A 168     -32.035  66.711  56.446  1.00155.40           O  
ATOM   1364  CB  CYS A 168     -33.860  68.689  58.456  1.00119.65           C  
ATOM   1365  SG  CYS A 168     -34.521  68.283  60.079  1.00138.91           S  
ATOM   1366  N   CYS A 169     -32.128  68.886  55.904  1.00132.18           N  
ATOM   1367  CA  CYS A 169     -32.073  68.627  54.471  1.00139.36           C  
ATOM   1368  C   CYS A 169     -30.715  68.130  53.996  1.00139.92           C  
ATOM   1369  O   CYS A 169     -30.522  67.969  52.786  1.00131.65           O  
ATOM   1370  CB  CYS A 169     -32.475  69.880  53.695  1.00146.36           C  
ATOM   1371  SG  CYS A 169     -34.161  69.776  53.076  1.00154.75           S  
ATOM   1372  N   GLN A 170     -29.776  67.886  54.906  1.00149.74           N  
ATOM   1373  CA  GLN A 170     -28.533  67.205  54.578  1.00153.15           C  
ATOM   1374  C   GLN A 170     -28.541  65.756  55.044  1.00159.53           C  
ATOM   1375  O   GLN A 170     -27.510  65.080  54.965  1.00174.45           O  
ATOM   1376  CB  GLN A 170     -27.344  67.957  55.179  1.00157.77           C  
ATOM   1377  CG  GLN A 170     -26.114  67.965  54.286  1.00165.20           C  
ATOM   1378  CD  GLN A 170     -25.168  69.105  54.606  1.00164.94           C  
ATOM   1379  OE1 GLN A 170     -25.165  69.633  55.717  1.00161.18           O  
ATOM   1380  NE2 GLN A 170     -24.364  69.498  53.624  1.00165.68           N  
ATOM   1381  N   ALA A 171     -29.683  65.268  55.524  1.00151.10           N  
ATOM   1382  CA  ALA A 171     -29.845  63.890  55.961  1.00159.78           C  
ATOM   1383  C   ALA A 171     -30.873  63.196  55.080  1.00161.86           C  
ATOM   1384  O   ALA A 171     -31.846  63.818  54.641  1.00160.90           O  
ATOM   1385  CB  ALA A 171     -30.279  63.822  57.429  1.00159.35           C  
ATOM   1386  N   ALA A 172     -30.652  61.908  54.823  1.00160.45           N  
ATOM   1387  CA  ALA A 172     -31.579  61.139  54.005  1.00151.41           C  
ATOM   1388  C   ALA A 172     -32.952  61.081  54.666  1.00156.73           C  
ATOM   1389  O   ALA A 172     -33.075  61.092  55.894  1.00158.80           O  
ATOM   1390  CB  ALA A 172     -31.044  59.726  53.773  1.00146.06           C  
ATOM   1391  N   ASP A 173     -33.991  61.014  53.830  1.00156.24           N  
ATOM   1392  CA  ASP A 173     -35.383  61.110  54.271  1.00155.11           C  
ATOM   1393  C   ASP A 173     -35.594  62.402  55.068  1.00134.53           C  
ATOM   1394  O   ASP A 173     -35.836  62.405  56.276  1.00127.98           O  
ATOM   1395  CB  ASP A 173     -35.790  59.872  55.081  1.00169.38           C  
ATOM   1396  CG  ASP A 173     -37.289  59.783  55.301  1.00172.13           C  
ATOM   1397  OD1 ASP A 173     -38.026  60.638  54.765  1.00167.99           O  
ATOM   1398  OD2 ASP A 173     -37.730  58.855  56.011  1.00176.56           O  
ATOM   1399  N   LYS A 174     -35.486  63.511  54.331  1.00131.75           N  
ATOM   1400  CA  LYS A 174     -35.486  64.833  54.950  1.00133.03           C  
ATOM   1401  C   LYS A 174     -36.813  65.150  55.626  1.00132.92           C  
ATOM   1402  O   LYS A 174     -36.838  65.862  56.637  1.00132.02           O  
ATOM   1403  CB  LYS A 174     -35.166  65.895  53.899  1.00130.15           C  
ATOM   1404  CG  LYS A 174     -34.079  65.488  52.916  1.00137.19           C  
ATOM   1405  CD  LYS A 174     -34.024  66.441  51.732  1.00134.44           C  
ATOM   1406  CE  LYS A 174     -33.050  65.955  50.671  1.00140.98           C  
ATOM   1407  NZ  LYS A 174     -33.050  66.843  49.476  1.00139.71           N  
ATOM   1408  N   ALA A 175     -37.922  64.638  55.086  1.00136.59           N  
ATOM   1409  CA  ALA A 175     -39.235  64.983  55.624  1.00134.98           C  
ATOM   1410  C   ALA A 175     -39.408  64.466  57.047  1.00143.66           C  
ATOM   1411  O   ALA A 175     -40.034  65.128  57.883  1.00143.26           O  
ATOM   1412  CB  ALA A 175     -40.334  64.436  54.714  1.00131.71           C  
ATOM   1413  N   ALA A 176     -38.861  63.284  57.343  1.00151.83           N  
ATOM   1414  CA  ALA A 176     -38.940  62.739  58.694  1.00155.58           C  
ATOM   1415  C   ALA A 176     -38.179  63.587  59.703  1.00147.60           C  
ATOM   1416  O   ALA A 176     -38.472  63.516  60.902  1.00150.56           O  
ATOM   1417  CB  ALA A 176     -38.412  61.304  58.715  1.00167.14           C  
ATOM   1418  N   CYS A 177     -37.212  64.381  59.247  1.00142.59           N  
ATOM   1419  CA  CYS A 177     -36.455  65.282  60.105  1.00144.74           C  
ATOM   1420  C   CYS A 177     -37.025  66.695  60.088  1.00141.31           C  
ATOM   1421  O   CYS A 177     -37.178  67.317  61.146  1.00145.12           O  
ATOM   1422  CB  CYS A 177     -34.988  65.297  59.661  1.00149.95           C  
ATOM   1423  SG  CYS A 177     -33.862  66.415  60.527  1.00157.33           S  
ATOM   1424  N   LEU A 178     -37.383  67.192  58.903  1.00132.74           N  
ATOM   1425  CA  LEU A 178     -37.702  68.605  58.727  1.00122.94           C  
ATOM   1426  C   LEU A 178     -39.145  68.920  59.107  1.00122.19           C  
ATOM   1427  O   LEU A 178     -39.400  69.864  59.863  1.00117.80           O  
ATOM   1428  CB  LEU A 178     -37.420  69.014  57.281  1.00117.52           C  
ATOM   1429  CG  LEU A 178     -37.518  70.494  56.917  1.00111.77           C  
ATOM   1430  CD1 LEU A 178     -36.333  70.890  56.057  1.00118.00           C  
ATOM   1431  CD2 LEU A 178     -38.817  70.767  56.186  1.00106.40           C  
ATOM   1432  N   LEU A 179     -40.101  68.149  58.587  1.00121.48           N  
ATOM   1433  CA  LEU A 179     -41.508  68.468  58.815  1.00113.32           C  
ATOM   1434  C   LEU A 179     -41.914  68.473  60.287  1.00115.21           C  
ATOM   1435  O   LEU A 179     -42.665  69.383  60.681  1.00111.35           O  
ATOM   1436  CB  LEU A 179     -42.396  67.512  58.008  1.00109.51           C  
ATOM   1437  CG  LEU A 179     -42.387  67.721  56.492  1.00104.28           C  
ATOM   1438  CD1 LEU A 179     -43.562  67.004  55.841  1.00 96.46           C  
ATOM   1439  CD2 LEU A 179     -42.399  69.205  56.147  1.00 91.39           C  
ATOM   1440  N   PRO A 180     -41.491  67.528  61.136  1.00119.35           N  
ATOM   1441  CA  PRO A 180     -41.818  67.663  62.566  1.00115.03           C  
ATOM   1442  C   PRO A 180     -41.192  68.888  63.209  1.00108.46           C  
ATOM   1443  O   PRO A 180     -41.788  69.465  64.128  1.00 98.93           O  
ATOM   1444  CB  PRO A 180     -41.281  66.360  63.176  1.00113.75           C  
ATOM   1445  CG  PRO A 180     -40.269  65.871  62.204  1.00110.53           C  
ATOM   1446  CD  PRO A 180     -40.804  66.253  60.863  1.00116.29           C  
ATOM   1447  N   LYS A 181     -40.010  69.308  62.753  1.00106.41           N  
ATOM   1448  CA  LYS A 181     -39.407  70.523  63.291  1.00100.99           C  
ATOM   1449  C   LYS A 181     -40.174  71.768  62.864  1.00102.43           C  
ATOM   1450  O   LYS A 181     -40.238  72.744  63.620  1.00112.27           O  
ATOM   1451  CB  LYS A 181     -37.944  70.627  62.856  1.00 97.54           C  
ATOM   1452  CG  LYS A 181     -37.005  69.663  63.565  1.00103.39           C  
ATOM   1453  CD  LYS A 181     -35.554  70.005  63.266  1.00108.21           C  
ATOM   1454  CE  LYS A 181     -34.596  69.107  64.029  1.00107.43           C  
ATOM   1455  NZ  LYS A 181     -34.712  67.684  63.611  1.00108.31           N  
ATOM   1456  N   LEU A 182     -40.762  71.756  61.665  1.00 78.78           N  
ATOM   1457  CA  LEU A 182     -41.515  72.914  61.195  1.00 75.71           C  
ATOM   1458  C   LEU A 182     -42.873  73.021  61.879  1.00 91.65           C  
ATOM   1459  O   LEU A 182     -43.297  74.123  62.245  1.00 91.07           O  
ATOM   1460  CB  LEU A 182     -41.686  72.856  59.676  1.00 91.20           C  
ATOM   1461  CG  LEU A 182     -40.428  73.006  58.816  1.00 89.88           C  
ATOM   1462  CD1 LEU A 182     -40.806  73.462  57.417  1.00 75.09           C  
ATOM   1463  CD2 LEU A 182     -39.437  73.970  59.449  1.00 86.58           C  
ATOM   1464  N   ASP A 183     -43.570  71.895  62.057  1.00102.20           N  
ATOM   1465  CA  ASP A 183     -44.856  71.930  62.748  1.00109.82           C  
ATOM   1466  C   ASP A 183     -44.683  72.296  64.216  1.00114.59           C  
ATOM   1467  O   ASP A 183     -45.531  72.987  64.794  1.00103.39           O  
ATOM   1468  CB  ASP A 183     -45.571  70.585  62.615  1.00115.26           C  
ATOM   1469  CG  ASP A 183     -46.070  70.323  61.206  1.00126.62           C  
ATOM   1470  OD1 ASP A 183     -45.673  71.064  60.283  1.00125.09           O  
ATOM   1471  OD2 ASP A 183     -46.865  69.376  61.023  1.00132.37           O  
ATOM   1472  N   GLU A 184     -43.595  71.837  64.837  1.00125.42           N  
ATOM   1473  CA  GLU A 184     -43.328  72.188  66.227  1.00126.53           C  
ATOM   1474  C   GLU A 184     -43.123  73.689  66.387  1.00117.61           C  
ATOM   1475  O   GLU A 184     -43.602  74.289  67.357  1.00118.85           O  
ATOM   1476  CB  GLU A 184     -42.108  71.415  66.729  1.00141.06           C  
ATOM   1477  CG  GLU A 184     -41.187  72.202  67.646  1.00150.14           C  
ATOM   1478  CD  GLU A 184     -39.736  71.773  67.523  1.00162.10           C  
ATOM   1479  OE1 GLU A 184     -39.457  70.561  67.640  1.00167.13           O  
ATOM   1480  OE2 GLU A 184     -38.877  72.651  67.297  1.00162.61           O  
ATOM   1481  N   LEU A 185     -42.425  74.315  65.437  1.00 92.71           N  
ATOM   1482  CA  LEU A 185     -42.191  75.753  65.518  1.00 78.78           C  
ATOM   1483  C   LEU A 185     -43.477  76.530  65.267  1.00 89.50           C  
ATOM   1484  O   LEU A 185     -43.822  77.438  66.029  1.00103.22           O  
ATOM   1485  CB  LEU A 185     -41.107  76.175  64.524  1.00 73.93           C  
ATOM   1486  CG  LEU A 185     -39.659  75.787  64.849  1.00103.81           C  
ATOM   1487  CD1 LEU A 185     -38.675  76.530  63.952  1.00113.14           C  
ATOM   1488  CD2 LEU A 185     -39.344  76.034  66.315  1.00106.10           C  
ATOM   1489  N   ARG A 186     -44.199  76.180  64.198  1.00 92.82           N  
ATOM   1490  CA  ARG A 186     -45.451  76.853  63.866  1.00 92.00           C  
ATOM   1491  C   ARG A 186     -46.412  76.859  65.046  1.00 95.27           C  
ATOM   1492  O   ARG A 186     -47.157  77.827  65.237  1.00 92.22           O  
ATOM   1493  CB  ARG A 186     -46.099  76.171  62.655  1.00 87.00           C  
ATOM   1494  CG  ARG A 186     -47.388  76.814  62.171  1.00 90.09           C  
ATOM   1495  CD  ARG A 186     -48.171  75.843  61.302  1.00110.06           C  
ATOM   1496  NE  ARG A 186     -48.566  74.655  62.056  1.00126.73           N  
ATOM   1497  CZ  ARG A 186     -49.116  73.573  61.515  1.00139.33           C  
ATOM   1498  NH1 ARG A 186     -49.335  73.522  60.209  1.00136.73           N  
ATOM   1499  NH2 ARG A 186     -49.444  72.540  62.280  1.00146.14           N  
ATOM   1500  N   ASP A 187     -46.408  75.792  65.848  1.00 97.72           N  
ATOM   1501  CA  ASP A 187     -47.227  75.771  67.052  1.00 98.34           C  
ATOM   1502  C   ASP A 187     -46.666  76.718  68.105  1.00 90.63           C  
ATOM   1503  O   ASP A 187     -47.413  77.482  68.726  1.00 82.36           O  
ATOM   1504  CB  ASP A 187     -47.320  74.346  67.597  1.00104.39           C  
ATOM   1505  CG  ASP A 187     -47.963  73.384  66.613  1.00111.19           C  
ATOM   1506  OD1 ASP A 187     -48.328  73.824  65.505  1.00108.96           O  
ATOM   1507  OD2 ASP A 187     -48.102  72.187  66.948  1.00114.77           O  
ATOM   1508  N   GLU A 188     -45.347  76.683  68.320  1.00 84.67           N  
ATOM   1509  CA  GLU A 188     -44.743  77.557  69.319  1.00 83.30           C  
ATOM   1510  C   GLU A 188     -44.781  79.014  68.879  1.00 80.91           C  
ATOM   1511  O   GLU A 188     -44.920  79.910  69.718  1.00 91.52           O  
ATOM   1512  CB  GLU A 188     -43.305  77.122  69.603  1.00 97.68           C  
ATOM   1513  CG  GLU A 188     -42.688  77.778  70.834  1.00122.77           C  
ATOM   1514  CD  GLU A 188     -41.263  77.320  71.088  1.00144.13           C  
ATOM   1515  OE1 GLU A 188     -40.717  76.573  70.249  1.00151.59           O  
ATOM   1516  OE2 GLU A 188     -40.689  77.706  72.128  1.00146.95           O  
ATOM   1517  N   GLY A 189     -44.662  79.269  67.574  1.00 73.55           N  
ATOM   1518  CA  GLY A 189     -44.762  80.635  67.088  1.00 69.22           C  
ATOM   1519  C   GLY A 189     -46.152  81.212  67.265  1.00 70.09           C  
ATOM   1520  O   GLY A 189     -46.306  82.376  67.644  1.00 77.84           O  
ATOM   1521  N   LYS A 190     -47.184  80.408  66.996  1.00 76.22           N  
ATOM   1522  CA  LYS A 190     -48.550  80.858  67.242  1.00 84.48           C  
ATOM   1523  C   LYS A 190     -48.815  81.018  68.732  1.00 82.84           C  
ATOM   1524  O   LYS A 190     -49.533  81.937  69.145  1.00 84.15           O  
ATOM   1525  CB  LYS A 190     -49.549  79.883  66.621  1.00 91.74           C  
ATOM   1526  CG  LYS A 190     -49.707  80.029  65.118  1.00105.94           C  
ATOM   1527  CD  LYS A 190     -50.925  79.272  64.616  1.00115.16           C  
ATOM   1528  CE  LYS A 190     -51.203  79.587  63.156  1.00122.27           C  
ATOM   1529  NZ  LYS A 190     -52.433  78.903  62.667  1.00126.87           N  
ATOM   1530  N   ALA A 191     -48.246  80.134  69.554  1.00 78.26           N  
ATOM   1531  CA  ALA A 191     -48.396  80.269  70.998  1.00 71.33           C  
ATOM   1532  C   ALA A 191     -47.701  81.525  71.506  1.00 73.86           C  
ATOM   1533  O   ALA A 191     -48.222  82.213  72.391  1.00 69.42           O  
ATOM   1534  CB  ALA A 191     -47.849  79.028  71.703  1.00 75.77           C  
ATOM   1535  N   SER A 192     -46.527  81.842  70.955  1.00 60.07           N  
ATOM   1536  CA  SER A 192     -45.827  83.057  71.359  1.00 64.21           C  
ATOM   1537  C   SER A 192     -46.624  84.300  70.986  1.00 69.39           C  
ATOM   1538  O   SER A 192     -46.710  85.251  71.772  1.00 89.00           O  
ATOM   1539  CB  SER A 192     -44.437  83.099  70.725  1.00 75.47           C  
ATOM   1540  OG  SER A 192     -43.716  84.244  71.150  1.00 75.59           O  
ATOM   1541  N   SER A 193     -47.221  84.309  69.792  1.00 64.88           N  
ATOM   1542  CA  SER A 193     -48.036  85.448  69.381  1.00 67.41           C  
ATOM   1543  C   SER A 193     -49.249  85.613  70.287  1.00 72.23           C  
ATOM   1544  O   SER A 193     -49.611  86.737  70.654  1.00 73.48           O  
ATOM   1545  CB  SER A 193     -48.472  85.282  67.926  1.00 75.46           C  
ATOM   1546  OG  SER A 193     -49.378  86.303  67.547  1.00 79.19           O  
ATOM   1547  N   ALA A 194     -49.891  84.503  70.659  1.00 65.85           N  
ATOM   1548  CA  ALA A 194     -51.056  84.584  71.532  1.00 64.22           C  
ATOM   1549  C   ALA A 194     -50.673  84.993  72.948  1.00 85.54           C  
ATOM   1550  O   ALA A 194     -51.443  85.691  73.619  1.00 83.20           O  
ATOM   1551  CB  ALA A 194     -51.797  83.247  71.546  1.00 62.57           C  
ATOM   1552  N   LYS A 195     -49.496  84.574  73.421  1.00 80.42           N  
ATOM   1553  CA  LYS A 195     -49.056  84.958  74.758  1.00 79.50           C  
ATOM   1554  C   LYS A 195     -48.749  86.448  74.829  1.00 78.98           C  
ATOM   1555  O   LYS A 195     -49.156  87.131  75.776  1.00 80.36           O  
ATOM   1556  CB  LYS A 195     -47.831  84.138  75.168  1.00 88.41           C  
ATOM   1557  CG  LYS A 195     -48.123  82.680  75.481  1.00100.79           C  
ATOM   1558  CD  LYS A 195     -46.833  81.895  75.661  1.00109.49           C  
ATOM   1559  CE  LYS A 195     -47.102  80.404  75.781  1.00115.73           C  
ATOM   1560  NZ  LYS A 195     -45.837  79.619  75.832  1.00118.28           N  
ATOM   1561  N   GLN A 196     -48.025  86.970  73.833  1.00 62.21           N  
ATOM   1562  CA  GLN A 196     -47.693  88.392  73.823  1.00 72.02           C  
ATOM   1563  C   GLN A 196     -48.950  89.251  73.800  1.00 80.40           C  
ATOM   1564  O   GLN A 196     -49.001  90.309  74.438  1.00 87.30           O  
ATOM   1565  CB  GLN A 196     -46.805  88.718  72.622  1.00 63.55           C  
ATOM   1566  CG  GLN A 196     -45.459  88.016  72.618  1.00 62.60           C  
ATOM   1567  CD  GLN A 196     -44.654  88.321  71.370  1.00 81.94           C  
ATOM   1568  OE1 GLN A 196     -44.658  89.448  70.875  1.00 79.65           O  
ATOM   1569  NE2 GLN A 196     -43.965  87.312  70.848  1.00 90.22           N  
ATOM   1570  N   ARG A 197     -49.975  88.810  73.071  1.00 80.01           N  
ATOM   1571  CA  ARG A 197     -51.218  89.569  73.012  1.00 90.06           C  
ATOM   1572  C   ARG A 197     -51.996  89.454  74.316  1.00 89.34           C  
ATOM   1573  O   ARG A 197     -52.598  90.431  74.776  1.00 93.65           O  
ATOM   1574  CB  ARG A 197     -52.067  89.087  71.836  1.00103.22           C  
ATOM   1575  CG  ARG A 197     -53.034  90.124  71.298  1.00116.28           C  
ATOM   1576  CD  ARG A 197     -52.290  91.253  70.607  1.00121.18           C  
ATOM   1577  NE  ARG A 197     -53.187  92.097  69.825  1.00122.54           N  
ATOM   1578  CZ  ARG A 197     -53.565  91.828  68.580  1.00118.13           C  
ATOM   1579  NH1 ARG A 197     -54.385  92.650  67.940  1.00120.38           N  
ATOM   1580  NH2 ARG A 197     -53.126  90.732  67.974  1.00102.08           N  
ATOM   1581  N   LEU A 198     -51.991  88.267  74.929  1.00 87.71           N  
ATOM   1582  CA  LEU A 198     -52.733  88.074  76.170  1.00 89.77           C  
ATOM   1583  C   LEU A 198     -52.092  88.825  77.330  1.00 77.32           C  
ATOM   1584  O   LEU A 198     -52.800  89.290  78.232  1.00 70.45           O  
ATOM   1585  CB  LEU A 198     -52.839  86.583  76.491  1.00 61.38           C  
ATOM   1586  CG  LEU A 198     -53.764  86.200  77.648  1.00 63.29           C  
ATOM   1587  CD1 LEU A 198     -55.167  86.733  77.408  1.00 64.75           C  
ATOM   1588  CD2 LEU A 198     -53.787  84.691  77.839  1.00 70.79           C  
ATOM   1589  N   LYS A 199     -50.762  88.953  77.326  1.00 77.80           N  
ATOM   1590  CA  LYS A 199     -50.089  89.735  78.359  1.00 78.03           C  
ATOM   1591  C   LYS A 199     -50.567  91.181  78.350  1.00 76.36           C  
ATOM   1592  O   LYS A 199     -50.757  91.788  79.410  1.00 91.96           O  
ATOM   1593  CB  LYS A 199     -48.574  89.676  78.159  1.00 82.23           C  
ATOM   1594  CG  LYS A 199     -47.802  89.023  79.297  1.00 82.68           C  
ATOM   1595  CD  LYS A 199     -47.985  87.514  79.308  1.00 90.98           C  
ATOM   1596  CE  LYS A 199     -46.938  86.845  80.186  1.00 97.71           C  
ATOM   1597  NZ  LYS A 199     -47.074  85.363  80.207  1.00 98.73           N  
ATOM   1598  N   CYS A 200     -50.769  91.747  77.160  1.00 67.02           N  
ATOM   1599  CA  CYS A 200     -51.240  93.123  77.058  1.00 67.13           C  
ATOM   1600  C   CYS A 200     -52.726  93.234  77.373  1.00 70.82           C  
ATOM   1601  O   CYS A 200     -53.145  94.159  78.079  1.00 80.94           O  
ATOM   1602  CB  CYS A 200     -50.955  93.671  75.659  1.00 73.92           C  
ATOM   1603  SG  CYS A 200     -49.209  93.693  75.207  1.00 93.20           S  
ATOM   1604  N   ALA A 201     -53.534  92.305  76.857  1.00 67.09           N  
ATOM   1605  CA  ALA A 201     -54.975  92.370  77.076  1.00 69.44           C  
ATOM   1606  C   ALA A 201     -55.319  92.216  78.551  1.00 71.69           C  
ATOM   1607  O   ALA A 201     -56.187  92.927  79.072  1.00 74.55           O  
ATOM   1608  CB  ALA A 201     -55.681  91.300  76.244  1.00 63.02           C  
ATOM   1609  N   SER A 202     -54.649  91.291  79.243  1.00 83.15           N  
ATOM   1610  CA  SER A 202     -54.905  91.107  80.668  1.00 85.93           C  
ATOM   1611  C   SER A 202     -54.392  92.285  81.485  1.00 88.90           C  
ATOM   1612  O   SER A 202     -54.973  92.617  82.525  1.00100.41           O  
ATOM   1613  CB  SER A 202     -54.263  89.807  81.151  1.00 82.66           C  
ATOM   1614  OG  SER A 202     -54.659  88.715  80.342  1.00 98.21           O  
ATOM   1615  N   LEU A 203     -53.313  92.925  81.031  1.00 79.72           N  
ATOM   1616  CA  LEU A 203     -52.761  94.064  81.758  1.00 75.06           C  
ATOM   1617  C   LEU A 203     -53.739  95.232  81.783  1.00 81.18           C  
ATOM   1618  O   LEU A 203     -53.848  95.940  82.791  1.00 87.73           O  
ATOM   1619  CB  LEU A 203     -51.433  94.483  81.128  1.00 66.90           C  
ATOM   1620  CG  LEU A 203     -50.776  95.782  81.593  1.00 70.48           C  
ATOM   1621  CD1 LEU A 203     -50.573  95.796  83.099  1.00 67.75           C  
ATOM   1622  CD2 LEU A 203     -49.452  95.966  80.872  1.00 66.58           C  
ATOM   1623  N   GLN A 204     -54.468  95.444  80.688  1.00 74.69           N  
ATOM   1624  CA  GLN A 204     -55.412  96.549  80.616  1.00 75.90           C  
ATOM   1625  C   GLN A 204     -56.796  96.191  81.143  1.00 94.71           C  
ATOM   1626  O   GLN A 204     -57.527  97.087  81.579  1.00114.66           O  
ATOM   1627  CB  GLN A 204     -55.532  97.048  79.172  1.00 81.72           C  
ATOM   1628  CG  GLN A 204     -54.292  97.773  78.665  1.00 98.72           C  
ATOM   1629  CD  GLN A 204     -54.514  98.432  77.317  1.00114.53           C  
ATOM   1630  OE1 GLN A 204     -55.313  97.962  76.507  1.00119.30           O  
ATOM   1631  NE2 GLN A 204     -53.812  99.534  77.073  1.00120.42           N  
ATOM   1632  N   LYS A 205     -57.172  94.911  81.128  1.00 92.28           N  
ATOM   1633  CA  LYS A 205     -58.520  94.527  81.531  1.00 92.83           C  
ATOM   1634  C   LYS A 205     -58.659  94.370  83.039  1.00 94.03           C  
ATOM   1635  O   LYS A 205     -59.653  94.823  83.617  1.00101.85           O  
ATOM   1636  CB  LYS A 205     -58.931  93.225  80.836  1.00 87.35           C  
ATOM   1637  CG  LYS A 205     -60.407  92.892  80.993  1.00 88.57           C  
ATOM   1638  CD  LYS A 205     -60.780  91.620  80.253  1.00104.11           C  
ATOM   1639  CE  LYS A 205     -62.280  91.380  80.298  1.00111.92           C  
ATOM   1640  NZ  LYS A 205     -63.036  92.471  79.621  1.00117.31           N  
ATOM   1641  N   PHE A 206     -57.686  93.738  83.693  1.00 91.56           N  
ATOM   1642  CA  PHE A 206     -57.790  93.441  85.114  1.00 94.57           C  
ATOM   1643  C   PHE A 206     -57.045  94.433  85.997  1.00 95.49           C  
ATOM   1644  O   PHE A 206     -57.275  94.447  87.211  1.00 95.79           O  
ATOM   1645  CB  PHE A 206     -57.285  92.021  85.389  1.00 97.08           C  
ATOM   1646  CG  PHE A 206     -58.001  90.966  84.598  1.00 99.84           C  
ATOM   1647  CD1 PHE A 206     -59.292  90.588  84.932  1.00108.40           C  
ATOM   1648  CD2 PHE A 206     -57.389  90.360  83.515  1.00 97.62           C  
ATOM   1649  CE1 PHE A 206     -59.956  89.620  84.201  1.00114.42           C  
ATOM   1650  CE2 PHE A 206     -58.048  89.391  82.781  1.00104.36           C  
ATOM   1651  CZ  PHE A 206     -59.333  89.020  83.126  1.00114.69           C  
ATOM   1652  N   GLY A 207     -56.173  95.252  85.432  1.00 89.62           N  
ATOM   1653  CA  GLY A 207     -55.518  96.298  86.184  1.00 84.34           C  
ATOM   1654  C   GLY A 207     -54.058  95.975  86.464  1.00 83.02           C  
ATOM   1655  O   GLY A 207     -53.609  94.828  86.385  1.00 86.75           O  
ATOM   1656  N   GLU A 208     -53.311  97.026  86.811  1.00 90.74           N  
ATOM   1657  CA  GLU A 208     -51.888  96.880  87.088  1.00 85.20           C  
ATOM   1658  C   GLU A 208     -51.627  96.105  88.375  1.00 87.80           C  
ATOM   1659  O   GLU A 208     -50.547  95.523  88.527  1.00 82.00           O  
ATOM   1660  CB  GLU A 208     -51.234  98.261  87.160  1.00 80.10           C  
ATOM   1661  CG  GLU A 208     -49.746  98.272  86.869  1.00 78.44           C  
ATOM   1662  CD  GLU A 208     -49.188  99.679  86.771  1.00 90.10           C  
ATOM   1663  OE1 GLU A 208     -49.598 100.539  87.579  1.00102.86           O  
ATOM   1664  OE2 GLU A 208     -48.348  99.928  85.881  1.00 88.08           O  
ATOM   1665  N   ARG A 209     -52.592  96.078  89.298  1.00 88.18           N  
ATOM   1666  CA  ARG A 209     -52.396  95.344  90.544  1.00 83.51           C  
ATOM   1667  C   ARG A 209     -52.378  93.840  90.302  1.00 88.12           C  
ATOM   1668  O   ARG A 209     -51.547  93.124  90.874  1.00 89.38           O  
ATOM   1669  CB  ARG A 209     -53.485  95.707  91.551  1.00 78.86           C  
ATOM   1670  CG  ARG A 209     -53.217  95.172  92.948  1.00 73.16           C  
ATOM   1671  CD  ARG A 209     -54.504  94.854  93.689  1.00 75.58           C  
ATOM   1672  NE  ARG A 209     -54.239  94.135  94.932  1.00 78.42           N  
ATOM   1673  CZ  ARG A 209     -55.148  93.434  95.600  1.00 99.67           C  
ATOM   1674  NH1 ARG A 209     -56.390  93.350  95.146  1.00108.40           N  
ATOM   1675  NH2 ARG A 209     -54.813  92.811  96.722  1.00110.51           N  
ATOM   1676  N   ALA A 210     -53.289  93.341  89.464  1.00 86.46           N  
ATOM   1677  CA  ALA A 210     -53.312  91.912  89.168  1.00 79.77           C  
ATOM   1678  C   ALA A 210     -52.093  91.499  88.353  1.00 68.98           C  
ATOM   1679  O   ALA A 210     -51.559  90.400  88.538  1.00 65.18           O  
ATOM   1680  CB  ALA A 210     -54.602  91.548  88.434  1.00 67.50           C  
ATOM   1681  N   PHE A 211     -51.642  92.367  87.444  1.00 71.79           N  
ATOM   1682  CA  PHE A 211     -50.436  92.078  86.674  1.00 69.32           C  
ATOM   1683  C   PHE A 211     -49.221  91.966  87.585  1.00 79.32           C  
ATOM   1684  O   PHE A 211     -48.403  91.052  87.432  1.00 74.72           O  
ATOM   1685  CB  PHE A 211     -50.222  93.165  85.618  1.00 71.89           C  
ATOM   1686  CG  PHE A 211     -49.225  92.797  84.550  1.00 69.78           C  
ATOM   1687  CD1 PHE A 211     -47.863  92.888  84.787  1.00 69.38           C  
ATOM   1688  CD2 PHE A 211     -49.653  92.382  83.299  1.00 74.98           C  
ATOM   1689  CE1 PHE A 211     -46.948  92.558  83.804  1.00 77.46           C  
ATOM   1690  CE2 PHE A 211     -48.743  92.056  82.309  1.00 69.76           C  
ATOM   1691  CZ  PHE A 211     -47.389  92.141  82.563  1.00 77.33           C  
ATOM   1692  N   LYS A 212     -49.088  92.890  88.542  1.00 83.26           N  
ATOM   1693  CA  LYS A 212     -47.964  92.840  89.471  1.00 78.32           C  
ATOM   1694  C   LYS A 212     -48.001  91.573  90.315  1.00 80.86           C  
ATOM   1695  O   LYS A 212     -46.957  90.964  90.579  1.00 65.36           O  
ATOM   1696  CB  LYS A 212     -47.966  94.078  90.368  1.00 83.68           C  
ATOM   1697  CG  LYS A 212     -47.235  95.284  89.797  1.00 80.77           C  
ATOM   1698  CD  LYS A 212     -47.049  96.348  90.869  1.00 80.04           C  
ATOM   1699  CE  LYS A 212     -45.936  97.324  90.518  1.00 85.92           C  
ATOM   1700  NZ  LYS A 212     -46.346  98.308  89.481  1.00 89.56           N  
ATOM   1701  N   ALA A 213     -49.195  91.160  90.747  1.00 65.86           N  
ATOM   1702  CA  ALA A 213     -49.314  89.950  91.553  1.00 73.62           C  
ATOM   1703  C   ALA A 213     -48.857  88.722  90.777  1.00 79.91           C  
ATOM   1704  O   ALA A 213     -48.236  87.815  91.344  1.00 86.19           O  
ATOM   1705  CB  ALA A 213     -50.754  89.779  92.033  1.00 68.92           C  
ATOM   1706  N   TRP A 214     -49.156  88.676  89.477  1.00 85.97           N  
ATOM   1707  CA  TRP A 214     -48.694  87.566  88.650  1.00 87.38           C  
ATOM   1708  C   TRP A 214     -47.172  87.531  88.581  1.00 83.78           C  
ATOM   1709  O   TRP A 214     -46.563  86.457  88.660  1.00 75.99           O  
ATOM   1710  CB  TRP A 214     -49.292  87.677  87.247  1.00 88.93           C  
ATOM   1711  CG  TRP A 214     -49.044  86.483  86.370  1.00 98.81           C  
ATOM   1712  CD1 TRP A 214     -47.848  86.082  85.845  1.00105.93           C  
ATOM   1713  CD2 TRP A 214     -50.021  85.548  85.899  1.00105.06           C  
ATOM   1714  NE1 TRP A 214     -48.020  84.950  85.086  1.00108.47           N  
ATOM   1715  CE2 TRP A 214     -49.345  84.603  85.102  1.00104.91           C  
ATOM   1716  CE3 TRP A 214     -51.402  85.416  86.077  1.00101.45           C  
ATOM   1717  CZ2 TRP A 214     -50.002  83.541  84.485  1.00102.02           C  
ATOM   1718  CZ3 TRP A 214     -52.052  84.362  85.464  1.00100.55           C  
ATOM   1719  CH2 TRP A 214     -51.352  83.438  84.677  1.00105.40           C  
ATOM   1720  N   ALA A 215     -46.542  88.698  88.434  1.00 81.97           N  
ATOM   1721  CA  ALA A 215     -45.087  88.746  88.351  1.00 80.87           C  
ATOM   1722  C   ALA A 215     -44.435  88.386  89.679  1.00 91.39           C  
ATOM   1723  O   ALA A 215     -43.339  87.815  89.695  1.00 87.74           O  
ATOM   1724  CB  ALA A 215     -44.633  90.131  87.893  1.00 81.80           C  
ATOM   1725  N   VAL A 216     -45.088  88.710  90.797  1.00 67.40           N  
ATOM   1726  CA  VAL A 216     -44.532  88.376  92.107  1.00 84.18           C  
ATOM   1727  C   VAL A 216     -44.414  86.867  92.267  1.00 79.14           C  
ATOM   1728  O   VAL A 216     -43.390  86.355  92.733  1.00 81.93           O  
ATOM   1729  CB  VAL A 216     -45.386  89.001  93.227  1.00 82.65           C  
ATOM   1730  CG1 VAL A 216     -45.029  88.393  94.574  1.00 80.63           C  
ATOM   1731  CG2 VAL A 216     -45.196  90.510  93.262  1.00 74.15           C  
ATOM   1732  N   ALA A 217     -45.453  86.129  91.870  1.00 77.64           N  
ATOM   1733  CA  ALA A 217     -45.420  84.677  92.011  1.00 84.43           C  
ATOM   1734  C   ALA A 217     -44.395  84.051  91.074  1.00 84.15           C  
ATOM   1735  O   ALA A 217     -43.696  83.105  91.454  1.00 82.08           O  
ATOM   1736  CB  ALA A 217     -46.810  84.094  91.757  1.00 76.70           C  
ATOM   1737  N   ARG A 218     -44.286  84.568  89.848  1.00 86.47           N  
ATOM   1738  CA  ARG A 218     -43.375  83.971  88.877  1.00 95.84           C  
ATOM   1739  C   ARG A 218     -41.923  84.302  89.200  1.00 89.45           C  
ATOM   1740  O   ARG A 218     -41.053  83.424  89.139  1.00 95.38           O  
ATOM   1741  CB  ARG A 218     -43.733  84.439  87.467  1.00 98.51           C  
ATOM   1742  CG  ARG A 218     -43.005  83.701  86.351  1.00 97.07           C  
ATOM   1743  CD  ARG A 218     -43.423  82.239  86.282  1.00111.47           C  
ATOM   1744  NE  ARG A 218     -42.545  81.370  87.062  1.00123.39           N  
ATOM   1745  CZ  ARG A 218     -41.555  80.651  86.542  1.00125.48           C  
ATOM   1746  NH1 ARG A 218     -40.804  79.888  87.324  1.00128.56           N  
ATOM   1747  NH2 ARG A 218     -41.319  80.693  85.238  1.00122.04           N  
ATOM   1748  N   LEU A 219     -41.640  85.560  89.544  1.00 84.13           N  
ATOM   1749  CA  LEU A 219     -40.265  85.949  89.840  1.00 87.40           C  
ATOM   1750  C   LEU A 219     -39.764  85.315  91.131  1.00 89.20           C  
ATOM   1751  O   LEU A 219     -38.578  84.979  91.233  1.00 87.12           O  
ATOM   1752  CB  LEU A 219     -40.153  87.472  89.910  1.00 84.90           C  
ATOM   1753  CG  LEU A 219     -40.188  88.193  88.561  1.00 96.87           C  
ATOM   1754  CD1 LEU A 219     -40.181  89.701  88.747  1.00107.23           C  
ATOM   1755  CD2 LEU A 219     -39.013  87.757  87.705  1.00 95.45           C  
ATOM   1756  N   SER A 220     -40.642  85.150  92.124  1.00 78.53           N  
ATOM   1757  CA  SER A 220     -40.249  84.452  93.342  1.00 88.49           C  
ATOM   1758  C   SER A 220     -39.916  82.994  93.060  1.00 91.99           C  
ATOM   1759  O   SER A 220     -39.015  82.431  93.691  1.00 96.71           O  
ATOM   1760  CB  SER A 220     -41.354  84.555  94.394  1.00100.24           C  
ATOM   1761  OG  SER A 220     -41.658  85.912  94.682  1.00 97.79           O  
ATOM   1762  N   GLN A 221     -40.625  82.369  92.116  1.00 91.03           N  
ATOM   1763  CA  GLN A 221     -40.228  81.041  91.662  1.00 96.85           C  
ATOM   1764  C   GLN A 221     -38.902  81.099  90.916  1.00102.08           C  
ATOM   1765  O   GLN A 221     -38.043  80.227  91.093  1.00100.99           O  
ATOM   1766  CB  GLN A 221     -41.316  80.442  90.772  1.00 96.24           C  
ATOM   1767  CG  GLN A 221     -42.595  80.054  91.494  1.00 92.19           C  
ATOM   1768  CD  GLN A 221     -43.655  79.526  90.544  1.00 90.59           C  
ATOM   1769  OE1 GLN A 221     -43.819  80.036  89.436  1.00 87.55           O  
ATOM   1770  NE2 GLN A 221     -44.372  78.491  90.971  1.00 84.05           N  
ATOM   1771  N   ARG A 222     -38.718  82.123  90.078  1.00111.04           N  
ATOM   1772  CA  ARG A 222     -37.478  82.259  89.323  1.00111.45           C  
ATOM   1773  C   ARG A 222     -36.309  82.598  90.236  1.00107.43           C  
ATOM   1774  O   ARG A 222     -35.228  82.013  90.114  1.00101.65           O  
ATOM   1775  CB  ARG A 222     -37.637  83.334  88.247  1.00105.15           C  
ATOM   1776  CG  ARG A 222     -37.286  82.886  86.836  1.00115.71           C  
ATOM   1777  CD  ARG A 222     -38.359  81.970  86.270  1.00126.19           C  
ATOM   1778  NE  ARG A 222     -38.169  81.693  84.848  1.00128.55           N  
ATOM   1779  CZ  ARG A 222     -38.641  82.455  83.865  1.00128.50           C  
ATOM   1780  NH1 ARG A 222     -39.330  83.553  84.145  1.00121.58           N  
ATOM   1781  NH2 ARG A 222     -38.423  82.123  82.600  1.00130.53           N  
ATOM   1782  N   PHE A 223     -36.508  83.544  91.156  1.00104.60           N  
ATOM   1783  CA  PHE A 223     -35.449  84.065  92.016  1.00113.33           C  
ATOM   1784  C   PHE A 223     -35.852  83.854  93.471  1.00112.36           C  
ATOM   1785  O   PHE A 223     -36.312  84.791  94.141  1.00103.36           O  
ATOM   1786  CB  PHE A 223     -35.188  85.543  91.727  1.00114.31           C  
ATOM   1787  CG  PHE A 223     -35.015  85.858  90.265  1.00107.87           C  
ATOM   1788  CD1 PHE A 223     -34.227  85.057  89.455  1.00109.76           C  
ATOM   1789  CD2 PHE A 223     -35.649  86.953  89.700  1.00102.76           C  
ATOM   1790  CE1 PHE A 223     -34.069  85.344  88.112  1.00 97.34           C  
ATOM   1791  CE2 PHE A 223     -35.494  87.246  88.357  1.00 95.94           C  
ATOM   1792  CZ  PHE A 223     -34.704  86.440  87.563  1.00 92.52           C  
ATOM   1793  N   PRO A 224     -35.687  82.637  94.002  1.00109.93           N  
ATOM   1794  CA  PRO A 224     -36.056  82.399  95.404  1.00100.83           C  
ATOM   1795  C   PRO A 224     -35.004  82.848  96.402  1.00111.21           C  
ATOM   1796  O   PRO A 224     -35.344  83.068  97.573  1.00103.57           O  
ATOM   1797  CB  PRO A 224     -36.260  80.876  95.462  1.00 97.10           C  
ATOM   1798  CG  PRO A 224     -35.501  80.320  94.274  1.00 96.69           C  
ATOM   1799  CD  PRO A 224     -35.052  81.458  93.391  1.00107.61           C  
ATOM   1800  N   LYS A 225     -33.746  82.994  95.984  1.00119.70           N  
ATOM   1801  CA  LYS A 225     -32.694  83.462  96.876  1.00121.57           C  
ATOM   1802  C   LYS A 225     -32.689  84.975  97.047  1.00113.56           C  
ATOM   1803  O   LYS A 225     -31.925  85.485  97.874  1.00107.85           O  
ATOM   1804  CB  LYS A 225     -31.326  83.002  96.366  1.00122.63           C  
ATOM   1805  CG  LYS A 225     -31.126  81.497  96.383  1.00127.21           C  
ATOM   1806  CD  LYS A 225     -29.722  81.126  95.934  1.00134.22           C  
ATOM   1807  CE  LYS A 225     -29.482  79.629  96.045  1.00147.63           C  
ATOM   1808  NZ  LYS A 225     -28.106  79.249  95.622  1.00157.93           N  
ATOM   1809  N   ALA A 226     -33.508  85.700  96.291  1.00116.75           N  
ATOM   1810  CA  ALA A 226     -33.557  87.148  96.400  1.00113.64           C  
ATOM   1811  C   ALA A 226     -34.480  87.568  97.542  1.00111.02           C  
ATOM   1812  O   ALA A 226     -35.257  86.774  98.080  1.00104.15           O  
ATOM   1813  CB  ALA A 226     -34.020  87.769  95.083  1.00111.52           C  
ATOM   1814  N   GLU A 227     -34.384  88.840  97.911  1.00114.35           N  
ATOM   1815  CA  GLU A 227     -35.223  89.400  98.958  1.00116.03           C  
ATOM   1816  C   GLU A 227     -36.520  89.944  98.369  1.00112.15           C  
ATOM   1817  O   GLU A 227     -36.619  90.226  97.172  1.00123.11           O  
ATOM   1818  CB  GLU A 227     -34.482  90.506  99.710  1.00124.84           C  
ATOM   1819  CG  GLU A 227     -33.252  90.023 100.458  1.00138.34           C  
ATOM   1820  CD  GLU A 227     -33.589  89.028 101.552  1.00147.82           C  
ATOM   1821  OE1 GLU A 227     -34.676  89.150 102.156  1.00148.80           O  
ATOM   1822  OE2 GLU A 227     -32.770  88.121 101.805  1.00150.97           O  
ATOM   1823  N   PHE A 228     -37.526  90.086  99.236  1.00105.00           N  
ATOM   1824  CA  PHE A 228     -38.813  90.615  98.796  1.00 97.68           C  
ATOM   1825  C   PHE A 228     -38.674  92.031  98.253  1.00103.33           C  
ATOM   1826  O   PHE A 228     -39.371  92.407  97.304  1.00 79.35           O  
ATOM   1827  CB  PHE A 228     -39.818  90.579  99.946  1.00104.50           C  
ATOM   1828  CG  PHE A 228     -41.122  91.257  99.635  1.00112.94           C  
ATOM   1829  CD1 PHE A 228     -42.059  90.645  98.821  1.00108.14           C  
ATOM   1830  CD2 PHE A 228     -41.412  92.507 100.160  1.00115.56           C  
ATOM   1831  CE1 PHE A 228     -43.260  91.265  98.533  1.00105.31           C  
ATOM   1832  CE2 PHE A 228     -42.612  93.132  99.876  1.00110.55           C  
ATOM   1833  CZ  PHE A 228     -43.537  92.510  99.062  1.00105.26           C  
ATOM   1834  N   ALA A 229     -37.782  92.830  98.842  1.00103.50           N  
ATOM   1835  CA  ALA A 229     -37.563  94.183  98.341  1.00105.83           C  
ATOM   1836  C   ALA A 229     -36.966  94.159  96.939  1.00 97.18           C  
ATOM   1837  O   ALA A 229     -37.327  94.979  96.087  1.00 92.14           O  
ATOM   1838  CB  ALA A 229     -36.659  94.958  99.298  1.00118.49           C  
ATOM   1839  N   GLU A 230     -36.052  93.221  96.681  1.00 97.52           N  
ATOM   1840  CA  GLU A 230     -35.469  93.107  95.349  1.00 93.76           C  
ATOM   1841  C   GLU A 230     -36.476  92.540  94.356  1.00100.43           C  
ATOM   1842  O   GLU A 230     -36.544  92.992  93.206  1.00107.11           O  
ATOM   1843  CB  GLU A 230     -34.215  92.234  95.401  1.00 92.10           C  
ATOM   1844  CG  GLU A 230     -33.255  92.439  94.241  1.00 93.99           C  
ATOM   1845  CD  GLU A 230     -32.652  93.830  94.226  1.00109.31           C  
ATOM   1846  OE1 GLU A 230     -32.738  94.506  93.180  1.00106.13           O  
ATOM   1847  OE2 GLU A 230     -32.098  94.250  95.265  1.00123.18           O  
ATOM   1848  N   VAL A 231     -37.267  91.553  94.781  1.00 90.07           N  
ATOM   1849  CA  VAL A 231     -38.276  90.974  93.900  1.00 80.71           C  
ATOM   1850  C   VAL A 231     -39.371  91.990  93.599  1.00 80.32           C  
ATOM   1851  O   VAL A 231     -39.818  92.119  92.453  1.00 91.75           O  
ATOM   1852  CB  VAL A 231     -38.850  89.685  94.520  1.00 76.94           C  
ATOM   1853  CG1 VAL A 231     -40.056  89.202  93.729  1.00 74.62           C  
ATOM   1854  CG2 VAL A 231     -37.783  88.604  94.576  1.00 84.19           C  
ATOM   1855  N   SER A 232     -39.815  92.732  94.617  1.00 86.51           N  
ATOM   1856  CA  SER A 232     -40.878  93.710  94.407  1.00 92.51           C  
ATOM   1857  C   SER A 232     -40.429  94.835  93.484  1.00 88.06           C  
ATOM   1858  O   SER A 232     -41.247  95.393  92.744  1.00 81.65           O  
ATOM   1859  CB  SER A 232     -41.346  94.276  95.748  1.00 98.47           C  
ATOM   1860  OG  SER A 232     -42.485  95.102  95.586  1.00107.10           O  
ATOM   1861  N   LYS A 233     -39.140  95.184  93.511  1.00 90.72           N  
ATOM   1862  CA  LYS A 233     -38.636  96.193  92.585  1.00 97.05           C  
ATOM   1863  C   LYS A 233     -38.564  95.646  91.165  1.00 96.14           C  
ATOM   1864  O   LYS A 233     -38.883  96.355  90.203  1.00 98.11           O  
ATOM   1865  CB  LYS A 233     -37.262  96.689  93.032  1.00113.55           C  
ATOM   1866  CG  LYS A 233     -36.679  97.756  92.118  1.00126.00           C  
ATOM   1867  CD  LYS A 233     -35.194  97.956  92.362  1.00137.51           C  
ATOM   1868  CE  LYS A 233     -34.620  98.986  91.403  1.00142.84           C  
ATOM   1869  NZ  LYS A 233     -34.895  98.636  89.980  1.00138.53           N  
ATOM   1870  N   LEU A 234     -38.143  94.387  91.013  1.00 88.83           N  
ATOM   1871  CA  LEU A 234     -38.093  93.779  89.687  1.00 81.31           C  
ATOM   1872  C   LEU A 234     -39.484  93.701  89.068  1.00 86.55           C  
ATOM   1873  O   LEU A 234     -39.641  93.849  87.851  1.00 72.16           O  
ATOM   1874  CB  LEU A 234     -37.462  92.389  89.771  1.00 74.35           C  
ATOM   1875  CG  LEU A 234     -35.961  92.332  90.049  1.00 77.38           C  
ATOM   1876  CD1 LEU A 234     -35.521  90.905  90.340  1.00 74.54           C  
ATOM   1877  CD2 LEU A 234     -35.175  92.902  88.877  1.00 74.65           C  
ATOM   1878  N   VAL A 235     -40.507  93.472  89.895  1.00 66.63           N  
ATOM   1879  CA  VAL A 235     -41.879  93.429  89.394  1.00 77.05           C  
ATOM   1880  C   VAL A 235     -42.286  94.786  88.834  1.00 79.57           C  
ATOM   1881  O   VAL A 235     -42.918  94.874  87.773  1.00 90.08           O  
ATOM   1882  CB  VAL A 235     -42.840  92.966  90.506  1.00 84.90           C  
ATOM   1883  CG1 VAL A 235     -44.286  93.121  90.070  1.00 94.92           C  
ATOM   1884  CG2 VAL A 235     -42.552  91.525  90.889  1.00 77.82           C  
ATOM   1885  N   THR A 236     -41.926  95.864  89.534  1.00 86.98           N  
ATOM   1886  CA  THR A 236     -42.275  97.202  89.067  1.00 93.73           C  
ATOM   1887  C   THR A 236     -41.595  97.518  87.740  1.00 88.35           C  
ATOM   1888  O   THR A 236     -42.225  98.060  86.824  1.00 85.19           O  
ATOM   1889  CB  THR A 236     -41.901  98.243  90.125  1.00 92.47           C  
ATOM   1890  OG1 THR A 236     -42.603  97.963  91.342  1.00 91.57           O  
ATOM   1891  CG2 THR A 236     -42.261  99.642  89.650  1.00 94.14           C  
ATOM   1892  N   ASP A 237     -40.309  97.181  87.616  1.00 91.24           N  
ATOM   1893  CA  ASP A 237     -39.609  97.412  86.357  1.00102.17           C  
ATOM   1894  C   ASP A 237     -40.110  96.476  85.265  1.00106.73           C  
ATOM   1895  O   ASP A 237     -40.229  96.879  84.102  1.00111.18           O  
ATOM   1896  CB  ASP A 237     -38.101  97.254  86.553  1.00110.07           C  
ATOM   1897  CG  ASP A 237     -37.491  98.402  87.333  1.00123.37           C  
ATOM   1898  OD1 ASP A 237     -38.248  99.289  87.781  1.00127.01           O  
ATOM   1899  OD2 ASP A 237     -36.252  98.422  87.492  1.00128.76           O  
ATOM   1900  N   LEU A 238     -40.412  95.223  85.617  1.00 98.54           N  
ATOM   1901  CA  LEU A 238     -40.934  94.284  84.629  1.00 80.70           C  
ATOM   1902  C   LEU A 238     -42.290  94.737  84.104  1.00 87.64           C  
ATOM   1903  O   LEU A 238     -42.582  94.595  82.911  1.00 90.04           O  
ATOM   1904  CB  LEU A 238     -41.031  92.883  85.234  1.00 73.93           C  
ATOM   1905  CG  LEU A 238     -41.540  91.767  84.321  1.00 81.65           C  
ATOM   1906  CD1 LEU A 238     -40.641  91.617  83.104  1.00 81.29           C  
ATOM   1907  CD2 LEU A 238     -41.637  90.456  85.085  1.00 91.60           C  
ATOM   1908  N   THR A 239     -43.134  95.284  84.982  1.00 76.69           N  
ATOM   1909  CA  THR A 239     -44.411  95.828  84.535  1.00 71.56           C  
ATOM   1910  C   THR A 239     -44.205  97.073  83.682  1.00 77.78           C  
ATOM   1911  O   THR A 239     -44.934  97.294  82.707  1.00 82.72           O  
ATOM   1912  CB  THR A 239     -45.300  96.137  85.741  1.00 68.84           C  
ATOM   1913  OG1 THR A 239     -45.510  94.939  86.499  1.00 76.83           O  
ATOM   1914  CG2 THR A 239     -46.648  96.684  85.292  1.00 73.92           C  
ATOM   1915  N   LYS A 240     -43.208  97.893  84.027  1.00 77.31           N  
ATOM   1916  CA  LYS A 240     -42.892  99.064  83.217  1.00 81.05           C  
ATOM   1917  C   LYS A 240     -42.503  98.666  81.798  1.00 75.16           C  
ATOM   1918  O   LYS A 240     -42.908  99.318  80.828  1.00 73.99           O  
ATOM   1919  CB  LYS A 240     -41.769  99.866  83.875  1.00 91.32           C  
ATOM   1920  CG  LYS A 240     -41.132 100.909  82.972  1.00106.99           C  
ATOM   1921  CD  LYS A 240     -39.902 101.520  83.621  1.00125.49           C  
ATOM   1922  CE  LYS A 240     -39.154 102.420  82.651  1.00134.32           C  
ATOM   1923  NZ  LYS A 240     -37.927 102.998  83.266  1.00137.39           N  
ATOM   1924  N   VAL A 241     -41.721  97.593  81.657  1.00 71.94           N  
ATOM   1925  CA  VAL A 241     -41.314  97.143  80.330  1.00 72.66           C  
ATOM   1926  C   VAL A 241     -42.510  96.600  79.559  1.00 85.28           C  
ATOM   1927  O   VAL A 241     -42.678  96.884  78.367  1.00 97.78           O  
ATOM   1928  CB  VAL A 241     -40.189  96.097  80.440  1.00 73.07           C  
ATOM   1929  CG1 VAL A 241     -39.791  95.602  79.061  1.00 71.29           C  
ATOM   1930  CG2 VAL A 241     -38.987  96.685  81.160  1.00 83.30           C  
ATOM   1931  N   HIS A 242     -43.364  95.817  80.225  1.00 76.07           N  
ATOM   1932  CA  HIS A 242     -44.539  95.269  79.554  1.00 67.53           C  
ATOM   1933  C   HIS A 242     -45.492  96.373  79.114  1.00 76.58           C  
ATOM   1934  O   HIS A 242     -46.031  96.328  78.002  1.00 93.16           O  
ATOM   1935  CB  HIS A 242     -45.253  94.274  80.467  1.00 73.13           C  
ATOM   1936  CG  HIS A 242     -44.821  92.854  80.269  1.00 78.40           C  
ATOM   1937  ND1 HIS A 242     -45.310  92.064  79.252  1.00 76.25           N  
ATOM   1938  CD2 HIS A 242     -43.948  92.082  80.959  1.00 79.64           C  
ATOM   1939  CE1 HIS A 242     -44.757  90.867  79.322  1.00 75.54           C  
ATOM   1940  NE2 HIS A 242     -43.926  90.851  80.349  1.00 80.85           N  
ATOM   1941  N   THR A 243     -45.713  97.374  79.971  1.00 80.50           N  
ATOM   1942  CA  THR A 243     -46.567  98.496  79.589  1.00 93.67           C  
ATOM   1943  C   THR A 243     -46.005  99.231  78.379  1.00104.32           C  
ATOM   1944  O   THR A 243     -46.760  99.664  77.501  1.00110.32           O  
ATOM   1945  CB  THR A 243     -46.730  99.465  80.761  1.00 83.25           C  
ATOM   1946  OG1 THR A 243     -45.441  99.791  81.296  1.00 92.74           O  
ATOM   1947  CG2 THR A 243     -47.594  98.857  81.852  1.00 59.24           C  
ATOM   1948  N   GLU A 244     -44.681  99.380  78.314  1.00101.54           N  
ATOM   1949  CA  GLU A 244     -44.072 100.074  77.184  1.00 96.99           C  
ATOM   1950  C   GLU A 244     -44.065  99.199  75.936  1.00 91.14           C  
ATOM   1951  O   GLU A 244     -44.298  99.690  74.826  1.00 94.75           O  
ATOM   1952  CB  GLU A 244     -42.652 100.512  77.539  1.00 96.25           C  
ATOM   1953  CG  GLU A 244     -41.976 101.350  76.466  1.00100.11           C  
ATOM   1954  CD  GLU A 244     -42.561 102.745  76.359  1.00117.01           C  
ATOM   1955  OE1 GLU A 244     -42.931 103.319  77.404  1.00120.30           O  
ATOM   1956  OE2 GLU A 244     -42.656 103.266  75.227  1.00121.93           O  
ATOM   1957  N   CYS A 245     -43.803  97.900  76.100  1.00 82.38           N  
ATOM   1958  CA  CYS A 245     -43.726  97.004  74.951  1.00 78.51           C  
ATOM   1959  C   CYS A 245     -45.080  96.817  74.281  1.00 85.13           C  
ATOM   1960  O   CYS A 245     -45.141  96.561  73.073  1.00102.91           O  
ATOM   1961  CB  CYS A 245     -43.150  95.656  75.381  1.00 79.87           C  
ATOM   1962  SG  CYS A 245     -41.377  95.723  75.688  1.00 89.18           S  
ATOM   1963  N   CYS A 246     -46.171  96.941  75.040  1.00 80.43           N  
ATOM   1964  CA  CYS A 246     -47.499  96.827  74.452  1.00 84.41           C  
ATOM   1965  C   CYS A 246     -47.866  98.040  73.607  1.00 95.47           C  
ATOM   1966  O   CYS A 246     -48.761  97.939  72.760  1.00101.78           O  
ATOM   1967  CB  CYS A 246     -48.546  96.624  75.547  1.00 90.55           C  
ATOM   1968  SG  CYS A 246     -48.385  95.071  76.448  1.00 99.53           S  
ATOM   1969  N   HIS A 247     -47.199  99.179  73.813  1.00100.20           N  
ATOM   1970  CA  HIS A 247     -47.498 100.367  73.021  1.00104.17           C  
ATOM   1971  C   HIS A 247     -47.186 100.174  71.544  1.00108.20           C  
ATOM   1972  O   HIS A 247     -47.738 100.897  70.707  1.00116.02           O  
ATOM   1973  CB  HIS A 247     -46.728 101.574  73.561  1.00107.99           C  
ATOM   1974  CG  HIS A 247     -47.500 102.391  74.550  1.00123.66           C  
ATOM   1975  ND1 HIS A 247     -47.873 101.907  75.785  1.00131.38           N  
ATOM   1976  CD2 HIS A 247     -47.972 103.658  74.484  1.00129.55           C  
ATOM   1977  CE1 HIS A 247     -48.540 102.842  76.439  1.00131.39           C  
ATOM   1978  NE2 HIS A 247     -48.614 103.914  75.671  1.00133.45           N  
ATOM   1979  N   GLY A 248     -46.318  99.223  71.203  1.00 89.52           N  
ATOM   1980  CA  GLY A 248     -46.017  98.896  69.823  1.00 91.65           C  
ATOM   1981  C   GLY A 248     -44.667  99.369  69.332  1.00100.87           C  
ATOM   1982  O   GLY A 248     -44.221  98.909  68.273  1.00102.65           O  
ATOM   1983  N   ASP A 249     -44.001 100.266  70.054  1.00108.07           N  
ATOM   1984  CA  ASP A 249     -42.717 100.790  69.604  1.00107.39           C  
ATOM   1985  C   ASP A 249     -41.639  99.723  69.761  1.00102.90           C  
ATOM   1986  O   ASP A 249     -41.414  99.213  70.863  1.00110.21           O  
ATOM   1987  CB  ASP A 249     -42.353 102.047  70.389  1.00108.35           C  
ATOM   1988  CG  ASP A 249     -41.306 102.893  69.686  1.00119.61           C  
ATOM   1989  OD1 ASP A 249     -40.366 102.322  69.094  1.00121.59           O  
ATOM   1990  OD2 ASP A 249     -41.423 104.135  69.723  1.00131.10           O  
ATOM   1991  N   LEU A 250     -40.970  99.392  68.654  1.00102.85           N  
ATOM   1992  CA  LEU A 250     -39.945  98.354  68.682  1.00 93.62           C  
ATOM   1993  C   LEU A 250     -38.709  98.814  69.446  1.00 92.90           C  
ATOM   1994  O   LEU A 250     -38.179  98.080  70.289  1.00 77.62           O  
ATOM   1995  CB  LEU A 250     -39.575  97.949  67.254  1.00 99.18           C  
ATOM   1996  CG  LEU A 250     -38.261  97.187  67.055  1.00 95.41           C  
ATOM   1997  CD1 LEU A 250     -38.278  95.854  67.786  1.00 89.33           C  
ATOM   1998  CD2 LEU A 250     -37.976  96.984  65.573  1.00 94.47           C  
ATOM   1999  N   LEU A 251     -38.229 100.026  69.159  1.00 98.49           N  
ATOM   2000  CA  LEU A 251     -36.994 100.494  69.780  1.00 94.44           C  
ATOM   2001  C   LEU A 251     -37.191 100.795  71.260  1.00 96.96           C  
ATOM   2002  O   LEU A 251     -36.319 100.488  72.082  1.00 92.58           O  
ATOM   2003  CB  LEU A 251     -36.474 101.727  69.042  1.00 99.44           C  
ATOM   2004  CG  LEU A 251     -36.114 101.504  67.572  1.00 99.86           C  
ATOM   2005  CD1 LEU A 251     -35.593 102.787  66.946  1.00103.65           C  
ATOM   2006  CD2 LEU A 251     -35.096 100.381  67.433  1.00 92.28           C  
ATOM   2007  N   GLU A 252     -38.327 101.399  71.620  1.00100.34           N  
ATOM   2008  CA  GLU A 252     -38.603 101.675  73.027  1.00 97.60           C  
ATOM   2009  C   GLU A 252     -38.706 100.385  73.831  1.00 91.43           C  
ATOM   2010  O   GLU A 252     -38.234 100.315  74.972  1.00 89.66           O  
ATOM   2011  CB  GLU A 252     -39.886 102.496  73.158  1.00103.54           C  
ATOM   2012  CG  GLU A 252     -39.791 103.898  72.579  1.00123.91           C  
ATOM   2013  CD  GLU A 252     -39.221 104.900  73.562  1.00138.33           C  
ATOM   2014  OE1 GLU A 252     -39.868 105.146  74.602  1.00142.82           O  
ATOM   2015  OE2 GLU A 252     -38.125 105.438  73.298  1.00142.16           O  
ATOM   2016  N   CYS A 253     -39.316  99.351  73.249  1.00 82.31           N  
ATOM   2017  CA  CYS A 253     -39.435  98.075  73.945  1.00 77.07           C  
ATOM   2018  C   CYS A 253     -38.082  97.387  74.077  1.00 81.03           C  
ATOM   2019  O   CYS A 253     -37.796  96.761  75.104  1.00 83.40           O  
ATOM   2020  CB  CYS A 253     -40.428  97.176  73.211  1.00 89.54           C  
ATOM   2021  SG  CYS A 253     -40.551  95.497  73.851  1.00 93.37           S  
ATOM   2022  N   ALA A 254     -37.238  97.492  73.048  1.00 81.71           N  
ATOM   2023  CA  ALA A 254     -35.922  96.866  73.108  1.00 81.69           C  
ATOM   2024  C   ALA A 254     -35.008  97.576  74.098  1.00 87.95           C  
ATOM   2025  O   ALA A 254     -34.184  96.926  74.752  1.00 90.26           O  
ATOM   2026  CB  ALA A 254     -35.287  96.840  71.718  1.00 82.22           C  
ATOM   2027  N   ASP A 255     -35.134  98.900  74.224  1.00 92.17           N  
ATOM   2028  CA  ASP A 255     -34.290  99.634  75.160  1.00 91.84           C  
ATOM   2029  C   ASP A 255     -34.657  99.315  76.604  1.00 88.64           C  
ATOM   2030  O   ASP A 255     -33.773  99.155  77.453  1.00 81.73           O  
ATOM   2031  CB  ASP A 255     -34.397 101.135  74.897  1.00 88.08           C  
ATOM   2032  CG  ASP A 255     -33.796 101.539  73.566  1.00 98.37           C  
ATOM   2033  OD1 ASP A 255     -33.174 100.681  72.904  1.00 99.79           O  
ATOM   2034  OD2 ASP A 255     -33.949 102.716  73.179  1.00 95.04           O  
ATOM   2035  N   ASP A 256     -35.955  99.220  76.902  1.00 89.19           N  
ATOM   2036  CA  ASP A 256     -36.378  98.902  78.262  1.00 92.34           C  
ATOM   2037  C   ASP A 256     -35.973  97.486  78.648  1.00 93.33           C  
ATOM   2038  O   ASP A 256     -35.569  97.241  79.791  1.00 96.63           O  
ATOM   2039  CB  ASP A 256     -37.888  99.088  78.402  1.00 93.73           C  
ATOM   2040  CG  ASP A 256     -38.310 100.538  78.268  1.00106.87           C  
ATOM   2041  OD1 ASP A 256     -37.451 101.382  77.938  1.00113.76           O  
ATOM   2042  OD2 ASP A 256     -39.501 100.835  78.499  1.00112.19           O  
ATOM   2043  N   ARG A 257     -36.074  96.540  77.711  1.00 91.91           N  
ATOM   2044  CA  ARG A 257     -35.600  95.186  77.978  1.00 89.07           C  
ATOM   2045  C   ARG A 257     -34.097  95.163  78.220  1.00 87.75           C  
ATOM   2046  O   ARG A 257     -33.607  94.346  79.009  1.00 82.41           O  
ATOM   2047  CB  ARG A 257     -35.965  94.259  76.818  1.00 83.53           C  
ATOM   2048  CG  ARG A 257     -37.450  93.954  76.699  1.00 82.60           C  
ATOM   2049  CD  ARG A 257     -37.745  93.144  75.445  1.00 83.05           C  
ATOM   2050  NE  ARG A 257     -36.967  91.909  75.391  1.00 85.51           N  
ATOM   2051  CZ  ARG A 257     -37.435  90.713  75.734  1.00 77.29           C  
ATOM   2052  NH1 ARG A 257     -36.654  89.644  75.653  1.00 71.31           N  
ATOM   2053  NH2 ARG A 257     -38.685  90.583  76.154  1.00 69.75           N  
ATOM   2054  N   ALA A 258     -33.351  96.049  77.557  1.00 90.53           N  
ATOM   2055  CA  ALA A 258     -31.908  96.103  77.764  1.00 90.31           C  
ATOM   2056  C   ALA A 258     -31.566  96.714  79.117  1.00 95.30           C  
ATOM   2057  O   ALA A 258     -30.597  96.299  79.764  1.00 95.85           O  
ATOM   2058  CB  ALA A 258     -31.244  96.888  76.635  1.00 85.68           C  
ATOM   2059  N   ASP A 259     -32.347  97.703  79.560  1.00 95.63           N  
ATOM   2060  CA  ASP A 259     -32.110  98.305  80.869  1.00 96.34           C  
ATOM   2061  C   ASP A 259     -32.353  97.300  81.986  1.00 97.68           C  
ATOM   2062  O   ASP A 259     -31.532  97.161  82.900  1.00105.43           O  
ATOM   2063  CB  ASP A 259     -32.998  99.536  81.054  1.00 97.19           C  
ATOM   2064  CG  ASP A 259     -32.609 100.681  80.142  1.00108.82           C  
ATOM   2065  OD1 ASP A 259     -31.430 100.746  79.738  1.00110.82           O  
ATOM   2066  OD2 ASP A 259     -33.483 101.519  79.833  1.00109.70           O  
ATOM   2067  N   LEU A 260     -33.483  96.590  81.931  1.00 93.78           N  
ATOM   2068  CA  LEU A 260     -33.770  95.579  82.943  1.00 89.74           C  
ATOM   2069  C   LEU A 260     -32.729  94.468  82.914  1.00 96.62           C  
ATOM   2070  O   LEU A 260     -32.310  93.974  83.966  1.00103.93           O  
ATOM   2071  CB  LEU A 260     -35.175  95.012  82.736  1.00 84.54           C  
ATOM   2072  CG  LEU A 260     -35.685  94.037  83.798  1.00 74.80           C  
ATOM   2073  CD1 LEU A 260     -35.676  94.687  85.173  1.00 68.36           C  
ATOM   2074  CD2 LEU A 260     -37.080  93.545  83.448  1.00 72.55           C  
ATOM   2075  N   ALA A 261     -32.291  94.069  81.717  1.00 94.59           N  
ATOM   2076  CA  ALA A 261     -31.242  93.061  81.615  1.00 91.99           C  
ATOM   2077  C   ALA A 261     -29.928  93.560  82.201  1.00 96.72           C  
ATOM   2078  O   ALA A 261     -29.147  92.765  82.736  1.00 90.77           O  
ATOM   2079  CB  ALA A 261     -31.050  92.644  80.157  1.00 92.05           C  
ATOM   2080  N   LYS A 262     -29.667  94.866  82.112  1.00102.09           N  
ATOM   2081  CA  LYS A 262     -28.443  95.413  82.687  1.00101.32           C  
ATOM   2082  C   LYS A 262     -28.508  95.429  84.209  1.00114.92           C  
ATOM   2083  O   LYS A 262     -27.522  95.101  84.880  1.00126.56           O  
ATOM   2084  CB  LYS A 262     -28.190  96.819  82.145  1.00 93.88           C  
ATOM   2085  N   TYR A 263     -29.659  95.806  84.771  1.00108.67           N  
ATOM   2086  CA  TYR A 263     -29.807  95.827  86.223  1.00102.19           C  
ATOM   2087  C   TYR A 263     -29.660  94.429  86.809  1.00105.20           C  
ATOM   2088  O   TYR A 263     -28.934  94.226  87.789  1.00109.73           O  
ATOM   2089  CB  TYR A 263     -31.162  96.430  86.602  1.00 99.26           C  
ATOM   2090  CG  TYR A 263     -31.442  96.445  88.091  1.00 97.78           C  
ATOM   2091  CD1 TYR A 263     -32.078  95.376  88.711  1.00 96.34           C  
ATOM   2092  CD2 TYR A 263     -31.077  97.532  88.874  1.00 94.49           C  
ATOM   2093  CE1 TYR A 263     -32.334  95.386  90.069  1.00 98.94           C  
ATOM   2094  CE2 TYR A 263     -31.332  97.552  90.232  1.00 99.58           C  
ATOM   2095  CZ  TYR A 263     -31.960  96.477  90.824  1.00103.61           C  
ATOM   2096  OH  TYR A 263     -32.215  96.493  92.176  1.00111.71           O  
ATOM   2097  N   ILE A 264     -30.350  93.449  86.220  1.00102.17           N  
ATOM   2098  CA  ILE A 264     -30.312  92.088  86.745  1.00102.87           C  
ATOM   2099  C   ILE A 264     -28.915  91.496  86.615  1.00112.95           C  
ATOM   2100  O   ILE A 264     -28.492  90.688  87.451  1.00124.45           O  
ATOM   2101  CB  ILE A 264     -31.370  91.220  86.036  1.00 96.30           C  
ATOM   2102  CG1 ILE A 264     -32.755  91.854  86.165  1.00 96.80           C  
ATOM   2103  CG2 ILE A 264     -31.412  89.834  86.632  1.00101.06           C  
ATOM   2104  CD1 ILE A 264     -33.833  91.117  85.398  1.00 98.01           C  
ATOM   2105  N   CYS A 265     -28.169  91.896  85.584  1.00113.79           N  
ATOM   2106  CA  CYS A 265     -26.817  91.379  85.403  1.00118.06           C  
ATOM   2107  C   CYS A 265     -25.811  92.053  86.325  1.00123.53           C  
ATOM   2108  O   CYS A 265     -24.790  91.446  86.668  1.00129.93           O  
ATOM   2109  CB  CYS A 265     -26.387  91.538  83.946  1.00112.49           C  
ATOM   2110  SG  CYS A 265     -27.077  90.270  82.874  1.00106.24           S  
ATOM   2111  N   GLU A 266     -26.071  93.293  86.731  1.00120.93           N  
ATOM   2112  CA  GLU A 266     -25.193  93.992  87.660  1.00121.62           C  
ATOM   2113  C   GLU A 266     -25.490  93.662  89.116  1.00117.64           C  
ATOM   2114  O   GLU A 266     -24.847  94.226  90.006  1.00121.72           O  
ATOM   2115  CB  GLU A 266     -25.293  95.504  87.438  1.00123.80           C  
ATOM   2116  CG  GLU A 266     -24.725  95.974  86.106  1.00125.17           C  
ATOM   2117  CD  GLU A 266     -25.128  97.396  85.767  1.00129.65           C  
ATOM   2118  OE1 GLU A 266     -26.014  97.945  86.456  1.00126.77           O  
ATOM   2119  OE2 GLU A 266     -24.562  97.964  84.810  1.00131.15           O  
ATOM   2120  N   ASN A 267     -26.440  92.769  89.379  1.00105.54           N  
ATOM   2121  CA  ASN A 267     -26.813  92.389  90.737  1.00105.55           C  
ATOM   2122  C   ASN A 267     -27.077  90.887  90.805  1.00112.38           C  
ATOM   2123  O   ASN A 267     -28.059  90.429  91.390  1.00118.82           O  
ATOM   2124  CB  ASN A 267     -28.034  93.177  91.206  1.00114.78           C  
ATOM   2125  CG  ASN A 267     -27.834  94.676  91.117  1.00126.09           C  
ATOM   2126  OD1 ASN A 267     -27.343  95.305  92.054  1.00136.35           O  
ATOM   2127  ND2 ASN A 267     -28.217  95.257  89.987  1.00123.20           N  
ATOM   2128  N   GLN A 268     -26.183  90.100  90.202  1.00113.89           N  
ATOM   2129  CA  GLN A 268     -26.378  88.653  90.168  1.00109.79           C  
ATOM   2130  C   GLN A 268     -26.303  88.044  91.563  1.00115.69           C  
ATOM   2131  O   GLN A 268     -27.072  87.132  91.890  1.00110.45           O  
ATOM   2132  CB  GLN A 268     -25.342  88.002  89.251  1.00107.29           C  
ATOM   2133  CG  GLN A 268     -25.396  88.471  87.808  1.00100.48           C  
ATOM   2134  CD  GLN A 268     -24.400  87.743  86.927  1.00104.73           C  
ATOM   2135  OE1 GLN A 268     -23.971  86.633  87.243  1.00110.52           O  
ATOM   2136  NE2 GLN A 268     -24.022  88.368  85.818  1.00103.99           N  
ATOM   2137  N   ASP A 269     -25.389  88.535  92.402  1.00120.60           N  
ATOM   2138  CA  ASP A 269     -25.192  87.941  93.719  1.00129.06           C  
ATOM   2139  C   ASP A 269     -26.372  88.172  94.654  1.00120.48           C  
ATOM   2140  O   ASP A 269     -26.469  87.495  95.683  1.00125.78           O  
ATOM   2141  CB  ASP A 269     -23.910  88.483  94.353  1.00141.78           C  
ATOM   2142  CG  ASP A 269     -22.663  88.045  93.611  1.00147.29           C  
ATOM   2143  OD1 ASP A 269     -22.796  87.362  92.574  1.00144.23           O  
ATOM   2144  OD2 ASP A 269     -21.549  88.379  94.067  1.00152.07           O  
ATOM   2145  N   SER A 270     -27.268  89.102  94.327  1.00116.39           N  
ATOM   2146  CA  SER A 270     -28.435  89.382  95.153  1.00118.52           C  
ATOM   2147  C   SER A 270     -29.744  89.009  94.466  1.00113.17           C  
ATOM   2148  O   SER A 270     -30.818  89.305  95.001  1.00 95.59           O  
ATOM   2149  CB  SER A 270     -28.458  90.859  95.556  1.00116.88           C  
ATOM   2150  OG  SER A 270     -28.594  91.696  94.421  1.00114.97           O  
ATOM   2151  N   ILE A 271     -29.684  88.366  93.301  1.00106.51           N  
ATOM   2152  CA  ILE A 271     -30.888  87.966  92.582  1.00 96.37           C  
ATOM   2153  C   ILE A 271     -30.903  86.452  92.410  1.00105.90           C  
ATOM   2154  O   ILE A 271     -31.742  85.761  93.000  1.00108.24           O  
ATOM   2155  CB  ILE A 271     -30.993  88.684  91.223  1.00101.28           C  
ATOM   2156  CG1 ILE A 271     -31.215  90.183  91.434  1.00101.64           C  
ATOM   2157  CG2 ILE A 271     -32.121  88.093  90.389  1.00 92.18           C  
ATOM   2158  CD1 ILE A 271     -31.293  90.977  90.150  1.00 91.35           C  
ATOM   2159  N   SER A 272     -29.979  85.926  91.608  1.00107.38           N  
ATOM   2160  CA  SER A 272     -29.919  84.493  91.353  1.00108.46           C  
ATOM   2161  C   SER A 272     -28.562  84.145  90.759  1.00109.81           C  
ATOM   2162  O   SER A 272     -27.829  85.016  90.284  1.00120.63           O  
ATOM   2163  CB  SER A 272     -31.048  84.039  90.424  1.00110.85           C  
ATOM   2164  OG  SER A 272     -30.750  82.786  89.835  1.00122.13           O  
ATOM   2165  N   SER A 273     -28.244  82.851  90.784  1.00103.21           N  
ATOM   2166  CA  SER A 273     -26.931  82.355  90.391  1.00109.24           C  
ATOM   2167  C   SER A 273     -26.944  81.616  89.058  1.00108.56           C  
ATOM   2168  O   SER A 273     -25.953  80.962  88.715  1.00107.11           O  
ATOM   2169  CB  SER A 273     -26.369  81.443  91.484  1.00113.29           C  
ATOM   2170  OG  SER A 273     -27.254  80.369  91.753  1.00109.19           O  
ATOM   2171  N   LYS A 274     -28.035  81.701  88.297  1.00107.51           N  
ATOM   2172  CA  LYS A 274     -28.148  81.031  87.008  1.00109.22           C  
ATOM   2173  C   LYS A 274     -27.969  81.990  85.837  1.00116.01           C  
ATOM   2174  O   LYS A 274     -28.487  81.737  84.745  1.00125.23           O  
ATOM   2175  CB  LYS A 274     -29.496  80.319  86.898  1.00102.35           C  
ATOM   2176  CG  LYS A 274     -29.741  79.267  87.962  1.00108.40           C  
ATOM   2177  CD  LYS A 274     -28.787  78.098  87.806  1.00119.83           C  
ATOM   2178  CE  LYS A 274     -29.065  77.031  88.847  1.00122.74           C  
ATOM   2179  NZ  LYS A 274     -28.990  77.586  90.226  1.00126.65           N  
ATOM   2180  N   LEU A 275     -27.237  83.085  86.038  1.00111.88           N  
ATOM   2181  CA  LEU A 275     -27.199  84.169  85.068  1.00108.19           C  
ATOM   2182  C   LEU A 275     -25.802  84.520  84.579  1.00117.04           C  
ATOM   2183  O   LEU A 275     -25.666  85.444  83.768  1.00117.03           O  
ATOM   2184  CB  LEU A 275     -27.853  85.429  85.653  1.00114.43           C  
ATOM   2185  CG  LEU A 275     -29.350  85.359  85.961  1.00119.19           C  
ATOM   2186  CD1 LEU A 275     -29.611  84.704  87.303  1.00123.38           C  
ATOM   2187  CD2 LEU A 275     -29.935  86.748  85.945  1.00120.43           C  
ATOM   2188  N   LYS A 276     -24.762  83.823  85.042  1.00127.19           N  
ATOM   2189  CA  LYS A 276     -23.419  84.105  84.546  1.00132.74           C  
ATOM   2190  C   LYS A 276     -23.323  83.836  83.050  1.00132.67           C  
ATOM   2191  O   LYS A 276     -22.619  84.549  82.325  1.00131.81           O  
ATOM   2192  CB  LYS A 276     -22.388  83.274  85.308  1.00135.79           C  
ATOM   2193  CG  LYS A 276     -20.951  83.680  85.033  1.00139.31           C  
ATOM   2194  CD  LYS A 276     -20.049  82.466  84.905  1.00143.24           C  
ATOM   2195  CE  LYS A 276     -20.435  81.627  83.698  1.00141.62           C  
ATOM   2196  NZ  LYS A 276     -19.525  80.463  83.518  1.00145.01           N  
ATOM   2197  N   GLU A 277     -24.038  82.817  82.568  1.00134.98           N  
ATOM   2198  CA  GLU A 277     -24.025  82.505  81.144  1.00141.61           C  
ATOM   2199  C   GLU A 277     -24.848  83.511  80.347  1.00126.41           C  
ATOM   2200  O   GLU A 277     -24.441  83.926  79.255  1.00127.39           O  
ATOM   2201  CB  GLU A 277     -24.545  81.085  80.922  1.00157.30           C  
ATOM   2202  CG  GLU A 277     -25.862  80.796  81.631  1.00164.46           C  
ATOM   2203  CD  GLU A 277     -26.381  79.397  81.365  1.00169.89           C  
ATOM   2204  OE1 GLU A 277     -25.603  78.556  80.868  1.00172.95           O  
ATOM   2205  OE2 GLU A 277     -27.569  79.142  81.652  1.00166.79           O  
ATOM   2206  N   CYS A 278     -26.005  83.918  80.879  1.00112.01           N  
ATOM   2207  CA  CYS A 278     -26.883  84.831  80.153  1.00 97.91           C  
ATOM   2208  C   CYS A 278     -26.271  86.219  80.011  1.00105.95           C  
ATOM   2209  O   CYS A 278     -26.489  86.890  78.996  1.00108.31           O  
ATOM   2210  CB  CYS A 278     -28.236  84.941  80.859  1.00 91.03           C  
ATOM   2211  SG  CYS A 278     -29.459  83.658  80.482  1.00113.96           S  
ATOM   2212  N   CYS A 279     -25.515  86.669  81.011  1.00104.96           N  
ATOM   2213  CA  CYS A 279     -25.043  88.047  81.057  1.00106.65           C  
ATOM   2214  C   CYS A 279     -23.836  88.308  80.167  1.00118.94           C  
ATOM   2215  O   CYS A 279     -23.406  89.461  80.063  1.00122.67           O  
ATOM   2216  CB  CYS A 279     -24.720  88.437  82.498  1.00113.93           C  
ATOM   2217  SG  CYS A 279     -26.187  88.569  83.531  1.00116.45           S  
ATOM   2218  N   GLU A 280     -23.277  87.281  79.535  1.00119.78           N  
ATOM   2219  CA  GLU A 280     -22.244  87.469  78.527  1.00125.49           C  
ATOM   2220  C   GLU A 280     -22.799  87.410  77.110  1.00128.23           C  
ATOM   2221  O   GLU A 280     -22.037  87.569  76.153  1.00134.24           O  
ATOM   2222  CB  GLU A 280     -21.137  86.423  78.698  1.00131.07           C  
ATOM   2223  CG  GLU A 280     -20.554  86.372  80.101  1.00138.61           C  
ATOM   2224  CD  GLU A 280     -19.427  85.366  80.234  1.00151.72           C  
ATOM   2225  OE1 GLU A 280     -18.285  85.693  79.846  1.00158.10           O  
ATOM   2226  OE2 GLU A 280     -19.686  84.245  80.720  1.00155.80           O  
ATOM   2227  N   LYS A 281     -24.106  87.258  76.986  1.00125.08           N  
ATOM   2228  CA  LYS A 281     -24.740  87.247  75.686  1.00112.33           C  
ATOM   2229  C   LYS A 281     -24.775  88.675  75.161  1.00107.34           C  
ATOM   2230  O   LYS A 281     -24.535  89.621  75.899  1.00105.14           O  
ATOM   2231  CB  LYS A 281     -26.149  86.674  75.774  1.00103.93           C  
ATOM   2232  CG  LYS A 281     -26.217  85.326  76.469  1.00112.14           C  
ATOM   2233  CD  LYS A 281     -25.413  84.274  75.728  1.00118.37           C  
ATOM   2234  CE  LYS A 281     -26.228  83.627  74.623  1.00121.38           C  
ATOM   2235  NZ  LYS A 281     -27.314  82.767  75.168  1.00119.95           N  
ATOM   2236  N   PRO A 282     -25.070  88.827  73.870  1.00107.15           N  
ATOM   2237  CA  PRO A 282     -25.184  90.054  73.078  1.00 98.91           C  
ATOM   2238  C   PRO A 282     -26.448  90.841  73.412  1.00 94.15           C  
ATOM   2239  O   PRO A 282     -27.300  90.384  74.162  1.00 93.12           O  
ATOM   2240  CB  PRO A 282     -25.226  89.542  71.641  1.00103.66           C  
ATOM   2241  CG  PRO A 282     -24.571  88.209  71.703  1.00109.44           C  
ATOM   2242  CD  PRO A 282     -25.034  87.641  73.006  1.00110.78           C  
ATOM   2243  N   LEU A 283     -26.589  92.014  72.820  1.00 95.64           N  
ATOM   2244  CA  LEU A 283     -27.689  92.894  73.172  1.00109.26           C  
ATOM   2245  C   LEU A 283     -29.099  92.318  73.048  1.00115.42           C  
ATOM   2246  O   LEU A 283     -29.911  92.518  73.951  1.00129.38           O  
ATOM   2247  CB  LEU A 283     -27.596  94.154  72.317  1.00109.83           C  
ATOM   2248  CG  LEU A 283     -28.889  94.936  72.117  1.00109.49           C  
ATOM   2249  CD1 LEU A 283     -29.512  95.272  73.458  1.00113.16           C  
ATOM   2250  CD2 LEU A 283     -28.618  96.198  71.320  1.00108.89           C  
ATOM   2251  N   LEU A 284     -29.412  91.594  71.985  1.00 99.27           N  
ATOM   2252  CA  LEU A 284     -30.760  91.043  71.890  1.00 93.11           C  
ATOM   2253  C   LEU A 284     -30.878  89.691  72.582  1.00 90.43           C  
ATOM   2254  O   LEU A 284     -31.975  89.312  73.009  1.00 71.89           O  
ATOM   2255  CB  LEU A 284     -31.177  90.923  70.425  1.00 93.01           C  
ATOM   2256  CG  LEU A 284     -31.365  92.242  69.676  1.00 90.41           C  
ATOM   2257  CD1 LEU A 284     -31.861  91.987  68.261  1.00102.04           C  
ATOM   2258  CD2 LEU A 284     -32.321  93.154  70.430  1.00 69.96           C  
ATOM   2259  N   GLU A 285     -29.775  88.954  72.706  1.00 99.11           N  
ATOM   2260  CA  GLU A 285     -29.835  87.626  73.301  1.00106.76           C  
ATOM   2261  C   GLU A 285     -29.883  87.659  74.822  1.00104.65           C  
ATOM   2262  O   GLU A 285     -30.267  86.658  75.434  1.00113.55           O  
ATOM   2263  CB  GLU A 285     -28.637  86.788  72.847  1.00121.13           C  
ATOM   2264  CG  GLU A 285     -28.482  86.694  71.339  1.00130.20           C  
ATOM   2265  CD  GLU A 285     -27.325  85.805  70.929  1.00135.64           C  
ATOM   2266  OE1 GLU A 285     -26.957  84.908  71.715  1.00135.30           O  
ATOM   2267  OE2 GLU A 285     -26.781  86.006  69.823  1.00136.67           O  
ATOM   2268  N   LYS A 286     -29.516  88.782  75.443  1.00 96.29           N  
ATOM   2269  CA  LYS A 286     -29.432  88.828  76.900  1.00 91.24           C  
ATOM   2270  C   LYS A 286     -30.816  88.810  77.539  1.00 92.35           C  
ATOM   2271  O   LYS A 286     -31.091  87.987  78.420  1.00 93.63           O  
ATOM   2272  CB  LYS A 286     -28.645  90.063  77.339  1.00 96.20           C  
ATOM   2273  CG  LYS A 286     -28.529  90.222  78.845  1.00 99.58           C  
ATOM   2274  CD  LYS A 286     -27.175  90.794  79.234  1.00108.04           C  
ATOM   2275  CE  LYS A 286     -26.881  92.087  78.494  1.00111.45           C  
ATOM   2276  NZ  LYS A 286     -25.509  92.588  78.786  1.00115.77           N  
ATOM   2277  N   SER A 287     -31.701  89.714  77.111  1.00 88.46           N  
ATOM   2278  CA  SER A 287     -33.032  89.782  77.708  1.00 85.89           C  
ATOM   2279  C   SER A 287     -33.831  88.514  77.429  1.00 91.24           C  
ATOM   2280  O   SER A 287     -34.578  88.039  78.293  1.00 86.61           O  
ATOM   2281  CB  SER A 287     -33.777  91.013  77.195  1.00 89.19           C  
ATOM   2282  OG  SER A 287     -33.878  90.996  75.782  1.00102.66           O  
ATOM   2283  N   HIS A 288     -33.689  87.952  76.226  1.00 93.99           N  
ATOM   2284  CA  HIS A 288     -34.365  86.698  75.912  1.00 90.21           C  
ATOM   2285  C   HIS A 288     -33.811  85.550  76.747  1.00 92.96           C  
ATOM   2286  O   HIS A 288     -34.559  84.658  77.164  1.00 86.00           O  
ATOM   2287  CB  HIS A 288     -34.230  86.395  74.420  1.00104.54           C  
ATOM   2288  CG  HIS A 288     -34.794  85.068  74.016  1.00112.30           C  
ATOM   2289  ND1 HIS A 288     -36.113  84.899  73.652  1.00113.06           N  
ATOM   2290  CD2 HIS A 288     -34.217  83.847  73.916  1.00111.75           C  
ATOM   2291  CE1 HIS A 288     -36.323  83.631  73.346  1.00111.05           C  
ATOM   2292  NE2 HIS A 288     -35.189  82.971  73.498  1.00112.14           N  
ATOM   2293  N   CYS A 289     -32.501  85.558  76.999  1.00 98.13           N  
ATOM   2294  CA  CYS A 289     -31.890  84.527  77.831  1.00101.32           C  
ATOM   2295  C   CYS A 289     -32.382  84.619  79.270  1.00100.77           C  
ATOM   2296  O   CYS A 289     -32.701  83.598  79.887  1.00101.42           O  
ATOM   2297  CB  CYS A 289     -30.368  84.656  77.767  1.00108.63           C  
ATOM   2298  SG  CYS A 289     -29.382  83.326  78.481  1.00111.91           S  
ATOM   2299  N   ILE A 290     -32.464  85.837  79.812  1.00 97.82           N  
ATOM   2300  CA  ILE A 290     -32.874  86.016  81.201  1.00 91.52           C  
ATOM   2301  C   ILE A 290     -34.326  85.597  81.393  1.00 95.98           C  
ATOM   2302  O   ILE A 290     -34.674  84.962  82.395  1.00104.84           O  
ATOM   2303  CB  ILE A 290     -32.636  87.472  81.643  1.00 84.56           C  
ATOM   2304  CG1 ILE A 290     -31.139  87.792  81.640  1.00 79.98           C  
ATOM   2305  CG2 ILE A 290     -33.227  87.719  83.023  1.00 68.06           C  
ATOM   2306  CD1 ILE A 290     -30.819  89.219  82.024  1.00 76.79           C  
ATOM   2307  N   ALA A 291     -35.194  85.932  80.436  1.00 92.53           N  
ATOM   2308  CA  ALA A 291     -36.605  85.577  80.538  1.00 89.11           C  
ATOM   2309  C   ALA A 291     -36.846  84.075  80.466  1.00 99.40           C  
ATOM   2310  O   ALA A 291     -37.954  83.630  80.783  1.00 98.47           O  
ATOM   2311  CB  ALA A 291     -37.402  86.281  79.439  1.00 88.15           C  
ATOM   2312  N   GLU A 292     -35.849  83.291  80.059  1.00111.58           N  
ATOM   2313  CA  GLU A 292     -35.969  81.842  79.968  1.00120.40           C  
ATOM   2314  C   GLU A 292     -35.086  81.121  80.979  1.00116.56           C  
ATOM   2315  O   GLU A 292     -34.895  79.905  80.865  1.00121.75           O  
ATOM   2316  CB  GLU A 292     -35.630  81.377  78.549  1.00127.81           C  
ATOM   2317  CG  GLU A 292     -36.450  82.052  77.459  1.00133.68           C  
ATOM   2318  CD  GLU A 292     -37.772  81.357  77.201  1.00142.30           C  
ATOM   2319  OE1 GLU A 292     -37.761  80.272  76.582  1.00146.42           O  
ATOM   2320  OE2 GLU A 292     -38.819  81.891  77.621  1.00143.13           O  
ATOM   2321  N   VAL A 293     -34.549  81.839  81.967  1.00109.16           N  
ATOM   2322  CA  VAL A 293     -33.624  81.242  82.923  1.00105.89           C  
ATOM   2323  C   VAL A 293     -34.365  80.271  83.832  1.00 91.30           C  
ATOM   2324  O   VAL A 293     -35.460  80.565  84.331  1.00 83.57           O  
ATOM   2325  CB  VAL A 293     -32.916  82.339  83.739  1.00114.47           C  
ATOM   2326  CG1 VAL A 293     -32.215  81.749  84.944  1.00117.70           C  
ATOM   2327  CG2 VAL A 293     -31.911  83.060  82.881  1.00122.86           C  
ATOM   2328  N   GLU A 294     -33.767  79.101  84.043  1.00 93.64           N  
ATOM   2329  CA  GLU A 294     -34.304  78.127  84.980  1.00104.88           C  
ATOM   2330  C   GLU A 294     -34.313  78.696  86.398  1.00101.38           C  
ATOM   2331  O   GLU A 294     -33.556  79.608  86.738  1.00101.21           O  
ATOM   2332  CB  GLU A 294     -33.480  76.841  84.935  1.00122.04           C  
ATOM   2333  CG  GLU A 294     -31.978  77.080  84.990  1.00135.48           C  
ATOM   2334  CD  GLU A 294     -31.179  75.793  85.047  1.00144.42           C  
ATOM   2335  OE1 GLU A 294     -31.774  74.734  85.336  1.00146.24           O  
ATOM   2336  OE2 GLU A 294     -29.955  75.842  84.803  1.00145.84           O  
ATOM   2337  N   ASN A 295     -35.187  78.139  87.231  1.00 98.46           N  
ATOM   2338  CA  ASN A 295     -35.306  78.607  88.604  1.00 94.57           C  
ATOM   2339  C   ASN A 295     -34.021  78.343  89.378  1.00109.39           C  
ATOM   2340  O   ASN A 295     -33.433  77.262  89.290  1.00118.92           O  
ATOM   2341  CB  ASN A 295     -36.477  77.919  89.303  1.00 84.00           C  
ATOM   2342  CG  ASN A 295     -37.797  78.173  88.613  1.00 83.14           C  
ATOM   2343  OD1 ASN A 295     -38.025  79.248  88.059  1.00 86.44           O  
ATOM   2344  ND2 ASN A 295     -38.678  77.181  88.640  1.00 87.75           N  
ATOM   2345  N   ASP A 296     -33.581  79.345  90.134  1.00111.33           N  
ATOM   2346  CA  ASP A 296     -32.455  79.151  91.030  1.00114.57           C  
ATOM   2347  C   ASP A 296     -32.846  78.198  92.154  1.00110.50           C  
ATOM   2348  O   ASP A 296     -34.027  77.993  92.448  1.00102.75           O  
ATOM   2349  CB  ASP A 296     -31.988  80.488  91.606  1.00116.93           C  
ATOM   2350  CG  ASP A 296     -30.590  80.417  92.194  1.00123.19           C  
ATOM   2351  OD1 ASP A 296     -29.999  79.316  92.203  1.00129.87           O  
ATOM   2352  OD2 ASP A 296     -30.080  81.464  92.643  1.00123.96           O  
ATOM   2353  N   GLU A 297     -31.833  77.601  92.778  1.00115.08           N  
ATOM   2354  CA  GLU A 297     -32.080  76.681  93.879  1.00112.70           C  
ATOM   2355  C   GLU A 297     -32.818  77.390  95.005  1.00110.87           C  
ATOM   2356  O   GLU A 297     -32.419  78.474  95.442  1.00111.33           O  
ATOM   2357  CB  GLU A 297     -30.765  76.098  94.396  1.00119.07           C  
ATOM   2358  CG  GLU A 297     -30.339  74.816  93.704  1.00132.65           C  
ATOM   2359  CD  GLU A 297     -30.135  75.002  92.217  1.00139.07           C  
ATOM   2360  OE1 GLU A 297     -30.668  74.189  91.434  1.00138.90           O  
ATOM   2361  OE2 GLU A 297     -29.448  75.970  91.833  1.00142.57           O  
ATOM   2362  N   MET A 298     -33.916  76.791  95.448  1.00112.21           N  
ATOM   2363  CA  MET A 298     -34.582  77.272  96.646  1.00110.47           C  
ATOM   2364  C   MET A 298     -33.590  77.271  97.807  1.00117.21           C  
ATOM   2365  O   MET A 298     -32.818  76.314  97.959  1.00115.60           O  
ATOM   2366  CB  MET A 298     -35.791  76.391  96.974  1.00106.58           C  
ATOM   2367  CG  MET A 298     -36.387  76.620  98.351  1.00123.53           C  
ATOM   2368  SD  MET A 298     -37.778  75.517  98.664  1.00139.49           S  
ATOM   2369  CE  MET A 298     -38.083  75.818 100.403  1.00145.19           C  
ATOM   2370  N   PRO A 299     -33.558  78.320  98.626  1.00122.12           N  
ATOM   2371  CA  PRO A 299     -32.624  78.332  99.753  1.00128.02           C  
ATOM   2372  C   PRO A 299     -32.859  77.151 100.680  1.00125.46           C  
ATOM   2373  O   PRO A 299     -33.853  76.429 100.580  1.00126.64           O  
ATOM   2374  CB  PRO A 299     -32.918  79.667 100.452  1.00126.71           C  
ATOM   2375  CG  PRO A 299     -33.534  80.511  99.409  1.00122.99           C  
ATOM   2376  CD  PRO A 299     -34.333  79.568  98.553  1.00115.69           C  
ATOM   2377  N   ALA A 300     -31.912  76.955 101.587  1.00125.50           N  
ATOM   2378  CA  ALA A 300     -31.935  75.810 102.480  1.00134.25           C  
ATOM   2379  C   ALA A 300     -32.553  76.188 103.819  1.00137.31           C  
ATOM   2380  O   ALA A 300     -32.288  77.269 104.358  1.00135.07           O  
ATOM   2381  CB  ALA A 300     -30.522  75.266 102.685  1.00127.70           C  
ATOM   2382  N   ASP A 301     -33.386  75.289 104.348  1.00136.95           N  
ATOM   2383  CA  ASP A 301     -33.958  75.431 105.684  1.00137.07           C  
ATOM   2384  C   ASP A 301     -34.796  76.707 105.801  1.00130.39           C  
ATOM   2385  O   ASP A 301     -34.524  77.589 106.616  1.00137.43           O  
ATOM   2386  CB  ASP A 301     -32.848  75.390 106.738  1.00148.97           C  
ATOM   2387  CG  ASP A 301     -32.397  73.980 107.048  1.00159.99           C  
ATOM   2388  OD1 ASP A 301     -32.661  73.520 108.179  1.00165.31           O  
ATOM   2389  OD2 ASP A 301     -31.799  73.326 106.167  1.00160.71           O  
ATOM   2390  N   LEU A 302     -35.845  76.780 104.978  1.00116.10           N  
ATOM   2391  CA  LEU A 302     -36.741  77.924 105.084  1.00112.82           C  
ATOM   2392  C   LEU A 302     -37.716  77.726 106.239  1.00118.40           C  
ATOM   2393  O   LEU A 302     -38.222  76.620 106.445  1.00114.61           O  
ATOM   2394  CB  LEU A 302     -37.528  78.133 103.796  1.00120.06           C  
ATOM   2395  CG  LEU A 302     -36.909  79.080 102.770  1.00124.74           C  
ATOM   2396  CD1 LEU A 302     -36.488  80.404 103.435  1.00128.94           C  
ATOM   2397  CD2 LEU A 302     -35.754  78.396 102.045  1.00130.48           C  
ATOM   2398  N   PRO A 303     -37.995  78.778 107.001  1.00121.79           N  
ATOM   2399  CA  PRO A 303     -39.004  78.666 108.055  1.00122.21           C  
ATOM   2400  C   PRO A 303     -40.380  78.388 107.467  1.00119.68           C  
ATOM   2401  O   PRO A 303     -40.648  78.626 106.287  1.00116.48           O  
ATOM   2402  CB  PRO A 303     -38.948  80.032 108.754  1.00125.60           C  
ATOM   2403  CG  PRO A 303     -38.269  80.952 107.763  1.00124.67           C  
ATOM   2404  CD  PRO A 303     -37.317  80.084 107.006  1.00123.21           C  
ATOM   2405  N   SER A 304     -41.250  77.842 108.311  1.00122.63           N  
ATOM   2406  CA  SER A 304     -42.618  77.551 107.914  1.00130.18           C  
ATOM   2407  C   SER A 304     -43.428  78.837 107.841  1.00129.87           C  
ATOM   2408  O   SER A 304     -43.268  79.737 108.671  1.00137.33           O  
ATOM   2409  CB  SER A 304     -43.260  76.581 108.906  1.00136.50           C  
ATOM   2410  OG  SER A 304     -44.637  76.402 108.626  1.00140.68           O  
ATOM   2411  N   LEU A 305     -44.304  78.921 106.836  1.00115.86           N  
ATOM   2412  CA  LEU A 305     -45.149  80.097 106.667  1.00113.73           C  
ATOM   2413  C   LEU A 305     -46.158  80.274 107.793  1.00115.80           C  
ATOM   2414  O   LEU A 305     -46.742  81.357 107.911  1.00102.44           O  
ATOM   2415  CB  LEU A 305     -45.890  80.031 105.331  1.00115.03           C  
ATOM   2416  CG  LEU A 305     -45.331  80.903 104.208  1.00111.65           C  
ATOM   2417  CD1 LEU A 305     -43.978  80.388 103.756  1.00106.86           C  
ATOM   2418  CD2 LEU A 305     -46.304  80.974 103.041  1.00113.47           C  
ATOM   2419  N   ALA A 306     -46.383  79.246 108.614  1.00128.90           N  
ATOM   2420  CA  ALA A 306     -47.325  79.369 109.719  1.00134.75           C  
ATOM   2421  C   ALA A 306     -46.846  80.349 110.782  1.00134.84           C  
ATOM   2422  O   ALA A 306     -47.663  80.836 111.569  1.00139.78           O  
ATOM   2423  CB  ALA A 306     -47.580  77.999 110.350  1.00141.34           C  
ATOM   2424  N   ALA A 307     -45.548  80.654 110.818  1.00133.85           N  
ATOM   2425  CA  ALA A 307     -45.031  81.576 111.824  1.00129.60           C  
ATOM   2426  C   ALA A 307     -45.508  83.000 111.564  1.00129.59           C  
ATOM   2427  O   ALA A 307     -46.221  83.590 112.383  1.00124.26           O  
ATOM   2428  CB  ALA A 307     -43.502  81.512 111.857  1.00118.79           C  
ATOM   2429  N   ASP A 308     -45.132  83.567 110.418  1.00137.68           N  
ATOM   2430  CA  ASP A 308     -45.428  84.964 110.130  1.00143.79           C  
ATOM   2431  C   ASP A 308     -46.854  85.197 109.650  1.00136.03           C  
ATOM   2432  O   ASP A 308     -47.262  86.357 109.527  1.00135.74           O  
ATOM   2433  CB  ASP A 308     -44.450  85.502 109.081  1.00154.07           C  
ATOM   2434  CG  ASP A 308     -43.004  85.231 109.440  1.00167.09           C  
ATOM   2435  OD1 ASP A 308     -42.584  84.058 109.359  1.00170.36           O  
ATOM   2436  OD2 ASP A 308     -42.288  86.187 109.803  1.00171.06           O  
ATOM   2437  N   PHE A 309     -47.622  84.141 109.379  1.00129.07           N  
ATOM   2438  CA  PHE A 309     -48.947  84.299 108.798  1.00116.93           C  
ATOM   2439  C   PHE A 309     -50.050  83.537 109.519  1.00119.23           C  
ATOM   2440  O   PHE A 309     -51.223  83.734 109.183  1.00111.37           O  
ATOM   2441  CB  PHE A 309     -48.935  83.875 107.321  1.00 97.28           C  
ATOM   2442  CG  PHE A 309     -47.916  84.607 106.492  1.00 94.32           C  
ATOM   2443  CD1 PHE A 309     -48.210  85.843 105.941  1.00 88.44           C  
ATOM   2444  CD2 PHE A 309     -46.661  84.062 106.270  1.00100.46           C  
ATOM   2445  CE1 PHE A 309     -47.274  86.521 105.183  1.00 87.06           C  
ATOM   2446  CE2 PHE A 309     -45.721  84.735 105.512  1.00 89.78           C  
ATOM   2447  CZ  PHE A 309     -46.029  85.966 104.968  1.00 87.65           C  
ATOM   2448  N   VAL A 310     -49.725  82.677 110.484  1.00123.33           N  
ATOM   2449  CA  VAL A 310     -50.740  81.957 111.246  1.00133.96           C  
ATOM   2450  C   VAL A 310     -50.433  82.070 112.733  1.00153.16           C  
ATOM   2451  O   VAL A 310     -51.281  82.501 113.523  1.00155.67           O  
ATOM   2452  CB  VAL A 310     -50.828  80.479 110.821  1.00129.50           C  
ATOM   2453  CG1 VAL A 310     -51.925  79.769 111.602  1.00127.16           C  
ATOM   2454  CG2 VAL A 310     -51.070  80.355 109.325  1.00126.09           C  
ATOM   2455  N   GLU A 311     -49.219  81.684 113.123  1.00160.47           N  
ATOM   2456  CA  GLU A 311     -48.834  81.629 114.534  1.00164.37           C  
ATOM   2457  C   GLU A 311     -48.151  82.931 114.958  1.00165.82           C  
ATOM   2458  O   GLU A 311     -46.980  82.969 115.334  1.00171.58           O  
ATOM   2459  CB  GLU A 311     -47.932  80.427 114.787  1.00165.95           C  
ATOM   2460  CG  GLU A 311     -48.487  79.101 114.294  1.00168.96           C  
ATOM   2461  CD  GLU A 311     -47.474  77.980 114.413  1.00177.29           C  
ATOM   2462  OE1 GLU A 311     -46.351  78.249 114.890  1.00181.86           O  
ATOM   2463  OE2 GLU A 311     -47.794  76.835 114.030  1.00178.67           O  
ATOM   2464  N   SER A 312     -48.919  84.016 114.889  1.00163.22           N  
ATOM   2465  CA  SER A 312     -48.462  85.323 115.349  1.00166.73           C  
ATOM   2466  C   SER A 312     -49.674  86.163 115.726  1.00174.07           C  
ATOM   2467  O   SER A 312     -50.586  86.332 114.913  1.00165.90           O  
ATOM   2468  CB  SER A 312     -47.635  86.040 114.276  1.00159.61           C  
ATOM   2469  OG  SER A 312     -46.520  85.266 113.873  1.00162.15           O  
ATOM   2470  N   LYS A 313     -49.679  86.688 116.953  1.00190.15           N  
ATOM   2471  CA  LYS A 313     -50.808  87.491 117.415  1.00192.08           C  
ATOM   2472  C   LYS A 313     -50.963  88.752 116.576  1.00187.81           C  
ATOM   2473  O   LYS A 313     -52.078  89.125 116.193  1.00187.18           O  
ATOM   2474  CB  LYS A 313     -50.626  87.848 118.892  1.00197.95           C  
ATOM   2475  N   ASP A 314     -49.851  89.423 116.278  1.00181.55           N  
ATOM   2476  CA  ASP A 314     -49.880  90.676 115.522  1.00177.94           C  
ATOM   2477  C   ASP A 314     -49.799  90.380 114.023  1.00169.46           C  
ATOM   2478  O   ASP A 314     -48.825  90.691 113.336  1.00172.12           O  
ATOM   2479  CB  ASP A 314     -48.759  91.594 115.988  1.00184.91           C  
ATOM   2480  CG  ASP A 314     -47.431  90.872 116.116  1.00186.33           C  
ATOM   2481  OD1 ASP A 314     -46.382  91.529 115.964  1.00186.01           O  
ATOM   2482  OD2 ASP A 314     -47.438  89.643 116.353  1.00187.71           O  
ATOM   2483  N   VAL A 315     -50.865  89.762 113.521  1.00162.70           N  
ATOM   2484  CA  VAL A 315     -50.989  89.419 112.110  1.00152.33           C  
ATOM   2485  C   VAL A 315     -52.082  90.236 111.428  1.00143.32           C  
ATOM   2486  O   VAL A 315     -51.855  90.823 110.368  1.00135.71           O  
ATOM   2487  CB  VAL A 315     -51.229  87.904 111.930  1.00145.81           C  
ATOM   2488  CG1 VAL A 315     -52.049  87.618 110.678  1.00124.41           C  
ATOM   2489  CG2 VAL A 315     -49.901  87.171 111.867  1.00150.21           C  
ATOM   2490  N   CYS A 316     -53.279  90.286 112.022  1.00141.57           N  
ATOM   2491  CA  CYS A 316     -54.348  91.097 111.445  1.00136.04           C  
ATOM   2492  C   CYS A 316     -53.965  92.572 111.394  1.00131.26           C  
ATOM   2493  O   CYS A 316     -54.426  93.302 110.508  1.00125.41           O  
ATOM   2494  CB  CYS A 316     -55.649  90.912 112.233  1.00137.54           C  
ATOM   2495  SG  CYS A 316     -56.730  89.576 111.648  1.00143.84           S  
ATOM   2496  N   LYS A 317     -53.126  93.028 112.327  1.00135.72           N  
ATOM   2497  CA  LYS A 317     -52.696  94.422 112.315  1.00137.01           C  
ATOM   2498  C   LYS A 317     -51.809  94.716 111.111  1.00135.39           C  
ATOM   2499  O   LYS A 317     -51.947  95.768 110.477  1.00134.21           O  
ATOM   2500  CB  LYS A 317     -51.970  94.757 113.617  1.00136.24           C  
ATOM   2501  N   ASN A 318     -50.888  93.803 110.786  1.00140.59           N  
ATOM   2502  CA  ASN A 318     -50.053  93.989 109.602  1.00142.92           C  
ATOM   2503  C   ASN A 318     -50.882  93.957 108.325  1.00134.80           C  
ATOM   2504  O   ASN A 318     -50.548  94.641 107.351  1.00133.00           O  
ATOM   2505  CB  ASN A 318     -48.958  92.921 109.549  1.00151.58           C  
ATOM   2506  CG  ASN A 318     -47.845  93.173 110.546  1.00165.15           C  
ATOM   2507  OD1 ASN A 318     -47.515  92.309 111.360  1.00166.14           O  
ATOM   2508  ND2 ASN A 318     -47.261  94.363 110.489  1.00173.01           N  
ATOM   2509  N   TYR A 319     -51.960  93.168 108.307  1.00129.49           N  
ATOM   2510  CA  TYR A 319     -52.837  93.142 107.141  1.00124.14           C  
ATOM   2511  C   TYR A 319     -53.498  94.497 106.925  1.00125.73           C  
ATOM   2512  O   TYR A 319     -53.607  94.969 105.788  1.00129.60           O  
ATOM   2513  CB  TYR A 319     -53.888  92.043 107.301  1.00121.91           C  
ATOM   2514  CG  TYR A 319     -54.926  92.017 106.200  1.00117.46           C  
ATOM   2515  CD1 TYR A 319     -54.648  91.438 104.968  1.00115.62           C  
ATOM   2516  CD2 TYR A 319     -56.186  92.567 106.395  1.00119.61           C  
ATOM   2517  CE1 TYR A 319     -55.597  91.410 103.961  1.00115.28           C  
ATOM   2518  CE2 TYR A 319     -57.140  92.545 105.395  1.00118.32           C  
ATOM   2519  CZ  TYR A 319     -56.840  91.966 104.180  1.00117.17           C  
ATOM   2520  OH  TYR A 319     -57.788  91.942 103.181  1.00115.85           O  
ATOM   2521  N   ALA A 320     -53.943  95.139 108.006  1.00129.23           N  
ATOM   2522  CA  ALA A 320     -54.486  96.487 107.910  1.00126.52           C  
ATOM   2523  C   ALA A 320     -53.399  97.542 107.769  1.00135.30           C  
ATOM   2524  O   ALA A 320     -53.682  98.646 107.291  1.00124.62           O  
ATOM   2525  CB  ALA A 320     -55.352  96.796 109.133  1.00105.27           C  
ATOM   2526  N   GLU A 321     -52.167  97.227 108.176  1.00147.68           N  
ATOM   2527  CA  GLU A 321     -51.062  98.167 108.025  1.00153.71           C  
ATOM   2528  C   GLU A 321     -50.744  98.409 106.556  1.00150.10           C  
ATOM   2529  O   GLU A 321     -50.631  99.558 106.113  1.00145.25           O  
ATOM   2530  CB  GLU A 321     -49.832  97.640 108.764  1.00158.80           C  
ATOM   2531  CG  GLU A 321     -48.543  98.381 108.452  1.00166.55           C  
ATOM   2532  CD  GLU A 321     -47.320  97.658 108.981  1.00171.94           C  
ATOM   2533  OE1 GLU A 321     -46.208  97.912 108.470  1.00173.07           O  
ATOM   2534  OE2 GLU A 321     -47.471  96.830 109.903  1.00174.45           O  
ATOM   2535  N   ALA A 322     -50.596  97.332 105.784  1.00140.14           N  
ATOM   2536  CA  ALA A 322     -50.288  97.423 104.355  1.00120.55           C  
ATOM   2537  C   ALA A 322     -50.811  96.143 103.703  1.00110.90           C  
ATOM   2538  O   ALA A 322     -50.122  95.120 103.674  1.00111.49           O  
ATOM   2539  CB  ALA A 322     -48.798  97.614 104.116  1.00111.24           C  
ATOM   2540  N   LYS A 323     -52.038  96.215 103.181  1.00105.04           N  
ATOM   2541  CA  LYS A 323     -52.707  95.026 102.664  1.00105.91           C  
ATOM   2542  C   LYS A 323     -51.934  94.415 101.500  1.00104.88           C  
ATOM   2543  O   LYS A 323     -51.542  93.244 101.542  1.00110.30           O  
ATOM   2544  CB  LYS A 323     -54.136  95.372 102.239  1.00118.81           C  
ATOM   2545  CG  LYS A 323     -54.991  94.155 101.920  1.00129.53           C  
ATOM   2546  CD  LYS A 323     -56.335  94.544 101.323  1.00129.08           C  
ATOM   2547  CE  LYS A 323     -56.180  95.058  99.901  1.00120.07           C  
ATOM   2548  NZ  LYS A 323     -57.498  95.312  99.256  1.00117.60           N  
ATOM   2549  N   ASP A 324     -51.713  95.200 100.441  1.00105.70           N  
ATOM   2550  CA  ASP A 324     -51.035  94.672  99.261  1.00107.75           C  
ATOM   2551  C   ASP A 324     -49.587  94.301  99.554  1.00112.71           C  
ATOM   2552  O   ASP A 324     -49.049  93.379  98.930  1.00118.79           O  
ATOM   2553  CB  ASP A 324     -51.104  95.684  98.118  1.00105.86           C  
ATOM   2554  CG  ASP A 324     -52.514  95.873  97.592  1.00 99.16           C  
ATOM   2555  OD1 ASP A 324     -53.428  95.173  98.075  1.00 95.12           O  
ATOM   2556  OD2 ASP A 324     -52.707  96.721  96.695  1.00 94.95           O  
ATOM   2557  N   VAL A 325     -48.943  94.996 100.493  1.00108.58           N  
ATOM   2558  CA  VAL A 325     -47.566  94.659 100.839  1.00 99.81           C  
ATOM   2559  C   VAL A 325     -47.520  93.371 101.651  1.00 99.15           C  
ATOM   2560  O   VAL A 325     -46.645  92.522 101.444  1.00 99.84           O  
ATOM   2561  CB  VAL A 325     -46.900  95.829 101.584  1.00100.49           C  
ATOM   2562  CG1 VAL A 325     -45.472  95.475 101.970  1.00102.74           C  
ATOM   2563  CG2 VAL A 325     -46.929  97.087 100.728  1.00 95.92           C  
ATOM   2564  N   PHE A 326     -48.462  93.198 102.582  1.00 95.75           N  
ATOM   2565  CA  PHE A 326     -48.503  91.969 103.368  1.00 98.62           C  
ATOM   2566  C   PHE A 326     -48.909  90.780 102.506  1.00 95.37           C  
ATOM   2567  O   PHE A 326     -48.314  89.701 102.609  1.00100.36           O  
ATOM   2568  CB  PHE A 326     -49.458  92.132 104.551  1.00 96.99           C  
ATOM   2569  CG  PHE A 326     -49.400  91.001 105.538  1.00 88.16           C  
ATOM   2570  CD1 PHE A 326     -48.330  90.881 106.409  1.00 96.40           C  
ATOM   2571  CD2 PHE A 326     -50.417  90.064 105.602  1.00 98.52           C  
ATOM   2572  CE1 PHE A 326     -48.271  89.844 107.321  1.00109.62           C  
ATOM   2573  CE2 PHE A 326     -50.366  89.024 106.512  1.00100.90           C  
ATOM   2574  CZ  PHE A 326     -49.291  88.915 107.373  1.00110.38           C  
ATOM   2575  N   LEU A 327     -49.918  90.957 101.649  1.00 87.39           N  
ATOM   2576  CA  LEU A 327     -50.282  89.900 100.712  1.00 85.34           C  
ATOM   2577  C   LEU A 327     -49.152  89.631  99.728  1.00 90.22           C  
ATOM   2578  O   LEU A 327     -48.916  88.480  99.341  1.00 84.68           O  
ATOM   2579  CB  LEU A 327     -51.566  90.272  99.969  1.00 75.24           C  
ATOM   2580  CG  LEU A 327     -52.854  90.310 100.792  1.00 81.22           C  
ATOM   2581  CD1 LEU A 327     -54.006  90.847  99.958  1.00 76.44           C  
ATOM   2582  CD2 LEU A 327     -53.182  88.927 101.334  1.00 77.43           C  
ATOM   2583  N   GLY A 328     -48.443  90.682  99.311  1.00 92.97           N  
ATOM   2584  CA  GLY A 328     -47.305  90.490  98.428  1.00 86.13           C  
ATOM   2585  C   GLY A 328     -46.198  89.685  99.079  1.00 87.32           C  
ATOM   2586  O   GLY A 328     -45.558  88.853  98.430  1.00 88.73           O  
ATOM   2587  N   MET A 329     -45.953  89.925 100.370  1.00 98.03           N  
ATOM   2588  CA  MET A 329     -45.009  89.094 101.106  1.00104.01           C  
ATOM   2589  C   MET A 329     -45.501  87.658 101.213  1.00 96.64           C  
ATOM   2590  O   MET A 329     -44.691  86.724 101.188  1.00 96.44           O  
ATOM   2591  CB  MET A 329     -44.765  89.675 102.499  1.00107.64           C  
ATOM   2592  CG  MET A 329     -44.010  90.990 102.505  1.00115.16           C  
ATOM   2593  SD  MET A 329     -43.733  91.617 104.172  1.00124.27           S  
ATOM   2594  CE  MET A 329     -42.835  93.123 103.811  1.00118.48           C  
ATOM   2595  N   PHE A 330     -46.816  87.461 101.331  1.00 90.09           N  
ATOM   2596  CA  PHE A 330     -47.352  86.105 101.377  1.00 92.47           C  
ATOM   2597  C   PHE A 330     -47.225  85.420 100.023  1.00 94.44           C  
ATOM   2598  O   PHE A 330     -46.923  84.224  99.953  1.00 96.48           O  
ATOM   2599  CB  PHE A 330     -48.810  86.127 101.834  1.00 90.28           C  
ATOM   2600  CG  PHE A 330     -49.467  84.773 101.831  1.00 98.38           C  
ATOM   2601  CD1 PHE A 330     -49.206  83.859 102.838  1.00 98.89           C  
ATOM   2602  CD2 PHE A 330     -50.352  84.418 100.824  1.00 99.49           C  
ATOM   2603  CE1 PHE A 330     -49.811  82.613 102.840  1.00108.13           C  
ATOM   2604  CE2 PHE A 330     -50.960  83.175 100.820  1.00102.20           C  
ATOM   2605  CZ  PHE A 330     -50.689  82.271 101.829  1.00107.98           C  
ATOM   2606  N   LEU A 331     -47.462  86.160  98.938  1.00 88.43           N  
ATOM   2607  CA  LEU A 331     -47.230  85.615  97.606  1.00 84.39           C  
ATOM   2608  C   LEU A 331     -45.754  85.313  97.389  1.00 84.01           C  
ATOM   2609  O   LEU A 331     -45.403  84.303  96.770  1.00 96.13           O  
ATOM   2610  CB  LEU A 331     -47.736  86.591  96.544  1.00 81.82           C  
ATOM   2611  CG  LEU A 331     -48.904  86.127  95.675  1.00 80.30           C  
ATOM   2612  CD1 LEU A 331     -49.241  87.183  94.634  1.00 76.32           C  
ATOM   2613  CD2 LEU A 331     -48.583  84.799  95.011  1.00 67.00           C  
ATOM   2614  N   TYR A 332     -44.874  86.180  97.895  1.00 76.45           N  
ATOM   2615  CA  TYR A 332     -43.440  85.983  97.712  1.00 78.54           C  
ATOM   2616  C   TYR A 332     -42.941  84.779  98.500  1.00 90.68           C  
ATOM   2617  O   TYR A 332     -42.197  83.947  97.970  1.00 90.68           O  
ATOM   2618  CB  TYR A 332     -42.688  87.250  98.118  1.00 80.01           C  
ATOM   2619  CG  TYR A 332     -41.240  87.027  98.493  1.00 83.15           C  
ATOM   2620  CD1 TYR A 332     -40.289  86.720  97.527  1.00 76.89           C  
ATOM   2621  CD2 TYR A 332     -40.821  87.137  99.814  1.00 85.78           C  
ATOM   2622  CE1 TYR A 332     -38.964  86.519  97.867  1.00 79.62           C  
ATOM   2623  CE2 TYR A 332     -39.499  86.939 100.164  1.00 88.44           C  
ATOM   2624  CZ  TYR A 332     -38.575  86.631  99.187  1.00 89.29           C  
ATOM   2625  OH  TYR A 332     -37.258  86.433  99.533  1.00 86.38           O  
ATOM   2626  N   GLU A 333     -43.342  84.667  99.769  1.00 98.66           N  
ATOM   2627  CA  GLU A 333     -42.855  83.572 100.602  1.00100.08           C  
ATOM   2628  C   GLU A 333     -43.416  82.226 100.160  1.00100.17           C  
ATOM   2629  O   GLU A 333     -42.732  81.202 100.277  1.00106.39           O  
ATOM   2630  CB  GLU A 333     -43.201  83.828 102.069  1.00 99.95           C  
ATOM   2631  CG  GLU A 333     -42.403  84.950 102.718  1.00105.63           C  
ATOM   2632  CD  GLU A 333     -40.959  84.566 102.986  1.00114.82           C  
ATOM   2633  OE1 GLU A 333     -40.618  83.374 102.843  1.00118.85           O  
ATOM   2634  OE2 GLU A 333     -40.164  85.459 103.344  1.00114.26           O  
ATOM   2635  N   TYR A 334     -44.650  82.201  99.656  1.00 90.47           N  
ATOM   2636  CA  TYR A 334     -45.247  80.938  99.235  1.00 91.67           C  
ATOM   2637  C   TYR A 334     -44.717  80.498  97.874  1.00101.62           C  
ATOM   2638  O   TYR A 334     -44.481  79.305  97.654  1.00102.61           O  
ATOM   2639  CB  TYR A 334     -46.771  81.067  99.210  1.00 88.30           C  
ATOM   2640  CG  TYR A 334     -47.518  79.792  99.546  1.00 91.81           C  
ATOM   2641  CD1 TYR A 334     -47.185  78.585  98.945  1.00 89.70           C  
ATOM   2642  CD2 TYR A 334     -48.554  79.796 100.473  1.00 94.81           C  
ATOM   2643  CE1 TYR A 334     -47.864  77.421  99.251  1.00 94.19           C  
ATOM   2644  CE2 TYR A 334     -49.238  78.636 100.787  1.00 86.43           C  
ATOM   2645  CZ  TYR A 334     -48.888  77.452 100.173  1.00 90.37           C  
ATOM   2646  OH  TYR A 334     -49.566  76.294 100.481  1.00 96.25           O  
ATOM   2647  N   ALA A 335     -44.512  81.446  96.956  1.00 99.02           N  
ATOM   2648  CA  ALA A 335     -44.065  81.092  95.612  1.00 89.60           C  
ATOM   2649  C   ALA A 335     -42.622  80.602  95.611  1.00 91.95           C  
ATOM   2650  O   ALA A 335     -42.288  79.645  94.902  1.00 85.16           O  
ATOM   2651  CB  ALA A 335     -44.219  82.288  94.674  1.00 76.71           C  
ATOM   2652  N   ARG A 336     -41.753  81.244  96.396  1.00 97.49           N  
ATOM   2653  CA  ARG A 336     -40.339  80.879  96.393  1.00 96.91           C  
ATOM   2654  C   ARG A 336     -40.123  79.452  96.882  1.00 91.31           C  
ATOM   2655  O   ARG A 336     -39.131  78.814  96.514  1.00 84.19           O  
ATOM   2656  CB  ARG A 336     -39.544  81.861  97.254  1.00 97.16           C  
ATOM   2657  CG  ARG A 336     -39.951  81.858  98.718  1.00 95.89           C  
ATOM   2658  CD  ARG A 336     -39.296  82.987  99.495  1.00 92.65           C  
ATOM   2659  NE  ARG A 336     -37.848  82.830  99.582  1.00 99.67           N  
ATOM   2660  CZ  ARG A 336     -37.075  83.518 100.415  1.00111.95           C  
ATOM   2661  NH1 ARG A 336     -35.765  83.315 100.430  1.00128.31           N  
ATOM   2662  NH2 ARG A 336     -37.613  84.407 101.239  1.00101.30           N  
ATOM   2663  N   ARG A 337     -41.036  78.937  97.704  1.00 91.93           N  
ATOM   2664  CA  ARG A 337     -40.934  77.587  98.239  1.00104.21           C  
ATOM   2665  C   ARG A 337     -41.595  76.541  97.355  1.00103.73           C  
ATOM   2666  O   ARG A 337     -41.345  75.346  97.546  1.00107.59           O  
ATOM   2667  CB  ARG A 337     -41.555  77.526  99.639  1.00115.33           C  
ATOM   2668  CG  ARG A 337     -40.765  78.272 100.695  1.00125.61           C  
ATOM   2669  CD  ARG A 337     -41.532  78.355 102.001  1.00128.81           C  
ATOM   2670  NE  ARG A 337     -40.738  78.975 103.057  1.00136.37           N  
ATOM   2671  CZ  ARG A 337     -40.543  80.285 103.174  1.00135.62           C  
ATOM   2672  NH1 ARG A 337     -39.806  80.761 104.168  1.00146.77           N  
ATOM   2673  NH2 ARG A 337     -41.082  81.120 102.296  1.00120.73           N  
ATOM   2674  N   HIS A 338     -42.425  76.951  96.398  1.00100.88           N  
ATOM   2675  CA  HIS A 338     -43.149  76.026  95.529  1.00 98.08           C  
ATOM   2676  C   HIS A 338     -42.979  76.449  94.076  1.00 95.55           C  
ATOM   2677  O   HIS A 338     -43.899  77.013  93.469  1.00102.03           O  
ATOM   2678  CB  HIS A 338     -44.628  75.961  95.909  1.00 97.42           C  
ATOM   2679  CG  HIS A 338     -44.873  75.437  97.289  1.00103.55           C  
ATOM   2680  ND1 HIS A 338     -45.163  74.114  97.543  1.00106.89           N  
ATOM   2681  CD2 HIS A 338     -44.867  76.058  98.492  1.00104.84           C  
ATOM   2682  CE1 HIS A 338     -45.329  73.943  98.843  1.00112.56           C  
ATOM   2683  NE2 HIS A 338     -45.154  75.107  99.441  1.00109.99           N  
ATOM   2684  N   PRO A 339     -41.810  76.187  93.482  1.00 91.07           N  
ATOM   2685  CA  PRO A 339     -41.662  76.403  92.035  1.00 90.83           C  
ATOM   2686  C   PRO A 339     -42.430  75.396  91.198  1.00 88.73           C  
ATOM   2687  O   PRO A 339     -42.596  75.619  89.991  1.00 91.15           O  
ATOM   2688  CB  PRO A 339     -40.151  76.273  91.814  1.00 96.63           C  
ATOM   2689  CG  PRO A 339     -39.696  75.376  92.913  1.00 96.38           C  
ATOM   2690  CD  PRO A 339     -40.564  75.701  94.099  1.00 86.68           C  
ATOM   2691  N   ASP A 340     -42.903  74.300  91.797  1.00 85.07           N  
ATOM   2692  CA  ASP A 340     -43.686  73.311  91.069  1.00 82.29           C  
ATOM   2693  C   ASP A 340     -45.148  73.711  90.925  1.00 79.07           C  
ATOM   2694  O   ASP A 340     -45.848  73.147  90.078  1.00 98.62           O  
ATOM   2695  CB  ASP A 340     -43.591  71.950  91.761  1.00 93.31           C  
ATOM   2696  CG  ASP A 340     -44.068  71.991  93.199  1.00100.95           C  
ATOM   2697  OD1 ASP A 340     -43.820  73.007  93.881  1.00100.64           O  
ATOM   2698  OD2 ASP A 340     -44.693  71.006  93.647  1.00102.32           O  
ATOM   2699  N   TYR A 341     -45.623  74.656  91.729  1.00 83.18           N  
ATOM   2700  CA  TYR A 341     -46.982  75.153  91.583  1.00 88.11           C  
ATOM   2701  C   TYR A 341     -47.076  76.084  90.382  1.00 80.20           C  
ATOM   2702  O   TYR A 341     -46.094  76.713  89.977  1.00 75.08           O  
ATOM   2703  CB  TYR A 341     -47.434  75.901  92.840  1.00 86.98           C  
ATOM   2704  CG  TYR A 341     -47.641  75.042  94.071  1.00 86.27           C  
ATOM   2705  CD1 TYR A 341     -47.453  73.666  94.030  1.00 98.28           C  
ATOM   2706  CD2 TYR A 341     -48.039  75.612  95.273  1.00 85.52           C  
ATOM   2707  CE1 TYR A 341     -47.644  72.886  95.157  1.00102.54           C  
ATOM   2708  CE2 TYR A 341     -48.234  74.841  96.402  1.00 81.01           C  
ATOM   2709  CZ  TYR A 341     -48.036  73.479  96.339  1.00101.37           C  
ATOM   2710  OH  TYR A 341     -48.229  72.708  97.462  1.00 87.23           O  
ATOM   2711  N   SER A 342     -48.272  76.169  89.811  1.00 81.93           N  
ATOM   2712  CA  SER A 342     -48.526  77.141  88.761  1.00 80.99           C  
ATOM   2713  C   SER A 342     -48.809  78.506  89.375  1.00 79.83           C  
ATOM   2714  O   SER A 342     -49.243  78.614  90.526  1.00 85.66           O  
ATOM   2715  CB  SER A 342     -49.699  76.701  87.884  1.00 79.74           C  
ATOM   2716  OG  SER A 342     -50.874  76.524  88.652  1.00 82.13           O  
ATOM   2717  N   VAL A 343     -48.548  79.558  88.595  1.00 74.16           N  
ATOM   2718  CA  VAL A 343     -48.758  80.917  89.088  1.00 69.24           C  
ATOM   2719  C   VAL A 343     -50.224  81.136  89.439  1.00 75.02           C  
ATOM   2720  O   VAL A 343     -50.547  81.752  90.462  1.00 76.24           O  
ATOM   2721  CB  VAL A 343     -48.256  81.946  88.058  1.00 64.50           C  
ATOM   2722  CG1 VAL A 343     -48.657  83.355  88.468  1.00 64.20           C  
ATOM   2723  CG2 VAL A 343     -46.746  81.844  87.905  1.00 65.93           C  
ATOM   2724  N   VAL A 344     -51.135  80.622  88.608  1.00 72.64           N  
ATOM   2725  CA  VAL A 344     -52.561  80.751  88.902  1.00 71.80           C  
ATOM   2726  C   VAL A 344     -52.905  80.033  90.201  1.00 77.67           C  
ATOM   2727  O   VAL A 344     -53.734  80.507  90.987  1.00 82.81           O  
ATOM   2728  CB  VAL A 344     -53.406  80.230  87.723  1.00 70.99           C  
ATOM   2729  CG1 VAL A 344     -53.347  81.204  86.559  1.00 79.72           C  
ATOM   2730  CG2 VAL A 344     -52.932  78.851  87.289  1.00 68.72           C  
ATOM   2731  N   LEU A 345     -52.270  78.886  90.454  1.00 80.25           N  
ATOM   2732  CA  LEU A 345     -52.513  78.170  91.702  1.00 77.75           C  
ATOM   2733  C   LEU A 345     -52.069  78.996  92.901  1.00 83.03           C  
ATOM   2734  O   LEU A 345     -52.773  79.060  93.916  1.00 85.57           O  
ATOM   2735  CB  LEU A 345     -51.796  76.820  91.679  1.00 74.98           C  
ATOM   2736  CG  LEU A 345     -51.766  76.027  92.986  1.00 82.05           C  
ATOM   2737  CD1 LEU A 345     -53.174  75.764  93.492  1.00 83.44           C  
ATOM   2738  CD2 LEU A 345     -51.006  74.721  92.804  1.00 78.59           C  
ATOM   2739  N   LEU A 346     -50.904  79.639  92.800  1.00 83.01           N  
ATOM   2740  CA  LEU A 346     -50.437  80.497  93.882  1.00 75.97           C  
ATOM   2741  C   LEU A 346     -51.352  81.697  94.075  1.00 76.06           C  
ATOM   2742  O   LEU A 346     -51.545  82.152  95.209  1.00 80.60           O  
ATOM   2743  CB  LEU A 346     -49.004  80.950  93.601  1.00 69.76           C  
ATOM   2744  CG  LEU A 346     -47.978  79.819  93.488  1.00 74.68           C  
ATOM   2745  CD1 LEU A 346     -46.672  80.334  92.912  1.00 78.27           C  
ATOM   2746  CD2 LEU A 346     -47.749  79.172  94.844  1.00 70.20           C  
ATOM   2747  N   LEU A 347     -51.927  82.219  92.989  1.00 69.00           N  
ATOM   2748  CA  LEU A 347     -52.863  83.329  93.120  1.00 64.89           C  
ATOM   2749  C   LEU A 347     -54.154  82.893  93.799  1.00 67.97           C  
ATOM   2750  O   LEU A 347     -54.770  83.688  94.518  1.00 71.74           O  
ATOM   2751  CB  LEU A 347     -53.153  83.937  91.748  1.00 73.25           C  
ATOM   2752  CG  LEU A 347     -51.962  84.548  91.002  1.00 70.70           C  
ATOM   2753  CD1 LEU A 347     -52.391  85.083  89.644  1.00 73.88           C  
ATOM   2754  CD2 LEU A 347     -51.306  85.638  91.830  1.00 63.48           C  
ATOM   2755  N   ARG A 348     -54.578  81.644  93.587  1.00 70.57           N  
ATOM   2756  CA  ARG A 348     -55.750  81.139  94.295  1.00 76.93           C  
ATOM   2757  C   ARG A 348     -55.497  81.088  95.794  1.00 85.56           C  
ATOM   2758  O   ARG A 348     -56.356  81.485  96.590  1.00 84.74           O  
ATOM   2759  CB  ARG A 348     -56.134  79.753  93.775  1.00 84.77           C  
ATOM   2760  CG  ARG A 348     -56.504  79.698  92.306  1.00 88.35           C  
ATOM   2761  CD  ARG A 348     -57.090  78.348  91.925  1.00 95.85           C  
ATOM   2762  NE  ARG A 348     -57.121  78.158  90.477  1.00 98.66           N  
ATOM   2763  CZ  ARG A 348     -56.244  77.420  89.803  1.00100.43           C  
ATOM   2764  NH1 ARG A 348     -56.343  77.307  88.486  1.00101.40           N  
ATOM   2765  NH2 ARG A 348     -55.272  76.789  90.448  1.00 96.74           N  
ATOM   2766  N   LEU A 349     -54.319  80.606  96.198  1.00 81.07           N  
ATOM   2767  CA  LEU A 349     -54.001  80.521  97.618  1.00 72.06           C  
ATOM   2768  C   LEU A 349     -53.913  81.905  98.242  1.00 80.29           C  
ATOM   2769  O   LEU A 349     -54.413  82.125  99.351  1.00 91.13           O  
ATOM   2770  CB  LEU A 349     -52.692  79.757  97.815  1.00 68.84           C  
ATOM   2771  CG  LEU A 349     -52.604  78.367  97.181  1.00 71.91           C  
ATOM   2772  CD1 LEU A 349     -51.275  77.709  97.518  1.00 71.85           C  
ATOM   2773  CD2 LEU A 349     -53.769  77.495  97.624  1.00 76.18           C  
ATOM   2774  N   ALA A 350     -53.283  82.853  97.544  1.00 76.34           N  
ATOM   2775  CA  ALA A 350     -53.202  84.215  98.058  1.00 74.27           C  
ATOM   2776  C   ALA A 350     -54.583  84.849  98.148  1.00 80.75           C  
ATOM   2777  O   ALA A 350     -54.886  85.560  99.113  1.00 84.36           O  
ATOM   2778  CB  ALA A 350     -52.276  85.052  97.178  1.00 74.57           C  
ATOM   2779  N   LYS A 351     -55.435  84.601  97.151  1.00 79.92           N  
ATOM   2780  CA  LYS A 351     -56.802  85.109  97.206  1.00 78.77           C  
ATOM   2781  C   LYS A 351     -57.586  84.456  98.337  1.00 85.95           C  
ATOM   2782  O   LYS A 351     -58.364  85.125  99.028  1.00 90.23           O  
ATOM   2783  CB  LYS A 351     -57.500  84.883  95.865  1.00 82.14           C  
ATOM   2784  CG  LYS A 351     -58.945  85.352  95.832  1.00 93.50           C  
ATOM   2785  CD  LYS A 351     -59.044  86.851  96.063  1.00113.28           C  
ATOM   2786  CE  LYS A 351     -60.493  87.297  96.169  1.00126.68           C  
ATOM   2787  NZ  LYS A 351     -61.281  86.919  94.964  1.00134.85           N  
ATOM   2788  N   THR A 352     -57.395  83.150  98.541  1.00 82.05           N  
ATOM   2789  CA  THR A 352     -58.047  82.472  99.656  1.00 76.76           C  
ATOM   2790  C   THR A 352     -57.550  83.012 100.990  1.00 89.10           C  
ATOM   2791  O   THR A 352     -58.338  83.207 101.924  1.00 89.78           O  
ATOM   2792  CB  THR A 352     -57.808  80.963  99.564  1.00 79.01           C  
ATOM   2793  OG1 THR A 352     -58.372  80.461  98.346  1.00 89.50           O  
ATOM   2794  CG2 THR A 352     -58.445  80.244 100.746  1.00 74.09           C  
ATOM   2795  N   TYR A 353     -56.244  83.269 101.094  1.00 92.20           N  
ATOM   2796  CA  TYR A 353     -55.691  83.828 102.323  1.00 88.40           C  
ATOM   2797  C   TYR A 353     -56.224  85.232 102.577  1.00 94.03           C  
ATOM   2798  O   TYR A 353     -56.519  85.595 103.722  1.00104.43           O  
ATOM   2799  CB  TYR A 353     -54.164  83.830 102.247  1.00 89.72           C  
ATOM   2800  CG  TYR A 353     -53.472  84.375 103.475  1.00103.22           C  
ATOM   2801  CD1 TYR A 353     -53.363  83.613 104.631  1.00107.48           C  
ATOM   2802  CD2 TYR A 353     -52.914  85.647 103.474  1.00111.66           C  
ATOM   2803  CE1 TYR A 353     -52.727  84.106 105.755  1.00112.67           C  
ATOM   2804  CE2 TYR A 353     -52.275  86.148 104.592  1.00115.26           C  
ATOM   2805  CZ  TYR A 353     -52.185  85.373 105.730  1.00109.15           C  
ATOM   2806  OH  TYR A 353     -51.550  85.868 106.846  1.00 96.43           O  
ATOM   2807  N   GLU A 354     -56.357  86.036 101.519  1.00 81.85           N  
ATOM   2808  CA  GLU A 354     -56.914  87.376 101.671  1.00 80.54           C  
ATOM   2809  C   GLU A 354     -58.383  87.324 102.070  1.00 93.17           C  
ATOM   2810  O   GLU A 354     -58.832  88.109 102.913  1.00104.93           O  
ATOM   2811  CB  GLU A 354     -56.742  88.164 100.373  1.00 89.48           C  
ATOM   2812  CG  GLU A 354     -57.450  89.509 100.367  1.00 97.95           C  
ATOM   2813  CD  GLU A 354     -57.523  90.122  98.984  1.00104.49           C  
ATOM   2814  OE1 GLU A 354     -58.175  91.177  98.836  1.00111.99           O  
ATOM   2815  OE2 GLU A 354     -56.933  89.549  98.045  1.00104.21           O  
ATOM   2816  N   THR A 355     -59.147  86.405 101.472  1.00 95.30           N  
ATOM   2817  CA  THR A 355     -60.565  86.292 101.797  1.00 96.00           C  
ATOM   2818  C   THR A 355     -60.776  85.859 103.242  1.00 89.66           C  
ATOM   2819  O   THR A 355     -61.743  86.289 103.882  1.00 88.92           O  
ATOM   2820  CB  THR A 355     -61.244  85.309 100.840  1.00 96.19           C  
ATOM   2821  OG1 THR A 355     -60.978  85.698  99.487  1.00102.02           O  
ATOM   2822  CG2 THR A 355     -62.750  85.291 101.065  1.00 93.75           C  
ATOM   2823  N   THR A 356     -59.883  85.024 103.776  1.00 88.44           N  
ATOM   2824  CA  THR A 356     -60.016  84.587 105.161  1.00 91.63           C  
ATOM   2825  C   THR A 356     -59.767  85.739 106.127  1.00 98.97           C  
ATOM   2826  O   THR A 356     -60.560  85.973 107.046  1.00106.35           O  
ATOM   2827  CB  THR A 356     -59.056  83.429 105.442  1.00 94.06           C  
ATOM   2828  OG1 THR A 356     -59.399  82.310 104.615  1.00104.46           O  
ATOM   2829  CG2 THR A 356     -59.134  83.013 106.903  1.00 96.80           C  
ATOM   2830  N   LEU A 357     -58.671  86.478 105.929  1.00 93.05           N  
ATOM   2831  CA  LEU A 357     -58.349  87.578 106.833  1.00 94.63           C  
ATOM   2832  C   LEU A 357     -59.375  88.701 106.751  1.00100.17           C  
ATOM   2833  O   LEU A 357     -59.626  89.382 107.752  1.00109.08           O  
ATOM   2834  CB  LEU A 357     -56.954  88.126 106.532  1.00 84.78           C  
ATOM   2835  CG  LEU A 357     -55.767  87.168 106.640  1.00 84.58           C  
ATOM   2836  CD1 LEU A 357     -54.464  87.953 106.654  1.00 75.27           C  
ATOM   2837  CD2 LEU A 357     -55.881  86.286 107.872  1.00 78.22           C  
ATOM   2838  N   GLU A 358     -59.976  88.911 105.577  1.00 97.54           N  
ATOM   2839  CA  GLU A 358     -60.949  89.988 105.429  1.00104.65           C  
ATOM   2840  C   GLU A 358     -62.187  89.745 106.282  1.00111.79           C  
ATOM   2841  O   GLU A 358     -62.840  90.702 106.716  1.00115.54           O  
ATOM   2842  CB  GLU A 358     -61.334  90.146 103.957  1.00 99.60           C  
ATOM   2843  CG  GLU A 358     -62.095  91.424 103.633  1.00100.40           C  
ATOM   2844  CD  GLU A 358     -61.235  92.671 103.751  1.00103.77           C  
ATOM   2845  OE1 GLU A 358     -61.804  93.782 103.799  1.00106.78           O  
ATOM   2846  OE2 GLU A 358     -59.993  92.543 103.795  1.00 98.88           O  
ATOM   2847  N   LYS A 359     -62.523  88.482 106.537  1.00113.55           N  
ATOM   2848  CA  LYS A 359     -63.642  88.135 107.403  1.00120.41           C  
ATOM   2849  C   LYS A 359     -63.212  87.801 108.824  1.00118.86           C  
ATOM   2850  O   LYS A 359     -63.998  87.989 109.760  1.00126.05           O  
ATOM   2851  CB  LYS A 359     -64.420  86.951 106.811  1.00124.18           C  
ATOM   2852  CG  LYS A 359     -64.500  85.715 107.702  1.00126.88           C  
ATOM   2853  CD  LYS A 359     -65.183  84.553 106.999  1.00135.59           C  
ATOM   2854  CE  LYS A 359     -65.230  83.325 107.893  1.00142.63           C  
ATOM   2855  NZ  LYS A 359     -65.792  82.141 107.188  1.00143.34           N  
ATOM   2856  N   CYS A 360     -61.974  87.340 109.010  1.00113.70           N  
ATOM   2857  CA  CYS A 360     -61.545  86.862 110.319  1.00120.54           C  
ATOM   2858  C   CYS A 360     -61.250  88.005 111.283  1.00128.84           C  
ATOM   2859  O   CYS A 360     -61.638  87.941 112.456  1.00137.75           O  
ATOM   2860  CB  CYS A 360     -60.318  85.963 110.171  1.00120.23           C  
ATOM   2861  SG  CYS A 360     -60.705  84.208 110.032  1.00125.15           S  
ATOM   2862  N   CYS A 361     -60.563  89.054 110.816  1.00125.50           N  
ATOM   2863  CA  CYS A 361     -60.189  90.140 111.717  1.00127.75           C  
ATOM   2864  C   CYS A 361     -61.417  90.861 112.266  1.00139.64           C  
ATOM   2865  O   CYS A 361     -61.395  91.343 113.405  1.00153.71           O  
ATOM   2866  CB  CYS A 361     -59.264  91.132 111.005  1.00120.40           C  
ATOM   2867  SG  CYS A 361     -57.833  90.411 110.152  1.00111.19           S  
ATOM   2868  N   ALA A 362     -62.499  90.933 111.484  1.00147.35           N  
ATOM   2869  CA  ALA A 362     -63.699  91.634 111.925  1.00152.28           C  
ATOM   2870  C   ALA A 362     -64.502  90.851 112.956  1.00153.51           C  
ATOM   2871  O   ALA A 362     -65.471  91.393 113.498  1.00157.55           O  
ATOM   2872  CB  ALA A 362     -64.585  91.961 110.724  1.00151.62           C  
ATOM   2873  N   ALA A 363     -64.130  89.604 113.237  1.00148.19           N  
ATOM   2874  CA  ALA A 363     -64.849  88.772 114.187  1.00145.48           C  
ATOM   2875  C   ALA A 363     -64.324  89.012 115.603  1.00138.65           C  
ATOM   2876  O   ALA A 363     -63.461  89.861 115.839  1.00126.67           O  
ATOM   2877  CB  ALA A 363     -64.737  87.300 113.792  1.00145.87           C  
ATOM   2878  N   ALA A 364     -64.853  88.252 116.564  1.00148.51           N  
ATOM   2879  CA  ALA A 364     -64.461  88.436 117.959  1.00154.40           C  
ATOM   2880  C   ALA A 364     -63.033  87.959 118.197  1.00155.82           C  
ATOM   2881  O   ALA A 364     -62.174  88.726 118.648  1.00154.48           O  
ATOM   2882  CB  ALA A 364     -65.440  87.706 118.879  1.00160.50           C  
ATOM   2883  N   ASP A 365     -62.760  86.689 117.900  1.00156.04           N  
ATOM   2884  CA  ASP A 365     -61.433  86.110 118.084  1.00151.53           C  
ATOM   2885  C   ASP A 365     -60.806  85.847 116.721  1.00138.67           C  
ATOM   2886  O   ASP A 365     -61.073  84.803 116.105  1.00136.51           O  
ATOM   2887  CB  ASP A 365     -61.517  84.816 118.900  1.00157.04           C  
ATOM   2888  CG  ASP A 365     -60.160  84.340 119.384  1.00156.12           C  
ATOM   2889  OD1 ASP A 365     -59.148  85.017 119.099  1.00153.76           O  
ATOM   2890  OD2 ASP A 365     -60.104  83.287 120.053  1.00154.02           O  
ATOM   2891  N   PRO A 366     -59.975  86.757 116.205  1.00127.06           N  
ATOM   2892  CA  PRO A 366     -59.388  86.522 114.875  1.00119.93           C  
ATOM   2893  C   PRO A 366     -58.418  85.356 114.843  1.00120.60           C  
ATOM   2894  O   PRO A 366     -58.439  84.572 113.887  1.00123.93           O  
ATOM   2895  CB  PRO A 366     -58.687  87.854 114.561  1.00111.74           C  
ATOM   2896  CG  PRO A 366     -59.312  88.856 115.487  1.00112.42           C  
ATOM   2897  CD  PRO A 366     -59.648  88.092 116.727  1.00121.36           C  
ATOM   2898  N   HIS A 367     -57.567  85.217 115.864  1.00118.12           N  
ATOM   2899  CA  HIS A 367     -56.551  84.168 115.846  1.00122.63           C  
ATOM   2900  C   HIS A 367     -57.180  82.783 115.760  1.00124.30           C  
ATOM   2901  O   HIS A 367     -56.682  81.912 115.038  1.00118.05           O  
ATOM   2902  CB  HIS A 367     -55.660  84.275 117.083  1.00133.04           C  
ATOM   2903  CG  HIS A 367     -54.540  83.282 117.106  1.00141.77           C  
ATOM   2904  ND1 HIS A 367     -53.551  83.255 116.147  1.00142.89           N  
ATOM   2905  CD2 HIS A 367     -54.254  82.280 117.970  1.00146.62           C  
ATOM   2906  CE1 HIS A 367     -52.702  82.280 116.420  1.00144.59           C  
ATOM   2907  NE2 HIS A 367     -53.106  81.673 117.521  1.00145.88           N  
ATOM   2908  N   GLU A 368     -58.275  82.560 116.489  1.00127.97           N  
ATOM   2909  CA  GLU A 368     -58.979  81.286 116.405  1.00138.14           C  
ATOM   2910  C   GLU A 368     -59.803  81.158 115.131  1.00137.68           C  
ATOM   2911  O   GLU A 368     -60.259  80.054 114.816  1.00135.81           O  
ATOM   2912  CB  GLU A 368     -59.881  81.105 117.627  1.00136.16           C  
ATOM   2913  N   CYS A 369     -59.996  82.251 114.392  1.00133.97           N  
ATOM   2914  CA  CYS A 369     -60.765  82.254 113.153  1.00134.38           C  
ATOM   2915  C   CYS A 369     -59.919  81.833 111.954  1.00130.00           C  
ATOM   2916  O   CYS A 369     -60.311  80.935 111.204  1.00130.50           O  
ATOM   2917  CB  CYS A 369     -61.372  83.642 112.924  1.00141.34           C  
ATOM   2918  SG  CYS A 369     -62.215  83.882 111.349  1.00147.58           S  
ATOM   2919  N   TYR A 370     -58.763  82.469 111.750  1.00121.65           N  
ATOM   2920  CA  TYR A 370     -57.860  82.087 110.672  1.00109.07           C  
ATOM   2921  C   TYR A 370     -56.841  81.037 111.102  1.00104.39           C  
ATOM   2922  O   TYR A 370     -55.813  80.876 110.435  1.00 97.32           O  
ATOM   2923  CB  TYR A 370     -57.142  83.319 110.105  1.00102.73           C  
ATOM   2924  CG  TYR A 370     -56.348  84.138 111.104  1.00101.56           C  
ATOM   2925  CD1 TYR A 370     -55.139  83.677 111.616  1.00111.32           C  
ATOM   2926  CD2 TYR A 370     -56.793  85.388 111.509  1.00109.11           C  
ATOM   2927  CE1 TYR A 370     -54.413  84.427 112.522  1.00125.13           C  
ATOM   2928  CE2 TYR A 370     -56.073  86.145 112.414  1.00120.78           C  
ATOM   2929  CZ  TYR A 370     -54.885  85.661 112.916  1.00126.09           C  
ATOM   2930  OH  TYR A 370     -54.168  86.416 113.815  1.00125.84           O  
ATOM   2931  N   ALA A 371     -57.103  80.322 112.199  1.00109.57           N  
ATOM   2932  CA  ALA A 371     -56.151  79.323 112.672  1.00108.63           C  
ATOM   2933  C   ALA A 371     -56.015  78.172 111.686  1.00107.39           C  
ATOM   2934  O   ALA A 371     -54.934  77.588 111.555  1.00114.78           O  
ATOM   2935  CB  ALA A 371     -56.578  78.795 114.041  1.00114.29           C  
ATOM   2936  N   LYS A 372     -57.091  77.834 110.982  1.00106.53           N  
ATOM   2937  CA  LYS A 372     -57.108  76.731 110.030  1.00108.89           C  
ATOM   2938  C   LYS A 372     -57.202  77.239 108.595  1.00103.66           C  
ATOM   2939  O   LYS A 372     -57.845  76.625 107.743  1.00102.82           O  
ATOM   2940  CB  LYS A 372     -58.259  75.776 110.333  1.00113.54           C  
ATOM   2941  CG  LYS A 372     -58.454  75.496 111.814  1.00118.24           C  
ATOM   2942  CD  LYS A 372     -59.501  74.419 112.040  1.00126.51           C  
ATOM   2943  CE  LYS A 372     -59.966  74.398 113.489  1.00129.69           C  
ATOM   2944  NZ  LYS A 372     -58.827  74.328 114.444  1.00125.37           N  
ATOM   2945  N   VAL A 373     -56.555  78.372 108.313  1.00105.93           N  
ATOM   2946  CA  VAL A 373     -56.587  78.920 106.960  1.00107.00           C  
ATOM   2947  C   VAL A 373     -55.764  78.057 106.010  1.00120.43           C  
ATOM   2948  O   VAL A 373     -56.079  77.958 104.817  1.00111.66           O  
ATOM   2949  CB  VAL A 373     -56.106  80.385 106.964  1.00 97.08           C  
ATOM   2950  CG1 VAL A 373     -54.663  80.484 107.442  1.00 90.60           C  
ATOM   2951  CG2 VAL A 373     -56.263  81.010 105.586  1.00 94.11           C  
ATOM   2952  N   PHE A 374     -54.711  77.410 106.515  1.00128.64           N  
ATOM   2953  CA  PHE A 374     -53.892  76.549 105.671  1.00122.96           C  
ATOM   2954  C   PHE A 374     -54.619  75.275 105.264  1.00113.92           C  
ATOM   2955  O   PHE A 374     -54.222  74.639 104.281  1.00114.20           O  
ATOM   2956  CB  PHE A 374     -52.584  76.203 106.384  1.00128.99           C  
ATOM   2957  CG  PHE A 374     -51.449  77.130 106.050  1.00132.33           C  
ATOM   2958  CD1 PHE A 374     -51.579  78.498 106.224  1.00131.96           C  
ATOM   2959  CD2 PHE A 374     -50.250  76.632 105.568  1.00134.77           C  
ATOM   2960  CE1 PHE A 374     -50.536  79.353 105.917  1.00128.50           C  
ATOM   2961  CE2 PHE A 374     -49.202  77.482 105.261  1.00134.02           C  
ATOM   2962  CZ  PHE A 374     -49.346  78.844 105.436  1.00129.18           C  
ATOM   2963  N   ASP A 375     -55.669  74.886 105.993  1.00112.65           N  
ATOM   2964  CA  ASP A 375     -56.452  73.723 105.591  1.00114.22           C  
ATOM   2965  C   ASP A 375     -57.225  73.986 104.306  1.00114.49           C  
ATOM   2966  O   ASP A 375     -57.501  73.050 103.547  1.00113.60           O  
ATOM   2967  CB  ASP A 375     -57.410  73.316 106.710  1.00122.63           C  
ATOM   2968  CG  ASP A 375     -56.690  72.749 107.917  1.00131.11           C  
ATOM   2969  OD1 ASP A 375     -55.441  72.717 107.906  1.00131.90           O  
ATOM   2970  OD2 ASP A 375     -57.373  72.332 108.876  1.00133.95           O  
ATOM   2971  N   GLU A 376     -57.582  75.246 104.046  1.00112.63           N  
ATOM   2972  CA  GLU A 376     -58.299  75.584 102.822  1.00105.36           C  
ATOM   2973  C   GLU A 376     -57.421  75.455 101.586  1.00 91.18           C  
ATOM   2974  O   GLU A 376     -57.949  75.328 100.476  1.00 87.19           O  
ATOM   2975  CB  GLU A 376     -58.852  77.007 102.911  1.00108.81           C  
ATOM   2976  CG  GLU A 376     -59.396  77.382 104.279  1.00116.31           C  
ATOM   2977  CD  GLU A 376     -59.905  78.809 104.328  1.00124.32           C  
ATOM   2978  OE1 GLU A 376     -60.614  79.221 103.386  1.00125.13           O  
ATOM   2979  OE2 GLU A 376     -59.588  79.522 105.303  1.00131.70           O  
ATOM   2980  N   PHE A 377     -56.097  75.483 101.752  1.00 86.96           N  
ATOM   2981  CA  PHE A 377     -55.194  75.426 100.608  1.00 85.01           C  
ATOM   2982  C   PHE A 377     -55.058  74.016 100.048  1.00 97.68           C  
ATOM   2983  O   PHE A 377     -54.765  73.856  98.858  1.00 98.90           O  
ATOM   2984  CB  PHE A 377     -53.813  75.958 100.998  1.00 74.82           C  
ATOM   2985  CG  PHE A 377     -53.816  77.391 101.454  1.00 94.00           C  
ATOM   2986  CD1 PHE A 377     -54.793  78.273 101.021  1.00 93.26           C  
ATOM   2987  CD2 PHE A 377     -52.835  77.856 102.315  1.00 93.48           C  
ATOM   2988  CE1 PHE A 377     -54.793  79.591 101.441  1.00 89.15           C  
ATOM   2989  CE2 PHE A 377     -52.829  79.172 102.738  1.00 87.31           C  
ATOM   2990  CZ  PHE A 377     -53.809  80.041 102.301  1.00 83.42           C  
ATOM   2991  N   LYS A 378     -55.266  72.989 100.880  1.00103.72           N  
ATOM   2992  CA  LYS A 378     -55.008  71.620 100.426  1.00110.24           C  
ATOM   2993  C   LYS A 378     -55.954  71.181  99.319  1.00103.79           C  
ATOM   2994  O   LYS A 378     -55.468  70.657  98.296  1.00105.11           O  
ATOM   2995  CB  LYS A 378     -55.039  70.662 101.621  1.00117.59           C  
ATOM   2996  CG  LYS A 378     -54.699  69.224 101.264  1.00127.52           C  
ATOM   2997  CD  LYS A 378     -54.405  68.401 102.507  1.00138.88           C  
ATOM   2998  CE  LYS A 378     -53.198  68.947 103.254  1.00141.93           C  
ATOM   2999  NZ  LYS A 378     -51.975  68.958 102.403  1.00139.59           N  
ATOM   3000  N   PRO A 379     -57.280  71.337  99.421  1.00 97.87           N  
ATOM   3001  CA  PRO A 379     -58.141  70.954  98.291  1.00 90.73           C  
ATOM   3002  C   PRO A 379     -57.899  71.781  97.041  1.00 99.38           C  
ATOM   3003  O   PRO A 379     -58.230  71.324  95.940  1.00106.72           O  
ATOM   3004  CB  PRO A 379     -59.560  71.159  98.837  1.00 79.69           C  
ATOM   3005  CG  PRO A 379     -59.403  72.131  99.946  1.00 94.76           C  
ATOM   3006  CD  PRO A 379     -58.082  71.808 100.568  1.00 96.39           C  
ATOM   3007  N   LEU A 380     -57.331  72.981  97.172  1.00 96.28           N  
ATOM   3008  CA  LEU A 380     -57.008  73.792  96.006  1.00 91.99           C  
ATOM   3009  C   LEU A 380     -55.697  73.380  95.351  1.00 82.65           C  
ATOM   3010  O   LEU A 380     -55.495  73.672  94.168  1.00 84.40           O  
ATOM   3011  CB  LEU A 380     -56.945  75.272  96.394  1.00 96.14           C  
ATOM   3012  CG  LEU A 380     -58.244  75.891  96.913  1.00 95.78           C  
ATOM   3013  CD1 LEU A 380     -58.025  77.343  97.309  1.00 88.78           C  
ATOM   3014  CD2 LEU A 380     -59.345  75.777  95.870  1.00 92.07           C  
ATOM   3015  N   VAL A 381     -54.809  72.715  96.085  1.00 85.05           N  
ATOM   3016  CA  VAL A 381     -53.539  72.262  95.525  1.00 81.08           C  
ATOM   3017  C   VAL A 381     -53.652  70.847  94.969  1.00 79.34           C  
ATOM   3018  O   VAL A 381     -53.046  70.527  93.943  1.00 85.17           O  
ATOM   3019  CB  VAL A 381     -52.431  72.364  96.594  1.00 73.55           C  
ATOM   3020  CG1 VAL A 381     -51.148  71.705  96.110  1.00 76.93           C  
ATOM   3021  CG2 VAL A 381     -52.174  73.820  96.953  1.00 72.29           C  
ATOM   3022  N   GLU A 382     -54.435  69.987  95.624  1.00 75.27           N  
ATOM   3023  CA  GLU A 382     -54.548  68.602  95.178  1.00 87.98           C  
ATOM   3024  C   GLU A 382     -55.316  68.486  93.867  1.00 91.71           C  
ATOM   3025  O   GLU A 382     -55.071  67.555  93.091  1.00 96.63           O  
ATOM   3026  CB  GLU A 382     -55.220  67.756  96.260  1.00 90.96           C  
ATOM   3027  N   GLU A 383     -56.238  69.411  93.600  1.00 91.48           N  
ATOM   3028  CA  GLU A 383     -57.044  69.321  92.383  1.00 85.73           C  
ATOM   3029  C   GLU A 383     -56.209  69.453  91.114  1.00 78.43           C  
ATOM   3030  O   GLU A 383     -56.332  68.585  90.233  1.00 81.77           O  
ATOM   3031  CB  GLU A 383     -58.175  70.355  92.440  1.00 84.85           C  
ATOM   3032  CG  GLU A 383     -59.186  70.270  91.301  1.00 82.23           C  
ATOM   3033  CD  GLU A 383     -58.742  71.022  90.061  1.00 91.42           C  
ATOM   3034  OE1 GLU A 383     -59.128  70.614  88.945  1.00102.33           O  
ATOM   3035  OE2 GLU A 383     -58.004  72.019  90.203  1.00 89.61           O  
ATOM   3036  N   PRO A 384     -55.358  70.474  90.941  1.00 75.01           N  
ATOM   3037  CA  PRO A 384     -54.532  70.509  89.725  1.00 72.51           C  
ATOM   3038  C   PRO A 384     -53.451  69.444  89.706  1.00 78.94           C  
ATOM   3039  O   PRO A 384     -53.060  68.997  88.621  1.00 86.95           O  
ATOM   3040  CB  PRO A 384     -53.935  71.922  89.745  1.00 75.40           C  
ATOM   3041  CG  PRO A 384     -53.892  72.277  91.180  1.00 70.79           C  
ATOM   3042  CD  PRO A 384     -55.123  71.663  91.782  1.00 75.89           C  
ATOM   3043  N   GLN A 385     -52.952  69.026  90.873  1.00 84.82           N  
ATOM   3044  CA  GLN A 385     -51.961  67.956  90.914  1.00 85.98           C  
ATOM   3045  C   GLN A 385     -52.542  66.653  90.382  1.00 85.67           C  
ATOM   3046  O   GLN A 385     -51.945  65.999  89.519  1.00 91.18           O  
ATOM   3047  CB  GLN A 385     -51.445  67.768  92.341  1.00 93.86           C  
ATOM   3048  CG  GLN A 385     -50.477  68.840  92.809  1.00 99.43           C  
ATOM   3049  CD  GLN A 385     -49.953  68.576  94.207  1.00110.08           C  
ATOM   3050  OE1 GLN A 385     -50.661  68.034  95.056  1.00109.06           O  
ATOM   3051  NE2 GLN A 385     -48.703  68.951  94.450  1.00116.86           N  
ATOM   3052  N   ASN A 386     -53.712  66.259  90.890  1.00 75.64           N  
ATOM   3053  CA  ASN A 386     -54.344  65.032  90.419  1.00 92.13           C  
ATOM   3054  C   ASN A 386     -54.755  65.149  88.957  1.00 92.84           C  
ATOM   3055  O   ASN A 386     -54.582  64.203  88.180  1.00 90.39           O  
ATOM   3056  CB  ASN A 386     -55.553  64.693  91.291  1.00111.57           C  
ATOM   3057  CG  ASN A 386     -55.160  64.240  92.685  1.00131.21           C  
ATOM   3058  OD1 ASN A 386     -54.117  63.613  92.875  1.00139.41           O  
ATOM   3059  ND2 ASN A 386     -55.996  64.555  93.668  1.00121.64           N  
ATOM   3060  N   LEU A 387     -55.288  66.308  88.561  1.00 88.35           N  
ATOM   3061  CA  LEU A 387     -55.769  66.476  87.192  1.00 75.24           C  
ATOM   3062  C   LEU A 387     -54.650  66.270  86.179  1.00 84.77           C  
ATOM   3063  O   LEU A 387     -54.848  65.615  85.148  1.00 94.66           O  
ATOM   3064  CB  LEU A 387     -56.396  67.859  87.023  1.00 83.65           C  
ATOM   3065  CG  LEU A 387     -57.076  68.130  85.680  1.00 88.99           C  
ATOM   3066  CD1 LEU A 387     -58.314  67.260  85.518  1.00 97.08           C  
ATOM   3067  CD2 LEU A 387     -57.428  69.601  85.543  1.00 89.57           C  
ATOM   3068  N   ILE A 388     -53.465  66.817  86.453  1.00 83.90           N  
ATOM   3069  CA  ILE A 388     -52.341  66.637  85.541  1.00 79.25           C  
ATOM   3070  C   ILE A 388     -51.862  65.191  85.560  1.00 85.84           C  
ATOM   3071  O   ILE A 388     -51.548  64.613  84.513  1.00 92.97           O  
ATOM   3072  CB  ILE A 388     -51.206  67.616  85.893  1.00 82.94           C  
ATOM   3073  CG1 ILE A 388     -51.661  69.057  85.668  1.00 94.01           C  
ATOM   3074  CG2 ILE A 388     -49.961  67.316  85.072  1.00 88.52           C  
ATOM   3075  CD1 ILE A 388     -50.598  70.081  85.974  1.00104.30           C  
ATOM   3076  N   LYS A 389     -51.806  64.581  86.747  1.00 81.37           N  
ATOM   3077  CA  LYS A 389     -51.319  63.209  86.846  1.00 90.69           C  
ATOM   3078  C   LYS A 389     -52.251  62.235  86.134  1.00 94.75           C  
ATOM   3079  O   LYS A 389     -51.787  61.321  85.443  1.00 91.88           O  
ATOM   3080  CB  LYS A 389     -51.152  62.812  88.312  1.00 96.53           C  
ATOM   3081  CG  LYS A 389     -50.467  61.469  88.502  1.00 96.50           C  
ATOM   3082  CD  LYS A 389     -50.626  60.953  89.921  1.00 86.18           C  
ATOM   3083  CE  LYS A 389     -49.948  59.604  90.082  1.00 98.15           C  
ATOM   3084  NZ  LYS A 389     -50.278  58.955  91.379  1.00104.36           N  
ATOM   3085  N   GLN A 390     -53.565  62.414  86.288  1.00 91.03           N  
ATOM   3086  CA  GLN A 390     -54.516  61.524  85.629  1.00 86.51           C  
ATOM   3087  C   GLN A 390     -54.408  61.634  84.112  1.00 89.16           C  
ATOM   3088  O   GLN A 390     -54.369  60.621  83.405  1.00 89.85           O  
ATOM   3089  CB  GLN A 390     -55.942  61.839  86.088  1.00 94.19           C  
ATOM   3090  CG  GLN A 390     -56.199  61.657  87.580  1.00104.23           C  
ATOM   3091  CD  GLN A 390     -56.465  60.217  87.972  1.00119.84           C  
ATOM   3092  OE1 GLN A 390     -55.722  59.309  87.602  1.00131.67           O  
ATOM   3093  NE2 GLN A 390     -57.536  60.002  88.729  1.00125.77           N  
ATOM   3094  N   ASN A 391     -54.352  62.864  83.595  1.00 82.51           N  
ATOM   3095  CA  ASN A 391     -54.329  63.056  82.148  1.00 85.99           C  
ATOM   3096  C   ASN A 391     -52.994  62.646  81.539  1.00 87.63           C  
ATOM   3097  O   ASN A 391     -52.962  62.148  80.408  1.00 95.35           O  
ATOM   3098  CB  ASN A 391     -54.648  64.511  81.806  1.00 86.48           C  
ATOM   3099  CG  ASN A 391     -56.106  64.857  82.041  1.00 91.18           C  
ATOM   3100  OD1 ASN A 391     -56.954  64.645  81.173  1.00 97.45           O  
ATOM   3101  ND2 ASN A 391     -56.406  65.394  83.218  1.00 85.05           N  
ATOM   3102  N   CYS A 392     -51.887  62.847  82.259  1.00 81.25           N  
ATOM   3103  CA  CYS A 392     -50.597  62.401  81.744  1.00 91.33           C  
ATOM   3104  C   CYS A 392     -50.511  60.881  81.692  1.00 94.50           C  
ATOM   3105  O   CYS A 392     -49.857  60.329  80.800  1.00 94.33           O  
ATOM   3106  CB  CYS A 392     -49.458  62.970  82.588  1.00 92.62           C  
ATOM   3107  SG  CYS A 392     -49.001  64.670  82.171  1.00106.15           S  
ATOM   3108  N   GLU A 393     -51.153  60.191  82.637  1.00 95.22           N  
ATOM   3109  CA  GLU A 393     -51.248  58.738  82.548  1.00 99.27           C  
ATOM   3110  C   GLU A 393     -52.142  58.322  81.388  1.00 97.61           C  
ATOM   3111  O   GLU A 393     -51.885  57.308  80.730  1.00 86.91           O  
ATOM   3112  CB  GLU A 393     -51.771  58.164  83.863  1.00 97.40           C  
ATOM   3113  CG  GLU A 393     -50.823  58.331  85.037  1.00116.69           C  
ATOM   3114  CD  GLU A 393     -51.495  58.063  86.369  1.00133.88           C  
ATOM   3115  OE1 GLU A 393     -52.735  57.911  86.390  1.00140.05           O  
ATOM   3116  OE2 GLU A 393     -50.785  58.005  87.394  1.00136.90           O  
ATOM   3117  N   LEU A 394     -53.197  59.096  81.124  1.00 98.82           N  
ATOM   3118  CA  LEU A 394     -54.065  58.802  79.989  1.00 91.79           C  
ATOM   3119  C   LEU A 394     -53.349  59.063  78.670  1.00 99.33           C  
ATOM   3120  O   LEU A 394     -53.526  58.315  77.702  1.00112.32           O  
ATOM   3121  CB  LEU A 394     -55.345  59.633  80.084  1.00 94.14           C  
ATOM   3122  CG  LEU A 394     -56.524  59.200  79.210  1.00 97.92           C  
ATOM   3123  CD1 LEU A 394     -57.048  57.843  79.655  1.00 93.45           C  
ATOM   3124  CD2 LEU A 394     -57.630  60.244  79.244  1.00 94.11           C  
ATOM   3125  N   PHE A 395     -52.531  60.119  78.615  1.00 94.41           N  
ATOM   3126  CA  PHE A 395     -51.765  60.400  77.405  1.00 92.50           C  
ATOM   3127  C   PHE A 395     -50.695  59.342  77.169  1.00 94.40           C  
ATOM   3128  O   PHE A 395     -50.497  58.894  76.034  1.00 96.86           O  
ATOM   3129  CB  PHE A 395     -51.133  61.790  77.493  1.00 94.46           C  
ATOM   3130  CG  PHE A 395     -50.015  62.006  76.512  1.00101.65           C  
ATOM   3131  CD1 PHE A 395     -50.287  62.309  75.188  1.00 98.99           C  
ATOM   3132  CD2 PHE A 395     -48.693  61.905  76.914  1.00108.31           C  
ATOM   3133  CE1 PHE A 395     -49.260  62.505  74.284  1.00 99.99           C  
ATOM   3134  CE2 PHE A 395     -47.663  62.099  76.014  1.00108.78           C  
ATOM   3135  CZ  PHE A 395     -47.947  62.398  74.697  1.00101.61           C  
ATOM   3136  N   GLU A 396     -49.989  58.936  78.229  1.00 95.47           N  
ATOM   3137  CA  GLU A 396     -48.976  57.894  78.096  1.00105.75           C  
ATOM   3138  C   GLU A 396     -49.583  56.580  77.620  1.00108.75           C  
ATOM   3139  O   GLU A 396     -48.887  55.757  77.016  1.00108.06           O  
ATOM   3140  CB  GLU A 396     -48.260  57.684  79.432  1.00117.98           C  
ATOM   3141  CG  GLU A 396     -46.777  58.033  79.430  1.00132.90           C  
ATOM   3142  CD  GLU A 396     -46.521  59.526  79.354  1.00145.84           C  
ATOM   3143  OE1 GLU A 396     -46.489  60.070  78.231  1.00149.36           O  
ATOM   3144  OE2 GLU A 396     -46.357  60.157  80.420  1.00149.20           O  
ATOM   3145  N   GLN A 397     -50.873  56.367  77.877  1.00104.43           N  
ATOM   3146  CA  GLN A 397     -51.532  55.121  77.510  1.00107.82           C  
ATOM   3147  C   GLN A 397     -52.073  55.146  76.085  1.00100.49           C  
ATOM   3148  O   GLN A 397     -52.036  54.123  75.392  1.00106.01           O  
ATOM   3149  CB  GLN A 397     -52.665  54.824  78.497  1.00116.35           C  
ATOM   3150  CG  GLN A 397     -53.502  53.601  78.158  1.00132.57           C  
ATOM   3151  CD  GLN A 397     -54.669  53.419  79.107  1.00139.73           C  
ATOM   3152  OE1 GLN A 397     -54.679  53.966  80.210  1.00141.29           O  
ATOM   3153  NE2 GLN A 397     -55.666  52.651  78.680  1.00140.66           N  
ATOM   3154  N   LEU A 398     -52.563  56.299  75.624  1.00 95.05           N  
ATOM   3155  CA  LEU A 398     -53.256  56.383  74.346  1.00 97.99           C  
ATOM   3156  C   LEU A 398     -52.448  57.028  73.230  1.00 98.56           C  
ATOM   3157  O   LEU A 398     -52.767  56.805  72.059  1.00111.64           O  
ATOM   3158  CB  LEU A 398     -54.569  57.163  74.505  1.00 98.18           C  
ATOM   3159  CG  LEU A 398     -55.576  56.622  75.520  1.00105.07           C  
ATOM   3160  CD1 LEU A 398     -56.823  57.493  75.552  1.00104.30           C  
ATOM   3161  CD2 LEU A 398     -55.932  55.178  75.203  1.00104.49           C  
ATOM   3162  N   GLY A 399     -51.426  57.815  73.550  1.00 86.18           N  
ATOM   3163  CA  GLY A 399     -50.731  58.594  72.548  1.00 81.99           C  
ATOM   3164  C   GLY A 399     -51.491  59.864  72.210  1.00 83.19           C  
ATOM   3165  O   GLY A 399     -52.661  60.038  72.548  1.00 80.53           O  
ATOM   3166  N   GLU A 400     -50.802  60.766  71.505  1.00 78.90           N  
ATOM   3167  CA  GLU A 400     -51.329  62.115  71.300  1.00 80.41           C  
ATOM   3168  C   GLU A 400     -52.678  62.093  70.588  1.00 87.18           C  
ATOM   3169  O   GLU A 400     -53.624  62.764  71.013  1.00 73.64           O  
ATOM   3170  CB  GLU A 400     -50.325  62.959  70.515  1.00 82.75           C  
ATOM   3171  CG  GLU A 400     -50.661  64.444  70.489  1.00 77.42           C  
ATOM   3172  CD  GLU A 400     -49.769  65.229  69.548  1.00 99.16           C  
ATOM   3173  OE1 GLU A 400     -50.057  65.250  68.333  1.00112.46           O  
ATOM   3174  OE2 GLU A 400     -48.774  65.817  70.021  1.00106.44           O  
ATOM   3175  N   TYR A 401     -52.787  61.325  69.501  1.00 95.31           N  
ATOM   3176  CA  TYR A 401     -54.009  61.353  68.700  1.00 90.93           C  
ATOM   3177  C   TYR A 401     -55.203  60.822  69.485  1.00 92.90           C  
ATOM   3178  O   TYR A 401     -56.222  61.508  69.619  1.00 86.64           O  
ATOM   3179  CB  TYR A 401     -53.816  60.555  67.410  1.00 88.63           C  
ATOM   3180  CG  TYR A 401     -55.100  60.349  66.638  1.00 88.42           C  
ATOM   3181  CD1 TYR A 401     -55.786  61.427  66.092  1.00 88.13           C  
ATOM   3182  CD2 TYR A 401     -55.630  59.077  66.460  1.00 85.69           C  
ATOM   3183  CE1 TYR A 401     -56.964  61.243  65.393  1.00 88.63           C  
ATOM   3184  CE2 TYR A 401     -56.806  58.885  65.761  1.00 92.57           C  
ATOM   3185  CZ  TYR A 401     -57.469  59.971  65.230  1.00 95.45           C  
ATOM   3186  OH  TYR A 401     -58.640  59.782  64.533  1.00101.34           O  
ATOM   3187  N   LYS A 402     -55.096  59.599  70.014  1.00 97.47           N  
ATOM   3188  CA  LYS A 402     -56.200  59.025  70.773  1.00 94.81           C  
ATOM   3189  C   LYS A 402     -56.465  59.780  72.069  1.00 96.42           C  
ATOM   3190  O   LYS A 402     -57.590  59.730  72.580  1.00101.41           O  
ATOM   3191  CB  LYS A 402     -55.930  57.547  71.068  1.00100.97           C  
ATOM   3192  CG  LYS A 402     -56.060  56.639  69.856  1.00103.93           C  
ATOM   3193  CD  LYS A 402     -56.023  55.171  70.253  1.00108.51           C  
ATOM   3194  CE  LYS A 402     -56.267  54.271  69.056  1.00103.64           C  
ATOM   3195  NZ  LYS A 402     -56.305  52.832  69.431  1.00 98.68           N  
ATOM   3196  N   PHE A 403     -55.460  60.475  72.610  1.00 97.11           N  
ATOM   3197  CA  PHE A 403     -55.691  61.309  73.784  1.00 95.52           C  
ATOM   3198  C   PHE A 403     -56.558  62.510  73.435  1.00 83.33           C  
ATOM   3199  O   PHE A 403     -57.394  62.935  74.241  1.00 80.43           O  
ATOM   3200  CB  PHE A 403     -54.357  61.754  74.380  1.00 97.48           C  
ATOM   3201  CG  PHE A 403     -54.490  62.642  75.585  1.00 85.47           C  
ATOM   3202  CD1 PHE A 403     -55.069  62.171  76.751  1.00 88.88           C  
ATOM   3203  CD2 PHE A 403     -54.012  63.941  75.560  1.00 89.65           C  
ATOM   3204  CE1 PHE A 403     -55.185  62.984  77.865  1.00 95.29           C  
ATOM   3205  CE2 PHE A 403     -54.122  64.760  76.669  1.00 88.16           C  
ATOM   3206  CZ  PHE A 403     -54.709  64.282  77.823  1.00 87.84           C  
ATOM   3207  N   GLN A 404     -56.372  63.069  72.236  1.00 72.87           N  
ATOM   3208  CA  GLN A 404     -57.246  64.144  71.778  1.00 79.25           C  
ATOM   3209  C   GLN A 404     -58.682  63.657  71.642  1.00 88.25           C  
ATOM   3210  O   GLN A 404     -59.624  64.378  71.991  1.00 85.97           O  
ATOM   3211  CB  GLN A 404     -56.740  64.702  70.448  1.00 76.44           C  
ATOM   3212  CG  GLN A 404     -55.380  65.373  70.528  1.00 74.98           C  
ATOM   3213  CD  GLN A 404     -54.769  65.614  69.163  1.00 89.89           C  
ATOM   3214  OE1 GLN A 404     -55.344  65.246  68.138  1.00 91.24           O  
ATOM   3215  NE2 GLN A 404     -53.593  66.231  69.141  1.00101.66           N  
ATOM   3216  N   ASN A 405     -58.867  62.432  71.143  1.00 93.76           N  
ATOM   3217  CA  ASN A 405     -60.209  61.871  71.036  1.00 95.21           C  
ATOM   3218  C   ASN A 405     -60.848  61.710  72.409  1.00 87.59           C  
ATOM   3219  O   ASN A 405     -62.063  61.883  72.562  1.00 81.04           O  
ATOM   3220  CB  ASN A 405     -60.160  60.529  70.304  1.00 97.95           C  
ATOM   3221  CG  ASN A 405     -59.515  60.636  68.935  1.00102.40           C  
ATOM   3222  OD1 ASN A 405     -59.466  61.714  68.341  1.00101.49           O  
ATOM   3223  ND2 ASN A 405     -59.019  59.514  68.426  1.00103.20           N  
ATOM   3224  N   ALA A 406     -60.044  61.377  73.422  1.00 86.27           N  
ATOM   3225  CA  ALA A 406     -60.565  61.302  74.781  1.00 91.88           C  
ATOM   3226  C   ALA A 406     -61.019  62.673  75.265  1.00 82.34           C  
ATOM   3227  O   ALA A 406     -62.087  62.803  75.874  1.00 86.00           O  
ATOM   3228  CB  ALA A 406     -59.509  60.720  75.721  1.00 87.95           C  
ATOM   3229  N   LEU A 407     -60.223  63.710  74.995  1.00 78.56           N  
ATOM   3230  CA  LEU A 407     -60.625  65.062  75.364  1.00 81.98           C  
ATOM   3231  C   LEU A 407     -61.781  65.556  74.506  1.00 84.34           C  
ATOM   3232  O   LEU A 407     -62.572  66.391  74.958  1.00 75.49           O  
ATOM   3233  CB  LEU A 407     -59.433  66.011  75.253  1.00 77.71           C  
ATOM   3234  CG  LEU A 407     -58.210  65.647  76.097  1.00 82.82           C  
ATOM   3235  CD1 LEU A 407     -57.087  66.651  75.884  1.00 80.83           C  
ATOM   3236  CD2 LEU A 407     -58.581  65.555  77.569  1.00 67.92           C  
ATOM   3237  N   LEU A 408     -61.896  65.057  73.272  1.00 82.94           N  
ATOM   3238  CA  LEU A 408     -63.011  65.442  72.413  1.00 79.93           C  
ATOM   3239  C   LEU A 408     -64.344  65.047  73.035  1.00 90.12           C  
ATOM   3240  O   LEU A 408     -65.245  65.879  73.182  1.00 88.71           O  
ATOM   3241  CB  LEU A 408     -62.859  64.802  71.034  1.00 81.51           C  
ATOM   3242  CG  LEU A 408     -61.878  65.437  70.051  1.00 98.84           C  
ATOM   3243  CD1 LEU A 408     -61.618  64.481  68.909  1.00 97.44           C  
ATOM   3244  CD2 LEU A 408     -62.417  66.757  69.529  1.00102.84           C  
ATOM   3245  N   VAL A 409     -64.484  63.774  73.410  1.00 85.95           N  
ATOM   3246  CA  VAL A 409     -65.746  63.300  73.968  1.00 84.76           C  
ATOM   3247  C   VAL A 409     -66.023  63.966  75.310  1.00 90.14           C  
ATOM   3248  O   VAL A 409     -67.175  64.276  75.639  1.00 90.84           O  
ATOM   3249  CB  VAL A 409     -65.729  61.766  74.088  1.00 92.48           C  
ATOM   3250  CG1 VAL A 409     -67.065  61.259  74.603  1.00 75.81           C  
ATOM   3251  CG2 VAL A 409     -65.390  61.132  72.747  1.00 85.15           C  
ATOM   3252  N   ARG A 410     -64.974  64.206  76.101  1.00 99.62           N  
ATOM   3253  CA  ARG A 410     -65.161  64.790  77.425  1.00 99.18           C  
ATOM   3254  C   ARG A 410     -65.709  66.210  77.338  1.00101.66           C  
ATOM   3255  O   ARG A 410     -66.599  66.585  78.111  1.00108.85           O  
ATOM   3256  CB  ARG A 410     -63.839  64.772  78.193  1.00 96.20           C  
ATOM   3257  CG  ARG A 410     -63.911  65.386  79.581  1.00104.81           C  
ATOM   3258  CD  ARG A 410     -62.529  65.465  80.211  1.00111.31           C  
ATOM   3259  NE  ARG A 410     -61.928  64.145  80.381  1.00116.61           N  
ATOM   3260  CZ  ARG A 410     -60.664  63.940  80.736  1.00112.78           C  
ATOM   3261  NH1 ARG A 410     -60.203  62.704  80.868  1.00110.74           N  
ATOM   3262  NH2 ARG A 410     -59.859  64.971  80.955  1.00108.74           N  
ATOM   3263  N   TYR A 411     -65.199  67.011  76.401  1.00 86.36           N  
ATOM   3264  CA  TYR A 411     -65.628  68.401  76.298  1.00 83.91           C  
ATOM   3265  C   TYR A 411     -66.925  68.551  75.514  1.00 89.52           C  
ATOM   3266  O   TYR A 411     -67.707  69.467  75.793  1.00 87.49           O  
ATOM   3267  CB  TYR A 411     -64.523  69.243  75.662  1.00 85.06           C  
ATOM   3268  CG  TYR A 411     -63.269  69.305  76.500  1.00 99.20           C  
ATOM   3269  CD1 TYR A 411     -63.342  69.387  77.884  1.00112.86           C  
ATOM   3270  CD2 TYR A 411     -62.014  69.266  75.912  1.00109.96           C  
ATOM   3271  CE1 TYR A 411     -62.200  69.438  78.658  1.00123.50           C  
ATOM   3272  CE2 TYR A 411     -60.868  69.312  76.676  1.00115.71           C  
ATOM   3273  CZ  TYR A 411     -60.965  69.400  78.049  1.00123.57           C  
ATOM   3274  OH  TYR A 411     -59.823  69.449  78.815  1.00129.60           O  
ATOM   3275  N   THR A 412     -67.171  67.678  74.536  1.00100.27           N  
ATOM   3276  CA  THR A 412     -68.446  67.719  73.828  1.00100.97           C  
ATOM   3277  C   THR A 412     -69.588  67.286  74.737  1.00 97.82           C  
ATOM   3278  O   THR A 412     -70.692  67.836  74.659  1.00 87.95           O  
ATOM   3279  CB  THR A 412     -68.387  66.844  72.577  1.00 95.02           C  
ATOM   3280  OG1 THR A 412     -67.927  65.534  72.929  1.00116.56           O  
ATOM   3281  CG2 THR A 412     -67.443  67.449  71.557  1.00 71.27           C  
ATOM   3282  N   LYS A 413     -69.344  66.300  75.603  1.00 96.02           N  
ATOM   3283  CA  LYS A 413     -70.316  65.989  76.644  1.00 98.24           C  
ATOM   3284  C   LYS A 413     -70.376  67.093  77.690  1.00102.34           C  
ATOM   3285  O   LYS A 413     -71.413  67.281  78.335  1.00107.67           O  
ATOM   3286  CB  LYS A 413     -69.981  64.651  77.304  1.00 98.78           C  
ATOM   3287  CG  LYS A 413     -70.210  63.438  76.418  1.00 89.22           C  
ATOM   3288  CD  LYS A 413     -69.986  62.148  77.189  1.00 84.52           C  
ATOM   3289  CE  LYS A 413     -70.333  60.931  76.347  1.00102.62           C  
ATOM   3290  NZ  LYS A 413     -70.226  59.666  77.126  1.00106.07           N  
ATOM   3291  N   LYS A 414     -69.278  67.831  77.867  1.00108.91           N  
ATOM   3292  CA  LYS A 414     -69.263  68.943  78.811  1.00111.21           C  
ATOM   3293  C   LYS A 414     -70.184  70.064  78.344  1.00116.12           C  
ATOM   3294  O   LYS A 414     -71.087  70.490  79.073  1.00128.56           O  
ATOM   3295  CB  LYS A 414     -67.831  69.453  78.989  1.00110.71           C  
ATOM   3296  CG  LYS A 414     -67.623  70.348  80.194  1.00114.17           C  
ATOM   3297  CD  LYS A 414     -66.848  69.623  81.283  1.00119.77           C  
ATOM   3298  CE  LYS A 414     -65.433  69.291  80.838  1.00119.10           C  
ATOM   3299  NZ  LYS A 414     -64.652  68.636  81.924  1.00123.18           N  
ATOM   3300  N   VAL A 415     -69.971  70.551  77.125  1.00111.01           N  
ATOM   3301  CA  VAL A 415     -70.799  71.607  76.548  1.00113.31           C  
ATOM   3302  C   VAL A 415     -71.061  71.288  75.081  1.00110.81           C  
ATOM   3303  O   VAL A 415     -70.233  71.606  74.215  1.00114.77           O  
ATOM   3304  CB  VAL A 415     -70.141  72.986  76.718  1.00108.04           C  
ATOM   3305  CG1 VAL A 415     -70.496  73.573  78.074  1.00111.75           C  
ATOM   3306  CG2 VAL A 415     -68.629  72.880  76.571  1.00 96.18           C  
ATOM   3307  N   PRO A 416     -72.192  70.658  74.751  1.00101.04           N  
ATOM   3308  CA  PRO A 416     -72.458  70.281  73.357  1.00 98.14           C  
ATOM   3309  C   PRO A 416     -72.936  71.424  72.475  1.00 99.72           C  
ATOM   3310  O   PRO A 416     -73.112  71.215  71.270  1.00103.15           O  
ATOM   3311  CB  PRO A 416     -73.555  69.206  73.491  1.00 96.13           C  
ATOM   3312  CG  PRO A 416     -73.663  68.898  74.964  1.00 98.79           C  
ATOM   3313  CD  PRO A 416     -73.213  70.130  75.667  1.00 98.48           C  
ATOM   3314  N   GLN A 417     -73.153  72.619  73.027  1.00 93.96           N  
ATOM   3315  CA  GLN A 417     -73.639  73.735  72.224  1.00 90.95           C  
ATOM   3316  C   GLN A 417     -72.535  74.408  71.419  1.00 89.51           C  
ATOM   3317  O   GLN A 417     -72.839  75.132  70.465  1.00 95.46           O  
ATOM   3318  CB  GLN A 417     -74.325  74.774  73.115  1.00105.02           C  
ATOM   3319  CG  GLN A 417     -75.607  74.293  73.786  1.00114.82           C  
ATOM   3320  CD  GLN A 417     -75.347  73.442  75.014  1.00117.98           C  
ATOM   3321  OE1 GLN A 417     -74.202  73.268  75.433  1.00118.02           O  
ATOM   3322  NE2 GLN A 417     -76.413  72.907  75.600  1.00114.54           N  
ATOM   3323  N   VAL A 418     -71.270  74.185  71.776  1.00 84.50           N  
ATOM   3324  CA  VAL A 418     -70.166  74.830  71.078  1.00 89.37           C  
ATOM   3325  C   VAL A 418     -70.072  74.299  69.652  1.00105.19           C  
ATOM   3326  O   VAL A 418     -70.382  73.131  69.374  1.00114.34           O  
ATOM   3327  CB  VAL A 418     -68.849  74.609  71.844  1.00 78.37           C  
ATOM   3328  CG1 VAL A 418     -67.740  75.487  71.281  1.00 70.98           C  
ATOM   3329  CG2 VAL A 418     -69.050  74.881  73.326  1.00 80.52           C  
ATOM   3330  N   SER A 419     -69.652  75.168  68.733  1.00100.51           N  
ATOM   3331  CA  SER A 419     -69.486  74.759  67.344  1.00 94.88           C  
ATOM   3332  C   SER A 419     -68.418  73.678  67.237  1.00 91.20           C  
ATOM   3333  O   SER A 419     -67.430  73.682  67.977  1.00 92.00           O  
ATOM   3334  CB  SER A 419     -69.113  75.960  66.473  1.00 99.57           C  
ATOM   3335  OG  SER A 419     -67.817  76.439  66.786  1.00108.67           O  
ATOM   3336  N   THR A 420     -68.626  72.748  66.304  1.00 88.11           N  
ATOM   3337  CA  THR A 420     -67.726  71.602  66.174  1.00 85.33           C  
ATOM   3338  C   THR A 420     -66.274  71.991  65.915  1.00 77.70           C  
ATOM   3339  O   THR A 420     -65.385  71.421  66.573  1.00 77.44           O  
ATOM   3340  CB  THR A 420     -68.259  70.663  65.087  1.00 91.95           C  
ATOM   3341  OG1 THR A 420     -69.547  70.168  65.474  1.00 88.97           O  
ATOM   3342  CG2 THR A 420     -67.310  69.493  64.879  1.00 94.51           C  
ATOM   3343  N   PRO A 421     -65.949  72.921  65.004  1.00 80.16           N  
ATOM   3344  CA  PRO A 421     -64.526  73.257  64.808  1.00 83.79           C  
ATOM   3345  C   PRO A 421     -63.860  73.844  66.041  1.00 87.78           C  
ATOM   3346  O   PRO A 421     -62.636  73.731  66.184  1.00 87.20           O  
ATOM   3347  CB  PRO A 421     -64.559  74.267  63.651  1.00 73.86           C  
ATOM   3348  CG  PRO A 421     -65.939  74.818  63.665  1.00 75.05           C  
ATOM   3349  CD  PRO A 421     -66.808  73.672  64.070  1.00 74.76           C  
ATOM   3350  N   THR A 422     -64.626  74.466  66.940  1.00 81.30           N  
ATOM   3351  CA  THR A 422     -64.031  75.023  68.151  1.00 77.76           C  
ATOM   3352  C   THR A 422     -63.646  73.922  69.133  1.00 76.69           C  
ATOM   3353  O   THR A 422     -62.581  73.984  69.759  1.00 72.62           O  
ATOM   3354  CB  THR A 422     -64.996  76.013  68.804  1.00 88.29           C  
ATOM   3355  OG1 THR A 422     -65.350  77.031  67.860  1.00 87.28           O  
ATOM   3356  CG2 THR A 422     -64.351  76.663  70.016  1.00 94.69           C  
ATOM   3357  N   LEU A 423     -64.499  72.905  69.279  1.00 78.66           N  
ATOM   3358  CA  LEU A 423     -64.187  71.797  70.176  1.00 83.07           C  
ATOM   3359  C   LEU A 423     -62.996  70.993  69.670  1.00 88.32           C  
ATOM   3360  O   LEU A 423     -62.176  70.519  70.466  1.00 80.76           O  
ATOM   3361  CB  LEU A 423     -65.413  70.900  70.338  1.00 86.76           C  
ATOM   3362  CG  LEU A 423     -66.649  71.561  70.950  1.00 92.67           C  
ATOM   3363  CD1 LEU A 423     -67.920  70.901  70.441  1.00 91.26           C  
ATOM   3364  CD2 LEU A 423     -66.587  71.502  72.468  1.00 88.42           C  
ATOM   3365  N   VAL A 424     -62.884  70.828  68.350  1.00 78.86           N  
ATOM   3366  CA  VAL A 424     -61.763  70.085  67.785  1.00 76.33           C  
ATOM   3367  C   VAL A 424     -60.463  70.859  67.963  1.00 85.00           C  
ATOM   3368  O   VAL A 424     -59.422  70.283  68.303  1.00 81.44           O  
ATOM   3369  CB  VAL A 424     -62.033  69.760  66.304  1.00 81.98           C  
ATOM   3370  CG1 VAL A 424     -60.842  69.042  65.687  1.00 87.70           C  
ATOM   3371  CG2 VAL A 424     -63.294  68.922  66.170  1.00 76.16           C  
ATOM   3372  N   GLU A 425     -60.501  72.175  67.740  1.00 89.39           N  
ATOM   3373  CA  GLU A 425     -59.306  72.995  67.919  1.00 89.33           C  
ATOM   3374  C   GLU A 425     -58.842  72.985  69.371  1.00 83.36           C  
ATOM   3375  O   GLU A 425     -57.639  72.916  69.645  1.00 86.09           O  
ATOM   3376  CB  GLU A 425     -59.585  74.424  67.455  1.00108.07           C  
ATOM   3377  CG  GLU A 425     -58.422  75.390  67.621  1.00122.17           C  
ATOM   3378  CD  GLU A 425     -57.719  75.690  66.311  1.00130.13           C  
ATOM   3379  OE1 GLU A 425     -57.296  74.736  65.625  1.00129.64           O  
ATOM   3380  OE2 GLU A 425     -57.598  76.884  65.962  1.00131.15           O  
ATOM   3381  N   VAL A 426     -59.784  73.049  70.313  1.00 76.42           N  
ATOM   3382  CA  VAL A 426     -59.427  73.044  71.729  1.00 79.58           C  
ATOM   3383  C   VAL A 426     -58.838  71.695  72.125  1.00 81.94           C  
ATOM   3384  O   VAL A 426     -57.779  71.624  72.760  1.00 89.59           O  
ATOM   3385  CB  VAL A 426     -60.651  73.400  72.592  1.00 76.39           C  
ATOM   3386  CG1 VAL A 426     -60.416  73.003  74.040  1.00 67.69           C  
ATOM   3387  CG2 VAL A 426     -60.956  74.886  72.489  1.00 77.92           C  
ATOM   3388  N   SER A 427     -59.513  70.606  71.751  1.00 76.43           N  
ATOM   3389  CA  SER A 427     -59.068  69.280  72.167  1.00 80.18           C  
ATOM   3390  C   SER A 427     -57.731  68.906  71.542  1.00 81.40           C  
ATOM   3391  O   SER A 427     -56.932  68.203  72.172  1.00 92.28           O  
ATOM   3392  CB  SER A 427     -60.128  68.238  71.815  1.00 77.91           C  
ATOM   3393  OG  SER A 427     -61.385  68.583  72.371  1.00 66.67           O  
ATOM   3394  N   ARG A 428     -57.467  69.357  70.314  1.00 72.98           N  
ATOM   3395  CA  ARG A 428     -56.182  69.060  69.689  1.00 76.51           C  
ATOM   3396  C   ARG A 428     -55.051  69.834  70.354  1.00 93.33           C  
ATOM   3397  O   ARG A 428     -53.971  69.281  70.593  1.00 95.90           O  
ATOM   3398  CB  ARG A 428     -56.236  69.370  68.194  1.00 73.60           C  
ATOM   3399  CG  ARG A 428     -56.978  68.333  67.368  1.00 70.64           C  
ATOM   3400  CD  ARG A 428     -56.920  68.671  65.887  1.00 82.55           C  
ATOM   3401  NE  ARG A 428     -55.548  68.843  65.418  1.00 84.52           N  
ATOM   3402  CZ  ARG A 428     -54.769  67.849  65.004  1.00 89.75           C  
ATOM   3403  NH1 ARG A 428     -53.533  68.101  64.594  1.00 93.46           N  
ATOM   3404  NH2 ARG A 428     -55.222  66.603  65.001  1.00 91.20           N  
ATOM   3405  N   ASN A 429     -55.278  71.114  70.659  1.00 93.74           N  
ATOM   3406  CA  ASN A 429     -54.244  71.909  71.313  1.00 87.77           C  
ATOM   3407  C   ASN A 429     -53.964  71.401  72.722  1.00 88.80           C  
ATOM   3408  O   ASN A 429     -52.811  71.399  73.168  1.00 91.27           O  
ATOM   3409  CB  ASN A 429     -54.649  73.383  71.343  1.00 84.10           C  
ATOM   3410  CG  ASN A 429     -54.581  74.034  69.974  1.00 96.58           C  
ATOM   3411  OD1 ASN A 429     -53.508  74.421  69.511  1.00 95.86           O  
ATOM   3412  ND2 ASN A 429     -55.730  74.162  69.321  1.00101.02           N  
ATOM   3413  N   LEU A 430     -55.003  70.963  73.436  1.00 73.92           N  
ATOM   3414  CA  LEU A 430     -54.792  70.395  74.763  1.00 74.82           C  
ATOM   3415  C   LEU A 430     -54.025  69.082  74.684  1.00 85.59           C  
ATOM   3416  O   LEU A 430     -53.202  68.783  75.557  1.00 80.85           O  
ATOM   3417  CB  LEU A 430     -56.131  70.203  75.471  1.00 78.25           C  
ATOM   3418  CG  LEU A 430     -56.805  71.512  75.880  1.00 86.00           C  
ATOM   3419  CD1 LEU A 430     -58.050  71.253  76.704  1.00 77.03           C  
ATOM   3420  CD2 LEU A 430     -55.825  72.380  76.648  1.00 87.20           C  
ATOM   3421  N   GLY A 431     -54.281  68.284  73.645  1.00 88.03           N  
ATOM   3422  CA  GLY A 431     -53.473  67.096  73.429  1.00 85.65           C  
ATOM   3423  C   GLY A 431     -52.023  67.434  73.144  1.00 93.33           C  
ATOM   3424  O   GLY A 431     -51.113  66.706  73.549  1.00100.76           O  
ATOM   3425  N   LYS A 432     -51.789  68.545  72.440  1.00 92.22           N  
ATOM   3426  CA  LYS A 432     -50.424  69.016  72.233  1.00 92.47           C  
ATOM   3427  C   LYS A 432     -49.791  69.455  73.547  1.00 87.72           C  
ATOM   3428  O   LYS A 432     -48.590  69.256  73.760  1.00 96.56           O  
ATOM   3429  CB  LYS A 432     -50.410  70.164  71.224  1.00 97.33           C  
ATOM   3430  CG  LYS A 432     -50.819  69.776  69.811  1.00 98.57           C  
ATOM   3431  CD  LYS A 432     -50.946  71.009  68.927  1.00102.28           C  
ATOM   3432  CE  LYS A 432     -51.267  70.640  67.488  1.00103.49           C  
ATOM   3433  NZ  LYS A 432     -50.139  69.923  66.833  1.00112.67           N  
ATOM   3434  N   VAL A 433     -50.585  70.055  74.438  1.00 84.19           N  
ATOM   3435  CA  VAL A 433     -50.068  70.476  75.738  1.00 86.56           C  
ATOM   3436  C   VAL A 433     -49.623  69.265  76.546  1.00 91.36           C  
ATOM   3437  O   VAL A 433     -48.532  69.251  77.129  1.00101.05           O  
ATOM   3438  CB  VAL A 433     -51.125  71.302  76.495  1.00 84.37           C  
ATOM   3439  CG1 VAL A 433     -50.679  71.547  77.928  1.00 79.94           C  
ATOM   3440  CG2 VAL A 433     -51.378  72.620  75.782  1.00 79.15           C  
ATOM   3441  N   GLY A 434     -50.464  68.230  76.594  1.00 88.89           N  
ATOM   3442  CA  GLY A 434     -50.072  67.006  77.271  1.00 90.07           C  
ATOM   3443  C   GLY A 434     -48.845  66.369  76.648  1.00 86.88           C  
ATOM   3444  O   GLY A 434     -47.957  65.887  77.355  1.00 92.74           O  
ATOM   3445  N   SER A 435     -48.772  66.370  75.316  1.00 91.71           N  
ATOM   3446  CA  SER A 435     -47.587  65.849  74.645  1.00 93.79           C  
ATOM   3447  C   SER A 435     -46.362  66.708  74.927  1.00100.47           C  
ATOM   3448  O   SER A 435     -45.231  66.212  74.871  1.00100.09           O  
ATOM   3449  CB  SER A 435     -47.838  65.754  73.140  1.00 79.40           C  
ATOM   3450  OG  SER A 435     -46.698  65.257  72.460  1.00 79.18           O  
ATOM   3451  N   LYS A 436     -46.566  67.989  75.240  1.00 98.46           N  
ATOM   3452  CA  LYS A 436     -45.445  68.892  75.472  1.00 97.12           C  
ATOM   3453  C   LYS A 436     -44.955  68.830  76.914  1.00 98.46           C  
ATOM   3454  O   LYS A 436     -43.747  68.921  77.164  1.00103.02           O  
ATOM   3455  CB  LYS A 436     -45.850  70.322  75.109  1.00 98.85           C  
ATOM   3456  CG  LYS A 436     -44.791  71.376  75.396  1.00113.28           C  
ATOM   3457  CD  LYS A 436     -43.584  71.217  74.488  1.00122.92           C  
ATOM   3458  CE  LYS A 436     -42.567  72.322  74.730  1.00125.84           C  
ATOM   3459  NZ  LYS A 436     -41.402  72.217  73.809  1.00130.21           N  
ATOM   3460  N   CYS A 437     -45.867  68.663  77.871  1.00 93.29           N  
ATOM   3461  CA  CYS A 437     -45.527  68.811  79.281  1.00 86.57           C  
ATOM   3462  C   CYS A 437     -45.412  67.495  80.038  1.00 93.51           C  
ATOM   3463  O   CYS A 437     -44.639  67.423  80.999  1.00105.13           O  
ATOM   3464  CB  CYS A 437     -46.560  69.698  79.983  1.00 82.10           C  
ATOM   3465  SG  CYS A 437     -46.567  71.421  79.433  1.00 96.34           S  
ATOM   3466  N   CYS A 438     -46.157  66.456  79.649  1.00 92.35           N  
ATOM   3467  CA  CYS A 438     -46.056  65.181  80.356  1.00 78.74           C  
ATOM   3468  C   CYS A 438     -44.670  64.564  80.231  1.00102.28           C  
ATOM   3469  O   CYS A 438     -44.334  63.655  80.997  1.00 99.04           O  
ATOM   3470  CB  CYS A 438     -47.108  64.196  79.847  1.00 78.46           C  
ATOM   3471  SG  CYS A 438     -48.821  64.684  80.148  1.00 85.70           S  
ATOM   3472  N   LYS A 439     -43.863  65.035  79.277  1.00108.19           N  
ATOM   3473  CA  LYS A 439     -42.478  64.590  79.177  1.00115.99           C  
ATOM   3474  C   LYS A 439     -41.666  65.012  80.395  1.00112.33           C  
ATOM   3475  O   LYS A 439     -40.749  64.294  80.811  1.00112.45           O  
ATOM   3476  CB  LYS A 439     -41.856  65.153  77.898  1.00128.02           C  
ATOM   3477  CG  LYS A 439     -40.403  64.785  77.664  1.00142.69           C  
ATOM   3478  CD  LYS A 439     -39.785  65.715  76.631  1.00148.71           C  
ATOM   3479  CE  LYS A 439     -40.672  65.840  75.401  1.00146.87           C  
ATOM   3480  NZ  LYS A 439     -40.205  66.913  74.479  1.00143.70           N  
ATOM   3481  N   HIS A 440     -41.991  66.161  80.980  1.00107.20           N  
ATOM   3482  CA  HIS A 440     -41.257  66.694  82.114  1.00104.53           C  
ATOM   3483  C   HIS A 440     -41.693  66.021  83.411  1.00109.45           C  
ATOM   3484  O   HIS A 440     -42.777  65.437  83.488  1.00106.50           O  
ATOM   3485  CB  HIS A 440     -41.475  68.201  82.214  1.00102.76           C  
ATOM   3486  CG  HIS A 440     -41.025  68.958  81.005  1.00112.94           C  
ATOM   3487  ND1 HIS A 440     -41.443  70.243  80.735  1.00111.30           N  
ATOM   3488  CD2 HIS A 440     -40.190  68.614  79.996  1.00120.45           C  
ATOM   3489  CE1 HIS A 440     -40.887  70.657  79.610  1.00118.32           C  
ATOM   3490  NE2 HIS A 440     -40.122  69.688  79.142  1.00119.44           N  
ATOM   3491  N   PRO A 441     -40.857  66.080  84.448  1.00109.29           N  
ATOM   3492  CA  PRO A 441     -41.281  65.602  85.768  1.00 99.82           C  
ATOM   3493  C   PRO A 441     -42.426  66.440  86.316  1.00100.45           C  
ATOM   3494  O   PRO A 441     -42.719  67.541  85.845  1.00103.94           O  
ATOM   3495  CB  PRO A 441     -40.019  65.747  86.625  1.00104.08           C  
ATOM   3496  CG  PRO A 441     -38.895  65.733  85.645  1.00 93.07           C  
ATOM   3497  CD  PRO A 441     -39.423  66.416  84.421  1.00 90.45           C  
ATOM   3498  N   GLU A 442     -43.079  65.893  87.345  1.00105.15           N  
ATOM   3499  CA  GLU A 442     -44.255  66.543  87.916  1.00106.57           C  
ATOM   3500  C   GLU A 442     -43.922  67.911  88.499  1.00104.75           C  
ATOM   3501  O   GLU A 442     -44.790  68.790  88.554  1.00102.06           O  
ATOM   3502  CB  GLU A 442     -44.878  65.643  88.987  1.00116.47           C  
ATOM   3503  CG  GLU A 442     -44.268  65.772  90.384  1.00134.35           C  
ATOM   3504  CD  GLU A 442     -42.772  65.483  90.429  1.00157.15           C  
ATOM   3505  OE1 GLU A 442     -42.234  64.886  89.471  1.00165.51           O  
ATOM   3506  OE2 GLU A 442     -42.130  65.859  91.432  1.00163.22           O  
ATOM   3507  N   ALA A 443     -42.676  68.114  88.934  1.00107.17           N  
ATOM   3508  CA  ALA A 443     -42.273  69.408  89.467  1.00 99.71           C  
ATOM   3509  C   ALA A 443     -42.214  70.483  88.393  1.00 98.65           C  
ATOM   3510  O   ALA A 443     -42.147  71.670  88.728  1.00 95.27           O  
ATOM   3511  CB  ALA A 443     -40.917  69.288  90.164  1.00 93.53           C  
ATOM   3512  N   LYS A 444     -42.236  70.098  87.117  1.00 94.25           N  
ATOM   3513  CA  LYS A 444     -42.264  71.045  86.015  1.00 88.75           C  
ATOM   3514  C   LYS A 444     -43.499  70.918  85.135  1.00 80.21           C  
ATOM   3515  O   LYS A 444     -43.662  71.731  84.220  1.00 83.06           O  
ATOM   3516  CB  LYS A 444     -41.013  70.886  85.135  1.00 93.95           C  
ATOM   3517  CG  LYS A 444     -39.702  70.910  85.902  1.00108.53           C  
ATOM   3518  CD  LYS A 444     -39.524  72.217  86.656  1.00122.21           C  
ATOM   3519  CE  LYS A 444     -39.436  73.398  85.701  1.00122.99           C  
ATOM   3520  NZ  LYS A 444     -39.294  74.689  86.428  1.00118.49           N  
ATOM   3521  N   ARG A 445     -44.369  69.934  85.379  1.00 76.21           N  
ATOM   3522  CA  ARG A 445     -45.540  69.749  84.527  1.00 88.52           C  
ATOM   3523  C   ARG A 445     -46.516  70.909  84.670  1.00 79.33           C  
ATOM   3524  O   ARG A 445     -47.040  71.419  83.673  1.00 86.51           O  
ATOM   3525  CB  ARG A 445     -46.235  68.428  84.862  1.00 91.69           C  
ATOM   3526  CG  ARG A 445     -45.510  67.182  84.384  1.00 95.44           C  
ATOM   3527  CD  ARG A 445     -46.294  65.931  84.754  1.00102.58           C  
ATOM   3528  NE  ARG A 445     -45.591  64.706  84.380  1.00111.21           N  
ATOM   3529  CZ  ARG A 445     -46.054  63.481  84.606  1.00119.45           C  
ATOM   3530  NH1 ARG A 445     -47.224  63.311  85.206  1.00108.53           N  
ATOM   3531  NH2 ARG A 445     -45.347  62.423  84.232  1.00130.71           N  
ATOM   3532  N   MET A 446     -46.778  71.336  85.909  1.00 76.91           N  
ATOM   3533  CA  MET A 446     -47.786  72.375  86.120  1.00 86.92           C  
ATOM   3534  C   MET A 446     -47.337  73.734  85.597  1.00 93.77           C  
ATOM   3535  O   MET A 446     -48.145  74.413  84.936  1.00 79.27           O  
ATOM   3536  CB  MET A 446     -48.177  72.425  87.601  1.00 89.14           C  
ATOM   3537  CG  MET A 446     -49.518  73.088  87.866  1.00100.53           C  
ATOM   3538  SD  MET A 446     -50.098  72.836  89.555  1.00112.50           S  
ATOM   3539  CE  MET A 446     -50.200  71.049  89.616  1.00 92.65           C  
ATOM   3540  N   PRO A 447     -46.106  74.203  85.842  1.00 97.01           N  
ATOM   3541  CA  PRO A 447     -45.679  75.453  85.191  1.00 97.42           C  
ATOM   3542  C   PRO A 447     -45.595  75.342  83.679  1.00 94.45           C  
ATOM   3543  O   PRO A 447     -45.829  76.335  82.979  1.00107.98           O  
ATOM   3544  CB  PRO A 447     -44.302  75.723  85.815  1.00 94.92           C  
ATOM   3545  CG  PRO A 447     -44.320  74.986  87.105  1.00 86.20           C  
ATOM   3546  CD  PRO A 447     -45.111  73.748  86.831  1.00 86.37           C  
ATOM   3547  N   CYS A 448     -45.269  74.159  83.153  1.00 81.92           N  
ATOM   3548  CA  CYS A 448     -45.200  73.979  81.706  1.00 85.86           C  
ATOM   3549  C   CYS A 448     -46.580  74.108  81.071  1.00 87.40           C  
ATOM   3550  O   CYS A 448     -46.741  74.774  80.042  1.00 81.91           O  
ATOM   3551  CB  CYS A 448     -44.580  72.618  81.384  1.00 87.51           C  
ATOM   3552  SG  CYS A 448     -44.662  72.089  79.659  1.00 93.95           S  
ATOM   3553  N   ALA A 449     -47.591  73.486  81.677  1.00 92.10           N  
ATOM   3554  CA  ALA A 449     -48.928  73.492  81.099  1.00 88.97           C  
ATOM   3555  C   ALA A 449     -49.676  74.795  81.341  1.00 98.94           C  
ATOM   3556  O   ALA A 449     -50.664  75.058  80.648  1.00101.64           O  
ATOM   3557  CB  ALA A 449     -49.745  72.323  81.653  1.00 72.43           C  
ATOM   3558  N   GLU A 450     -49.227  75.619  82.290  1.00 99.40           N  
ATOM   3559  CA  GLU A 450     -49.998  76.798  82.673  1.00 92.75           C  
ATOM   3560  C   GLU A 450     -50.061  77.819  81.543  1.00 99.35           C  
ATOM   3561  O   GLU A 450     -51.147  78.280  81.172  1.00 91.39           O  
ATOM   3562  CB  GLU A 450     -49.404  77.432  83.929  1.00 99.10           C  
ATOM   3563  CG  GLU A 450     -50.147  78.677  84.380  1.00102.45           C  
ATOM   3564  CD  GLU A 450     -49.501  79.347  85.571  1.00103.47           C  
ATOM   3565  OE1 GLU A 450     -48.350  78.995  85.905  1.00104.71           O  
ATOM   3566  OE2 GLU A 450     -50.150  80.226  86.175  1.00103.31           O  
ATOM   3567  N   ASP A 451     -48.905  78.194  80.989  1.00111.99           N  
ATOM   3568  CA  ASP A 451     -48.884  79.235  79.966  1.00120.11           C  
ATOM   3569  C   ASP A 451     -49.609  78.792  78.701  1.00115.47           C  
ATOM   3570  O   ASP A 451     -50.266  79.605  78.040  1.00119.31           O  
ATOM   3571  CB  ASP A 451     -47.443  79.637  79.650  1.00138.55           C  
ATOM   3572  CG  ASP A 451     -46.859  80.574  80.690  1.00148.55           C  
ATOM   3573  OD1 ASP A 451     -47.634  81.337  81.305  1.00144.45           O  
ATOM   3574  OD2 ASP A 451     -45.626  80.552  80.890  1.00153.39           O  
ATOM   3575  N   TYR A 452     -49.509  77.509  78.349  1.00112.48           N  
ATOM   3576  CA  TYR A 452     -50.213  77.020  77.168  1.00107.71           C  
ATOM   3577  C   TYR A 452     -51.712  76.916  77.420  1.00 99.41           C  
ATOM   3578  O   TYR A 452     -52.519  77.236  76.541  1.00103.80           O  
ATOM   3579  CB  TYR A 452     -49.650  75.667  76.734  1.00102.71           C  
ATOM   3580  CG  TYR A 452     -48.226  75.713  76.226  1.00106.26           C  
ATOM   3581  CD1 TYR A 452     -47.918  76.325  75.018  1.00105.52           C  
ATOM   3582  CD2 TYR A 452     -47.193  75.129  76.946  1.00110.56           C  
ATOM   3583  CE1 TYR A 452     -46.618  76.365  74.548  1.00106.48           C  
ATOM   3584  CE2 TYR A 452     -45.891  75.163  76.484  1.00111.30           C  
ATOM   3585  CZ  TYR A 452     -45.609  75.781  75.285  1.00108.87           C  
ATOM   3586  OH  TYR A 452     -44.314  75.816  74.823  1.00117.33           O  
ATOM   3587  N   LEU A 453     -52.106  76.469  78.615  1.00 83.78           N  
ATOM   3588  CA  LEU A 453     -53.527  76.303  78.906  1.00 85.90           C  
ATOM   3589  C   LEU A 453     -54.232  77.645  79.061  1.00 90.68           C  
ATOM   3590  O   LEU A 453     -55.438  77.742  78.806  1.00 93.91           O  
ATOM   3591  CB  LEU A 453     -53.702  75.451  80.164  1.00 80.46           C  
ATOM   3592  CG  LEU A 453     -55.110  75.059  80.611  1.00 84.15           C  
ATOM   3593  CD1 LEU A 453     -55.953  74.623  79.429  1.00 86.28           C  
ATOM   3594  CD2 LEU A 453     -55.024  73.942  81.636  1.00 91.17           C  
ATOM   3595  N   SER A 454     -53.502  78.687  79.464  1.00 87.86           N  
ATOM   3596  CA  SER A 454     -54.117  80.000  79.623  1.00 87.27           C  
ATOM   3597  C   SER A 454     -54.578  80.565  78.285  1.00 87.53           C  
ATOM   3598  O   SER A 454     -55.685  81.106  78.183  1.00 86.21           O  
ATOM   3599  CB  SER A 454     -53.140  80.956  80.305  1.00 90.76           C  
ATOM   3600  OG  SER A 454     -51.918  81.024  79.595  1.00105.75           O  
ATOM   3601  N   VAL A 455     -53.749  80.451  77.246  1.00 79.80           N  
ATOM   3602  CA  VAL A 455     -54.163  80.959  75.944  1.00 78.16           C  
ATOM   3603  C   VAL A 455     -55.221  80.053  75.323  1.00 81.85           C  
ATOM   3604  O   VAL A 455     -56.206  80.538  74.757  1.00 86.71           O  
ATOM   3605  CB  VAL A 455     -52.947  81.151  75.016  1.00 80.56           C  
ATOM   3606  CG1 VAL A 455     -52.089  82.311  75.504  1.00 84.76           C  
ATOM   3607  CG2 VAL A 455     -52.116  79.883  74.923  1.00 84.95           C  
ATOM   3608  N   VAL A 456     -55.060  78.731  75.452  1.00 80.28           N  
ATOM   3609  CA  VAL A 456     -55.992  77.792  74.823  1.00 84.21           C  
ATOM   3610  C   VAL A 456     -57.420  78.060  75.283  1.00 78.82           C  
ATOM   3611  O   VAL A 456     -58.352  78.114  74.472  1.00 67.66           O  
ATOM   3612  CB  VAL A 456     -55.572  76.339  75.108  1.00 83.96           C  
ATOM   3613  CG1 VAL A 456     -56.716  75.387  74.799  1.00 81.89           C  
ATOM   3614  CG2 VAL A 456     -54.349  75.967  74.283  1.00 84.05           C  
ATOM   3615  N   LEU A 457     -57.614  78.245  76.591  1.00 62.97           N  
ATOM   3616  CA  LEU A 457     -58.949  78.566  77.083  1.00 63.01           C  
ATOM   3617  C   LEU A 457     -59.372  79.971  76.676  1.00 84.77           C  
ATOM   3618  O   LEU A 457     -60.571  80.239  76.534  1.00 83.92           O  
ATOM   3619  CB  LEU A 457     -59.008  78.408  78.602  1.00 66.26           C  
ATOM   3620  CG  LEU A 457     -58.859  76.981  79.138  1.00 76.05           C  
ATOM   3621  CD1 LEU A 457     -59.136  76.940  80.631  1.00 72.58           C  
ATOM   3622  CD2 LEU A 457     -59.777  76.024  78.393  1.00 64.42           C  
ATOM   3623  N   ASN A 458     -58.414  80.877  76.475  1.00 72.31           N  
ATOM   3624  CA  ASN A 458     -58.766  82.223  76.040  1.00 69.42           C  
ATOM   3625  C   ASN A 458     -59.146  82.245  74.565  1.00 80.21           C  
ATOM   3626  O   ASN A 458     -60.032  83.009  74.167  1.00 79.55           O  
ATOM   3627  CB  ASN A 458     -57.613  83.187  76.317  1.00 74.49           C  
ATOM   3628  CG  ASN A 458     -57.969  84.629  76.001  1.00 82.17           C  
ATOM   3629  OD1 ASN A 458     -58.656  85.295  76.775  1.00 79.50           O  
ATOM   3630  ND2 ASN A 458     -57.496  85.118  74.861  1.00 75.78           N  
ATOM   3631  N   GLN A 459     -58.486  81.423  73.742  1.00 90.02           N  
ATOM   3632  CA  GLN A 459     -58.920  81.264  72.357  1.00 96.72           C  
ATOM   3633  C   GLN A 459     -60.362  80.782  72.307  1.00 88.45           C  
ATOM   3634  O   GLN A 459     -61.176  81.293  71.530  1.00 95.60           O  
ATOM   3635  CB  GLN A 459     -58.016  80.276  71.612  1.00103.27           C  
ATOM   3636  CG  GLN A 459     -56.514  80.504  71.727  1.00114.51           C  
ATOM   3637  CD  GLN A 459     -55.981  81.533  70.751  1.00122.48           C  
ATOM   3638  OE1 GLN A 459     -56.463  82.663  70.696  1.00127.41           O  
ATOM   3639  NE2 GLN A 459     -54.974  81.145  69.974  1.00118.50           N  
ATOM   3640  N   LEU A 460     -60.693  79.788  73.135  1.00 73.00           N  
ATOM   3641  CA  LEU A 460     -62.063  79.296  73.212  1.00 70.55           C  
ATOM   3642  C   LEU A 460     -63.020  80.403  73.624  1.00 77.10           C  
ATOM   3643  O   LEU A 460     -64.115  80.527  73.067  1.00 80.74           O  
ATOM   3644  CB  LEU A 460     -62.142  78.124  74.194  1.00 65.51           C  
ATOM   3645  CG  LEU A 460     -63.525  77.712  74.712  1.00 70.47           C  
ATOM   3646  CD1 LEU A 460     -64.418  77.227  73.582  1.00 73.71           C  
ATOM   3647  CD2 LEU A 460     -63.415  76.648  75.798  1.00 67.35           C  
ATOM   3648  N   CYS A 461     -62.619  81.228  74.591  1.00 86.38           N  
ATOM   3649  CA  CYS A 461     -63.498  82.285  75.080  1.00 87.88           C  
ATOM   3650  C   CYS A 461     -63.739  83.344  74.012  1.00 98.68           C  
ATOM   3651  O   CYS A 461     -64.888  83.710  73.738  1.00104.53           O  
ATOM   3652  CB  CYS A 461     -62.909  82.913  76.344  1.00 87.77           C  
ATOM   3653  SG  CYS A 461     -63.079  81.884  77.818  1.00 82.15           S  
ATOM   3654  N   VAL A 462     -62.667  83.848  73.394  1.00105.05           N  
ATOM   3655  CA  VAL A 462     -62.828  84.900  72.395  1.00110.75           C  
ATOM   3656  C   VAL A 462     -63.511  84.358  71.144  1.00113.33           C  
ATOM   3657  O   VAL A 462     -64.226  85.093  70.452  1.00122.99           O  
ATOM   3658  CB  VAL A 462     -61.467  85.551  72.074  1.00110.86           C  
ATOM   3659  CG1 VAL A 462     -60.536  84.562  71.387  1.00118.67           C  
ATOM   3660  CG2 VAL A 462     -61.651  86.804  71.226  1.00120.05           C  
ATOM   3661  N   LEU A 463     -63.319  83.073  70.835  1.00106.91           N  
ATOM   3662  CA  LEU A 463     -64.050  82.459  69.730  1.00109.92           C  
ATOM   3663  C   LEU A 463     -65.525  82.308  70.075  1.00111.64           C  
ATOM   3664  O   LEU A 463     -66.400  82.659  69.276  1.00114.50           O  
ATOM   3665  CB  LEU A 463     -63.438  81.102  69.379  1.00108.93           C  
ATOM   3666  CG  LEU A 463     -62.502  81.040  68.171  1.00103.91           C  
ATOM   3667  CD1 LEU A 463     -61.761  79.711  68.128  1.00 88.52           C  
ATOM   3668  CD2 LEU A 463     -63.288  81.253  66.888  1.00111.31           C  
ATOM   3669  N   HIS A 464     -65.818  81.780  71.265  1.00100.57           N  
ATOM   3670  CA  HIS A 464     -67.198  81.655  71.716  1.00 96.34           C  
ATOM   3671  C   HIS A 464     -67.839  83.010  71.983  1.00102.75           C  
ATOM   3672  O   HIS A 464     -69.070  83.116  71.955  1.00105.47           O  
ATOM   3673  CB  HIS A 464     -67.258  80.782  72.973  1.00 90.64           C  
ATOM   3674  CG  HIS A 464     -68.642  80.574  73.503  1.00 92.03           C  
ATOM   3675  ND1 HIS A 464     -69.189  81.369  74.487  1.00 91.93           N  
ATOM   3676  CD2 HIS A 464     -69.588  79.657  73.191  1.00 91.95           C  
ATOM   3677  CE1 HIS A 464     -70.414  80.953  74.756  1.00 88.62           C  
ATOM   3678  NE2 HIS A 464     -70.680  79.915  73.983  1.00 94.35           N  
ATOM   3679  N   GLU A 465     -67.032  84.045  72.237  1.00103.53           N  
ATOM   3680  CA  GLU A 465     -67.574  85.386  72.424  1.00105.94           C  
ATOM   3681  C   GLU A 465     -68.289  85.880  71.172  1.00101.17           C  
ATOM   3682  O   GLU A 465     -69.290  86.598  71.274  1.00 96.52           O  
ATOM   3683  CB  GLU A 465     -66.450  86.349  72.822  1.00113.59           C  
ATOM   3684  CG  GLU A 465     -66.799  87.831  72.733  1.00128.51           C  
ATOM   3685  CD  GLU A 465     -66.431  88.439  71.390  1.00137.13           C  
ATOM   3686  OE1 GLU A 465     -65.555  87.876  70.700  1.00136.57           O  
ATOM   3687  OE2 GLU A 465     -67.024  89.475  71.023  1.00139.08           O  
ATOM   3688  N   LYS A 466     -67.793  85.507  69.990  1.00 97.51           N  
ATOM   3689  CA  LYS A 466     -68.384  85.992  68.747  1.00101.00           C  
ATOM   3690  C   LYS A 466     -69.838  85.554  68.626  1.00103.70           C  
ATOM   3691  O   LYS A 466     -70.734  86.382  68.427  1.00102.94           O  
ATOM   3692  CB  LYS A 466     -67.565  85.499  67.554  1.00101.42           C  
ATOM   3693  CG  LYS A 466     -67.465  86.504  66.417  1.00101.78           C  
ATOM   3694  CD  LYS A 466     -66.677  87.732  66.848  1.00107.08           C  
ATOM   3695  CE  LYS A 466     -66.635  88.784  65.750  1.00109.94           C  
ATOM   3696  NZ  LYS A 466     -65.993  88.270  64.510  1.00100.66           N  
ATOM   3697  N   THR A 467     -70.093  84.255  68.752  1.00105.17           N  
ATOM   3698  CA  THR A 467     -71.449  83.709  68.703  1.00109.56           C  
ATOM   3699  C   THR A 467     -71.727  82.955  69.995  1.00113.65           C  
ATOM   3700  O   THR A 467     -71.358  81.773  70.119  1.00114.72           O  
ATOM   3701  CB  THR A 467     -71.626  82.789  67.496  1.00116.55           C  
ATOM   3702  OG1 THR A 467     -71.264  83.491  66.300  1.00116.59           O  
ATOM   3703  CG2 THR A 467     -73.074  82.330  67.386  1.00118.87           C  
ATOM   3704  N   PRO A 468     -72.358  83.586  70.986  1.00123.33           N  
ATOM   3705  CA  PRO A 468     -72.647  82.889  72.250  1.00122.86           C  
ATOM   3706  C   PRO A 468     -73.747  81.856  72.057  1.00117.45           C  
ATOM   3707  O   PRO A 468     -74.871  82.189  71.675  1.00119.61           O  
ATOM   3708  CB  PRO A 468     -73.085  84.022  73.186  1.00128.58           C  
ATOM   3709  CG  PRO A 468     -73.614  85.077  72.270  1.00136.32           C  
ATOM   3710  CD  PRO A 468     -72.790  84.994  71.014  1.00135.95           C  
ATOM   3711  N   VAL A 469     -73.416  80.592  72.323  1.00111.03           N  
ATOM   3712  CA  VAL A 469     -74.363  79.497  72.145  1.00112.98           C  
ATOM   3713  C   VAL A 469     -74.549  78.764  73.468  1.00110.49           C  
ATOM   3714  O   VAL A 469     -75.629  78.232  73.750  1.00117.53           O  
ATOM   3715  CB  VAL A 469     -73.897  78.529  71.040  1.00108.03           C  
ATOM   3716  CG1 VAL A 469     -74.996  77.532  70.707  1.00112.52           C  
ATOM   3717  CG2 VAL A 469     -73.477  79.299  69.796  1.00102.31           C  
ATOM   3718  N   SER A 470     -73.504  78.736  74.290  1.00102.43           N  
ATOM   3719  CA  SER A 470     -73.519  78.030  75.566  1.00 99.47           C  
ATOM   3720  C   SER A 470     -73.454  79.041  76.703  1.00100.32           C  
ATOM   3721  O   SER A 470     -72.500  79.822  76.790  1.00103.12           O  
ATOM   3722  CB  SER A 470     -72.355  77.044  75.659  1.00 92.12           C  
ATOM   3723  OG  SER A 470     -72.301  76.439  76.940  1.00 79.45           O  
ATOM   3724  N   ASP A 471     -74.466  79.020  77.574  1.00103.56           N  
ATOM   3725  CA  ASP A 471     -74.456  79.902  78.737  1.00110.27           C  
ATOM   3726  C   ASP A 471     -73.429  79.457  79.769  1.00105.54           C  
ATOM   3727  O   ASP A 471     -72.941  80.281  80.551  1.00103.33           O  
ATOM   3728  CB  ASP A 471     -75.848  79.962  79.367  1.00121.35           C  
ATOM   3729  CG  ASP A 471     -76.867  80.634  78.468  1.00131.28           C  
ATOM   3730  OD1 ASP A 471     -77.235  80.040  77.433  1.00132.86           O  
ATOM   3731  OD2 ASP A 471     -77.302  81.758  78.799  1.00134.41           O  
ATOM   3732  N   ARG A 472     -73.090  78.166  79.789  1.00103.80           N  
ATOM   3733  CA  ARG A 472     -72.088  77.679  80.731  1.00 95.35           C  
ATOM   3734  C   ARG A 472     -70.689  78.132  80.329  1.00 91.15           C  
ATOM   3735  O   ARG A 472     -69.866  78.463  81.191  1.00 91.87           O  
ATOM   3736  CB  ARG A 472     -72.155  76.155  80.826  1.00 95.31           C  
ATOM   3737  CG  ARG A 472     -73.529  75.622  81.201  1.00105.52           C  
ATOM   3738  CD  ARG A 472     -73.624  74.120  80.982  1.00115.31           C  
ATOM   3739  NE  ARG A 472     -72.821  73.364  81.939  1.00118.92           N  
ATOM   3740  CZ  ARG A 472     -72.681  72.043  81.911  1.00118.19           C  
ATOM   3741  NH1 ARG A 472     -71.935  71.430  82.819  1.00115.80           N  
ATOM   3742  NH2 ARG A 472     -73.287  71.332  80.971  1.00122.50           N  
ATOM   3743  N   VAL A 473     -70.402  78.153  79.026  1.00 87.98           N  
ATOM   3744  CA  VAL A 473     -69.098  78.617  78.563  1.00 88.73           C  
ATOM   3745  C   VAL A 473     -68.964  80.120  78.768  1.00 90.67           C  
ATOM   3746  O   VAL A 473     -67.889  80.619  79.122  1.00107.68           O  
ATOM   3747  CB  VAL A 473     -68.881  78.219  77.092  1.00 86.70           C  
ATOM   3748  CG1 VAL A 473     -67.548  78.748  76.584  1.00 77.55           C  
ATOM   3749  CG2 VAL A 473     -68.945  76.708  76.941  1.00 93.82           C  
ATOM   3750  N   THR A 474     -70.052  80.867  78.556  1.00 74.49           N  
ATOM   3751  CA  THR A 474     -70.022  82.304  78.811  1.00 89.36           C  
ATOM   3752  C   THR A 474     -69.757  82.594  80.284  1.00 98.41           C  
ATOM   3753  O   THR A 474     -68.999  83.512  80.617  1.00 98.92           O  
ATOM   3754  CB  THR A 474     -71.337  82.947  78.366  1.00 98.84           C  
ATOM   3755  OG1 THR A 474     -71.511  82.757  76.956  1.00102.27           O  
ATOM   3756  CG2 THR A 474     -71.338  84.438  78.672  1.00 79.59           C  
ATOM   3757  N   LYS A 475     -70.363  81.811  81.180  1.00 96.52           N  
ATOM   3758  CA  LYS A 475     -70.147  82.013  82.609  1.00101.69           C  
ATOM   3759  C   LYS A 475     -68.697  81.741  82.991  1.00 99.54           C  
ATOM   3760  O   LYS A 475     -68.061  82.552  83.674  1.00 98.49           O  
ATOM   3761  CB  LYS A 475     -71.090  81.121  83.416  1.00109.25           C  
ATOM   3762  CG  LYS A 475     -70.636  80.904  84.850  1.00117.82           C  
ATOM   3763  CD  LYS A 475     -71.573  79.982  85.607  1.00130.09           C  
ATOM   3764  CE  LYS A 475     -70.898  79.428  86.852  1.00133.49           C  
ATOM   3765  NZ  LYS A 475     -70.283  80.502  87.679  1.00134.95           N  
ATOM   3766  N   CYS A 476     -68.157  80.597  82.561  1.00 94.60           N  
ATOM   3767  CA  CYS A 476     -66.773  80.270  82.887  1.00 93.66           C  
ATOM   3768  C   CYS A 476     -65.798  81.255  82.257  1.00 98.07           C  
ATOM   3769  O   CYS A 476     -64.719  81.498  82.809  1.00107.30           O  
ATOM   3770  CB  CYS A 476     -66.445  78.844  82.443  1.00 92.29           C  
ATOM   3771  SG  CYS A 476     -66.919  77.562  83.625  1.00105.19           S  
ATOM   3772  N   CYS A 477     -66.154  81.829  81.106  1.00 95.14           N  
ATOM   3773  CA  CYS A 477     -65.294  82.829  80.485  1.00 95.47           C  
ATOM   3774  C   CYS A 477     -65.392  84.178  81.185  1.00101.63           C  
ATOM   3775  O   CYS A 477     -64.401  84.914  81.239  1.00100.97           O  
ATOM   3776  CB  CYS A 477     -65.636  82.974  79.003  1.00 85.79           C  
ATOM   3777  SG  CYS A 477     -65.080  81.587  77.991  1.00 92.64           S  
ATOM   3778  N   THR A 478     -66.562  84.516  81.727  1.00104.34           N  
ATOM   3779  CA  THR A 478     -66.718  85.724  82.538  1.00101.65           C  
ATOM   3780  C   THR A 478     -66.216  85.533  83.963  1.00 96.81           C  
ATOM   3781  O   THR A 478     -66.802  86.056  84.914  1.00 89.20           O  
ATOM   3782  CB  THR A 478     -68.179  86.167  82.534  1.00107.16           C  
ATOM   3783  OG1 THR A 478     -69.018  85.071  82.920  1.00107.85           O  
ATOM   3784  CG2 THR A 478     -68.586  86.658  81.150  1.00113.17           C  
ATOM   3785  N   GLU A 479     -65.139  84.774  84.130  1.00105.02           N  
ATOM   3786  CA  GLU A 479     -64.482  84.563  85.408  1.00107.63           C  
ATOM   3787  C   GLU A 479     -63.090  85.177  85.362  1.00112.67           C  
ATOM   3788  O   GLU A 479     -62.599  85.589  84.307  1.00120.70           O  
ATOM   3789  CB  GLU A 479     -64.391  83.068  85.744  1.00109.87           C  
ATOM   3790  CG  GLU A 479     -65.714  82.425  86.122  1.00115.67           C  
ATOM   3791  CD  GLU A 479     -66.097  82.690  87.564  1.00120.87           C  
ATOM   3792  OE1 GLU A 479     -65.249  83.211  88.320  1.00121.33           O  
ATOM   3793  OE2 GLU A 479     -67.245  82.377  87.943  1.00122.72           O  
ATOM   3794  N   SER A 480     -62.454  85.241  86.527  1.00110.15           N  
ATOM   3795  CA  SER A 480     -61.071  85.686  86.587  1.00113.13           C  
ATOM   3796  C   SER A 480     -60.173  84.700  85.850  1.00101.82           C  
ATOM   3797  O   SER A 480     -60.475  83.508  85.748  1.00113.42           O  
ATOM   3798  CB  SER A 480     -60.619  85.825  88.041  1.00127.51           C  
ATOM   3799  OG  SER A 480     -59.233  86.106  88.122  1.00135.77           O  
ATOM   3800  N   LEU A 481     -59.057  85.212  85.321  1.00 91.89           N  
ATOM   3801  CA  LEU A 481     -58.064  84.334  84.710  1.00 96.79           C  
ATOM   3802  C   LEU A 481     -57.571  83.286  85.696  1.00102.26           C  
ATOM   3803  O   LEU A 481     -57.143  82.200  85.290  1.00113.41           O  
ATOM   3804  CB  LEU A 481     -56.883  85.149  84.184  1.00 99.75           C  
ATOM   3805  CG  LEU A 481     -57.069  85.926  82.882  1.00102.84           C  
ATOM   3806  CD1 LEU A 481     -55.782  86.647  82.524  1.00100.36           C  
ATOM   3807  CD2 LEU A 481     -57.495  84.996  81.758  1.00102.56           C  
ATOM   3808  N   VAL A 482     -57.626  83.594  86.991  1.00 93.80           N  
ATOM   3809  CA  VAL A 482     -57.203  82.644  88.009  1.00102.73           C  
ATOM   3810  C   VAL A 482     -58.269  81.579  88.245  1.00103.82           C  
ATOM   3811  O   VAL A 482     -57.944  80.429  88.562  1.00105.79           O  
ATOM   3812  CB  VAL A 482     -56.861  83.400  89.304  1.00115.81           C  
ATOM   3813  CG1 VAL A 482     -56.123  82.501  90.265  1.00122.18           C  
ATOM   3814  CG2 VAL A 482     -56.038  84.641  88.988  1.00116.30           C  
ATOM   3815  N   ASN A 483     -59.545  81.931  88.090  1.00102.03           N  
ATOM   3816  CA  ASN A 483     -60.650  81.009  88.313  1.00113.09           C  
ATOM   3817  C   ASN A 483     -61.222  80.439  87.021  1.00109.55           C  
ATOM   3818  O   ASN A 483     -62.168  79.647  87.077  1.00102.11           O  
ATOM   3819  CB  ASN A 483     -61.768  81.706  89.097  1.00134.26           C  
ATOM   3820  CG  ASN A 483     -61.276  82.330  90.388  1.00143.72           C  
ATOM   3821  OD1 ASN A 483     -60.073  82.480  90.601  1.00147.41           O  
ATOM   3822  ND2 ASN A 483     -62.208  82.703  91.258  1.00147.91           N  
ATOM   3823  N   ARG A 484     -60.674  80.819  85.865  1.00111.48           N  
ATOM   3824  CA  ARG A 484     -61.255  80.392  84.595  1.00 90.85           C  
ATOM   3825  C   ARG A 484     -61.028  78.905  84.346  1.00 88.90           C  
ATOM   3826  O   ARG A 484     -61.942  78.199  83.904  1.00 87.71           O  
ATOM   3827  CB  ARG A 484     -60.679  81.224  83.449  1.00 78.73           C  
ATOM   3828  CG  ARG A 484     -61.105  80.755  82.067  1.00 87.13           C  
ATOM   3829  CD  ARG A 484     -60.511  81.626  80.970  1.00 87.73           C  
ATOM   3830  NE  ARG A 484     -61.220  82.893  80.819  1.00 89.35           N  
ATOM   3831  CZ  ARG A 484     -60.922  83.810  79.904  1.00 94.19           C  
ATOM   3832  NH1 ARG A 484     -59.923  83.603  79.057  1.00 88.05           N  
ATOM   3833  NH2 ARG A 484     -61.621  84.935  79.835  1.00 99.98           N  
ATOM   3834  N   ARG A 485     -59.817  78.410  84.623  1.00 91.68           N  
ATOM   3835  CA  ARG A 485     -59.527  77.002  84.350  1.00 92.86           C  
ATOM   3836  C   ARG A 485     -60.317  76.063  85.255  1.00 94.02           C  
ATOM   3837  O   ARG A 485     -60.928  75.112  84.734  1.00 88.81           O  
ATOM   3838  CB  ARG A 485     -58.016  76.756  84.437  1.00 93.81           C  
ATOM   3839  CG  ARG A 485     -57.509  75.537  83.667  1.00 80.92           C  
ATOM   3840  CD  ARG A 485     -57.801  74.232  84.394  1.00 80.99           C  
ATOM   3841  NE  ARG A 485     -57.368  74.281  85.787  1.00 92.57           N  
ATOM   3842  CZ  ARG A 485     -57.800  73.454  86.733  1.00 94.95           C  
ATOM   3843  NH1 ARG A 485     -58.686  72.513  86.439  1.00 92.06           N  
ATOM   3844  NH2 ARG A 485     -57.353  73.573  87.975  1.00 86.98           N  
ATOM   3845  N   PRO A 486     -60.348  76.237  86.584  1.00 94.91           N  
ATOM   3846  CA  PRO A 486     -61.149  75.313  87.405  1.00 89.62           C  
ATOM   3847  C   PRO A 486     -62.634  75.368  87.097  1.00 89.62           C  
ATOM   3848  O   PRO A 486     -63.341  74.378  87.322  1.00 83.70           O  
ATOM   3849  CB  PRO A 486     -60.854  75.769  88.841  1.00 81.59           C  
ATOM   3850  CG  PRO A 486     -59.566  76.499  88.753  1.00 85.00           C  
ATOM   3851  CD  PRO A 486     -59.599  77.187  87.428  1.00 90.10           C  
ATOM   3852  N   CYS A 487     -63.127  76.500  86.590  1.00 96.45           N  
ATOM   3853  CA  CYS A 487     -64.539  76.605  86.238  1.00100.52           C  
ATOM   3854  C   CYS A 487     -64.904  75.610  85.144  1.00 99.64           C  
ATOM   3855  O   CYS A 487     -65.929  74.924  85.228  1.00101.40           O  
ATOM   3856  CB  CYS A 487     -64.858  78.036  85.803  1.00107.00           C  
ATOM   3857  SG  CYS A 487     -66.597  78.376  85.459  1.00118.72           S  
ATOM   3858  N   PHE A 488     -64.067  75.512  84.108  1.00 83.64           N  
ATOM   3859  CA  PHE A 488     -64.326  74.562  83.031  1.00 84.82           C  
ATOM   3860  C   PHE A 488     -64.231  73.125  83.529  1.00 86.86           C  
ATOM   3861  O   PHE A 488     -65.086  72.290  83.212  1.00 96.04           O  
ATOM   3862  CB  PHE A 488     -63.349  74.794  81.877  1.00 82.11           C  
ATOM   3863  CG  PHE A 488     -63.735  75.928  80.972  1.00 85.20           C  
ATOM   3864  CD1 PHE A 488     -64.613  75.722  79.921  1.00 71.30           C  
ATOM   3865  CD2 PHE A 488     -63.216  77.197  81.166  1.00 80.77           C  
ATOM   3866  CE1 PHE A 488     -64.972  76.761  79.084  1.00 74.63           C  
ATOM   3867  CE2 PHE A 488     -63.571  78.241  80.331  1.00 73.04           C  
ATOM   3868  CZ  PHE A 488     -64.449  78.022  79.289  1.00 72.42           C  
ATOM   3869  N   SER A 489     -63.194  72.818  84.313  1.00 78.33           N  
ATOM   3870  CA  SER A 489     -63.002  71.457  84.797  1.00 80.33           C  
ATOM   3871  C   SER A 489     -64.075  71.033  85.792  1.00 88.90           C  
ATOM   3872  O   SER A 489     -64.274  69.831  85.992  1.00 98.39           O  
ATOM   3873  CB  SER A 489     -61.620  71.315  85.436  1.00 86.16           C  
ATOM   3874  OG  SER A 489     -60.593  71.614  84.507  1.00 89.19           O  
ATOM   3875  N   ALA A 490     -64.767  71.986  86.418  1.00 99.39           N  
ATOM   3876  CA  ALA A 490     -65.819  71.654  87.369  1.00104.23           C  
ATOM   3877  C   ALA A 490     -67.132  71.284  86.695  1.00 98.41           C  
ATOM   3878  O   ALA A 490     -68.016  70.731  87.359  1.00101.14           O  
ATOM   3879  CB  ALA A 490     -66.049  72.822  88.331  1.00104.81           C  
ATOM   3880  N   LEU A 491     -67.281  71.572  85.405  1.00 99.08           N  
ATOM   3881  CA  LEU A 491     -68.525  71.280  84.709  1.00 95.81           C  
ATOM   3882  C   LEU A 491     -68.705  69.778  84.528  1.00103.24           C  
ATOM   3883  O   LEU A 491     -67.745  69.044  84.275  1.00100.97           O  
ATOM   3884  CB  LEU A 491     -68.545  71.978  83.349  1.00 88.29           C  
ATOM   3885  CG  LEU A 491     -69.263  73.325  83.225  1.00 96.58           C  
ATOM   3886  CD1 LEU A 491     -68.914  74.252  84.375  1.00107.69           C  
ATOM   3887  CD2 LEU A 491     -68.927  73.976  81.891  1.00 88.40           C  
ATOM   3888  N   GLU A 492     -69.945  69.322  84.667  1.00107.47           N  
ATOM   3889  CA  GLU A 492     -70.305  67.938  84.418  1.00112.30           C  
ATOM   3890  C   GLU A 492     -70.963  67.824  83.045  1.00113.04           C  
ATOM   3891  O   GLU A 492     -71.071  68.797  82.295  1.00112.75           O  
ATOM   3892  CB  GLU A 492     -71.226  67.414  85.522  1.00113.79           C  
ATOM   3893  N   VAL A 493     -71.407  66.612  82.710  1.00108.45           N  
ATOM   3894  CA  VAL A 493     -72.068  66.393  81.431  1.00102.33           C  
ATOM   3895  C   VAL A 493     -73.414  67.106  81.422  1.00 99.60           C  
ATOM   3896  O   VAL A 493     -74.143  67.117  82.424  1.00106.41           O  
ATOM   3897  CB  VAL A 493     -72.226  64.888  81.152  1.00 93.55           C  
ATOM   3898  CG1 VAL A 493     -70.869  64.258  80.881  1.00 86.04           C  
ATOM   3899  CG2 VAL A 493     -72.908  64.196  82.319  1.00 97.94           C  
ATOM   3900  N   ASP A 494     -73.744  67.720  80.289  1.00 95.29           N  
ATOM   3901  CA  ASP A 494     -74.989  68.472  80.161  1.00102.37           C  
ATOM   3902  C   ASP A 494     -76.161  67.500  80.114  1.00116.21           C  
ATOM   3903  O   ASP A 494     -76.310  66.738  79.154  1.00114.72           O  
ATOM   3904  CB  ASP A 494     -74.948  69.350  78.914  1.00 99.18           C  
ATOM   3905  CG  ASP A 494     -75.951  70.488  78.968  1.00 96.28           C  
ATOM   3906  OD1 ASP A 494     -77.094  70.259  79.415  1.00 92.65           O  
ATOM   3907  OD2 ASP A 494     -75.593  71.616  78.567  1.00 86.29           O  
ATOM   3908  N   GLU A 495     -76.998  67.527  81.154  1.00129.43           N  
ATOM   3909  CA  GLU A 495     -78.126  66.606  81.226  1.00140.71           C  
ATOM   3910  C   GLU A 495     -79.283  67.057  80.342  1.00139.32           C  
ATOM   3911  O   GLU A 495     -79.979  66.221  79.755  1.00144.31           O  
ATOM   3912  CB  GLU A 495     -78.596  66.465  82.675  1.00154.81           C  
ATOM   3913  CG  GLU A 495     -77.552  65.903  83.628  1.00157.08           C  
ATOM   3914  CD  GLU A 495     -77.155  64.480  83.287  1.00160.93           C  
ATOM   3915  OE1 GLU A 495     -75.965  64.139  83.449  1.00159.11           O  
ATOM   3916  OE2 GLU A 495     -78.033  63.703  82.856  1.00164.34           O  
ATOM   3917  N   THR A 496     -79.503  68.365  80.234  1.00134.52           N  
ATOM   3918  CA  THR A 496     -80.646  68.906  79.512  1.00138.66           C  
ATOM   3919  C   THR A 496     -80.350  69.185  78.043  1.00140.42           C  
ATOM   3920  O   THR A 496     -81.154  69.849  77.380  1.00142.29           O  
ATOM   3921  CB  THR A 496     -81.141  70.188  80.188  1.00136.60           C  
ATOM   3922  OG1 THR A 496     -82.294  70.681  79.494  1.00141.50           O  
ATOM   3923  CG2 THR A 496     -80.056  71.253  80.173  1.00126.33           C  
ATOM   3924  N   TYR A 497     -79.228  68.699  77.518  1.00135.37           N  
ATOM   3925  CA  TYR A 497     -78.911  68.917  76.112  1.00130.90           C  
ATOM   3926  C   TYR A 497     -79.784  68.027  75.238  1.00132.96           C  
ATOM   3927  O   TYR A 497     -79.791  66.801  75.396  1.00129.56           O  
ATOM   3928  CB  TYR A 497     -77.434  68.643  75.841  1.00123.63           C  
ATOM   3929  CG  TYR A 497     -77.095  68.639  74.366  1.00119.83           C  
ATOM   3930  CD1 TYR A 497     -77.084  69.819  73.634  1.00123.22           C  
ATOM   3931  CD2 TYR A 497     -76.790  67.455  73.704  1.00112.18           C  
ATOM   3932  CE1 TYR A 497     -76.780  69.822  72.285  1.00126.66           C  
ATOM   3933  CE2 TYR A 497     -76.483  67.448  72.355  1.00113.99           C  
ATOM   3934  CZ  TYR A 497     -76.479  68.635  71.651  1.00120.71           C  
ATOM   3935  OH  TYR A 497     -76.173  68.635  70.309  1.00113.85           O  
ATOM   3936  N   VAL A 498     -80.518  68.643  74.317  1.00132.97           N  
ATOM   3937  CA  VAL A 498     -81.327  67.905  73.351  1.00129.18           C  
ATOM   3938  C   VAL A 498     -80.410  67.434  72.229  1.00128.50           C  
ATOM   3939  O   VAL A 498     -79.705  68.254  71.623  1.00124.45           O  
ATOM   3940  CB  VAL A 498     -82.479  68.765  72.809  1.00128.19           C  
ATOM   3941  CG1 VAL A 498     -83.334  67.958  71.843  1.00131.41           C  
ATOM   3942  CG2 VAL A 498     -83.321  69.306  73.955  1.00128.10           C  
ATOM   3943  N   PRO A 499     -80.373  66.136  71.929  1.00131.28           N  
ATOM   3944  CA  PRO A 499     -79.505  65.658  70.847  1.00126.35           C  
ATOM   3945  C   PRO A 499     -79.930  66.235  69.505  1.00121.73           C  
ATOM   3946  O   PRO A 499     -81.120  66.367  69.212  1.00125.88           O  
ATOM   3947  CB  PRO A 499     -79.689  64.136  70.889  1.00128.61           C  
ATOM   3948  CG  PRO A 499     -80.214  63.846  72.260  1.00134.51           C  
ATOM   3949  CD  PRO A 499     -81.053  65.032  72.624  1.00137.48           C  
ATOM   3950  N   LYS A 500     -78.940  66.585  68.689  1.00115.16           N  
ATOM   3951  CA  LYS A 500     -79.219  67.123  67.368  1.00123.93           C  
ATOM   3952  C   LYS A 500     -79.654  66.009  66.424  1.00133.51           C  
ATOM   3953  O   LYS A 500     -79.242  64.853  66.558  1.00130.84           O  
ATOM   3954  CB  LYS A 500     -77.993  67.847  66.808  1.00123.66           C  
ATOM   3955  CG  LYS A 500     -76.799  66.951  66.524  1.00125.26           C  
ATOM   3956  CD  LYS A 500     -75.602  67.768  66.063  1.00116.89           C  
ATOM   3957  CE  LYS A 500     -75.949  68.637  64.865  1.00105.96           C  
ATOM   3958  NZ  LYS A 500     -74.818  69.525  64.477  1.00 97.58           N  
ATOM   3959  N   GLU A 501     -80.504  66.369  65.467  1.00136.35           N  
ATOM   3960  CA  GLU A 501     -81.039  65.392  64.532  1.00140.06           C  
ATOM   3961  C   GLU A 501     -79.933  64.825  63.646  1.00142.04           C  
ATOM   3962  O   GLU A 501     -78.867  65.423  63.468  1.00142.92           O  
ATOM   3963  CB  GLU A 501     -82.135  66.018  63.669  1.00149.25           C  
ATOM   3964  CG  GLU A 501     -83.425  66.303  64.419  1.00157.10           C  
ATOM   3965  CD  GLU A 501     -84.500  66.891  63.526  1.00166.29           C  
ATOM   3966  OE1 GLU A 501     -84.148  67.550  62.525  1.00166.77           O  
ATOM   3967  OE2 GLU A 501     -85.696  66.688  63.822  1.00171.13           O  
ATOM   3968  N   PHE A 502     -80.203  63.649  63.088  1.00139.16           N  
ATOM   3969  CA  PHE A 502     -79.227  62.977  62.243  1.00131.29           C  
ATOM   3970  C   PHE A 502     -79.111  63.672  60.893  1.00130.42           C  
ATOM   3971  O   PHE A 502     -80.103  64.136  60.324  1.00132.00           O  
ATOM   3972  CB  PHE A 502     -79.617  61.511  62.049  1.00127.71           C  
ATOM   3973  CG  PHE A 502     -78.778  60.789  61.033  1.00125.24           C  
ATOM   3974  CD1 PHE A 502     -77.506  60.346  61.354  1.00121.94           C  
ATOM   3975  CD2 PHE A 502     -79.265  60.547  59.758  1.00128.91           C  
ATOM   3976  CE1 PHE A 502     -76.733  59.681  60.421  1.00124.58           C  
ATOM   3977  CE2 PHE A 502     -78.497  59.882  58.821  1.00127.75           C  
ATOM   3978  CZ  PHE A 502     -77.229  59.448  59.154  1.00126.56           C  
ATOM   3979  N   ASN A 503     -77.883  63.742  60.382  1.00128.37           N  
ATOM   3980  CA  ASN A 503     -77.603  64.302  59.065  1.00131.68           C  
ATOM   3981  C   ASN A 503     -76.676  63.347  58.332  1.00131.85           C  
ATOM   3982  O   ASN A 503     -75.559  63.088  58.792  1.00128.23           O  
ATOM   3983  CB  ASN A 503     -76.975  65.694  59.176  1.00132.40           C  
ATOM   3984  CG  ASN A 503     -76.758  66.344  57.823  1.00140.46           C  
ATOM   3985  OD1 ASN A 503     -77.394  65.977  56.835  1.00144.91           O  
ATOM   3986  ND2 ASN A 503     -75.856  67.318  57.773  1.00142.12           N  
ATOM   3987  N   ALA A 504     -77.141  62.821  57.196  1.00129.05           N  
ATOM   3988  CA  ALA A 504     -76.363  61.825  56.466  1.00115.61           C  
ATOM   3989  C   ALA A 504     -75.070  62.417  55.920  1.00108.33           C  
ATOM   3990  O   ALA A 504     -74.018  61.769  55.963  1.00103.56           O  
ATOM   3991  CB  ALA A 504     -77.202  61.230  55.336  1.00118.06           C  
ATOM   3992  N   GLU A 505     -75.126  63.649  55.405  1.00104.45           N  
ATOM   3993  CA  GLU A 505     -73.936  64.282  54.847  1.00106.57           C  
ATOM   3994  C   GLU A 505     -72.869  64.544  55.902  1.00118.25           C  
ATOM   3995  O   GLU A 505     -71.700  64.730  55.548  1.00126.97           O  
ATOM   3996  CB  GLU A 505     -74.313  65.591  54.153  1.00 91.92           C  
ATOM   3997  N   THR A 506     -73.243  64.567  57.182  1.00116.20           N  
ATOM   3998  CA  THR A 506     -72.257  64.777  58.236  1.00111.86           C  
ATOM   3999  C   THR A 506     -71.353  63.560  58.394  1.00111.50           C  
ATOM   4000  O   THR A 506     -70.146  63.701  58.625  1.00112.86           O  
ATOM   4001  CB  THR A 506     -72.961  65.097  59.555  1.00107.10           C  
ATOM   4002  OG1 THR A 506     -73.799  66.246  59.383  1.00111.05           O  
ATOM   4003  CG2 THR A 506     -71.944  65.381  60.646  1.00 93.88           C  
ATOM   4004  N   PHE A 507     -71.915  62.359  58.260  1.00109.22           N  
ATOM   4005  CA  PHE A 507     -71.169  61.118  58.422  1.00114.74           C  
ATOM   4006  C   PHE A 507     -70.895  60.430  57.089  1.00126.27           C  
ATOM   4007  O   PHE A 507     -70.586  59.234  57.063  1.00134.07           O  
ATOM   4008  CB  PHE A 507     -71.915  60.177  59.368  1.00113.96           C  
ATOM   4009  CG  PHE A 507     -72.404  60.845  60.622  1.00116.45           C  
ATOM   4010  CD1 PHE A 507     -71.566  60.999  61.715  1.00113.93           C  
ATOM   4011  CD2 PHE A 507     -73.701  61.325  60.706  1.00118.62           C  
ATOM   4012  CE1 PHE A 507     -72.014  61.617  62.868  1.00109.17           C  
ATOM   4013  CE2 PHE A 507     -74.155  61.943  61.856  1.00117.87           C  
ATOM   4014  CZ  PHE A 507     -73.311  62.089  62.939  1.00111.71           C  
ATOM   4015  N   THR A 508     -71.007  61.160  55.983  1.00116.88           N  
ATOM   4016  CA  THR A 508     -70.689  60.644  54.660  1.00120.79           C  
ATOM   4017  C   THR A 508     -69.272  61.055  54.284  1.00111.54           C  
ATOM   4018  O   THR A 508     -68.863  62.197  54.515  1.00115.20           O  
ATOM   4019  CB  THR A 508     -71.683  61.160  53.615  1.00131.02           C  
ATOM   4020  OG1 THR A 508     -73.010  60.753  53.972  1.00135.29           O  
ATOM   4021  CG2 THR A 508     -71.348  60.613  52.234  1.00130.98           C  
ATOM   4022  N   PHE A 509     -68.522  60.117  53.710  1.00 98.48           N  
ATOM   4023  CA  PHE A 509     -67.128  60.341  53.360  1.00104.04           C  
ATOM   4024  C   PHE A 509     -66.877  59.875  51.935  1.00105.02           C  
ATOM   4025  O   PHE A 509     -67.559  58.980  51.427  1.00116.48           O  
ATOM   4026  CB  PHE A 509     -66.193  59.620  54.337  1.00109.59           C  
ATOM   4027  CG  PHE A 509     -66.404  60.018  55.769  1.00113.51           C  
ATOM   4028  CD1 PHE A 509     -67.362  59.384  56.542  1.00114.93           C  
ATOM   4029  CD2 PHE A 509     -65.658  61.036  56.336  1.00118.18           C  
ATOM   4030  CE1 PHE A 509     -67.568  59.755  57.854  1.00114.07           C  
ATOM   4031  CE2 PHE A 509     -65.857  61.409  57.652  1.00116.17           C  
ATOM   4032  CZ  PHE A 509     -66.813  60.767  58.412  1.00114.67           C  
ATOM   4033  N   HIS A 510     -65.891  60.494  51.292  1.00 95.28           N  
ATOM   4034  CA  HIS A 510     -65.620  60.279  49.879  1.00107.90           C  
ATOM   4035  C   HIS A 510     -64.142  59.963  49.685  1.00109.88           C  
ATOM   4036  O   HIS A 510     -63.349  59.976  50.631  1.00108.19           O  
ATOM   4037  CB  HIS A 510     -66.043  61.500  49.055  1.00117.86           C  
ATOM   4038  CG  HIS A 510     -67.405  62.014  49.403  1.00129.94           C  
ATOM   4039  ND1 HIS A 510     -68.559  61.499  48.853  1.00134.58           N  
ATOM   4040  CD2 HIS A 510     -67.799  62.986  50.259  1.00132.24           C  
ATOM   4041  CE1 HIS A 510     -69.604  62.136  49.348  1.00135.89           C  
ATOM   4042  NE2 HIS A 510     -69.171  63.044  50.204  1.00133.92           N  
ATOM   4043  N   ALA A 511     -63.774  59.682  48.433  1.00114.39           N  
ATOM   4044  CA  ALA A 511     -62.417  59.245  48.124  1.00121.79           C  
ATOM   4045  C   ALA A 511     -61.381  60.342  48.329  1.00115.82           C  
ATOM   4046  O   ALA A 511     -60.185  60.039  48.396  1.00118.85           O  
ATOM   4047  CB  ALA A 511     -62.348  58.728  46.686  1.00123.62           C  
ATOM   4048  N   ASP A 512     -61.806  61.604  48.434  1.00117.68           N  
ATOM   4049  CA  ASP A 512     -60.856  62.697  48.609  1.00128.55           C  
ATOM   4050  C   ASP A 512     -60.129  62.631  49.946  1.00121.38           C  
ATOM   4051  O   ASP A 512     -59.078  63.262  50.096  1.00124.57           O  
ATOM   4052  CB  ASP A 512     -61.569  64.044  48.472  1.00141.79           C  
ATOM   4053  CG  ASP A 512     -62.722  64.196  49.446  1.00157.86           C  
ATOM   4054  OD1 ASP A 512     -63.125  63.184  50.057  1.00165.53           O  
ATOM   4055  OD2 ASP A 512     -63.224  65.329  49.603  1.00162.89           O  
ATOM   4056  N   ILE A 513     -60.658  61.882  50.918  1.00108.98           N  
ATOM   4057  CA  ILE A 513     -60.019  61.788  52.225  1.00106.69           C  
ATOM   4058  C   ILE A 513     -58.734  60.975  52.184  1.00121.09           C  
ATOM   4059  O   ILE A 513     -57.941  61.034  53.130  1.00125.38           O  
ATOM   4060  CB  ILE A 513     -61.001  61.193  53.256  1.00 99.95           C  
ATOM   4061  CG1 ILE A 513     -60.594  61.586  54.680  1.00108.20           C  
ATOM   4062  CG2 ILE A 513     -61.072  59.684  53.121  1.00 86.88           C  
ATOM   4063  CD1 ILE A 513     -61.511  61.038  55.753  1.00109.82           C  
ATOM   4064  N   CYS A 514     -58.497  60.230  51.107  1.00131.70           N  
ATOM   4065  CA  CYS A 514     -57.292  59.425  50.964  1.00136.51           C  
ATOM   4066  C   CYS A 514     -56.111  60.212  50.412  1.00129.02           C  
ATOM   4067  O   CYS A 514     -55.041  59.629  50.207  1.00129.32           O  
ATOM   4068  CB  CYS A 514     -57.564  58.221  50.057  1.00139.56           C  
ATOM   4069  SG  CYS A 514     -58.901  57.141  50.606  1.00142.79           S  
ATOM   4070  N   THR A 515     -56.273  61.513  50.165  1.00116.99           N  
ATOM   4071  CA  THR A 515     -55.216  62.326  49.581  1.00121.16           C  
ATOM   4072  C   THR A 515     -54.625  63.352  50.536  1.00125.27           C  
ATOM   4073  O   THR A 515     -53.513  63.827  50.289  1.00122.84           O  
ATOM   4074  CB  THR A 515     -55.732  63.059  48.333  1.00118.17           C  
ATOM   4075  OG1 THR A 515     -56.858  63.872  48.686  1.00118.98           O  
ATOM   4076  CG2 THR A 515     -56.150  62.060  47.265  1.00114.21           C  
ATOM   4077  N   LEU A 516     -55.330  63.704  51.609  1.00126.99           N  
ATOM   4078  CA  LEU A 516     -54.809  64.674  52.558  1.00127.41           C  
ATOM   4079  C   LEU A 516     -53.651  64.074  53.354  1.00133.38           C  
ATOM   4080  O   LEU A 516     -53.382  62.870  53.310  1.00127.13           O  
ATOM   4081  CB  LEU A 516     -55.913  65.144  53.505  1.00120.66           C  
ATOM   4082  CG  LEU A 516     -57.204  65.663  52.870  1.00116.58           C  
ATOM   4083  CD1 LEU A 516     -58.381  64.812  53.308  1.00106.09           C  
ATOM   4084  CD2 LEU A 516     -57.435  67.122  53.230  1.00124.05           C  
ATOM   4085  N   SER A 517     -52.961  64.938  54.094  1.00136.24           N  
ATOM   4086  CA  SER A 517     -51.863  64.496  54.939  1.00142.65           C  
ATOM   4087  C   SER A 517     -52.408  63.770  56.168  1.00139.98           C  
ATOM   4088  O   SER A 517     -53.618  63.630  56.361  1.00140.60           O  
ATOM   4089  CB  SER A 517     -50.996  65.684  55.346  1.00152.52           C  
ATOM   4090  OG  SER A 517     -51.740  66.614  56.115  1.00153.78           O  
ATOM   4091  N   GLU A 518     -51.489  63.299  57.014  1.00137.76           N  
ATOM   4092  CA  GLU A 518     -51.893  62.612  58.235  1.00128.98           C  
ATOM   4093  C   GLU A 518     -52.640  63.544  59.181  1.00113.46           C  
ATOM   4094  O   GLU A 518     -53.569  63.109  59.871  1.00101.15           O  
ATOM   4095  CB  GLU A 518     -50.666  62.012  58.928  1.00134.70           C  
ATOM   4096  CG  GLU A 518     -50.945  61.335  60.269  1.00133.63           C  
ATOM   4097  CD  GLU A 518     -51.444  59.907  60.129  1.00138.00           C  
ATOM   4098  OE1 GLU A 518     -52.144  59.602  59.141  1.00141.41           O  
ATOM   4099  OE2 GLU A 518     -51.130  59.084  61.014  1.00139.13           O  
ATOM   4100  N   LYS A 519     -52.263  64.823  59.220  1.00111.20           N  
ATOM   4101  CA  LYS A 519     -52.896  65.758  60.144  1.00103.99           C  
ATOM   4102  C   LYS A 519     -54.335  66.048  59.733  1.00109.75           C  
ATOM   4103  O   LYS A 519     -55.269  65.844  60.516  1.00109.71           O  
ATOM   4104  CB  LYS A 519     -52.078  67.049  60.219  1.00 90.72           C  
ATOM   4105  N   GLU A 520     -54.531  66.527  58.501  1.00116.14           N  
ATOM   4106  CA  GLU A 520     -55.874  66.875  58.046  1.00123.19           C  
ATOM   4107  C   GLU A 520     -56.792  65.661  58.008  1.00117.37           C  
ATOM   4108  O   GLU A 520     -58.009  65.800  58.180  1.00114.48           O  
ATOM   4109  CB  GLU A 520     -55.811  67.536  56.668  1.00132.52           C  
ATOM   4110  CG  GLU A 520     -55.495  69.028  56.693  1.00143.52           C  
ATOM   4111  CD  GLU A 520     -54.048  69.324  57.038  1.00152.67           C  
ATOM   4112  OE1 GLU A 520     -53.224  68.385  57.026  1.00157.19           O  
ATOM   4113  OE2 GLU A 520     -53.733  70.500  57.320  1.00153.20           O  
ATOM   4114  N   ARG A 521     -56.236  64.469  57.785  1.00116.50           N  
ATOM   4115  CA  ARG A 521     -57.057  63.263  57.793  1.00115.74           C  
ATOM   4116  C   ARG A 521     -57.566  62.957  59.197  1.00114.45           C  
ATOM   4117  O   ARG A 521     -58.729  62.573  59.372  1.00108.59           O  
ATOM   4118  CB  ARG A 521     -56.261  62.085  57.235  1.00118.47           C  
ATOM   4119  CG  ARG A 521     -57.093  60.858  56.911  1.00122.47           C  
ATOM   4120  CD  ARG A 521     -56.217  59.749  56.356  1.00134.46           C  
ATOM   4121  NE  ARG A 521     -55.293  60.257  55.347  1.00147.58           N  
ATOM   4122  CZ  ARG A 521     -54.392  59.514  54.715  1.00160.25           C  
ATOM   4123  NH1 ARG A 521     -54.290  58.220  54.984  1.00163.85           N  
ATOM   4124  NH2 ARG A 521     -53.592  60.065  53.812  1.00164.51           N  
ATOM   4125  N   GLN A 522     -56.707  63.120  60.208  1.00114.86           N  
ATOM   4126  CA  GLN A 522     -57.150  62.971  61.590  1.00102.04           C  
ATOM   4127  C   GLN A 522     -58.215  64.002  61.937  1.00 89.73           C  
ATOM   4128  O   GLN A 522     -59.194  63.687  62.622  1.00 89.82           O  
ATOM   4129  CB  GLN A 522     -55.963  63.103  62.547  1.00112.48           C  
ATOM   4130  CG  GLN A 522     -54.947  61.971  62.486  1.00114.39           C  
ATOM   4131  CD  GLN A 522     -53.687  62.286  63.276  1.00103.27           C  
ATOM   4132  OE1 GLN A 522     -53.412  63.445  63.585  1.00 94.88           O  
ATOM   4133  NE2 GLN A 522     -52.918  61.253  63.607  1.00 91.65           N  
ATOM   4134  N   ILE A 523     -58.039  65.239  61.469  1.00 77.26           N  
ATOM   4135  CA  ILE A 523     -58.983  66.309  61.781  1.00 86.08           C  
ATOM   4136  C   ILE A 523     -60.375  65.964  61.265  1.00 95.87           C  
ATOM   4137  O   ILE A 523     -61.383  66.277  61.908  1.00 95.97           O  
ATOM   4138  CB  ILE A 523     -58.471  67.646  61.210  1.00 97.64           C  
ATOM   4139  CG1 ILE A 523     -57.163  68.049  61.900  1.00 87.37           C  
ATOM   4140  CG2 ILE A 523     -59.517  68.741  61.362  1.00 74.33           C  
ATOM   4141  CD1 ILE A 523     -56.511  69.287  61.324  1.00 75.61           C  
ATOM   4142  N   LYS A 524     -60.454  65.287  60.118  1.00 94.91           N  
ATOM   4143  CA  LYS A 524     -61.755  64.926  59.565  1.00 86.58           C  
ATOM   4144  C   LYS A 524     -62.435  63.849  60.401  1.00 83.11           C  
ATOM   4145  O   LYS A 524     -63.654  63.897  60.602  1.00 76.13           O  
ATOM   4146  CB  LYS A 524     -61.600  64.478  58.112  1.00 96.62           C  
ATOM   4147  CG  LYS A 524     -62.527  65.207  57.152  1.00104.23           C  
ATOM   4148  CD  LYS A 524     -61.844  65.487  55.823  1.00109.51           C  
ATOM   4149  CE  LYS A 524     -62.729  66.332  54.921  1.00122.81           C  
ATOM   4150  NZ  LYS A 524     -62.063  66.655  53.628  1.00131.94           N  
ATOM   4151  N   LYS A 525     -61.673  62.867  60.893  1.00 80.36           N  
ATOM   4152  CA  LYS A 525     -62.250  61.868  61.788  1.00 88.77           C  
ATOM   4153  C   LYS A 525     -62.705  62.510  63.091  1.00 98.12           C  
ATOM   4154  O   LYS A 525     -63.803  62.232  63.585  1.00 99.40           O  
ATOM   4155  CB  LYS A 525     -61.238  60.760  62.076  1.00 89.36           C  
ATOM   4156  CG  LYS A 525     -60.695  60.043  60.857  1.00 99.74           C  
ATOM   4157  CD  LYS A 525     -59.664  59.009  61.279  1.00110.91           C  
ATOM   4158  CE  LYS A 525     -58.647  58.746  60.183  1.00116.30           C  
ATOM   4159  NZ  LYS A 525     -57.463  58.012  60.712  1.00126.74           N  
ATOM   4160  N   GLN A 526     -61.862  63.372  63.666  1.00 94.52           N  
ATOM   4161  CA  GLN A 526     -62.197  64.009  64.934  1.00 89.40           C  
ATOM   4162  C   GLN A 526     -63.405  64.927  64.795  1.00 81.68           C  
ATOM   4163  O   GLN A 526     -64.185  65.075  65.744  1.00 73.40           O  
ATOM   4164  CB  GLN A 526     -60.986  64.783  65.457  1.00 91.63           C  
ATOM   4165  CG  GLN A 526     -59.785  63.903  65.799  1.00 86.64           C  
ATOM   4166  CD  GLN A 526     -58.549  64.708  66.156  1.00 83.96           C  
ATOM   4167  OE1 GLN A 526     -58.396  65.852  65.729  1.00 81.56           O  
ATOM   4168  NE2 GLN A 526     -57.660  64.113  66.944  1.00 87.16           N  
ATOM   4169  N   THR A 527     -63.577  65.548  63.626  1.00 76.07           N  
ATOM   4170  CA  THR A 527     -64.767  66.357  63.383  1.00 80.78           C  
ATOM   4171  C   THR A 527     -66.023  65.494  63.408  1.00 91.50           C  
ATOM   4172  O   THR A 527     -67.048  65.888  63.976  1.00 98.70           O  
ATOM   4173  CB  THR A 527     -64.638  67.088  62.044  1.00 83.71           C  
ATOM   4174  OG1 THR A 527     -63.337  67.683  61.950  1.00 77.93           O  
ATOM   4175  CG2 THR A 527     -65.691  68.179  61.918  1.00 88.93           C  
ATOM   4176  N   ALA A 528     -65.957  64.305  62.805  1.00 91.68           N  
ATOM   4177  CA  ALA A 528     -67.087  63.385  62.853  1.00 93.10           C  
ATOM   4178  C   ALA A 528     -67.294  62.820  64.251  1.00 94.20           C  
ATOM   4179  O   ALA A 528     -68.423  62.474  64.617  1.00 95.27           O  
ATOM   4180  CB  ALA A 528     -66.887  62.250  61.848  1.00 77.27           C  
ATOM   4181  N   LEU A 529     -66.222  62.713  65.041  1.00 92.72           N  
ATOM   4182  CA  LEU A 529     -66.361  62.225  66.410  1.00 92.49           C  
ATOM   4183  C   LEU A 529     -67.167  63.197  67.261  1.00 90.13           C  
ATOM   4184  O   LEU A 529     -68.008  62.777  68.064  1.00 92.71           O  
ATOM   4185  CB  LEU A 529     -64.982  61.985  67.026  1.00 88.83           C  
ATOM   4186  CG  LEU A 529     -64.956  61.522  68.485  1.00 79.09           C  
ATOM   4187  CD1 LEU A 529     -65.779  60.257  68.667  1.00 75.37           C  
ATOM   4188  CD2 LEU A 529     -63.525  61.303  68.953  1.00 76.64           C  
ATOM   4189  N   VAL A 530     -66.924  64.499  67.098  1.00 89.18           N  
ATOM   4190  CA  VAL A 530     -67.705  65.502  67.818  1.00 93.88           C  
ATOM   4191  C   VAL A 530     -69.167  65.435  67.396  1.00 99.55           C  
ATOM   4192  O   VAL A 530     -70.077  65.436  68.234  1.00 97.30           O  
ATOM   4193  CB  VAL A 530     -67.117  66.905  67.587  1.00 90.84           C  
ATOM   4194  CG1 VAL A 530     -68.072  67.971  68.094  1.00 85.88           C  
ATOM   4195  CG2 VAL A 530     -65.767  67.031  68.266  1.00 86.85           C  
ATOM   4196  N   GLU A 531     -69.411  65.372  66.085  1.00105.95           N  
ATOM   4197  CA  GLU A 531     -70.780  65.292  65.588  1.00104.78           C  
ATOM   4198  C   GLU A 531     -71.455  63.993  66.008  1.00106.04           C  
ATOM   4199  O   GLU A 531     -72.677  63.960  66.193  1.00109.68           O  
ATOM   4200  CB  GLU A 531     -70.792  65.432  64.067  1.00 90.58           C  
ATOM   4201  CG  GLU A 531     -70.224  66.748  63.556  1.00 83.64           C  
ATOM   4202  CD  GLU A 531     -71.178  67.914  63.744  1.00 86.14           C  
ATOM   4203  OE1 GLU A 531     -72.329  67.684  64.174  1.00 90.94           O  
ATOM   4204  OE2 GLU A 531     -70.777  69.061  63.455  1.00 86.67           O  
ATOM   4205  N   LEU A 532     -70.681  62.916  66.159  1.00 95.98           N  
ATOM   4206  CA  LEU A 532     -71.248  61.665  66.650  1.00 86.89           C  
ATOM   4207  C   LEU A 532     -71.675  61.790  68.106  1.00 95.28           C  
ATOM   4208  O   LEU A 532     -72.721  61.261  68.501  1.00 96.18           O  
ATOM   4209  CB  LEU A 532     -70.239  60.530  66.479  1.00 93.56           C  
ATOM   4210  CG  LEU A 532     -70.637  59.162  67.036  1.00111.03           C  
ATOM   4211  CD1 LEU A 532     -71.920  58.665  66.389  1.00109.59           C  
ATOM   4212  CD2 LEU A 532     -69.510  58.160  66.840  1.00116.06           C  
ATOM   4213  N   VAL A 533     -70.882  62.492  68.919  1.00105.04           N  
ATOM   4214  CA  VAL A 533     -71.234  62.676  70.323  1.00 99.22           C  
ATOM   4215  C   VAL A 533     -72.425  63.615  70.458  1.00 97.72           C  
ATOM   4216  O   VAL A 533     -73.304  63.406  71.303  1.00 92.42           O  
ATOM   4217  CB  VAL A 533     -70.016  63.182  71.118  1.00 94.46           C  
ATOM   4218  CG1 VAL A 533     -70.403  63.477  72.559  1.00 94.28           C  
ATOM   4219  CG2 VAL A 533     -68.891  62.160  71.071  1.00 91.92           C  
ATOM   4220  N   LYS A 534     -72.481  64.661  69.628  1.00 96.95           N  
ATOM   4221  CA  LYS A 534     -73.611  65.584  69.685  1.00 95.27           C  
ATOM   4222  C   LYS A 534     -74.925  64.885  69.366  1.00105.06           C  
ATOM   4223  O   LYS A 534     -75.969  65.241  69.926  1.00107.96           O  
ATOM   4224  CB  LYS A 534     -73.397  66.752  68.721  1.00 92.58           C  
ATOM   4225  CG  LYS A 534     -72.316  67.737  69.129  1.00 94.56           C  
ATOM   4226  CD  LYS A 534     -72.709  69.150  68.721  1.00101.81           C  
ATOM   4227  CE  LYS A 534     -71.521  70.096  68.733  1.00100.88           C  
ATOM   4228  NZ  LYS A 534     -70.648  69.897  67.547  1.00101.72           N  
ATOM   4229  N   HIS A 535     -74.899  63.894  68.473  1.00106.51           N  
ATOM   4230  CA  HIS A 535     -76.123  63.191  68.110  1.00114.10           C  
ATOM   4231  C   HIS A 535     -76.550  62.194  69.179  1.00110.09           C  
ATOM   4232  O   HIS A 535     -77.752  61.992  69.386  1.00108.41           O  
ATOM   4233  CB  HIS A 535     -75.944  62.478  66.769  1.00122.38           C  
ATOM   4234  CG  HIS A 535     -77.200  61.857  66.245  1.00124.20           C  
ATOM   4235  ND1 HIS A 535     -78.346  62.585  66.008  1.00126.80           N  
ATOM   4236  CD2 HIS A 535     -77.492  60.577  65.913  1.00123.22           C  
ATOM   4237  CE1 HIS A 535     -79.290  61.781  65.553  1.00129.48           C  
ATOM   4238  NE2 HIS A 535     -78.797  60.557  65.485  1.00129.47           N  
ATOM   4239  N   LYS A 536     -75.594  61.565  69.861  1.00110.48           N  
ATOM   4240  CA  LYS A 536     -75.872  60.610  70.935  1.00117.46           C  
ATOM   4241  C   LYS A 536     -74.999  60.969  72.129  1.00115.77           C  
ATOM   4242  O   LYS A 536     -73.946  60.357  72.353  1.00115.86           O  
ATOM   4243  CB  LYS A 536     -75.628  59.172  70.477  1.00118.44           C  
ATOM   4244  CG  LYS A 536     -76.571  58.699  69.381  1.00123.39           C  
ATOM   4245  CD  LYS A 536     -78.019  58.750  69.843  1.00128.78           C  
ATOM   4246  CE  LYS A 536     -78.970  58.305  68.744  1.00130.22           C  
ATOM   4247  NZ  LYS A 536     -80.389  58.341  69.194  1.00134.44           N  
ATOM   4248  N   PRO A 537     -75.409  61.963  72.923  1.00108.68           N  
ATOM   4249  CA  PRO A 537     -74.567  62.380  74.056  1.00109.92           C  
ATOM   4250  C   PRO A 537     -74.529  61.368  75.186  1.00112.92           C  
ATOM   4251  O   PRO A 537     -73.544  61.331  75.933  1.00107.74           O  
ATOM   4252  CB  PRO A 537     -75.210  63.700  74.500  1.00106.55           C  
ATOM   4253  CG  PRO A 537     -76.638  63.572  74.084  1.00109.80           C  
ATOM   4254  CD  PRO A 537     -76.629  62.780  72.805  1.00108.15           C  
ATOM   4255  N   LYS A 538     -75.565  60.548  75.338  1.00124.28           N  
ATOM   4256  CA  LYS A 538     -75.604  59.523  76.374  1.00131.70           C  
ATOM   4257  C   LYS A 538     -74.822  58.270  76.000  1.00134.18           C  
ATOM   4258  O   LYS A 538     -74.864  57.287  76.748  1.00136.16           O  
ATOM   4259  CB  LYS A 538     -77.056  59.152  76.693  1.00134.61           C  
ATOM   4260  CG  LYS A 538     -77.772  60.151  77.587  1.00136.12           C  
ATOM   4261  CD  LYS A 538     -77.135  60.203  78.967  1.00136.66           C  
ATOM   4262  CE  LYS A 538     -77.884  61.151  79.891  1.00133.78           C  
ATOM   4263  NZ  LYS A 538     -77.283  61.189  81.255  1.00130.75           N  
ATOM   4264  N   ALA A 539     -74.117  58.283  74.871  1.00131.23           N  
ATOM   4265  CA  ALA A 539     -73.335  57.126  74.461  1.00117.19           C  
ATOM   4266  C   ALA A 539     -72.159  56.912  75.406  1.00116.46           C  
ATOM   4267  O   ALA A 539     -71.527  57.866  75.867  1.00114.54           O  
ATOM   4268  CB  ALA A 539     -72.832  57.305  73.029  1.00 93.67           C  
ATOM   4269  N   THR A 540     -71.869  55.647  75.694  1.00112.09           N  
ATOM   4270  CA  THR A 540     -70.779  55.311  76.593  1.00116.06           C  
ATOM   4271  C   THR A 540     -69.438  55.405  75.868  1.00125.31           C  
ATOM   4272  O   THR A 540     -69.367  55.532  74.643  1.00128.09           O  
ATOM   4273  CB  THR A 540     -70.967  53.908  77.167  1.00112.98           C  
ATOM   4274  OG1 THR A 540     -70.645  52.934  76.166  1.00112.41           O  
ATOM   4275  CG2 THR A 540     -72.408  53.705  77.612  1.00 96.10           C  
ATOM   4276  N   LYS A 541     -68.359  55.344  76.651  1.00136.57           N  
ATOM   4277  CA  LYS A 541     -67.024  55.342  76.065  1.00143.80           C  
ATOM   4278  C   LYS A 541     -66.761  54.062  75.284  1.00148.87           C  
ATOM   4279  O   LYS A 541     -66.064  54.091  74.262  1.00151.06           O  
ATOM   4280  CB  LYS A 541     -65.971  55.527  77.158  1.00148.89           C  
ATOM   4281  CG  LYS A 541     -64.540  55.573  76.648  1.00147.78           C  
ATOM   4282  CD  LYS A 541     -63.555  55.756  77.790  1.00145.37           C  
ATOM   4283  CE  LYS A 541     -63.825  57.045  78.547  1.00142.94           C  
ATOM   4284  NZ  LYS A 541     -62.884  57.227  79.687  1.00143.37           N  
ATOM   4285  N   GLU A 542     -67.310  52.935  75.743  1.00151.34           N  
ATOM   4286  CA  GLU A 542     -67.146  51.680  75.018  1.00155.54           C  
ATOM   4287  C   GLU A 542     -67.841  51.733  73.664  1.00139.87           C  
ATOM   4288  O   GLU A 542     -67.299  51.253  72.661  1.00137.73           O  
ATOM   4289  CB  GLU A 542     -67.691  50.520  75.852  1.00169.02           C  
ATOM   4290  CG  GLU A 542     -67.153  50.466  77.272  1.00176.77           C  
ATOM   4291  CD  GLU A 542     -65.671  50.151  77.325  1.00183.29           C  
ATOM   4292  OE1 GLU A 542     -65.179  49.447  76.418  1.00185.28           O  
ATOM   4293  OE2 GLU A 542     -64.998  50.609  78.272  1.00186.06           O  
ATOM   4294  N   GLN A 543     -69.040  52.318  73.614  1.00131.67           N  
ATOM   4295  CA  GLN A 543     -69.778  52.393  72.359  1.00127.79           C  
ATOM   4296  C   GLN A 543     -69.120  53.348  71.371  1.00123.65           C  
ATOM   4297  O   GLN A 543     -69.238  53.156  70.156  1.00117.78           O  
ATOM   4298  CB  GLN A 543     -71.221  52.818  72.628  1.00124.73           C  
ATOM   4299  CG  GLN A 543     -72.021  51.822  73.452  1.00121.59           C  
ATOM   4300  CD  GLN A 543     -73.384  52.354  73.847  1.00119.06           C  
ATOM   4301  OE1 GLN A 543     -73.669  53.542  73.693  1.00112.37           O  
ATOM   4302  NE2 GLN A 543     -74.237  51.475  74.361  1.00117.11           N  
ATOM   4303  N   LEU A 544     -68.426  54.374  71.867  1.00118.32           N  
ATOM   4304  CA  LEU A 544     -67.773  55.328  70.976  1.00114.53           C  
ATOM   4305  C   LEU A 544     -66.411  54.825  70.514  1.00122.18           C  
ATOM   4306  O   LEU A 544     -66.006  55.084  69.376  1.00121.49           O  
ATOM   4307  CB  LEU A 544     -67.638  56.684  71.668  1.00101.89           C  
ATOM   4308  CG  LEU A 544     -68.952  57.431  71.897  1.00101.12           C  
ATOM   4309  CD1 LEU A 544     -68.728  58.665  72.749  1.00 91.57           C  
ATOM   4310  CD2 LEU A 544     -69.585  57.807  70.567  1.00104.57           C  
ATOM   4311  N   LYS A 545     -65.690  54.110  71.383  1.00132.27           N  
ATOM   4312  CA  LYS A 545     -64.410  53.535  70.983  1.00138.67           C  
ATOM   4313  C   LYS A 545     -64.591  52.513  69.868  1.00136.22           C  
ATOM   4314  O   LYS A 545     -63.765  52.428  68.951  1.00137.42           O  
ATOM   4315  CB  LYS A 545     -63.721  52.896  72.189  1.00150.98           C  
ATOM   4316  CG  LYS A 545     -62.467  52.106  71.844  1.00154.33           C  
ATOM   4317  CD  LYS A 545     -61.997  51.272  73.025  1.00155.48           C  
ATOM   4318  CE  LYS A 545     -60.844  50.361  72.633  1.00150.08           C  
ATOM   4319  NZ  LYS A 545     -60.428  49.479  73.759  1.00145.86           N  
ATOM   4320  N   ALA A 546     -65.673  51.732  69.926  1.00134.10           N  
ATOM   4321  CA  ALA A 546     -65.921  50.732  68.894  1.00133.73           C  
ATOM   4322  C   ALA A 546     -66.225  51.384  67.551  1.00132.69           C  
ATOM   4323  O   ALA A 546     -65.756  50.914  66.507  1.00135.83           O  
ATOM   4324  CB  ALA A 546     -67.066  49.813  69.317  1.00131.48           C  
ATOM   4325  N   VAL A 547     -67.008  52.465  67.555  1.00127.52           N  
ATOM   4326  CA  VAL A 547     -67.312  53.160  66.308  1.00118.69           C  
ATOM   4327  C   VAL A 547     -66.065  53.844  65.761  1.00114.20           C  
ATOM   4328  O   VAL A 547     -65.814  53.828  64.550  1.00112.60           O  
ATOM   4329  CB  VAL A 547     -68.465  54.159  66.519  1.00110.33           C  
ATOM   4330  CG1 VAL A 547     -68.743  54.928  65.238  1.00101.11           C  
ATOM   4331  CG2 VAL A 547     -69.716  53.431  66.984  1.00117.79           C  
ATOM   4332  N   MET A 548     -65.263  54.450  66.640  1.00114.23           N  
ATOM   4333  CA  MET A 548     -64.014  55.064  66.200  1.00117.54           C  
ATOM   4334  C   MET A 548     -63.053  54.019  65.646  1.00123.17           C  
ATOM   4335  O   MET A 548     -62.346  54.274  64.664  1.00122.46           O  
ATOM   4336  CB  MET A 548     -63.368  55.832  67.352  1.00119.06           C  
ATOM   4337  CG  MET A 548     -63.858  57.264  67.498  1.00123.84           C  
ATOM   4338  SD  MET A 548     -63.361  58.307  66.112  1.00126.32           S  
ATOM   4339  CE  MET A 548     -61.578  58.146  66.191  1.00125.81           C  
ATOM   4340  N   ASP A 549     -63.011  52.836  66.264  1.00129.58           N  
ATOM   4341  CA  ASP A 549     -62.176  51.763  65.735  1.00134.61           C  
ATOM   4342  C   ASP A 549     -62.727  51.238  64.415  1.00131.48           C  
ATOM   4343  O   ASP A 549     -61.959  50.909  63.502  1.00125.28           O  
ATOM   4344  CB  ASP A 549     -62.055  50.634  66.759  1.00141.43           C  
ATOM   4345  CG  ASP A 549     -61.148  50.996  67.919  1.00141.19           C  
ATOM   4346  OD1 ASP A 549     -60.533  52.082  67.878  1.00136.62           O  
ATOM   4347  OD2 ASP A 549     -61.047  50.194  68.871  1.00145.31           O  
ATOM   4348  N   ASP A 550     -64.055  51.151  64.295  1.00130.93           N  
ATOM   4349  CA  ASP A 550     -64.653  50.790  63.014  1.00125.81           C  
ATOM   4350  C   ASP A 550     -64.377  51.850  61.958  1.00116.74           C  
ATOM   4351  O   ASP A 550     -64.245  51.528  60.771  1.00119.18           O  
ATOM   4352  CB  ASP A 550     -66.160  50.582  63.173  1.00132.16           C  
ATOM   4353  CG  ASP A 550     -66.500  49.299  63.906  1.00140.74           C  
ATOM   4354  OD1 ASP A 550     -65.565  48.559  64.278  1.00145.19           O  
ATOM   4355  OD2 ASP A 550     -67.702  49.029  64.107  1.00144.50           O  
ATOM   4356  N   PHE A 551     -64.284  53.116  62.371  1.00106.80           N  
ATOM   4357  CA  PHE A 551     -63.991  54.188  61.427  1.00107.96           C  
ATOM   4358  C   PHE A 551     -62.580  54.066  60.868  1.00112.87           C  
ATOM   4359  O   PHE A 551     -62.351  54.334  59.683  1.00125.81           O  
ATOM   4360  CB  PHE A 551     -64.180  55.545  62.103  1.00122.46           C  
ATOM   4361  CG  PHE A 551     -65.449  56.244  61.714  1.00134.27           C  
ATOM   4362  CD1 PHE A 551     -66.659  55.886  62.285  1.00136.77           C  
ATOM   4363  CD2 PHE A 551     -65.430  57.264  60.779  1.00135.95           C  
ATOM   4364  CE1 PHE A 551     -67.827  56.532  61.927  1.00136.12           C  
ATOM   4365  CE2 PHE A 551     -66.592  57.912  60.420  1.00137.10           C  
ATOM   4366  CZ  PHE A 551     -67.793  57.546  60.993  1.00136.79           C  
ATOM   4367  N   ALA A 552     -61.620  53.667  61.706  1.00115.82           N  
ATOM   4368  CA  ALA A 552     -60.245  53.521  61.239  1.00123.59           C  
ATOM   4369  C   ALA A 552     -60.142  52.455  60.157  1.00124.11           C  
ATOM   4370  O   ALA A 552     -59.461  52.652  59.144  1.00118.91           O  
ATOM   4371  CB  ALA A 552     -59.323  53.190  62.412  1.00129.76           C  
ATOM   4372  N   ALA A 553     -60.814  51.318  60.352  1.00129.42           N  
ATOM   4373  CA  ALA A 553     -60.812  50.277  59.330  1.00134.60           C  
ATOM   4374  C   ALA A 553     -61.605  50.699  58.101  1.00131.28           C  
ATOM   4375  O   ALA A 553     -61.261  50.308  56.980  1.00138.90           O  
ATOM   4376  CB  ALA A 553     -61.370  48.975  59.903  1.00137.21           C  
ATOM   4377  N   PHE A 554     -62.664  51.491  58.289  1.00112.32           N  
ATOM   4378  CA  PHE A 554     -63.453  51.957  57.153  1.00105.54           C  
ATOM   4379  C   PHE A 554     -62.636  52.872  56.249  1.00103.56           C  
ATOM   4380  O   PHE A 554     -62.717  52.774  55.019  1.00100.08           O  
ATOM   4381  CB  PHE A 554     -64.710  52.671  57.650  1.00107.98           C  
ATOM   4382  CG  PHE A 554     -65.301  53.627  56.653  1.00104.30           C  
ATOM   4383  CD1 PHE A 554     -66.022  53.160  55.567  1.00112.39           C  
ATOM   4384  CD2 PHE A 554     -65.142  54.994  56.808  1.00 91.53           C  
ATOM   4385  CE1 PHE A 554     -66.567  54.040  54.650  1.00111.63           C  
ATOM   4386  CE2 PHE A 554     -65.685  55.878  55.896  1.00 96.62           C  
ATOM   4387  CZ  PHE A 554     -66.400  55.400  54.816  1.00107.83           C  
ATOM   4388  N   VAL A 555     -61.846  53.769  56.839  1.00101.65           N  
ATOM   4389  CA  VAL A 555     -61.010  54.656  56.037  1.00100.18           C  
ATOM   4390  C   VAL A 555     -59.813  53.896  55.477  1.00106.04           C  
ATOM   4391  O   VAL A 555     -59.384  54.136  54.342  1.00112.56           O  
ATOM   4392  CB  VAL A 555     -60.575  55.875  56.872  1.00 96.11           C  
ATOM   4393  CG1 VAL A 555     -59.669  56.787  56.058  1.00 95.31           C  
ATOM   4394  CG2 VAL A 555     -61.794  56.636  57.369  1.00 84.11           C  
ATOM   4395  N   GLU A 556     -59.263  52.961  56.255  1.00111.50           N  
ATOM   4396  CA  GLU A 556     -58.100  52.207  55.798  1.00126.02           C  
ATOM   4397  C   GLU A 556     -58.459  51.272  54.650  1.00123.32           C  
ATOM   4398  O   GLU A 556     -57.677  51.111  53.705  1.00116.33           O  
ATOM   4399  CB  GLU A 556     -57.496  51.421  56.962  1.00139.27           C  
ATOM   4400  CG  GLU A 556     -56.214  50.675  56.628  1.00153.31           C  
ATOM   4401  CD  GLU A 556     -55.027  51.601  56.435  1.00157.22           C  
ATOM   4402  OE1 GLU A 556     -54.001  51.144  55.890  1.00163.06           O  
ATOM   4403  OE2 GLU A 556     -55.118  52.783  56.830  1.00146.76           O  
ATOM   4404  N   LYS A 557     -59.637  50.648  54.711  1.00115.90           N  
ATOM   4405  CA  LYS A 557     -60.045  49.722  53.659  1.00107.62           C  
ATOM   4406  C   LYS A 557     -60.303  50.453  52.348  1.00110.73           C  
ATOM   4407  O   LYS A 557     -59.815  50.043  51.289  1.00110.77           O  
ATOM   4408  CB  LYS A 557     -61.292  48.951  54.094  1.00104.45           C  
ATOM   4409  CG  LYS A 557     -61.907  48.095  52.999  1.00110.99           C  
ATOM   4410  CD  LYS A 557     -63.312  47.654  53.373  1.00115.20           C  
ATOM   4411  CE  LYS A 557     -63.912  46.746  52.312  1.00121.10           C  
ATOM   4412  NZ  LYS A 557     -63.181  45.453  52.211  1.00126.04           N  
ATOM   4413  N   CYS A 558     -61.069  51.544  52.401  1.00118.58           N  
ATOM   4414  CA  CYS A 558     -61.477  52.228  51.180  1.00124.17           C  
ATOM   4415  C   CYS A 558     -60.333  52.971  50.504  1.00125.26           C  
ATOM   4416  O   CYS A 558     -60.414  53.236  49.300  1.00134.95           O  
ATOM   4417  CB  CYS A 558     -62.622  53.195  51.479  1.00127.82           C  
ATOM   4418  SG  CYS A 558     -64.217  52.386  51.699  1.00138.93           S  
ATOM   4419  N   CYS A 559     -59.275  53.315  51.239  1.00120.47           N  
ATOM   4420  CA  CYS A 559     -58.131  53.973  50.619  1.00124.60           C  
ATOM   4421  C   CYS A 559     -57.202  52.993  49.914  1.00132.54           C  
ATOM   4422  O   CYS A 559     -56.462  53.403  49.014  1.00126.40           O  
ATOM   4423  CB  CYS A 559     -57.344  54.771  51.661  1.00129.60           C  
ATOM   4424  SG  CYS A 559     -58.199  56.236  52.282  1.00133.92           S  
ATOM   4425  N   LYS A 560     -57.224  51.719  50.299  1.00147.00           N  
ATOM   4426  CA  LYS A 560     -56.414  50.694  49.654  1.00151.85           C  
ATOM   4427  C   LYS A 560     -57.167  49.937  48.569  1.00149.22           C  
ATOM   4428  O   LYS A 560     -56.595  49.028  47.958  1.00157.91           O  
ATOM   4429  CB  LYS A 560     -55.891  49.699  50.695  1.00162.55           C  
ATOM   4430  CG  LYS A 560     -54.862  50.269  51.655  1.00168.14           C  
ATOM   4431  CD  LYS A 560     -54.399  49.211  52.645  1.00170.22           C  
ATOM   4432  CE  LYS A 560     -53.855  47.985  51.927  1.00171.64           C  
ATOM   4433  NZ  LYS A 560     -53.463  46.908  52.877  1.00167.35           N  
ATOM   4434  N   ALA A 561     -58.424  50.283  48.315  1.00131.07           N  
ATOM   4435  CA  ALA A 561     -59.238  49.571  47.342  1.00125.24           C  
ATOM   4436  C   ALA A 561     -59.063  50.165  45.950  1.00125.98           C  
ATOM   4437  O   ALA A 561     -58.708  51.337  45.791  1.00125.10           O  
ATOM   4438  CB  ALA A 561     -60.714  49.610  47.741  1.00116.18           C  
ATOM   4439  N   ASP A 562     -59.314  49.335  44.936  1.00119.91           N  
ATOM   4440  CA  ASP A 562     -59.246  49.809  43.557  1.00124.11           C  
ATOM   4441  C   ASP A 562     -60.370  50.795  43.263  1.00127.22           C  
ATOM   4442  O   ASP A 562     -60.136  51.870  42.699  1.00129.16           O  
ATOM   4443  CB  ASP A 562     -59.302  48.625  42.591  1.00121.63           C  
ATOM   4444  CG  ASP A 562     -58.091  47.720  42.705  1.00128.17           C  
ATOM   4445  OD1 ASP A 562     -57.216  47.997  43.552  1.00134.01           O  
ATOM   4446  OD2 ASP A 562     -58.013  46.733  41.944  1.00135.90           O  
ATOM   4447  N   ASP A 563     -61.598  50.445  43.640  1.00123.64           N  
ATOM   4448  CA  ASP A 563     -62.764  51.307  43.448  1.00120.03           C  
ATOM   4449  C   ASP A 563     -63.045  51.998  44.779  1.00115.49           C  
ATOM   4450  O   ASP A 563     -63.846  51.530  45.588  1.00119.73           O  
ATOM   4451  CB  ASP A 563     -63.961  50.501  42.962  1.00120.46           C  
ATOM   4452  CG  ASP A 563     -65.105  51.377  42.490  1.00125.67           C  
ATOM   4453  OD1 ASP A 563     -64.968  52.618  42.532  1.00127.24           O  
ATOM   4454  OD2 ASP A 563     -66.143  50.822  42.072  1.00123.64           O  
ATOM   4455  N   LYS A 564     -62.372  53.129  45.002  1.00111.60           N  
ATOM   4456  CA  LYS A 564     -62.538  53.847  46.260  1.00111.76           C  
ATOM   4457  C   LYS A 564     -63.894  54.535  46.340  1.00110.37           C  
ATOM   4458  O   LYS A 564     -64.461  54.659  47.431  1.00 97.38           O  
ATOM   4459  CB  LYS A 564     -61.416  54.871  46.431  1.00114.75           C  
ATOM   4460  CG  LYS A 564     -60.034  54.332  46.103  1.00116.09           C  
ATOM   4461  CD  LYS A 564     -58.955  55.362  46.389  1.00104.66           C  
ATOM   4462  CE  LYS A 564     -57.613  54.918  45.833  1.00106.27           C  
ATOM   4463  NZ  LYS A 564     -57.241  53.555  46.303  1.00113.29           N  
ATOM   4464  N   GLU A 565     -64.427  54.983  45.201  1.00107.80           N  
ATOM   4465  CA  GLU A 565     -65.700  55.696  45.202  1.00107.70           C  
ATOM   4466  C   GLU A 565     -66.828  54.805  45.708  1.00105.50           C  
ATOM   4467  O   GLU A 565     -67.594  55.195  46.597  1.00105.66           O  
ATOM   4468  CB  GLU A 565     -66.011  56.208  43.796  1.00112.24           C  
ATOM   4469  CG  GLU A 565     -64.782  56.455  42.933  1.00123.03           C  
ATOM   4470  CD  GLU A 565     -64.000  57.685  43.347  1.00133.43           C  
ATOM   4471  OE1 GLU A 565     -62.772  57.710  43.121  1.00136.82           O  
ATOM   4472  OE2 GLU A 565     -64.611  58.626  43.893  1.00136.86           O  
ATOM   4473  N   THR A 566     -66.943  53.597  45.151  1.00105.02           N  
ATOM   4474  CA  THR A 566     -67.983  52.673  45.592  1.00110.81           C  
ATOM   4475  C   THR A 566     -67.751  52.217  47.027  1.00119.93           C  
ATOM   4476  O   THR A 566     -68.714  51.988  47.770  1.00115.51           O  
ATOM   4477  CB  THR A 566     -68.043  51.462  44.658  1.00111.39           C  
ATOM   4478  OG1 THR A 566     -68.053  51.907  43.297  1.00113.70           O  
ATOM   4479  CG2 THR A 566     -69.294  50.639  44.922  1.00104.88           C  
ATOM   4480  N   CYS A 567     -66.487  52.090  47.433  1.00125.26           N  
ATOM   4481  CA  CYS A 567     -66.177  51.603  48.773  1.00123.08           C  
ATOM   4482  C   CYS A 567     -66.649  52.582  49.840  1.00116.19           C  
ATOM   4483  O   CYS A 567     -67.309  52.188  50.808  1.00116.92           O  
ATOM   4484  CB  CYS A 567     -64.676  51.347  48.896  1.00129.26           C  
ATOM   4485  SG  CYS A 567     -64.137  50.746  50.505  1.00137.77           S  
ATOM   4486  N   PHE A 568     -66.325  53.868  49.678  1.00111.91           N  
ATOM   4487  CA  PHE A 568     -66.795  54.868  50.631  1.00108.09           C  
ATOM   4488  C   PHE A 568     -68.313  54.983  50.632  1.00113.94           C  
ATOM   4489  O   PHE A 568     -68.901  55.397  51.638  1.00113.46           O  
ATOM   4490  CB  PHE A 568     -66.173  56.231  50.326  1.00 96.61           C  
ATOM   4491  CG  PHE A 568     -64.764  56.380  50.818  1.00 91.34           C  
ATOM   4492  CD1 PHE A 568     -64.504  56.585  52.162  1.00 89.47           C  
ATOM   4493  CD2 PHE A 568     -63.702  56.326  49.934  1.00104.94           C  
ATOM   4494  CE1 PHE A 568     -63.207  56.726  52.616  1.00 95.91           C  
ATOM   4495  CE2 PHE A 568     -62.404  56.468  50.381  1.00102.84           C  
ATOM   4496  CZ  PHE A 568     -62.156  56.666  51.723  1.00 95.61           C  
ATOM   4497  N   ALA A 569     -68.967  54.625  49.526  1.00116.44           N  
ATOM   4498  CA  ALA A 569     -70.418  54.748  49.467  1.00112.68           C  
ATOM   4499  C   ALA A 569     -71.115  53.521  50.043  1.00110.58           C  
ATOM   4500  O   ALA A 569     -72.131  53.651  50.734  1.00107.99           O  
ATOM   4501  CB  ALA A 569     -70.867  54.994  48.027  1.00108.37           C  
ATOM   4502  N   GLU A 570     -70.582  52.327  49.781  1.00113.42           N  
ATOM   4503  CA  GLU A 570     -71.214  51.104  50.268  1.00113.59           C  
ATOM   4504  C   GLU A 570     -70.862  50.828  51.726  1.00108.64           C  
ATOM   4505  O   GLU A 570     -71.739  50.494  52.530  1.00111.37           O  
ATOM   4506  CB  GLU A 570     -70.814  49.920  49.385  1.00110.14           C  
ATOM   4507  CG  GLU A 570     -71.628  49.803  48.109  1.00122.19           C  
ATOM   4508  CD  GLU A 570     -73.044  49.333  48.371  1.00136.53           C  
ATOM   4509  OE1 GLU A 570     -73.237  48.523  49.302  1.00142.48           O  
ATOM   4510  OE2 GLU A 570     -73.965  49.776  47.655  1.00142.37           O  
ATOM   4511  N   GLU A 571     -69.583  50.961  52.085  1.00100.69           N  
ATOM   4512  CA  GLU A 571     -69.174  50.693  53.461  1.00109.21           C  
ATOM   4513  C   GLU A 571     -69.684  51.769  54.412  1.00112.72           C  
ATOM   4514  O   GLU A 571     -70.130  51.462  55.524  1.00114.61           O  
ATOM   4515  CB  GLU A 571     -67.652  50.579  53.546  1.00110.84           C  
ATOM   4516  CG  GLU A 571     -67.070  49.465  52.692  1.00114.01           C  
ATOM   4517  CD  GLU A 571     -67.517  48.090  53.146  1.00114.25           C  
ATOM   4518  OE1 GLU A 571     -67.647  47.879  54.371  1.00100.91           O  
ATOM   4519  OE2 GLU A 571     -67.745  47.222  52.278  1.00100.57           O  
ATOM   4520  N   GLY A 572     -69.624  53.036  53.994  1.00112.14           N  
ATOM   4521  CA  GLY A 572     -70.144  54.104  54.831  1.00108.31           C  
ATOM   4522  C   GLY A 572     -71.638  53.983  55.065  1.00114.71           C  
ATOM   4523  O   GLY A 572     -72.127  54.245  56.166  1.00115.04           O  
ATOM   4524  N   LYS A 573     -72.383  53.581  54.032  1.00122.25           N  
ATOM   4525  CA  LYS A 573     -73.816  53.364  54.192  1.00129.32           C  
ATOM   4526  C   LYS A 573     -74.093  52.229  55.169  1.00129.87           C  
ATOM   4527  O   LYS A 573     -75.133  52.220  55.839  1.00128.64           O  
ATOM   4528  CB  LYS A 573     -74.448  53.076  52.830  1.00137.83           C  
ATOM   4529  CG  LYS A 573     -75.965  53.116  52.800  1.00144.47           C  
ATOM   4530  CD  LYS A 573     -76.472  53.096  51.364  1.00149.65           C  
ATOM   4531  CE  LYS A 573     -77.990  53.146  51.304  1.00154.81           C  
ATOM   4532  NZ  LYS A 573     -78.609  51.911  51.858  1.00156.76           N  
ATOM   4533  N   LYS A 574     -73.170  51.271  55.268  1.00131.00           N  
ATOM   4534  CA  LYS A 574     -73.239  50.176  56.226  1.00129.88           C  
ATOM   4535  C   LYS A 574     -72.702  50.578  57.595  1.00126.65           C  
ATOM   4536  O   LYS A 574     -73.252  50.166  58.622  1.00127.34           O  
ATOM   4537  CB  LYS A 574     -72.461  48.970  55.687  1.00129.13           C  
ATOM   4538  CG  LYS A 574     -71.594  48.260  56.716  1.00138.67           C  
ATOM   4539  CD  LYS A 574     -70.651  47.267  56.057  1.00144.22           C  
ATOM   4540  CE  LYS A 574     -69.579  46.800  57.027  1.00144.73           C  
ATOM   4541  NZ  LYS A 574     -68.655  45.821  56.394  1.00147.03           N  
ATOM   4542  N   LEU A 575     -71.635  51.383  57.629  1.00115.34           N  
ATOM   4543  CA  LEU A 575     -71.038  51.771  58.903  1.00108.59           C  
ATOM   4544  C   LEU A 575     -71.966  52.681  59.697  1.00111.21           C  
ATOM   4545  O   LEU A 575     -72.077  52.547  60.922  1.00103.75           O  
ATOM   4546  CB  LEU A 575     -69.691  52.453  58.663  1.00110.02           C  
ATOM   4547  CG  LEU A 575     -68.995  53.046  59.891  1.00119.92           C  
ATOM   4548  CD1 LEU A 575     -68.693  51.966  60.917  1.00120.83           C  
ATOM   4549  CD2 LEU A 575     -67.725  53.783  59.492  1.00120.59           C  
ATOM   4550  N   VAL A 576     -72.639  53.613  59.021  1.00116.47           N  
ATOM   4551  CA  VAL A 576     -73.536  54.529  59.718  1.00115.25           C  
ATOM   4552  C   VAL A 576     -74.784  53.797  60.196  1.00122.14           C  
ATOM   4553  O   VAL A 576     -75.253  54.011  61.320  1.00124.66           O  
ATOM   4554  CB  VAL A 576     -73.888  55.723  58.813  1.00111.35           C  
ATOM   4555  CG1 VAL A 576     -74.885  56.639  59.505  1.00111.57           C  
ATOM   4556  CG2 VAL A 576     -72.630  56.490  58.437  1.00108.51           C  
ATOM   4557  N   ALA A 577     -75.339  52.919  59.356  1.00126.64           N  
ATOM   4558  CA  ALA A 577     -76.533  52.177  59.747  1.00126.62           C  
ATOM   4559  C   ALA A 577     -76.251  51.224  60.902  1.00131.17           C  
ATOM   4560  O   ALA A 577     -77.140  50.967  61.722  1.00133.96           O  
ATOM   4561  CB  ALA A 577     -77.093  51.410  58.550  1.00125.19           C  
ATOM   4562  N   ALA A 578     -75.030  50.694  60.986  1.00133.78           N  
ATOM   4563  CA  ALA A 578     -74.678  49.813  62.093  1.00136.06           C  
ATOM   4564  C   ALA A 578     -74.401  50.602  63.367  1.00141.91           C  
ATOM   4565  O   ALA A 578     -74.781  50.171  64.461  1.00148.83           O  
ATOM   4566  CB  ALA A 578     -73.467  48.957  61.721  1.00131.51           C  
ATOM   4567  N   SER A 579     -73.739  51.756  63.245  1.00139.64           N  
ATOM   4568  CA  SER A 579     -73.474  52.581  64.419  1.00136.00           C  
ATOM   4569  C   SER A 579     -74.758  53.195  64.962  1.00140.79           C  
ATOM   4570  O   SER A 579     -74.952  53.264  66.182  1.00150.20           O  
ATOM   4571  CB  SER A 579     -72.459  53.672  64.079  1.00125.13           C  
ATOM   4572  OG  SER A 579     -71.208  53.113  63.721  1.00127.95           O  
ATOM   4573  N   GLN A 580     -75.647  53.647  64.074  1.00140.24           N  
ATOM   4574  CA  GLN A 580     -76.909  54.225  64.522  1.00141.50           C  
ATOM   4575  C   GLN A 580     -77.798  53.181  65.185  1.00143.83           C  
ATOM   4576  O   GLN A 580     -78.559  53.509  66.102  1.00143.39           O  
ATOM   4577  CB  GLN A 580     -77.635  54.878  63.346  1.00145.16           C  
ATOM   4578  CG  GLN A 580     -78.819  55.744  63.745  1.00147.49           C  
ATOM   4579  CD  GLN A 580     -79.443  56.456  62.561  1.00146.54           C  
ATOM   4580  OE1 GLN A 580     -79.254  56.058  61.411  1.00147.69           O  
ATOM   4581  NE2 GLN A 580     -80.188  57.521  62.836  1.00142.83           N  
ATOM   4582  N   ALA A 581     -77.716  51.925  64.742  1.00155.78           N  
ATOM   4583  CA  ALA A 581     -78.478  50.860  65.381  1.00163.81           C  
ATOM   4584  C   ALA A 581     -77.822  50.385  66.670  1.00164.15           C  
ATOM   4585  O   ALA A 581     -78.512  49.879  67.562  1.00170.17           O  
ATOM   4586  CB  ALA A 581     -78.655  49.685  64.418  1.00168.96           C  
ATOM   4587  N   ALA A 582     -76.501  50.539  66.788  1.00148.20           N  
ATOM   4588  CA  ALA A 582     -75.816  50.119  68.006  1.00139.74           C  
ATOM   4589  C   ALA A 582     -76.067  51.096  69.147  1.00141.40           C  
ATOM   4590  O   ALA A 582     -76.197  50.685  70.306  1.00146.81           O  
ATOM   4591  CB  ALA A 582     -74.317  49.975  67.742  1.00134.71           C  
ATOM   4592  N   LEU A 583     -76.141  52.393  68.841  1.00139.85           N  
ATOM   4593  CA  LEU A 583     -76.367  53.388  69.882  1.00144.05           C  
ATOM   4594  C   LEU A 583     -77.850  53.539  70.201  1.00164.39           C  
ATOM   4595  O   LEU A 583     -78.220  53.739  71.363  1.00167.15           O  
ATOM   4596  CB  LEU A 583     -75.773  54.733  69.462  1.00133.87           C  
ATOM   4597  CG  LEU A 583     -74.302  54.723  69.040  1.00126.26           C  
ATOM   4598  CD1 LEU A 583     -73.799  56.138  68.799  1.00124.63           C  
ATOM   4599  CD2 LEU A 583     -73.447  54.013  70.074  1.00116.59           C  
ATOM   4600  N   GLY A 584     -78.707  53.448  69.189  1.00175.36           N  
ATOM   4601  CA  GLY A 584     -80.139  53.571  69.390  1.00183.59           C  
ATOM   4602  C   GLY A 584     -80.739  54.791  68.717  1.00183.17           C  
ATOM   4603  O   GLY A 584     -80.425  55.096  67.567  1.00177.65           O  
