# Supplementary material for: A non-redundant data set of nanobody-antigen crystal structures
Source: Data Brief. 2019 Mar 6;24:103754. doi: 10.1016/j.dib.2019.103754 (PMC6441729; doi:10.1016/j.dib.2019.103754)
Supplement: Multimedia component 6 [file mmc6.zip › extended_dataset/Ag_1/6c9w_1.pdb]

ATOM      1  N   TYR A   3     -34.077 -67.900  -4.891  1.00 92.65           N  
ATOM      2  CA  TYR A   3     -35.467 -68.172  -4.552  1.00126.17           C  
ATOM      3  C   TYR A   3     -36.161 -68.925  -5.688  1.00150.14           C  
ATOM      4  O   TYR A   3     -35.725 -68.870  -6.839  1.00136.51           O  
ATOM      5  CB  TYR A   3     -36.203 -66.867  -4.238  1.00153.11           C  
ATOM      6  CG  TYR A   3     -37.666 -67.050  -3.899  1.00151.33           C  
ATOM      7  CD1 TYR A   3     -38.644 -66.914  -4.874  1.00142.42           C  
ATOM      8  CD2 TYR A   3     -38.068 -67.364  -2.606  1.00123.45           C  
ATOM      9  CE1 TYR A   3     -39.980 -67.082  -4.574  1.00144.13           C  
ATOM     10  CE2 TYR A   3     -39.403 -67.534  -2.296  1.00132.48           C  
ATOM     11  CZ  TYR A   3     -40.354 -67.391  -3.284  1.00154.15           C  
ATOM     12  OH  TYR A   3     -41.687 -67.558  -2.985  1.00156.03           O  
ATOM     21  N   LEU A   4     -37.247 -69.624  -5.354  1.00162.44           N  
ATOM     22  CA  LEU A   4     -37.931 -70.500  -6.298  1.00156.25           C  
ATOM     23  C   LEU A   4     -38.751 -69.701  -7.307  1.00146.12           C  
ATOM     24  O   LEU A   4     -38.464 -68.525  -7.551  1.00115.98           O  
ATOM     25  CB  LEU A   4     -38.819 -71.495  -5.539  1.00137.84           C  
ATOM     26  CG  LEU A   4     -38.088 -72.439  -4.579  1.00126.67           C  
ATOM     27  CD1 LEU A   4     -38.027 -71.875  -3.166  1.00104.54           C  
ATOM     28  CD2 LEU A   4     -38.750 -73.808  -4.583  1.00146.05           C  
ATOM     40  N   LYS A   5     -39.765 -70.331  -7.902  1.00155.06           N  
ATOM     41  CA  LYS A   5     -40.532 -69.719  -8.982  1.00151.03           C  
ATOM     42  C   LYS A   5     -41.255 -68.463  -8.511  1.00155.59           C  
ATOM     43  O   LYS A   5     -42.211 -68.534  -7.732  1.00143.60           O  
ATOM     44  CB  LYS A   5     -41.532 -70.724  -9.558  1.00156.97           C  
ATOM     45  CG  LYS A   5     -41.704 -70.635 -11.071  1.00148.60           C  
ATOM     46  CD  LYS A   5     -42.281 -69.298 -11.520  1.00141.97           C  
ATOM     47  CE  LYS A   5     -43.717 -69.115 -11.052  1.00126.88           C  
ATOM     48  NZ  LYS A   5     -44.312 -67.853 -11.567  1.00123.80           N  
ATOM     62  N   ASN A   6     -40.795 -67.310  -8.989  1.00151.95           N  
ATOM     63  CA  ASN A   6     -41.395 -66.022  -8.656  1.00140.03           C  
ATOM     64  C   ASN A   6     -41.195 -65.130  -9.873  1.00134.94           C  
ATOM     65  O   ASN A   6     -40.054 -64.816 -10.227  1.00121.60           O  
ATOM     66  CB  ASN A   6     -40.760 -65.433  -7.397  1.00124.79           C  
ATOM     67  CG  ASN A   6     -40.669 -63.918  -7.428  1.00128.43           C  
ATOM     68  OD1 ASN A   6     -41.565 -63.230  -7.918  1.00146.20           O  
ATOM     69  ND2 ASN A   6     -39.578 -63.389  -6.884  1.00 93.03           N  
ATOM     76  N   THR A   7     -42.302 -64.736 -10.512  1.00137.20           N  
ATOM     77  CA  THR A   7     -42.229 -64.115 -11.832  1.00131.69           C  
ATOM     78  C   THR A   7     -41.164 -63.026 -11.886  1.00125.43           C  
ATOM     79  O   THR A   7     -40.332 -63.001 -12.800  1.00123.04           O  
ATOM     80  CB  THR A   7     -43.597 -63.551 -12.231  1.00138.77           C  
ATOM     81  OG1 THR A   7     -43.502 -62.918 -13.515  1.00122.43           O  
ATOM     82  CG2 THR A   7     -44.117 -62.542 -11.208  1.00139.88           C  
ATOM     90  N   ASN A   8     -41.153 -62.130 -10.896  1.00127.95           N  
ATOM     91  CA  ASN A   8     -40.243 -60.994 -10.942  1.00125.86           C  
ATOM     92  C   ASN A   8     -38.786 -61.424 -10.881  1.00119.57           C  
ATOM     93  O   ASN A   8     -37.911 -60.670 -11.318  1.00129.45           O  
ATOM     94  CB  ASN A   8     -40.543 -60.032  -9.792  1.00129.19           C  
ATOM     95  CG  ASN A   8     -40.307 -58.583 -10.170  1.00112.48           C  
ATOM     96  OD1 ASN A   8     -40.609 -58.162 -11.287  1.00104.85           O  
ATOM     97  ND2 ASN A   8     -39.760 -57.812  -9.239  1.00 95.59           N  
ATOM    104  N   PHE A   9     -38.504 -62.613 -10.349  1.00121.23           N  
ATOM    105  CA  PHE A   9     -37.121 -63.066 -10.254  1.00115.26           C  
ATOM    106  C   PHE A   9     -36.596 -63.522 -11.610  1.00105.89           C  
ATOM    107  O   PHE A   9     -35.494 -63.141 -12.019  1.00106.80           O  
ATOM    108  CB  PHE A   9     -37.017 -64.204  -9.230  1.00129.01           C  
ATOM    109  CG  PHE A   9     -35.643 -64.389  -8.639  1.00134.52           C  
ATOM    110  CD1 PHE A   9     -34.767 -63.324  -8.521  1.00144.99           C  
ATOM    111  CD2 PHE A   9     -35.230 -65.634  -8.187  1.00134.22           C  
ATOM    112  CE1 PHE A   9     -33.516 -63.500  -7.978  1.00165.50           C  
ATOM    113  CE2 PHE A   9     -33.973 -65.810  -7.637  1.00137.89           C  
ATOM    114  CZ  PHE A   9     -33.118 -64.738  -7.531  1.00157.59           C  
ATOM    124  N   TRP A  10     -37.372 -64.344 -12.317  1.00108.67           N  
ATOM    125  CA  TRP A  10     -36.962 -64.787 -13.643  1.00100.47           C  
ATOM    126  C   TRP A  10     -36.803 -63.615 -14.602  1.00106.70           C  
ATOM    127  O   TRP A  10     -36.022 -63.698 -15.558  1.00112.03           O  
ATOM    128  CB  TRP A  10     -37.974 -65.793 -14.193  1.00107.99           C  
ATOM    129  CG  TRP A  10     -37.983 -67.094 -13.450  1.00114.50           C  
ATOM    130  CD1 TRP A  10     -38.909 -67.516 -12.540  1.00123.91           C  
ATOM    131  CD2 TRP A  10     -37.016 -68.145 -13.554  1.00122.77           C  
ATOM    132  NE1 TRP A  10     -38.579 -68.766 -12.073  1.00129.86           N  
ATOM    133  CE2 TRP A  10     -37.420 -69.174 -12.680  1.00127.39           C  
ATOM    134  CE3 TRP A  10     -35.847 -68.316 -14.301  1.00101.28           C  
ATOM    135  CZ2 TRP A  10     -36.697 -70.355 -12.534  1.00123.55           C  
ATOM    136  CZ3 TRP A  10     -35.131 -69.489 -14.155  1.00 92.85           C  
ATOM    137  CH2 TRP A  10     -35.558 -70.493 -13.278  1.00106.91           C  
ATOM    148  N   MET A  11     -37.525 -62.516 -14.367  1.00113.29           N  
ATOM    149  CA  MET A  11     -37.399 -61.349 -15.235  1.00112.30           C  
ATOM    150  C   MET A  11     -36.006 -60.741 -15.133  1.00115.39           C  
ATOM    151  O   MET A  11     -35.356 -60.478 -16.152  1.00 96.68           O  
ATOM    152  CB  MET A  11     -38.461 -60.306 -14.879  1.00118.76           C  
ATOM    153  CG  MET A  11     -39.897 -60.774 -15.060  1.00123.40           C  
ATOM    154  SD  MET A  11     -40.207 -61.517 -16.671  1.00116.12           S  
ATOM    155  CE  MET A  11     -39.764 -60.163 -17.749  1.00 98.28           C  
ATOM    165  N   PHE A  12     -35.531 -60.513 -13.910  1.00 93.62           N  
ATOM    166  CA  PHE A  12     -34.237 -59.879 -13.704  1.00107.63           C  
ATOM    167  C   PHE A  12     -33.085 -60.873 -13.677  1.00105.84           C  
ATOM    168  O   PHE A  12     -31.941 -60.479 -13.932  1.00104.70           O  
ATOM    169  CB  PHE A  12     -34.257 -59.069 -12.404  1.00109.56           C  
ATOM    170  CG  PHE A  12     -35.100 -57.826 -12.483  1.00103.63           C  
ATOM    171  CD1 PHE A  12     -34.883 -56.889 -13.479  1.00106.37           C  
ATOM    172  CD2 PHE A  12     -36.117 -57.601 -11.572  1.00108.82           C  
ATOM    173  CE1 PHE A  12     -35.657 -55.748 -13.559  1.00106.25           C  
ATOM    174  CE2 PHE A  12     -36.895 -56.462 -11.649  1.00 98.26           C  
ATOM    175  CZ  PHE A  12     -36.664 -55.535 -12.642  1.00101.43           C  
ATOM    185  N   GLY A  13     -33.353 -62.144 -13.377  1.00101.02           N  
ATOM    186  CA  GLY A  13     -32.323 -63.155 -13.547  1.00106.43           C  
ATOM    187  C   GLY A  13     -31.907 -63.292 -14.997  1.00101.18           C  
ATOM    188  O   GLY A  13     -30.717 -63.338 -15.317  1.00106.32           O  
ATOM    192  N   LEU A  14     -32.890 -63.352 -15.899  1.00 85.38           N  
ATOM    193  CA  LEU A  14     -32.600 -63.332 -17.326  1.00 90.21           C  
ATOM    194  C   LEU A  14     -32.024 -61.995 -17.772  1.00103.83           C  
ATOM    195  O   LEU A  14     -31.324 -61.943 -18.789  1.00100.88           O  
ATOM    196  CB  LEU A  14     -33.867 -63.640 -18.130  1.00 90.03           C  
ATOM    197  CG  LEU A  14     -34.420 -65.071 -18.157  1.00 86.95           C  
ATOM    198  CD1 LEU A  14     -34.241 -65.656 -19.550  1.00 80.35           C  
ATOM    199  CD2 LEU A  14     -33.781 -65.979 -17.111  1.00 88.55           C  
ATOM    211  N   PHE A  15     -32.296 -60.918 -17.033  1.00 88.22           N  
ATOM    212  CA  PHE A  15     -31.712 -59.624 -17.369  1.00 94.70           C  
ATOM    213  C   PHE A  15     -30.201 -59.648 -17.179  1.00104.74           C  
ATOM    214  O   PHE A  15     -29.448 -59.187 -18.045  1.00114.42           O  
ATOM    215  CB  PHE A  15     -32.351 -58.525 -16.516  1.00 94.65           C  
ATOM    216  CG  PHE A  15     -32.139 -57.136 -17.054  1.00 90.16           C  
ATOM    217  CD1 PHE A  15     -30.983 -56.431 -16.762  1.00 84.07           C  
ATOM    218  CD2 PHE A  15     -33.101 -56.534 -17.849  1.00 94.77           C  
ATOM    219  CE1 PHE A  15     -30.790 -55.154 -17.256  1.00 87.24           C  
ATOM    220  CE2 PHE A  15     -32.913 -55.258 -18.346  1.00 88.48           C  
ATOM    221  CZ  PHE A  15     -31.756 -54.568 -18.049  1.00 84.37           C  
ATOM    231  N   PHE A  16     -29.738 -60.188 -16.049  1.00 98.10           N  
ATOM    232  CA  PHE A  16     -28.302 -60.340 -15.836  1.00 90.36           C  
ATOM    233  C   PHE A  16     -27.682 -61.253 -16.885  1.00 79.06           C  
ATOM    234  O   PHE A  16     -26.607 -60.957 -17.421  1.00 91.55           O  
ATOM    235  CB  PHE A  16     -28.032 -60.892 -14.434  1.00 86.37           C  
ATOM    236  CG  PHE A  16     -27.923 -59.840 -13.361  1.00 75.71           C  
ATOM    237  CD1 PHE A  16     -27.196 -58.679 -13.569  1.00107.09           C  
ATOM    238  CD2 PHE A  16     -28.538 -60.026 -12.135  1.00 94.41           C  
ATOM    239  CE1 PHE A  16     -27.093 -57.722 -12.577  1.00 96.16           C  
ATOM    240  CE2 PHE A  16     -28.437 -59.072 -11.140  1.00 98.19           C  
ATOM    241  CZ  PHE A  16     -27.713 -57.919 -11.361  1.00 89.71           C  
ATOM    251  N   PHE A  17     -28.338 -62.376 -17.182  1.00 81.04           N  
ATOM    252  CA  PHE A  17     -27.818 -63.294 -18.189  1.00 97.96           C  
ATOM    253  C   PHE A  17     -27.598 -62.579 -19.516  1.00 95.55           C  
ATOM    254  O   PHE A  17     -26.505 -62.631 -20.091  1.00101.28           O  
ATOM    255  CB  PHE A  17     -28.777 -64.473 -18.371  1.00 95.71           C  
ATOM    256  CG  PHE A  17     -28.363 -65.430 -19.451  1.00 86.79           C  
ATOM    257  CD1 PHE A  17     -27.572 -66.528 -19.156  1.00 91.07           C  
ATOM    258  CD2 PHE A  17     -28.767 -65.235 -20.762  1.00 84.19           C  
ATOM    259  CE1 PHE A  17     -27.190 -67.412 -20.149  1.00 86.65           C  
ATOM    260  CE2 PHE A  17     -28.388 -66.114 -21.758  1.00 98.45           C  
ATOM    261  CZ  PHE A  17     -27.599 -67.204 -21.451  1.00 84.19           C  
ATOM    271  N   PHE A  18     -28.630 -61.897 -20.015  1.00 95.34           N  
ATOM    272  CA  PHE A  18     -28.550 -61.271 -21.328  1.00114.90           C  
ATOM    273  C   PHE A  18     -27.791 -59.953 -21.314  1.00118.42           C  
ATOM    274  O   PHE A  18     -27.302 -59.534 -22.368  1.00 92.42           O  
ATOM    275  CB  PHE A  18     -29.955 -61.052 -21.890  1.00101.08           C  
ATOM    276  CG  PHE A  18     -30.569 -62.293 -22.465  1.00 90.66           C  
ATOM    277  CD1 PHE A  18     -30.378 -62.621 -23.796  1.00 98.27           C  
ATOM    278  CD2 PHE A  18     -31.331 -63.137 -21.674  1.00100.20           C  
ATOM    279  CE1 PHE A  18     -30.939 -63.764 -24.330  1.00 94.79           C  
ATOM    280  CE2 PHE A  18     -31.895 -64.281 -22.203  1.00 92.54           C  
ATOM    281  CZ  PHE A  18     -31.698 -64.594 -23.532  1.00107.28           C  
ATOM    291  N   TYR A  19     -27.678 -59.290 -20.162  1.00103.50           N  
ATOM    292  CA  TYR A  19     -26.869 -58.077 -20.095  1.00 99.19           C  
ATOM    293  C   TYR A  19     -25.386 -58.419 -20.143  1.00102.52           C  
ATOM    294  O   TYR A  19     -24.655 -57.952 -21.024  1.00107.31           O  
ATOM    295  CB  TYR A  19     -27.190 -57.283 -18.828  1.00 97.11           C  
ATOM    296  CG  TYR A  19     -26.238 -56.126 -18.606  1.00 87.95           C  
ATOM    297  CD1 TYR A  19     -26.436 -54.906 -19.240  1.00 88.52           C  
ATOM    298  CD2 TYR A  19     -25.135 -56.260 -17.772  1.00 75.44           C  
ATOM    299  CE1 TYR A  19     -25.565 -53.850 -19.045  1.00 97.21           C  
ATOM    300  CE2 TYR A  19     -24.259 -55.209 -17.571  1.00 87.75           C  
ATOM    301  CZ  TYR A  19     -24.478 -54.008 -18.209  1.00 93.51           C  
ATOM    302  OH  TYR A  19     -23.606 -52.963 -18.008  1.00 96.38           O  
ATOM    312  N   PHE A  20     -24.921 -59.237 -19.198  1.00 98.80           N  
ATOM    313  CA  PHE A  20     -23.523 -59.646 -19.197  1.00 93.98           C  
ATOM    314  C   PHE A  20     -23.179 -60.544 -20.377  1.00 97.02           C  
ATOM    315  O   PHE A  20     -21.992 -60.790 -20.618  1.00101.92           O  
ATOM    316  CB  PHE A  20     -23.184 -60.338 -17.876  1.00 98.17           C  
ATOM    317  CG  PHE A  20     -23.106 -59.394 -16.711  1.00 79.56           C  
ATOM    318  CD1 PHE A  20     -22.137 -58.406 -16.672  1.00 84.68           C  
ATOM    319  CD2 PHE A  20     -24.001 -59.487 -15.659  1.00106.96           C  
ATOM    320  CE1 PHE A  20     -22.059 -57.530 -15.609  1.00 84.50           C  
ATOM    321  CE2 PHE A  20     -23.928 -58.612 -14.589  1.00112.90           C  
ATOM    322  CZ  PHE A  20     -22.956 -57.631 -14.567  1.00 91.54           C  
ATOM    332  N   PHE A  21     -24.177 -61.037 -21.113  1.00101.81           N  
ATOM    333  CA  PHE A  21     -23.898 -61.609 -22.424  1.00 96.76           C  
ATOM    334  C   PHE A  21     -23.469 -60.525 -23.404  1.00102.16           C  
ATOM    335  O   PHE A  21     -22.669 -60.788 -24.306  1.00109.59           O  
ATOM    336  CB  PHE A  21     -25.125 -62.357 -22.953  1.00107.23           C  
ATOM    337  CG  PHE A  21     -24.843 -63.219 -24.156  1.00 87.23           C  
ATOM    338  CD1 PHE A  21     -24.641 -62.652 -25.403  1.00102.00           C  
ATOM    339  CD2 PHE A  21     -24.792 -64.598 -24.040  1.00111.10           C  
ATOM    340  CE1 PHE A  21     -24.387 -63.439 -26.509  1.00 96.60           C  
ATOM    341  CE2 PHE A  21     -24.538 -65.392 -25.144  1.00123.34           C  
ATOM    342  CZ  PHE A  21     -24.335 -64.810 -26.380  1.00 87.28           C  
ATOM    352  N   ILE A  22     -23.983 -59.302 -23.243  1.00111.29           N  
ATOM    353  CA  ILE A  22     -23.467 -58.174 -24.017  1.00 91.89           C  
ATOM    354  C   ILE A  22     -22.005 -57.946 -23.668  1.00 98.10           C  
ATOM    355  O   ILE A  22     -21.137 -57.858 -24.544  1.00110.07           O  
ATOM    356  CB  ILE A  22     -24.287 -56.894 -23.756  1.00118.51           C  
ATOM    357  CG1 ILE A  22     -25.802 -57.137 -23.804  1.00111.04           C  
ATOM    358  CG2 ILE A  22     -23.884 -55.806 -24.749  1.00 91.09           C  
ATOM    359  CD1 ILE A  22     -26.361 -57.384 -25.170  1.00 94.68           C  
ATOM    371  N   MET A  23     -21.716 -57.852 -22.369  1.00 96.60           N  
ATOM    372  CA  MET A  23     -20.390 -57.455 -21.915  1.00 94.04           C  
ATOM    373  C   MET A  23     -19.362 -58.548 -22.177  1.00 97.58           C  
ATOM    374  O   MET A  23     -18.211 -58.254 -22.521  1.00101.22           O  
ATOM    375  CB  MET A  23     -20.449 -57.112 -20.428  1.00 89.11           C  
ATOM    376  CG  MET A  23     -19.364 -56.171 -19.959  1.00 91.16           C  
ATOM    377  SD  MET A  23     -19.725 -55.499 -18.330  1.00100.56           S  
ATOM    378  CE  MET A  23     -18.225 -54.581 -18.021  1.00 96.71           C  
ATOM    388  N   GLY A  24     -19.756 -59.814 -22.024  1.00 94.79           N  
ATOM    389  CA  GLY A  24     -18.849 -60.914 -22.295  1.00101.52           C  
ATOM    390  C   GLY A  24     -18.330 -60.938 -23.717  1.00113.79           C  
ATOM    391  O   GLY A  24     -17.327 -61.604 -23.992  1.00115.81           O  
ATOM    395  N   ALA A  25     -18.991 -60.223 -24.629  1.00106.75           N  
ATOM    396  CA  ALA A  25     -18.564 -60.191 -26.020  1.00 97.87           C  
ATOM    397  C   ALA A  25     -17.437 -59.201 -26.265  1.00105.07           C  
ATOM    398  O   ALA A  25     -16.759 -59.303 -27.295  1.00112.05           O  
ATOM    399  CB  ALA A  25     -19.746 -59.842 -26.929  1.00106.41           C  
ATOM    405  N   TYR A  26     -17.217 -58.254 -25.351  1.00105.07           N  
ATOM    406  CA  TYR A  26     -16.208 -57.232 -25.584  1.00100.39           C  
ATOM    407  C   TYR A  26     -15.204 -57.166 -24.439  1.00 94.85           C  
ATOM    408  O   TYR A  26     -13.994 -57.144 -24.682  1.00103.97           O  
ATOM    409  CB  TYR A  26     -16.883 -55.869 -25.805  1.00 92.30           C  
ATOM    410  CG  TYR A  26     -16.808 -54.930 -24.622  1.00 92.30           C  
ATOM    411  CD1 TYR A  26     -17.832 -54.878 -23.685  1.00 89.92           C  
ATOM    412  CD2 TYR A  26     -15.712 -54.097 -24.441  1.00 97.87           C  
ATOM    413  CE1 TYR A  26     -17.766 -54.022 -22.602  1.00 88.09           C  
ATOM    414  CE2 TYR A  26     -15.635 -53.243 -23.361  1.00104.36           C  
ATOM    415  CZ  TYR A  26     -16.664 -53.206 -22.445  1.00 85.52           C  
ATOM    416  OH  TYR A  26     -16.588 -52.349 -21.370  1.00 97.53           O  
ATOM    426  N   PHE A  27     -15.688 -57.164 -23.184  1.00 98.73           N  
ATOM    427  CA  PHE A  27     -14.800 -56.834 -22.069  1.00 97.58           C  
ATOM    428  C   PHE A  27     -13.736 -57.903 -21.861  1.00115.19           C  
ATOM    429  O   PHE A  27     -12.537 -57.584 -21.955  1.00111.24           O  
ATOM    430  CB  PHE A  27     -15.614 -56.563 -20.800  1.00 94.81           C  
ATOM    431  CG  PHE A  27     -14.787 -56.058 -19.652  1.00 95.63           C  
ATOM    432  CD1 PHE A  27     -14.148 -56.936 -18.792  1.00 89.35           C  
ATOM    433  CD2 PHE A  27     -14.640 -54.696 -19.438  1.00100.92           C  
ATOM    434  CE1 PHE A  27     -13.382 -56.468 -17.741  1.00 88.50           C  
ATOM    435  CE2 PHE A  27     -13.875 -54.225 -18.387  1.00 90.75           C  
ATOM    436  CZ  PHE A  27     -13.246 -55.110 -17.539  1.00 90.70           C  
ATOM    446  N   PRO A  28     -14.076 -59.160 -21.574  1.00116.68           N  
ATOM    447  CA  PRO A  28     -13.041 -60.199 -21.582  1.00105.46           C  
ATOM    448  C   PRO A  28     -12.624 -60.483 -23.015  1.00120.35           C  
ATOM    449  O   PRO A  28     -13.468 -60.660 -23.896  1.00126.13           O  
ATOM    450  CB  PRO A  28     -13.733 -61.401 -20.935  1.00103.35           C  
ATOM    451  CG  PRO A  28     -15.163 -61.221 -21.280  1.00106.57           C  
ATOM    452  CD  PRO A  28     -15.411 -59.731 -21.318  1.00127.89           C  
ATOM    460  N   PHE A  29     -11.314 -60.504 -23.246  1.00102.83           N  
ATOM    461  CA  PHE A  29     -10.742 -60.571 -24.585  1.00117.36           C  
ATOM    462  C   PHE A  29     -10.871 -59.248 -25.330  1.00100.24           C  
ATOM    463  O   PHE A  29     -10.825 -59.225 -26.564  1.00100.22           O  
ATOM    464  CB  PHE A  29     -11.375 -61.699 -25.415  1.00117.25           C  
ATOM    465  CG  PHE A  29     -11.484 -63.005 -24.680  1.00119.79           C  
ATOM    466  CD1 PHE A  29     -10.351 -63.748 -24.395  1.00120.39           C  
ATOM    467  CD2 PHE A  29     -12.717 -63.492 -24.280  1.00112.12           C  
ATOM    468  CE1 PHE A  29     -10.446 -64.951 -23.720  1.00107.15           C  
ATOM    469  CE2 PHE A  29     -12.818 -64.694 -23.605  1.00116.51           C  
ATOM    470  CZ  PHE A  29     -11.680 -65.424 -23.325  1.00110.42           C  
ATOM    480  N   PHE A  30     -11.038 -58.140 -24.604  1.00104.52           N  
ATOM    481  CA  PHE A  30     -11.059 -56.832 -25.255  1.00109.86           C  
ATOM    482  C   PHE A  30      -9.738 -56.526 -25.940  1.00103.99           C  
ATOM    483  O   PHE A  30      -9.755 -56.172 -27.132  1.00107.89           O  
ATOM    484  CB  PHE A  30     -11.422 -55.744 -24.232  1.00 98.72           C  
ATOM    485  CG  PHE A  30     -11.668 -54.383 -24.835  1.00 77.81           C  
ATOM    486  CD1 PHE A  30     -12.173 -54.245 -26.118  1.00100.47           C  
ATOM    487  CD2 PHE A  30     -11.391 -53.235 -24.108  1.00 97.19           C  
ATOM    488  CE1 PHE A  30     -12.398 -52.992 -26.660  1.00 94.82           C  
ATOM    489  CE2 PHE A  30     -11.612 -51.982 -24.646  1.00 88.15           C  
ATOM    490  CZ  PHE A  30     -12.115 -51.860 -25.923  1.00 87.64           C  
ATOM    500  N   PRO A  31      -8.579 -56.649 -25.284  1.00 97.31           N  
ATOM    501  CA  PRO A  31      -7.315 -56.339 -25.976  1.00104.28           C  
ATOM    502  C   PRO A  31      -7.159 -57.048 -27.310  1.00102.91           C  
ATOM    503  O   PRO A  31      -6.619 -56.465 -28.259  1.00125.03           O  
ATOM    504  CB  PRO A  31      -6.249 -56.797 -24.970  1.00108.81           C  
ATOM    505  CG  PRO A  31      -6.923 -56.747 -23.650  1.00118.32           C  
ATOM    506  CD  PRO A  31      -8.349 -57.112 -23.903  1.00116.71           C  
ATOM    514  N   ILE A  32      -7.624 -58.296 -27.412  1.00 96.91           N  
ATOM    515  CA  ILE A  32      -7.497 -59.042 -28.656  1.00100.42           C  
ATOM    516  C   ILE A  32      -8.337 -58.415 -29.761  1.00108.39           C  
ATOM    517  O   ILE A  32      -8.098 -58.679 -30.945  1.00125.17           O  
ATOM    518  CB  ILE A  32      -7.882 -60.518 -28.429  1.00 97.36           C  
ATOM    519  CG1 ILE A  32      -7.038 -61.120 -27.297  1.00 98.49           C  
ATOM    520  CG2 ILE A  32      -7.681 -61.330 -29.706  1.00 93.96           C  
ATOM    521  CD1 ILE A  32      -7.521 -62.467 -26.812  1.00101.37           C  
ATOM    533  N   TRP A  33      -9.315 -57.577 -29.404  1.00112.06           N  
ATOM    534  CA  TRP A  33     -10.099 -56.873 -30.415  1.00105.86           C  
ATOM    535  C   TRP A  33      -9.292 -55.747 -31.049  1.00111.70           C  
ATOM    536  O   TRP A  33      -9.366 -55.529 -32.263  1.00122.55           O  
ATOM    537  CB  TRP A  33     -11.380 -56.323 -29.788  1.00122.82           C  
ATOM    538  CG  TRP A  33     -12.338 -55.723 -30.782  1.00110.75           C  
ATOM    539  CD1 TRP A  33     -13.212 -56.396 -31.585  1.00 82.65           C  
ATOM    540  CD2 TRP A  33     -12.527 -54.329 -31.066  1.00 88.39           C  
ATOM    541  NE1 TRP A  33     -13.925 -55.511 -32.357  1.00 99.26           N  
ATOM    542  CE2 TRP A  33     -13.524 -54.236 -32.056  1.00 79.18           C  
ATOM    543  CE3 TRP A  33     -11.948 -53.152 -30.581  1.00102.43           C  
ATOM    544  CZ2 TRP A  33     -13.955 -53.015 -32.571  1.00 94.38           C  
ATOM    545  CZ3 TRP A  33     -12.377 -51.940 -31.094  1.00102.55           C  
ATOM    546  CH2 TRP A  33     -13.371 -51.882 -32.078  1.00 91.65           C  
ATOM    557  N   LEU A  34      -8.506 -55.027 -30.246  1.00111.62           N  
ATOM    558  CA  LEU A  34      -7.781 -53.863 -30.737  1.00112.13           C  
ATOM    559  C   LEU A  34      -6.485 -54.231 -31.444  1.00124.11           C  
ATOM    560  O   LEU A  34      -5.995 -53.443 -32.261  1.00121.46           O  
ATOM    561  CB  LEU A  34      -7.461 -52.910 -29.583  1.00107.14           C  
ATOM    562  CG  LEU A  34      -8.629 -52.378 -28.747  1.00116.01           C  
ATOM    563  CD1 LEU A  34      -9.003 -53.338 -27.636  1.00103.49           C  
ATOM    564  CD2 LEU A  34      -8.279 -51.024 -28.177  1.00114.76           C  
ATOM    576  N   HIS A  35      -5.922 -55.403 -31.151  1.00124.28           N  
ATOM    577  CA  HIS A  35      -4.606 -55.788 -31.650  1.00103.57           C  
ATOM    578  C   HIS A  35      -4.692 -56.685 -32.881  1.00114.70           C  
ATOM    579  O   HIS A  35      -4.236 -56.307 -33.964  1.00129.62           O  
ATOM    580  CB  HIS A  35      -3.825 -56.492 -30.534  1.00124.26           C  
ATOM    581  CG  HIS A  35      -3.581 -55.631 -29.334  1.00141.29           C  
ATOM    582  ND1 HIS A  35      -3.708 -56.098 -28.043  1.00155.34           N  
ATOM    583  CD2 HIS A  35      -3.216 -54.332 -29.229  1.00141.01           C  
ATOM    584  CE1 HIS A  35      -3.434 -55.123 -27.196  1.00143.48           C  
ATOM    585  NE2 HIS A  35      -3.131 -54.041 -27.890  1.00148.23           N  
ATOM    593  N   ASP A  36      -5.277 -57.876 -32.732  1.00105.76           N  
ATOM    594  CA  ASP A  36      -5.242 -58.862 -33.806  1.00127.27           C  
ATOM    595  C   ASP A  36      -6.165 -58.512 -34.968  1.00128.60           C  
ATOM    596  O   ASP A  36      -5.967 -59.034 -36.070  1.00129.65           O  
ATOM    597  CB  ASP A  36      -5.609 -60.244 -33.259  1.00116.40           C  
ATOM    598  CG  ASP A  36      -4.580 -60.778 -32.280  1.00130.43           C  
ATOM    599  OD1 ASP A  36      -4.134 -60.008 -31.403  1.00121.28           O  
ATOM    600  OD2 ASP A  36      -4.212 -61.968 -32.392  1.00134.79           O  
ATOM    605  N   ILE A  37      -7.154 -57.643 -34.760  1.00129.23           N  
ATOM    606  CA  ILE A  37      -8.146 -57.332 -35.779  1.00134.60           C  
ATOM    607  C   ILE A  37      -8.054 -55.881 -36.237  1.00132.79           C  
ATOM    608  O   ILE A  37      -8.132 -55.605 -37.436  1.00138.86           O  
ATOM    609  CB  ILE A  37      -9.576 -57.672 -35.286  1.00120.96           C  
ATOM    610  CG1 ILE A  37     -10.432 -56.407 -35.087  1.00133.93           C  
ATOM    611  CG2 ILE A  37      -9.520 -58.525 -34.014  1.00108.23           C  
ATOM    612  CD1 ILE A  37     -11.826 -56.665 -34.586  1.00145.71           C  
ATOM    624  N   ASN A  38      -7.885 -54.941 -35.307  1.00121.99           N  
ATOM    625  CA  ASN A  38      -7.873 -53.523 -35.643  1.00126.64           C  
ATOM    626  C   ASN A  38      -6.470 -52.934 -35.714  1.00122.77           C  
ATOM    627  O   ASN A  38      -6.315 -51.798 -36.175  1.00135.76           O  
ATOM    628  CB  ASN A  38      -8.714 -52.734 -34.633  1.00114.66           C  
ATOM    629  CG  ASN A  38     -10.172 -52.639 -35.042  1.00124.61           C  
ATOM    630  OD1 ASN A  38     -10.485 -52.399 -36.208  1.00134.52           O  
ATOM    631  ND2 ASN A  38     -11.072 -52.831 -34.084  1.00112.11           N  
ATOM    638  N   HIS A  39      -5.451 -53.670 -35.272  1.00120.15           N  
ATOM    639  CA  HIS A  39      -4.058 -53.304 -35.519  1.00111.86           C  
ATOM    640  C   HIS A  39      -3.663 -52.028 -34.778  1.00108.71           C  
ATOM    641  O   HIS A  39      -2.965 -51.171 -35.321  1.00121.40           O  
ATOM    642  CB  HIS A  39      -3.794 -53.160 -37.018  1.00130.19           C  
ATOM    643  CG  HIS A  39      -4.377 -54.268 -37.838  1.00123.88           C  
ATOM    644  ND1 HIS A  39      -5.399 -54.068 -38.741  1.00119.86           N  
ATOM    645  CD2 HIS A  39      -4.092 -55.591 -37.879  1.00121.38           C  
ATOM    646  CE1 HIS A  39      -5.712 -55.218 -39.310  1.00143.61           C  
ATOM    647  NE2 HIS A  39      -4.934 -56.159 -38.804  1.00149.00           N  
ATOM    655  N   ILE A  40      -4.112 -51.899 -33.540  1.00113.54           N  
ATOM    656  CA  ILE A  40      -3.599 -50.878 -32.635  1.00123.04           C  
ATOM    657  C   ILE A  40      -2.383 -51.462 -31.934  1.00130.80           C  
ATOM    658  O   ILE A  40      -2.341 -52.662 -31.636  1.00128.04           O  
ATOM    659  CB  ILE A  40      -4.679 -50.429 -31.631  1.00124.84           C  
ATOM    660  CG1 ILE A  40      -5.706 -49.514 -32.309  1.00121.95           C  
ATOM    661  CG2 ILE A  40      -4.064 -49.677 -30.456  1.00132.22           C  
ATOM    662  CD1 ILE A  40      -6.583 -50.192 -33.342  1.00123.08           C  
ATOM    674  N   SER A  41      -1.376 -50.631 -31.688  1.00125.57           N  
ATOM    675  CA  SER A  41      -0.147 -51.128 -31.088  1.00141.66           C  
ATOM    676  C   SER A  41      -0.390 -51.537 -29.639  1.00147.59           C  
ATOM    677  O   SER A  41      -1.212 -50.948 -28.932  1.00151.65           O  
ATOM    678  CB  SER A  41       0.953 -50.069 -31.155  1.00150.67           C  
ATOM    679  OG  SER A  41       0.984 -49.290 -29.973  1.00154.96           O  
ATOM    685  N   LYS A  42       0.342 -52.563 -29.197  1.00147.50           N  
ATOM    686  CA  LYS A  42       0.204 -53.037 -27.825  1.00144.88           C  
ATOM    687  C   LYS A  42       0.536 -51.955 -26.805  1.00144.37           C  
ATOM    688  O   LYS A  42       0.184 -52.100 -25.628  1.00144.64           O  
ATOM    689  CB  LYS A  42       1.093 -54.263 -27.598  1.00137.80           C  
ATOM    690  CG  LYS A  42       0.464 -55.585 -28.029  1.00114.27           C  
ATOM    691  CD  LYS A  42       0.248 -55.654 -29.535  1.00147.01           C  
ATOM    692  CE  LYS A  42      -0.312 -57.007 -29.952  1.00142.39           C  
ATOM    693  NZ  LYS A  42      -0.510 -57.106 -31.426  1.00110.77           N  
ATOM    707  N   SER A  43       1.200 -50.876 -27.225  1.00141.54           N  
ATOM    708  CA  SER A  43       1.496 -49.754 -26.343  1.00145.97           C  
ATOM    709  C   SER A  43       0.500 -48.610 -26.475  1.00152.35           C  
ATOM    710  O   SER A  43       0.446 -47.753 -25.587  1.00151.88           O  
ATOM    711  CB  SER A  43       2.904 -49.216 -26.624  1.00151.68           C  
ATOM    712  OG  SER A  43       2.998 -48.704 -27.942  1.00153.09           O  
ATOM    718  N   ASP A  44      -0.283 -48.572 -27.554  1.00145.94           N  
ATOM    719  CA  ASP A  44      -1.240 -47.492 -27.768  1.00156.95           C  
ATOM    720  C   ASP A  44      -2.514 -47.647 -26.946  1.00148.58           C  
ATOM    721  O   ASP A  44      -3.185 -46.645 -26.676  1.00137.08           O  
ATOM    722  CB  ASP A  44      -1.616 -47.411 -29.250  1.00149.73           C  
ATOM    723  CG  ASP A  44      -0.482 -46.904 -30.116  1.00146.85           C  
ATOM    724  OD1 ASP A  44       0.348 -46.118 -29.613  1.00135.50           O  
ATOM    725  OD2 ASP A  44      -0.425 -47.292 -31.301  1.00142.31           O  
ATOM    730  N   THR A  45      -2.865 -48.872 -26.547  1.00137.42           N  
ATOM    731  CA  THR A  45      -4.171 -49.126 -25.945  1.00127.07           C  
ATOM    732  C   THR A  45      -4.431 -48.284 -24.701  1.00119.34           C  
ATOM    733  O   THR A  45      -5.588 -48.170 -24.279  1.00128.27           O  
ATOM    734  CB  THR A  45      -4.301 -50.607 -25.592  1.00127.28           C  
ATOM    735  OG1 THR A  45      -3.170 -51.021 -24.814  1.00139.10           O  
ATOM    736  CG2 THR A  45      -4.390 -51.450 -26.851  1.00132.58           C  
ATOM    744  N   TRP A  46      -3.395 -47.692 -24.102  1.00122.76           N  
ATOM    745  CA  TRP A  46      -3.605 -46.922 -22.881  1.00128.59           C  
ATOM    746  C   TRP A  46      -4.504 -45.716 -23.126  1.00120.86           C  
ATOM    747  O   TRP A  46      -5.271 -45.326 -22.239  1.00114.08           O  
ATOM    748  CB  TRP A  46      -2.264 -46.472 -22.299  1.00127.19           C  
ATOM    749  CG  TRP A  46      -1.682 -45.276 -22.987  1.00132.32           C  
ATOM    750  CD1 TRP A  46      -0.976 -45.264 -24.153  1.00135.24           C  
ATOM    751  CD2 TRP A  46      -1.755 -43.914 -22.548  1.00137.33           C  
ATOM    752  NE1 TRP A  46      -0.606 -43.980 -24.470  1.00143.12           N  
ATOM    753  CE2 TRP A  46      -1.072 -43.132 -23.500  1.00139.33           C  
ATOM    754  CE3 TRP A  46      -2.332 -43.280 -21.443  1.00146.95           C  
ATOM    755  CZ2 TRP A  46      -0.950 -41.749 -23.381  1.00147.70           C  
ATOM    756  CZ3 TRP A  46      -2.210 -41.906 -21.327  1.00152.83           C  
ATOM    757  CH2 TRP A  46      -1.524 -41.156 -22.290  1.00158.46           C  
ATOM    768  N   ILE A  47      -4.432 -45.115 -24.317  1.00133.36           N  
ATOM    769  CA  ILE A  47      -5.245 -43.935 -24.593  1.00125.06           C  
ATOM    770  C   ILE A  47      -6.722 -44.301 -24.644  1.00117.59           C  
ATOM    771  O   ILE A  47      -7.585 -43.490 -24.283  1.00112.32           O  
ATOM    772  CB  ILE A  47      -4.786 -43.260 -25.900  1.00127.14           C  
ATOM    773  CG1 ILE A  47      -5.410 -41.870 -26.043  1.00129.07           C  
ATOM    774  CG2 ILE A  47      -5.140 -44.114 -27.115  1.00118.98           C  
ATOM    775  CD1 ILE A  47      -4.874 -40.844 -25.062  1.00118.28           C  
ATOM    787  N   ILE A  48      -7.041 -45.517 -25.089  1.00115.20           N  
ATOM    788  CA  ILE A  48      -8.435 -45.943 -25.169  1.00102.42           C  
ATOM    789  C   ILE A  48      -8.982 -46.230 -23.776  1.00119.41           C  
ATOM    790  O   ILE A  48     -10.052 -45.737 -23.397  1.00119.64           O  
ATOM    791  CB  ILE A  48      -8.556 -47.162 -26.101  1.00108.75           C  
ATOM    792  CG1 ILE A  48      -8.452 -46.696 -27.556  1.00110.93           C  
ATOM    793  CG2 ILE A  48      -9.866 -47.917 -25.869  1.00107.99           C  
ATOM    794  CD1 ILE A  48      -8.163 -47.796 -28.536  1.00120.05           C  
ATOM    806  N   PHE A  49      -8.259 -47.033 -22.993  1.00105.73           N  
ATOM    807  CA  PHE A  49      -8.663 -47.280 -21.613  1.00 95.87           C  
ATOM    808  C   PHE A  49      -8.770 -45.982 -20.823  1.00 90.96           C  
ATOM    809  O   PHE A  49      -9.622 -45.865 -19.935  1.00105.22           O  
ATOM    810  CB  PHE A  49      -7.673 -48.230 -20.940  1.00101.95           C  
ATOM    811  CG  PHE A  49      -7.936 -49.681 -21.226  1.00102.23           C  
ATOM    812  CD1 PHE A  49      -7.713 -50.207 -22.488  1.00 96.51           C  
ATOM    813  CD2 PHE A  49      -8.400 -50.521 -20.228  1.00112.63           C  
ATOM    814  CE1 PHE A  49      -7.954 -51.542 -22.750  1.00 96.19           C  
ATOM    815  CE2 PHE A  49      -8.642 -51.857 -20.483  1.00117.27           C  
ATOM    816  CZ  PHE A  49      -8.419 -52.368 -21.745  1.00115.73           C  
ATOM    826  N   ALA A  50      -7.920 -45.000 -21.130  1.00 94.65           N  
ATOM    827  CA  ALA A  50      -7.977 -43.722 -20.429  1.00104.93           C  
ATOM    828  C   ALA A  50      -9.321 -43.037 -20.647  1.00106.94           C  
ATOM    829  O   ALA A  50      -9.984 -42.624 -19.689  1.00105.37           O  
ATOM    830  CB  ALA A  50      -6.831 -42.822 -20.893  1.00109.76           C  
ATOM    836  N   ALA A  51      -9.739 -42.907 -21.908  1.00105.26           N  
ATOM    837  CA  ALA A  51     -11.022 -42.277 -22.204  1.00110.58           C  
ATOM    838  C   ALA A  51     -12.166 -43.035 -21.541  1.00107.17           C  
ATOM    839  O   ALA A  51     -13.031 -42.436 -20.891  1.00 97.71           O  
ATOM    840  CB  ALA A  51     -11.230 -42.198 -23.717  1.00101.23           C  
ATOM    846  N   ILE A  52     -12.185 -44.361 -21.697  1.00102.87           N  
ATOM    847  CA  ILE A  52     -13.200 -45.178 -21.037  1.00 93.90           C  
ATOM    848  C   ILE A  52     -13.162 -44.950 -19.533  1.00 94.66           C  
ATOM    849  O   ILE A  52     -14.205 -44.896 -18.869  1.00106.80           O  
ATOM    850  CB  ILE A  52     -12.999 -46.663 -21.392  1.00 70.64           C  
ATOM    851  CG1 ILE A  52     -13.201 -46.880 -22.894  1.00 88.63           C  
ATOM    852  CG2 ILE A  52     -13.963 -47.541 -20.599  1.00 69.50           C  
ATOM    853  CD1 ILE A  52     -12.690 -48.211 -23.392  1.00 74.80           C  
ATOM    865  N   SER A  53     -11.961 -44.812 -18.972  1.00 97.15           N  
ATOM    866  CA  SER A  53     -11.842 -44.541 -17.546  1.00103.98           C  
ATOM    867  C   SER A  53     -12.321 -43.132 -17.219  1.00 98.71           C  
ATOM    868  O   SER A  53     -13.015 -42.923 -16.217  1.00103.38           O  
ATOM    869  CB  SER A  53     -10.393 -44.733 -17.101  1.00 98.32           C  
ATOM    870  OG  SER A  53     -10.312 -44.904 -15.699  1.00119.96           O  
ATOM    876  N   LEU A  54     -11.972 -42.157 -18.059  1.00 96.45           N  
ATOM    877  CA  LEU A  54     -12.336 -40.770 -17.786  1.00 94.12           C  
ATOM    878  C   LEU A  54     -13.847 -40.605 -17.699  1.00 99.84           C  
ATOM    879  O   LEU A  54     -14.364 -39.993 -16.757  1.00107.76           O  
ATOM    880  CB  LEU A  54     -11.761 -39.859 -18.870  1.00101.45           C  
ATOM    881  CG  LEU A  54     -12.018 -38.361 -18.687  1.00113.03           C  
ATOM    882  CD1 LEU A  54     -11.268 -37.829 -17.473  1.00127.27           C  
ATOM    883  CD2 LEU A  54     -11.631 -37.598 -19.941  1.00110.24           C  
ATOM    895  N   PHE A  55     -14.577 -41.135 -18.680  1.00 95.82           N  
ATOM    896  CA  PHE A  55     -16.019 -40.940 -18.717  1.00 94.60           C  
ATOM    897  C   PHE A  55     -16.762 -41.849 -17.748  1.00 94.42           C  
ATOM    898  O   PHE A  55     -17.872 -41.502 -17.328  1.00100.95           O  
ATOM    899  CB  PHE A  55     -16.536 -41.148 -20.141  1.00 92.58           C  
ATOM    900  CG  PHE A  55     -16.101 -40.076 -21.099  1.00 91.07           C  
ATOM    901  CD1 PHE A  55     -16.567 -38.779 -20.958  1.00 97.48           C  
ATOM    902  CD2 PHE A  55     -15.229 -40.361 -22.136  1.00111.49           C  
ATOM    903  CE1 PHE A  55     -16.171 -37.787 -21.834  1.00105.87           C  
ATOM    904  CE2 PHE A  55     -14.830 -39.372 -23.015  1.00109.94           C  
ATOM    905  CZ  PHE A  55     -15.303 -38.084 -22.864  1.00100.65           C  
ATOM    915  N   SER A  56     -16.186 -42.995 -17.380  1.00 95.36           N  
ATOM    916  CA  SER A  56     -16.771 -43.789 -16.304  1.00111.53           C  
ATOM    917  C   SER A  56     -16.611 -43.080 -14.965  1.00 96.50           C  
ATOM    918  O   SER A  56     -17.513 -43.125 -14.120  1.00 91.12           O  
ATOM    919  CB  SER A  56     -16.136 -45.178 -16.262  1.00110.33           C  
ATOM    920  OG  SER A  56     -14.758 -45.100 -15.944  1.00120.82           O  
ATOM    926  N   LEU A  57     -15.464 -42.426 -14.751  1.00102.77           N  
ATOM    927  CA  LEU A  57     -15.322 -41.517 -13.619  1.00101.87           C  
ATOM    928  C   LEU A  57     -16.504 -40.562 -13.539  1.00 95.37           C  
ATOM    929  O   LEU A  57     -16.986 -40.239 -12.447  1.00104.01           O  
ATOM    930  CB  LEU A  57     -14.026 -40.714 -13.745  1.00100.86           C  
ATOM    931  CG  LEU A  57     -12.806 -41.089 -12.906  1.00 94.88           C  
ATOM    932  CD1 LEU A  57     -11.890 -42.007 -13.688  1.00113.27           C  
ATOM    933  CD2 LEU A  57     -12.069 -39.826 -12.493  1.00114.96           C  
ATOM    945  N   LEU A  58     -16.981 -40.101 -14.694  1.00 98.64           N  
ATOM    946  CA  LEU A  58     -18.038 -39.099 -14.742  1.00103.65           C  
ATOM    947  C   LEU A  58     -19.411 -39.723 -14.520  1.00 99.48           C  
ATOM    948  O   LEU A  58     -20.207 -39.221 -13.719  1.00104.33           O  
ATOM    949  CB  LEU A  58     -17.987 -38.379 -16.090  1.00 94.27           C  
ATOM    950  CG  LEU A  58     -19.006 -37.269 -16.339  1.00 96.94           C  
ATOM    951  CD1 LEU A  58     -18.702 -36.062 -15.471  1.00109.52           C  
ATOM    952  CD2 LEU A  58     -19.015 -36.895 -17.811  1.00122.46           C  
ATOM    964  N   PHE A  59     -19.701 -40.823 -15.217  1.00103.95           N  
ATOM    965  CA  PHE A  59     -21.038 -41.406 -15.183  1.00 95.74           C  
ATOM    966  C   PHE A  59     -21.315 -42.163 -13.890  1.00 88.59           C  
ATOM    967  O   PHE A  59     -22.472 -42.237 -13.461  1.00 98.99           O  
ATOM    968  CB  PHE A  59     -21.226 -42.348 -16.374  1.00 91.80           C  
ATOM    969  CG  PHE A  59     -21.131 -41.668 -17.712  1.00 89.11           C  
ATOM    970  CD1 PHE A  59     -21.703 -40.423 -17.921  1.00 94.71           C  
ATOM    971  CD2 PHE A  59     -20.470 -42.279 -18.765  1.00107.46           C  
ATOM    972  CE1 PHE A  59     -21.616 -39.803 -19.155  1.00116.54           C  
ATOM    973  CE2 PHE A  59     -20.379 -41.663 -19.999  1.00 97.95           C  
ATOM    974  CZ  PHE A  59     -20.953 -40.424 -20.194  1.00 95.86           C  
ATOM    984  N   GLN A  60     -20.289 -42.733 -13.263  1.00 86.38           N  
ATOM    985  CA  GLN A  60     -20.514 -43.522 -12.053  1.00 97.68           C  
ATOM    986  C   GLN A  60     -21.173 -42.711 -10.947  1.00 95.59           C  
ATOM    987  O   GLN A  60     -22.223 -43.142 -10.438  1.00 90.88           O  
ATOM    988  CB  GLN A  60     -19.190 -44.134 -11.590  1.00 90.68           C  
ATOM    989  CG  GLN A  60     -18.791 -45.367 -12.387  1.00 91.06           C  
ATOM    990  CD  GLN A  60     -17.387 -45.839 -12.076  1.00 90.89           C  
ATOM    991  OE1 GLN A  60     -16.576 -45.093 -11.531  1.00 91.75           O  
ATOM    992  NE2 GLN A  60     -17.092 -47.086 -12.422  1.00112.76           N  
ATOM   1001  N   PRO A  61     -20.642 -41.559 -10.527  1.00 83.99           N  
ATOM   1002  CA  PRO A  61     -21.367 -40.772  -9.515  1.00 95.43           C  
ATOM   1003  C   PRO A  61     -22.733 -40.317  -9.995  1.00 98.95           C  
ATOM   1004  O   PRO A  61     -23.679 -40.264  -9.198  1.00106.30           O  
ATOM   1005  CB  PRO A  61     -20.420 -39.594  -9.241  1.00 93.77           C  
ATOM   1006  CG  PRO A  61     -19.535 -39.515 -10.434  1.00111.62           C  
ATOM   1007  CD  PRO A  61     -19.380 -40.917 -10.931  1.00 96.11           C  
ATOM   1015  N   LEU A  62     -22.868 -39.986 -11.280  1.00 95.59           N  
ATOM   1016  CA  LEU A  62     -24.186 -39.712 -11.842  1.00 94.21           C  
ATOM   1017  C   LEU A  62     -25.123 -40.892 -11.619  1.00 97.56           C  
ATOM   1018  O   LEU A  62     -26.152 -40.772 -10.943  1.00101.54           O  
ATOM   1019  CB  LEU A  62     -24.074 -39.406 -13.338  1.00 88.57           C  
ATOM   1020  CG  LEU A  62     -23.586 -38.042 -13.833  1.00106.89           C  
ATOM   1021  CD1 LEU A  62     -24.564 -37.519 -14.882  1.00109.30           C  
ATOM   1022  CD2 LEU A  62     -23.399 -37.029 -12.711  1.00 82.88           C  
ATOM   1034  N   PHE A  63     -24.778 -42.047 -12.192  1.00 85.12           N  
ATOM   1035  CA  PHE A  63     -25.656 -43.209 -12.118  1.00 96.41           C  
ATOM   1036  C   PHE A  63     -26.032 -43.530 -10.678  1.00 98.97           C  
ATOM   1037  O   PHE A  63     -27.193 -43.835 -10.383  1.00105.56           O  
ATOM   1038  CB  PHE A  63     -24.982 -44.417 -12.775  1.00 86.03           C  
ATOM   1039  CG  PHE A  63     -24.973 -44.375 -14.282  1.00 92.32           C  
ATOM   1040  CD1 PHE A  63     -25.142 -43.181 -14.969  1.00 85.39           C  
ATOM   1041  CD2 PHE A  63     -24.806 -45.540 -15.013  1.00108.68           C  
ATOM   1042  CE1 PHE A  63     -25.134 -43.155 -16.351  1.00 94.65           C  
ATOM   1043  CE2 PHE A  63     -24.799 -45.519 -16.395  1.00 84.21           C  
ATOM   1044  CZ  PHE A  63     -24.964 -44.326 -17.064  1.00 83.19           C  
ATOM   1054  N   GLY A  64     -25.064 -43.463  -9.768  1.00 96.30           N  
ATOM   1055  CA  GLY A  64     -25.323 -43.756  -8.373  1.00 96.81           C  
ATOM   1056  C   GLY A  64     -26.366 -42.838  -7.770  1.00102.40           C  
ATOM   1057  O   GLY A  64     -27.394 -43.300  -7.266  1.00105.78           O  
ATOM   1061  N   LEU A  65     -26.110 -41.528  -7.821  1.00105.11           N  
ATOM   1062  CA  LEU A  65     -27.057 -40.567  -7.264  1.00 99.09           C  
ATOM   1063  C   LEU A  65     -28.412 -40.666  -7.952  1.00102.60           C  
ATOM   1064  O   LEU A  65     -29.455 -40.654  -7.288  1.00113.49           O  
ATOM   1065  CB  LEU A  65     -26.497 -39.150  -7.387  1.00 99.43           C  
ATOM   1066  CG  LEU A  65     -25.337 -38.808  -6.450  1.00 89.68           C  
ATOM   1067  CD1 LEU A  65     -24.660 -37.523  -6.894  1.00102.74           C  
ATOM   1068  CD2 LEU A  65     -25.828 -38.681  -5.014  1.00 98.06           C  
ATOM   1080  N   LEU A  66     -28.419 -40.760  -9.282  1.00 97.38           N  
ATOM   1081  CA  LEU A  66     -29.676 -40.885 -10.011  1.00 87.01           C  
ATOM   1082  C   LEU A  66     -30.417 -42.154  -9.604  1.00109.35           C  
ATOM   1083  O   LEU A  66     -31.529 -42.094  -9.069  1.00113.04           O  
ATOM   1084  CB  LEU A  66     -29.407 -40.868 -11.519  1.00 88.02           C  
ATOM   1085  CG  LEU A  66     -30.610 -41.011 -12.460  1.00 98.89           C  
ATOM   1086  CD1 LEU A  66     -31.813 -40.226 -11.966  1.00 94.77           C  
ATOM   1087  CD2 LEU A  66     -30.232 -40.549 -13.862  1.00 84.31           C  
ATOM   1099  N   SER A  67     -29.795 -43.318  -9.828  1.00118.62           N  
ATOM   1100  CA  SER A  67     -30.449 -44.595  -9.549  1.00129.01           C  
ATOM   1101  C   SER A  67     -31.090 -44.625  -8.167  1.00126.21           C  
ATOM   1102  O   SER A  67     -32.087 -45.327  -7.961  1.00125.26           O  
ATOM   1103  CB  SER A  67     -29.439 -45.737  -9.682  1.00117.43           C  
ATOM   1104  OG  SER A  67     -30.080 -46.998  -9.588  1.00118.52           O  
ATOM   1110  N   ASP A  68     -30.539 -43.876  -7.208  1.00 99.51           N  
ATOM   1111  CA  ASP A  68     -31.126 -43.826  -5.873  1.00103.08           C  
ATOM   1112  C   ASP A  68     -32.281 -42.835  -5.805  1.00112.39           C  
ATOM   1113  O   ASP A  68     -33.281 -43.094  -5.126  1.00118.31           O  
ATOM   1114  CB  ASP A  68     -30.058 -43.460  -4.840  1.00116.62           C  
ATOM   1115  CG  ASP A  68     -29.660 -44.636  -3.968  1.00113.55           C  
ATOM   1116  OD1 ASP A  68     -30.554 -45.407  -3.559  1.00126.79           O  
ATOM   1117  OD2 ASP A  68     -28.452 -44.789  -3.691  1.00117.85           O  
ATOM   1122  N   LYS A  69     -32.160 -41.696  -6.490  1.00125.43           N  
ATOM   1123  CA  LYS A  69     -33.226 -40.699  -6.466  1.00123.92           C  
ATOM   1124  C   LYS A  69     -34.552 -41.303  -6.910  1.00120.20           C  
ATOM   1125  O   LYS A  69     -35.578 -41.139  -6.241  1.00117.36           O  
ATOM   1126  CB  LYS A  69     -32.849 -39.508  -7.352  1.00117.23           C  
ATOM   1127  CG  LYS A  69     -33.966 -38.487  -7.563  1.00138.34           C  
ATOM   1128  CD  LYS A  69     -34.459 -37.895  -6.247  1.00156.33           C  
ATOM   1129  CE  LYS A  69     -35.632 -36.947  -6.463  1.00146.40           C  
ATOM   1130  NZ  LYS A  69     -35.265 -35.759  -7.283  1.00143.05           N  
ATOM   1144  N   LEU A  70     -34.549 -42.012  -8.038  1.00 94.37           N  
ATOM   1145  CA  LEU A  70     -35.768 -42.596  -8.595  1.00109.76           C  
ATOM   1146  C   LEU A  70     -35.906 -44.070  -8.235  1.00 91.97           C  
ATOM   1147  O   LEU A  70     -36.335 -44.882  -9.058  1.00104.92           O  
ATOM   1148  CB  LEU A  70     -35.805 -42.389 -10.108  1.00111.43           C  
ATOM   1149  CG  LEU A  70     -34.961 -43.230 -11.072  1.00 81.23           C  
ATOM   1150  CD1 LEU A  70     -34.741 -42.414 -12.333  1.00 69.13           C  
ATOM   1151  CD2 LEU A  70     -33.625 -43.664 -10.511  1.00116.01           C  
ATOM   1163  N   GLY A  71     -35.545 -44.423  -7.000  1.00111.72           N  
ATOM   1164  CA  GLY A  71     -35.713 -45.758  -6.452  1.00110.46           C  
ATOM   1165  C   GLY A  71     -35.765 -46.887  -7.459  1.00112.12           C  
ATOM   1166  O   GLY A  71     -34.734 -47.305  -7.996  1.00108.07           O  
ATOM   1170  N   LEU A  72     -36.969 -47.390  -7.718  1.00106.09           N  
ATOM   1171  CA  LEU A  72     -37.198 -48.491  -8.645  1.00 98.66           C  
ATOM   1172  C   LEU A  72     -38.047 -48.035  -9.827  1.00100.52           C  
ATOM   1173  O   LEU A  72     -38.904 -48.771 -10.320  1.00105.45           O  
ATOM   1174  CB  LEU A  72     -37.862 -49.671  -7.937  1.00 94.12           C  
ATOM   1175  CG  LEU A  72     -37.110 -50.328  -6.774  1.00100.65           C  
ATOM   1176  CD1 LEU A  72     -37.249 -49.530  -5.484  1.00118.18           C  
ATOM   1177  CD2 LEU A  72     -37.599 -51.753  -6.567  1.00103.72           C  
ATOM   1189  N   ARG A  73     -37.808 -46.810 -10.304  1.00 97.98           N  
ATOM   1190  CA  ARG A  73     -38.684 -46.222 -11.314  1.00127.52           C  
ATOM   1191  C   ARG A  73     -38.462 -46.828 -12.697  1.00120.57           C  
ATOM   1192  O   ARG A  73     -39.393 -46.854 -13.509  1.00148.42           O  
ATOM   1193  CB  ARG A  73     -38.486 -44.706 -11.369  1.00129.84           C  
ATOM   1194  CG  ARG A  73     -39.654 -43.904 -10.805  1.00135.38           C  
ATOM   1195  CD  ARG A  73     -39.762 -44.021  -9.290  1.00144.33           C  
ATOM   1196  NE  ARG A  73     -41.155 -44.027  -8.848  1.00160.64           N  
ATOM   1197  CZ  ARG A  73     -41.555 -43.779  -7.604  1.00164.07           C  
ATOM   1198  NH1 ARG A  73     -40.674 -43.488  -6.656  1.00171.34           N  
ATOM   1199  NH2 ARG A  73     -42.848 -43.814  -7.308  1.00129.67           N  
ATOM   1213  N   LYS A  74     -37.249 -47.298 -12.986  1.00 89.33           N  
ATOM   1214  CA  LYS A  74     -36.828 -47.932 -14.244  1.00 91.00           C  
ATOM   1215  C   LYS A  74     -36.349 -46.921 -15.283  1.00 91.96           C  
ATOM   1216  O   LYS A  74     -35.953 -47.340 -16.374  1.00100.08           O  
ATOM   1217  CB  LYS A  74     -37.919 -48.797 -14.904  1.00 97.79           C  
ATOM   1218  CG  LYS A  74     -38.403 -49.975 -14.082  1.00106.34           C  
ATOM   1219  CD  LYS A  74     -39.136 -50.962 -14.978  1.00 93.64           C  
ATOM   1220  CE  LYS A  74     -39.691 -52.136 -14.199  1.00105.56           C  
ATOM   1221  NZ  LYS A  74     -40.892 -51.764 -13.407  1.00120.77           N  
ATOM   1235  N   TYR A  75     -36.367 -45.619 -14.992  1.00105.67           N  
ATOM   1236  CA  TYR A  75     -35.989 -44.634 -16.002  1.00115.90           C  
ATOM   1237  C   TYR A  75     -34.545 -44.828 -16.448  1.00112.07           C  
ATOM   1238  O   TYR A  75     -34.240 -44.749 -17.644  1.00109.23           O  
ATOM   1239  CB  TYR A  75     -36.199 -43.221 -15.455  1.00104.32           C  
ATOM   1240  CG  TYR A  75     -35.755 -42.106 -16.381  1.00 93.41           C  
ATOM   1241  CD1 TYR A  75     -36.450 -41.823 -17.550  1.00110.31           C  
ATOM   1242  CD2 TYR A  75     -34.650 -41.321 -16.073  1.00 98.97           C  
ATOM   1243  CE1 TYR A  75     -36.048 -40.801 -18.391  1.00110.05           C  
ATOM   1244  CE2 TYR A  75     -34.242 -40.297 -16.908  1.00 96.20           C  
ATOM   1245  CZ  TYR A  75     -34.946 -40.041 -18.065  1.00107.83           C  
ATOM   1246  OH  TYR A  75     -34.546 -39.023 -18.902  1.00122.28           O  
ATOM   1256  N   LEU A  76     -33.641 -45.090 -15.502  1.00105.51           N  
ATOM   1257  CA  LEU A  76     -32.225 -45.203 -15.838  1.00102.85           C  
ATOM   1258  C   LEU A  76     -31.961 -46.414 -16.727  1.00 94.73           C  
ATOM   1259  O   LEU A  76     -31.274 -46.307 -17.750  1.00 81.04           O  
ATOM   1260  CB  LEU A  76     -31.393 -45.281 -14.557  1.00 99.06           C  
ATOM   1261  CG  LEU A  76     -29.876 -45.408 -14.726  1.00 90.81           C  
ATOM   1262  CD1 LEU A  76     -29.318 -44.260 -15.553  1.00 96.88           C  
ATOM   1263  CD2 LEU A  76     -29.194 -45.463 -13.366  1.00116.52           C  
ATOM   1275  N   LEU A  77     -32.502 -47.577 -16.355  1.00 95.93           N  
ATOM   1276  CA  LEU A  77     -32.211 -48.802 -17.091  1.00 84.98           C  
ATOM   1277  C   LEU A  77     -32.782 -48.793 -18.502  1.00109.87           C  
ATOM   1278  O   LEU A  77     -32.289 -49.536 -19.357  1.00110.98           O  
ATOM   1279  CB  LEU A  77     -32.745 -50.017 -16.332  1.00 99.21           C  
ATOM   1280  CG  LEU A  77     -31.869 -50.528 -15.186  1.00 91.51           C  
ATOM   1281  CD1 LEU A  77     -31.957 -49.614 -13.971  1.00106.24           C  
ATOM   1282  CD2 LEU A  77     -32.253 -51.953 -14.822  1.00 86.37           C  
ATOM   1294  N   TRP A  78     -33.808 -47.984 -18.770  1.00 99.75           N  
ATOM   1295  CA  TRP A  78     -34.354 -47.927 -20.122  1.00 86.97           C  
ATOM   1296  C   TRP A  78     -33.390 -47.233 -21.075  1.00 97.40           C  
ATOM   1297  O   TRP A  78     -33.266 -47.631 -22.240  1.00113.23           O  
ATOM   1298  CB  TRP A  78     -35.709 -47.221 -20.120  1.00103.57           C  
ATOM   1299  CG  TRP A  78     -36.854 -48.157 -19.900  1.00111.47           C  
ATOM   1300  CD1 TRP A  78     -37.731 -48.154 -18.855  1.00 90.30           C  
ATOM   1301  CD2 TRP A  78     -37.241 -49.246 -20.747  1.00116.52           C  
ATOM   1302  NE1 TRP A  78     -38.643 -49.171 -19.001  1.00119.60           N  
ATOM   1303  CE2 TRP A  78     -38.363 -49.857 -20.154  1.00107.16           C  
ATOM   1304  CE3 TRP A  78     -36.746 -49.764 -21.948  1.00108.58           C  
ATOM   1305  CZ2 TRP A  78     -39.000 -50.959 -20.722  1.00107.48           C  
ATOM   1306  CZ3 TRP A  78     -37.380 -50.857 -22.510  1.00102.08           C  
ATOM   1307  CH2 TRP A  78     -38.494 -51.443 -21.897  1.00 95.08           C  
ATOM   1318  N   ILE A  79     -32.699 -46.195 -20.602  1.00 93.92           N  
ATOM   1319  CA  ILE A  79     -31.691 -45.539 -21.430  1.00 94.69           C  
ATOM   1320  C   ILE A  79     -30.551 -46.506 -21.722  1.00104.24           C  
ATOM   1321  O   ILE A  79     -30.177 -46.723 -22.881  1.00 84.01           O  
ATOM   1322  CB  ILE A  79     -31.186 -44.254 -20.746  1.00 86.44           C  
ATOM   1323  CG1 ILE A  79     -32.354 -43.307 -20.446  1.00 82.72           C  
ATOM   1324  CG2 ILE A  79     -30.172 -43.541 -21.631  1.00105.17           C  
ATOM   1325  CD1 ILE A  79     -32.321 -42.727 -19.054  1.00 97.30           C  
ATOM   1337  N   ILE A  80     -29.994 -47.114 -20.671  1.00 95.88           N  
ATOM   1338  CA  ILE A  80     -28.944 -48.118 -20.846  1.00 93.10           C  
ATOM   1339  C   ILE A  80     -29.403 -49.189 -21.829  1.00 94.22           C  
ATOM   1340  O   ILE A  80     -28.762 -49.436 -22.858  1.00 80.04           O  
ATOM   1341  CB  ILE A  80     -28.555 -48.729 -19.488  1.00 72.10           C  
ATOM   1342  CG1 ILE A  80     -27.843 -47.679 -18.630  1.00 87.97           C  
ATOM   1343  CG2 ILE A  80     -27.664 -49.957 -19.673  1.00 81.61           C  
ATOM   1344  CD1 ILE A  80     -27.628 -48.094 -17.182  1.00 92.69           C  
ATOM   1356  N   THR A  81     -30.530 -49.838 -21.524  1.00 96.45           N  
ATOM   1357  CA  THR A  81     -31.063 -50.853 -22.428  1.00 94.87           C  
ATOM   1358  C   THR A  81     -31.293 -50.287 -23.822  1.00 93.49           C  
ATOM   1359  O   THR A  81     -31.296 -51.037 -24.805  1.00 93.94           O  
ATOM   1360  CB  THR A  81     -32.367 -51.427 -21.872  1.00 68.72           C  
ATOM   1361  OG1 THR A  81     -32.180 -51.815 -20.505  1.00101.64           O  
ATOM   1362  CG2 THR A  81     -32.801 -52.645 -22.679  1.00 85.60           C  
ATOM   1370  N   GLY A  82     -31.491 -48.972 -23.929  1.00 86.33           N  
ATOM   1371  CA  GLY A  82     -31.590 -48.356 -25.241  1.00117.63           C  
ATOM   1372  C   GLY A  82     -30.240 -48.254 -25.927  1.00 95.42           C  
ATOM   1373  O   GLY A  82     -30.096 -48.613 -27.099  1.00 85.10           O  
ATOM   1377  N   MET A  83     -29.228 -47.769 -25.201  1.00 88.52           N  
ATOM   1378  CA  MET A  83     -27.896 -47.646 -25.784  1.00 93.04           C  
ATOM   1379  C   MET A  83     -27.292 -49.010 -26.089  1.00 89.19           C  
ATOM   1380  O   MET A  83     -26.436 -49.124 -26.974  1.00 88.91           O  
ATOM   1381  CB  MET A  83     -26.973 -46.867 -24.845  1.00 95.49           C  
ATOM   1382  CG  MET A  83     -27.581 -45.601 -24.262  1.00115.38           C  
ATOM   1383  SD  MET A  83     -28.456 -44.596 -25.475  1.00110.68           S  
ATOM   1384  CE  MET A  83     -27.098 -43.665 -26.178  1.00 76.15           C  
ATOM   1394  N   LEU A  84     -27.713 -50.050 -25.368  1.00100.70           N  
ATOM   1395  CA  LEU A  84     -27.200 -51.388 -25.638  1.00 88.02           C  
ATOM   1396  C   LEU A  84     -27.637 -51.890 -27.007  1.00 92.74           C  
ATOM   1397  O   LEU A  84     -26.957 -52.736 -27.600  1.00100.40           O  
ATOM   1398  CB  LEU A  84     -27.653 -52.357 -24.545  1.00 86.13           C  
ATOM   1399  CG  LEU A  84     -26.636 -52.627 -23.435  1.00 78.65           C  
ATOM   1400  CD1 LEU A  84     -26.205 -51.342 -22.748  1.00 84.62           C  
ATOM   1401  CD2 LEU A  84     -27.211 -53.605 -22.426  1.00106.44           C  
ATOM   1413  N   VAL A  85     -28.759 -51.386 -27.527  1.00 82.82           N  
ATOM   1414  CA  VAL A  85     -29.175 -51.754 -28.877  1.00 90.39           C  
ATOM   1415  C   VAL A  85     -28.134 -51.299 -29.889  1.00 87.99           C  
ATOM   1416  O   VAL A  85     -28.011 -51.881 -30.974  1.00 84.25           O  
ATOM   1417  CB  VAL A  85     -30.565 -51.163 -29.189  1.00 86.08           C  
ATOM   1418  CG1 VAL A  85     -31.028 -51.579 -30.579  1.00101.93           C  
ATOM   1419  CG2 VAL A  85     -31.579 -51.600 -28.139  1.00 93.34           C  
ATOM   1429  N   MET A  86     -27.366 -50.263 -29.552  1.00 72.15           N  
ATOM   1430  CA  MET A  86     -26.301 -49.755 -30.405  1.00 85.89           C  
ATOM   1431  C   MET A  86     -25.046 -50.614 -30.369  1.00 90.42           C  
ATOM   1432  O   MET A  86     -24.062 -50.267 -31.031  1.00 97.43           O  
ATOM   1433  CB  MET A  86     -25.938 -48.329 -29.989  1.00 95.02           C  
ATOM   1434  CG  MET A  86     -26.418 -47.280 -30.951  1.00 96.45           C  
ATOM   1435  SD  MET A  86     -26.148 -45.596 -30.375  1.00127.55           S  
ATOM   1436  CE  MET A  86     -27.308 -45.520 -29.020  1.00 77.96           C  
ATOM   1446  N   PHE A  87     -25.053 -51.715 -29.615  1.00 91.76           N  
ATOM   1447  CA  PHE A  87     -23.842 -52.508 -29.439  1.00 92.96           C  
ATOM   1448  C   PHE A  87     -23.235 -52.901 -30.781  1.00 90.34           C  
ATOM   1449  O   PHE A  87     -22.058 -52.633 -31.047  1.00 90.48           O  
ATOM   1450  CB  PHE A  87     -24.158 -53.749 -28.604  1.00 84.45           C  
ATOM   1451  CG  PHE A  87     -22.942 -54.483 -28.132  1.00 73.93           C  
ATOM   1452  CD1 PHE A  87     -22.157 -53.964 -27.119  1.00100.78           C  
ATOM   1453  CD2 PHE A  87     -22.587 -55.696 -28.694  1.00 89.96           C  
ATOM   1454  CE1 PHE A  87     -21.037 -54.637 -26.677  1.00107.96           C  
ATOM   1455  CE2 PHE A  87     -21.468 -56.376 -28.256  1.00 83.79           C  
ATOM   1456  CZ  PHE A  87     -20.692 -55.845 -27.247  1.00104.46           C  
ATOM   1466  N   ALA A  88     -24.032 -53.533 -31.646  1.00 73.67           N  
ATOM   1467  CA  ALA A  88     -23.508 -54.012 -32.925  1.00 97.60           C  
ATOM   1468  C   ALA A  88     -22.992 -52.878 -33.800  1.00 84.91           C  
ATOM   1469  O   ALA A  88     -21.797 -52.880 -34.144  1.00100.97           O  
ATOM   1470  CB  ALA A  88     -24.582 -54.840 -33.636  1.00108.27           C  
ATOM   1476  N   PRO A  89     -23.806 -51.892 -34.191  1.00 79.86           N  
ATOM   1477  CA  PRO A  89     -23.295 -50.852 -35.099  1.00 95.97           C  
ATOM   1478  C   PRO A  89     -22.141 -50.058 -34.519  1.00 92.38           C  
ATOM   1479  O   PRO A  89     -21.354 -49.484 -35.283  1.00102.40           O  
ATOM   1480  CB  PRO A  89     -24.520 -49.961 -35.338  1.00 85.43           C  
ATOM   1481  CG  PRO A  89     -25.384 -50.182 -34.139  1.00 83.65           C  
ATOM   1482  CD  PRO A  89     -25.193 -51.620 -33.774  1.00 87.06           C  
ATOM   1490  N   PHE A  90     -22.014 -50.004 -33.194  1.00 93.46           N  
ATOM   1491  CA  PHE A  90     -20.932 -49.247 -32.576  1.00 98.77           C  
ATOM   1492  C   PHE A  90     -19.580 -49.888 -32.871  1.00 95.31           C  
ATOM   1493  O   PHE A  90     -18.680 -49.245 -33.423  1.00100.72           O  
ATOM   1494  CB  PHE A  90     -21.169 -49.142 -31.067  1.00 95.19           C  
ATOM   1495  CG  PHE A  90     -19.985 -48.628 -30.307  1.00 74.03           C  
ATOM   1496  CD1 PHE A  90     -19.786 -47.268 -30.143  1.00 73.47           C  
ATOM   1497  CD2 PHE A  90     -19.067 -49.506 -29.758  1.00 89.64           C  
ATOM   1498  CE1 PHE A  90     -18.691 -46.795 -29.444  1.00 95.39           C  
ATOM   1499  CE2 PHE A  90     -17.974 -49.041 -29.061  1.00101.16           C  
ATOM   1500  CZ  PHE A  90     -17.785 -47.684 -28.902  1.00 82.02           C  
ATOM   1510  N   PHE A  91     -19.422 -51.163 -32.509  1.00 86.85           N  
ATOM   1511  CA  PHE A  91     -18.141 -51.838 -32.699  1.00 96.30           C  
ATOM   1512  C   PHE A  91     -17.833 -52.057 -34.176  1.00102.60           C  
ATOM   1513  O   PHE A  91     -16.684 -51.903 -34.605  1.00 99.90           O  
ATOM   1514  CB  PHE A  91     -18.141 -53.178 -31.963  1.00 96.12           C  
ATOM   1515  CG  PHE A  91     -17.851 -53.066 -30.495  1.00 96.99           C  
ATOM   1516  CD1 PHE A  91     -16.545 -53.011 -30.039  1.00 99.23           C  
ATOM   1517  CD2 PHE A  91     -18.880 -53.026 -29.571  1.00 92.46           C  
ATOM   1518  CE1 PHE A  91     -16.270 -52.912 -28.690  1.00 92.73           C  
ATOM   1519  CE2 PHE A  91     -18.612 -52.927 -28.220  1.00105.20           C  
ATOM   1520  CZ  PHE A  91     -17.306 -52.871 -27.779  1.00104.45           C  
ATOM   1530  N   ILE A  92     -18.843 -52.418 -34.967  1.00 84.94           N  
ATOM   1531  CA  ILE A  92     -18.599 -52.865 -36.334  1.00 80.13           C  
ATOM   1532  C   ILE A  92     -18.315 -51.684 -37.257  1.00103.94           C  
ATOM   1533  O   ILE A  92     -17.304 -51.667 -37.970  1.00115.20           O  
ATOM   1534  CB  ILE A  92     -19.793 -53.703 -36.833  1.00 78.04           C  
ATOM   1535  CG1 ILE A  92     -19.957 -54.950 -35.957  1.00 84.11           C  
ATOM   1536  CG2 ILE A  92     -19.603 -54.091 -38.300  1.00 91.02           C  
ATOM   1537  CD1 ILE A  92     -21.171 -55.797 -36.290  1.00 94.84           C  
ATOM   1549  N   PHE A  93     -19.195 -50.680 -37.262  1.00101.42           N  
ATOM   1550  CA  PHE A  93     -19.149 -49.620 -38.260  1.00 94.67           C  
ATOM   1551  C   PHE A  93     -18.687 -48.272 -37.723  1.00 95.33           C  
ATOM   1552  O   PHE A  93     -18.364 -47.389 -38.526  1.00116.10           O  
ATOM   1553  CB  PHE A  93     -20.534 -49.447 -38.901  1.00 98.54           C  
ATOM   1554  CG  PHE A  93     -21.045 -50.684 -39.582  1.00 97.95           C  
ATOM   1555  CD1 PHE A  93     -20.683 -50.971 -40.887  1.00 97.32           C  
ATOM   1556  CD2 PHE A  93     -21.889 -51.559 -38.919  1.00104.13           C  
ATOM   1557  CE1 PHE A  93     -21.151 -52.109 -41.518  1.00 98.33           C  
ATOM   1558  CE2 PHE A  93     -22.362 -52.699 -39.546  1.00105.36           C  
ATOM   1559  CZ  PHE A  93     -21.992 -52.973 -40.847  1.00 82.21           C  
ATOM   1569  N   ILE A  94     -18.644 -48.084 -36.406  1.00 94.31           N  
ATOM   1570  CA  ILE A  94     -18.305 -46.788 -35.826  1.00 86.79           C  
ATOM   1571  C   ILE A  94     -16.971 -46.882 -35.097  1.00 93.61           C  
ATOM   1572  O   ILE A  94     -15.953 -46.360 -35.567  1.00 84.76           O  
ATOM   1573  CB  ILE A  94     -19.420 -46.304 -34.880  1.00 95.63           C  
ATOM   1574  CG1 ILE A  94     -20.686 -45.987 -35.682  1.00 97.62           C  
ATOM   1575  CG2 ILE A  94     -18.971 -45.076 -34.086  1.00100.09           C  
ATOM   1576  CD1 ILE A  94     -21.914 -45.727 -34.828  1.00107.47           C  
ATOM   1588  N   PHE A  95     -16.974 -47.550 -33.943  1.00112.77           N  
ATOM   1589  CA  PHE A  95     -15.790 -47.579 -33.091  1.00 94.33           C  
ATOM   1590  C   PHE A  95     -14.588 -48.153 -33.831  1.00 96.50           C  
ATOM   1591  O   PHE A  95     -13.486 -47.595 -33.778  1.00 96.11           O  
ATOM   1592  CB  PHE A  95     -16.093 -48.389 -31.831  1.00 79.15           C  
ATOM   1593  CG  PHE A  95     -15.016 -48.325 -30.785  1.00 91.74           C  
ATOM   1594  CD1 PHE A  95     -14.436 -47.117 -30.437  1.00 96.31           C  
ATOM   1595  CD2 PHE A  95     -14.599 -49.475 -30.133  1.00 95.75           C  
ATOM   1596  CE1 PHE A  95     -13.450 -47.060 -29.469  1.00 94.44           C  
ATOM   1597  CE2 PHE A  95     -13.616 -49.422 -29.164  1.00 93.98           C  
ATOM   1598  CZ  PHE A  95     -13.042 -48.213 -28.831  1.00100.65           C  
ATOM   1608  N   GLY A  96     -14.781 -49.269 -34.527  1.00 94.73           N  
ATOM   1609  CA  GLY A  96     -13.713 -49.901 -35.263  1.00 99.56           C  
ATOM   1610  C   GLY A  96     -13.034 -48.953 -36.232  1.00102.86           C  
ATOM   1611  O   GLY A  96     -11.866 -48.587 -36.063  1.00106.26           O  
ATOM   1615  N   PRO A  97     -13.759 -48.531 -37.270  1.00101.06           N  
ATOM   1616  CA  PRO A  97     -13.141 -47.668 -38.289  1.00 90.07           C  
ATOM   1617  C   PRO A  97     -12.710 -46.309 -37.769  1.00 82.99           C  
ATOM   1618  O   PRO A  97     -11.820 -45.695 -38.369  1.00105.29           O  
ATOM   1619  CB  PRO A  97     -14.235 -47.542 -39.357  1.00101.66           C  
ATOM   1620  CG  PRO A  97     -15.507 -47.860 -38.651  1.00108.36           C  
ATOM   1621  CD  PRO A  97     -15.159 -48.855 -37.591  1.00114.90           C  
ATOM   1629  N   LEU A  98     -13.302 -45.811 -36.680  1.00 95.99           N  
ATOM   1630  CA  LEU A  98     -12.827 -44.558 -36.105  1.00 99.44           C  
ATOM   1631  C   LEU A  98     -11.471 -44.714 -35.432  1.00107.52           C  
ATOM   1632  O   LEU A  98     -10.800 -43.709 -35.178  1.00102.92           O  
ATOM   1633  CB  LEU A  98     -13.838 -44.003 -35.096  1.00100.35           C  
ATOM   1634  CG  LEU A  98     -15.118 -43.326 -35.605  1.00114.03           C  
ATOM   1635  CD1 LEU A  98     -15.653 -42.384 -34.532  1.00 84.07           C  
ATOM   1636  CD2 LEU A  98     -14.915 -42.577 -36.918  1.00 99.39           C  
ATOM   1648  N   LEU A  99     -11.054 -45.943 -35.138  1.00116.00           N  
ATOM   1649  CA  LEU A  99      -9.715 -46.181 -34.619  1.00113.91           C  
ATOM   1650  C   LEU A  99      -8.694 -46.421 -35.721  1.00120.97           C  
ATOM   1651  O   LEU A  99      -7.501 -46.194 -35.497  1.00123.71           O  
ATOM   1652  CB  LEU A  99      -9.726 -47.372 -33.654  1.00114.72           C  
ATOM   1653  CG  LEU A  99     -10.555 -47.179 -32.380  1.00104.90           C  
ATOM   1654  CD1 LEU A  99     -10.538 -48.446 -31.542  1.00100.81           C  
ATOM   1655  CD2 LEU A  99     -10.060 -45.995 -31.557  1.00102.34           C  
ATOM   1667  N   GLN A 100      -9.127 -46.880 -36.898  1.00126.15           N  
ATOM   1668  CA  GLN A 100      -8.249 -46.833 -38.062  1.00111.62           C  
ATOM   1669  C   GLN A 100      -7.991 -45.394 -38.487  1.00130.88           C  
ATOM   1670  O   GLN A 100      -6.903 -45.078 -38.981  1.00147.06           O  
ATOM   1671  CB  GLN A 100      -8.852 -47.626 -39.223  1.00134.41           C  
ATOM   1672  CG  GLN A 100      -8.248 -49.010 -39.421  1.00137.28           C  
ATOM   1673  CD  GLN A 100      -8.749 -50.022 -38.410  1.00125.42           C  
ATOM   1674  OE1 GLN A 100      -8.876 -49.721 -37.224  1.00128.26           O  
ATOM   1675  NE2 GLN A 100      -9.043 -51.230 -38.880  1.00111.17           N  
ATOM   1684  N   TYR A 101      -8.977 -44.517 -38.304  1.00120.08           N  
ATOM   1685  CA  TYR A 101      -8.790 -43.086 -38.499  1.00109.42           C  
ATOM   1686  C   TYR A 101      -8.001 -42.532 -37.319  1.00110.70           C  
ATOM   1687  O   TYR A 101      -7.205 -43.256 -36.714  1.00130.42           O  
ATOM   1688  CB  TYR A 101     -10.149 -42.390 -38.647  1.00120.79           C  
ATOM   1689  CG  TYR A 101     -10.135 -41.158 -39.527  1.00136.86           C  
ATOM   1690  CD1 TYR A 101      -9.784 -41.244 -40.869  1.00148.72           C  
ATOM   1691  CD2 TYR A 101     -10.494 -39.914 -39.024  1.00124.84           C  
ATOM   1692  CE1 TYR A 101      -9.775 -40.124 -41.679  1.00148.75           C  
ATOM   1693  CE2 TYR A 101     -10.488 -38.789 -39.827  1.00140.00           C  
ATOM   1694  CZ  TYR A 101     -10.129 -38.900 -41.154  1.00155.16           C  
ATOM   1695  OH  TYR A 101     -10.122 -37.783 -41.959  1.00171.48           O  
ATOM   1705  N   ASN A 102      -8.204 -41.261 -36.982  1.00118.27           N  
ATOM   1706  CA  ASN A 102      -7.545 -40.676 -35.821  1.00140.88           C  
ATOM   1707  C   ASN A 102      -7.839 -41.496 -34.573  1.00116.10           C  
ATOM   1708  O   ASN A 102      -9.002 -41.727 -34.231  1.00125.14           O  
ATOM   1709  CB  ASN A 102      -8.009 -39.229 -35.641  1.00137.18           C  
ATOM   1710  CG  ASN A 102      -7.327 -38.536 -34.478  1.00131.11           C  
ATOM   1711  OD1 ASN A 102      -7.550 -38.876 -33.316  1.00123.68           O  
ATOM   1712  ND2 ASN A 102      -6.494 -37.545 -34.788  1.00143.60           N  
ATOM   1719  N   ILE A 103      -6.776 -41.931 -33.890  1.00130.60           N  
ATOM   1720  CA  ILE A 103      -6.939 -42.824 -32.746  1.00119.08           C  
ATOM   1721  C   ILE A 103      -7.627 -42.095 -31.600  1.00120.23           C  
ATOM   1722  O   ILE A 103      -8.441 -42.677 -30.873  1.00117.31           O  
ATOM   1723  CB  ILE A 103      -5.580 -43.393 -32.295  1.00114.54           C  
ATOM   1724  CG1 ILE A 103      -4.692 -43.775 -33.488  1.00147.14           C  
ATOM   1725  CG2 ILE A 103      -5.792 -44.604 -31.390  1.00 94.60           C  
ATOM   1726  CD1 ILE A 103      -5.313 -44.758 -34.446  1.00134.36           C  
ATOM   1738  N   LEU A 104      -7.308 -40.814 -31.416  1.00122.55           N  
ATOM   1739  CA  LEU A 104      -7.809 -40.073 -30.264  1.00110.93           C  
ATOM   1740  C   LEU A 104      -9.332 -39.987 -30.285  1.00117.50           C  
ATOM   1741  O   LEU A 104     -10.005 -40.437 -29.351  1.00124.32           O  
ATOM   1742  CB  LEU A 104      -7.181 -38.676 -30.241  1.00114.00           C  
ATOM   1743  CG  LEU A 104      -6.912 -38.048 -28.869  1.00115.60           C  
ATOM   1744  CD1 LEU A 104      -8.158 -38.051 -28.001  1.00 97.63           C  
ATOM   1745  CD2 LEU A 104      -5.768 -38.756 -28.160  1.00139.01           C  
ATOM   1757  N   VAL A 105      -9.894 -39.413 -31.352  1.00125.52           N  
ATOM   1758  CA  VAL A 105     -11.341 -39.217 -31.417  1.00124.49           C  
ATOM   1759  C   VAL A 105     -12.068 -40.552 -31.309  1.00124.57           C  
ATOM   1760  O   VAL A 105     -13.100 -40.661 -30.633  1.00118.60           O  
ATOM   1761  CB  VAL A 105     -11.725 -38.468 -32.708  1.00123.37           C  
ATOM   1762  CG1 VAL A 105     -11.300 -39.253 -33.939  1.00107.00           C  
ATOM   1763  CG2 VAL A 105     -13.220 -38.180 -32.741  1.00116.52           C  
ATOM   1773  N   GLY A 106     -11.554 -41.585 -31.980  1.00107.22           N  
ATOM   1774  CA  GLY A 106     -12.198 -42.886 -31.922  1.00100.75           C  
ATOM   1775  C   GLY A 106     -12.314 -43.423 -30.511  1.00110.58           C  
ATOM   1776  O   GLY A 106     -13.240 -44.176 -30.203  1.00113.23           O  
ATOM   1780  N   SER A 107     -11.382 -43.044 -29.635  1.00108.94           N  
ATOM   1781  CA  SER A 107     -11.425 -43.481 -28.246  1.00104.87           C  
ATOM   1782  C   SER A 107     -12.347 -42.622 -27.391  1.00107.40           C  
ATOM   1783  O   SER A 107     -12.801 -43.084 -26.338  1.00124.24           O  
ATOM   1784  CB  SER A 107     -10.015 -43.475 -27.655  1.00101.81           C  
ATOM   1785  OG  SER A 107      -9.417 -42.196 -27.773  1.00129.64           O  
ATOM   1791  N   ILE A 108     -12.629 -41.388 -27.812  1.00108.52           N  
ATOM   1792  CA  ILE A 108     -13.611 -40.571 -27.105  1.00116.65           C  
ATOM   1793  C   ILE A 108     -14.999 -41.187 -27.232  1.00112.23           C  
ATOM   1794  O   ILE A 108     -15.701 -41.389 -26.234  1.00111.31           O  
ATOM   1795  CB  ILE A 108     -13.587 -39.124 -27.632  1.00 99.75           C  
ATOM   1796  CG1 ILE A 108     -12.539 -38.298 -26.884  1.00104.63           C  
ATOM   1797  CG2 ILE A 108     -14.954 -38.453 -27.487  1.00116.72           C  
ATOM   1798  CD1 ILE A 108     -11.125 -38.690 -27.186  1.00104.92           C  
ATOM   1810  N   VAL A 109     -15.414 -41.502 -28.461  1.00107.87           N  
ATOM   1811  CA  VAL A 109     -16.747 -42.061 -28.660  1.00109.46           C  
ATOM   1812  C   VAL A 109     -16.850 -43.409 -27.964  1.00100.33           C  
ATOM   1813  O   VAL A 109     -17.923 -43.788 -27.476  1.00104.36           O  
ATOM   1814  CB  VAL A 109     -17.085 -42.171 -30.163  1.00 85.97           C  
ATOM   1815  CG1 VAL A 109     -16.641 -40.916 -30.921  1.00 99.75           C  
ATOM   1816  CG2 VAL A 109     -16.484 -43.429 -30.784  1.00 99.92           C  
ATOM   1826  N   GLY A 110     -15.747 -44.157 -27.908  1.00 80.89           N  
ATOM   1827  CA  GLY A 110     -15.725 -45.359 -27.096  1.00 88.83           C  
ATOM   1828  C   GLY A 110     -15.633 -45.054 -25.617  1.00 95.95           C  
ATOM   1829  O   GLY A 110     -16.204 -45.774 -24.794  1.00 97.62           O  
ATOM   1833  N   GLY A 111     -14.924 -43.985 -25.257  1.00 90.27           N  
ATOM   1834  CA  GLY A 111     -14.874 -43.592 -23.861  1.00 96.60           C  
ATOM   1835  C   GLY A 111     -16.251 -43.287 -23.305  1.00 93.10           C  
ATOM   1836  O   GLY A 111     -16.606 -43.731 -22.210  1.00 98.26           O  
ATOM   1840  N   ILE A 112     -17.051 -42.532 -24.060  1.00102.06           N  
ATOM   1841  CA  ILE A 112     -18.376 -42.148 -23.586  1.00110.77           C  
ATOM   1842  C   ILE A 112     -19.347 -43.317 -23.690  1.00 99.57           C  
ATOM   1843  O   ILE A 112     -20.170 -43.535 -22.793  1.00104.12           O  
ATOM   1844  CB  ILE A 112     -18.886 -40.916 -24.363  1.00 93.10           C  
ATOM   1845  CG1 ILE A 112     -19.069 -41.238 -25.848  1.00114.48           C  
ATOM   1846  CG2 ILE A 112     -17.931 -39.743 -24.201  1.00 81.22           C  
ATOM   1847  CD1 ILE A 112     -20.498 -41.569 -26.238  1.00109.13           C  
ATOM   1859  N   TYR A 113     -19.267 -44.092 -24.771  1.00101.00           N  
ATOM   1860  CA  TYR A 113     -20.238 -45.159 -24.991  1.00109.14           C  
ATOM   1861  C   TYR A 113     -20.052 -46.288 -23.985  1.00104.91           C  
ATOM   1862  O   TYR A 113     -20.989 -46.660 -23.269  1.00 89.87           O  
ATOM   1863  CB  TYR A 113     -20.123 -45.692 -26.421  1.00 82.85           C  
ATOM   1864  CG  TYR A 113     -21.066 -46.839 -26.706  1.00 81.08           C  
ATOM   1865  CD1 TYR A 113     -22.428 -46.620 -26.860  1.00 87.32           C  
ATOM   1866  CD2 TYR A 113     -20.595 -48.141 -26.820  1.00 86.75           C  
ATOM   1867  CE1 TYR A 113     -23.297 -47.664 -27.118  1.00 86.35           C  
ATOM   1868  CE2 TYR A 113     -21.456 -49.193 -27.079  1.00 89.61           C  
ATOM   1869  CZ  TYR A 113     -22.806 -48.948 -27.227  1.00 91.98           C  
ATOM   1870  OH  TYR A 113     -23.669 -49.989 -27.484  1.00 86.73           O  
ATOM   1880  N   LEU A 114     -18.845 -46.852 -23.920  1.00 97.31           N  
ATOM   1881  CA  LEU A 114     -18.613 -47.998 -23.047  1.00 92.23           C  
ATOM   1882  C   LEU A 114     -18.544 -47.585 -21.584  1.00 88.09           C  
ATOM   1883  O   LEU A 114     -19.000 -48.327 -20.707  1.00 97.77           O  
ATOM   1884  CB  LEU A 114     -17.335 -48.723 -23.461  1.00109.09           C  
ATOM   1885  CG  LEU A 114     -17.411 -49.330 -24.862  1.00 89.52           C  
ATOM   1886  CD1 LEU A 114     -16.627 -48.504 -25.860  1.00114.54           C  
ATOM   1887  CD2 LEU A 114     -16.920 -50.756 -24.860  1.00 99.66           C  
ATOM   1899  N   GLY A 115     -17.972 -46.415 -21.296  1.00 83.32           N  
ATOM   1900  CA  GLY A 115     -18.032 -45.898 -19.942  1.00 84.18           C  
ATOM   1901  C   GLY A 115     -19.455 -45.765 -19.443  1.00 89.38           C  
ATOM   1902  O   GLY A 115     -19.724 -45.961 -18.255  1.00 97.71           O  
ATOM   1906  N   PHE A 116     -20.385 -45.447 -20.344  1.00 87.44           N  
ATOM   1907  CA  PHE A 116     -21.786 -45.287 -19.978  1.00 96.17           C  
ATOM   1908  C   PHE A 116     -22.481 -46.638 -19.841  1.00 93.26           C  
ATOM   1909  O   PHE A 116     -23.081 -46.937 -18.803  1.00115.26           O  
ATOM   1910  CB  PHE A 116     -22.492 -44.425 -21.029  1.00 88.55           C  
ATOM   1911  CG  PHE A 116     -23.897 -44.045 -20.665  1.00 92.86           C  
ATOM   1912  CD1 PHE A 116     -24.953 -44.901 -20.932  1.00 90.91           C  
ATOM   1913  CD2 PHE A 116     -24.165 -42.824 -20.069  1.00 95.76           C  
ATOM   1914  CE1 PHE A 116     -26.248 -44.549 -20.601  1.00106.05           C  
ATOM   1915  CE2 PHE A 116     -25.456 -42.467 -19.738  1.00 98.16           C  
ATOM   1916  CZ  PHE A 116     -26.499 -43.331 -20.003  1.00 94.31           C  
ATOM   1926  N   CYS A 117     -22.397 -47.471 -20.879  1.00 89.44           N  
ATOM   1927  CA  CYS A 117     -23.183 -48.700 -20.916  1.00 71.81           C  
ATOM   1928  C   CYS A 117     -22.647 -49.759 -19.960  1.00 74.22           C  
ATOM   1929  O   CYS A 117     -23.426 -50.565 -19.440  1.00 90.26           O  
ATOM   1930  CB  CYS A 117     -23.210 -49.256 -22.341  1.00 98.70           C  
ATOM   1931  SG  CYS A 117     -23.882 -48.130 -23.579  1.00102.97           S  
ATOM   1937  N   PHE A 118     -21.334 -49.779 -19.713  1.00 95.81           N  
ATOM   1938  CA  PHE A 118     -20.703 -50.902 -19.021  1.00 86.91           C  
ATOM   1939  C   PHE A 118     -19.971 -50.462 -17.759  1.00 91.64           C  
ATOM   1940  O   PHE A 118     -20.400 -50.824 -16.661  1.00 88.40           O  
ATOM   1941  CB  PHE A 118     -19.767 -51.628 -19.987  1.00 78.34           C  
ATOM   1942  CG  PHE A 118     -20.446 -52.110 -21.234  1.00 92.65           C  
ATOM   1943  CD1 PHE A 118     -21.389 -53.124 -21.175  1.00 81.00           C  
ATOM   1944  CD2 PHE A 118     -20.141 -51.555 -22.466  1.00 86.18           C  
ATOM   1945  CE1 PHE A 118     -22.017 -53.572 -22.319  1.00 99.27           C  
ATOM   1946  CE2 PHE A 118     -20.766 -52.001 -23.615  1.00 93.34           C  
ATOM   1947  CZ  PHE A 118     -21.704 -53.011 -23.542  1.00 93.30           C  
ATOM   1957  N   ASN A 119     -18.874 -49.707 -17.871  1.00 75.70           N  
ATOM   1958  CA  ASN A 119     -18.093 -49.356 -16.686  1.00100.89           C  
ATOM   1959  C   ASN A 119     -18.965 -48.706 -15.620  1.00103.92           C  
ATOM   1960  O   ASN A 119     -18.788 -48.959 -14.422  1.00 86.27           O  
ATOM   1961  CB  ASN A 119     -16.941 -48.426 -17.066  1.00108.99           C  
ATOM   1962  CG  ASN A 119     -15.891 -49.114 -17.915  1.00104.14           C  
ATOM   1963  OD1 ASN A 119     -16.207 -49.939 -18.773  1.00 86.64           O  
ATOM   1964  ND2 ASN A 119     -14.628 -48.785 -17.669  1.00117.29           N  
ATOM   1971  N   ALA A 120     -19.905 -47.861 -16.035  1.00 98.89           N  
ATOM   1972  CA  ALA A 120     -20.868 -47.261 -15.122  1.00 95.29           C  
ATOM   1973  C   ALA A 120     -22.241 -47.908 -15.204  1.00103.00           C  
ATOM   1974  O   ALA A 120     -22.963 -47.932 -14.201  1.00 92.55           O  
ATOM   1975  CB  ALA A 120     -21.003 -45.760 -15.403  1.00 99.60           C  
ATOM   1981  N   GLY A 121     -22.612 -48.442 -16.369  1.00 82.62           N  
ATOM   1982  CA  GLY A 121     -23.927 -49.043 -16.513  1.00 79.63           C  
ATOM   1983  C   GLY A 121     -24.066 -50.347 -15.751  1.00 96.71           C  
ATOM   1984  O   GLY A 121     -25.088 -50.591 -15.104  1.00107.29           O  
ATOM   1988  N   ALA A 122     -23.041 -51.203 -15.814  1.00101.18           N  
ATOM   1989  CA  ALA A 122     -23.111 -52.504 -15.150  1.00 85.56           C  
ATOM   1990  C   ALA A 122     -23.411 -52.378 -13.663  1.00 87.71           C  
ATOM   1991  O   ALA A 122     -24.392 -52.982 -13.193  1.00104.02           O  
ATOM   1992  CB  ALA A 122     -21.814 -53.276 -15.406  1.00 98.30           C  
ATOM   1998  N   PRO A 123     -22.634 -51.633 -12.870  1.00 79.61           N  
ATOM   1999  CA  PRO A 123     -22.970 -51.515 -11.442  1.00 95.00           C  
ATOM   2000  C   PRO A 123     -24.310 -50.847 -11.192  1.00106.54           C  
ATOM   2001  O   PRO A 123     -24.945 -51.121 -10.165  1.00 98.60           O  
ATOM   2002  CB  PRO A 123     -21.808 -50.688 -10.873  1.00115.48           C  
ATOM   2003  CG  PRO A 123     -21.242 -49.963 -12.043  1.00115.37           C  
ATOM   2004  CD  PRO A 123     -21.415 -50.878 -13.212  1.00 91.95           C  
ATOM   2012  N   ALA A 124     -24.760 -49.972 -12.094  1.00100.46           N  
ATOM   2013  CA  ALA A 124     -26.086 -49.382 -11.948  1.00 96.39           C  
ATOM   2014  C   ALA A 124     -27.175 -50.437 -12.098  1.00 91.12           C  
ATOM   2015  O   ALA A 124     -28.194 -50.389 -11.400  1.00109.69           O  
ATOM   2016  CB  ALA A 124     -26.278 -48.263 -12.971  1.00105.85           C  
ATOM   2022  N   VAL A 125     -26.979 -51.393 -13.009  1.00 91.28           N  
ATOM   2023  CA  VAL A 125     -27.910 -52.510 -13.128  1.00 80.03           C  
ATOM   2024  C   VAL A 125     -27.842 -53.387 -11.886  1.00 82.28           C  
ATOM   2025  O   VAL A 125     -28.865 -53.885 -11.401  1.00 90.02           O  
ATOM   2026  CB  VAL A 125     -27.612 -53.316 -14.407  1.00 97.44           C  
ATOM   2027  CG1 VAL A 125     -28.531 -54.526 -14.516  1.00 77.23           C  
ATOM   2028  CG2 VAL A 125     -27.756 -52.434 -15.638  1.00 67.39           C  
ATOM   2038  N   GLU A 126     -26.636 -53.596 -11.353  1.00 95.08           N  
ATOM   2039  CA  GLU A 126     -26.492 -54.401 -10.144  1.00102.15           C  
ATOM   2040  C   GLU A 126     -27.187 -53.744  -8.958  1.00 87.50           C  
ATOM   2041  O   GLU A 126     -27.892 -54.413  -8.194  1.00 94.56           O  
ATOM   2042  CB  GLU A 126     -25.012 -54.626  -9.834  1.00103.78           C  
ATOM   2043  CG  GLU A 126     -24.300 -55.527 -10.827  1.00 99.74           C  
ATOM   2044  CD  GLU A 126     -22.847 -55.763 -10.460  1.00 94.77           C  
ATOM   2045  OE1 GLU A 126     -22.245 -54.878  -9.815  1.00101.41           O  
ATOM   2046  OE2 GLU A 126     -22.309 -56.834 -10.812  1.00109.39           O  
ATOM   2053  N   ALA A 127     -26.997 -52.434  -8.782  1.00 78.71           N  
ATOM   2054  CA  ALA A 127     -27.628 -51.742  -7.665  1.00101.97           C  
ATOM   2055  C   ALA A 127     -29.145 -51.737  -7.794  1.00 98.29           C  
ATOM   2056  O   ALA A 127     -29.853 -51.828  -6.783  1.00 96.78           O  
ATOM   2057  CB  ALA A 127     -27.099 -50.311  -7.570  1.00105.05           C  
ATOM   2063  N   PHE A 128     -29.662 -51.642  -9.020  1.00 96.40           N  
ATOM   2064  CA  PHE A 128     -31.107 -51.611  -9.217  1.00105.07           C  
ATOM   2065  C   PHE A 128     -31.735 -52.956  -8.873  1.00104.77           C  
ATOM   2066  O   PHE A 128     -32.711 -53.023  -8.117  1.00 94.87           O  
ATOM   2067  CB  PHE A 128     -31.427 -51.218 -10.660  1.00115.98           C  
ATOM   2068  CG  PHE A 128     -32.892 -51.269 -10.993  1.00 90.54           C  
ATOM   2069  CD1 PHE A 128     -33.735 -50.231 -10.633  1.00 97.75           C  
ATOM   2070  CD2 PHE A 128     -33.424 -52.352 -11.672  1.00 82.81           C  
ATOM   2071  CE1 PHE A 128     -35.081 -50.277 -10.939  1.00101.13           C  
ATOM   2072  CE2 PHE A 128     -34.771 -52.401 -11.980  1.00 92.06           C  
ATOM   2073  CZ  PHE A 128     -35.599 -51.362 -11.613  1.00 93.71           C  
ATOM   2083  N   ILE A 129     -31.185 -54.043  -9.419  1.00 89.28           N  
ATOM   2084  CA  ILE A 129     -31.734 -55.366  -9.152  1.00 92.07           C  
ATOM   2085  C   ILE A 129     -31.529 -55.767  -7.697  1.00104.50           C  
ATOM   2086  O   ILE A 129     -32.225 -56.662  -7.200  1.00104.87           O  
ATOM   2087  CB  ILE A 129     -31.117 -56.393 -10.121  1.00 73.52           C  
ATOM   2088  CG1 ILE A 129     -31.511 -56.038 -11.560  1.00 81.13           C  
ATOM   2089  CG2 ILE A 129     -31.578 -57.811  -9.783  1.00 79.52           C  
ATOM   2090  CD1 ILE A 129     -30.846 -56.881 -12.626  1.00 90.05           C  
ATOM   2102  N   GLU A 130     -30.597 -55.124  -6.991  1.00100.61           N  
ATOM   2103  CA  GLU A 130     -30.469 -55.349  -5.556  1.00101.10           C  
ATOM   2104  C   GLU A 130     -31.568 -54.633  -4.783  1.00116.78           C  
ATOM   2105  O   GLU A 130     -31.931 -55.068  -3.684  1.00107.64           O  
ATOM   2106  CB  GLU A 130     -29.089 -54.899  -5.071  1.00112.78           C  
ATOM   2107  CG  GLU A 130     -28.739 -55.368  -3.661  1.00 88.41           C  
ATOM   2108  CD  GLU A 130     -29.310 -54.476  -2.572  1.00109.56           C  
ATOM   2109  OE1 GLU A 130     -29.756 -53.354  -2.888  1.00122.81           O  
ATOM   2110  OE2 GLU A 130     -29.310 -54.900  -1.398  1.00114.26           O  
ATOM   2117  N   LYS A 131     -32.106 -53.541  -5.331  1.00115.57           N  
ATOM   2118  CA  LYS A 131     -33.297 -52.935  -4.746  1.00 95.52           C  
ATOM   2119  C   LYS A 131     -34.510 -53.832  -4.945  1.00 87.00           C  
ATOM   2120  O   LYS A 131     -35.368 -53.935  -4.061  1.00113.70           O  
ATOM   2121  CB  LYS A 131     -33.548 -51.558  -5.359  1.00100.36           C  
ATOM   2122  CG  LYS A 131     -32.478 -50.533  -5.041  1.00101.43           C  
ATOM   2123  CD  LYS A 131     -32.746 -49.218  -5.755  1.00104.33           C  
ATOM   2124  CE  LYS A 131     -31.740 -48.157  -5.352  1.00 98.27           C  
ATOM   2125  NZ  LYS A 131     -31.815 -47.835  -3.899  1.00124.58           N  
ATOM   2139  N   VAL A 132     -34.596 -54.490  -6.102  1.00 99.49           N  
ATOM   2140  CA  VAL A 132     -35.646 -55.478  -6.317  1.00103.35           C  
ATOM   2141  C   VAL A 132     -35.411 -56.696  -5.435  1.00114.05           C  
ATOM   2142  O   VAL A 132     -36.356 -57.419  -5.097  1.00119.19           O  
ATOM   2143  CB  VAL A 132     -35.713 -55.870  -7.805  1.00 97.34           C  
ATOM   2144  CG1 VAL A 132     -36.894 -56.794  -8.061  1.00 95.49           C  
ATOM   2145  CG2 VAL A 132     -35.798 -54.628  -8.688  1.00 88.35           C  
ATOM   2155  N   SER A 133     -34.158 -56.939  -5.041  1.00113.88           N  
ATOM   2156  CA  SER A 133     -33.842 -58.101  -4.216  1.00114.28           C  
ATOM   2157  C   SER A 133     -34.628 -58.083  -2.913  1.00115.31           C  
ATOM   2158  O   SER A 133     -35.248 -59.083  -2.533  1.00121.94           O  
ATOM   2159  CB  SER A 133     -32.338 -58.146  -3.940  1.00 99.28           C  
ATOM   2160  OG  SER A 133     -31.976 -59.331  -3.251  1.00100.96           O  
ATOM   2166  N   ARG A 134     -34.619 -56.950  -2.217  1.00111.75           N  
ATOM   2167  CA  ARG A 134     -35.221 -56.862  -0.895  1.00116.37           C  
ATOM   2168  C   ARG A 134     -36.726 -56.644  -0.936  1.00119.67           C  
ATOM   2169  O   ARG A 134     -37.384 -56.806   0.098  1.00135.73           O  
ATOM   2170  CB  ARG A 134     -34.559 -55.729  -0.108  1.00125.89           C  
ATOM   2171  CG  ARG A 134     -33.030 -55.817  -0.084  1.00111.32           C  
ATOM   2172  CD  ARG A 134     -32.380 -54.487   0.248  1.00118.16           C  
ATOM   2173  NE  ARG A 134     -32.771 -53.433  -0.685  1.00118.33           N  
ATOM   2174  CZ  ARG A 134     -32.105 -52.296  -0.856  1.00134.42           C  
ATOM   2175  NH1 ARG A 134     -30.996 -52.058  -0.168  1.00152.87           N  
ATOM   2176  NH2 ARG A 134     -32.544 -51.397  -1.727  1.00135.84           N  
ATOM   2190  N   ARG A 135     -37.288 -56.288  -2.090  1.00111.17           N  
ATOM   2191  CA  ARG A 135     -38.720 -56.037  -2.182  1.00116.03           C  
ATOM   2192  C   ARG A 135     -39.500 -57.302  -2.525  1.00129.19           C  
ATOM   2193  O   ARG A 135     -40.462 -57.647  -1.831  1.00142.40           O  
ATOM   2194  CB  ARG A 135     -39.001 -54.955  -3.227  1.00104.05           C  
ATOM   2195  CG  ARG A 135     -40.420 -54.405  -3.157  1.00114.11           C  
ATOM   2196  CD  ARG A 135     -40.874 -53.797  -4.473  1.00108.93           C  
ATOM   2197  NE  ARG A 135     -40.907 -52.339  -4.433  1.00100.50           N  
ATOM   2198  CZ  ARG A 135     -41.427 -51.581  -5.394  1.00127.52           C  
ATOM   2199  NH1 ARG A 135     -41.960 -52.141  -6.472  1.00112.47           N  
ATOM   2200  NH2 ARG A 135     -41.417 -50.261  -5.278  1.00132.94           N  
ATOM   2214  N   SER A 136     -39.102 -58.002  -3.587  1.00122.13           N  
ATOM   2215  CA  SER A 136     -39.821 -59.180  -4.053  1.00135.87           C  
ATOM   2216  C   SER A 136     -39.352 -60.468  -3.384  1.00122.38           C  
ATOM   2217  O   SER A 136     -39.696 -61.557  -3.856  1.00105.83           O  
ATOM   2218  CB  SER A 136     -39.694 -59.307  -5.573  1.00124.18           C  
ATOM   2219  OG  SER A 136     -38.975 -58.216  -6.118  1.00132.54           O  
ATOM   2225  N   ASN A 137     -38.568 -60.370  -2.311  1.00130.62           N  
ATOM   2226  CA  ASN A 137     -38.276 -61.521  -1.465  1.00131.38           C  
ATOM   2227  C   ASN A 137     -37.435 -62.569  -2.185  1.00131.23           C  
ATOM   2228  O   ASN A 137     -37.928 -63.656  -2.505  1.00133.88           O  
ATOM   2229  CB  ASN A 137     -39.582 -62.149  -0.973  1.00142.80           C  
ATOM   2230  CG  ASN A 137     -40.555 -61.117  -0.434  1.00146.74           C  
ATOM   2231  OD1 ASN A 137     -40.232 -60.361   0.482  1.00138.02           O  
ATOM   2232  ND2 ASN A 137     -41.747 -61.068  -1.017  1.00127.86           N  
ATOM   2239  N   PHE A 138     -36.167 -62.256  -2.441  1.00135.76           N  
ATOM   2240  CA  PHE A 138     -35.224 -63.241  -2.954  1.00124.56           C  
ATOM   2241  C   PHE A 138     -33.811 -62.717  -2.744  1.00115.01           C  
ATOM   2242  O   PHE A 138     -33.603 -61.560  -2.370  1.00122.56           O  
ATOM   2243  CB  PHE A 138     -35.484 -63.566  -4.430  1.00110.81           C  
ATOM   2244  CG  PHE A 138     -35.532 -62.362  -5.328  1.00114.76           C  
ATOM   2245  CD1 PHE A 138     -34.374 -61.686  -5.672  1.00106.56           C  
ATOM   2246  CD2 PHE A 138     -36.736 -61.921  -5.850  1.00145.41           C  
ATOM   2247  CE1 PHE A 138     -34.417 -60.594  -6.518  1.00115.06           C  
ATOM   2248  CE2 PHE A 138     -36.784 -60.824  -6.689  1.00143.73           C  
ATOM   2249  CZ  PHE A 138     -35.623 -60.158  -7.019  1.00116.73           C  
ATOM   2259  N   GLU A 139     -32.839 -63.591  -2.992  1.00122.23           N  
ATOM   2260  CA  GLU A 139     -31.435 -63.281  -2.761  1.00111.68           C  
ATOM   2261  C   GLU A 139     -30.795 -62.735  -4.030  1.00117.42           C  
ATOM   2262  O   GLU A 139     -31.023 -63.248  -5.130  1.00114.51           O  
ATOM   2263  CB  GLU A 139     -30.683 -64.526  -2.287  1.00108.60           C  
ATOM   2264  CG  GLU A 139     -31.038 -64.962  -0.874  1.00122.14           C  
ATOM   2265  CD  GLU A 139     -30.522 -64.002   0.181  1.00110.72           C  
ATOM   2266  OE1 GLU A 139     -29.848 -63.017  -0.188  1.00106.97           O  
ATOM   2267  OE2 GLU A 139     -30.789 -64.233   1.378  1.00129.92           O  
ATOM   2274  N   PHE A 140     -29.986 -61.686  -3.866  1.00115.12           N  
ATOM   2275  CA  PHE A 140     -29.323 -61.070  -5.011  1.00116.29           C  
ATOM   2276  C   PHE A 140     -28.358 -62.040  -5.681  1.00119.21           C  
ATOM   2277  O   PHE A 140     -28.248 -62.068  -6.912  1.00105.83           O  
ATOM   2278  CB  PHE A 140     -28.592 -59.804  -4.563  1.00117.36           C  
ATOM   2279  CG  PHE A 140     -27.850 -59.109  -5.667  1.00102.08           C  
ATOM   2280  CD1 PHE A 140     -28.535 -58.520  -6.716  1.00116.54           C  
ATOM   2281  CD2 PHE A 140     -26.468 -59.034  -5.648  1.00 85.54           C  
ATOM   2282  CE1 PHE A 140     -27.854 -57.878  -7.731  1.00111.80           C  
ATOM   2283  CE2 PHE A 140     -25.782 -58.392  -6.660  1.00 89.36           C  
ATOM   2284  CZ  PHE A 140     -26.476 -57.813  -7.702  1.00111.00           C  
ATOM   2294  N   GLY A 141     -27.647 -62.845  -4.887  1.00128.20           N  
ATOM   2295  CA  GLY A 141     -26.702 -63.789  -5.461  1.00111.46           C  
ATOM   2296  C   GLY A 141     -27.358 -64.761  -6.423  1.00108.55           C  
ATOM   2297  O   GLY A 141     -26.804 -65.074  -7.479  1.00117.07           O  
ATOM   2301  N   ARG A 142     -28.548 -65.254  -6.069  1.00117.86           N  
ATOM   2302  CA  ARG A 142     -29.268 -66.169  -6.947  1.00121.19           C  
ATOM   2303  C   ARG A 142     -29.672 -65.508  -8.259  1.00120.54           C  
ATOM   2304  O   ARG A 142     -29.957 -66.214  -9.233  1.00105.13           O  
ATOM   2305  CB  ARG A 142     -30.504 -66.713  -6.226  1.00114.52           C  
ATOM   2306  CG  ARG A 142     -30.189 -67.556  -4.995  1.00126.61           C  
ATOM   2307  CD  ARG A 142     -29.774 -68.968  -5.372  1.00127.63           C  
ATOM   2308  NE  ARG A 142     -29.417 -69.768  -4.203  1.00120.60           N  
ATOM   2309  CZ  ARG A 142     -30.296 -70.297  -3.358  1.00122.14           C  
ATOM   2310  NH1 ARG A 142     -31.597 -70.108  -3.535  1.00128.20           N  
ATOM   2311  NH2 ARG A 142     -29.873 -71.013  -2.326  1.00142.15           N  
ATOM   2325  N   ALA A 143     -29.699 -64.174  -8.307  1.00118.03           N  
ATOM   2326  CA  ALA A 143     -29.979 -63.467  -9.552  1.00100.77           C  
ATOM   2327  C   ALA A 143     -28.715 -63.296 -10.382  1.00105.19           C  
ATOM   2328  O   ALA A 143     -28.707 -63.582 -11.584  1.00105.36           O  
ATOM   2329  CB  ALA A 143     -30.584 -62.093  -9.262  1.00121.34           C  
ATOM   2335  N   ARG A 144     -27.638 -62.822  -9.752  1.00106.57           N  
ATOM   2336  CA  ARG A 144     -26.442 -62.431 -10.486  1.00 94.17           C  
ATOM   2337  C   ARG A 144     -25.675 -63.628 -11.030  1.00 96.07           C  
ATOM   2338  O   ARG A 144     -24.907 -63.471 -11.984  1.00103.13           O  
ATOM   2339  CB  ARG A 144     -25.548 -61.584  -9.582  1.00 84.45           C  
ATOM   2340  CG  ARG A 144     -24.653 -60.605 -10.324  1.00105.62           C  
ATOM   2341  CD  ARG A 144     -23.199 -61.014 -10.220  1.00106.44           C  
ATOM   2342  NE  ARG A 144     -22.306 -60.092 -10.921  1.00110.11           N  
ATOM   2343  CZ  ARG A 144     -22.084 -60.119 -12.233  1.00111.67           C  
ATOM   2344  NH1 ARG A 144     -22.702 -61.008 -13.007  1.00104.50           N  
ATOM   2345  NH2 ARG A 144     -21.247 -59.248 -12.773  1.00137.71           N  
ATOM   2359  N   MET A 145     -25.865 -64.819 -10.453  1.00 91.49           N  
ATOM   2360  CA  MET A 145     -25.258 -66.016 -11.023  1.00 92.05           C  
ATOM   2361  C   MET A 145     -25.648 -66.187 -12.484  1.00 80.17           C  
ATOM   2362  O   MET A 145     -24.893 -66.778 -13.265  1.00 91.64           O  
ATOM   2363  CB  MET A 145     -25.665 -67.250 -10.218  1.00 90.93           C  
ATOM   2364  CG  MET A 145     -27.167 -67.495 -10.173  1.00 90.50           C  
ATOM   2365  SD  MET A 145     -27.612 -68.973  -9.242  1.00148.55           S  
ATOM   2366  CE  MET A 145     -26.927 -70.262 -10.283  1.00117.09           C  
ATOM   2376  N   PHE A 146     -26.824 -65.687 -12.870  1.00 77.54           N  
ATOM   2377  CA  PHE A 146     -27.202 -65.686 -14.279  1.00 90.77           C  
ATOM   2378  C   PHE A 146     -26.156 -64.972 -15.125  1.00105.16           C  
ATOM   2379  O   PHE A 146     -25.820 -65.426 -16.226  1.00 95.80           O  
ATOM   2380  CB  PHE A 146     -28.568 -65.022 -14.452  1.00106.38           C  
ATOM   2381  CG  PHE A 146     -29.726 -65.889 -14.045  1.00101.99           C  
ATOM   2382  CD1 PHE A 146     -30.017 -66.104 -12.708  1.00 86.09           C  
ATOM   2383  CD2 PHE A 146     -30.536 -66.476 -15.004  1.00 95.53           C  
ATOM   2384  CE1 PHE A 146     -31.085 -66.897 -12.336  1.00 85.19           C  
ATOM   2385  CE2 PHE A 146     -31.606 -67.269 -14.638  1.00 91.98           C  
ATOM   2386  CZ  PHE A 146     -31.881 -67.480 -13.302  1.00 75.37           C  
ATOM   2396  N   GLY A 147     -25.630 -63.850 -14.629  1.00 90.13           N  
ATOM   2397  CA  GLY A 147     -24.625 -63.119 -15.383  1.00 85.52           C  
ATOM   2398  C   GLY A 147     -23.378 -63.942 -15.643  1.00106.33           C  
ATOM   2399  O   GLY A 147     -22.801 -63.887 -16.732  1.00 94.30           O  
ATOM   2403  N   CYS A 148     -22.945 -64.719 -14.646  1.00105.21           N  
ATOM   2404  CA  CYS A 148     -21.768 -65.562 -14.823  1.00 72.45           C  
ATOM   2405  C   CYS A 148     -21.977 -66.587 -15.930  1.00 72.20           C  
ATOM   2406  O   CYS A 148     -21.016 -66.972 -16.606  1.00 95.48           O  
ATOM   2407  CB  CYS A 148     -21.424 -66.263 -13.508  1.00 68.21           C  
ATOM   2408  SG  CYS A 148     -21.063 -65.154 -12.127  1.00144.07           S  
ATOM   2414  N   VAL A 149     -23.218 -67.035 -16.136  1.00 79.44           N  
ATOM   2415  CA  VAL A 149     -23.491 -68.030 -17.168  1.00 90.44           C  
ATOM   2416  C   VAL A 149     -23.511 -67.384 -18.549  1.00 93.01           C  
ATOM   2417  O   VAL A 149     -22.965 -67.936 -19.511  1.00 98.24           O  
ATOM   2418  CB  VAL A 149     -24.810 -68.761 -16.862  1.00 77.18           C  
ATOM   2419  CG1 VAL A 149     -25.097 -69.823 -17.922  1.00 79.71           C  
ATOM   2420  CG2 VAL A 149     -24.755 -69.392 -15.477  1.00 74.54           C  
ATOM   2430  N   GLY A 150     -24.141 -66.215 -18.675  1.00 87.91           N  
ATOM   2431  CA  GLY A 150     -24.114 -65.509 -19.948  1.00103.00           C  
ATOM   2432  C   GLY A 150     -22.716 -65.041 -20.303  1.00 98.50           C  
ATOM   2433  O   GLY A 150     -22.247 -65.234 -21.428  1.00 94.53           O  
ATOM   2437  N   TRP A 151     -22.039 -64.406 -19.345  1.00100.68           N  
ATOM   2438  CA  TRP A 151     -20.620 -64.095 -19.479  1.00113.06           C  
ATOM   2439  C   TRP A 151     -19.850 -65.287 -20.034  1.00114.49           C  
ATOM   2440  O   TRP A 151     -19.084 -65.160 -20.996  1.00 92.52           O  
ATOM   2441  CB  TRP A 151     -20.075 -63.689 -18.110  1.00 99.66           C  
ATOM   2442  CG  TRP A 151     -18.715 -63.062 -18.110  1.00106.20           C  
ATOM   2443  CD1 TRP A 151     -17.513 -63.705 -18.064  1.00104.91           C  
ATOM   2444  CD2 TRP A 151     -18.421 -61.661 -18.114  1.00 97.94           C  
ATOM   2445  NE1 TRP A 151     -16.488 -62.790 -18.052  1.00108.08           N  
ATOM   2446  CE2 TRP A 151     -17.020 -61.528 -18.083  1.00 94.38           C  
ATOM   2447  CE3 TRP A 151     -19.208 -60.506 -18.148  1.00110.65           C  
ATOM   2448  CZ2 TRP A 151     -16.390 -60.287 -18.082  1.00105.35           C  
ATOM   2449  CZ3 TRP A 151     -18.581 -59.276 -18.150  1.00111.60           C  
ATOM   2450  CH2 TRP A 151     -17.186 -59.175 -18.119  1.00111.17           C  
ATOM   2461  N   ALA A 152     -20.057 -66.462 -19.438  1.00109.89           N  
ATOM   2462  CA  ALA A 152     -19.375 -67.664 -19.902  1.00 91.80           C  
ATOM   2463  C   ALA A 152     -19.852 -68.062 -21.291  1.00 83.70           C  
ATOM   2464  O   ALA A 152     -19.042 -68.226 -22.210  1.00104.26           O  
ATOM   2465  CB  ALA A 152     -19.601 -68.808 -18.915  1.00 92.55           C  
ATOM   2471  N   LEU A 153     -21.165 -68.228 -21.463  1.00100.32           N  
ATOM   2472  CA  LEU A 153     -21.682 -68.670 -22.754  1.00 95.81           C  
ATOM   2473  C   LEU A 153     -21.228 -67.741 -23.870  1.00101.98           C  
ATOM   2474  O   LEU A 153     -20.852 -68.200 -24.955  1.00106.39           O  
ATOM   2475  CB  LEU A 153     -23.210 -68.750 -22.717  1.00 92.38           C  
ATOM   2476  CG  LEU A 153     -23.912 -69.817 -23.570  1.00 88.68           C  
ATOM   2477  CD1 LEU A 153     -25.223 -69.265 -24.113  1.00101.41           C  
ATOM   2478  CD2 LEU A 153     -23.048 -70.358 -24.711  1.00 90.82           C  
ATOM   2490  N   CYS A 154     -21.250 -66.430 -23.623  1.00107.16           N  
ATOM   2491  CA  CYS A 154     -20.764 -65.493 -24.627  1.00105.41           C  
ATOM   2492  C   CYS A 154     -19.289 -65.727 -24.919  1.00106.29           C  
ATOM   2493  O   CYS A 154     -18.865 -65.693 -26.080  1.00116.97           O  
ATOM   2494  CB  CYS A 154     -20.990 -64.056 -24.169  1.00108.37           C  
ATOM   2495  SG  CYS A 154     -20.537 -62.857 -25.421  1.00130.60           S  
ATOM   2501  N   ALA A 155     -18.491 -65.968 -23.876  1.00100.58           N  
ATOM   2502  CA  ALA A 155     -17.095 -66.327 -24.092  1.00 97.15           C  
ATOM   2503  C   ALA A 155     -16.989 -67.599 -24.922  1.00103.32           C  
ATOM   2504  O   ALA A 155     -16.143 -67.699 -25.818  1.00 98.59           O  
ATOM   2505  CB  ALA A 155     -16.379 -66.496 -22.753  1.00 97.53           C  
ATOM   2511  N   SER A 156     -17.846 -68.584 -24.638  1.00 95.74           N  
ATOM   2512  CA  SER A 156     -17.872 -69.802 -25.439  1.00 93.64           C  
ATOM   2513  C   SER A 156     -18.176 -69.501 -26.899  1.00100.78           C  
ATOM   2514  O   SER A 156     -17.662 -70.180 -27.794  1.00 90.51           O  
ATOM   2515  CB  SER A 156     -18.916 -70.772 -24.885  1.00 91.03           C  
ATOM   2516  OG  SER A 156     -18.863 -70.829 -23.472  1.00125.57           O  
ATOM   2522  N   ILE A 157     -19.003 -68.487 -27.157  1.00 93.94           N  
ATOM   2523  CA  ILE A 157     -19.434 -68.209 -28.521  1.00 96.69           C  
ATOM   2524  C   ILE A 157     -18.406 -67.357 -29.258  1.00106.49           C  
ATOM   2525  O   ILE A 157     -18.218 -67.520 -30.470  1.00101.57           O  
ATOM   2526  CB  ILE A 157     -20.817 -67.537 -28.507  1.00 92.90           C  
ATOM   2527  CG1 ILE A 157     -21.848 -68.450 -27.835  1.00 92.94           C  
ATOM   2528  CG2 ILE A 157     -21.276 -67.214 -29.924  1.00 83.57           C  
ATOM   2529  CD1 ILE A 157     -23.025 -67.704 -27.251  1.00106.32           C  
ATOM   2541  N   VAL A 158     -17.725 -66.444 -28.560  1.00 98.72           N  
ATOM   2542  CA  VAL A 158     -16.725 -65.619 -29.230  1.00 98.16           C  
ATOM   2543  C   VAL A 158     -15.480 -66.439 -29.536  1.00106.97           C  
ATOM   2544  O   VAL A 158     -14.818 -66.215 -30.556  1.00117.19           O  
ATOM   2545  CB  VAL A 158     -16.391 -64.372 -28.386  1.00 99.31           C  
ATOM   2546  CG1 VAL A 158     -15.570 -64.739 -27.157  1.00106.81           C  
ATOM   2547  CG2 VAL A 158     -15.670 -63.334 -29.234  1.00121.50           C  
ATOM   2557  N   GLY A 159     -15.140 -67.396 -28.671  1.00110.46           N  
ATOM   2558  CA  GLY A 159     -14.013 -68.268 -28.960  1.00102.75           C  
ATOM   2559  C   GLY A 159     -14.270 -69.148 -30.168  1.00 89.68           C  
ATOM   2560  O   GLY A 159     -13.433 -69.248 -31.070  1.00 94.11           O  
ATOM   2564  N   ILE A 160     -15.435 -69.799 -30.200  1.00106.03           N  
ATOM   2565  CA  ILE A 160     -15.811 -70.613 -31.353  1.00 93.98           C  
ATOM   2566  C   ILE A 160     -15.788 -69.770 -32.623  1.00109.52           C  
ATOM   2567  O   ILE A 160     -15.271 -70.194 -33.664  1.00 98.98           O  
ATOM   2568  CB  ILE A 160     -17.195 -71.248 -31.127  1.00 93.18           C  
ATOM   2569  CG1 ILE A 160     -17.144 -72.248 -29.968  1.00107.68           C  
ATOM   2570  CG2 ILE A 160     -17.692 -71.936 -32.398  1.00104.86           C  
ATOM   2571  CD1 ILE A 160     -18.512 -72.659 -29.453  1.00110.94           C  
ATOM   2583  N   MET A 161     -16.351 -68.567 -32.556  1.00119.83           N  
ATOM   2584  CA  MET A 161     -16.546 -67.731 -33.732  1.00121.58           C  
ATOM   2585  C   MET A 161     -15.371 -66.808 -34.027  1.00134.47           C  
ATOM   2586  O   MET A 161     -15.408 -66.091 -35.032  1.00136.04           O  
ATOM   2587  CB  MET A 161     -17.816 -66.887 -33.566  1.00120.70           C  
ATOM   2588  CG  MET A 161     -19.096 -67.698 -33.443  1.00102.11           C  
ATOM   2589  SD  MET A 161     -19.472 -68.661 -34.920  1.00107.51           S  
ATOM   2590  CE  MET A 161     -19.845 -67.366 -36.099  1.00120.27           C  
ATOM   2600  N   PHE A 162     -14.334 -66.795 -33.187  1.00114.93           N  
ATOM   2601  CA  PHE A 162     -13.205 -65.907 -33.444  1.00122.27           C  
ATOM   2602  C   PHE A 162     -12.577 -66.212 -34.797  1.00117.56           C  
ATOM   2603  O   PHE A 162     -12.317 -65.305 -35.595  1.00116.43           O  
ATOM   2604  CB  PHE A 162     -12.161 -66.031 -32.335  1.00137.69           C  
ATOM   2605  CG  PHE A 162     -11.103 -64.963 -32.383  1.00126.68           C  
ATOM   2606  CD1 PHE A 162     -10.022 -65.076 -33.242  1.00121.38           C  
ATOM   2607  CD2 PHE A 162     -11.193 -63.844 -31.573  1.00133.63           C  
ATOM   2608  CE1 PHE A 162      -9.052 -64.093 -33.291  1.00144.67           C  
ATOM   2609  CE2 PHE A 162     -10.226 -62.858 -31.617  1.00137.30           C  
ATOM   2610  CZ  PHE A 162      -9.154 -62.983 -32.477  1.00151.82           C  
ATOM   2620  N   THR A 163     -12.325 -67.492 -35.073  1.00142.12           N  
ATOM   2621  CA  THR A 163     -11.711 -67.877 -36.339  1.00134.19           C  
ATOM   2622  C   THR A 163     -12.673 -67.775 -37.516  1.00135.15           C  
ATOM   2623  O   THR A 163     -12.220 -67.848 -38.664  1.00128.91           O  
ATOM   2624  CB  THR A 163     -11.135 -69.300 -36.276  1.00135.68           C  
ATOM   2625  OG1 THR A 163     -11.122 -69.872 -37.592  1.00154.11           O  
ATOM   2626  CG2 THR A 163     -11.926 -70.218 -35.336  1.00111.28           C  
ATOM   2634  N   ILE A 164     -13.973 -67.602 -37.273  1.00121.23           N  
ATOM   2635  CA  ILE A 164     -14.951 -67.444 -38.346  1.00126.00           C  
ATOM   2636  C   ILE A 164     -16.021 -66.466 -37.877  1.00139.41           C  
ATOM   2637  O   ILE A 164     -16.817 -66.791 -36.988  1.00147.68           O  
ATOM   2638  CB  ILE A 164     -15.592 -68.776 -38.765  1.00127.18           C  
ATOM   2639  CG1 ILE A 164     -16.779 -68.533 -39.709  1.00131.17           C  
ATOM   2640  CG2 ILE A 164     -16.038 -69.582 -37.543  1.00105.18           C  
ATOM   2641  CD1 ILE A 164     -16.460 -67.652 -40.907  1.00106.88           C  
ATOM   2653  N   ASN A 165     -16.049 -65.276 -38.478  1.00132.78           N  
ATOM   2654  CA  ASN A 165     -17.138 -64.321 -38.283  1.00137.60           C  
ATOM   2655  C   ASN A 165     -17.233 -63.893 -36.814  1.00121.38           C  
ATOM   2656  O   ASN A 165     -18.177 -64.215 -36.091  1.00123.91           O  
ATOM   2657  CB  ASN A 165     -18.461 -64.923 -38.780  1.00140.66           C  
ATOM   2658  CG  ASN A 165     -19.194 -64.014 -39.744  1.00145.31           C  
ATOM   2659  OD1 ASN A 165     -19.131 -62.790 -39.635  1.00134.38           O  
ATOM   2660  ND2 ASN A 165     -19.897 -64.613 -40.697  1.00156.46           N  
ATOM   2667  N   ASN A 166     -16.208 -63.150 -36.389  1.00118.16           N  
ATOM   2668  CA  ASN A 166     -16.210 -62.615 -35.032  1.00132.06           C  
ATOM   2669  C   ASN A 166     -17.294 -61.563 -34.845  1.00135.25           C  
ATOM   2670  O   ASN A 166     -17.866 -61.451 -33.754  1.00160.32           O  
ATOM   2671  CB  ASN A 166     -14.844 -62.022 -34.691  1.00131.78           C  
ATOM   2672  CG  ASN A 166     -14.452 -60.889 -35.618  1.00131.20           C  
ATOM   2673  OD1 ASN A 166     -15.045 -59.810 -35.582  1.00126.04           O  
ATOM   2674  ND2 ASN A 166     -13.444 -61.126 -36.449  1.00115.50           N  
ATOM   2681  N   GLN A 167     -17.586 -60.780 -35.887  1.00133.54           N  
ATOM   2682  CA  GLN A 167     -18.643 -59.778 -35.791  1.00118.11           C  
ATOM   2683  C   GLN A 167     -19.974 -60.397 -35.382  1.00111.37           C  
ATOM   2684  O   GLN A 167     -20.832 -59.710 -34.814  1.00108.49           O  
ATOM   2685  CB  GLN A 167     -18.800 -59.050 -37.125  1.00116.25           C  
ATOM   2686  CG  GLN A 167     -17.616 -58.183 -37.517  1.00114.54           C  
ATOM   2687  CD  GLN A 167     -17.899 -57.349 -38.750  1.00125.60           C  
ATOM   2688  OE1 GLN A 167     -19.023 -57.322 -39.251  1.00130.22           O  
ATOM   2689  NE2 GLN A 167     -16.877 -56.661 -39.248  1.00133.01           N  
ATOM   2698  N   PHE A 168     -20.165 -61.689 -35.663  1.00113.83           N  
ATOM   2699  CA  PHE A 168     -21.422 -62.351 -35.335  1.00106.51           C  
ATOM   2700  C   PHE A 168     -21.812 -62.144 -33.878  1.00102.05           C  
ATOM   2701  O   PHE A 168     -23.004 -62.065 -33.560  1.00122.42           O  
ATOM   2702  CB  PHE A 168     -21.314 -63.846 -35.641  1.00114.86           C  
ATOM   2703  CG  PHE A 168     -22.537 -64.632 -35.265  1.00105.77           C  
ATOM   2704  CD1 PHE A 168     -23.616 -64.714 -36.128  1.00106.37           C  
ATOM   2705  CD2 PHE A 168     -22.605 -65.293 -34.050  1.00120.99           C  
ATOM   2706  CE1 PHE A 168     -24.742 -65.436 -35.785  1.00104.81           C  
ATOM   2707  CE2 PHE A 168     -23.727 -66.017 -33.701  1.00111.62           C  
ATOM   2708  CZ  PHE A 168     -24.797 -66.089 -34.570  1.00117.37           C  
ATOM   2718  N   VAL A 169     -20.829 -62.041 -32.981  1.00 99.93           N  
ATOM   2719  CA  VAL A 169     -21.141 -61.923 -31.562  1.00102.77           C  
ATOM   2720  C   VAL A 169     -21.713 -60.547 -31.250  1.00106.03           C  
ATOM   2721  O   VAL A 169     -22.547 -60.405 -30.347  1.00113.71           O  
ATOM   2722  CB  VAL A 169     -19.893 -62.217 -30.710  1.00 90.72           C  
ATOM   2723  CG1 VAL A 169     -20.278 -62.366 -29.243  1.00102.97           C  
ATOM   2724  CG2 VAL A 169     -19.182 -63.474 -31.204  1.00104.92           C  
ATOM   2734  N   PHE A 170     -21.286 -59.514 -31.981  1.00105.29           N  
ATOM   2735  CA  PHE A 170     -21.808 -58.172 -31.737  1.00100.39           C  
ATOM   2736  C   PHE A 170     -23.284 -58.081 -32.108  1.00102.19           C  
ATOM   2737  O   PHE A 170     -24.090 -57.528 -31.351  1.00 93.51           O  
ATOM   2738  CB  PHE A 170     -20.996 -57.138 -32.518  1.00101.25           C  
ATOM   2739  CG  PHE A 170     -19.546 -57.081 -32.130  1.00106.31           C  
ATOM   2740  CD1 PHE A 170     -19.173 -56.808 -30.825  1.00 94.44           C  
ATOM   2741  CD2 PHE A 170     -18.555 -57.281 -33.076  1.00109.08           C  
ATOM   2742  CE1 PHE A 170     -17.839 -56.749 -30.467  1.00 94.32           C  
ATOM   2743  CE2 PHE A 170     -17.219 -57.223 -32.726  1.00106.65           C  
ATOM   2744  CZ  PHE A 170     -16.860 -56.956 -31.419  1.00102.02           C  
ATOM   2754  N   TRP A 171     -23.655 -58.611 -33.277  1.00107.06           N  
ATOM   2755  CA  TRP A 171     -25.061 -58.622 -33.669  1.00 96.42           C  
ATOM   2756  C   TRP A 171     -25.926 -59.249 -32.582  1.00 89.81           C  
ATOM   2757  O   TRP A 171     -27.013 -58.745 -32.275  1.00101.52           O  
ATOM   2758  CB  TRP A 171     -25.237 -59.374 -34.989  1.00100.67           C  
ATOM   2759  CG  TRP A 171     -24.618 -58.689 -36.174  1.00101.01           C  
ATOM   2760  CD1 TRP A 171     -23.393 -58.940 -36.718  1.00108.40           C  
ATOM   2761  CD2 TRP A 171     -25.202 -57.646 -36.967  1.00 98.48           C  
ATOM   2762  NE1 TRP A 171     -23.176 -58.118 -37.798  1.00115.00           N  
ATOM   2763  CE2 TRP A 171     -24.271 -57.314 -37.971  1.00 98.14           C  
ATOM   2764  CE3 TRP A 171     -26.420 -56.960 -36.923  1.00105.44           C  
ATOM   2765  CZ2 TRP A 171     -24.519 -56.327 -38.923  1.00 86.54           C  
ATOM   2766  CZ3 TRP A 171     -26.664 -55.980 -37.870  1.00 94.81           C  
ATOM   2767  CH2 TRP A 171     -25.718 -55.673 -38.856  1.00 93.33           C  
ATOM   2778  N   LEU A 172     -25.460 -60.351 -31.989  1.00 97.58           N  
ATOM   2779  CA  LEU A 172     -26.162 -60.937 -30.853  1.00 94.70           C  
ATOM   2780  C   LEU A 172     -26.373 -59.908 -29.752  1.00 99.83           C  
ATOM   2781  O   LEU A 172     -27.439 -59.860 -29.128  1.00 99.57           O  
ATOM   2782  CB  LEU A 172     -25.381 -62.135 -30.309  1.00 98.81           C  
ATOM   2783  CG  LEU A 172     -25.771 -63.519 -30.829  1.00114.71           C  
ATOM   2784  CD1 LEU A 172     -25.622 -63.605 -32.338  1.00113.90           C  
ATOM   2785  CD2 LEU A 172     -24.929 -64.588 -30.147  1.00116.48           C  
ATOM   2797  N   GLY A 173     -25.361 -59.077 -29.497  1.00 85.60           N  
ATOM   2798  CA  GLY A 173     -25.495 -58.066 -28.462  1.00 88.40           C  
ATOM   2799  C   GLY A 173     -26.710 -57.185 -28.667  1.00 89.22           C  
ATOM   2800  O   GLY A 173     -27.541 -57.028 -27.770  1.00103.92           O  
ATOM   2804  N   SER A 174     -26.833 -56.598 -29.860  1.00 84.48           N  
ATOM   2805  CA  SER A 174     -28.001 -55.777 -30.164  1.00 88.93           C  
ATOM   2806  C   SER A 174     -29.287 -56.567 -29.961  1.00 86.87           C  
ATOM   2807  O   SER A 174     -30.230 -56.089 -29.319  1.00 91.55           O  
ATOM   2808  CB  SER A 174     -27.909 -55.249 -31.595  1.00 86.30           C  
ATOM   2809  OG  SER A 174     -26.855 -54.310 -31.724  1.00 91.42           O  
ATOM   2815  N   GLY A 175     -29.343 -57.786 -30.501  1.00 92.62           N  
ATOM   2816  CA  GLY A 175     -30.511 -58.624 -30.282  1.00 93.21           C  
ATOM   2817  C   GLY A 175     -30.788 -58.846 -28.809  1.00 90.72           C  
ATOM   2818  O   GLY A 175     -31.919 -58.686 -28.343  1.00 92.03           O  
ATOM   2822  N   CYS A 176     -29.752 -59.209 -28.051  1.00 90.13           N  
ATOM   2823  CA  CYS A 176     -29.927 -59.407 -26.617  1.00 86.94           C  
ATOM   2824  C   CYS A 176     -30.479 -58.152 -25.957  1.00 98.75           C  
ATOM   2825  O   CYS A 176     -31.320 -58.235 -25.055  1.00106.98           O  
ATOM   2826  CB  CYS A 176     -28.598 -59.813 -25.984  1.00 87.01           C  
ATOM   2827  SG  CYS A 176     -28.099 -61.499 -26.358  1.00106.00           S  
ATOM   2833  N   ALA A 177     -30.028 -56.977 -26.402  1.00 97.68           N  
ATOM   2834  CA  ALA A 177     -30.540 -55.731 -25.842  1.00 86.20           C  
ATOM   2835  C   ALA A 177     -32.041 -55.602 -26.065  1.00 92.65           C  
ATOM   2836  O   ALA A 177     -32.768 -55.114 -25.192  1.00 85.14           O  
ATOM   2837  CB  ALA A 177     -29.804 -54.541 -26.455  1.00 91.58           C  
ATOM   2843  N   LEU A 178     -32.525 -56.035 -27.229  1.00 90.82           N  
ATOM   2844  CA  LEU A 178     -33.957 -55.968 -27.500  1.00 83.58           C  
ATOM   2845  C   LEU A 178     -34.734 -56.891 -26.571  1.00 94.56           C  
ATOM   2846  O   LEU A 178     -35.731 -56.480 -25.967  1.00 94.39           O  
ATOM   2847  CB  LEU A 178     -34.234 -56.318 -28.962  1.00 93.83           C  
ATOM   2848  CG  LEU A 178     -33.636 -55.377 -30.009  1.00 99.02           C  
ATOM   2849  CD1 LEU A 178     -34.007 -55.860 -31.396  1.00 77.50           C  
ATOM   2850  CD2 LEU A 178     -34.097 -53.941 -29.802  1.00 96.31           C  
ATOM   2862  N   ILE A 179     -34.287 -58.141 -26.431  1.00 81.29           N  
ATOM   2863  CA  ILE A 179     -34.949 -59.026 -25.483  1.00 95.13           C  
ATOM   2864  C   ILE A 179     -34.693 -58.525 -24.070  1.00 97.55           C  
ATOM   2865  O   ILE A 179     -35.494 -58.769 -23.159  1.00 98.95           O  
ATOM   2866  CB  ILE A 179     -34.512 -60.497 -25.670  1.00 84.96           C  
ATOM   2867  CG1 ILE A 179     -33.393 -60.897 -24.710  1.00 93.64           C  
ATOM   2868  CG2 ILE A 179     -34.113 -60.801 -27.118  1.00 90.76           C  
ATOM   2869  CD1 ILE A 179     -33.906 -61.507 -23.421  1.00 94.07           C  
ATOM   2881  N   LEU A 180     -33.592 -57.796 -23.868  1.00 85.52           N  
ATOM   2882  CA  LEU A 180     -33.361 -57.133 -22.592  1.00110.12           C  
ATOM   2883  C   LEU A 180     -34.436 -56.093 -22.317  1.00103.11           C  
ATOM   2884  O   LEU A 180     -34.744 -55.812 -21.154  1.00110.15           O  
ATOM   2885  CB  LEU A 180     -31.969 -56.487 -22.591  1.00106.87           C  
ATOM   2886  CG  LEU A 180     -31.211 -56.272 -21.280  1.00 82.60           C  
ATOM   2887  CD1 LEU A 180     -31.171 -57.528 -20.425  1.00 86.17           C  
ATOM   2888  CD2 LEU A 180     -29.794 -55.822 -21.607  1.00 85.52           C  
ATOM   2900  N   ALA A 181     -35.017 -55.517 -23.372  1.00 99.35           N  
ATOM   2901  CA  ALA A 181     -36.122 -54.580 -23.211  1.00114.72           C  
ATOM   2902  C   ALA A 181     -37.430 -55.307 -22.922  1.00101.33           C  
ATOM   2903  O   ALA A 181     -38.209 -54.868 -22.067  1.00 92.50           O  
ATOM   2904  CB  ALA A 181     -36.263 -53.715 -24.464  1.00 83.54           C  
ATOM   2910  N   VAL A 182     -37.690 -56.411 -23.628  1.00 99.84           N  
ATOM   2911  CA  VAL A 182     -38.884 -57.211 -23.358  1.00 98.49           C  
ATOM   2912  C   VAL A 182     -38.951 -57.564 -21.879  1.00 99.29           C  
ATOM   2913  O   VAL A 182     -39.980 -57.377 -21.218  1.00 95.60           O  
ATOM   2914  CB  VAL A 182     -38.893 -58.475 -24.237  1.00 71.56           C  
ATOM   2915  CG1 VAL A 182     -40.078 -59.367 -23.891  1.00 81.57           C  
ATOM   2916  CG2 VAL A 182     -38.927 -58.098 -25.709  1.00 92.10           C  
ATOM   2926  N   LEU A 183     -37.849 -58.088 -21.340  1.00 94.51           N  
ATOM   2927  CA  LEU A 183     -37.776 -58.380 -19.913  1.00 93.87           C  
ATOM   2928  C   LEU A 183     -38.142 -57.157 -19.085  1.00 94.91           C  
ATOM   2929  O   LEU A 183     -38.918 -57.245 -18.127  1.00108.32           O  
ATOM   2930  CB  LEU A 183     -36.370 -58.858 -19.553  1.00105.01           C  
ATOM   2931  CG  LEU A 183     -36.070 -60.353 -19.657  1.00102.11           C  
ATOM   2932  CD1 LEU A 183     -36.676 -60.974 -20.908  1.00106.60           C  
ATOM   2933  CD2 LEU A 183     -34.566 -60.554 -19.640  1.00 97.69           C  
ATOM   2945  N   LEU A 184     -37.585 -56.001 -19.445  1.00 92.79           N  
ATOM   2946  CA  LEU A 184     -37.773 -54.803 -18.637  1.00100.62           C  
ATOM   2947  C   LEU A 184     -39.219 -54.322 -18.670  1.00101.86           C  
ATOM   2948  O   LEU A 184     -39.676 -53.675 -17.720  1.00 97.74           O  
ATOM   2949  CB  LEU A 184     -36.824 -53.705 -19.122  1.00 90.18           C  
ATOM   2950  CG  LEU A 184     -36.616 -52.488 -18.220  1.00 99.59           C  
ATOM   2951  CD1 LEU A 184     -36.198 -52.889 -16.809  1.00111.26           C  
ATOM   2952  CD2 LEU A 184     -35.570 -51.579 -18.843  1.00 91.31           C  
ATOM   2964  N   PHE A 185     -39.952 -54.625 -19.743  1.00100.41           N  
ATOM   2965  CA  PHE A 185     -41.355 -54.230 -19.814  1.00103.19           C  
ATOM   2966  C   PHE A 185     -42.209 -55.078 -18.880  1.00100.97           C  
ATOM   2967  O   PHE A 185     -42.969 -54.545 -18.062  1.00108.22           O  
ATOM   2968  CB  PHE A 185     -41.862 -54.343 -21.254  1.00101.43           C  
ATOM   2969  CG  PHE A 185     -43.333 -54.067 -21.401  1.00109.13           C  
ATOM   2970  CD1 PHE A 185     -43.864 -52.852 -21.002  1.00108.09           C  
ATOM   2971  CD2 PHE A 185     -44.184 -55.016 -21.945  1.00 98.02           C  
ATOM   2972  CE1 PHE A 185     -45.215 -52.590 -21.133  1.00114.10           C  
ATOM   2973  CE2 PHE A 185     -45.537 -54.759 -22.081  1.00119.54           C  
ATOM   2974  CZ  PHE A 185     -46.052 -53.544 -21.675  1.00131.48           C  
ATOM   2984  N   PHE A 186     -42.098 -56.402 -18.985  1.00 91.48           N  
ATOM   2985  CA  PHE A 186     -42.905 -57.298 -18.169  1.00102.17           C  
ATOM   2986  C   PHE A 186     -42.439 -57.370 -16.721  1.00106.07           C  
ATOM   2987  O   PHE A 186     -43.185 -57.873 -15.875  1.00113.84           O  
ATOM   2988  CB  PHE A 186     -42.911 -58.698 -18.788  1.00 89.90           C  
ATOM   2989  CG  PHE A 186     -43.696 -58.785 -20.062  1.00104.44           C  
ATOM   2990  CD1 PHE A 186     -45.058 -59.032 -20.035  1.00102.42           C  
ATOM   2991  CD2 PHE A 186     -43.076 -58.609 -21.287  1.00108.36           C  
ATOM   2992  CE1 PHE A 186     -45.785 -59.108 -21.206  1.00121.98           C  
ATOM   2993  CE2 PHE A 186     -43.798 -58.684 -22.461  1.00102.88           C  
ATOM   2994  CZ  PHE A 186     -45.154 -58.933 -22.421  1.00100.23           C  
ATOM   3004  N   ALA A 187     -41.236 -56.891 -16.415  1.00107.30           N  
ATOM   3005  CA  ALA A 187     -40.833 -56.743 -15.024  1.00104.76           C  
ATOM   3006  C   ALA A 187     -41.737 -55.728 -14.336  1.00111.86           C  
ATOM   3007  O   ALA A 187     -42.092 -54.698 -14.915  1.00103.37           O  
ATOM   3008  CB  ALA A 187     -39.373 -56.302 -14.934  1.00104.63           C  
ATOM   3014  N   LYS A 188     -42.114 -56.024 -13.095  1.00104.08           N  
ATOM   3015  CA  LYS A 188     -43.086 -55.227 -12.359  1.00107.50           C  
ATOM   3016  C   LYS A 188     -42.393 -54.475 -11.231  1.00105.80           C  
ATOM   3017  O   LYS A 188     -41.718 -55.084 -10.395  1.00100.95           O  
ATOM   3018  CB  LYS A 188     -44.201 -56.112 -11.797  1.00105.45           C  
ATOM   3019  CG  LYS A 188     -44.958 -56.916 -12.851  1.00120.82           C  
ATOM   3020  CD  LYS A 188     -45.552 -56.020 -13.929  1.00130.84           C  
ATOM   3021  CE  LYS A 188     -46.796 -56.638 -14.553  1.00130.09           C  
ATOM   3022  NZ  LYS A 188     -46.550 -57.998 -15.109  1.00131.08           N  
ATOM   3036  N   THR A 189     -42.568 -53.156 -11.210  1.00111.02           N  
ATOM   3037  CA  THR A 189     -42.015 -52.306 -10.161  1.00122.75           C  
ATOM   3038  C   THR A 189     -42.768 -50.979 -10.182  1.00127.14           C  
ATOM   3039  O   THR A 189     -43.761 -50.823 -10.901  1.00138.02           O  
ATOM   3040  CB  THR A 189     -40.507 -52.104 -10.345  1.00116.03           C  
ATOM   3041  OG1 THR A 189     -40.016 -52.985 -11.363  1.00122.75           O  
ATOM   3042  CG2 THR A 189     -39.774 -52.389  -9.047  1.00140.86           C  
ATOM   3050  N   ASP A 190     -42.294 -50.020  -9.385  1.00139.05           N  
ATOM   3051  CA  ASP A 190     -42.935 -48.714  -9.310  1.00139.75           C  
ATOM   3052  C   ASP A 190     -43.103 -48.121 -10.704  1.00148.46           C  
ATOM   3053  O   ASP A 190     -42.298 -48.363 -11.608  1.00143.63           O  
ATOM   3054  CB  ASP A 190     -42.125 -47.766  -8.424  1.00 54.79           C  
ATOM   3057  N   ALA A 191     -44.159 -47.341 -10.874  1.00133.94           N  
ATOM   3058  CA  ALA A 191     -44.554 -46.809 -12.168  1.00135.94           C  
ATOM   3059  C   ALA A 191     -44.042 -45.388 -12.350  1.00156.17           C  
ATOM   3060  O   ALA A 191     -43.597 -44.740 -11.399  1.00151.97           O  
ATOM   3061  CB  ALA A 191     -46.077 -46.849 -12.303  1.00134.92           C  
ATOM   3067  N   PRO A 192     -44.088 -44.861 -13.585  1.00154.04           N  
ATOM   3068  CA  PRO A 192     -43.589 -43.498 -13.829  1.00163.57           C  
ATOM   3069  C   PRO A 192     -44.437 -42.406 -13.188  1.00175.78           C  
ATOM   3070  O   PRO A 192     -45.097 -42.634 -12.169  1.00179.43           O  
ATOM   3071  CB  PRO A 192     -43.613 -43.385 -15.362  1.00151.25           C  
ATOM   3072  CG  PRO A 192     -43.656 -44.787 -15.859  1.00146.05           C  
ATOM   3073  CD  PRO A 192     -44.434 -45.547 -14.842  1.00139.36           C  
ATOM   3081  N   SER A 193     -44.412 -41.211 -13.783  1.00176.63           N  
ATOM   3082  CA  SER A 193     -45.134 -40.047 -13.268  1.00184.42           C  
ATOM   3083  C   SER A 193     -44.588 -39.603 -11.913  1.00199.24           C  
ATOM   3084  O   SER A 193     -45.303 -38.997 -11.111  1.00205.33           O  
ATOM   3085  CB  SER A 193     -46.638 -40.320 -13.172  1.00193.65           C  
ATOM   3086  OG  SER A 193     -47.358 -39.122 -12.931  1.00166.29           O  
ATOM   3092  N   SER A 194     -43.318 -39.899 -11.653  1.00197.04           N  
ATOM   3093  CA  SER A 194     -42.668 -39.515 -10.403  1.00196.64           C  
ATOM   3094  C   SER A 194     -41.465 -38.621 -10.680  1.00190.46           C  
ATOM   3095  O   SER A 194     -41.487 -37.426 -10.386  1.00179.30           O  
ATOM   3096  CB  SER A 194     -42.233 -40.756  -9.621  1.00183.53           C  
ATOM   3097  OG  SER A 194     -43.354 -41.464  -9.122  1.00181.84           O  
ATOM   3103  N   HIS A 205     -40.097 -37.318   3.443  1.00110.34           N  
ATOM   3104  CA  HIS A 205     -39.082 -37.026   4.450  1.00159.28           C  
ATOM   3105  C   HIS A 205     -38.087 -38.175   4.562  1.00147.20           C  
ATOM   3106  O   HIS A 205     -36.948 -37.982   4.987  1.00147.40           O  
ATOM   3107  CB  HIS A 205     -39.732 -36.747   5.797  1.00 65.52           C  
ATOM   3111  N   SER A 206     -38.527 -39.373   4.182  1.00132.43           N  
ATOM   3112  CA  SER A 206     -37.674 -40.553   4.172  1.00132.96           C  
ATOM   3113  C   SER A 206     -37.158 -40.881   2.776  1.00153.99           C  
ATOM   3114  O   SER A 206     -36.565 -41.946   2.578  1.00143.68           O  
ATOM   3115  CB  SER A 206     -38.433 -41.752   4.744  1.00129.80           C  
ATOM   3116  OG  SER A 206     -37.551 -42.820   5.039  1.00128.99           O  
ATOM   3122  N   ALA A 207     -37.371 -39.991   1.805  1.00155.32           N  
ATOM   3123  CA  ALA A 207     -36.939 -40.225   0.433  1.00137.83           C  
ATOM   3124  C   ALA A 207     -35.455 -39.914   0.276  1.00145.19           C  
ATOM   3125  O   ALA A 207     -34.723 -39.834   1.268  1.00134.65           O  
ATOM   3126  CB  ALA A 207     -37.776 -39.381  -0.532  1.00135.15           C  
ATOM   3132  N   PHE A 208     -35.003 -39.744  -0.963  1.00143.42           N  
ATOM   3133  CA  PHE A 208     -33.611 -39.438  -1.260  1.00126.17           C  
ATOM   3134  C   PHE A 208     -33.422 -37.935  -1.427  1.00133.60           C  
ATOM   3135  O   PHE A 208     -34.347 -37.212  -1.808  1.00124.26           O  
ATOM   3136  CB  PHE A 208     -33.159 -40.166  -2.529  1.00138.78           C  
ATOM   3137  CG  PHE A 208     -31.793 -39.762  -3.009  1.00138.05           C  
ATOM   3138  CD1 PHE A 208     -30.655 -40.330  -2.464  1.00129.94           C  
ATOM   3139  CD2 PHE A 208     -31.649 -38.811  -4.007  1.00126.19           C  
ATOM   3140  CE1 PHE A 208     -29.398 -39.958  -2.904  1.00119.91           C  
ATOM   3141  CE2 PHE A 208     -30.397 -38.436  -4.451  1.00111.92           C  
ATOM   3142  CZ  PHE A 208     -29.270 -39.009  -3.899  1.00105.80           C  
ATOM   3152  N   SER A 209     -32.209 -37.470  -1.133  1.00126.20           N  
ATOM   3153  CA  SER A 209     -31.873 -36.062  -1.284  1.00118.63           C  
ATOM   3154  C   SER A 209     -30.361 -35.919  -1.370  1.00120.93           C  
ATOM   3155  O   SER A 209     -29.614 -36.695  -0.767  1.00123.60           O  
ATOM   3156  CB  SER A 209     -32.416 -35.226  -0.121  1.00124.02           C  
ATOM   3157  OG  SER A 209     -31.804 -35.601   1.101  1.00127.20           O  
ATOM   3163  N   LEU A 210     -29.920 -34.914  -2.130  1.00121.20           N  
ATOM   3164  CA  LEU A 210     -28.492 -34.633  -2.239  1.00116.12           C  
ATOM   3165  C   LEU A 210     -27.916 -34.204  -0.896  1.00121.97           C  
ATOM   3166  O   LEU A 210     -26.846 -34.670  -0.488  1.00121.18           O  
ATOM   3167  CB  LEU A 210     -28.250 -33.551  -3.292  1.00114.54           C  
ATOM   3168  CG  LEU A 210     -27.896 -34.016  -4.706  1.00105.85           C  
ATOM   3169  CD1 LEU A 210     -26.476 -34.566  -4.748  1.00116.42           C  
ATOM   3170  CD2 LEU A 210     -28.894 -35.050  -5.212  1.00124.00           C  
ATOM   3182  N   LYS A 211     -28.617 -33.311  -0.195  1.00121.38           N  
ATOM   3183  CA  LYS A 211     -28.109 -32.781   1.067  1.00115.40           C  
ATOM   3184  C   LYS A 211     -27.753 -33.907   2.031  1.00118.86           C  
ATOM   3185  O   LYS A 211     -26.650 -33.938   2.587  1.00128.58           O  
ATOM   3186  CB  LYS A 211     -29.144 -31.838   1.684  1.00126.39           C  
ATOM   3187  CG  LYS A 211     -28.611 -30.964   2.813  1.00144.10           C  
ATOM   3188  CD  LYS A 211     -29.097 -31.442   4.174  1.00148.99           C  
ATOM   3189  CE  LYS A 211     -28.814 -30.415   5.260  1.00146.39           C  
ATOM   3190  NZ  LYS A 211     -27.361 -30.282   5.555  1.00147.47           N  
ATOM   3204  N   LEU A 212     -28.675 -34.850   2.235  1.00127.61           N  
ATOM   3205  CA  LEU A 212     -28.384 -35.986   3.101  1.00127.36           C  
ATOM   3206  C   LEU A 212     -27.373 -36.939   2.480  1.00117.88           C  
ATOM   3207  O   LEU A 212     -26.754 -37.725   3.205  1.00122.92           O  
ATOM   3208  CB  LEU A 212     -29.670 -36.747   3.436  1.00126.61           C  
ATOM   3209  CG  LEU A 212     -30.563 -36.183   4.547  1.00140.53           C  
ATOM   3210  CD1 LEU A 212     -29.822 -36.115   5.879  1.00141.37           C  
ATOM   3211  CD2 LEU A 212     -31.124 -34.819   4.171  1.00143.12           C  
ATOM   3223  N   ALA A 213     -27.193 -36.889   1.160  1.00119.86           N  
ATOM   3224  CA  ALA A 213     -26.197 -37.733   0.513  1.00120.72           C  
ATOM   3225  C   ALA A 213     -24.789 -37.175   0.672  1.00120.64           C  
ATOM   3226  O   ALA A 213     -23.832 -37.949   0.785  1.00122.77           O  
ATOM   3227  CB  ALA A 213     -26.528 -37.898  -0.971  1.00118.48           C  
ATOM   3233  N   LEU A 214     -24.638 -35.849   0.682  1.00120.34           N  
ATOM   3234  CA  LEU A 214     -23.321 -35.261   0.902  1.00120.76           C  
ATOM   3235  C   LEU A 214     -22.946 -35.287   2.378  1.00134.13           C  
ATOM   3236  O   LEU A 214     -21.774 -35.485   2.719  1.00136.53           O  
ATOM   3237  CB  LEU A 214     -23.281 -33.831   0.361  1.00120.22           C  
ATOM   3238  CG  LEU A 214     -23.674 -33.638  -1.109  1.00121.59           C  
ATOM   3239  CD1 LEU A 214     -23.087 -32.337  -1.634  1.00116.33           C  
ATOM   3240  CD2 LEU A 214     -23.248 -34.811  -1.992  1.00107.66           C  
ATOM   3252  N   GLU A 215     -23.924 -35.093   3.268  1.00135.17           N  
ATOM   3253  CA  GLU A 215     -23.699 -35.364   4.682  1.00142.66           C  
ATOM   3254  C   GLU A 215     -23.248 -36.799   4.905  1.00132.59           C  
ATOM   3255  O   GLU A 215     -22.662 -37.104   5.950  1.00141.85           O  
ATOM   3256  CB  GLU A 215     -24.974 -35.091   5.485  1.00138.91           C  
ATOM   3257  CG  GLU A 215     -25.422 -33.637   5.477  1.00139.95           C  
ATOM   3258  CD  GLU A 215     -24.451 -32.719   6.190  1.00152.50           C  
ATOM   3259  OE1 GLU A 215     -23.531 -33.229   6.863  1.00158.30           O  
ATOM   3260  OE2 GLU A 215     -24.607 -31.485   6.076  1.00157.08           O  
ATOM   3267  N   LEU A 216     -23.507 -37.683   3.941  1.00133.02           N  
ATOM   3268  CA  LEU A 216     -23.061 -39.066   4.043  1.00136.71           C  
ATOM   3269  C   LEU A 216     -21.543 -39.168   3.969  1.00131.08           C  
ATOM   3270  O   LEU A 216     -20.949 -40.036   4.617  1.00133.73           O  
ATOM   3271  CB  LEU A 216     -23.713 -39.890   2.930  1.00120.43           C  
ATOM   3272  CG  LEU A 216     -23.941 -41.389   3.119  1.00125.57           C  
ATOM   3273  CD1 LEU A 216     -24.659 -41.704   4.423  1.00136.33           C  
ATOM   3274  CD2 LEU A 216     -24.744 -41.903   1.938  1.00117.60           C  
ATOM   3286  N   PHE A 217     -20.900 -38.298   3.186  1.00126.81           N  
ATOM   3287  CA  PHE A 217     -19.441 -38.300   3.124  1.00117.95           C  
ATOM   3288  C   PHE A 217     -18.818 -38.087   4.497  1.00126.64           C  
ATOM   3289  O   PHE A 217     -17.752 -38.643   4.790  1.00120.22           O  
ATOM   3290  CB  PHE A 217     -18.945 -37.215   2.160  1.00115.15           C  
ATOM   3291  CG  PHE A 217     -18.651 -37.711   0.768  1.00117.68           C  
ATOM   3292  CD1 PHE A 217     -17.907 -38.862   0.561  1.00118.31           C  
ATOM   3293  CD2 PHE A 217     -19.110 -37.012  -0.337  1.00116.40           C  
ATOM   3294  CE1 PHE A 217     -17.636 -39.310  -0.719  1.00131.27           C  
ATOM   3295  CE2 PHE A 217     -18.841 -37.456  -1.618  1.00141.51           C  
ATOM   3296  CZ  PHE A 217     -18.103 -38.606  -1.809  1.00140.07           C  
ATOM   3306  N   ARG A 218     -19.456 -37.285   5.349  1.00124.68           N  
ATOM   3307  CA  ARG A 218     -18.921 -37.017   6.677  1.00134.18           C  
ATOM   3308  C   ARG A 218     -18.953 -38.239   7.585  1.00138.42           C  
ATOM   3309  O   ARG A 218     -18.398 -38.181   8.687  1.00156.14           O  
ATOM   3310  CB  ARG A 218     -19.703 -35.880   7.338  1.00138.63           C  
ATOM   3311  CG  ARG A 218     -19.769 -34.599   6.520  1.00135.12           C  
ATOM   3312  CD  ARG A 218     -20.144 -33.416   7.396  1.00149.12           C  
ATOM   3313  NE  ARG A 218     -20.865 -32.382   6.658  1.00160.49           N  
ATOM   3314  CZ  ARG A 218     -20.292 -31.467   5.882  1.00160.76           C  
ATOM   3315  NH1 ARG A 218     -18.975 -31.449   5.723  1.00169.60           N  
ATOM   3316  NH2 ARG A 218     -21.041 -30.568   5.257  1.00138.66           N  
ATOM   3330  N   GLN A 219     -19.578 -39.332   7.161  1.00129.48           N  
ATOM   3331  CA  GLN A 219     -19.707 -40.499   8.027  1.00135.88           C  
ATOM   3332  C   GLN A 219     -18.406 -41.298   8.016  1.00137.72           C  
ATOM   3333  O   GLN A 219     -17.866 -41.576   6.940  1.00142.73           O  
ATOM   3334  CB  GLN A 219     -20.868 -41.378   7.572  1.00129.45           C  
ATOM   3335  CG  GLN A 219     -21.369 -42.333   8.645  1.00139.76           C  
ATOM   3336  CD  GLN A 219     -22.806 -42.763   8.422  1.00152.89           C  
ATOM   3337  OE1 GLN A 219     -23.619 -42.753   9.347  1.00167.36           O  
ATOM   3338  NE2 GLN A 219     -23.127 -43.145   7.191  1.00138.59           N  
ATOM   3347  N   PRO A 220     -17.871 -41.686   9.181  1.00136.31           N  
ATOM   3348  CA  PRO A 220     -16.609 -42.448   9.166  1.00140.42           C  
ATOM   3349  C   PRO A 220     -16.740 -43.820   8.530  1.00132.06           C  
ATOM   3350  O   PRO A 220     -15.840 -44.240   7.791  1.00126.41           O  
ATOM   3351  CB  PRO A 220     -16.237 -42.547  10.654  1.00146.96           C  
ATOM   3352  CG  PRO A 220     -17.042 -41.496  11.335  1.00140.57           C  
ATOM   3353  CD  PRO A 220     -18.304 -41.375  10.554  1.00142.95           C  
ATOM   3361  N   LYS A 221     -17.832 -44.539   8.804  1.00130.47           N  
ATOM   3362  CA  LYS A 221     -18.020 -45.863   8.217  1.00136.36           C  
ATOM   3363  C   LYS A 221     -17.814 -45.844   6.709  1.00126.61           C  
ATOM   3364  O   LYS A 221     -17.337 -46.830   6.133  1.00113.39           O  
ATOM   3365  CB  LYS A 221     -19.418 -46.388   8.551  1.00132.62           C  
ATOM   3366  CG  LYS A 221     -19.581 -46.898   9.974  1.00137.45           C  
ATOM   3367  CD  LYS A 221     -21.026 -47.290  10.250  1.00142.12           C  
ATOM   3368  CE  LYS A 221     -21.170 -48.018  11.578  1.00156.33           C  
ATOM   3369  NZ  LYS A 221     -22.576 -48.428  11.846  1.00145.77           N  
ATOM   3383  N   LEU A 222     -18.166 -44.738   6.051  1.00123.59           N  
ATOM   3384  CA  LEU A 222     -17.902 -44.609   4.622  1.00123.34           C  
ATOM   3385  C   LEU A 222     -16.403 -44.597   4.350  1.00127.71           C  
ATOM   3386  O   LEU A 222     -15.912 -45.317   3.473  1.00138.00           O  
ATOM   3387  CB  LEU A 222     -18.556 -43.334   4.086  1.00122.83           C  
ATOM   3388  CG  LEU A 222     -18.941 -43.296   2.603  1.00106.97           C  
ATOM   3389  CD1 LEU A 222     -19.421 -41.905   2.234  1.00118.17           C  
ATOM   3390  CD2 LEU A 222     -17.794 -43.713   1.697  1.00129.39           C  
ATOM   3402  N   TRP A 223     -15.659 -43.784   5.102  1.00128.37           N  
ATOM   3403  CA  TRP A 223     -14.221 -43.667   4.883  1.00119.45           C  
ATOM   3404  C   TRP A 223     -13.540 -45.028   4.966  1.00120.79           C  
ATOM   3405  O   TRP A 223     -12.726 -45.382   4.105  1.00126.22           O  
ATOM   3406  CB  TRP A 223     -13.615 -42.703   5.903  1.00143.69           C  
ATOM   3407  CG  TRP A 223     -14.247 -41.343   5.907  1.00147.61           C  
ATOM   3408  CD1 TRP A 223     -14.988 -40.777   4.910  1.00135.23           C  
ATOM   3409  CD2 TRP A 223     -14.197 -40.380   6.966  1.00160.80           C  
ATOM   3410  NE1 TRP A 223     -15.399 -39.520   5.282  1.00148.94           N  
ATOM   3411  CE2 TRP A 223     -14.927 -39.252   6.540  1.00160.17           C  
ATOM   3412  CE3 TRP A 223     -13.605 -40.361   8.233  1.00142.97           C  
ATOM   3413  CZ2 TRP A 223     -15.080 -38.119   7.336  1.00152.81           C  
ATOM   3414  CZ3 TRP A 223     -13.758 -39.236   9.020  1.00140.02           C  
ATOM   3415  CH2 TRP A 223     -14.489 -38.130   8.569  1.00150.70           C  
ATOM   3426  N   PHE A 224     -13.859 -45.807   6.002  1.00131.47           N  
ATOM   3427  CA  PHE A 224     -13.237 -47.118   6.161  1.00127.08           C  
ATOM   3428  C   PHE A 224     -13.611 -48.045   5.011  1.00121.96           C  
ATOM   3429  O   PHE A 224     -12.744 -48.698   4.419  1.00109.09           O  
ATOM   3430  CB  PHE A 224     -13.641 -47.728   7.506  1.00129.60           C  
ATOM   3431  CG  PHE A 224     -13.143 -46.961   8.701  1.00134.15           C  
ATOM   3432  CD1 PHE A 224     -11.931 -46.291   8.661  1.00122.86           C  
ATOM   3433  CD2 PHE A 224     -13.889 -46.913   9.868  1.00147.62           C  
ATOM   3434  CE1 PHE A 224     -11.474 -45.589   9.759  1.00116.82           C  
ATOM   3435  CE2 PHE A 224     -13.436 -46.212  10.969  1.00136.66           C  
ATOM   3436  CZ  PHE A 224     -12.227 -45.549  10.914  1.00117.75           C  
ATOM   3446  N   LEU A 225     -14.902 -48.119   4.681  1.00120.16           N  
ATOM   3447  CA  LEU A 225     -15.319 -48.933   3.544  1.00110.07           C  
ATOM   3448  C   LEU A 225     -14.574 -48.526   2.280  1.00119.11           C  
ATOM   3449  O   LEU A 225     -14.119 -49.383   1.513  1.00132.94           O  
ATOM   3450  CB  LEU A 225     -16.829 -48.816   3.334  1.00124.09           C  
ATOM   3451  CG  LEU A 225     -17.399 -49.576   2.131  1.00109.36           C  
ATOM   3452  CD1 LEU A 225     -17.205 -51.078   2.288  1.00109.36           C  
ATOM   3453  CD2 LEU A 225     -18.868 -49.244   1.934  1.00109.73           C  
ATOM   3465  N   SER A 226     -14.441 -47.219   2.044  1.00125.52           N  
ATOM   3466  CA  SER A 226     -13.669 -46.745   0.900  1.00107.98           C  
ATOM   3467  C   SER A 226     -12.240 -47.270   0.958  1.00110.50           C  
ATOM   3468  O   SER A 226     -11.699 -47.745  -0.047  1.00116.14           O  
ATOM   3469  CB  SER A 226     -13.679 -45.216   0.857  1.00106.57           C  
ATOM   3470  OG  SER A 226     -14.986 -44.717   0.635  1.00113.67           O  
ATOM   3476  N   LEU A 227     -11.616 -47.200   2.137  1.00116.04           N  
ATOM   3477  CA  LEU A 227     -10.251 -47.690   2.289  1.00114.48           C  
ATOM   3478  C   LEU A 227     -10.128 -49.131   1.811  1.00112.59           C  
ATOM   3479  O   LEU A 227      -9.164 -49.487   1.123  1.00114.16           O  
ATOM   3480  CB  LEU A 227      -9.816 -47.573   3.750  1.00118.06           C  
ATOM   3481  CG  LEU A 227      -8.313 -47.684   4.011  1.00111.94           C  
ATOM   3482  CD1 LEU A 227      -7.591 -46.441   3.511  1.00106.01           C  
ATOM   3483  CD2 LEU A 227      -8.040 -47.909   5.491  1.00107.29           C  
ATOM   3495  N   TYR A 228     -11.097 -49.977   2.169  1.00113.38           N  
ATOM   3496  CA  TYR A 228     -11.095 -51.354   1.688  1.00 96.39           C  
ATOM   3497  C   TYR A 228     -11.148 -51.406   0.167  1.00115.60           C  
ATOM   3498  O   TYR A 228     -10.534 -52.281  -0.455  1.00122.43           O  
ATOM   3499  CB  TYR A 228     -12.276 -52.119   2.291  1.00109.95           C  
ATOM   3500  CG  TYR A 228     -12.506 -53.485   1.678  1.00103.22           C  
ATOM   3501  CD1 TYR A 228     -13.273 -53.635   0.528  1.00104.69           C  
ATOM   3502  CD2 TYR A 228     -11.964 -54.626   2.254  1.00114.95           C  
ATOM   3503  CE1 TYR A 228     -13.486 -54.878  -0.034  1.00 92.61           C  
ATOM   3504  CE2 TYR A 228     -12.173 -55.875   1.698  1.00110.60           C  
ATOM   3505  CZ  TYR A 228     -12.933 -55.995   0.554  1.00 97.67           C  
ATOM   3506  OH  TYR A 228     -13.144 -57.237   0.001  1.00 98.48           O  
ATOM   3516  N   VAL A 229     -11.877 -50.478  -0.452  1.00103.97           N  
ATOM   3517  CA  VAL A 229     -12.059 -50.517  -1.900  1.00109.93           C  
ATOM   3518  C   VAL A 229     -10.739 -50.235  -2.610  1.00114.29           C  
ATOM   3519  O   VAL A 229     -10.266 -51.037  -3.423  1.00117.72           O  
ATOM   3520  CB  VAL A 229     -13.156 -49.526  -2.328  1.00111.37           C  
ATOM   3521  CG1 VAL A 229     -13.196 -49.378  -3.841  1.00 96.48           C  
ATOM   3522  CG2 VAL A 229     -14.508 -49.992  -1.807  1.00109.64           C  
ATOM   3532  N   ILE A 230     -10.123 -49.090  -2.315  1.00106.80           N  
ATOM   3533  CA  ILE A 230      -8.899 -48.720  -3.015  1.00112.31           C  
ATOM   3534  C   ILE A 230      -7.697 -49.528  -2.540  1.00111.49           C  
ATOM   3535  O   ILE A 230      -6.716 -49.659  -3.283  1.00 96.48           O  
ATOM   3536  CB  ILE A 230      -8.618 -47.215  -2.862  1.00116.83           C  
ATOM   3537  CG1 ILE A 230      -8.260 -46.865  -1.406  1.00116.54           C  
ATOM   3538  CG2 ILE A 230      -9.803 -46.403  -3.395  1.00107.44           C  
ATOM   3539  CD1 ILE A 230      -9.177 -45.865  -0.730  1.00108.22           C  
ATOM   3551  N   GLY A 231      -7.752 -50.084  -1.331  1.00106.52           N  
ATOM   3552  CA  GLY A 231      -6.620 -50.789  -0.765  1.00 91.96           C  
ATOM   3553  C   GLY A 231      -6.524 -52.243  -1.180  1.00110.98           C  
ATOM   3554  O   GLY A 231      -5.429 -52.735  -1.469  1.00113.63           O  
ATOM   3558  N   VAL A 232      -7.657 -52.942  -1.212  1.00109.17           N  
ATOM   3559  CA  VAL A 232      -7.668 -54.366  -1.525  1.00114.72           C  
ATOM   3560  C   VAL A 232      -8.515 -54.704  -2.746  1.00102.01           C  
ATOM   3561  O   VAL A 232      -8.301 -55.769  -3.350  1.00111.03           O  
ATOM   3562  CB  VAL A 232      -8.125 -55.200  -0.303  1.00130.27           C  
ATOM   3563  CG1 VAL A 232      -8.398 -54.310   0.908  1.00113.06           C  
ATOM   3564  CG2 VAL A 232      -9.347 -56.075  -0.610  1.00119.90           C  
ATOM   3574  N   SER A 233      -9.456 -53.852  -3.155  1.00111.98           N  
ATOM   3575  CA  SER A 233     -10.283 -54.143  -4.323  1.00112.77           C  
ATOM   3576  C   SER A 233      -9.696 -53.545  -5.598  1.00115.70           C  
ATOM   3577  O   SER A 233      -9.613 -54.229  -6.623  1.00121.54           O  
ATOM   3578  CB  SER A 233     -11.711 -53.630  -4.109  1.00108.20           C  
ATOM   3579  OG  SER A 233     -12.566 -54.064  -5.153  1.00112.94           O  
ATOM   3585  N   CYS A 234      -9.289 -52.274  -5.555  1.00124.78           N  
ATOM   3586  CA  CYS A 234      -8.641 -51.664  -6.712  1.00122.35           C  
ATOM   3587  C   CYS A 234      -7.373 -52.418  -7.084  1.00133.38           C  
ATOM   3588  O   CYS A 234      -7.133 -52.718  -8.260  1.00110.24           O  
ATOM   3589  CB  CYS A 234      -8.313 -50.199  -6.426  1.00122.41           C  
ATOM   3590  SG  CYS A 234      -7.049 -49.519  -7.535  1.00117.33           S  
ATOM   3596  N   THR A 235      -6.539 -52.724  -6.089  1.00132.87           N  
ATOM   3597  CA  THR A 235      -5.295 -53.435  -6.355  1.00113.35           C  
ATOM   3598  C   THR A 235      -5.559 -54.758  -7.061  1.00105.00           C  
ATOM   3599  O   THR A 235      -4.797 -55.161  -7.949  1.00 94.05           O  
ATOM   3600  CB  THR A 235      -4.545 -53.673  -5.047  1.00101.16           C  
ATOM   3601  OG1 THR A 235      -5.183 -52.949  -3.988  1.00121.94           O  
ATOM   3602  CG2 THR A 235      -3.111 -53.213  -5.176  1.00122.42           C  
ATOM   3610  N   TYR A 236      -6.638 -55.445  -6.684  1.00112.42           N  
ATOM   3611  CA  TYR A 236      -6.952 -56.727  -7.303  1.00104.23           C  
ATOM   3612  C   TYR A 236      -7.368 -56.565  -8.759  1.00111.20           C  
ATOM   3613  O   TYR A 236      -7.085 -57.441  -9.584  1.00 97.77           O  
ATOM   3614  CB  TYR A 236      -8.057 -57.429  -6.516  1.00 97.67           C  
ATOM   3615  CG  TYR A 236      -8.397 -58.795  -7.059  1.00 92.47           C  
ATOM   3616  CD1 TYR A 236      -9.475 -58.978  -7.914  1.00120.50           C  
ATOM   3617  CD2 TYR A 236      -7.629 -59.900  -6.726  1.00 76.80           C  
ATOM   3618  CE1 TYR A 236      -9.781 -60.228  -8.413  1.00106.28           C  
ATOM   3619  CE2 TYR A 236      -7.927 -61.152  -7.218  1.00 75.70           C  
ATOM   3620  CZ  TYR A 236      -9.004 -61.308  -8.061  1.00111.44           C  
ATOM   3621  OH  TYR A 236      -9.304 -62.550  -8.556  1.00124.03           O  
ATOM   3631  N   ASP A 237      -8.036 -55.459  -9.095  1.00112.25           N  
ATOM   3632  CA  ASP A 237      -8.514 -55.270 -10.461  1.00 96.59           C  
ATOM   3633  C   ASP A 237      -7.365 -54.958 -11.412  1.00111.46           C  
ATOM   3634  O   ASP A 237      -7.338 -55.458 -12.543  1.00113.97           O  
ATOM   3635  CB  ASP A 237      -9.565 -54.161 -10.497  1.00116.22           C  
ATOM   3636  CG  ASP A 237     -10.955 -54.663 -10.146  1.00124.94           C  
ATOM   3637  OD1 ASP A 237     -11.064 -55.765  -9.566  1.00102.22           O  
ATOM   3638  OD2 ASP A 237     -11.938 -53.955 -10.448  1.00123.74           O  
ATOM   3643  N   VAL A 238      -6.408 -54.135 -10.978  1.00118.86           N  
ATOM   3644  CA  VAL A 238      -5.249 -53.858 -11.821  1.00108.46           C  
ATOM   3645  C   VAL A 238      -4.394 -55.109 -11.975  1.00106.31           C  
ATOM   3646  O   VAL A 238      -3.766 -55.316 -13.021  1.00119.32           O  
ATOM   3647  CB  VAL A 238      -4.430 -52.683 -11.256  1.00 97.93           C  
ATOM   3648  CG1 VAL A 238      -5.253 -51.404 -11.278  1.00122.16           C  
ATOM   3649  CG2 VAL A 238      -3.938 -52.985  -9.845  1.00102.59           C  
ATOM   3659  N   PHE A 239      -4.352 -55.957 -10.947  1.00114.60           N  
ATOM   3660  CA  PHE A 239      -3.636 -57.223 -11.059  1.00114.80           C  
ATOM   3661  C   PHE A 239      -4.201 -58.073 -12.190  1.00105.27           C  
ATOM   3662  O   PHE A 239      -3.448 -58.718 -12.929  1.00102.36           O  
ATOM   3663  CB  PHE A 239      -3.701 -57.969  -9.724  1.00101.68           C  
ATOM   3664  CG  PHE A 239      -3.419 -59.442  -9.826  1.00100.80           C  
ATOM   3665  CD1 PHE A 239      -2.255 -59.906 -10.415  1.00107.18           C  
ATOM   3666  CD2 PHE A 239      -4.313 -60.364  -9.309  1.00 99.19           C  
ATOM   3667  CE1 PHE A 239      -1.997 -61.263 -10.501  1.00117.68           C  
ATOM   3668  CE2 PHE A 239      -4.060 -61.720  -9.389  1.00105.22           C  
ATOM   3669  CZ  PHE A 239      -2.901 -62.171  -9.985  1.00102.81           C  
ATOM   3679  N   ASP A 240      -5.526 -58.075 -12.350  1.00 90.44           N  
ATOM   3680  CA  ASP A 240      -6.162 -58.871 -13.392  1.00103.72           C  
ATOM   3681  C   ASP A 240      -6.075 -58.217 -14.766  1.00113.78           C  
ATOM   3682  O   ASP A 240      -6.261 -58.905 -15.775  1.00103.17           O  
ATOM   3683  CB  ASP A 240      -7.630 -59.119 -13.035  1.00 85.78           C  
ATOM   3684  CG  ASP A 240      -8.166 -60.410 -13.626  1.00 97.96           C  
ATOM   3685  OD1 ASP A 240      -7.679 -60.828 -14.698  1.00103.07           O  
ATOM   3686  OD2 ASP A 240      -9.076 -61.010 -13.017  1.00122.51           O  
ATOM   3691  N   GLN A 241      -5.794 -56.912 -14.827  1.00106.88           N  
ATOM   3692  CA  GLN A 241      -5.708 -56.222 -16.112  1.00 93.10           C  
ATOM   3693  C   GLN A 241      -4.763 -56.943 -17.065  1.00116.19           C  
ATOM   3694  O   GLN A 241      -5.142 -57.299 -18.186  1.00126.06           O  
ATOM   3695  CB  GLN A 241      -5.249 -54.779 -15.897  1.00111.43           C  
ATOM   3696  CG  GLN A 241      -6.356 -53.822 -15.466  1.00117.62           C  
ATOM   3697  CD  GLN A 241      -6.921 -53.008 -16.617  1.00131.15           C  
ATOM   3698  OE1 GLN A 241      -6.422 -53.063 -17.741  1.00128.23           O  
ATOM   3699  NE2 GLN A 241      -7.966 -52.238 -16.336  1.00132.08           N  
ATOM   3708  N   GLN A 242      -3.522 -57.168 -16.633  1.00124.99           N  
ATOM   3709  CA  GLN A 242      -2.495 -57.781 -17.465  1.00122.51           C  
ATOM   3710  C   GLN A 242      -2.192 -59.214 -17.038  1.00109.37           C  
ATOM   3711  O   GLN A 242      -1.077 -59.705 -17.233  1.00114.77           O  
ATOM   3712  CB  GLN A 242      -1.223 -56.935 -17.437  1.00128.78           C  
ATOM   3713  CG  GLN A 242      -1.339 -55.627 -18.200  1.00113.97           C  
ATOM   3714  CD  GLN A 242      -1.446 -55.838 -19.698  1.00153.00           C  
ATOM   3715  OE1 GLN A 242      -0.700 -56.626 -20.281  1.00136.95           O  
ATOM   3716  NE2 GLN A 242      -2.383 -55.140 -20.329  1.00157.33           N  
ATOM   3725  N   PHE A 243      -3.178 -59.901 -16.459  1.00107.76           N  
ATOM   3726  CA  PHE A 243      -2.965 -61.283 -16.043  1.00 97.37           C  
ATOM   3727  C   PHE A 243      -2.959 -62.234 -17.233  1.00 83.50           C  
ATOM   3728  O   PHE A 243      -2.253 -63.248 -17.207  1.00 96.11           O  
ATOM   3729  CB  PHE A 243      -4.042 -61.701 -15.040  1.00116.47           C  
ATOM   3730  CG  PHE A 243      -3.883 -63.108 -14.531  1.00111.90           C  
ATOM   3731  CD1 PHE A 243      -4.467 -64.172 -15.200  1.00 91.50           C  
ATOM   3732  CD2 PHE A 243      -3.151 -63.365 -13.383  1.00 76.03           C  
ATOM   3733  CE1 PHE A 243      -4.322 -65.466 -14.736  1.00 92.51           C  
ATOM   3734  CE2 PHE A 243      -3.003 -64.657 -12.914  1.00 89.71           C  
ATOM   3735  CZ  PHE A 243      -3.590 -65.709 -13.591  1.00107.35           C  
ATOM   3745  N   ALA A 244      -3.729 -61.929 -18.280  1.00113.25           N  
ATOM   3746  CA  ALA A 244      -3.830 -62.842 -19.414  1.00 83.17           C  
ATOM   3747  C   ALA A 244      -2.513 -62.951 -20.171  1.00 93.13           C  
ATOM   3748  O   ALA A 244      -2.187 -64.025 -20.689  1.00 98.50           O  
ATOM   3749  CB  ALA A 244      -4.948 -62.394 -20.353  1.00109.28           C  
ATOM   3755  N   ASN A 245      -1.749 -61.859 -20.256  1.00104.42           N  
ATOM   3756  CA  ASN A 245      -0.415 -61.949 -20.840  1.00105.59           C  
ATOM   3757  C   ASN A 245       0.520 -62.736 -19.932  1.00104.74           C  
ATOM   3758  O   ASN A 245       1.271 -63.600 -20.400  1.00 89.71           O  
ATOM   3759  CB  ASN A 245       0.145 -60.552 -21.104  1.00110.72           C  
ATOM   3760  CG  ASN A 245      -0.582 -59.834 -22.223  1.00110.00           C  
ATOM   3761  OD1 ASN A 245      -1.602 -59.182 -21.995  1.00109.45           O  
ATOM   3762  ND2 ASN A 245      -0.070 -59.962 -23.440  1.00126.63           N  
ATOM   3769  N   PHE A 246       0.484 -62.453 -18.627  1.00109.35           N  
ATOM   3770  CA  PHE A 246       1.247 -63.247 -17.671  1.00103.17           C  
ATOM   3771  C   PHE A 246       0.804 -64.703 -17.680  1.00 89.40           C  
ATOM   3772  O   PHE A 246       1.605 -65.598 -17.389  1.00 83.69           O  
ATOM   3773  CB  PHE A 246       1.097 -62.655 -16.269  1.00 93.71           C  
ATOM   3774  CG  PHE A 246       1.508 -63.590 -15.168  1.00104.15           C  
ATOM   3775  CD1 PHE A 246       2.846 -63.789 -14.873  1.00112.29           C  
ATOM   3776  CD2 PHE A 246       0.555 -64.265 -14.423  1.00103.53           C  
ATOM   3777  CE1 PHE A 246       3.225 -64.647 -13.860  1.00107.99           C  
ATOM   3778  CE2 PHE A 246       0.930 -65.124 -13.408  1.00100.02           C  
ATOM   3779  CZ  PHE A 246       2.266 -65.315 -13.126  1.00100.69           C  
ATOM   3789  N   PHE A 247      -0.464 -64.961 -18.008  1.00 98.41           N  
ATOM   3790  CA  PHE A 247      -0.944 -66.335 -18.103  1.00 89.44           C  
ATOM   3791  C   PHE A 247      -0.334 -67.044 -19.306  1.00 95.18           C  
ATOM   3792  O   PHE A 247       0.059 -68.212 -19.211  1.00108.38           O  
ATOM   3793  CB  PHE A 247      -2.470 -66.348 -18.190  1.00107.08           C  
ATOM   3794  CG  PHE A 247      -3.069 -67.726 -18.181  1.00 97.49           C  
ATOM   3795  CD1 PHE A 247      -3.437 -68.326 -16.989  1.00 78.35           C  
ATOM   3796  CD2 PHE A 247      -3.269 -68.419 -19.364  1.00 81.16           C  
ATOM   3797  CE1 PHE A 247      -3.991 -69.592 -16.976  1.00 81.31           C  
ATOM   3798  CE2 PHE A 247      -3.822 -69.686 -19.358  1.00 95.75           C  
ATOM   3799  CZ  PHE A 247      -4.184 -70.273 -18.162  1.00 97.08           C  
ATOM   3809  N   THR A 248      -0.252 -66.355 -20.446  1.00 91.13           N  
ATOM   3810  CA  THR A 248       0.373 -66.920 -21.635  1.00103.85           C  
ATOM   3811  C   THR A 248       1.885 -67.049 -21.491  1.00105.18           C  
ATOM   3812  O   THR A 248       2.507 -67.767 -22.281  1.00111.00           O  
ATOM   3813  CB  THR A 248       0.037 -66.057 -22.855  1.00131.39           C  
ATOM   3814  OG1 THR A 248      -1.383 -65.862 -22.926  1.00120.25           O  
ATOM   3815  CG2 THR A 248       0.505 -66.722 -24.140  1.00116.41           C  
ATOM   3823  N   SER A 249       2.483 -66.381 -20.501  1.00102.83           N  
ATOM   3824  CA  SER A 249       3.925 -66.475 -20.297  1.00107.14           C  
ATOM   3825  C   SER A 249       4.391 -67.834 -19.790  1.00117.50           C  
ATOM   3826  O   SER A 249       5.580 -68.012 -19.501  1.00112.45           O  
ATOM   3827  CB  SER A 249       4.345 -65.572 -19.136  1.00 94.91           C  
ATOM   3828  OG  SER A 249       5.715 -65.745 -18.819  1.00124.51           O  
ATOM   3834  N   PHE A 250       3.481 -68.798 -19.676  1.00127.00           N  
ATOM   3835  CA  PHE A 250       3.801 -70.118 -19.149  1.00 98.06           C  
ATOM   3836  C   PHE A 250       3.492 -71.101 -20.271  1.00 80.01           C  
ATOM   3837  O   PHE A 250       3.549 -72.314 -20.047  1.00 94.72           O  
ATOM   3838  CB  PHE A 250       3.044 -70.532 -17.884  1.00 84.72           C  
ATOM   3839  CG  PHE A 250       3.435 -69.755 -16.661  1.00 82.27           C  
ATOM   3840  CD1 PHE A 250       3.028 -68.443 -16.499  1.00 89.30           C  
ATOM   3841  CD2 PHE A 250       4.201 -70.340 -15.667  1.00103.53           C  
ATOM   3842  CE1 PHE A 250       3.383 -67.725 -15.376  1.00108.62           C  
ATOM   3843  CE2 PHE A 250       4.559 -69.628 -14.538  1.00 99.03           C  
ATOM   3844  CZ  PHE A 250       4.149 -68.318 -14.392  1.00 93.99           C  
ATOM   3854  N   PHE A 251       3.167 -70.611 -21.465  1.00 90.88           N  
ATOM   3855  CA  PHE A 251       2.837 -71.464 -22.595  1.00 97.09           C  
ATOM   3856  C   PHE A 251       3.711 -71.086 -23.781  1.00105.29           C  
ATOM   3857  O   PHE A 251       4.306 -70.006 -23.824  1.00100.50           O  
ATOM   3858  CB  PHE A 251       1.350 -71.355 -22.962  1.00113.02           C  
ATOM   3859  CG  PHE A 251       0.422 -71.760 -21.850  1.00 95.56           C  
ATOM   3860  CD1 PHE A 251       0.234 -70.937 -20.753  1.00102.68           C  
ATOM   3861  CD2 PHE A 251      -0.262 -72.963 -21.902  1.00 90.86           C  
ATOM   3862  CE1 PHE A 251      -0.615 -71.305 -19.726  1.00101.35           C  
ATOM   3863  CE2 PHE A 251      -1.115 -73.337 -20.878  1.00111.15           C  
ATOM   3864  CZ  PHE A 251      -1.291 -72.505 -19.789  1.00 97.71           C  
ATOM   3874  N   ALA A 252       3.782 -71.996 -24.750  1.00 96.68           N  
ATOM   3875  CA  ALA A 252       4.700 -71.845 -25.872  1.00112.47           C  
ATOM   3876  C   ALA A 252       4.180 -70.869 -26.922  1.00109.72           C  
ATOM   3877  O   ALA A 252       4.649 -69.728 -27.002  1.00111.02           O  
ATOM   3878  CB  ALA A 252       4.970 -73.205 -26.517  1.00103.02           C  
ATOM   3884  N   THR A 253       3.276 -71.366 -27.759  1.00106.89           N  
ATOM   3885  CA  THR A 253       2.635 -70.552 -28.769  1.00130.54           C  
ATOM   3886  C   THR A 253       1.536 -69.834 -28.005  1.00140.73           C  
ATOM   3887  O   THR A 253       0.842 -70.455 -27.199  1.00146.53           O  
ATOM   3888  CB  THR A 253       2.025 -71.403 -29.895  1.00135.12           C  
ATOM   3889  OG1 THR A 253       1.422 -70.546 -30.874  1.00168.36           O  
ATOM   3890  CG2 THR A 253       0.975 -72.353 -29.339  1.00128.45           C  
ATOM   3898  N   GLY A 254       1.362 -68.540 -28.238  1.00120.32           N  
ATOM   3899  CA  GLY A 254       0.351 -67.801 -27.514  1.00123.91           C  
ATOM   3900  C   GLY A 254      -1.057 -68.298 -27.770  1.00128.07           C  
ATOM   3901  O   GLY A 254      -1.870 -68.376 -26.848  1.00125.40           O  
ATOM   3905  N   GLU A 255      -1.353 -68.636 -29.020  1.00117.26           N  
ATOM   3906  CA  GLU A 255      -2.700 -69.069 -29.376  1.00128.35           C  
ATOM   3907  C   GLU A 255      -3.065 -70.386 -28.706  1.00126.08           C  
ATOM   3908  O   GLU A 255      -4.241 -70.769 -28.720  1.00126.69           O  
ATOM   3909  CB  GLU A 255      -2.852 -69.189 -30.898  1.00139.59           C  
ATOM   3910  CG  GLU A 255      -1.733 -69.935 -31.612  1.00145.91           C  
ATOM   3911  CD  GLU A 255      -0.612 -69.017 -32.067  1.00159.68           C  
ATOM   3912  OE1 GLU A 255      -0.512 -67.888 -31.541  1.00152.55           O  
ATOM   3913  OE2 GLU A 255       0.167 -69.423 -32.956  1.00165.23           O  
ATOM   3920  N   GLN A 256      -2.085 -71.086 -28.134  1.00138.56           N  
ATOM   3921  CA  GLN A 256      -2.354 -72.156 -27.181  1.00139.05           C  
ATOM   3922  C   GLN A 256      -2.629 -71.581 -25.797  1.00111.17           C  
ATOM   3923  O   GLN A 256      -3.622 -71.934 -25.152  1.00120.82           O  
ATOM   3924  CB  GLN A 256      -1.165 -73.119 -27.134  1.00137.00           C  
ATOM   3925  CG  GLN A 256      -1.192 -74.143 -25.998  1.00109.38           C  
ATOM   3926  CD  GLN A 256       0.167 -74.761 -25.755  1.00124.14           C  
ATOM   3927  OE1 GLN A 256       0.995 -74.849 -26.661  1.00134.44           O  
ATOM   3928  NE2 GLN A 256       0.413 -75.175 -24.519  1.00134.33           N  
ATOM   3937  N   GLY A 257      -1.751 -70.691 -25.327  1.00117.44           N  
ATOM   3938  CA  GLY A 257      -1.938 -70.098 -24.013  1.00115.71           C  
ATOM   3939  C   GLY A 257      -3.270 -69.387 -23.875  1.00109.63           C  
ATOM   3940  O   GLY A 257      -3.935 -69.490 -22.842  1.00102.44           O  
ATOM   3944  N   THR A 258      -3.678 -68.650 -24.912  1.00122.54           N  
ATOM   3945  CA  THR A 258      -4.975 -67.985 -24.871  1.00110.30           C  
ATOM   3946  C   THR A 258      -6.119 -68.986 -24.966  1.00 99.31           C  
ATOM   3947  O   THR A 258      -7.184 -68.763 -24.380  1.00100.48           O  
ATOM   3948  CB  THR A 258      -5.083 -66.957 -25.998  1.00110.91           C  
ATOM   3949  OG1 THR A 258      -4.763 -67.576 -27.251  1.00132.77           O  
ATOM   3950  CG2 THR A 258      -4.140 -65.788 -25.752  1.00111.40           C  
ATOM   3958  N   ARG A 259      -5.923 -70.090 -25.692  1.00 99.55           N  
ATOM   3959  CA  ARG A 259      -6.962 -71.110 -25.777  1.00101.84           C  
ATOM   3960  C   ARG A 259      -7.240 -71.716 -24.407  1.00 94.63           C  
ATOM   3961  O   ARG A 259      -8.399 -71.861 -24.000  1.00104.34           O  
ATOM   3962  CB  ARG A 259      -6.557 -72.195 -26.776  1.00102.73           C  
ATOM   3963  CG  ARG A 259      -7.639 -73.247 -26.999  1.00107.73           C  
ATOM   3964  CD  ARG A 259      -7.302 -74.204 -28.132  1.00128.32           C  
ATOM   3965  NE  ARG A 259      -6.961 -73.498 -29.367  1.00149.69           N  
ATOM   3966  CZ  ARG A 259      -5.782 -73.544 -29.986  1.00142.75           C  
ATOM   3967  NH1 ARG A 259      -4.789 -74.283 -29.511  1.00136.64           N  
ATOM   3968  NH2 ARG A 259      -5.600 -72.852 -31.103  1.00141.71           N  
ATOM   3982  N   VAL A 260      -6.182 -72.076 -23.677  1.00101.09           N  
ATOM   3983  CA  VAL A 260      -6.350 -72.565 -22.311  1.00 99.37           C  
ATOM   3984  C   VAL A 260      -7.066 -71.519 -21.466  1.00102.49           C  
ATOM   3985  O   VAL A 260      -8.052 -71.814 -20.780  1.00 99.31           O  
ATOM   3986  CB  VAL A 260      -4.984 -72.940 -21.707  1.00101.33           C  
ATOM   3987  CG1 VAL A 260      -5.137 -73.392 -20.258  1.00 95.35           C  
ATOM   3988  CG2 VAL A 260      -4.318 -74.026 -22.539  1.00 87.55           C  
ATOM   3998  N   PHE A 261      -6.577 -70.277 -21.507  1.00101.64           N  
ATOM   3999  CA  PHE A 261      -7.210 -69.194 -20.762  1.00 95.91           C  
ATOM   4000  C   PHE A 261      -8.695 -69.095 -21.087  1.00100.99           C  
ATOM   4001  O   PHE A 261      -9.517 -68.823 -20.205  1.00104.19           O  
ATOM   4002  CB  PHE A 261      -6.504 -67.876 -21.076  1.00 83.14           C  
ATOM   4003  CG  PHE A 261      -6.950 -66.726 -20.220  1.00 90.80           C  
ATOM   4004  CD1 PHE A 261      -6.376 -66.506 -18.981  1.00 98.15           C  
ATOM   4005  CD2 PHE A 261      -7.936 -65.859 -20.660  1.00101.12           C  
ATOM   4006  CE1 PHE A 261      -6.778 -65.447 -18.194  1.00 88.28           C  
ATOM   4007  CE2 PHE A 261      -8.343 -64.797 -19.875  1.00116.35           C  
ATOM   4008  CZ  PHE A 261      -7.763 -64.592 -18.640  1.00 95.83           C  
ATOM   4018  N   TRP A 262      -9.056 -69.314 -22.353  1.00 96.90           N  
ATOM   4019  CA  TRP A 262     -10.459 -69.258 -22.750  1.00102.71           C  
ATOM   4020  C   TRP A 262     -11.245 -70.438 -22.189  1.00 93.07           C  
ATOM   4021  O   TRP A 262     -12.445 -70.309 -21.921  1.00102.06           O  
ATOM   4022  CB  TRP A 262     -10.544 -69.182 -24.279  1.00115.09           C  
ATOM   4023  CG  TRP A 262     -11.768 -69.781 -24.913  1.00107.28           C  
ATOM   4024  CD1 TRP A 262     -13.072 -69.533 -24.596  1.00118.59           C  
ATOM   4025  CD2 TRP A 262     -11.790 -70.706 -26.006  1.00116.38           C  
ATOM   4026  NE1 TRP A 262     -13.904 -70.262 -25.413  1.00109.19           N  
ATOM   4027  CE2 TRP A 262     -13.141 -70.988 -26.289  1.00117.03           C  
ATOM   4028  CE3 TRP A 262     -10.797 -71.327 -26.770  1.00135.29           C  
ATOM   4029  CZ2 TRP A 262     -13.523 -71.867 -27.301  1.00107.39           C  
ATOM   4030  CZ3 TRP A 262     -11.177 -72.199 -27.772  1.00135.13           C  
ATOM   4031  CH2 TRP A 262     -12.528 -72.461 -28.029  1.00136.61           C  
ATOM   4042  N   TYR A 263     -10.592 -71.584 -21.982  1.00 93.98           N  
ATOM   4043  CA  TYR A 263     -11.251 -72.695 -21.300  1.00 98.71           C  
ATOM   4044  C   TYR A 263     -11.510 -72.361 -19.837  1.00 91.81           C  
ATOM   4045  O   TYR A 263     -12.616 -72.577 -19.325  1.00 92.54           O  
ATOM   4046  CB  TYR A 263     -10.403 -73.965 -21.398  1.00 99.82           C  
ATOM   4047  CG  TYR A 263     -10.461 -74.682 -22.729  1.00108.55           C  
ATOM   4048  CD1 TYR A 263     -10.609 -73.983 -23.920  1.00118.80           C  
ATOM   4049  CD2 TYR A 263     -10.369 -76.067 -22.790  1.00123.17           C  
ATOM   4050  CE1 TYR A 263     -10.659 -74.645 -25.133  1.00132.26           C  
ATOM   4051  CE2 TYR A 263     -10.419 -76.736 -23.996  1.00124.16           C  
ATOM   4052  CZ  TYR A 263     -10.564 -76.021 -25.165  1.00124.54           C  
ATOM   4053  OH  TYR A 263     -10.614 -76.688 -26.368  1.00129.19           O  
ATOM   4063  N   VAL A 264     -10.500 -71.825 -19.146  1.00 88.77           N  
ATOM   4064  CA  VAL A 264     -10.612 -71.615 -17.707  1.00 91.50           C  
ATOM   4065  C   VAL A 264     -11.627 -70.521 -17.405  1.00 99.64           C  
ATOM   4066  O   VAL A 264     -12.356 -70.592 -16.409  1.00106.02           O  
ATOM   4067  CB  VAL A 264      -9.233 -71.292 -17.103  1.00105.17           C  
ATOM   4068  CG1 VAL A 264      -9.324 -71.218 -15.588  1.00 95.37           C  
ATOM   4069  CG2 VAL A 264      -8.207 -72.340 -17.519  1.00 91.58           C  
ATOM   4079  N   THR A 265     -11.691 -69.493 -18.253  1.00 92.08           N  
ATOM   4080  CA  THR A 265     -12.696 -68.453 -18.062  1.00 99.24           C  
ATOM   4081  C   THR A 265     -14.097 -69.020 -18.242  1.00 97.88           C  
ATOM   4082  O   THR A 265     -14.951 -68.884 -17.359  1.00117.51           O  
ATOM   4083  CB  THR A 265     -12.460 -67.292 -19.032  1.00104.74           C  
ATOM   4084  OG1 THR A 265     -12.407 -67.782 -20.377  1.00126.71           O  
ATOM   4085  CG2 THR A 265     -11.163 -66.565 -18.701  1.00110.35           C  
ATOM   4093  N   THR A 266     -14.349 -69.674 -19.377  1.00 94.19           N  
ATOM   4094  CA  THR A 266     -15.664 -70.252 -19.628  1.00103.73           C  
ATOM   4095  C   THR A 266     -16.055 -71.216 -18.514  1.00 98.12           C  
ATOM   4096  O   THR A 266     -17.085 -71.041 -17.853  1.00 97.57           O  
ATOM   4097  CB  THR A 266     -15.673 -70.964 -20.982  1.00103.80           C  
ATOM   4098  OG1 THR A 266     -15.227 -70.061 -22.002  1.00 87.14           O  
ATOM   4099  CG2 THR A 266     -17.074 -71.449 -21.321  1.00 97.16           C  
ATOM   4107  N   MET A 267     -15.238 -72.247 -18.292  1.00 96.34           N  
ATOM   4108  CA  MET A 267     -15.520 -73.205 -17.227  1.00104.06           C  
ATOM   4109  C   MET A 267     -15.501 -72.525 -15.864  1.00 97.25           C  
ATOM   4110  O   MET A 267     -16.393 -72.742 -15.035  1.00 88.88           O  
ATOM   4111  CB  MET A 267     -14.502 -74.345 -17.265  1.00118.65           C  
ATOM   4112  CG  MET A 267     -14.547 -75.189 -18.527  1.00 97.66           C  
ATOM   4113  SD  MET A 267     -16.109 -76.062 -18.726  1.00140.54           S  
ATOM   4114  CE  MET A 267     -15.631 -77.349 -19.876  1.00149.21           C  
ATOM   4124  N   GLY A 268     -14.487 -71.696 -15.613  1.00 83.17           N  
ATOM   4125  CA  GLY A 268     -14.368 -71.067 -14.309  1.00111.21           C  
ATOM   4126  C   GLY A 268     -15.591 -70.253 -13.933  1.00 99.99           C  
ATOM   4127  O   GLY A 268     -16.032 -70.274 -12.781  1.00108.80           O  
ATOM   4131  N   GLU A 269     -16.156 -69.523 -14.897  1.00102.25           N  
ATOM   4132  CA  GLU A 269     -17.335 -68.715 -14.601  1.00109.35           C  
ATOM   4133  C   GLU A 269     -18.541 -69.585 -14.271  1.00104.49           C  
ATOM   4134  O   GLU A 269     -19.378 -69.193 -13.450  1.00 91.78           O  
ATOM   4135  CB  GLU A 269     -17.646 -67.789 -15.776  1.00102.07           C  
ATOM   4136  CG  GLU A 269     -16.591 -66.715 -16.020  1.00 96.14           C  
ATOM   4137  CD  GLU A 269     -16.511 -65.694 -14.903  1.00109.64           C  
ATOM   4138  OE1 GLU A 269     -17.332 -65.763 -13.965  1.00122.55           O  
ATOM   4139  OE2 GLU A 269     -15.620 -64.824 -14.968  1.00108.50           O  
ATOM   4146  N   LEU A 270     -18.655 -70.760 -14.894  1.00 93.24           N  
ATOM   4147  CA  LEU A 270     -19.662 -71.723 -14.461  1.00 95.75           C  
ATOM   4148  C   LEU A 270     -19.428 -72.115 -13.009  1.00 98.66           C  
ATOM   4149  O   LEU A 270     -20.362 -72.144 -12.199  1.00 97.99           O  
ATOM   4150  CB  LEU A 270     -19.638 -72.959 -15.363  1.00 83.88           C  
ATOM   4151  CG  LEU A 270     -19.821 -72.738 -16.866  1.00 94.06           C  
ATOM   4152  CD1 LEU A 270     -19.975 -74.076 -17.578  1.00 83.44           C  
ATOM   4153  CD2 LEU A 270     -21.011 -71.834 -17.156  1.00 81.05           C  
ATOM   4165  N   LEU A 271     -18.177 -72.421 -12.665  1.00 90.96           N  
ATOM   4166  CA  LEU A 271     -17.816 -72.628 -11.268  1.00 88.24           C  
ATOM   4167  C   LEU A 271     -18.140 -71.391 -10.438  1.00101.34           C  
ATOM   4168  O   LEU A 271     -18.609 -71.501  -9.299  1.00 98.76           O  
ATOM   4169  CB  LEU A 271     -16.329 -72.985 -11.178  1.00 81.96           C  
ATOM   4170  CG  LEU A 271     -15.694 -73.440  -9.859  1.00 97.81           C  
ATOM   4171  CD1 LEU A 271     -14.820 -72.336  -9.290  1.00 92.64           C  
ATOM   4172  CD2 LEU A 271     -16.716 -73.906  -8.824  1.00 93.16           C  
ATOM   4184  N   ASN A 272     -17.920 -70.202 -11.005  1.00 99.60           N  
ATOM   4185  CA  ASN A 272     -18.248 -68.968 -10.297  1.00100.30           C  
ATOM   4186  C   ASN A 272     -19.745 -68.870 -10.027  1.00 96.43           C  
ATOM   4187  O   ASN A 272     -20.162 -68.437  -8.946  1.00 92.20           O  
ATOM   4188  CB  ASN A 272     -17.770 -67.760 -11.104  1.00103.81           C  
ATOM   4189  CG  ASN A 272     -17.916 -66.454 -10.346  1.00126.68           C  
ATOM   4190  OD1 ASN A 272     -18.169 -66.446  -9.142  1.00 81.27           O  
ATOM   4191  ND2 ASN A 272     -17.754 -65.339 -11.052  1.00128.08           N  
ATOM   4198  N   ALA A 273     -20.571 -69.266 -10.998  1.00 97.02           N  
ATOM   4199  CA  ALA A 273     -22.017 -69.232 -10.802  1.00107.30           C  
ATOM   4200  C   ALA A 273     -22.433 -70.162  -9.671  1.00 98.39           C  
ATOM   4201  O   ALA A 273     -23.150 -69.758  -8.748  1.00 92.01           O  
ATOM   4202  CB  ALA A 273     -22.733 -69.614 -12.099  1.00 77.03           C  
ATOM   4208  N   SER A 274     -21.991 -71.421  -9.731  1.00 96.67           N  
ATOM   4209  CA  SER A 274     -22.344 -72.396  -8.706  1.00 87.67           C  
ATOM   4210  C   SER A 274     -22.054 -71.857  -7.311  1.00106.29           C  
ATOM   4211  O   SER A 274     -22.889 -71.956  -6.404  1.00 92.30           O  
ATOM   4212  CB  SER A 274     -21.578 -73.696  -8.947  1.00 84.44           C  
ATOM   4213  OG  SER A 274     -21.745 -74.141 -10.282  1.00100.73           O  
ATOM   4219  N   ILE A 275     -20.865 -71.280  -7.122  1.00 94.82           N  
ATOM   4220  CA  ILE A 275     -20.509 -70.718  -5.822  1.00 97.74           C  
ATOM   4221  C   ILE A 275     -21.480 -69.607  -5.445  1.00 98.65           C  
ATOM   4222  O   ILE A 275     -21.943 -69.525  -4.300  1.00111.26           O  
ATOM   4223  CB  ILE A 275     -19.055 -70.213  -5.840  1.00 86.68           C  
ATOM   4224  CG1 ILE A 275     -18.092 -71.360  -6.172  1.00 85.64           C  
ATOM   4225  CG2 ILE A 275     -18.684 -69.595  -4.494  1.00 97.27           C  
ATOM   4226  CD1 ILE A 275     -16.778 -70.897  -6.752  1.00116.90           C  
ATOM   4238  N   MET A 276     -21.804 -68.733  -6.400  1.00 99.73           N  
ATOM   4239  CA  MET A 276     -22.692 -67.614  -6.109  1.00100.89           C  
ATOM   4240  C   MET A 276     -24.078 -68.092  -5.700  1.00103.19           C  
ATOM   4241  O   MET A 276     -24.773 -67.403  -4.944  1.00102.75           O  
ATOM   4242  CB  MET A 276     -22.780 -66.697  -7.327  1.00109.54           C  
ATOM   4243  CG  MET A 276     -23.178 -65.269  -6.998  1.00 94.02           C  
ATOM   4244  SD  MET A 276     -23.122 -64.185  -8.438  1.00110.12           S  
ATOM   4245  CE  MET A 276     -21.364 -64.152  -8.792  1.00126.43           C  
ATOM   4255  N   PHE A 277     -24.496 -69.262  -6.184  1.00105.46           N  
ATOM   4256  CA  PHE A 277     -25.791 -69.806  -5.792  1.00107.19           C  
ATOM   4257  C   PHE A 277     -25.886 -69.947  -4.278  1.00116.35           C  
ATOM   4258  O   PHE A 277     -26.875 -69.530  -3.663  1.00123.23           O  
ATOM   4259  CB  PHE A 277     -26.016 -71.158  -6.472  1.00104.09           C  
ATOM   4260  CG  PHE A 277     -27.308 -71.822  -6.092  1.00106.97           C  
ATOM   4261  CD1 PHE A 277     -27.389 -72.618  -4.961  1.00115.34           C  
ATOM   4262  CD2 PHE A 277     -28.441 -71.658  -6.870  1.00108.64           C  
ATOM   4263  CE1 PHE A 277     -28.575 -73.231  -4.609  1.00126.17           C  
ATOM   4264  CE2 PHE A 277     -29.631 -72.270  -6.523  1.00114.32           C  
ATOM   4265  CZ  PHE A 277     -29.697 -73.057  -5.392  1.00122.10           C  
ATOM   4275  N   PHE A 278     -24.866 -70.539  -3.659  1.00100.95           N  
ATOM   4276  CA  PHE A 278     -24.874 -70.772  -2.222  1.00107.51           C  
ATOM   4277  C   PHE A 278     -24.354 -69.591  -1.420  1.00114.98           C  
ATOM   4278  O   PHE A 278     -24.615 -69.523  -0.213  1.00111.60           O  
ATOM   4279  CB  PHE A 278     -24.038 -72.010  -1.884  1.00110.12           C  
ATOM   4280  CG  PHE A 278     -24.629 -73.294  -2.387  1.00 99.54           C  
ATOM   4281  CD1 PHE A 278     -24.356 -73.742  -3.667  1.00 95.04           C  
ATOM   4282  CD2 PHE A 278     -25.460 -74.051  -1.579  1.00113.59           C  
ATOM   4283  CE1 PHE A 278     -24.901 -74.922  -4.132  1.00 92.48           C  
ATOM   4284  CE2 PHE A 278     -26.007 -75.231  -2.039  1.00130.87           C  
ATOM   4285  CZ  PHE A 278     -25.726 -75.667  -3.318  1.00106.40           C  
ATOM   4295  N   ALA A 279     -23.634 -68.665  -2.055  1.00108.25           N  
ATOM   4296  CA  ALA A 279     -23.040 -67.537  -1.338  1.00114.98           C  
ATOM   4297  C   ALA A 279     -24.012 -66.848  -0.392  1.00118.47           C  
ATOM   4298  O   ALA A 279     -23.644 -66.620   0.772  1.00110.89           O  
ATOM   4299  CB  ALA A 279     -22.463 -66.540  -2.352  1.00104.21           C  
ATOM   4305  N   PRO A 280     -25.237 -66.501  -0.797  1.00114.97           N  
ATOM   4306  CA  PRO A 280     -26.164 -65.881   0.166  1.00 97.10           C  
ATOM   4307  C   PRO A 280     -26.317 -66.675   1.452  1.00122.43           C  
ATOM   4308  O   PRO A 280     -26.323 -66.090   2.542  1.00132.16           O  
ATOM   4309  CB  PRO A 280     -27.483 -65.812  -0.616  1.00121.33           C  
ATOM   4310  CG  PRO A 280     -27.084 -65.825  -2.046  1.00 99.07           C  
ATOM   4311  CD  PRO A 280     -25.849 -66.663  -2.128  1.00 98.98           C  
ATOM   4319  N   LEU A 281     -26.430 -68.001   1.354  1.00133.78           N  
ATOM   4320  CA  LEU A 281     -26.642 -68.820   2.543  1.00125.29           C  
ATOM   4321  C   LEU A 281     -25.482 -68.682   3.521  1.00129.60           C  
ATOM   4322  O   LEU A 281     -25.684 -68.711   4.742  1.00136.95           O  
ATOM   4323  CB  LEU A 281     -26.837 -70.283   2.143  1.00125.18           C  
ATOM   4324  CG  LEU A 281     -28.190 -70.668   1.534  1.00127.61           C  
ATOM   4325  CD1 LEU A 281     -28.563 -69.789   0.346  1.00130.82           C  
ATOM   4326  CD2 LEU A 281     -28.174 -72.132   1.119  1.00127.06           C  
ATOM   4338  N   ILE A 282     -24.261 -68.528   3.007  1.00138.75           N  
ATOM   4339  CA  ILE A 282     -23.104 -68.334   3.876  1.00133.80           C  
ATOM   4340  C   ILE A 282     -23.042 -66.894   4.369  1.00143.16           C  
ATOM   4341  O   ILE A 282     -22.992 -66.637   5.577  1.00140.67           O  
ATOM   4342  CB  ILE A 282     -21.808 -68.727   3.142  1.00114.99           C  
ATOM   4343  CG1 ILE A 282     -21.917 -70.139   2.563  1.00126.02           C  
ATOM   4344  CG2 ILE A 282     -20.615 -68.648   4.086  1.00124.01           C  
ATOM   4345  CD1 ILE A 282     -21.812 -70.175   1.058  1.00102.36           C  
ATOM   4357  N   ILE A 283     -23.054 -65.933   3.440  1.00144.31           N  
ATOM   4358  CA  ILE A 283     -22.926 -64.526   3.809  1.00142.23           C  
ATOM   4359  C   ILE A 283     -24.002 -64.120   4.811  1.00149.84           C  
ATOM   4360  O   ILE A 283     -23.811 -63.178   5.590  1.00145.38           O  
ATOM   4361  CB  ILE A 283     -22.955 -63.649   2.540  1.00124.04           C  
ATOM   4362  CG1 ILE A 283     -21.594 -63.697   1.836  1.00119.16           C  
ATOM   4363  CG2 ILE A 283     -23.287 -62.199   2.873  1.00134.87           C  
ATOM   4364  CD1 ILE A 283     -21.634 -64.233   0.427  1.00130.08           C  
ATOM   4376  N   ASN A 284     -25.140 -64.820   4.821  1.00141.68           N  
ATOM   4377  CA  ASN A 284     -26.195 -64.498   5.777  1.00129.81           C  
ATOM   4378  C   ASN A 284     -25.774 -64.829   7.203  1.00139.73           C  
ATOM   4379  O   ASN A 284     -26.046 -64.058   8.130  1.00150.85           O  
ATOM   4380  CB  ASN A 284     -27.477 -65.252   5.423  1.00131.28           C  
ATOM   4381  CG  ASN A 284     -28.161 -64.701   4.187  1.00126.63           C  
ATOM   4382  OD1 ASN A 284     -28.096 -63.505   3.908  1.00131.42           O  
ATOM   4383  ND2 ASN A 284     -28.825 -65.576   3.440  1.00130.98           N  
ATOM   4390  N   ARG A 285     -25.105 -65.965   7.399  1.00151.40           N  
ATOM   4391  CA  ARG A 285     -24.876 -66.498   8.735  1.00158.31           C  
ATOM   4392  C   ARG A 285     -23.536 -66.095   9.343  1.00141.27           C  
ATOM   4393  O   ARG A 285     -23.344 -66.301  10.547  1.00144.08           O  
ATOM   4394  CB  ARG A 285     -24.976 -68.029   8.706  1.00153.17           C  
ATOM   4395  CG  ARG A 285     -26.043 -68.609   9.628  1.00165.60           C  
ATOM   4396  CD  ARG A 285     -25.625 -68.546  11.090  1.00179.25           C  
ATOM   4397  NE  ARG A 285     -26.586 -69.214  11.965  1.00176.77           N  
ATOM   4398  CZ  ARG A 285     -26.426 -69.373  13.275  1.00168.06           C  
ATOM   4399  NH1 ARG A 285     -25.337 -68.914  13.879  1.00161.06           N  
ATOM   4400  NH2 ARG A 285     -27.356 -69.996  13.986  1.00167.37           N  
ATOM   4414  N   ILE A 286     -22.611 -65.530   8.565  1.00140.21           N  
ATOM   4415  CA  ILE A 286     -21.290 -65.176   9.073  1.00141.87           C  
ATOM   4416  C   ILE A 286     -21.011 -63.681   9.006  1.00143.87           C  
ATOM   4417  O   ILE A 286     -19.952 -63.242   9.466  1.00152.37           O  
ATOM   4418  CB  ILE A 286     -20.173 -65.970   8.358  1.00128.64           C  
ATOM   4419  CG1 ILE A 286     -19.513 -65.184   7.217  1.00116.27           C  
ATOM   4420  CG2 ILE A 286     -20.705 -67.307   7.836  1.00130.77           C  
ATOM   4421  CD1 ILE A 286     -20.434 -64.809   6.092  1.00134.65           C  
ATOM   4433  N   GLY A 287     -21.918 -62.887   8.457  1.00144.24           N  
ATOM   4434  CA  GLY A 287     -21.804 -61.443   8.486  1.00144.31           C  
ATOM   4435  C   GLY A 287     -21.439 -60.866   7.128  1.00128.69           C  
ATOM   4436  O   GLY A 287     -21.106 -61.573   6.177  1.00130.54           O  
ATOM   4440  N   GLY A 288     -21.511 -59.538   7.064  1.00124.82           N  
ATOM   4441  CA  GLY A 288     -21.224 -58.812   5.844  1.00114.44           C  
ATOM   4442  C   GLY A 288     -19.749 -58.537   5.641  1.00117.41           C  
ATOM   4443  O   GLY A 288     -19.190 -58.864   4.590  1.00126.42           O  
ATOM   4447  N   LYS A 289     -19.105 -57.929   6.641  1.00104.66           N  
ATOM   4448  CA  LYS A 289     -17.680 -57.634   6.532  1.00129.39           C  
ATOM   4449  C   LYS A 289     -16.862 -58.901   6.322  1.00135.89           C  
ATOM   4450  O   LYS A 289     -15.832 -58.870   5.639  1.00152.72           O  
ATOM   4451  CB  LYS A 289     -17.196 -56.898   7.782  1.00130.26           C  
ATOM   4452  CG  LYS A 289     -17.317 -57.710   9.062  1.00139.35           C  
ATOM   4453  CD  LYS A 289     -16.955 -56.887  10.289  1.00146.28           C  
ATOM   4454  CE  LYS A 289     -15.458 -56.637  10.378  1.00135.82           C  
ATOM   4455  NZ  LYS A 289     -15.084 -55.976  11.659  1.00147.95           N  
ATOM   4469  N   ASN A 290     -17.302 -60.022   6.898  1.00134.73           N  
ATOM   4470  CA  ASN A 290     -16.557 -61.268   6.758  1.00126.81           C  
ATOM   4471  C   ASN A 290     -16.496 -61.724   5.307  1.00117.55           C  
ATOM   4472  O   ASN A 290     -15.512 -62.349   4.895  1.00116.23           O  
ATOM   4473  CB  ASN A 290     -17.186 -62.348   7.635  1.00136.93           C  
ATOM   4474  CG  ASN A 290     -16.984 -62.083   9.113  1.00131.28           C  
ATOM   4475  OD1 ASN A 290     -15.915 -62.351   9.660  1.00140.55           O  
ATOM   4476  ND2 ASN A 290     -18.012 -61.555   9.768  1.00138.35           N  
ATOM   4483  N   ALA A 291     -17.531 -61.427   4.519  1.00121.40           N  
ATOM   4484  CA  ALA A 291     -17.482 -61.739   3.094  1.00128.12           C  
ATOM   4485  C   ALA A 291     -16.422 -60.903   2.391  1.00110.93           C  
ATOM   4486  O   ALA A 291     -15.699 -61.406   1.523  1.00101.71           O  
ATOM   4487  CB  ALA A 291     -18.853 -61.511   2.461  1.00128.76           C  
ATOM   4493  N   LEU A 292     -16.315 -59.624   2.755  1.00117.17           N  
ATOM   4494  CA  LEU A 292     -15.280 -58.770   2.182  1.00118.49           C  
ATOM   4495  C   LEU A 292     -13.893 -59.247   2.593  1.00124.54           C  
ATOM   4496  O   LEU A 292     -12.981 -59.336   1.762  1.00127.02           O  
ATOM   4497  CB  LEU A 292     -15.506 -57.322   2.621  1.00119.41           C  
ATOM   4498  CG  LEU A 292     -16.844 -56.701   2.217  1.00116.21           C  
ATOM   4499  CD1 LEU A 292     -16.938 -55.273   2.729  1.00120.17           C  
ATOM   4500  CD2 LEU A 292     -17.032 -56.740   0.707  1.00121.79           C  
ATOM   4512  N   LEU A 293     -13.716 -59.558   3.877  1.00115.37           N  
ATOM   4513  CA  LEU A 293     -12.436 -60.078   4.346  1.00114.28           C  
ATOM   4514  C   LEU A 293     -12.084 -61.378   3.635  1.00107.71           C  
ATOM   4515  O   LEU A 293     -10.954 -61.558   3.166  1.00 99.01           O  
ATOM   4516  CB  LEU A 293     -12.485 -60.284   5.860  1.00108.43           C  
ATOM   4517  CG  LEU A 293     -12.609 -58.995   6.675  1.00116.53           C  
ATOM   4518  CD1 LEU A 293     -13.487 -59.208   7.897  1.00126.20           C  
ATOM   4519  CD2 LEU A 293     -11.234 -58.496   7.082  1.00117.20           C  
ATOM   4531  N   LEU A 294     -13.044 -62.301   3.547  1.00 98.92           N  
ATOM   4532  CA  LEU A 294     -12.800 -63.559   2.850  1.00 95.36           C  
ATOM   4533  C   LEU A 294     -12.444 -63.306   1.391  1.00106.88           C  
ATOM   4534  O   LEU A 294     -11.479 -63.874   0.867  1.00108.60           O  
ATOM   4535  CB  LEU A 294     -14.028 -64.464   2.965  1.00 86.93           C  
ATOM   4536  CG  LEU A 294     -13.792 -65.961   2.741  1.00109.11           C  
ATOM   4537  CD1 LEU A 294     -14.893 -66.775   3.403  1.00117.80           C  
ATOM   4538  CD2 LEU A 294     -13.713 -66.299   1.261  1.00104.55           C  
ATOM   4550  N   ALA A 295     -13.214 -62.449   0.717  1.00109.20           N  
ATOM   4551  CA  ALA A 295     -12.870 -62.063  -0.647  1.00101.16           C  
ATOM   4552  C   ALA A 295     -11.475 -61.454  -0.698  1.00107.66           C  
ATOM   4553  O   ALA A 295     -10.624 -61.886  -1.483  1.00112.79           O  
ATOM   4554  CB  ALA A 295     -13.908 -61.081  -1.192  1.00 98.39           C  
ATOM   4560  N   GLY A 296     -11.220 -60.453   0.147  1.00111.77           N  
ATOM   4561  CA  GLY A 296      -9.900 -59.847   0.193  1.00109.54           C  
ATOM   4562  C   GLY A 296      -8.790 -60.853   0.416  1.00110.04           C  
ATOM   4563  O   GLY A 296      -7.680 -60.683  -0.095  1.00 96.04           O  
ATOM   4567  N   THR A 297      -9.066 -61.912   1.179  1.00113.92           N  
ATOM   4568  CA  THR A 297      -8.062 -62.948   1.396  1.00113.28           C  
ATOM   4569  C   THR A 297      -7.840 -63.762   0.127  1.00 98.57           C  
ATOM   4570  O   THR A 297      -6.696 -63.977  -0.292  1.00 84.59           O  
ATOM   4571  CB  THR A 297      -8.482 -63.852   2.556  1.00101.67           C  
ATOM   4572  OG1 THR A 297      -8.512 -63.087   3.769  1.00105.68           O  
ATOM   4573  CG2 THR A 297      -7.509 -65.017   2.725  1.00 85.62           C  
ATOM   4581  N   ILE A 298      -8.925 -64.227  -0.497  1.00 86.07           N  
ATOM   4582  CA  ILE A 298      -8.797 -64.937  -1.767  1.00 93.64           C  
ATOM   4583  C   ILE A 298      -8.074 -64.064  -2.784  1.00107.37           C  
ATOM   4584  O   ILE A 298      -7.266 -64.552  -3.584  1.00 92.61           O  
ATOM   4585  CB  ILE A 298     -10.181 -65.378  -2.283  1.00 88.66           C  
ATOM   4586  CG1 ILE A 298     -10.851 -66.319  -1.277  1.00 86.66           C  
ATOM   4587  CG2 ILE A 298     -10.046 -66.072  -3.639  1.00 94.59           C  
ATOM   4588  CD1 ILE A 298     -12.277 -66.697  -1.636  1.00 82.05           C  
ATOM   4600  N   MET A 299      -8.356 -62.760  -2.772  1.00101.86           N  
ATOM   4601  CA  MET A 299      -7.631 -61.832  -3.631  1.00 86.52           C  
ATOM   4602  C   MET A 299      -6.140 -61.864  -3.321  1.00 95.50           C  
ATOM   4603  O   MET A 299      -5.319 -62.219  -4.174  1.00110.21           O  
ATOM   4604  CB  MET A 299      -8.181 -60.416  -3.450  1.00 89.23           C  
ATOM   4605  CG  MET A 299      -9.593 -60.210  -3.969  1.00109.46           C  
ATOM   4606  SD  MET A 299     -10.204 -58.567  -3.566  1.00112.48           S  
ATOM   4607  CE  MET A 299     -11.595 -58.453  -4.677  1.00109.55           C  
ATOM   4617  N   SER A 300      -5.776 -61.495  -2.090  1.00 93.76           N  
ATOM   4618  CA  SER A 300      -4.370 -61.443  -1.703  1.00 99.48           C  
ATOM   4619  C   SER A 300      -3.653 -62.746  -2.029  1.00100.34           C  
ATOM   4620  O   SER A 300      -2.514 -62.735  -2.514  1.00 89.83           O  
ATOM   4621  CB  SER A 300      -4.258 -61.131  -0.211  1.00113.56           C  
ATOM   4622  OG  SER A 300      -4.884 -59.897   0.096  1.00103.45           O  
ATOM   4628  N   VAL A 301      -4.301 -63.883  -1.767  1.00100.05           N  
ATOM   4629  CA  VAL A 301      -3.687 -65.174  -2.064  1.00 92.72           C  
ATOM   4630  C   VAL A 301      -3.439 -65.327  -3.557  1.00 93.53           C  
ATOM   4631  O   VAL A 301      -2.455 -65.955  -3.970  1.00 94.04           O  
ATOM   4632  CB  VAL A 301      -4.568 -66.314  -1.516  1.00 98.94           C  
ATOM   4633  CG1 VAL A 301      -4.129 -67.666  -2.074  1.00104.60           C  
ATOM   4634  CG2 VAL A 301      -4.517 -66.330   0.005  1.00 88.01           C  
ATOM   4644  N   ARG A 302      -4.313 -64.760  -4.392  1.00 93.58           N  
ATOM   4645  CA  ARG A 302      -4.138 -64.896  -5.832  1.00 92.74           C  
ATOM   4646  C   ARG A 302      -2.956 -64.072  -6.320  1.00 93.72           C  
ATOM   4647  O   ARG A 302      -2.232 -64.497  -7.224  1.00101.11           O  
ATOM   4648  CB  ARG A 302      -5.409 -64.476  -6.567  1.00 95.39           C  
ATOM   4649  CG  ARG A 302      -5.487 -65.029  -7.979  1.00 95.34           C  
ATOM   4650  CD  ARG A 302      -6.529 -64.311  -8.813  1.00102.42           C  
ATOM   4651  NE  ARG A 302      -6.347 -64.565 -10.240  1.00 86.33           N  
ATOM   4652  CZ  ARG A 302      -6.901 -63.842 -11.209  1.00 99.55           C  
ATOM   4653  NH1 ARG A 302      -7.675 -62.806 -10.912  1.00 88.54           N  
ATOM   4654  NH2 ARG A 302      -6.676 -64.153 -12.479  1.00 98.35           N  
ATOM   4668  N   ILE A 303      -2.739 -62.892  -5.733  1.00 92.09           N  
ATOM   4669  CA  ILE A 303      -1.603 -62.061  -6.130  1.00107.06           C  
ATOM   4670  C   ILE A 303      -0.307 -62.718  -5.680  1.00110.58           C  
ATOM   4671  O   ILE A 303       0.575 -63.024  -6.491  1.00106.26           O  
ATOM   4672  CB  ILE A 303      -1.708 -60.628  -5.563  1.00115.73           C  
ATOM   4673  CG1 ILE A 303      -3.092 -60.275  -5.005  1.00131.21           C  
ATOM   4674  CG2 ILE A 303      -1.312 -59.615  -6.636  1.00102.39           C  
ATOM   4675  CD1 ILE A 303      -4.211 -60.230  -6.020  1.00 95.81           C  
ATOM   4687  N   ILE A 304      -0.178 -62.944  -4.371  1.00106.77           N  
ATOM   4688  CA  ILE A 304       1.045 -63.522  -3.823  1.00 96.23           C  
ATOM   4689  C   ILE A 304       1.304 -64.890  -4.438  1.00 89.41           C  
ATOM   4690  O   ILE A 304       2.455 -65.270  -4.683  1.00 84.86           O  
ATOM   4691  CB  ILE A 304       0.954 -63.594  -2.287  1.00 78.86           C  
ATOM   4692  CG1 ILE A 304       0.713 -62.197  -1.704  1.00 82.35           C  
ATOM   4693  CG2 ILE A 304       2.229 -64.195  -1.704  1.00100.02           C  
ATOM   4694  CD1 ILE A 304       0.364 -62.190  -0.229  1.00107.99           C  
ATOM   4706  N   GLY A 305       0.242 -65.653  -4.697  1.00 86.26           N  
ATOM   4707  CA  GLY A 305       0.412 -66.934  -5.363  1.00108.37           C  
ATOM   4708  C   GLY A 305       0.981 -66.787  -6.761  1.00101.11           C  
ATOM   4709  O   GLY A 305       1.890 -67.523  -7.154  1.00 89.91           O  
ATOM   4713  N   SER A 306       0.457 -65.832  -7.532  1.00 99.28           N  
ATOM   4714  CA  SER A 306       0.985 -65.578  -8.868  1.00103.34           C  
ATOM   4715  C   SER A 306       2.419 -65.070  -8.831  1.00100.49           C  
ATOM   4716  O   SER A 306       3.143 -65.218  -9.821  1.00107.50           O  
ATOM   4717  CB  SER A 306       0.094 -64.572  -9.597  1.00102.14           C  
ATOM   4718  OG  SER A 306      -1.217 -65.080  -9.776  1.00 82.55           O  
ATOM   4724  N   SER A 307       2.848 -64.481  -7.713  1.00106.09           N  
ATOM   4725  CA  SER A 307       4.223 -64.012  -7.608  1.00102.06           C  
ATOM   4726  C   SER A 307       5.213 -65.164  -7.500  1.00107.87           C  
ATOM   4727  O   SER A 307       6.400 -64.971  -7.782  1.00110.00           O  
ATOM   4728  CB  SER A 307       4.378 -63.085  -6.400  1.00108.13           C  
ATOM   4729  OG  SER A 307       4.389 -63.818  -5.188  1.00111.88           O  
ATOM   4735  N   PHE A 308       4.752 -66.351  -7.100  1.00115.34           N  
ATOM   4736  CA  PHE A 308       5.617 -67.509  -6.921  1.00104.82           C  
ATOM   4737  C   PHE A 308       5.292 -68.655  -7.868  1.00 77.48           C  
ATOM   4738  O   PHE A 308       5.915 -69.718  -7.762  1.00 98.13           O  
ATOM   4739  CB  PHE A 308       5.530 -68.009  -5.471  1.00 97.32           C  
ATOM   4740  CG  PHE A 308       5.964 -66.993  -4.451  1.00 99.39           C  
ATOM   4741  CD1 PHE A 308       7.164 -66.317  -4.590  1.00 96.08           C  
ATOM   4742  CD2 PHE A 308       5.167 -66.711  -3.353  1.00109.42           C  
ATOM   4743  CE1 PHE A 308       7.565 -65.384  -3.654  1.00 98.44           C  
ATOM   4744  CE2 PHE A 308       5.562 -65.777  -2.412  1.00107.05           C  
ATOM   4745  CZ  PHE A 308       6.761 -65.113  -2.563  1.00107.42           C  
ATOM   4755  N   ALA A 309       4.347 -68.475  -8.787  1.00107.49           N  
ATOM   4756  CA  ALA A 309       3.981 -69.539  -9.708  1.00 98.77           C  
ATOM   4757  C   ALA A 309       5.194 -69.986 -10.521  1.00102.35           C  
ATOM   4758  O   ALA A 309       6.158 -69.240 -10.717  1.00103.70           O  
ATOM   4759  CB  ALA A 309       2.865 -69.076 -10.643  1.00 93.79           C  
ATOM   4765  N   THR A 310       5.137 -71.232 -10.995  1.00101.07           N  
ATOM   4766  CA  THR A 310       6.241 -71.815 -11.748  1.00100.93           C  
ATOM   4767  C   THR A 310       5.795 -72.927 -12.692  1.00102.88           C  
ATOM   4768  O   THR A 310       6.611 -73.485 -13.430  1.00101.62           O  
ATOM   4769  CB  THR A 310       7.097 -72.716 -10.853  1.00 85.35           C  
ATOM   4770  OG1 THR A 310       6.494 -74.013 -10.755  1.00125.19           O  
ATOM   4771  CG2 THR A 310       7.243 -72.127  -9.453  1.00 97.54           C  
ATOM   4779  N   SER A 311       4.584 -73.118 -12.968  1.00103.38           N  
ATOM   4780  CA  SER A 311       4.082 -74.223 -13.769  1.00107.51           C  
ATOM   4781  C   SER A 311       2.748 -73.678 -14.259  1.00101.78           C  
ATOM   4782  O   SER A 311       2.050 -72.947 -13.552  1.00 89.81           O  
ATOM   4783  CB  SER A 311       3.891 -75.648 -13.236  1.00118.71           C  
ATOM   4784  OG  SER A 311       4.004 -76.597 -14.281  1.00119.53           O  
ATOM   4789  N   ALA A 312       2.400 -74.048 -15.495  1.00109.21           N  
ATOM   4790  CA  ALA A 312       1.096 -73.680 -16.035  1.00101.65           C  
ATOM   4791  C   ALA A 312      -0.025 -74.149 -15.118  1.00 93.01           C  
ATOM   4792  O   ALA A 312      -0.985 -73.411 -14.870  1.00 88.06           O  
ATOM   4793  CB  ALA A 312       0.923 -74.270 -17.434  1.00 72.35           C  
ATOM   4799  N   LEU A 313       0.081 -75.375 -14.603  1.00106.47           N  
ATOM   4800  CA  LEU A 313      -0.905 -75.874 -13.650  1.00109.98           C  
ATOM   4801  C   LEU A 313      -1.073 -74.906 -12.485  1.00103.94           C  
ATOM   4802  O   LEU A 313      -2.197 -74.587 -12.080  1.00 98.24           O  
ATOM   4803  CB  LEU A 313      -0.483 -77.251 -13.141  1.00116.27           C  
ATOM   4804  CG  LEU A 313      -1.512 -77.986 -12.281  1.00 85.54           C  
ATOM   4805  CD1 LEU A 313      -2.562 -78.636 -13.164  1.00 99.34           C  
ATOM   4806  CD2 LEU A 313      -0.834 -79.015 -11.389  1.00111.69           C  
ATOM   4818  N   GLU A 314       0.044 -74.430 -11.931  1.00104.16           N  
ATOM   4819  CA  GLU A 314      -0.024 -73.513 -10.799  1.00103.84           C  
ATOM   4820  C   GLU A 314      -0.719 -72.212 -11.174  1.00106.13           C  
ATOM   4821  O   GLU A 314      -1.424 -71.626 -10.345  1.00117.67           O  
ATOM   4822  CB  GLU A 314       1.382 -73.228 -10.269  1.00100.07           C  
ATOM   4823  CG  GLU A 314       2.130 -74.468  -9.797  1.00 91.86           C  
ATOM   4824  CD  GLU A 314       3.486 -74.145  -9.195  1.00 95.89           C  
ATOM   4825  OE1 GLU A 314       3.819 -72.947  -9.084  1.00101.17           O  
ATOM   4826  OE2 GLU A 314       4.217 -75.091  -8.832  1.00115.68           O  
ATOM   4833  N   VAL A 315      -0.542 -71.746 -12.411  1.00106.01           N  
ATOM   4834  CA  VAL A 315      -1.129 -70.469 -12.798  1.00106.16           C  
ATOM   4835  C   VAL A 315      -2.595 -70.637 -13.190  1.00 99.35           C  
ATOM   4836  O   VAL A 315      -3.395 -69.707 -13.026  1.00 86.82           O  
ATOM   4837  CB  VAL A 315      -0.298 -69.821 -13.921  1.00 94.92           C  
ATOM   4838  CG1 VAL A 315      -0.842 -70.165 -15.308  1.00 87.93           C  
ATOM   4839  CG2 VAL A 315      -0.217 -68.316 -13.721  1.00103.43           C  
ATOM   4849  N   VAL A 316      -2.978 -71.809 -13.704  1.00 94.52           N  
ATOM   4850  CA  VAL A 316      -4.387 -72.068 -13.993  1.00 84.67           C  
ATOM   4851  C   VAL A 316      -5.197 -72.041 -12.705  1.00 85.61           C  
ATOM   4852  O   VAL A 316      -6.252 -71.401 -12.624  1.00110.82           O  
ATOM   4853  CB  VAL A 316      -4.547 -73.410 -14.730  1.00 94.40           C  
ATOM   4854  CG1 VAL A 316      -6.018 -73.817 -14.811  1.00 86.28           C  
ATOM   4855  CG2 VAL A 316      -3.950 -73.320 -16.126  1.00 85.34           C  
ATOM   4865  N   ILE A 317      -4.717 -72.750 -11.680  1.00 90.21           N  
ATOM   4866  CA  ILE A 317      -5.376 -72.731 -10.376  1.00 86.81           C  
ATOM   4867  C   ILE A 317      -5.564 -71.297  -9.902  1.00 90.87           C  
ATOM   4868  O   ILE A 317      -6.600 -70.945  -9.324  1.00 94.53           O  
ATOM   4869  CB  ILE A 317      -4.563 -73.560  -9.364  1.00 88.84           C  
ATOM   4870  CG1 ILE A 317      -4.563 -75.037  -9.771  1.00 83.91           C  
ATOM   4871  CG2 ILE A 317      -5.120 -73.404  -7.951  1.00 87.40           C  
ATOM   4872  CD1 ILE A 317      -3.477 -75.852  -9.108  1.00 87.79           C  
ATOM   4884  N   LEU A 318      -4.568 -70.443 -10.145  1.00 89.33           N  
ATOM   4885  CA  LEU A 318      -4.652 -69.059  -9.693  1.00 89.27           C  
ATOM   4886  C   LEU A 318      -5.745 -68.298 -10.432  1.00 90.61           C  
ATOM   4887  O   LEU A 318      -6.419 -67.445  -9.842  1.00 94.45           O  
ATOM   4888  CB  LEU A 318      -3.298 -68.375  -9.869  1.00 85.41           C  
ATOM   4889  CG  LEU A 318      -2.212 -68.887  -8.921  1.00 99.19           C  
ATOM   4890  CD1 LEU A 318      -0.849 -68.433  -9.390  1.00 99.40           C  
ATOM   4891  CD2 LEU A 318      -2.464 -68.399  -7.503  1.00 99.42           C  
ATOM   4903  N   LYS A 319      -5.935 -68.583 -11.721  1.00 88.15           N  
ATOM   4904  CA  LYS A 319      -7.033 -67.959 -12.451  1.00 91.04           C  
ATOM   4905  C   LYS A 319      -8.377 -68.437 -11.917  1.00 91.19           C  
ATOM   4906  O   LYS A 319      -9.234 -67.625 -11.548  1.00 92.57           O  
ATOM   4907  CB  LYS A 319      -6.909 -68.246 -13.949  1.00 84.89           C  
ATOM   4908  CG  LYS A 319      -8.228 -68.168 -14.726  1.00 83.83           C  
ATOM   4909  CD  LYS A 319      -8.978 -66.848 -14.525  1.00100.95           C  
ATOM   4910  CE  LYS A 319      -8.868 -65.950 -15.737  1.00 95.84           C  
ATOM   4911  NZ  LYS A 319      -9.797 -64.790 -15.655  1.00112.32           N  
ATOM   4925  N   THR A 320      -8.582 -69.757 -11.873  1.00 94.56           N  
ATOM   4926  CA  THR A 320      -9.803 -70.294 -11.282  1.00 95.35           C  
ATOM   4927  C   THR A 320     -10.016 -69.748  -9.879  1.00100.15           C  
ATOM   4928  O   THR A 320     -11.159 -69.614  -9.426  1.00 89.29           O  
ATOM   4929  CB  THR A 320      -9.745 -71.823 -11.250  1.00 80.15           C  
ATOM   4930  OG1 THR A 320      -9.408 -72.318 -12.552  1.00 82.59           O  
ATOM   4931  CG2 THR A 320     -11.087 -72.406 -10.824  1.00 90.03           C  
ATOM   4939  N   LEU A 321      -8.927 -69.423  -9.179  1.00 98.11           N  
ATOM   4940  CA  LEU A 321      -9.033 -68.828  -7.853  1.00 89.35           C  
ATOM   4941  C   LEU A 321      -9.795 -67.509  -7.882  1.00 96.25           C  
ATOM   4942  O   LEU A 321     -10.342 -67.096  -6.853  1.00103.50           O  
ATOM   4943  CB  LEU A 321      -7.622 -68.630  -7.275  1.00 90.91           C  
ATOM   4944  CG  LEU A 321      -7.358 -68.705  -5.766  1.00101.81           C  
ATOM   4945  CD1 LEU A 321      -7.324 -67.315  -5.174  1.00114.89           C  
ATOM   4946  CD2 LEU A 321      -8.361 -69.583  -5.024  1.00106.52           C  
ATOM   4958  N   HIS A 322      -9.843 -66.844  -9.039  1.00102.06           N  
ATOM   4959  CA  HIS A 322     -10.661 -65.643  -9.183  1.00 93.47           C  
ATOM   4960  C   HIS A 322     -12.139 -65.964  -9.014  1.00 88.10           C  
ATOM   4961  O   HIS A 322     -12.902 -65.157  -8.470  1.00 93.55           O  
ATOM   4962  CB  HIS A 322     -10.404 -65.009 -10.552  1.00117.82           C  
ATOM   4963  CG  HIS A 322     -11.363 -63.918 -10.913  1.00120.86           C  
ATOM   4964  ND1 HIS A 322     -11.803 -62.976 -10.009  1.00 96.75           N  
ATOM   4965  CD2 HIS A 322     -11.962 -63.617 -12.089  1.00 93.42           C  
ATOM   4966  CE1 HIS A 322     -12.628 -62.140 -10.612  1.00 85.41           C  
ATOM   4967  NE2 HIS A 322     -12.747 -62.511 -11.874  1.00 99.79           N  
ATOM   4975  N   MET A 323     -12.561 -67.144  -9.469  1.00 86.71           N  
ATOM   4976  CA  MET A 323     -13.967 -67.520  -9.422  1.00 95.94           C  
ATOM   4977  C   MET A 323     -14.472 -67.737  -8.002  1.00 81.59           C  
ATOM   4978  O   MET A 323     -15.690 -67.788  -7.799  1.00 84.44           O  
ATOM   4979  CB  MET A 323     -14.183 -68.786 -10.249  1.00 85.09           C  
ATOM   4980  CG  MET A 323     -13.589 -68.706 -11.645  1.00 78.95           C  
ATOM   4981  SD  MET A 323     -14.213 -67.299 -12.583  1.00160.93           S  
ATOM   4982  CE  MET A 323     -13.281 -67.458 -14.103  1.00 90.56           C  
ATOM   4992  N   PHE A 324     -13.577 -67.859  -7.023  1.00 91.74           N  
ATOM   4993  CA  PHE A 324     -13.981 -68.060  -5.638  1.00 87.31           C  
ATOM   4994  C   PHE A 324     -14.143 -66.756  -4.869  1.00 94.49           C  
ATOM   4995  O   PHE A 324     -14.819 -66.747  -3.834  1.00105.84           O  
ATOM   4996  CB  PHE A 324     -12.962 -68.949  -4.918  1.00 86.56           C  
ATOM   4997  CG  PHE A 324     -12.934 -70.366  -5.417  1.00 86.25           C  
ATOM   4998  CD1 PHE A 324     -12.152 -70.718  -6.505  1.00104.94           C  
ATOM   4999  CD2 PHE A 324     -13.689 -71.347  -4.797  1.00 86.34           C  
ATOM   5000  CE1 PHE A 324     -12.126 -72.022  -6.964  1.00106.56           C  
ATOM   5001  CE2 PHE A 324     -13.666 -72.652  -5.252  1.00 74.80           C  
ATOM   5002  CZ  PHE A 324     -12.883 -72.990  -6.334  1.00 83.00           C  
ATOM   5012  N   GLU A 325     -13.550 -65.659  -5.343  1.00 93.30           N  
ATOM   5013  CA  GLU A 325     -13.653 -64.381  -4.647  1.00106.97           C  
ATOM   5014  C   GLU A 325     -14.822 -63.539  -5.136  1.00103.45           C  
ATOM   5015  O   GLU A 325     -15.401 -62.782  -4.347  1.00 96.28           O  
ATOM   5016  CB  GLU A 325     -12.350 -63.588  -4.802  1.00104.92           C  
ATOM   5017  CG  GLU A 325     -12.153 -62.937  -6.169  1.00103.78           C  
ATOM   5018  CD  GLU A 325     -12.797 -61.566  -6.278  1.00123.79           C  
ATOM   5019  OE1 GLU A 325     -13.352 -61.084  -5.269  1.00111.58           O  
ATOM   5020  OE2 GLU A 325     -12.749 -60.973  -7.376  1.00128.52           O  
ATOM   5027  N   VAL A 326     -15.179 -63.648  -6.418  1.00106.71           N  
ATOM   5028  CA  VAL A 326     -16.279 -62.845  -6.956  1.00105.87           C  
ATOM   5029  C   VAL A 326     -17.550 -63.011  -6.135  1.00102.79           C  
ATOM   5030  O   VAL A 326     -18.114 -61.997  -5.698  1.00101.88           O  
ATOM   5031  CB  VAL A 326     -16.491 -63.166  -8.443  1.00 94.84           C  
ATOM   5032  CG1 VAL A 326     -17.752 -62.485  -8.969  1.00 95.88           C  
ATOM   5033  CG2 VAL A 326     -15.288 -62.737  -9.243  1.00 95.78           C  
ATOM   5043  N   PRO A 327     -18.056 -64.223  -5.889  1.00 96.00           N  
ATOM   5044  CA  PRO A 327     -19.325 -64.338  -5.154  1.00 95.19           C  
ATOM   5045  C   PRO A 327     -19.292 -63.668  -3.793  1.00101.36           C  
ATOM   5046  O   PRO A 327     -20.283 -63.050  -3.385  1.00115.06           O  
ATOM   5047  CB  PRO A 327     -19.524 -65.856  -5.038  1.00 96.57           C  
ATOM   5048  CG  PRO A 327     -18.671 -66.444  -6.112  1.00 99.52           C  
ATOM   5049  CD  PRO A 327     -17.491 -65.542  -6.221  1.00105.72           C  
ATOM   5057  N   PHE A 328     -18.173 -63.767  -3.076  1.00 92.59           N  
ATOM   5058  CA  PHE A 328     -18.074 -63.176  -1.748  1.00 97.72           C  
ATOM   5059  C   PHE A 328     -17.802 -61.679  -1.789  1.00 99.54           C  
ATOM   5060  O   PHE A 328     -17.992 -61.002  -0.774  1.00104.99           O  
ATOM   5061  CB  PHE A 328     -16.979 -63.883  -0.949  1.00112.44           C  
ATOM   5062  CG  PHE A 328     -17.284 -65.325  -0.665  1.00121.26           C  
ATOM   5063  CD1 PHE A 328     -17.071 -66.295  -1.631  1.00115.95           C  
ATOM   5064  CD2 PHE A 328     -17.794 -65.710   0.562  1.00106.70           C  
ATOM   5065  CE1 PHE A 328     -17.356 -67.620  -1.376  1.00100.10           C  
ATOM   5066  CE2 PHE A 328     -18.081 -67.034   0.824  1.00114.28           C  
ATOM   5067  CZ  PHE A 328     -17.862 -67.990  -0.147  1.00121.20           C  
ATOM   5077  N   LEU A 329     -17.363 -61.146  -2.930  1.00103.18           N  
ATOM   5078  CA  LEU A 329     -17.169 -59.708  -3.081  1.00103.88           C  
ATOM   5079  C   LEU A 329     -18.465 -59.004  -3.469  1.00107.62           C  
ATOM   5080  O   LEU A 329     -18.806 -57.964  -2.898  1.00120.76           O  
ATOM   5081  CB  LEU A 329     -16.088 -59.423  -4.128  1.00109.16           C  
ATOM   5082  CG  LEU A 329     -15.852 -57.939  -4.434  1.00 93.39           C  
ATOM   5083  CD1 LEU A 329     -15.324 -57.209  -3.204  1.00 90.38           C  
ATOM   5084  CD2 LEU A 329     -14.908 -57.778  -5.609  1.00112.08           C  
ATOM   5096  N   LEU A 330     -19.190 -59.552  -4.445  1.00104.79           N  
ATOM   5097  CA  LEU A 330     -20.424 -58.921  -4.902  1.00 99.59           C  
ATOM   5098  C   LEU A 330     -21.555 -59.135  -3.903  1.00102.32           C  
ATOM   5099  O   LEU A 330     -22.119 -58.175  -3.366  1.00 99.84           O  
ATOM   5100  CB  LEU A 330     -20.804 -59.472  -6.275  1.00 86.22           C  
ATOM   5101  CG  LEU A 330     -19.751 -59.307  -7.369  1.00107.35           C  
ATOM   5102  CD1 LEU A 330     -20.317 -59.847  -8.651  1.00102.36           C  
ATOM   5103  CD2 LEU A 330     -19.352 -57.848  -7.546  1.00120.39           C  
ATOM   5115  N   VAL A 331     -21.909 -60.396  -3.646  1.00109.03           N  
ATOM   5116  CA  VAL A 331     -22.953 -60.680  -2.666  1.00 91.19           C  
ATOM   5117  C   VAL A 331     -22.568 -60.120  -1.305  1.00110.68           C  
ATOM   5118  O   VAL A 331     -23.432 -59.687  -0.533  1.00110.68           O  
ATOM   5119  CB  VAL A 331     -23.224 -62.197  -2.590  1.00 96.41           C  
ATOM   5120  CG1 VAL A 331     -24.327 -62.497  -1.581  1.00109.70           C  
ATOM   5121  CG2 VAL A 331     -23.596 -62.750  -3.964  1.00 91.88           C  
ATOM   5131  N   GLY A 332     -21.271 -60.105  -0.991  1.00107.89           N  
ATOM   5132  CA  GLY A 332     -20.843 -59.663   0.326  1.00108.75           C  
ATOM   5133  C   GLY A 332     -20.954 -58.162   0.516  1.00106.67           C  
ATOM   5134  O   GLY A 332     -21.409 -57.695   1.564  1.00126.07           O  
ATOM   5138  N   CYS A 333     -20.541 -57.385  -0.489  1.00106.27           N  
ATOM   5139  CA  CYS A 333     -20.506 -55.934  -0.330  1.00115.66           C  
ATOM   5140  C   CYS A 333     -21.908 -55.371  -0.131  1.00117.02           C  
ATOM   5141  O   CYS A 333     -22.158 -54.625   0.823  1.00128.02           O  
ATOM   5142  CB  CYS A 333     -19.828 -55.282  -1.535  1.00105.29           C  
ATOM   5143  SG  CYS A 333     -20.907 -55.003  -2.955  1.00126.36           S  
ATOM   5149  N   PHE A 334     -22.837 -55.709  -1.029  1.00109.65           N  
ATOM   5150  CA  PHE A 334     -24.222 -55.293  -0.840  1.00106.94           C  
ATOM   5151  C   PHE A 334     -24.737 -55.713   0.531  1.00115.30           C  
ATOM   5152  O   PHE A 334     -25.453 -54.955   1.195  1.00108.93           O  
ATOM   5153  CB  PHE A 334     -25.110 -55.879  -1.941  1.00113.11           C  
ATOM   5154  CG  PHE A 334     -25.022 -55.151  -3.256  1.00 93.89           C  
ATOM   5155  CD1 PHE A 334     -25.331 -53.803  -3.345  1.00108.78           C  
ATOM   5156  CD2 PHE A 334     -24.662 -55.826  -4.411  1.00112.37           C  
ATOM   5157  CE1 PHE A 334     -25.261 -53.138  -4.557  1.00108.88           C  
ATOM   5158  CE2 PHE A 334     -24.592 -55.166  -5.625  1.00103.11           C  
ATOM   5159  CZ  PHE A 334     -24.893 -53.822  -5.698  1.00 96.36           C  
ATOM   5169  N   LYS A 335     -24.374 -56.917   0.976  1.00112.77           N  
ATOM   5170  CA  LYS A 335     -24.796 -57.383   2.291  1.00121.37           C  
ATOM   5171  C   LYS A 335     -24.107 -56.627   3.419  1.00116.47           C  
ATOM   5172  O   LYS A 335     -24.612 -56.630   4.546  1.00130.63           O  
ATOM   5173  CB  LYS A 335     -24.529 -58.883   2.422  1.00122.10           C  
ATOM   5174  CG  LYS A 335     -25.485 -59.748   1.607  1.00104.17           C  
ATOM   5175  CD  LYS A 335     -26.821 -59.920   2.313  1.00119.73           C  
ATOM   5176  CE  LYS A 335     -27.758 -60.834   1.531  1.00134.66           C  
ATOM   5177  NZ  LYS A 335     -27.280 -62.246   1.503  1.00131.84           N  
ATOM   5191  N   TYR A 336     -22.965 -55.995   3.149  1.00122.29           N  
ATOM   5192  CA  TYR A 336     -22.358 -55.074   4.103  1.00117.77           C  
ATOM   5193  C   TYR A 336     -22.878 -53.655   3.940  1.00126.97           C  
ATOM   5194  O   TYR A 336     -22.990 -52.922   4.931  1.00128.43           O  
ATOM   5195  CB  TYR A 336     -20.834 -55.072   3.943  1.00120.86           C  
ATOM   5196  CG  TYR A 336     -20.113 -54.141   4.896  1.00118.47           C  
ATOM   5197  CD1 TYR A 336     -19.575 -54.616   6.084  1.00130.85           C  
ATOM   5198  CD2 TYR A 336     -19.965 -52.790   4.605  1.00112.90           C  
ATOM   5199  CE1 TYR A 336     -18.914 -53.771   6.958  1.00127.53           C  
ATOM   5200  CE2 TYR A 336     -19.307 -51.939   5.474  1.00124.21           C  
ATOM   5201  CZ  TYR A 336     -18.783 -52.435   6.648  1.00131.22           C  
ATOM   5202  OH  TYR A 336     -18.126 -51.591   7.514  1.00154.11           O  
ATOM   5212  N   ILE A 337     -23.174 -53.252   2.704  1.00123.09           N  
ATOM   5213  CA  ILE A 337     -23.730 -51.927   2.441  1.00125.13           C  
ATOM   5214  C   ILE A 337     -25.047 -51.745   3.189  1.00138.43           C  
ATOM   5215  O   ILE A 337     -25.180 -50.872   4.057  1.00141.79           O  
ATOM   5216  CB  ILE A 337     -23.918 -51.729   0.927  1.00102.44           C  
ATOM   5217  CG1 ILE A 337     -22.554 -51.687   0.211  1.00102.93           C  
ATOM   5218  CG2 ILE A 337     -24.767 -50.496   0.652  1.00104.19           C  
ATOM   5219  CD1 ILE A 337     -22.027 -50.307  -0.083  1.00116.83           C  
ATOM   5231  N   THR A 338     -26.029 -52.592   2.877  1.00125.96           N  
ATOM   5232  CA  THR A 338     -27.419 -52.392   3.293  1.00131.80           C  
ATOM   5233  C   THR A 338     -27.633 -52.970   4.691  1.00130.21           C  
ATOM   5234  O   THR A 338     -28.423 -53.886   4.920  1.00140.20           O  
ATOM   5235  CB  THR A 338     -28.373 -53.024   2.282  1.00145.11           C  
ATOM   5236  OG1 THR A 338     -28.494 -54.429   2.539  1.00144.65           O  
ATOM   5237  CG2 THR A 338     -27.875 -52.817   0.848  1.00142.24           C  
ATOM   5245  N   SER A 339     -26.885 -52.407   5.636  1.00133.39           N  
ATOM   5246  CA  SER A 339     -26.937 -52.818   7.032  1.00128.40           C  
ATOM   5247  C   SER A 339     -26.165 -51.810   7.868  1.00140.78           C  
ATOM   5248  O   SER A 339     -26.602 -51.422   8.954  1.00167.77           O  
ATOM   5249  CB  SER A 339     -26.355 -54.227   7.206  1.00131.13           C  
ATOM   5250  OG  SER A 339     -25.682 -54.666   6.037  1.00141.44           O  
ATOM   5256  N   GLN A 340     -25.007 -51.389   7.357  1.00132.99           N  
ATOM   5257  CA  GLN A 340     -24.222 -50.317   7.953  1.00136.48           C  
ATOM   5258  C   GLN A 340     -24.652 -48.937   7.479  1.00143.60           C  
ATOM   5259  O   GLN A 340     -24.286 -47.939   8.109  1.00146.55           O  
ATOM   5260  CB  GLN A 340     -22.737 -50.535   7.637  1.00135.97           C  
ATOM   5261  CG  GLN A 340     -22.158 -51.800   8.256  1.00136.01           C  
ATOM   5262  CD  GLN A 340     -22.132 -51.741   9.773  1.00147.10           C  
ATOM   5263  OE1 GLN A 340     -21.099 -51.451  10.376  1.00161.16           O  
ATOM   5264  NE2 GLN A 340     -23.274 -52.012  10.398  1.00135.89           N  
ATOM   5273  N   PHE A 341     -25.418 -48.859   6.391  1.00132.29           N  
ATOM   5274  CA  PHE A 341     -25.880 -47.593   5.841  1.00135.20           C  
ATOM   5275  C   PHE A 341     -27.355 -47.706   5.489  1.00123.73           C  
ATOM   5276  O   PHE A 341     -27.893 -48.801   5.310  1.00123.38           O  
ATOM   5277  CB  PHE A 341     -25.067 -47.187   4.604  1.00133.58           C  
ATOM   5278  CG  PHE A 341     -23.589 -47.125   4.850  1.00130.03           C  
ATOM   5279  CD1 PHE A 341     -23.090 -46.483   5.971  1.00137.54           C  
ATOM   5280  CD2 PHE A 341     -22.700 -47.715   3.970  1.00113.97           C  
ATOM   5281  CE1 PHE A 341     -21.734 -46.426   6.206  1.00127.97           C  
ATOM   5282  CE2 PHE A 341     -21.339 -47.661   4.201  1.00129.33           C  
ATOM   5283  CZ  PHE A 341     -20.856 -47.015   5.321  1.00123.97           C  
ATOM   5293  N   GLU A 342     -27.999 -46.546   5.391  1.00123.42           N  
ATOM   5294  CA  GLU A 342     -29.422 -46.487   5.087  1.00123.19           C  
ATOM   5295  C   GLU A 342     -29.671 -46.960   3.661  1.00107.89           C  
ATOM   5296  O   GLU A 342     -28.986 -46.536   2.727  1.00122.60           O  
ATOM   5297  CB  GLU A 342     -29.941 -45.062   5.284  1.00122.60           C  
ATOM   5298  CG  GLU A 342     -29.460 -44.403   6.579  1.00128.54           C  
ATOM   5299  CD  GLU A 342     -30.177 -43.100   6.879  1.00138.39           C  
ATOM   5300  OE1 GLU A 342     -30.713 -42.489   5.933  1.00129.23           O  
ATOM   5301  OE2 GLU A 342     -30.206 -42.690   8.059  1.00132.23           O  
ATOM   5308  N   VAL A 343     -30.647 -47.859   3.501  1.00109.49           N  
ATOM   5309  CA  VAL A 343     -30.930 -48.446   2.192  1.00124.93           C  
ATOM   5310  C   VAL A 343     -31.159 -47.377   1.133  1.00126.86           C  
ATOM   5311  O   VAL A 343     -30.801 -47.569  -0.036  1.00125.83           O  
ATOM   5312  CB  VAL A 343     -32.134 -49.415   2.268  1.00120.36           C  
ATOM   5313  CG1 VAL A 343     -33.186 -48.955   3.272  1.00133.33           C  
ATOM   5314  CG2 VAL A 343     -32.775 -49.594   0.890  1.00126.12           C  
ATOM   5324  N   ARG A 344     -31.752 -46.240   1.509  1.00111.10           N  
ATOM   5325  CA  ARG A 344     -32.072 -45.214   0.521  1.00115.93           C  
ATOM   5326  C   ARG A 344     -30.844 -44.711  -0.228  1.00122.21           C  
ATOM   5327  O   ARG A 344     -31.002 -44.057  -1.264  1.00129.95           O  
ATOM   5328  CB  ARG A 344     -32.786 -44.043   1.200  1.00132.35           C  
ATOM   5329  CG  ARG A 344     -31.961 -43.326   2.256  1.00133.92           C  
ATOM   5330  CD  ARG A 344     -32.775 -42.241   2.944  1.00131.55           C  
ATOM   5331  NE  ARG A 344     -32.016 -41.563   3.991  1.00133.71           N  
ATOM   5332  CZ  ARG A 344     -32.503 -40.596   4.764  1.00130.28           C  
ATOM   5333  NH1 ARG A 344     -33.754 -40.184   4.615  1.00135.04           N  
ATOM   5334  NH2 ARG A 344     -31.734 -40.041   5.691  1.00142.56           N  
ATOM   5348  N   PHE A 345     -29.638 -44.997   0.264  1.00116.24           N  
ATOM   5349  CA  PHE A 345     -28.399 -44.614  -0.402  1.00116.51           C  
ATOM   5350  C   PHE A 345     -27.669 -45.809  -1.007  1.00121.62           C  
ATOM   5351  O   PHE A 345     -26.530 -45.659  -1.461  1.00121.06           O  
ATOM   5352  CB  PHE A 345     -27.476 -43.894   0.587  1.00118.02           C  
ATOM   5353  CG  PHE A 345     -28.066 -42.641   1.173  1.00120.24           C  
ATOM   5354  CD1 PHE A 345     -28.646 -41.682   0.360  1.00113.26           C  
ATOM   5355  CD2 PHE A 345     -28.041 -42.424   2.543  1.00118.33           C  
ATOM   5356  CE1 PHE A 345     -29.187 -40.530   0.899  1.00122.53           C  
ATOM   5357  CE2 PHE A 345     -28.581 -41.274   3.088  1.00126.02           C  
ATOM   5358  CZ  PHE A 345     -29.155 -40.326   2.264  1.00134.85           C  
ATOM   5368  N   SER A 346     -28.305 -46.983  -1.044  1.00124.01           N  
ATOM   5369  CA  SER A 346     -27.598 -48.210  -1.405  1.00109.75           C  
ATOM   5370  C   SER A 346     -26.952 -48.107  -2.782  1.00111.12           C  
ATOM   5371  O   SER A 346     -25.816 -48.553  -2.975  1.00113.38           O  
ATOM   5372  CB  SER A 346     -28.556 -49.398  -1.358  1.00114.62           C  
ATOM   5373  OG  SER A 346     -29.501 -49.336  -2.412  1.00117.64           O  
ATOM   5379  N   ALA A 347     -27.663 -47.538  -3.756  1.00114.96           N  
ATOM   5380  CA  ALA A 347     -27.119 -47.433  -5.104  1.00103.41           C  
ATOM   5381  C   ALA A 347     -26.097 -46.315  -5.242  1.00105.52           C  
ATOM   5382  O   ALA A 347     -25.286 -46.349  -6.174  1.00 90.97           O  
ATOM   5383  CB  ALA A 347     -28.243 -47.215  -6.118  1.00103.06           C  
ATOM   5389  N   THR A 348     -26.107 -45.331  -4.340  1.00119.69           N  
ATOM   5390  CA  THR A 348     -25.215 -44.188  -4.499  1.00113.44           C  
ATOM   5391  C   THR A 348     -23.814 -44.500  -3.979  1.00107.82           C  
ATOM   5392  O   THR A 348     -22.820 -44.220  -4.659  1.00112.91           O  
ATOM   5393  CB  THR A 348     -25.810 -42.950  -3.810  1.00110.31           C  
ATOM   5394  OG1 THR A 348     -25.548 -41.789  -4.608  1.00111.87           O  
ATOM   5395  CG2 THR A 348     -25.244 -42.724  -2.405  1.00123.03           C  
ATOM   5403  N   ILE A 349     -23.707 -45.096  -2.788  1.00102.97           N  
ATOM   5404  CA  ILE A 349     -22.386 -45.392  -2.244  1.00121.46           C  
ATOM   5405  C   ILE A 349     -21.745 -46.542  -3.014  1.00107.69           C  
ATOM   5406  O   ILE A 349     -20.535 -46.538  -3.264  1.00109.47           O  
ATOM   5407  CB  ILE A 349     -22.449 -45.670  -0.725  1.00102.42           C  
ATOM   5408  CG1 ILE A 349     -22.931 -47.088  -0.403  1.00102.09           C  
ATOM   5409  CG2 ILE A 349     -23.316 -44.627  -0.017  1.00100.25           C  
ATOM   5410  CD1 ILE A 349     -24.369 -47.345  -0.741  1.00137.83           C  
ATOM   5422  N   TYR A 350     -22.540 -47.533  -3.426  1.00 86.59           N  
ATOM   5423  CA  TYR A 350     -21.983 -48.626  -4.215  1.00 82.78           C  
ATOM   5424  C   TYR A 350     -21.391 -48.108  -5.517  1.00102.76           C  
ATOM   5425  O   TYR A 350     -20.369 -48.617  -5.990  1.00125.22           O  
ATOM   5426  CB  TYR A 350     -23.048 -49.681  -4.506  1.00 97.04           C  
ATOM   5427  CG  TYR A 350     -22.552 -50.771  -5.427  1.00101.35           C  
ATOM   5428  CD1 TYR A 350     -21.603 -51.689  -4.997  1.00103.00           C  
ATOM   5429  CD2 TYR A 350     -23.024 -50.878  -6.729  1.00106.59           C  
ATOM   5430  CE1 TYR A 350     -21.139 -52.685  -5.836  1.00 99.60           C  
ATOM   5431  CE2 TYR A 350     -22.566 -51.872  -7.577  1.00112.50           C  
ATOM   5432  CZ  TYR A 350     -21.624 -52.773  -7.124  1.00101.38           C  
ATOM   5433  OH  TYR A 350     -21.164 -53.765  -7.961  1.00 84.50           O  
ATOM   5443  N   LEU A 351     -22.020 -47.097  -6.115  1.00 86.73           N  
ATOM   5444  CA  LEU A 351     -21.500 -46.541  -7.356  1.00100.91           C  
ATOM   5445  C   LEU A 351     -20.364 -45.556  -7.117  1.00100.95           C  
ATOM   5446  O   LEU A 351     -19.452 -45.469  -7.946  1.00 98.50           O  
ATOM   5447  CB  LEU A 351     -22.622 -45.865  -8.147  1.00108.21           C  
ATOM   5448  CG  LEU A 351     -23.222 -46.682  -9.296  1.00 93.72           C  
ATOM   5449  CD1 LEU A 351     -22.218 -46.851 -10.429  1.00 94.50           C  
ATOM   5450  CD2 LEU A 351     -23.718 -48.040  -8.811  1.00105.58           C  
ATOM   5462  N   VAL A 352     -20.379 -44.820  -6.009  1.00 98.27           N  
ATOM   5463  CA  VAL A 352     -19.330 -43.847  -5.735  1.00 95.63           C  
ATOM   5464  C   VAL A 352     -18.274 -44.405  -4.787  1.00100.15           C  
ATOM   5465  O   VAL A 352     -17.079 -44.204  -5.005  1.00102.46           O  
ATOM   5466  CB  VAL A 352     -19.920 -42.525  -5.195  1.00 99.61           C  
ATOM   5467  CG1 VAL A 352     -20.305 -42.631  -3.736  1.00 96.19           C  
ATOM   5468  CG2 VAL A 352     -18.934 -41.388  -5.404  1.00132.37           C  
ATOM   5478  N   CYS A 353     -18.685 -45.109  -3.727  1.00108.98           N  
ATOM   5479  CA  CYS A 353     -17.707 -45.626  -2.774  1.00112.90           C  
ATOM   5480  C   CYS A 353     -16.901 -46.764  -3.382  1.00101.69           C  
ATOM   5481  O   CYS A 353     -15.678 -46.818  -3.221  1.00102.84           O  
ATOM   5482  CB  CYS A 353     -18.397 -46.086  -1.489  1.00 85.18           C  
ATOM   5483  SG  CYS A 353     -17.253 -46.533  -0.166  1.00140.10           S  
ATOM   5489  N   PHE A 354     -17.568 -47.685  -4.078  1.00 96.72           N  
ATOM   5490  CA  PHE A 354     -16.860 -48.774  -4.749  1.00106.62           C  
ATOM   5491  C   PHE A 354     -16.365 -48.332  -6.123  1.00105.15           C  
ATOM   5492  O   PHE A 354     -15.170 -48.095  -6.317  1.00129.40           O  
ATOM   5493  CB  PHE A 354     -17.768 -50.004  -4.866  1.00112.89           C  
ATOM   5494  CG  PHE A 354     -17.663 -50.947  -3.705  1.00133.01           C  
ATOM   5495  CD1 PHE A 354     -18.217 -50.622  -2.479  1.00138.25           C  
ATOM   5496  CD2 PHE A 354     -17.020 -52.166  -3.843  1.00121.51           C  
ATOM   5497  CE1 PHE A 354     -18.126 -51.490  -1.409  1.00127.98           C  
ATOM   5498  CE2 PHE A 354     -16.926 -53.038  -2.776  1.00119.24           C  
ATOM   5499  CZ  PHE A 354     -17.478 -52.699  -1.558  1.00111.56           C  
ATOM   5509  N   CYS A 355     -17.283 -48.186  -7.079  1.00112.72           N  
ATOM   5510  CA  CYS A 355     -16.892 -48.059  -8.481  1.00109.87           C  
ATOM   5511  C   CYS A 355     -16.106 -46.774  -8.743  1.00 94.01           C  
ATOM   5512  O   CYS A 355     -15.045 -46.808  -9.380  1.00 83.89           O  
ATOM   5513  CB  CYS A 355     -18.134 -48.132  -9.371  1.00 82.55           C  
ATOM   5514  SG  CYS A 355     -19.137 -49.611  -9.114  1.00159.81           S  
ATOM   5520  N   PHE A 356     -16.601 -45.632  -8.258  1.00 78.58           N  
ATOM   5521  CA  PHE A 356     -15.933 -44.362  -8.539  1.00 85.06           C  
ATOM   5522  C   PHE A 356     -14.570 -44.291  -7.860  1.00 96.17           C  
ATOM   5523  O   PHE A 356     -13.556 -44.014  -8.511  1.00 96.28           O  
ATOM   5524  CB  PHE A 356     -16.811 -43.194  -8.090  1.00 97.24           C  
ATOM   5525  CG  PHE A 356     -16.163 -41.847  -8.235  1.00105.72           C  
ATOM   5526  CD1 PHE A 356     -16.021 -41.247  -9.476  1.00 98.22           C  
ATOM   5527  CD2 PHE A 356     -15.707 -41.172  -7.114  1.00 92.87           C  
ATOM   5528  CE1 PHE A 356     -15.426 -40.005  -9.593  1.00 98.09           C  
ATOM   5529  CE2 PHE A 356     -15.114 -39.932  -7.224  1.00 88.66           C  
ATOM   5530  CZ  PHE A 356     -14.973 -39.346  -8.463  1.00107.53           C  
ATOM   5540  N   PHE A 357     -14.524 -44.523  -6.546  1.00 89.34           N  
ATOM   5541  CA  PHE A 357     -13.250 -44.440  -5.838  1.00 95.88           C  
ATOM   5542  C   PHE A 357     -12.303 -45.555  -6.269  1.00 87.22           C  
ATOM   5543  O   PHE A 357     -11.090 -45.340  -6.364  1.00 98.36           O  
ATOM   5544  CB  PHE A 357     -13.482 -44.471  -4.325  1.00108.25           C  
ATOM   5545  CG  PHE A 357     -14.097 -43.210  -3.769  1.00106.90           C  
ATOM   5546  CD1 PHE A 357     -13.823 -41.970  -4.329  1.00109.70           C  
ATOM   5547  CD2 PHE A 357     -14.947 -43.267  -2.676  1.00107.57           C  
ATOM   5548  CE1 PHE A 357     -14.387 -40.820  -3.813  1.00110.55           C  
ATOM   5549  CE2 PHE A 357     -15.513 -42.117  -2.158  1.00111.59           C  
ATOM   5550  CZ  PHE A 357     -15.232 -40.894  -2.727  1.00111.34           C  
ATOM   5560  N   LYS A 358     -12.833 -46.750  -6.535  1.00 96.32           N  
ATOM   5561  CA  LYS A 358     -12.016 -47.791  -7.151  1.00102.86           C  
ATOM   5562  C   LYS A 358     -11.473 -47.314  -8.491  1.00109.33           C  
ATOM   5563  O   LYS A 358     -10.271 -47.413  -8.763  1.00115.83           O  
ATOM   5564  CB  LYS A 358     -12.834 -49.071  -7.332  1.00101.86           C  
ATOM   5565  CG  LYS A 358     -12.071 -50.235  -7.940  1.00100.04           C  
ATOM   5566  CD  LYS A 358     -12.908 -51.510  -7.919  1.00 91.47           C  
ATOM   5567  CE  LYS A 358     -13.970 -51.513  -9.009  1.00114.41           C  
ATOM   5568  NZ  LYS A 358     -13.412 -51.911 -10.331  1.00136.30           N  
ATOM   5582  N   GLN A 359     -12.354 -46.783  -9.341  1.00 98.99           N  
ATOM   5583  CA  GLN A 359     -11.920 -46.221 -10.613  1.00 90.49           C  
ATOM   5584  C   GLN A 359     -10.917 -45.094 -10.410  1.00 95.50           C  
ATOM   5585  O   GLN A 359      -9.998 -44.928 -11.219  1.00 90.44           O  
ATOM   5586  CB  GLN A 359     -13.136 -45.722 -11.394  1.00115.76           C  
ATOM   5587  CG  GLN A 359     -12.817 -45.229 -12.789  1.00 99.98           C  
ATOM   5588  CD  GLN A 359     -12.308 -46.334 -13.688  1.00113.17           C  
ATOM   5589  OE1 GLN A 359     -11.102 -46.565 -13.779  1.00117.83           O  
ATOM   5590  NE2 GLN A 359     -13.224 -47.025 -14.358  1.00120.94           N  
ATOM   5599  N   LEU A 360     -11.073 -44.316  -9.337  1.00115.04           N  
ATOM   5600  CA  LEU A 360     -10.152 -43.215  -9.068  1.00112.47           C  
ATOM   5601  C   LEU A 360      -8.746 -43.731  -8.792  1.00104.24           C  
ATOM   5602  O   LEU A 360      -7.777 -43.307  -9.434  1.00109.98           O  
ATOM   5603  CB  LEU A 360     -10.664 -42.389  -7.882  1.00117.53           C  
ATOM   5604  CG  LEU A 360     -11.027 -40.916  -8.094  1.00 88.34           C  
ATOM   5605  CD1 LEU A 360      -9.777 -40.060  -8.209  1.00 66.66           C  
ATOM   5606  CD2 LEU A 360     -11.923 -40.732  -9.311  1.00102.48           C  
ATOM   5618  N   ALA A 361      -8.616 -44.647  -7.833  1.00 98.33           N  
ATOM   5619  CA  ALA A 361      -7.300 -45.164  -7.478  1.00 98.42           C  
ATOM   5620  C   ALA A 361      -6.684 -45.970  -8.616  1.00 93.99           C  
ATOM   5621  O   ALA A 361      -5.457 -45.990  -8.764  1.00101.19           O  
ATOM   5622  CB  ALA A 361      -7.399 -46.016  -6.213  1.00 98.61           C  
ATOM   5628  N   MET A 362      -7.510 -46.634  -9.429  1.00 96.66           N  
ATOM   5629  CA  MET A 362      -6.984 -47.421 -10.539  1.00 95.38           C  
ATOM   5630  C   MET A 362      -6.254 -46.561 -11.561  1.00114.28           C  
ATOM   5631  O   MET A 362      -5.501 -47.100 -12.379  1.00114.97           O  
ATOM   5632  CB  MET A 362      -8.115 -48.191 -11.227  1.00100.87           C  
ATOM   5633  CG  MET A 362      -8.588 -49.415 -10.452  1.00 93.35           C  
ATOM   5634  SD  MET A 362      -9.925 -50.311 -11.267  1.00122.63           S  
ATOM   5635  CE  MET A 362      -9.092 -50.935 -12.726  1.00100.43           C  
ATOM   5645  N   ILE A 363      -6.453 -45.242 -11.537  1.00119.40           N  
ATOM   5646  CA  ILE A 363      -5.720 -44.368 -12.447  1.00103.45           C  
ATOM   5647  C   ILE A 363      -4.251 -44.316 -12.051  1.00114.07           C  
ATOM   5648  O   ILE A 363      -3.358 -44.574 -12.867  1.00113.08           O  
ATOM   5649  CB  ILE A 363      -6.343 -42.959 -12.468  1.00115.61           C  
ATOM   5650  CG1 ILE A 363      -7.863 -43.032 -12.635  1.00115.70           C  
ATOM   5651  CG2 ILE A 363      -5.733 -42.127 -13.588  1.00106.28           C  
ATOM   5652  CD1 ILE A 363      -8.325 -43.822 -13.840  1.00117.23           C  
ATOM   5664  N   PHE A 364      -3.979 -43.988 -10.786  1.00113.23           N  
ATOM   5665  CA  PHE A 364      -2.600 -43.939 -10.313  1.00116.13           C  
ATOM   5666  C   PHE A 364      -2.010 -45.339 -10.191  1.00114.15           C  
ATOM   5667  O   PHE A 364      -0.856 -45.569 -10.571  1.00119.84           O  
ATOM   5668  CB  PHE A 364      -2.535 -43.215  -8.968  1.00 91.68           C  
ATOM   5669  CG  PHE A 364      -3.178 -41.856  -8.979  1.00105.90           C  
ATOM   5670  CD1 PHE A 364      -2.615 -40.813  -9.695  1.00101.87           C  
ATOM   5671  CD2 PHE A 364      -4.342 -41.619  -8.265  1.00102.02           C  
ATOM   5672  CE1 PHE A 364      -3.203 -39.563  -9.705  1.00 98.68           C  
ATOM   5673  CE2 PHE A 364      -4.933 -40.370  -8.271  1.00 98.00           C  
ATOM   5674  CZ  PHE A 364      -4.363 -39.341  -8.991  1.00115.03           C  
ATOM   5684  N   MET A 365      -2.790 -46.288  -9.668  1.00112.18           N  
ATOM   5685  CA  MET A 365      -2.284 -47.640  -9.463  1.00 89.61           C  
ATOM   5686  C   MET A 365      -1.919 -48.311 -10.780  1.00108.95           C  
ATOM   5687  O   MET A 365      -0.965 -49.095 -10.832  1.00120.02           O  
ATOM   5688  CB  MET A 365      -3.327 -48.478  -8.723  1.00106.74           C  
ATOM   5689  CG  MET A 365      -2.773 -49.739  -8.079  1.00108.25           C  
ATOM   5690  SD  MET A 365      -1.943 -49.426  -6.508  1.00125.12           S  
ATOM   5691  CE  MET A 365      -3.322 -48.939  -5.472  1.00116.26           C  
ATOM   5701  N   SER A 366      -2.662 -48.023 -11.851  1.00103.99           N  
ATOM   5702  CA  SER A 366      -2.428 -48.710 -13.118  1.00 94.62           C  
ATOM   5703  C   SER A 366      -1.136 -48.241 -13.775  1.00105.31           C  
ATOM   5704  O   SER A 366      -0.403 -49.049 -14.357  1.00114.30           O  
ATOM   5705  CB  SER A 366      -3.614 -48.497 -14.057  1.00112.83           C  
ATOM   5706  OG  SER A 366      -3.397 -49.138 -15.303  1.00119.08           O  
ATOM   5712  N   VAL A 367      -0.840 -46.942 -13.701  1.00120.03           N  
ATOM   5713  CA  VAL A 367       0.406 -46.451 -14.279  1.00124.72           C  
ATOM   5714  C   VAL A 367       1.579 -46.771 -13.363  1.00121.22           C  
ATOM   5715  O   VAL A 367       2.704 -46.974 -13.836  1.00130.31           O  
ATOM   5716  CB  VAL A 367       0.315 -44.942 -14.567  1.00121.95           C  
ATOM   5717  CG1 VAL A 367       0.591 -44.113 -13.310  1.00102.37           C  
ATOM   5718  CG2 VAL A 367       1.259 -44.558 -15.699  1.00127.68           C  
ATOM   5728  N   LEU A 368       1.344 -46.824 -12.049  1.00109.19           N  
ATOM   5729  CA  LEU A 368       2.411 -47.163 -11.114  1.00113.83           C  
ATOM   5730  C   LEU A 368       2.836 -48.618 -11.273  1.00115.85           C  
ATOM   5731  O   LEU A 368       4.034 -48.921 -11.292  1.00109.27           O  
ATOM   5732  CB  LEU A 368       1.948 -46.883  -9.683  1.00104.61           C  
ATOM   5733  CG  LEU A 368       2.984 -46.999  -8.562  1.00126.97           C  
ATOM   5734  CD1 LEU A 368       2.626 -46.050  -7.426  1.00107.02           C  
ATOM   5735  CD2 LEU A 368       3.087 -48.428  -8.041  1.00104.78           C  
ATOM   5747  N   ALA A 369       1.869 -49.531 -11.390  1.00121.95           N  
ATOM   5748  CA  ALA A 369       2.200 -50.938 -11.583  1.00111.94           C  
ATOM   5749  C   ALA A 369       2.751 -51.196 -12.978  1.00112.80           C  
ATOM   5750  O   ALA A 369       3.550 -52.121 -13.166  1.00136.34           O  
ATOM   5751  CB  ALA A 369       0.969 -51.807 -11.331  1.00127.64           C  
ATOM   5757  N   GLY A 370       2.338 -50.399 -13.966  1.00112.50           N  
ATOM   5758  CA  GLY A 370       2.872 -50.559 -15.306  1.00121.95           C  
ATOM   5759  C   GLY A 370       4.352 -50.250 -15.393  1.00127.22           C  
ATOM   5760  O   GLY A 370       5.049 -50.777 -16.265  1.00121.86           O  
ATOM   5764  N   ASN A 371       4.852 -49.390 -14.502  1.00123.93           N  
ATOM   5765  CA  ASN A 371       6.285 -49.117 -14.462  1.00133.22           C  
ATOM   5766  C   ASN A 371       7.057 -50.288 -13.867  1.00126.11           C  
ATOM   5767  O   ASN A 371       8.220 -50.507 -14.225  1.00136.30           O  
ATOM   5768  CB  ASN A 371       6.555 -47.841 -13.665  1.00126.40           C  
ATOM   5769  CG  ASN A 371       6.048 -46.595 -14.368  1.00141.03           C  
ATOM   5770  OD1 ASN A 371       6.002 -46.538 -15.598  1.00158.30           O  
ATOM   5771  ND2 ASN A 371       5.665 -45.590 -13.590  1.00134.17           N  
ATOM   5778  N   MET A 372       6.433 -51.046 -12.962  1.00111.89           N  
ATOM   5779  CA  MET A 372       7.073 -52.247 -12.436  1.00107.96           C  
ATOM   5780  C   MET A 372       7.145 -53.336 -13.499  1.00106.12           C  
ATOM   5781  O   MET A 372       8.150 -54.049 -13.599  1.00118.05           O  
ATOM   5782  CB  MET A 372       6.316 -52.749 -11.207  1.00106.43           C  
ATOM   5783  CG  MET A 372       6.359 -51.801 -10.022  1.00122.33           C  
ATOM   5784  SD  MET A 372       5.482 -52.450  -8.587  1.00103.54           S  
ATOM   5785  CE  MET A 372       5.864 -51.202  -7.361  1.00112.20           C  
ATOM   5795  N   TYR A 373       6.084 -53.484 -14.298  1.00126.87           N  
ATOM   5796  CA  TYR A 373       6.111 -54.431 -15.407  1.00116.95           C  
ATOM   5797  C   TYR A 373       7.315 -54.196 -16.310  1.00119.66           C  
ATOM   5798  O   TYR A 373       7.870 -55.149 -16.870  1.00132.36           O  
ATOM   5799  CB  TYR A 373       4.817 -54.323 -16.220  1.00124.69           C  
ATOM   5800  CG  TYR A 373       3.558 -54.755 -15.495  1.00122.75           C  
ATOM   5801  CD1 TYR A 373       3.612 -55.352 -14.240  1.00109.07           C  
ATOM   5802  CD2 TYR A 373       2.310 -54.573 -16.077  1.00130.18           C  
ATOM   5803  CE1 TYR A 373       2.458 -55.748 -13.588  1.00 93.28           C  
ATOM   5804  CE2 TYR A 373       1.153 -54.966 -15.432  1.00136.48           C  
ATOM   5805  CZ  TYR A 373       1.232 -55.552 -14.189  1.00110.49           C  
ATOM   5806  OH  TYR A 373       0.080 -55.944 -13.546  1.00116.87           O  
ATOM   5816  N   GLU A 374       7.731 -52.939 -16.464  1.00128.55           N  
ATOM   5817  CA  GLU A 374       8.913 -52.604 -17.248  1.00127.44           C  
ATOM   5818  C   GLU A 374      10.183 -52.636 -16.406  1.00124.23           C  
ATOM   5819  O   GLU A 374      11.247 -53.021 -16.903  1.00122.98           O  
ATOM   5820  CB  GLU A 374       8.747 -51.217 -17.879  1.00143.74           C  
ATOM   5821  CG  GLU A 374       9.840 -50.842 -18.872  1.00163.13           C  
ATOM   5822  CD  GLU A 374       9.852 -49.360 -19.196  1.00163.96           C  
ATOM   5823  OE1 GLU A 374       8.837 -48.684 -18.929  1.00142.87           O  
ATOM   5824  OE2 GLU A 374      10.880 -48.872 -19.711  1.00170.47           O  
ATOM   5831  N   SER A 375      10.089 -52.239 -15.137  1.00124.72           N  
ATOM   5832  CA  SER A 375      11.264 -52.193 -14.268  1.00122.37           C  
ATOM   5833  C   SER A 375      11.583 -53.574 -13.703  1.00120.10           C  
ATOM   5834  O   SER A 375      12.598 -54.184 -14.054  1.00122.52           O  
ATOM   5835  CB  SER A 375      11.038 -51.180 -13.140  1.00121.68           C  
ATOM   5836  OG  SER A 375      12.121 -51.177 -12.226  1.00145.51           O  
ATOM   5842  N   ILE A 376      10.720 -54.083 -12.824  1.00139.79           N  
ATOM   5843  CA  ILE A 376      10.982 -55.336 -12.125  1.00112.22           C  
ATOM   5844  C   ILE A 376      10.380 -56.504 -12.898  1.00114.39           C  
ATOM   5845  O   ILE A 376      11.093 -57.442 -13.268  1.00121.79           O  
ATOM   5846  CB  ILE A 376      10.460 -55.269 -10.675  1.00 98.51           C  
ATOM   5847  CG1 ILE A 376      11.589 -54.789  -9.753  1.00119.36           C  
ATOM   5848  CG2 ILE A 376       9.918 -56.620 -10.200  1.00120.34           C  
ATOM   5849  CD1 ILE A 376      11.177 -54.547  -8.312  1.00137.28           C  
ATOM   5861  N   GLY A 377       9.075 -56.462 -13.152  1.00130.68           N  
ATOM   5862  CA  GLY A 377       8.401 -57.492 -13.918  1.00112.32           C  
ATOM   5863  C   GLY A 377       7.112 -57.940 -13.264  1.00113.38           C  
ATOM   5864  O   GLY A 377       6.752 -57.514 -12.167  1.00116.96           O  
ATOM   5868  N   PHE A 378       6.411 -58.832 -13.970  1.00 99.82           N  
ATOM   5869  CA  PHE A 378       5.137 -59.382 -13.514  1.00110.15           C  
ATOM   5870  C   PHE A 378       5.189 -59.856 -12.063  1.00106.80           C  
ATOM   5871  O   PHE A 378       4.923 -59.078 -11.142  1.00123.50           O  
ATOM   5872  CB  PHE A 378       4.710 -60.551 -14.418  1.00 91.60           C  
ATOM   5873  CG  PHE A 378       4.014 -60.137 -15.690  1.00103.04           C  
ATOM   5874  CD1 PHE A 378       3.060 -59.133 -15.691  1.00 88.17           C  
ATOM   5875  CD2 PHE A 378       4.304 -60.774 -16.887  1.00119.34           C  
ATOM   5876  CE1 PHE A 378       2.420 -58.766 -16.860  1.00104.23           C  
ATOM   5877  CE2 PHE A 378       3.667 -60.411 -18.059  1.00 80.49           C  
ATOM   5878  CZ  PHE A 378       2.724 -59.406 -18.045  1.00 82.43           C  
ATOM   5888  N   GLN A 379       5.512 -61.136 -11.858  1.00121.06           N  
ATOM   5889  CA  GLN A 379       5.525 -61.756 -10.535  1.00129.13           C  
ATOM   5890  C   GLN A 379       6.161 -60.847  -9.493  1.00111.65           C  
ATOM   5891  O   GLN A 379       5.715 -60.805  -8.342  1.00127.69           O  
ATOM   5892  CB  GLN A 379       6.270 -63.095 -10.567  1.00115.07           C  
ATOM   5893  CG  GLN A 379       5.885 -64.004 -11.726  1.00112.45           C  
ATOM   5894  CD  GLN A 379       6.374 -65.424 -11.537  1.00109.46           C  
ATOM   5895  OE1 GLN A 379       7.368 -65.837 -12.136  1.00109.41           O  
ATOM   5896  NE2 GLN A 379       5.673 -66.182 -10.703  1.00105.83           N  
ATOM   5905  N   GLY A 380       7.207 -60.120  -9.884  1.00106.57           N  
ATOM   5906  CA  GLY A 380       7.831 -59.187  -8.961  1.00129.43           C  
ATOM   5907  C   GLY A 380       6.892 -58.071  -8.548  1.00128.57           C  
ATOM   5908  O   GLY A 380       6.811 -57.718  -7.369  1.00126.68           O  
ATOM   5912  N   ALA A 381       6.168 -57.500  -9.513  1.00110.77           N  
ATOM   5913  CA  ALA A 381       5.139 -56.520  -9.185  1.00104.21           C  
ATOM   5914  C   ALA A 381       4.008 -57.161  -8.391  1.00 99.96           C  
ATOM   5915  O   ALA A 381       3.485 -56.560  -7.444  1.00108.85           O  
ATOM   5916  CB  ALA A 381       4.602 -55.879 -10.465  1.00101.63           C  
ATOM   5922  N   TYR A 382       3.618 -58.384  -8.762  1.00105.61           N  
ATOM   5923  CA  TYR A 382       2.567 -59.083  -8.028  1.00106.16           C  
ATOM   5924  C   TYR A 382       2.903 -59.210  -6.548  1.00118.96           C  
ATOM   5925  O   TYR A 382       1.998 -59.218  -5.704  1.00106.72           O  
ATOM   5926  CB  TYR A 382       2.336 -60.471  -8.631  1.00 94.12           C  
ATOM   5927  CG  TYR A 382       1.810 -60.471 -10.053  1.00 90.68           C  
ATOM   5928  CD1 TYR A 382       1.221 -59.341 -10.604  1.00 88.63           C  
ATOM   5929  CD2 TYR A 382       1.897 -61.611 -10.842  1.00103.93           C  
ATOM   5930  CE1 TYR A 382       0.738 -59.345 -11.899  1.00 90.73           C  
ATOM   5931  CE2 TYR A 382       1.417 -61.625 -12.137  1.00 91.00           C  
ATOM   5932  CZ  TYR A 382       0.837 -60.490 -12.662  1.00100.26           C  
ATOM   5933  OH  TYR A 382       0.357 -60.499 -13.952  1.00 98.13           O  
ATOM   5943  N   LEU A 383       4.188 -59.313  -6.213  1.00101.03           N  
ATOM   5944  CA  LEU A 383       4.573 -59.414  -4.811  1.00102.37           C  
ATOM   5945  C   LEU A 383       4.234 -58.136  -4.057  1.00104.20           C  
ATOM   5946  O   LEU A 383       3.791 -58.190  -2.905  1.00114.67           O  
ATOM   5947  CB  LEU A 383       6.065 -59.726  -4.695  1.00109.04           C  
ATOM   5948  CG  LEU A 383       6.627 -59.871  -3.278  1.00112.32           C  
ATOM   5949  CD1 LEU A 383       5.844 -60.893  -2.463  1.00 96.86           C  
ATOM   5950  CD2 LEU A 383       8.097 -60.257  -3.339  1.00135.62           C  
ATOM   5962  N   VAL A 384       4.415 -56.977  -4.694  1.00109.35           N  
ATOM   5963  CA  VAL A 384       4.105 -55.714  -4.030  1.00128.26           C  
ATOM   5964  C   VAL A 384       2.597 -55.557  -3.897  1.00114.48           C  
ATOM   5965  O   VAL A 384       2.076 -55.257  -2.816  1.00105.20           O  
ATOM   5966  CB  VAL A 384       4.722 -54.520  -4.786  1.00117.27           C  
ATOM   5967  CG1 VAL A 384       4.967 -53.366  -3.818  1.00126.92           C  
ATOM   5968  CG2 VAL A 384       6.019 -54.899  -5.501  1.00121.42           C  
ATOM   5978  N   LEU A 385       1.874 -55.762  -5.000  1.00113.38           N  
ATOM   5979  CA  LEU A 385       0.417 -55.721  -4.959  1.00106.12           C  
ATOM   5980  C   LEU A 385      -0.129 -56.675  -3.905  1.00111.57           C  
ATOM   5981  O   LEU A 385      -1.057 -56.333  -3.164  1.00111.94           O  
ATOM   5982  CB  LEU A 385      -0.148 -56.069  -6.336  1.00 91.92           C  
ATOM   5983  CG  LEU A 385       0.337 -55.217  -7.512  1.00 82.56           C  
ATOM   5984  CD1 LEU A 385      -0.181 -55.778  -8.828  1.00 94.33           C  
ATOM   5985  CD2 LEU A 385      -0.092 -53.770  -7.350  1.00 82.85           C  
ATOM   5997  N   GLY A 386       0.438 -57.880  -3.825  1.00 94.72           N  
ATOM   5998  CA  GLY A 386      -0.029 -58.844  -2.843  1.00109.96           C  
ATOM   5999  C   GLY A 386       0.125 -58.350  -1.417  1.00109.58           C  
ATOM   6000  O   GLY A 386      -0.747 -58.575  -0.575  1.00114.26           O  
ATOM   6004  N   LEU A 387       1.237 -57.672  -1.126  1.00105.03           N  
ATOM   6005  CA  LEU A 387       1.472 -57.197   0.234  1.00117.50           C  
ATOM   6006  C   LEU A 387       0.479 -56.111   0.623  1.00118.76           C  
ATOM   6007  O   LEU A 387      -0.027 -56.101   1.751  1.00122.69           O  
ATOM   6008  CB  LEU A 387       2.907 -56.681   0.374  1.00123.12           C  
ATOM   6009  CG  LEU A 387       3.946 -57.631   0.979  1.00128.02           C  
ATOM   6010  CD1 LEU A 387       3.576 -58.026   2.406  1.00138.97           C  
ATOM   6011  CD2 LEU A 387       4.143 -58.864   0.112  1.00110.30           C  
ATOM   6023  N   VAL A 388       0.192 -55.185  -0.292  1.00108.35           N  
ATOM   6024  CA  VAL A 388      -0.728 -54.097   0.023  1.00123.93           C  
ATOM   6025  C   VAL A 388      -2.164 -54.608   0.068  1.00125.53           C  
ATOM   6026  O   VAL A 388      -2.950 -54.212   0.938  1.00123.60           O  
ATOM   6027  CB  VAL A 388      -0.561 -52.943  -0.985  1.00116.49           C  
ATOM   6028  CG1 VAL A 388      -0.840 -53.412  -2.402  1.00106.86           C  
ATOM   6029  CG2 VAL A 388      -1.469 -51.776  -0.619  1.00 99.95           C  
ATOM   6039  N   ALA A 389      -2.532 -55.491  -0.862  1.00121.52           N  
ATOM   6040  CA  ALA A 389      -3.845 -56.123  -0.801  1.00111.46           C  
ATOM   6041  C   ALA A 389      -3.990 -56.919   0.489  1.00116.97           C  
ATOM   6042  O   ALA A 389      -4.931 -56.712   1.264  1.00113.92           O  
ATOM   6043  CB  ALA A 389      -4.054 -57.022  -2.021  1.00 96.94           C  
ATOM   6049  N   LEU A 390      -3.055 -57.838   0.736  1.00119.88           N  
ATOM   6050  CA  LEU A 390      -3.017 -58.529   2.018  1.00119.95           C  
ATOM   6051  C   LEU A 390      -2.931 -57.532   3.166  1.00108.02           C  
ATOM   6052  O   LEU A 390      -3.640 -57.664   4.169  1.00103.91           O  
ATOM   6053  CB  LEU A 390      -1.829 -59.497   2.048  1.00127.56           C  
ATOM   6054  CG  LEU A 390      -1.655 -60.458   3.231  1.00111.09           C  
ATOM   6055  CD1 LEU A 390      -0.878 -59.807   4.368  1.00104.55           C  
ATOM   6056  CD2 LEU A 390      -2.992 -60.989   3.731  1.00 93.41           C  
ATOM   6068  N   GLY A 391      -2.080 -56.514   3.024  1.00107.69           N  
ATOM   6069  CA  GLY A 391      -1.906 -55.547   4.097  1.00111.44           C  
ATOM   6070  C   GLY A 391      -3.190 -54.821   4.447  1.00110.22           C  
ATOM   6071  O   GLY A 391      -3.578 -54.745   5.615  1.00110.94           O  
ATOM   6075  N   PHE A 392      -3.868 -54.270   3.438  1.00119.05           N  
ATOM   6076  CA  PHE A 392      -5.094 -53.528   3.708  1.00133.69           C  
ATOM   6077  C   PHE A 392      -6.243 -54.438   4.119  1.00129.44           C  
ATOM   6078  O   PHE A 392      -7.183 -53.969   4.771  1.00110.50           O  
ATOM   6079  CB  PHE A 392      -5.490 -52.688   2.492  1.00120.96           C  
ATOM   6080  CG  PHE A 392      -4.843 -51.333   2.460  1.00103.53           C  
ATOM   6081  CD1 PHE A 392      -5.182 -50.369   3.396  1.00106.32           C  
ATOM   6082  CD2 PHE A 392      -3.900 -51.020   1.497  1.00101.23           C  
ATOM   6083  CE1 PHE A 392      -4.592 -49.122   3.375  1.00 97.72           C  
ATOM   6084  CE2 PHE A 392      -3.305 -49.770   1.471  1.00 97.83           C  
ATOM   6085  CZ  PHE A 392      -3.652 -48.821   2.411  1.00100.79           C  
ATOM   6095  N   THR A 393      -6.192 -55.723   3.767  1.00124.41           N  
ATOM   6096  CA  THR A 393      -7.182 -56.657   4.281  1.00111.39           C  
ATOM   6097  C   THR A 393      -6.975 -56.934   5.764  1.00115.39           C  
ATOM   6098  O   THR A 393      -7.923 -57.343   6.443  1.00112.36           O  
ATOM   6099  CB  THR A 393      -7.141 -57.969   3.490  1.00100.67           C  
ATOM   6100  OG1 THR A 393      -7.121 -57.681   2.086  1.00112.96           O  
ATOM   6101  CG2 THR A 393      -8.366 -58.824   3.799  1.00 84.38           C  
ATOM   6109  N   LEU A 394      -5.766 -56.714   6.284  1.00119.79           N  
ATOM   6110  CA  LEU A 394      -5.523 -56.864   7.714  1.00124.01           C  
ATOM   6111  C   LEU A 394      -6.247 -55.773   8.491  1.00125.84           C  
ATOM   6112  O   LEU A 394      -7.174 -56.063   9.251  1.00126.27           O  
ATOM   6113  CB  LEU A 394      -4.022 -56.825   8.032  1.00114.23           C  
ATOM   6114  CG  LEU A 394      -3.268 -58.156   8.130  1.00120.36           C  
ATOM   6115  CD1 LEU A 394      -3.887 -59.092   9.162  1.00144.92           C  
ATOM   6116  CD2 LEU A 394      -3.179 -58.826   6.776  1.00107.71           C  
ATOM   6128  N   ILE A 395      -5.838 -54.514   8.308  1.00123.33           N  
ATOM   6129  CA  ILE A 395      -6.492 -53.419   9.017  1.00127.10           C  
ATOM   6130  C   ILE A 395      -7.986 -53.384   8.731  1.00129.66           C  
ATOM   6131  O   ILE A 395      -8.754 -52.844   9.533  1.00137.74           O  
ATOM   6132  CB  ILE A 395      -5.843 -52.053   8.683  1.00124.19           C  
ATOM   6133  CG1 ILE A 395      -5.590 -51.891   7.173  1.00121.16           C  
ATOM   6134  CG2 ILE A 395      -4.583 -51.852   9.531  1.00137.38           C  
ATOM   6135  CD1 ILE A 395      -4.116 -51.777   6.782  1.00105.97           C  
ATOM   6147  N   SER A 396      -8.424 -53.961   7.610  1.00123.09           N  
ATOM   6148  CA  SER A 396      -9.851 -53.993   7.305  1.00137.81           C  
ATOM   6149  C   SER A 396     -10.643 -54.725   8.381  1.00140.83           C  
ATOM   6150  O   SER A 396     -11.796 -54.368   8.649  1.00148.59           O  
ATOM   6151  CB  SER A 396     -10.081 -54.650   5.944  1.00133.91           C  
ATOM   6152  OG  SER A 396      -9.785 -53.754   4.887  1.00140.02           O  
ATOM   6158  N   VAL A 397     -10.050 -55.743   9.010  1.00136.13           N  
ATOM   6159  CA  VAL A 397     -10.788 -56.518  10.005  1.00145.56           C  
ATOM   6160  C   VAL A 397     -11.148 -55.653  11.205  1.00145.42           C  
ATOM   6161  O   VAL A 397     -12.200 -55.847  11.827  1.00137.51           O  
ATOM   6162  CB  VAL A 397      -9.982 -57.765  10.426  1.00118.80           C  
ATOM   6163  CG1 VAL A 397      -8.888 -57.411  11.433  1.00129.16           C  
ATOM   6164  CG2 VAL A 397     -10.907 -58.824  10.997  1.00128.22           C  
ATOM   6174  N   PHE A 398     -10.295 -54.686  11.549  1.00138.80           N  
ATOM   6175  CA  PHE A 398     -10.551 -53.823  12.696  1.00135.56           C  
ATOM   6176  C   PHE A 398     -11.345 -52.579  12.325  1.00147.22           C  
ATOM   6177  O   PHE A 398     -12.153 -52.106  13.132  1.00165.37           O  
ATOM   6178  CB  PHE A 398      -9.231 -53.398  13.349  1.00138.48           C  
ATOM   6179  CG  PHE A 398      -8.176 -54.469  13.344  1.00142.10           C  
ATOM   6180  CD1 PHE A 398      -8.209 -55.507  14.261  1.00137.61           C  
ATOM   6181  CD2 PHE A 398      -7.143 -54.429  12.425  1.00132.66           C  
ATOM   6182  CE1 PHE A 398      -7.232 -56.488  14.253  1.00118.20           C  
ATOM   6183  CE2 PHE A 398      -6.165 -55.406  12.412  1.00130.11           C  
ATOM   6184  CZ  PHE A 398      -6.209 -56.436  13.327  1.00126.06           C  
ATOM   6194  N   THR A 399     -11.138 -52.040  11.120  1.00130.70           N  
ATOM   6195  CA  THR A 399     -11.796 -50.795  10.734  1.00134.36           C  
ATOM   6196  C   THR A 399     -13.284 -51.011  10.484  1.00144.65           C  
ATOM   6197  O   THR A 399     -14.130 -50.334  11.082  1.00159.27           O  
ATOM   6198  CB  THR A 399     -11.127 -50.213   9.488  1.00138.57           C  
ATOM   6199  OG1 THR A 399     -11.174 -51.171   8.423  1.00140.75           O  
ATOM   6200  CG2 THR A 399      -9.679 -49.841   9.775  1.00137.62           C  
ATOM   6208  N   LEU A 400     -13.623 -51.946   9.598  1.00149.25           N  
ATOM   6209  CA  LEU A 400     -15.011 -52.176   9.216  1.00154.14           C  
ATOM   6210  C   LEU A 400     -15.883 -52.451  10.433  1.00152.01           C  
ATOM   6211  O   LEU A 400     -15.759 -53.503  11.069  1.00157.93           O  
ATOM   6212  CB  LEU A 400     -15.108 -53.348   8.236  1.00149.99           C  
ATOM   6213  CG  LEU A 400     -14.461 -53.151   6.865  1.00139.91           C  
ATOM   6214  CD1 LEU A 400     -14.406 -54.474   6.119  1.00123.02           C  
ATOM   6215  CD2 LEU A 400     -15.217 -52.112   6.054  1.00129.40           C  
ATOM   6227  N   SER A 401     -16.765 -51.513  10.765  1.00155.05           N  
ATOM   6228  CA  SER A 401     -17.727 -51.749  11.830  1.00166.10           C  
ATOM   6229  C   SER A 401     -18.612 -52.934  11.469  1.00147.53           C  
ATOM   6230  O   SER A 401     -19.082 -53.053  10.334  1.00145.41           O  
ATOM   6231  CB  SER A 401     -18.572 -50.498  12.067  1.00165.82           C  
ATOM   6232  OG  SER A 401     -17.798 -49.465  12.652  1.00146.41           O  
ATOM   6238  N   GLY A 402     -18.825 -53.819  12.437  1.00141.90           N  
ATOM   6239  CA  GLY A 402     -19.559 -55.039  12.209  1.00137.66           C  
ATOM   6240  C   GLY A 402     -19.006 -56.167  13.055  1.00155.15           C  
ATOM   6241  O   GLY A 402     -18.063 -55.981  13.831  1.00153.84           O  
ATOM   6245  N   PRO A 403     -19.580 -57.365  12.922  1.00164.73           N  
ATOM   6246  CA  PRO A 403     -19.105 -58.497  13.731  1.00170.45           C  
ATOM   6247  C   PRO A 403     -17.622 -58.776  13.525  1.00166.67           C  
ATOM   6248  O   PRO A 403     -16.788 -58.291  14.296  1.00160.11           O  
ATOM   6249  CB  PRO A 403     -19.988 -59.664  13.262  1.00153.29           C  
ATOM   6250  CG  PRO A 403     -20.546 -59.236  11.943  1.00141.76           C  
ATOM   6251  CD  PRO A 403     -20.679 -57.750  12.022  1.00153.82           C  
ATOM   6259  N   GLY A 404     -17.279 -59.539  12.489  1.00158.24           N  
ATOM   6260  CA  GLY A 404     -15.902 -59.865  12.204  1.00157.10           C  
ATOM   6261  C   GLY A 404     -15.633 -61.353  12.293  1.00155.49           C  
ATOM   6262  O   GLY A 404     -16.545 -62.162  12.493  1.00170.26           O  
ATOM   6266  N   PRO A 405     -14.364 -61.744  12.142  1.00154.03           N  
ATOM   6267  CA  PRO A 405     -14.045 -63.181  12.197  1.00156.67           C  
ATOM   6268  C   PRO A 405     -14.192 -63.759  13.591  1.00176.05           C  
ATOM   6269  O   PRO A 405     -14.609 -64.914  13.743  1.00166.00           O  
ATOM   6270  CB  PRO A 405     -12.588 -63.241  11.707  1.00129.03           C  
ATOM   6271  CG  PRO A 405     -12.237 -61.844  11.247  1.00141.19           C  
ATOM   6272  CD  PRO A 405     -13.160 -60.920  11.960  1.00147.93           C  
ATOM   6280  N   LEU A 406     -13.848 -62.977  14.616  1.00185.27           N  
ATOM   6281  CA  LEU A 406     -13.955 -63.429  15.999  1.00179.43           C  
ATOM   6282  C   LEU A 406     -15.318 -64.034  16.316  1.00173.22           C  
ATOM   6283  O   LEU A 406     -15.425 -64.891  17.201  1.00172.16           O  
ATOM   6284  CB  LEU A 406     -13.670 -62.255  16.944  1.00186.38           C  
ATOM   6285  CG  LEU A 406     -14.694 -61.111  17.021  1.00175.65           C  
ATOM   6286  CD1 LEU A 406     -14.175 -60.015  17.939  1.00162.62           C  
ATOM   6287  CD2 LEU A 406     -15.044 -60.516  15.659  1.00164.99           C  
ATOM   6299  N   SER A 407     -16.369 -63.612  15.609  1.00176.82           N  
ATOM   6300  CA  SER A 407     -17.737 -64.028  15.925  1.00171.51           C  
ATOM   6301  C   SER A 407     -17.977 -65.452  15.419  1.00178.33           C  
ATOM   6302  O   SER A 407     -18.675 -65.697  14.433  1.00178.97           O  
ATOM   6303  CB  SER A 407     -18.738 -63.049  15.327  1.00155.49           C  
ATOM   6304  OG  SER A 407     -18.452 -61.721  15.730  1.00164.25           O  
ATOM   6310  N   LEU A 408     -17.381 -66.405  16.128  1.00184.32           N  
ATOM   6311  CA  LEU A 408     -17.558 -67.821  15.820  1.00181.64           C  
ATOM   6312  C   LEU A 408     -17.432 -68.668  17.083  1.00177.57           C  
ATOM   6313  O   LEU A 408     -18.398 -69.292  17.521  1.00169.89           O  
ATOM   6314  CB  LEU A 408     -16.536 -68.280  14.776  1.00167.50           C  
ATOM   6315  CG  LEU A 408     -16.714 -67.736  13.356  1.00170.31           C  
ATOM   6316  CD1 LEU A 408     -15.507 -68.075  12.500  1.00173.19           C  
ATOM   6317  CD2 LEU A 408     -17.987 -68.281  12.722  1.00160.85           C  
