# Supplementary material for: A non-redundant data set of nanobody-antigen crystal structures
Source: Data Brief. 2019 Mar 6;24:103754. doi: 10.1016/j.dib.2019.103754 (PMC6441729; doi:10.1016/j.dib.2019.103754)
Supplement: Multimedia component 6 [file mmc6.zip › extended_dataset/Ag_1/6ey0_1.pdb]

ATOM      1  N   ASN A  70     -64.098 -36.683  40.893  1.00127.77           N  
ATOM      2  CA  ASN A  70     -62.670 -37.002  40.947  1.00127.79           C  
ATOM      3  C   ASN A  70     -61.812 -36.018  40.098  1.00131.85           C  
ATOM      4  O   ASN A  70     -60.894 -35.413  40.665  1.00132.02           O  
ATOM      5  CB  ASN A  70     -62.398 -38.479  40.593  1.00128.14           C  
ATOM      6  CG  ASN A  70     -62.972 -39.530  41.533  1.00148.63           C  
ATOM      7  OD1 ASN A  70     -62.461 -40.654  41.607  1.00143.07           O  
ATOM      8  ND2 ASN A  70     -64.055 -39.230  42.249  1.00138.85           N  
ATOM      9  N   PRO A  71     -62.101 -35.776  38.786  1.00127.43           N  
ATOM     10  CA  PRO A  71     -61.291 -34.806  38.035  1.00126.71           C  
ATOM     11  C   PRO A  71     -61.902 -33.394  38.039  1.00128.04           C  
ATOM     12  O   PRO A  71     -63.085 -33.237  37.723  1.00128.01           O  
ATOM     13  CB  PRO A  71     -61.257 -35.414  36.627  1.00128.84           C  
ATOM     14  CG  PRO A  71     -62.476 -36.331  36.550  1.00133.47           C  
ATOM     15  CD  PRO A  71     -63.124 -36.381  37.905  1.00129.01           C  
ATOM     16  N   GLU A  72     -61.106 -32.365  38.402  1.00122.13           N  
ATOM     17  CA  GLU A  72     -61.589 -30.977  38.425  1.00120.75           C  
ATOM     18  C   GLU A  72     -60.782 -30.033  37.482  1.00120.82           C  
ATOM     19  O   GLU A  72     -61.368 -29.512  36.530  1.00118.92           O  
ATOM     20  CB  GLU A  72     -61.694 -30.423  39.867  1.00122.05           C  
ATOM     21  CG  GLU A  72     -62.932 -30.912  40.623  1.00133.38           C  
ATOM     22  CD  GLU A  72     -63.043 -30.588  42.105  1.00153.25           C  
ATOM     23  OE1 GLU A  72     -62.202 -29.813  42.618  1.00153.45           O  
ATOM     24  OE2 GLU A  72     -63.977 -31.113  42.756  1.00140.40           O  
ATOM     25  N   LYS A  73     -59.450 -29.878  37.714  1.00116.40           N  
ATOM     26  CA  LYS A  73     -58.515 -29.007  36.985  1.00114.99           C  
ATOM     27  C   LYS A  73     -57.539 -29.805  36.065  1.00114.68           C  
ATOM     28  O   LYS A  73     -56.328 -29.564  35.960  1.00114.42           O  
ATOM     29  CB  LYS A  73     -57.804 -28.051  37.950  1.00118.00           C  
ATOM     30  CG  LYS A  73     -58.730 -26.970  38.512  1.00134.41           C  
ATOM     31  CD  LYS A  73     -57.978 -26.092  39.506  1.00144.65           C  
ATOM     32  CE  LYS A  73     -58.852 -25.080  40.212  1.00150.19           C  
ATOM     33  NZ  LYS A  73     -58.052 -24.186  41.098  1.00154.36           N  
ATOM     34  N   VAL A  74     -58.154 -30.717  35.312  1.00107.54           N  
ATOM     35  CA  VAL A  74     -57.537 -31.524  34.259  1.00105.18           C  
ATOM     36  C   VAL A  74     -57.109 -30.544  33.130  1.00107.63           C  
ATOM     37  O   VAL A  74     -56.092 -30.785  32.477  1.00107.20           O  
ATOM     38  CB  VAL A  74     -58.558 -32.593  33.778  1.00108.04           C  
ATOM     39  CG1 VAL A  74     -58.152 -33.246  32.466  1.00107.50           C  
ATOM     40  CG2 VAL A  74     -58.748 -33.655  34.840  1.00107.97           C  
ATOM     41  N   LYS A  75     -57.843 -29.398  32.990  1.00102.90           N  
ATOM     42  CA  LYS A  75     -57.602 -28.294  32.056  1.00102.49           C  
ATOM     43  C   LYS A  75     -56.232 -27.691  32.314  1.00107.00           C  
ATOM     44  O   LYS A  75     -55.570 -27.286  31.369  1.00107.97           O  
ATOM     45  CB  LYS A  75     -58.681 -27.209  32.187  1.00105.21           C  
ATOM     46  CG  LYS A  75     -58.828 -26.331  30.943  1.00124.05           C  
ATOM     47  CD  LYS A  75     -60.010 -25.365  31.076  1.00135.80           C  
ATOM     48  CE  LYS A  75     -60.109 -24.367  29.943  1.00146.40           C  
ATOM     49  NZ  LYS A  75     -60.988 -24.846  28.843  1.00153.44           N  
ATOM     50  N   VAL A  76     -55.794 -27.662  33.577  1.00102.53           N  
ATOM     51  CA  VAL A  76     -54.472 -27.177  33.980  1.00101.94           C  
ATOM     52  C   VAL A  76     -53.421 -28.140  33.419  1.00104.25           C  
ATOM     53  O   VAL A  76     -52.465 -27.671  32.794  1.00104.40           O  
ATOM     54  CB  VAL A  76     -54.338 -27.077  35.539  1.00106.15           C  
ATOM     55  CG1 VAL A  76     -52.898 -26.786  35.990  1.00105.97           C  
ATOM     56  CG2 VAL A  76     -55.334 -26.084  36.143  1.00105.92           C  
ATOM     57  N   TRP A  77     -53.607 -29.482  33.655  1.00 98.36           N  
ATOM     58  CA  TRP A  77     -52.713 -30.557  33.217  1.00 96.65           C  
ATOM     59  C   TRP A  77     -52.514 -30.509  31.729  1.00100.33           C  
ATOM     60  O   TRP A  77     -51.385 -30.570  31.260  1.00101.03           O  
ATOM     61  CB  TRP A  77     -53.205 -31.986  33.632  1.00 94.20           C  
ATOM     62  CG  TRP A  77     -52.531 -33.077  32.830  1.00 94.43           C  
ATOM     63  CD1 TRP A  77     -51.227 -33.466  32.924  1.00 97.29           C  
ATOM     64  CD2 TRP A  77     -53.073 -33.775  31.692  1.00 93.98           C  
ATOM     65  NE1 TRP A  77     -50.935 -34.398  31.951  1.00 96.73           N  
ATOM     66  CE2 TRP A  77     -52.042 -34.587  31.167  1.00 98.09           C  
ATOM     67  CE3 TRP A  77     -54.330 -33.790  31.062  1.00 94.90           C  
ATOM     68  CZ2 TRP A  77     -52.229 -35.404  30.047  1.00 97.36           C  
ATOM     69  CZ3 TRP A  77     -54.516 -34.612  29.964  1.00 96.16           C  
ATOM     70  CH2 TRP A  77     -53.475 -35.407  29.471  1.00 96.95           C  
ATOM     71  N   TYR A  78     -53.615 -30.477  30.992  1.00 95.69           N  
ATOM     72  CA  TYR A  78     -53.587 -30.517  29.547  1.00 94.75           C  
ATOM     73  C   TYR A  78     -52.970 -29.285  28.945  1.00 98.90           C  
ATOM     74  O   TYR A  78     -52.151 -29.429  28.053  1.00 97.65           O  
ATOM     75  CB  TYR A  78     -54.983 -30.767  29.001  1.00 95.57           C  
ATOM     76  CG  TYR A  78     -55.017 -31.028  27.522  1.00 97.36           C  
ATOM     77  CD1 TYR A  78     -54.581 -32.244  26.999  1.00 99.31           C  
ATOM     78  CD2 TYR A  78     -55.503 -30.073  26.640  1.00 98.34           C  
ATOM     79  CE1 TYR A  78     -54.627 -32.499  25.633  1.00100.03           C  
ATOM     80  CE2 TYR A  78     -55.543 -30.309  25.272  1.00 99.88           C  
ATOM     81  CZ  TYR A  78     -55.102 -31.524  24.770  1.00109.26           C  
ATOM     82  OH  TYR A  78     -55.143 -31.746  23.412  1.00113.01           O  
ATOM     83  N   GLU A  79     -53.331 -28.087  29.444  1.00 97.17           N  
ATOM     84  CA  GLU A  79     -52.820 -26.806  28.963  1.00 97.58           C  
ATOM     85  C   GLU A  79     -51.328 -26.674  29.188  1.00100.10           C  
ATOM     86  O   GLU A  79     -50.598 -26.373  28.240  1.00101.29           O  
ATOM     87  CB  GLU A  79     -53.580 -25.631  29.607  1.00 99.89           C  
ATOM     88  CG  GLU A  79     -54.902 -25.307  28.926  1.00116.22           C  
ATOM     89  CD  GLU A  79     -55.674 -24.160  29.549  1.00143.74           C  
ATOM     90  OE1 GLU A  79     -56.075 -24.294  30.727  1.00141.73           O  
ATOM     91  OE2 GLU A  79     -55.880 -23.128  28.865  1.00138.55           O  
ATOM     92  N   ARG A  80     -50.868 -26.944  30.420  1.00 95.17           N  
ATOM     93  CA  ARG A  80     -49.453 -26.854  30.788  1.00 94.95           C  
ATOM     94  C   ARG A  80     -48.595 -27.884  30.046  1.00 98.83           C  
ATOM     95  O   ARG A  80     -47.477 -27.580  29.618  1.00 96.56           O  
ATOM     96  CB  ARG A  80     -49.272 -27.015  32.302  1.00 96.26           C  
ATOM     97  CG  ARG A  80     -49.692 -25.798  33.131  1.00104.06           C  
ATOM     98  CD  ARG A  80     -49.530 -26.025  34.610  1.00119.42           C  
ATOM     99  NE  ARG A  80     -48.793 -24.919  35.228  1.00134.67           N  
ATOM    100  CZ  ARG A  80     -48.165 -24.977  36.401  1.00156.54           C  
ATOM    101  NH1 ARG A  80     -48.195 -26.088  37.126  1.00145.05           N  
ATOM    102  NH2 ARG A  80     -47.506 -23.922  36.858  1.00148.33           N  
ATOM    103  N   SER A  81     -49.137 -29.094  29.872  1.00 96.10           N  
ATOM    104  CA  SER A  81     -48.454 -30.168  29.188  1.00 96.16           C  
ATOM    105  C   SER A  81     -48.408 -29.942  27.682  1.00100.86           C  
ATOM    106  O   SER A  81     -47.454 -30.381  27.036  1.00100.83           O  
ATOM    107  CB  SER A  81     -49.042 -31.528  29.566  1.00101.62           C  
ATOM    108  OG  SER A  81     -50.279 -31.807  28.925  1.00114.04           O  
ATOM    109  N   LEU A  82     -49.389 -29.202  27.132  1.00 97.11           N  
ATOM    110  CA  LEU A  82     -49.433 -28.848  25.716  1.00 97.11           C  
ATOM    111  C   LEU A  82     -48.402 -27.766  25.424  1.00100.22           C  
ATOM    112  O   LEU A  82     -47.747 -27.814  24.386  1.00100.98           O  
ATOM    113  CB  LEU A  82     -50.833 -28.376  25.336  1.00 97.96           C  
ATOM    114  CG  LEU A  82     -51.286 -28.579  23.897  1.00103.77           C  
ATOM    115  CD1 LEU A  82     -50.958 -29.990  23.382  1.00103.93           C  
ATOM    116  CD2 LEU A  82     -52.786 -28.289  23.772  1.00105.20           C  
ATOM    117  N   VAL A  83     -48.210 -26.824  26.362  1.00 95.51           N  
ATOM    118  CA  VAL A  83     -47.205 -25.762  26.231  1.00 94.73           C  
ATOM    119  C   VAL A  83     -45.801 -26.384  26.221  1.00 99.71           C  
ATOM    120  O   VAL A  83     -44.995 -26.076  25.343  1.00101.55           O  
ATOM    121  CB  VAL A  83     -47.364 -24.667  27.328  1.00 97.37           C  
ATOM    122  CG1 VAL A  83     -46.177 -23.720  27.338  1.00 96.54           C  
ATOM    123  CG2 VAL A  83     -48.648 -23.878  27.132  1.00 96.91           C  
ATOM    124  N   LEU A  84     -45.532 -27.273  27.179  1.00 95.58           N  
ATOM    125  CA  LEU A  84     -44.259 -27.960  27.324  1.00 96.27           C  
ATOM    126  C   LEU A  84     -43.850 -28.755  26.062  1.00 99.65           C  
ATOM    127  O   LEU A  84     -42.705 -28.658  25.617  1.00 97.56           O  
ATOM    128  CB  LEU A  84     -44.285 -28.876  28.561  1.00 96.88           C  
ATOM    129  CG  LEU A  84     -43.034 -29.731  28.754  1.00102.89           C  
ATOM    130  CD1 LEU A  84     -41.939 -28.959  29.538  1.00103.69           C  
ATOM    131  CD2 LEU A  84     -43.384 -31.078  29.345  1.00105.36           C  
ATOM    132  N   GLN A  85     -44.792 -29.535  25.509  1.00 96.50           N  
ATOM    133  CA  GLN A  85     -44.610 -30.354  24.325  1.00 95.73           C  
ATOM    134  C   GLN A  85     -44.205 -29.473  23.135  1.00101.30           C  
ATOM    135  O   GLN A  85     -43.205 -29.774  22.495  1.00101.36           O  
ATOM    136  CB  GLN A  85     -45.893 -31.135  24.015  1.00 96.70           C  
ATOM    137  CG  GLN A  85     -45.828 -32.005  22.770  1.00111.94           C  
ATOM    138  CD  GLN A  85     -47.209 -32.181  22.196  1.00136.14           C  
ATOM    139  OE1 GLN A  85     -47.912 -31.215  21.857  1.00128.35           O  
ATOM    140  NE2 GLN A  85     -47.692 -33.417  22.213  1.00134.35           N  
ATOM    141  N   LYS A  86     -44.945 -28.373  22.866  1.00 97.59           N  
ATOM    142  CA  LYS A  86     -44.637 -27.454  21.768  1.00 96.91           C  
ATOM    143  C   LYS A  86     -43.239 -26.856  21.908  1.00100.60           C  
ATOM    144  O   LYS A  86     -42.501 -26.807  20.925  1.00 99.23           O  
ATOM    145  CB  LYS A  86     -45.681 -26.331  21.648  1.00 99.63           C  
ATOM    146  CG  LYS A  86     -47.026 -26.706  21.033  1.00123.19           C  
ATOM    147  CD  LYS A  86     -47.105 -27.100  19.568  1.00138.01           C  
ATOM    148  CE  LYS A  86     -48.523 -27.585  19.274  1.00150.69           C  
ATOM    149  NZ  LYS A  86     -48.868 -28.839  20.027  1.00153.95           N  
ATOM    150  N   GLU A  87     -42.855 -26.463  23.141  1.00 97.83           N  
ATOM    151  CA  GLU A  87     -41.536 -25.898  23.423  1.00 96.82           C  
ATOM    152  C   GLU A  87     -40.431 -26.916  23.285  1.00100.09           C  
ATOM    153  O   GLU A  87     -39.385 -26.583  22.733  1.00101.25           O  
ATOM    154  CB  GLU A  87     -41.491 -25.200  24.788  1.00 98.03           C  
ATOM    155  CG  GLU A  87     -42.436 -24.012  24.880  1.00111.52           C  
ATOM    156  CD  GLU A  87     -42.261 -22.927  23.833  1.00141.46           C  
ATOM    157  OE1 GLU A  87     -41.110 -22.473  23.624  1.00146.59           O  
ATOM    158  OE2 GLU A  87     -43.280 -22.533  23.219  1.00128.54           O  
ATOM    159  N   ALA A  88     -40.659 -28.152  23.761  1.00 95.69           N  
ATOM    160  CA  ALA A  88     -39.696 -29.249  23.675  1.00 95.47           C  
ATOM    161  C   ALA A  88     -39.499 -29.654  22.215  1.00101.25           C  
ATOM    162  O   ALA A  88     -38.360 -29.791  21.772  1.00101.79           O  
ATOM    163  CB  ALA A  88     -40.172 -30.433  24.501  1.00 95.94           C  
ATOM    164  N   ASP A  89     -40.602 -29.772  21.450  1.00 97.63           N  
ATOM    165  CA  ASP A  89     -40.591 -30.131  20.036  1.00 96.70           C  
ATOM    166  C   ASP A  89     -39.887 -29.096  19.184  1.00101.09           C  
ATOM    167  O   ASP A  89     -39.114 -29.477  18.312  1.00102.67           O  
ATOM    168  CB  ASP A  89     -42.019 -30.404  19.521  1.00 98.46           C  
ATOM    169  CG  ASP A  89     -42.677 -31.687  20.055  1.00111.20           C  
ATOM    170  OD1 ASP A  89     -42.001 -32.453  20.783  1.00112.00           O  
ATOM    171  OD2 ASP A  89     -43.879 -31.910  19.762  1.00120.09           O  
ATOM    172  N   SER A  90     -40.131 -27.790  19.444  1.00 96.16           N  
ATOM    173  CA  SER A  90     -39.490 -26.684  18.721  1.00 94.58           C  
ATOM    174  C   SER A  90     -37.992 -26.704  18.907  1.00 97.47           C  
ATOM    175  O   SER A  90     -37.248 -26.581  17.930  1.00 96.83           O  
ATOM    176  CB  SER A  90     -40.035 -25.338  19.178  1.00 95.80           C  
ATOM    177  OG  SER A  90     -41.407 -25.252  18.848  1.00113.96           O  
ATOM    178  N   LEU A  91     -37.555 -26.880  20.165  1.00 92.97           N  
ATOM    179  CA  LEU A  91     -36.149 -26.935  20.515  1.00 92.12           C  
ATOM    180  C   LEU A  91     -35.462 -28.113  19.849  1.00100.38           C  
ATOM    181  O   LEU A  91     -34.408 -27.917  19.246  1.00101.54           O  
ATOM    182  CB  LEU A  91     -35.940 -26.912  22.036  1.00 90.10           C  
ATOM    183  CG  LEU A  91     -34.492 -26.768  22.540  1.00 91.03           C  
ATOM    184  CD1 LEU A  91     -33.692 -25.688  21.763  1.00 88.69           C  
ATOM    185  CD2 LEU A  91     -34.477 -26.514  24.019  1.00 90.13           C  
ATOM    186  N   CYS A  92     -36.082 -29.297  19.896  1.00 98.65           N  
ATOM    187  CA  CYS A  92     -35.516 -30.490  19.275  1.00100.28           C  
ATOM    188  C   CYS A  92     -35.458 -30.365  17.763  1.00100.59           C  
ATOM    189  O   CYS A  92     -34.462 -30.776  17.190  1.00100.24           O  
ATOM    190  CB  CYS A  92     -36.243 -31.754  19.729  1.00102.79           C  
ATOM    191  SG  CYS A  92     -36.045 -32.130  21.502  1.00108.16           S  
ATOM    192  N   THR A  93     -36.484 -29.750  17.124  1.00 95.26           N  
ATOM    193  CA  THR A  93     -36.503 -29.491  15.677  1.00 95.16           C  
ATOM    194  C   THR A  93     -35.358 -28.545  15.281  1.00 98.40           C  
ATOM    195  O   THR A  93     -34.671 -28.821  14.305  1.00100.11           O  
ATOM    196  CB  THR A  93     -37.865 -28.960  15.215  1.00108.30           C  
ATOM    197  OG1 THR A  93     -38.871 -29.926  15.525  1.00112.38           O  
ATOM    198  CG2 THR A  93     -37.890 -28.635  13.712  1.00108.37           C  
ATOM    199  N   PHE A  94     -35.141 -27.467  16.063  1.00 93.61           N  
ATOM    200  CA  PHE A  94     -34.049 -26.521  15.871  1.00 93.03           C  
ATOM    201  C   PHE A  94     -32.707 -27.245  15.954  1.00 96.85           C  
ATOM    202  O   PHE A  94     -31.871 -27.052  15.069  1.00 97.39           O  
ATOM    203  CB  PHE A  94     -34.109 -25.366  16.897  1.00 94.28           C  
ATOM    204  CG  PHE A  94     -33.034 -24.299  16.759  1.00 95.18           C  
ATOM    205  CD1 PHE A  94     -32.494 -23.977  15.511  1.00 98.65           C  
ATOM    206  CD2 PHE A  94     -32.585 -23.594  17.864  1.00 95.59           C  
ATOM    207  CE1 PHE A  94     -31.509 -22.995  15.388  1.00 98.44           C  
ATOM    208  CE2 PHE A  94     -31.623 -22.584  17.726  1.00 98.42           C  
ATOM    209  CZ  PHE A  94     -31.085 -22.304  16.493  1.00 96.49           C  
ATOM    210  N   ILE A  95     -32.516 -28.100  16.990  1.00 92.03           N  
ATOM    211  CA  ILE A  95     -31.284 -28.877  17.176  1.00 91.07           C  
ATOM    212  C   ILE A  95     -31.060 -29.831  15.995  1.00 96.59           C  
ATOM    213  O   ILE A  95     -29.914 -29.959  15.543  1.00 97.53           O  
ATOM    214  CB  ILE A  95     -31.189 -29.577  18.552  1.00 93.13           C  
ATOM    215  CG1 ILE A  95     -31.263 -28.553  19.716  1.00 92.72           C  
ATOM    216  CG2 ILE A  95     -29.900 -30.389  18.644  1.00 92.68           C  
ATOM    217  CD1 ILE A  95     -31.593 -29.186  21.109  1.00 94.45           C  
ATOM    218  N   ASP A  96     -32.151 -30.441  15.450  1.00 92.91           N  
ATOM    219  CA  ASP A  96     -32.075 -31.326  14.286  1.00 92.73           C  
ATOM    220  C   ASP A  96     -31.590 -30.537  13.082  1.00 97.44           C  
ATOM    221  O   ASP A  96     -30.795 -31.065  12.297  1.00 97.14           O  
ATOM    222  CB  ASP A  96     -33.426 -31.991  13.988  1.00 95.09           C  
ATOM    223  CG  ASP A  96     -33.689 -33.297  14.727  1.00112.09           C  
ATOM    224  OD1 ASP A  96     -32.710 -34.023  15.031  1.00111.69           O  
ATOM    225  OD2 ASP A  96     -34.877 -33.607  14.984  1.00126.45           O  
ATOM    226  N   ASP A  97     -32.029 -29.260  12.952  1.00 93.10           N  
ATOM    227  CA  ASP A  97     -31.603 -28.373  11.859  1.00 92.55           C  
ATOM    228  C   ASP A  97     -30.129 -28.005  11.983  1.00 95.16           C  
ATOM    229  O   ASP A  97     -29.426 -27.958  10.976  1.00 92.66           O  
ATOM    230  CB  ASP A  97     -32.464 -27.109  11.811  1.00 93.97           C  
ATOM    231  CG  ASP A  97     -33.843 -27.264  11.210  1.00101.13           C  
ATOM    232  OD1 ASP A  97     -34.215 -28.410  10.828  1.00101.85           O  
ATOM    233  OD2 ASP A  97     -34.553 -26.256  11.125  1.00104.64           O  
ATOM    234  N   LEU A  98     -29.668 -27.753  13.221  1.00 93.80           N  
ATOM    235  CA  LEU A  98     -28.262 -27.436  13.518  1.00 93.59           C  
ATOM    236  C   LEU A  98     -27.340 -28.584  13.170  1.00 96.29           C  
ATOM    237  O   LEU A  98     -26.292 -28.354  12.576  1.00 97.38           O  
ATOM    238  CB  LEU A  98     -28.080 -27.019  14.983  1.00 93.38           C  
ATOM    239  CG  LEU A  98     -28.758 -25.717  15.376  1.00 97.42           C  
ATOM    240  CD1 LEU A  98     -28.538 -25.427  16.847  1.00 97.29           C  
ATOM    241  CD2 LEU A  98     -28.300 -24.567  14.504  1.00 96.50           C  
ATOM    242  N   LYS A  99     -27.754 -29.824  13.497  1.00 91.52           N  
ATOM    243  CA  LYS A  99     -27.014 -31.057  13.176  1.00 90.22           C  
ATOM    244  C   LYS A  99     -26.884 -31.203  11.659  1.00 94.10           C  
ATOM    245  O   LYS A  99     -25.790 -31.460  11.156  1.00 94.52           O  
ATOM    246  CB  LYS A  99     -27.727 -32.284  13.769  1.00 91.43           C  
ATOM    247  CG  LYS A  99     -27.468 -32.471  15.259  1.00 88.28           C  
ATOM    248  CD  LYS A  99     -28.553 -33.261  15.944  1.00 92.55           C  
ATOM    249  CE  LYS A  99     -28.581 -34.708  15.534  1.00107.25           C  
ATOM    250  NZ  LYS A  99     -29.454 -35.508  16.422  1.00111.22           N  
ATOM    251  N   LEU A 100     -27.998 -30.998  10.934  1.00 89.42           N  
ATOM    252  CA  LEU A 100     -28.038 -31.080   9.485  1.00 88.13           C  
ATOM    253  C   LEU A 100     -27.215 -29.986   8.827  1.00 92.78           C  
ATOM    254  O   LEU A 100     -26.512 -30.279   7.866  1.00 94.43           O  
ATOM    255  CB  LEU A 100     -29.491 -31.117   8.980  1.00 87.98           C  
ATOM    256  CG  LEU A 100     -29.719 -31.224   7.448  1.00 93.02           C  
ATOM    257  CD1 LEU A 100     -29.193 -32.522   6.857  1.00 91.36           C  
ATOM    258  CD2 LEU A 100     -31.168 -31.073   7.121  1.00 96.26           C  
ATOM    259  N   ALA A 101     -27.244 -28.753   9.366  1.00 89.04           N  
ATOM    260  CA  ALA A 101     -26.468 -27.628   8.836  1.00 88.08           C  
ATOM    261  C   ALA A 101     -24.970 -27.861   9.006  1.00 90.93           C  
ATOM    262  O   ALA A 101     -24.202 -27.499   8.116  1.00 90.80           O  
ATOM    263  CB  ALA A 101     -26.889 -26.336   9.510  1.00 88.76           C  
ATOM    264  N   ILE A 102     -24.558 -28.438  10.158  1.00 86.71           N  
ATOM    265  CA  ILE A 102     -23.161 -28.753  10.431  1.00 85.31           C  
ATOM    266  C   ILE A 102     -22.708 -29.842   9.450  1.00 89.00           C  
ATOM    267  O   ILE A 102     -21.682 -29.661   8.808  1.00 89.26           O  
ATOM    268  CB  ILE A 102     -22.893 -29.080  11.934  1.00 87.28           C  
ATOM    269  CG1 ILE A 102     -23.062 -27.817  12.820  1.00 86.57           C  
ATOM    270  CG2 ILE A 102     -21.488 -29.670  12.132  1.00 88.40           C  
ATOM    271  CD1 ILE A 102     -22.978 -28.059  14.377  1.00 88.33           C  
ATOM    272  N   ALA A 103     -23.509 -30.921   9.287  1.00 85.72           N  
ATOM    273  CA  ALA A 103     -23.244 -32.040   8.362  1.00 84.94           C  
ATOM    274  C   ALA A 103     -23.103 -31.541   6.914  1.00 90.50           C  
ATOM    275  O   ALA A 103     -22.138 -31.899   6.247  1.00 90.43           O  
ATOM    276  CB  ALA A 103     -24.350 -33.096   8.463  1.00 84.98           C  
ATOM    277  N   ARG A 104     -24.035 -30.667   6.461  1.00 89.10           N  
ATOM    278  CA  ARG A 104     -24.047 -30.063   5.111  1.00 89.70           C  
ATOM    279  C   ARG A 104     -22.890 -29.102   4.848  1.00 93.54           C  
ATOM    280  O   ARG A 104     -22.432 -29.002   3.709  1.00 93.24           O  
ATOM    281  CB  ARG A 104     -25.379 -29.355   4.842  1.00 90.52           C  
ATOM    282  CG  ARG A 104     -26.471 -30.286   4.354  1.00 96.99           C  
ATOM    283  CD  ARG A 104     -27.853 -29.748   4.634  1.00103.51           C  
ATOM    284  NE  ARG A 104     -28.165 -28.562   3.840  1.00108.89           N  
ATOM    285  CZ  ARG A 104     -28.788 -28.587   2.669  1.00115.19           C  
ATOM    286  NH1 ARG A 104     -29.155 -29.744   2.127  1.00102.46           N  
ATOM    287  NH2 ARG A 104     -29.054 -27.455   2.031  1.00 95.82           N  
ATOM    288  N   GLU A 105     -22.463 -28.354   5.879  1.00 90.78           N  
ATOM    289  CA  GLU A 105     -21.351 -27.400   5.772  1.00 90.23           C  
ATOM    290  C   GLU A 105     -20.079 -28.194   5.660  1.00 95.57           C  
ATOM    291  O   GLU A 105     -19.214 -27.881   4.848  1.00 96.31           O  
ATOM    292  CB  GLU A 105     -21.269 -26.488   7.014  1.00 91.47           C  
ATOM    293  CG  GLU A 105     -21.102 -24.994   6.720  1.00103.35           C  
ATOM    294  CD  GLU A 105     -19.938 -24.521   5.881  1.00128.77           C  
ATOM    295  OE1 GLU A 105     -18.805 -25.021   6.074  1.00132.96           O  
ATOM    296  OE2 GLU A 105     -20.161 -23.637   5.023  1.00123.66           O  
ATOM    297  N   SER A 106     -19.985 -29.257   6.470  1.00 93.73           N  
ATOM    298  CA  SER A 106     -18.853 -30.166   6.525  1.00 94.18           C  
ATOM    299  C   SER A 106     -18.641 -30.929   5.229  1.00 99.79           C  
ATOM    300  O   SER A 106     -17.513 -30.995   4.755  1.00 99.62           O  
ATOM    301  CB  SER A 106     -19.023 -31.157   7.675  1.00 97.49           C  
ATOM    302  OG  SER A 106     -17.983 -32.120   7.693  1.00106.82           O  
ATOM    303  N   ASP A 107     -19.712 -31.523   4.670  1.00 98.28           N  
ATOM    304  CA  ASP A 107     -19.611 -32.366   3.483  1.00 99.53           C  
ATOM    305  C   ASP A 107     -20.160 -31.725   2.223  1.00106.14           C  
ATOM    306  O   ASP A 107     -19.378 -31.250   1.381  1.00108.49           O  
ATOM    307  CB  ASP A 107     -20.273 -33.745   3.734  1.00101.86           C  
ATOM    308  CG  ASP A 107     -19.727 -34.522   4.920  1.00111.20           C  
ATOM    309  OD1 ASP A 107     -18.809 -34.009   5.598  1.00112.09           O  
ATOM    310  OD2 ASP A 107     -20.223 -35.637   5.175  1.00115.50           O  
ATOM    311  N   GLY A 108     -21.485 -31.749   2.091  1.00101.25           N  
ATOM    312  CA  GLY A 108     -22.195 -31.230   0.935  1.00100.50           C  
ATOM    313  C   GLY A 108     -23.688 -31.262   1.144  1.00101.97           C  
ATOM    314  O   GLY A 108     -24.154 -31.771   2.160  1.00100.02           O  
ATOM    315  N   LYS A 109     -24.448 -30.750   0.171  1.00 98.79           N  
ATOM    316  CA  LYS A 109     -25.908 -30.693   0.261  1.00 99.23           C  
ATOM    317  C   LYS A 109     -26.569 -32.074   0.450  1.00101.68           C  
ATOM    318  O   LYS A 109     -27.565 -32.177   1.164  1.00102.23           O  
ATOM    319  CB  LYS A 109     -26.504 -29.930  -0.929  1.00102.79           C  
ATOM    320  CG  LYS A 109     -26.134 -28.447  -0.924  1.00122.21           C  
ATOM    321  CD  LYS A 109     -27.136 -27.599  -1.686  1.00134.15           C  
ATOM    322  CE  LYS A 109     -26.779 -26.133  -1.630  1.00144.50           C  
ATOM    323  NZ  LYS A 109     -27.807 -25.299  -2.298  1.00152.74           N  
ATOM    324  N   ASP A 110     -25.957 -33.123  -0.119  1.00 96.05           N  
ATOM    325  CA  ASP A 110     -26.385 -34.515  -0.027  1.00 95.04           C  
ATOM    326  C   ASP A 110     -25.892 -35.225   1.286  1.00 99.69           C  
ATOM    327  O   ASP A 110     -26.066 -36.444   1.403  1.00 99.08           O  
ATOM    328  CB  ASP A 110     -25.890 -35.272  -1.283  1.00 95.77           C  
ATOM    329  CG  ASP A 110     -24.391 -35.521  -1.322  1.00 97.78           C  
ATOM    330  OD1 ASP A 110     -23.651 -34.878  -0.527  1.00 94.06           O  
ATOM    331  OD2 ASP A 110     -23.946 -36.338  -2.163  1.00108.04           O  
ATOM    332  N   ALA A 111     -25.245 -34.464   2.237  1.00 97.06           N  
ATOM    333  CA  ALA A 111     -24.715 -34.934   3.536  1.00 97.50           C  
ATOM    334  C   ALA A 111     -25.806 -35.614   4.357  1.00102.22           C  
ATOM    335  O   ALA A 111     -26.936 -35.119   4.426  1.00100.34           O  
ATOM    336  CB  ALA A 111     -24.161 -33.771   4.341  1.00 98.61           C  
ATOM    337  N   LYS A 112     -25.476 -36.761   4.955  1.00 99.86           N  
ATOM    338  CA  LYS A 112     -26.398 -37.486   5.822  1.00 99.55           C  
ATOM    339  C   LYS A 112     -25.950 -37.175   7.244  1.00105.80           C  
ATOM    340  O   LYS A 112     -24.757 -37.243   7.523  1.00103.75           O  
ATOM    341  CB  LYS A 112     -26.349 -38.997   5.558  1.00101.34           C  
ATOM    342  CG  LYS A 112     -26.646 -39.393   4.116  1.00121.76           C  
ATOM    343  CD  LYS A 112     -26.575 -40.898   3.945  1.00138.33           C  
ATOM    344  CE  LYS A 112     -26.771 -41.325   2.510  1.00158.84           C  
ATOM    345  NZ  LYS A 112     -26.717 -42.803   2.372  1.00166.90           N  
ATOM    346  N   VAL A 113     -26.890 -36.761   8.118  1.00105.52           N  
ATOM    347  CA  VAL A 113     -26.605 -36.409   9.513  1.00106.97           C  
ATOM    348  C   VAL A 113     -26.031 -37.603  10.295  1.00116.84           C  
ATOM    349  O   VAL A 113     -25.069 -37.431  11.053  1.00114.64           O  
ATOM    350  CB  VAL A 113     -27.886 -35.874  10.201  1.00110.70           C  
ATOM    351  CG1 VAL A 113     -27.680 -35.645  11.693  1.00110.41           C  
ATOM    352  CG2 VAL A 113     -28.374 -34.608   9.532  1.00110.54           C  
ATOM    353  N   ASN A 114     -26.627 -38.809  10.077  1.00119.95           N  
ATOM    354  CA  ASN A 114     -26.370 -40.091  10.745  1.00123.00           C  
ATOM    355  C   ASN A 114     -24.895 -40.508  10.849  1.00135.47           C  
ATOM    356  O   ASN A 114     -24.033 -39.909  10.225  1.00137.50           O  
ATOM    357  CB  ASN A 114     -27.207 -41.215  10.102  1.00123.49           C  
ATOM    358  CG  ASN A 114     -26.865 -41.594   8.671  1.00150.89           C  
ATOM    359  OD1 ASN A 114     -25.698 -41.656   8.261  1.00148.45           O  
ATOM    360  ND2 ASN A 114     -27.881 -41.970   7.904  1.00142.02           N  
ATOM    361  N   ASP A 115     -24.626 -41.563  11.630  1.00136.05           N  
ATOM    362  CA  ASP A 115     -23.286 -42.109  11.892  1.00138.42           C  
ATOM    363  C   ASP A 115     -22.490 -42.601  10.652  1.00153.28           C  
ATOM    364  O   ASP A 115     -23.059 -42.798   9.575  1.00157.54           O  
ATOM    365  CB  ASP A 115     -23.373 -43.236  12.947  1.00140.45           C  
ATOM    366  CG  ASP A 115     -24.332 -44.380  12.632  1.00162.08           C  
ATOM    367  OD1 ASP A 115     -24.442 -44.762  11.439  1.00166.63           O  
ATOM    368  OD2 ASP A 115     -24.924 -44.937  13.585  1.00171.54           O  
ATOM    369  N   ILE A 116     -21.161 -42.791  10.850  1.00156.37           N  
ATOM    370  CA  ILE A 116     -20.125 -43.276   9.918  1.00159.64           C  
ATOM    371  C   ILE A 116     -19.928 -42.278   8.708  1.00165.48           C  
ATOM    372  O   ILE A 116     -19.482 -42.670   7.621  1.00168.15           O  
ATOM    373  CB  ILE A 116     -20.358 -44.795   9.550  1.00163.40           C  
ATOM    374  CG1 ILE A 116     -19.051 -45.615   9.636  1.00163.81           C  
ATOM    375  CG2 ILE A 116     -21.079 -45.057   8.233  1.00161.67           C  
ATOM    376  CD1 ILE A 116     -18.697 -46.130  11.060  1.00170.62           C  
ATOM    377  N   ARG A 117     -20.149 -40.956   8.990  1.00159.14           N  
ATOM    378  CA  ARG A 117     -20.030 -39.848   8.019  1.00155.80           C  
ATOM    379  C   ARG A 117     -18.617 -39.374   7.725  1.00161.55           C  
ATOM    380  O   ARG A 117     -17.779 -39.275   8.620  1.00162.76           O  
ATOM    381  CB  ARG A 117     -20.900 -38.655   8.402  1.00148.48           C  
ATOM    382  CG  ARG A 117     -22.386 -38.909   8.268  1.00165.50           C  
ATOM    383  CD  ARG A 117     -22.814 -39.718   7.051  1.00180.94           C  
ATOM    384  NE  ARG A 117     -22.755 -41.160   7.296  1.00198.89           N  
ATOM    385  CZ  ARG A 117     -22.630 -42.080   6.345  1.00213.67           C  
ATOM    386  NH1 ARG A 117     -22.586 -41.726   5.068  1.00204.71           N  
ATOM    387  NH2 ARG A 117     -22.577 -43.364   6.662  1.00202.80           N  
ATOM    388  N   ARG A 118     -18.388 -39.049   6.443  1.00155.82           N  
ATOM    389  CA  ARG A 118     -17.111 -38.613   5.879  1.00157.56           C  
ATOM    390  C   ARG A 118     -16.743 -37.185   6.218  1.00153.07           C  
ATOM    391  O   ARG A 118     -17.570 -36.423   6.717  1.00146.86           O  
ATOM    392  CB  ARG A 118     -17.123 -38.798   4.352  1.00157.75           C  
ATOM    393  CG  ARG A 118     -17.892 -37.726   3.575  1.00162.38           C  
ATOM    394  CD  ARG A 118     -17.645 -37.837   2.079  1.00171.89           C  
ATOM    395  NE  ARG A 118     -17.725 -36.542   1.398  1.00167.43           N  
ATOM    396  CZ  ARG A 118     -18.848 -36.007   0.929  1.00174.47           C  
ATOM    397  NH1 ARG A 118     -20.007 -36.636   1.080  1.00166.25           N  
ATOM    398  NH2 ARG A 118     -18.823 -34.832   0.319  1.00149.52           N  
ATOM    399  N   LYS A 119     -15.491 -36.841   5.912  1.00151.39           N  
ATOM    400  CA  LYS A 119     -14.870 -35.526   5.977  1.00147.43           C  
ATOM    401  C   LYS A 119     -15.060 -34.747   7.299  1.00146.49           C  
ATOM    402  O   LYS A 119     -15.678 -33.684   7.300  1.00148.24           O  
ATOM    403  CB  LYS A 119     -15.337 -34.689   4.772  1.00148.68           C  
ATOM    404  CG  LYS A 119     -14.453 -33.503   4.465  1.00163.97           C  
ATOM    405  CD  LYS A 119     -14.990 -32.703   3.315  1.00178.10           C  
ATOM    406  CE  LYS A 119     -14.472 -31.284   3.341  1.00199.88           C  
ATOM    407  NZ  LYS A 119     -13.088 -31.170   3.866  1.00210.30           N  
ATOM    408  N   ASP A 120     -14.495 -35.264   8.415  1.00140.45           N  
ATOM    409  CA  ASP A 120     -14.548 -34.575   9.703  1.00138.56           C  
ATOM    410  C   ASP A 120     -13.776 -33.244   9.555  1.00139.98           C  
ATOM    411  O   ASP A 120     -12.675 -33.220   8.993  1.00140.63           O  
ATOM    412  CB  ASP A 120     -13.979 -35.448  10.835  1.00140.02           C  
ATOM    413  CG  ASP A 120     -12.524 -35.884  10.685  1.00162.12           C  
ATOM    414  OD1 ASP A 120     -12.011 -35.887   9.541  1.00160.10           O  
ATOM    415  OD2 ASP A 120     -11.909 -36.251  11.706  1.00176.34           O  
ATOM    416  N   ASN A 121     -14.400 -32.128   9.970  1.00132.28           N  
ATOM    417  CA  ASN A 121     -13.824 -30.793   9.818  1.00130.24           C  
ATOM    418  C   ASN A 121     -13.983 -29.964  11.079  1.00129.25           C  
ATOM    419  O   ASN A 121     -15.013 -30.042  11.747  1.00129.63           O  
ATOM    420  CB  ASN A 121     -14.469 -30.103   8.597  1.00131.56           C  
ATOM    421  CG  ASN A 121     -14.157 -28.629   8.392  1.00160.67           C  
ATOM    422  OD1 ASN A 121     -13.044 -28.143   8.661  1.00158.59           O  
ATOM    423  ND2 ASN A 121     -15.134 -27.891   7.862  1.00150.99           N  
ATOM    424  N   LEU A 122     -12.971 -29.160  11.402  1.00121.01           N  
ATOM    425  CA  LEU A 122     -13.043 -28.316  12.595  1.00118.99           C  
ATOM    426  C   LEU A 122     -13.837 -27.024  12.323  1.00119.83           C  
ATOM    427  O   LEU A 122     -14.446 -26.458  13.241  1.00120.01           O  
ATOM    428  CB  LEU A 122     -11.647 -28.014  13.176  1.00118.91           C  
ATOM    429  CG  LEU A 122     -10.634 -29.188  13.269  1.00123.74           C  
ATOM    430  CD1 LEU A 122      -9.505 -28.866  14.223  1.00123.56           C  
ATOM    431  CD2 LEU A 122     -11.291 -30.503  13.718  1.00126.26           C  
ATOM    432  N   ASP A 123     -13.890 -26.609  11.043  1.00113.41           N  
ATOM    433  CA  ASP A 123     -14.549 -25.377  10.599  1.00111.83           C  
ATOM    434  C   ASP A 123     -16.096 -25.399  10.509  1.00110.57           C  
ATOM    435  O   ASP A 123     -16.699 -24.342  10.686  1.00109.19           O  
ATOM    436  CB  ASP A 123     -13.968 -24.909   9.251  1.00114.07           C  
ATOM    437  CG  ASP A 123     -12.479 -24.606   9.269  1.00129.56           C  
ATOM    438  OD1 ASP A 123     -11.984 -24.091  10.302  1.00131.08           O  
ATOM    439  OD2 ASP A 123     -11.808 -24.845   8.235  1.00136.32           O  
ATOM    440  N   ALA A 124     -16.728 -26.553  10.198  1.00104.33           N  
ATOM    441  CA  ALA A 124     -18.184 -26.632  10.005  1.00102.76           C  
ATOM    442  C   ALA A 124     -19.007 -26.147  11.192  1.00104.85           C  
ATOM    443  O   ALA A 124     -19.899 -25.317  11.007  1.00103.07           O  
ATOM    444  CB  ALA A 124     -18.601 -28.028   9.601  1.00103.19           C  
ATOM    445  N   SER A 125     -18.696 -26.639  12.404  1.00100.97           N  
ATOM    446  CA  SER A 125     -19.407 -26.229  13.609  1.00100.22           C  
ATOM    447  C   SER A 125     -19.207 -24.731  13.883  1.00103.48           C  
ATOM    448  O   SER A 125     -20.187 -24.042  14.184  1.00103.88           O  
ATOM    449  CB  SER A 125     -19.015 -27.089  14.807  1.00103.05           C  
ATOM    450  OG  SER A 125     -17.648 -26.935  15.147  1.00115.08           O  
ATOM    451  N   SER A 126     -17.963 -24.221  13.717  1.00 98.38           N  
ATOM    452  CA  SER A 126     -17.644 -22.817  13.937  1.00 97.31           C  
ATOM    453  C   SER A 126     -18.379 -21.939  12.941  1.00 98.63           C  
ATOM    454  O   SER A 126     -18.903 -20.913  13.342  1.00 98.05           O  
ATOM    455  CB  SER A 126     -16.144 -22.579  13.877  1.00101.99           C  
ATOM    456  OG  SER A 126     -15.608 -22.930  12.617  1.00116.64           O  
ATOM    457  N   VAL A 127     -18.459 -22.355  11.656  1.00 94.25           N  
ATOM    458  CA  VAL A 127     -19.180 -21.617  10.600  1.00 92.71           C  
ATOM    459  C   VAL A 127     -20.669 -21.533  10.946  1.00 95.82           C  
ATOM    460  O   VAL A 127     -21.197 -20.435  11.029  1.00 95.19           O  
ATOM    461  CB  VAL A 127     -18.929 -22.170   9.167  1.00 95.04           C  
ATOM    462  CG1 VAL A 127     -19.905 -21.575   8.145  1.00 94.49           C  
ATOM    463  CG2 VAL A 127     -17.489 -21.928   8.737  1.00 94.10           C  
ATOM    464  N   VAL A 128     -21.319 -22.682  11.186  1.00 92.37           N  
ATOM    465  CA  VAL A 128     -22.748 -22.789  11.488  1.00 92.04           C  
ATOM    466  C   VAL A 128     -23.137 -22.067  12.797  1.00 94.69           C  
ATOM    467  O   VAL A 128     -24.155 -21.373  12.814  1.00 93.59           O  
ATOM    468  CB  VAL A 128     -23.233 -24.270  11.444  1.00 96.81           C  
ATOM    469  CG1 VAL A 128     -24.681 -24.414  11.897  1.00 96.89           C  
ATOM    470  CG2 VAL A 128     -23.067 -24.846  10.040  1.00 97.19           C  
ATOM    471  N   MET A 129     -22.344 -22.225  13.862  1.00 91.49           N  
ATOM    472  CA  MET A 129     -22.652 -21.652  15.177  1.00 92.03           C  
ATOM    473  C   MET A 129     -22.137 -20.253  15.473  1.00 98.63           C  
ATOM    474  O   MET A 129     -22.808 -19.517  16.186  1.00100.89           O  
ATOM    475  CB  MET A 129     -22.223 -22.593  16.323  1.00 94.63           C  
ATOM    476  CG  MET A 129     -22.778 -24.019  16.225  1.00 98.34           C  
ATOM    477  SD  MET A 129     -24.572 -24.192  16.237  1.00101.67           S  
ATOM    478  CE  MET A 129     -24.916 -23.921  17.847  1.00 98.71           C  
ATOM    479  N   LEU A 130     -20.961 -19.907  14.973  1.00 93.32           N  
ATOM    480  CA  LEU A 130     -20.287 -18.664  15.343  1.00 92.80           C  
ATOM    481  C   LEU A 130     -20.045 -17.616  14.242  1.00 94.49           C  
ATOM    482  O   LEU A 130     -19.441 -16.585  14.532  1.00 91.92           O  
ATOM    483  CB  LEU A 130     -18.948 -18.989  16.024  1.00 93.19           C  
ATOM    484  CG  LEU A 130     -18.969 -20.072  17.119  1.00 98.23           C  
ATOM    485  CD1 LEU A 130     -17.573 -20.486  17.488  1.00 98.23           C  
ATOM    486  CD2 LEU A 130     -19.739 -19.614  18.354  1.00100.84           C  
ATOM    487  N   ASN A 131     -20.536 -17.847  13.027  1.00 92.08           N  
ATOM    488  CA  ASN A 131     -20.450 -16.893  11.921  1.00 93.51           C  
ATOM    489  C   ASN A 131     -21.042 -15.522  12.383  1.00102.07           C  
ATOM    490  O   ASN A 131     -22.064 -15.504  13.091  1.00103.60           O  
ATOM    491  CB  ASN A 131     -21.225 -17.481  10.735  1.00 94.58           C  
ATOM    492  CG  ASN A 131     -21.511 -16.553   9.615  1.00134.77           C  
ATOM    493  OD1 ASN A 131     -22.652 -16.168   9.401  1.00130.45           O  
ATOM    494  ND2 ASN A 131     -20.482 -16.227   8.832  1.00132.07           N  
ATOM    495  N   PRO A 132     -20.379 -14.369  12.077  1.00 99.16           N  
ATOM    496  CA  PRO A 132     -20.860 -13.076  12.596  1.00 99.44           C  
ATOM    497  C   PRO A 132     -22.178 -12.579  12.024  1.00106.04           C  
ATOM    498  O   PRO A 132     -22.904 -11.865  12.724  1.00107.11           O  
ATOM    499  CB  PRO A 132     -19.712 -12.103  12.304  1.00100.52           C  
ATOM    500  CG  PRO A 132     -18.622 -12.912  11.747  1.00104.36           C  
ATOM    501  CD  PRO A 132     -19.143 -14.216  11.294  1.00100.16           C  
ATOM    502  N   ILE A 133     -22.505 -12.984  10.795  1.00102.40           N  
ATOM    503  CA  ILE A 133     -23.722 -12.554  10.116  1.00102.17           C  
ATOM    504  C   ILE A 133     -24.943 -13.460  10.405  1.00107.59           C  
ATOM    505  O   ILE A 133     -26.023 -12.948  10.714  1.00107.08           O  
ATOM    506  CB  ILE A 133     -23.442 -12.383   8.589  1.00104.60           C  
ATOM    507  CG1 ILE A 133     -22.685 -11.058   8.349  1.00104.12           C  
ATOM    508  CG2 ILE A 133     -24.717 -12.447   7.730  1.00105.08           C  
ATOM    509  CD1 ILE A 133     -21.720 -11.093   7.342  1.00109.33           C  
ATOM    510  N   ASN A 134     -24.774 -14.795  10.244  1.00104.73           N  
ATOM    511  CA  ASN A 134     -25.815 -15.830  10.333  1.00103.77           C  
ATOM    512  C   ASN A 134     -25.613 -16.929  11.425  1.00105.16           C  
ATOM    513  O   ASN A 134     -26.370 -17.906  11.374  1.00106.56           O  
ATOM    514  CB  ASN A 134     -25.999 -16.546   8.936  1.00105.79           C  
ATOM    515  CG  ASN A 134     -26.248 -15.688   7.703  1.00146.44           C  
ATOM    516  OD1 ASN A 134     -25.425 -15.634   6.771  1.00141.52           O  
ATOM    517  ND2 ASN A 134     -27.432 -15.084   7.612  1.00143.73           N  
ATOM    518  N   GLY A 135     -24.643 -16.787  12.352  1.00 97.58           N  
ATOM    519  CA  GLY A 135     -24.366 -17.770  13.410  1.00 96.57           C  
ATOM    520  C   GLY A 135     -25.545 -18.087  14.316  1.00 99.64           C  
ATOM    521  O   GLY A 135     -26.264 -17.183  14.754  1.00100.35           O  
ATOM    522  N   LYS A 136     -25.751 -19.385  14.591  1.00 94.66           N  
ATOM    523  CA  LYS A 136     -26.889 -19.893  15.348  1.00 94.15           C  
ATOM    524  C   LYS A 136     -26.635 -20.189  16.819  1.00101.26           C  
ATOM    525  O   LYS A 136     -27.579 -20.543  17.544  1.00102.62           O  
ATOM    526  CB  LYS A 136     -27.475 -21.140  14.666  1.00 95.36           C  
ATOM    527  CG  LYS A 136     -27.914 -20.975  13.216  1.00 94.57           C  
ATOM    528  CD  LYS A 136     -29.038 -19.951  12.993  1.00 91.46           C  
ATOM    529  CE  LYS A 136     -29.760 -20.170  11.685  1.00 99.73           C  
ATOM    530  NZ  LYS A 136     -28.971 -19.845  10.460  1.00 96.48           N  
ATOM    531  N   GLY A 137     -25.388 -20.047  17.256  1.00 96.37           N  
ATOM    532  CA  GLY A 137     -24.997 -20.307  18.633  1.00 95.07           C  
ATOM    533  C   GLY A 137     -25.764 -19.537  19.685  1.00 98.11           C  
ATOM    534  O   GLY A 137     -26.265 -20.135  20.632  1.00 98.31           O  
ATOM    535  N   SER A 138     -25.825 -18.216  19.556  1.00 95.64           N  
ATOM    536  CA  SER A 138     -26.516 -17.344  20.515  1.00 96.48           C  
ATOM    537  C   SER A 138     -28.031 -17.621  20.537  1.00100.29           C  
ATOM    538  O   SER A 138     -28.670 -17.530  21.578  1.00 98.58           O  
ATOM    539  CB  SER A 138     -26.238 -15.869  20.216  1.00100.23           C  
ATOM    540  OG  SER A 138     -26.631 -15.533  18.900  1.00113.91           O  
ATOM    541  N   THR A 139     -28.585 -17.982  19.379  1.00 97.67           N  
ATOM    542  CA  THR A 139     -29.993 -18.323  19.200  1.00 97.06           C  
ATOM    543  C   THR A 139     -30.276 -19.616  19.957  1.00101.92           C  
ATOM    544  O   THR A 139     -31.253 -19.675  20.693  1.00104.77           O  
ATOM    545  CB  THR A 139     -30.317 -18.403  17.694  1.00100.90           C  
ATOM    546  OG1 THR A 139     -29.948 -17.170  17.061  1.00100.36           O  
ATOM    547  CG2 THR A 139     -31.758 -18.737  17.435  1.00 97.55           C  
ATOM    548  N   LEU A 140     -29.395 -20.625  19.809  1.00 96.27           N  
ATOM    549  CA  LEU A 140     -29.479 -21.899  20.500  1.00 95.49           C  
ATOM    550  C   LEU A 140     -29.437 -21.683  22.016  1.00 99.90           C  
ATOM    551  O   LEU A 140     -30.239 -22.273  22.730  1.00100.96           O  
ATOM    552  CB  LEU A 140     -28.369 -22.878  20.047  1.00 94.92           C  
ATOM    553  CG  LEU A 140     -28.369 -24.239  20.780  1.00 98.78           C  
ATOM    554  CD1 LEU A 140     -29.656 -25.027  20.506  1.00 98.43           C  
ATOM    555  CD2 LEU A 140     -27.151 -25.055  20.451  1.00 98.59           C  
ATOM    556  N   ARG A 141     -28.525 -20.832  22.488  1.00 95.80           N  
ATOM    557  CA  ARG A 141     -28.337 -20.529  23.900  1.00 95.67           C  
ATOM    558  C   ARG A 141     -29.629 -19.992  24.500  1.00102.00           C  
ATOM    559  O   ARG A 141     -30.093 -20.515  25.517  1.00102.09           O  
ATOM    560  CB  ARG A 141     -27.200 -19.507  24.067  1.00 93.63           C  
ATOM    561  CG  ARG A 141     -26.561 -19.458  25.455  1.00 95.55           C  
ATOM    562  CD  ARG A 141     -26.446 -18.058  26.021  1.00 97.53           C  
ATOM    563  NE  ARG A 141     -25.690 -17.161  25.144  1.00104.68           N  
ATOM    564  CZ  ARG A 141     -26.081 -15.939  24.792  1.00123.40           C  
ATOM    565  NH1 ARG A 141     -27.208 -15.429  25.272  1.00116.61           N  
ATOM    566  NH2 ARG A 141     -25.340 -15.212  23.967  1.00109.93           N  
ATOM    567  N   LYS A 142     -30.225 -18.978  23.846  1.00 99.07           N  
ATOM    568  CA  LYS A 142     -31.455 -18.334  24.302  1.00 98.86           C  
ATOM    569  C   LYS A 142     -32.640 -19.287  24.282  1.00101.09           C  
ATOM    570  O   LYS A 142     -33.495 -19.200  25.154  1.00101.42           O  
ATOM    571  CB  LYS A 142     -31.731 -17.051  23.512  1.00101.52           C  
ATOM    572  CG  LYS A 142     -30.713 -15.943  23.788  1.00116.54           C  
ATOM    573  CD  LYS A 142     -30.997 -14.678  22.975  1.00129.63           C  
ATOM    574  CE  LYS A 142     -30.096 -14.483  21.774  1.00146.21           C  
ATOM    575  NZ  LYS A 142     -30.482 -13.288  20.985  1.00158.36           N  
ATOM    576  N   GLU A 143     -32.664 -20.225  23.332  1.00 96.43           N  
ATOM    577  CA  GLU A 143     -33.729 -21.222  23.209  1.00 95.51           C  
ATOM    578  C   GLU A 143     -33.675 -22.264  24.322  1.00 97.77           C  
ATOM    579  O   GLU A 143     -34.732 -22.623  24.866  1.00 97.87           O  
ATOM    580  CB  GLU A 143     -33.764 -21.857  21.810  1.00 96.82           C  
ATOM    581  CG  GLU A 143     -34.315 -20.952  20.707  1.00107.32           C  
ATOM    582  CD  GLU A 143     -35.485 -20.040  21.029  1.00134.36           C  
ATOM    583  OE1 GLU A 143     -35.282 -18.805  20.996  1.00135.67           O  
ATOM    584  OE2 GLU A 143     -36.606 -20.548  21.266  1.00131.40           O  
ATOM    585  N   VAL A 144     -32.456 -22.687  24.706  1.00 92.65           N  
ATOM    586  CA  VAL A 144     -32.242 -23.625  25.806  1.00 91.43           C  
ATOM    587  C   VAL A 144     -32.612 -22.911  27.105  1.00 97.51           C  
ATOM    588  O   VAL A 144     -33.346 -23.490  27.908  1.00 99.66           O  
ATOM    589  CB  VAL A 144     -30.820 -24.217  25.841  1.00 93.06           C  
ATOM    590  CG1 VAL A 144     -30.651 -25.119  27.052  1.00 91.81           C  
ATOM    591  CG2 VAL A 144     -30.500 -24.982  24.555  1.00 92.86           C  
ATOM    592  N   ASP A 145     -32.182 -21.642  27.272  1.00 92.88           N  
ATOM    593  CA  ASP A 145     -32.505 -20.812  28.441  1.00 93.30           C  
ATOM    594  C   ASP A 145     -34.010 -20.718  28.633  1.00 97.42           C  
ATOM    595  O   ASP A 145     -34.490 -20.972  29.735  1.00 96.69           O  
ATOM    596  CB  ASP A 145     -31.926 -19.391  28.295  1.00 96.09           C  
ATOM    597  CG  ASP A 145     -30.415 -19.263  28.462  1.00113.80           C  
ATOM    598  OD1 ASP A 145     -29.747 -20.288  28.555  1.00114.62           O  
ATOM    599  OD2 ASP A 145     -29.903 -18.117  28.454  1.00123.65           O  
ATOM    600  N   LYS A 146     -34.755 -20.400  27.542  1.00 94.78           N  
ATOM    601  CA  LYS A 146     -36.221 -20.284  27.539  1.00 94.21           C  
ATOM    602  C   LYS A 146     -36.824 -21.591  27.998  1.00 96.78           C  
ATOM    603  O   LYS A 146     -37.683 -21.592  28.870  1.00 98.62           O  
ATOM    604  CB  LYS A 146     -36.762 -19.953  26.135  1.00 96.52           C  
ATOM    605  CG  LYS A 146     -36.747 -18.499  25.751  1.00110.03           C  
ATOM    606  CD  LYS A 146     -37.181 -18.353  24.280  1.00122.87           C  
ATOM    607  CE  LYS A 146     -37.060 -16.936  23.751  1.00134.01           C  
ATOM    608  NZ  LYS A 146     -35.963 -16.771  22.752  1.00140.37           N  
ATOM    609  N   PHE A 147     -36.354 -22.704  27.434  1.00 92.18           N  
ATOM    610  CA  PHE A 147     -36.873 -24.022  27.774  1.00 91.55           C  
ATOM    611  C   PHE A 147     -36.625 -24.374  29.242  1.00 96.64           C  
ATOM    612  O   PHE A 147     -37.557 -24.785  29.931  1.00 97.29           O  
ATOM    613  CB  PHE A 147     -36.374 -25.095  26.805  1.00 91.78           C  
ATOM    614  CG  PHE A 147     -36.928 -26.466  27.128  1.00 93.17           C  
ATOM    615  CD1 PHE A 147     -38.238 -26.808  26.791  1.00 95.64           C  
ATOM    616  CD2 PHE A 147     -36.157 -27.403  27.818  1.00 93.42           C  
ATOM    617  CE1 PHE A 147     -38.762 -28.069  27.137  1.00 95.61           C  
ATOM    618  CE2 PHE A 147     -36.678 -28.656  28.155  1.00 95.01           C  
ATOM    619  CZ  PHE A 147     -37.981 -28.979  27.825  1.00 93.32           C  
ATOM    620  N   ARG A 148     -35.397 -24.141  29.727  1.00 93.76           N  
ATOM    621  CA  ARG A 148     -34.998 -24.400  31.107  1.00 93.80           C  
ATOM    622  C   ARG A 148     -35.836 -23.572  32.100  1.00 97.88           C  
ATOM    623  O   ARG A 148     -36.229 -24.089  33.149  1.00 97.39           O  
ATOM    624  CB  ARG A 148     -33.503 -24.110  31.284  1.00 93.98           C  
ATOM    625  CG  ARG A 148     -32.911 -24.688  32.581  1.00101.36           C  
ATOM    626  CD  ARG A 148     -31.672 -23.976  33.094  1.00101.62           C  
ATOM    627  NE  ARG A 148     -30.864 -23.401  32.023  1.00108.63           N  
ATOM    628  CZ  ARG A 148     -30.699 -22.099  31.822  1.00115.60           C  
ATOM    629  NH1 ARG A 148     -31.281 -21.219  32.619  1.00 98.42           N  
ATOM    630  NH2 ARG A 148     -29.957 -21.668  30.821  1.00107.15           N  
ATOM    631  N   GLU A 149     -36.101 -22.291  31.755  1.00 93.53           N  
ATOM    632  CA  GLU A 149     -36.915 -21.370  32.543  1.00 92.98           C  
ATOM    633  C   GLU A 149     -38.380 -21.845  32.579  1.00 96.12           C  
ATOM    634  O   GLU A 149     -39.017 -21.777  33.621  1.00 94.79           O  
ATOM    635  CB  GLU A 149     -36.792 -19.944  31.997  1.00 94.69           C  
ATOM    636  CG  GLU A 149     -35.504 -19.248  32.421  1.00109.94           C  
ATOM    637  CD  GLU A 149     -34.880 -18.220  31.484  1.00138.17           C  
ATOM    638  OE1 GLU A 149     -35.545 -17.797  30.508  1.00143.15           O  
ATOM    639  OE2 GLU A 149     -33.716 -17.829  31.743  1.00124.72           O  
ATOM    640  N   LEU A 150     -38.886 -22.387  31.457  1.00 94.95           N  
ATOM    641  CA  LEU A 150     -40.239 -22.948  31.372  1.00 94.67           C  
ATOM    642  C   LEU A 150     -40.360 -24.184  32.288  1.00 97.99           C  
ATOM    643  O   LEU A 150     -41.339 -24.311  33.036  1.00 95.72           O  
ATOM    644  CB  LEU A 150     -40.606 -23.313  29.917  1.00 93.84           C  
ATOM    645  CG  LEU A 150     -41.975 -24.001  29.730  1.00 98.70           C  
ATOM    646  CD1 LEU A 150     -43.147 -23.061  30.044  1.00 99.83           C  
ATOM    647  CD2 LEU A 150     -42.125 -24.566  28.378  1.00100.53           C  
ATOM    648  N   VAL A 151     -39.337 -25.063  32.234  1.00 93.37           N  
ATOM    649  CA  VAL A 151     -39.233 -26.268  33.048  1.00 93.17           C  
ATOM    650  C   VAL A 151     -39.292 -25.889  34.534  1.00 98.64           C  
ATOM    651  O   VAL A 151     -40.007 -26.534  35.295  1.00 99.29           O  
ATOM    652  CB  VAL A 151     -37.973 -27.081  32.643  1.00 96.44           C  
ATOM    653  CG1 VAL A 151     -37.568 -28.085  33.719  1.00 96.31           C  
ATOM    654  CG2 VAL A 151     -38.194 -27.792  31.313  1.00 95.38           C  
ATOM    655  N   ALA A 152     -38.616 -24.794  34.916  1.00 95.74           N  
ATOM    656  CA  ALA A 152     -38.598 -24.274  36.288  1.00 95.07           C  
ATOM    657  C   ALA A 152     -39.978 -23.791  36.766  1.00 99.85           C  
ATOM    658  O   ALA A 152     -40.321 -24.024  37.921  1.00100.24           O  
ATOM    659  CB  ALA A 152     -37.559 -23.172  36.432  1.00 95.41           C  
ATOM    660  N   THR A 153     -40.777 -23.154  35.891  1.00 97.25           N  
ATOM    661  CA  THR A 153     -42.118 -22.665  36.274  1.00 97.33           C  
ATOM    662  C   THR A 153     -43.164 -23.788  36.355  1.00102.03           C  
ATOM    663  O   THR A 153     -44.116 -23.683  37.119  1.00101.06           O  
ATOM    664  CB  THR A 153     -42.607 -21.522  35.351  1.00107.21           C  
ATOM    665  OG1 THR A 153     -42.964 -22.027  34.061  1.00108.52           O  
ATOM    666  CG2 THR A 153     -41.603 -20.380  35.226  1.00107.59           C  
ATOM    667  N   LEU A 154     -42.925 -24.862  35.619  1.00101.09           N  
ATOM    668  CA  LEU A 154     -43.835 -25.987  35.570  1.00101.09           C  
ATOM    669  C   LEU A 154     -43.558 -27.064  36.591  1.00108.48           C  
ATOM    670  O   LEU A 154     -44.451 -27.796  36.961  1.00108.02           O  
ATOM    671  CB  LEU A 154     -43.822 -26.593  34.181  1.00100.53           C  
ATOM    672  CG  LEU A 154     -44.494 -25.716  33.142  1.00103.66           C  
ATOM    673  CD1 LEU A 154     -44.205 -26.215  31.747  1.00103.56           C  
ATOM    674  CD2 LEU A 154     -45.985 -25.681  33.384  1.00104.44           C  
ATOM    675  N   MET A 155     -42.311 -27.151  37.042  1.00108.72           N  
ATOM    676  CA  MET A 155     -41.922 -28.149  38.031  1.00110.31           C  
ATOM    677  C   MET A 155     -42.616 -27.898  39.366  1.00118.33           C  
ATOM    678  O   MET A 155     -43.159 -26.819  39.600  1.00118.76           O  
ATOM    679  CB  MET A 155     -40.404 -28.154  38.219  1.00111.73           C  
ATOM    680  CG  MET A 155     -39.833 -29.502  38.628  1.00115.90           C  
ATOM    681  SD  MET A 155     -39.971 -30.740  37.324  1.00120.29           S  
ATOM    682  CE  MET A 155     -38.266 -30.857  36.788  1.00115.57           C  
ATOM    683  N   THR A 156     -42.593 -28.901  40.237  1.00117.75           N  
ATOM    684  CA  THR A 156     -43.219 -28.791  41.549  1.00119.35           C  
ATOM    685  C   THR A 156     -42.300 -28.088  42.541  1.00127.02           C  
ATOM    686  O   THR A 156     -42.054 -26.886  42.431  1.00127.35           O  
ATOM    687  CB  THR A 156     -43.603 -30.173  42.109  1.00128.24           C  
ATOM    688  OG1 THR A 156     -42.610 -31.136  41.736  1.00130.28           O  
ATOM    689  CG2 THR A 156     -44.955 -30.610  41.567  1.00127.46           C  
ATOM    690  N   ASP A 157     -41.794 -28.844  43.510  1.00126.70           N  
ATOM    691  CA  ASP A 157     -40.901 -28.295  44.524  1.00123.98           C  
ATOM    692  C   ASP A 157     -39.724 -29.229  44.782  1.00125.53           C  
ATOM    693  O   ASP A 157     -39.287 -29.393  45.922  1.00118.06           O  
ATOM    694  CB  ASP A 157     -41.663 -28.036  45.825  1.00127.84           C  
ATOM    695  CG  ASP A 157     -41.686 -26.569  46.205  1.00141.84           C  
ATOM    696  OD1 ASP A 157     -41.254 -25.734  45.383  1.00156.49           O  
ATOM    697  OD2 ASP A 157     -42.135 -26.250  47.326  1.00135.65           O  
ATOM    698  N   LYS A 158     -39.347 -29.909  43.712  1.00126.36           N  
ATOM    699  CA  LYS A 158     -38.253 -30.834  43.729  1.00124.73           C  
ATOM    700  C   LYS A 158     -37.071 -30.056  43.216  1.00127.65           C  
ATOM    701  O   LYS A 158     -36.755 -30.091  42.027  1.00128.57           O  
ATOM    702  CB  LYS A 158     -38.540 -32.028  42.819  1.00126.05           C  
ATOM    703  CG  LYS A 158     -39.808 -32.788  43.174  1.00137.18           C  
ATOM    704  CD  LYS A 158     -40.038 -33.952  42.224  1.00148.06           C  
ATOM    705  CE  LYS A 158     -40.242 -35.253  42.984  1.00159.89           C  
ATOM    706  NZ  LYS A 158     -39.725 -36.426  42.226  1.00170.13           N  
ATOM    707  N   ALA A 159     -36.409 -29.345  44.127  1.00121.51           N  
ATOM    708  CA  ALA A 159     -35.216 -28.584  43.786  1.00121.06           C  
ATOM    709  C   ALA A 159     -34.231 -29.613  43.265  1.00124.64           C  
ATOM    710  O   ALA A 159     -33.671 -29.464  42.179  1.00126.06           O  
ATOM    711  CB  ALA A 159     -34.662 -27.878  45.010  1.00121.33           C  
ATOM    712  N   LYS A 160     -34.021 -30.656  44.064  1.00118.34           N  
ATOM    713  CA  LYS A 160     -33.175 -31.756  43.679  1.00118.33           C  
ATOM    714  C   LYS A 160     -33.559 -32.296  42.299  1.00119.97           C  
ATOM    715  O   LYS A 160     -32.707 -32.899  41.645  1.00119.94           O  
ATOM    716  CB  LYS A 160     -33.248 -32.876  44.719  1.00120.45           C  
ATOM    717  CG  LYS A 160     -33.023 -32.410  46.149  1.00131.83           C  
ATOM    718  CD  LYS A 160     -33.463 -33.466  47.150  1.00138.44           C  
ATOM    719  CE  LYS A 160     -34.122 -32.834  48.365  1.00147.59           C  
ATOM    720  NZ  LYS A 160     -34.085 -33.736  49.549  1.00158.32           N  
ATOM    721  N   LEU A 161     -34.798 -32.113  41.818  1.00114.38           N  
ATOM    722  CA  LEU A 161     -35.006 -32.680  40.481  1.00113.12           C  
ATOM    723  C   LEU A 161     -34.736 -31.621  39.423  1.00113.45           C  
ATOM    724  O   LEU A 161     -34.082 -31.909  38.424  1.00112.59           O  
ATOM    725  CB  LEU A 161     -36.421 -33.262  40.335  1.00113.37           C  
ATOM    726  CG  LEU A 161     -36.512 -34.785  40.390  1.00118.66           C  
ATOM    727  CD1 LEU A 161     -36.439 -35.305  41.839  1.00119.38           C  
ATOM    728  CD2 LEU A 161     -37.762 -35.271  39.713  1.00120.71           C  
ATOM    729  N   LYS A 162     -35.195 -30.379  39.688  1.00108.21           N  
ATOM    730  CA  LYS A 162     -34.994 -29.201  38.853  1.00107.21           C  
ATOM    731  C   LYS A 162     -33.503 -28.928  38.748  1.00109.76           C  
ATOM    732  O   LYS A 162     -33.017 -28.697  37.653  1.00108.55           O  
ATOM    733  CB  LYS A 162     -35.702 -28.003  39.469  1.00109.38           C  
ATOM    734  CG  LYS A 162     -36.049 -26.930  38.460  1.00126.29           C  
ATOM    735  CD  LYS A 162     -36.844 -25.817  39.129  1.00136.57           C  
ATOM    736  CE  LYS A 162     -38.220 -26.283  39.567  1.00148.38           C  
ATOM    737  NZ  LYS A 162     -38.998 -25.245  40.304  1.00157.35           N  
ATOM    738  N   LEU A 163     -32.774 -29.039  39.880  1.00106.63           N  
ATOM    739  CA  LEU A 163     -31.315 -28.874  39.993  1.00106.50           C  
ATOM    740  C   LEU A 163     -30.604 -29.859  39.060  1.00110.34           C  
ATOM    741  O   LEU A 163     -29.547 -29.519  38.522  1.00109.41           O  
ATOM    742  CB  LEU A 163     -30.871 -29.071  41.469  1.00106.22           C  
ATOM    743  CG  LEU A 163     -29.384 -29.027  41.858  1.00110.53           C  
ATOM    744  CD1 LEU A 163     -28.825 -27.614  41.774  1.00110.59           C  
ATOM    745  CD2 LEU A 163     -29.170 -29.585  43.252  1.00112.71           C  
ATOM    746  N   ILE A 164     -31.207 -31.055  38.836  1.00106.70           N  
ATOM    747  CA  ILE A 164     -30.637 -32.055  37.930  1.00106.14           C  
ATOM    748  C   ILE A 164     -30.790 -31.596  36.469  1.00110.11           C  
ATOM    749  O   ILE A 164     -29.798 -31.588  35.744  1.00109.93           O  
ATOM    750  CB  ILE A 164     -31.142 -33.514  38.186  1.00109.28           C  
ATOM    751  CG1 ILE A 164     -30.848 -33.954  39.654  1.00109.22           C  
ATOM    752  CG2 ILE A 164     -30.524 -34.511  37.173  1.00110.73           C  
ATOM    753  CD1 ILE A 164     -31.476 -35.261  40.107  1.00111.72           C  
ATOM    754  N   GLU A 165     -32.000 -31.161  36.066  1.00107.35           N  
ATOM    755  CA  GLU A 165     -32.307 -30.672  34.708  1.00107.24           C  
ATOM    756  C   GLU A 165     -31.647 -29.338  34.364  1.00112.53           C  
ATOM    757  O   GLU A 165     -31.248 -29.141  33.214  1.00112.78           O  
ATOM    758  CB  GLU A 165     -33.812 -30.581  34.477  1.00108.43           C  
ATOM    759  CG  GLU A 165     -34.493 -31.937  34.516  1.00124.22           C  
ATOM    760  CD  GLU A 165     -35.575 -32.096  35.563  1.00161.36           C  
ATOM    761  OE1 GLU A 165     -35.963 -31.089  36.196  1.00164.50           O  
ATOM    762  OE2 GLU A 165     -35.897 -33.262  35.878  1.00164.46           O  
ATOM    763  N   GLN A 166     -31.538 -28.421  35.351  1.00108.77           N  
ATOM    764  CA  GLN A 166     -30.878 -27.129  35.170  1.00108.57           C  
ATOM    765  C   GLN A 166     -29.398 -27.367  34.897  1.00112.57           C  
ATOM    766  O   GLN A 166     -28.795 -26.604  34.142  1.00112.01           O  
ATOM    767  CB  GLN A 166     -31.046 -26.232  36.404  1.00109.93           C  
ATOM    768  CG  GLN A 166     -32.446 -25.660  36.606  1.00125.04           C  
ATOM    769  CD  GLN A 166     -32.599 -24.919  37.917  1.00153.09           C  
ATOM    770  OE1 GLN A 166     -31.662 -24.801  38.734  1.00149.81           O  
ATOM    771  NE2 GLN A 166     -33.798 -24.384  38.121  1.00148.68           N  
ATOM    772  N   ALA A 167     -28.823 -28.435  35.507  1.00109.55           N  
ATOM    773  CA  ALA A 167     -27.424 -28.818  35.306  1.00109.62           C  
ATOM    774  C   ALA A 167     -27.235 -29.409  33.895  1.00113.60           C  
ATOM    775  O   ALA A 167     -26.207 -29.161  33.270  1.00113.05           O  
ATOM    776  CB  ALA A 167     -26.953 -29.794  36.378  1.00110.51           C  
ATOM    777  N   LEU A 168     -28.235 -30.166  33.392  1.00110.64           N  
ATOM    778  CA  LEU A 168     -28.206 -30.761  32.045  1.00111.25           C  
ATOM    779  C   LEU A 168     -28.314 -29.666  30.968  1.00114.70           C  
ATOM    780  O   LEU A 168     -27.733 -29.800  29.883  1.00114.67           O  
ATOM    781  CB  LEU A 168     -29.370 -31.754  31.821  1.00111.69           C  
ATOM    782  CG  LEU A 168     -29.568 -32.990  32.697  1.00117.33           C  
ATOM    783  CD1 LEU A 168     -30.808 -33.777  32.242  1.00117.51           C  
ATOM    784  CD2 LEU A 168     -28.297 -33.881  32.760  1.00120.81           C  
ATOM    785  N   ASN A 169     -29.126 -28.629  31.265  1.00109.47           N  
ATOM    786  CA  ASN A 169     -29.379 -27.494  30.399  1.00108.28           C  
ATOM    787  C   ASN A 169     -28.558 -26.245  30.812  1.00109.69           C  
ATOM    788  O   ASN A 169     -29.050 -25.131  30.612  1.00106.85           O  
ATOM    789  CB  ASN A 169     -30.902 -27.194  30.366  1.00109.76           C  
ATOM    790  CG  ASN A 169     -31.814 -28.326  29.894  1.00138.24           C  
ATOM    791  OD1 ASN A 169     -31.455 -29.173  29.053  1.00135.26           O  
ATOM    792  ND2 ASN A 169     -33.053 -28.318  30.377  1.00127.27           N  
ATOM    793  N   THR A 170     -27.302 -26.400  31.341  1.00107.25           N  
ATOM    794  CA  THR A 170     -26.479 -25.221  31.706  1.00107.51           C  
ATOM    795  C   THR A 170     -26.053 -24.447  30.467  1.00112.18           C  
ATOM    796  O   THR A 170     -25.734 -25.047  29.433  1.00111.62           O  
ATOM    797  CB  THR A 170     -25.181 -25.539  32.501  1.00115.73           C  
ATOM    798  OG1 THR A 170     -24.239 -26.234  31.687  1.00113.75           O  
ATOM    799  CG2 THR A 170     -25.438 -26.252  33.802  1.00116.45           C  
ATOM    800  N   GLU A 171     -25.975 -23.119  30.605  1.00109.17           N  
ATOM    801  CA  GLU A 171     -25.527 -22.228  29.538  1.00108.88           C  
ATOM    802  C   GLU A 171     -24.213 -21.554  29.863  1.00114.67           C  
ATOM    803  O   GLU A 171     -23.881 -20.546  29.235  1.00114.47           O  
ATOM    804  CB  GLU A 171     -26.579 -21.164  29.241  1.00109.97           C  
ATOM    805  CG  GLU A 171     -27.831 -21.767  28.681  1.00117.76           C  
ATOM    806  CD  GLU A 171     -27.701 -22.571  27.410  1.00146.39           C  
ATOM    807  OE1 GLU A 171     -26.847 -22.241  26.563  1.00141.77           O  
ATOM    808  OE2 GLU A 171     -28.447 -23.558  27.268  1.00152.74           O  
ATOM    809  N   SER A 172     -23.459 -22.104  30.826  1.00112.53           N  
ATOM    810  CA  SER A 172     -22.187 -21.527  31.247  1.00113.20           C  
ATOM    811  C   SER A 172     -21.002 -21.960  30.384  1.00117.63           C  
ATOM    812  O   SER A 172     -20.858 -23.147  30.084  1.00116.27           O  
ATOM    813  CB  SER A 172     -21.927 -21.815  32.724  1.00117.91           C  
ATOM    814  OG  SER A 172     -22.407 -23.093  33.096  1.00127.28           O  
ATOM    815  N   GLY A 173     -20.185 -20.979  29.983  1.00116.44           N  
ATOM    816  CA  GLY A 173     -18.992 -21.192  29.171  1.00117.56           C  
ATOM    817  C   GLY A 173     -17.752 -21.386  30.015  1.00125.61           C  
ATOM    818  O   GLY A 173     -17.820 -22.020  31.074  1.00126.11           O  
ATOM    819  N   THR A 174     -16.608 -20.832  29.550  1.00124.29           N  
ATOM    820  CA  THR A 174     -15.293 -20.860  30.230  1.00124.93           C  
ATOM    821  C   THR A 174     -14.547 -19.521  30.084  1.00128.90           C  
ATOM    822  O   THR A 174     -14.170 -19.141  28.970  1.00124.29           O  
ATOM    823  CB  THR A 174     -14.415 -22.058  29.791  1.00137.82           C  
ATOM    824  OG1 THR A 174     -14.535 -22.269  28.378  1.00140.24           O  
ATOM    825  CG2 THR A 174     -14.722 -23.334  30.564  1.00136.17           C  
ATOM    826  N   LYS A 175     -14.333 -18.822  31.226  1.00129.91           N  
ATOM    827  CA  LYS A 175     -13.658 -17.518  31.368  1.00134.92           C  
ATOM    828  C   LYS A 175     -14.400 -16.396  30.594  1.00127.52           C  
ATOM    829  O   LYS A 175     -15.631 -16.322  30.680  1.00124.85           O  
ATOM    830  CB  LYS A 175     -12.153 -17.597  31.027  1.00146.98           C  
ATOM    831  CG  LYS A 175     -11.324 -18.329  32.073  1.00177.08           C  
ATOM    832  CD  LYS A 175      -9.873 -18.460  31.641  1.00201.09           C  
ATOM    833  CE  LYS A 175      -9.109 -19.430  32.507  1.00225.53           C  
ATOM    834  NZ  LYS A 175      -7.725 -19.645  32.010  1.00248.23           N  
ATOM    835  N   GLY A 176     -13.662 -15.545  29.870  1.00121.67           N  
ATOM    836  CA  GLY A 176     -14.225 -14.437  29.099  1.00120.60           C  
ATOM    837  C   GLY A 176     -14.789 -14.801  27.731  1.00122.78           C  
ATOM    838  O   GLY A 176     -14.651 -14.023  26.780  1.00123.34           O  
ATOM    839  N   LYS A 177     -15.453 -15.975  27.623  1.00115.84           N  
ATOM    840  CA  LYS A 177     -16.038 -16.465  26.378  1.00113.49           C  
ATOM    841  C   LYS A 177     -17.464 -16.949  26.570  1.00113.04           C  
ATOM    842  O   LYS A 177     -17.844 -17.379  27.668  1.00112.40           O  
ATOM    843  CB  LYS A 177     -15.163 -17.555  25.743  1.00115.63           C  
ATOM    844  CG  LYS A 177     -13.973 -17.002  24.956  1.00130.99           C  
ATOM    845  CD  LYS A 177     -14.160 -17.121  23.441  1.00141.88           C  
ATOM    846  CE  LYS A 177     -14.856 -15.938  22.804  1.00151.17           C  
ATOM    847  NZ  LYS A 177     -15.051 -16.145  21.346  1.00158.69           N  
ATOM    848  N   SER A 178     -18.255 -16.876  25.485  1.00106.27           N  
ATOM    849  CA  SER A 178     -19.661 -17.257  25.489  1.00104.09           C  
ATOM    850  C   SER A 178     -19.812 -18.772  25.439  1.00104.32           C  
ATOM    851  O   SER A 178     -18.914 -19.465  24.959  1.00103.96           O  
ATOM    852  CB  SER A 178     -20.397 -16.588  24.338  1.00105.89           C  
ATOM    853  OG  SER A 178     -19.977 -17.108  23.089  1.00111.55           O  
ATOM    854  N   TRP A 179     -20.939 -19.285  25.950  1.00 98.37           N  
ATOM    855  CA  TRP A 179     -21.236 -20.715  25.994  1.00 96.84           C  
ATOM    856  C   TRP A 179     -21.063 -21.362  24.617  1.00102.85           C  
ATOM    857  O   TRP A 179     -20.474 -22.437  24.516  1.00102.61           O  
ATOM    858  CB  TRP A 179     -22.650 -20.924  26.537  1.00 94.26           C  
ATOM    859  CG  TRP A 179     -23.124 -22.338  26.517  1.00 94.05           C  
ATOM    860  CD1 TRP A 179     -22.806 -23.322  27.404  1.00 96.92           C  
ATOM    861  CD2 TRP A 179     -24.011 -22.930  25.557  1.00 93.55           C  
ATOM    862  NE1 TRP A 179     -23.469 -24.485  27.078  1.00 96.06           N  
ATOM    863  CE2 TRP A 179     -24.230 -24.267  25.957  1.00 97.11           C  
ATOM    864  CE3 TRP A 179     -24.675 -22.448  24.413  1.00 94.16           C  
ATOM    865  CZ2 TRP A 179     -25.070 -25.136  25.243  1.00 95.93           C  
ATOM    866  CZ3 TRP A 179     -25.522 -23.303  23.721  1.00 95.05           C  
ATOM    867  CH2 TRP A 179     -25.716 -24.629  24.138  1.00 95.55           C  
ATOM    868  N   GLU A 180     -21.554 -20.676  23.562  1.00101.00           N  
ATOM    869  CA  GLU A 180     -21.496 -21.088  22.155  1.00101.26           C  
ATOM    870  C   GLU A 180     -20.056 -21.159  21.677  1.00107.94           C  
ATOM    871  O   GLU A 180     -19.708 -22.101  20.968  1.00108.36           O  
ATOM    872  CB  GLU A 180     -22.268 -20.099  21.270  1.00102.48           C  
ATOM    873  CG  GLU A 180     -23.479 -19.486  21.951  1.00112.95           C  
ATOM    874  CD  GLU A 180     -23.363 -18.061  22.446  1.00118.34           C  
ATOM    875  OE1 GLU A 180     -23.548 -17.866  23.666  1.00 98.89           O  
ATOM    876  OE2 GLU A 180     -23.157 -17.138  21.624  1.00108.38           O  
ATOM    877  N   SER A 181     -19.224 -20.156  22.049  1.00106.17           N  
ATOM    878  CA  SER A 181     -17.808 -20.091  21.670  1.00107.16           C  
ATOM    879  C   SER A 181     -17.048 -21.250  22.309  1.00112.45           C  
ATOM    880  O   SER A 181     -16.449 -22.014  21.577  1.00112.96           O  
ATOM    881  CB  SER A 181     -17.184 -18.755  22.069  1.00111.38           C  
ATOM    882  OG  SER A 181     -17.811 -17.633  21.477  1.00124.79           O  
ATOM    883  N   SER A 182     -17.153 -21.441  23.646  1.00108.68           N  
ATOM    884  CA  SER A 182     -16.493 -22.548  24.362  1.00108.48           C  
ATOM    885  C   SER A 182     -16.815 -23.936  23.769  1.00111.55           C  
ATOM    886  O   SER A 182     -15.909 -24.753  23.589  1.00112.26           O  
ATOM    887  CB  SER A 182     -16.801 -22.508  25.862  1.00112.55           C  
ATOM    888  OG  SER A 182     -18.167 -22.764  26.132  1.00123.23           O  
ATOM    889  N   LEU A 183     -18.095 -24.178  23.453  1.00106.73           N  
ATOM    890  CA  LEU A 183     -18.565 -25.445  22.908  1.00106.56           C  
ATOM    891  C   LEU A 183     -18.284 -25.702  21.441  1.00110.67           C  
ATOM    892  O   LEU A 183     -18.099 -26.862  21.088  1.00111.22           O  
ATOM    893  CB  LEU A 183     -20.068 -25.634  23.163  1.00106.43           C  
ATOM    894  CG  LEU A 183     -20.545 -25.902  24.587  1.00111.26           C  
ATOM    895  CD1 LEU A 183     -21.954 -26.382  24.573  1.00111.52           C  
ATOM    896  CD2 LEU A 183     -19.706 -26.986  25.297  1.00113.93           C  
ATOM    897  N   PHE A 184     -18.306 -24.667  20.579  1.00105.46           N  
ATOM    898  CA  PHE A 184     -18.158 -24.905  19.139  1.00104.43           C  
ATOM    899  C   PHE A 184     -16.910 -24.282  18.504  1.00111.51           C  
ATOM    900  O   PHE A 184     -16.679 -24.466  17.305  1.00111.43           O  
ATOM    901  CB  PHE A 184     -19.443 -24.513  18.381  1.00104.78           C  
ATOM    902  CG  PHE A 184     -20.681 -25.196  18.938  1.00104.69           C  
ATOM    903  CD1 PHE A 184     -20.955 -26.526  18.645  1.00106.06           C  
ATOM    904  CD2 PHE A 184     -21.555 -24.514  19.774  1.00105.64           C  
ATOM    905  CE1 PHE A 184     -22.076 -27.161  19.182  1.00106.49           C  
ATOM    906  CE2 PHE A 184     -22.673 -25.151  20.311  1.00107.70           C  
ATOM    907  CZ  PHE A 184     -22.934 -26.465  20.002  1.00105.33           C  
ATOM    908  N   GLU A 185     -16.073 -23.619  19.319  1.00110.24           N  
ATOM    909  CA  GLU A 185     -14.801 -23.079  18.838  1.00110.56           C  
ATOM    910  C   GLU A 185     -13.845 -24.266  18.664  1.00113.96           C  
ATOM    911  O   GLU A 185     -13.598 -25.041  19.609  1.00113.16           O  
ATOM    912  CB  GLU A 185     -14.235 -22.007  19.795  1.00112.16           C  
ATOM    913  CG  GLU A 185     -12.715 -21.869  19.830  1.00125.25           C  
ATOM    914  CD  GLU A 185     -12.146 -21.445  21.175  1.00150.64           C  
ATOM    915  OE1 GLU A 185     -12.721 -20.531  21.810  1.00149.13           O  
ATOM    916  OE2 GLU A 185     -11.097 -21.999  21.578  1.00143.10           O  
ATOM    917  N   ASN A 186     -13.376 -24.428  17.410  1.00109.80           N  
ATOM    918  CA  ASN A 186     -12.429 -25.457  16.984  1.00109.29           C  
ATOM    919  C   ASN A 186     -12.863 -26.865  17.425  1.00111.09           C  
ATOM    920  O   ASN A 186     -12.099 -27.587  18.067  1.00111.55           O  
ATOM    921  CB  ASN A 186     -11.004 -25.102  17.465  1.00111.54           C  
ATOM    922  CG  ASN A 186      -9.901 -25.812  16.726  1.00141.66           C  
ATOM    923  OD1 ASN A 186     -10.075 -26.288  15.602  1.00136.61           O  
ATOM    924  ND2 ASN A 186      -8.720 -25.854  17.327  1.00136.08           N  
ATOM    925  N   MET A 187     -14.114 -27.236  17.109  1.00105.58           N  
ATOM    926  CA  MET A 187     -14.637 -28.544  17.489  1.00104.17           C  
ATOM    927  C   MET A 187     -14.970 -29.433  16.286  1.00100.70           C  
ATOM    928  O   MET A 187     -15.531 -28.917  15.306  1.00 98.37           O  
ATOM    929  CB  MET A 187     -15.822 -28.385  18.440  1.00107.62           C  
ATOM    930  CG  MET A 187     -15.417 -28.583  19.889  1.00113.40           C  
ATOM    931  SD  MET A 187     -16.603 -29.545  20.862  1.00119.71           S  
ATOM    932  CE  MET A 187     -17.017 -30.802  19.731  1.00116.48           C  
ATOM    933  N   PRO A 188     -14.590 -30.759  16.321  1.00 93.81           N  
ATOM    934  CA  PRO A 188     -14.842 -31.641  15.168  1.00 92.56           C  
ATOM    935  C   PRO A 188     -16.325 -31.808  14.893  1.00 94.76           C  
ATOM    936  O   PRO A 188     -17.122 -31.775  15.830  1.00 94.41           O  
ATOM    937  CB  PRO A 188     -14.189 -32.976  15.560  1.00 93.76           C  
ATOM    938  CG  PRO A 188     -13.324 -32.670  16.715  1.00 98.15           C  
ATOM    939  CD  PRO A 188     -13.919 -31.492  17.413  1.00 94.36           C  
ATOM    940  N   THR A 189     -16.691 -31.966  13.608  1.00 89.83           N  
ATOM    941  CA  THR A 189     -18.080 -32.105  13.181  1.00 89.04           C  
ATOM    942  C   THR A 189     -18.801 -33.233  13.919  1.00 92.27           C  
ATOM    943  O   THR A 189     -19.899 -33.011  14.432  1.00 91.80           O  
ATOM    944  CB  THR A 189     -18.197 -32.257  11.669  1.00 92.41           C  
ATOM    945  OG1 THR A 189     -17.574 -33.476  11.261  1.00103.46           O  
ATOM    946  CG2 THR A 189     -17.633 -31.088  10.941  1.00 84.49           C  
ATOM    947  N   VAL A 190     -18.161 -34.418  14.018  1.00 88.05           N  
ATOM    948  CA  VAL A 190     -18.710 -35.586  14.709  1.00 88.02           C  
ATOM    949  C   VAL A 190     -18.981 -35.275  16.193  1.00 91.63           C  
ATOM    950  O   VAL A 190     -20.053 -35.610  16.683  1.00 91.41           O  
ATOM    951  CB  VAL A 190     -17.827 -36.847  14.513  1.00 92.34           C  
ATOM    952  CG1 VAL A 190     -18.535 -38.101  15.020  1.00 92.25           C  
ATOM    953  CG2 VAL A 190     -17.410 -37.021  13.049  1.00 92.44           C  
ATOM    954  N   ALA A 191     -18.031 -34.609  16.880  1.00 87.68           N  
ATOM    955  CA  ALA A 191     -18.145 -34.221  18.284  1.00 87.21           C  
ATOM    956  C   ALA A 191     -19.264 -33.200  18.486  1.00 93.59           C  
ATOM    957  O   ALA A 191     -20.010 -33.303  19.462  1.00 94.44           O  
ATOM    958  CB  ALA A 191     -16.824 -33.674  18.786  1.00 87.82           C  
ATOM    959  N   ALA A 192     -19.402 -32.236  17.547  1.00 90.04           N  
ATOM    960  CA  ALA A 192     -20.430 -31.200  17.565  1.00 89.30           C  
ATOM    961  C   ALA A 192     -21.822 -31.805  17.436  1.00 94.15           C  
ATOM    962  O   ALA A 192     -22.709 -31.406  18.188  1.00 94.59           O  
ATOM    963  CB  ALA A 192     -20.186 -30.202  16.450  1.00 89.97           C  
ATOM    964  N   ILE A 193     -22.007 -32.788  16.524  1.00 91.29           N  
ATOM    965  CA  ILE A 193     -23.280 -33.479  16.291  1.00 91.31           C  
ATOM    966  C   ILE A 193     -23.651 -34.342  17.501  1.00 97.58           C  
ATOM    967  O   ILE A 193     -24.807 -34.314  17.918  1.00 97.93           O  
ATOM    968  CB  ILE A 193     -23.294 -34.244  14.932  1.00 94.30           C  
ATOM    969  CG1 ILE A 193     -23.348 -33.232  13.758  1.00 94.55           C  
ATOM    970  CG2 ILE A 193     -24.466 -35.236  14.839  1.00 94.98           C  
ATOM    971  CD1 ILE A 193     -22.657 -33.649  12.531  1.00101.30           C  
ATOM    972  N   THR A 194     -22.679 -35.052  18.104  1.00 95.84           N  
ATOM    973  CA  THR A 194     -22.956 -35.877  19.294  1.00 96.19           C  
ATOM    974  C   THR A 194     -23.348 -34.990  20.482  1.00 99.84           C  
ATOM    975  O   THR A 194     -24.286 -35.324  21.199  1.00 98.96           O  
ATOM    976  CB  THR A 194     -21.829 -36.854  19.603  1.00104.83           C  
ATOM    977  OG1 THR A 194     -20.649 -36.092  19.834  1.00111.35           O  
ATOM    978  CG2 THR A 194     -21.599 -37.856  18.473  1.00101.18           C  
ATOM    979  N   LEU A 195     -22.684 -33.832  20.638  1.00 96.30           N  
ATOM    980  CA  LEU A 195     -22.979 -32.841  21.675  1.00 95.90           C  
ATOM    981  C   LEU A 195     -24.408 -32.334  21.515  1.00 98.95           C  
ATOM    982  O   LEU A 195     -25.117 -32.152  22.513  1.00 99.58           O  
ATOM    983  CB  LEU A 195     -22.021 -31.660  21.528  1.00 96.51           C  
ATOM    984  CG  LEU A 195     -21.891 -30.730  22.719  1.00102.43           C  
ATOM    985  CD1 LEU A 195     -20.820 -31.248  23.667  1.00102.73           C  
ATOM    986  CD2 LEU A 195     -21.475 -29.327  22.256  1.00105.94           C  
ATOM    987  N   LEU A 196     -24.829 -32.100  20.254  1.00 93.03           N  
ATOM    988  CA  LEU A 196     -26.173 -31.624  19.929  1.00 91.25           C  
ATOM    989  C   LEU A 196     -27.220 -32.703  20.195  1.00 94.42           C  
ATOM    990  O   LEU A 196     -28.270 -32.391  20.734  1.00 93.39           O  
ATOM    991  CB  LEU A 196     -26.240 -31.074  18.485  1.00 90.25           C  
ATOM    992  CG  LEU A 196     -25.606 -29.683  18.231  1.00 92.56           C  
ATOM    993  CD1 LEU A 196     -25.522 -29.395  16.759  1.00 91.56           C  
ATOM    994  CD2 LEU A 196     -26.373 -28.556  18.950  1.00 92.23           C  
ATOM    995  N   THR A 197     -26.892 -33.983  19.895  1.00 91.37           N  
ATOM    996  CA  THR A 197     -27.749 -35.156  20.138  1.00 90.32           C  
ATOM    997  C   THR A 197     -27.986 -35.328  21.641  1.00 91.24           C  
ATOM    998  O   THR A 197     -29.113 -35.614  22.031  1.00 89.62           O  
ATOM    999  CB  THR A 197     -27.149 -36.410  19.473  1.00 97.73           C  
ATOM   1000  OG1 THR A 197     -27.010 -36.163  18.082  1.00 99.26           O  
ATOM   1001  CG2 THR A 197     -28.013 -37.650  19.649  1.00 96.62           C  
ATOM   1002  N   LYS A 198     -26.919 -35.144  22.470  1.00 88.57           N  
ATOM   1003  CA  LYS A 198     -26.954 -35.212  23.938  1.00 89.42           C  
ATOM   1004  C   LYS A 198     -27.901 -34.121  24.451  1.00 94.12           C  
ATOM   1005  O   LYS A 198     -28.734 -34.407  25.304  1.00 92.91           O  
ATOM   1006  CB  LYS A 198     -25.566 -34.989  24.576  1.00 92.87           C  
ATOM   1007  CG  LYS A 198     -24.542 -36.109  24.506  1.00118.29           C  
ATOM   1008  CD  LYS A 198     -23.214 -35.509  24.935  1.00129.31           C  
ATOM   1009  CE  LYS A 198     -22.029 -36.409  24.739  1.00130.57           C  
ATOM   1010  NZ  LYS A 198     -20.782 -35.755  25.218  1.00131.02           N  
ATOM   1011  N   LEU A 199     -27.791 -32.884  23.916  1.00 91.63           N  
ATOM   1012  CA  LEU A 199     -28.657 -31.775  24.286  1.00 91.35           C  
ATOM   1013  C   LEU A 199     -30.132 -32.120  24.015  1.00 96.80           C  
ATOM   1014  O   LEU A 199     -30.952 -31.856  24.894  1.00 97.95           O  
ATOM   1015  CB  LEU A 199     -28.226 -30.463  23.589  1.00 91.37           C  
ATOM   1016  CG  LEU A 199     -29.053 -29.197  23.901  1.00 96.67           C  
ATOM   1017  CD1 LEU A 199     -29.043 -28.853  25.386  1.00 97.00           C  
ATOM   1018  CD2 LEU A 199     -28.587 -28.017  23.054  1.00 99.75           C  
ATOM   1019  N   GLN A 200     -30.467 -32.765  22.858  1.00 91.34           N  
ATOM   1020  CA  GLN A 200     -31.845 -33.168  22.524  1.00 90.85           C  
ATOM   1021  C   GLN A 200     -32.375 -34.213  23.492  1.00 98.52           C  
ATOM   1022  O   GLN A 200     -33.555 -34.159  23.850  1.00 98.80           O  
ATOM   1023  CB  GLN A 200     -31.913 -33.813  21.162  1.00 91.82           C  
ATOM   1024  CG  GLN A 200     -32.030 -32.886  20.011  1.00104.95           C  
ATOM   1025  CD  GLN A 200     -31.841 -33.650  18.730  1.00112.91           C  
ATOM   1026  OE1 GLN A 200     -31.028 -34.568  18.627  1.00108.23           O  
ATOM   1027  NE2 GLN A 200     -32.607 -33.301  17.729  1.00105.49           N  
ATOM   1028  N   SER A 201     -31.531 -35.210  23.850  1.00 97.04           N  
ATOM   1029  CA  SER A 201     -31.914 -36.270  24.781  1.00 98.43           C  
ATOM   1030  C   SER A 201     -32.135 -35.717  26.201  1.00103.50           C  
ATOM   1031  O   SER A 201     -33.012 -36.211  26.897  1.00103.81           O  
ATOM   1032  CB  SER A 201     -30.927 -37.438  24.747  1.00103.84           C  
ATOM   1033  OG  SER A 201     -29.697 -37.132  25.383  1.00117.61           O  
ATOM   1034  N   ASP A 202     -31.397 -34.650  26.594  1.00100.63           N  
ATOM   1035  CA  ASP A 202     -31.560 -33.957  27.877  1.00100.12           C  
ATOM   1036  C   ASP A 202     -32.863 -33.164  27.900  1.00102.69           C  
ATOM   1037  O   ASP A 202     -33.499 -33.073  28.949  1.00103.61           O  
ATOM   1038  CB  ASP A 202     -30.362 -33.048  28.184  1.00102.30           C  
ATOM   1039  CG  ASP A 202     -29.072 -33.783  28.567  1.00119.38           C  
ATOM   1040  OD1 ASP A 202     -29.162 -34.912  29.126  1.00120.17           O  
ATOM   1041  OD2 ASP A 202     -27.969 -33.223  28.321  1.00128.94           O  
ATOM   1042  N   VAL A 203     -33.271 -32.618  26.743  1.00 96.85           N  
ATOM   1043  CA  VAL A 203     -34.524 -31.871  26.571  1.00 95.07           C  
ATOM   1044  C   VAL A 203     -35.689 -32.863  26.729  1.00100.85           C  
ATOM   1045  O   VAL A 203     -36.647 -32.577  27.452  1.00103.34           O  
ATOM   1046  CB  VAL A 203     -34.536 -31.079  25.219  1.00 96.43           C  
ATOM   1047  CG1 VAL A 203     -35.912 -30.514  24.878  1.00 95.43           C  
ATOM   1048  CG2 VAL A 203     -33.503 -29.966  25.235  1.00 95.62           C  
ATOM   1049  N   ARG A 204     -35.559 -34.053  26.114  1.00 95.94           N  
ATOM   1050  CA  ARG A 204     -36.566 -35.114  26.150  1.00 94.72           C  
ATOM   1051  C   ARG A 204     -36.707 -35.723  27.542  1.00 98.54           C  
ATOM   1052  O   ARG A 204     -37.821 -36.046  27.950  1.00 98.19           O  
ATOM   1053  CB  ARG A 204     -36.295 -36.184  25.074  1.00 91.21           C  
ATOM   1054  CG  ARG A 204     -36.442 -35.678  23.634  1.00104.54           C  
ATOM   1055  CD  ARG A 204     -37.858 -35.263  23.280  1.00110.66           C  
ATOM   1056  NE  ARG A 204     -38.010 -34.984  21.855  1.00113.02           N  
ATOM   1057  CZ  ARG A 204     -38.936 -34.180  21.354  1.00113.55           C  
ATOM   1058  NH1 ARG A 204     -39.765 -33.541  22.155  1.00 92.83           N  
ATOM   1059  NH2 ARG A 204     -39.016 -33.983  20.045  1.00110.03           N  
ATOM   1060  N   TYR A 205     -35.590 -35.851  28.277  1.00 95.61           N  
ATOM   1061  CA  TYR A 205     -35.579 -36.341  29.653  1.00 96.80           C  
ATOM   1062  C   TYR A 205     -36.331 -35.339  30.516  1.00 98.35           C  
ATOM   1063  O   TYR A 205     -37.223 -35.740  31.266  1.00 99.30           O  
ATOM   1064  CB  TYR A 205     -34.129 -36.547  30.160  1.00100.03           C  
ATOM   1065  CG  TYR A 205     -33.994 -36.731  31.663  1.00104.07           C  
ATOM   1066  CD1 TYR A 205     -34.197 -37.971  32.256  1.00106.65           C  
ATOM   1067  CD2 TYR A 205     -33.640 -35.663  32.488  1.00105.97           C  
ATOM   1068  CE1 TYR A 205     -34.060 -38.146  33.636  1.00108.95           C  
ATOM   1069  CE2 TYR A 205     -33.504 -35.820  33.868  1.00107.47           C  
ATOM   1070  CZ  TYR A 205     -33.712 -37.066  34.440  1.00117.42           C  
ATOM   1071  OH  TYR A 205     -33.586 -37.224  35.805  1.00119.63           O  
ATOM   1072  N   ALA A 206     -35.964 -34.039  30.404  1.00 92.11           N  
ATOM   1073  CA  ALA A 206     -36.578 -32.920  31.121  1.00 91.27           C  
ATOM   1074  C   ALA A 206     -38.090 -32.890  30.876  1.00 96.31           C  
ATOM   1075  O   ALA A 206     -38.849 -32.761  31.831  1.00 96.77           O  
ATOM   1076  CB  ALA A 206     -35.939 -31.609  30.690  1.00 91.44           C  
ATOM   1077  N   GLN A 207     -38.514 -33.078  29.613  1.00 92.41           N  
ATOM   1078  CA  GLN A 207     -39.913 -33.115  29.191  1.00 91.22           C  
ATOM   1079  C   GLN A 207     -40.684 -34.213  29.916  1.00 96.43           C  
ATOM   1080  O   GLN A 207     -41.743 -33.928  30.473  1.00 97.67           O  
ATOM   1081  CB  GLN A 207     -40.008 -33.297  27.668  1.00 91.67           C  
ATOM   1082  CG  GLN A 207     -41.446 -33.315  27.143  1.00 90.57           C  
ATOM   1083  CD  GLN A 207     -41.532 -33.575  25.673  1.00109.23           C  
ATOM   1084  OE1 GLN A 207     -40.533 -33.860  25.016  1.00112.41           O  
ATOM   1085  NE2 GLN A 207     -42.724 -33.437  25.118  1.00100.63           N  
ATOM   1086  N   GLY A 208     -40.134 -35.431  29.950  1.00 92.45           N  
ATOM   1087  CA  GLY A 208     -40.737 -36.584  30.615  1.00 91.60           C  
ATOM   1088  C   GLY A 208     -40.902 -36.412  32.114  1.00 96.26           C  
ATOM   1089  O   GLY A 208     -41.934 -36.781  32.684  1.00 98.57           O  
ATOM   1090  N   GLU A 209     -39.893 -35.825  32.756  1.00 91.68           N  
ATOM   1091  CA  GLU A 209     -39.903 -35.557  34.195  1.00 90.61           C  
ATOM   1092  C   GLU A 209     -40.956 -34.483  34.555  1.00 93.04           C  
ATOM   1093  O   GLU A 209     -41.679 -34.638  35.537  1.00 92.35           O  
ATOM   1094  CB  GLU A 209     -38.505 -35.119  34.614  1.00 92.15           C  
ATOM   1095  CG  GLU A 209     -38.003 -35.671  35.928  1.00106.40           C  
ATOM   1096  CD  GLU A 209     -37.599 -37.125  36.058  1.00135.03           C  
ATOM   1097  OE1 GLU A 209     -37.607 -37.883  35.063  1.00132.10           O  
ATOM   1098  OE2 GLU A 209     -37.443 -37.539  37.230  1.00135.13           O  
ATOM   1099  N   VAL A 210     -41.069 -33.424  33.738  1.00 90.61           N  
ATOM   1100  CA  VAL A 210     -42.065 -32.362  33.941  1.00 90.43           C  
ATOM   1101  C   VAL A 210     -43.457 -32.961  33.759  1.00 94.27           C  
ATOM   1102  O   VAL A 210     -44.298 -32.764  34.622  1.00 95.04           O  
ATOM   1103  CB  VAL A 210     -41.826 -31.142  33.006  1.00 94.00           C  
ATOM   1104  CG1 VAL A 210     -43.045 -30.234  32.952  1.00 93.91           C  
ATOM   1105  CG2 VAL A 210     -40.603 -30.355  33.446  1.00 93.62           C  
ATOM   1106  N   LEU A 211     -43.681 -33.745  32.681  1.00 89.75           N  
ATOM   1107  CA  LEU A 211     -44.967 -34.394  32.415  1.00 88.51           C  
ATOM   1108  C   LEU A 211     -45.434 -35.224  33.588  1.00 94.35           C  
ATOM   1109  O   LEU A 211     -46.605 -35.132  33.953  1.00 94.86           O  
ATOM   1110  CB  LEU A 211     -44.947 -35.246  31.136  1.00 88.02           C  
ATOM   1111  CG  LEU A 211     -44.960 -34.470  29.810  1.00 92.56           C  
ATOM   1112  CD1 LEU A 211     -44.712 -35.397  28.623  1.00 92.08           C  
ATOM   1113  CD2 LEU A 211     -46.263 -33.692  29.634  1.00 92.40           C  
ATOM   1114  N   ALA A 212     -44.523 -36.017  34.195  1.00 90.15           N  
ATOM   1115  CA  ALA A 212     -44.827 -36.851  35.359  1.00 89.24           C  
ATOM   1116  C   ALA A 212     -45.248 -35.987  36.549  1.00 94.93           C  
ATOM   1117  O   ALA A 212     -46.197 -36.332  37.252  1.00 93.70           O  
ATOM   1118  CB  ALA A 212     -43.620 -37.691  35.729  1.00 89.65           C  
ATOM   1119  N   ASP A 213     -44.559 -34.849  36.739  1.00 93.57           N  
ATOM   1120  CA  ASP A 213     -44.824 -33.902  37.800  1.00 94.65           C  
ATOM   1121  C   ASP A 213     -46.161 -33.192  37.614  1.00 99.00           C  
ATOM   1122  O   ASP A 213     -46.845 -32.936  38.604  1.00 99.80           O  
ATOM   1123  CB  ASP A 213     -43.685 -32.891  37.899  1.00 97.62           C  
ATOM   1124  CG  ASP A 213     -43.554 -32.201  39.262  1.00123.71           C  
ATOM   1125  OD1 ASP A 213     -44.316 -32.552  40.203  1.00127.44           O  
ATOM   1126  OD2 ASP A 213     -42.616 -31.404  39.434  1.00135.19           O  
ATOM   1127  N   LEU A 214     -46.541 -32.879  36.360  1.00 94.75           N  
ATOM   1128  CA  LEU A 214     -47.814 -32.222  36.027  1.00 93.59           C  
ATOM   1129  C   LEU A 214     -49.055 -33.073  36.372  1.00 98.95           C  
ATOM   1130  O   LEU A 214     -50.100 -32.512  36.705  1.00 97.75           O  
ATOM   1131  CB  LEU A 214     -47.848 -31.803  34.539  1.00 92.49           C  
ATOM   1132  CG  LEU A 214     -47.002 -30.581  34.155  1.00 95.50           C  
ATOM   1133  CD1 LEU A 214     -46.899 -30.426  32.640  1.00 95.55           C  
ATOM   1134  CD2 LEU A 214     -47.561 -29.327  34.766  1.00 94.03           C  
ATOM   1135  N   VAL A 215     -48.927 -34.408  36.295  1.00 97.24           N  
ATOM   1136  CA  VAL A 215     -49.991 -35.369  36.601  1.00 97.62           C  
ATOM   1137  C   VAL A 215     -50.196 -35.434  38.128  1.00104.42           C  
ATOM   1138  O   VAL A 215     -51.273 -35.803  38.576  1.00105.79           O  
ATOM   1139  CB  VAL A 215     -49.734 -36.751  35.933  1.00101.10           C  
ATOM   1140  CG1 VAL A 215     -50.969 -37.618  35.983  1.00101.53           C  
ATOM   1141  CG2 VAL A 215     -49.326 -36.586  34.484  1.00100.41           C  
ATOM   1142  N   LYS A 216     -49.184 -34.947  38.908  1.00102.14           N  
ATOM   1143  CA  LYS A 216     -49.080 -34.730  40.375  1.00 96.88           C  
ATOM   1144  C   LYS A 216     -48.548 -35.936  41.118  1.00151.25           C  
ATOM   1145  O   LYS A 216     -49.072 -37.023  40.961  1.00132.60           O  
ATOM   1146  CB  LYS A 216     -50.373 -34.194  41.029  1.00 97.56           C  
ATOM   1147  CG  LYS A 216     -50.892 -32.868  40.448  1.00111.43           C  
ATOM   1148  CD  LYS A 216     -49.893 -31.705  40.519  1.00119.94           C  
ATOM   1149  CE  LYS A 216     -50.456 -30.451  39.903  1.00134.18           C  
ATOM   1150  NZ  LYS A 216     -49.656 -29.255  40.274  1.00150.27           N  
