# Supplementary material for: A non-redundant data set of nanobody-antigen crystal structures
Source: Data Brief. 2019 Mar 6;24:103754. doi: 10.1016/j.dib.2019.103754 (PMC6441729; doi:10.1016/j.dib.2019.103754)
Supplement: Multimedia component 6 [file mmc6.zip › extended_dataset/Ag_1/6ey6_1.pdb]

ATOM      1  N   SER A 319       6.031   1.914 -44.543  1.00 86.41           N  
ATOM      2  CA  SER A 319       5.274   1.988 -45.789  1.00 84.92           C  
ATOM      3  C   SER A 319       6.029   2.868 -46.790  1.00 86.94           C  
ATOM      4  O   SER A 319       6.334   4.022 -46.481  1.00 87.38           O  
ATOM      5  CB  SER A 319       3.859   2.514 -45.537  1.00 89.75           C  
ATOM      6  OG  SER A 319       3.816   3.931 -45.431  1.00102.57           O  
ATOM      7  N   VAL A 320       6.366   2.301 -47.961  1.00 80.92           N  
ATOM      8  CA  VAL A 320       7.104   2.974 -49.030  1.00 79.81           C  
ATOM      9  C   VAL A 320       6.168   3.011 -50.254  1.00 80.92           C  
ATOM     10  O   VAL A 320       6.000   2.021 -50.966  1.00 79.67           O  
ATOM     11  CB  VAL A 320       8.479   2.294 -49.274  1.00 84.08           C  
ATOM     12  CG1 VAL A 320       9.203   2.889 -50.471  1.00 83.97           C  
ATOM     13  CG2 VAL A 320       9.358   2.384 -48.031  1.00 85.44           C  
ATOM     14  N   ALA A 321       5.500   4.149 -50.431  1.00 76.39           N  
ATOM     15  CA  ALA A 321       4.484   4.310 -51.444  1.00 74.04           C  
ATOM     16  C   ALA A 321       4.711   5.470 -52.434  1.00 76.51           C  
ATOM     17  O   ALA A 321       4.638   6.635 -52.034  1.00 77.23           O  
ATOM     18  CB  ALA A 321       3.121   4.444 -50.767  1.00 74.19           C  
ATOM     19  N   PRO A 322       4.897   5.165 -53.740  1.00 71.43           N  
ATOM     20  CA  PRO A 322       4.979   6.233 -54.766  1.00 72.01           C  
ATOM     21  C   PRO A 322       3.730   7.102 -54.708  1.00 80.08           C  
ATOM     22  O   PRO A 322       2.625   6.581 -54.789  1.00 80.61           O  
ATOM     23  CB  PRO A 322       5.048   5.456 -56.089  1.00 71.83           C  
ATOM     24  CG  PRO A 322       5.598   4.133 -55.698  1.00 76.31           C  
ATOM     25  CD  PRO A 322       5.002   3.834 -54.360  1.00 72.37           C  
ATOM     26  N   THR A 323       3.908   8.404 -54.490  1.00 78.89           N  
ATOM     27  CA  THR A 323       2.849   9.395 -54.268  1.00 79.83           C  
ATOM     28  C   THR A 323       1.779   9.472 -55.369  1.00 84.51           C  
ATOM     29  O   THR A 323       0.599   9.590 -55.030  1.00 85.18           O  
ATOM     30  CB  THR A 323       3.467  10.759 -53.995  1.00 88.15           C  
ATOM     31  OG1 THR A 323       4.104  11.236 -55.177  1.00 87.75           O  
ATOM     32  CG2 THR A 323       4.453  10.722 -52.844  1.00 87.61           C  
ATOM     33  N   MET A 324       2.176   9.449 -56.658  1.00 80.92           N  
ATOM     34  CA  MET A 324       1.230   9.490 -57.778  1.00 79.68           C  
ATOM     35  C   MET A 324       0.653   8.082 -58.027  1.00 77.67           C  
ATOM     36  O   MET A 324       1.015   7.392 -58.989  1.00 78.10           O  
ATOM     37  CB  MET A 324       1.824  10.159 -59.045  1.00 82.98           C  
ATOM     38  CG  MET A 324       3.187   9.628 -59.498  1.00 87.77           C  
ATOM     39  SD  MET A 324       3.529  10.030 -61.247  1.00 92.61           S  
ATOM     40  CE  MET A 324       5.119   9.182 -61.485  1.00 89.44           C  
ATOM     41  N   MET A 325      -0.223   7.635 -57.119  1.00 67.50           N  
ATOM     42  CA  MET A 325      -0.766   6.289 -57.255  1.00 63.20           C  
ATOM     43  C   MET A 325      -2.274   6.161 -57.030  1.00 61.40           C  
ATOM     44  O   MET A 325      -2.793   5.071 -57.207  1.00 59.32           O  
ATOM     45  CB  MET A 325       0.000   5.319 -56.363  1.00 64.89           C  
ATOM     46  CG  MET A 325      -0.449   5.275 -54.914  1.00 67.34           C  
ATOM     47  SD  MET A 325       0.546   4.030 -54.095  1.00 69.89           S  
ATOM     48  CE  MET A 325       0.600   2.814 -55.350  1.00 64.32           C  
ATOM     49  N   ASN A 326      -2.971   7.265 -56.710  1.00 55.50           N  
ATOM     50  CA  ASN A 326      -4.423   7.308 -56.528  1.00 53.13           C  
ATOM     51  C   ASN A 326      -5.174   7.324 -57.903  1.00 51.52           C  
ATOM     52  O   ASN A 326      -5.991   8.225 -58.170  1.00 52.13           O  
ATOM     53  CB  ASN A 326      -4.813   8.487 -55.595  1.00 53.14           C  
ATOM     54  CG  ASN A 326      -4.403   8.316 -54.129  1.00 73.69           C  
ATOM     55  OD1 ASN A 326      -4.109   7.214 -53.640  1.00 73.90           O  
ATOM     56  ND2 ASN A 326      -4.433   9.400 -53.366  1.00 58.28           N  
ATOM     57  N   VAL A 327      -4.862   6.329 -58.783  1.00 42.42           N  
ATOM     58  CA  VAL A 327      -5.502   6.153 -60.098  1.00 39.76           C  
ATOM     59  C   VAL A 327      -6.059   4.760 -60.265  1.00 39.84           C  
ATOM     60  O   VAL A 327      -5.366   3.775 -60.028  1.00 40.99           O  
ATOM     61  CB  VAL A 327      -4.614   6.576 -61.314  1.00 43.66           C  
ATOM     62  CG1 VAL A 327      -5.118   6.005 -62.657  1.00 42.59           C  
ATOM     63  CG2 VAL A 327      -4.476   8.089 -61.392  1.00 44.64           C  
ATOM     64  N   LEU A 328      -7.310   4.687 -60.703  1.00 33.35           N  
ATOM     65  CA  LEU A 328      -7.983   3.449 -61.086  1.00 31.87           C  
ATOM     66  C   LEU A 328      -8.424   3.592 -62.546  1.00 34.86           C  
ATOM     67  O   LEU A 328      -8.766   4.684 -62.987  1.00 34.17           O  
ATOM     68  CB  LEU A 328      -9.216   3.199 -60.209  1.00 31.77           C  
ATOM     69  CG  LEU A 328      -9.015   3.034 -58.695  1.00 35.15           C  
ATOM     70  CD1 LEU A 328     -10.369   2.846 -57.997  1.00 35.94           C  
ATOM     71  CD2 LEU A 328      -8.074   1.899 -58.363  1.00 30.74           C  
ATOM     72  N   TYR A 329      -8.422   2.498 -63.290  1.00 32.48           N  
ATOM     73  CA  TYR A 329      -8.906   2.478 -64.663  1.00 31.75           C  
ATOM     74  C   TYR A 329     -10.308   1.921 -64.725  1.00 33.54           C  
ATOM     75  O   TYR A 329     -10.564   0.862 -64.156  1.00 32.59           O  
ATOM     76  CB  TYR A 329      -7.986   1.653 -65.558  1.00 31.97           C  
ATOM     77  CG  TYR A 329      -6.631   2.281 -65.747  1.00 34.28           C  
ATOM     78  CD1 TYR A 329      -6.490   3.511 -66.400  1.00 35.70           C  
ATOM     79  CD2 TYR A 329      -5.484   1.643 -65.299  1.00 35.94           C  
ATOM     80  CE1 TYR A 329      -5.239   4.104 -66.561  1.00 37.97           C  
ATOM     81  CE2 TYR A 329      -4.223   2.191 -65.519  1.00 38.15           C  
ATOM     82  CZ  TYR A 329      -4.106   3.438 -66.117  1.00 44.95           C  
ATOM     83  OH  TYR A 329      -2.857   3.982 -66.285  1.00 43.59           O  
ATOM     84  N   ALA A 330     -11.210   2.627 -65.426  1.00 31.22           N  
ATOM     85  CA  ALA A 330     -12.586   2.181 -65.592  1.00 33.14           C  
ATOM     86  C   ALA A 330     -12.659   0.913 -66.438  1.00 39.38           C  
ATOM     87  O   ALA A 330     -11.827   0.713 -67.319  1.00 38.41           O  
ATOM     88  CB  ALA A 330     -13.408   3.276 -66.264  1.00 34.69           C  
ATOM     89  N   GLY A 331     -13.645   0.066 -66.133  1.00 39.35           N  
ATOM     90  CA  GLY A 331     -13.953  -1.138 -66.897  1.00 39.95           C  
ATOM     91  C   GLY A 331     -13.046  -2.341 -66.750  1.00 43.40           C  
ATOM     92  O   GLY A 331     -13.289  -3.358 -67.409  1.00 44.17           O  
ATOM     93  N   ILE A 332     -11.980  -2.242 -65.933  1.00 36.41           N  
ATOM     94  CA  ILE A 332     -11.074  -3.363 -65.699  1.00 33.93           C  
ATOM     95  C   ILE A 332     -10.917  -3.597 -64.206  1.00 35.47           C  
ATOM     96  O   ILE A 332     -11.295  -2.741 -63.392  1.00 33.05           O  
ATOM     97  CB  ILE A 332      -9.701  -3.246 -66.424  1.00 37.87           C  
ATOM     98  CG1 ILE A 332      -8.855  -2.041 -65.926  1.00 38.18           C  
ATOM     99  CG2 ILE A 332      -9.850  -3.240 -67.957  1.00 41.46           C  
ATOM    100  CD1 ILE A 332      -7.302  -2.275 -66.050  1.00 41.18           C  
ATOM    101  N   ASP A 333     -10.341  -4.754 -63.848  1.00 33.37           N  
ATOM    102  CA  ASP A 333      -9.996  -5.080 -62.465  1.00 34.00           C  
ATOM    103  C   ASP A 333      -8.759  -4.285 -62.063  1.00 36.39           C  
ATOM    104  O   ASP A 333      -7.755  -4.285 -62.779  1.00 37.27           O  
ATOM    105  CB  ASP A 333      -9.725  -6.585 -62.320  1.00 36.23           C  
ATOM    106  CG  ASP A 333     -10.980  -7.443 -62.268  1.00 43.04           C  
ATOM    107  OD1 ASP A 333     -12.099  -6.870 -62.108  1.00 40.87           O  
ATOM    108  OD2 ASP A 333     -10.846  -8.687 -62.330  1.00 55.09           O  
ATOM    109  N   ASN A 334      -8.845  -3.567 -60.948  1.00 31.78           N  
ATOM    110  CA  ASN A 334      -7.726  -2.797 -60.419  1.00 31.90           C  
ATOM    111  C   ASN A 334      -7.321  -3.389 -59.058  1.00 33.88           C  
ATOM    112  O   ASN A 334      -7.982  -3.115 -58.061  1.00 31.62           O  
ATOM    113  CB  ASN A 334      -8.107  -1.329 -60.253  1.00 33.16           C  
ATOM    114  CG  ASN A 334      -8.336  -0.591 -61.538  1.00 35.87           C  
ATOM    115  OD1 ASN A 334      -7.457   0.118 -62.015  1.00 29.42           O  
ATOM    116  ND2 ASN A 334      -9.541  -0.661 -62.059  1.00 28.26           N  
ATOM    117  N   PRO A 335      -6.259  -4.221 -59.008  1.00 31.81           N  
ATOM    118  CA  PRO A 335      -5.808  -4.762 -57.708  1.00 32.94           C  
ATOM    119  C   PRO A 335      -5.222  -3.646 -56.832  1.00 36.07           C  
ATOM    120  O   PRO A 335      -4.447  -2.800 -57.309  1.00 34.44           O  
ATOM    121  CB  PRO A 335      -4.710  -5.795 -58.089  1.00 34.21           C  
ATOM    122  CG  PRO A 335      -4.742  -5.908 -59.565  1.00 37.24           C  
ATOM    123  CD  PRO A 335      -5.356  -4.636 -60.101  1.00 32.76           C  
ATOM    124  N   ILE A 336      -5.645  -3.621 -55.568  1.00 30.37           N  
ATOM    125  CA  ILE A 336      -5.220  -2.604 -54.595  1.00 29.33           C  
ATOM    126  C   ILE A 336      -4.700  -3.276 -53.343  1.00 32.77           C  
ATOM    127  O   ILE A 336      -5.368  -4.140 -52.768  1.00 30.04           O  
ATOM    128  CB  ILE A 336      -6.355  -1.592 -54.215  1.00 31.42           C  
ATOM    129  CG1 ILE A 336      -7.037  -0.971 -55.464  1.00 31.77           C  
ATOM    130  CG2 ILE A 336      -5.820  -0.505 -53.257  1.00 30.05           C  
ATOM    131  CD1 ILE A 336      -8.247  -0.173 -55.139  1.00 35.20           C  
ATOM    132  N   ASN A 337      -3.528  -2.835 -52.886  1.00 29.52           N  
ATOM    133  CA  ASN A 337      -2.997  -3.301 -51.627  1.00 29.91           C  
ATOM    134  C   ASN A 337      -3.510  -2.322 -50.557  1.00 35.86           C  
ATOM    135  O   ASN A 337      -3.090  -1.159 -50.509  1.00 35.47           O  
ATOM    136  CB  ASN A 337      -1.447  -3.359 -51.658  1.00 33.14           C  
ATOM    137  CG  ASN A 337      -0.810  -3.815 -50.369  1.00 46.67           C  
ATOM    138  OD1 ASN A 337      -1.465  -3.987 -49.340  1.00 39.32           O  
ATOM    139  ND2 ASN A 337       0.493  -3.997 -50.391  1.00 44.22           N  
ATOM    140  N   ILE A 338      -4.481  -2.777 -49.764  1.00 34.80           N  
ATOM    141  CA  ILE A 338      -5.044  -1.998 -48.663  1.00 34.74           C  
ATOM    142  C   ILE A 338      -4.459  -2.614 -47.404  1.00 39.87           C  
ATOM    143  O   ILE A 338      -4.662  -3.792 -47.137  1.00 36.03           O  
ATOM    144  CB  ILE A 338      -6.612  -1.954 -48.653  1.00 36.85           C  
ATOM    145  CG1 ILE A 338      -7.164  -1.315 -49.939  1.00 35.47           C  
ATOM    146  CG2 ILE A 338      -7.130  -1.225 -47.383  1.00 37.99           C  
ATOM    147  CD1 ILE A 338      -8.665  -1.421 -50.197  1.00 39.20           C  
ATOM    148  N   ALA A 339      -3.671  -1.838 -46.670  1.00 39.19           N  
ATOM    149  CA  ALA A 339      -3.018  -2.320 -45.471  1.00 39.45           C  
ATOM    150  C   ALA A 339      -3.108  -1.307 -44.334  1.00 44.46           C  
ATOM    151  O   ALA A 339      -3.069  -0.100 -44.553  1.00 43.68           O  
ATOM    152  CB  ALA A 339      -1.554  -2.639 -45.763  1.00 40.15           C  
ATOM    153  N   VAL A 340      -3.230  -1.831 -43.116  1.00 41.12           N  
ATOM    154  CA  VAL A 340      -3.252  -1.082 -41.864  1.00 41.69           C  
ATOM    155  C   VAL A 340      -2.064  -1.635 -41.071  1.00 45.29           C  
ATOM    156  O   VAL A 340      -2.028  -2.838 -40.828  1.00 41.65           O  
ATOM    157  CB  VAL A 340      -4.585  -1.202 -41.063  1.00 44.80           C  
ATOM    158  CG1 VAL A 340      -4.526  -0.366 -39.787  1.00 46.27           C  
ATOM    159  CG2 VAL A 340      -5.782  -0.782 -41.901  1.00 43.72           C  
ATOM    160  N   PRO A 341      -1.071  -0.789 -40.702  1.00 46.72           N  
ATOM    161  CA  PRO A 341       0.101  -1.292 -39.953  1.00 48.20           C  
ATOM    162  C   PRO A 341      -0.246  -2.093 -38.713  1.00 53.76           C  
ATOM    163  O   PRO A 341      -1.076  -1.665 -37.905  1.00 56.14           O  
ATOM    164  CB  PRO A 341       0.883  -0.014 -39.614  1.00 51.17           C  
ATOM    165  CG  PRO A 341       0.533   0.916 -40.743  1.00 55.25           C  
ATOM    166  CD  PRO A 341      -0.943   0.660 -40.969  1.00 49.56           C  
ATOM    167  N   GLY A 342       0.347  -3.283 -38.621  1.00 49.02           N  
ATOM    168  CA  GLY A 342       0.162  -4.205 -37.504  1.00 49.17           C  
ATOM    169  C   GLY A 342      -1.148  -4.970 -37.509  1.00 53.02           C  
ATOM    170  O   GLY A 342      -1.425  -5.704 -36.561  1.00 55.21           O  
ATOM    171  N   VAL A 343      -1.959  -4.830 -38.579  1.00 46.73           N  
ATOM    172  CA  VAL A 343      -3.266  -5.483 -38.660  1.00 44.60           C  
ATOM    173  C   VAL A 343      -3.264  -6.576 -39.716  1.00 44.49           C  
ATOM    174  O   VAL A 343      -2.926  -6.308 -40.854  1.00 40.06           O  
ATOM    175  CB  VAL A 343      -4.414  -4.439 -38.855  1.00 47.02           C  
ATOM    176  CG1 VAL A 343      -5.775  -5.111 -39.009  1.00 44.96           C  
ATOM    177  CG2 VAL A 343      -4.449  -3.455 -37.691  1.00 48.41           C  
ATOM    178  N   ALA A 344      -3.649  -7.812 -39.335  1.00 43.22           N  
ATOM    179  CA  ALA A 344      -3.771  -8.959 -40.248  1.00 42.48           C  
ATOM    180  C   ALA A 344      -4.822  -8.641 -41.312  1.00 44.44           C  
ATOM    181  O   ALA A 344      -5.822  -7.993 -40.998  1.00 45.97           O  
ATOM    182  CB  ALA A 344      -4.178 -10.207 -39.458  1.00 44.45           C  
ATOM    183  N   GLN A 345      -4.579  -9.060 -42.563  1.00 38.47           N  
ATOM    184  CA  GLN A 345      -5.407  -8.819 -43.756  1.00 37.98           C  
ATOM    185  C   GLN A 345      -6.905  -9.079 -43.500  1.00 40.70           C  
ATOM    186  O   GLN A 345      -7.752  -8.267 -43.903  1.00 38.73           O  
ATOM    187  CB  GLN A 345      -4.821  -9.705 -44.907  1.00 39.31           C  
ATOM    188  CG  GLN A 345      -5.635 -10.034 -46.138  1.00 62.15           C  
ATOM    189  CD  GLN A 345      -6.815 -10.973 -45.997  1.00 61.11           C  
ATOM    190  OE1 GLN A 345      -7.893 -10.586 -46.359  1.00 58.19           O  
ATOM    191  NE2 GLN A 345      -6.670 -12.235 -45.647  1.00 46.83           N  
ATOM    192  N   GLN A 346      -7.221 -10.202 -42.799  1.00 37.32           N  
ATOM    193  CA  GLN A 346      -8.604 -10.611 -42.518  1.00 37.39           C  
ATOM    194  C   GLN A 346      -9.350  -9.618 -41.625  1.00 43.28           C  
ATOM    195  O   GLN A 346     -10.582  -9.587 -41.656  1.00 42.71           O  
ATOM    196  CB  GLN A 346      -8.663 -12.036 -41.943  1.00 38.35           C  
ATOM    197  CG  GLN A 346      -8.007 -12.234 -40.570  1.00 47.42           C  
ATOM    198  CD  GLN A 346      -6.556 -12.666 -40.677  1.00 67.02           C  
ATOM    199  OE1 GLN A 346      -5.842 -12.366 -41.649  1.00 56.80           O  
ATOM    200  NE2 GLN A 346      -6.078 -13.348 -39.644  1.00 61.29           N  
ATOM    201  N   ASN A 347      -8.592  -8.795 -40.851  1.00 39.79           N  
ATOM    202  CA  ASN A 347      -9.157  -7.784 -39.960  1.00 40.19           C  
ATOM    203  C   ASN A 347      -9.441  -6.462 -40.645  1.00 42.97           C  
ATOM    204  O   ASN A 347     -10.069  -5.583 -40.065  1.00 44.33           O  
ATOM    205  CB  ASN A 347      -8.280  -7.604 -38.734  1.00 44.65           C  
ATOM    206  CG  ASN A 347      -8.334  -8.778 -37.819  1.00 51.80           C  
ATOM    207  OD1 ASN A 347      -7.320  -9.373 -37.479  1.00 53.05           O  
ATOM    208  ND2 ASN A 347      -9.521  -9.129 -37.408  1.00 41.81           N  
ATOM    209  N   VAL A 348      -9.033  -6.348 -41.899  1.00 38.41           N  
ATOM    210  CA  VAL A 348      -9.240  -5.168 -42.732  1.00 36.70           C  
ATOM    211  C   VAL A 348     -10.441  -5.400 -43.622  1.00 40.97           C  
ATOM    212  O   VAL A 348     -10.544  -6.440 -44.266  1.00 40.30           O  
ATOM    213  CB  VAL A 348      -7.950  -4.789 -43.527  1.00 38.74           C  
ATOM    214  CG1 VAL A 348      -8.201  -3.632 -44.508  1.00 38.18           C  
ATOM    215  CG2 VAL A 348      -6.798  -4.450 -42.583  1.00 38.01           C  
ATOM    216  N   SER A 349     -11.370  -4.439 -43.612  1.00 40.30           N  
ATOM    217  CA  SER A 349     -12.571  -4.425 -44.448  1.00 39.94           C  
ATOM    218  C   SER A 349     -12.618  -3.121 -45.234  1.00 42.58           C  
ATOM    219  O   SER A 349     -12.247  -2.072 -44.711  1.00 44.13           O  
ATOM    220  CB  SER A 349     -13.834  -4.624 -43.618  1.00 43.95           C  
ATOM    221  OG  SER A 349     -14.003  -6.013 -43.394  1.00 53.06           O  
ATOM    222  N   ALA A 350     -12.997  -3.192 -46.511  1.00 36.88           N  
ATOM    223  CA  ALA A 350     -13.028  -2.008 -47.362  1.00 36.52           C  
ATOM    224  C   ALA A 350     -14.245  -1.936 -48.268  1.00 41.53           C  
ATOM    225  O   ALA A 350     -14.743  -2.966 -48.720  1.00 42.68           O  
ATOM    226  CB  ALA A 350     -11.747  -1.907 -48.179  1.00 34.98           C  
ATOM    227  N   THR A 351     -14.723  -0.715 -48.522  1.00 37.96           N  
ATOM    228  CA  THR A 351     -15.854  -0.432 -49.421  1.00 38.40           C  
ATOM    229  C   THR A 351     -15.518   0.683 -50.406  1.00 41.20           C  
ATOM    230  O   THR A 351     -14.619   1.478 -50.141  1.00 39.62           O  
ATOM    231  CB  THR A 351     -17.146  -0.102 -48.645  1.00 44.61           C  
ATOM    232  OG1 THR A 351     -16.924   1.068 -47.873  1.00 48.90           O  
ATOM    233  CG2 THR A 351     -17.634  -1.273 -47.760  1.00 41.82           C  
ATOM    234  N   ILE A 352     -16.231   0.743 -51.548  1.00 39.07           N  
ATOM    235  CA  ILE A 352     -16.038   1.786 -52.563  1.00 38.76           C  
ATOM    236  C   ILE A 352     -17.396   2.454 -52.892  1.00 46.06           C  
ATOM    237  O   ILE A 352     -18.433   1.823 -52.690  1.00 46.29           O  
ATOM    238  CB  ILE A 352     -15.267   1.240 -53.808  1.00 39.33           C  
ATOM    239  CG1 ILE A 352     -14.547   2.361 -54.577  1.00 38.65           C  
ATOM    240  CG2 ILE A 352     -16.141   0.391 -54.716  1.00 40.18           C  
ATOM    241  CD1 ILE A 352     -13.481   1.904 -55.619  1.00 40.34           C  
ATOM    242  N   ASN A 353     -17.393   3.706 -53.378  1.00 43.93           N  
ATOM    243  CA  ASN A 353     -18.649   4.398 -53.724  1.00 45.22           C  
ATOM    244  C   ASN A 353     -18.901   4.419 -55.246  1.00 48.69           C  
ATOM    245  O   ASN A 353     -19.901   4.974 -55.707  1.00 47.95           O  
ATOM    246  CB  ASN A 353     -18.675   5.820 -53.110  1.00 44.95           C  
ATOM    247  CG  ASN A 353     -17.735   6.812 -53.767  1.00 60.20           C  
ATOM    248  OD1 ASN A 353     -16.815   6.457 -54.523  1.00 55.18           O  
ATOM    249  ND2 ASN A 353     -17.963   8.084 -53.511  1.00 49.36           N  
ATOM    250  N   ASN A 354     -17.961   3.839 -56.017  1.00 45.44           N  
ATOM    251  CA  ASN A 354     -17.967   3.789 -57.472  1.00 44.68           C  
ATOM    252  C   ASN A 354     -17.601   2.379 -57.927  1.00 46.36           C  
ATOM    253  O   ASN A 354     -16.432   1.996 -57.881  1.00 45.58           O  
ATOM    254  CB  ASN A 354     -16.963   4.816 -58.013  1.00 45.57           C  
ATOM    255  CG  ASN A 354     -16.927   5.029 -59.510  1.00 53.46           C  
ATOM    256  OD1 ASN A 354     -17.320   4.188 -60.340  1.00 45.61           O  
ATOM    257  ND2 ASN A 354     -16.456   6.201 -59.865  1.00 43.09           N  
ATOM    258  N   GLY A 355     -18.610   1.636 -58.377  1.00 41.14           N  
ATOM    259  CA  GLY A 355     -18.438   0.263 -58.813  1.00 39.77           C  
ATOM    260  C   GLY A 355     -18.296  -0.712 -57.641  1.00 42.48           C  
ATOM    261  O   GLY A 355     -18.898  -0.529 -56.570  1.00 41.10           O  
ATOM    262  N   THR A 356     -17.486  -1.772 -57.843  1.00 37.84           N  
ATOM    263  CA  THR A 356     -17.300  -2.837 -56.854  1.00 35.41           C  
ATOM    264  C   THR A 356     -15.878  -2.886 -56.274  1.00 36.04           C  
ATOM    265  O   THR A 356     -14.923  -2.472 -56.923  1.00 32.69           O  
ATOM    266  CB  THR A 356     -17.715  -4.195 -57.463  1.00 39.75           C  
ATOM    267  OG1 THR A 356     -16.873  -4.509 -58.561  1.00 41.33           O  
ATOM    268  CG2 THR A 356     -19.191  -4.243 -57.904  1.00 39.23           C  
ATOM    269  N   LEU A 357     -15.749  -3.417 -55.045  1.00 32.98           N  
ATOM    270  CA  LEU A 357     -14.463  -3.621 -54.373  1.00 32.05           C  
ATOM    271  C   LEU A 357     -14.551  -5.000 -53.710  1.00 34.51           C  
ATOM    272  O   LEU A 357     -15.285  -5.164 -52.756  1.00 34.00           O  
ATOM    273  CB  LEU A 357     -14.174  -2.504 -53.346  1.00 31.35           C  
ATOM    274  CG  LEU A 357     -12.765  -2.486 -52.736  1.00 32.34           C  
ATOM    275  CD1 LEU A 357     -11.707  -2.178 -53.793  1.00 28.47           C  
ATOM    276  CD2 LEU A 357     -12.703  -1.464 -51.628  1.00 32.13           C  
ATOM    277  N   THR A 358     -13.848  -5.976 -54.268  1.00 29.91           N  
ATOM    278  CA  THR A 358     -13.932  -7.387 -53.875  1.00 30.31           C  
ATOM    279  C   THR A 358     -12.622  -7.867 -53.287  1.00 31.17           C  
ATOM    280  O   THR A 358     -11.573  -7.664 -53.897  1.00 28.36           O  
ATOM    281  CB  THR A 358     -14.269  -8.229 -55.145  1.00 36.49           C  
ATOM    282  OG1 THR A 358     -15.292  -7.583 -55.880  1.00 40.45           O  
ATOM    283  CG2 THR A 358     -14.655  -9.665 -54.839  1.00 40.57           C  
ATOM    284  N   ARG A 359     -12.687  -8.563 -52.147  1.00 30.17           N  
ATOM    285  CA  ARG A 359     -11.503  -9.142 -51.516  1.00 29.43           C  
ATOM    286  C   ARG A 359     -11.042 -10.352 -52.333  1.00 33.46           C  
ATOM    287  O   ARG A 359     -11.857 -11.207 -52.724  1.00 32.60           O  
ATOM    288  CB  ARG A 359     -11.824  -9.574 -50.057  1.00 30.06           C  
ATOM    289  CG  ARG A 359     -10.570  -9.790 -49.216  1.00 35.88           C  
ATOM    290  CD  ARG A 359     -10.796 -10.655 -47.975  1.00 34.49           C  
ATOM    291  NE  ARG A 359     -11.683 -10.028 -47.003  1.00 34.22           N  
ATOM    292  CZ  ARG A 359     -11.280  -9.208 -46.031  1.00 45.42           C  
ATOM    293  NH1 ARG A 359      -9.990  -8.929 -45.877  1.00 36.20           N  
ATOM    294  NH2 ARG A 359     -12.163  -8.641 -45.230  1.00 38.62           N  
ATOM    295  N   ARG A 360      -9.728 -10.428 -52.601  1.00 28.73           N  
ATOM    296  CA  ARG A 360      -9.182 -11.585 -53.327  1.00 28.72           C  
ATOM    297  C   ARG A 360      -7.777 -11.778 -52.795  1.00 31.60           C  
ATOM    298  O   ARG A 360      -6.914 -10.957 -53.065  1.00 29.89           O  
ATOM    299  CB  ARG A 360      -9.171 -11.324 -54.855  1.00 31.43           C  
ATOM    300  CG  ARG A 360      -8.769 -12.547 -55.643  1.00 36.20           C  
ATOM    301  CD  ARG A 360      -8.771 -12.268 -57.127  1.00 35.74           C  
ATOM    302  NE  ARG A 360      -9.881 -12.958 -57.788  1.00 70.77           N  
ATOM    303  CZ  ARG A 360      -9.746 -13.979 -58.636  1.00 89.17           C  
ATOM    304  NH1 ARG A 360      -8.538 -14.414 -58.977  1.00 79.63           N  
ATOM    305  NH2 ARG A 360     -10.819 -14.553 -59.171  1.00 70.45           N  
ATOM    306  N   GLY A 361      -7.600 -12.796 -51.948  1.00 30.65           N  
ATOM    307  CA  GLY A 361      -6.342 -13.057 -51.251  1.00 29.64           C  
ATOM    308  C   GLY A 361      -5.990 -11.890 -50.343  1.00 34.15           C  
ATOM    309  O   GLY A 361      -6.831 -11.424 -49.566  1.00 33.76           O  
ATOM    310  N   ASN A 362      -4.781 -11.328 -50.522  1.00 30.63           N  
ATOM    311  CA  ASN A 362      -4.304 -10.201 -49.713  1.00 32.16           C  
ATOM    312  C   ASN A 362      -4.617  -8.833 -50.347  1.00 36.33           C  
ATOM    313  O   ASN A 362      -4.187  -7.791 -49.829  1.00 36.89           O  
ATOM    314  CB  ASN A 362      -2.786 -10.353 -49.498  1.00 35.78           C  
ATOM    315  CG  ASN A 362      -2.461 -11.531 -48.636  1.00 58.85           C  
ATOM    316  OD1 ASN A 362      -3.121 -11.784 -47.636  1.00 57.97           O  
ATOM    317  ND2 ASN A 362      -1.481 -12.313 -49.035  1.00 52.20           N  
ATOM    318  N   LEU A 363      -5.346  -8.845 -51.473  1.00 29.52           N  
ATOM    319  CA  LEU A 363      -5.690  -7.629 -52.188  1.00 29.59           C  
ATOM    320  C   LEU A 363      -7.191  -7.374 -52.233  1.00 33.02           C  
ATOM    321  O   LEU A 363      -7.988  -8.211 -51.814  1.00 32.52           O  
ATOM    322  CB  LEU A 363      -5.112  -7.705 -53.615  1.00 29.59           C  
ATOM    323  CG  LEU A 363      -3.572  -7.904 -53.739  1.00 33.68           C  
ATOM    324  CD1 LEU A 363      -3.172  -8.160 -55.186  1.00 35.00           C  
ATOM    325  CD2 LEU A 363      -2.819  -6.707 -53.211  1.00 32.79           C  
ATOM    326  N   TRP A 364      -7.560  -6.181 -52.690  1.00 29.79           N  
ATOM    327  CA  TRP A 364      -8.947  -5.771 -52.928  1.00 30.58           C  
ATOM    328  C   TRP A 364      -8.978  -5.358 -54.384  1.00 35.54           C  
ATOM    329  O   TRP A 364      -8.093  -4.632 -54.847  1.00 34.68           O  
ATOM    330  CB  TRP A 364      -9.389  -4.621 -52.011  1.00 29.84           C  
ATOM    331  CG  TRP A 364      -9.558  -5.059 -50.576  1.00 30.60           C  
ATOM    332  CD1 TRP A 364      -8.575  -5.194 -49.643  1.00 33.78           C  
ATOM    333  CD2 TRP A 364     -10.781  -5.438 -49.933  1.00 30.55           C  
ATOM    334  NE1 TRP A 364      -9.109  -5.613 -48.451  1.00 34.30           N  
ATOM    335  CE2 TRP A 364     -10.464  -5.773 -48.597  1.00 35.38           C  
ATOM    336  CE3 TRP A 364     -12.133  -5.474 -50.345  1.00 31.26           C  
ATOM    337  CZ2 TRP A 364     -11.441  -6.162 -47.666  1.00 35.13           C  
ATOM    338  CZ3 TRP A 364     -13.102  -5.875 -49.432  1.00 33.15           C  
ATOM    339  CH2 TRP A 364     -12.755  -6.230 -48.109  1.00 34.39           C  
ATOM    340  N   ILE A 365      -9.941  -5.881 -55.127  1.00 31.79           N  
ATOM    341  CA  ILE A 365     -10.052  -5.627 -56.550  1.00 29.79           C  
ATOM    342  C   ILE A 365     -11.133  -4.597 -56.813  1.00 32.85           C  
ATOM    343  O   ILE A 365     -12.314  -4.882 -56.618  1.00 30.77           O  
ATOM    344  CB  ILE A 365     -10.297  -6.966 -57.324  1.00 31.91           C  
ATOM    345  CG1 ILE A 365      -9.326  -8.116 -56.898  1.00 31.07           C  
ATOM    346  CG2 ILE A 365     -10.293  -6.761 -58.833  1.00 33.12           C  
ATOM    347  CD1 ILE A 365      -7.767  -7.873 -56.895  1.00 31.11           C  
ATOM    348  N   ALA A 366     -10.731  -3.411 -57.303  1.00 31.20           N  
ATOM    349  CA  ALA A 366     -11.671  -2.340 -57.631  1.00 29.97           C  
ATOM    350  C   ALA A 366     -12.049  -2.403 -59.123  1.00 33.55           C  
ATOM    351  O   ALA A 366     -11.180  -2.520 -59.987  1.00 31.67           O  
ATOM    352  CB  ALA A 366     -11.067  -0.985 -57.306  1.00 29.80           C  
ATOM    353  N   ARG A 367     -13.336  -2.336 -59.398  1.00 31.13           N  
ATOM    354  CA  ARG A 367     -13.853  -2.283 -60.745  1.00 33.11           C  
ATOM    355  C   ARG A 367     -14.745  -1.029 -60.852  1.00 38.48           C  
ATOM    356  O   ARG A 367     -15.962  -1.140 -60.692  1.00 39.88           O  
ATOM    357  CB  ARG A 367     -14.547  -3.595 -61.152  1.00 36.78           C  
ATOM    358  CG  ARG A 367     -14.611  -3.744 -62.666  1.00 51.17           C  
ATOM    359  CD  ARG A 367     -15.346  -4.988 -63.102  1.00 60.83           C  
ATOM    360  NE  ARG A 367     -15.021  -5.278 -64.495  1.00 63.81           N  
ATOM    361  CZ  ARG A 367     -14.367  -6.356 -64.902  1.00 83.26           C  
ATOM    362  NH1 ARG A 367     -14.003  -7.286 -64.032  1.00 73.46           N  
ATOM    363  NH2 ARG A 367     -14.106  -6.534 -66.189  1.00 84.92           N  
ATOM    364  N   PRO A 368     -14.150   0.192 -61.020  1.00 36.06           N  
ATOM    365  CA  PRO A 368     -15.001   1.413 -61.101  1.00 37.09           C  
ATOM    366  C   PRO A 368     -15.668   1.546 -62.468  1.00 46.49           C  
ATOM    367  O   PRO A 368     -15.236   0.894 -63.431  1.00 44.45           O  
ATOM    368  CB  PRO A 368     -14.026   2.551 -60.831  1.00 38.01           C  
ATOM    369  CG  PRO A 368     -12.690   2.026 -61.359  1.00 40.93           C  
ATOM    370  CD  PRO A 368     -12.713   0.512 -61.237  1.00 36.13           C  
ATOM    371  N   THR A 369     -16.703   2.400 -62.560  1.00 50.28           N  
ATOM    372  CA  THR A 369     -17.462   2.539 -63.811  1.00 53.22           C  
ATOM    373  C   THR A 369     -17.380   3.902 -64.568  1.00 61.23           C  
ATOM    374  O   THR A 369     -17.297   3.865 -65.804  1.00 61.11           O  
ATOM    375  CB  THR A 369     -18.932   2.175 -63.585  1.00 66.75           C  
ATOM    376  OG1 THR A 369     -19.431   2.933 -62.479  1.00 72.19           O  
ATOM    377  CG2 THR A 369     -19.125   0.690 -63.303  1.00 68.83           C  
ATOM    378  N   LYS A 370     -17.480   5.077 -63.934  1.00 59.00           N  
ATOM    379  CA  LYS A 370     -17.511   6.188 -64.890  1.00 59.73           C  
ATOM    380  C   LYS A 370     -16.198   6.951 -65.024  1.00 62.65           C  
ATOM    381  O   LYS A 370     -15.612   7.371 -64.040  1.00 63.11           O  
ATOM    382  CB  LYS A 370     -18.702   7.146 -64.662  1.00 63.95           C  
ATOM    383  CG  LYS A 370     -20.049   6.661 -65.274  0.00 80.12           C  
ATOM    384  CD  LYS A 370     -19.982   5.705 -66.514  0.00 90.18           C  
ATOM    385  CE  LYS A 370     -19.753   6.368 -67.858  0.00101.97           C  
ATOM    386  NZ  LYS A 370     -19.525   5.364 -68.935  0.00110.80           N  
ATOM    387  N   VAL A 371     -15.743   7.112 -66.273  1.00 57.50           N  
ATOM    388  CA  VAL A 371     -14.505   7.827 -66.615  1.00 56.71           C  
ATOM    389  C   VAL A 371     -14.631   9.318 -66.252  1.00 59.65           C  
ATOM    390  O   VAL A 371     -15.648   9.946 -66.564  1.00 59.47           O  
ATOM    391  CB  VAL A 371     -14.086   7.616 -68.091  1.00 59.89           C  
ATOM    392  CG1 VAL A 371     -12.852   8.445 -68.460  1.00 59.95           C  
ATOM    393  CG2 VAL A 371     -13.834   6.152 -68.375  1.00 58.70           C  
ATOM    394  N   GLY A 372     -13.606   9.838 -65.577  1.00 54.90           N  
ATOM    395  CA  GLY A 372     -13.542  11.227 -65.131  1.00 54.82           C  
ATOM    396  C   GLY A 372     -14.115  11.456 -63.745  1.00 56.27           C  
ATOM    397  O   GLY A 372     -14.038  12.573 -63.224  1.00 56.47           O  
ATOM    398  N   SER A 373     -14.689  10.388 -63.123  1.00 51.02           N  
ATOM    399  CA  SER A 373     -15.253  10.474 -61.774  1.00 51.04           C  
ATOM    400  C   SER A 373     -14.228  10.123 -60.693  1.00 54.93           C  
ATOM    401  O   SER A 373     -13.121   9.664 -60.986  1.00 53.62           O  
ATOM    402  CB  SER A 373     -16.483   9.582 -61.644  1.00 54.77           C  
ATOM    403  OG  SER A 373     -16.109   8.215 -61.608  1.00 59.66           O  
ATOM    404  N   GLU A 374     -14.606  10.358 -59.440  1.00 52.99           N  
ATOM    405  CA  GLU A 374     -13.776  10.049 -58.290  1.00 52.36           C  
ATOM    406  C   GLU A 374     -14.368   8.825 -57.587  1.00 54.00           C  
ATOM    407  O   GLU A 374     -15.579   8.594 -57.649  1.00 53.25           O  
ATOM    408  CB  GLU A 374     -13.626  11.258 -57.348  1.00 54.74           C  
ATOM    409  CG  GLU A 374     -13.184  12.521 -58.078  1.00 72.48           C  
ATOM    410  CD  GLU A 374     -11.882  13.192 -57.673  1.00105.11           C  
ATOM    411  OE1 GLU A 374     -11.851  13.814 -56.586  1.00103.17           O  
ATOM    412  OE2 GLU A 374     -10.934  13.197 -58.495  1.00100.13           O  
ATOM    413  N   ALA A 375     -13.492   7.990 -57.014  1.00 47.95           N  
ATOM    414  CA  ALA A 375     -13.875   6.796 -56.270  1.00 46.01           C  
ATOM    415  C   ALA A 375     -13.298   6.954 -54.860  1.00 48.52           C  
ATOM    416  O   ALA A 375     -12.116   7.266 -54.698  1.00 46.82           O  
ATOM    417  CB  ALA A 375     -13.330   5.550 -56.945  1.00 45.16           C  
ATOM    418  N   ILE A 376     -14.167   6.859 -53.851  1.00 45.60           N  
ATOM    419  CA  ILE A 376     -13.798   6.985 -52.441  1.00 45.40           C  
ATOM    420  C   ILE A 376     -13.774   5.586 -51.825  1.00 43.96           C  
ATOM    421  O   ILE A 376     -14.763   4.868 -51.889  1.00 40.77           O  
ATOM    422  CB  ILE A 376     -14.723   7.982 -51.664  1.00 50.20           C  
ATOM    423  CG1 ILE A 376     -14.767   9.370 -52.378  1.00 51.73           C  
ATOM    424  CG2 ILE A 376     -14.301   8.109 -50.176  1.00 50.39           C  
ATOM    425  CD1 ILE A 376     -15.874  10.331 -51.863  1.00 56.84           C  
ATOM    426  N   ILE A 377     -12.626   5.195 -51.282  1.00 41.28           N  
ATOM    427  CA  ILE A 377     -12.462   3.915 -50.589  1.00 39.79           C  
ATOM    428  C   ILE A 377     -12.491   4.157 -49.086  1.00 42.04           C  
ATOM    429  O   ILE A 377     -11.714   4.960 -48.574  1.00 40.19           O  
ATOM    430  CB  ILE A 377     -11.216   3.101 -51.073  1.00 41.59           C  
ATOM    431  CG1 ILE A 377     -11.411   2.671 -52.553  1.00 40.99           C  
ATOM    432  CG2 ILE A 377     -10.951   1.855 -50.170  1.00 39.33           C  
ATOM    433  CD1 ILE A 377     -10.155   2.206 -53.250  1.00 36.65           C  
ATOM    434  N   SER A 378     -13.415   3.468 -48.391  1.00 39.36           N  
ATOM    435  CA  SER A 378     -13.583   3.536 -46.937  1.00 41.22           C  
ATOM    436  C   SER A 378     -12.985   2.256 -46.363  1.00 44.22           C  
ATOM    437  O   SER A 378     -13.239   1.171 -46.897  1.00 42.54           O  
ATOM    438  CB  SER A 378     -15.063   3.660 -46.565  1.00 44.83           C  
ATOM    439  OG  SER A 378     -15.651   4.758 -47.239  1.00 52.04           O  
ATOM    440  N   VAL A 379     -12.135   2.386 -45.338  1.00 41.08           N  
ATOM    441  CA  VAL A 379     -11.429   1.260 -44.723  1.00 39.78           C  
ATOM    442  C   VAL A 379     -11.723   1.182 -43.220  1.00 46.66           C  
ATOM    443  O   VAL A 379     -11.727   2.204 -42.538  1.00 48.81           O  
ATOM    444  CB  VAL A 379      -9.884   1.303 -45.012  1.00 41.74           C  
ATOM    445  CG1 VAL A 379      -9.155   0.094 -44.389  1.00 40.70           C  
ATOM    446  CG2 VAL A 379      -9.593   1.407 -46.511  1.00 40.19           C  
ATOM    447  N   THR A 380     -11.953  -0.041 -42.710  1.00 42.27           N  
ATOM    448  CA  THR A 380     -12.155  -0.335 -41.288  1.00 42.40           C  
ATOM    449  C   THR A 380     -11.171  -1.425 -40.866  1.00 45.27           C  
ATOM    450  O   THR A 380     -10.839  -2.314 -41.661  1.00 43.16           O  
ATOM    451  CB  THR A 380     -13.607  -0.742 -40.959  1.00 49.36           C  
ATOM    452  OG1 THR A 380     -13.916  -1.995 -41.555  1.00 57.77           O  
ATOM    453  CG2 THR A 380     -14.638   0.312 -41.330  1.00 46.39           C  
ATOM    454  N   ALA A 381     -10.712  -1.366 -39.612  1.00 44.26           N  
ATOM    455  CA  ALA A 381      -9.824  -2.375 -39.062  1.00 44.11           C  
ATOM    456  C   ALA A 381     -10.387  -2.918 -37.764  1.00 49.95           C  
ATOM    457  O   ALA A 381     -10.865  -2.160 -36.920  1.00 50.50           O  
ATOM    458  CB  ALA A 381      -8.435  -1.810 -38.845  1.00 45.20           C  
ATOM    459  N   GLN A 382     -10.370  -4.253 -37.637  1.00 47.33           N  
ATOM    460  CA  GLN A 382     -10.812  -4.942 -36.428  1.00 48.31           C  
ATOM    461  C   GLN A 382      -9.626  -5.119 -35.474  1.00 53.79           C  
ATOM    462  O   GLN A 382      -8.591  -5.678 -35.852  1.00 51.38           O  
ATOM    463  CB  GLN A 382     -11.413  -6.313 -36.781  1.00 49.33           C  
ATOM    464  CG  GLN A 382     -12.918  -6.293 -36.956  1.00 73.64           C  
ATOM    465  CD  GLN A 382     -13.651  -6.116 -35.645  1.00 97.06           C  
ATOM    466  OE1 GLN A 382     -14.390  -5.152 -35.470  1.00 92.71           O  
ATOM    467  NE2 GLN A 382     -13.463  -7.033 -34.689  1.00 90.57           N  
ATOM    468  N   SER A 383      -9.779  -4.632 -34.240  1.00 55.43           N  
ATOM    469  CA  SER A 383      -8.801  -4.790 -33.169  1.00 58.02           C  
ATOM    470  C   SER A 383      -9.590  -5.214 -31.945  1.00 65.73           C  
ATOM    471  O   SER A 383     -10.288  -4.388 -31.349  1.00 66.03           O  
ATOM    472  CB  SER A 383      -8.055  -3.487 -32.910  1.00 63.79           C  
ATOM    473  OG  SER A 383      -7.360  -3.591 -31.679  1.00 77.06           O  
ATOM    474  N   GLY A 384      -9.525  -6.509 -31.623  1.00 63.75           N  
ATOM    475  CA  GLY A 384     -10.300  -7.098 -30.532  1.00 64.26           C  
ATOM    476  C   GLY A 384     -11.787  -6.980 -30.831  1.00 67.83           C  
ATOM    477  O   GLY A 384     -12.236  -7.276 -31.948  1.00 64.66           O  
ATOM    478  N   GLY A 385     -12.528  -6.451 -29.869  1.00 67.20           N  
ATOM    479  CA  GLY A 385     -13.960  -6.244 -30.019  1.00 67.53           C  
ATOM    480  C   GLY A 385     -14.331  -4.859 -30.505  1.00 72.47           C  
ATOM    481  O   GLY A 385     -15.358  -4.329 -30.072  1.00 75.14           O  
ATOM    482  N   ARG A 386     -13.504  -4.245 -31.396  1.00 66.18           N  
ATOM    483  CA  ARG A 386     -13.789  -2.898 -31.896  1.00 64.87           C  
ATOM    484  C   ARG A 386     -13.346  -2.659 -33.327  1.00 65.28           C  
ATOM    485  O   ARG A 386     -12.213  -2.978 -33.722  1.00 62.84           O  
ATOM    486  CB  ARG A 386     -13.258  -1.778 -30.968  1.00 66.77           C  
ATOM    487  CG  ARG A 386     -11.757  -1.758 -30.698  1.00 75.84           C  
ATOM    488  CD  ARG A 386     -11.413  -0.887 -29.510  1.00 89.34           C  
ATOM    489  NE  ARG A 386     -10.919   0.429 -29.916  0.00100.13           N  
ATOM    490  CZ  ARG A 386     -10.514   1.372 -29.071  0.00117.26           C  
ATOM    491  NH1 ARG A 386     -10.543   1.159 -27.761  0.00106.71           N  
ATOM    492  NH2 ARG A 386     -10.077   2.537 -29.529  0.00104.71           N  
ATOM    493  N   THR A 387     -14.275  -2.066 -34.091  1.00 60.77           N  
ATOM    494  CA  THR A 387     -14.110  -1.680 -35.480  1.00 59.03           C  
ATOM    495  C   THR A 387     -13.637  -0.237 -35.458  1.00 64.04           C  
ATOM    496  O   THR A 387     -14.325   0.631 -34.904  1.00 66.34           O  
ATOM    497  CB  THR A 387     -15.432  -1.859 -36.274  1.00 60.99           C  
ATOM    498  OG1 THR A 387     -16.020  -3.128 -35.981  1.00 58.41           O  
ATOM    499  CG2 THR A 387     -15.240  -1.737 -37.776  1.00 58.63           C  
ATOM    500  N   ILE A 388     -12.439   0.003 -36.011  1.00 57.66           N  
ATOM    501  CA  ILE A 388     -11.830   1.325 -36.120  1.00 57.89           C  
ATOM    502  C   ILE A 388     -11.955   1.849 -37.544  1.00 59.45           C  
ATOM    503  O   ILE A 388     -11.542   1.173 -38.494  1.00 55.07           O  
ATOM    504  CB  ILE A 388     -10.369   1.344 -35.588  1.00 61.84           C  
ATOM    505  CG1 ILE A 388     -10.306   0.762 -34.155  1.00 63.98           C  
ATOM    506  CG2 ILE A 388      -9.790   2.771 -35.607  1.00 62.52           C  
ATOM    507  CD1 ILE A 388      -9.157  -0.143 -33.935  1.00 76.32           C  
ATOM    508  N   GLN A 389     -12.546   3.047 -37.690  1.00 57.35           N  
ATOM    509  CA  GLN A 389     -12.698   3.690 -38.998  1.00 55.72           C  
ATOM    510  C   GLN A 389     -11.403   4.411 -39.364  1.00 59.59           C  
ATOM    511  O   GLN A 389     -10.901   5.213 -38.587  1.00 59.51           O  
ATOM    512  CB  GLN A 389     -13.902   4.651 -39.035  1.00 57.45           C  
ATOM    513  CG  GLN A 389     -15.253   3.945 -38.947  1.00 71.57           C  
ATOM    514  CD  GLN A 389     -16.408   4.883 -38.689  0.00 93.54           C  
ATOM    515  OE1 GLN A 389     -16.336   5.812 -37.873  0.00 90.86           O  
ATOM    516  NE2 GLN A 389     -17.528   4.619 -39.339  0.00 85.70           N  
ATOM    517  N   MET A 390     -10.845   4.088 -40.541  1.00 55.30           N  
ATOM    518  CA  MET A 390      -9.623   4.711 -41.059  1.00 54.44           C  
ATOM    519  C   MET A 390     -10.014   5.938 -41.872  1.00 55.05           C  
ATOM    520  O   MET A 390     -11.195   6.126 -42.183  1.00 52.20           O  
ATOM    521  CB  MET A 390      -8.825   3.729 -41.958  1.00 55.60           C  
ATOM    522  CG  MET A 390      -8.528   2.376 -41.326  1.00 59.49           C  
ATOM    523  SD  MET A 390      -7.318   2.450 -39.973  1.00 66.02           S  
ATOM    524  CE  MET A 390      -8.285   2.018 -38.699  1.00 63.53           C  
ATOM    525  N   ALA A 391      -9.033   6.772 -42.236  1.00 53.38           N  
ATOM    526  CA  ALA A 391      -9.321   7.937 -43.079  1.00 54.10           C  
ATOM    527  C   ALA A 391      -9.684   7.421 -44.484  1.00 57.60           C  
ATOM    528  O   ALA A 391      -9.152   6.397 -44.925  1.00 57.15           O  
ATOM    529  CB  ALA A 391      -8.113   8.869 -43.149  1.00 55.34           C  
ATOM    530  N   LYS A 392     -10.641   8.086 -45.140  1.00 52.84           N  
ATOM    531  CA  LYS A 392     -11.090   7.740 -46.474  1.00 51.24           C  
ATOM    532  C   LYS A 392     -10.019   8.144 -47.493  1.00 55.17           C  
ATOM    533  O   LYS A 392      -9.217   9.057 -47.244  1.00 56.41           O  
ATOM    534  CB  LYS A 392     -12.437   8.421 -46.775  1.00 54.26           C  
ATOM    535  CG  LYS A 392     -13.562   7.912 -45.871  1.00 57.33           C  
ATOM    536  CD  LYS A 392     -14.900   8.540 -46.212  1.00 65.44           C  
ATOM    537  CE  LYS A 392     -15.986   8.192 -45.226  1.00 66.53           C  
ATOM    538  NZ  LYS A 392     -16.428   6.781 -45.350  1.00 69.26           N  
ATOM    539  N   THR A 393      -9.982   7.432 -48.625  1.00 48.34           N  
ATOM    540  CA  THR A 393      -9.030   7.698 -49.695  1.00 46.60           C  
ATOM    541  C   THR A 393      -9.801   7.985 -50.966  1.00 47.33           C  
ATOM    542  O   THR A 393     -10.710   7.229 -51.316  1.00 46.45           O  
ATOM    543  CB  THR A 393      -8.041   6.515 -49.863  1.00 53.35           C  
ATOM    544  OG1 THR A 393      -7.438   6.207 -48.610  1.00 55.85           O  
ATOM    545  CG2 THR A 393      -6.951   6.787 -50.925  1.00 48.03           C  
ATOM    546  N   THR A 394      -9.449   9.081 -51.643  1.00 44.06           N  
ATOM    547  CA  THR A 394     -10.053   9.491 -52.912  1.00 43.84           C  
ATOM    548  C   THR A 394      -9.102   9.129 -54.055  1.00 46.31           C  
ATOM    549  O   THR A 394      -7.906   9.413 -53.981  1.00 46.36           O  
ATOM    550  CB  THR A 394     -10.443  10.991 -52.906  1.00 51.55           C  
ATOM    551  OG1 THR A 394     -11.355  11.237 -51.849  1.00 56.82           O  
ATOM    552  CG2 THR A 394     -11.102  11.431 -54.215  1.00 50.53           C  
ATOM    553  N   LEU A 395      -9.643   8.496 -55.092  1.00 42.26           N  
ATOM    554  CA  LEU A 395      -8.909   8.069 -56.281  1.00 40.98           C  
ATOM    555  C   LEU A 395      -9.625   8.569 -57.543  1.00 44.79           C  
ATOM    556  O   LEU A 395     -10.846   8.661 -57.565  1.00 44.02           O  
ATOM    557  CB  LEU A 395      -8.731   6.530 -56.342  1.00 39.52           C  
ATOM    558  CG  LEU A 395      -7.869   5.876 -55.238  1.00 44.51           C  
ATOM    559  CD1 LEU A 395      -8.716   5.516 -54.026  1.00 45.39           C  
ATOM    560  CD2 LEU A 395      -7.214   4.592 -55.704  1.00 41.18           C  
ATOM    561  N   ARG A 396      -8.850   8.892 -58.582  1.00 40.90           N  
ATOM    562  CA  ARG A 396      -9.327   9.352 -59.898  1.00 39.81           C  
ATOM    563  C   ARG A 396      -9.539   8.143 -60.806  1.00 38.95           C  
ATOM    564  O   ARG A 396      -8.633   7.324 -60.944  1.00 37.96           O  
ATOM    565  CB  ARG A 396      -8.293  10.296 -60.548  1.00 41.05           C  
ATOM    566  CG  ARG A 396      -8.069  11.583 -59.756  1.00 60.23           C  
ATOM    567  CD  ARG A 396      -7.023  12.478 -60.403  1.00 80.07           C  
ATOM    568  NE  ARG A 396      -5.649  12.065 -60.099  1.00 85.73           N  
ATOM    569  CZ  ARG A 396      -4.749  11.705 -61.011  1.00 93.90           C  
ATOM    570  NH1 ARG A 396      -5.071  11.682 -62.302  1.00 72.74           N  
ATOM    571  NH2 ARG A 396      -3.522  11.364 -60.642  1.00 79.43           N  
ATOM    572  N   VAL A 397     -10.751   8.006 -61.364  1.00 33.44           N  
ATOM    573  CA  VAL A 397     -11.142   6.948 -62.284  1.00 32.43           C  
ATOM    574  C   VAL A 397     -10.810   7.543 -63.653  1.00 38.88           C  
ATOM    575  O   VAL A 397     -11.320   8.613 -64.011  1.00 37.85           O  
ATOM    576  CB  VAL A 397     -12.640   6.511 -62.148  1.00 36.42           C  
ATOM    577  CG1 VAL A 397     -12.989   5.430 -63.161  1.00 34.69           C  
ATOM    578  CG2 VAL A 397     -12.948   6.010 -60.735  1.00 37.13           C  
ATOM    579  N   ARG A 398      -9.886   6.882 -64.357  1.00 36.07           N  
ATOM    580  CA  ARG A 398      -9.361   7.306 -65.647  1.00 36.82           C  
ATOM    581  C   ARG A 398      -9.735   6.356 -66.752  1.00 40.77           C  
ATOM    582  O   ARG A 398     -10.014   5.170 -66.494  1.00 39.77           O  
ATOM    583  CB  ARG A 398      -7.823   7.412 -65.571  1.00 38.25           C  
ATOM    584  CG  ARG A 398      -7.372   8.678 -64.835  1.00 54.12           C  
ATOM    585  CD  ARG A 398      -5.866   8.874 -64.848  1.00 71.49           C  
ATOM    586  NE  ARG A 398      -5.316   8.920 -66.202  1.00 88.06           N  
ATOM    587  CZ  ARG A 398      -5.193  10.032 -66.923  1.00106.70           C  
ATOM    588  NH1 ARG A 398      -5.551  11.206 -66.414  1.00 94.35           N  
ATOM    589  NH2 ARG A 398      -4.707   9.978 -68.155  1.00 98.14           N  
ATOM    590  N   ALA A 399      -9.680   6.866 -67.997  1.00 35.77           N  
ATOM    591  CA  ALA A 399      -9.866   6.059 -69.180  1.00 35.90           C  
ATOM    592  C   ALA A 399      -8.617   5.184 -69.271  1.00 35.38           C  
ATOM    593  O   ALA A 399      -7.556   5.567 -68.785  1.00 30.97           O  
ATOM    594  CB  ALA A 399      -9.941   6.951 -70.417  1.00 37.49           C  
ATOM    595  N   LEU A 400      -8.743   4.021 -69.899  1.00 31.14           N  
ATOM    596  CA  LEU A 400      -7.609   3.157 -70.118  1.00 31.00           C  
ATOM    597  C   LEU A 400      -6.632   3.826 -71.062  1.00 34.52           C  
ATOM    598  O   LEU A 400      -7.035   4.711 -71.808  1.00 33.81           O  
ATOM    599  CB  LEU A 400      -8.108   1.846 -70.743  1.00 31.21           C  
ATOM    600  CG  LEU A 400      -8.830   0.904 -69.777  1.00 36.64           C  
ATOM    601  CD1 LEU A 400      -9.638  -0.073 -70.531  1.00 37.86           C  
ATOM    602  CD2 LEU A 400      -7.849   0.138 -68.934  1.00 40.55           C  
ATOM    603  N   PRO A 401      -5.352   3.415 -71.099  1.00 33.86           N  
ATOM    604  CA  PRO A 401      -4.455   3.968 -72.125  1.00 32.85           C  
ATOM    605  C   PRO A 401      -4.951   3.526 -73.524  1.00 33.68           C  
ATOM    606  O   PRO A 401      -5.661   2.529 -73.657  1.00 30.46           O  
ATOM    607  CB  PRO A 401      -3.089   3.326 -71.811  1.00 35.15           C  
ATOM    608  CG  PRO A 401      -3.226   2.681 -70.474  1.00 40.10           C  
ATOM    609  CD  PRO A 401      -4.678   2.372 -70.295  1.00 35.79           C  
ATOM    610  N   ASP A 402      -4.602   4.283 -74.558  1.00 30.01           N  
ATOM    611  CA  ASP A 402      -5.024   3.957 -75.927  1.00 28.73           C  
ATOM    612  C   ASP A 402      -4.165   2.838 -76.504  1.00 32.17           C  
ATOM    613  O   ASP A 402      -2.954   2.823 -76.282  1.00 32.49           O  
ATOM    614  CB  ASP A 402      -5.005   5.211 -76.801  1.00 29.70           C  
ATOM    615  CG  ASP A 402      -5.938   6.289 -76.280  1.00 37.07           C  
ATOM    616  OD1 ASP A 402      -6.996   5.931 -75.704  1.00 32.65           O  
ATOM    617  OD2 ASP A 402      -5.583   7.488 -76.385  1.00 40.90           O  
ATOM    618  N   PRO A 403      -4.780   1.842 -77.155  1.00 32.13           N  
ATOM    619  CA  PRO A 403      -3.988   0.721 -77.698  1.00 31.85           C  
ATOM    620  C   PRO A 403      -3.319   1.033 -79.034  1.00 32.92           C  
ATOM    621  O   PRO A 403      -3.524   2.110 -79.624  1.00 30.25           O  
ATOM    622  CB  PRO A 403      -5.040  -0.378 -77.845  1.00 33.29           C  
ATOM    623  CG  PRO A 403      -6.300   0.389 -78.254  1.00 37.14           C  
ATOM    624  CD  PRO A 403      -6.229   1.677 -77.458  1.00 33.33           C  
ATOM    625  N   LEU A 404      -2.508   0.080 -79.516  1.00 28.78           N  
ATOM    626  CA  LEU A 404      -1.829   0.198 -80.802  1.00 27.37           C  
ATOM    627  C   LEU A 404      -2.301  -0.913 -81.752  1.00 32.56           C  
ATOM    628  O   LEU A 404      -2.619  -2.003 -81.285  1.00 31.87           O  
ATOM    629  CB  LEU A 404      -0.315   0.183 -80.611  1.00 27.35           C  
ATOM    630  CG  LEU A 404       0.275   1.422 -79.921  1.00 32.31           C  
ATOM    631  CD1 LEU A 404       1.786   1.288 -79.761  1.00 32.07           C  
ATOM    632  CD2 LEU A 404      -0.064   2.728 -80.708  1.00 35.74           C  
ATOM    633  N   PRO A 405      -2.446  -0.655 -83.068  1.00 30.33           N  
ATOM    634  CA  PRO A 405      -2.925  -1.715 -83.959  1.00 30.13           C  
ATOM    635  C   PRO A 405      -1.864  -2.771 -84.234  1.00 34.57           C  
ATOM    636  O   PRO A 405      -0.655  -2.497 -84.207  1.00 33.04           O  
ATOM    637  CB  PRO A 405      -3.270  -0.947 -85.259  1.00 31.85           C  
ATOM    638  CG  PRO A 405      -2.354   0.180 -85.275  1.00 35.20           C  
ATOM    639  CD  PRO A 405      -2.103   0.572 -83.832  1.00 30.90           C  
ATOM    640  N   TYR A 406      -2.318  -3.975 -84.519  1.00 33.01           N  
ATOM    641  CA  TYR A 406      -1.409  -5.059 -84.931  1.00 33.32           C  
ATOM    642  C   TYR A 406      -2.179  -6.042 -85.814  1.00 34.63           C  
ATOM    643  O   TYR A 406      -3.406  -5.971 -85.890  1.00 31.56           O  
ATOM    644  CB  TYR A 406      -0.709  -5.747 -83.724  1.00 32.94           C  
ATOM    645  CG  TYR A 406      -1.621  -6.563 -82.838  1.00 32.07           C  
ATOM    646  CD1 TYR A 406      -2.307  -5.971 -81.775  1.00 32.64           C  
ATOM    647  CD2 TYR A 406      -1.762  -7.941 -83.025  1.00 31.35           C  
ATOM    648  CE1 TYR A 406      -3.152  -6.718 -80.955  1.00 32.00           C  
ATOM    649  CE2 TYR A 406      -2.590  -8.703 -82.193  1.00 30.95           C  
ATOM    650  CZ  TYR A 406      -3.261  -8.087 -81.144  1.00 36.46           C  
ATOM    651  OH  TYR A 406      -4.086  -8.807 -80.315  1.00 38.49           O  
ATOM    652  N   ILE A 407      -1.451  -6.918 -86.506  1.00 32.48           N  
ATOM    653  CA  ILE A 407      -2.033  -7.969 -87.315  1.00 33.66           C  
ATOM    654  C   ILE A 407      -1.636  -9.267 -86.618  1.00 40.25           C  
ATOM    655  O   ILE A 407      -0.444  -9.512 -86.415  1.00 39.33           O  
ATOM    656  CB  ILE A 407      -1.627  -7.920 -88.824  1.00 36.57           C  
ATOM    657  CG1 ILE A 407      -2.102  -6.626 -89.500  1.00 35.90           C  
ATOM    658  CG2 ILE A 407      -2.158  -9.140 -89.598  1.00 38.16           C  
ATOM    659  CD1 ILE A 407      -1.531  -6.370 -90.946  1.00 41.90           C  
ATOM    660  N   GLU A 408      -2.634 -10.073 -86.222  1.00 37.02           N  
ATOM    661  CA  GLU A 408      -2.382 -11.349 -85.562  1.00 37.91           C  
ATOM    662  C   GLU A 408      -2.279 -12.427 -86.635  1.00 43.11           C  
ATOM    663  O   GLU A 408      -3.246 -12.680 -87.336  1.00 43.64           O  
ATOM    664  CB  GLU A 408      -3.492 -11.680 -84.564  1.00 38.75           C  
ATOM    665  CG  GLU A 408      -3.140 -12.840 -83.655  1.00 50.03           C  
ATOM    666  CD  GLU A 408      -4.046 -12.976 -82.445  1.00 73.24           C  
ATOM    667  OE1 GLU A 408      -5.039 -13.728 -82.542  1.00 75.21           O  
ATOM    668  OE2 GLU A 408      -3.785 -12.319 -81.411  1.00 70.76           O  
ATOM    669  N   TYR A 409      -1.106 -13.040 -86.785  1.00 39.42           N  
ATOM    670  CA  TYR A 409      -0.915 -14.065 -87.798  1.00 39.83           C  
ATOM    671  C   TYR A 409      -0.319 -15.344 -87.253  1.00 44.38           C  
ATOM    672  O   TYR A 409       0.154 -15.363 -86.120  1.00 42.77           O  
ATOM    673  CB  TYR A 409      -0.053 -13.500 -88.943  1.00 41.74           C  
ATOM    674  CG  TYR A 409       1.401 -13.264 -88.595  1.00 42.36           C  
ATOM    675  CD1 TYR A 409       1.803 -12.099 -87.945  1.00 42.02           C  
ATOM    676  CD2 TYR A 409       2.386 -14.158 -89.003  1.00 44.80           C  
ATOM    677  CE1 TYR A 409       3.141 -11.868 -87.639  1.00 42.23           C  
ATOM    678  CE2 TYR A 409       3.728 -13.934 -88.714  1.00 45.83           C  
ATOM    679  CZ  TYR A 409       4.104 -12.783 -88.039  1.00 53.05           C  
ATOM    680  OH  TYR A 409       5.434 -12.553 -87.779  1.00 52.02           O  
ATOM    681  N   LYS A 410      -0.328 -16.415 -88.058  1.00 43.35           N  
ATOM    682  CA  LYS A 410       0.292 -17.679 -87.675  1.00 44.66           C  
ATOM    683  C   LYS A 410       1.503 -17.922 -88.555  1.00 48.25           C  
ATOM    684  O   LYS A 410       1.396 -17.813 -89.770  1.00 47.37           O  
ATOM    685  CB  LYS A 410      -0.697 -18.848 -87.765  1.00 48.12           C  
ATOM    686  CG  LYS A 410      -1.441 -19.077 -86.463  1.00 61.09           C  
ATOM    687  CD  LYS A 410      -2.516 -20.141 -86.605  1.00 66.48           C  
ATOM    688  CE  LYS A 410      -3.262 -20.282 -85.301  1.00 84.39           C  
ATOM    689  NZ  LYS A 410      -4.481 -21.112 -85.461  1.00 98.92           N  
ATOM    690  N   ASP A 411       2.665 -18.211 -87.947  1.00 45.87           N  
ATOM    691  CA  ASP A 411       3.890 -18.478 -88.723  1.00 46.77           C  
ATOM    692  C   ASP A 411       3.820 -19.877 -89.365  1.00 51.35           C  
ATOM    693  O   ASP A 411       2.836 -20.584 -89.151  1.00 49.98           O  
ATOM    694  CB  ASP A 411       5.161 -18.265 -87.861  1.00 47.85           C  
ATOM    695  CG  ASP A 411       5.391 -19.218 -86.692  1.00 52.10           C  
ATOM    696  OD1 ASP A 411       4.821 -20.334 -86.704  1.00 52.75           O  
ATOM    697  OD2 ASP A 411       6.212 -18.888 -85.821  1.00 55.21           O  
ATOM    698  N   VAL A 412       4.859 -20.290 -90.117  1.00 50.76           N  
ATOM    699  CA  VAL A 412       4.877 -21.607 -90.783  1.00 52.72           C  
ATOM    700  C   VAL A 412       4.848 -22.800 -89.800  1.00 54.60           C  
ATOM    701  O   VAL A 412       4.448 -23.888 -90.194  1.00 54.78           O  
ATOM    702  CB  VAL A 412       6.004 -21.772 -91.827  1.00 59.54           C  
ATOM    703  CG1 VAL A 412       5.708 -20.944 -93.073  1.00 60.11           C  
ATOM    704  CG2 VAL A 412       7.382 -21.444 -91.244  1.00 59.16           C  
ATOM    705  N   GLN A 413       5.250 -22.590 -88.539  1.00 50.98           N  
ATOM    706  CA  GLN A 413       5.220 -23.612 -87.488  1.00 51.67           C  
ATOM    707  C   GLN A 413       3.871 -23.592 -86.729  1.00 55.69           C  
ATOM    708  O   GLN A 413       3.674 -24.376 -85.807  1.00 54.25           O  
ATOM    709  CB  GLN A 413       6.387 -23.421 -86.494  1.00 52.80           C  
ATOM    710  CG  GLN A 413       7.726 -23.966 -86.999  1.00 54.78           C  
ATOM    711  CD  GLN A 413       8.482 -22.970 -87.845  1.00 57.26           C  
ATOM    712  OE1 GLN A 413       8.438 -21.755 -87.622  1.00 52.96           O  
ATOM    713  NE2 GLN A 413       9.232 -23.459 -88.806  1.00 47.34           N  
ATOM    714  N   GLY A 414       2.973 -22.690 -87.124  1.00 54.00           N  
ATOM    715  CA  GLY A 414       1.653 -22.548 -86.516  1.00 52.80           C  
ATOM    716  C   GLY A 414       1.629 -21.728 -85.237  1.00 54.41           C  
ATOM    717  O   GLY A 414       0.618 -21.731 -84.527  1.00 53.38           O  
ATOM    718  N   ASN A 415       2.727 -21.003 -84.934  1.00 48.86           N  
ATOM    719  CA  ASN A 415       2.775 -20.142 -83.741  1.00 46.70           C  
ATOM    720  C   ASN A 415       2.127 -18.797 -84.022  1.00 49.40           C  
ATOM    721  O   ASN A 415       2.326 -18.230 -85.110  1.00 49.66           O  
ATOM    722  CB  ASN A 415       4.201 -19.933 -83.253  1.00 43.61           C  
ATOM    723  CG  ASN A 415       4.935 -21.209 -82.932  1.00 65.59           C  
ATOM    724  OD1 ASN A 415       5.945 -21.530 -83.549  1.00 63.80           O  
ATOM    725  ND2 ASN A 415       4.456 -21.972 -81.956  1.00 55.95           N  
ATOM    726  N   THR A 416       1.330 -18.300 -83.048  1.00 42.42           N  
ATOM    727  CA  THR A 416       0.631 -17.021 -83.150  1.00 41.22           C  
ATOM    728  C   THR A 416       1.624 -15.892 -82.905  1.00 46.62           C  
ATOM    729  O   THR A 416       2.375 -15.929 -81.929  1.00 46.27           O  
ATOM    730  CB  THR A 416      -0.599 -16.967 -82.216  1.00 49.21           C  
ATOM    731  OG1 THR A 416      -1.546 -17.943 -82.656  1.00 55.62           O  
ATOM    732  CG2 THR A 416      -1.272 -15.616 -82.212  1.00 44.21           C  
ATOM    733  N   LYS A 417       1.690 -14.934 -83.847  1.00 43.05           N  
ATOM    734  CA  LYS A 417       2.584 -13.787 -83.746  1.00 41.88           C  
ATOM    735  C   LYS A 417       1.813 -12.486 -83.975  1.00 43.10           C  
ATOM    736  O   LYS A 417       0.745 -12.502 -84.583  1.00 41.73           O  
ATOM    737  CB  LYS A 417       3.774 -13.901 -84.724  1.00 45.22           C  
ATOM    738  CG  LYS A 417       4.606 -15.192 -84.699  1.00 50.56           C  
ATOM    739  CD  LYS A 417       5.422 -15.356 -83.417  1.00 54.44           C  
ATOM    740  CE  LYS A 417       6.582 -16.307 -83.537  1.00 56.12           C  
ATOM    741  NZ  LYS A 417       7.725 -15.686 -84.259  1.00 75.47           N  
ATOM    742  N   ARG A 418       2.334 -11.370 -83.430  1.00 39.89           N  
ATOM    743  CA  ARG A 418       1.746 -10.045 -83.582  1.00 38.27           C  
ATOM    744  C   ARG A 418       2.623  -9.210 -84.497  1.00 41.05           C  
ATOM    745  O   ARG A 418       3.760  -8.912 -84.159  1.00 40.60           O  
ATOM    746  CB  ARG A 418       1.568  -9.352 -82.226  1.00 37.21           C  
ATOM    747  CG  ARG A 418       0.621 -10.081 -81.281  1.00 42.62           C  
ATOM    748  CD  ARG A 418       0.324  -9.261 -80.038  1.00 45.23           C  
ATOM    749  NE  ARG A 418      -0.614  -9.962 -79.159  1.00 50.31           N  
ATOM    750  CZ  ARG A 418      -1.240  -9.414 -78.120  1.00 56.78           C  
ATOM    751  NH1 ARG A 418      -1.032  -8.141 -77.804  1.00 39.81           N  
ATOM    752  NH2 ARG A 418      -2.083 -10.136 -77.391  1.00 40.80           N  
ATOM    753  N   PHE A 419       2.108  -8.861 -85.688  1.00 35.94           N  
ATOM    754  CA  PHE A 419       2.857  -8.004 -86.599  1.00 33.32           C  
ATOM    755  C   PHE A 419       2.622  -6.571 -86.133  1.00 35.65           C  
ATOM    756  O   PHE A 419       1.472  -6.163 -85.948  1.00 32.27           O  
ATOM    757  CB  PHE A 419       2.420  -8.221 -88.047  1.00 34.56           C  
ATOM    758  CG  PHE A 419       2.890  -7.170 -89.032  1.00 36.09           C  
ATOM    759  CD1 PHE A 419       4.131  -7.283 -89.656  1.00 38.98           C  
ATOM    760  CD2 PHE A 419       2.083  -6.076 -89.348  1.00 36.29           C  
ATOM    761  CE1 PHE A 419       4.536  -6.341 -90.608  1.00 41.11           C  
ATOM    762  CE2 PHE A 419       2.504  -5.115 -90.269  1.00 38.78           C  
ATOM    763  CZ  PHE A 419       3.704  -5.271 -90.923  1.00 38.75           C  
ATOM    764  N   LYS A 420       3.705  -5.804 -85.952  1.00 33.52           N  
ATOM    765  CA  LYS A 420       3.623  -4.422 -85.450  1.00 32.25           C  
ATOM    766  C   LYS A 420       4.335  -3.433 -86.379  1.00 36.51           C  
ATOM    767  O   LYS A 420       4.760  -2.371 -85.949  1.00 36.19           O  
ATOM    768  CB  LYS A 420       4.189  -4.350 -84.006  1.00 32.22           C  
ATOM    769  CG  LYS A 420       3.354  -5.124 -82.987  1.00 35.75           C  
ATOM    770  CD  LYS A 420       4.129  -5.441 -81.703  1.00 37.34           C  
ATOM    771  CE  LYS A 420       3.183  -5.900 -80.622  1.00 55.90           C  
ATOM    772  NZ  LYS A 420       3.886  -6.261 -79.359  1.00 68.86           N  
ATOM    773  N   GLY A 421       4.458  -3.786 -87.651  1.00 34.17           N  
ATOM    774  CA  GLY A 421       5.164  -2.946 -88.612  1.00 34.85           C  
ATOM    775  C   GLY A 421       6.326  -3.675 -89.238  1.00 41.24           C  
ATOM    776  O   GLY A 421       6.867  -4.607 -88.650  1.00 40.76           O  
ATOM    777  N   GLY A 422       6.656  -3.292 -90.456  1.00 42.38           N  
ATOM    778  CA  GLY A 422       7.717  -3.935 -91.221  1.00 43.71           C  
ATOM    779  C   GLY A 422       7.148  -4.792 -92.338  1.00 46.48           C  
ATOM    780  O   GLY A 422       6.118  -4.443 -92.925  1.00 45.06           O  
ATOM    781  N   ARG A 423       7.811  -5.933 -92.621  1.00 43.31           N  
ATOM    782  CA  ARG A 423       7.425  -6.863 -93.688  1.00 42.70           C  
ATOM    783  C   ARG A 423       6.539  -8.012 -93.207  1.00 45.78           C  
ATOM    784  O   ARG A 423       6.706  -8.527 -92.101  1.00 46.47           O  
ATOM    785  CB  ARG A 423       8.656  -7.398 -94.423  1.00 45.99           C  
ATOM    786  CG  ARG A 423       9.504  -6.327 -95.105  1.00 59.34           C  
ATOM    787  CD  ARG A 423      10.620  -6.973 -95.916  1.00 76.88           C  
ATOM    788  NE  ARG A 423      10.926  -6.230 -97.141  1.00 89.34           N  
ATOM    789  CZ  ARG A 423      10.425  -6.505 -98.346  1.00103.61           C  
ATOM    790  NH1 ARG A 423       9.598  -7.530 -98.513  1.00 93.94           N  
ATOM    791  NH2 ARG A 423      10.768  -5.774 -99.396  1.00 90.56           N  
ATOM    792  N   LEU A 424       5.573  -8.400 -94.042  1.00 41.38           N  
ATOM    793  CA  LEU A 424       4.656  -9.508 -93.763  1.00 39.46           C  
ATOM    794  C   LEU A 424       4.207 -10.103 -95.086  1.00 43.89           C  
ATOM    795  O   LEU A 424       3.923  -9.372 -96.043  1.00 43.46           O  
ATOM    796  CB  LEU A 424       3.438  -9.073 -92.908  1.00 37.22           C  
ATOM    797  CG  LEU A 424       2.576 -10.198 -92.275  1.00 40.91           C  
ATOM    798  CD1 LEU A 424       3.399 -11.092 -91.344  1.00 40.77           C  
ATOM    799  CD2 LEU A 424       1.382  -9.623 -91.488  1.00 37.79           C  
ATOM    800  N   GLY A 425       4.166 -11.428 -95.139  1.00 40.80           N  
ATOM    801  CA  GLY A 425       3.720 -12.143 -96.321  1.00 40.76           C  
ATOM    802  C   GLY A 425       2.233 -11.971 -96.550  1.00 44.57           C  
ATOM    803  O   GLY A 425       1.451 -11.882 -95.593  1.00 40.45           O  
ATOM    804  N   LYS A 426       1.843 -11.919 -97.841  1.00 44.58           N  
ATOM    805  CA  LYS A 426       0.468 -11.775 -98.337  1.00 45.31           C  
ATOM    806  C   LYS A 426      -0.458 -12.857 -97.744  1.00 49.45           C  
ATOM    807  O   LYS A 426      -1.573 -12.543 -97.329  1.00 47.09           O  
ATOM    808  CB  LYS A 426       0.472 -11.859 -99.871  1.00 48.66           C  
ATOM    809  CG  LYS A 426      -0.814 -11.374-100.528  1.00 60.79           C  
ATOM    810  CD  LYS A 426      -0.951 -11.852-101.969  1.00 59.17           C  
ATOM    811  CE  LYS A 426      -0.032 -11.159-102.931  1.00 68.13           C  
ATOM    812  NZ  LYS A 426      -0.205 -11.662-104.315  1.00 81.31           N  
ATOM    813  N   ARG A 427       0.021 -14.118 -97.698  1.00 47.86           N  
ATOM    814  CA  ARG A 427      -0.703 -15.272 -97.149  1.00 48.29           C  
ATOM    815  C   ARG A 427      -1.014 -15.039 -95.668  1.00 48.13           C  
ATOM    816  O   ARG A 427      -2.148 -15.229 -95.257  1.00 46.02           O  
ATOM    817  CB  ARG A 427       0.125 -16.557 -97.378  1.00 54.34           C  
ATOM    818  CG  ARG A 427      -0.554 -17.875 -97.031  1.00 69.01           C  
ATOM    819  CD  ARG A 427       0.367 -19.085 -97.230  1.00 81.66           C  
ATOM    820  NE  ARG A 427       1.717 -18.935 -96.658  1.00 87.51           N  
ATOM    821  CZ  ARG A 427       2.095 -19.386 -95.464  0.00101.62           C  
ATOM    822  NH1 ARG A 427       1.226 -19.999 -94.670  0.00 88.68           N  
ATOM    823  NH2 ARG A 427       3.344 -19.212 -95.049  0.00 88.55           N  
ATOM    824  N   GLU A 428      -0.031 -14.540 -94.895  1.00 45.10           N  
ATOM    825  CA  GLU A 428      -0.181 -14.221 -93.468  1.00 42.70           C  
ATOM    826  C   GLU A 428      -1.202 -13.087 -93.232  1.00 46.65           C  
ATOM    827  O   GLU A 428      -2.014 -13.183 -92.317  1.00 44.60           O  
ATOM    828  CB  GLU A 428       1.173 -13.882 -92.828  1.00 43.09           C  
ATOM    829  CG  GLU A 428       2.057 -15.097 -92.597  1.00 52.50           C  
ATOM    830  CD  GLU A 428       2.826 -15.650 -93.785  1.00 82.57           C  
ATOM    831  OE1 GLU A 428       2.801 -15.025 -94.870  1.00 66.70           O  
ATOM    832  OE2 GLU A 428       3.467 -16.713 -93.624  1.00 89.25           O  
ATOM    833  N   ILE A 429      -1.162 -12.029 -94.074  1.00 44.53           N  
ATOM    834  CA  ILE A 429      -2.100 -10.905 -94.002  1.00 42.58           C  
ATOM    835  C   ILE A 429      -3.536 -11.424 -94.208  1.00 46.75           C  
ATOM    836  O   ILE A 429      -4.406 -11.165 -93.381  1.00 44.18           O  
ATOM    837  CB  ILE A 429      -1.741  -9.795 -95.045  1.00 44.81           C  
ATOM    838  CG1 ILE A 429      -0.333  -9.189 -94.766  1.00 43.08           C  
ATOM    839  CG2 ILE A 429      -2.833  -8.699 -95.064  1.00 44.06           C  
ATOM    840  CD1 ILE A 429       0.374  -8.536 -95.963  1.00 43.40           C  
ATOM    841  N   LEU A 430      -3.769 -12.158 -95.309  1.00 45.87           N  
ATOM    842  CA  LEU A 430      -5.092 -12.674 -95.663  1.00 46.00           C  
ATOM    843  C   LEU A 430      -5.623 -13.685 -94.652  1.00 49.84           C  
ATOM    844  O   LEU A 430      -6.810 -13.631 -94.328  1.00 49.11           O  
ATOM    845  CB  LEU A 430      -5.114 -13.227 -97.093  1.00 47.50           C  
ATOM    846  CG  LEU A 430      -4.890 -12.176 -98.203  1.00 53.06           C  
ATOM    847  CD1 LEU A 430      -4.536 -12.830 -99.504  1.00 53.18           C  
ATOM    848  CD2 LEU A 430      -6.110 -11.262 -98.375  1.00 57.11           C  
ATOM    849  N   ALA A 431      -4.746 -14.578 -94.125  1.00 44.93           N  
ATOM    850  CA  ALA A 431      -5.135 -15.569 -93.112  1.00 43.08           C  
ATOM    851  C   ALA A 431      -5.548 -14.883 -91.803  1.00 45.40           C  
ATOM    852  O   ALA A 431      -6.469 -15.367 -91.139  1.00 44.21           O  
ATOM    853  CB  ALA A 431      -4.020 -16.566 -92.864  1.00 43.51           C  
ATOM    854  N   ALA A 432      -4.918 -13.731 -91.466  1.00 40.90           N  
ATOM    855  CA  ALA A 432      -5.289 -12.948 -90.291  1.00 39.71           C  
ATOM    856  C   ALA A 432      -6.748 -12.434 -90.396  1.00 42.33           C  
ATOM    857  O   ALA A 432      -7.431 -12.365 -89.378  1.00 41.07           O  
ATOM    858  CB  ALA A 432      -4.345 -11.788 -90.106  1.00 39.98           C  
ATOM    859  N   GLY A 433      -7.180 -12.076 -91.609  1.00 38.05           N  
ATOM    860  CA  GLY A 433      -8.541 -11.642 -91.911  1.00 38.91           C  
ATOM    861  C   GLY A 433      -8.975 -10.284 -91.401  1.00 40.58           C  
ATOM    862  O   GLY A 433     -10.089  -9.864 -91.679  1.00 40.28           O  
ATOM    863  N   GLY A 434      -8.102  -9.586 -90.692  1.00 37.32           N  
ATOM    864  CA  GLY A 434      -8.421  -8.281 -90.134  1.00 35.89           C  
ATOM    865  C   GLY A 434      -7.362  -7.704 -89.239  1.00 38.94           C  
ATOM    866  O   GLY A 434      -6.207  -8.144 -89.263  1.00 39.14           O  
ATOM    867  N   ILE A 435      -7.751  -6.683 -88.467  1.00 34.27           N  
ATOM    868  CA  ILE A 435      -6.857  -5.913 -87.588  1.00 34.52           C  
ATOM    869  C   ILE A 435      -7.252  -6.072 -86.121  1.00 36.23           C  
ATOM    870  O   ILE A 435      -8.440  -6.217 -85.798  1.00 33.66           O  
ATOM    871  CB  ILE A 435      -6.866  -4.396 -88.061  1.00 38.29           C  
ATOM    872  CG1 ILE A 435      -6.366  -4.232 -89.527  1.00 39.02           C  
ATOM    873  CG2 ILE A 435      -6.175  -3.405 -87.132  1.00 39.40           C  
ATOM    874  CD1 ILE A 435      -5.040  -4.675 -89.917  1.00 42.28           C  
ATOM    875  N   LYS A 436      -6.256  -6.017 -85.235  1.00 32.54           N  
ATOM    876  CA  LYS A 436      -6.499  -6.079 -83.785  1.00 32.54           C  
ATOM    877  C   LYS A 436      -5.832  -4.874 -83.132  1.00 35.75           C  
ATOM    878  O   LYS A 436      -5.123  -4.135 -83.814  1.00 36.09           O  
ATOM    879  CB  LYS A 436      -5.996  -7.417 -83.198  1.00 34.49           C  
ATOM    880  CG  LYS A 436      -6.873  -8.596 -83.591  1.00 37.44           C  
ATOM    881  CD  LYS A 436      -6.533  -9.833 -82.816  1.00 41.20           C  
ATOM    882  CE  LYS A 436      -7.506 -10.932 -83.120  1.00 59.72           C  
ATOM    883  NZ  LYS A 436      -7.786 -11.737 -81.903  1.00 72.79           N  
ATOM    884  N   ALA A 437      -6.120  -4.622 -81.857  1.00 32.79           N  
ATOM    885  CA  ALA A 437      -5.538  -3.493 -81.118  1.00 32.07           C  
ATOM    886  C   ALA A 437      -5.306  -3.916 -79.680  1.00 35.42           C  
ATOM    887  O   ALA A 437      -6.188  -4.528 -79.092  1.00 36.48           O  
ATOM    888  CB  ALA A 437      -6.472  -2.290 -81.166  1.00 32.55           C  
ATOM    889  N   ALA A 438      -4.130  -3.623 -79.123  1.00 31.44           N  
ATOM    890  CA  ALA A 438      -3.775  -3.937 -77.728  1.00 31.30           C  
ATOM    891  C   ALA A 438      -2.685  -2.989 -77.247  1.00 35.15           C  
ATOM    892  O   ALA A 438      -2.040  -2.314 -78.059  1.00 32.19           O  
ATOM    893  CB  ALA A 438      -3.308  -5.401 -77.587  1.00 31.08           C  
ATOM    894  N   LEU A 439      -2.478  -2.948 -75.922  1.00 33.96           N  
ATOM    895  CA  LEU A 439      -1.397  -2.186 -75.330  1.00 35.10           C  
ATOM    896  C   LEU A 439      -0.103  -2.959 -75.642  1.00 40.77           C  
ATOM    897  O   LEU A 439      -0.116  -4.192 -75.727  1.00 37.37           O  
ATOM    898  CB  LEU A 439      -1.583  -2.058 -73.807  1.00 35.20           C  
ATOM    899  CG  LEU A 439      -2.782  -1.243 -73.319  1.00 39.42           C  
ATOM    900  CD1 LEU A 439      -2.828  -1.215 -71.803  1.00 39.04           C  
ATOM    901  CD2 LEU A 439      -2.767   0.187 -73.872  1.00 39.58           C  
ATOM    902  N   ASP A 440       0.987  -2.228 -75.877  1.00 42.93           N  
ATOM    903  CA  ASP A 440       2.295  -2.823 -76.165  1.00 45.86           C  
ATOM    904  C   ASP A 440       3.030  -2.874 -74.824  1.00 57.41           C  
ATOM    905  O   ASP A 440       4.019  -2.165 -74.606  1.00 58.37           O  
ATOM    906  CB  ASP A 440       3.070  -1.974 -77.204  1.00 46.88           C  
ATOM    907  CG  ASP A 440       4.412  -2.576 -77.612  1.00 47.71           C  
ATOM    908  OD1 ASP A 440       4.484  -3.807 -77.783  1.00 49.28           O  
ATOM    909  OD2 ASP A 440       5.372  -1.814 -77.783  1.00 44.07           O  
ATOM    910  N   ASP A 441       2.474  -3.653 -73.884  1.00 58.96           N  
ATOM    911  CA  ASP A 441       2.947  -3.785 -72.502  1.00 61.73           C  
ATOM    912  C   ASP A 441       2.277  -4.984 -71.819  1.00 70.81           C  
ATOM    913  O   ASP A 441       1.090  -5.242 -72.063  1.00 68.84           O  
ATOM    914  CB  ASP A 441       2.613  -2.496 -71.722  1.00 63.91           C  
ATOM    915  CG  ASP A 441       3.429  -2.297 -70.469  1.00 78.87           C  
ATOM    916  OD1 ASP A 441       4.676  -2.185 -70.580  1.00 79.72           O  
ATOM    917  OD2 ASP A 441       2.824  -2.196 -69.378  1.00 87.49           O  
ATOM    918  N   ASP A 442       3.049  -5.709 -70.962  1.00 72.98           N  
ATOM    919  CA  ASP A 442       2.646  -6.896 -70.170  1.00 74.25           C  
ATOM    920  C   ASP A 442       1.425  -6.577 -69.283  1.00 79.66           C  
ATOM    921  O   ASP A 442       0.538  -7.421 -69.114  1.00 79.86           O  
ATOM    922  CB  ASP A 442       3.844  -7.419 -69.332  1.00 76.75           C  
ATOM    923  CG  ASP A 442       3.693  -8.820 -68.765  0.00 87.17           C  
ATOM    924  OD1 ASP A 442       3.009  -9.653 -69.404  0.00 87.54           O  
ATOM    925  OD2 ASP A 442       4.309  -9.103 -67.716  0.00 93.61           O  
ATOM    926  N   LEU A 443       1.390  -5.338 -68.747  1.00 76.38           N  
ATOM    927  CA  LEU A 443       0.289  -4.731 -67.999  1.00 76.04           C  
ATOM    928  C   LEU A 443      -0.507  -3.847 -69.014  1.00 79.42           C  
ATOM    929  O   LEU A 443       0.080  -3.317 -69.961  1.00 79.18           O  
ATOM    930  CB  LEU A 443       0.818  -3.836 -66.858  1.00 76.48           C  
ATOM    931  CG  LEU A 443       1.099  -4.487 -65.508  1.00 81.21           C  
ATOM    932  CD1 LEU A 443       1.850  -3.523 -64.606  1.00 81.16           C  
ATOM    933  CD2 LEU A 443      -0.197  -4.963 -64.827  1.00 82.94           C  
ATOM    934  N   LEU A 444      -1.820  -3.668 -68.841  1.00 73.95           N  
ATOM    935  CA  LEU A 444      -2.653  -4.198 -67.770  1.00 72.04           C  
ATOM    936  C   LEU A 444      -3.283  -5.500 -68.324  1.00 74.08           C  
ATOM    937  O   LEU A 444      -2.824  -5.984 -69.367  1.00 74.46           O  
ATOM    938  CB  LEU A 444      -3.754  -3.145 -67.435  1.00 71.47           C  
ATOM    939  CG  LEU A 444      -3.474  -1.603 -67.260  1.00 75.55           C  
ATOM    940  CD1 LEU A 444      -2.007  -1.217 -67.106  1.00 76.42           C  
ATOM    941  CD2 LEU A 444      -4.169  -0.772 -68.287  1.00 76.09           C  
ATOM    942  N   GLU A 445      -4.301  -6.078 -67.640  1.00 68.21           N  
ATOM    943  CA  GLU A 445      -5.020  -7.250 -68.167  1.00 67.44           C  
ATOM    944  C   GLU A 445      -6.223  -6.651 -68.906  1.00 66.81           C  
ATOM    945  O   GLU A 445      -7.262  -6.374 -68.293  1.00 67.81           O  
ATOM    946  CB  GLU A 445      -5.425  -8.251 -67.051  1.00 69.09           C  
ATOM    947  CG  GLU A 445      -6.197  -9.482 -67.525  0.00 80.16           C  
ATOM    948  CD  GLU A 445      -5.779 -10.125 -68.837  0.00101.14           C  
ATOM    949  OE1 GLU A 445      -6.625 -10.186 -69.758  0.00 95.54           O  
ATOM    950  OE2 GLU A 445      -4.611 -10.564 -68.947  0.00 95.42           O  
ATOM    951  N   VAL A 446      -6.006  -6.287 -70.190  1.00 58.20           N  
ATOM    952  CA  VAL A 446      -6.994  -5.558 -71.008  1.00 54.75           C  
ATOM    953  C   VAL A 446      -7.073  -6.055 -72.447  1.00 53.01           C  
ATOM    954  O   VAL A 446      -6.049  -6.184 -73.118  1.00 52.34           O  
ATOM    955  CB  VAL A 446      -6.759  -4.005 -71.035  1.00 56.24           C  
ATOM    956  CG1 VAL A 446      -8.016  -3.272 -71.474  1.00 55.43           C  
ATOM    957  CG2 VAL A 446      -6.300  -3.458 -69.709  1.00 55.83           C  
ATOM    958  N   ASN A 447      -8.309  -6.189 -72.951  1.00 46.64           N  
ATOM    959  CA  ASN A 447      -8.575  -6.503 -74.355  1.00 44.07           C  
ATOM    960  C   ASN A 447      -9.347  -5.329 -74.974  1.00 42.37           C  
ATOM    961  O   ASN A 447     -10.270  -4.794 -74.365  1.00 41.99           O  
ATOM    962  CB  ASN A 447      -9.324  -7.821 -74.505  1.00 43.44           C  
ATOM    963  CG  ASN A 447      -8.537  -9.034 -74.019  1.00 55.80           C  
ATOM    964  OD1 ASN A 447      -8.752  -9.545 -72.925  1.00 50.38           O  
ATOM    965  ND2 ASN A 447      -7.589  -9.517 -74.797  1.00 48.37           N  
ATOM    966  N   TYR A 448      -8.923  -4.901 -76.168  1.00 35.68           N  
ATOM    967  CA  TYR A 448      -9.569  -3.821 -76.917  1.00 34.94           C  
ATOM    968  C   TYR A 448     -10.131  -4.393 -78.188  1.00 38.93           C  
ATOM    969  O   TYR A 448      -9.695  -5.461 -78.630  1.00 37.80           O  
ATOM    970  CB  TYR A 448      -8.565  -2.723 -77.282  1.00 35.45           C  
ATOM    971  CG  TYR A 448      -7.939  -2.023 -76.094  1.00 33.23           C  
ATOM    972  CD1 TYR A 448      -6.833  -2.563 -75.443  1.00 33.77           C  
ATOM    973  CD2 TYR A 448      -8.404  -0.786 -75.673  1.00 33.38           C  
ATOM    974  CE1 TYR A 448      -6.230  -1.902 -74.379  1.00 33.07           C  
ATOM    975  CE2 TYR A 448      -7.817  -0.121 -74.604  1.00 33.96           C  
ATOM    976  CZ  TYR A 448      -6.736  -0.686 -73.957  1.00 38.10           C  
ATOM    977  OH  TYR A 448      -6.142  -0.005 -72.935  1.00 39.48           O  
ATOM    978  N   THR A 449     -11.089  -3.677 -78.796  1.00 35.13           N  
ATOM    979  CA  THR A 449     -11.723  -4.107 -80.024  1.00 35.21           C  
ATOM    980  C   THR A 449     -11.556  -3.070 -81.112  1.00 37.28           C  
ATOM    981  O   THR A 449     -11.663  -1.881 -80.827  1.00 36.33           O  
ATOM    982  CB  THR A 449     -13.199  -4.430 -79.764  1.00 47.76           C  
ATOM    983  OG1 THR A 449     -13.923  -3.247 -79.457  1.00 61.10           O  
ATOM    984  CG2 THR A 449     -13.356  -5.431 -78.644  1.00 41.72           C  
ATOM    985  N   VAL A 450     -11.323  -3.518 -82.354  1.00 32.64           N  
ATOM    986  CA  VAL A 450     -11.233  -2.632 -83.531  1.00 31.68           C  
ATOM    987  C   VAL A 450     -12.652  -2.479 -84.036  1.00 35.59           C  
ATOM    988  O   VAL A 450     -13.293  -3.469 -84.404  1.00 34.82           O  
ATOM    989  CB  VAL A 450     -10.249  -3.144 -84.611  1.00 34.11           C  
ATOM    990  CG1 VAL A 450     -10.381  -2.353 -85.922  1.00 34.86           C  
ATOM    991  CG2 VAL A 450      -8.820  -3.095 -84.098  1.00 33.07           C  
ATOM    992  N   VAL A 451     -13.167  -1.243 -83.992  1.00 32.68           N  
ATOM    993  CA  VAL A 451     -14.516  -0.905 -84.442  1.00 31.57           C  
ATOM    994  C   VAL A 451     -14.528  -0.832 -85.980  1.00 37.47           C  
ATOM    995  O   VAL A 451     -15.421  -1.385 -86.622  1.00 37.97           O  
ATOM    996  CB  VAL A 451     -15.005   0.427 -83.798  1.00 34.46           C  
ATOM    997  CG1 VAL A 451     -16.425   0.783 -84.252  1.00 34.17           C  
ATOM    998  CG2 VAL A 451     -14.941   0.357 -82.272  1.00 33.54           C  
ATOM    999  N   LYS A 452     -13.529  -0.167 -86.563  1.00 33.92           N  
ATOM   1000  CA  LYS A 452     -13.442   0.117 -87.997  1.00 35.23           C  
ATOM   1001  C   LYS A 452     -11.995   0.567 -88.305  1.00 36.65           C  
ATOM   1002  O   LYS A 452     -11.308   1.073 -87.419  1.00 34.87           O  
ATOM   1003  CB  LYS A 452     -14.248   1.423 -88.176  1.00 38.16           C  
ATOM   1004  CG  LYS A 452     -15.286   1.570 -89.209  1.00 59.94           C  
ATOM   1005  CD  LYS A 452     -16.070   2.838 -88.807  1.00 66.08           C  
ATOM   1006  CE  LYS A 452     -15.943   4.044 -89.720  1.00 65.88           C  
ATOM   1007  NZ  LYS A 452     -16.934   5.103 -89.391  1.00 71.58           N  
ATOM   1008  N   PHE A 453     -11.604   0.501 -89.574  1.00 32.93           N  
ATOM   1009  CA  PHE A 453     -10.297   0.966 -90.042  1.00 33.62           C  
ATOM   1010  C   PHE A 453     -10.330   1.153 -91.546  1.00 37.91           C  
ATOM   1011  O   PHE A 453     -11.263   0.722 -92.224  1.00 38.72           O  
ATOM   1012  CB  PHE A 453      -9.144  -0.017 -89.631  1.00 34.33           C  
ATOM   1013  CG  PHE A 453      -9.252  -1.405 -90.241  1.00 35.20           C  
ATOM   1014  CD1 PHE A 453      -9.980  -2.406 -89.613  1.00 36.67           C  
ATOM   1015  CD2 PHE A 453      -8.641  -1.700 -91.459  1.00 36.40           C  
ATOM   1016  CE1 PHE A 453     -10.085  -3.684 -90.184  1.00 37.61           C  
ATOM   1017  CE2 PHE A 453      -8.763  -2.971 -92.036  1.00 38.01           C  
ATOM   1018  CZ  PHE A 453      -9.467  -3.955 -91.393  1.00 35.56           C  
ATOM   1019  N   GLN A 454      -9.291   1.775 -92.071  1.00 35.46           N  
ATOM   1020  CA  GLN A 454      -9.117   1.925 -93.501  1.00 36.55           C  
ATOM   1021  C   GLN A 454      -7.779   1.341 -93.876  1.00 39.66           C  
ATOM   1022  O   GLN A 454      -6.883   1.233 -93.036  1.00 35.50           O  
ATOM   1023  CB  GLN A 454      -9.162   3.392 -93.921  1.00 38.49           C  
ATOM   1024  CG  GLN A 454     -10.581   3.933 -93.955  1.00 44.92           C  
ATOM   1025  CD  GLN A 454     -10.621   5.385 -94.307  1.00 52.23           C  
ATOM   1026  OE1 GLN A 454      -9.751   5.903 -94.999  1.00 49.05           O  
ATOM   1027  NE2 GLN A 454     -11.633   6.079 -93.828  1.00 52.41           N  
ATOM   1028  N   LEU A 455      -7.682   0.884 -95.125  1.00 38.52           N  
ATOM   1029  CA  LEU A 455      -6.421   0.462 -95.710  1.00 37.98           C  
ATOM   1030  C   LEU A 455      -6.202   1.413 -96.867  1.00 42.14           C  
ATOM   1031  O   LEU A 455      -7.127   1.656 -97.617  1.00 44.41           O  
ATOM   1032  CB  LEU A 455      -6.436  -0.997 -96.191  1.00 37.52           C  
ATOM   1033  CG  LEU A 455      -6.576  -2.092 -95.125  1.00 38.59           C  
ATOM   1034  CD1 LEU A 455      -6.510  -3.466 -95.763  1.00 38.94           C  
ATOM   1035  CD2 LEU A 455      -5.557  -1.927 -93.979  1.00 29.30           C  
ATOM   1036  N   VAL A 456      -5.029   2.017 -96.960  1.00 39.64           N  
ATOM   1037  CA  VAL A 456      -4.699   2.938 -98.038  1.00 41.19           C  
ATOM   1038  C   VAL A 456      -3.696   2.248 -98.957  1.00 46.38           C  
ATOM   1039  O   VAL A 456      -2.589   1.914 -98.536  1.00 45.99           O  
ATOM   1040  CB  VAL A 456      -4.177   4.307 -97.534  1.00 46.21           C  
ATOM   1041  CG1 VAL A 456      -4.008   5.278 -98.700  1.00 48.15           C  
ATOM   1042  CG2 VAL A 456      -5.095   4.911 -96.475  1.00 45.15           C  
ATOM   1043  N   PHE A 457      -4.101   2.037-100.212  1.00 44.18           N  
ATOM   1044  CA  PHE A 457      -3.300   1.413-101.271  1.00 43.97           C  
ATOM   1045  C   PHE A 457      -2.856   2.471-102.263  1.00 51.23           C  
ATOM   1046  O   PHE A 457      -3.474   3.528-102.342  1.00 50.46           O  
ATOM   1047  CB  PHE A 457      -4.115   0.306-101.994  1.00 44.76           C  
ATOM   1048  CG  PHE A 457      -4.611  -0.784-101.071  1.00 43.87           C  
ATOM   1049  CD1 PHE A 457      -3.787  -1.840-100.712  1.00 44.75           C  
ATOM   1050  CD2 PHE A 457      -5.895  -0.747-100.550  1.00 44.33           C  
ATOM   1051  CE1 PHE A 457      -4.244  -2.852 -99.864  1.00 44.02           C  
ATOM   1052  CE2 PHE A 457      -6.343  -1.750 -99.685  1.00 45.99           C  
ATOM   1053  CZ  PHE A 457      -5.515  -2.796 -99.351  1.00 43.50           C  
ATOM   1054  N   TYR A 458      -1.783   2.193-103.019  1.00 51.74           N  
ATOM   1055  CA  TYR A 458      -1.269   3.122-104.033  1.00 54.09           C  
ATOM   1056  C   TYR A 458      -1.266   2.481-105.411  1.00 62.69           C  
ATOM   1057  O   TYR A 458      -0.737   1.377-105.575  1.00 61.63           O  
ATOM   1058  CB  TYR A 458       0.105   3.720-103.628  1.00 54.69           C  
ATOM   1059  CG  TYR A 458      -0.066   4.800-102.583  1.00 57.38           C  
ATOM   1060  CD1 TYR A 458      -0.206   4.476-101.232  1.00 57.95           C  
ATOM   1061  CD2 TYR A 458      -0.221   6.132-102.951  1.00 59.45           C  
ATOM   1062  CE1 TYR A 458      -0.476   5.456-100.277  1.00 57.74           C  
ATOM   1063  CE2 TYR A 458      -0.453   7.126-101.997  1.00 60.71           C  
ATOM   1064  CZ  TYR A 458      -0.601   6.781-100.665  1.00 70.17           C  
ATOM   1065  OH  TYR A 458      -0.869   7.760 -99.739  1.00 74.82           O  
ATOM   1066  N   ASP A 459      -1.915   3.140-106.387  1.00 65.06           N  
ATOM   1067  CA  ASP A 459      -1.954   2.648-107.781  1.00 68.08           C  
ATOM   1068  C   ASP A 459      -0.679   3.026-108.546  1.00 76.39           C  
ATOM   1069  O   ASP A 459       0.184   3.712-107.991  1.00 75.52           O  
ATOM   1070  CB  ASP A 459      -3.228   3.121-108.534  1.00 70.19           C  
ATOM   1071  CG  ASP A 459      -3.420   4.624-108.748  1.00 74.86           C  
ATOM   1072  OD1 ASP A 459      -2.421   5.374-108.696  1.00 72.03           O  
ATOM   1073  OD2 ASP A 459      -4.560   5.037-109.030  1.00 83.52           O  
ATOM   1074  N   SER A 460      -0.586   2.621-109.830  1.00 77.47           N  
ATOM   1075  CA  SER A 460       0.549   2.928-110.703  1.00 79.95           C  
ATOM   1076  C   SER A 460       0.710   4.424-111.016  1.00 87.48           C  
ATOM   1077  O   SER A 460       1.801   4.849-111.388  1.00 87.65           O  
ATOM   1078  CB  SER A 460       0.475   2.103-111.977  1.00 84.98           C  
ATOM   1079  OG  SER A 460       0.710   0.745-111.640  1.00 94.91           O  
ATOM   1080  N   MET A 461      -0.355   5.220-110.826  1.00 86.53           N  
ATOM   1081  CA  MET A 461      -0.336   6.670-111.053  1.00 88.14           C  
ATOM   1082  C   MET A 461       0.005   7.474-109.773  1.00 90.63           C  
ATOM   1083  O   MET A 461       0.016   8.709-109.789  1.00 90.46           O  
ATOM   1084  CB  MET A 461      -1.656   7.142-111.695  1.00 91.78           C  
ATOM   1085  CG  MET A 461      -1.781   6.778-113.165  1.00 98.03           C  
ATOM   1086  SD  MET A 461      -0.590   7.584-114.300  1.00104.99           S  
ATOM   1087  CE  MET A 461      -1.266   9.228-114.369  1.00102.24           C  
ATOM   1088  N   GLY A 462       0.299   6.754-108.690  1.00 85.44           N  
ATOM   1089  CA  GLY A 462       0.657   7.332-107.400  1.00 82.85           C  
ATOM   1090  C   GLY A 462      -0.510   7.884-106.612  1.00 82.12           C  
ATOM   1091  O   GLY A 462      -0.296   8.658-105.674  1.00 79.63           O  
ATOM   1092  N   ASN A 463      -1.752   7.504-106.995  1.00 77.52           N  
ATOM   1093  CA  ASN A 463      -2.988   7.915-106.310  1.00 75.51           C  
ATOM   1094  C   ASN A 463      -3.258   7.011-105.107  1.00 72.62           C  
ATOM   1095  O   ASN A 463      -3.073   5.791-105.183  1.00 70.55           O  
ATOM   1096  CB  ASN A 463      -4.203   7.867-107.246  1.00 78.60           C  
ATOM   1097  CG  ASN A 463      -4.053   8.663-108.520  1.00111.15           C  
ATOM   1098  OD1 ASN A 463      -3.687   9.847-108.516  1.00106.39           O  
ATOM   1099  ND2 ASN A 463      -4.365   8.032-109.641  1.00106.11           N  
ATOM   1100  N   SER A 464      -3.716   7.622-104.014  1.00 65.75           N  
ATOM   1101  CA  SER A 464      -4.076   6.908-102.804  1.00 63.36           C  
ATOM   1102  C   SER A 464      -5.498   6.375-102.966  1.00 65.57           C  
ATOM   1103  O   SER A 464      -6.381   7.090-103.453  1.00 65.20           O  
ATOM   1104  CB  SER A 464      -3.971   7.829-101.590  1.00 67.00           C  
ATOM   1105  OG  SER A 464      -4.798   8.974-101.726  1.00 80.54           O  
ATOM   1106  N   ILE A 465      -5.702   5.102-102.606  1.00 60.29           N  
ATOM   1107  CA  ILE A 465      -6.997   4.427-102.681  1.00 59.93           C  
ATOM   1108  C   ILE A 465      -7.396   3.962-101.262  1.00 59.91           C  
ATOM   1109  O   ILE A 465      -6.988   2.872-100.829  1.00 57.31           O  
ATOM   1110  CB  ILE A 465      -7.038   3.272-103.738  1.00 64.38           C  
ATOM   1111  CG1 ILE A 465      -6.503   3.742-105.123  1.00 67.01           C  
ATOM   1112  CG2 ILE A 465      -8.451   2.653-103.844  1.00 65.10           C  
ATOM   1113  CD1 ILE A 465      -5.678   2.709-105.811  1.00 80.92           C  
ATOM   1114  N   PRO A 466      -8.154   4.806-100.516  1.00 55.11           N  
ATOM   1115  CA  PRO A 466      -8.583   4.396 -99.171  1.00 53.22           C  
ATOM   1116  C   PRO A 466      -9.740   3.412 -99.270  1.00 56.04           C  
ATOM   1117  O   PRO A 466     -10.683   3.650-100.012  1.00 58.06           O  
ATOM   1118  CB  PRO A 466      -9.005   5.710 -98.499  1.00 54.70           C  
ATOM   1119  CG  PRO A 466      -8.987   6.759 -99.568  1.00 60.33           C  
ATOM   1120  CD  PRO A 466      -8.709   6.125-100.882  1.00 57.14           C  
ATOM   1121  N   GLU A 467      -9.646   2.290 -98.563  1.00 49.51           N  
ATOM   1122  CA  GLU A 467     -10.684   1.266 -98.560  1.00 48.47           C  
ATOM   1123  C   GLU A 467     -11.148   1.021 -97.136  1.00 47.65           C  
ATOM   1124  O   GLU A 467     -10.347   0.744 -96.268  1.00 44.77           O  
ATOM   1125  CB  GLU A 467     -10.191  -0.043 -99.205  1.00 50.05           C  
ATOM   1126  CG  GLU A 467     -10.000   0.009-100.713  1.00 56.73           C  
ATOM   1127  CD  GLU A 467     -11.237   0.180-101.578  1.00 69.16           C  
ATOM   1128  OE1 GLU A 467     -11.059   0.475-102.782  1.00 55.20           O  
ATOM   1129  OE2 GLU A 467     -12.372   0.028-101.067  1.00 67.15           O  
ATOM   1130  N   VAL A 468     -12.446   1.124 -96.930  1.00 43.95           N  
ATOM   1131  CA  VAL A 468     -13.179   0.954 -95.682  1.00 43.48           C  
ATOM   1132  C   VAL A 468     -13.270  -0.553 -95.284  1.00 42.43           C  
ATOM   1133  O   VAL A 468     -13.367  -1.413 -96.145  1.00 40.59           O  
ATOM   1134  CB  VAL A 468     -14.549   1.660 -95.949  1.00 50.80           C  
ATOM   1135  CG1 VAL A 468     -15.784   0.833 -95.566  1.00 51.18           C  
ATOM   1136  CG2 VAL A 468     -14.576   3.065 -95.364  1.00 50.55           C  
ATOM   1137  N   SER A 469     -13.223  -0.859 -93.987  1.00 37.71           N  
ATOM   1138  CA  SER A 469     -13.274  -2.234 -93.478  1.00 36.40           C  
ATOM   1139  C   SER A 469     -14.705  -2.726 -93.245  1.00 40.57           C  
ATOM   1140  O   SER A 469     -15.657  -1.989 -93.469  1.00 40.51           O  
ATOM   1141  CB  SER A 469     -12.517  -2.316 -92.155  1.00 36.27           C  
ATOM   1142  OG  SER A 469     -13.228  -1.679 -91.105  1.00 34.23           O  
ATOM   1143  N   ASP A 470     -14.830  -3.974 -92.771  1.00 37.75           N  
ATOM   1144  CA  ASP A 470     -16.072  -4.613 -92.344  1.00 39.27           C  
ATOM   1145  C   ASP A 470     -15.858  -4.890 -90.831  1.00 42.65           C  
ATOM   1146  O   ASP A 470     -15.457  -6.001 -90.432  1.00 41.77           O  
ATOM   1147  CB  ASP A 470     -16.322  -5.915 -93.147  1.00 42.91           C  
ATOM   1148  CG  ASP A 470     -17.405  -6.822 -92.578  1.00 53.53           C  
ATOM   1149  OD1 ASP A 470     -18.408  -6.286 -92.015  1.00 56.53           O  
ATOM   1150  OD2 ASP A 470     -17.222  -8.064 -92.628  1.00 55.32           O  
ATOM   1151  N   GLY A 471     -16.026  -3.841 -90.019  1.00 38.25           N  
ATOM   1152  CA  GLY A 471     -15.715  -3.907 -88.593  1.00 36.41           C  
ATOM   1153  C   GLY A 471     -14.213  -4.105 -88.421  1.00 39.28           C  
ATOM   1154  O   GLY A 471     -13.411  -3.402 -89.049  1.00 38.21           O  
ATOM   1155  N   ALA A 472     -13.830  -5.113 -87.639  1.00 35.54           N  
ATOM   1156  CA  ALA A 472     -12.439  -5.493 -87.407  1.00 33.64           C  
ATOM   1157  C   ALA A 472     -11.904  -6.344 -88.585  1.00 35.92           C  
ATOM   1158  O   ALA A 472     -10.709  -6.569 -88.674  1.00 34.16           O  
ATOM   1159  CB  ALA A 472     -12.330  -6.293 -86.098  1.00 33.53           C  
ATOM   1160  N   SER A 473     -12.785  -6.821 -89.471  1.00 34.07           N  
ATOM   1161  CA  SER A 473     -12.428  -7.678 -90.599  1.00 33.83           C  
ATOM   1162  C   SER A 473     -12.162  -6.919 -91.875  1.00 38.82           C  
ATOM   1163  O   SER A 473     -12.745  -5.855 -92.102  1.00 38.62           O  
ATOM   1164  CB  SER A 473     -13.538  -8.690 -90.860  1.00 35.05           C  
ATOM   1165  OG  SER A 473     -13.769  -9.414 -89.670  1.00 42.91           O  
ATOM   1166  N   PHE A 474     -11.311  -7.494 -92.746  1.00 36.55           N  
ATOM   1167  CA  PHE A 474     -11.082  -6.938 -94.081  1.00 37.76           C  
ATOM   1168  C   PHE A 474     -12.376  -7.049 -94.868  1.00 42.17           C  
ATOM   1169  O   PHE A 474     -13.066  -8.076 -94.781  1.00 40.80           O  
ATOM   1170  CB  PHE A 474      -9.976  -7.702 -94.860  1.00 39.77           C  
ATOM   1171  CG  PHE A 474      -8.583  -7.632 -94.253  1.00 40.27           C  
ATOM   1172  CD1 PHE A 474      -8.089  -6.438 -93.725  1.00 41.09           C  
ATOM   1173  CD2 PHE A 474      -7.754  -8.749 -94.246  1.00 40.95           C  
ATOM   1174  CE1 PHE A 474      -6.816  -6.378 -93.172  1.00 40.41           C  
ATOM   1175  CE2 PHE A 474      -6.476  -8.683 -93.689  1.00 41.60           C  
ATOM   1176  CZ  PHE A 474      -6.015  -7.501 -93.166  1.00 39.22           C  
ATOM   1177  N   SER A 475     -12.710  -6.002 -95.639  1.00 41.04           N  
ATOM   1178  CA  SER A 475     -13.878  -6.045 -96.518  1.00 43.30           C  
ATOM   1179  C   SER A 475     -13.436  -6.832 -97.781  1.00 46.08           C  
ATOM   1180  O   SER A 475     -12.239  -7.074 -97.955  1.00 43.47           O  
ATOM   1181  CB  SER A 475     -14.296  -4.628 -96.907  1.00 47.11           C  
ATOM   1182  OG  SER A 475     -13.303  -4.002 -97.712  1.00 52.68           O  
ATOM   1183  N   GLU A 476     -14.383  -7.220 -98.647  1.00 45.24           N  
ATOM   1184  CA  GLU A 476     -14.052  -7.919 -99.906  1.00 46.99           C  
ATOM   1185  C   GLU A 476     -13.160  -7.086-100.831  1.00 50.35           C  
ATOM   1186  O   GLU A 476     -12.257  -7.642-101.471  1.00 49.93           O  
ATOM   1187  CB  GLU A 476     -15.319  -8.416-100.645  1.00 49.73           C  
ATOM   1188  CG  GLU A 476     -16.025  -9.558 -99.922  1.00 61.49           C  
ATOM   1189  CD  GLU A 476     -15.188 -10.769 -99.539  1.00 83.27           C  
ATOM   1190  OE1 GLU A 476     -14.476 -11.312-100.417  1.00 75.80           O  
ATOM   1191  OE2 GLU A 476     -15.257 -11.181 -98.358  1.00 77.19           O  
ATOM   1192  N   ARG A 477     -13.397  -5.753-100.869  1.00 47.13           N  
ATOM   1193  CA  ARG A 477     -12.584  -4.806-101.642  1.00 47.47           C  
ATOM   1194  C   ARG A 477     -11.148  -4.764-101.102  1.00 49.24           C  
ATOM   1195  O   ARG A 477     -10.216  -4.702-101.893  1.00 49.50           O  
ATOM   1196  CB  ARG A 477     -13.192  -3.397-101.600  1.00 48.35           C  
ATOM   1197  CG  ARG A 477     -14.357  -3.204-102.550  1.00 61.70           C  
ATOM   1198  CD  ARG A 477     -14.739  -1.755-102.705  1.00 62.36           C  
ATOM   1199  NE  ARG A 477     -14.122  -1.178-103.896  1.00 74.78           N  
ATOM   1200  CZ  ARG A 477     -14.266   0.085-104.280  0.00 91.00           C  
ATOM   1201  NH1 ARG A 477     -15.011   0.923-103.568  0.00 78.75           N  
ATOM   1202  NH2 ARG A 477     -13.665   0.523-105.377  0.00 79.38           N  
ATOM   1203  N   GLN A 478     -10.975  -4.783 -99.754  1.00 44.19           N  
ATOM   1204  CA  GLN A 478      -9.642  -4.773 -99.125  1.00 42.52           C  
ATOM   1205  C   GLN A 478      -8.859  -6.036 -99.501  1.00 47.59           C  
ATOM   1206  O   GLN A 478      -7.696  -5.948 -99.887  1.00 47.95           O  
ATOM   1207  CB  GLN A 478      -9.731  -4.625 -97.593  1.00 41.17           C  
ATOM   1208  CG  GLN A 478     -10.132  -3.213 -97.143  1.00 44.53           C  
ATOM   1209  CD  GLN A 478     -10.357  -3.044 -95.664  1.00 49.47           C  
ATOM   1210  OE1 GLN A 478     -10.653  -3.991 -94.922  1.00 38.12           O  
ATOM   1211  NE2 GLN A 478     -10.196  -1.818 -95.188  1.00 42.27           N  
ATOM   1212  N   LYS A 479      -9.510  -7.199 -99.373  1.00 44.59           N  
ATOM   1213  CA  LYS A 479      -8.946  -8.514 -99.666  1.00 45.46           C  
ATOM   1214  C   LYS A 479      -8.449  -8.573-101.112  1.00 50.33           C  
ATOM   1215  O   LYS A 479      -7.331  -9.039-101.336  1.00 48.60           O  
ATOM   1216  CB  LYS A 479     -10.004  -9.612 -99.444  1.00 47.35           C  
ATOM   1217  CG  LYS A 479     -10.307  -9.915 -97.988  1.00 48.84           C  
ATOM   1218  CD  LYS A 479     -11.555 -10.786 -97.930  1.00 57.79           C  
ATOM   1219  CE  LYS A 479     -12.047 -11.008 -96.533  1.00 57.00           C  
ATOM   1220  NZ  LYS A 479     -13.216 -11.919 -96.544  1.00 60.78           N  
ATOM   1221  N   ARG A 480      -9.260  -8.064-102.077  1.00 48.76           N  
ATOM   1222  CA  ARG A 480      -8.901  -8.043-103.506  1.00 50.42           C  
ATOM   1223  C   ARG A 480      -7.684  -7.177-103.764  1.00 52.20           C  
ATOM   1224  O   ARG A 480      -6.814  -7.564-104.551  1.00 51.99           O  
ATOM   1225  CB  ARG A 480     -10.078  -7.598-104.384  1.00 54.40           C  
ATOM   1226  CG  ARG A 480     -11.145  -8.674-104.532  1.00 73.20           C  
ATOM   1227  CD  ARG A 480     -12.157  -8.346-105.614  1.00 87.71           C  
ATOM   1228  NE  ARG A 480     -13.153  -7.345-105.209  1.00 94.38           N  
ATOM   1229  CZ  ARG A 480     -14.315  -7.627-104.622  1.00108.50           C  
ATOM   1230  NH1 ARG A 480     -14.638  -8.885-104.338  1.00 93.89           N  
ATOM   1231  NH2 ARG A 480     -15.164  -6.653-104.315  1.00 94.51           N  
ATOM   1232  N   GLN A 481      -7.599  -6.030-103.075  1.00 46.79           N  
ATOM   1233  CA  GLN A 481      -6.459  -5.111-103.192  1.00 46.05           C  
ATOM   1234  C   GLN A 481      -5.170  -5.761-102.659  1.00 50.90           C  
ATOM   1235  O   GLN A 481      -4.138  -5.680-103.318  1.00 52.49           O  
ATOM   1236  CB  GLN A 481      -6.753  -3.800-102.460  1.00 45.16           C  
ATOM   1237  CG  GLN A 481      -7.716  -2.881-103.194  1.00 55.58           C  
ATOM   1238  CD  GLN A 481      -7.043  -1.932-104.169  1.00 73.79           C  
ATOM   1239  OE1 GLN A 481      -5.895  -2.115-104.598  1.00 75.91           O  
ATOM   1240  NE2 GLN A 481      -7.748  -0.882-104.533  1.00 61.55           N  
ATOM   1241  N   ILE A 482      -5.247  -6.439-101.493  1.00 46.17           N  
ATOM   1242  CA  ILE A 482      -4.134  -7.162-100.866  1.00 44.88           C  
ATOM   1243  C   ILE A 482      -3.676  -8.307-101.796  1.00 49.79           C  
ATOM   1244  O   ILE A 482      -2.478  -8.452-102.041  1.00 48.35           O  
ATOM   1245  CB  ILE A 482      -4.488  -7.661 -99.427  1.00 46.44           C  
ATOM   1246  CG1 ILE A 482      -4.768  -6.469 -98.457  1.00 45.39           C  
ATOM   1247  CG2 ILE A 482      -3.384  -8.595 -98.870  1.00 46.62           C  
ATOM   1248  CD1 ILE A 482      -5.528  -6.812 -97.184  1.00 39.79           C  
ATOM   1249  N   GLN A 483      -4.630  -9.095-102.313  1.00 48.35           N  
ATOM   1250  CA  GLN A 483      -4.361 -10.200-103.232  1.00 51.35           C  
ATOM   1251  C   GLN A 483      -3.563  -9.775-104.479  1.00 58.12           C  
ATOM   1252  O   GLN A 483      -2.703 -10.545-104.911  1.00 57.53           O  
ATOM   1253  CB  GLN A 483      -5.678 -10.895-103.641  1.00 53.67           C  
ATOM   1254  CG  GLN A 483      -5.518 -12.287-104.239  1.00 74.45           C  
ATOM   1255  CD  GLN A 483      -5.008 -13.331-103.266  1.00 98.52           C  
ATOM   1256  OE1 GLN A 483      -3.801 -13.567-103.173  1.00 94.65           O  
ATOM   1257  NE2 GLN A 483      -5.923 -14.028-102.579  1.00 89.87           N  
ATOM   1258  N   ASN A 484      -3.821  -8.567-105.039  1.00 56.10           N  
ATOM   1259  CA  ASN A 484      -3.095  -8.143-106.231  1.00 57.66           C  
ATOM   1260  C   ASN A 484      -1.799  -7.349-105.934  1.00 60.72           C  
ATOM   1261  O   ASN A 484      -1.200  -6.805-106.869  1.00 59.64           O  
ATOM   1262  CB  ASN A 484      -3.993  -7.417-107.241  1.00 65.92           C  
ATOM   1263  CG  ASN A 484      -4.802  -6.258-106.744  1.00103.69           C  
ATOM   1264  OD1 ASN A 484      -4.264  -5.252-106.255  1.00101.74           O  
ATOM   1265  ND2 ASN A 484      -6.111  -6.313-107.008  1.00 96.65           N  
ATOM   1266  N   LEU A 485      -1.321  -7.350-104.668  1.00 56.16           N  
ATOM   1267  CA  LEU A 485      -0.075  -6.657-104.329  1.00 55.79           C  
ATOM   1268  C   LEU A 485       1.157  -7.539-104.529  1.00 61.24           C  
ATOM   1269  O   LEU A 485       1.202  -8.671-104.057  1.00 60.16           O  
ATOM   1270  CB  LEU A 485      -0.082  -6.092-102.890  1.00 54.02           C  
ATOM   1271  CG  LEU A 485      -0.976  -4.882-102.608  1.00 57.33           C  
ATOM   1272  CD1 LEU A 485      -0.914  -4.513-101.146  1.00 54.90           C  
ATOM   1273  CD2 LEU A 485      -0.604  -3.662-103.468  1.00 60.41           C  
ATOM   1274  N   GLY A 486       2.148  -6.998-105.216  1.00 59.94           N  
ATOM   1275  CA  GLY A 486       3.409  -7.687-105.459  1.00 60.49           C  
ATOM   1276  C   GLY A 486       4.366  -7.514-104.299  1.00 62.57           C  
ATOM   1277  O   GLY A 486       4.134  -6.680-103.420  1.00 60.04           O  
ATOM   1278  N   LYS A 487       5.456  -8.305-104.290  1.00 59.51           N  
ATOM   1279  CA  LYS A 487       6.493  -8.235-103.255  1.00 58.02           C  
ATOM   1280  C   LYS A 487       7.126  -6.837-103.246  1.00 58.50           C  
ATOM   1281  O   LYS A 487       7.367  -6.272-104.311  1.00 58.13           O  
ATOM   1282  CB  LYS A 487       7.572  -9.314-103.472  1.00 61.58           C  
ATOM   1283  CG  LYS A 487       7.093 -10.730-103.168  1.00 76.99           C  
ATOM   1284  CD  LYS A 487       8.133 -11.767-103.575  0.00 89.51           C  
ATOM   1285  CE  LYS A 487       7.622 -13.177-103.418  0.00101.80           C  
ATOM   1286  NZ  LYS A 487       8.645 -14.178-103.815  0.00113.12           N  
ATOM   1287  N   GLY A 488       7.308  -6.272-102.056  1.00 51.78           N  
ATOM   1288  CA  GLY A 488       7.872  -4.938-101.892  1.00 50.77           C  
ATOM   1289  C   GLY A 488       6.853  -3.814-101.963  1.00 54.18           C  
ATOM   1290  O   GLY A 488       7.197  -2.656-101.713  1.00 52.67           O  
ATOM   1291  N   LYS A 489       5.582  -4.130-102.324  1.00 51.65           N  
ATOM   1292  CA  LYS A 489       4.522  -3.123-102.358  1.00 50.40           C  
ATOM   1293  C   LYS A 489       4.077  -2.813-100.929  1.00 50.33           C  
ATOM   1294  O   LYS A 489       4.183  -3.669-100.051  1.00 47.77           O  
ATOM   1295  CB  LYS A 489       3.346  -3.529-103.254  1.00 54.16           C  
ATOM   1296  CG  LYS A 489       3.721  -3.525-104.741  1.00 68.35           C  
ATOM   1297  CD  LYS A 489       2.527  -3.703-105.629  0.00 79.86           C  
ATOM   1298  CE  LYS A 489       2.951  -4.094-107.020  0.00 93.62           C  
ATOM   1299  NZ  LYS A 489       1.789  -4.507-107.846  0.00103.96           N  
ATOM   1300  N   ARG A 490       3.657  -1.567-100.683  1.00 45.65           N  
ATOM   1301  CA  ARG A 490       3.259  -1.124 -99.357  1.00 44.16           C  
ATOM   1302  C   ARG A 490       1.828  -0.642 -99.298  1.00 48.42           C  
ATOM   1303  O   ARG A 490       1.326  -0.064-100.264  1.00 49.31           O  
ATOM   1304  CB  ARG A 490       4.161   0.020 -98.875  1.00 43.45           C  
ATOM   1305  CG  ARG A 490       5.655  -0.188 -99.107  1.00 54.24           C  
ATOM   1306  CD  ARG A 490       6.445   0.863 -98.367  1.00 54.02           C  
ATOM   1307  NE  ARG A 490       7.880   0.684 -98.561  1.00 47.37           N  
ATOM   1308  CZ  ARG A 490       8.815   1.231 -97.799  1.00 59.32           C  
ATOM   1309  NH1 ARG A 490       8.478   1.988 -96.766  1.00 40.94           N  
ATOM   1310  NH2 ARG A 490      10.099   1.010 -98.053  1.00 58.68           N  
ATOM   1311  N   PHE A 491       1.193  -0.828 -98.135  1.00 42.43           N  
ATOM   1312  CA  PHE A 491      -0.132  -0.308 -97.836  1.00 39.61           C  
ATOM   1313  C   PHE A 491      -0.152   0.106 -96.367  1.00 41.20           C  
ATOM   1314  O   PHE A 491       0.748  -0.258 -95.625  1.00 38.27           O  
ATOM   1315  CB  PHE A 491      -1.275  -1.257 -98.261  1.00 40.23           C  
ATOM   1316  CG  PHE A 491      -1.443  -2.502 -97.439  1.00 40.02           C  
ATOM   1317  CD1 PHE A 491      -0.729  -3.653 -97.743  1.00 43.05           C  
ATOM   1318  CD2 PHE A 491      -2.325  -2.530 -96.356  1.00 40.26           C  
ATOM   1319  CE1 PHE A 491      -0.908  -4.821 -97.000  1.00 43.47           C  
ATOM   1320  CE2 PHE A 491      -2.489  -3.694 -95.595  1.00 42.56           C  
ATOM   1321  CZ  PHE A 491      -1.792  -4.837 -95.933  1.00 41.93           C  
ATOM   1322  N   TYR A 492      -1.117   0.943 -95.984  1.00 38.88           N  
ATOM   1323  CA  TYR A 492      -1.171   1.533 -94.661  1.00 37.87           C  
ATOM   1324  C   TYR A 492      -2.453   1.264 -93.973  1.00 40.65           C  
ATOM   1325  O   TYR A 492      -3.510   1.390 -94.589  1.00 39.29           O  
ATOM   1326  CB  TYR A 492      -0.894   3.061 -94.754  1.00 40.41           C  
ATOM   1327  CG  TYR A 492       0.451   3.346 -95.394  1.00 42.44           C  
ATOM   1328  CD1 TYR A 492       0.584   3.422 -96.781  1.00 45.55           C  
ATOM   1329  CD2 TYR A 492       1.606   3.408 -94.627  1.00 43.03           C  
ATOM   1330  CE1 TYR A 492       1.832   3.570 -97.381  1.00 47.56           C  
ATOM   1331  CE2 TYR A 492       2.853   3.619 -95.213  1.00 45.15           C  
ATOM   1332  CZ  TYR A 492       2.966   3.664 -96.591  1.00 53.36           C  
ATOM   1333  OH  TYR A 492       4.196   3.851 -97.170  1.00 59.28           O  
ATOM   1334  N   VAL A 493      -2.368   0.875 -92.674  1.00 36.13           N  
ATOM   1335  CA  VAL A 493      -3.529   0.632 -91.843  1.00 34.45           C  
ATOM   1336  C   VAL A 493      -3.776   1.996 -91.186  1.00 39.52           C  
ATOM   1337  O   VAL A 493      -2.927   2.466 -90.436  1.00 38.67           O  
ATOM   1338  CB  VAL A 493      -3.273  -0.503 -90.809  1.00 36.91           C  
ATOM   1339  CG1 VAL A 493      -4.534  -0.795 -90.011  1.00 35.88           C  
ATOM   1340  CG2 VAL A 493      -2.763  -1.783 -91.489  1.00 36.48           C  
ATOM   1341  N   THR A 494      -4.883   2.675 -91.525  1.00 36.97           N  
ATOM   1342  CA  THR A 494      -5.137   4.044 -91.029  1.00 35.54           C  
ATOM   1343  C   THR A 494      -6.548   4.175 -90.515  1.00 38.52           C  
ATOM   1344  O   THR A 494      -7.372   3.278 -90.720  1.00 36.69           O  
ATOM   1345  CB  THR A 494      -4.944   5.109 -92.171  1.00 38.42           C  
ATOM   1346  OG1 THR A 494      -5.969   4.925 -93.133  1.00 40.36           O  
ATOM   1347  CG2 THR A 494      -3.584   5.043 -92.864  1.00 38.02           C  
ATOM   1348  N   GLU A 495      -6.843   5.317 -89.860  1.00 35.73           N  
ATOM   1349  CA  GLU A 495      -8.175   5.654 -89.327  1.00 35.70           C  
ATOM   1350  C   GLU A 495      -8.732   4.541 -88.431  1.00 39.15           C  
ATOM   1351  O   GLU A 495      -9.932   4.280 -88.436  1.00 40.19           O  
ATOM   1352  CB  GLU A 495      -9.136   5.989 -90.492  1.00 38.08           C  
ATOM   1353  CG  GLU A 495      -8.736   7.211 -91.307  1.00 42.75           C  
ATOM   1354  CD  GLU A 495      -8.811   8.531 -90.560  1.00 56.36           C  
ATOM   1355  OE1 GLU A 495      -9.682   8.671 -89.671  1.00 48.59           O  
ATOM   1356  OE2 GLU A 495      -7.953   9.403 -90.815  1.00 61.73           O  
ATOM   1357  N   VAL A 496      -7.848   3.871 -87.678  1.00 33.43           N  
ATOM   1358  CA  VAL A 496      -8.247   2.778 -86.808  1.00 31.89           C  
ATOM   1359  C   VAL A 496      -8.996   3.330 -85.582  1.00 35.78           C  
ATOM   1360  O   VAL A 496      -8.435   4.087 -84.786  1.00 35.13           O  
ATOM   1361  CB  VAL A 496      -7.057   1.863 -86.375  1.00 34.74           C  
ATOM   1362  CG1 VAL A 496      -7.554   0.682 -85.549  1.00 33.61           C  
ATOM   1363  CG2 VAL A 496      -6.248   1.384 -87.572  1.00 34.46           C  
ATOM   1364  N   ILE A 497     -10.255   2.935 -85.455  1.00 31.39           N  
ATOM   1365  CA  ILE A 497     -11.106   3.258 -84.332  1.00 30.67           C  
ATOM   1366  C   ILE A 497     -11.138   2.031 -83.438  1.00 34.46           C  
ATOM   1367  O   ILE A 497     -11.460   0.939 -83.902  1.00 35.03           O  
ATOM   1368  CB  ILE A 497     -12.518   3.715 -84.768  1.00 34.59           C  
ATOM   1369  CG1 ILE A 497     -12.441   4.965 -85.651  1.00 35.81           C  
ATOM   1370  CG2 ILE A 497     -13.380   3.991 -83.550  1.00 32.19           C  
ATOM   1371  CD1 ILE A 497     -12.999   4.801 -86.854  1.00 61.10           C  
ATOM   1372  N   ALA A 498     -10.741   2.199 -82.163  1.00 31.09           N  
ATOM   1373  CA  ALA A 498     -10.755   1.126 -81.180  1.00 30.89           C  
ATOM   1374  C   ALA A 498     -11.634   1.471 -80.006  1.00 32.94           C  
ATOM   1375  O   ALA A 498     -11.806   2.636 -79.677  1.00 32.17           O  
ATOM   1376  CB  ALA A 498      -9.352   0.804 -80.704  1.00 31.49           C  
ATOM   1377  N   ARG A 499     -12.176   0.443 -79.370  1.00 31.02           N  
ATOM   1378  CA  ARG A 499     -13.063   0.533 -78.216  1.00 31.38           C  
ATOM   1379  C   ARG A 499     -12.430  -0.331 -77.115  1.00 34.01           C  
ATOM   1380  O   ARG A 499     -11.858  -1.378 -77.388  1.00 33.29           O  
ATOM   1381  CB  ARG A 499     -14.459   0.018 -78.609  1.00 31.03           C  
ATOM   1382  CG  ARG A 499     -15.511   0.035 -77.525  1.00 45.37           C  
ATOM   1383  CD  ARG A 499     -15.725  -1.390 -76.981  1.00 50.85           C  
ATOM   1384  NE  ARG A 499     -16.757  -1.428 -75.952  1.00 51.80           N  
ATOM   1385  CZ  ARG A 499     -16.754  -2.265 -74.922  1.00 62.09           C  
ATOM   1386  NH1 ARG A 499     -15.762  -3.139 -74.768  1.00 42.04           N  
ATOM   1387  NH2 ARG A 499     -17.730  -2.224 -74.026  1.00 46.55           N  
ATOM   1388  N   GLY A 500     -12.546   0.118 -75.883  1.00 30.57           N  
ATOM   1389  CA  GLY A 500     -12.027  -0.621 -74.742  1.00 30.01           C  
ATOM   1390  C   GLY A 500     -13.114  -0.930 -73.747  1.00 35.01           C  
ATOM   1391  O   GLY A 500     -14.225  -0.384 -73.864  1.00 34.13           O  
ATOM   1392  N   PRO A 501     -12.806  -1.762 -72.719  1.00 33.60           N  
ATOM   1393  CA  PRO A 501     -13.841  -2.105 -71.708  1.00 34.56           C  
ATOM   1394  C   PRO A 501     -14.247  -0.932 -70.817  1.00 37.14           C  
ATOM   1395  O   PRO A 501     -15.244  -1.023 -70.100  1.00 36.68           O  
ATOM   1396  CB  PRO A 501     -13.242  -3.280 -70.932  1.00 35.11           C  
ATOM   1397  CG  PRO A 501     -11.801  -3.202 -71.171  1.00 39.09           C  
ATOM   1398  CD  PRO A 501     -11.553  -2.500 -72.479  1.00 34.55           C  
ATOM   1399  N   ASP A 502     -13.525   0.199 -70.933  1.00 32.58           N  
ATOM   1400  CA  ASP A 502     -13.879   1.448 -70.240  1.00 32.36           C  
ATOM   1401  C   ASP A 502     -15.060   2.120 -70.976  1.00 37.18           C  
ATOM   1402  O   ASP A 502     -15.545   3.170 -70.537  1.00 37.04           O  
ATOM   1403  CB  ASP A 502     -12.675   2.412 -70.190  1.00 31.99           C  
ATOM   1404  CG  ASP A 502     -11.969   2.710 -71.509  1.00 35.43           C  
ATOM   1405  OD1 ASP A 502     -12.351   2.116 -72.549  1.00 35.00           O  
ATOM   1406  OD2 ASP A 502     -10.999   3.484 -71.498  1.00 33.25           O  
ATOM   1407  N   GLY A 503     -15.468   1.524 -72.111  1.00 33.90           N  
ATOM   1408  CA  GLY A 503     -16.555   2.009 -72.956  1.00 34.58           C  
ATOM   1409  C   GLY A 503     -16.144   3.191 -73.820  1.00 38.30           C  
ATOM   1410  O   GLY A 503     -16.994   3.855 -74.397  1.00 41.20           O  
ATOM   1411  N   ILE A 504     -14.840   3.472 -73.915  1.00 32.50           N  
ATOM   1412  CA  ILE A 504     -14.338   4.629 -74.664  1.00 31.05           C  
ATOM   1413  C   ILE A 504     -13.898   4.228 -76.050  1.00 33.39           C  
ATOM   1414  O   ILE A 504     -13.243   3.199 -76.248  1.00 33.82           O  
ATOM   1415  CB  ILE A 504     -13.227   5.388 -73.852  1.00 33.44           C  
ATOM   1416  CG1 ILE A 504     -13.780   6.028 -72.519  1.00 34.65           C  
ATOM   1417  CG2 ILE A 504     -12.437   6.417 -74.679  1.00 31.15           C  
ATOM   1418  CD1 ILE A 504     -14.996   7.022 -72.622  1.00 41.54           C  
ATOM   1419  N   GLU A 505     -14.231   5.070 -77.002  1.00 30.79           N  
ATOM   1420  CA  GLU A 505     -13.814   4.929 -78.389  1.00 30.55           C  
ATOM   1421  C   GLU A 505     -12.637   5.911 -78.601  1.00 33.72           C  
ATOM   1422  O   GLU A 505     -12.685   7.057 -78.144  1.00 32.36           O  
ATOM   1423  CB  GLU A 505     -14.985   5.298 -79.271  1.00 33.77           C  
ATOM   1424  CG  GLU A 505     -14.840   4.817 -80.693  1.00 48.10           C  
ATOM   1425  CD  GLU A 505     -16.105   4.978 -81.513  1.00 67.39           C  
ATOM   1426  OE1 GLU A 505     -16.090   5.762 -82.490  1.00 63.20           O  
ATOM   1427  OE2 GLU A 505     -17.115   4.331 -81.166  1.00 56.30           O  
ATOM   1428  N   ARG A 506     -11.584   5.440 -79.265  1.00 29.00           N  
ATOM   1429  CA  ARG A 506     -10.396   6.225 -79.567  1.00 29.30           C  
ATOM   1430  C   ARG A 506      -9.865   5.977 -80.960  1.00 33.31           C  
ATOM   1431  O   ARG A 506      -9.951   4.839 -81.443  1.00 32.77           O  
ATOM   1432  CB  ARG A 506      -9.275   5.931 -78.559  1.00 29.90           C  
ATOM   1433  CG  ARG A 506      -8.868   4.464 -78.456  1.00 31.85           C  
ATOM   1434  CD  ARG A 506      -8.609   4.191 -77.009  1.00 46.77           C  
ATOM   1435  NE  ARG A 506      -9.704   3.497 -76.429  1.00 44.95           N  
ATOM   1436  CZ  ARG A 506      -9.965   3.386 -75.133  1.00 48.18           C  
ATOM   1437  NH1 ARG A 506      -9.200   3.987 -74.236  1.00 37.11           N  
ATOM   1438  NH2 ARG A 506     -11.012   2.713 -74.730  1.00 34.92           N  
ATOM   1439  N   LYS A 507      -9.264   7.023 -81.582  1.00 29.89           N  
ATOM   1440  CA  LYS A 507      -8.601   6.868 -82.869  1.00 30.44           C  
ATOM   1441  C   LYS A 507      -7.116   6.590 -82.550  1.00 35.89           C  
ATOM   1442  O   LYS A 507      -6.528   7.272 -81.718  1.00 36.44           O  
ATOM   1443  CB  LYS A 507      -8.760   8.093 -83.763  1.00 32.68           C  
ATOM   1444  CG  LYS A 507      -8.232   7.813 -85.180  1.00 35.75           C  
ATOM   1445  CD  LYS A 507      -8.229   9.017 -86.109  1.00 36.40           C  
ATOM   1446  CE  LYS A 507      -9.630   9.444 -86.405  1.00 38.20           C  
ATOM   1447  NZ  LYS A 507      -9.652  10.426 -87.510  1.00 37.86           N  
ATOM   1448  N   ILE A 508      -6.544   5.553 -83.159  1.00 31.90           N  
ATOM   1449  CA  ILE A 508      -5.179   5.154 -82.834  1.00 31.11           C  
ATOM   1450  C   ILE A 508      -4.239   5.337 -84.052  1.00 36.00           C  
ATOM   1451  O   ILE A 508      -4.741   5.565 -85.142  1.00 36.85           O  
ATOM   1452  CB  ILE A 508      -5.153   3.733 -82.185  1.00 33.34           C  
ATOM   1453  CG1 ILE A 508      -5.498   2.604 -83.183  1.00 32.85           C  
ATOM   1454  CG2 ILE A 508      -6.063   3.698 -80.945  1.00 34.00           C  
ATOM   1455  CD1 ILE A 508      -5.491   1.136 -82.554  1.00 29.41           C  
ATOM   1456  N   PRO A 509      -2.886   5.317 -83.888  1.00 33.29           N  
ATOM   1457  CA  PRO A 509      -1.998   5.590 -85.030  1.00 33.64           C  
ATOM   1458  C   PRO A 509      -1.975   4.506 -86.097  1.00 36.93           C  
ATOM   1459  O   PRO A 509      -2.549   3.403 -85.938  1.00 33.60           O  
ATOM   1460  CB  PRO A 509      -0.600   5.751 -84.386  1.00 35.83           C  
ATOM   1461  CG  PRO A 509      -0.825   5.840 -82.939  1.00 38.81           C  
ATOM   1462  CD  PRO A 509      -2.110   5.147 -82.648  1.00 34.59           C  
ATOM   1463  N   ALA A 510      -1.304   4.844 -87.210  1.00 34.60           N  
ATOM   1464  CA  ALA A 510      -1.174   3.981 -88.370  1.00 34.53           C  
ATOM   1465  C   ALA A 510      -0.008   3.008 -88.250  1.00 37.67           C  
ATOM   1466  O   ALA A 510       0.911   3.210 -87.450  1.00 35.52           O  
ATOM   1467  CB  ALA A 510      -0.985   4.846 -89.618  1.00 35.79           C  
ATOM   1468  N   ILE A 511      -0.046   1.959 -89.081  1.00 35.71           N  
ATOM   1469  CA  ILE A 511       1.064   1.031 -89.299  1.00 36.75           C  
ATOM   1470  C   ILE A 511       1.222   0.818 -90.783  1.00 39.39           C  
ATOM   1471  O   ILE A 511       0.247   0.801 -91.530  1.00 38.11           O  
ATOM   1472  CB  ILE A 511       1.097  -0.301 -88.478  1.00 40.80           C  
ATOM   1473  CG1 ILE A 511      -0.167  -1.174 -88.714  1.00 41.24           C  
ATOM   1474  CG2 ILE A 511       1.361  -0.021 -86.948  1.00 40.50           C  
ATOM   1475  CD1 ILE A 511      -0.081  -2.651 -88.117  1.00 44.66           C  
ATOM   1476  N   GLU A 512       2.472   0.697 -91.213  1.00 37.57           N  
ATOM   1477  CA  GLU A 512       2.823   0.439 -92.586  1.00 37.94           C  
ATOM   1478  C   GLU A 512       3.005  -1.058 -92.750  1.00 39.96           C  
ATOM   1479  O   GLU A 512       3.620  -1.701 -91.901  1.00 38.10           O  
ATOM   1480  CB  GLU A 512       4.140   1.164 -92.920  1.00 39.98           C  
ATOM   1481  CG  GLU A 512       4.629   0.902 -94.334  1.00 41.25           C  
ATOM   1482  CD  GLU A 512       5.935   1.600 -94.630  1.00 54.33           C  
ATOM   1483  OE1 GLU A 512       6.930   1.302 -93.932  1.00 49.56           O  
ATOM   1484  OE2 GLU A 512       5.960   2.459 -95.540  1.00 46.67           O  
ATOM   1485  N   VAL A 513       2.470  -1.608 -93.835  1.00 37.45           N  
ATOM   1486  CA  VAL A 513       2.634  -3.024 -94.146  1.00 38.29           C  
ATOM   1487  C   VAL A 513       3.407  -3.123 -95.455  1.00 44.20           C  
ATOM   1488  O   VAL A 513       2.973  -2.565 -96.463  1.00 43.80           O  
ATOM   1489  CB  VAL A 513       1.293  -3.805 -94.219  1.00 40.42           C  
ATOM   1490  CG1 VAL A 513       1.565  -5.301 -94.294  1.00 40.01           C  
ATOM   1491  CG2 VAL A 513       0.383  -3.475 -93.011  1.00 39.11           C  
ATOM   1492  N   ILE A 514       4.553  -3.810 -95.423  1.00 42.20           N  
ATOM   1493  CA  ILE A 514       5.377  -4.043 -96.620  1.00 43.01           C  
ATOM   1494  C   ILE A 514       5.185  -5.508 -96.970  1.00 49.43           C  
ATOM   1495  O   ILE A 514       5.457  -6.379 -96.154  1.00 50.82           O  
ATOM   1496  CB  ILE A 514       6.863  -3.658 -96.429  1.00 45.15           C  
ATOM   1497  CG1 ILE A 514       7.018  -2.192 -95.932  1.00 43.00           C  
ATOM   1498  CG2 ILE A 514       7.668  -3.915 -97.705  1.00 48.22           C  
ATOM   1499  CD1 ILE A 514       8.472  -1.826 -95.348  1.00 40.00           C  
ATOM   1500  N   VAL A 515       4.611  -5.774 -98.125  1.00 47.78           N  
ATOM   1501  CA  VAL A 515       4.335  -7.146 -98.587  1.00 49.27           C  
ATOM   1502  C   VAL A 515       5.658  -7.880 -98.896  1.00 54.82           C  
ATOM   1503  O   VAL A 515       6.475  -7.398 -99.679  1.00 54.66           O  
ATOM   1504  CB  VAL A 515       3.298  -7.173 -99.755  1.00 53.36           C  
ATOM   1505  CG1 VAL A 515       3.044  -8.593-100.259  1.00 54.18           C  
ATOM   1506  CG2 VAL A 515       1.988  -6.529 -99.317  1.00 51.90           C  
ATOM   1507  N   ASN A 516       5.882  -9.003 -98.209  1.00 52.13           N  
ATOM   1508  CA  ASN A 516       7.080  -9.832 -98.341  1.00 60.11           C  
ATOM   1509  C   ASN A 516       6.807 -11.114 -99.178  1.00 80.27           C  
ATOM   1510  O   ASN A 516       7.725 -11.561 -99.901  1.00 85.28           O  
ATOM   1511  CB  ASN A 516       7.619 -10.171 -96.939  1.00 63.99           C  
ATOM   1512  CG  ASN A 516       8.850 -11.040 -96.920  1.00106.21           C  
ATOM   1513  OD1 ASN A 516       9.983 -10.568 -97.067  1.00106.79           O  
ATOM   1514  ND2 ASN A 516       8.651 -12.335 -96.717  1.00102.29           N  
ATOM   1515  OXT ASN A 516       5.685 -11.670 -99.108  1.00102.79           O  
ATOM   1517  N   GLU B 315      -9.697   8.859 -38.932  1.00 93.12           N  
ATOM   1518  CA  GLU B 315      -8.521   9.409 -38.250  1.00 93.74           C  
ATOM   1519  C   GLU B 315      -7.245   8.562 -38.517  1.00 95.40           C  
ATOM   1520  O   GLU B 315      -6.352   9.087 -39.196  1.00 93.79           O  
ATOM   1521  CB  GLU B 315      -8.763   9.635 -36.738  1.00 98.20           C  
ATOM   1522  CG  GLU B 315      -9.960  10.507 -36.382  0.00110.92           C  
ATOM   1523  CD  GLU B 315     -10.326  10.570 -34.908  0.00134.80           C  
ATOM   1524  OE1 GLU B 315      -9.976   9.632 -34.154  0.00130.01           O  
ATOM   1525  OE2 GLU B 315     -10.998  11.550 -34.514  0.00130.76           O  
ATOM   1526  N   PRO B 316      -7.123   7.272 -38.061  1.00 90.80           N  
ATOM   1527  CA  PRO B 316      -5.904   6.498 -38.381  1.00 88.42           C  
ATOM   1528  C   PRO B 316      -5.718   6.318 -39.889  1.00 87.17           C  
ATOM   1529  O   PRO B 316      -6.698   6.241 -40.627  1.00 85.12           O  
ATOM   1530  CB  PRO B 316      -6.129   5.154 -37.679  1.00 91.10           C  
ATOM   1531  CG  PRO B 316      -7.207   5.395 -36.695  1.00 98.14           C  
ATOM   1532  CD  PRO B 316      -8.071   6.450 -37.278  1.00 93.68           C  
ATOM   1533  N   MET B 317      -4.458   6.289 -40.342  1.00 81.61           N  
ATOM   1534  CA  MET B 317      -4.134   6.195 -41.757  1.00 78.38           C  
ATOM   1535  C   MET B 317      -3.911   4.770 -42.269  1.00 75.38           C  
ATOM   1536  O   MET B 317      -3.008   4.060 -41.822  1.00 75.65           O  
ATOM   1537  CB  MET B 317      -2.930   7.094 -42.099  1.00 81.04           C  
ATOM   1538  CG  MET B 317      -2.852   7.461 -43.569  1.00 84.28           C  
ATOM   1539  SD  MET B 317      -1.640   8.757 -43.951  1.00 89.74           S  
ATOM   1540  CE  MET B 317      -2.526  10.220 -43.389  1.00 88.10           C  
ATOM   1541  N   ALA B 318      -4.734   4.379 -43.242  1.00 66.29           N  
ATOM   1542  CA  ALA B 318      -4.610   3.118 -43.966  1.00 62.54           C  
ATOM   1543  C   ALA B 318      -3.887   3.423 -45.280  1.00 60.81           C  
ATOM   1544  O   ALA B 318      -4.091   4.490 -45.870  1.00 59.38           O  
ATOM   1545  CB  ALA B 318      -5.976   2.538 -44.260  1.00 63.07           C  
ATOM   1546  N   SER B 319      -3.021   2.505 -45.716  1.00 53.64           N  
ATOM   1547  CA  SER B 319      -2.306   2.628 -46.971  1.00 50.50           C  
ATOM   1548  C   SER B 319      -3.179   1.949 -48.059  1.00 51.83           C  
ATOM   1549  O   SER B 319      -3.536   0.771 -47.933  1.00 49.06           O  
ATOM   1550  CB  SER B 319      -0.941   1.962 -46.859  1.00 54.46           C  
ATOM   1551  OG  SER B 319      -0.258   2.012 -48.098  1.00 70.32           O  
ATOM   1552  N   VAL B 320      -3.571   2.731 -49.094  1.00 46.07           N  
ATOM   1553  CA  VAL B 320      -4.438   2.290 -50.187  1.00 44.01           C  
ATOM   1554  C   VAL B 320      -3.612   2.434 -51.438  1.00 47.92           C  
ATOM   1555  O   VAL B 320      -3.495   3.535 -51.972  1.00 50.01           O  
ATOM   1556  CB  VAL B 320      -5.792   3.075 -50.222  1.00 46.63           C  
ATOM   1557  CG1 VAL B 320      -6.693   2.592 -51.352  1.00 45.10           C  
ATOM   1558  CG2 VAL B 320      -6.532   2.976 -48.886  1.00 46.85           C  
ATOM   1559  N   ALA B 321      -2.983   1.335 -51.886  1.00 41.68           N  
ATOM   1560  CA  ALA B 321      -2.079   1.414 -53.024  1.00 38.62           C  
ATOM   1561  C   ALA B 321      -2.390   0.485 -54.183  1.00 40.68           C  
ATOM   1562  O   ALA B 321      -2.058  -0.701 -54.117  1.00 38.69           O  
ATOM   1563  CB  ALA B 321      -0.656   1.196 -52.549  1.00 39.45           C  
ATOM   1564  N   PRO B 322      -2.918   1.036 -55.325  1.00 37.21           N  
ATOM   1565  CA  PRO B 322      -3.146   0.205 -56.516  1.00 35.06           C  
ATOM   1566  C   PRO B 322      -1.816  -0.353 -56.995  1.00 37.48           C  
ATOM   1567  O   PRO B 322      -0.863   0.402 -57.172  1.00 33.97           O  
ATOM   1568  CB  PRO B 322      -3.716   1.207 -57.531  1.00 35.99           C  
ATOM   1569  CG  PRO B 322      -4.333   2.268 -56.682  1.00 40.59           C  
ATOM   1570  CD  PRO B 322      -3.348   2.427 -55.575  1.00 36.82           C  
ATOM   1571  N   THR B 323      -1.738  -1.680 -57.139  1.00 36.59           N  
ATOM   1572  CA  THR B 323      -0.497  -2.394 -57.488  1.00 36.91           C  
ATOM   1573  C   THR B 323       0.066  -1.999 -58.839  1.00 41.26           C  
ATOM   1574  O   THR B 323       1.283  -1.976 -58.975  1.00 41.94           O  
ATOM   1575  CB  THR B 323      -0.677  -3.905 -57.350  1.00 39.17           C  
ATOM   1576  OG1 THR B 323      -1.623  -4.334 -58.304  1.00 40.88           O  
ATOM   1577  CG2 THR B 323      -1.140  -4.312 -55.948  1.00 31.77           C  
ATOM   1578  N   MET B 324      -0.791  -1.638 -59.818  1.00 39.10           N  
ATOM   1579  CA  MET B 324      -0.347  -1.177 -61.153  1.00 39.40           C  
ATOM   1580  C   MET B 324       0.384   0.186 -61.101  1.00 46.05           C  
ATOM   1581  O   MET B 324       1.153   0.502 -62.004  1.00 45.82           O  
ATOM   1582  CB  MET B 324      -1.532  -1.082 -62.124  1.00 41.34           C  
ATOM   1583  CG  MET B 324      -2.159  -2.431 -62.462  1.00 46.20           C  
ATOM   1584  SD  MET B 324      -3.318  -2.252 -63.827  1.00 52.16           S  
ATOM   1585  CE  MET B 324      -4.883  -1.943 -62.955  1.00 48.93           C  
ATOM   1586  N   MET B 325       0.153   0.963 -60.028  1.00 45.29           N  
ATOM   1587  CA  MET B 325       0.669   2.322 -59.810  1.00 46.88           C  
ATOM   1588  C   MET B 325       1.869   2.390 -58.842  1.00 52.02           C  
ATOM   1589  O   MET B 325       2.565   3.410 -58.791  1.00 52.14           O  
ATOM   1590  CB  MET B 325      -0.487   3.215 -59.303  1.00 50.55           C  
ATOM   1591  CG  MET B 325      -1.780   3.106 -60.126  1.00 54.77           C  
ATOM   1592  SD  MET B 325      -1.677   4.039 -61.670  1.00 59.75           S  
ATOM   1593  CE  MET B 325      -2.623   3.057 -62.710  1.00 55.16           C  
ATOM   1594  N   ASN B 326       2.106   1.288 -58.082  1.00 48.30           N  
ATOM   1595  CA  ASN B 326       3.148   1.113 -57.054  1.00 48.61           C  
ATOM   1596  C   ASN B 326       4.468   0.669 -57.678  1.00 51.37           C  
ATOM   1597  O   ASN B 326       5.065  -0.326 -57.260  1.00 52.58           O  
ATOM   1598  CB  ASN B 326       2.653   0.076 -56.019  1.00 54.60           C  
ATOM   1599  CG  ASN B 326       3.295   0.153 -54.650  1.00 84.86           C  
ATOM   1600  OD1 ASN B 326       3.323   1.199 -54.002  1.00 78.27           O  
ATOM   1601  ND2 ASN B 326       3.790  -0.976 -54.163  1.00 77.35           N  
ATOM   1602  N   VAL B 327       4.912   1.404 -58.702  1.00 45.13           N  
ATOM   1603  CA  VAL B 327       6.148   1.140 -59.463  1.00 43.32           C  
ATOM   1604  C   VAL B 327       6.986   2.428 -59.516  1.00 44.73           C  
ATOM   1605  O   VAL B 327       6.427   3.508 -59.325  1.00 43.51           O  
ATOM   1606  CB  VAL B 327       5.851   0.604 -60.905  1.00 45.45           C  
ATOM   1607  CG1 VAL B 327       4.977  -0.651 -60.876  1.00 45.15           C  
ATOM   1608  CG2 VAL B 327       5.208   1.675 -61.793  1.00 44.03           C  
ATOM   1609  N   LEU B 328       8.308   2.315 -59.786  1.00 41.16           N  
ATOM   1610  CA  LEU B 328       9.204   3.469 -60.017  1.00 40.98           C  
ATOM   1611  C   LEU B 328       9.461   3.513 -61.517  1.00 46.11           C  
ATOM   1612  O   LEU B 328       9.468   2.465 -62.143  1.00 45.67           O  
ATOM   1613  CB  LEU B 328      10.560   3.322 -59.308  1.00 41.58           C  
ATOM   1614  CG  LEU B 328      10.570   3.194 -57.808  1.00 46.99           C  
ATOM   1615  CD1 LEU B 328      11.981   3.092 -57.314  1.00 48.49           C  
ATOM   1616  CD2 LEU B 328       9.907   4.382 -57.159  1.00 48.59           C  
ATOM   1617  N   TYR B 329       9.661   4.707 -62.088  1.00 43.76           N  
ATOM   1618  CA  TYR B 329       9.966   4.896 -63.516  1.00 43.07           C  
ATOM   1619  C   TYR B 329      11.387   5.410 -63.652  1.00 51.35           C  
ATOM   1620  O   TYR B 329      11.722   6.422 -63.018  1.00 51.06           O  
ATOM   1621  CB  TYR B 329       8.982   5.894 -64.174  1.00 42.64           C  
ATOM   1622  CG  TYR B 329       7.616   5.289 -64.368  1.00 44.22           C  
ATOM   1623  CD1 TYR B 329       7.388   4.338 -65.361  1.00 44.63           C  
ATOM   1624  CD2 TYR B 329       6.579   5.566 -63.478  1.00 46.45           C  
ATOM   1625  CE1 TYR B 329       6.166   3.681 -65.466  1.00 44.69           C  
ATOM   1626  CE2 TYR B 329       5.351   4.912 -63.572  1.00 47.89           C  
ATOM   1627  CZ  TYR B 329       5.139   3.992 -64.585  1.00 57.34           C  
ATOM   1628  OH  TYR B 329       3.917   3.369 -64.694  1.00 63.15           O  
ATOM   1629  N   ALA B 330      12.226   4.748 -64.478  1.00 52.52           N  
ATOM   1630  CA  ALA B 330      13.614   5.226 -64.699  1.00 55.44           C  
ATOM   1631  C   ALA B 330      13.679   6.626 -65.350  1.00 62.79           C  
ATOM   1632  O   ALA B 330      12.769   7.002 -66.086  1.00 62.42           O  
ATOM   1633  CB  ALA B 330      14.405   4.231 -65.517  1.00 55.97           C  
ATOM   1634  N   GLY B 331      14.696   7.403 -64.983  1.00 62.18           N  
ATOM   1635  CA  GLY B 331      14.936   8.729 -65.541  1.00 63.05           C  
ATOM   1636  C   GLY B 331      13.963   9.854 -65.257  1.00 68.50           C  
ATOM   1637  O   GLY B 331      13.999  10.870 -65.955  1.00 69.50           O  
ATOM   1638  N   ILE B 332      13.111   9.723 -64.228  1.00 65.13           N  
ATOM   1639  CA  ILE B 332      12.205  10.812 -63.796  1.00 63.92           C  
ATOM   1640  C   ILE B 332      12.184  10.940 -62.255  1.00 65.64           C  
ATOM   1641  O   ILE B 332      12.738  10.098 -61.538  1.00 64.27           O  
ATOM   1642  CB  ILE B 332      10.755  10.797 -64.391  1.00 66.10           C  
ATOM   1643  CG1 ILE B 332      10.010   9.487 -64.059  1.00 65.87           C  
ATOM   1644  CG2 ILE B 332      10.715  11.122 -65.903  1.00 67.35           C  
ATOM   1645  CD1 ILE B 332       8.507   9.670 -63.813  1.00 73.94           C  
ATOM   1646  N   ASP B 333      11.536  12.013 -61.776  1.00 61.64           N  
ATOM   1647  CA  ASP B 333      11.284  12.290 -60.372  1.00 62.27           C  
ATOM   1648  C   ASP B 333      10.239  11.284 -59.900  1.00 61.45           C  
ATOM   1649  O   ASP B 333       9.155  11.207 -60.491  1.00 61.54           O  
ATOM   1650  CB  ASP B 333      10.733  13.733 -60.191  1.00 65.23           C  
ATOM   1651  CG  ASP B 333       9.496  14.073 -61.018  0.00 74.47           C  
ATOM   1652  OD1 ASP B 333       9.557  13.948 -62.263  0.00 74.05           O  
ATOM   1653  OD2 ASP B 333       8.464  14.444 -60.418  0.00 80.76           O  
ATOM   1654  N   ASN B 334      10.582  10.464 -58.902  1.00 53.68           N  
ATOM   1655  CA  ASN B 334       9.614   9.533 -58.333  1.00 50.65           C  
ATOM   1656  C   ASN B 334       9.469   9.909 -56.868  1.00 53.46           C  
ATOM   1657  O   ASN B 334      10.265   9.468 -56.046  1.00 51.84           O  
ATOM   1658  CB  ASN B 334       9.988   8.054 -58.489  1.00 47.34           C  
ATOM   1659  CG  ASN B 334      10.020   7.507 -59.900  1.00 56.65           C  
ATOM   1660  OD1 ASN B 334       9.039   6.958 -60.408  1.00 44.86           O  
ATOM   1661  ND2 ASN B 334      11.190   7.500 -60.502  1.00 46.90           N  
ATOM   1662  N   PRO B 335       8.515  10.801 -56.531  1.00 51.57           N  
ATOM   1663  CA  PRO B 335       8.276  11.103 -55.114  1.00 53.05           C  
ATOM   1664  C   PRO B 335       7.705   9.859 -54.397  1.00 55.07           C  
ATOM   1665  O   PRO B 335       6.844   9.162 -54.922  1.00 52.29           O  
ATOM   1666  CB  PRO B 335       7.265  12.260 -55.153  1.00 55.07           C  
ATOM   1667  CG  PRO B 335       7.138  12.646 -56.593  1.00 57.95           C  
ATOM   1668  CD  PRO B 335       7.509  11.454 -57.391  1.00 52.34           C  
ATOM   1669  N   ILE B 336       8.254   9.546 -53.238  1.00 53.53           N  
ATOM   1670  CA  ILE B 336       7.861   8.413 -52.406  1.00 54.12           C  
ATOM   1671  C   ILE B 336       7.571   8.908 -51.005  1.00 61.82           C  
ATOM   1672  O   ILE B 336       8.398   9.601 -50.399  1.00 62.80           O  
ATOM   1673  CB  ILE B 336       8.955   7.298 -52.336  1.00 57.00           C  
ATOM   1674  CG1 ILE B 336       9.505   6.887 -53.724  1.00 55.05           C  
ATOM   1675  CG2 ILE B 336       8.462   6.093 -51.535  1.00 58.91           C  
ATOM   1676  CD1 ILE B 336       8.617   6.271 -54.706  1.00 52.20           C  
ATOM   1677  N   ASN B 337       6.419   8.504 -50.473  1.00 60.92           N  
ATOM   1678  CA  ASN B 337       6.075   8.805 -49.098  1.00 63.68           C  
ATOM   1679  C   ASN B 337       6.587   7.615 -48.295  1.00 70.95           C  
ATOM   1680  O   ASN B 337       6.043   6.514 -48.409  1.00 70.32           O  
ATOM   1681  CB  ASN B 337       4.560   9.018 -48.917  1.00 64.46           C  
ATOM   1682  CG  ASN B 337       4.115   9.357 -47.514  0.00 90.59           C  
ATOM   1683  OD1 ASN B 337       4.876   9.294 -46.540  0.00 86.76           O  
ATOM   1684  ND2 ASN B 337       2.849   9.707 -47.376  0.00 83.10           N  
ATOM   1685  N   ILE B 338       7.686   7.822 -47.553  1.00 70.65           N  
ATOM   1686  CA  ILE B 338       8.263   6.806 -46.679  1.00 72.98           C  
ATOM   1687  C   ILE B 338       7.843   7.206 -45.279  1.00 82.17           C  
ATOM   1688  O   ILE B 338       8.200   8.292 -44.822  1.00 82.61           O  
ATOM   1689  CB  ILE B 338       9.802   6.618 -46.831  1.00 76.44           C  
ATOM   1690  CG1 ILE B 338      10.156   6.145 -48.260  1.00 74.59           C  
ATOM   1691  CG2 ILE B 338      10.337   5.623 -45.769  1.00 78.77           C  
ATOM   1692  CD1 ILE B 338      11.629   6.219 -48.650  1.00 76.92           C  
ATOM   1693  N   ALA B 339       7.013   6.373 -44.638  1.00 82.04           N  
ATOM   1694  CA  ALA B 339       6.501   6.665 -43.303  1.00 84.93           C  
ATOM   1695  C   ALA B 339       6.653   5.517 -42.324  1.00 91.25           C  
ATOM   1696  O   ALA B 339       6.495   4.351 -42.694  1.00 90.60           O  
ATOM   1697  CB  ALA B 339       5.049   7.101 -43.381  1.00 85.43           C  
ATOM   1698  N   VAL B 340       6.989   5.864 -41.074  1.00 90.78           N  
ATOM   1699  CA  VAL B 340       7.118   4.936 -39.957  1.00 92.52           C  
ATOM   1700  C   VAL B 340       6.078   5.425 -38.932  1.00 99.22           C  
ATOM   1701  O   VAL B 340       6.143   6.594 -38.530  1.00 99.02           O  
ATOM   1702  CB  VAL B 340       8.554   4.850 -39.360  1.00 97.46           C  
ATOM   1703  CG1 VAL B 340       8.611   3.812 -38.243  1.00 99.04           C  
ATOM   1704  CG2 VAL B 340       9.597   4.526 -40.430  1.00 95.76           C  
ATOM   1705  N   PRO B 341       5.088   4.577 -38.547  0.00 97.77           N  
ATOM   1706  CA  PRO B 341       4.053   5.031 -37.597  0.00 99.81           C  
ATOM   1707  C   PRO B 341       4.601   5.602 -36.292  1.00107.81           C  
ATOM   1708  O   PRO B 341       5.461   4.986 -35.657  1.00109.14           O  
ATOM   1709  CB  PRO B 341       3.202   3.777 -37.371  0.00101.65           C  
ATOM   1710  CG  PRO B 341       3.418   2.947 -38.584  0.00103.72           C  
ATOM   1711  CD  PRO B 341       4.851   3.179 -38.963  0.00 98.65           C  
ATOM   1712  N   GLY B 342       4.127   6.802 -35.945  1.00105.69           N  
ATOM   1713  CA  GLY B 342       4.521   7.541 -34.748  1.00108.28           C  
ATOM   1714  C   GLY B 342       5.898   8.182 -34.788  1.00113.58           C  
ATOM   1715  O   GLY B 342       6.348   8.724 -33.775  1.00115.19           O  
ATOM   1716  N   VAL B 343       6.580   8.136 -35.951  1.00108.99           N  
ATOM   1717  CA  VAL B 343       7.929   8.687 -36.112  1.00109.50           C  
ATOM   1718  C   VAL B 343       7.914   9.942 -36.985  1.00112.66           C  
ATOM   1719  O   VAL B 343       7.409   9.904 -38.110  1.00109.31           O  
ATOM   1720  CB  VAL B 343       8.939   7.608 -36.612  1.00112.44           C  
ATOM   1721  CG1 VAL B 343      10.338   8.188 -36.822  1.00112.43           C  
ATOM   1722  CG2 VAL B 343       9.000   6.426 -35.648  1.00113.83           C  
ATOM   1723  N   ALA B 344       8.474  11.049 -36.455  0.00111.64           N  
ATOM   1724  CA  ALA B 344       8.595  12.328 -37.155  0.00111.22           C  
ATOM   1725  C   ALA B 344       9.519  12.165 -38.358  1.00113.73           C  
ATOM   1726  O   ALA B 344      10.452  11.361 -38.314  1.00113.16           O  
ATOM   1727  CB  ALA B 344       9.150  13.387 -36.214  0.00114.58           C  
ATOM   1728  N   GLN B 345       9.253  12.935 -39.427  1.00109.53           N  
ATOM   1729  CA  GLN B 345      10.003  12.953 -40.690  1.00107.71           C  
ATOM   1730  C   GLN B 345      11.533  13.083 -40.524  1.00112.97           C  
ATOM   1731  O   GLN B 345      12.266  12.400 -41.233  1.00111.64           O  
ATOM   1732  CB  GLN B 345       9.463  14.046 -41.639  1.00108.08           C  
ATOM   1733  CG  GLN B 345       9.382  15.452 -41.010  0.00129.70           C  
ATOM   1734  CD  GLN B 345       9.580  16.591 -41.983  0.00152.16           C  
ATOM   1735  OE1 GLN B 345      10.431  16.553 -42.880  0.00147.34           O  
ATOM   1736  NE2 GLN B 345       8.829  17.665 -41.787  0.00146.39           N  
ATOM   1737  N   GLN B 346      12.002  13.930 -39.578  1.00112.04           N  
ATOM   1738  CA  GLN B 346      13.421  14.214 -39.311  1.00113.42           C  
ATOM   1739  C   GLN B 346      14.268  13.016 -38.831  1.00116.84           C  
ATOM   1740  O   GLN B 346      15.493  13.053 -38.982  1.00117.24           O  
ATOM   1741  CB  GLN B 346      13.570  15.377 -38.320  1.00117.83           C  
ATOM   1742  CG  GLN B 346      13.284  16.751 -38.913  1.00141.90           C  
ATOM   1743  CD  GLN B 346      11.836  17.170 -38.798  1.00167.26           C  
ATOM   1744  OE1 GLN B 346      11.023  16.566 -38.080  1.00162.45           O  
ATOM   1745  NE2 GLN B 346      11.489  18.246 -39.487  1.00162.56           N  
ATOM   1746  N   ASN B 347      13.637  11.980 -38.239  1.00111.84           N  
ATOM   1747  CA  ASN B 347      14.346  10.792 -37.754  1.00111.57           C  
ATOM   1748  C   ASN B 347      14.494   9.686 -38.813  1.00110.26           C  
ATOM   1749  O   ASN B 347      15.368   8.829 -38.675  1.00110.30           O  
ATOM   1750  CB  ASN B 347      13.710  10.253 -36.471  1.00116.16           C  
ATOM   1751  CG  ASN B 347      14.084  11.037 -35.235  0.00145.86           C  
ATOM   1752  OD1 ASN B 347      15.244  11.063 -34.807  0.00142.78           O  
ATOM   1753  ND2 ASN B 347      13.102  11.676 -34.617  0.00139.42           N  
ATOM   1754  N   VAL B 348      13.658   9.720 -39.872  1.00102.21           N  
ATOM   1755  CA  VAL B 348      13.653   8.743 -40.976  1.00 98.68           C  
ATOM   1756  C   VAL B 348      14.883   8.930 -41.890  1.00 99.83           C  
ATOM   1757  O   VAL B 348      15.209  10.059 -42.256  1.00 98.96           O  
ATOM   1758  CB  VAL B 348      12.329   8.801 -41.792  1.00100.22           C  
ATOM   1759  CG1 VAL B 348      12.158   7.560 -42.667  1.00 97.93           C  
ATOM   1760  CG2 VAL B 348      11.112   8.988 -40.885  1.00100.87           C  
ATOM   1761  N   SER B 349      15.556   7.822 -42.250  1.00 95.10           N  
ATOM   1762  CA  SER B 349      16.724   7.830 -43.142  1.00 94.11           C  
ATOM   1763  C   SER B 349      16.609   6.689 -44.171  1.00 95.39           C  
ATOM   1764  O   SER B 349      16.341   5.552 -43.783  1.00 94.60           O  
ATOM   1765  CB  SER B 349      18.014   7.718 -42.339  1.00 99.69           C  
ATOM   1766  OG  SER B 349      19.148   7.941 -43.158  1.00108.61           O  
ATOM   1767  N   ALA B 350      16.781   6.991 -45.478  1.00 90.24           N  
ATOM   1768  CA  ALA B 350      16.621   5.977 -46.528  1.00 87.99           C  
ATOM   1769  C   ALA B 350      17.714   5.941 -47.599  1.00 90.12           C  
ATOM   1770  O   ALA B 350      18.200   6.990 -48.030  1.00 88.84           O  
ATOM   1771  CB  ALA B 350      15.260   6.127 -47.189  1.00 86.80           C  
ATOM   1772  N   THR B 351      18.071   4.713 -48.039  1.00 86.49           N  
ATOM   1773  CA  THR B 351      19.051   4.454 -49.104  1.00 86.35           C  
ATOM   1774  C   THR B 351      18.433   3.567 -50.206  1.00 89.98           C  
ATOM   1775  O   THR B 351      17.497   2.802 -49.938  1.00 89.72           O  
ATOM   1776  CB  THR B 351      20.346   3.825 -48.565  1.00 95.63           C  
ATOM   1777  OG1 THR B 351      20.043   2.578 -47.943  1.00 93.90           O  
ATOM   1778  CG2 THR B 351      21.114   4.744 -47.620  1.00 97.05           C  
ATOM   1779  N   ILE B 352      18.972   3.684 -51.448  1.00 85.55           N  
ATOM   1780  CA  ILE B 352      18.532   2.944 -52.641  1.00 83.61           C  
ATOM   1781  C   ILE B 352      19.728   2.321 -53.399  1.00 89.01           C  
ATOM   1782  O   ILE B 352      20.810   2.912 -53.434  1.00 90.17           O  
ATOM   1783  CB  ILE B 352      17.610   3.819 -53.552  1.00 84.38           C  
ATOM   1784  CG1 ILE B 352      16.780   2.945 -54.530  1.00 82.80           C  
ATOM   1785  CG2 ILE B 352      18.378   4.941 -54.275  1.00 84.32           C  
ATOM   1786  CD1 ILE B 352      15.570   3.637 -55.211  1.00 85.47           C  
ATOM   1787  N   ASN B 353      19.529   1.123 -53.984  1.00 85.25           N  
ATOM   1788  CA  ASN B 353      20.570   0.422 -54.747  1.00 85.42           C  
ATOM   1789  C   ASN B 353      20.451   0.658 -56.294  1.00 88.12           C  
ATOM   1790  O   ASN B 353      21.230   0.088 -57.068  1.00 89.18           O  
ATOM   1791  CB  ASN B 353      20.617  -1.076 -54.373  1.00 84.34           C  
ATOM   1792  CG  ASN B 353      19.470  -1.915 -54.888  1.00 96.83           C  
ATOM   1793  OD1 ASN B 353      18.425  -1.417 -55.324  1.00 90.34           O  
ATOM   1794  ND2 ASN B 353      19.652  -3.218 -54.857  1.00 82.72           N  
ATOM   1795  N   ASN B 354      19.499   1.520 -56.730  1.00 81.12           N  
ATOM   1796  CA  ASN B 354      19.315   1.901 -58.137  1.00 78.48           C  
ATOM   1797  C   ASN B 354      19.088   3.422 -58.245  1.00 79.06           C  
ATOM   1798  O   ASN B 354      17.955   3.894 -58.142  1.00 77.69           O  
ATOM   1799  CB  ASN B 354      18.179   1.091 -58.819  1.00 77.36           C  
ATOM   1800  CG  ASN B 354      18.114   1.199 -60.342  1.00 91.25           C  
ATOM   1801  OD1 ASN B 354      18.980   1.786 -61.007  1.00 92.10           O  
ATOM   1802  ND2 ASN B 354      17.097   0.593 -60.945  1.00 69.44           N  
ATOM   1803  N   GLY B 355      20.180   4.170 -58.392  1.00 74.03           N  
ATOM   1804  CA  GLY B 355      20.129   5.620 -58.534  1.00 72.17           C  
ATOM   1805  C   GLY B 355      20.189   6.384 -57.233  1.00 72.30           C  
ATOM   1806  O   GLY B 355      20.831   5.942 -56.285  1.00 71.81           O  
ATOM   1807  N   THR B 356      19.504   7.534 -57.187  1.00 67.07           N  
ATOM   1808  CA  THR B 356      19.499   8.411 -56.018  1.00 67.79           C  
ATOM   1809  C   THR B 356      18.184   8.438 -55.262  1.00 69.51           C  
ATOM   1810  O   THR B 356      17.114   8.239 -55.838  1.00 65.30           O  
ATOM   1811  CB  THR B 356      19.929   9.842 -56.406  1.00 78.11           C  
ATOM   1812  OG1 THR B 356      18.978  10.405 -57.322  1.00 73.82           O  
ATOM   1813  CG2 THR B 356      21.350   9.899 -56.974  1.00 81.73           C  
ATOM   1814  N   LEU B 357      18.291   8.702 -53.960  1.00 69.49           N  
ATOM   1815  CA  LEU B 357      17.176   8.861 -53.048  1.00 70.08           C  
ATOM   1816  C   LEU B 357      17.521  10.033 -52.135  1.00 75.14           C  
ATOM   1817  O   LEU B 357      18.211   9.864 -51.132  1.00 76.73           O  
ATOM   1818  CB  LEU B 357      16.870   7.557 -52.278  1.00 70.55           C  
ATOM   1819  CG  LEU B 357      15.539   7.448 -51.507  1.00 74.69           C  
ATOM   1820  CD1 LEU B 357      14.346   7.937 -52.323  1.00 72.21           C  
ATOM   1821  CD2 LEU B 357      15.297   6.018 -51.061  1.00 78.70           C  
ATOM   1822  N   THR B 358      17.113  11.240 -52.570  1.00 71.42           N  
ATOM   1823  CA  THR B 358      17.322  12.526 -51.889  1.00 72.69           C  
ATOM   1824  C   THR B 358      16.005  12.996 -51.284  1.00 73.48           C  
ATOM   1825  O   THR B 358      14.936  12.657 -51.798  1.00 71.36           O  
ATOM   1826  CB  THR B 358      17.933  13.582 -52.841  1.00 85.84           C  
ATOM   1827  OG1 THR B 358      17.098  13.743 -53.992  1.00 85.29           O  
ATOM   1828  CG2 THR B 358      19.364  13.244 -53.265  1.00 86.40           C  
ATOM   1829  N   ARG B 359      16.083  13.781 -50.212  1.00 68.91           N  
ATOM   1830  CA  ARG B 359      14.931  14.267 -49.456  1.00 69.31           C  
ATOM   1831  C   ARG B 359      14.456  15.663 -49.886  1.00 74.53           C  
ATOM   1832  O   ARG B 359      15.272  16.572 -50.016  1.00 76.10           O  
ATOM   1833  CB  ARG B 359      15.293  14.233 -47.950  1.00 72.85           C  
ATOM   1834  CG  ARG B 359      14.197  14.646 -46.983  1.00 84.41           C  
ATOM   1835  CD  ARG B 359      14.718  14.716 -45.555  1.00102.80           C  
ATOM   1836  NE  ARG B 359      14.638  13.427 -44.867  1.00113.72           N  
ATOM   1837  CZ  ARG B 359      13.572  13.000 -44.196  1.00128.70           C  
ATOM   1838  NH1 ARG B 359      12.483  13.754 -44.114  1.00110.69           N  
ATOM   1839  NH2 ARG B 359      13.584  11.813 -43.608  1.00119.70           N  
ATOM   1840  N   ARG B 360      13.132  15.830 -50.062  1.00 71.10           N  
ATOM   1841  CA  ARG B 360      12.490  17.103 -50.396  1.00 72.81           C  
ATOM   1842  C   ARG B 360      11.525  17.478 -49.232  1.00 84.91           C  
ATOM   1843  O   ARG B 360      10.307  17.586 -49.421  1.00 85.64           O  
ATOM   1844  CB  ARG B 360      11.776  17.009 -51.754  1.00 70.61           C  
ATOM   1845  CG  ARG B 360      11.258  18.332 -52.305  1.00 80.72           C  
ATOM   1846  CD  ARG B 360      10.984  18.254 -53.797  1.00 94.85           C  
ATOM   1847  NE  ARG B 360       9.662  17.709 -54.117  1.00106.59           N  
ATOM   1848  CZ  ARG B 360       8.555  18.437 -54.238  0.00121.95           C  
ATOM   1849  NH1 ARG B 360       8.590  19.750 -54.043  0.00111.22           N  
ATOM   1850  NH2 ARG B 360       7.404  17.857 -54.547  0.00108.03           N  
ATOM   1851  N   GLY B 361      12.090  17.644 -48.034  1.00 85.30           N  
ATOM   1852  CA  GLY B 361      11.321  17.949 -46.832  1.00 87.77           C  
ATOM   1853  C   GLY B 361      10.806  16.683 -46.177  1.00 93.28           C  
ATOM   1854  O   GLY B 361      11.595  15.911 -45.634  1.00 94.07           O  
ATOM   1855  N   ASN B 362       9.485  16.450 -46.227  1.00 89.34           N  
ATOM   1856  CA  ASN B 362       8.868  15.240 -45.662  1.00 88.90           C  
ATOM   1857  C   ASN B 362       9.054  14.072 -46.654  1.00 89.10           C  
ATOM   1858  O   ASN B 362       9.180  12.908 -46.258  1.00 88.97           O  
ATOM   1859  CB  ASN B 362       7.367  15.475 -45.409  1.00 91.57           C  
ATOM   1860  CG  ASN B 362       7.046  16.473 -44.321  0.00117.85           C  
ATOM   1861  OD1 ASN B 362       6.663  16.106 -43.206  0.00113.77           O  
ATOM   1862  ND2 ASN B 362       7.144  17.759 -44.632  0.00110.59           N  
ATOM   1863  N   LEU B 363       9.089  14.436 -47.946  1.00 81.68           N  
ATOM   1864  CA  LEU B 363       9.195  13.651 -49.171  1.00 78.21           C  
ATOM   1865  C   LEU B 363      10.591  13.054 -49.412  1.00 76.87           C  
ATOM   1866  O   LEU B 363      11.589  13.564 -48.905  1.00 76.50           O  
ATOM   1867  CB  LEU B 363       8.882  14.654 -50.296  1.00 77.80           C  
ATOM   1868  CG  LEU B 363       8.396  14.187 -51.651  1.00 80.96           C  
ATOM   1869  CD1 LEU B 363       7.818  15.329 -52.408  1.00 81.49           C  
ATOM   1870  CD2 LEU B 363       9.491  13.760 -52.491  1.00 84.14           C  
ATOM   1871  N   TRP B 364      10.632  11.991 -50.245  1.00 69.73           N  
ATOM   1872  CA  TRP B 364      11.804  11.270 -50.742  1.00 68.85           C  
ATOM   1873  C   TRP B 364      11.679  11.161 -52.271  1.00 67.10           C  
ATOM   1874  O   TRP B 364      10.637  10.756 -52.757  1.00 64.38           O  
ATOM   1875  CB  TRP B 364      11.877   9.871 -50.119  1.00 68.92           C  
ATOM   1876  CG  TRP B 364      12.302   9.869 -48.681  1.00 72.96           C  
ATOM   1877  CD1 TRP B 364      11.498   9.753 -47.583  1.00 76.94           C  
ATOM   1878  CD2 TRP B 364      13.641   9.967 -48.193  1.00 74.82           C  
ATOM   1879  NE1 TRP B 364      12.258   9.768 -46.437  1.00 79.01           N  
ATOM   1880  CE2 TRP B 364      13.581   9.899 -46.782  1.00 81.13           C  
ATOM   1881  CE3 TRP B 364      14.895  10.105 -48.812  1.00 76.68           C  
ATOM   1882  CZ2 TRP B 364      14.727   9.975 -45.978  1.00 82.58           C  
ATOM   1883  CZ3 TRP B 364      16.028  10.195 -48.014  1.00 80.45           C  
ATOM   1884  CH2 TRP B 364      15.939  10.125 -46.616  1.00 82.88           C  
ATOM   1885  N   ILE B 365      12.702  11.568 -53.027  1.00 63.11           N  
ATOM   1886  CA  ILE B 365      12.672  11.520 -54.491  1.00 60.83           C  
ATOM   1887  C   ILE B 365      13.612  10.428 -54.983  1.00 65.04           C  
ATOM   1888  O   ILE B 365      14.839  10.535 -54.848  1.00 65.37           O  
ATOM   1889  CB  ILE B 365      12.959  12.903 -55.169  1.00 63.42           C  
ATOM   1890  CG1 ILE B 365      11.920  13.983 -54.789  1.00 64.04           C  
ATOM   1891  CG2 ILE B 365      13.108  12.780 -56.697  1.00 62.01           C  
ATOM   1892  CD1 ILE B 365      10.621  14.095 -55.677  1.00 70.58           C  
ATOM   1893  N   ALA B 366      13.027   9.377 -55.563  1.00 60.59           N  
ATOM   1894  CA  ALA B 366      13.828   8.312 -56.131  1.00 60.06           C  
ATOM   1895  C   ALA B 366      13.992   8.570 -57.624  1.00 65.36           C  
ATOM   1896  O   ALA B 366      13.021   8.862 -58.338  1.00 63.67           O  
ATOM   1897  CB  ALA B 366      13.202   6.957 -55.878  1.00 60.08           C  
ATOM   1898  N   ARG B 367      15.246   8.552 -58.077  1.00 63.36           N  
ATOM   1899  CA  ARG B 367      15.573   8.734 -59.486  1.00 62.07           C  
ATOM   1900  C   ARG B 367      16.378   7.511 -59.898  1.00 63.76           C  
ATOM   1901  O   ARG B 367      17.609   7.555 -59.862  1.00 63.35           O  
ATOM   1902  CB  ARG B 367      16.303  10.063 -59.734  1.00 64.13           C  
ATOM   1903  CG  ARG B 367      16.115  10.591 -61.149  1.00 78.83           C  
ATOM   1904  CD  ARG B 367      16.470  12.071 -61.259  1.00 90.94           C  
ATOM   1905  NE  ARG B 367      15.294  12.957 -61.195  1.00 96.04           N  
ATOM   1906  CZ  ARG B 367      14.913  13.643 -60.116  1.00105.45           C  
ATOM   1907  NH1 ARG B 367      15.628  13.591 -58.999  1.00 96.61           N  
ATOM   1908  NH2 ARG B 367      13.834  14.414 -60.159  1.00 81.73           N  
ATOM   1909  N   PRO B 368      15.696   6.357 -60.163  1.00 59.32           N  
ATOM   1910  CA  PRO B 368      16.440   5.137 -60.541  1.00 59.36           C  
ATOM   1911  C   PRO B 368      16.985   5.208 -61.963  1.00 63.93           C  
ATOM   1912  O   PRO B 368      16.471   5.988 -62.774  1.00 61.22           O  
ATOM   1913  CB  PRO B 368      15.416   3.997 -60.347  1.00 59.72           C  
ATOM   1914  CG  PRO B 368      14.090   4.634 -60.360  1.00 62.62           C  
ATOM   1915  CD  PRO B 368      14.234   6.134 -60.241  1.00 58.99           C  
ATOM   1916  N   THR B 369      18.027   4.406 -62.260  1.00 63.97           N  
ATOM   1917  CA  THR B 369      18.702   4.415 -63.564  1.00 64.46           C  
ATOM   1918  C   THR B 369      18.536   3.155 -64.395  1.00 71.08           C  
ATOM   1919  O   THR B 369      18.449   3.275 -65.616  1.00 71.31           O  
ATOM   1920  CB  THR B 369      20.186   4.722 -63.401  1.00 68.46           C  
ATOM   1921  OG1 THR B 369      20.756   3.775 -62.504  1.00 67.09           O  
ATOM   1922  CG2 THR B 369      20.444   6.135 -62.920  1.00 68.97           C  
ATOM   1923  N   LYS B 370      18.554   1.954 -63.772  1.00 69.12           N  
ATOM   1924  CA  LYS B 370      18.463   0.701 -64.527  1.00 69.15           C  
ATOM   1925  C   LYS B 370      17.045   0.158 -64.631  1.00 73.30           C  
ATOM   1926  O   LYS B 370      16.486  -0.306 -63.636  1.00 72.05           O  
ATOM   1927  CB  LYS B 370      19.427  -0.368 -63.986  1.00 73.30           C  
ATOM   1928  CG  LYS B 370      20.899  -0.064 -64.229  1.00 90.51           C  
ATOM   1929  CD  LYS B 370      21.796  -1.094 -63.561  0.00102.97           C  
ATOM   1930  CE  LYS B 370      23.258  -0.784 -63.766  0.00116.31           C  
ATOM   1931  NZ  LYS B 370      24.132  -1.720 -63.013  0.00127.78           N  
ATOM   1932  N   VAL B 371      16.474   0.200 -65.859  1.00 70.78           N  
ATOM   1933  CA  VAL B 371      15.135  -0.310 -66.197  1.00 69.78           C  
ATOM   1934  C   VAL B 371      15.170  -1.842 -66.068  1.00 77.10           C  
ATOM   1935  O   VAL B 371      16.134  -2.479 -66.524  1.00 77.94           O  
ATOM   1936  CB  VAL B 371      14.723   0.123 -67.634  1.00 72.15           C  
ATOM   1937  CG1 VAL B 371      13.443  -0.570 -68.094  1.00 70.60           C  
ATOM   1938  CG2 VAL B 371      14.588   1.636 -67.749  1.00 71.68           C  
ATOM   1939  N   GLY B 372      14.129  -2.405 -65.449  1.00 74.78           N  
ATOM   1940  CA  GLY B 372      13.984  -3.848 -65.278  1.00 75.90           C  
ATOM   1941  C   GLY B 372      14.588  -4.399 -64.004  1.00 82.97           C  
ATOM   1942  O   GLY B 372      14.138  -5.436 -63.502  1.00 81.97           O  
ATOM   1943  N   SER B 373      15.628  -3.723 -63.485  1.00 82.68           N  
ATOM   1944  CA  SER B 373      16.287  -4.119 -62.243  1.00 85.05           C  
ATOM   1945  C   SER B 373      15.396  -3.664 -61.084  1.00 89.27           C  
ATOM   1946  O   SER B 373      14.748  -2.621 -61.201  1.00 88.89           O  
ATOM   1947  CB  SER B 373      17.680  -3.497 -62.146  1.00 90.93           C  
ATOM   1948  OG  SER B 373      17.623  -2.093 -61.951  1.00102.84           O  
ATOM   1949  N   GLU B 374      15.287  -4.475 -60.016  1.00 85.56           N  
ATOM   1950  CA  GLU B 374      14.477  -4.118 -58.847  1.00 84.53           C  
ATOM   1951  C   GLU B 374      15.252  -3.102 -57.984  1.00 87.34           C  
ATOM   1952  O   GLU B 374      16.490  -3.146 -57.932  1.00 87.62           O  
ATOM   1953  CB  GLU B 374      14.098  -5.373 -58.038  1.00 86.73           C  
ATOM   1954  CG  GLU B 374      12.810  -5.235 -57.243  1.00 96.39           C  
ATOM   1955  CD  GLU B 374      11.966  -6.490 -57.105  0.00119.21           C  
ATOM   1956  OE1 GLU B 374      10.726  -6.354 -57.000  0.00114.18           O  
ATOM   1957  OE2 GLU B 374      12.534  -7.607 -57.096  0.00115.05           O  
ATOM   1958  N   ALA B 375      14.521  -2.150 -57.365  1.00 81.92           N  
ATOM   1959  CA  ALA B 375      15.092  -1.131 -56.483  1.00 81.36           C  
ATOM   1960  C   ALA B 375      14.822  -1.545 -55.048  1.00 84.77           C  
ATOM   1961  O   ALA B 375      13.685  -1.908 -54.721  1.00 83.34           O  
ATOM   1962  CB  ALA B 375      14.471   0.229 -56.763  1.00 80.70           C  
ATOM   1963  N   ILE B 376      15.875  -1.526 -54.207  1.00 81.77           N  
ATOM   1964  CA  ILE B 376      15.812  -1.878 -52.786  1.00 82.36           C  
ATOM   1965  C   ILE B 376      15.914  -0.595 -51.954  1.00 84.91           C  
ATOM   1966  O   ILE B 376      16.925   0.117 -52.022  1.00 83.40           O  
ATOM   1967  CB  ILE B 376      16.857  -2.979 -52.387  1.00 86.82           C  
ATOM   1968  CG1 ILE B 376      16.420  -4.381 -52.871  1.00 86.41           C  
ATOM   1969  CG2 ILE B 376      17.105  -3.015 -50.868  1.00 89.19           C  
ATOM   1970  CD1 ILE B 376      16.851  -4.795 -54.248  1.00 91.62           C  
ATOM   1971  N   ILE B 377      14.835  -0.292 -51.203  1.00 81.92           N  
ATOM   1972  CA  ILE B 377      14.759   0.875 -50.324  1.00 82.48           C  
ATOM   1973  C   ILE B 377      14.975   0.438 -48.862  1.00 90.62           C  
ATOM   1974  O   ILE B 377      14.081  -0.166 -48.249  1.00 90.18           O  
ATOM   1975  CB  ILE B 377      13.485   1.741 -50.558  1.00 83.69           C  
ATOM   1976  CG1 ILE B 377      13.504   2.328 -51.994  1.00 82.54           C  
ATOM   1977  CG2 ILE B 377      13.367   2.867 -49.504  1.00 84.81           C  
ATOM   1978  CD1 ILE B 377      12.187   2.875 -52.549  1.00 86.22           C  
ATOM   1979  N   SER B 378      16.193   0.714 -48.332  1.00 90.17           N  
ATOM   1980  CA  SER B 378      16.552   0.408 -46.945  1.00 93.03           C  
ATOM   1981  C   SER B 378      16.216   1.629 -46.105  1.00100.10           C  
ATOM   1982  O   SER B 378      16.595   2.743 -46.469  1.00 98.59           O  
ATOM   1983  CB  SER B 378      18.032   0.061 -46.821  1.00 97.24           C  
ATOM   1984  OG  SER B 378      18.362  -1.046 -47.641  1.00105.03           O  
ATOM   1985  N   VAL B 379      15.442   1.429 -45.027  1.00101.07           N  
ATOM   1986  CA  VAL B 379      15.004   2.510 -44.135  1.00103.72           C  
ATOM   1987  C   VAL B 379      15.536   2.268 -42.707  1.00114.91           C  
ATOM   1988  O   VAL B 379      15.440   1.155 -42.188  1.00115.23           O  
ATOM   1989  CB  VAL B 379      13.461   2.749 -44.194  1.00106.20           C  
ATOM   1990  CG1 VAL B 379      13.031   3.944 -43.346  1.00106.87           C  
ATOM   1991  CG2 VAL B 379      12.980   2.923 -45.631  1.00103.64           C  
ATOM   1992  N   THR B 380      16.152   3.303 -42.116  1.00116.65           N  
ATOM   1993  CA  THR B 380      16.722   3.270 -40.771  1.00120.80           C  
ATOM   1994  C   THR B 380      16.298   4.513 -39.982  1.00130.23           C  
ATOM   1995  O   THR B 380      16.053   5.566 -40.577  1.00128.73           O  
ATOM   1996  CB  THR B 380      18.248   3.022 -40.815  1.00129.92           C  
ATOM   1997  OG1 THR B 380      18.744   2.897 -39.484  1.00133.46           O  
ATOM   1998  CG2 THR B 380      19.023   4.109 -41.564  1.00127.44           C  
ATOM   1999  N   ALA B 381      16.177   4.372 -38.648  0.00132.48           N  
ATOM   2000  CA  ALA B 381      15.782   5.447 -37.733  0.00135.43           C  
ATOM   2001  C   ALA B 381      16.522   5.349 -36.398  0.00146.22           C  
ATOM   2002  O   ALA B 381      16.849   4.246 -35.952  0.00146.80           O  
ATOM   2003  CB  ALA B 381      14.279   5.417 -37.503  0.00135.50           C  
ATOM   2004  N   GLN B 382      16.780   6.508 -35.764  0.00147.42           N  
ATOM   2005  CA  GLN B 382      17.487   6.603 -34.487  0.00151.74           C  
ATOM   2006  C   GLN B 382      16.639   7.347 -33.441  0.00159.93           C  
ATOM   2007  O   GLN B 382      16.483   8.569 -33.526  0.00159.62           O  
ATOM   2008  CB  GLN B 382      18.869   7.259 -34.692  0.00154.32           C  
ATOM   2009  CG  GLN B 382      19.789   7.238 -33.468  0.00178.29           C  
ATOM   2010  CD  GLN B 382      19.727   8.509 -32.649  0.00204.28           C  
ATOM   2011  OE1 GLN B 382      19.659   9.629 -33.174  0.00200.05           O  
ATOM   2012  NE2 GLN B 382      19.786   8.364 -31.335  0.00200.53           N  
ATOM   2013  N   SER B 383      16.086   6.592 -32.464  0.00159.96           N  
ATOM   2014  CA  SER B 383      15.250   7.101 -31.365  0.00162.56           C  
ATOM   2015  C   SER B 383      15.129   6.100 -30.207  0.00170.79           C  
ATOM   2016  O   SER B 383      15.017   6.516 -29.053  0.00172.89           O  
ATOM   2017  CB  SER B 383      13.857   7.475 -31.867  0.00164.36           C  
ATOM   2018  OG  SER B 383      13.127   8.189 -30.884  0.00175.25           O  
ATOM   2019  N   GLY B 384      15.130   4.806 -30.531  0.00168.17           N  
ATOM   2020  CA  GLY B 384      14.988   3.719 -29.568  0.00170.62           C  
ATOM   2021  C   GLY B 384      16.282   3.230 -28.953  0.00178.80           C  
ATOM   2022  O   GLY B 384      16.950   3.978 -28.232  0.00180.55           O  
ATOM   2023  N   GLY B 385      16.611   1.966 -29.226  0.00176.65           N  
ATOM   2024  CA  GLY B 385      17.799   1.286 -28.714  0.00179.42           C  
ATOM   2025  C   GLY B 385      19.114   1.864 -29.193  0.00185.19           C  
ATOM   2026  O   GLY B 385      19.683   2.738 -28.533  0.00187.13           O  
ATOM   2027  N   ARG B 386      19.613   1.365 -30.338  0.00180.64           N  
ATOM   2028  CA  ARG B 386      20.872   1.812 -30.941  0.00180.84           C  
ATOM   2029  C   ARG B 386      20.642   2.247 -32.390  0.00179.79           C  
ATOM   2030  O   ARG B 386      20.844   3.418 -32.716  0.00179.24           O  
ATOM   2031  CB  ARG B 386      21.957   0.722 -30.842  0.00185.82           C  
ATOM   2032  CG  ARG B 386      22.460   0.476 -29.424  0.00212.89           C  
ATOM   2033  CD  ARG B 386      23.384  -0.722 -29.352  0.00239.58           C  
ATOM   2034  NE  ARG B 386      23.738  -1.048 -27.970  0.00269.98           N  
ATOM   2035  CZ  ARG B 386      24.533  -2.052 -27.612  0.00271.26           C  
ATOM   2036  NH1 ARG B 386      25.071  -2.843 -28.532  0.00273.00           N  
ATOM   2037  NH2 ARG B 386      24.797  -2.271 -26.331  0.00272.79           N  
ATOM   2038  N   THR B 387      20.213   1.302 -33.254  0.00172.30           N  
ATOM   2039  CA  THR B 387      19.912   1.526 -34.670  0.00167.99           C  
ATOM   2040  C   THR B 387      18.721   0.634 -35.050  0.00167.18           C  
ATOM   2041  O   THR B 387      18.888  -0.578 -35.216  0.00166.72           O  
ATOM   2042  CB  THR B 387      21.166   1.295 -35.555  0.00175.87           C  
ATOM   2043  OG1 THR B 387      22.271   2.042 -35.040  0.00177.72           O  
ATOM   2044  CG2 THR B 387      20.935   1.675 -37.016  0.00171.60           C  
ATOM   2045  N   ILE B 388      17.516   1.232 -35.153  0.00160.15           N  
ATOM   2046  CA  ILE B 388      16.294   0.502 -35.509  0.00157.19           C  
ATOM   2047  C   ILE B 388      16.303   0.206 -37.012  0.00155.25           C  
ATOM   2048  O   ILE B 388      16.373   1.129 -37.826  0.00153.28           O  
ATOM   2049  CB  ILE B 388      14.982   1.203 -35.039  0.00160.17           C  
ATOM   2050  CG1 ILE B 388      15.085   1.706 -33.577  0.00163.54           C  
ATOM   2051  CG2 ILE B 388      13.771   0.268 -35.218  0.00159.82           C  
ATOM   2052  CD1 ILE B 388      14.130   2.859 -33.218  0.00171.15           C  
ATOM   2053  N   GLN B 389      16.261  -1.086 -37.363  1.00148.93           N  
ATOM   2054  CA  GLN B 389      16.279  -1.573 -38.743  1.00145.30           C  
ATOM   2055  C   GLN B 389      14.844  -1.754 -39.237  1.00144.44           C  
ATOM   2056  O   GLN B 389      14.097  -2.524 -38.626  1.00144.71           O  
ATOM   2057  CB  GLN B 389      17.024  -2.927 -38.829  1.00147.60           C  
ATOM   2058  CG  GLN B 389      18.414  -2.957 -38.179  0.00168.76           C  
ATOM   2059  CD  GLN B 389      18.887  -4.344 -37.786  0.00192.96           C  
ATOM   2060  OE1 GLN B 389      18.103  -5.278 -37.564  0.00189.17           O  
ATOM   2061  NE2 GLN B 389      20.194  -4.494 -37.636  0.00187.73           N  
ATOM   2062  N   MET B 390      14.441  -1.057 -40.329  1.00136.41           N  
ATOM   2063  CA  MET B 390      13.083  -1.268 -40.847  1.00133.27           C  
ATOM   2064  C   MET B 390      13.154  -2.292 -41.981  1.00132.52           C  
ATOM   2065  O   MET B 390      14.252  -2.671 -42.406  1.00131.84           O  
ATOM   2066  CB  MET B 390      12.449   0.031 -41.408  1.00134.14           C  
ATOM   2067  CG  MET B 390      12.524   1.246 -40.518  1.00139.28           C  
ATOM   2068  SD  MET B 390      11.378   1.184 -39.142  1.00145.32           S  
ATOM   2069  CE  MET B 390      12.180   2.289 -38.062  1.00144.44           C  
ATOM   2070  N   ALA B 391      11.982  -2.687 -42.507  1.00125.53           N  
ATOM   2071  CA  ALA B 391      11.858  -3.508 -43.704  1.00122.48           C  
ATOM   2072  C   ALA B 391      11.832  -2.441 -44.828  1.00121.34           C  
ATOM   2073  O   ALA B 391      11.116  -1.453 -44.642  1.00120.57           O  
ATOM   2074  CB  ALA B 391      10.549  -4.286 -43.674  1.00122.76           C  
ATOM   2075  N   LYS B 392      12.713  -2.448 -45.865  1.00114.43           N  
ATOM   2076  CA  LYS B 392      13.622  -3.389 -46.557  1.00112.66           C  
ATOM   2077  C   LYS B 392      12.931  -3.667 -47.907  1.00109.86           C  
ATOM   2078  O   LYS B 392      13.289  -4.593 -48.643  1.00109.30           O  
ATOM   2079  CB  LYS B 392      13.934  -4.682 -45.775  1.00117.07           C  
ATOM   2080  CG  LYS B 392      15.236  -4.622 -44.994  0.00135.95           C  
ATOM   2081  CD  LYS B 392      15.273  -5.693 -43.920  0.00149.50           C  
ATOM   2082  CE  LYS B 392      16.306  -5.395 -42.865  0.00164.26           C  
ATOM   2083  NZ  LYS B 392      16.066  -6.185 -41.631  0.00176.31           N  
ATOM   2084  N   THR B 393      11.937  -2.793 -48.212  1.00100.95           N  
ATOM   2085  CA  THR B 393      11.028  -2.763 -49.363  1.00 96.54           C  
ATOM   2086  C   THR B 393      11.709  -2.776 -50.725  1.00 91.81           C  
ATOM   2087  O   THR B 393      12.778  -2.190 -50.915  1.00 90.72           O  
ATOM   2088  CB  THR B 393      10.075  -1.559 -49.264  1.00107.12           C  
ATOM   2089  OG1 THR B 393      10.853  -0.369 -49.147  1.00109.92           O  
ATOM   2090  CG2 THR B 393       9.104  -1.660 -48.089  1.00107.24           C  
ATOM   2091  N   THR B 394      11.060  -3.446 -51.673  1.00 82.99           N  
ATOM   2092  CA  THR B 394      11.516  -3.557 -53.056  1.00 79.85           C  
ATOM   2093  C   THR B 394      10.436  -3.003 -53.991  1.00 76.29           C  
ATOM   2094  O   THR B 394       9.246  -3.299 -53.823  1.00 73.61           O  
ATOM   2095  CB  THR B 394      11.899  -5.012 -53.422  1.00 91.83           C  
ATOM   2096  OG1 THR B 394      10.747  -5.856 -53.317  1.00 95.52           O  
ATOM   2097  CG2 THR B 394      13.041  -5.566 -52.567  1.00 90.65           C  
ATOM   2098  N   LEU B 395      10.851  -2.168 -54.949  1.00 70.22           N  
ATOM   2099  CA  LEU B 395       9.952  -1.609 -55.966  1.00 67.01           C  
ATOM   2100  C   LEU B 395      10.477  -1.927 -57.352  1.00 68.71           C  
ATOM   2101  O   LEU B 395      11.688  -1.979 -57.564  1.00 69.12           O  
ATOM   2102  CB  LEU B 395       9.722  -0.086 -55.805  1.00 66.03           C  
ATOM   2103  CG  LEU B 395       9.013   0.406 -54.527  1.00 70.33           C  
ATOM   2104  CD1 LEU B 395       8.837   1.899 -54.547  1.00 69.28           C  
ATOM   2105  CD2 LEU B 395       7.654  -0.243 -54.337  1.00 72.89           C  
ATOM   2106  N   ARG B 396       9.565  -2.164 -58.288  1.00 63.80           N  
ATOM   2107  CA  ARG B 396       9.875  -2.458 -59.692  1.00 62.26           C  
ATOM   2108  C   ARG B 396      10.238  -1.154 -60.397  1.00 62.03           C  
ATOM   2109  O   ARG B 396       9.599  -0.137 -60.126  1.00 60.06           O  
ATOM   2110  CB  ARG B 396       8.668  -3.126 -60.372  1.00 64.18           C  
ATOM   2111  CG  ARG B 396       7.376  -3.034 -59.553  1.00 74.78           C  
ATOM   2112  CD  ARG B 396       6.550  -4.300 -59.566  1.00 81.30           C  
ATOM   2113  NE  ARG B 396       5.394  -4.167 -58.679  0.00 92.18           N  
ATOM   2114  CZ  ARG B 396       4.135  -4.067 -59.092  0.00107.18           C  
ATOM   2115  NH1 ARG B 396       3.847  -4.114 -60.387  0.00 94.18           N  
ATOM   2116  NH2 ARG B 396       3.151  -3.939 -58.212  0.00 95.06           N  
ATOM   2117  N   VAL B 397      11.320  -1.156 -61.208  1.00 58.40           N  
ATOM   2118  CA  VAL B 397      11.768   0.017 -61.981  1.00 57.55           C  
ATOM   2119  C   VAL B 397      11.388  -0.248 -63.419  1.00 60.09           C  
ATOM   2120  O   VAL B 397      11.931  -1.170 -64.041  1.00 60.77           O  
ATOM   2121  CB  VAL B 397      13.280   0.347 -61.836  1.00 63.06           C  
ATOM   2122  CG1 VAL B 397      13.701   1.476 -62.786  1.00 62.34           C  
ATOM   2123  CG2 VAL B 397      13.636   0.697 -60.393  1.00 63.96           C  
ATOM   2124  N   ARG B 398      10.436   0.538 -63.936  1.00 54.16           N  
ATOM   2125  CA  ARG B 398       9.922   0.384 -65.288  1.00 52.42           C  
ATOM   2126  C   ARG B 398      10.409   1.450 -66.227  1.00 53.60           C  
ATOM   2127  O   ARG B 398      10.776   2.555 -65.793  1.00 52.35           O  
ATOM   2128  CB  ARG B 398       8.386   0.371 -65.272  1.00 51.30           C  
ATOM   2129  CG  ARG B 398       7.829  -0.965 -64.807  1.00 59.75           C  
ATOM   2130  CD  ARG B 398       6.330  -1.040 -64.835  1.00 70.55           C  
ATOM   2131  NE  ARG B 398       5.844  -1.107 -66.207  1.00 84.26           N  
ATOM   2132  CZ  ARG B 398       4.880  -0.335 -66.696  0.00 99.04           C  
ATOM   2133  NH1 ARG B 398       4.295   0.577 -65.928  0.00 87.00           N  
ATOM   2134  NH2 ARG B 398       4.493  -0.467 -67.955  0.00 85.80           N  
ATOM   2135  N   ALA B 399      10.377   1.130 -67.540  1.00 46.78           N  
ATOM   2136  CA  ALA B 399      10.704   2.096 -68.582  1.00 45.34           C  
ATOM   2137  C   ALA B 399       9.517   3.036 -68.615  1.00 46.20           C  
ATOM   2138  O   ALA B 399       8.397   2.652 -68.234  1.00 43.76           O  
ATOM   2139  CB  ALA B 399      10.822   1.385 -69.935  1.00 45.77           C  
ATOM   2140  N   LEU B 400       9.729   4.241 -69.111  1.00 43.02           N  
ATOM   2141  CA  LEU B 400       8.615   5.162 -69.278  1.00 42.32           C  
ATOM   2142  C   LEU B 400       7.698   4.617 -70.379  1.00 43.74           C  
ATOM   2143  O   LEU B 400       8.133   3.757 -71.157  1.00 42.77           O  
ATOM   2144  CB  LEU B 400       9.168   6.527 -69.698  1.00 42.86           C  
ATOM   2145  CG  LEU B 400       9.857   7.311 -68.605  1.00 47.58           C  
ATOM   2146  CD1 LEU B 400      10.769   8.355 -69.201  1.00 49.46           C  
ATOM   2147  CD2 LEU B 400       8.835   7.913 -67.640  1.00 46.73           C  
ATOM   2148  N   PRO B 401       6.425   5.048 -70.479  1.00 38.58           N  
ATOM   2149  CA  PRO B 401       5.622   4.599 -71.621  1.00 37.17           C  
ATOM   2150  C   PRO B 401       6.221   5.132 -72.937  1.00 39.53           C  
ATOM   2151  O   PRO B 401       6.975   6.121 -72.937  1.00 39.82           O  
ATOM   2152  CB  PRO B 401       4.243   5.225 -71.350  1.00 39.52           C  
ATOM   2153  CG  PRO B 401       4.303   5.776 -69.962  1.00 43.86           C  
ATOM   2154  CD  PRO B 401       5.717   6.074 -69.684  1.00 39.44           C  
ATOM   2155  N   ASP B 402       5.930   4.457 -74.052  1.00 35.44           N  
ATOM   2156  CA  ASP B 402       6.439   4.878 -75.355  1.00 34.32           C  
ATOM   2157  C   ASP B 402       5.644   6.064 -75.894  1.00 36.69           C  
ATOM   2158  O   ASP B 402       4.422   6.073 -75.781  1.00 34.26           O  
ATOM   2159  CB  ASP B 402       6.521   3.699 -76.326  1.00 35.31           C  
ATOM   2160  CG  ASP B 402       7.460   2.587 -75.812  1.00 43.86           C  
ATOM   2161  OD1 ASP B 402       8.467   2.915 -75.154  1.00 42.16           O  
ATOM   2162  OD2 ASP B 402       7.162   1.393 -76.034  1.00 45.64           O  
ATOM   2163  N   PRO B 403       6.326   7.112 -76.419  1.00 33.40           N  
ATOM   2164  CA  PRO B 403       5.590   8.275 -76.940  1.00 32.48           C  
ATOM   2165  C   PRO B 403       4.999   8.065 -78.347  1.00 36.36           C  
ATOM   2166  O   PRO B 403       5.232   7.028 -79.002  1.00 33.62           O  
ATOM   2167  CB  PRO B 403       6.661   9.359 -76.928  1.00 33.32           C  
ATOM   2168  CG  PRO B 403       7.918   8.599 -77.312  1.00 35.92           C  
ATOM   2169  CD  PRO B 403       7.791   7.278 -76.609  1.00 32.30           C  
ATOM   2170  N   LEU B 404       4.244   9.078 -78.823  1.00 33.52           N  
ATOM   2171  CA  LEU B 404       3.624   9.072 -80.144  1.00 32.17           C  
ATOM   2172  C   LEU B 404       4.161  10.220 -80.985  1.00 35.56           C  
ATOM   2173  O   LEU B 404       4.481  11.264 -80.425  1.00 36.71           O  
ATOM   2174  CB  LEU B 404       2.076   9.067 -80.058  1.00 31.32           C  
ATOM   2175  CG  LEU B 404       1.432   7.790 -79.535  1.00 34.29           C  
ATOM   2176  CD1 LEU B 404      -0.078   7.923 -79.456  1.00 34.73           C  
ATOM   2177  CD2 LEU B 404       1.821   6.551 -80.381  1.00 32.76           C  
ATOM   2178  N   PRO B 405       4.354  10.050 -82.312  1.00 32.28           N  
ATOM   2179  CA  PRO B 405       4.914  11.162 -83.095  1.00 33.29           C  
ATOM   2180  C   PRO B 405       3.898  12.264 -83.367  1.00 37.46           C  
ATOM   2181  O   PRO B 405       2.685  12.019 -83.454  1.00 35.83           O  
ATOM   2182  CB  PRO B 405       5.344  10.489 -84.402  1.00 33.93           C  
ATOM   2183  CG  PRO B 405       4.348   9.388 -84.573  1.00 35.46           C  
ATOM   2184  CD  PRO B 405       4.023   8.895 -83.190  1.00 30.90           C  
ATOM   2185  N   TYR B 406       4.400  13.473 -83.539  1.00 36.22           N  
ATOM   2186  CA  TYR B 406       3.547  14.606 -83.917  1.00 37.44           C  
ATOM   2187  C   TYR B 406       4.376  15.641 -84.647  1.00 41.38           C  
ATOM   2188  O   TYR B 406       5.614  15.564 -84.638  1.00 39.59           O  
ATOM   2189  CB  TYR B 406       2.776  15.206 -82.701  1.00 37.71           C  
ATOM   2190  CG  TYR B 406       3.634  15.935 -81.692  1.00 38.03           C  
ATOM   2191  CD1 TYR B 406       4.241  15.253 -80.641  1.00 38.47           C  
ATOM   2192  CD2 TYR B 406       3.801  17.318 -81.760  1.00 38.87           C  
ATOM   2193  CE1 TYR B 406       5.039  15.916 -79.716  1.00 40.99           C  
ATOM   2194  CE2 TYR B 406       4.570  17.999 -80.816  1.00 40.30           C  
ATOM   2195  CZ  TYR B 406       5.175  17.292 -79.787  1.00 48.29           C  
ATOM   2196  OH  TYR B 406       5.921  17.939 -78.845  1.00 48.75           O  
ATOM   2197  N   ILE B 407       3.694  16.570 -85.327  1.00 39.34           N  
ATOM   2198  CA  ILE B 407       4.343  17.685 -86.010  1.00 38.98           C  
ATOM   2199  C   ILE B 407       3.925  18.934 -85.240  1.00 46.38           C  
ATOM   2200  O   ILE B 407       2.726  19.193 -85.077  1.00 44.64           O  
ATOM   2201  CB  ILE B 407       4.021  17.755 -87.533  1.00 41.18           C  
ATOM   2202  CG1 ILE B 407       4.533  16.501 -88.274  1.00 40.08           C  
ATOM   2203  CG2 ILE B 407       4.619  19.037 -88.172  1.00 40.50           C  
ATOM   2204  CD1 ILE B 407       4.063  16.374 -89.801  1.00 47.05           C  
ATOM   2205  N   GLU B 408       4.911  19.677 -84.709  1.00 46.48           N  
ATOM   2206  CA  GLU B 408       4.633  20.909 -83.961  1.00 46.82           C  
ATOM   2207  C   GLU B 408       4.617  22.069 -84.942  1.00 50.19           C  
ATOM   2208  O   GLU B 408       5.630  22.350 -85.582  1.00 51.57           O  
ATOM   2209  CB  GLU B 408       5.673  21.144 -82.859  1.00 48.19           C  
ATOM   2210  CG  GLU B 408       5.262  22.225 -81.873  1.00 58.59           C  
ATOM   2211  CD  GLU B 408       6.094  22.241 -80.606  1.00 78.87           C  
ATOM   2212  OE1 GLU B 408       7.102  22.980 -80.571  1.00 70.92           O  
ATOM   2213  OE2 GLU B 408       5.762  21.489 -79.662  1.00 70.48           O  
ATOM   2214  N   TYR B 409       3.467  22.722 -85.090  1.00 43.99           N  
ATOM   2215  CA  TYR B 409       3.362  23.823 -86.038  1.00 43.30           C  
ATOM   2216  C   TYR B 409       2.737  25.069 -85.395  1.00 48.81           C  
ATOM   2217  O   TYR B 409       2.170  24.996 -84.301  1.00 46.32           O  
ATOM   2218  CB  TYR B 409       2.581  23.364 -87.301  1.00 42.52           C  
ATOM   2219  CG  TYR B 409       1.097  23.140 -87.083  1.00 43.60           C  
ATOM   2220  CD1 TYR B 409       0.618  21.930 -86.579  1.00 44.15           C  
ATOM   2221  CD2 TYR B 409       0.163  24.112 -87.443  1.00 45.42           C  
ATOM   2222  CE1 TYR B 409      -0.747  21.720 -86.371  1.00 44.31           C  
ATOM   2223  CE2 TYR B 409      -1.205  23.908 -87.253  1.00 46.08           C  
ATOM   2224  CZ  TYR B 409      -1.656  22.707 -86.724  1.00 54.54           C  
ATOM   2225  OH  TYR B 409      -3.005  22.506 -86.530  1.00 59.67           O  
ATOM   2226  N   LYS B 410       2.828  26.203 -86.090  1.00 49.50           N  
ATOM   2227  CA  LYS B 410       2.215  27.441 -85.632  1.00 51.54           C  
ATOM   2228  C   LYS B 410       1.084  27.774 -86.582  1.00 56.85           C  
ATOM   2229  O   LYS B 410       1.292  27.743 -87.797  1.00 57.22           O  
ATOM   2230  CB  LYS B 410       3.231  28.592 -85.553  1.00 55.21           C  
ATOM   2231  CG  LYS B 410       3.873  28.702 -84.194  1.00 70.63           C  
ATOM   2232  CD  LYS B 410       4.986  29.731 -84.163  1.00 82.15           C  
ATOM   2233  CE  LYS B 410       5.620  29.823 -82.792  1.00 96.79           C  
ATOM   2234  NZ  LYS B 410       6.250  28.544 -82.368  1.00109.57           N  
ATOM   2235  N   ASP B 411      -0.118  28.061 -86.044  1.00 52.34           N  
ATOM   2236  CA  ASP B 411      -1.249  28.441 -86.889  1.00 52.99           C  
ATOM   2237  C   ASP B 411      -1.058  29.890 -87.409  1.00 58.90           C  
ATOM   2238  O   ASP B 411      -0.064  30.533 -87.058  1.00 59.00           O  
ATOM   2239  CB  ASP B 411      -2.596  28.218 -86.167  1.00 54.18           C  
ATOM   2240  CG  ASP B 411      -2.901  29.093 -84.966  1.00 63.16           C  
ATOM   2241  OD1 ASP B 411      -2.290  30.180 -84.842  1.00 63.75           O  
ATOM   2242  OD2 ASP B 411      -3.809  28.738 -84.197  1.00 70.50           O  
ATOM   2243  N   VAL B 412      -1.988  30.405 -88.231  1.00 56.85           N  
ATOM   2244  CA  VAL B 412      -1.865  31.774 -88.784  1.00 59.12           C  
ATOM   2245  C   VAL B 412      -1.905  32.880 -87.698  1.00 61.67           C  
ATOM   2246  O   VAL B 412      -1.381  33.970 -87.934  1.00 63.57           O  
ATOM   2247  CB  VAL B 412      -2.846  32.086 -89.940  1.00 65.02           C  
ATOM   2248  CG1 VAL B 412      -2.439  31.343 -91.202  1.00 64.86           C  
ATOM   2249  CG2 VAL B 412      -4.290  31.775 -89.557  1.00 64.77           C  
ATOM   2250  N   GLN B 413      -2.480  32.584 -86.522  1.00 57.02           N  
ATOM   2251  CA  GLN B 413      -2.543  33.503 -85.381  1.00 58.62           C  
ATOM   2252  C   GLN B 413      -1.289  33.392 -84.494  1.00 62.09           C  
ATOM   2253  O   GLN B 413      -1.193  34.099 -83.485  1.00 62.88           O  
ATOM   2254  CB  GLN B 413      -3.817  33.257 -84.544  1.00 59.75           C  
ATOM   2255  CG  GLN B 413      -5.083  33.880 -85.138  1.00 71.35           C  
ATOM   2256  CD  GLN B 413      -5.749  33.023 -86.197  1.00 81.52           C  
ATOM   2257  OE1 GLN B 413      -5.785  31.794 -86.112  1.00 69.35           O  
ATOM   2258  NE2 GLN B 413      -6.342  33.660 -87.200  1.00 78.93           N  
ATOM   2259  N   GLY B 414      -0.367  32.496 -84.871  1.00 56.49           N  
ATOM   2260  CA  GLY B 414       0.881  32.264 -84.158  1.00 55.34           C  
ATOM   2261  C   GLY B 414       0.778  31.337 -82.966  1.00 58.16           C  
ATOM   2262  O   GLY B 414       1.722  31.263 -82.177  1.00 57.93           O  
ATOM   2263  N   ASN B 415      -0.349  30.614 -82.820  1.00 53.70           N  
ATOM   2264  CA  ASN B 415      -0.515  29.651 -81.725  1.00 51.47           C  
ATOM   2265  C   ASN B 415       0.139  28.326 -82.062  1.00 53.37           C  
ATOM   2266  O   ASN B 415       0.028  27.857 -83.195  1.00 51.78           O  
ATOM   2267  CB  ASN B 415      -1.980  29.420 -81.383  1.00 51.49           C  
ATOM   2268  CG  ASN B 415      -2.750  30.668 -81.049  1.00 74.26           C  
ATOM   2269  OD1 ASN B 415      -2.434  31.404 -80.105  1.00 71.23           O  
ATOM   2270  ND2 ASN B 415      -3.808  30.901 -81.804  1.00 65.16           N  
ATOM   2271  N   THR B 416       0.837  27.725 -81.073  1.00 49.79           N  
ATOM   2272  CA  THR B 416       1.527  26.440 -81.233  1.00 47.71           C  
ATOM   2273  C   THR B 416       0.511  25.324 -81.154  1.00 49.92           C  
ATOM   2274  O   THR B 416      -0.299  25.284 -80.240  1.00 50.37           O  
ATOM   2275  CB  THR B 416       2.701  26.282 -80.224  1.00 54.20           C  
ATOM   2276  OG1 THR B 416       3.668  27.274 -80.506  1.00 56.32           O  
ATOM   2277  CG2 THR B 416       3.388  24.927 -80.314  1.00 49.92           C  
ATOM   2278  N   LYS B 417       0.542  24.427 -82.122  1.00 45.94           N  
ATOM   2279  CA  LYS B 417      -0.388  23.305 -82.181  1.00 44.75           C  
ATOM   2280  C   LYS B 417       0.373  22.011 -82.474  1.00 46.28           C  
ATOM   2281  O   LYS B 417       1.492  22.056 -82.989  1.00 45.46           O  
ATOM   2282  CB  LYS B 417      -1.477  23.581 -83.251  1.00 48.18           C  
ATOM   2283  CG  LYS B 417      -2.552  24.589 -82.822  1.00 59.21           C  
ATOM   2284  CD  LYS B 417      -3.529  24.845 -83.944  1.00 74.84           C  
ATOM   2285  CE  LYS B 417      -4.757  25.594 -83.501  0.00 87.57           C  
ATOM   2286  NZ  LYS B 417      -5.558  26.062 -84.663  0.00 98.24           N  
ATOM   2287  N   ARG B 418      -0.223  20.866 -82.126  1.00 42.34           N  
ATOM   2288  CA  ARG B 418       0.360  19.542 -82.379  1.00 40.45           C  
ATOM   2289  C   ARG B 418      -0.473  18.788 -83.420  1.00 42.86           C  
ATOM   2290  O   ARG B 418      -1.656  18.520 -83.193  1.00 40.72           O  
ATOM   2291  CB  ARG B 418       0.449  18.710 -81.072  1.00 37.89           C  
ATOM   2292  CG  ARG B 418       1.325  19.347 -80.012  1.00 42.42           C  
ATOM   2293  CD  ARG B 418       1.551  18.417 -78.842  1.00 43.59           C  
ATOM   2294  NE  ARG B 418       2.418  19.038 -77.841  1.00 50.73           N  
ATOM   2295  CZ  ARG B 418       2.931  18.410 -76.785  1.00 66.96           C  
ATOM   2296  NH1 ARG B 418       2.684  17.121 -76.583  1.00 49.60           N  
ATOM   2297  NH2 ARG B 418       3.696  19.066 -75.925  1.00 57.37           N  
ATOM   2298  N   PHE B 419       0.122  18.495 -84.585  1.00 39.21           N  
ATOM   2299  CA  PHE B 419      -0.579  17.743 -85.626  1.00 36.89           C  
ATOM   2300  C   PHE B 419      -0.381  16.281 -85.292  1.00 38.42           C  
ATOM   2301  O   PHE B 419       0.755  15.838 -85.122  1.00 37.23           O  
ATOM   2302  CB  PHE B 419      -0.023  18.077 -87.015  1.00 37.64           C  
ATOM   2303  CG  PHE B 419      -0.431  17.102 -88.096  1.00 36.72           C  
ATOM   2304  CD1 PHE B 419      -1.632  17.262 -88.784  1.00 38.16           C  
ATOM   2305  CD2 PHE B 419       0.414  16.054 -88.466  1.00 35.72           C  
ATOM   2306  CE1 PHE B 419      -1.985  16.387 -89.818  1.00 38.39           C  
ATOM   2307  CE2 PHE B 419       0.043  15.153 -89.472  1.00 37.07           C  
ATOM   2308  CZ  PHE B 419      -1.140  15.342 -90.157  1.00 35.98           C  
ATOM   2309  N   LYS B 420      -1.467  15.528 -85.224  1.00 34.75           N  
ATOM   2310  CA  LYS B 420      -1.418  14.096 -84.839  1.00 33.79           C  
ATOM   2311  C   LYS B 420      -2.085  13.180 -85.873  1.00 38.83           C  
ATOM   2312  O   LYS B 420      -2.487  12.060 -85.557  1.00 38.60           O  
ATOM   2313  CB  LYS B 420      -2.053  13.909 -83.438  1.00 33.68           C  
ATOM   2314  CG  LYS B 420      -1.312  14.639 -82.306  1.00 36.66           C  
ATOM   2315  CD  LYS B 420      -2.215  14.826 -81.075  1.00 36.87           C  
ATOM   2316  CE  LYS B 420      -1.374  15.223 -79.878  1.00 54.46           C  
ATOM   2317  NZ  LYS B 420      -2.212  15.501 -78.688  1.00 65.57           N  
ATOM   2318  N   GLY B 421      -2.155  13.645 -87.107  1.00 37.06           N  
ATOM   2319  CA  GLY B 421      -2.797  12.916 -88.197  1.00 36.12           C  
ATOM   2320  C   GLY B 421      -3.907  13.733 -88.813  1.00 39.96           C  
ATOM   2321  O   GLY B 421      -4.473  14.615 -88.161  1.00 39.31           O  
ATOM   2322  N   GLY B 422      -4.160  13.475 -90.085  1.00 38.78           N  
ATOM   2323  CA  GLY B 422      -5.167  14.186 -90.869  1.00 40.26           C  
ATOM   2324  C   GLY B 422      -4.530  15.125 -91.876  1.00 44.63           C  
ATOM   2325  O   GLY B 422      -3.466  14.822 -92.420  1.00 43.80           O  
ATOM   2326  N   ARG B 423      -5.156  16.286 -92.099  1.00 42.79           N  
ATOM   2327  CA  ARG B 423      -4.690  17.295 -93.049  1.00 44.47           C  
ATOM   2328  C   ARG B 423      -3.816  18.382 -92.419  1.00 47.53           C  
ATOM   2329  O   ARG B 423      -4.076  18.838 -91.309  1.00 47.93           O  
ATOM   2330  CB  ARG B 423      -5.853  17.924 -93.853  1.00 45.92           C  
ATOM   2331  CG  ARG B 423      -6.710  16.916 -94.631  1.00 57.31           C  
ATOM   2332  CD  ARG B 423      -7.456  17.539 -95.793  1.00 75.23           C  
ATOM   2333  NE  ARG B 423      -8.617  18.306 -95.370  1.00 90.51           N  
ATOM   2334  CZ  ARG B 423      -9.465  18.874 -96.212  1.00105.60           C  
ATOM   2335  NH1 ARG B 423      -9.286  18.762 -97.520  1.00104.99           N  
ATOM   2336  NH2 ARG B 423     -10.498  19.561 -95.755  1.00 82.26           N  
ATOM   2337  N   LEU B 424      -2.786  18.800 -93.140  1.00 43.31           N  
ATOM   2338  CA  LEU B 424      -1.880  19.869 -92.723  1.00 43.00           C  
ATOM   2339  C   LEU B 424      -1.347  20.579 -93.955  1.00 48.78           C  
ATOM   2340  O   LEU B 424      -1.032  19.922 -94.957  1.00 49.05           O  
ATOM   2341  CB  LEU B 424      -0.727  19.352 -91.827  1.00 40.95           C  
ATOM   2342  CG  LEU B 424       0.102  20.420 -91.047  1.00 44.16           C  
ATOM   2343  CD1 LEU B 424      -0.787  21.318 -90.149  1.00 44.66           C  
ATOM   2344  CD2 LEU B 424       1.218  19.784 -90.244  1.00 41.73           C  
ATOM   2345  N   GLY B 425      -1.273  21.909 -93.877  1.00 46.80           N  
ATOM   2346  CA  GLY B 425      -0.752  22.745 -94.951  1.00 47.59           C  
ATOM   2347  C   GLY B 425       0.742  22.552 -95.120  1.00 52.55           C  
ATOM   2348  O   GLY B 425       1.456  22.340 -94.134  1.00 53.24           O  
ATOM   2349  N   LYS B 426       1.217  22.601 -96.371  1.00 49.99           N  
ATOM   2350  CA  LYS B 426       2.621  22.456 -96.791  1.00 49.36           C  
ATOM   2351  C   LYS B 426       3.525  23.441 -96.061  1.00 53.59           C  
ATOM   2352  O   LYS B 426       4.598  23.059 -95.607  1.00 52.26           O  
ATOM   2353  CB  LYS B 426       2.723  22.678 -98.314  1.00 52.41           C  
ATOM   2354  CG  LYS B 426       3.985  22.135 -98.956  1.00 58.19           C  
ATOM   2355  CD  LYS B 426       4.207  22.714-100.358  1.00 67.31           C  
ATOM   2356  CE  LYS B 426       3.303  22.121-101.413  1.00 78.19           C  
ATOM   2357  NZ  LYS B 426       3.565  22.704-102.756  1.00 92.46           N  
ATOM   2358  N   ARG B 427       3.086  24.709 -95.945  1.00 54.32           N  
ATOM   2359  CA  ARG B 427       3.813  25.787 -95.253  1.00 54.62           C  
ATOM   2360  C   ARG B 427       4.008  25.433 -93.791  1.00 56.98           C  
ATOM   2361  O   ARG B 427       5.113  25.587 -93.283  1.00 57.10           O  
ATOM   2362  CB  ARG B 427       3.086  27.136 -95.376  1.00 55.62           C  
ATOM   2363  CG  ARG B 427       3.085  27.710 -96.786  0.00 59.92           C  
ATOM   2364  CD  ARG B 427       2.423  29.062 -96.855  0.00 55.65           C  
ATOM   2365  NE  ARG B 427       2.143  29.434 -98.240  0.00 51.37           N  
ATOM   2366  CZ  ARG B 427       1.465  30.516 -98.600  0.00 57.61           C  
ATOM   2367  NH1 ARG B 427       0.994  31.349 -97.681  0.00 40.21           N  
ATOM   2368  NH2 ARG B 427       1.242  30.769 -99.880  0.00 40.86           N  
ATOM   2369  N   GLU B 428       2.958  24.897 -93.131  1.00 52.25           N  
ATOM   2370  CA  GLU B 428       3.013  24.467 -91.722  1.00 50.24           C  
ATOM   2371  C   GLU B 428       3.989  23.297 -91.521  1.00 51.93           C  
ATOM   2372  O   GLU B 428       4.750  23.303 -90.549  1.00 52.14           O  
ATOM   2373  CB  GLU B 428       1.606  24.110 -91.202  1.00 50.63           C  
ATOM   2374  CG  GLU B 428       0.722  25.318 -90.926  1.00 60.40           C  
ATOM   2375  CD  GLU B 428       0.082  26.020 -92.113  1.00 82.47           C  
ATOM   2376  OE1 GLU B 428       0.167  25.499 -93.249  1.00 69.92           O  
ATOM   2377  OE2 GLU B 428      -0.510  27.102 -91.903  1.00 87.16           O  
ATOM   2378  N   ILE B 429       3.974  22.311 -92.446  1.00 46.72           N  
ATOM   2379  CA  ILE B 429       4.877  21.152 -92.401  1.00 45.70           C  
ATOM   2380  C   ILE B 429       6.337  21.642 -92.480  1.00 52.95           C  
ATOM   2381  O   ILE B 429       7.142  21.308 -91.611  1.00 52.07           O  
ATOM   2382  CB  ILE B 429       4.564  20.118 -93.532  1.00 47.67           C  
ATOM   2383  CG1 ILE B 429       3.137  19.545 -93.405  1.00 46.41           C  
ATOM   2384  CG2 ILE B 429       5.631  18.995 -93.575  1.00 46.26           C  
ATOM   2385  CD1 ILE B 429       2.489  19.012 -94.716  1.00 45.79           C  
ATOM   2386  N   LEU B 430       6.654  22.443 -93.508  1.00 53.22           N  
ATOM   2387  CA  LEU B 430       8.005  22.950 -93.741  1.00 55.24           C  
ATOM   2388  C   LEU B 430       8.498  23.886 -92.642  1.00 59.67           C  
ATOM   2389  O   LEU B 430       9.660  23.772 -92.247  1.00 59.99           O  
ATOM   2390  CB  LEU B 430       8.126  23.587 -95.120  1.00 57.55           C  
ATOM   2391  CG  LEU B 430       7.934  22.636 -96.319  1.00 63.09           C  
ATOM   2392  CD1 LEU B 430       7.697  23.416 -97.595  1.00 65.50           C  
ATOM   2393  CD2 LEU B 430       9.127  21.736 -96.520  1.00 65.61           C  
ATOM   2394  N   ALA B 431       7.619  24.761 -92.107  1.00 55.29           N  
ATOM   2395  CA  ALA B 431       7.972  25.661 -91.001  1.00 55.01           C  
ATOM   2396  C   ALA B 431       8.291  24.869 -89.720  1.00 58.05           C  
ATOM   2397  O   ALA B 431       9.158  25.296 -88.955  1.00 57.91           O  
ATOM   2398  CB  ALA B 431       6.861  26.663 -90.746  1.00 56.23           C  
ATOM   2399  N   ALA B 432       7.627  23.701 -89.511  1.00 53.40           N  
ATOM   2400  CA  ALA B 432       7.889  22.822 -88.363  1.00 51.86           C  
ATOM   2401  C   ALA B 432       9.316  22.280 -88.401  1.00 58.09           C  
ATOM   2402  O   ALA B 432       9.922  22.108 -87.338  1.00 58.55           O  
ATOM   2403  CB  ALA B 432       6.903  21.671 -88.334  1.00 51.14           C  
ATOM   2404  N   GLY B 433       9.826  22.013 -89.610  1.00 54.68           N  
ATOM   2405  CA  GLY B 433      11.198  21.574 -89.854  1.00 54.23           C  
ATOM   2406  C   GLY B 433      11.583  20.167 -89.443  1.00 55.12           C  
ATOM   2407  O   GLY B 433      12.712  19.747 -89.676  1.00 53.66           O  
ATOM   2408  N   GLY B 434      10.656  19.430 -88.857  1.00 51.89           N  
ATOM   2409  CA  GLY B 434      10.933  18.065 -88.426  1.00 49.85           C  
ATOM   2410  C   GLY B 434       9.806  17.416 -87.664  1.00 49.94           C  
ATOM   2411  O   GLY B 434       8.671  17.904 -87.677  1.00 50.92           O  
ATOM   2412  N   ILE B 435      10.133  16.325 -86.957  1.00 42.61           N  
ATOM   2413  CA  ILE B 435       9.147  15.523 -86.195  1.00 40.38           C  
ATOM   2414  C   ILE B 435       9.455  15.566 -84.702  1.00 41.28           C  
ATOM   2415  O   ILE B 435      10.621  15.654 -84.311  1.00 41.55           O  
ATOM   2416  CB  ILE B 435       9.178  14.056 -86.773  1.00 41.70           C  
ATOM   2417  CG1 ILE B 435       8.822  14.004 -88.286  1.00 41.92           C  
ATOM   2418  CG2 ILE B 435       8.357  13.025 -85.980  1.00 41.41           C  
ATOM   2419  CD1 ILE B 435       7.437  14.547 -88.759  1.00 48.45           C  
ATOM   2420  N   LYS B 436       8.400  15.499 -83.865  1.00 36.07           N  
ATOM   2421  CA  LYS B 436       8.533  15.434 -82.404  1.00 34.36           C  
ATOM   2422  C   LYS B 436       7.837  14.184 -81.867  1.00 38.95           C  
ATOM   2423  O   LYS B 436       7.157  13.497 -82.624  1.00 38.46           O  
ATOM   2424  CB  LYS B 436       8.028  16.730 -81.746  1.00 37.62           C  
ATOM   2425  CG  LYS B 436       8.946  17.932 -82.022  1.00 44.67           C  
ATOM   2426  CD  LYS B 436       8.598  19.092 -81.129  1.00 53.13           C  
ATOM   2427  CE  LYS B 436       9.590  20.211 -81.254  1.00 68.91           C  
ATOM   2428  NZ  LYS B 436       9.767  20.889 -79.943  1.00 84.28           N  
ATOM   2429  N   ALA B 437       8.038  13.854 -80.588  1.00 35.86           N  
ATOM   2430  CA  ALA B 437       7.416  12.682 -79.960  1.00 35.07           C  
ATOM   2431  C   ALA B 437       7.100  13.008 -78.502  1.00 38.52           C  
ATOM   2432  O   ALA B 437       7.943  13.549 -77.822  1.00 36.13           O  
ATOM   2433  CB  ALA B 437       8.345  11.462 -80.024  1.00 34.69           C  
ATOM   2434  N   ALA B 438       5.882  12.695 -78.044  1.00 36.51           N  
ATOM   2435  CA  ALA B 438       5.437  12.920 -76.677  1.00 38.13           C  
ATOM   2436  C   ALA B 438       4.325  11.944 -76.313  1.00 42.94           C  
ATOM   2437  O   ALA B 438       3.721  11.317 -77.192  1.00 41.77           O  
ATOM   2438  CB  ALA B 438       4.932  14.358 -76.513  1.00 39.79           C  
ATOM   2439  N   LEU B 439       4.047  11.822 -75.004  1.00 42.14           N  
ATOM   2440  CA  LEU B 439       2.927  11.042 -74.503  1.00 42.89           C  
ATOM   2441  C   LEU B 439       1.686  11.857 -74.872  1.00 49.96           C  
ATOM   2442  O   LEU B 439       1.741  13.085 -74.882  1.00 48.56           O  
ATOM   2443  CB  LEU B 439       3.021  10.848 -72.987  1.00 42.81           C  
ATOM   2444  CG  LEU B 439       4.179   9.954 -72.490  1.00 46.40           C  
ATOM   2445  CD1 LEU B 439       4.134   9.820 -70.989  1.00 47.01           C  
ATOM   2446  CD2 LEU B 439       4.170   8.569 -73.142  1.00 44.95           C  
ATOM   2447  N   ASP B 440       0.613  11.198 -75.284  1.00 50.01           N  
ATOM   2448  CA  ASP B 440      -0.543  11.940 -75.756  1.00 52.05           C  
ATOM   2449  C   ASP B 440      -1.282  12.642 -74.608  1.00 65.04           C  
ATOM   2450  O   ASP B 440      -1.601  13.817 -74.760  1.00 65.13           O  
ATOM   2451  CB  ASP B 440      -1.440  11.049 -76.628  1.00 51.75           C  
ATOM   2452  CG  ASP B 440      -2.725  11.686 -77.104  1.00 51.01           C  
ATOM   2453  OD1 ASP B 440      -2.755  12.914 -77.278  1.00 56.65           O  
ATOM   2454  OD2 ASP B 440      -3.667  10.960 -77.351  1.00 51.12           O  
ATOM   2455  N   ASP B 441      -1.413  11.972 -73.449  1.00 69.15           N  
ATOM   2456  CA  ASP B 441      -2.074  12.420 -72.212  1.00 73.98           C  
ATOM   2457  C   ASP B 441      -2.326  13.961 -72.120  1.00 85.75           C  
ATOM   2458  O   ASP B 441      -3.498  14.341 -72.137  1.00 86.86           O  
ATOM   2459  CB  ASP B 441      -1.343  11.890 -70.960  1.00 76.59           C  
ATOM   2460  CG  ASP B 441      -2.233  11.562 -69.772  1.00 94.59           C  
ATOM   2461  OD1 ASP B 441      -3.148  12.372 -69.465  1.00 97.38           O  
ATOM   2462  OD2 ASP B 441      -1.991  10.521 -69.123  1.00100.87           O  
ATOM   2463  N   ASP B 442      -1.310  14.856 -72.125  1.00 87.09           N  
ATOM   2464  CA  ASP B 442       0.142  14.663 -72.045  1.00 88.41           C  
ATOM   2465  C   ASP B 442       0.547  14.725 -70.528  1.00 96.49           C  
ATOM   2466  O   ASP B 442       0.949  13.686 -69.998  1.00 96.54           O  
ATOM   2467  CB  ASP B 442       0.880  15.687 -72.951  1.00 90.81           C  
ATOM   2468  CG  ASP B 442       2.385  15.513 -73.102  1.00104.33           C  
ATOM   2469  OD1 ASP B 442       3.065  15.254 -72.083  1.00106.17           O  
ATOM   2470  OD2 ASP B 442       2.887  15.697 -74.222  1.00111.36           O  
ATOM   2471  N   LEU B 443       0.325  15.854 -69.784  1.00 95.06           N  
ATOM   2472  CA  LEU B 443      -0.076  17.188 -70.261  1.00 95.99           C  
ATOM   2473  C   LEU B 443       1.208  18.001 -70.354  1.00100.79           C  
ATOM   2474  O   LEU B 443       1.396  18.746 -71.321  1.00100.94           O  
ATOM   2475  CB  LEU B 443      -1.128  17.866 -69.361  1.00 97.01           C  
ATOM   2476  CG  LEU B 443      -1.681  19.229 -69.834  1.00102.27           C  
ATOM   2477  CD1 LEU B 443      -2.706  19.066 -70.957  1.00102.09           C  
ATOM   2478  CD2 LEU B 443      -2.295  19.996 -68.680  1.00104.43           C  
ATOM   2479  N   LEU B 444       2.125  17.781 -69.386  1.00 97.44           N  
ATOM   2480  CA  LEU B 444       3.430  18.436 -69.354  1.00 97.48           C  
ATOM   2481  C   LEU B 444       4.460  17.555 -70.127  1.00 97.26           C  
ATOM   2482  O   LEU B 444       4.531  17.749 -71.337  1.00 97.30           O  
ATOM   2483  CB  LEU B 444       3.869  18.867 -67.929  1.00 98.73           C  
ATOM   2484  CG  LEU B 444       2.819  19.548 -67.037  1.00104.59           C  
ATOM   2485  CD1 LEU B 444       3.065  19.236 -65.567  1.00105.29           C  
ATOM   2486  CD2 LEU B 444       2.759  21.049 -67.283  1.00108.35           C  
ATOM   2487  N   GLU B 445       5.155  16.530 -69.558  1.00 89.70           N  
ATOM   2488  CA  GLU B 445       5.336  16.038 -68.177  1.00 87.94           C  
ATOM   2489  C   GLU B 445       6.690  15.308 -68.199  1.00 85.61           C  
ATOM   2490  O   GLU B 445       7.485  15.405 -67.254  1.00 85.93           O  
ATOM   2491  CB  GLU B 445       4.206  15.068 -67.776  1.00 88.79           C  
ATOM   2492  CG  GLU B 445       4.001  14.957 -66.273  1.00 99.91           C  
ATOM   2493  CD  GLU B 445       2.850  14.077 -65.818  0.00119.52           C  
ATOM   2494  OE1 GLU B 445       1.837  13.981 -66.549  0.00113.17           O  
ATOM   2495  OE2 GLU B 445       2.948  13.512 -64.706  0.00113.60           O  
ATOM   2496  N   VAL B 446       6.936  14.596 -69.327  1.00 74.70           N  
ATOM   2497  CA  VAL B 446       8.144  13.853 -69.685  1.00 70.56           C  
ATOM   2498  C   VAL B 446       8.523  14.338 -71.088  1.00 66.14           C  
ATOM   2499  O   VAL B 446       7.648  14.473 -71.943  1.00 65.06           O  
ATOM   2500  CB  VAL B 446       7.907  12.323 -69.666  1.00 73.16           C  
ATOM   2501  CG1 VAL B 446       9.165  11.562 -70.063  1.00 72.87           C  
ATOM   2502  CG2 VAL B 446       7.421  11.860 -68.301  1.00 73.27           C  
ATOM   2503  N   ASN B 447       9.804  14.614 -71.327  1.00 57.51           N  
ATOM   2504  CA  ASN B 447      10.246  15.076 -72.644  1.00 55.21           C  
ATOM   2505  C   ASN B 447      10.969  13.957 -73.379  1.00 51.69           C  
ATOM   2506  O   ASN B 447      11.856  13.331 -72.809  1.00 50.95           O  
ATOM   2507  CB  ASN B 447      11.138  16.311 -72.523  1.00 60.42           C  
ATOM   2508  CG  ASN B 447      10.523  17.402 -71.673  1.00 90.77           C  
ATOM   2509  OD1 ASN B 447       9.534  18.044 -72.050  1.00 87.31           O  
ATOM   2510  ND2 ASN B 447      11.012  17.535 -70.452  1.00 83.07           N  
ATOM   2511  N   TYR B 448      10.579  13.690 -74.628  1.00 43.22           N  
ATOM   2512  CA  TYR B 448      11.208  12.669 -75.465  1.00 39.74           C  
ATOM   2513  C   TYR B 448      11.838  13.363 -76.641  1.00 41.81           C  
ATOM   2514  O   TYR B 448      11.377  14.431 -77.033  1.00 42.13           O  
ATOM   2515  CB  TYR B 448      10.174  11.633 -75.974  1.00 38.16           C  
ATOM   2516  CG  TYR B 448       9.480  10.837 -74.883  1.00 37.60           C  
ATOM   2517  CD1 TYR B 448       8.356  11.340 -74.235  1.00 38.75           C  
ATOM   2518  CD2 TYR B 448       9.912   9.553 -74.541  1.00 37.30           C  
ATOM   2519  CE1 TYR B 448       7.696  10.599 -73.262  1.00 35.73           C  
ATOM   2520  CE2 TYR B 448       9.253   8.800 -73.570  1.00 37.94           C  
ATOM   2521  CZ  TYR B 448       8.154   9.332 -72.923  1.00 42.00           C  
ATOM   2522  OH  TYR B 448       7.503   8.582 -71.980  1.00 42.07           O  
ATOM   2523  N   THR B 449      12.862  12.737 -77.235  1.00 38.09           N  
ATOM   2524  CA  THR B 449      13.545  13.251 -78.410  1.00 39.21           C  
ATOM   2525  C   THR B 449      13.400  12.304 -79.611  1.00 42.64           C  
ATOM   2526  O   THR B 449      13.462  11.098 -79.420  1.00 43.90           O  
ATOM   2527  CB  THR B 449      15.035  13.519 -78.076  1.00 44.55           C  
ATOM   2528  OG1 THR B 449      15.715  12.312 -77.764  1.00 50.74           O  
ATOM   2529  CG2 THR B 449      15.206  14.521 -76.928  1.00 42.00           C  
ATOM   2530  N   VAL B 450      13.260  12.849 -80.841  1.00 37.40           N  
ATOM   2531  CA  VAL B 450      13.247  12.056 -82.077  1.00 36.20           C  
ATOM   2532  C   VAL B 450      14.711  11.914 -82.526  1.00 40.21           C  
ATOM   2533  O   VAL B 450      15.378  12.907 -82.792  1.00 43.12           O  
ATOM   2534  CB  VAL B 450      12.331  12.625 -83.193  1.00 39.37           C  
ATOM   2535  CG1 VAL B 450      12.550  11.919 -84.540  1.00 38.82           C  
ATOM   2536  CG2 VAL B 450      10.866  12.529 -82.782  1.00 38.00           C  
ATOM   2537  N   VAL B 451      15.200  10.684 -82.556  1.00 33.42           N  
ATOM   2538  CA  VAL B 451      16.555  10.351 -82.960  1.00 34.28           C  
ATOM   2539  C   VAL B 451      16.656  10.377 -84.506  1.00 40.35           C  
ATOM   2540  O   VAL B 451      17.605  10.935 -85.064  1.00 40.61           O  
ATOM   2541  CB  VAL B 451      16.975   8.978 -82.371  1.00 38.58           C  
ATOM   2542  CG1 VAL B 451      18.417   8.628 -82.786  1.00 40.15           C  
ATOM   2543  CG2 VAL B 451      16.846   8.977 -80.841  1.00 37.83           C  
ATOM   2544  N   LYS B 452      15.675   9.764 -85.186  1.00 36.69           N  
ATOM   2545  CA  LYS B 452      15.615   9.702 -86.658  1.00 38.06           C  
ATOM   2546  C   LYS B 452      14.258   9.194 -87.082  1.00 40.88           C  
ATOM   2547  O   LYS B 452      13.524   8.647 -86.257  1.00 39.00           O  
ATOM   2548  CB  LYS B 452      16.766   8.847 -87.274  1.00 41.36           C  
ATOM   2549  CG  LYS B 452      16.783   7.365 -86.908  1.00 51.15           C  
ATOM   2550  CD  LYS B 452      18.044   6.744 -87.473  1.00 55.17           C  
ATOM   2551  CE  LYS B 452      17.911   5.264 -87.728  1.00 62.74           C  
ATOM   2552  NZ  LYS B 452      19.000   4.766 -88.621  1.00 54.73           N  
ATOM   2553  N   PHE B 453      13.914   9.389 -88.355  1.00 37.92           N  
ATOM   2554  CA  PHE B 453      12.630   8.961 -88.897  1.00 37.15           C  
ATOM   2555  C   PHE B 453      12.775   8.932 -90.418  1.00 42.75           C  
ATOM   2556  O   PHE B 453      13.725   9.483 -90.966  1.00 43.47           O  
ATOM   2557  CB  PHE B 453      11.481   9.932 -88.472  1.00 36.85           C  
ATOM   2558  CG  PHE B 453      11.676  11.352 -88.959  1.00 38.71           C  
ATOM   2559  CD1 PHE B 453      12.457  12.253 -88.239  1.00 40.84           C  
ATOM   2560  CD2 PHE B 453      11.143  11.768 -90.181  1.00 38.62           C  
ATOM   2561  CE1 PHE B 453      12.668  13.559 -88.706  1.00 42.01           C  
ATOM   2562  CE2 PHE B 453      11.364  13.065 -90.648  1.00 42.07           C  
ATOM   2563  CZ  PHE B 453      12.131  13.950 -89.910  1.00 40.43           C  
ATOM   2564  N   GLN B 454      11.801   8.330 -91.090  1.00 39.11           N  
ATOM   2565  CA  GLN B 454      11.723   8.287 -92.546  1.00 38.27           C  
ATOM   2566  C   GLN B 454      10.403   8.882 -92.969  1.00 42.77           C  
ATOM   2567  O   GLN B 454       9.436   8.874 -92.196  1.00 39.57           O  
ATOM   2568  CB  GLN B 454      11.786   6.846 -93.064  1.00 38.91           C  
ATOM   2569  CG  GLN B 454      13.183   6.287 -93.080  1.00 55.84           C  
ATOM   2570  CD  GLN B 454      13.233   4.870 -93.564  1.00 66.73           C  
ATOM   2571  OE1 GLN B 454      12.379   4.408 -94.332  1.00 64.76           O  
ATOM   2572  NE2 GLN B 454      14.263   4.158 -93.141  1.00 53.55           N  
ATOM   2573  N   LEU B 455      10.379   9.429 -94.185  1.00 41.99           N  
ATOM   2574  CA  LEU B 455       9.158   9.896 -94.804  1.00 42.77           C  
ATOM   2575  C   LEU B 455       9.020   9.042 -96.047  1.00 46.94           C  
ATOM   2576  O   LEU B 455      10.009   8.852 -96.754  1.00 46.59           O  
ATOM   2577  CB  LEU B 455       9.219  11.389 -95.172  1.00 43.86           C  
ATOM   2578  CG  LEU B 455       9.322  12.392 -94.004  1.00 47.57           C  
ATOM   2579  CD1 LEU B 455       9.282  13.812 -94.531  1.00 48.21           C  
ATOM   2580  CD2 LEU B 455       8.218  12.173 -92.946  1.00 43.53           C  
ATOM   2581  N   VAL B 456       7.835   8.470 -96.277  1.00 42.13           N  
ATOM   2582  CA  VAL B 456       7.572   7.643 -97.463  1.00 41.33           C  
ATOM   2583  C   VAL B 456       6.637   8.418 -98.376  1.00 46.26           C  
ATOM   2584  O   VAL B 456       5.497   8.728 -98.003  1.00 44.96           O  
ATOM   2585  CB  VAL B 456       7.002   6.234 -97.131  1.00 42.46           C  
ATOM   2586  CG1 VAL B 456       6.884   5.385 -98.398  1.00 42.51           C  
ATOM   2587  CG2 VAL B 456       7.851   5.535 -96.066  1.00 40.87           C  
ATOM   2588  N   PHE B 457       7.146   8.746 -99.566  1.00 45.27           N  
ATOM   2589  CA  PHE B 457       6.424   9.465-100.620  1.00 46.31           C  
ATOM   2590  C   PHE B 457       6.065   8.522-101.747  1.00 53.18           C  
ATOM   2591  O   PHE B 457       6.675   7.462-101.875  1.00 51.99           O  
ATOM   2592  CB  PHE B 457       7.284  10.615-101.175  1.00 47.80           C  
ATOM   2593  CG  PHE B 457       7.702  11.603-100.115  1.00 47.22           C  
ATOM   2594  CD1 PHE B 457       6.847  12.628 -99.720  1.00 48.39           C  
ATOM   2595  CD2 PHE B 457       8.951  11.515 -99.517  1.00 47.24           C  
ATOM   2596  CE1 PHE B 457       7.236  13.546 -98.741  1.00 48.38           C  
ATOM   2597  CE2 PHE B 457       9.338  12.436 -98.540  1.00 49.78           C  
ATOM   2598  CZ  PHE B 457       8.476  13.448 -98.159  1.00 46.92           C  
ATOM   2599  N   TYR B 458       5.079   8.905-102.565  1.00 54.93           N  
ATOM   2600  CA  TYR B 458       4.678   8.119-103.733  1.00 57.93           C  
ATOM   2601  C   TYR B 458       4.828   8.954-104.984  1.00 66.25           C  
ATOM   2602  O   TYR B 458       4.201  10.006-105.087  1.00 66.35           O  
ATOM   2603  CB  TYR B 458       3.275   7.499-103.550  1.00 59.15           C  
ATOM   2604  CG  TYR B 458       3.336   6.298-102.631  1.00 61.38           C  
ATOM   2605  CD1 TYR B 458       3.339   6.456-101.239  1.00 61.27           C  
ATOM   2606  CD2 TYR B 458       3.538   5.016-103.143  1.00 63.34           C  
ATOM   2607  CE1 TYR B 458       3.510   5.368-100.388  1.00 61.12           C  
ATOM   2608  CE2 TYR B 458       3.664   3.915-102.299  1.00 63.44           C  
ATOM   2609  CZ  TYR B 458       3.656   4.098-100.925  1.00 68.40           C  
ATOM   2610  OH  TYR B 458       3.823   3.019-100.105  1.00 70.83           O  
ATOM   2611  N   ASP B 459       5.731   8.532-105.898  1.00 67.17           N  
ATOM   2612  CA  ASP B 459       5.983   9.247-107.165  1.00 70.18           C  
ATOM   2613  C   ASP B 459       4.860   9.087-108.202  1.00 77.07           C  
ATOM   2614  O   ASP B 459       3.856   8.429-107.928  1.00 75.91           O  
ATOM   2615  CB  ASP B 459       7.352   8.855-107.779  1.00 73.41           C  
ATOM   2616  CG  ASP B 459       7.564   7.393-108.158  1.00 82.40           C  
ATOM   2617  OD1 ASP B 459       6.561   6.664-108.317  1.00 83.32           O  
ATOM   2618  OD2 ASP B 459       8.734   6.992-108.343  1.00 86.78           O  
ATOM   2619  N   SER B 460       5.058   9.662-109.408  1.00 78.09           N  
ATOM   2620  CA  SER B 460       4.117   9.565-110.530  1.00 80.40           C  
ATOM   2621  C   SER B 460       3.995   8.137-111.091  1.00 86.54           C  
ATOM   2622  O   SER B 460       2.989   7.834-111.736  1.00 88.05           O  
ATOM   2623  CB  SER B 460       4.496  10.544-111.636  1.00 85.89           C  
ATOM   2624  OG  SER B 460       4.455  11.880-111.166  0.00 94.41           O  
ATOM   2625  N   MET B 461       5.004   7.263-110.831  1.00 82.71           N  
ATOM   2626  CA  MET B 461       5.031   5.866-111.274  1.00 82.95           C  
ATOM   2627  C   MET B 461       4.452   4.889-110.230  1.00 85.51           C  
ATOM   2628  O   MET B 461       4.395   3.680-110.475  1.00 85.81           O  
ATOM   2629  CB  MET B 461       6.444   5.476-111.720  1.00 85.99           C  
ATOM   2630  CG  MET B 461       6.761   5.993-113.119  1.00 91.85           C  
ATOM   2631  SD  MET B 461       8.464   6.521-113.408  1.00 96.40           S  
ATOM   2632  CE  MET B 461       9.241   4.957-113.524  1.00 93.71           C  
ATOM   2633  N   GLY B 462       3.972   5.434-109.111  1.00 80.07           N  
ATOM   2634  CA  GLY B 462       3.366   4.673-108.017  1.00 77.90           C  
ATOM   2635  C   GLY B 462       4.343   3.936-107.117  1.00 79.17           C  
ATOM   2636  O   GLY B 462       3.935   3.083-106.319  1.00 77.90           O  
ATOM   2637  N   ASN B 463       5.638   4.261-107.231  1.00 74.11           N  
ATOM   2638  CA  ASN B 463       6.697   3.657-106.432  1.00 72.58           C  
ATOM   2639  C   ASN B 463       6.789   4.361-105.081  1.00 72.72           C  
ATOM   2640  O   ASN B 463       6.625   5.587-105.006  1.00 72.35           O  
ATOM   2641  CB  ASN B 463       8.063   3.784-107.143  1.00 75.04           C  
ATOM   2642  CG  ASN B 463       8.137   3.228-108.536  1.00 96.53           C  
ATOM   2643  OD1 ASN B 463       7.738   2.088-108.795  1.00 92.11           O  
ATOM   2644  ND2 ASN B 463       8.690   4.017-109.457  1.00 86.01           N  
ATOM   2645  N   SER B 464       7.100   3.594-104.024  1.00 66.40           N  
ATOM   2646  CA  SER B 464       7.323   4.154-102.690  1.00 63.79           C  
ATOM   2647  C   SER B 464       8.754   4.673-102.636  1.00 65.50           C  
ATOM   2648  O   SER B 464       9.675   3.995-103.095  1.00 64.69           O  
ATOM   2649  CB  SER B 464       7.087   3.111-101.599  1.00 66.54           C  
ATOM   2650  OG  SER B 464       7.927   1.982-101.768  1.00 79.76           O  
ATOM   2651  N   ILE B 465       8.923   5.901-102.140  1.00 61.92           N  
ATOM   2652  CA  ILE B 465      10.224   6.549-102.022  1.00 61.93           C  
ATOM   2653  C   ILE B 465      10.499   6.848-100.531  1.00 59.61           C  
ATOM   2654  O   ILE B 465      10.070   7.895-100.028  1.00 57.63           O  
ATOM   2655  CB  ILE B 465      10.367   7.806-102.936  1.00 67.27           C  
ATOM   2656  CG1 ILE B 465       9.978   7.510-104.386  1.00 70.53           C  
ATOM   2657  CG2 ILE B 465      11.796   8.347-102.903  1.00 70.28           C  
ATOM   2658  CD1 ILE B 465       9.254   8.633-105.035  1.00 83.68           C  
ATOM   2659  N   PRO B 466      11.186   5.933 -99.810  1.00 52.89           N  
ATOM   2660  CA  PRO B 466      11.533   6.224 -98.413  1.00 51.36           C  
ATOM   2661  C   PRO B 466      12.717   7.195 -98.356  1.00 55.36           C  
ATOM   2662  O   PRO B 466      13.722   7.003 -99.048  1.00 55.85           O  
ATOM   2663  CB  PRO B 466      11.905   4.856 -97.828  1.00 52.66           C  
ATOM   2664  CG  PRO B 466      11.934   3.899 -98.981  1.00 58.38           C  
ATOM   2665  CD  PRO B 466      11.765   4.651-100.251  1.00 55.25           C  
ATOM   2666  N   GLU B 467      12.566   8.267 -97.586  1.00 50.33           N  
ATOM   2667  CA  GLU B 467      13.595   9.279 -97.432  1.00 51.07           C  
ATOM   2668  C   GLU B 467      13.983   9.409 -95.978  1.00 52.02           C  
ATOM   2669  O   GLU B 467      13.139   9.630 -95.123  1.00 48.10           O  
ATOM   2670  CB  GLU B 467      13.145  10.629 -98.003  1.00 53.26           C  
ATOM   2671  CG  GLU B 467      13.083  10.696 -99.519  1.00 64.57           C  
ATOM   2672  CD  GLU B 467      14.386  10.572-100.293  1.00 82.01           C  
ATOM   2673  OE1 GLU B 467      15.478  10.779 -99.713  1.00 81.10           O  
ATOM   2674  OE2 GLU B 467      14.304  10.285-101.505  1.00 78.80           O  
ATOM   2675  N   VAL B 468      15.270   9.248 -95.720  1.00 51.08           N  
ATOM   2676  CA  VAL B 468      15.940   9.300 -94.424  1.00 50.54           C  
ATOM   2677  C   VAL B 468      16.052  10.764 -93.937  1.00 52.17           C  
ATOM   2678  O   VAL B 468      16.271  11.676 -94.741  1.00 53.34           O  
ATOM   2679  CB  VAL B 468      17.299   8.568 -94.643  1.00 58.36           C  
ATOM   2680  CG1 VAL B 468      18.519   9.332 -94.112  1.00 59.92           C  
ATOM   2681  CG2 VAL B 468      17.245   7.139 -94.122  1.00 57.75           C  
ATOM   2682  N   SER B 469      15.893  10.983 -92.631  1.00 48.17           N  
ATOM   2683  CA  SER B 469      15.953  12.310 -92.011  1.00 47.80           C  
ATOM   2684  C   SER B 469      17.381  12.757 -91.692  1.00 53.69           C  
ATOM   2685  O   SER B 469      18.325  12.005 -91.930  1.00 53.46           O  
ATOM   2686  CB  SER B 469      15.151  12.297 -90.718  1.00 46.66           C  
ATOM   2687  OG  SER B 469      15.825  11.551 -89.716  1.00 49.36           O  
ATOM   2688  N   ASP B 470      17.513  13.966 -91.103  1.00 52.64           N  
ATOM   2689  CA  ASP B 470      18.753  14.558 -90.575  1.00 54.23           C  
ATOM   2690  C   ASP B 470      18.465  14.719 -89.074  1.00 55.53           C  
ATOM   2691  O   ASP B 470      18.061  15.818 -88.646  1.00 54.22           O  
ATOM   2692  CB  ASP B 470      19.017  15.935 -91.227  1.00 58.73           C  
ATOM   2693  CG  ASP B 470      19.612  15.971 -92.620  1.00 75.86           C  
ATOM   2694  OD1 ASP B 470      20.147  14.927 -93.077  1.00 76.44           O  
ATOM   2695  OD2 ASP B 470      19.600  17.058 -93.234  1.00 85.25           O  
ATOM   2696  N   GLY B 471      18.545  13.594 -88.320  1.00 51.29           N  
ATOM   2697  CA  GLY B 471      18.157  13.539 -86.909  1.00 47.90           C  
ATOM   2698  C   GLY B 471      16.664  13.777 -86.788  1.00 49.43           C  
ATOM   2699  O   GLY B 471      15.887  13.143 -87.513  1.00 48.33           O  
ATOM   2700  N   ALA B 472      16.244  14.728 -85.919  1.00 45.57           N  
ATOM   2701  CA  ALA B 472      14.841  15.122 -85.727  1.00 44.46           C  
ATOM   2702  C   ALA B 472      14.379  16.062 -86.838  1.00 49.05           C  
ATOM   2703  O   ALA B 472      13.182  16.291 -86.979  1.00 48.90           O  
ATOM   2704  CB  ALA B 472      14.664  15.797 -84.378  1.00 45.11           C  
ATOM   2705  N   SER B 473      15.331  16.576 -87.657  1.00 47.63           N  
ATOM   2706  CA  SER B 473      15.021  17.509 -88.736  1.00 49.27           C  
ATOM   2707  C   SER B 473      14.808  16.854 -90.089  1.00 51.95           C  
ATOM   2708  O   SER B 473      15.404  15.812 -90.381  1.00 51.14           O  
ATOM   2709  CB  SER B 473      16.141  18.538 -88.869  1.00 56.20           C  
ATOM   2710  OG  SER B 473      16.383  19.169 -87.623  1.00 70.68           O  
ATOM   2711  N   PHE B 474      14.009  17.512 -90.941  1.00 47.72           N  
ATOM   2712  CA  PHE B 474      13.834  17.071 -92.321  1.00 48.06           C  
ATOM   2713  C   PHE B 474      15.159  17.226 -93.048  1.00 53.71           C  
ATOM   2714  O   PHE B 474      15.848  18.230 -92.846  1.00 56.37           O  
ATOM   2715  CB  PHE B 474      12.766  17.899 -93.082  1.00 49.24           C  
ATOM   2716  CG  PHE B 474      11.348  17.791 -92.556  1.00 48.70           C  
ATOM   2717  CD1 PHE B 474      10.822  16.566 -92.169  1.00 47.97           C  
ATOM   2718  CD2 PHE B 474      10.527  18.910 -92.494  1.00 50.58           C  
ATOM   2719  CE1 PHE B 474       9.513  16.471 -91.685  1.00 47.71           C  
ATOM   2720  CE2 PHE B 474       9.214  18.812 -92.016  1.00 51.82           C  
ATOM   2721  CZ  PHE B 474       8.718  17.596 -91.619  1.00 47.64           C  
ATOM   2722  N   SER B 475      15.513  16.247 -93.901  1.00 47.19           N  
ATOM   2723  CA  SER B 475      16.712  16.330 -94.711  1.00 47.62           C  
ATOM   2724  C   SER B 475      16.334  17.201 -95.918  1.00 54.24           C  
ATOM   2725  O   SER B 475      15.142  17.483 -96.115  1.00 53.99           O  
ATOM   2726  CB  SER B 475      17.140  14.944 -95.174  1.00 48.56           C  
ATOM   2727  OG  SER B 475      16.193  14.399 -96.076  1.00 53.67           O  
ATOM   2728  N   GLU B 476      17.327  17.629 -96.721  1.00 51.17           N  
ATOM   2729  CA  GLU B 476      17.068  18.454 -97.904  1.00 51.78           C  
ATOM   2730  C   GLU B 476      16.241  17.698 -98.960  1.00 56.91           C  
ATOM   2731  O   GLU B 476      15.385  18.300 -99.613  1.00 55.39           O  
ATOM   2732  CB  GLU B 476      18.374  19.010 -98.491  1.00 54.81           C  
ATOM   2733  CG  GLU B 476      19.033  20.083 -97.635  1.00 61.26           C  
ATOM   2734  CD  GLU B 476      18.170  21.274 -97.257  1.00 78.64           C  
ATOM   2735  OE1 GLU B 476      17.524  21.866 -98.153  1.00 84.97           O  
ATOM   2736  OE2 GLU B 476      18.154  21.625 -96.058  1.00 61.46           O  
ATOM   2737  N   ARG B 477      16.467  16.369 -99.082  1.00 54.57           N  
ATOM   2738  CA  ARG B 477      15.712  15.490 -99.972  1.00 54.48           C  
ATOM   2739  C   ARG B 477      14.235  15.419 -99.525  1.00 56.20           C  
ATOM   2740  O   ARG B 477      13.354  15.448-100.377  1.00 57.07           O  
ATOM   2741  CB  ARG B 477      16.311  14.072 -99.997  1.00 54.68           C  
ATOM   2742  CG  ARG B 477      17.605  13.952-100.785  1.00 69.88           C  
ATOM   2743  CD  ARG B 477      17.715  12.714-101.666  1.00 74.85           C  
ATOM   2744  NE  ARG B 477      18.789  12.929-102.636  1.00 83.97           N  
ATOM   2745  CZ  ARG B 477      18.729  12.632-103.932  1.00 92.92           C  
ATOM   2746  NH1 ARG B 477      17.665  12.018-104.432  1.00 69.55           N  
ATOM   2747  NH2 ARG B 477      19.753  12.910-104.732  1.00 83.84           N  
ATOM   2748  N   GLN B 478      13.968  15.319 -98.213  1.00 50.12           N  
ATOM   2749  CA  GLN B 478      12.618  15.269 -97.649  1.00 48.39           C  
ATOM   2750  C   GLN B 478      11.877  16.576 -97.954  1.00 53.48           C  
ATOM   2751  O   GLN B 478      10.758  16.535 -98.464  1.00 52.63           O  
ATOM   2752  CB  GLN B 478      12.668  15.011 -96.123  1.00 48.38           C  
ATOM   2753  CG  GLN B 478      12.875  13.533 -95.755  1.00 46.45           C  
ATOM   2754  CD  GLN B 478      13.144  13.287 -94.295  1.00 47.28           C  
ATOM   2755  OE1 GLN B 478      13.498  14.176 -93.545  1.00 42.92           O  
ATOM   2756  NE2 GLN B 478      12.999  12.058 -93.858  1.00 38.59           N  
ATOM   2757  N   LYS B 479      12.536  17.733 -97.695  1.00 52.09           N  
ATOM   2758  CA  LYS B 479      12.014  19.086 -97.940  1.00 52.75           C  
ATOM   2759  C   LYS B 479      11.610  19.280 -99.403  1.00 56.77           C  
ATOM   2760  O   LYS B 479      10.530  19.813 -99.672  1.00 55.36           O  
ATOM   2761  CB  LYS B 479      13.047  20.148 -97.553  1.00 55.52           C  
ATOM   2762  CG  LYS B 479      13.249  20.319 -96.054  1.00 59.13           C  
ATOM   2763  CD  LYS B 479      14.473  21.193 -95.838  1.00 71.12           C  
ATOM   2764  CE  LYS B 479      14.877  21.296 -94.396  1.00 81.06           C  
ATOM   2765  NZ  LYS B 479      16.080  22.155 -94.247  1.00 93.51           N  
ATOM   2766  N   ARG B 480      12.454  18.802-100.343  1.00 54.74           N  
ATOM   2767  CA  ARG B 480      12.180  18.900-101.778  1.00 56.35           C  
ATOM   2768  C   ARG B 480      10.957  18.079-102.148  1.00 58.44           C  
ATOM   2769  O   ARG B 480      10.131  18.541-102.934  1.00 59.29           O  
ATOM   2770  CB  ARG B 480      13.401  18.498-102.633  1.00 60.46           C  
ATOM   2771  CG  ARG B 480      14.478  19.556-102.675  0.00 73.60           C  
ATOM   2772  CD  ARG B 480      15.798  18.902-102.936  0.00 85.78           C  
ATOM   2773  NE  ARG B 480      16.885  19.846-102.752  0.00 97.02           N  
ATOM   2774  CZ  ARG B 480      18.131  19.618-103.140  0.00113.46           C  
ATOM   2775  NH1 ARG B 480      18.446  18.484-103.754  0.00101.46           N  
ATOM   2776  NH2 ARG B 480      19.071  20.529-102.937  0.00101.92           N  
ATOM   2777  N   GLN B 481      10.822  16.886-101.556  1.00 52.48           N  
ATOM   2778  CA  GLN B 481       9.683  16.007-101.792  1.00 52.06           C  
ATOM   2779  C   GLN B 481       8.385  16.633-101.272  1.00 54.83           C  
ATOM   2780  O   GLN B 481       7.390  16.596-101.980  1.00 54.93           O  
ATOM   2781  CB  GLN B 481       9.916  14.643-101.141  1.00 51.98           C  
ATOM   2782  CG  GLN B 481      10.917  13.765-101.870  1.00 61.79           C  
ATOM   2783  CD  GLN B 481      10.302  12.910-102.945  1.00 78.90           C  
ATOM   2784  OE1 GLN B 481       9.189  13.140-103.432  1.00 80.62           O  
ATOM   2785  NE2 GLN B 481      11.026  11.885-103.334  1.00 67.05           N  
ATOM   2786  N   ILE B 482       8.410  17.230-100.059  1.00 51.02           N  
ATOM   2787  CA  ILE B 482       7.260  17.914 -99.441  1.00 50.18           C  
ATOM   2788  C   ILE B 482       6.862  19.136-100.310  1.00 58.16           C  
ATOM   2789  O   ILE B 482       5.682  19.315-100.606  1.00 57.58           O  
ATOM   2790  CB  ILE B 482       7.550  18.301 -97.959  1.00 50.89           C  
ATOM   2791  CG1 ILE B 482       7.756  17.036 -97.072  1.00 48.99           C  
ATOM   2792  CG2 ILE B 482       6.426  19.197 -97.378  1.00 51.01           C  
ATOM   2793  CD1 ILE B 482       8.455  17.290 -95.706  1.00 44.34           C  
ATOM   2794  N   GLN B 483       7.857  19.948-100.729  1.00 57.40           N  
ATOM   2795  CA  GLN B 483       7.645  21.119-101.578  1.00 59.22           C  
ATOM   2796  C   GLN B 483       6.914  20.786-102.891  1.00 64.95           C  
ATOM   2797  O   GLN B 483       6.079  21.585-103.337  1.00 64.82           O  
ATOM   2798  CB  GLN B 483       8.972  21.832-101.890  1.00 61.84           C  
ATOM   2799  CG  GLN B 483       9.239  23.146-101.128  1.00 81.44           C  
ATOM   2800  CD  GLN B 483       8.220  24.264-101.268  1.00 98.38           C  
ATOM   2801  OE1 GLN B 483       7.351  24.299-102.161  1.00 91.88           O  
ATOM   2802  NE2 GLN B 483       8.329  25.235-100.382  1.00 88.63           N  
ATOM   2803  N   ASN B 484       7.201  19.616-103.505  1.00 61.94           N  
ATOM   2804  CA  ASN B 484       6.551  19.287-104.771  1.00 63.56           C  
ATOM   2805  C   ASN B 484       5.251  18.479-104.603  1.00 66.89           C  
ATOM   2806  O   ASN B 484       4.735  17.950-105.590  1.00 68.78           O  
ATOM   2807  CB  ASN B 484       7.507  18.638-105.786  1.00 70.38           C  
ATOM   2808  CG  ASN B 484       8.276  17.433-105.341  1.00112.15           C  
ATOM   2809  OD1 ASN B 484       7.704  16.404-104.961  1.00112.61           O  
ATOM   2810  ND2 ASN B 484       9.597  17.487-105.527  1.00107.20           N  
ATOM   2811  N   LEU B 485       4.682  18.435-103.387  1.00 61.00           N  
ATOM   2812  CA  LEU B 485       3.421  17.730-103.198  1.00 60.08           C  
ATOM   2813  C   LEU B 485       2.224  18.646-103.451  1.00 63.10           C  
ATOM   2814  O   LEU B 485       2.164  19.757-102.916  1.00 61.74           O  
ATOM   2815  CB  LEU B 485       3.309  17.054-101.815  1.00 58.16           C  
ATOM   2816  CG  LEU B 485       4.173  15.828-101.553  1.00 62.26           C  
ATOM   2817  CD1 LEU B 485       4.011  15.365-100.125  1.00 60.71           C  
ATOM   2818  CD2 LEU B 485       3.847  14.690-102.497  1.00 66.06           C  
ATOM   2819  N   GLY B 486       1.292  18.163-104.263  1.00 60.77           N  
ATOM   2820  CA  GLY B 486       0.049  18.863-104.548  1.00 62.06           C  
ATOM   2821  C   GLY B 486      -0.961  18.637-103.436  1.00 65.37           C  
ATOM   2822  O   GLY B 486      -0.785  17.735-102.603  1.00 62.62           O  
ATOM   2823  N   LYS B 487      -2.039  19.454-103.424  1.00 63.78           N  
ATOM   2824  CA  LYS B 487      -3.129  19.350-102.443  1.00 62.10           C  
ATOM   2825  C   LYS B 487      -3.769  17.976-102.554  1.00 62.12           C  
ATOM   2826  O   LYS B 487      -3.971  17.481-103.664  1.00 61.48           O  
ATOM   2827  CB  LYS B 487      -4.185  20.454-102.655  1.00 66.75           C  
ATOM   2828  CG  LYS B 487      -3.691  21.858-102.326  1.00 84.69           C  
ATOM   2829  CD  LYS B 487      -4.753  22.911-102.588  0.00 97.03           C  
ATOM   2830  CE  LYS B 487      -4.247  24.298-102.279  0.00109.34           C  
ATOM   2831  NZ  LYS B 487      -5.297  25.326-102.492  0.00120.64           N  
ATOM   2832  N   GLY B 488      -3.998  17.345-101.403  1.00 56.88           N  
ATOM   2833  CA  GLY B 488      -4.611  16.025-101.340  1.00 55.93           C  
ATOM   2834  C   GLY B 488      -3.643  14.866-101.457  1.00 58.87           C  
ATOM   2835  O   GLY B 488      -4.054  13.718-101.270  1.00 57.72           O  
ATOM   2836  N   LYS B 489      -2.359  15.143-101.789  1.00 55.40           N  
ATOM   2837  CA  LYS B 489      -1.333  14.102-101.838  1.00 54.92           C  
ATOM   2838  C   LYS B 489      -0.966  13.684-100.405  1.00 55.28           C  
ATOM   2839  O   LYS B 489      -1.071  14.487 -99.471  1.00 55.13           O  
ATOM   2840  CB  LYS B 489      -0.095  14.545-102.637  1.00 59.33           C  
ATOM   2841  CG  LYS B 489      -0.370  14.678-104.125  0.00 76.50           C  
ATOM   2842  CD  LYS B 489       0.891  14.897-104.909  0.00 87.98           C  
ATOM   2843  CE  LYS B 489       0.583  15.391-106.298  0.00101.49           C  
ATOM   2844  NZ  LYS B 489       1.813  15.834-107.001  0.00111.92           N  
ATOM   2845  N   ARG B 490      -0.585  12.418-100.225  1.00 49.92           N  
ATOM   2846  CA  ARG B 490      -0.268  11.892 -98.900  1.00 47.61           C  
ATOM   2847  C   ARG B 490       1.143  11.373 -98.779  1.00 51.76           C  
ATOM   2848  O   ARG B 490       1.696  10.838 -99.747  1.00 53.05           O  
ATOM   2849  CB  ARG B 490      -1.219  10.746 -98.521  1.00 45.29           C  
ATOM   2850  CG  ARG B 490      -2.679  10.989 -98.841  1.00 41.64           C  
ATOM   2851  CD  ARG B 490      -3.515   9.907 -98.241  1.00 45.33           C  
ATOM   2852  NE  ARG B 490      -4.930  10.162 -98.492  1.00 51.98           N  
ATOM   2853  CZ  ARG B 490      -5.919   9.544 -97.873  1.00 54.78           C  
ATOM   2854  NH1 ARG B 490      -5.661   8.623 -96.948  1.00 45.60           N  
ATOM   2855  NH2 ARG B 490      -7.175   9.847 -98.158  1.00 51.93           N  
ATOM   2856  N   PHE B 491       1.703  11.478 -97.557  1.00 45.39           N  
ATOM   2857  CA  PHE B 491       2.997  10.920 -97.227  1.00 42.89           C  
ATOM   2858  C   PHE B 491       2.924  10.373 -95.826  1.00 41.78           C  
ATOM   2859  O   PHE B 491       1.989  10.705 -95.082  1.00 39.84           O  
ATOM   2860  CB  PHE B 491       4.167  11.882 -97.494  1.00 45.20           C  
ATOM   2861  CG  PHE B 491       4.302  13.062 -96.562  1.00 45.47           C  
ATOM   2862  CD1 PHE B 491       3.626  14.250 -96.818  1.00 47.89           C  
ATOM   2863  CD2 PHE B 491       5.116  12.989 -95.432  1.00 44.67           C  
ATOM   2864  CE1 PHE B 491       3.779  15.359 -95.975  1.00 48.10           C  
ATOM   2865  CE2 PHE B 491       5.234  14.085 -94.563  1.00 46.81           C  
ATOM   2866  CZ  PHE B 491       4.579  15.268 -94.850  1.00 45.62           C  
ATOM   2867  N   TYR B 492       3.837   9.467 -95.500  1.00 36.55           N  
ATOM   2868  CA  TYR B 492       3.823   8.787 -94.218  1.00 36.51           C  
ATOM   2869  C   TYR B 492       5.075   9.014 -93.427  1.00 41.96           C  
ATOM   2870  O   TYR B 492       6.166   8.926 -93.976  1.00 43.37           O  
ATOM   2871  CB  TYR B 492       3.551   7.275 -94.433  1.00 38.24           C  
ATOM   2872  CG  TYR B 492       2.247   7.055 -95.163  1.00 41.91           C  
ATOM   2873  CD1 TYR B 492       1.053   6.939 -94.468  1.00 43.67           C  
ATOM   2874  CD2 TYR B 492       2.194   7.069 -96.558  1.00 45.11           C  
ATOM   2875  CE1 TYR B 492      -0.158   6.807 -95.131  1.00 47.87           C  
ATOM   2876  CE2 TYR B 492       0.982   6.981 -97.233  1.00 47.11           C  
ATOM   2877  CZ  TYR B 492      -0.193   6.853 -96.512  1.00 55.43           C  
ATOM   2878  OH  TYR B 492      -1.407   6.733 -97.131  1.00 58.12           O  
ATOM   2879  N   VAL B 493       4.913   9.313 -92.116  1.00 38.20           N  
ATOM   2880  CA  VAL B 493       6.022   9.482 -91.189  1.00 36.49           C  
ATOM   2881  C   VAL B 493       6.221   8.056 -90.636  1.00 40.78           C  
ATOM   2882  O   VAL B 493       5.306   7.527 -90.013  1.00 39.67           O  
ATOM   2883  CB  VAL B 493       5.687  10.510 -90.072  1.00 37.53           C  
ATOM   2884  CG1 VAL B 493       6.874  10.718 -89.138  1.00 36.85           C  
ATOM   2885  CG2 VAL B 493       5.224  11.837 -90.654  1.00 37.42           C  
ATOM   2886  N   THR B 494       7.341   7.393 -90.965  1.00 37.15           N  
ATOM   2887  CA  THR B 494       7.562   5.995 -90.552  1.00 36.01           C  
ATOM   2888  C   THR B 494       8.939   5.832 -89.925  1.00 39.08           C  
ATOM   2889  O   THR B 494       9.752   6.754 -89.969  1.00 36.43           O  
ATOM   2890  CB  THR B 494       7.459   5.020 -91.779  1.00 38.28           C  
ATOM   2891  OG1 THR B 494       8.564   5.260 -92.637  1.00 44.93           O  
ATOM   2892  CG2 THR B 494       6.156   5.158 -92.575  1.00 37.70           C  
ATOM   2893  N   GLU B 495       9.192   4.644 -89.325  1.00 37.09           N  
ATOM   2894  CA  GLU B 495      10.479   4.280 -88.725  1.00 36.31           C  
ATOM   2895  C   GLU B 495      10.947   5.315 -87.691  1.00 36.99           C  
ATOM   2896  O   GLU B 495      12.142   5.594 -87.583  1.00 34.09           O  
ATOM   2897  CB  GLU B 495      11.532   4.063 -89.849  1.00 38.55           C  
ATOM   2898  CG  GLU B 495      11.207   2.900 -90.784  1.00 48.56           C  
ATOM   2899  CD  GLU B 495      11.286   1.523 -90.158  1.00 61.49           C  
ATOM   2900  OE1 GLU B 495      12.139   1.332 -89.264  1.00 54.06           O  
ATOM   2901  OE2 GLU B 495      10.480   0.643 -90.538  1.00 63.27           O  
ATOM   2902  N   VAL B 496       9.997   5.907 -86.954  1.00 34.45           N  
ATOM   2903  CA  VAL B 496      10.316   6.932 -85.954  1.00 34.10           C  
ATOM   2904  C   VAL B 496      11.012   6.342 -84.695  1.00 36.78           C  
ATOM   2905  O   VAL B 496      10.425   5.577 -83.926  1.00 32.88           O  
ATOM   2906  CB  VAL B 496       9.095   7.822 -85.580  1.00 36.69           C  
ATOM   2907  CG1 VAL B 496       9.534   8.958 -84.647  1.00 35.89           C  
ATOM   2908  CG2 VAL B 496       8.425   8.388 -86.826  1.00 36.59           C  
ATOM   2909  N   ILE B 497      12.278   6.705 -84.516  1.00 36.76           N  
ATOM   2910  CA  ILE B 497      13.067   6.281 -83.365  1.00 35.68           C  
ATOM   2911  C   ILE B 497      13.050   7.436 -82.374  1.00 39.64           C  
ATOM   2912  O   ILE B 497      13.456   8.541 -82.725  1.00 39.06           O  
ATOM   2913  CB  ILE B 497      14.504   5.844 -83.759  1.00 38.26           C  
ATOM   2914  CG1 ILE B 497      14.525   4.737 -84.855  1.00 38.94           C  
ATOM   2915  CG2 ILE B 497      15.300   5.441 -82.527  1.00 39.92           C  
ATOM   2916  CD1 ILE B 497      13.766   3.415 -84.599  1.00 42.28           C  
ATOM   2917  N   ALA B 498      12.519   7.193 -81.156  1.00 37.20           N  
ATOM   2918  CA  ALA B 498      12.436   8.184 -80.076  1.00 36.16           C  
ATOM   2919  C   ALA B 498      13.232   7.722 -78.848  1.00 37.40           C  
ATOM   2920  O   ALA B 498      13.341   6.530 -78.597  1.00 36.95           O  
ATOM   2921  CB  ALA B 498      10.977   8.444 -79.702  1.00 36.27           C  
ATOM   2922  N   ARG B 499      13.824   8.667 -78.123  1.00 34.02           N  
ATOM   2923  CA  ARG B 499      14.616   8.444 -76.925  1.00 35.14           C  
ATOM   2924  C   ARG B 499      13.975   9.196 -75.768  1.00 40.51           C  
ATOM   2925  O   ARG B 499      13.445  10.278 -75.970  1.00 40.45           O  
ATOM   2926  CB  ARG B 499      16.056   8.939 -77.182  1.00 36.79           C  
ATOM   2927  CG  ARG B 499      17.045   8.765 -76.038  1.00 53.97           C  
ATOM   2928  CD  ARG B 499      17.335  10.102 -75.396  1.00 82.54           C  
ATOM   2929  NE  ARG B 499      18.308   9.996 -74.306  1.00 92.64           N  
ATOM   2930  CZ  ARG B 499      18.264  10.716 -73.190  1.00106.87           C  
ATOM   2931  NH1 ARG B 499      17.287  11.595 -72.993  1.00 97.20           N  
ATOM   2932  NH2 ARG B 499      19.194  10.558 -72.258  1.00 95.39           N  
ATOM   2933  N   GLY B 500      14.019   8.610 -74.572  1.00 38.56           N  
ATOM   2934  CA  GLY B 500      13.447   9.211 -73.376  1.00 39.36           C  
ATOM   2935  C   GLY B 500      14.487   9.423 -72.292  1.00 44.49           C  
ATOM   2936  O   GLY B 500      15.610   8.898 -72.391  1.00 44.41           O  
ATOM   2937  N   PRO B 501      14.127  10.163 -71.214  1.00 41.40           N  
ATOM   2938  CA  PRO B 501      15.100  10.404 -70.127  1.00 41.12           C  
ATOM   2939  C   PRO B 501      15.440   9.147 -69.333  1.00 43.96           C  
ATOM   2940  O   PRO B 501      16.393   9.170 -68.565  1.00 45.43           O  
ATOM   2941  CB  PRO B 501      14.444  11.498 -69.278  1.00 43.10           C  
ATOM   2942  CG  PRO B 501      12.991  11.415 -69.574  1.00 46.44           C  
ATOM   2943  CD  PRO B 501      12.839  10.853 -70.963  1.00 42.08           C  
ATOM   2944  N   ASP B 502      14.693   8.035 -69.557  1.00 39.01           N  
ATOM   2945  CA  ASP B 502      14.980   6.717 -68.969  1.00 39.25           C  
ATOM   2946  C   ASP B 502      16.205   6.101 -69.696  1.00 47.58           C  
ATOM   2947  O   ASP B 502      16.653   5.011 -69.328  1.00 50.00           O  
ATOM   2948  CB  ASP B 502      13.760   5.770 -69.073  1.00 38.50           C  
ATOM   2949  CG  ASP B 502      13.092   5.650 -70.444  1.00 45.77           C  
ATOM   2950  OD1 ASP B 502      13.559   6.320 -71.406  1.00 44.02           O  
ATOM   2951  OD2 ASP B 502      12.080   4.919 -70.548  1.00 47.67           O  
ATOM   2952  N   GLY B 503      16.691   6.794 -70.736  1.00 43.32           N  
ATOM   2953  CA  GLY B 503      17.806   6.372 -71.576  1.00 44.21           C  
ATOM   2954  C   GLY B 503      17.421   5.290 -72.582  1.00 45.69           C  
ATOM   2955  O   GLY B 503      18.291   4.664 -73.189  1.00 46.82           O  
ATOM   2956  N   ILE B 504      16.118   5.044 -72.747  1.00 38.05           N  
ATOM   2957  CA  ILE B 504      15.625   4.002 -73.642  1.00 36.99           C  
ATOM   2958  C   ILE B 504      15.294   4.558 -75.011  1.00 38.09           C  
ATOM   2959  O   ILE B 504      14.677   5.606 -75.131  1.00 35.98           O  
ATOM   2960  CB  ILE B 504      14.433   3.204 -72.989  1.00 39.41           C  
ATOM   2961  CG1 ILE B 504      14.882   2.415 -71.711  1.00 41.41           C  
ATOM   2962  CG2 ILE B 504      13.718   2.277 -73.967  1.00 37.30           C  
ATOM   2963  CD1 ILE B 504      16.121   1.392 -71.878  1.00 50.59           C  
ATOM   2964  N   GLU B 505      15.701   3.823 -76.036  1.00 35.02           N  
ATOM   2965  CA  GLU B 505      15.385   4.092 -77.421  1.00 34.85           C  
ATOM   2966  C   GLU B 505      14.193   3.168 -77.804  1.00 37.64           C  
ATOM   2967  O   GLU B 505      14.157   2.003 -77.408  1.00 37.27           O  
ATOM   2968  CB  GLU B 505      16.617   3.767 -78.259  1.00 36.81           C  
ATOM   2969  CG  GLU B 505      16.570   4.396 -79.621  1.00 40.84           C  
ATOM   2970  CD  GLU B 505      17.885   4.303 -80.370  1.00 63.96           C  
ATOM   2971  OE1 GLU B 505      17.936   3.615 -81.417  1.00 52.92           O  
ATOM   2972  OE2 GLU B 505      18.865   4.931 -79.916  1.00 48.66           O  
ATOM   2973  N   ARG B 506      13.198   3.707 -78.521  1.00 34.07           N  
ATOM   2974  CA  ARG B 506      11.999   2.963 -78.954  1.00 33.30           C  
ATOM   2975  C   ARG B 506      11.597   3.329 -80.363  1.00 35.51           C  
ATOM   2976  O   ARG B 506      11.698   4.488 -80.747  1.00 34.61           O  
ATOM   2977  CB  ARG B 506      10.779   3.311 -78.082  1.00 33.19           C  
ATOM   2978  CG  ARG B 506      11.187   3.681 -76.707  1.00 53.15           C  
ATOM   2979  CD  ARG B 506      10.883   5.083 -76.292  1.00 41.70           C  
ATOM   2980  NE  ARG B 506      10.371   4.886 -74.957  1.00 38.70           N  
ATOM   2981  CZ  ARG B 506      11.008   5.117 -73.824  1.00 46.42           C  
ATOM   2982  NH1 ARG B 506      12.160   5.780 -73.823  1.00 33.42           N  
ATOM   2983  NH2 ARG B 506      10.446   4.795 -72.675  1.00 42.50           N  
ATOM   2984  N   LYS B 507      11.046   2.354 -81.087  1.00 32.42           N  
ATOM   2985  CA  LYS B 507      10.459   2.584 -82.393  1.00 31.59           C  
ATOM   2986  C   LYS B 507       8.955   2.814 -82.123  1.00 34.59           C  
ATOM   2987  O   LYS B 507       8.328   2.076 -81.361  1.00 34.10           O  
ATOM   2988  CB  LYS B 507      10.676   1.435 -83.347  1.00 32.48           C  
ATOM   2989  CG  LYS B 507      10.250   1.813 -84.764  1.00 34.22           C  
ATOM   2990  CD  LYS B 507      10.406   0.693 -85.785  1.00 29.61           C  
ATOM   2991  CE  LYS B 507      11.860   0.352 -86.011  1.00 32.79           C  
ATOM   2992  NZ  LYS B 507      12.044  -0.519 -87.181  1.00 31.58           N  
ATOM   2993  N   ILE B 508       8.412   3.893 -82.663  1.00 29.84           N  
ATOM   2994  CA  ILE B 508       7.010   4.236 -82.400  1.00 29.15           C  
ATOM   2995  C   ILE B 508       6.182   4.173 -83.698  1.00 34.00           C  
ATOM   2996  O   ILE B 508       6.787   4.067 -84.778  1.00 31.74           O  
ATOM   2997  CB  ILE B 508       6.932   5.596 -81.612  1.00 31.51           C  
ATOM   2998  CG1 ILE B 508       7.369   6.803 -82.477  1.00 31.75           C  
ATOM   2999  CG2 ILE B 508       7.742   5.491 -80.271  1.00 29.83           C  
ATOM   3000  CD1 ILE B 508       7.382   8.180 -81.718  1.00 28.27           C  
ATOM   3001  N   PRO B 509       4.816   4.181 -83.632  1.00 33.01           N  
ATOM   3002  CA  PRO B 509       4.019   4.028 -84.866  1.00 32.73           C  
ATOM   3003  C   PRO B 509       4.089   5.191 -85.854  1.00 36.46           C  
ATOM   3004  O   PRO B 509       4.683   6.251 -85.597  1.00 35.81           O  
ATOM   3005  CB  PRO B 509       2.577   3.800 -84.357  1.00 34.78           C  
ATOM   3006  CG  PRO B 509       2.648   3.698 -82.909  1.00 37.70           C  
ATOM   3007  CD  PRO B 509       3.941   4.267 -82.441  1.00 34.44           C  
ATOM   3008  N   ALA B 510       3.512   4.947 -87.026  1.00 32.59           N  
ATOM   3009  CA  ALA B 510       3.471   5.870 -88.133  1.00 32.68           C  
ATOM   3010  C   ALA B 510       2.286   6.833 -88.046  1.00 38.77           C  
ATOM   3011  O   ALA B 510       1.298   6.565 -87.364  1.00 38.63           O  
ATOM   3012  CB  ALA B 510       3.391   5.086 -89.427  1.00 33.67           C  
ATOM   3013  N   ILE B 511       2.397   7.957 -88.749  1.00 37.38           N  
ATOM   3014  CA  ILE B 511       1.304   8.910 -88.940  1.00 38.72           C  
ATOM   3015  C   ILE B 511       1.227   9.239 -90.425  1.00 40.85           C  
ATOM   3016  O   ILE B 511       2.247   9.295 -91.114  1.00 38.60           O  
ATOM   3017  CB  ILE B 511       1.232  10.173 -88.014  1.00 41.96           C  
ATOM   3018  CG1 ILE B 511       2.507  11.038 -88.085  1.00 42.66           C  
ATOM   3019  CG2 ILE B 511       0.887   9.773 -86.571  1.00 43.56           C  
ATOM   3020  CD1 ILE B 511       2.419  12.464 -87.364  1.00 47.30           C  
ATOM   3021  N   GLU B 512       0.003   9.425 -90.909  1.00 37.53           N  
ATOM   3022  CA  GLU B 512      -0.270   9.795 -92.272  1.00 39.10           C  
ATOM   3023  C   GLU B 512      -0.441  11.304 -92.320  1.00 43.99           C  
ATOM   3024  O   GLU B 512      -1.105  11.874 -91.451  1.00 44.32           O  
ATOM   3025  CB  GLU B 512      -1.554   9.109 -92.742  1.00 40.51           C  
ATOM   3026  CG  GLU B 512      -1.966   9.495 -94.151  1.00 43.47           C  
ATOM   3027  CD  GLU B 512      -3.259   8.837 -94.568  1.00 52.87           C  
ATOM   3028  OE1 GLU B 512      -4.290   9.090 -93.906  1.00 48.16           O  
ATOM   3029  OE2 GLU B 512      -3.231   8.028 -95.521  1.00 53.24           O  
ATOM   3030  N   VAL B 513       0.137  11.935 -93.334  1.00 40.46           N  
ATOM   3031  CA  VAL B 513       0.021  13.377 -93.520  1.00 41.26           C  
ATOM   3032  C   VAL B 513      -0.654  13.609 -94.865  1.00 44.92           C  
ATOM   3033  O   VAL B 513      -0.164  13.132 -95.888  1.00 43.32           O  
ATOM   3034  CB  VAL B 513       1.381  14.142 -93.419  1.00 44.22           C  
ATOM   3035  CG1 VAL B 513       1.152  15.652 -93.379  1.00 44.97           C  
ATOM   3036  CG2 VAL B 513       2.194  13.695 -92.205  1.00 42.47           C  
ATOM   3037  N   ILE B 514      -1.785  14.311 -94.849  1.00 42.08           N  
ATOM   3038  CA  ILE B 514      -2.513  14.661 -96.076  1.00 43.27           C  
ATOM   3039  C   ILE B 514      -2.258  16.158 -96.309  1.00 49.07           C  
ATOM   3040  O   ILE B 514      -2.533  16.965 -95.419  1.00 47.99           O  
ATOM   3041  CB  ILE B 514      -4.032  14.290 -96.007  1.00 46.18           C  
ATOM   3042  CG1 ILE B 514      -4.248  12.792 -95.637  1.00 45.53           C  
ATOM   3043  CG2 ILE B 514      -4.749  14.654 -97.310  1.00 47.10           C  
ATOM   3044  CD1 ILE B 514      -5.706  12.407 -95.210  1.00 44.26           C  
ATOM   3045  N   VAL B 515      -1.725  16.524 -97.495  1.00 48.28           N  
ATOM   3046  CA  VAL B 515      -1.354  17.909 -97.829  1.00 50.21           C  
ATOM   3047  C   VAL B 515      -2.590  18.781 -98.071  1.00 58.33           C  
ATOM   3048  O   VAL B 515      -3.438  18.435 -98.892  1.00 60.49           O  
ATOM   3049  CB  VAL B 515      -0.315  17.991 -98.999  1.00 54.90           C  
ATOM   3050  CG1 VAL B 515      -0.072  19.434 -99.455  1.00 56.43           C  
ATOM   3051  CG2 VAL B 515       1.005  17.327 -98.627  1.00 52.95           C  
ATOM   3052  N   ASN B 516      -2.668  19.925 -97.376  1.00 57.07           N  
ATOM   3053  CA  ASN B 516      -3.766  20.886 -97.504  1.00 66.93           C  
ATOM   3054  C   ASN B 516      -3.400  22.058 -98.414  1.00 87.06           C  
ATOM   3055  O   ASN B 516      -2.211  22.451 -98.460  1.00 91.07           O  
ATOM   3056  CB  ASN B 516      -4.199  21.402 -96.124  1.00 71.85           C  
ATOM   3057  CG  ASN B 516      -5.644  21.142 -95.748  1.00101.81           C  
ATOM   3058  OD1 ASN B 516      -6.487  20.742 -96.570  1.00 94.67           O  
ATOM   3059  ND2 ASN B 516      -5.974  21.410 -94.487  1.00 95.39           N  
ATOM   3060  OXT ASN B 516      -4.315  22.594 -99.073  1.00114.65           O  
