# Supplementary material for: A non-redundant data set of nanobody-antigen crystal structures
Source: Data Brief. 2019 Mar 6;24:103754. doi: 10.1016/j.dib.2019.103754 (PMC6441729; doi:10.1016/j.dib.2019.103754)
Supplement: Multimedia component 6 [file mmc6.zip › extended_dataset/Ag_1/6fe4_1.pdb]

ATOM      1  N   ALA A  20      -2.759  70.160  11.074  1.00105.64           N  
ATOM      2  CA  ALA A  20      -1.776  69.430  11.900  1.00105.10           C  
ATOM      3  C   ALA A  20      -2.167  67.917  11.977  1.00106.79           C  
ATOM      4  O   ALA A  20      -2.849  67.467  12.908  1.00109.14           O  
ATOM      5  CB  ALA A  20      -1.636  70.080  13.292  1.00105.57           C  
ATOM      6  N   ASP A  21      -1.734  67.153  10.963  1.00160.42           N  
ATOM      7  CA  ASP A  21      -2.099  65.759  10.746  1.00156.16           C  
ATOM      8  C   ASP A  21      -1.648  64.822  11.858  1.00157.35           C  
ATOM      9  O   ASP A  21      -0.465  64.614  12.099  1.00161.18           O  
ATOM     10  CB  ASP A  21      -1.636  65.295   9.369  1.00159.44           C  
ATOM     11  CG  ASP A  21      -2.049  66.210   8.227  1.00166.98           C  
ATOM     12  OD1 ASP A  21      -1.257  66.356   7.276  1.00170.44           O  
ATOM     13  OD2 ASP A  21      -3.116  66.842   8.327  1.00168.77           O  
ATOM     14  N   CYS A  22      -2.650  64.315  12.558  1.00148.87           N  
ATOM     15  CA  CYS A  22      -2.611  63.424  13.706  1.00149.15           C  
ATOM     16  C   CYS A  22      -2.286  61.980  13.338  1.00151.78           C  
ATOM     17  O   CYS A  22      -1.373  61.383  13.928  1.00155.82           O  
ATOM     18  CB  CYS A  22      -3.910  63.538  14.506  1.00145.84           C  
ATOM     19  SG  CYS A  22      -3.923  64.918  15.679  1.00150.11           S  
ATOM     20  N   ALA A  23      -3.026  61.431  12.361  1.00142.72           N  
ATOM     21  CA  ALA A  23      -2.892  60.081  11.806  1.00143.40           C  
ATOM     22  C   ALA A  23      -3.399  60.086  10.374  1.00143.07           C  
ATOM     23  O   ALA A  23      -4.343  60.804  10.051  1.00139.02           O  
ATOM     24  CB  ALA A  23      -3.674  59.071  12.636  1.00142.87           C  
ATOM     25  N   LYS A  24      -2.747  59.307   9.514  1.00141.43           N  
ATOM     26  CA  LYS A  24      -3.104  59.142   8.109  1.00139.95           C  
ATOM     27  C   LYS A  24      -3.083  57.651   7.861  1.00144.80           C  
ATOM     28  O   LYS A  24      -2.050  57.010   8.089  1.00149.70           O  
ATOM     29  CB  LYS A  24      -2.098  59.859   7.187  1.00145.25           C  
ATOM     30  CG  LYS A  24      -2.677  60.314   5.857  1.00152.32           C  
ATOM     31  CD  LYS A  24      -1.597  60.888   4.966  1.00163.02           C  
ATOM     32  CE  LYS A  24      -2.148  61.846   3.946  1.00174.76           C  
ATOM     33  NZ  LYS A  24      -1.206  62.000   2.803  1.00192.62           N  
ATOM     34  N   GLY A  25      -4.228  57.098   7.474  1.00136.85           N  
ATOM     35  CA  GLY A  25      -4.331  55.670   7.209  1.00138.71           C  
ATOM     36  C   GLY A  25      -5.733  55.126   7.082  1.00138.83           C  
ATOM     37  O   GLY A  25      -6.706  55.876   7.169  1.00134.29           O  
ATOM     38  N   LYS A  26      -5.827  53.802   6.841  1.00137.40           N  
ATOM     39  CA  LYS A  26      -7.074  53.038   6.738  1.00134.50           C  
ATOM     40  C   LYS A  26      -7.631  52.834   8.187  1.00136.49           C  
ATOM     41  O   LYS A  26      -6.835  52.696   9.123  1.00137.81           O  
ATOM     42  CB  LYS A  26      -6.791  51.687   6.050  1.00140.05           C  
ATOM     43  N   ILE A  27      -8.976  52.859   8.387  1.00128.98           N  
ATOM     44  CA  ILE A  27      -9.574  52.667   9.724  1.00126.55           C  
ATOM     45  C   ILE A  27      -9.508  51.185  10.138  1.00133.91           C  
ATOM     46  O   ILE A  27     -10.192  50.334   9.548  1.00134.38           O  
ATOM     47  CB  ILE A  27     -11.000  53.285   9.867  1.00124.53           C  
ATOM     48  CG1 ILE A  27     -10.968  54.811   9.665  1.00121.79           C  
ATOM     49  CG2 ILE A  27     -11.614  52.950  11.218  1.00123.63           C  
ATOM     50  CD1 ILE A  27     -12.248  55.419   9.163  1.00126.32           C  
ATOM     51  N   GLU A  28      -8.665  50.890  11.150  1.00132.59           N  
ATOM     52  CA  GLU A  28      -8.456  49.544  11.699  1.00136.36           C  
ATOM     53  C   GLU A  28      -9.776  49.007  12.223  1.00137.09           C  
ATOM     54  O   GLU A  28     -10.205  47.913  11.842  1.00138.97           O  
ATOM     55  CB  GLU A  28      -7.405  49.583  12.822  1.00140.60           C  
ATOM     56  N   PHE A  29     -10.445  49.827  13.045  1.00128.68           N  
ATOM     57  CA  PHE A  29     -11.752  49.558  13.623  1.00126.03           C  
ATOM     58  C   PHE A  29     -12.400  50.861  14.078  1.00124.75           C  
ATOM     59  O   PHE A  29     -11.707  51.857  14.321  1.00123.52           O  
ATOM     60  CB  PHE A  29     -11.658  48.560  14.801  1.00130.83           C  
ATOM     61  CG  PHE A  29     -11.135  49.111  16.108  1.00131.47           C  
ATOM     62  CD1 PHE A  29     -11.968  49.824  16.970  1.00129.91           C  
ATOM     63  CD2 PHE A  29      -9.829  48.875  16.505  1.00137.09           C  
ATOM     64  CE1 PHE A  29     -11.489  50.326  18.179  1.00130.09           C  
ATOM     65  CE2 PHE A  29      -9.359  49.359  17.730  1.00139.61           C  
ATOM     66  CZ  PHE A  29     -10.190  50.097  18.548  1.00133.17           C  
ATOM     67  N   SER A  30     -13.727  50.821  14.254  1.00117.70           N  
ATOM     68  CA  SER A  30     -14.520  51.925  14.767  1.00112.54           C  
ATOM     69  C   SER A  30     -15.316  51.414  15.969  1.00115.99           C  
ATOM     70  O   SER A  30     -15.534  50.211  16.091  1.00118.48           O  
ATOM     71  CB  SER A  30     -15.454  52.455  13.691  1.00113.52           C  
ATOM     72  OG  SER A  30     -16.481  51.533  13.362  1.00123.58           O  
ATOM     73  N   LYS A  31     -15.730  52.312  16.863  1.00109.73           N  
ATOM     74  CA  LYS A  31     -16.482  51.926  18.042  1.00110.48           C  
ATOM     75  C   LYS A  31     -17.444  53.030  18.460  1.00114.94           C  
ATOM     76  O   LYS A  31     -17.015  54.171  18.665  1.00114.47           O  
ATOM     77  CB  LYS A  31     -15.523  51.576  19.195  1.00114.31           C  
ATOM     78  CG  LYS A  31     -16.199  51.044  20.441  1.00121.70           C  
ATOM     79  CD  LYS A  31     -15.175  50.742  21.514  1.00127.51           C  
ATOM     80  CE  LYS A  31     -15.449  51.517  22.774  1.00134.76           C  
ATOM     81  NZ  LYS A  31     -14.396  52.530  23.043  1.00136.35           N  
ATOM     82  N   TYR A  32     -18.747  52.691  18.578  1.00110.75           N  
ATOM     83  CA  TYR A  32     -19.768  53.609  19.067  1.00107.63           C  
ATOM     84  C   TYR A  32     -19.701  53.496  20.582  1.00112.53           C  
ATOM     85  O   TYR A  32     -19.754  52.388  21.118  1.00114.07           O  
ATOM     86  CB  TYR A  32     -21.165  53.215  18.568  1.00108.82           C  
ATOM     87  CG  TYR A  32     -22.228  54.260  18.851  1.00108.26           C  
ATOM     88  CD1 TYR A  32     -22.901  54.289  20.070  1.00111.12           C  
ATOM     89  CD2 TYR A  32     -22.571  55.215  17.895  1.00106.02           C  
ATOM     90  CE1 TYR A  32     -23.881  55.249  20.336  1.00110.42           C  
ATOM     91  CE2 TYR A  32     -23.539  56.186  18.154  1.00104.92           C  
ATOM     92  CZ  TYR A  32     -24.194  56.197  19.375  1.00112.75           C  
ATOM     93  OH  TYR A  32     -25.150  57.149  19.635  1.00110.26           O  
ATOM     94  N   ASN A  33     -19.550  54.636  21.265  1.00107.81           N  
ATOM     95  CA  ASN A  33     -19.402  54.700  22.717  1.00107.98           C  
ATOM     96  C   ASN A  33     -20.697  54.975  23.446  1.00109.19           C  
ATOM     97  O   ASN A  33     -21.625  55.524  22.862  1.00106.90           O  
ATOM     98  CB  ASN A  33     -18.358  55.735  23.087  1.00107.34           C  
ATOM     99  CG  ASN A  33     -17.028  55.462  22.445  1.00124.24           C  
ATOM    100  OD1 ASN A  33     -16.305  54.555  22.836  1.00130.20           O  
ATOM    101  ND2 ASN A  33     -16.685  56.246  21.441  1.00106.09           N  
ATOM    102  N   GLU A  34     -20.748  54.622  24.737  1.00107.19           N  
ATOM    103  CA  GLU A  34     -21.929  54.819  25.574  1.00108.09           C  
ATOM    104  C   GLU A  34     -22.340  56.299  25.674  1.00112.25           C  
ATOM    105  O   GLU A  34     -23.515  56.597  25.916  1.00111.62           O  
ATOM    106  CB  GLU A  34     -21.722  54.221  26.984  1.00112.45           C  
ATOM    107  CG  GLU A  34     -22.002  52.729  27.132  1.00131.20           C  
ATOM    108  CD  GLU A  34     -23.428  52.263  27.388  1.00162.67           C  
ATOM    109  OE1 GLU A  34     -24.281  53.084  27.808  1.00149.79           O  
ATOM    110  OE2 GLU A  34     -23.673  51.045  27.221  1.00165.57           O  
ATOM    111  N   ASP A  35     -21.376  57.224  25.473  1.00109.47           N  
ATOM    112  CA  ASP A  35     -21.632  58.662  25.571  1.00108.48           C  
ATOM    113  C   ASP A  35     -21.956  59.297  24.200  1.00110.99           C  
ATOM    114  O   ASP A  35     -21.956  60.530  24.044  1.00110.41           O  
ATOM    115  CB  ASP A  35     -20.489  59.384  26.320  1.00110.80           C  
ATOM    116  CG  ASP A  35     -19.189  59.552  25.571  1.00120.75           C  
ATOM    117  OD1 ASP A  35     -18.879  58.690  24.723  1.00122.05           O  
ATOM    118  OD2 ASP A  35     -18.474  60.554  25.838  1.00123.74           O  
ATOM    119  N   ASP A  36     -22.318  58.436  23.235  1.00106.05           N  
ATOM    120  CA  ASP A  36     -22.690  58.775  21.862  1.00103.19           C  
ATOM    121  C   ASP A  36     -21.534  59.403  21.081  1.00100.32           C  
ATOM    122  O   ASP A  36     -21.776  60.110  20.090  1.00 96.34           O  
ATOM    123  CB  ASP A  36     -23.980  59.629  21.798  1.00105.62           C  
ATOM    124  CG  ASP A  36     -25.170  59.009  22.498  1.00128.37           C  
ATOM    125  OD1 ASP A  36     -25.539  57.879  22.137  1.00131.49           O  
ATOM    126  OD2 ASP A  36     -25.739  59.668  23.413  1.00139.28           O  
ATOM    127  N   THR A  37     -20.273  59.138  21.525  1.00 96.96           N  
ATOM    128  CA  THR A  37     -19.091  59.591  20.791  1.00 96.38           C  
ATOM    129  C   THR A  37     -18.699  58.444  19.882  1.00102.71           C  
ATOM    130  O   THR A  37     -19.364  57.397  19.897  1.00104.36           O  
ATOM    131  CB  THR A  37     -17.940  60.109  21.664  1.00101.73           C  
ATOM    132  OG1 THR A  37     -17.462  59.071  22.500  1.00108.41           O  
ATOM    133  CG2 THR A  37     -18.313  61.329  22.476  1.00 95.68           C  
ATOM    134  N   PHE A  38     -17.645  58.625  19.081  1.00 98.19           N  
ATOM    135  CA  PHE A  38     -17.253  57.585  18.158  1.00 99.42           C  
ATOM    136  C   PHE A  38     -15.772  57.539  18.089  1.00107.85           C  
ATOM    137  O   PHE A  38     -15.151  58.558  17.780  1.00109.02           O  
ATOM    138  CB  PHE A  38     -17.847  57.890  16.775  1.00 99.72           C  
ATOM    139  CG  PHE A  38     -17.966  56.721  15.825  1.00101.76           C  
ATOM    140  CD1 PHE A  38     -18.919  55.731  16.031  1.00104.87           C  
ATOM    141  CD2 PHE A  38     -17.182  56.651  14.684  1.00103.57           C  
ATOM    142  CE1 PHE A  38     -19.057  54.674  15.139  1.00107.00           C  
ATOM    143  CE2 PHE A  38     -17.320  55.592  13.790  1.00108.07           C  
ATOM    144  CZ  PHE A  38     -18.264  54.614  14.020  1.00107.20           C  
ATOM    145  N   THR A  39     -15.192  56.366  18.399  1.00107.16           N  
ATOM    146  CA  THR A  39     -13.749  56.132  18.361  1.00109.48           C  
ATOM    147  C   THR A  39     -13.405  55.416  17.063  1.00115.96           C  
ATOM    148  O   THR A  39     -14.222  54.660  16.549  1.00115.78           O  
ATOM    149  CB  THR A  39     -13.293  55.312  19.580  1.00119.38           C  
ATOM    150  OG1 THR A  39     -13.899  55.811  20.778  1.00121.63           O  
ATOM    151  CG2 THR A  39     -11.794  55.323  19.759  1.00119.43           C  
ATOM    152  N   VAL A  40     -12.216  55.697  16.519  1.00115.23           N  
ATOM    153  CA  VAL A  40     -11.596  55.078  15.338  1.00117.24           C  
ATOM    154  C   VAL A  40     -10.116  54.884  15.641  1.00126.80           C  
ATOM    155  O   VAL A  40      -9.488  55.793  16.203  1.00125.03           O  
ATOM    156  CB  VAL A  40     -11.783  55.829  13.989  1.00118.25           C  
ATOM    157  CG1 VAL A  40     -13.203  55.714  13.482  1.00115.11           C  
ATOM    158  CG2 VAL A  40     -11.333  57.285  14.061  1.00116.41           C  
ATOM    159  N   LYS A  41      -9.570  53.695  15.306  1.00130.15           N  
ATOM    160  CA  LYS A  41      -8.145  53.386  15.483  1.00135.50           C  
ATOM    161  C   LYS A  41      -7.528  53.531  14.113  1.00143.00           C  
ATOM    162  O   LYS A  41      -7.885  52.791  13.197  1.00144.16           O  
ATOM    163  CB  LYS A  41      -7.898  51.976  16.062  1.00141.84           C  
ATOM    164  N   VAL A  42      -6.710  54.575  13.943  1.00140.46           N  
ATOM    165  CA  VAL A  42      -6.036  54.883  12.684  1.00142.22           C  
ATOM    166  C   VAL A  42      -4.553  54.952  12.986  1.00153.04           C  
ATOM    167  O   VAL A  42      -4.132  55.724  13.859  1.00152.63           O  
ATOM    168  CB  VAL A  42      -6.561  56.181  11.997  1.00141.66           C  
ATOM    169  CG1 VAL A  42      -5.808  56.472  10.699  1.00143.13           C  
ATOM    170  CG2 VAL A  42      -8.049  56.090  11.722  1.00137.78           C  
ATOM    171  N   ASP A  43      -3.763  54.127  12.273  1.00155.42           N  
ATOM    172  CA  ASP A  43      -2.311  54.077  12.427  1.00161.31           C  
ATOM    173  C   ASP A  43      -1.923  53.784  13.910  1.00165.60           C  
ATOM    174  O   ASP A  43      -1.139  54.509  14.530  1.00166.92           O  
ATOM    175  CB  ASP A  43      -1.672  55.365  11.820  1.00163.68           C  
ATOM    176  CG  ASP A  43      -0.175  55.545  11.958  1.00182.72           C  
ATOM    177  OD1 ASP A  43       0.574  54.584  11.658  1.00187.27           O  
ATOM    178  OD2 ASP A  43       0.251  56.657  12.340  1.00191.75           O  
ATOM    179  N   GLY A  44      -2.554  52.747  14.461  1.00160.18           N  
ATOM    180  CA  GLY A  44      -2.330  52.258  15.820  1.00161.33           C  
ATOM    181  C   GLY A  44      -2.715  53.165  16.974  1.00160.38           C  
ATOM    182  O   GLY A  44      -2.521  52.789  18.136  1.00160.92           O  
ATOM    183  N   LYS A  45      -3.236  54.371  16.670  1.00152.35           N  
ATOM    184  CA  LYS A  45      -3.669  55.339  17.677  1.00148.70           C  
ATOM    185  C   LYS A  45      -5.188  55.502  17.610  1.00146.17           C  
ATOM    186  O   LYS A  45      -5.742  55.569  16.511  1.00143.35           O  
ATOM    187  CB  LYS A  45      -2.946  56.686  17.474  1.00151.08           C  
ATOM    188  N   GLU A  46      -5.859  55.532  18.777  1.00140.53           N  
ATOM    189  CA  GLU A  46      -7.320  55.708  18.862  1.00135.86           C  
ATOM    190  C   GLU A  46      -7.705  57.186  18.978  1.00133.97           C  
ATOM    191  O   GLU A  46      -7.100  57.931  19.751  1.00134.71           O  
ATOM    192  CB  GLU A  46      -7.910  54.954  20.058  1.00138.36           C  
ATOM    193  CG  GLU A  46      -8.086  53.456  19.885  1.00154.06           C  
ATOM    194  CD  GLU A  46      -8.503  52.734  21.161  1.00172.45           C  
ATOM    195  OE1 GLU A  46      -9.561  53.091  21.731  1.00150.08           O  
ATOM    196  OE2 GLU A  46      -7.768  51.816  21.596  1.00167.29           O  
ATOM    197  N   TYR A  47      -8.733  57.592  18.228  1.00124.84           N  
ATOM    198  CA  TYR A  47      -9.214  58.968  18.192  1.00121.20           C  
ATOM    199  C   TYR A  47     -10.710  58.923  18.369  1.00121.93           C  
ATOM    200  O   TYR A  47     -11.331  57.996  17.862  1.00122.87           O  
ATOM    201  CB  TYR A  47      -8.874  59.594  16.830  1.00122.26           C  
ATOM    202  CG  TYR A  47      -7.393  59.667  16.537  1.00129.13           C  
ATOM    203  CD1 TYR A  47      -6.644  60.775  16.910  1.00133.12           C  
ATOM    204  CD2 TYR A  47      -6.734  58.616  15.907  1.00132.74           C  
ATOM    205  CE1 TYR A  47      -5.265  60.822  16.699  1.00139.03           C  
ATOM    206  CE2 TYR A  47      -5.359  58.652  15.689  1.00137.56           C  
ATOM    207  CZ  TYR A  47      -4.625  59.755  16.093  1.00148.49           C  
ATOM    208  OH  TYR A  47      -3.264  59.808  15.893  1.00155.62           O  
ATOM    209  N   TRP A  48     -11.303  59.886  19.092  1.00114.13           N  
ATOM    210  CA  TRP A  48     -12.750  59.908  19.295  1.00109.61           C  
ATOM    211  C   TRP A  48     -13.345  61.246  18.884  1.00106.69           C  
ATOM    212  O   TRP A  48     -12.659  62.263  18.955  1.00106.14           O  
ATOM    213  CB  TRP A  48     -13.102  59.585  20.753  1.00109.14           C  
ATOM    214  CG  TRP A  48     -12.535  60.586  21.721  1.00110.86           C  
ATOM    215  CD1 TRP A  48     -11.268  60.617  22.229  1.00116.25           C  
ATOM    216  CD2 TRP A  48     -13.195  61.762  22.218  1.00109.50           C  
ATOM    217  NE1 TRP A  48     -11.098  61.731  23.021  1.00115.87           N  
ATOM    218  CE2 TRP A  48     -12.272  62.440  23.053  1.00115.00           C  
ATOM    219  CE3 TRP A  48     -14.472  62.327  22.016  1.00108.61           C  
ATOM    220  CZ2 TRP A  48     -12.598  63.630  23.722  1.00113.84           C  
ATOM    221  CZ3 TRP A  48     -14.792  63.507  22.678  1.00109.57           C  
ATOM    222  CH2 TRP A  48     -13.861  64.147  23.514  1.00112.04           C  
ATOM    223  N   THR A  49     -14.627  61.259  18.506  1.00 99.04           N  
ATOM    224  CA  THR A  49     -15.278  62.493  18.109  1.00 96.90           C  
ATOM    225  C   THR A  49     -16.711  62.573  18.598  1.00101.86           C  
ATOM    226  O   THR A  49     -17.453  61.592  18.547  1.00103.31           O  
ATOM    227  CB  THR A  49     -15.154  62.752  16.587  1.00103.09           C  
ATOM    228  OG1 THR A  49     -15.735  64.027  16.308  1.00 96.99           O  
ATOM    229  CG2 THR A  49     -15.764  61.627  15.701  1.00102.82           C  
ATOM    230  N   SER A  50     -17.117  63.767  19.020  1.00 97.19           N  
ATOM    231  CA  SER A  50     -18.471  63.978  19.495  1.00 95.60           C  
ATOM    232  C   SER A  50     -19.444  64.298  18.356  1.00101.20           C  
ATOM    233  O   SER A  50     -20.664  64.319  18.572  1.00102.32           O  
ATOM    234  CB  SER A  50     -18.491  65.053  20.568  1.00 97.73           C  
ATOM    235  OG  SER A  50     -18.477  66.353  20.010  1.00109.72           O  
ATOM    236  N   ARG A  51     -18.908  64.549  17.157  1.00 98.43           N  
ATOM    237  CA  ARG A  51     -19.686  64.893  15.964  1.00 98.18           C  
ATOM    238  C   ARG A  51     -20.522  63.696  15.505  1.00109.35           C  
ATOM    239  O   ARG A  51     -20.024  62.564  15.481  1.00110.83           O  
ATOM    240  CB  ARG A  51     -18.780  65.423  14.835  1.00 92.68           C  
ATOM    241  CG  ARG A  51     -17.653  66.353  15.295  1.00 92.19           C  
ATOM    242  CD  ARG A  51     -18.067  67.769  15.630  1.00 84.60           C  
ATOM    243  NE  ARG A  51     -17.163  68.421  16.587  1.00 97.68           N  
ATOM    244  CZ  ARG A  51     -16.748  69.684  16.488  1.00123.40           C  
ATOM    245  NH1 ARG A  51     -17.116  70.433  15.453  1.00113.28           N  
ATOM    246  NH2 ARG A  51     -15.925  70.193  17.397  1.00117.15           N  
ATOM    247  N   TRP A  52     -21.815  63.936  15.258  1.00110.54           N  
ATOM    248  CA  TRP A  52     -22.733  62.885  14.860  1.00113.86           C  
ATOM    249  C   TRP A  52     -22.626  62.573  13.401  1.00112.11           C  
ATOM    250  O   TRP A  52     -22.628  61.403  13.035  1.00111.79           O  
ATOM    251  CB  TRP A  52     -24.185  63.195  15.287  1.00116.76           C  
ATOM    252  CG  TRP A  52     -24.449  62.816  16.706  1.00122.39           C  
ATOM    253  CD1 TRP A  52     -23.531  62.369  17.619  1.00126.85           C  
ATOM    254  CD2 TRP A  52     -25.726  62.793  17.371  1.00124.89           C  
ATOM    255  NE1 TRP A  52     -24.147  62.094  18.821  1.00129.12           N  
ATOM    256  CE2 TRP A  52     -25.496  62.358  18.705  1.00130.87           C  
ATOM    257  CE3 TRP A  52     -27.054  63.104  16.969  1.00127.97           C  
ATOM    258  CZ2 TRP A  52     -26.535  62.252  19.656  1.00131.46           C  
ATOM    259  CZ3 TRP A  52     -28.089  62.978  17.903  1.00131.47           C  
ATOM    260  CH2 TRP A  52     -27.825  62.561  19.228  1.00132.96           C  
ATOM    261  N   ASN A  53     -22.465  63.606  12.567  1.00104.94           N  
ATOM    262  CA  ASN A  53     -22.380  63.465  11.120  1.00103.20           C  
ATOM    263  C   ASN A  53     -21.187  62.656  10.699  1.00103.86           C  
ATOM    264  O   ASN A  53     -21.201  62.096   9.609  1.00103.66           O  
ATOM    265  CB  ASN A  53     -22.362  64.824  10.436  1.00104.52           C  
ATOM    266  CG  ASN A  53     -23.359  65.813  10.966  1.00128.94           C  
ATOM    267  OD1 ASN A  53     -23.043  66.982  11.190  1.00119.28           O  
ATOM    268  ND2 ASN A  53     -24.601  65.390  11.126  1.00126.15           N  
ATOM    269  N   LEU A  54     -20.151  62.606  11.548  1.00 98.76           N  
ATOM    270  CA  LEU A  54     -18.923  61.882  11.261  1.00 98.58           C  
ATOM    271  C   LEU A  54     -19.107  60.380  11.370  1.00102.59           C  
ATOM    272  O   LEU A  54     -18.382  59.643  10.698  1.00104.84           O  
ATOM    273  CB  LEU A  54     -17.764  62.353  12.157  1.00 98.63           C  
ATOM    274  CG  LEU A  54     -16.937  63.490  11.596  1.00102.74           C  
ATOM    275  CD1 LEU A  54     -15.798  63.827  12.521  1.00104.33           C  
ATOM    276  CD2 LEU A  54     -16.408  63.160  10.220  1.00102.73           C  
ATOM    277  N   GLN A  55     -20.075  59.924  12.198  1.00 94.34           N  
ATOM    278  CA  GLN A  55     -20.330  58.507  12.445  1.00 93.37           C  
ATOM    279  C   GLN A  55     -20.592  57.723  11.155  1.00 97.86           C  
ATOM    280  O   GLN A  55     -19.815  56.792  10.876  1.00 98.84           O  
ATOM    281  CB  GLN A  55     -21.424  58.317  13.491  1.00 94.02           C  
ATOM    282  CG  GLN A  55     -20.885  58.641  14.863  1.00104.94           C  
ATOM    283  CD  GLN A  55     -21.940  58.830  15.902  1.00130.34           C  
ATOM    284  OE1 GLN A  55     -23.079  58.344  15.785  1.00122.45           O  
ATOM    285  NE2 GLN A  55     -21.547  59.511  16.974  1.00126.57           N  
ATOM    286  N   PRO A  56     -21.572  58.126  10.298  1.00 93.40           N  
ATOM    287  CA  PRO A  56     -21.786  57.393   9.048  1.00 94.23           C  
ATOM    288  C   PRO A  56     -20.643  57.585   8.067  1.00100.41           C  
ATOM    289  O   PRO A  56     -20.314  56.630   7.367  1.00103.86           O  
ATOM    290  CB  PRO A  56     -23.081  57.972   8.527  1.00 94.92           C  
ATOM    291  CG  PRO A  56     -23.115  59.323   9.067  1.00 97.78           C  
ATOM    292  CD  PRO A  56     -22.558  59.212  10.430  1.00 93.23           C  
ATOM    293  N   LEU A  57     -20.015  58.786   8.041  1.00 94.45           N  
ATOM    294  CA  LEU A  57     -18.883  59.076   7.160  1.00 94.53           C  
ATOM    295  C   LEU A  57     -17.675  58.205   7.494  1.00101.89           C  
ATOM    296  O   LEU A  57     -17.001  57.731   6.573  1.00104.60           O  
ATOM    297  CB  LEU A  57     -18.468  60.545   7.218  1.00 92.69           C  
ATOM    298  CG  LEU A  57     -19.466  61.598   6.815  1.00 96.04           C  
ATOM    299  CD1 LEU A  57     -18.896  62.967   7.097  1.00 96.14           C  
ATOM    300  CD2 LEU A  57     -19.883  61.478   5.366  1.00 97.72           C  
ATOM    301  N   LEU A  58     -17.398  57.991   8.791  1.00 97.01           N  
ATOM    302  CA  LEU A  58     -16.260  57.180   9.199  1.00 98.75           C  
ATOM    303  C   LEU A  58     -16.333  55.689   8.927  1.00107.35           C  
ATOM    304  O   LEU A  58     -15.363  55.144   8.407  1.00109.67           O  
ATOM    305  CB  LEU A  58     -15.860  57.454  10.637  1.00 98.08           C  
ATOM    306  CG  LEU A  58     -15.283  58.841  10.911  1.00100.54           C  
ATOM    307  CD1 LEU A  58     -15.476  59.231  12.365  1.00 99.70           C  
ATOM    308  CD2 LEU A  58     -13.832  58.941  10.512  1.00102.73           C  
ATOM    309  N   GLN A  59     -17.486  55.035   9.216  1.00105.03           N  
ATOM    310  CA  GLN A  59     -17.684  53.610   8.881  1.00108.12           C  
ATOM    311  C   GLN A  59     -17.772  53.335   7.352  1.00115.94           C  
ATOM    312  O   GLN A  59     -17.290  52.306   6.872  1.00119.13           O  
ATOM    313  CB  GLN A  59     -19.015  53.099   9.443  1.00109.14           C  
ATOM    314  CG  GLN A  59     -19.281  51.589   9.276  1.00123.18           C  
ATOM    315  CD  GLN A  59     -20.527  51.119   9.995  1.00146.61           C  
ATOM    316  OE1 GLN A  59     -21.187  51.873  10.717  1.00146.06           O  
ATOM    317  NE2 GLN A  59     -20.869  49.856   9.844  1.00133.46           N  
ATOM    318  N   SER A  60     -18.265  54.317   6.636  1.00110.91           N  
ATOM    319  CA  SER A  60     -18.288  54.199   5.222  1.00111.85           C  
ATOM    320  C   SER A  60     -16.819  54.091   4.920  1.00117.17           C  
ATOM    321  O   SER A  60     -16.339  53.097   4.403  1.00120.39           O  
ATOM    322  CB  SER A  60     -18.805  55.492   4.624  1.00113.84           C  
ATOM    323  OG  SER A  60     -20.149  55.713   4.982  1.00128.88           O  
ATOM    324  N   ALA A  61     -16.086  55.111   5.328  1.00111.27           N  
ATOM    325  CA  ALA A  61     -14.645  55.173   5.040  1.00112.10           C  
ATOM    326  C   ALA A  61     -13.948  53.890   5.443  1.00120.83           C  
ATOM    327  O   ALA A  61     -13.058  53.438   4.722  1.00124.70           O  
ATOM    328  CB  ALA A  61     -14.011  56.358   5.743  1.00110.60           C  
ATOM    329  N   GLN A  62     -14.369  53.293   6.589  1.00117.50           N  
ATOM    330  CA  GLN A  62     -13.815  52.049   7.132  1.00120.81           C  
ATOM    331  C   GLN A  62     -14.126  50.883   6.205  1.00129.70           C  
ATOM    332  O   GLN A  62     -13.228  50.100   5.866  1.00135.32           O  
ATOM    333  CB  GLN A  62     -14.348  51.768   8.546  1.00120.51           C  
ATOM    334  CG  GLN A  62     -13.686  50.561   9.188  1.00134.86           C  
ATOM    335  CD  GLN A  62     -14.359  50.053  10.433  1.00150.71           C  
ATOM    336  OE1 GLN A  62     -15.318  50.631  10.947  1.00136.24           O  
ATOM    337  NE2 GLN A  62     -13.873  48.924  10.941  1.00152.18           N  
ATOM    338  N   LEU A  63     -15.393  50.793   5.787  1.00123.15           N  
ATOM    339  CA  LEU A  63     -15.919  49.753   4.911  1.00124.94           C  
ATOM    340  C   LEU A  63     -15.336  49.777   3.513  1.00130.72           C  
ATOM    341  O   LEU A  63     -14.975  48.730   2.997  1.00134.00           O  
ATOM    342  CB  LEU A  63     -17.453  49.834   4.869  1.00122.55           C  
ATOM    343  CG  LEU A  63     -18.157  49.353   6.128  1.00126.45           C  
ATOM    344  CD1 LEU A  63     -19.622  49.679   6.094  1.00124.15           C  
ATOM    345  CD2 LEU A  63     -17.957  47.885   6.319  1.00133.83           C  
ATOM    346  N   THR A  64     -15.233  50.959   2.909  1.00126.77           N  
ATOM    347  CA  THR A  64     -14.708  51.151   1.555  1.00129.72           C  
ATOM    348  C   THR A  64     -13.159  51.038   1.468  1.00139.49           C  
ATOM    349  O   THR A  64     -12.603  50.794   0.376  1.00142.07           O  
ATOM    350  CB  THR A  64     -15.230  52.465   0.946  1.00135.06           C  
ATOM    351  OG1 THR A  64     -14.482  52.732  -0.234  1.00147.39           O  
ATOM    352  CG2 THR A  64     -15.008  53.625   1.828  1.00125.33           C  
ATOM    353  N   GLY A  65     -12.497  51.241   2.600  1.00136.40           N  
ATOM    354  CA  GLY A  65     -11.044  51.192   2.666  1.00139.23           C  
ATOM    355  C   GLY A  65     -10.410  52.511   2.281  1.00141.09           C  
ATOM    356  O   GLY A  65      -9.383  52.552   1.595  1.00143.18           O  
ATOM    357  N   MET A  66     -11.014  53.596   2.753  1.00133.63           N  
ATOM    358  CA  MET A  66     -10.536  54.944   2.499  1.00131.50           C  
ATOM    359  C   MET A  66      -9.336  55.412   3.288  1.00137.64           C  
ATOM    360  O   MET A  66      -9.124  54.983   4.431  1.00138.68           O  
ATOM    361  CB  MET A  66     -11.655  55.956   2.749  1.00128.71           C  
ATOM    362  CG  MET A  66     -12.523  56.183   1.574  1.00130.46           C  
ATOM    363  SD  MET A  66     -13.791  57.363   2.026  1.00128.85           S  
ATOM    364  CE  MET A  66     -13.663  58.493   0.683  1.00124.97           C  
ATOM    365  N   THR A  67      -8.592  56.338   2.685  1.00134.22           N  
ATOM    366  CA  THR A  67      -7.481  56.987   3.362  1.00135.31           C  
ATOM    367  C   THR A  67      -7.913  58.235   4.161  1.00135.26           C  
ATOM    368  O   THR A  67      -8.317  59.260   3.585  1.00132.45           O  
ATOM    369  CB  THR A  67      -6.309  57.207   2.378  1.00145.81           C  
ATOM    370  OG1 THR A  67      -5.858  55.976   1.826  1.00144.72           O  
ATOM    371  CG2 THR A  67      -5.133  57.974   3.002  1.00147.02           C  
ATOM    372  N   VAL A  68      -7.997  58.052   5.487  1.00129.84           N  
ATOM    373  CA  VAL A  68      -8.452  59.073   6.418  1.00124.88           C  
ATOM    374  C   VAL A  68      -7.272  59.811   7.057  1.00131.88           C  
ATOM    375  O   VAL A  68      -6.310  59.185   7.516  1.00134.91           O  
ATOM    376  CB  VAL A  68      -9.542  58.684   7.442  1.00124.89           C  
ATOM    377  CG1 VAL A  68     -10.673  57.926   6.770  1.00123.53           C  
ATOM    378  CG2 VAL A  68      -8.982  57.882   8.608  1.00126.49           C  
ATOM    379  N   THR A  69      -7.340  61.143   7.062  1.00127.07           N  
ATOM    380  CA  THR A  69      -6.312  61.995   7.653  1.00128.10           C  
ATOM    381  C   THR A  69      -6.957  62.770   8.812  1.00127.25           C  
ATOM    382  O   THR A  69      -7.764  63.674   8.570  1.00125.63           O  
ATOM    383  CB  THR A  69      -5.681  62.908   6.585  1.00139.41           C  
ATOM    384  OG1 THR A  69      -5.498  62.202   5.352  1.00141.96           O  
ATOM    385  CG2 THR A  69      -4.371  63.508   7.043  1.00141.99           C  
ATOM    386  N   ILE A  70      -6.653  62.378  10.063  1.00120.81           N  
ATOM    387  CA  ILE A  70      -7.189  63.031  11.263  1.00116.50           C  
ATOM    388  C   ILE A  70      -6.339  64.267  11.585  1.00122.94           C  
ATOM    389  O   ILE A  70      -5.135  64.154  11.716  1.00126.16           O  
ATOM    390  CB  ILE A  70      -7.337  62.041  12.442  1.00118.26           C  
ATOM    391  CG1 ILE A  70      -8.394  60.970  12.123  1.00115.83           C  
ATOM    392  CG2 ILE A  70      -7.668  62.776  13.722  1.00117.08           C  
ATOM    393  CD1 ILE A  70      -8.307  59.695  12.869  1.00124.91           C  
ATOM    394  N   LYS A  71      -6.960  65.442  11.635  1.00117.98           N  
ATOM    395  CA  LYS A  71      -6.280  66.706  11.887  1.00119.49           C  
ATOM    396  C   LYS A  71      -6.763  67.293  13.204  1.00124.65           C  
ATOM    397  O   LYS A  71      -7.985  67.305  13.491  1.00122.01           O  
ATOM    398  CB  LYS A  71      -6.499  67.691  10.721  1.00120.74           C  
ATOM    399  CG  LYS A  71      -6.126  67.118   9.361  1.00126.85           C  
ATOM    400  CD  LYS A  71      -6.247  68.132   8.243  1.00130.68           C  
ATOM    401  CE  LYS A  71      -5.669  67.632   6.940  1.00135.24           C  
ATOM    402  NZ  LYS A  71      -6.345  66.400   6.461  1.00143.93           N  
ATOM    403  N   SER A  72      -5.785  67.770  14.007  1.00124.89           N  
ATOM    404  CA  SER A  72      -5.986  68.418  15.308  1.00126.12           C  
ATOM    405  C   SER A  72      -4.794  69.289  15.685  1.00136.61           C  
ATOM    406  O   SER A  72      -3.661  68.924  15.379  1.00140.25           O  
ATOM    407  CB  SER A  72      -6.265  67.384  16.397  1.00129.67           C  
ATOM    408  OG  SER A  72      -6.642  67.941  17.649  1.00136.23           O  
ATOM    409  N   SER A  73      -5.044  70.423  16.366  1.00135.22           N  
ATOM    410  CA  SER A  73      -3.985  71.348  16.804  1.00140.58           C  
ATOM    411  C   SER A  73      -3.218  70.759  17.993  1.00149.33           C  
ATOM    412  O   SER A  73      -1.981  70.859  18.063  1.00152.01           O  
ATOM    413  CB  SER A  73      -4.571  72.700  17.207  1.00144.11           C  
ATOM    414  OG  SER A  73      -5.459  73.247  16.246  1.00150.95           O  
ATOM    415  N   THR A  74      -3.986  70.222  18.964  1.00146.17           N  
ATOM    416  CA  THR A  74      -3.486  69.595  20.182  1.00148.87           C  
ATOM    417  C   THR A  74      -3.655  68.091  19.983  1.00151.64           C  
ATOM    418  O   THR A  74      -4.642  67.460  20.376  1.00147.80           O  
ATOM    419  CB  THR A  74      -4.072  70.231  21.472  1.00159.15           C  
ATOM    420  OG1 THR A  74      -5.433  69.839  21.658  1.00157.50           O  
ATOM    421  CG2 THR A  74      -3.934  71.764  21.506  1.00158.39           C  
ATOM    422  N   CYS A  75      -2.680  67.552  19.277  1.00151.69           N  
ATOM    423  CA  CYS A  75      -2.605  66.167  18.881  1.00151.48           C  
ATOM    424  C   CYS A  75      -2.165  65.186  20.020  1.00155.70           C  
ATOM    425  O   CYS A  75      -2.483  63.993  19.943  1.00155.11           O  
ATOM    426  CB  CYS A  75      -1.710  66.062  17.653  1.00154.56           C  
ATOM    427  SG  CYS A  75      -2.091  64.661  16.576  1.00157.11           S  
ATOM    428  N   GLU A  76      -1.479  65.678  21.077  1.00152.71           N  
ATOM    429  CA  GLU A  76      -1.058  64.803  22.173  1.00153.97           C  
ATOM    430  C   GLU A  76      -1.665  65.175  23.527  1.00152.90           C  
ATOM    431  O   GLU A  76      -0.915  65.355  24.492  1.00156.73           O  
ATOM    432  CB  GLU A  76       0.476  64.733  22.277  1.00161.70           C  
ATOM    433  CG  GLU A  76       1.166  64.070  21.103  1.00177.74           C  
ATOM    434  CD  GLU A  76       1.862  65.064  20.199  1.00202.73           C  
ATOM    435  OE1 GLU A  76       1.168  65.701  19.372  1.00202.61           O  
ATOM    436  OE2 GLU A  76       3.096  65.233  20.343  1.00199.98           O  
ATOM    437  N   SER A  77      -3.005  65.262  23.627  1.00141.12           N  
ATOM    438  CA  SER A  77      -3.639  65.617  24.909  1.00138.42           C  
ATOM    439  C   SER A  77      -4.677  64.623  25.366  1.00138.43           C  
ATOM    440  O   SER A  77      -5.009  64.558  26.561  1.00136.83           O  
ATOM    441  CB  SER A  77      -4.252  67.012  24.848  1.00137.72           C  
ATOM    442  OG  SER A  77      -5.030  67.194  23.680  1.00139.24           O  
ATOM    443  N   GLY A  78      -5.176  63.860  24.402  1.00133.99           N  
ATOM    444  CA  GLY A  78      -6.254  62.897  24.604  1.00131.81           C  
ATOM    445  C   GLY A  78      -7.591  63.494  24.208  1.00129.83           C  
ATOM    446  O   GLY A  78      -8.647  62.881  24.403  1.00126.07           O  
ATOM    447  N   SER A  79      -7.524  64.721  23.663  1.00125.76           N  
ATOM    448  CA  SER A  79      -8.634  65.510  23.160  1.00122.47           C  
ATOM    449  C   SER A  79      -9.088  64.898  21.845  1.00124.33           C  
ATOM    450  O   SER A  79      -8.256  64.400  21.073  1.00126.90           O  
ATOM    451  CB  SER A  79      -8.178  66.946  22.921  1.00127.28           C  
ATOM    452  OG  SER A  79      -7.129  67.007  21.967  1.00139.09           O  
ATOM    453  N   GLY A  80     -10.384  64.948  21.593  1.00115.83           N  
ATOM    454  CA  GLY A  80     -10.934  64.405  20.364  1.00113.26           C  
ATOM    455  C   GLY A  80     -10.805  65.335  19.176  1.00116.58           C  
ATOM    456  O   GLY A  80     -10.655  66.558  19.325  1.00116.44           O  
ATOM    457  N   PHE A  81     -10.867  64.738  17.977  1.00112.75           N  
ATOM    458  CA  PHE A  81     -10.812  65.437  16.690  1.00111.97           C  
ATOM    459  C   PHE A  81     -12.233  65.769  16.200  1.00117.16           C  
ATOM    460  O   PHE A  81     -13.237  65.271  16.726  1.00116.59           O  
ATOM    461  CB  PHE A  81     -10.083  64.583  15.633  1.00113.84           C  
ATOM    462  CG  PHE A  81     -10.855  63.365  15.181  1.00112.64           C  
ATOM    463  CD1 PHE A  81     -10.842  62.196  15.929  1.00115.52           C  
ATOM    464  CD2 PHE A  81     -11.617  63.396  14.021  1.00111.99           C  
ATOM    465  CE1 PHE A  81     -11.583  61.085  15.529  1.00115.15           C  
ATOM    466  CE2 PHE A  81     -12.355  62.285  13.624  1.00113.57           C  
ATOM    467  CZ  PHE A  81     -12.312  61.129  14.367  1.00112.59           C  
ATOM    468  N   ALA A  82     -12.301  66.578  15.151  1.00113.71           N  
ATOM    469  CA  ALA A  82     -13.540  66.995  14.521  1.00110.37           C  
ATOM    470  C   ALA A  82     -13.211  67.379  13.104  1.00115.14           C  
ATOM    471  O   ALA A  82     -14.092  67.851  12.410  1.00115.20           O  
ATOM    472  CB  ALA A  82     -14.117  68.181  15.259  1.00110.50           C  
ATOM    473  N   GLU A  83     -11.948  67.199  12.672  1.00113.09           N  
ATOM    474  CA  GLU A  83     -11.536  67.504  11.319  1.00113.73           C  
ATOM    475  C   GLU A  83     -10.899  66.271  10.701  1.00117.35           C  
ATOM    476  O   GLU A  83      -9.905  65.779  11.229  1.00120.60           O  
ATOM    477  CB  GLU A  83     -10.581  68.700  11.316  1.00118.18           C  
ATOM    478  CG  GLU A  83     -10.337  69.274   9.931  1.00135.91           C  
ATOM    479  CD  GLU A  83      -9.436  70.488   9.898  1.00163.97           C  
ATOM    480  OE1 GLU A  83      -9.678  71.427  10.691  1.00171.33           O  
ATOM    481  OE2 GLU A  83      -8.495  70.505   9.073  1.00153.91           O  
ATOM    482  N   VAL A  84     -11.476  65.756   9.608  1.00110.39           N  
ATOM    483  CA  VAL A  84     -10.969  64.567   8.907  1.00110.68           C  
ATOM    484  C   VAL A  84     -11.112  64.707   7.421  1.00115.64           C  
ATOM    485  O   VAL A  84     -12.159  65.160   6.930  1.00113.58           O  
ATOM    486  CB  VAL A  84     -11.618  63.237   9.331  1.00113.49           C  
ATOM    487  CG1 VAL A  84     -11.150  62.095   8.506  1.00115.69           C  
ATOM    488  CG2 VAL A  84     -11.435  62.941  10.790  1.00111.75           C  
ATOM    489  N   GLN A  85     -10.076  64.264   6.694  1.00114.35           N  
ATOM    490  CA  GLN A  85     -10.048  64.254   5.238  1.00114.72           C  
ATOM    491  C   GLN A  85     -10.182  62.809   4.759  1.00120.83           C  
ATOM    492  O   GLN A  85      -9.521  61.920   5.292  1.00122.54           O  
ATOM    493  CB  GLN A  85      -8.757  64.892   4.715  1.00118.60           C  
ATOM    494  CG  GLN A  85      -8.620  64.860   3.198  1.00126.26           C  
ATOM    495  CD  GLN A  85      -7.481  65.691   2.704  1.00140.62           C  
ATOM    496  OE1 GLN A  85      -7.359  66.875   3.044  1.00128.48           O  
ATOM    497  NE2 GLN A  85      -6.663  65.104   1.838  1.00142.42           N  
ATOM    498  N   PHE A  86     -11.028  62.583   3.753  1.00117.52           N  
ATOM    499  CA  PHE A  86     -11.263  61.261   3.185  1.00118.85           C  
ATOM    500  C   PHE A  86     -10.784  61.217   1.750  1.00128.23           C  
ATOM    501  O   PHE A  86     -11.142  62.089   0.954  1.00126.14           O  
ATOM    502  CB  PHE A  86     -12.754  60.899   3.232  1.00117.76           C  
ATOM    503  CG  PHE A  86     -13.443  61.113   4.558  1.00116.76           C  
ATOM    504  CD1 PHE A  86     -13.923  62.368   4.918  1.00117.29           C  
ATOM    505  CD2 PHE A  86     -13.628  60.059   5.439  1.00119.22           C  
ATOM    506  CE1 PHE A  86     -14.519  62.572   6.166  1.00116.37           C  
ATOM    507  CE2 PHE A  86     -14.244  60.262   6.681  1.00119.98           C  
ATOM    508  CZ  PHE A  86     -14.687  61.513   7.033  1.00115.39           C  
ATOM    509  N   ASN A  87      -9.977  60.187   1.426  1.00131.32           N  
ATOM    510  CA  ASN A  87      -9.436  59.917   0.087  1.00134.73           C  
ATOM    511  C   ASN A  87      -9.672  58.440  -0.197  1.00144.23           C  
ATOM    512  O   ASN A  87      -9.503  57.628   0.714  1.00144.36           O  
ATOM    513  CB  ASN A  87      -7.941  60.221   0.046  1.00135.29           C  
ATOM    514  CG  ASN A  87      -7.550  61.633   0.422  1.00150.12           C  
ATOM    515  OD1 ASN A  87      -7.553  62.005   1.609  1.00140.62           O  
ATOM    516  ND2 ASN A  87      -7.279  62.473  -0.588  1.00139.27           N  
ATOM    517  N   ASN A  88     -10.073  58.080  -1.430  1.00146.05           N  
ATOM    518  CA  ASN A  88     -10.314  56.669  -1.769  1.00151.06           C  
ATOM    519  C   ASN A  88      -8.997  55.926  -1.918  1.00168.52           C  
ATOM    520  O   ASN A  88      -7.954  56.562  -2.057  1.00169.35           O  
ATOM    521  CB  ASN A  88     -11.132  56.524  -3.054  1.00150.11           C  
ATOM    522  CG  ASN A  88     -12.229  57.529  -3.219  1.00161.60           C  
ATOM    523  OD1 ASN A  88     -11.984  58.686  -3.564  1.00155.48           O  
ATOM    524  ND2 ASN A  88     -13.456  57.096  -3.015  1.00151.19           N  
ATOM    525  N   ASP A  89      -9.031  54.589  -1.880  1.00175.87           N  
ATOM    526  CA  ASP A  89      -7.794  53.835  -2.075  1.00184.78           C  
ATOM    527  C   ASP A  89      -7.418  53.752  -3.557  1.00199.89           C  
ATOM    528  O   ASP A  89      -8.277  53.896  -4.435  1.00197.71           O  
ATOM    529  CB  ASP A  89      -7.809  52.448  -1.385  1.00189.59           C  
ATOM    530  CG  ASP A  89      -8.774  51.382  -1.902  1.00205.34           C  
ATOM    531  OD1 ASP A  89      -9.321  51.553  -3.017  1.00205.60           O  
ATOM    532  OD2 ASP A  89      -8.945  50.353  -1.211  1.00214.74           O  
ATOM    533  N   LEU A  90      -6.133  53.552  -3.830  1.00132.03           N  
ATOM    534  CA  LEU A  90      -5.642  53.428  -5.195  1.00134.73           C  
ATOM    535  C   LEU A  90      -5.245  51.941  -5.434  1.00144.11           C  
ATOM    536  O   LEU A  90      -4.246  51.459  -4.866  1.00144.85           O  
ATOM    537  CB  LEU A  90      -4.491  54.430  -5.421  1.00134.93           C  
ATOM    538  CG  LEU A  90      -4.812  55.893  -5.038  1.00139.81           C  
ATOM    539  CD1 LEU A  90      -3.559  56.655  -4.661  1.00140.05           C  
ATOM    540  CD2 LEU A  90      -5.606  56.611  -6.139  1.00142.29           C  
ATOM    541  N   GLU A  91      -6.109  51.198  -6.201  1.00141.81           N  
ATOM    542  CA  GLU A  91      -6.000  49.759  -6.532  1.00177.68           C  
ATOM    543  C   GLU A  91      -5.975  48.856  -5.296  1.00191.71           C  
ATOM    544  O   GLU A  91      -6.886  48.913  -4.473  1.00148.32           O  
ATOM    545  CB  GLU A  91      -4.808  49.453  -7.463  1.00179.11           C  
