# Supplementary material for: A non-redundant data set of nanobody-antigen crystal structures
Source: Data Brief. 2019 Mar 6;24:103754. doi: 10.1016/j.dib.2019.103754 (PMC6441729; doi:10.1016/j.dib.2019.103754)
Supplement: Multimedia component 6 [file mmc6.zip › extended_dataset/Ag_1/6h6y_1.pdb]

ATOM      1  N   ARG A 229     -43.888 -20.001 -59.705  1.00 51.91           N  
ATOM      2  CA  ARG A 229     -44.540 -18.716 -59.957  1.00 39.95           C  
ATOM      3  C   ARG A 229     -43.554 -17.724 -60.560  1.00 31.06           C  
ATOM      4  O   ARG A 229     -42.476 -17.507 -60.006  1.00 27.38           O  
ATOM      5  CB  ARG A 229     -45.113 -18.175 -58.644  1.00 44.63           C  
ATOM      6  CG  ARG A 229     -45.903 -16.896 -58.796  1.00 39.99           C  
ATOM      7  CD  ARG A 229     -47.312 -17.039 -58.212  1.00 47.23           C  
ATOM      8  NE  ARG A 229     -47.305 -16.976 -56.751  1.00 58.69           N  
ATOM      9  CZ  ARG A 229     -47.765 -17.925 -55.936  1.00 56.49           C  
ATOM     10  NH1 ARG A 229     -48.304 -19.040 -56.414  1.00 55.07           N  
ATOM     11  NH2 ARG A 229     -47.694 -17.744 -54.625  1.00 44.93           N  
ATOM     25  N   PRO A 230     -43.930 -17.082 -61.668  1.00 26.51           N  
ATOM     26  CA  PRO A 230     -43.032 -16.084 -62.260  1.00 22.83           C  
ATOM     27  C   PRO A 230     -42.918 -14.832 -61.412  1.00 22.14           C  
ATOM     28  O   PRO A 230     -43.874 -14.404 -60.760  1.00 26.05           O  
ATOM     29  CB  PRO A 230     -43.682 -15.759 -63.614  1.00 28.05           C  
ATOM     30  CG  PRO A 230     -44.665 -16.839 -63.867  1.00 41.49           C  
ATOM     31  CD  PRO A 230     -45.080 -17.390 -62.540  1.00 37.38           C  
ATOM     39  N   PHE A 231     -41.728 -14.236 -61.444  1.00 20.84           N  
ATOM     40  CA  PHE A 231     -41.481 -12.992 -60.730  1.00 20.37           C  
ATOM     41  C   PHE A 231     -42.229 -11.848 -61.408  1.00 19.45           C  
ATOM     42  O   PHE A 231     -42.237 -11.733 -62.638  1.00 19.53           O  
ATOM     43  CB  PHE A 231     -39.981 -12.707 -60.667  1.00 22.25           C  
ATOM     44  CG  PHE A 231     -39.648 -11.420 -59.981  1.00 20.26           C  
ATOM     45  CD1 PHE A 231     -39.628 -11.344 -58.599  1.00 18.58           C  
ATOM     46  CD2 PHE A 231     -39.360 -10.286 -60.719  1.00 23.65           C  
ATOM     47  CE1 PHE A 231     -39.335 -10.156 -57.967  1.00 18.33           C  
ATOM     48  CE2 PHE A 231     -39.057  -9.099 -60.094  1.00 21.58           C  
ATOM     49  CZ  PHE A 231     -39.046  -9.032 -58.715  1.00 20.59           C  
ATOM     59  N   THR A 232     -42.876 -11.015 -60.592  1.00 18.89           N  
ATOM     60  CA  THR A 232     -43.573  -9.835 -61.072  1.00 19.14           C  
ATOM     61  C   THR A 232     -43.475  -8.743 -60.014  1.00 17.60           C  
ATOM     62  O   THR A 232     -43.241  -9.011 -58.833  1.00 16.80           O  
ATOM     63  CB  THR A 232     -45.065 -10.086 -61.352  1.00 19.87           C  
ATOM     64  OG1 THR A 232     -45.738 -10.387 -60.121  1.00 22.06           O  
ATOM     65  CG2 THR A 232     -45.263 -11.227 -62.337  1.00 21.86           C  
ATOM     73  N   LEU A 233     -43.695  -7.512 -60.446  1.00 17.86           N  
ATOM     74  CA  LEU A 233     -43.879  -6.374 -59.561  1.00 16.30           C  
ATOM     75  C   LEU A 233     -45.265  -5.790 -59.782  1.00 15.40           C  
ATOM     76  O   LEU A 233     -45.863  -5.984 -60.847  1.00 19.33           O  
ATOM     77  CB  LEU A 233     -42.817  -5.299 -59.815  1.00 16.83           C  
ATOM     78  CG  LEU A 233     -41.402  -5.728 -59.427  1.00 19.11           C  
ATOM     79  CD1 LEU A 233     -40.383  -4.704 -59.904  1.00 24.28           C  
ATOM     80  CD2 LEU A 233     -41.289  -5.931 -57.922  1.00 20.15           C  
ATOM     92  N   PRO A 234     -45.817  -5.086 -58.795  1.00 15.82           N  
ATOM     93  CA  PRO A 234     -47.165  -4.533 -58.965  1.00 17.87           C  
ATOM     94  C   PRO A 234     -47.250  -3.591 -60.154  1.00 16.77           C  
ATOM     95  O   PRO A 234     -46.350  -2.785 -60.406  1.00 17.57           O  
ATOM     96  CB  PRO A 234     -47.418  -3.789 -57.647  1.00 19.57           C  
ATOM     97  CG  PRO A 234     -46.523  -4.454 -56.657  1.00 19.40           C  
ATOM     98  CD  PRO A 234     -45.286  -4.841 -57.439  1.00 15.59           C  
ATOM    106  N   ASN A 235     -48.367  -3.682 -60.872  1.00 17.88           N  
ATOM    107  CA  ASN A 235     -48.651  -2.781 -61.984  1.00 18.48           C  
ATOM    108  C   ASN A 235     -49.323  -1.507 -61.469  1.00 17.01           C  
ATOM    109  O   ASN A 235     -50.478  -1.204 -61.770  1.00 21.77           O  
ATOM    110  CB  ASN A 235     -49.527  -3.471 -63.021  1.00 19.25           C  
ATOM    111  CG  ASN A 235     -49.665  -2.659 -64.289  1.00 26.78           C  
ATOM    112  OD1 ASN A 235     -48.733  -1.965 -64.691  1.00 28.53           O  
ATOM    113  ND2 ASN A 235     -50.832  -2.728 -64.919  1.00 27.69           N  
ATOM    120  N   LEU A 236     -48.564  -0.760 -60.670  1.00 16.01           N  
ATOM    121  CA  LEU A 236     -49.054   0.433 -60.001  1.00 17.15           C  
ATOM    122  C   LEU A 236     -48.046   1.563 -60.156  1.00 17.40           C  
ATOM    123  O   LEU A 236     -46.837   1.331 -60.040  1.00 17.68           O  
ATOM    124  CB  LEU A 236     -49.283   0.169 -58.511  1.00 16.39           C  
ATOM    125  CG  LEU A 236     -50.283  -0.927 -58.149  1.00 16.75           C  
ATOM    126  CD1 LEU A 236     -50.267  -1.173 -56.640  1.00 19.89           C  
ATOM    127  CD2 LEU A 236     -51.673  -0.574 -58.640  1.00 17.95           C  
ATOM    139  N   PRO A 237     -48.507   2.791 -60.398  1.00 16.23           N  
ATOM    140  CA  PRO A 237     -47.563   3.908 -60.560  1.00 16.32           C  
ATOM    141  C   PRO A 237     -46.892   4.270 -59.242  1.00 16.58           C  
ATOM    142  O   PRO A 237     -47.520   4.262 -58.183  1.00 17.52           O  
ATOM    143  CB  PRO A 237     -48.441   5.054 -61.086  1.00 19.87           C  
ATOM    144  CG  PRO A 237     -49.842   4.689 -60.730  1.00 25.19           C  
ATOM    145  CD  PRO A 237     -49.919   3.205 -60.518  1.00 19.37           C  
ATOM    153  N   LEU A 238     -45.601   4.612 -59.326  1.00 17.84           N  
ATOM    154  CA  LEU A 238     -44.798   4.779 -58.121  1.00 18.85           C  
ATOM    155  C   LEU A 238     -45.368   5.850 -57.201  1.00 16.06           C  
ATOM    156  O   LEU A 238     -45.371   5.688 -55.977  1.00 18.47           O  
ATOM    157  CB  LEU A 238     -43.358   5.144 -58.481  1.00 19.43           C  
ATOM    158  CG  LEU A 238     -42.404   4.051 -58.954  1.00 29.51           C  
ATOM    159  CD1 LEU A 238     -40.994   4.628 -59.055  1.00 24.09           C  
ATOM    160  CD2 LEU A 238     -42.437   2.866 -58.015  1.00 38.45           C  
ATOM    172  N   SER A 239     -45.827   6.966 -57.764  1.00 17.78           N  
ATOM    173  CA  SER A 239     -46.278   8.061 -56.916  1.00 19.92           C  
ATOM    174  C   SER A 239     -47.589   7.749 -56.209  1.00 19.13           C  
ATOM    175  O   SER A 239     -48.028   8.551 -55.377  1.00 21.78           O  
ATOM    176  CB  SER A 239     -46.421   9.342 -57.737  1.00 24.39           C  
ATOM    177  OG  SER A 239     -47.291   9.131 -58.828  1.00 26.45           O  
ATOM    183  N   SER A 240     -48.223   6.619 -56.513  1.00 16.33           N  
ATOM    184  CA  SER A 240     -49.387   6.161 -55.767  1.00 15.62           C  
ATOM    185  C   SER A 240     -49.016   5.259 -54.595  1.00 16.64           C  
ATOM    186  O   SER A 240     -49.912   4.819 -53.864  1.00 17.62           O  
ATOM    187  CB  SER A 240     -50.358   5.407 -56.687  1.00 16.89           C  
ATOM    188  OG  SER A 240     -49.887   4.108 -57.000  1.00 21.86           O  
ATOM    194  N   LEU A 241     -47.734   4.966 -54.403  1.00 14.49           N  
ATOM    195  CA  LEU A 241     -47.282   3.984 -53.426  1.00 13.97           C  
ATOM    196  C   LEU A 241     -46.640   4.670 -52.227  1.00 13.92           C  
ATOM    197  O   LEU A 241     -46.449   5.891 -52.204  1.00 15.49           O  
ATOM    198  CB  LEU A 241     -46.310   3.001 -54.084  1.00 14.77           C  
ATOM    199  CG  LEU A 241     -46.868   2.293 -55.327  1.00 15.70           C  
ATOM    200  CD1 LEU A 241     -45.863   1.279 -55.850  1.00 18.42           C  
ATOM    201  CD2 LEU A 241     -48.214   1.632 -55.031  1.00 16.69           C  
ATOM    213  N   SER A 242     -46.296   3.864 -51.223  1.00 14.78           N  
ATOM    214  CA  SER A 242     -45.822   4.391 -49.954  1.00 14.67           C  
ATOM    216  C   SER A 242     -44.358   4.063 -49.699  1.00 14.28           C  
ATOM    217  O   SER A 242     -43.853   3.011 -50.098  1.00 14.23           O  
ATOM    218  CB  SER A 242     -46.630   3.838 -48.771  1.00 15.12           C  
ATOM    220  OG  SER A 242     -46.151   4.377 -47.550  1.00 14.55           O  
ATOM    231  N   ASN A 243     -43.691   4.978 -49.001  1.00 15.07           N  
ATOM    232  CA  ASN A 243     -42.418   4.680 -48.371  1.00 13.58           C  
ATOM    233  C   ASN A 243     -42.588   3.473 -47.449  1.00 15.67           C  
ATOM    234  O   ASN A 243     -43.682   3.189 -46.951  1.00 16.15           O  
ATOM    235  CB  ASN A 243     -41.936   5.884 -47.566  1.00 14.24           C  
ATOM    236  CG  ASN A 243     -40.431   5.973 -47.489  1.00 15.17           C  
ATOM    237  OD1 ASN A 243     -39.795   5.277 -46.694  1.00 14.75           O  
ATOM    238  ND2 ASN A 243     -39.848   6.850 -48.299  1.00 15.76           N  
ATOM    245  N   SER A 244     -41.493   2.757 -47.216  1.00 13.83           N  
ATOM    246  CA  SER A 244     -41.508   1.633 -46.286  1.00 13.18           C  
ATOM    247  C   SER A 244     -40.806   1.931 -44.968  1.00 13.51           C  
ATOM    248  O   SER A 244     -40.728   1.043 -44.114  1.00 14.73           O  
ATOM    249  CB  SER A 244     -40.885   0.396 -46.942  1.00 13.27           C  
ATOM    250  OG  SER A 244     -39.645   0.741 -47.530  1.00 14.79           O  
ATOM    256  N   ARG A 245     -40.300   3.148 -44.770  1.00 14.65           N  
ATOM    257  CA  ARG A 245     -39.721   3.544 -43.490  1.00 14.24           C  
ATOM    258  C   ARG A 245     -40.594   4.534 -42.733  1.00 14.51           C  
ATOM    259  O   ARG A 245     -40.308   4.830 -41.570  1.00 14.98           O  
ATOM    260  CB  ARG A 245     -38.319   4.141 -43.703  1.00 14.90           C  
ATOM    261  CG  ARG A 245     -37.321   3.125 -44.230  1.00 15.36           C  
ATOM    262  CD  ARG A 245     -35.985   3.763 -44.562  1.00 15.30           C  
ATOM    263  NE  ARG A 245     -35.200   4.087 -43.377  1.00 15.73           N  
ATOM    264  CZ  ARG A 245     -34.220   4.987 -43.346  1.00 16.46           C  
ATOM    265  NH1 ARG A 245     -33.923   5.690 -44.431  1.00 17.14           N  
ATOM    266  NH2 ARG A 245     -33.549   5.194 -42.224  1.00 17.18           N  
ATOM    280  N   ALA A 246     -41.648   5.035 -43.359  1.00 14.32           N  
ATOM    281  CA  ALA A 246     -42.635   5.881 -42.710  1.00 14.63           C  
ATOM    282  C   ALA A 246     -43.880   5.884 -43.578  1.00 14.93           C  
ATOM    283  O   ALA A 246     -43.797   5.598 -44.778  1.00 15.16           O  
ATOM    284  CB  ALA A 246     -42.106   7.308 -42.515  1.00 15.35           C  
ATOM    290  N   PRO A 247     -45.041   6.192 -43.009  1.00 14.64           N  
ATOM    291  CA  PRO A 247     -46.296   6.111 -43.800  1.00 14.97           C  
ATOM    292  C   PRO A 247     -46.512   7.342 -44.673  1.00 14.73           C  
ATOM    293  O   PRO A 247     -47.417   8.161 -44.472  1.00 16.90           O  
ATOM    294  CB  PRO A 247     -47.361   5.956 -42.707  1.00 16.72           C  
ATOM    295  CG  PRO A 247     -46.785   6.691 -41.535  1.00 16.66           C  
ATOM    296  CD  PRO A 247     -45.306   6.389 -41.570  1.00 15.13           C  
ATOM    304  N   LEU A 248     -45.650   7.480 -45.678  1.00 15.30           N  
ATOM    305  CA  LEU A 248     -45.588   8.664 -46.510  1.00 15.62           C  
ATOM    306  C   LEU A 248     -45.665   8.295 -47.982  1.00 16.30           C  
ATOM    307  O   LEU A 248     -45.052   7.307 -48.407  1.00 18.78           O  
ATOM    308  CB  LEU A 248     -44.278   9.418 -46.270  1.00 15.80           C  
ATOM    309  CG  LEU A 248     -44.043   9.914 -44.848  1.00 17.23           C  
ATOM    310  CD1 LEU A 248     -42.599  10.380 -44.701  1.00 19.54           C  
ATOM    311  CD2 LEU A 248     -45.028  11.013 -44.507  1.00 19.67           C  
ATOM    323  N   PRO A 249     -46.366   9.086 -48.789  1.00 15.79           N  
ATOM    324  CA  PRO A 249     -46.356   8.837 -50.234  1.00 15.02           C  
ATOM    325  C   PRO A 249     -44.958   8.995 -50.810  1.00 15.08           C  
ATOM    326  O   PRO A 249     -44.157   9.805 -50.340  1.00 17.73           O  
ATOM    327  CB  PRO A 249     -47.304   9.906 -50.796  1.00 19.30           C  
ATOM    328  CG  PRO A 249     -48.096  10.392 -49.637  1.00 26.97           C  
ATOM    329  CD  PRO A 249     -47.247  10.207 -48.415  1.00 16.30           C  
ATOM    337  N   ILE A 250     -44.679   8.224 -51.855  1.00 15.81           N  
ATOM    338  CA  ILE A 250     -43.446   8.386 -52.616  1.00 15.90           C  
ATOM    339  C   ILE A 250     -43.573   9.616 -53.506  1.00 20.06           C  
ATOM    340  O   ILE A 250     -44.567   9.779 -54.227  1.00 18.85           O  
ATOM    341  CB  ILE A 250     -43.141   7.126 -53.445  1.00 15.71           C  
ATOM    342  CG1 ILE A 250     -42.837   5.963 -52.502  1.00 18.26           C  
ATOM    343  CG2 ILE A 250     -41.983   7.390 -54.398  1.00 16.79           C  
ATOM    344  CD1 ILE A 250     -42.678   4.626 -53.185  1.00 24.81           C  
ATOM    356  N   SER A 251     -42.554  10.481 -53.464  1.00 16.50           N  
ATOM    357  CA  SER A 251     -42.545  11.707 -54.246  1.00 17.54           C  
ATOM    358  C   SER A 251     -41.408  11.793 -55.254  1.00 19.81           C  
ATOM    359  O   SER A 251     -41.459  12.665 -56.130  1.00 22.27           O  
ATOM    360  CB  SER A 251     -42.491  12.930 -53.315  1.00 20.35           C  
ATOM    361  OG  SER A 251     -41.488  12.780 -52.328  1.00 25.25           O  
ATOM    367  N   SER A 252     -40.390  10.937 -55.170  1.00 18.85           N  
ATOM    368  CA  SER A 252     -39.353  10.939 -56.196  1.00 21.15           C  
ATOM    369  C   SER A 252     -38.516   9.673 -56.087  1.00 17.46           C  
ATOM    370  O   SER A 252     -38.593   8.929 -55.106  1.00 17.75           O  
ATOM    371  CB  SER A 252     -38.436  12.169 -56.107  1.00 23.28           C  
ATOM    372  OG  SER A 252     -37.617  12.133 -54.948  1.00 23.47           O  
ATOM    378  N   ILE A 253     -37.728   9.434 -57.137  1.00 19.53           N  
ATOM    379  CA  ILE A 253     -36.657   8.446 -57.147  1.00 21.01           C  
ATOM    380  C   ILE A 253     -35.356   9.184 -56.889  1.00 22.65           C  
ATOM    381  O   ILE A 253     -35.128  10.264 -57.447  1.00 23.14           O  
ATOM    382  CB  ILE A 253     -36.582   7.706 -58.493  1.00 23.91           C  
ATOM    383  CG1 ILE A 253     -37.903   7.017 -58.807  1.00 26.61           C  
ATOM    384  CG2 ILE A 253     -35.440   6.700 -58.475  1.00 25.45           C  
ATOM    385  CD1 ILE A 253     -37.970   6.513 -60.224  1.00 29.61           C  
ATOM    397  N   GLY A 254     -34.475   8.590 -56.086  1.00 23.16           N  
ATOM    398  CA  GLY A 254     -33.248   9.258 -55.717  1.00 25.46           C  
ATOM    399  C   GLY A 254     -32.071   8.307 -55.676  1.00 22.99           C  
ATOM    400  O   GLY A 254     -32.222   7.082 -55.688  1.00 19.40           O  
ATOM    404  N   ILE A 255     -30.886   8.906 -55.650  1.00 21.35           N  
ATOM    405  CA  ILE A 255     -29.651   8.193 -55.366  1.00 19.47           C  
ATOM    406  C   ILE A 255     -29.024   8.836 -54.139  1.00 20.18           C  
ATOM    407  O   ILE A 255     -29.382   9.945 -53.736  1.00 26.01           O  
ATOM    408  CB  ILE A 255     -28.683   8.203 -56.565  1.00 22.54           C  
ATOM    409  CG1 ILE A 255     -28.271   9.625 -56.932  1.00 25.44           C  
ATOM    410  CG2 ILE A 255     -29.330   7.503 -57.758  1.00 25.78           C  
ATOM    411  CD1 ILE A 255     -27.247   9.668 -58.049  1.00 32.91           C  
ATOM    423  N   SER A 256     -28.089   8.127 -53.535  1.00 19.64           N  
ATOM    424  CA  SER A 256     -27.500   8.620 -52.303  1.00 21.48           C  
ATOM    425  C   SER A 256     -26.360   9.591 -52.591  1.00 22.89           C  
ATOM    426  O   SER A 256     -25.781   9.587 -53.680  1.00 24.27           O  
ATOM    427  CB  SER A 256     -26.996   7.458 -51.459  1.00 22.66           C  
ATOM    428  OG  SER A 256     -25.916   6.804 -52.097  1.00 23.12           O  
ATOM    434  N   PRO A 257     -26.029  10.451 -51.634  1.00 24.17           N  
ATOM    435  CA  PRO A 257     -24.843  11.296 -51.799  1.00 26.38           C  
ATOM    436  C   PRO A 257     -23.579  10.446 -51.824  1.00 24.66           C  
ATOM    437  O   PRO A 257     -23.563   9.287 -51.401  1.00 22.80           O  
ATOM    438  CB  PRO A 257     -24.872  12.229 -50.584  1.00 34.28           C  
ATOM    439  CG  PRO A 257     -25.852  11.649 -49.634  1.00 36.62           C  
ATOM    440  CD  PRO A 257     -26.774  10.737 -50.392  1.00 27.02           C  
ATOM    448  N   ASP A 258     -22.499  11.058 -52.319  1.00 25.89           N  
ATOM    449  CA  ASP A 258     -21.260  10.324 -52.561  1.00 26.59           C  
ATOM    450  C   ASP A 258     -20.692   9.702 -51.289  1.00 25.69           C  
ATOM    451  O   ASP A 258     -19.998   8.680 -51.360  1.00 31.75           O  
ATOM    452  CB  ASP A 258     -20.218  11.247 -53.199  1.00 34.00           C  
ATOM    453  CG  ASP A 258     -20.288  11.255 -54.716  1.00 44.21           C  
ATOM    454  OD1 ASP A 258     -21.295  10.775 -55.278  1.00 40.52           O  
ATOM    455  OD2 ASP A 258     -19.325  11.733 -55.350  1.00 46.32           O  
ATOM    460  N   ASN A 259     -20.932  10.315 -50.128  1.00 24.40           N  
ATOM    461  CA  ASN A 259     -20.380   9.792 -48.884  1.00 26.80           C  
ATOM    462  C   ASN A 259     -21.108   8.554 -48.370  1.00 26.15           C  
ATOM    463  O   ASN A 259     -20.618   7.920 -47.428  1.00 29.32           O  
ATOM    464  CB  ASN A 259     -20.415  10.863 -47.796  1.00 30.15           C  
ATOM    465  CG  ASN A 259     -21.826  11.267 -47.428  1.00 32.21           C  
ATOM    466  OD1 ASN A 259     -22.571  11.773 -48.265  1.00 35.12           O  
ATOM    467  ND2 ASN A 259     -22.215  11.010 -46.184  1.00 41.22           N  
ATOM    474  N   VAL A 260     -22.258   8.202 -48.937  1.00 25.18           N  
ATOM    475  CA  VAL A 260     -23.022   7.042 -48.484  1.00 21.00           C  
ATOM    476  C   VAL A 260     -22.537   5.852 -49.303  1.00 23.45           C  
ATOM    477  O   VAL A 260     -22.813   5.756 -50.500  1.00 24.15           O  
ATOM    478  CB  VAL A 260     -24.532   7.265 -48.639  1.00 21.13           C  
ATOM    479  CG1 VAL A 260     -25.329   6.004 -48.292  1.00 20.82           C  
ATOM    480  CG2 VAL A 260     -24.960   8.433 -47.757  1.00 21.78           C  
ATOM    490  N   GLN A 261     -21.824   4.937 -48.654  1.00 19.30           N  
ATOM    491  CA  GLN A 261     -21.192   3.821 -49.344  1.00 19.73           C  
ATOM    492  C   GLN A 261     -21.976   2.528 -49.217  1.00 21.55           C  
ATOM    493  O   GLN A 261     -21.693   1.567 -49.939  1.00 20.87           O  
ATOM    494  CB  GLN A 261     -19.772   3.615 -48.809  1.00 21.58           C  
ATOM    495  CG  GLN A 261     -18.865   4.802 -49.047  1.00 21.91           C  
ATOM    496  CD  GLN A 261     -18.642   5.023 -50.526  1.00 26.97           C  
ATOM    497  OE1 GLN A 261     -18.136   4.146 -51.225  1.00 24.01           O  
ATOM    498  NE2 GLN A 261     -19.043   6.188 -51.019  1.00 38.87           N  
ATOM    507  N   SER A 262     -22.959   2.503 -48.330  1.00 17.43           N  
ATOM    508  CA  SER A 262     -23.836   1.364 -48.127  1.00 16.94           C  
ATOM    509  C   SER A 262     -25.008   1.886 -47.317  1.00 17.41           C  
ATOM    510  O   SER A 262     -24.957   2.985 -46.762  1.00 18.94           O  
ATOM    511  CB  SER A 262     -23.127   0.218 -47.401  1.00 21.15           C  
ATOM    512  OG  SER A 262     -22.793   0.593 -46.076  1.00 21.12           O  
ATOM    518  N   VAL A 263     -26.075   1.095 -47.259  1.00 17.39           N  
ATOM    519  CA  VAL A 263     -27.165   1.385 -46.340  1.00 16.04           C  
ATOM    520  C   VAL A 263     -27.554   0.101 -45.628  1.00 19.42           C  
ATOM    521  O   VAL A 263     -27.309  -1.009 -46.106  1.00 17.41           O  
ATOM    522  CB  VAL A 263     -28.412   2.018 -47.005  1.00 16.84           C  
ATOM    523  CG1 VAL A 263     -28.043   3.357 -47.615  1.00 15.59           C  
ATOM    524  CG2 VAL A 263     -29.070   1.079 -48.017  1.00 17.34           C  
ATOM    534  N   GLN A 264     -28.188   0.271 -44.475  1.00 15.03           N  
ATOM    535  CA  GLN A 264     -28.556  -0.862 -43.641  1.00 17.19           C  
ATOM    536  C   GLN A 264     -29.920  -0.629 -43.001  1.00 15.06           C  
ATOM    537  O   GLN A 264     -30.135  -0.940 -41.825  1.00 16.06           O  
ATOM    538  CB  GLN A 264     -27.477  -1.129 -42.589  1.00 17.30           C  
ATOM    539  CG  GLN A 264     -27.595  -2.498 -41.962  1.00 17.61           C  
ATOM    540  CD  GLN A 264     -26.364  -2.933 -41.184  1.00 18.88           C  
ATOM    541  OE1 GLN A 264     -25.529  -2.121 -40.781  1.00 19.76           O  
ATOM    542  NE2 GLN A 264     -26.231  -4.243 -41.007  1.00 20.91           N  
ATOM    551  N   PHE A 265     -30.873  -0.106 -43.775  1.00 15.59           N  
ATOM    552  CA  PHE A 265     -32.212   0.117 -43.246  1.00 14.30           C  
ATOM    553  C   PHE A 265     -32.778  -1.184 -42.682  1.00 14.22           C  
ATOM    554  O   PHE A 265     -32.542  -2.266 -43.225  1.00 15.53           O  
ATOM    555  CB  PHE A 265     -33.144   0.646 -44.336  1.00 16.28           C  
ATOM    556  CG  PHE A 265     -32.603   1.829 -45.089  1.00 16.20           C  
ATOM    557  CD1 PHE A 265     -31.757   2.746 -44.484  1.00 17.62           C  
ATOM    558  CD2 PHE A 265     -32.959   2.027 -46.412  1.00 14.93           C  
ATOM    559  CE1 PHE A 265     -31.268   3.840 -45.196  1.00 15.57           C  
ATOM    560  CE2 PHE A 265     -32.478   3.110 -47.124  1.00 17.09           C  
ATOM    561  CZ  PHE A 265     -31.632   4.020 -46.515  1.00 16.64           C  
ATOM    571  N   GLN A 266     -33.538  -1.078 -41.589  1.00 13.67           N  
ATOM    572  CA  GLN A 266     -34.138  -2.254 -40.969  1.00 15.65           C  
ATOM    573  C   GLN A 266     -35.611  -2.424 -41.310  1.00 13.98           C  
ATOM    574  O   GLN A 266     -36.136  -3.537 -41.182  1.00 14.33           O  
ATOM    575  CB  GLN A 266     -33.971  -2.203 -39.447  1.00 15.24           C  
ATOM    576  CG  GLN A 266     -32.507  -2.250 -39.020  1.00 16.03           C  
ATOM    577  CD  GLN A 266     -31.799  -3.516 -39.500  1.00 15.65           C  
ATOM    578  OE1 GLN A 266     -32.145  -4.626 -39.092  1.00 19.25           O  
ATOM    579  NE2 GLN A 266     -30.812  -3.348 -40.380  1.00 15.70           N  
ATOM    588  N   ASN A 267     -36.279  -1.363 -41.736  1.00 13.58           N  
ATOM    589  CA  ASN A 267     -37.596  -1.447 -42.346  1.00 13.56           C  
ATOM    590  C   ASN A 267     -37.448  -1.348 -43.860  1.00 12.95           C  
ATOM    591  O   ASN A 267     -36.414  -0.920 -44.382  1.00 15.00           O  
ATOM    592  CB  ASN A 267     -38.503  -0.345 -41.805  1.00 13.40           C  
ATOM    593  CG  ASN A 267     -38.993  -0.641 -40.401  1.00 15.21           C  
ATOM    594  OD1 ASN A 267     -39.179  -1.801 -40.031  1.00 15.28           O  
ATOM    595  ND2 ASN A 267     -39.196   0.402 -39.607  1.00 15.29           N  
ATOM    602  N   GLY A 268     -38.488  -1.775 -44.569  1.00 12.94           N  
ATOM    603  CA  GLY A 268     -38.437  -1.770 -46.018  1.00 14.78           C  
ATOM    604  C   GLY A 268     -37.496  -2.802 -46.589  1.00 14.93           C  
ATOM    605  O   GLY A 268     -36.894  -2.573 -47.646  1.00 15.63           O  
ATOM    609  N   ARG A 269     -37.349  -3.936 -45.908  1.00 15.39           N  
ATOM    610  CA  ARG A 269     -36.430  -4.991 -46.313  1.00 13.64           C  
ATOM    611  C   ARG A 269     -37.211  -6.259 -46.615  1.00 14.96           C  
ATOM    612  O   ARG A 269     -37.847  -6.831 -45.722  1.00 16.64           O  
ATOM    613  CB  ARG A 269     -35.387  -5.257 -45.224  1.00 13.55           C  
ATOM    614  CG  ARG A 269     -34.579  -4.025 -44.808  1.00 13.51           C  
ATOM    615  CD  ARG A 269     -33.766  -3.416 -45.972  1.00 14.87           C  
ATOM    616  NE  ARG A 269     -32.867  -4.419 -46.517  1.00 16.41           N  
ATOM    617  CZ  ARG A 269     -31.648  -4.680 -46.058  1.00 16.69           C  
ATOM    618  NH1 ARG A 269     -31.136  -3.983 -45.055  1.00 17.79           N  
ATOM    619  NH2 ARG A 269     -30.941  -5.645 -46.623  1.00 18.50           N  
ATOM    633  N   CYS A 270     -37.143  -6.701 -47.867  1.00 14.37           N  
ATOM    634  CA  CYS A 270     -37.832  -7.898 -48.322  1.00 16.59           C  
ATOM    635  C   CYS A 270     -37.065  -8.448 -49.514  1.00 16.09           C  
ATOM    636  O   CYS A 270     -36.768  -7.701 -50.450  1.00 16.04           O  
ATOM    637  CB  CYS A 270     -39.273  -7.581 -48.720  1.00 15.79           C  
ATOM    638  SG  CYS A 270     -40.234  -9.019 -49.204  1.00 16.83           S  
ATOM    644  N   THR A 271     -36.751  -9.740 -49.483  1.00 16.08           N  
ATOM    645  CA  THR A 271     -36.055 -10.349 -50.604  1.00 14.96           C  
ATOM    646  C   THR A 271     -36.985 -10.475 -51.808  1.00 15.14           C  
ATOM    647  O   THR A 271     -38.211 -10.385 -51.698  1.00 15.24           O  
ATOM    648  CB  THR A 271     -35.528 -11.733 -50.232  1.00 15.32           C  
ATOM    649  OG1 THR A 271     -36.640 -12.601 -49.975  1.00 17.26           O  
ATOM    650  CG2 THR A 271     -34.648 -11.680 -48.997  1.00 15.51           C  
ATOM    658  N   LEU A 272     -36.388 -10.704 -52.978  1.00 15.53           N  
ATOM    659  CA  LEU A 272     -37.205 -10.847 -54.174  1.00 15.81           C  
ATOM    660  C   LEU A 272     -38.080 -12.096 -54.129  1.00 16.60           C  
ATOM    661  O   LEU A 272     -39.108 -12.127 -54.815  1.00 16.72           O  
ATOM    662  CB  LEU A 272     -36.323 -10.856 -55.420  1.00 18.06           C  
ATOM    663  CG  LEU A 272     -35.520  -9.578 -55.682  1.00 17.35           C  
ATOM    664  CD1 LEU A 272     -34.805  -9.730 -57.024  1.00 19.19           C  
ATOM    665  CD2 LEU A 272     -36.365  -8.327 -55.669  1.00 19.01           C  
ATOM    677  N   ASP A 273     -37.727 -13.117 -53.340  1.00 17.06           N  
ATOM    678  CA  ASP A 273     -38.610 -14.271 -53.179  1.00 18.49           C  
ATOM    679  C   ASP A 273     -39.485 -14.155 -51.929  1.00 16.04           C  
ATOM    680  O   ASP A 273     -40.084 -15.144 -51.494  1.00 18.49           O  
ATOM    681  CB  ASP A 273     -37.825 -15.593 -53.207  1.00 19.78           C  
ATOM    682  CG  ASP A 273     -36.828 -15.758 -52.070  1.00 21.21           C  
ATOM    683  OD1 ASP A 273     -36.794 -14.941 -51.130  1.00 22.77           O  
ATOM    684  OD2 ASP A 273     -36.070 -16.755 -52.135  1.00 22.81           O1-
ATOM    689  N   GLY A 274     -39.597 -12.957 -51.366  1.00 15.53           N  
ATOM    690  CA  GLY A 274     -40.670 -12.677 -50.438  1.00 15.94           C  
ATOM    691  C   GLY A 274     -40.405 -12.983 -48.986  1.00 16.84           C  
ATOM    692  O   GLY A 274     -41.342 -13.334 -48.259  1.00 20.66           O  
ATOM    696  N   ARG A 275     -39.164 -12.869 -48.537  1.00 17.53           N  
ATOM    698  CA  ARG A 275     -38.820 -13.046 -47.133  1.00 17.41           C  
ATOM    699  C   ARG A 275     -38.560 -11.674 -46.518  1.00 18.08           C  
ATOM    700  O   ARG A 275     -37.658 -10.954 -46.959  1.00 15.16           O  
ATOM    702  CB  ARG A 275     -37.591 -13.941 -46.977  1.00 21.14           C  
ATOM    704  CG  ARG A 275     -37.870 -15.441 -47.016  1.00 22.60           C  
ATOM    706  CD  ARG A 275     -38.330 -15.932 -48.385  1.00 24.16           C  
ATOM    708  NE  ARG A 275     -38.162 -17.381 -48.498  1.00 29.56           N  
ATOM    710  CZ  ARG A 275     -38.654 -18.135 -49.477  1.00 25.22           C  
ATOM    712  NH1 ARG A 275     -39.369 -17.597 -50.457  1.00 17.91           N  
ATOM    740  N   LEU A 276     -39.353 -11.316 -45.511  1.00 16.97           N  
ATOM    741  CA  LEU A 276     -39.139 -10.073 -44.787  1.00 15.53           C  
ATOM    742  C   LEU A 276     -37.869 -10.168 -43.949  1.00 16.85           C  
ATOM    743  O   LEU A 276     -37.513 -11.235 -43.441  1.00 18.22           O  
ATOM    744  CB  LEU A 276     -40.322  -9.768 -43.870  1.00 16.29           C  
ATOM    745  CG  LEU A 276     -41.712  -9.652 -44.479  1.00 18.54           C  
ATOM    746  CD1 LEU A 276     -42.701  -9.300 -43.372  1.00 18.86           C  
ATOM    747  CD2 LEU A 276     -41.756  -8.620 -45.565  1.00 18.46           C  
ATOM    759  N   VAL A 277     -37.178  -9.038 -43.808  1.00 15.85           N  
ATOM    760  CA  VAL A 277     -35.951  -8.982 -43.026  1.00 14.81           C  
ATOM    761  C   VAL A 277     -36.021  -7.789 -42.084  1.00 16.23           C  
ATOM    762  O   VAL A 277     -36.693  -6.792 -42.364  1.00 15.68           O  
ATOM    763  CB  VAL A 277     -34.701  -8.883 -43.929  1.00 17.22           C  
ATOM    764  CG1 VAL A 277     -33.473  -9.351 -43.179  1.00 18.28           C  
ATOM    765  CG2 VAL A 277     -34.891  -9.683 -45.202  1.00 21.26           C  
ATOM    775  N   GLY A 278     -35.296  -7.883 -40.970  1.00 16.05           N  
ATOM    776  CA  GLY A 278     -35.253  -6.795 -40.014  1.00 16.14           C  
ATOM    777  C   GLY A 278     -36.575  -6.617 -39.290  1.00 17.28           C  
ATOM    778  O   GLY A 278     -37.306  -7.575 -39.018  1.00 16.80           O  
ATOM    782  N   THR A 279     -36.876  -5.363 -38.959  1.00 15.58           N  
ATOM    783  CA  THR A 279     -38.133  -5.009 -38.317  1.00 14.98           C  
ATOM    784  C   THR A 279     -39.275  -4.845 -39.315  1.00 14.08           C  
ATOM    785  O   THR A 279     -40.403  -4.564 -38.899  1.00 15.03           O  
ATOM    786  CB  THR A 279     -37.954  -3.717 -37.509  1.00 14.24           C  
ATOM    787  OG1 THR A 279     -37.344  -2.709 -38.325  1.00 15.30           O  
ATOM    788  CG2 THR A 279     -37.064  -3.961 -36.294  1.00 16.06           C  
ATOM    796  N   THR A 280     -39.016  -5.052 -40.601  1.00 13.66           N  
ATOM    797  CA  THR A 280     -39.980  -4.799 -41.661  1.00 15.10           C  
ATOM    798  C   THR A 280     -41.301  -5.521 -41.410  1.00 14.45           C  
ATOM    799  O   THR A 280     -41.311  -6.754 -41.281  1.00 14.24           O  
ATOM    800  CB  THR A 280     -39.415  -5.265 -43.003  1.00 14.58           C  
ATOM    801  OG1 THR A 280     -38.176  -4.593 -43.245  1.00 14.99           O  
ATOM    802  CG2 THR A 280     -40.387  -4.980 -44.150  1.00 13.02           C  
ATOM    810  N   PRO A 281     -42.420  -4.805 -41.357  1.00 13.52           N  
ATOM    811  CA  PRO A 281     -43.736  -5.447 -41.395  1.00 12.83           C  
ATOM    812  C   PRO A 281     -44.255  -5.530 -42.824  1.00 13.51           C  
ATOM    813  O   PRO A 281     -43.788  -4.836 -43.724  1.00 14.67           O  
ATOM    814  CB  PRO A 281     -44.603  -4.497 -40.554  1.00 13.81           C  
ATOM    815  CG  PRO A 281     -44.016  -3.143 -40.849  1.00 17.73           C  
ATOM    816  CD  PRO A 281     -42.534  -3.345 -41.136  1.00 14.26           C  
ATOM    824  N   VAL A 282     -45.249  -6.397 -43.019  1.00 13.13           N  
ATOM    825  CA  VAL A 282     -45.823  -6.527 -44.355  1.00 14.28           C  
ATOM    826  C   VAL A 282     -46.803  -5.400 -44.660  1.00 15.98           C  
ATOM    827  O   VAL A 282     -47.058  -5.116 -45.838  1.00 15.78           O  
ATOM    828  CB  VAL A 282     -46.482  -7.909 -44.527  1.00 14.37           C  
ATOM    829  CG1 VAL A 282     -47.840  -7.977 -43.844  1.00 16.46           C  
ATOM    830  CG2 VAL A 282     -46.591  -8.255 -46.011  1.00 14.50           C  
ATOM    840  N   SER A 283     -47.308  -4.711 -43.636  1.00 13.61           N  
ATOM    841  CA  SER A 283     -48.334  -3.690 -43.795  1.00 14.61           C  
ATOM    843  C   SER A 283     -47.836  -2.343 -43.298  1.00 13.46           C  
ATOM    844  O   SER A 283     -47.167  -2.263 -42.263  1.00 15.31           O  
ATOM    845  CB  SER A 283     -49.616  -4.050 -43.021  1.00 15.85           C  
ATOM    847  OG  SER A 283     -50.519  -2.959 -42.949  1.00 15.90           O  
ATOM    857  N   LEU A 284     -48.201  -1.282 -44.025  1.00 15.37           N  
ATOM    858  CA  LEU A 284     -47.867   0.073 -43.613  1.00 12.99           C  
ATOM    859  C   LEU A 284     -48.505   0.444 -42.277  1.00 13.84           C  
ATOM    860  O   LEU A 284     -48.025   1.369 -41.612  1.00 15.04           O  
ATOM    861  CB  LEU A 284     -48.301   1.067 -44.692  1.00 15.34           C  
ATOM    862  CG  LEU A 284     -47.614   2.429 -44.610  1.00 13.04           C  
ATOM    863  CD1 LEU A 284     -46.161   2.332 -45.049  1.00 14.14           C  
ATOM    864  CD2 LEU A 284     -48.344   3.463 -45.452  1.00 15.75           C  
ATOM    876  N   SER A 285     -49.574  -0.249 -41.868  1.00 13.06           N  
ATOM    877  CA  SER A 285     -50.208   0.050 -40.589  1.00 13.30           C  
ATOM    878  C   SER A 285     -49.298  -0.260 -39.408  1.00 14.83           C  
ATOM    879  O   SER A 285     -49.625   0.124 -38.278  1.00 16.29           O  
ATOM    880  CB  SER A 285     -51.526  -0.716 -40.426  1.00 15.38           C  
ATOM    881  OG  SER A 285     -51.349  -2.120 -40.457  1.00 15.72           O  
ATOM    887  N   HIS A 286     -48.176  -0.942 -39.644  1.00 14.71           N  
ATOM    888  CA  HIS A 286     -47.200  -1.247 -38.611  1.00 14.21           C  
ATOM    890  C   HIS A 286     -45.891  -0.483 -38.777  1.00 15.98           C  
ATOM    891  O   HIS A 286     -44.980  -0.668 -37.964  1.00 15.69           O  
ATOM    892  CB  HIS A 286     -46.873  -2.749 -38.594  1.00 14.34           C  
ATOM    894  CG  HIS A 286     -48.049  -3.633 -38.324  1.00 18.88           C  
ATOM    896  ND1 HIS A 286     -48.048  -4.582 -37.324  1.00 19.62           N  
ATOM    898  CD2 HIS A 286     -49.256  -3.725 -38.930  1.00 16.56           C  
ATOM    900  CE1 HIS A 286     -49.209  -5.212 -37.319  1.00 20.03           C  
ATOM    902  NE2 HIS A 286     -49.958  -4.713 -38.285  1.00 20.10           N  
ATOM    918  N   VAL A 287     -45.761   0.358 -39.805  1.00 13.73           N  
ATOM    919  CA  VAL A 287     -44.470   0.964 -40.141  1.00 14.47           C  
ATOM    920  C   VAL A 287     -44.224   2.210 -39.294  1.00 15.03           C  
ATOM    921  O   VAL A 287     -45.063   3.119 -39.232  1.00 14.94           O  
ATOM    922  CB  VAL A 287     -44.400   1.301 -41.640  1.00 15.95           C  
ATOM    923  CG1 VAL A 287     -43.231   2.238 -41.954  1.00 16.56           C  
ATOM    924  CG2 VAL A 287     -44.258   0.038 -42.476  1.00 13.75           C  
ATOM    934  N   ALA A 288     -43.044   2.259 -38.663  1.00 13.21           N  
ATOM    935  CA  ALA A 288     -42.584   3.406 -37.874  1.00 15.08           C  
ATOM    936  C   ALA A 288     -43.515   3.665 -36.691  1.00 16.20           C  
ATOM    937  O   ALA A 288     -43.899   4.801 -36.397  1.00 16.72           O  
ATOM    938  CB  ALA A 288     -42.441   4.655 -38.746  1.00 14.52           C  
ATOM    944  N   LYS A 289     -43.862   2.586 -36.001  1.00 14.17           N  
ATOM    945  CA  LYS A 289     -44.738   2.648 -34.845  1.00 14.09           C  
ATOM    946  C   LYS A 289     -44.084   1.958 -33.660  1.00 14.55           C  
ATOM    947  O   LYS A 289     -43.219   1.090 -33.815  1.00 15.18           O  
ATOM    948  CB  LYS A 289     -46.090   2.005 -35.150  1.00 15.54           C  
ATOM    949  CG  LYS A 289     -46.950   2.830 -36.087  1.00 18.47           C  
ATOM    950  CD  LYS A 289     -48.330   2.231 -36.164  1.00 24.12           C  
ATOM    951  CE  LYS A 289     -49.265   3.037 -37.030  1.00 27.95           C  
ATOM    952  NZ  LYS A 289     -50.603   2.381 -36.971  1.00 25.40           N  
ATOM    966  N   ILE A 290     -44.510   2.372 -32.470  1.00 15.05           N  
ATOM    967  CA  ILE A 290     -44.084   1.777 -31.216  1.00 16.57           C  
ATOM    968  C   ILE A 290     -45.330   1.479 -30.395  1.00 16.52           C  
ATOM    969  O   ILE A 290     -46.391   2.079 -30.582  1.00 16.96           O  
ATOM    970  CB  ILE A 290     -43.121   2.691 -30.427  1.00 17.43           C  
ATOM    971  CG1 ILE A 290     -43.854   3.931 -29.920  1.00 20.41           C  
ATOM    972  CG2 ILE A 290     -41.927   3.095 -31.287  1.00 16.30           C  
ATOM    973  CD1 ILE A 290     -43.001   4.812 -29.027  1.00 18.92           C  
ATOM    985  N   ARG A 291     -45.184   0.556 -29.459  1.00 16.73           N  
ATOM    986  CA  ARG A 291     -46.253   0.270 -28.519  1.00 14.51           C  
ATOM    987  C   ARG A 291     -45.605  -0.142 -27.211  1.00 18.00           C  
ATOM    988  O   ARG A 291     -44.592  -0.845 -27.214  1.00 17.29           O  
ATOM    989  CB  ARG A 291     -47.183  -0.830 -29.024  1.00 15.87           C  
ATOM    990  CG  ARG A 291     -48.345  -1.061 -28.089  1.00 18.79           C  
ATOM    991  CD  ARG A 291     -49.396  -1.939 -28.699  1.00 20.25           C  
ATOM    992  NE  ARG A 291     -50.520  -2.104 -27.789  1.00 23.80           N  
ATOM    993  CZ  ARG A 291     -51.704  -2.587 -28.146  1.00 23.93           C  
ATOM    994  NH1 ARG A 291     -51.913  -2.938 -29.406  1.00 24.06           N  
ATOM    995  NH2 ARG A 291     -52.674  -2.706 -27.252  1.00 27.96           N  
ATOM   1009  N   GLY A 292     -46.169   0.305 -26.101  1.00 18.15           N  
ATOM   1010  CA  GLY A 292     -45.586  -0.050 -24.827  1.00 19.31           C  
ATOM   1011  C   GLY A 292     -46.259   0.662 -23.681  1.00 19.35           C  
ATOM   1012  O   GLY A 292     -47.220   1.419 -23.848  1.00 20.99           O  
ATOM   1016  N   THR A 293     -45.711   0.404 -22.500  1.00 19.30           N  
ATOM   1017  CA  THR A 293     -46.243   0.925 -21.252  1.00 19.31           C  
ATOM   1018  C   THR A 293     -45.196   1.820 -20.614  1.00 20.87           C  
ATOM   1019  O   THR A 293     -44.092   1.363 -20.294  1.00 21.01           O  
ATOM   1020  CB  THR A 293     -46.632  -0.214 -20.306  1.00 25.26           C  
ATOM   1021  OG1 THR A 293     -47.669  -0.998 -20.911  1.00 24.63           O  
ATOM   1022  CG2 THR A 293     -47.104   0.339 -18.966  1.00 26.92           C  
ATOM   1030  N   SER A 294     -45.551   3.084 -20.423  1.00 22.44           N  
ATOM   1031  CA  SER A 294     -44.712   3.998 -19.672  1.00 21.94           C  
ATOM   1032  C   SER A 294     -44.983   3.862 -18.182  1.00 22.44           C  
ATOM   1033  O   SER A 294     -46.129   3.695 -17.756  1.00 23.14           O  
ATOM   1034  CB  SER A 294     -44.967   5.444 -20.086  1.00 22.55           C  
ATOM   1035  OG  SER A 294     -44.230   6.318 -19.248  1.00 21.70           O  
ATOM   1041  N   ASN A 295     -43.915   3.935 -17.391  1.00 24.06           N  
ATOM   1042  CA  ASN A 295     -44.024   4.126 -15.952  1.00 25.80           C  
ATOM   1043  C   ASN A 295     -43.597   5.529 -15.535  1.00 25.36           C  
ATOM   1044  O   ASN A 295     -43.377   5.775 -14.344  1.00 25.84           O  
ATOM   1045  CB  ASN A 295     -43.198   3.076 -15.203  1.00 30.22           C  
ATOM   1046  CG  ASN A 295     -41.704   3.234 -15.418  1.00 31.70           C  
ATOM   1047  OD1 ASN A 295     -41.249   4.179 -16.060  1.00 25.79           O  
ATOM   1048  ND2 ASN A 295     -40.929   2.312 -14.857  1.00 36.79           N  
ATOM   1055  N   GLY A 296     -43.478   6.455 -16.487  1.00 27.30           N  
ATOM   1056  CA  GLY A 296     -43.007   7.790 -16.214  1.00 26.64           C  
ATOM   1057  C   GLY A 296     -41.521   7.987 -16.416  1.00 24.87           C  
ATOM   1058  O   GLY A 296     -41.079   9.129 -16.598  1.00 27.91           O  
ATOM   1062  N   THR A 297     -40.743   6.907 -16.391  1.00 24.47           N  
ATOM   1063  CA  THR A 297     -39.300   6.958 -16.582  1.00 27.19           C  
ATOM   1064  C   THR A 297     -38.858   6.211 -17.826  1.00 22.76           C  
ATOM   1065  O   THR A 297     -38.036   6.722 -18.597  1.00 22.70           O  
ATOM   1066  CB  THR A 297     -38.590   6.365 -15.352  1.00 27.93           C  
ATOM   1067  OG1 THR A 297     -38.944   7.118 -14.186  1.00 31.58           O  
ATOM   1068  CG2 THR A 297     -37.083   6.371 -15.544  1.00 30.34           C  
ATOM   1076  N   VAL A 298     -39.386   5.009 -18.044  1.00 20.96           N  
ATOM   1077  CA  VAL A 298     -39.094   4.245 -19.245  1.00 22.36           C  
ATOM   1078  C   VAL A 298     -40.411   3.780 -19.845  1.00 20.54           C  
ATOM   1079  O   VAL A 298     -41.439   3.690 -19.169  1.00 22.13           O  
ATOM   1080  CB  VAL A 298     -38.182   3.023 -18.998  1.00 31.41           C  
ATOM   1081  CG1 VAL A 298     -36.859   3.455 -18.399  1.00 28.19           C  
ATOM   1082  CG2 VAL A 298     -38.881   1.992 -18.123  1.00 38.32           C  
ATOM   1092  N   ILE A 299     -40.362   3.512 -21.144  1.00 19.46           N  
ATOM   1093  CA  ILE A 299     -41.424   2.821 -21.859  1.00 20.68           C  
ATOM   1094  C   ILE A 299     -40.946   1.396 -22.099  1.00 17.00           C  
ATOM   1095  O   ILE A 299     -39.926   1.176 -22.763  1.00 19.57           O  
ATOM   1096  CB  ILE A 299     -41.756   3.522 -23.181  1.00 18.59           C  
ATOM   1097  CG1 ILE A 299     -42.322   4.915 -22.907  1.00 20.66           C  
ATOM   1098  CG2 ILE A 299     -42.760   2.705 -23.987  1.00 20.18           C  
ATOM   1099  CD1 ILE A 299     -42.391   5.788 -24.135  1.00 21.53           C  
ATOM   1111  N   ASN A 300     -41.653   0.429 -21.535  1.00 20.02           N  
ATOM   1112  CA  ASN A 300     -41.378  -0.976 -21.798  1.00 18.23           C  
ATOM   1113  C   ASN A 300     -42.160  -1.406 -23.032  1.00 17.44           C  
ATOM   1114  O   ASN A 300     -43.395  -1.388 -23.035  1.00 21.29           O  
ATOM   1115  CB  ASN A 300     -41.707  -1.811 -20.568  1.00 20.93           C  
ATOM   1116  CG  ASN A 300     -40.672  -1.629 -19.468  1.00 33.57           C  
ATOM   1117  OD1 ASN A 300     -39.476  -1.822 -19.693  1.00 36.22           O  
ATOM   1118  ND2 ASN A 300     -41.121  -1.227 -18.285  1.00 43.97           N  
ATOM   1125  N   LEU A 301     -41.430  -1.776 -24.080  1.00 17.02           N  
ATOM   1126  CA  LEU A 301     -42.024  -2.022 -25.383  1.00 18.17           C  
ATOM   1127  C   LEU A 301     -42.726  -3.371 -25.447  1.00 16.47           C  
ATOM   1128  O   LEU A 301     -42.325  -4.339 -24.796  1.00 18.27           O  
ATOM   1129  CB  LEU A 301     -40.951  -1.973 -26.470  1.00 18.14           C  
ATOM   1130  CG  LEU A 301     -40.213  -0.647 -26.627  1.00 17.60           C  
ATOM   1131  CD1 LEU A 301     -39.022  -0.806 -27.564  1.00 20.39           C  
ATOM   1132  CD2 LEU A 301     -41.143   0.441 -27.132  1.00 18.50           C  
ATOM   1144  N   THR A 302     -43.776  -3.429 -26.262  1.00 16.81           N  
ATOM   1145  CA  THR A 302     -44.441  -4.666 -26.649  1.00 15.74           C  
ATOM   1146  C   THR A 302     -44.443  -4.757 -28.174  1.00 16.48           C  
ATOM   1147  O   THR A 302     -44.047  -3.820 -28.871  1.00 16.56           O  
ATOM   1148  CB  THR A 302     -45.883  -4.727 -26.116  1.00 18.34           C  
ATOM   1149  OG1 THR A 302     -46.680  -3.712 -26.740  1.00 18.79           O  
ATOM   1150  CG2 THR A 302     -45.934  -4.547 -24.600  1.00 18.50           C  
ATOM   1158  N   GLU A 303     -44.890  -5.894 -28.705  1.00 16.73           N  
ATOM   1159  CA  GLU A 303     -45.239  -5.942 -30.118  1.00 15.70           C  
ATOM   1160  C   GLU A 303     -46.408  -4.987 -30.359  1.00 14.48           C  
ATOM   1161  O   GLU A 303     -47.140  -4.620 -29.437  1.00 16.85           O  
ATOM   1162  CB  GLU A 303     -45.616  -7.358 -30.539  1.00 16.09           C  
ATOM   1163  CG  GLU A 303     -44.519  -8.406 -30.372  1.00 14.54           C  
ATOM   1164  CD  GLU A 303     -43.399  -8.280 -31.385  1.00 15.89           C  
ATOM   1165  OE1 GLU A 303     -42.285  -8.761 -31.083  1.00 17.86           O  
ATOM   1166  OE2 GLU A 303     -43.627  -7.715 -32.474  1.00 17.56           O1-
ATOM   1173  N   LEU A 304     -46.602  -4.591 -31.616  1.00 15.78           N  
ATOM   1174  CA  LEU A 304     -47.617  -3.580 -31.901  1.00 16.46           C  
ATOM   1175  C   LEU A 304     -49.038  -4.061 -31.616  1.00 17.39           C  
ATOM   1176  O   LEU A 304     -49.922  -3.223 -31.408  1.00 17.68           O  
ATOM   1177  CB  LEU A 304     -47.487  -3.115 -33.349  1.00 16.31           C  
ATOM   1178  CG  LEU A 304     -46.217  -2.296 -33.581  1.00 16.35           C  
ATOM   1179  CD1 LEU A 304     -46.085  -1.965 -35.058  1.00 18.15           C  
ATOM   1180  CD2 LEU A 304     -46.172  -1.013 -32.759  1.00 16.19           C  
ATOM   1192  N   ASP A 305     -49.289  -5.373 -31.579  1.00 17.58           N  
ATOM   1193  CA  ASP A 305     -50.610  -5.860 -31.190  1.00 19.10           C  
ATOM   1194  C   ASP A 305     -50.756  -6.010 -29.678  1.00 16.13           C  
ATOM   1195  O   ASP A 305     -51.786  -6.507 -29.213  1.00 18.80           O  
ATOM   1196  CB  ASP A 305     -50.937  -7.188 -31.889  1.00 17.03           C  
ATOM   1197  CG  ASP A 305     -50.132  -8.375 -31.367  1.00 21.98           C  
ATOM   1198  OD1 ASP A 305     -49.211  -8.207 -30.535  1.00 19.18           O1-
ATOM   1199  OD2 ASP A 305     -50.435  -9.500 -31.825  1.00 20.24           O  
ATOM   1204  N   GLY A 306     -49.753  -5.583 -28.911  1.00 17.14           N  
ATOM   1205  CA  GLY A 306     -49.813  -5.616 -27.466  1.00 19.06           C  
ATOM   1206  C   GLY A 306     -49.262  -6.867 -26.820  1.00 18.62           C  
ATOM   1207  O   GLY A 306     -49.113  -6.894 -25.590  1.00 19.65           O  
ATOM   1211  N   THR A 307     -48.974  -7.909 -27.593  1.00 15.94           N  
ATOM   1212  CA  THR A 307     -48.394  -9.112 -27.021  1.00 18.53           C  
ATOM   1213  C   THR A 307     -46.919  -8.865 -26.725  1.00 18.21           C  
ATOM   1214  O   THR A 307     -46.332  -7.895 -27.210  1.00 16.82           O  
ATOM   1215  CB  THR A 307     -48.582 -10.305 -27.954  1.00 18.52           C  
ATOM   1216  OG1 THR A 307     -47.909 -10.095 -29.199  1.00 18.41           O  
ATOM   1217  CG2 THR A 307     -50.070 -10.545 -28.211  1.00 19.13           C  
ATOM   1225  N   PRO A 308     -46.301  -9.711 -25.905  1.00 19.27           N  
ATOM   1226  CA  PRO A 308     -44.973  -9.370 -25.383  1.00 17.52           C  
ATOM   1227  C   PRO A 308     -43.896  -9.300 -26.451  1.00 17.94           C  
ATOM   1228  O   PRO A 308     -43.847 -10.114 -27.379  1.00 19.22           O  
ATOM   1229  CB  PRO A 308     -44.686 -10.498 -24.381  1.00 22.04           C  
ATOM   1230  CG  PRO A 308     -46.035 -10.956 -23.950  1.00 19.85           C  
ATOM   1231  CD  PRO A 308     -46.897 -10.854 -25.187  1.00 19.35           C  
ATOM   1239  N   PHE A 309     -43.028  -8.298 -26.300  1.00 17.76           N  
ATOM   1240  CA  PHE A 309     -41.779  -8.226 -27.040  1.00 17.81           C  
ATOM   1241  C   PHE A 309     -40.686  -8.915 -26.231  1.00 18.66           C  
ATOM   1242  O   PHE A 309     -40.414  -8.523 -25.089  1.00 19.55           O  
ATOM   1243  CB  PHE A 309     -41.359  -6.788 -27.313  1.00 18.70           C  
ATOM   1244  CG  PHE A 309     -39.960  -6.675 -27.849  1.00 16.90           C  
ATOM   1245  CD1 PHE A 309     -39.652  -7.158 -29.109  1.00 17.15           C  
ATOM   1246  CD2 PHE A 309     -38.948  -6.114 -27.088  1.00 19.49           C  
ATOM   1247  CE1 PHE A 309     -38.358  -7.068 -29.608  1.00 15.47           C  
ATOM   1248  CE2 PHE A 309     -37.656  -6.014 -27.585  1.00 18.33           C  
ATOM   1249  CZ  PHE A 309     -37.360  -6.497 -28.842  1.00 17.48           C  
ATOM   1259  N   HIS A 310     -40.043  -9.915 -26.830  1.00 16.29           N  
ATOM   1260  CA  HIS A 310     -38.973 -10.638 -26.164  1.00 18.10           C  
ATOM   1261  C   HIS A 310     -37.633 -10.222 -26.728  1.00 18.56           C  
ATOM   1262  O   HIS A 310     -37.355 -10.508 -27.902  1.00 18.80           O  
ATOM   1263  CB  HIS A 310     -39.167 -12.142 -26.323  1.00 19.06           C  
ATOM   1264  CG  HIS A 310     -40.487 -12.609 -25.817  1.00 18.40           C  
ATOM   1265  ND1 HIS A 310     -40.804 -12.588 -24.477  1.00 21.28           N  
ATOM   1266  CD2 HIS A 310     -41.581 -13.076 -26.460  1.00 22.95           C  
ATOM   1267  CE1 HIS A 310     -42.037 -13.029 -24.314  1.00 18.91           C  
ATOM   1268  NE2 HIS A 310     -42.530 -13.336 -25.500  1.00 20.91           N  
ATOM   1277  N   PRO A 311     -36.782  -9.548 -25.957  1.00 18.17           N  
ATOM   1278  CA  PRO A 311     -35.451  -9.212 -26.472  1.00 17.65           C  
ATOM   1279  C   PRO A 311     -34.763 -10.440 -27.043  1.00 20.65           C  
ATOM   1280  O   PRO A 311     -34.862 -11.547 -26.506  1.00 21.32           O  
ATOM   1281  CB  PRO A 311     -34.725  -8.662 -25.241  1.00 18.68           C  
ATOM   1282  CG  PRO A 311     -35.824  -8.051 -24.438  1.00 20.09           C  
ATOM   1283  CD  PRO A 311     -37.008  -8.979 -24.614  1.00 21.14           C  
ATOM   1291  N   PHE A 312     -34.066 -10.231 -28.151  1.00 19.84           N  
ATOM   1292  CA  PHE A 312     -33.453 -11.313 -28.903  1.00 21.58           C  
ATOM   1293  C   PHE A 312     -32.210 -10.743 -29.574  1.00 20.73           C  
ATOM   1294  O   PHE A 312     -31.749  -9.647 -29.235  1.00 19.83           O  
ATOM   1295  CB  PHE A 312     -34.475 -11.930 -29.874  1.00 19.02           C  
ATOM   1296  CG  PHE A 312     -34.857 -11.037 -31.022  1.00 21.06           C  
ATOM   1297  CD1 PHE A 312     -35.510  -9.833 -30.805  1.00 20.85           C  
ATOM   1298  CD2 PHE A 312     -34.583 -11.417 -32.327  1.00 19.82           C  
ATOM   1299  CE1 PHE A 312     -35.858  -9.013 -31.868  1.00 18.77           C  
ATOM   1300  CE2 PHE A 312     -34.931 -10.605 -33.392  1.00 17.70           C  
ATOM   1301  CZ  PHE A 312     -35.573  -9.404 -33.162  1.00 18.41           C  
ATOM   1311  N   GLU A 313     -31.624 -11.506 -30.491  1.00 18.36           N  
ATOM   1312  CA  GLU A 313     -30.397 -11.037 -31.117  1.00 22.21           C  
ATOM   1313  C   GLU A 313     -30.634  -9.814 -31.999  1.00 17.37           C  
ATOM   1314  O   GLU A 313     -29.704  -9.020 -32.184  1.00 20.73           O  
ATOM   1315  CB  GLU A 313     -29.746 -12.165 -31.924  1.00 23.83           C  
ATOM   1316  CG  GLU A 313     -30.615 -12.785 -33.010  1.00 22.47           C  
ATOM   1317  CD  GLU A 313     -31.397 -14.007 -32.553  1.00 28.72           C  
ATOM   1318  OE1 GLU A 313     -31.823 -14.059 -31.378  1.00 26.92           O  
ATOM   1319  OE2 GLU A 313     -31.576 -14.927 -33.381  1.00 23.10           O1-
ATOM   1326  N   GLY A 314     -31.864  -9.628 -32.499  1.00 18.08           N  
ATOM   1327  CA  GLY A 314     -32.171  -8.568 -33.434  1.00 17.86           C  
ATOM   1328  C   GLY A 314     -32.425  -7.236 -32.759  1.00 18.04           C  
ATOM   1329  O   GLY A 314     -32.329  -7.085 -31.535  1.00 19.20           O  
ATOM   1333  N   PRO A 315     -32.767  -6.229 -33.580  1.00 16.58           N  
ATOM   1334  CA  PRO A 315     -32.675  -4.838 -33.106  1.00 15.49           C  
ATOM   1335  C   PRO A 315     -33.826  -4.314 -32.262  1.00 16.27           C  
ATOM   1336  O   PRO A 315     -33.597  -3.494 -31.363  1.00 16.50           O  
ATOM   1337  CB  PRO A 315     -32.568  -4.035 -34.418  1.00 14.99           C  
ATOM   1338  CG  PRO A 315     -33.242  -4.911 -35.456  1.00 15.93           C  
ATOM   1339  CD  PRO A 315     -32.866  -6.316 -35.053  1.00 18.00           C  
ATOM   1347  N   ALA A 316     -35.051  -4.744 -32.537  1.00 15.05           N  
ATOM   1348  CA  ALA A 316     -36.206  -4.050 -31.983  1.00 15.62           C  
ATOM   1349  C   ALA A 316     -37.487  -4.782 -32.350  1.00 15.19           C  
ATOM   1350  O   ALA A 316     -37.448  -5.724 -33.151  1.00 14.62           O  
ATOM   1351  CB  ALA A 316     -36.268  -2.614 -32.509  1.00 15.27           C  
ATOM   1357  N   PRO A 317     -38.638  -4.380 -31.816  1.00 14.51           N  
ATOM   1358  CA  PRO A 317     -39.892  -5.004 -32.253  1.00 15.38           C  
ATOM   1359  C   PRO A 317     -40.191  -4.690 -33.709  1.00 14.35           C  
ATOM   1360  O   PRO A 317     -39.792  -3.649 -34.240  1.00 15.13           O  
ATOM   1361  CB  PRO A 317     -40.952  -4.392 -31.327  1.00 17.21           C  
ATOM   1362  CG  PRO A 317     -40.191  -3.802 -30.179  1.00 16.35           C  
ATOM   1363  CD  PRO A 317     -38.855  -3.390 -30.742  1.00 15.54           C  
ATOM   1371  N   ILE A 318     -40.909  -5.612 -34.356  1.00 16.16           N  
ATOM   1372  CA  ILE A 318     -41.401  -5.366 -35.704  1.00 14.89           C  
ATOM   1373  C   ILE A 318     -42.077  -3.999 -35.768  1.00 13.40           C  
ATOM   1374  O   ILE A 318     -42.834  -3.613 -34.869  1.00 14.93           O  
ATOM   1375  CB  ILE A 318     -42.361  -6.487 -36.138  1.00 14.73           C  
ATOM   1376  CG1 ILE A 318     -41.585  -7.780 -36.405  1.00 17.06           C  
ATOM   1377  CG2 ILE A 318     -43.148  -6.068 -37.375  1.00 15.48           C  
ATOM   1378  CD1 ILE A 318     -42.452  -9.013 -36.420  1.00 15.63           C  
ATOM   1390  N   GLY A 319     -41.781  -3.256 -36.840  1.00 13.63           N  
ATOM   1391  CA  GLY A 319     -42.362  -1.952 -37.089  1.00 15.40           C  
ATOM   1392  C   GLY A 319     -41.623  -0.786 -36.468  1.00 13.07           C  
ATOM   1393  O   GLY A 319     -41.864   0.364 -36.860  1.00 14.48           O  
ATOM   1397  N   PHE A 320     -40.730  -1.040 -35.523  1.00 14.61           N  
ATOM   1398  CA  PHE A 320     -40.055   0.036 -34.808  1.00 15.25           C  
ATOM   1399  C   PHE A 320     -39.369   0.976 -35.800  1.00 14.29           C  
ATOM   1400  O   PHE A 320     -38.786   0.514 -36.787  1.00 14.35           O  
ATOM   1401  CB  PHE A 320     -39.038  -0.577 -33.844  1.00 14.39           C  
ATOM   1402  CG  PHE A 320     -38.552   0.361 -32.789  1.00 15.45           C  
ATOM   1403  CD1 PHE A 320     -39.268   0.539 -31.621  1.00 17.28           C  
ATOM   1404  CD2 PHE A 320     -37.359   1.039 -32.946  1.00 15.24           C  
ATOM   1405  CE1 PHE A 320     -38.819   1.394 -30.644  1.00 19.61           C  
ATOM   1406  CE2 PHE A 320     -36.903   1.894 -31.965  1.00 16.17           C  
ATOM   1407  CZ  PHE A 320     -37.635   2.072 -30.817  1.00 17.64           C  
ATOM   1417  N   PRO A 321     -39.430   2.295 -35.586  1.00 13.94           N  
ATOM   1418  CA  PRO A 321     -38.792   3.214 -36.544  1.00 13.82           C  
ATOM   1419  C   PRO A 321     -37.296   2.959 -36.687  1.00 17.12           C  
ATOM   1420  O   PRO A 321     -36.614   2.577 -35.731  1.00 14.85           O  
ATOM   1421  CB  PRO A 321     -39.067   4.606 -35.949  1.00 15.54           C  
ATOM   1422  CG  PRO A 321     -40.246   4.423 -35.039  1.00 15.49           C  
ATOM   1423  CD  PRO A 321     -40.120   3.020 -34.495  1.00 13.49           C  
ATOM   1431  N   ASP A 322     -36.782   3.180 -37.909  1.00 15.13           N  
ATOM   1432  CA  ASP A 322     -35.370   2.938 -38.203  1.00 13.96           C  
ATOM   1433  C   ASP A 322     -34.681   4.174 -38.779  1.00 13.86           C  
ATOM   1434  O   ASP A 322     -33.656   4.048 -39.463  1.00 14.22           O  
ATOM   1435  CB  ASP A 322     -35.201   1.738 -39.150  1.00 15.13           C  
ATOM   1436  CG  ASP A 322     -35.430   2.082 -40.615  1.00 16.55           C  
ATOM   1437  OD1 ASP A 322     -36.116   3.088 -40.907  1.00 15.31           O  
ATOM   1438  OD2 ASP A 322     -34.938   1.314 -41.478  1.00 16.09           O1-
ATOM   1443  N   LEU A 323     -35.205   5.360 -38.496  1.00 14.20           N  
ATOM   1444  CA  LEU A 323     -34.602   6.602 -38.968  1.00 14.27           C  
ATOM   1445  C   LEU A 323     -33.483   7.001 -38.016  1.00 16.11           C  
ATOM   1446  O   LEU A 323     -33.732   7.501 -36.916  1.00 17.25           O  
ATOM   1447  CB  LEU A 323     -35.637   7.714 -39.065  1.00 16.35           C  
ATOM   1448  CG  LEU A 323     -36.485   7.734 -40.332  1.00 18.12           C  
ATOM   1449  CD1 LEU A 323     -37.378   6.515 -40.431  1.00 19.04           C  
ATOM   1450  CD2 LEU A 323     -37.296   9.027 -40.374  1.00 16.30           C  
ATOM   1462  N   GLY A 324     -32.243   6.776 -38.434  1.00 17.81           N  
ATOM   1463  CA  GLY A 324     -31.109   7.336 -37.738  1.00 15.39           C  
ATOM   1464  C   GLY A 324     -30.954   8.811 -38.058  1.00 16.93           C  
ATOM   1465  O   GLY A 324     -31.706   9.391 -38.841  1.00 15.67           O  
ATOM   1469  N   GLY A 325     -29.971   9.432 -37.416  1.00 16.69           N  
ATOM   1470  CA  GLY A 325     -29.581  10.789 -37.782  1.00 16.97           C  
ATOM   1471  C   GLY A 325     -30.644  11.849 -37.604  1.00 17.95           C  
ATOM   1472  O   GLY A 325     -30.693  12.806 -38.390  1.00 18.62           O  
ATOM   1476  N   CYS A 326     -31.481  11.718 -36.576  1.00 16.91           N  
ATOM   1477  CA  CYS A 326     -32.525  12.694 -36.298  1.00 17.79           C  
ATOM   1478  C   CYS A 326     -33.125  12.400 -34.937  1.00 18.84           C  
ATOM   1479  O   CYS A 326     -32.948  11.312 -34.383  1.00 19.04           O  
ATOM   1480  CB  CYS A 326     -33.624  12.668 -37.373  1.00 18.66           C  
ATOM   1481  SG  CYS A 326     -34.490  11.080 -37.575  1.00 17.38           S  
ATOM   1487  N   ASP A 327     -33.808  13.401 -34.395  1.00 18.23           N  
ATOM   1488  CA  ASP A 327     -34.742  13.196 -33.302  1.00 16.93           C  
ATOM   1489  C   ASP A 327     -36.115  12.875 -33.885  1.00 17.18           C  
ATOM   1490  O   ASP A 327     -36.518  13.443 -34.907  1.00 17.80           O  
ATOM   1491  CB  ASP A 327     -34.833  14.428 -32.402  1.00 18.78           C  
ATOM   1492  CG  ASP A 327     -33.696  14.512 -31.385  1.00 20.94           C  
ATOM   1493  OD1 ASP A 327     -32.740  13.709 -31.448  1.00 21.34           O1-
ATOM   1494  OD2 ASP A 327     -33.779  15.399 -30.507  1.00 22.62           O  
ATOM   1499  N   TRP A 328     -36.827  11.962 -33.235  1.00 18.61           N  
ATOM   1500  CA  TRP A 328     -38.174  11.592 -33.633  1.00 17.18           C  
ATOM   1501  C   TRP A 328     -39.189  12.368 -32.805  1.00 17.55           C  
ATOM   1502  O   TRP A 328     -38.945  12.707 -31.644  1.00 19.18           O  
ATOM   1503  CB  TRP A 328     -38.445  10.101 -33.430  1.00 15.85           C  
ATOM   1504  CG  TRP A 328     -37.506   9.187 -34.112  1.00 15.00           C  
ATOM   1505  CD1 TRP A 328     -36.672   9.480 -35.148  1.00 17.21           C  
ATOM   1506  CD2 TRP A 328     -37.288   7.811 -33.790  1.00 15.73           C  
ATOM   1507  NE1 TRP A 328     -35.946   8.366 -35.495  1.00 16.75           N  
ATOM   1508  CE2 TRP A 328     -36.309   7.326 -34.678  1.00 16.72           C  
ATOM   1509  CE3 TRP A 328     -37.834   6.937 -32.843  1.00 16.37           C  
ATOM   1510  CZ2 TRP A 328     -35.859   6.007 -34.645  1.00 14.92           C  
ATOM   1511  CZ3 TRP A 328     -37.382   5.632 -32.805  1.00 17.03           C  
ATOM   1512  CH2 TRP A 328     -36.403   5.178 -33.698  1.00 15.89           C  
ATOM   1523  N   HIS A 329     -40.338  12.636 -33.408  1.00 17.44           N  
ATOM   1524  CA  HIS A 329     -41.502  13.152 -32.694  1.00 16.06           C  
ATOM   1525  C   HIS A 329     -42.649  12.221 -33.033  1.00 16.55           C  
ATOM   1526  O   HIS A 329     -43.071  12.126 -34.188  1.00 18.91           O  
ATOM   1527  CB  HIS A 329     -41.727  14.602 -33.053  1.00 17.54           C  
ATOM   1528  CG  HIS A 329     -40.502  15.420 -32.808  1.00 16.98           C  
ATOM   1529  ND1 HIS A 329     -40.129  15.837 -31.547  1.00 19.36           N  
ATOM   1530  CD2 HIS A 329     -39.501  15.793 -33.638  1.00 19.44           C  
ATOM   1531  CE1 HIS A 329     -38.983  16.489 -31.624  1.00 21.06           C  
ATOM   1532  NE2 HIS A 329     -38.578  16.472 -32.881  1.00 21.07           N  
ATOM   1540  N   ILE A 330     -43.062  11.459 -32.031  1.00 15.82           N  
ATOM   1541  CA  ILE A 330     -43.983  10.342 -32.184  1.00 15.17           C  
ATOM   1542  C   ILE A 330     -45.311  10.752 -31.578  1.00 15.42           C  
ATOM   1543  O   ILE A 330     -45.352  11.262 -30.453  1.00 18.64           O  
ATOM   1544  CB  ILE A 330     -43.414   9.079 -31.513  1.00 16.74           C  
ATOM   1545  CG1 ILE A 330     -42.200   8.599 -32.319  1.00 18.80           C  
ATOM   1546  CG2 ILE A 330     -44.468   8.002 -31.382  1.00 15.03           C  
ATOM   1547  CD1 ILE A 330     -41.536   7.370 -31.772  1.00 22.43           C  
ATOM   1559  N   ASN A 331     -46.390  10.547 -32.321  1.00 16.34           N  
ATOM   1560  CA  ASN A 331     -47.723  10.892 -31.844  1.00 17.44           C  
ATOM   1561  C   ASN A 331     -48.300   9.693 -31.099  1.00 17.61           C  
ATOM   1562  O   ASN A 331     -48.557   8.644 -31.699  1.00 16.39           O  
ATOM   1563  CB  ASN A 331     -48.626  11.312 -32.998  1.00 15.72           C  
ATOM   1564  CG  ASN A 331     -49.883  11.980 -32.517  1.00 17.26           C  
ATOM   1565  OD1 ASN A 331     -49.874  12.673 -31.499  1.00 17.88           O  
ATOM   1566  ND2 ASN A 331     -50.978  11.782 -33.236  1.00 21.61           N  
ATOM   1573  N   MET A 332     -48.514   9.861 -29.796  1.00 16.08           N  
ATOM   1574  CA  MET A 332     -48.943   8.791 -28.907  1.00 16.63           C  
ATOM   1575  C   MET A 332     -50.434   8.902 -28.638  1.00 19.11           C  
ATOM   1576  O   MET A 332     -50.920   9.965 -28.239  1.00 18.57           O  
ATOM   1577  CB  MET A 332     -48.181   8.864 -27.582  1.00 18.96           C  
ATOM   1578  CG  MET A 332     -46.675   8.850 -27.723  1.00 18.41           C  
ATOM   1579  SD  MET A 332     -46.029   7.194 -27.979  1.00 19.33           S  
ATOM   1580  CE  MET A 332     -45.562   6.750 -26.309  1.00 20.37           C  
ATOM   1590  N   THR A 333     -51.148   7.799 -28.836  1.00 17.51           N  
ATOM   1591  CA  THR A 333     -52.565   7.710 -28.529  1.00 16.78           C  
ATOM   1592  C   THR A 333     -52.809   6.479 -27.673  1.00 17.72           C  
ATOM   1593  O   THR A 333     -51.911   5.666 -27.438  1.00 18.32           O  
ATOM   1594  CB  THR A 333     -53.409   7.640 -29.803  1.00 17.18           C  
ATOM   1595  OG1 THR A 333     -52.902   6.590 -30.635  1.00 19.07           O  
ATOM   1596  CG2 THR A 333     -53.355   8.961 -30.540  1.00 20.71           C  
ATOM   1604  N   GLN A 334     -54.048   6.340 -27.219  1.00 17.34           N  
ATOM   1605  CA  GLN A 334     -54.393   5.287 -26.282  1.00 17.69           C  
ATOM   1606  C   GLN A 334     -55.756   4.717 -26.620  1.00 19.47           C  
ATOM   1607  O   GLN A 334     -56.692   5.460 -26.926  1.00 21.36           O  
ATOM   1608  CB  GLN A 334     -54.409   5.821 -24.847  1.00 18.84           C  
ATOM   1609  CG  GLN A 334     -53.106   6.416 -24.385  1.00 20.14           C  
ATOM   1610  CD  GLN A 334     -53.174   6.857 -22.943  1.00 19.44           C  
ATOM   1611  OE1 GLN A 334     -53.738   7.905 -22.633  1.00 20.08           O  
ATOM   1612  NE2 GLN A 334     -52.608   6.055 -22.049  1.00 22.27           N  
ATOM   1621  N   PHE A 335     -55.883   3.403 -26.478  1.00 18.99           N  
ATOM   1622  CA  PHE A 335     -57.182   2.763 -26.603  1.00 18.78           C  
ATOM   1623  C   PHE A 335     -57.958   3.009 -25.317  1.00 20.57           C  
ATOM   1624  O   PHE A 335     -57.464   2.718 -24.221  1.00 21.22           O  
ATOM   1625  CB  PHE A 335     -57.055   1.267 -26.882  1.00 20.06           C  
ATOM   1626  CG  PHE A 335     -56.267   0.960 -28.114  1.00 18.00           C  
ATOM   1627  CD1 PHE A 335     -56.758   1.309 -29.359  1.00 17.67           C  
ATOM   1628  CD2 PHE A 335     -55.054   0.298 -28.036  1.00 26.48           C  
ATOM   1629  CE1 PHE A 335     -56.037   1.038 -30.510  1.00 21.29           C  
ATOM   1630  CE2 PHE A 335     -54.335   0.010 -29.185  1.00 27.73           C  
ATOM   1631  CZ  PHE A 335     -54.829   0.382 -30.423  1.00 22.94           C  
ATOM   1641  N   GLY A 336     -59.119   3.640 -25.449  1.00 19.12           N  
ATOM   1642  CA  GLY A 336     -59.987   3.900 -24.325  1.00 19.92           C  
ATOM   1643  C   GLY A 336     -59.760   5.217 -23.632  1.00 22.15           C  
ATOM   1644  O   GLY A 336     -60.415   5.482 -22.615  1.00 24.54           O  
ATOM   1648  N   HIS A 337     -58.892   6.068 -24.166  1.00 19.91           N  
ATOM   1649  CA  HIS A 337     -58.646   7.380 -23.597  1.00 22.12           C  
ATOM   1650  C   HIS A 337     -58.679   8.429 -24.693  1.00 18.89           C  
ATOM   1651  O   HIS A 337     -58.349   8.152 -25.851  1.00 20.69           O  
ATOM   1652  CB  HIS A 337     -57.274   7.467 -22.914  1.00 20.45           C  
ATOM   1653  CG  HIS A 337     -57.098   6.516 -21.776  1.00 27.57           C  
ATOM   1654  ND1 HIS A 337     -57.474   6.819 -20.486  1.00 37.98           N  
ATOM   1655  CD2 HIS A 337     -56.604   5.257 -21.740  1.00 32.70           C  
ATOM   1656  CE1 HIS A 337     -57.203   5.791 -19.700  1.00 42.37           C  
ATOM   1657  NE2 HIS A 337     -56.678   4.830 -20.438  1.00 35.97           N  
ATOM   1665  N   SER A 338     -59.066   9.638 -24.309  1.00 20.68           N  
ATOM   1666  CA  SER A 338     -58.987  10.775 -25.205  1.00 19.39           C  
ATOM   1668  C   SER A 338     -57.538  11.232 -25.354  1.00 21.54           C  
ATOM   1669  O   SER A 338     -56.649  10.841 -24.591  1.00 20.51           O  
ATOM   1670  CB  SER A 338     -59.825  11.944 -24.686  1.00 23.03           C  
ATOM   1672  OG  SER A 338     -61.195  11.611 -24.603  1.00 23.41           O  
ATOM   1683  N   SER A 339     -57.317  12.073 -26.362  1.00 18.92           N  
ATOM   1684  CA  SER A 339     -56.121  12.888 -26.509  1.00 20.01           C  
ATOM   1685  C   SER A 339     -54.946  12.206 -27.192  1.00 21.57           C  
ATOM   1686  O   SER A 339     -54.897  10.981 -27.321  1.00 20.60           O  
ATOM   1687  CB  SER A 339     -55.651  13.389 -25.132  1.00 23.39           C  
ATOM   1688  OG  SER A 339     -56.713  13.960 -24.394  1.00 30.87           O  
ATOM   1694  N   GLN A 340     -53.997  13.015 -27.640  1.00 18.73           N  
ATOM   1695  CA  GLN A 340     -52.735  12.544 -28.178  1.00 18.04           C  
ATOM   1696  C   GLN A 340     -51.628  13.306 -27.465  1.00 18.10           C  
ATOM   1697  O   GLN A 340     -51.845  14.397 -26.930  1.00 18.84           O  
ATOM   1698  CB  GLN A 340     -52.660  12.743 -29.694  1.00 19.17           C  
ATOM   1699  CG  GLN A 340     -52.685  14.191 -30.105  1.00 19.69           C  
ATOM   1700  CD  GLN A 340     -52.653  14.384 -31.603  1.00 19.93           C  
ATOM   1701  OE1 GLN A 340     -53.112  13.536 -32.367  1.00 20.45           O  
ATOM   1702  NE2 GLN A 340     -52.112  15.516 -32.034  1.00 21.64           N  
ATOM   1711  N   THR A 341     -50.434  12.721 -27.466  1.00 18.50           N  
ATOM   1712  CA  THR A 341     -49.284  13.305 -26.795  1.00 18.71           C  
ATOM   1713  C   THR A 341     -48.064  13.159 -27.688  1.00 18.42           C  
ATOM   1714  O   THR A 341     -47.783  12.060 -28.172  1.00 18.47           O  
ATOM   1715  CB  THR A 341     -49.015  12.615 -25.452  1.00 21.60           C  
ATOM   1716  OG1 THR A 341     -50.234  12.520 -24.706  1.00 23.57           O  
ATOM   1717  CG2 THR A 341     -47.985  13.393 -24.647  1.00 25.26           C  
ATOM   1725  N   GLN A 342     -47.325  14.248 -27.879  1.00 19.60           N  
ATOM   1726  CA  GLN A 342     -46.090  14.189 -28.647  1.00 17.90           C  
ATOM   1727  C   GLN A 342     -44.954  13.675 -27.773  1.00 19.87           C  
ATOM   1728  O   GLN A 342     -44.673  14.231 -26.706  1.00 22.78           O  
ATOM   1729  CB  GLN A 342     -45.735  15.563 -29.209  1.00 17.72           C  
ATOM   1730  CG  GLN A 342     -44.525  15.576 -30.116  1.00 18.54           C  
ATOM   1731  CD  GLN A 342     -44.222  16.970 -30.613  1.00 20.95           C  
ATOM   1732  OE1 GLN A 342     -44.888  17.472 -31.516  1.00 23.34           O  
ATOM   1733  NE2 GLN A 342     -43.237  17.618 -30.003  1.00 21.50           N  
ATOM   1742  N   TYR A 343     -44.295  12.623 -28.242  1.00 17.80           N  
ATOM   1743  CA  TYR A 343     -43.180  11.971 -27.560  1.00 19.76           C  
ATOM   1744  C   TYR A 343     -41.912  12.302 -28.332  1.00 19.49           C  
ATOM   1745  O   TYR A 343     -41.804  11.981 -29.519  1.00 18.12           O  
ATOM   1746  CB  TYR A 343     -43.452  10.467 -27.478  1.00 18.81           C  
ATOM   1747  CG  TYR A 343     -42.315   9.566 -27.066  1.00 19.19           C  
ATOM   1748  CD1 TYR A 343     -41.447   9.909 -26.040  1.00 18.90           C  
ATOM   1749  CD2 TYR A 343     -42.146   8.331 -27.681  1.00 18.90           C  
ATOM   1750  CE1 TYR A 343     -40.418   9.059 -25.666  1.00 20.94           C  
ATOM   1751  CE2 TYR A 343     -41.132   7.481 -27.312  1.00 20.32           C  
ATOM   1752  CZ  TYR A 343     -40.273   7.844 -26.307  1.00 19.70           C  
ATOM   1753  OH  TYR A 343     -39.263   6.977 -25.957  1.00 22.31           O  
ATOM   1763  N   ASP A 344     -40.981  12.985 -27.669  1.00 18.54           N  
ATOM   1764  CA  ASP A 344     -39.758  13.473 -28.296  1.00 18.22           C  
ATOM   1765  C   ASP A 344     -38.628  12.492 -28.016  1.00 18.85           C  
ATOM   1766  O   ASP A 344     -38.266  12.278 -26.854  1.00 19.87           O  
ATOM   1767  CB  ASP A 344     -39.399  14.864 -27.772  1.00 19.69           C  
ATOM   1768  CG  ASP A 344     -40.517  15.870 -27.972  1.00 20.54           C  
ATOM   1769  OD1 ASP A 344     -41.201  15.793 -29.013  1.00 20.84           O  
ATOM   1770  OD2 ASP A 344     -40.715  16.733 -27.090  1.00 24.97           O1-
ATOM   1775  N   VAL A 345     -38.047  11.928 -29.076  1.00 17.45           N  
ATOM   1776  CA  VAL A 345     -37.107  10.824 -28.942  1.00 19.39           C  
ATOM   1777  C   VAL A 345     -35.739  11.210 -29.488  1.00 21.09           C  
ATOM   1778  O   VAL A 345     -35.567  11.390 -30.700  1.00 21.04           O  
ATOM   1779  CB  VAL A 345     -37.607   9.550 -29.645  1.00 17.60           C  
ATOM   1780  CG1 VAL A 345     -36.725   8.374 -29.236  1.00 21.05           C  
ATOM   1781  CG2 VAL A 345     -39.075   9.289 -29.343  1.00 18.38           C  
ATOM   1791  N   ASP A 346     -34.764  11.313 -28.592  1.00 19.37           N  
ATOM   1792  CA  ASP A 346     -33.349  11.274 -28.935  1.00 22.50           C  
ATOM   1793  C   ASP A 346     -32.936   9.808 -28.924  1.00 18.64           C  
ATOM   1794  O   ASP A 346     -33.093   9.129 -27.905  1.00 21.93           O  
ATOM   1795  CB  ASP A 346     -32.572  12.105 -27.919  1.00 20.98           C  
ATOM   1796  CG  ASP A 346     -31.074  12.101 -28.149  1.00 25.00           C  
ATOM   1797  OD1 ASP A 346     -30.586  11.518 -29.140  1.00 21.09           O  
ATOM   1798  OD2 ASP A 346     -30.384  12.722 -27.313  1.00 25.21           O1-
ATOM   1803  N   THR A 347     -32.445   9.308 -30.055  1.00 20.26           N  
ATOM   1804  CA  THR A 347     -32.116   7.892 -30.146  1.00 21.09           C  
ATOM   1805  C   THR A 347     -30.680   7.591 -29.733  1.00 20.63           C  
ATOM   1806  O   THR A 347     -30.268   6.429 -29.808  1.00 20.70           O  
ATOM   1807  CB  THR A 347     -32.335   7.363 -31.570  1.00 19.57           C  
ATOM   1808  OG1 THR A 347     -31.407   7.992 -32.465  1.00 19.93           O  
ATOM   1809  CG2 THR A 347     -33.760   7.627 -32.035  1.00 19.12           C  
ATOM   1817  N   THR A 348     -29.914   8.601 -29.292  1.00 22.14           N  
ATOM   1818  CA  THR A 348     -28.506   8.387 -28.995  1.00 21.69           C  
ATOM   1819  C   THR A 348     -28.141   8.027 -27.555  1.00 23.87           C  
ATOM   1820  O   THR A 348     -27.056   7.473 -27.335  1.00 25.93           O  
ATOM   1821  CB  THR A 348     -27.684   9.640 -29.373  1.00 20.61           C  
ATOM   1822  OG1 THR A 348     -28.047  10.740 -28.514  1.00 22.62           O  
ATOM   1823  CG2 THR A 348     -27.916  10.045 -30.819  1.00 23.52           C  
ATOM   1831  N   PRO A 349     -28.965   8.324 -26.552  1.00 21.68           N  
ATOM   1832  CA  PRO A 349     -28.519   8.138 -25.167  1.00 25.45           C  
ATOM   1833  C   PRO A 349     -28.527   6.678 -24.734  1.00 24.90           C  
ATOM   1834  O   PRO A 349     -29.098   5.797 -25.377  1.00 23.77           O  
ATOM   1835  CB  PRO A 349     -29.527   8.949 -24.345  1.00 23.79           C  
ATOM   1836  CG  PRO A 349     -30.755   8.896 -25.136  1.00 26.01           C  
ATOM   1837  CD  PRO A 349     -30.333   8.877 -26.597  1.00 21.76           C  
ATOM   1845  N   ASP A 350     -27.901   6.458 -23.575  1.00 27.98           N  
ATOM   1846  CA  ASP A 350     -27.761   5.126 -23.010  1.00 25.34           C  
ATOM   1847  C   ASP A 350     -29.097   4.476 -22.702  1.00 23.02           C  
ATOM   1848  O   ASP A 350     -29.180   3.243 -22.661  1.00 26.87           O  
ATOM   1849  CB  ASP A 350     -26.949   5.226 -21.711  1.00 26.66           C  
ATOM   1850  CG  ASP A 350     -27.641   6.104 -20.641  1.00 43.87           C  
ATOM   1851  OD1 ASP A 350     -28.253   7.140 -20.989  1.00 32.78           O  
ATOM   1852  OD2 ASP A 350     -27.569   5.751 -19.443  1.00 43.70           O  
ATOM   1857  N   THR A 351     -30.143   5.277 -22.522  1.00 25.62           N  
ATOM   1858  CA  THR A 351     -31.477   4.787 -22.211  1.00 21.46           C  
ATOM   1859  C   THR A 351     -32.246   4.309 -23.432  1.00 19.22           C  
ATOM   1860  O   THR A 351     -33.309   3.700 -23.268  1.00 21.91           O  
ATOM   1861  CB  THR A 351     -32.279   5.892 -21.520  1.00 24.86           C  
ATOM   1862  OG1 THR A 351     -32.274   7.070 -22.338  1.00 22.32           O  
ATOM   1863  CG2 THR A 351     -31.673   6.224 -20.166  1.00 26.23           C  
ATOM   1871  N   PHE A 352     -31.762   4.588 -24.638  1.00 19.34           N  
ATOM   1872  CA  PHE A 352     -32.465   4.188 -25.854  1.00 17.95           C  
ATOM   1873  C   PHE A 352     -31.951   2.801 -26.217  1.00 18.47           C  
ATOM   1874  O   PHE A 352     -30.959   2.649 -26.931  1.00 19.64           O  
ATOM   1875  CB  PHE A 352     -32.240   5.193 -26.977  1.00 18.52           C  
ATOM   1876  CG  PHE A 352     -33.072   4.917 -28.194  1.00 18.90           C  
ATOM   1877  CD1 PHE A 352     -34.386   5.355 -28.266  1.00 20.38           C  
ATOM   1878  CD2 PHE A 352     -32.556   4.201 -29.258  1.00 19.01           C  
ATOM   1879  CE1 PHE A 352     -35.164   5.093 -29.384  1.00 21.13           C  
ATOM   1880  CE2 PHE A 352     -33.330   3.936 -30.377  1.00 17.83           C  
ATOM   1881  CZ  PHE A 352     -34.635   4.381 -30.438  1.00 18.07           C  
ATOM   1891  N   VAL A 353     -32.623   1.778 -25.697  1.00 18.97           N  
ATOM   1892  CA  VAL A 353     -32.189   0.399 -25.900  1.00 21.90           C  
ATOM   1893  C   VAL A 353     -33.385  -0.460 -26.296  1.00 18.24           C  
ATOM   1894  O   VAL A 353     -33.753  -1.400 -25.576  1.00 19.75           O  
ATOM   1895  CB  VAL A 353     -31.478  -0.158 -24.655  1.00 23.70           C  
ATOM   1896  CG1 VAL A 353     -30.090   0.468 -24.512  1.00 27.19           C  
ATOM   1897  CG2 VAL A 353     -32.291   0.079 -23.396  1.00 23.47           C  
ATOM   1907  N   PRO A 354     -34.006  -0.183 -27.444  1.00 17.51           N  
ATOM   1908  CA  PRO A 354     -35.097  -1.054 -27.911  1.00 16.58           C  
ATOM   1909  C   PRO A 354     -34.657  -2.500 -28.092  1.00 17.42           C  
ATOM   1910  O   PRO A 354     -35.489  -3.411 -27.993  1.00 18.63           O  
ATOM   1911  CB  PRO A 354     -35.511  -0.410 -29.244  1.00 19.03           C  
ATOM   1912  CG  PRO A 354     -34.287   0.351 -29.688  1.00 18.53           C  
ATOM   1913  CD  PRO A 354     -33.691   0.885 -28.410  1.00 17.82           C  
ATOM   1921  N   HIS A 355     -33.367  -2.733 -28.360  1.00 19.44           N  
ATOM   1922  CA  HIS A 355     -32.825  -4.090 -28.449  1.00 20.64           C  
ATOM   1923  C   HIS A 355     -33.005  -4.839 -27.137  1.00 23.24           C  
ATOM   1924  O   HIS A 355     -33.139  -6.069 -27.138  1.00 18.74           O  
ATOM   1925  CB  HIS A 355     -31.345  -3.995 -28.860  1.00 20.05           C  
ATOM   1926  CG  HIS A 355     -30.547  -5.250 -28.665  1.00 22.23           C  
ATOM   1927  ND1 HIS A 355     -30.677  -6.354 -29.482  1.00 23.15           N  
ATOM   1928  CD2 HIS A 355     -29.556  -5.548 -27.790  1.00 23.08           C  
ATOM   1929  CE1 HIS A 355     -29.830  -7.290 -29.094  1.00 22.12           C  
ATOM   1930  NE2 HIS A 355     -29.138  -6.826 -28.069  1.00 25.43           N  
ATOM   1938  N   LEU A 356     -33.064  -4.114 -26.021  1.00 19.81           N  
ATOM   1939  CA  LEU A 356     -33.309  -4.699 -24.712  1.00 19.16           C  
ATOM   1940  C   LEU A 356     -34.733  -4.448 -24.227  1.00 20.44           C  
ATOM   1941  O   LEU A 356     -35.063  -4.799 -23.090  1.00 23.56           O  
ATOM   1942  CB  LEU A 356     -32.304  -4.130 -23.709  1.00 22.38           C  
ATOM   1943  CG  LEU A 356     -30.818  -4.322 -24.024  1.00 30.18           C  
ATOM   1944  CD1 LEU A 356     -29.963  -3.669 -22.938  1.00 30.04           C  
ATOM   1945  CD2 LEU A 356     -30.459  -5.795 -24.173  1.00 31.56           C  
ATOM   1957  N   GLY A 357     -35.585  -3.883 -25.080  1.00 19.20           N  
ATOM   1958  CA  GLY A 357     -36.997  -3.730 -24.804  1.00 18.46           C  
ATOM   1959  C   GLY A 357     -37.435  -2.467 -24.095  1.00 21.64           C  
ATOM   1960  O   GLY A 357     -38.600  -2.392 -23.682  1.00 20.54           O  
ATOM   1964  N   SER A 358     -36.580  -1.453 -23.970  1.00 18.59           N  
ATOM   1965  CA  SER A 358     -37.030  -0.243 -23.297  1.00 20.80           C  
ATOM   1966  C   SER A 358     -36.368   0.994 -23.887  1.00 21.37           C  
ATOM   1967  O   SER A 358     -35.253   0.940 -24.412  1.00 21.27           O  
ATOM   1968  CB  SER A 358     -36.776  -0.302 -21.781  1.00 31.46           C  
ATOM   1969  OG  SER A 358     -35.399  -0.180 -21.470  1.00 36.90           O  
ATOM   1975  N   ILE A 359     -37.100   2.109 -23.821  1.00 20.69           N  
ATOM   1976  CA  ILE A 359     -36.617   3.417 -24.247  1.00 18.57           C  
ATOM   1977  C   ILE A 359     -37.097   4.437 -23.222  1.00 20.76           C  
ATOM   1978  O   ILE A 359     -38.087   4.223 -22.520  1.00 20.36           O  
ATOM   1979  CB  ILE A 359     -37.103   3.788 -25.663  1.00 18.74           C  
ATOM   1980  CG1 ILE A 359     -38.630   3.780 -25.736  1.00 19.55           C  
ATOM   1981  CG2 ILE A 359     -36.530   2.805 -26.678  1.00 18.52           C  
ATOM   1982  CD1 ILE A 359     -39.182   4.089 -27.122  1.00 20.03           C  
ATOM   1994  N   GLN A 360     -36.375   5.553 -23.127  1.00 19.23           N  
ATOM   1995  CA  GLN A 360     -36.702   6.562 -22.126  1.00 18.73           C  
ATOM   1996  C   GLN A 360     -38.084   7.154 -22.394  1.00 18.20           C  
ATOM   1997  O   GLN A 360     -38.461   7.392 -23.546  1.00 22.87           O  
ATOM   1998  CB  GLN A 360     -35.642   7.667 -22.116  1.00 22.08           C  
ATOM   1999  CG  GLN A 360     -35.605   8.553 -23.351  1.00 20.25           C  
ATOM   2000  CD  GLN A 360     -34.771   7.987 -24.485  1.00 22.39           C  
ATOM   2001  OE1 GLN A 360     -34.180   6.913 -24.373  1.00 21.40           O  
ATOM   2002  NE2 GLN A 360     -34.714   8.722 -25.589  1.00 23.23           N  
ATOM   2011  N   ALA A 361     -38.837   7.399 -21.317  1.00 20.89           N  
ATOM   2012  CA  ALA A 361     -40.178   7.965 -21.448  1.00 22.30           C  
ATOM   2013  C   ALA A 361     -40.146   9.447 -21.800  1.00 23.15           C  
ATOM   2014  O   ALA A 361     -41.103   9.962 -22.391  1.00 23.65           O  
ATOM   2015  CB  ALA A 361     -40.963   7.760 -20.151  1.00 22.26           C  
ATOM   2021  N   ASN A 362     -39.081  10.145 -21.416  1.00 19.61           N  
ATOM   2022  CA  ASN A 362     -38.924  11.582 -21.635  1.00 19.55           C  
ATOM   2023  C   ASN A 362     -40.223  12.345 -21.381  1.00 22.83           C  
ATOM   2024  O   ASN A 362     -40.700  13.117 -22.217  1.00 22.75           O  
ATOM   2025  CB  ASN A 362     -38.395  11.880 -23.039  1.00 22.85           C  
ATOM   2026  CG  ASN A 362     -37.966  13.328 -23.196  1.00 27.07           C  
ATOM   2027  OD1 ASN A 362     -37.607  13.984 -22.219  1.00 26.22           O  
ATOM   2028  ND2 ASN A 362     -37.989  13.829 -24.426  1.00 24.40           N  
ATOM   2035  N   GLY A 363     -40.796  12.127 -20.201  1.00 22.02           N  
ATOM   2036  CA  GLY A 363     -41.944  12.890 -19.764  1.00 27.20           C  
ATOM   2037  C   GLY A 363     -43.298  12.310 -20.110  1.00 27.62           C  
ATOM   2038  O   GLY A 363     -44.317  12.864 -19.678  1.00 26.77           O  
ATOM   2042  N   ILE A 364     -43.351  11.225 -20.878  1.00 23.41           N  
ATOM   2043  CA  ILE A 364     -44.624  10.574 -21.167  1.00 21.27           C  
ATOM   2044  C   ILE A 364     -45.124   9.903 -19.894  1.00 22.26           C  
ATOM   2045  O   ILE A 364     -44.455   9.027 -19.333  1.00 23.07           O  
ATOM   2046  CB  ILE A 364     -44.477   9.568 -22.316  1.00 21.36           C  
ATOM   2047  CG1 ILE A 364     -44.148  10.309 -23.618  1.00 22.22           C  
ATOM   2048  CG2 ILE A 364     -45.730   8.722 -22.459  1.00 22.11           C  
ATOM   2049  CD1 ILE A 364     -45.270  11.196 -24.148  1.00 23.27           C  
ATOM   2061  N   GLY A 365     -46.297  10.321 -19.427  1.00 22.17           N  
ATOM   2062  CA  GLY A 365     -46.822   9.806 -18.184  1.00 26.87           C  
ATOM   2063  C   GLY A 365     -47.202   8.343 -18.271  1.00 24.04           C  
ATOM   2064  O   GLY A 365     -47.378   7.771 -19.347  1.00 22.44           O  
ATOM   2068  N   SER A 366     -47.344   7.735 -17.094  1.00 25.95           N  
ATOM   2069  CA  SER A 366     -47.650   6.315 -17.005  1.00 24.23           C  
ATOM   2070  C   SER A 366     -48.892   5.970 -17.813  1.00 22.04           C  
ATOM   2071  O   SER A 366     -49.876   6.714 -17.826  1.00 25.66           O  
ATOM   2072  CB  SER A 366     -47.858   5.920 -15.542  1.00 31.43           C  
ATOM   2073  OG  SER A 366     -46.641   5.998 -14.823  1.00 33.02           O  
ATOM   2079  N   GLY A 367     -48.841   4.828 -18.475  1.00 20.66           N  
ATOM   2080  CA  GLY A 367     -49.960   4.353 -19.263  1.00 22.49           C  
ATOM   2081  C   GLY A 367     -49.489   3.519 -20.432  1.00 20.84           C  
ATOM   2082  O   GLY A 367     -48.298   3.396 -20.709  1.00 21.30           O  
ATOM   2086  N   ASN A 368     -50.466   2.940 -21.124  1.00 19.91           N  
ATOM   2087  CA  ASN A 368     -50.234   2.142 -22.322  1.00 18.56           C  
ATOM   2088  C   ASN A 368     -50.494   3.005 -23.548  1.00 20.90           C  
ATOM   2089  O   ASN A 368     -51.529   3.678 -23.627  1.00 22.67           O  
ATOM   2090  CB  ASN A 368     -51.156   0.925 -22.347  1.00 21.76           C  
ATOM   2091  CG  ASN A 368     -51.066   0.101 -21.083  1.00 37.34           C  
ATOM   2092  OD1 ASN A 368     -49.988  -0.080 -20.518  1.00 40.67           O  
ATOM   2093  ND2 ASN A 368     -52.210  -0.385 -20.614  1.00 46.35           N  
ATOM   2100  N   TYR A 369     -49.564   2.972 -24.503  1.00 16.77           N  
ATOM   2101  CA  TYR A 369     -49.661   3.825 -25.670  1.00 17.41           C  
ATOM   2102  C   TYR A 369     -49.295   3.090 -26.950  1.00 17.70           C  
ATOM   2103  O   TYR A 369     -48.509   2.139 -26.941  1.00 18.11           O  
ATOM   2104  CB  TYR A 369     -48.709   5.029 -25.599  1.00 16.04           C  
ATOM   2105  CG  TYR A 369     -48.865   5.916 -24.402  1.00 18.00           C  
ATOM   2106  CD1 TYR A 369     -48.225   5.626 -23.207  1.00 20.17           C  
ATOM   2107  CD2 TYR A 369     -49.627   7.068 -24.477  1.00 19.24           C  
ATOM   2108  CE1 TYR A 369     -48.361   6.454 -22.114  1.00 22.27           C  
ATOM   2109  CE2 TYR A 369     -49.771   7.899 -23.394  1.00 19.70           C  
ATOM   2110  CZ  TYR A 369     -49.139   7.593 -22.215  1.00 21.36           C  
ATOM   2111  OH  TYR A 369     -49.291   8.438 -21.143  1.00 23.00           O  
ATOM   2121  N   VAL A 370     -49.873   3.559 -28.054  1.00 17.09           N  
ATOM   2122  CA  VAL A 370     -49.391   3.266 -29.399  1.00 15.46           C  
ATOM   2124  C   VAL A 370     -48.911   4.584 -29.990  1.00 15.39           C  
ATOM   2125  O   VAL A 370     -49.589   5.613 -29.863  1.00 16.38           O  
ATOM   2126  CB  VAL A 370     -50.475   2.627 -30.281  1.00 17.69           C  
ATOM   2128  CG1 VAL A 370     -49.945   2.385 -31.692  1.00 20.37           C  
ATOM   2148  N   GLY A 371     -47.748   4.563 -30.608  1.00 16.80           N  
ATOM   2149  CA  GLY A 371     -47.171   5.768 -31.179  1.00 16.88           C  
ATOM   2150  C   GLY A 371     -46.812   5.564 -32.631  1.00 16.03           C  
ATOM   2151  O   GLY A 371     -46.383   4.483 -33.030  1.00 17.41           O  
ATOM   2155  N   VAL A 372     -46.996   6.618 -33.419  1.00 15.69           N  
ATOM   2156  CA  VAL A 372     -46.579   6.626 -34.815  1.00 15.06           C  
ATOM   2157  C   VAL A 372     -45.695   7.844 -35.056  1.00 16.20           C  
ATOM   2158  O   VAL A 372     -45.962   8.935 -34.542  1.00 16.16           O  
ATOM   2159  CB  VAL A 372     -47.783   6.620 -35.788  1.00 17.03           C  
ATOM   2160  CG1 VAL A 372     -48.647   7.859 -35.604  1.00 19.99           C  
ATOM   2161  CG2 VAL A 372     -47.286   6.479 -37.230  1.00 17.70           C  
ATOM   2171  N   LEU A 373     -44.626   7.645 -35.818  1.00 15.92           N  
ATOM   2172  CA  LEU A 373     -43.762   8.757 -36.179  1.00 14.25           C  
ATOM   2173  C   LEU A 373     -44.561   9.813 -36.929  1.00 17.88           C  
ATOM   2174  O   LEU A 373     -45.271   9.507 -37.891  1.00 18.99           O  
ATOM   2175  CB  LEU A 373     -42.602   8.260 -37.033  1.00 16.24           C  
ATOM   2176  CG  LEU A 373     -41.561   9.301 -37.428  1.00 17.40           C  
ATOM   2177  CD1 LEU A 373     -40.870   9.824 -36.185  1.00 15.99           C  
ATOM   2178  CD2 LEU A 373     -40.573   8.684 -38.405  1.00 22.85           C  
ATOM   2190  N   SER A 374     -44.436  11.062 -36.487  1.00 16.32           N  
ATOM   2191  CA  SER A 374     -45.191  12.184 -37.025  1.00 16.27           C  
ATOM   2192  C   SER A 374     -44.308  13.208 -37.724  1.00 16.67           C  
ATOM   2193  O   SER A 374     -44.612  13.643 -38.835  1.00 18.16           O  
ATOM   2194  CB  SER A 374     -45.974  12.849 -35.884  1.00 23.49           C  
ATOM   2195  OG  SER A 374     -46.620  14.030 -36.311  1.00 28.72           O  
ATOM   2201  N   TRP A 375     -43.204  13.601 -37.097  1.00 15.65           N  
ATOM   2202  CA  TRP A 375     -42.274  14.534 -37.719  1.00 15.71           C  
ATOM   2203  C   TRP A 375     -40.909  14.325 -37.078  1.00 15.79           C  
ATOM   2204  O   TRP A 375     -40.784  13.653 -36.051  1.00 16.76           O  
ATOM   2205  CB  TRP A 375     -42.787  15.980 -37.603  1.00 16.34           C  
ATOM   2206  CG  TRP A 375     -42.945  16.519 -36.214  1.00 16.67           C  
ATOM   2207  CD1 TRP A 375     -43.971  16.274 -35.348  1.00 17.63           C  
ATOM   2208  CD2 TRP A 375     -42.065  17.431 -35.544  1.00 17.83           C  
ATOM   2209  NE1 TRP A 375     -43.773  16.959 -34.174  1.00 18.22           N  
ATOM   2210  CE2 TRP A 375     -42.612  17.679 -34.270  1.00 18.89           C  
ATOM   2211  CE3 TRP A 375     -40.862  18.053 -35.894  1.00 17.53           C  
ATOM   2212  CZ2 TRP A 375     -41.994  18.520 -33.342  1.00 18.12           C  
ATOM   2213  CZ3 TRP A 375     -40.252  18.888 -34.972  1.00 20.12           C  
ATOM   2214  CH2 TRP A 375     -40.823  19.116 -33.714  1.00 19.34           C  
ATOM   2225  N   ILE A 376     -39.876  14.875 -37.717  1.00 16.70           N  
ATOM   2226  CA  ILE A 376     -38.506  14.707 -37.246  1.00 16.17           C  
ATOM   2227  C   ILE A 376     -37.827  16.073 -37.168  1.00 16.97           C  
ATOM   2228  O   ILE A 376     -38.320  17.072 -37.694  1.00 17.12           O  
ATOM   2229  CB  ILE A 376     -37.681  13.745 -38.135  1.00 16.80           C  
ATOM   2230  CG1 ILE A 376     -37.503  14.335 -39.538  1.00 17.46           C  
ATOM   2231  CG2 ILE A 376     -38.326  12.367 -38.186  1.00 16.75           C  
ATOM   2232  CD1 ILE A 376     -36.512  13.562 -40.410  1.00 21.12           C  
ATOM   2244  N   SER A 377     -36.674  16.093 -36.503  1.00 17.11           N  
ATOM   2245  CA  SER A 377     -35.871  17.300 -36.350  1.00 17.81           C  
ATOM   2246  C   SER A 377     -34.416  16.889 -36.205  1.00 17.96           C  
ATOM   2247  O   SER A 377     -34.101  15.697 -36.115  1.00 17.52           O  
ATOM   2248  CB  SER A 377     -36.320  18.126 -35.140  1.00 18.48           C  
ATOM   2249  OG  SER A 377     -36.194  17.376 -33.946  1.00 19.90           O  
ATOM   2255  N   PRO A 378     -33.494  17.856 -36.184  1.00 19.70           N  
ATOM   2256  CA  PRO A 378     -32.079  17.499 -36.095  1.00 19.63           C  
ATOM   2257  C   PRO A 378     -31.802  16.681 -34.846  1.00 19.75           C  
ATOM   2258  O   PRO A 378     -32.460  16.863 -33.804  1.00 20.38           O  
ATOM   2259  CB  PRO A 378     -31.373  18.862 -36.044  1.00 21.90           C  
ATOM   2260  CG  PRO A 378     -32.284  19.768 -36.793  1.00 24.83           C  
ATOM   2261  CD  PRO A 378     -33.679  19.303 -36.422  1.00 20.45           C  
ATOM   2269  N   PRO A 379     -30.821  15.780 -34.906  1.00 19.46           N  
ATOM   2270  CA  PRO A 379     -30.519  14.951 -33.731  1.00 21.29           C  
ATOM   2271  C   PRO A 379     -29.980  15.802 -32.594  1.00 20.92           C  
ATOM   2272  O   PRO A 379     -29.224  16.750 -32.815  1.00 23.44           O  
ATOM   2273  CB  PRO A 379     -29.449  13.976 -34.233  1.00 24.23           C  
ATOM   2274  CG  PRO A 379     -28.850  14.630 -35.432  1.00 26.38           C  
ATOM   2275  CD  PRO A 379     -29.865  15.576 -36.010  1.00 19.52           C  
ATOM   2283  N   SER A 380     -30.357  15.442 -31.366  1.00 21.48           N  
ATOM   2284  CA  SER A 380     -29.882  16.195 -30.209  1.00 22.73           C  
ATOM   2285  C   SER A 380     -28.394  15.979 -29.966  1.00 24.13           C  
ATOM   2286  O   SER A 380     -27.728  16.844 -29.385  1.00 27.30           O  
ATOM   2287  CB  SER A 380     -30.676  15.799 -28.966  1.00 24.93           C  
ATOM   2288  OG  SER A 380     -31.978  16.356 -28.997  1.00 25.29           O  
ATOM   2294  N   HIS A 381     -27.863  14.839 -30.392  1.00 24.42           N  
ATOM   2295  CA  HIS A 381     -26.457  14.492 -30.250  1.00 24.79           C  
ATOM   2296  C   HIS A 381     -26.023  13.716 -31.480  1.00 22.84           C  
ATOM   2297  O   HIS A 381     -26.830  12.989 -32.072  1.00 24.53           O  
ATOM   2298  CB  HIS A 381     -26.206  13.656 -28.989  1.00 25.03           C  
ATOM   2299  CG  HIS A 381     -26.579  14.354 -27.720  1.00 29.08           C  
ATOM   2300  ND1 HIS A 381     -27.780  14.143 -27.078  1.00 34.08           N  
ATOM   2301  CD2 HIS A 381     -25.913  15.273 -26.983  1.00 28.27           C  
ATOM   2302  CE1 HIS A 381     -27.831  14.892 -25.991  1.00 37.58           C  
ATOM   2303  NE2 HIS A 381     -26.713  15.590 -25.913  1.00 34.66           N  
ATOM   2311  N   PRO A 382     -24.769  13.893 -31.926  1.00 24.69           N  
ATOM   2312  CA  PRO A 382     -23.793  14.862 -31.392  1.00 26.46           C  
ATOM   2313  C   PRO A 382     -24.277  16.291 -31.598  1.00 24.38           C  
ATOM   2314  O   PRO A 382     -24.922  16.570 -32.611  1.00 25.81           O  
ATOM   2315  CB  PRO A 382     -22.520  14.589 -32.194  1.00 33.53           C  
ATOM   2316  CG  PRO A 382     -22.742  13.298 -32.895  1.00 29.70           C  
ATOM   2317  CD  PRO A 382     -24.219  13.103 -33.040  1.00 26.90           C  
ATOM   2325  N   SER A 383     -23.985  17.170 -30.638  1.00 28.94           N  
ATOM   2326  CA  SER A 383     -24.487  18.535 -30.689  1.00 28.98           C  
ATOM   2327  C   SER A 383     -24.170  19.171 -32.033  1.00 33.64           C  
ATOM   2328  O   SER A 383     -23.024  19.155 -32.492  1.00 32.29           O  
ATOM   2329  CB  SER A 383     -23.868  19.360 -29.556  1.00 39.28           C  
ATOM   2332  N   GLY A 384     -25.197  19.742 -32.657  1.00 31.57           N  
ATOM   2333  CA  GLY A 384     -25.030  20.449 -33.905  1.00 31.48           C  
ATOM   2334  C   GLY A 384     -25.056  19.598 -35.151  1.00 29.00           C  
ATOM   2335  O   GLY A 384     -24.977  20.152 -36.257  1.00 29.69           O  
ATOM   2339  N   SER A 385     -25.161  18.279 -35.024  1.00 24.37           N  
ATOM   2340  CA  SER A 385     -25.267  17.448 -36.209  1.00 25.68           C  
ATOM   2341  C   SER A 385     -26.602  17.722 -36.888  1.00 24.81           C  
ATOM   2342  O   SER A 385     -27.586  18.098 -36.246  1.00 26.40           O  
ATOM   2343  CB  SER A 385     -25.162  15.969 -35.848  1.00 25.01           C  
ATOM   2344  OG  SER A 385     -23.862  15.643 -35.396  1.00 42.02           O  
ATOM   2350  N   GLN A 386     -26.621  17.546 -38.201  1.00 22.98           N  
ATOM   2351  CA  GLN A 386     -27.801  17.785 -39.018  1.00 25.05           C  
ATOM   2352  C   GLN A 386     -28.446  16.454 -39.392  1.00 24.83           C  
ATOM   2353  O   GLN A 386     -27.856  15.380 -39.250  1.00 23.81           O  
ATOM   2354  CB  GLN A 386     -27.427  18.619 -40.245  1.00 24.22           C  
ATOM   2355  CG  GLN A 386     -26.807  19.975 -39.870  1.00 24.89           C  
ATOM   2356  CD  GLN A 386     -27.741  20.855 -39.047  1.00 24.75           C  
ATOM   2357  OE1 GLN A 386     -28.873  21.114 -39.451  1.00 26.99           O  
ATOM   2358  NE2 GLN A 386     -27.274  21.306 -37.886  1.00 25.40           N  
ATOM   2367  N   VAL A 387     -29.687  16.541 -39.871  1.00 21.10           N  
ATOM   2368  CA  VAL A 387     -30.441  15.345 -40.225  1.00 17.69           C  
ATOM   2369  C   VAL A 387     -29.724  14.548 -41.303  1.00 18.74           C  
ATOM   2370  O   VAL A 387     -29.248  15.090 -42.309  1.00 23.14           O  
ATOM   2371  CB  VAL A 387     -31.865  15.726 -40.661  1.00 18.32           C  
ATOM   2372  CG1 VAL A 387     -32.568  14.544 -41.313  1.00 20.09           C  
ATOM   2373  CG2 VAL A 387     -32.669  16.226 -39.464  1.00 19.93           C  
ATOM   2383  N   ASP A 388     -29.646  13.235 -41.085  1.00 17.88           N  
ATOM   2384  CA  ASP A 388     -29.018  12.300 -42.019  1.00 17.83           C  
ATOM   2385  C   ASP A 388     -29.845  11.015 -42.022  1.00 17.56           C  
ATOM   2386  O   ASP A 388     -29.592  10.102 -41.231  1.00 17.87           O  
ATOM   2387  CB  ASP A 388     -27.569  12.037 -41.635  1.00 20.03           C  
ATOM   2388  CG  ASP A 388     -26.869  11.119 -42.613  1.00 26.22           C  
ATOM   2389  OD1 ASP A 388     -27.542  10.599 -43.530  1.00 21.48           O1-
ATOM   2390  OD2 ASP A 388     -25.644  10.915 -42.464  1.00 25.41           O  
ATOM   2395  N   LEU A 389     -30.824  10.947 -42.928  1.00 16.77           N  
ATOM   2396  CA  LEU A 389     -31.751   9.822 -42.984  1.00 16.62           C  
ATOM   2397  C   LEU A 389     -31.188   8.616 -43.724  1.00 16.85           C  
ATOM   2398  O   LEU A 389     -31.903   7.621 -43.889  1.00 18.47           O  
ATOM   2399  CB  LEU A 389     -33.067  10.286 -43.618  1.00 17.83           C  
ATOM   2400  CG  LEU A 389     -33.769  11.415 -42.850  1.00 16.27           C  
ATOM   2401  CD1 LEU A 389     -35.093  11.785 -43.514  1.00 17.49           C  
ATOM   2402  CD2 LEU A 389     -33.971  11.023 -41.386  1.00 19.60           C  
ATOM   2414  N   TRP A 390     -29.918   8.658 -44.139  1.00 15.59           N  
ATOM   2415  CA  TRP A 390     -29.240   7.466 -44.639  1.00 14.93           C  
ATOM   2416  C   TRP A 390     -28.800   6.547 -43.510  1.00 17.12           C  
ATOM   2417  O   TRP A 390     -28.383   5.417 -43.784  1.00 18.84           O  
ATOM   2418  CB  TRP A 390     -28.027   7.870 -45.496  1.00 19.31           C  
ATOM   2419  CG  TRP A 390     -28.487   8.757 -46.590  1.00 18.45           C  
ATOM   2420  CD1 TRP A 390     -28.446  10.118 -46.620  1.00 22.26           C  
ATOM   2421  CD2 TRP A 390     -29.155   8.347 -47.782  1.00 17.25           C  
ATOM   2422  NE1 TRP A 390     -29.031  10.582 -47.774  1.00 22.40           N  
ATOM   2423  CE2 TRP A 390     -29.472   9.512 -48.506  1.00 20.57           C  
ATOM   2424  CE3 TRP A 390     -29.506   7.106 -48.315  1.00 15.36           C  
ATOM   2425  CZ2 TRP A 390     -30.122   9.469 -49.735  1.00 19.21           C  
ATOM   2426  CZ3 TRP A 390     -30.145   7.066 -49.532  1.00 17.12           C  
ATOM   2427  CH2 TRP A 390     -30.446   8.240 -50.231  1.00 16.99           C  
ATOM   2438  N   LYS A 391     -28.930   6.988 -42.261  1.00 19.37           N  
ATOM   2439  CA  LYS A 391     -28.486   6.248 -41.091  1.00 17.22           C  
ATOM   2440  C   LYS A 391     -29.636   5.476 -40.452  1.00 14.15           C  
ATOM   2441  O   LYS A 391     -30.815   5.739 -40.704  1.00 16.71           O  
ATOM   2442  CB  LYS A 391     -27.881   7.202 -40.052  1.00 19.55           C  
ATOM   2443  CG  LYS A 391     -26.670   7.969 -40.538  1.00 21.24           C  
ATOM   2444  CD  LYS A 391     -26.180   9.010 -39.534  1.00 28.45           C  
ATOM   2445  CE  LYS A 391     -25.728   8.379 -38.226  1.00 44.63           C  
ATOM   2446  NZ  LYS A 391     -24.811   9.297 -37.475  1.00 48.46           N  
ATOM   2460  N   ILE A 392     -29.268   4.512 -39.609  1.00 15.95           N  
ATOM   2461  CA  ILE A 392     -30.211   3.820 -38.736  1.00 14.47           C  
ATOM   2462  C   ILE A 392     -29.865   4.169 -37.292  1.00 15.31           C  
ATOM   2463  O   ILE A 392     -28.734   4.595 -37.007  1.00 18.23           O  
ATOM   2464  CB  ILE A 392     -30.200   2.296 -38.951  1.00 15.81           C  
ATOM   2465  CG1 ILE A 392     -28.778   1.740 -38.872  1.00 18.99           C  
ATOM   2466  CG2 ILE A 392     -30.860   1.944 -40.284  1.00 16.23           C  
ATOM   2467  CD1 ILE A 392     -28.731   0.229 -38.794  1.00 19.21           C  
ATOM   2479  N   PRO A 393     -30.790   4.006 -36.355  1.00 15.34           N  
ATOM   2480  CA  PRO A 393     -30.510   4.370 -34.964  1.00 20.07           C  
ATOM   2481  C   PRO A 393     -29.666   3.309 -34.272  1.00 21.23           C  
ATOM   2482  O   PRO A 393     -29.518   2.179 -34.739  1.00 20.48           O  
ATOM   2483  CB  PRO A 393     -31.906   4.471 -34.338  1.00 20.18           C  
ATOM   2484  CG  PRO A 393     -32.736   3.534 -35.139  1.00 20.36           C  
ATOM   2485  CD  PRO A 393     -32.186   3.565 -36.547  1.00 17.20           C  
ATOM   2493  N   ASN A 394     -29.125   3.699 -33.123  1.00 18.00           N  
ATOM   2494  CA  ASN A 394     -28.343   2.805 -32.270  1.00 18.97           C  
ATOM   2495  C   ASN A 394     -29.290   2.024 -31.366  1.00 19.39           C  
ATOM   2496  O   ASN A 394     -29.593   2.428 -30.242  1.00 21.86           O  
ATOM   2497  CB  ASN A 394     -27.331   3.606 -31.461  1.00 25.33           C  
ATOM   2498  CG  ASN A 394     -26.539   2.749 -30.507  1.00 32.45           C  
ATOM   2499  OD1 ASN A 394     -26.390   1.545 -30.711  1.00 33.53           O  
ATOM   2500  ND2 ASN A 394     -26.027   3.365 -29.449  1.00 32.53           N  
ATOM   2507  N   TYR A 395     -29.730   0.862 -31.855  1.00 18.82           N  
ATOM   2508  CA  TYR A 395     -30.726   0.069 -31.147  1.00 19.17           C  
ATOM   2509  C   TYR A 395     -30.192  -0.526 -29.850  1.00 20.69           C  
ATOM   2510  O   TYR A 395     -30.971  -0.810 -28.931  1.00 21.43           O  
ATOM   2511  CB  TYR A 395     -31.195  -1.094 -32.015  1.00 18.32           C  
ATOM   2512  CG  TYR A 395     -31.851  -0.735 -33.309  1.00 17.01           C  
ATOM   2513  CD1 TYR A 395     -33.203  -0.454 -33.366  1.00 17.04           C  
ATOM   2514  CD2 TYR A 395     -31.125  -0.723 -34.496  1.00 16.27           C  
ATOM   2515  CE1 TYR A 395     -33.819  -0.145 -34.560  1.00 16.28           C  
ATOM   2516  CE2 TYR A 395     -31.731  -0.417 -35.698  1.00 15.52           C  
ATOM   2517  CZ  TYR A 395     -33.081  -0.128 -35.728  1.00 14.98           C  
ATOM   2518  OH  TYR A 395     -33.697   0.175 -36.924  1.00 16.26           O  
ATOM   2528  N   GLY A 396     -28.895  -0.802 -29.797  1.00 23.29           N  
ATOM   2529  CA  GLY A 396     -28.277  -1.481 -28.685  1.00 26.65           C  
ATOM   2530  C   GLY A 396     -27.648  -0.523 -27.696  1.00 28.62           C  
ATOM   2531  O   GLY A 396     -27.933   0.679 -27.680  1.00 28.81           O  
ATOM   2535  N   SER A 397     -26.746  -1.061 -26.882  1.00 31.62           N  
ATOM   2536  CA  SER A 397     -26.074  -0.269 -25.862  1.00 37.97           C  
ATOM   2537  C   SER A 397     -24.588  -0.160 -26.179  1.00 51.58           C  
ATOM   2538  O   SER A 397     -24.197   0.578 -27.085  1.00 53.45           O  
ATOM   2539  CB  SER A 397     -26.269  -0.896 -24.481  1.00 42.85           C  
ATOM   2542  N   HIS A 404     -27.747  -8.164 -34.134  1.00 29.38           N  
ATOM   2543  CA  HIS A 404     -27.889  -8.872 -35.401  1.00 23.49           C  
ATOM   2544  C   HIS A 404     -28.931  -8.172 -36.281  1.00 20.16           C  
ATOM   2545  O   HIS A 404     -30.136  -8.293 -36.058  1.00 20.85           O  
ATOM   2546  CB  HIS A 404     -28.290 -10.326 -35.160  1.00 23.75           C  
ATOM   2547  CG  HIS A 404     -28.212 -11.176 -36.386  1.00 31.58           C  
ATOM   2548  ND1 HIS A 404     -27.012 -11.600 -36.917  1.00 41.51           N  
ATOM   2549  CD2 HIS A 404     -29.177 -11.660 -37.203  1.00 37.80           C  
ATOM   2550  CE1 HIS A 404     -27.243 -12.320 -38.000  1.00 36.18           C  
ATOM   2551  NE2 HIS A 404     -28.548 -12.369 -38.197  1.00 37.24           N  
ATOM   2559  N   LEU A 405     -28.452  -7.478 -37.306  1.00 21.70           N  
ATOM   2560  CA  LEU A 405     -29.277  -6.609 -38.129  1.00 18.80           C  
ATOM   2561  C   LEU A 405     -29.555  -7.226 -39.492  1.00 19.65           C  
ATOM   2562  O   LEU A 405     -28.818  -8.093 -39.966  1.00 21.98           O  
ATOM   2563  CB  LEU A 405     -28.585  -5.257 -38.331  1.00 17.98           C  
ATOM   2564  CG  LEU A 405     -28.227  -4.477 -37.069  1.00 20.14           C  
ATOM   2565  CD1 LEU A 405     -27.281  -3.336 -37.411  1.00 22.86           C  
ATOM   2566  CD2 LEU A 405     -29.473  -3.961 -36.396  1.00 22.48           C  
ATOM   2578  N   ALA A 406     -30.629  -6.762 -40.128  1.00 18.77           N  
ATOM   2579  CA  ALA A 406     -30.762  -6.996 -41.557  1.00 18.40           C  
ATOM   2580  C   ALA A 406     -29.473  -6.530 -42.230  1.00 17.61           C  
ATOM   2581  O   ALA A 406     -28.908  -5.502 -41.837  1.00 19.10           O  
ATOM   2582  CB  ALA A 406     -31.972  -6.256 -42.130  1.00 18.05           C  
ATOM   2588  N   PRO A 407     -28.957  -7.266 -43.204  1.00 19.02           N  
ATOM   2589  CA  PRO A 407     -27.606  -6.973 -43.698  1.00 18.92           C  
ATOM   2590  C   PRO A 407     -27.534  -5.688 -44.507  1.00 17.42           C  
ATOM   2591  O   PRO A 407     -28.529  -5.186 -45.038  1.00 18.69           O  
ATOM   2592  CB  PRO A 407     -27.268  -8.191 -44.568  1.00 23.00           C  
ATOM   2593  CG  PRO A 407     -28.588  -8.767 -44.949  1.00 28.91           C  
ATOM   2594  CD  PRO A 407     -29.535  -8.475 -43.822  1.00 24.28           C  
ATOM   2602  N   SER A 408     -26.316  -5.168 -44.617  1.00 18.15           N  
ATOM   2603  CA  SER A 408     -26.104  -3.987 -45.434  1.00 17.65           C  
ATOM   2604  C   SER A 408     -26.316  -4.312 -46.906  1.00 18.10           C  
ATOM   2605  O   SER A 408     -26.173  -5.459 -47.343  1.00 20.07           O  
ATOM   2606  CB  SER A 408     -24.705  -3.412 -45.235  1.00 19.85           C  
ATOM   2607  OG  SER A 408     -24.617  -2.748 -43.989  1.00 21.87           O  
ATOM   2613  N   VAL A 409     -26.657  -3.271 -47.656  1.00 18.27           N  
ATOM   2614  CA  VAL A 409     -26.860  -3.309 -49.097  1.00 17.14           C  
ATOM   2615  C   VAL A 409     -25.773  -2.453 -49.733  1.00 18.09           C  
ATOM   2616  O   VAL A 409     -25.541  -1.315 -49.304  1.00 19.01           O  
ATOM   2617  CB  VAL A 409     -28.263  -2.792 -49.455  1.00 22.22           C  
ATOM   2618  CG1 VAL A 409     -28.405  -2.596 -50.942  1.00 25.85           C  
ATOM   2619  CG2 VAL A 409     -29.330  -3.744 -48.919  1.00 31.89           C  
ATOM   2629  N   TYR A 410     -25.103  -3.004 -50.745  1.00 22.05           N  
ATOM   2630  CA  TYR A 410     -23.971  -2.354 -51.382  1.00 24.78           C  
ATOM   2631  C   TYR A 410     -24.226  -2.197 -52.878  1.00 24.59           C  
ATOM   2632  O   TYR A 410     -24.833  -3.074 -53.499  1.00 22.60           O  
ATOM   2633  CB  TYR A 410     -22.684  -3.174 -51.203  1.00 24.46           C  
ATOM   2634  CG  TYR A 410     -22.358  -3.599 -49.788  1.00 28.24           C  
ATOM   2635  CD1 TYR A 410     -22.061  -2.663 -48.809  1.00 31.19           C  
ATOM   2636  CD2 TYR A 410     -22.295  -4.944 -49.444  1.00 30.22           C  
ATOM   2637  CE1 TYR A 410     -21.741  -3.048 -47.517  1.00 25.34           C  
ATOM   2638  CE2 TYR A 410     -21.976  -5.340 -48.153  1.00 36.87           C  
ATOM   2639  CZ  TYR A 410     -21.701  -4.386 -47.194  1.00 27.53           C  
ATOM   2640  OH  TYR A 410     -21.383  -4.762 -45.907  1.00 23.62           O  
ATOM   2650  N   PRO A 411     -23.746  -1.122 -53.496  1.00 28.25           N  
ATOM   2651  CA  PRO A 411     -23.728  -1.076 -54.966  1.00 35.00           C  
ATOM   2652  C   PRO A 411     -22.867  -2.205 -55.506  1.00 31.62           C  
ATOM   2653  O   PRO A 411     -21.772  -2.464 -54.984  1.00 30.72           O  
ATOM   2654  CB  PRO A 411     -23.138   0.308 -55.280  1.00 33.46           C  
ATOM   2655  CG  PRO A 411     -22.422   0.730 -54.044  1.00 36.85           C  
ATOM   2656  CD  PRO A 411     -23.075   0.040 -52.880  1.00 26.05           C  
ATOM   2664  N   PRO A 412     -23.339  -2.922 -56.525  1.00 28.26           N  
ATOM   2665  CA  PRO A 412     -22.691  -4.182 -56.924  1.00 30.41           C  
ATOM   2666  C   PRO A 412     -21.536  -4.069 -57.909  1.00 40.08           C  
ATOM   2667  O   PRO A 412     -20.931  -5.101 -58.226  1.00 38.95           O  
ATOM   2668  CB  PRO A 412     -23.858  -4.958 -57.561  1.00 41.34           C  
ATOM   2669  CG  PRO A 412     -24.723  -3.883 -58.152  1.00 39.11           C  
ATOM   2670  CD  PRO A 412     -24.641  -2.725 -57.196  1.00 29.82           C  
ATOM   2678  N   GLY A 413     -21.214  -2.884 -58.405  1.00 35.64           N  
ATOM   2679  CA  GLY A 413     -20.175  -2.712 -59.402  1.00 35.44           C  
ATOM   2680  C   GLY A 413     -20.758  -2.295 -60.741  1.00 39.21           C  
ATOM   2681  O   GLY A 413     -21.938  -1.959 -60.865  1.00 28.23           O  
ATOM   2685  N   PHE A 414     -19.896  -2.305 -61.759  1.00 47.15           N  
ATOM   2686  CA  PHE A 414     -20.319  -2.048 -63.137  1.00 39.85           C  
ATOM   2687  C   PHE A 414     -20.954  -0.669 -63.302  1.00 34.13           C  
ATOM   2688  O   PHE A 414     -21.872  -0.490 -64.109  1.00 35.37           O  
ATOM   2689  CB  PHE A 414     -21.291  -3.129 -63.623  1.00 40.19           C  
ATOM   2692  N   GLY A 415     -20.487   0.311 -62.529  1.00 28.90           N  
ATOM   2693  CA  GLY A 415     -21.042   1.650 -62.573  1.00 30.12           C  
ATOM   2694  C   GLY A 415     -22.415   1.804 -61.963  1.00 28.63           C  
ATOM   2695  O   GLY A 415     -23.020   2.874 -62.092  1.00 28.43           O  
ATOM   2699  N   GLU A 416     -22.927   0.776 -61.296  1.00 22.15           N  
ATOM   2700  CA  GLU A 416     -24.276   0.829 -60.753  1.00 23.08           C  
ATOM   2701  C   GLU A 416     -24.295   1.493 -59.385  1.00 24.81           C  
ATOM   2702  O   GLU A 416     -23.361   1.344 -58.591  1.00 29.18           O  
ATOM   2703  CB  GLU A 416     -24.861  -0.579 -60.652  1.00 22.15           C  
ATOM   2704  CG  GLU A 416     -25.097  -1.233 -61.998  1.00 23.02           C  
ATOM   2705  CD  GLU A 416     -25.610  -2.650 -61.884  1.00 20.60           C  
ATOM   2706  OE1 GLU A 416     -26.147  -3.016 -60.818  1.00 25.34           O  
ATOM   2707  OE2 GLU A 416     -25.490  -3.397 -62.876  1.00 24.12           O1-
ATOM   2714  N   VAL A 417     -25.367   2.237 -59.123  1.00 21.79           N  
ATOM   2715  CA  VAL A 417     -25.599   2.844 -57.819  1.00 23.00           C  
ATOM   2716  C   VAL A 417     -26.957   2.383 -57.306  1.00 21.21           C  
ATOM   2717  O   VAL A 417     -27.849   2.020 -58.083  1.00 21.35           O  
ATOM   2718  CB  VAL A 417     -25.538   4.390 -57.847  1.00 24.87           C  
ATOM   2719  CG1 VAL A 417     -24.245   4.878 -58.486  1.00 28.60           C  
ATOM   2720  CG2 VAL A 417     -26.750   4.969 -58.555  1.00 23.00           C  
ATOM   2730  N   LEU A 418     -27.108   2.402 -55.985  1.00 17.89           N  
ATOM   2731  CA  LEU A 418     -28.377   2.051 -55.369  1.00 17.43           C  
ATOM   2732  C   LEU A 418     -29.433   3.093 -55.709  1.00 19.29           C  
ATOM   2733  O   LEU A 418     -29.145   4.291 -55.807  1.00 18.46           O  
ATOM   2734  CB  LEU A 418     -28.223   1.943 -53.857  1.00 18.63           C  
ATOM   2735  CG  LEU A 418     -27.231   0.893 -53.364  1.00 19.10           C  
ATOM   2736  CD1 LEU A 418     -27.074   0.960 -51.864  1.00 20.00           C  
ATOM   2737  CD2 LEU A 418     -27.685  -0.492 -53.796  1.00 22.54           C  
ATOM   2749  N   VAL A 419     -30.664   2.623 -55.877  1.00 16.43           N  
ATOM   2750  CA  VAL A 419     -31.814   3.454 -56.199  1.00 17.37           C  
ATOM   2751  C   VAL A 419     -32.731   3.491 -54.988  1.00 15.62           C  
ATOM   2752  O   VAL A 419     -32.981   2.458 -54.354  1.00 17.55           O  
ATOM   2753  CB  VAL A 419     -32.544   2.906 -57.440  1.00 18.72           C  
ATOM   2754  CG1 VAL A 419     -33.904   3.556 -57.614  1.00 23.47           C  
ATOM   2755  CG2 VAL A 419     -31.668   3.115 -58.675  1.00 21.39           C  
ATOM   2765  N   PHE A 420     -33.230   4.681 -54.668  1.00 15.53           N  
ATOM   2766  CA  PHE A 420     -34.072   4.873 -53.495  1.00 15.10           C  
ATOM   2767  C   PHE A 420     -35.390   5.524 -53.868  1.00 15.26           C  
ATOM   2768  O   PHE A 420     -35.454   6.345 -54.789  1.00 18.74           O  
ATOM   2769  CB  PHE A 420     -33.338   5.705 -52.447  1.00 15.58           C  
ATOM   2770  CG  PHE A 420     -32.066   5.075 -51.993  1.00 15.52           C  
ATOM   2771  CD1 PHE A 420     -32.071   4.149 -50.965  1.00 16.44           C  
ATOM   2772  CD2 PHE A 420     -30.872   5.368 -52.620  1.00 15.82           C  
ATOM   2773  CE1 PHE A 420     -30.897   3.547 -50.556  1.00 15.75           C  
ATOM   2774  CE2 PHE A 420     -29.702   4.767 -52.220  1.00 18.21           C  
ATOM   2775  CZ  PHE A 420     -29.714   3.856 -51.183  1.00 17.88           C  
ATOM   2785  N   PHE A 421     -36.437   5.123 -53.169  1.00 14.67           N  
ATOM   2786  CA  PHE A 421     -37.756   5.726 -53.284  1.00 15.15           C  
ATOM   2787  C   PHE A 421     -37.879   6.749 -52.162  1.00 15.56           C  
ATOM   2788  O   PHE A 421     -37.723   6.407 -50.984  1.00 16.64           O  
ATOM   2789  CB  PHE A 421     -38.828   4.642 -53.224  1.00 14.96           C  
ATOM   2790  CG  PHE A 421     -38.653   3.580 -54.283  1.00 15.79           C  
ATOM   2791  CD1 PHE A 421     -39.269   3.706 -55.512  1.00 29.33           C  
ATOM   2792  CD2 PHE A 421     -37.833   2.480 -54.068  1.00 16.01           C  
ATOM   2793  CE1 PHE A 421     -39.100   2.748 -56.490  1.00 35.44           C  
ATOM   2794  CE2 PHE A 421     -37.660   1.519 -55.049  1.00 19.31           C  
ATOM   2795  CZ  PHE A 421     -38.292   1.656 -56.259  1.00 26.03           C  
ATOM   2805  N   MET A 422     -38.098   8.008 -52.532  1.00 16.47           N  
ATOM   2806  CA  MET A 422     -38.004   9.116 -51.594  1.00 15.70           C  
ATOM   2807  C   MET A 422     -39.386   9.640 -51.221  1.00 14.96           C  
ATOM   2808  O   MET A 422     -40.305   9.662 -52.047  1.00 16.61           O  
ATOM   2809  CB  MET A 422     -37.192  10.283 -52.179  1.00 16.03           C  
ATOM   2810  CG  MET A 422     -35.901   9.893 -52.874  1.00 19.47           C  
ATOM   2811  SD  MET A 422     -34.695   9.148 -51.766  1.00 19.24           S  
ATOM   2812  CE  MET A 422     -34.426  10.477 -50.598  1.00 24.77           C  
ATOM   2822  N   SER A 423     -39.515  10.090 -49.974  1.00 14.85           N  
ATOM   2823  CA  SER A 423     -40.722  10.750 -49.508  1.00 14.97           C  
ATOM   2824  C   SER A 423     -40.375  12.012 -48.732  1.00 15.26           C  
ATOM   2825  O   SER A 423     -39.392  12.057 -47.992  1.00 18.69           O  
ATOM   2826  CB  SER A 423     -41.546   9.860 -48.583  1.00 17.16           C  
ATOM   2827  OG  SER A 423     -41.950   8.682 -49.239  1.00 15.33           O  
ATOM   2833  N   LYS A 424     -41.224  13.030 -48.875  1.00 15.63           N  
ATOM   2834  CA  LYS A 424     -41.086  14.224 -48.050  1.00 17.30           C  
ATOM   2835  C   LYS A 424     -41.560  13.933 -46.631  1.00 17.26           C  
ATOM   2836  O   LYS A 424     -42.703  13.512 -46.421  1.00 18.30           O  
ATOM   2837  CB  LYS A 424     -41.896  15.368 -48.650  1.00 16.94           C  
ATOM   2838  CG  LYS A 424     -41.429  15.796 -50.030  1.00 22.49           C  
ATOM   2839  CD  LYS A 424     -42.435  16.724 -50.704  1.00 34.55           C  
ATOM   2840  CE  LYS A 424     -42.712  17.974 -49.877  1.00 52.44           C  
ATOM   2841  NZ  LYS A 424     -43.725  18.855 -50.532  1.00 52.76           N  
ATOM   2855  N   MET A 425     -40.693  14.196 -45.651  1.00 16.99           N  
ATOM   2856  CA  MET A 425     -41.000  13.954 -44.248  1.00 19.03           C  
ATOM   2857  C   MET A 425     -41.244  15.266 -43.525  1.00 16.23           C  
ATOM   2858  O   MET A 425     -40.388  16.160 -43.572  1.00 17.09           O  
ATOM   2859  CB  MET A 425     -39.849  13.197 -43.569  1.00 17.28           C  
ATOM   2860  CG  MET A 425     -39.893  13.216 -42.044  1.00 18.60           C  
ATOM   2861  SD  MET A 425     -41.308  12.371 -41.323  1.00 23.57           S  
ATOM   2862  CE  MET A 425     -40.792  10.680 -41.558  1.00 19.47           C  
ATOM   2872  N   PRO A 426     -42.377  15.412 -42.838  1.00 17.65           N  
ATOM   2873  CA  PRO A 426     -42.639  16.654 -42.100  1.00 17.39           C  
ATOM   2874  C   PRO A 426     -41.593  16.966 -41.041  1.00 17.64           C  
ATOM   2875  O   PRO A 426     -40.930  16.085 -40.488  1.00 17.05           O  
ATOM   2876  CB  PRO A 426     -44.007  16.404 -41.451  1.00 18.04           C  
ATOM   2877  CG  PRO A 426     -44.657  15.393 -42.313  1.00 19.81           C  
ATOM   2878  CD  PRO A 426     -43.568  14.540 -42.897  1.00 16.96           C  
ATOM   2886  N   GLY A 427     -41.501  18.260 -40.728  1.00 17.93           N  
ATOM   2887  CA  GLY A 427     -40.522  18.784 -39.812  1.00 18.05           C  
ATOM   2888  C   GLY A 427     -39.958  20.086 -40.340  1.00 19.10           C  
ATOM   2889  O   GLY A 427     -40.281  20.523 -41.450  1.00 18.79           O  
ATOM   2893  N   PRO A 428     -39.080  20.726 -39.565  1.00 19.10           N  
ATOM   2894  CA  PRO A 428     -38.678  22.101 -39.906  1.00 20.61           C  
ATOM   2895  C   PRO A 428     -37.740  22.201 -41.088  1.00 19.87           C  
ATOM   2896  O   PRO A 428     -37.692  23.263 -41.723  1.00 21.98           O  
ATOM   2897  CB  PRO A 428     -37.996  22.593 -38.621  1.00 20.70           C  
ATOM   2898  CG  PRO A 428     -37.475  21.328 -37.977  1.00 19.76           C  
ATOM   2899  CD  PRO A 428     -38.534  20.289 -38.266  1.00 19.07           C  
ATOM   2907  N   GLY A 429     -36.997  21.139 -41.407  1.00 19.38           N  
ATOM   2908  CA  GLY A 429     -36.138  21.139 -42.567  1.00 20.55           C  
ATOM   2909  C   GLY A 429     -36.816  20.554 -43.788  1.00 27.00           C  
ATOM   2910  O   GLY A 429     -37.973  20.137 -43.760  1.00 25.32           O  
ATOM   2914  N   ALA A 430     -36.054  20.519 -44.882  1.00 23.76           N  
ATOM   2915  CA  ALA A 430     -36.519  19.981 -46.161  1.00 24.38           C  
ATOM   2916  C   ALA A 430     -36.064  18.530 -46.262  1.00 25.29           C  
ATOM   2917  O   ALA A 430     -35.100  18.189 -46.950  1.00 26.41           O  
ATOM   2918  CB  ALA A 430     -35.997  20.833 -47.312  1.00 24.15           C  
ATOM   2924  N   TYR A 431     -36.776  17.668 -45.543  1.00 20.11           N  
ATOM   2925  CA  TYR A 431     -36.352  16.293 -45.336  1.00 18.02           C  
ATOM   2926  C   TYR A 431     -36.882  15.369 -46.421  1.00 19.59           C  
ATOM   2927  O   TYR A 431     -38.061  15.436 -46.785  1.00 18.19           O  
ATOM   2928  CB  TYR A 431     -36.830  15.803 -43.973  1.00 18.42           C  
ATOM   2929  CG  TYR A 431     -36.396  16.669 -42.823  1.00 17.06           C  
ATOM   2930  CD1 TYR A 431     -35.108  17.181 -42.757  1.00 18.34           C  
ATOM   2931  CD2 TYR A 431     -37.280  16.983 -41.802  1.00 17.16           C  
ATOM   2932  CE1 TYR A 431     -34.712  17.977 -41.701  1.00 19.19           C  
ATOM   2933  CE2 TYR A 431     -36.896  17.771 -40.744  1.00 19.14           C  
ATOM   2934  CZ  TYR A 431     -35.611  18.267 -40.696  1.00 19.58           C  
ATOM   2935  OH  TYR A 431     -35.229  19.060 -39.641  1.00 22.14           O  
ATOM   2945  N   ASN A 432     -36.003  14.505 -46.929  1.00 18.05           N  
ATOM   2946  CA  ASN A 432     -36.356  13.497 -47.922  1.00 16.71           C  
ATOM   2947  C   ASN A 432     -35.911  12.143 -47.394  1.00 17.76           C  
ATOM   2948  O   ASN A 432     -34.714  11.918 -47.181  1.00 18.03           O  
ATOM   2949  CB  ASN A 432     -35.708  13.804 -49.272  1.00 17.62           C  
ATOM   2950  CG  ASN A 432     -36.287  15.044 -49.916  1.00 30.26           C  
ATOM   2951  OD1 ASN A 432     -37.400  15.024 -50.442  1.00 42.52           O  
ATOM   2952  ND2 ASN A 432     -35.537  16.135 -49.875  1.00 38.41           N  
ATOM   2959  N   LEU A 433     -36.878  11.252 -47.168  1.00 16.56           N  
ATOM   2960  CA  LEU A 433     -36.636   9.961 -46.551  1.00 15.47           C  
ATOM   2961  C   LEU A 433     -36.463   8.893 -47.612  1.00 15.09           C  
ATOM   2962  O   LEU A 433     -37.419   8.610 -48.349  1.00 15.82           O  
ATOM   2963  CB  LEU A 433     -37.798   9.602 -45.637  1.00 15.03           C  
ATOM   2964  CG  LEU A 433     -37.842   8.202 -45.032  1.00 15.07           C  
ATOM   2965  CD1 LEU A 433     -36.687   8.007 -44.077  1.00 15.64           C  
ATOM   2966  CD2 LEU A 433     -39.175   7.972 -44.329  1.00 16.13           C  
ATOM   2978  N   PRO A 434     -35.287   8.264 -47.713  1.00 14.62           N  
ATOM   2979  CA  PRO A 434     -35.099   7.176 -48.682  1.00 15.17           C  
ATOM   2980  C   PRO A 434     -35.465   5.810 -48.127  1.00 14.22           C  
ATOM   2981  O   PRO A 434     -35.222   5.506 -46.956  1.00 16.77           O  
ATOM   2982  CB  PRO A 434     -33.590   7.238 -48.962  1.00 15.98           C  
ATOM   2983  CG  PRO A 434     -33.023   7.618 -47.605  1.00 16.28           C  
ATOM   2984  CD  PRO A 434     -34.034   8.582 -46.998  1.00 14.88           C  
ATOM   2992  N   CYS A 435     -36.005   4.958 -49.001  1.00 14.79           N  
ATOM   2993  CA  CYS A 435     -36.193   3.547 -48.695  1.00 13.94           C  
ATOM   2994  C   CYS A 435     -35.841   2.719 -49.930  1.00 14.06           C  
ATOM   2995  O   CYS A 435     -35.739   3.232 -51.051  1.00 15.43           O  
ATOM   2996  CB  CYS A 435     -37.626   3.251 -48.230  1.00 13.73           C  
ATOM   2997  SG  CYS A 435     -38.889   3.330 -49.512  1.00 15.30           S  
ATOM   3003  N   LEU A 436     -35.646   1.416 -49.704  1.00 14.79           N  
ATOM   3004  CA  LEU A 436     -35.193   0.525 -50.766  1.00 14.25           C  
ATOM   3005  C   LEU A 436     -36.337   0.001 -51.627  1.00 14.20           C  
ATOM   3006  O   LEU A 436     -36.123  -0.307 -52.807  1.00 15.24           O  
ATOM   3007  CB  LEU A 436     -34.417  -0.648 -50.163  1.00 14.39           C  
ATOM   3008  CG  LEU A 436     -33.061  -0.253 -49.573  1.00 15.57           C  
ATOM   3009  CD1 LEU A 436     -32.519  -1.389 -48.720  1.00 18.37           C  
ATOM   3010  CD2 LEU A 436     -32.079   0.121 -50.674  1.00 18.95           C  
ATOM   3022  N   LEU A 437     -37.548  -0.100 -51.065  1.00 13.99           N  
ATOM   3023  CA  LEU A 437     -38.700  -0.676 -51.740  1.00 14.75           C  
ATOM   3024  C   LEU A 437     -39.984   0.003 -51.295  1.00 13.88           C  
ATOM   3025  O   LEU A 437     -40.162   0.219 -50.089  1.00 14.38           O  
ATOM   3026  CB  LEU A 437     -38.824  -2.174 -51.438  1.00 16.24           C  
ATOM   3027  CG  LEU A 437     -37.725  -3.113 -51.907  1.00 17.55           C  
ATOM   3028  CD1 LEU A 437     -37.914  -4.476 -51.247  1.00 22.67           C  
ATOM   3029  CD2 LEU A 437     -37.749  -3.242 -53.414  1.00 19.96           C  
ATOM   3041  N   PRO A 438     -40.910   0.307 -52.209  1.00 15.18           N  
ATOM   3042  CA  PRO A 438     -42.237   0.751 -51.764  1.00 13.98           C  
ATOM   3043  C   PRO A 438     -42.895  -0.320 -50.908  1.00 13.94           C  
ATOM   3044  O   PRO A 438     -42.718  -1.519 -51.137  1.00 14.17           O  
ATOM   3045  CB  PRO A 438     -43.008   0.966 -53.074  1.00 16.86           C  
ATOM   3046  CG  PRO A 438     -41.960   1.075 -54.140  1.00 15.13           C  
ATOM   3047  CD  PRO A 438     -40.834   0.187 -53.680  1.00 14.48           C  
ATOM   3055  N   GLN A 439     -43.686   0.112 -49.928  1.00 14.26           N  
ATOM   3056  CA  GLN A 439     -44.314  -0.861 -49.035  1.00 14.85           C  
ATOM   3057  C   GLN A 439     -45.211  -1.826 -49.806  1.00 14.21           C  
ATOM   3058  O   GLN A 439     -45.299  -3.009 -49.463  1.00 14.70           O  
ATOM   3059  CB  GLN A 439     -45.113  -0.146 -47.945  1.00 14.15           C  
ATOM   3060  CG  GLN A 439     -45.683  -1.078 -46.888  1.00 14.08           C  
ATOM   3061  CD  GLN A 439     -44.611  -1.793 -46.091  1.00 14.77           C  
ATOM   3062  OE1 GLN A 439     -43.561  -1.230 -45.783  1.00 15.20           O  
ATOM   3063  NE2 GLN A 439     -44.863  -3.057 -45.773  1.00 16.10           N  
ATOM   3072  N   GLU A 440     -45.894  -1.340 -50.842  1.00 14.39           N  
ATOM   3073  CA  GLU A 440     -46.797  -2.202 -51.595  1.00 14.74           C  
ATOM   3074  C   GLU A 440     -46.042  -3.236 -52.421  1.00 15.48           C  
ATOM   3075  O   GLU A 440     -46.611  -4.287 -52.739  1.00 16.17           O  
ATOM   3076  CB  GLU A 440     -47.704  -1.340 -52.475  1.00 15.01           C  
ATOM   3077  CG  GLU A 440     -48.720  -0.500 -51.676  1.00 15.11           C  
ATOM   3078  CD  GLU A 440     -48.108   0.745 -51.027  1.00 15.32           C  
ATOM   3079  OE1 GLU A 440     -46.988   1.146 -51.400  1.00 15.92           O  
ATOM   3080  OE2 GLU A 440     -48.761   1.326 -50.136  1.00 17.61           O1-
ATOM   3087  N   TYR A 441     -44.775  -2.981 -52.763  1.00 14.70           N  
ATOM   3088  CA  TYR A 441     -43.956  -4.035 -53.354  1.00 15.06           C  
ATOM   3089  C   TYR A 441     -43.700  -5.146 -52.340  1.00 14.76           C  
ATOM   3090  O   TYR A 441     -43.657  -6.330 -52.692  1.00 15.48           O  
ATOM   3091  CB  TYR A 441     -42.621  -3.487 -53.842  1.00 14.74           C  
ATOM   3092  CG  TYR A 441     -42.612  -2.725 -55.149  1.00 14.85           C  
ATOM   3093  CD1 TYR A 441     -43.759  -2.143 -55.673  1.00 16.98           C  
ATOM   3094  CD2 TYR A 441     -41.428  -2.581 -55.860  1.00 15.10           C  
ATOM   3095  CE1 TYR A 441     -43.720  -1.440 -56.873  1.00 17.61           C  
ATOM   3096  CE2 TYR A 441     -41.382  -1.887 -57.042  1.00 19.68           C  
ATOM   3097  CZ  TYR A 441     -42.525  -1.319 -57.550  1.00 20.64           C  
ATOM   3098  OH  TYR A 441     -42.467  -0.631 -58.739  1.00 20.09           O  
ATOM   3108  N   ILE A 442     -43.485  -4.769 -51.078  1.00 15.01           N  
ATOM   3109  CA  ILE A 442     -43.175  -5.742 -50.036  1.00 14.58           C  
ATOM   3110  C   ILE A 442     -44.350  -6.686 -49.815  1.00 16.84           C  
ATOM   3111  O   ILE A 442     -44.177  -7.908 -49.741  1.00 16.12           O  
ATOM   3112  CB  ILE A 442     -42.758  -5.011 -48.744  1.00 14.32           C  
ATOM   3113  CG1 ILE A 442     -41.446  -4.261 -49.020  1.00 16.88           C  
ATOM   3114  CG2 ILE A 442     -42.630  -5.981 -47.589  1.00 15.51           C  
ATOM   3115  CD1 ILE A 442     -40.933  -3.425 -47.864  1.00 21.79           C  
ATOM   3127  N   SER A 443     -45.566  -6.148 -49.712  1.00 16.10           N  
ATOM   3128  CA  SER A 443     -46.706  -7.034 -49.485  1.00 15.35           C  
ATOM   3129  C   SER A 443     -46.968  -7.911 -50.703  1.00 16.50           C  
ATOM   3130  O   SER A 443     -47.409  -9.056 -50.557  1.00 17.48           O  
ATOM   3131  CB  SER A 443     -47.948  -6.226 -49.093  1.00 18.77           C  
ATOM   3132  OG  SER A 443     -48.354  -5.307 -50.088  1.00 23.90           O  
ATOM   3138  N   HIS A 444     -46.656  -7.409 -51.898  1.00 15.66           N  
ATOM   3139  CA  HIS A 444     -46.729  -8.221 -53.107  1.00 16.06           C  
ATOM   3140  C   HIS A 444     -45.723  -9.366 -53.079  1.00 16.20           C  
ATOM   3141  O   HIS A 444     -46.086 -10.531 -53.281  1.00 17.01           O  
ATOM   3142  CB  HIS A 444     -46.479  -7.323 -54.319  1.00 15.99           C  
ATOM   3143  CG  HIS A 444     -46.493  -8.046 -55.626  1.00 18.15           C  
ATOM   3144  ND1 HIS A 444     -47.660  -8.442 -56.239  1.00 20.52           N  
ATOM   3145  CD2 HIS A 444     -45.487  -8.430 -56.447  1.00 18.27           C  
ATOM   3146  CE1 HIS A 444     -47.374  -9.045 -57.378  1.00 21.13           C  
ATOM   3147  NE2 HIS A 444     -46.063  -9.049 -57.529  1.00 18.33           N  
ATOM   3155  N   LEU A 445     -44.443  -9.049 -52.855  1.00 15.88           N  
ATOM   3156  CA  LEU A 445     -43.408 -10.077 -52.855  1.00 16.31           C  
ATOM   3157  C   LEU A 445     -43.655 -11.112 -51.762  1.00 18.73           C  
ATOM   3158  O   LEU A 445     -43.472 -12.316 -51.981  1.00 17.68           O  
ATOM   3159  CB  LEU A 445     -42.030  -9.441 -52.675  1.00 15.76           C  
ATOM   3160  CG  LEU A 445     -41.542  -8.480 -53.759  1.00 16.32           C  
ATOM   3161  CD1 LEU A 445     -40.267  -7.768 -53.325  1.00 16.81           C  
ATOM   3162  CD2 LEU A 445     -41.328  -9.220 -55.070  1.00 20.27           C  
ATOM   3174  N   ALA A 446     -44.061 -10.663 -50.573  1.00 16.39           N  
ATOM   3175  CA  ALA A 446     -44.270 -11.593 -49.472  1.00 17.46           C  
ATOM   3176  C   ALA A 446     -45.385 -12.580 -49.781  1.00 17.27           C  
ATOM   3177  O   ALA A 446     -45.335 -13.733 -49.338  1.00 19.08           O  
ATOM   3178  CB  ALA A 446     -44.585 -10.821 -48.190  1.00 19.40           C  
ATOM   3184  N   SER A 447     -46.395 -12.147 -50.534  1.00 17.03           N  
ATOM   3185  CA  SER A 447     -47.486 -13.029 -50.921  1.00 17.65           C  
ATOM   3186  C   SER A 447     -47.097 -13.930 -52.088  1.00 18.06           C  
ATOM   3187  O   SER A 447     -47.400 -15.127 -52.079  1.00 20.24           O  
ATOM   3188  CB  SER A 447     -48.715 -12.194 -51.277  1.00 20.11           C  
ATOM   3189  OG  SER A 447     -49.750 -13.020 -51.769  1.00 20.07           O  
ATOM   3195  N   GLU A 448     -46.441 -13.372 -53.106  1.00 17.81           N  
ATOM   3196  CA  GLU A 448     -46.134 -14.138 -54.308  1.00 18.27           C  
ATOM   3197  C   GLU A 448     -45.051 -15.178 -54.053  1.00 18.54           C  
ATOM   3198  O   GLU A 448     -45.161 -16.327 -54.497  1.00 19.56           O  
ATOM   3199  CB  GLU A 448     -45.681 -13.190 -55.416  1.00 17.99           C  
ATOM   3200  CG  GLU A 448     -46.792 -12.369 -56.012  1.00 19.29           C  
ATOM   3201  CD  GLU A 448     -47.735 -13.198 -56.853  1.00 24.07           C  
ATOM   3202  OE1 GLU A 448     -48.912 -13.338 -56.462  1.00 24.75           O  
ATOM   3203  OE2 GLU A 448     -47.286 -13.740 -57.885  1.00 25.15           O1-
ATOM   3210  N   GLN A 449     -43.976 -14.774 -53.382  1.00 19.14           N  
ATOM   3211  CA  GLN A 449     -42.806 -15.618 -53.144  1.00 20.97           C  
ATOM   3212  C   GLN A 449     -42.348 -16.319 -54.423  1.00 19.63           C  
ATOM   3213  O   GLN A 449     -42.149 -17.536 -54.466  1.00 22.04           O  
ATOM   3214  CB  GLN A 449     -43.068 -16.629 -52.034  1.00 20.87           C  
ATOM   3215  CG  GLN A 449     -43.418 -15.960 -50.724  1.00 26.11           C  
ATOM   3216  CD  GLN A 449     -43.152 -16.845 -49.541  1.00 35.77           C  
ATOM   3217  OE1 GLN A 449     -43.653 -17.965 -49.464  1.00 40.07           O  
ATOM   3218  NE2 GLN A 449     -42.396 -16.329 -48.580  1.00 28.46           N  
ATOM   3227  N   ALA A 450     -42.175 -15.536 -55.474  1.00 19.32           N  
ATOM   3228  CA  ALA A 450     -41.686 -16.089 -56.727  1.00 19.53           C  
ATOM   3229  C   ALA A 450     -40.244 -16.539 -56.543  1.00 18.82           C  
ATOM   3230  O   ALA A 450     -39.424 -15.774 -56.021  1.00 21.43           O  
ATOM   3231  CB  ALA A 450     -41.768 -15.051 -57.841  1.00 20.05           C  
ATOM   3237  N   PRO A 451     -39.886 -17.744 -56.978  1.00 21.15           N  
ATOM   3238  CA  PRO A 451     -38.492 -18.185 -56.838  1.00 25.14           C  
ATOM   3239  C   PRO A 451     -37.544 -17.249 -57.571  1.00 22.80           C  
ATOM   3240  O   PRO A 451     -37.822 -16.792 -58.681  1.00 24.00           O  
ATOM   3241  CB  PRO A 451     -38.501 -19.589 -57.454  1.00 21.81           C  
ATOM   3242  CG  PRO A 451     -39.916 -20.065 -57.274  1.00 25.11           C  
ATOM   3243  CD  PRO A 451     -40.778 -18.836 -57.416  1.00 21.11           C  
ATOM   3251  N   THR A 452     -36.408 -16.972 -56.941  1.00 22.16           N  
ATOM   3252  CA  THR A 452     -35.397 -16.088 -57.522  1.00 20.55           C  
ATOM   3253  C   THR A 452     -34.540 -16.947 -58.457  1.00 26.29           C  
ATOM   3254  O   THR A 452     -33.680 -17.713 -58.022  1.00 28.09           O  
ATOM   3255  CB  THR A 452     -34.561 -15.445 -56.415  1.00 21.45           C  
ATOM   3256  OG1 THR A 452     -35.445 -14.715 -55.539  1.00 21.66           O  
ATOM   3257  CG2 THR A 452     -33.558 -14.464 -57.002  1.00 25.31           C  
ATOM   3265  N   VAL A 453     -34.825 -16.858 -59.760  1.00 24.77           N  
ATOM   3266  CA  VAL A 453     -34.267 -17.812 -60.707  1.00 26.11           C  
ATOM   3267  C   VAL A 453     -33.048 -17.272 -61.442  1.00 28.45           C  
ATOM   3268  O   VAL A 453     -32.480 -17.965 -62.297  1.00 34.70           O  
ATOM   3269  CB  VAL A 453     -35.361 -18.256 -61.708  1.00 38.12           C  
ATOM   3270  CG1 VAL A 453     -35.968 -17.136 -62.381  1.00 50.51           C  
ATOM   3271  CG2 VAL A 453     -34.785 -19.219 -62.734  1.00 47.96           C  
ATOM   3281  N   GLY A 454     -32.584 -16.080 -61.094  1.00 24.90           N  
ATOM   3282  CA  GLY A 454     -31.376 -15.528 -61.666  1.00 25.52           C  
ATOM   3283  C   GLY A 454     -30.649 -14.668 -60.652  1.00 23.06           C  
ATOM   3284  O   GLY A 454     -31.122 -14.467 -59.533  1.00 24.23           O  
ATOM   3288  N   GLU A 455     -29.498 -14.144 -61.071  1.00 24.33           N  
ATOM   3289  CA  GLU A 455     -28.691 -13.307 -60.190  1.00 23.81           C  
ATOM   3290  C   GLU A 455     -29.245 -11.896 -60.050  1.00 22.97           C  
ATOM   3291  O   GLU A 455     -28.978 -11.234 -59.042  1.00 25.32           O  
ATOM   3292  CB  GLU A 455     -27.256 -13.254 -60.711  1.00 26.44           C  
ATOM   3293  CG  GLU A 455     -26.596 -14.618 -60.722  1.00 29.04           C  
ATOM   3294  CD  GLU A 455     -25.158 -14.584 -61.184  1.00 30.30           C  
ATOM   3295  OE1 GLU A 455     -24.790 -13.684 -61.968  1.00 28.76           O  
ATOM   3296  OE2 GLU A 455     -24.399 -15.490 -60.785  1.00 34.12           O1-
ATOM   3303  N   ALA A 456     -30.008 -11.430 -61.030  1.00 22.32           N  
ATOM   3304  CA  ALA A 456     -30.589 -10.099 -60.989  1.00 20.52           C  
ATOM   3305  C   ALA A 456     -31.794 -10.090 -61.913  1.00 20.00           C  
ATOM   3306  O   ALA A 456     -31.836 -10.822 -62.906  1.00 21.08           O  
ATOM   3307  CB  ALA A 456     -29.578  -9.029 -61.406  1.00 21.35           C  
ATOM   3313  N   ALA A 457     -32.781  -9.282 -61.557  1.00 18.95           N  
ATOM   3314  CA  ALA A 457     -33.978  -9.106 -62.368  1.00 18.29           C  
ATOM   3315  C   ALA A 457     -33.846  -7.790 -63.125  1.00 19.38           C  
ATOM   3316  O   ALA A 457     -33.834  -6.714 -62.517  1.00 19.45           O  
ATOM   3317  CB  ALA A 457     -35.235  -9.123 -61.504  1.00 20.04           C  
ATOM   3323  N   LEU A 458     -33.738  -7.881 -64.450  1.00 20.37           N  
ATOM   3324  CA  LEU A 458     -33.761  -6.692 -65.288  1.00 17.35           C  
ATOM   3325  C   LEU A 458     -35.175  -6.126 -65.312  1.00 16.71           C  
ATOM   3326  O   LEU A 458     -36.137  -6.841 -65.617  1.00 17.94           O  
ATOM   3327  CB  LEU A 458     -33.305  -7.021 -66.706  1.00 19.69           C  
ATOM   3328  CG  LEU A 458     -33.327  -5.874 -67.717  1.00 23.08           C  
ATOM   3329  CD1 LEU A 458     -32.348  -4.757 -67.355  1.00 21.60           C  
ATOM   3330  CD2 LEU A 458     -33.041  -6.400 -69.128  1.00 21.03           C  
ATOM   3342  N   LEU A 459     -35.289  -4.843 -64.977  1.00 17.56           N  
ATOM   3343  CA  LEU A 459     -36.548  -4.122 -64.959  1.00 16.33           C  
ATOM   3344  C   LEU A 459     -36.493  -2.983 -65.967  1.00 19.73           C  
ATOM   3345  O   LEU A 459     -35.419  -2.442 -66.253  1.00 19.01           O  
ATOM   3346  CB  LEU A 459     -36.841  -3.508 -63.587  1.00 17.29           C  
ATOM   3347  CG  LEU A 459     -36.580  -4.337 -62.335  1.00 17.43           C  
ATOM   3348  CD1 LEU A 459     -36.904  -3.554 -61.075  1.00 18.80           C  
ATOM   3349  CD2 LEU A 459     -37.390  -5.607 -62.445  1.00 17.43           C  
ATOM   3361  N   HIS A 460     -37.659  -2.611 -66.485  1.00 19.43           N  
ATOM   3362  CA  HIS A 460     -37.848  -1.346 -67.177  1.00 18.49           C  
ATOM   3363  C   HIS A 460     -38.776  -0.464 -66.349  1.00 17.16           C  
ATOM   3364  O   HIS A 460     -39.751  -0.949 -65.768  1.00 17.99           O  
ATOM   3365  CB  HIS A 460     -38.447  -1.543 -68.565  1.00 20.38           C  
ATOM   3366  CG  HIS A 460     -37.506  -2.159 -69.548  1.00 18.99           C  
ATOM   3367  ND1 HIS A 460     -37.904  -2.546 -70.809  1.00 25.06           N  
ATOM   3368  CD2 HIS A 460     -36.187  -2.452 -69.462  1.00 19.90           C  
ATOM   3369  CE1 HIS A 460     -36.874  -3.059 -71.455  1.00 25.79           C  
ATOM   3370  NE2 HIS A 460     -35.818  -3.011 -70.662  1.00 25.07           N  
ATOM   3378  N   TYR A 461     -38.463   0.822 -66.286  1.00 19.41           N  
ATOM   3379  CA  TYR A 461     -39.363   1.822 -65.712  1.00 16.43           C  
ATOM   3380  C   TYR A 461     -40.168   2.393 -66.874  1.00 19.06           C  
ATOM   3381  O   TYR A 461     -39.607   3.029 -67.772  1.00 19.71           O  
ATOM   3382  CB  TYR A 461     -38.574   2.894 -64.972  1.00 16.40           C  
ATOM   3383  CG  TYR A 461     -39.423   3.886 -64.207  1.00 15.60           C  
ATOM   3384  CD1 TYR A 461     -40.283   3.472 -63.198  1.00 18.65           C  
ATOM   3385  CD2 TYR A 461     -39.352   5.245 -64.486  1.00 19.69           C  
ATOM   3386  CE1 TYR A 461     -41.054   4.379 -62.498  1.00 15.84           C  
ATOM   3387  CE2 TYR A 461     -40.119   6.162 -63.790  1.00 18.55           C  
ATOM   3388  CZ  TYR A 461     -40.970   5.721 -62.798  1.00 15.30           C  
ATOM   3389  OH  TYR A 461     -41.745   6.613 -62.091  1.00 18.13           O  
ATOM   3399  N   VAL A 462     -41.472   2.128 -66.886  1.00 18.25           N  
ATOM   3400  CA  VAL A 462     -42.297   2.302 -68.077  1.00 19.36           C  
ATOM   3401  C   VAL A 462     -43.303   3.425 -67.874  1.00 18.55           C  
ATOM   3402  O   VAL A 462     -43.896   3.566 -66.800  1.00 20.58           O  
ATOM   3403  CB  VAL A 462     -43.014   0.984 -68.440  1.00 24.17           C  
ATOM   3404  CG1 VAL A 462     -43.945   1.172 -69.627  1.00 32.57           C  
ATOM   3405  CG2 VAL A 462     -41.984  -0.103 -68.716  1.00 25.71           C  
ATOM   3415  N   ASP A 463     -43.480   4.226 -68.920  1.00 19.87           N  
ATOM   3416  CA  ASP A 463     -44.551   5.216 -69.004  1.00 20.74           C  
ATOM   3417  C   ASP A 463     -45.877   4.517 -69.278  1.00 21.05           C  
ATOM   3418  O   ASP A 463     -46.027   3.899 -70.337  1.00 25.07           O  
ATOM   3419  CB  ASP A 463     -44.210   6.194 -70.128  1.00 22.75           C  
ATOM   3420  CG  ASP A 463     -45.249   7.280 -70.326  1.00 29.81           C  
ATOM   3421  OD1 ASP A 463     -46.422   7.108 -69.932  1.00 30.51           O1-
ATOM   3422  OD2 ASP A 463     -44.884   8.310 -70.933  1.00 30.17           O  
ATOM   3427  N   PRO A 464     -46.861   4.592 -68.373  1.00 22.25           N  
ATOM   3428  CA  PRO A 464     -48.109   3.838 -68.604  1.00 27.20           C  
ATOM   3429  C   PRO A 464     -48.924   4.339 -69.787  1.00 30.67           C  
ATOM   3430  O   PRO A 464     -49.777   3.594 -70.289  1.00 30.12           O  
ATOM   3431  CB  PRO A 464     -48.884   4.005 -67.286  1.00 30.14           C  
ATOM   3432  CG  PRO A 464     -48.318   5.233 -66.656  1.00 24.65           C  
ATOM   3433  CD  PRO A 464     -46.870   5.301 -67.076  1.00 21.78           C  
ATOM   3441  N   ASP A 465     -48.702   5.571 -70.245  1.00 24.92           N  
ATOM   3442  CA  ASP A 465     -49.426   6.066 -71.409  1.00 26.70           C  
ATOM   3443  C   ASP A 465     -48.892   5.455 -72.698  1.00 35.82           C  
ATOM   3444  O   ASP A 465     -49.654   4.906 -73.501  1.00 34.81           O  
ATOM   3445  CB  ASP A 465     -49.321   7.590 -71.497  1.00 27.47           C  
ATOM   3446  CG  ASP A 465     -50.143   8.293 -70.448  1.00 34.56           C  
ATOM   3447  OD1 ASP A 465     -51.209   7.769 -70.061  1.00 27.71           O  
ATOM   3448  OD2 ASP A 465     -49.731   9.397 -70.037  1.00 33.23           O1-
ATOM   3453  N   THR A 466     -47.583   5.558 -72.908  1.00 36.85           N  
ATOM   3454  CA  THR A 466     -46.962   5.160 -74.159  1.00 40.79           C  
ATOM   3455  C   THR A 466     -46.384   3.755 -74.125  1.00 42.52           C  
ATOM   3456  O   THR A 466     -46.164   3.166 -75.190  1.00 44.29           O  
ATOM   3457  CB  THR A 466     -45.829   6.133 -74.501  1.00 33.29           C  
ATOM   3458  OG1 THR A 466     -44.840   6.074 -73.464  1.00 30.25           O  
ATOM   3459  CG2 THR A 466     -46.354   7.553 -74.602  1.00 43.09           C  
ATOM   3467  N   GLY A 467     -46.156   3.207 -72.933  1.00 32.10           N  
ATOM   3468  CA  GLY A 467     -45.404   1.981 -72.782  1.00 41.18           C  
ATOM   3469  C   GLY A 467     -43.917   2.132 -72.984  1.00 35.88           C  
ATOM   3470  O   GLY A 467     -43.195   1.131 -72.949  1.00 39.48           O  
ATOM   3474  N   ARG A 468     -43.435   3.358 -73.169  1.00 29.86           N  
ATOM   3475  CA  ARG A 468     -42.025   3.575 -73.453  1.00 27.64           C  
ATOM   3476  C   ARG A 468     -41.169   3.244 -72.239  1.00 24.49           C  
ATOM   3477  O   ARG A 468     -41.535   3.530 -71.095  1.00 23.42           O  
ATOM   3478  CB  ARG A 468     -41.780   5.020 -73.882  1.00 33.42           C  
ATOM   3481  N   ASN A 469     -40.020   2.639 -72.501  1.00 24.56           N  
ATOM   3482  CA  ASN A 469     -39.027   2.353 -71.475  1.00 21.92           C  
ATOM   3483  C   ASN A 469     -38.277   3.640 -71.152  1.00 22.34           C  
ATOM   3484  O   ASN A 469     -37.569   4.185 -72.006  1.00 28.16           O  
ATOM   3485  CB  ASN A 469     -38.085   1.264 -71.972  1.00 26.54           C  
ATOM   3486  CG  ASN A 469     -36.956   0.987 -71.016  1.00 27.07           C  
ATOM   3487  OD1 ASN A 469     -37.033   1.320 -69.834  1.00 26.84           O  
ATOM   3488  ND2 ASN A 469     -35.886   0.385 -71.522  1.00 32.22           N  
ATOM   3495  N   LEU A 470     -38.457   4.142 -69.928  1.00 19.55           N  
ATOM   3496  CA  LEU A 470     -37.801   5.358 -69.473  1.00 20.93           C  
ATOM   3497  C   LEU A 470     -36.435   5.100 -68.851  1.00 24.66           C  
ATOM   3498  O   LEU A 470     -35.675   6.052 -68.638  1.00 25.01           O  
ATOM   3499  CB  LEU A 470     -38.689   6.080 -68.454  1.00 22.92           C  
ATOM   3500  CG  LEU A 470     -40.109   6.426 -68.905  1.00 25.95           C  
ATOM   3501  CD1 LEU A 470     -40.874   7.105 -67.765  1.00 28.18           C  
ATOM   3502  CD2 LEU A 470     -40.103   7.301 -70.147  1.00 29.52           C  
ATOM   3514  N   GLY A 471     -36.106   3.847 -68.555  1.00 22.90           N  
ATOM   3515  CA  GLY A 471     -34.834   3.534 -67.941  1.00 21.73           C  
ATOM   3516  C   GLY A 471     -34.721   2.091 -67.502  1.00 21.12           C  
ATOM   3517  O   GLY A 471     -35.696   1.496 -67.031  1.00 20.35           O  
ATOM   3521  N   GLU A 472     -33.524   1.530 -67.664  1.00 20.41           N  
ATOM   3522  CA  GLU A 472     -33.218   0.172 -67.247  1.00 19.22           C  
ATOM   3523  C   GLU A 472     -32.722   0.150 -65.807  1.00 18.21           C  
ATOM   3524  O   GLU A 472     -31.882   0.966 -65.413  1.00 20.05           O  
ATOM   3525  CB  GLU A 472     -32.146  -0.436 -68.152  1.00 22.46           C  
ATOM   3526  CG  GLU A 472     -32.518  -0.490 -69.612  1.00 27.60           C  
ATOM   3527  CD  GLU A 472     -31.513  -1.266 -70.436  1.00 33.88           C  
ATOM   3528  OE1 GLU A 472     -30.368  -1.452 -69.970  1.00 28.12           O  
ATOM   3529  OE2 GLU A 472     -31.864  -1.665 -71.566  1.00 41.99           O  
ATOM   3536  N   PHE A 473     -33.223  -0.813 -65.038  1.00 17.40           N  
ATOM   3537  CA  PHE A 473     -32.832  -1.010 -63.651  1.00 17.41           C  
ATOM   3538  C   PHE A 473     -32.614  -2.503 -63.441  1.00 19.05           C  
ATOM   3539  O   PHE A 473     -33.131  -3.331 -64.196  1.00 18.70           O  
ATOM   3540  CB  PHE A 473     -33.902  -0.515 -62.668  1.00 17.87           C  
ATOM   3541  CG  PHE A 473     -34.136   0.964 -62.707  1.00 17.61           C  
ATOM   3542  CD1 PHE A 473     -34.774   1.548 -63.788  1.00 19.78           C  
ATOM   3543  CD2 PHE A 473     -33.750   1.768 -61.650  1.00 16.64           C  
ATOM   3544  CE1 PHE A 473     -35.003   2.914 -63.824  1.00 18.64           C  
ATOM   3545  CE2 PHE A 473     -33.974   3.132 -61.678  1.00 18.62           C  
ATOM   3546  CZ  PHE A 473     -34.608   3.706 -62.764  1.00 18.58           C  
ATOM   3556  N   LYS A 474     -31.841  -2.849 -62.420  1.00 17.37           N  
ATOM   3557  CA  LYS A 474     -31.723  -4.230 -61.975  1.00 17.43           C  
ATOM   3558  C   LYS A 474     -32.167  -4.330 -60.523  1.00 18.20           C  
ATOM   3559  O   LYS A 474     -31.818  -3.479 -59.699  1.00 21.19           O  
ATOM   3560  CB  LYS A 474     -30.293  -4.753 -62.127  1.00 19.26           C  
ATOM   3561  CG  LYS A 474     -29.963  -5.240 -63.535  1.00 21.91           C  
ATOM   3562  CD  LYS A 474     -28.477  -5.132 -63.846  1.00 21.45           C  
ATOM   3563  CE  LYS A 474     -27.655  -6.222 -63.175  1.00 20.22           C  
ATOM   3564  NZ  LYS A 474     -26.198  -6.001 -63.422  1.00 21.40           N  
ATOM   3578  N   ALA A 475     -32.950  -5.355 -60.216  1.00 17.93           N  
ATOM   3579  CA  ALA A 475     -33.288  -5.680 -58.839  1.00 16.10           C  
ATOM   3580  C   ALA A 475     -32.494  -6.907 -58.413  1.00 16.68           C  
ATOM   3581  O   ALA A 475     -32.388  -7.885 -59.160  1.00 19.08           O  
ATOM   3582  CB  ALA A 475     -34.782  -5.944 -58.664  1.00 18.63           C  
ATOM   3588  N   TYR A 476     -31.919  -6.839 -57.232  1.00 16.04           N  
ATOM   3589  CA  TYR A 476     -31.079  -7.910 -56.732  1.00 15.23           C  
ATOM   3590  C   TYR A 476     -31.794  -8.709 -55.648  1.00 17.93           C  
ATOM   3591  O   TYR A 476     -32.695  -8.201 -54.974  1.00 17.66           O  
ATOM   3592  CB  TYR A 476     -29.768  -7.340 -56.197  1.00 16.90           C  
ATOM   3593  CG  TYR A 476     -28.846  -6.873 -57.307  1.00 16.26           C  
ATOM   3594  CD1 TYR A 476     -28.977  -5.605 -57.863  1.00 17.23           C  
ATOM   3595  CD2 TYR A 476     -27.865  -7.711 -57.817  1.00 17.37           C  
ATOM   3596  CE1 TYR A 476     -28.139  -5.181 -58.877  1.00 20.29           C  
ATOM   3597  CE2 TYR A 476     -27.029  -7.297 -58.829  1.00 19.49           C  
ATOM   3598  CZ  TYR A 476     -27.170  -6.037 -59.360  1.00 19.53           C  
ATOM   3599  OH  TYR A 476     -26.320  -5.640 -60.369  1.00 23.38           O  
ATOM   3609  N   PRO A 477     -31.409  -9.977 -55.479  1.00 19.58           N  
ATOM   3610  CA  PRO A 477     -32.164 -10.875 -54.586  1.00 20.92           C  
ATOM   3611  C   PRO A 477     -32.389 -10.357 -53.175  1.00 19.16           C  
ATOM   3612  O   PRO A 477     -33.449 -10.630 -52.599  1.00 19.06           O  
ATOM   3613  CB  PRO A 477     -31.301 -12.148 -54.585  1.00 22.39           C  
ATOM   3614  CG  PRO A 477     -30.640 -12.142 -55.934  1.00 21.46           C  
ATOM   3615  CD  PRO A 477     -30.356 -10.688 -56.229  1.00 20.15           C  
ATOM   3623  N   ASP A 478     -31.427  -9.644 -52.587  1.00 18.60           N  
ATOM   3624  CA  ASP A 478     -31.616  -9.166 -51.224  1.00 19.38           C  
ATOM   3625  C   ASP A 478     -32.743  -8.145 -51.119  1.00 16.76           C  
ATOM   3626  O   ASP A 478     -33.202  -7.861 -50.007  1.00 20.19           O  
ATOM   3627  CB  ASP A 478     -30.332  -8.530 -50.684  1.00 22.18           C  
ATOM   3628  CG  ASP A 478     -29.274  -9.551 -50.324  1.00 31.78           C  
ATOM   3629  OD1 ASP A 478     -29.580 -10.762 -50.322  1.00 36.95           O  
ATOM   3630  OD2 ASP A 478     -28.132  -9.142 -50.036  1.00 30.06           O  
ATOM   3635  N   GLY A 479     -33.186  -7.580 -52.242  1.00 17.67           N  
ATOM   3636  CA  GLY A 479     -34.327  -6.689 -52.235  1.00 16.19           C  
ATOM   3637  C   GLY A 479     -33.976  -5.225 -52.414  1.00 16.48           C  
ATOM   3638  O   GLY A 479     -34.317  -4.400 -51.561  1.00 19.13           O  
ATOM   3642  N   PHE A 480     -33.261  -4.892 -53.483  1.00 16.56           N  
ATOM   3643  CA  PHE A 480     -32.918  -3.508 -53.776  1.00 16.92           C  
ATOM   3644  C   PHE A 480     -32.746  -3.369 -55.280  1.00 19.80           C  
ATOM   3645  O   PHE A 480     -32.595  -4.360 -56.001  1.00 17.09           O  
ATOM   3646  CB  PHE A 480     -31.659  -3.053 -53.029  1.00 15.21           C  
ATOM   3647  CG  PHE A 480     -30.407  -3.807 -53.387  1.00 17.30           C  
ATOM   3648  CD1 PHE A 480     -30.043  -4.948 -52.688  1.00 19.15           C  
ATOM   3649  CD2 PHE A 480     -29.565  -3.348 -54.394  1.00 19.20           C  
ATOM   3650  CE1 PHE A 480     -28.879  -5.630 -52.998  1.00 18.26           C  
ATOM   3651  CE2 PHE A 480     -28.395  -4.027 -54.706  1.00 20.10           C  
ATOM   3652  CZ  PHE A 480     -28.054  -5.169 -54.006  1.00 19.61           C  
ATOM   3662  N   LEU A 481     -32.828  -2.125 -55.745  1.00 17.29           N  
ATOM   3663  CA  LEU A 481     -32.683  -1.786 -57.150  1.00 16.78           C  
ATOM   3664  C   LEU A 481     -31.427  -0.959 -57.380  1.00 15.43           C  
ATOM   3665  O   LEU A 481     -30.963  -0.236 -56.492  1.00 16.12           O  
ATOM   3666  CB  LEU A 481     -33.893  -0.995 -57.653  1.00 16.39           C  
ATOM   3667  CG  LEU A 481     -35.129  -1.780 -58.081  1.00 17.73           C  
ATOM   3668  CD1 LEU A 481     -35.735  -2.529 -56.916  1.00 19.80           C  
ATOM   3669  CD2 LEU A 481     -36.152  -0.829 -58.698  1.00 19.75           C  
ATOM   3681  N   THR A 482     -30.896  -1.062 -58.596  1.00 16.13           N  
ATOM   3682  CA  THR A 482     -29.777  -0.240 -59.016  1.00 16.95           C  
ATOM   3683  C   THR A 482     -30.050   0.290 -60.417  1.00 16.41           C  
ATOM   3684  O   THR A 482     -30.902  -0.221 -61.148  1.00 16.69           O  
ATOM   3685  CB  THR A 482     -28.446  -1.002 -59.055  1.00 20.25           C  
ATOM   3686  OG1 THR A 482     -28.511  -1.998 -60.087  1.00 21.25           O  
ATOM   3687  CG2 THR A 482     -28.145  -1.662 -57.727  1.00 21.71           C  
ATOM   3695  N   CYS A 483     -29.282   1.304 -60.793  1.00 16.48           N  
ATOM   3696  CA  CYS A 483     -29.232   1.760 -62.170  1.00 19.27           C  
ATOM   3697  C   CYS A 483     -27.837   2.312 -62.412  1.00 20.69           C  
ATOM   3698  O   CYS A 483     -27.043   2.478 -61.483  1.00 19.53           O  
ATOM   3699  CB  CYS A 483     -30.296   2.820 -62.455  1.00 19.96           C  
ATOM   3700  SG  CYS A 483     -29.928   4.427 -61.742  1.00 23.25           S  
ATOM   3706  N   VAL A 484     -27.540   2.593 -63.676  1.00 21.02           N  
ATOM   3707  CA  VAL A 484     -26.351   3.355 -64.045  1.00 23.02           C  
ATOM   3708  C   VAL A 484     -26.807   4.772 -64.385  1.00 24.55           C  
ATOM   3709  O   VAL A 484     -27.542   4.952 -65.368  1.00 27.03           O  
ATOM   3710  CB  VAL A 484     -25.608   2.714 -65.225  1.00 22.57           C  
ATOM   3711  CG1 VAL A 484     -24.463   3.615 -65.672  1.00 27.00           C  
ATOM   3712  CG2 VAL A 484     -25.092   1.332 -64.848  1.00 21.73           C  
ATOM   3722  N   PRO A 485     -26.424   5.785 -63.614  1.00 26.29           N  
ATOM   3723  CA  PRO A 485     -26.783   7.155 -63.995  1.00 31.39           C  
ATOM   3724  C   PRO A 485     -25.965   7.614 -65.191  1.00 31.10           C  
ATOM   3725  O   PRO A 485     -24.815   7.210 -65.378  1.00 40.57           O  
ATOM   3726  CB  PRO A 485     -26.461   7.981 -62.742  1.00 45.33           C  
ATOM   3727  CG  PRO A 485     -26.212   6.980 -61.640  1.00 35.49           C  
ATOM   3728  CD  PRO A 485     -25.729   5.732 -62.315  1.00 30.68           C  
ATOM   3736  N   ASN A 486     -26.567   8.480 -66.000  1.00 43.51           N  
ATOM   3737  CA  ASN A 486     -25.905   8.992 -67.199  1.00 40.19           C  
ATOM   3738  C   ASN A 486     -24.969  10.144 -66.851  1.00 52.22           C  
ATOM   3739  O   ASN A 486     -24.878  10.552 -65.694  1.00 59.78           O  
ATOM   3740  CB  ASN A 486     -26.939   9.446 -68.231  1.00 39.16           C  
ATOM   3743  N   GLY A 491     -30.124  11.477 -64.686  1.00 44.86           N  
ATOM   3744  CA  GLY A 491     -30.161  10.349 -63.778  1.00 41.18           C  
ATOM   3745  C   GLY A 491     -31.566   9.984 -63.348  1.00 38.55           C  
ATOM   3746  O   GLY A 491     -32.539  10.559 -63.838  1.00 35.86           O  
ATOM   3749  N   PRO A 492     -31.681   9.029 -62.424  1.00 38.90           N  
ATOM   3750  CA  PRO A 492     -33.022   8.598 -61.998  1.00 34.63           C  
ATOM   3751  C   PRO A 492     -33.812   9.692 -61.305  1.00 24.61           C  
ATOM   3752  O   PRO A 492     -35.048   9.660 -61.330  1.00 26.88           O  
ATOM   3753  CB  PRO A 492     -32.732   7.419 -61.055  1.00 36.74           C  
ATOM   3754  CG  PRO A 492     -31.332   7.634 -60.585  1.00 34.85           C  
ATOM   3755  CD  PRO A 492     -30.604   8.314 -61.712  1.00 39.00           C  
ATOM   3763  N   GLN A 493     -33.134  10.669 -60.695  1.00 25.81           N  
ATOM   3764  CA  GLN A 493     -33.816  11.744 -59.983  1.00 27.87           C  
ATOM   3765  C   GLN A 493     -34.628  12.634 -60.913  1.00 31.42           C  
ATOM   3766  O   GLN A 493     -35.558  13.305 -60.451  1.00 33.47           O  
ATOM   3767  CB  GLN A 493     -32.779  12.559 -59.200  1.00 35.66           C  
ATOM   3768  CG  GLN A 493     -31.762  11.663 -58.467  1.00 40.17           C  
ATOM   3769  CD  GLN A 493     -31.071  12.341 -57.294  1.00 48.00           C  
ATOM   3770  OE1 GLN A 493     -31.122  11.851 -56.164  1.00 34.18           O  
ATOM   3771  NE2 GLN A 493     -30.406  13.459 -57.559  1.00 55.18           N  
ATOM   3780  N   GLN A 494     -34.308  12.646 -62.203  1.00 28.52           N  
ATOM   3781  CA  GLN A 494     -35.048  13.428 -63.182  1.00 30.67           C  
ATOM   3782  C   GLN A 494     -36.185  12.647 -63.822  1.00 25.10           C  
ATOM   3783  O   GLN A 494     -36.930  13.214 -64.628  1.00 30.20           O  
ATOM   3784  CB  GLN A 494     -34.101  13.937 -64.276  1.00 43.81           C  
ATOM   3785  CG  GLN A 494     -33.133  15.014 -63.813  1.00 48.06           C  
ATOM   3786  CD  GLN A 494     -32.050  14.480 -62.895  1.00 49.21           C  
ATOM   3787  OE1 GLN A 494     -31.521  13.388 -63.107  1.00 46.73           O  
ATOM   3788  NE2 GLN A 494     -31.720  15.246 -61.861  1.00 51.65           N  
ATOM   3797  N   LEU A 495     -36.341  11.366 -63.498  1.00 21.61           N  
ATOM   3798  CA  LEU A 495     -37.418  10.601 -64.096  1.00 24.40           C  
ATOM   3799  C   LEU A 495     -38.756  11.055 -63.518  1.00 22.74           C  
ATOM   3800  O   LEU A 495     -38.831  11.452 -62.351  1.00 23.24           O  
ATOM   3801  CB  LEU A 495     -37.239   9.112 -63.839  1.00 21.66           C  
ATOM   3802  CG  LEU A 495     -36.085   8.383 -64.521  1.00 23.18           C  
ATOM   3803  CD1 LEU A 495     -35.953   6.968 -63.974  1.00 26.54           C  
ATOM   3804  CD2 LEU A 495     -36.295   8.375 -66.024  1.00 32.83           C  
ATOM   3816  N   PRO A 496     -39.829  10.998 -64.306  1.00 22.75           N  
ATOM   3817  CA  PRO A 496     -41.157  11.235 -63.733  1.00 24.43           C  
ATOM   3818  C   PRO A 496     -41.445  10.164 -62.696  1.00 20.93           C  
ATOM   3819  O   PRO A 496     -40.907   9.057 -62.749  1.00 19.65           O  
ATOM   3820  CB  PRO A 496     -42.097  11.137 -64.937  1.00 28.93           C  
ATOM   3821  CG  PRO A 496     -41.387  10.244 -65.880  1.00 33.18           C  
ATOM   3822  CD  PRO A 496     -39.911  10.545 -65.709  1.00 27.35           C  
ATOM   3830  N   ILE A 497     -42.290  10.510 -61.728  1.00 20.47           N  
ATOM   3831  CA  ILE A 497     -42.562   9.605 -60.624  1.00 20.09           C  
ATOM   3832  C   ILE A 497     -43.823   8.787 -60.829  1.00 22.25           C  
ATOM   3833  O   ILE A 497     -44.168   7.974 -59.960  1.00 22.04           O  
ATOM   3834  CB  ILE A 497     -42.644  10.382 -59.297  1.00 22.55           C  
ATOM   3835  CG1 ILE A 497     -43.841  11.333 -59.283  1.00 23.23           C  
ATOM   3836  CG2 ILE A 497     -41.382  11.198 -59.102  1.00 43.20           C  
ATOM   3837  CD1 ILE A 497     -44.111  11.948 -57.921  1.00 35.84           C  
ATOM   3849  N   ASN A 498     -44.506   8.949 -61.960  1.00 18.62           N  
ATOM   3850  CA  ASN A 498     -45.782   8.292 -62.199  1.00 18.83           C  
ATOM   3851  C   ASN A 498     -45.660   7.088 -63.122  1.00 19.07           C  
ATOM   3852  O   ASN A 498     -46.656   6.666 -63.721  1.00 23.00           O  
ATOM   3853  CB  ASN A 498     -46.780   9.305 -62.764  1.00 22.26           C  
ATOM   3854  CG  ASN A 498     -46.370   9.834 -64.125  1.00 27.46           C  
ATOM   3855  OD1 ASN A 498     -45.227   9.669 -64.555  1.00 25.49           O  
ATOM   3856  ND2 ASN A 498     -47.298  10.505 -64.798  1.00 31.12           N  
ATOM   3863  N   GLY A 499     -44.458   6.519 -63.231  1.00 17.96           N  
ATOM   3864  CA  GLY A 499     -44.232   5.340 -64.036  1.00 18.07           C  
ATOM   3865  C   GLY A 499     -44.371   4.055 -63.243  1.00 18.72           C  
ATOM   3866  O   GLY A 499     -44.655   4.049 -62.046  1.00 18.16           O  
ATOM   3870  N   VAL A 500     -44.155   2.944 -63.948  1.00 18.13           N  
ATOM   3871  CA  VAL A 500     -44.361   1.599 -63.426  1.00 17.66           C  
ATOM   3872  C   VAL A 500     -43.105   0.777 -63.676  1.00 17.53           C  
ATOM   3873  O   VAL A 500     -42.602   0.735 -64.805  1.00 19.16           O  
ATOM   3874  CB  VAL A 500     -45.577   0.920 -64.093  1.00 16.49           C  
ATOM   3875  CG1 VAL A 500     -45.728  -0.519 -63.618  1.00 19.90           C  
ATOM   3876  CG2 VAL A 500     -46.842   1.727 -63.842  1.00 17.28           C  
ATOM   3886  N   PHE A 501     -42.607   0.109 -62.638  1.00 16.80           N  
ATOM   3887  CA  PHE A 501     -41.525  -0.849 -62.825  1.00 16.75           C  
ATOM   3888  C   PHE A 501     -42.100  -2.169 -63.328  1.00 18.63           C  
ATOM   3889  O   PHE A 501     -43.079  -2.682 -62.776  1.00 20.34           O  
ATOM   3890  CB  PHE A 501     -40.750  -1.055 -61.527  1.00 16.19           C  
ATOM   3891  CG  PHE A 501     -39.702  -0.007 -61.282  1.00 16.62           C  
ATOM   3892  CD1 PHE A 501     -38.561   0.055 -62.066  1.00 21.19           C  
ATOM   3893  CD2 PHE A 501     -39.861   0.921 -60.267  1.00 20.88           C  
ATOM   3894  CE1 PHE A 501     -37.592   1.018 -61.841  1.00 22.87           C  
ATOM   3895  CE2 PHE A 501     -38.896   1.887 -60.042  1.00 21.98           C  
ATOM   3896  CZ  PHE A 501     -37.763   1.935 -60.832  1.00 21.55           C  
ATOM   3906  N   VAL A 502     -41.497  -2.697 -64.391  1.00 17.43           N  
ATOM   3907  CA  VAL A 502     -41.946  -3.913 -65.059  1.00 17.33           C  
ATOM   3908  C   VAL A 502     -40.771  -4.877 -65.166  1.00 19.15           C  
ATOM   3909  O   VAL A 502     -39.703  -4.505 -65.664  1.00 19.20           O  
ATOM   3910  CB  VAL A 502     -42.511  -3.624 -66.463  1.00 21.49           C  
ATOM   3911  CG1 VAL A 502     -42.955  -4.908 -67.133  1.00 23.74           C  
ATOM   3912  CG2 VAL A 502     -43.673  -2.648 -66.383  1.00 20.82           C  
ATOM   3922  N   PHE A 503     -40.976  -6.112 -64.716  1.00 17.15           N  
ATOM   3923  CA  PHE A 503     -39.971  -7.154 -64.872  1.00 17.74           C  
ATOM   3924  C   PHE A 503     -39.830  -7.559 -66.336  1.00 17.29           C  
ATOM   3925  O   PHE A 503     -40.829  -7.824 -67.013  1.00 22.54           O  
ATOM   3926  CB  PHE A 503     -40.344  -8.373 -64.025  1.00 19.51           C  
ATOM   3927  CG  PHE A 503     -39.475  -9.570 -64.271  1.00 19.93           C  
ATOM   3928  CD1 PHE A 503     -38.150  -9.559 -63.873  1.00 20.08           C  
ATOM   3929  CD2 PHE A 503     -39.980 -10.711 -64.870  1.00 25.29           C  
ATOM   3930  CE1 PHE A 503     -37.336 -10.655 -64.086  1.00 20.18           C  
ATOM   3931  CE2 PHE A 503     -39.168 -11.812 -65.084  1.00 29.10           C  
ATOM   3932  CZ  PHE A 503     -37.845 -11.783 -64.688  1.00 24.57           C  
ATOM   3942  N   VAL A 504     -38.586  -7.657 -66.806  1.00 19.83           N  
ATOM   3943  CA  VAL A 504     -38.286  -8.016 -68.188  1.00 19.40           C  
ATOM   3944  C   VAL A 504     -37.664  -9.405 -68.290  1.00 23.08           C  
ATOM   3945  O   VAL A 504     -38.117 -10.239 -69.074  1.00 24.88           O  
ATOM   3946  CB  VAL A 504     -37.360  -6.966 -68.844  1.00 23.06           C  
ATOM   3947  CG1 VAL A 504     -36.951  -7.414 -70.249  1.00 28.45           C  
ATOM   3948  CG2 VAL A 504     -38.034  -5.618 -68.879  1.00 23.18           C  
ATOM   3958  N   SER A 505     -36.636  -9.677 -67.493  1.00 22.13           N  
ATOM   3959  CA  SER A 505     -35.921 -10.936 -67.635  1.00 21.86           C  
ATOM   3960  C   SER A 505     -34.954 -11.097 -66.479  1.00 20.47           C  
ATOM   3961  O   SER A 505     -34.415 -10.114 -65.965  1.00 20.60           O  
ATOM   3962  CB  SER A 505     -35.156 -10.992 -68.968  1.00 26.07           C  
ATOM   3963  OG  SER A 505     -34.379 -12.175 -69.077  1.00 33.04           O  
ATOM   3969  N   TRP A 506     -34.715 -12.346 -66.102  1.00 23.15           N  
ATOM   3970  CA  TRP A 506     -33.590 -12.646 -65.233  1.00 22.79           C  
ATOM   3971  C   TRP A 506     -32.301 -12.526 -66.033  1.00 24.99           C  
ATOM   3972  O   TRP A 506     -32.226 -12.956 -67.188  1.00 24.41           O  
ATOM   3973  CB  TRP A 506     -33.718 -14.043 -64.656  1.00 22.44           C  
ATOM   3974  CG  TRP A 506     -34.844 -14.176 -63.699  1.00 24.38           C  
ATOM   3975  CD1 TRP A 506     -36.055 -14.735 -63.950  1.00 28.24           C  
ATOM   3976  CD2 TRP A 506     -34.888 -13.690 -62.345  1.00 20.11           C  
ATOM   3977  NE1 TRP A 506     -36.848 -14.664 -62.809  1.00 26.10           N  
ATOM   3978  CE2 TRP A 506     -36.146 -14.038 -61.812  1.00 22.97           C  
ATOM   3979  CE3 TRP A 506     -33.988 -12.989 -61.539  1.00 23.66           C  
ATOM   3980  CZ2 TRP A 506     -36.520 -13.724 -60.509  1.00 24.28           C  
ATOM   3981  CZ3 TRP A 506     -34.366 -12.669 -60.247  1.00 25.78           C  
ATOM   3982  CH2 TRP A 506     -35.620 -13.037 -59.745  1.00 25.81           C  
ATOM   3993  N   VAL A 507     -31.288 -11.913 -65.427  1.00 22.90           N  
ATOM   3994  CA  VAL A 507     -29.993 -11.726 -66.069  1.00 22.98           C  
ATOM   3995  C   VAL A 507     -28.894 -12.029 -65.056  1.00 23.55           C  
ATOM   3996  O   VAL A 507     -29.144 -12.205 -63.863  1.00 25.41           O  
ATOM   3997  CB  VAL A 507     -29.816 -10.307 -66.656  1.00 20.77           C  
ATOM   3998  CG1 VAL A 507     -30.818 -10.060 -67.782  1.00 22.53           C  
ATOM   3999  CG2 VAL A 507     -29.966  -9.243 -65.577  1.00 20.39           C  
ATOM   4009  N   SER A 508     -27.665 -12.120 -65.555  1.00 27.91           N  
ATOM   4010  CA  SER A 508     -26.519 -12.305 -64.680  1.00 28.34           C  
ATOM   4011  C   SER A 508     -26.210 -11.002 -63.946  1.00 28.50           C  
ATOM   4012  O   SER A 508     -26.605  -9.911 -64.366  1.00 26.33           O  
ATOM   4013  CB  SER A 508     -25.313 -12.784 -65.486  1.00 30.15           C  
ATOM   4014  OG  SER A 508     -24.629 -11.695 -66.074  1.00 32.75           O  
ATOM   4020  N   ARG A 509     -25.502 -11.123 -62.821  1.00 27.79           N  
ATOM   4021  CA  ARG A 509     -25.136  -9.926 -62.074  1.00 29.77           C  
ATOM   4022  C   ARG A 509     -24.274  -8.988 -62.913  1.00 30.03           C  
ATOM   4023  O   ARG A 509     -24.288  -7.771 -62.694  1.00 36.69           O  
ATOM   4024  CB  ARG A 509     -24.406 -10.315 -60.788  1.00 40.98           C  
ATOM   4027  N   PHE A 510     -23.558  -9.528 -63.902  1.00 32.80           N  
ATOM   4028  CA  PHE A 510     -22.679  -8.754 -64.769  1.00 42.87           C  
ATOM   4029  C   PHE A 510     -23.405  -8.056 -65.913  1.00 33.89           C  
ATOM   4030  O   PHE A 510     -22.760  -7.330 -66.677  1.00 33.04           O  
ATOM   4031  CB  PHE A 510     -21.590  -9.668 -65.344  1.00 44.57           C  
ATOM   4034  N   TYR A 511     -24.710  -8.272 -66.067  1.00 27.87           N  
ATOM   4035  CA  TYR A 511     -25.442  -7.682 -67.180  1.00 24.46           C  
ATOM   4036  C   TYR A 511     -25.316  -6.163 -67.133  1.00 26.10           C  
ATOM   4037  O   TYR A 511     -25.605  -5.534 -66.112  1.00 25.21           O  
ATOM   4038  CB  TYR A 511     -26.908  -8.104 -67.127  1.00 25.64           C  
ATOM   4039  CG  TYR A 511     -27.710  -7.649 -68.320  1.00 27.83           C  
ATOM   4040  CD1 TYR A 511     -27.750  -8.405 -69.485  1.00 41.55           C  
ATOM   4041  CD2 TYR A 511     -28.428  -6.462 -68.286  1.00 25.05           C  
ATOM   4042  CE1 TYR A 511     -28.481  -7.995 -70.579  1.00 37.12           C  
ATOM   4043  CE2 TYR A 511     -29.162  -6.043 -69.378  1.00 33.06           C  
ATOM   4044  CZ  TYR A 511     -29.184  -6.813 -70.521  1.00 33.06           C  
ATOM   4045  OH  TYR A 511     -29.909  -6.410 -71.617  1.00 52.74           O  
ATOM   4055  N   GLN A 512     -24.855  -5.572 -68.232  1.00 28.71           N  
ATOM   4056  CA  GLN A 512     -24.556  -4.144 -68.267  1.00 30.87           C  
ATOM   4057  C   GLN A 512     -25.800  -3.336 -68.627  1.00 29.85           C  
ATOM   4058  O   GLN A 512     -26.450  -3.602 -69.646  1.00 31.73           O  
ATOM   4059  CB  GLN A 512     -23.427  -3.862 -69.259  1.00 30.51           C  
ATOM   4060  CG  GLN A 512     -22.943  -2.420 -69.242  1.00 44.26           C  
ATOM   4061  CD  GLN A 512     -22.329  -2.021 -67.909  1.00 45.42           C  
ATOM   4062  OE1 GLN A 512     -22.827  -1.127 -67.222  1.00 49.87           O  
ATOM   4063  NE2 GLN A 512     -21.239  -2.685 -67.539  1.00 38.39           N  
ATOM   4072  N   LEU A 513     -26.145  -2.375 -67.766  1.00 23.58           N  
ATOM   4073  CA  LEU A 513     -27.302  -1.521 -67.992  1.00 21.71           C  
ATOM   4074  C   LEU A 513     -26.968  -0.319 -68.871  1.00 23.68           C  
ATOM   4075  O   LEU A 513     -25.860   0.222 -68.834  1.00 28.30           O  
ATOM   4076  CB  LEU A 513     -27.856  -0.998 -66.669  1.00 22.84           C  
ATOM   4077  CG  LEU A 513     -28.416  -2.034 -65.703  1.00 20.88           C  
ATOM   4078  CD1 LEU A 513     -28.746  -1.388 -64.371  1.00 20.72           C  
ATOM   4079  CD2 LEU A 513     -29.635  -2.693 -66.305  1.00 31.10           C  
ATOM   4091  N   LYS A 514     -27.954   0.110 -69.653  1.00 26.51           N  
ATOM   4092  CA  LYS A 514     -27.863   1.394 -70.342  1.00 31.69           C  
ATOM   4093  C   LYS A 514     -28.030   2.525 -69.332  1.00 21.35           C  
ATOM   4094  O   LYS A 514     -28.922   2.457 -68.476  1.00 24.11           O  
ATOM   4095  CB  LYS A 514     -28.932   1.494 -71.428  1.00 39.88           C  
ATOM   4098  N   PRO A 515     -27.194   3.563 -69.378  1.00 25.02           N  
ATOM   4099  CA  PRO A 515     -27.347   4.668 -68.420  1.00 27.63           C  
ATOM   4100  C   PRO A 515     -28.727   5.299 -68.518  1.00 30.03           C  
ATOM   4101  O   PRO A 515     -29.284   5.460 -69.606  1.00 31.08           O  
ATOM   4102  CB  PRO A 515     -26.247   5.657 -68.831  1.00 29.34           C  
ATOM   4103  CG  PRO A 515     -25.229   4.826 -69.540  1.00 36.13           C  
ATOM   4104  CD  PRO A 515     -25.989   3.714 -70.219  1.00 26.94           C  
ATOM   4112  N   VAL A 516     -29.268   5.673 -67.366  1.00 22.57           N  
ATOM   4113  CA  VAL A 516     -30.578   6.305 -67.309  1.00 28.47           C  
ATOM   4114  C   VAL A 516     -30.510   7.746 -67.785  1.00 42.37           C  
ATOM   4115  O   VAL A 516     -29.835   8.577 -67.182  1.00 54.78           O  
ATOM   4116  CB  VAL A 516     -31.146   6.226 -65.883  1.00 33.34           C  
ATOM   4117  CG1 VAL A 516     -32.429   7.033 -65.768  1.00 42.70           C  
ATOM   4118  CG2 VAL A 516     -31.380   4.771 -65.513  1.00 35.37           C  
ATOM   4129  N   LYS B 227     -55.278  -8.528 -67.952  1.00 50.78           N  
ATOM   4130  CA  LYS B 227     -55.935  -9.734 -67.461  1.00 45.97           C  
ATOM   4131  C   LYS B 227     -55.179 -10.972 -67.934  1.00 39.24           C  
ATOM   4132  O   LYS B 227     -55.566 -11.614 -68.911  1.00 35.14           O  
ATOM   4133  CB  LYS B 227     -57.388  -9.786 -67.931  1.00 42.28           C  
ATOM   4135  N   THR B 228     -54.093 -11.299 -67.236  1.00 41.27           N  
ATOM   4136  CA  THR B 228     -53.269 -12.447 -67.583  1.00 39.87           C  
ATOM   4137  C   THR B 228     -53.391 -13.591 -66.588  1.00 31.82           C  
ATOM   4138  O   THR B 228     -52.896 -14.688 -66.863  1.00 35.54           O  
ATOM   4139  CB  THR B 228     -51.795 -12.024 -67.687  1.00 53.59           C  
ATOM   4140  OG1 THR B 228     -51.697 -10.800 -68.426  1.00 54.58           O  
ATOM   4141  CG2 THR B 228     -50.975 -13.096 -68.390  1.00 60.63           C  
ATOM   4149  N   ARG B 229     -54.069 -13.375 -65.462  1.00 38.54           N  
ATOM   4150  CA  ARG B 229     -54.038 -14.284 -64.335  1.00 35.76           C  
ATOM   4151  C   ARG B 229     -55.418 -14.405 -63.712  1.00 25.99           C  
ATOM   4152  O   ARG B 229     -56.153 -13.410 -63.630  1.00 27.91           O  
ATOM   4153  CB  ARG B 229     -53.040 -13.817 -63.265  1.00 34.65           C  
ATOM   4156  N   PRO B 230     -55.806 -15.607 -63.299  1.00 26.98           N  
ATOM   4157  CA  PRO B 230     -57.074 -15.766 -62.582  1.00 26.97           C  
ATOM   4158  C   PRO B 230     -57.048 -15.072 -61.228  1.00 21.96           C  
ATOM   4159  O   PRO B 230     -56.000 -14.716 -60.684  1.00 24.45           O  
ATOM   4160  CB  PRO B 230     -57.221 -17.285 -62.429  1.00 31.97           C  
ATOM   4161  CG  PRO B 230     -55.833 -17.809 -62.497  1.00 38.48           C  
ATOM   4162  CD  PRO B 230     -55.067 -16.881 -63.407  1.00 38.39           C  
ATOM   4170  N   PHE B 231     -58.251 -14.873 -60.700  1.00 21.55           N  
ATOM   4171  CA  PHE B 231     -58.445 -14.188 -59.435  1.00 20.08           C  
ATOM   4172  C   PHE B 231     -57.743 -14.901 -58.289  1.00 19.07           C  
ATOM   4173  O   PHE B 231     -57.774 -16.130 -58.180  1.00 20.54           O  
ATOM   4174  CB  PHE B 231     -59.949 -14.109 -59.159  1.00 20.23           C  
ATOM   4175  CG  PHE B 231     -60.298 -13.489 -57.850  1.00 20.51           C  
ATOM   4176  CD1 PHE B 231     -60.360 -12.118 -57.717  1.00 21.02           C  
ATOM   4177  CD2 PHE B 231     -60.560 -14.281 -56.746  1.00 24.90           C  
ATOM   4178  CE1 PHE B 231     -60.685 -11.541 -56.508  1.00 21.65           C  
ATOM   4179  CE2 PHE B 231     -60.877 -13.710 -55.531  1.00 25.99           C  
ATOM   4180  CZ  PHE B 231     -60.938 -12.336 -55.412  1.00 24.28           C  
ATOM   4190  N   THR B 232     -57.088 -14.100 -57.446  1.00 17.97           N  
ATOM   4191  CA  THR B 232     -56.430 -14.564 -56.237  1.00 18.36           C  
ATOM   4192  C   THR B 232     -56.549 -13.479 -55.174  1.00 19.00           C  
ATOM   4193  O   THR B 232     -56.775 -12.304 -55.475  1.00 17.61           O  
ATOM   4194  CB  THR B 232     -54.934 -14.860 -56.436  1.00 19.67           C  
ATOM   4195  OG1 THR B 232     -54.252 -13.637 -56.757  1.00 19.61           O  
ATOM   4196  CG2 THR B 232     -54.714 -15.889 -57.526  1.00 19.84           C  
ATOM   4204  N   LEU B 233     -56.357 -13.890 -53.924  1.00 18.45           N  
ATOM   4205  CA  LEU B 233     -56.180 -12.965 -52.825  1.00 17.78           C  
ATOM   4206  C   LEU B 233     -54.793 -13.167 -52.218  1.00 15.90           C  
ATOM   4207  O   LEU B 233     -54.207 -14.248 -52.356  1.00 17.49           O  
ATOM   4208  CB  LEU B 233     -57.255 -13.162 -51.754  1.00 16.94           C  
ATOM   4209  CG  LEU B 233     -58.672 -12.769 -52.196  1.00 19.47           C  
ATOM   4210  CD1 LEU B 233     -59.683 -13.193 -51.141  1.00 22.24           C  
ATOM   4211  CD2 LEU B 233     -58.787 -11.274 -52.454  1.00 21.07           C  
ATOM   4223  N   PRO B 234     -54.231 -12.148 -51.576  1.00 15.12           N  
ATOM   4224  CA  PRO B 234     -52.884 -12.302 -51.019  1.00 17.92           C  
ATOM   4225  C   PRO B 234     -52.814 -13.449 -50.025  1.00 14.87           C  
ATOM   4226  O   PRO B 234     -53.742 -13.687 -49.250  1.00 16.77           O  
ATOM   4227  CB  PRO B 234     -52.620 -10.951 -50.342  1.00 17.83           C  
ATOM   4228  CG  PRO B 234     -53.507  -9.985 -51.070  1.00 19.26           C  
ATOM   4229  CD  PRO B 234     -54.746 -10.772 -51.419  1.00 17.78           C  
ATOM   4237  N   ASN B 235     -51.697 -14.169 -50.066  1.00 16.09           N  
ATOM   4238  CA  ASN B 235     -51.426 -15.241 -49.112  1.00 16.55           C  
ATOM   4239  C   ASN B 235     -50.785 -14.662 -47.851  1.00 16.35           C  
ATOM   4240  O   ASN B 235     -49.634 -14.942 -47.519  1.00 20.50           O  
ATOM   4241  CB  ASN B 235     -50.527 -16.294 -49.746  1.00 17.07           C  
ATOM   4242  CG  ASN B 235     -50.425 -17.541 -48.909  1.00 21.46           C  
ATOM   4243  OD1 ASN B 235     -51.386 -17.937 -48.252  1.00 24.73           O  
ATOM   4244  ND2 ASN B 235     -49.259 -18.172 -48.922  1.00 22.48           N  
ATOM   4251  N   LEU B 236     -51.557 -13.833 -47.153  1.00 15.46           N  
ATOM   4252  CA  LEU B 236     -51.085 -13.099 -45.991  1.00 17.01           C  
ATOM   4253  C   LEU B 236     -52.094 -13.245 -44.862  1.00 16.90           C  
ATOM   4254  O   LEU B 236     -53.304 -13.174 -45.105  1.00 18.14           O  
ATOM   4255  CB  LEU B 236     -50.903 -11.616 -46.317  1.00 15.98           C  
ATOM   4256  CG  LEU B 236     -49.902 -11.312 -47.428  1.00 17.27           C  
ATOM   4257  CD1 LEU B 236     -49.965  -9.833 -47.764  1.00 19.18           C  
ATOM   4258  CD2 LEU B 236     -48.497 -11.712 -47.034  1.00 18.88           C  
ATOM   4270  N   PRO B 237     -51.641 -13.443 -43.625  1.00 16.51           N  
ATOM   4271  CA  PRO B 237     -52.601 -13.593 -42.522  1.00 18.70           C  
ATOM   4272  C   PRO B 237     -53.302 -12.275 -42.225  1.00 18.67           C  
ATOM   4273  O   PRO B 237     -52.702 -11.203 -42.294  1.00 17.09           O  
ATOM   4274  CB  PRO B 237     -51.738 -14.066 -41.346  1.00 20.14           C  
ATOM   4275  CG  PRO B 237     -50.345 -13.713 -41.693  1.00 27.02           C  
ATOM   4276  CD  PRO B 237     -50.235 -13.532 -43.179  1.00 17.76           C  
ATOM   4284  N   LEU B 238     -54.592 -12.364 -41.889  1.00 17.24           N  
ATOM   4285  CA  LEU B 238     -55.402 -11.158 -41.786  1.00 15.74           C  
ATOM   4286  C   LEU B 238     -54.860 -10.174 -40.757  1.00 15.53           C  
ATOM   4287  O   LEU B 238     -54.884  -8.957 -40.981  1.00 18.36           O  
ATOM   4288  CB  LEU B 238     -56.841 -11.503 -41.423  1.00 19.54           C  
ATOM   4289  CG  LEU B 238     -57.777 -11.990 -42.519  1.00 32.58           C  
ATOM   4290  CD1 LEU B 238     -59.176 -12.087 -41.919  1.00 27.37           C  
ATOM   4291  CD2 LEU B 238     -57.765 -11.059 -43.712  1.00 37.74           C  
ATOM   4303  N   SER B 239     -54.411 -10.670 -39.604  1.00 16.95           N  
ATOM   4304  CA  SER B 239     -54.000  -9.766 -38.536  1.00 19.95           C  
ATOM   4305  C   SER B 239     -52.698  -9.045 -38.848  1.00 17.87           C  
ATOM   4306  O   SER B 239     -52.305  -8.151 -38.090  1.00 21.22           O  
ATOM   4307  CB  SER B 239     -53.860 -10.534 -37.222  1.00 26.34           C  
ATOM   4308  OG  SER B 239     -52.949 -11.608 -37.363  1.00 26.72           O  
ATOM   4314  N   SER B 240     -52.033  -9.397 -39.944  1.00 15.97           N  
ATOM   4315  CA  SER B 240     -50.866  -8.663 -40.405  1.00 16.18           C  
ATOM   4316  C   SER B 240     -51.224  -7.531 -41.357  1.00 15.64           C  
ATOM   4317  O   SER B 240     -50.325  -6.824 -41.820  1.00 19.04           O  
ATOM   4318  CB  SER B 240     -49.887  -9.605 -41.114  1.00 17.44           C  
ATOM   4319  OG  SER B 240     -50.367  -9.943 -42.404  1.00 24.16           O  
ATOM   4325  N   LEU B 241     -52.501  -7.363 -41.681  1.00 14.65           N  
ATOM   4326  CA  LEU B 241     -52.938  -6.421 -42.705  1.00 12.54           C  
ATOM   4327  C   LEU B 241     -53.603  -5.210 -42.060  1.00 15.43           C  
ATOM   4328  O   LEU B 241     -53.785  -5.144 -40.836  1.00 15.34           O  
ATOM   4329  CB  LEU B 241     -53.872  -7.116 -43.692  1.00 15.79           C  
ATOM   4330  CG  LEU B 241     -53.293  -8.382 -44.328  1.00 15.41           C  
ATOM   4331  CD1 LEU B 241     -54.272  -8.934 -45.359  1.00 17.20           C  
ATOM   4332  CD2 LEU B 241     -51.930  -8.138 -44.950  1.00 17.59           C  
ATOM   4344  N   SER B 242     -53.990  -4.251 -42.902  1.00 13.98           N  
ATOM   4345  CA  SER B 242     -54.478  -2.971 -42.423  1.00 14.26           C  
ATOM   4347  C   SER B 242     -55.940  -2.743 -42.773  1.00 15.45           C  
ATOM   4348  O   SER B 242     -56.433  -3.188 -43.814  1.00 15.12           O  
ATOM   4349  CB  SER B 242     -53.681  -1.794 -43.009  1.00 15.30           C  
ATOM   4351  OG  SER B 242     -54.197  -0.572 -42.512  1.00 15.76           O  
ATOM   4361  N   ASN B 243     -56.617  -2.012 -41.895  1.00 14.35           N  
ATOM   4362  CA  ASN B 243     -57.880  -1.398 -42.251  1.00 14.10           C  
ATOM   4363  C   ASN B 243     -57.683  -0.519 -43.482  1.00 13.83           C  
ATOM   4364  O   ASN B 243     -56.591   0.000 -43.731  1.00 15.72           O  
ATOM   4365  CB  ASN B 243     -58.382  -0.551 -41.085  1.00 14.38           C  
ATOM   4366  CG  ASN B 243     -59.884  -0.478 -41.027  1.00 14.53           C  
ATOM   4367  OD1 ASN B 243     -60.512   0.279 -41.765  1.00 15.59           O  
ATOM   4368  ND2 ASN B 243     -60.473  -1.251 -40.122  1.00 16.73           N  
ATOM   4375  N   SER B 244     -58.759  -0.318 -44.233  1.00 13.51           N  
ATOM   4376  CA  SER B 244     -58.747   0.568 -45.393  1.00 13.16           C  
ATOM   4377  C   SER B 244     -59.456   1.891 -45.136  1.00 13.55           C  
ATOM   4378  O   SER B 244     -59.520   2.725 -46.045  1.00 14.35           O  
ATOM   4379  CB  SER B 244     -59.370  -0.144 -46.600  1.00 14.81           C  
ATOM   4380  OG  SER B 244     -60.603  -0.746 -46.259  1.00 15.01           O  
ATOM   4386  N   ARG B 245     -59.971   2.121 -43.930  1.00 14.39           N  
ATOM   4387  CA  ARG B 245     -60.570   3.401 -43.578  1.00 13.66           C  
ATOM   4388  C   ARG B 245     -59.735   4.197 -42.589  1.00 13.91           C  
ATOM   4389  O   ARG B 245     -60.063   5.357 -42.316  1.00 15.28           O  
ATOM   4390  CB  ARG B 245     -61.977   3.189 -43.004  1.00 13.94           C  
ATOM   4391  CG  ARG B 245     -62.959   2.635 -44.022  1.00 14.34           C  
ATOM   4392  CD  ARG B 245     -64.296   2.312 -43.386  1.00 15.60           C  
ATOM   4393  NE  ARG B 245     -65.082   3.504 -43.076  1.00 15.30           N  
ATOM   4394  CZ  ARG B 245     -66.072   3.540 -42.190  1.00 15.89           C  
ATOM   4395  NH1 ARG B 245     -66.383   2.451 -41.497  1.00 15.90           N  
ATOM   4396  NH2 ARG B 245     -66.743   4.666 -41.988  1.00 16.69           N  
ATOM   4410  N   ALA B 246     -58.681   3.604 -42.043  1.00 13.89           N  
ATOM   4411  CA  ALA B 246     -57.714   4.293 -41.204  1.00 14.45           C  
ATOM   4412  C   ALA B 246     -56.464   3.436 -41.159  1.00 15.94           C  
ATOM   4413  O   ALA B 246     -56.534   2.225 -41.405  1.00 15.92           O  
ATOM   4414  CB  ALA B 246     -58.262   4.530 -39.789  1.00 15.60           C  
ATOM   4420  N   PRO B 247     -55.313   4.024 -40.868  1.00 15.35           N  
ATOM   4421  CA  PRO B 247     -54.049   3.247 -40.918  1.00 15.44           C  
ATOM   4422  C   PRO B 247     -53.828   2.418 -39.659  1.00 18.77           C  
ATOM   4423  O   PRO B 247     -52.907   2.646 -38.861  1.00 18.68           O  
ATOM   4424  CB  PRO B 247     -52.996   4.347 -41.099  1.00 17.11           C  
ATOM   4425  CG  PRO B 247     -53.601   5.544 -40.405  1.00 15.68           C  
ATOM   4426  CD  PRO B 247     -55.072   5.474 -40.718  1.00 17.08           C  
ATOM   4434  N   LEU B 248     -54.693   1.422 -39.479  1.00 16.24           N  
ATOM   4435  CA  LEU B 248     -54.750   0.639 -38.260  1.00 16.84           C  
ATOM   4436  C   LEU B 248     -54.679  -0.845 -38.581  1.00 16.42           C  
ATOM   4437  O   LEU B 248     -55.313  -1.306 -39.540  1.00 16.82           O  
ATOM   4438  CB  LEU B 248     -56.052   0.917 -37.504  1.00 16.33           C  
ATOM   4439  CG  LEU B 248     -56.304   2.353 -37.060  1.00 17.75           C  
ATOM   4440  CD1 LEU B 248     -57.743   2.508 -36.595  1.00 20.27           C  
ATOM   4441  CD2 LEU B 248     -55.328   2.731 -35.965  1.00 19.98           C  
ATOM   4453  N   PRO B 249     -53.966  -1.623 -37.772  1.00 14.99           N  
ATOM   4454  CA  PRO B 249     -53.968  -3.074 -37.978  1.00 16.11           C  
ATOM   4455  C   PRO B 249     -55.357  -3.663 -37.797  1.00 16.95           C  
ATOM   4456  O   PRO B 249     -56.172  -3.164 -37.018  1.00 16.15           O  
ATOM   4457  CB  PRO B 249     -53.011  -3.598 -36.899  1.00 20.08           C  
ATOM   4458  CG  PRO B 249     -52.231  -2.426 -36.448  1.00 28.99           C  
ATOM   4459  CD  PRO B 249     -53.084  -1.213 -36.664  1.00 17.34           C  
ATOM   4467  N   ILE B 250     -55.610  -4.747 -38.527  1.00 15.23           N  
ATOM   4469  CA  ILE B 250     -56.837  -5.516 -38.362  1.00 17.74           C  
ATOM   4470  C   ILE B 250     -56.718  -6.357 -37.100  1.00 16.80           C  
ATOM   4471  O   ILE B 250     -55.721  -7.062 -36.895  1.00 19.27           O  
ATOM   4473  CB  ILE B 250     -57.103  -6.384 -39.602  1.00 15.59           C  
ATOM   4475  CG1 ILE B 250     -57.512  -5.489 -40.776  1.00 18.33           C  
ATOM   4479  CD1 ILE B 250     -57.510  -6.186 -42.111  1.00 17.48           C  
ATOM   4502  N   SER B 251     -57.738  -6.275 -36.238  1.00 16.78           N  
ATOM   4503  CA  SER B 251     -57.753  -7.013 -34.982  1.00 18.32           C  
ATOM   4504  C   SER B 251     -58.883  -8.026 -34.861  1.00 17.59           C  
ATOM   4505  O   SER B 251     -58.830  -8.871 -33.958  1.00 20.60           O  
ATOM   4506  CB  SER B 251     -57.827  -6.039 -33.792  1.00 22.34           C  
ATOM   4507  OG  SER B 251     -58.833  -5.059 -33.987  1.00 27.01           O  
ATOM   4513  N   SER B 252     -59.892  -7.985 -35.726  1.00 23.30           N  
ATOM   4514  CA  SER B 252     -60.944  -8.992 -35.665  1.00 22.73           C  
ATOM   4515  C   SER B 252     -61.764  -8.960 -36.946  1.00 20.56           C  
ATOM   4516  O   SER B 252     -61.672  -8.027 -37.749  1.00 19.28           O  
ATOM   4517  CB  SER B 252     -61.858  -8.779 -34.450  1.00 24.28           C  
ATOM   4518  OG  SER B 252     -62.622  -7.590 -34.584  1.00 25.18           O  
ATOM   4524  N   ILE B 253     -62.554 -10.018 -37.128  1.00 21.94           N  
ATOM   4525  CA  ILE B 253     -63.612 -10.093 -38.128  1.00 22.21           C  
ATOM   4526  C   ILE B 253     -64.924  -9.792 -37.423  1.00 21.38           C  
ATOM   4527  O   ILE B 253     -65.142 -10.242 -36.292  1.00 23.18           O  
ATOM   4528  CB  ILE B 253     -63.667 -11.482 -38.787  1.00 29.24           C  
ATOM   4529  CG1 ILE B 253     -62.336 -11.837 -39.440  1.00 30.16           C  
ATOM   4530  CG2 ILE B 253     -64.797 -11.541 -39.805  1.00 31.32           C  
ATOM   4531  CD1 ILE B 253     -62.278 -13.274 -39.884  1.00 28.35           C  
ATOM   4543  N   GLY B 254     -65.804  -9.040 -38.076  1.00 21.79           N  
ATOM   4544  CA  GLY B 254     -67.045  -8.644 -37.444  1.00 25.20           C  
ATOM   4545  C   GLY B 254     -68.214  -8.658 -38.406  1.00 22.60           C  
ATOM   4546  O   GLY B 254     -68.056  -8.719 -39.627  1.00 21.15           O  
ATOM   4550  N   ILE B 255     -69.406  -8.622 -37.817  1.00 24.33           N  
ATOM   4551  CA  ILE B 255     -70.639  -8.378 -38.547  1.00 22.61           C  
ATOM   4552  C   ILE B 255     -71.273  -7.129 -37.950  1.00 22.35           C  
ATOM   4553  O   ILE B 255     -70.930  -6.689 -36.850  1.00 24.41           O  
ATOM   4554  CB  ILE B 255     -71.609  -9.569 -38.506  1.00 25.39           C  
ATOM   4555  CG1 ILE B 255     -72.055  -9.890 -37.082  1.00 24.63           C  
ATOM   4556  CG2 ILE B 255     -70.951 -10.808 -39.105  1.00 31.88           C  
ATOM   4557  CD1 ILE B 255     -73.095 -11.004 -37.018  1.00 35.22           C  
ATOM   4569  N   SER B 256     -72.206  -6.559 -38.681  1.00 22.28           N  
ATOM   4570  CA  SER B 256     -72.794  -5.307 -38.250  1.00 20.68           C  
ATOM   4571  C   SER B 256     -73.913  -5.543 -37.245  1.00 21.71           C  
ATOM   4572  O   SER B 256     -74.509  -6.621 -37.199  1.00 23.66           O  
ATOM   4573  CB  SER B 256     -73.332  -4.551 -39.457  1.00 20.29           C  
ATOM   4574  OG  SER B 256     -74.400  -5.269 -40.044  1.00 22.11           O  
ATOM   4580  N   PRO B 257     -74.214  -4.543 -36.422  1.00 28.13           N  
ATOM   4581  CA  PRO B 257     -75.377  -4.650 -35.534  1.00 30.31           C  
ATOM   4582  C   PRO B 257     -76.673  -4.697 -36.334  1.00 27.37           C  
ATOM   4583  O   PRO B 257     -76.723  -4.357 -37.518  1.00 24.71           O  
ATOM   4584  CB  PRO B 257     -75.299  -3.393 -34.660  1.00 36.09           C  
ATOM   4585  CG  PRO B 257     -74.322  -2.486 -35.320  1.00 39.87           C  
ATOM   4586  CD  PRO B 257     -73.442  -3.301 -36.217  1.00 32.39           C  
ATOM   4594  N   ASP B 258     -77.740  -5.125 -35.653  1.00 33.16           N  
ATOM   4595  CA  ASP B 258     -79.007  -5.383 -36.330  1.00 32.35           C  
ATOM   4596  C   ASP B 258     -79.575  -4.143 -37.013  1.00 31.22           C  
ATOM   4597  O   ASP B 258     -80.265  -4.264 -38.032  1.00 38.22           O  
ATOM   4598  CB  ASP B 258     -80.030  -5.933 -35.334  1.00 39.51           C  
ATOM   4599  CG  ASP B 258     -79.805  -7.393 -35.015  1.00 47.82           C  
ATOM   4600  OD1 ASP B 258     -78.847  -7.978 -35.559  1.00 44.79           O  
ATOM   4601  OD2 ASP B 258     -80.590  -7.962 -34.227  1.00 54.39           O  
ATOM   4606  N   ASN B 259     -79.330  -2.956 -36.468  1.00 29.34           N  
ATOM   4607  CA  ASN B 259     -79.883  -1.740 -37.052  1.00 35.62           C  
ATOM   4608  C   ASN B 259     -79.160  -1.296 -38.319  1.00 29.87           C  
ATOM   4609  O   ASN B 259     -79.644  -0.387 -39.002  1.00 30.88           O  
ATOM   4610  CB  ASN B 259     -79.857  -0.608 -36.021  1.00 38.60           C  
ATOM   4611  CG  ASN B 259     -78.452  -0.207 -35.645  1.00 41.94           C  
ATOM   4612  OD1 ASN B 259     -77.672  -1.029 -35.168  1.00 41.56           O  
ATOM   4613  ND2 ASN B 259     -78.120   1.062 -35.846  1.00 55.82           N  
ATOM   4620  N   VAL B 260     -78.021  -1.898 -38.646  1.00 26.34           N  
ATOM   4621  CA  VAL B 260     -77.255  -1.523 -39.832  1.00 23.40           C  
ATOM   4622  C   VAL B 260     -77.750  -2.400 -40.977  1.00 24.26           C  
ATOM   4623  O   VAL B 260     -77.520  -3.612 -40.989  1.00 25.97           O  
ATOM   4624  CB  VAL B 260     -75.747  -1.684 -39.604  1.00 21.23           C  
ATOM   4625  CG1 VAL B 260     -74.977  -1.407 -40.894  1.00 19.92           C  
ATOM   4626  CG2 VAL B 260     -75.289  -0.766 -38.473  1.00 29.42           C  
ATOM   4636  N   GLN B 261     -78.434  -1.788 -41.940  1.00 21.04           N  
ATOM   4637  CA  GLN B 261     -79.066  -2.514 -43.034  1.00 22.64           C  
ATOM   4638  C   GLN B 261     -78.277  -2.429 -44.327  1.00 19.73           C  
ATOM   4639  O   GLN B 261     -78.597  -3.142 -45.283  1.00 21.93           O  
ATOM   4640  CB  GLN B 261     -80.479  -1.965 -43.256  1.00 23.23           C  
ATOM   4641  CG  GLN B 261     -81.351  -2.114 -42.035  1.00 34.71           C  
ATOM   4642  CD  GLN B 261     -81.631  -3.557 -41.711  1.00 28.32           C  
ATOM   4643  OE1 GLN B 261     -82.226  -4.275 -42.510  1.00 30.66           O  
ATOM   4644  NE2 GLN B 261     -81.173  -4.003 -40.548  1.00 35.95           N  
ATOM   4653  N   SER B 262     -77.281  -1.553 -44.385  1.00 18.41           N  
ATOM   4654  CA  SER B 262     -76.410  -1.394 -45.540  1.00 17.48           C  
ATOM   4655  C   SER B 262     -75.238  -0.542 -45.073  1.00 16.49           C  
ATOM   4656  O   SER B 262     -75.278   0.053 -43.993  1.00 19.34           O  
ATOM   4657  CB  SER B 262     -77.141  -0.750 -46.714  1.00 22.36           C  
ATOM   4658  OG  SER B 262     -77.521   0.576 -46.403  1.00 23.85           O  
ATOM   4664  N   VAL B 263     -74.185  -0.500 -45.885  1.00 17.69           N  
ATOM   4665  CA  VAL B 263     -73.091   0.426 -45.644  1.00 17.81           C  
ATOM   4666  C   VAL B 263     -72.727   1.111 -46.951  1.00 14.85           C  
ATOM   4667  O   VAL B 263     -73.003   0.614 -48.047  1.00 16.15           O  
ATOM   4668  CB  VAL B 263     -71.840  -0.246 -45.034  1.00 16.84           C  
ATOM   4669  CG1 VAL B 263     -72.187  -0.852 -43.678  1.00 18.20           C  
ATOM   4670  CG2 VAL B 263     -71.255  -1.278 -45.989  1.00 16.08           C  
ATOM   4680  N   GLN B 264     -72.093   2.265 -46.821  1.00 15.93           N  
ATOM   4681  CA  GLN B 264     -71.750   3.069 -47.980  1.00 15.83           C  
ATOM   4682  C   GLN B 264     -70.390   3.721 -47.782  1.00 15.92           C  
ATOM   4683  O   GLN B 264     -70.187   4.888 -48.130  1.00 14.67           O  
ATOM   4684  CB  GLN B 264     -72.837   4.112 -48.253  1.00 16.51           C  
ATOM   4685  CG  GLN B 264     -72.748   4.694 -49.647  1.00 16.91           C  
ATOM   4686  CD  GLN B 264     -73.979   5.469 -50.083  1.00 19.22           C  
ATOM   4687  OE1 GLN B 264     -74.793   5.902 -49.266  1.00 20.02           O  
ATOM   4688  NE2 GLN B 264     -74.126   5.630 -51.393  1.00 20.09           N  
ATOM   4697  N   PHE B 265     -69.432   2.965 -47.239  1.00 15.31           N  
ATOM   4698  CA  PHE B 265     -68.089   3.493 -47.036  1.00 16.48           C  
ATOM   4699  C   PHE B 265     -67.535   4.026 -48.357  1.00 14.62           C  
ATOM   4700  O   PHE B 265     -67.793   3.467 -49.428  1.00 14.41           O  
ATOM   4701  CB  PHE B 265     -67.154   2.409 -46.485  1.00 15.46           C  
ATOM   4702  CG  PHE B 265     -67.685   1.667 -45.275  1.00 16.15           C  
ATOM   4703  CD1 PHE B 265     -68.535   2.277 -44.367  1.00 17.51           C  
ATOM   4704  CD2 PHE B 265     -67.302   0.354 -45.041  1.00 15.13           C  
ATOM   4705  CE1 PHE B 265     -69.005   1.582 -43.257  1.00 16.99           C  
ATOM   4706  CE2 PHE B 265     -67.762  -0.339 -43.935  1.00 15.29           C  
ATOM   4707  CZ  PHE B 265     -68.617   0.272 -43.045  1.00 13.53           C  
ATOM   4717  N   GLN B 266     -66.777   5.121 -48.283  1.00 14.37           N  
ATOM   4718  CA  GLN B 266     -66.168   5.713 -49.470  1.00 13.77           C  
ATOM   4719  C   GLN B 266     -64.689   5.373 -49.607  1.00 15.27           C  
ATOM   4720  O   GLN B 266     -64.139   5.493 -50.705  1.00 15.70           O  
ATOM   4721  CB  GLN B 266     -66.347   7.234 -49.449  1.00 14.62           C  
ATOM   4722  CG  GLN B 266     -67.810   7.661 -49.493  1.00 15.93           C  
ATOM   4723  CD  GLN B 266     -68.540   7.161 -50.727  1.00 16.00           C  
ATOM   4724  OE1 GLN B 266     -68.234   7.567 -51.847  1.00 17.60           O  
ATOM   4725  NE2 GLN B 266     -69.489   6.250 -50.527  1.00 15.60           N  
ATOM   4734  N   ASN B 267     -64.038   4.976 -48.522  1.00 14.51           N  
ATOM   4735  CA  ASN B 267     -62.715   4.372 -48.567  1.00 15.12           C  
ATOM   4736  C   ASN B 267     -62.848   2.861 -48.424  1.00 14.96           C  
ATOM   4737  O   ASN B 267     -63.868   2.347 -47.960  1.00 14.99           O  
ATOM   4738  CB  ASN B 267     -61.822   4.942 -47.468  1.00 15.83           C  
ATOM   4739  CG  ASN B 267     -61.329   6.330 -47.801  1.00 16.78           C  
ATOM   4740  OD1 ASN B 267     -61.124   6.650 -48.973  1.00 16.23           O  
ATOM   4741  ND2 ASN B 267     -61.138   7.160 -46.780  1.00 16.31           N  
ATOM   4748  N   GLY B 268     -61.801   2.148 -48.833  1.00 13.28           N  
ATOM   4749  CA  GLY B 268     -61.842   0.696 -48.804  1.00 12.44           C  
ATOM   4750  C   GLY B 268     -62.771   0.088 -49.827  1.00 16.64           C  
ATOM   4751  O   GLY B 268     -63.369  -0.963 -49.570  1.00 16.42           O  
ATOM   4755  N   ARG B 269     -62.911   0.728 -50.988  1.00 15.23           N  
ATOM   4756  CA  ARG B 269     -63.820   0.287 -52.040  1.00 15.33           C  
ATOM   4757  C   ARG B 269     -63.022  -0.064 -53.289  1.00 16.77           C  
ATOM   4758  O   ARG B 269     -62.387   0.803 -53.900  1.00 16.46           O  
ATOM   4759  CB  ARG B 269     -64.866   1.362 -52.347  1.00 15.55           C  
ATOM   4760  CG  ARG B 269     -65.699   1.806 -51.132  1.00 14.20           C  
ATOM   4761  CD  ARG B 269     -66.537   0.666 -50.515  1.00 17.34           C  
ATOM   4762  NE  ARG B 269     -67.438   0.112 -51.515  1.00 16.04           N  
ATOM   4763  CZ  ARG B 269     -68.645   0.589 -51.802  1.00 15.67           C  
ATOM   4764  NH1 ARG B 269     -69.150   1.623 -51.141  1.00 17.47           N  
ATOM   4765  NH2 ARG B 269     -69.357   0.010 -52.760  1.00 18.33           N  
ATOM   4779  N   CYS B 270     -63.084  -1.330 -53.677  1.00 15.51           N  
ATOM   4780  CA  CYS B 270     -62.363  -1.829 -54.837  1.00 15.18           C  
ATOM   4781  C   CYS B 270     -63.106  -3.051 -55.345  1.00 15.02           C  
ATOM   4782  O   CYS B 270     -63.425  -3.944 -54.558  1.00 17.80           O  
ATOM   4783  CB  CYS B 270     -60.926  -2.191 -54.473  1.00 16.33           C  
ATOM   4784  SG  CYS B 270     -59.905  -2.743 -55.842  1.00 16.89           S  
ATOM   4790  N   THR B 271     -63.394  -3.084 -56.638  1.00 17.21           N  
ATOM   4791  CA  THR B 271     -64.047  -4.252 -57.205  1.00 16.29           C  
ATOM   4792  C   THR B 271     -63.074  -5.429 -57.276  1.00 17.08           C  
ATOM   4793  O   THR B 271     -61.853  -5.273 -57.197  1.00 16.74           O  
ATOM   4794  CB  THR B 271     -64.581  -3.951 -58.602  1.00 20.04           C  
ATOM   4795  OG1 THR B 271     -63.473  -3.697 -59.476  1.00 19.15           O  
ATOM   4796  CG2 THR B 271     -65.502  -2.740 -58.585  1.00 20.80           C  
ATOM   4804  N   LEU B 272     -63.631  -6.623 -57.464  1.00 17.40           N  
ATOM   4805  CA  LEU B 272     -62.775  -7.796 -57.548  1.00 16.88           C  
ATOM   4806  C   LEU B 272     -61.878  -7.773 -58.783  1.00 18.50           C  
ATOM   4807  O   LEU B 272     -60.855  -8.464 -58.791  1.00 18.47           O  
ATOM   4808  CB  LEU B 272     -63.606  -9.074 -57.538  1.00 17.95           C  
ATOM   4809  CG  LEU B 272     -64.415  -9.308 -56.264  1.00 18.78           C  
ATOM   4810  CD1 LEU B 272     -65.069 -10.668 -56.345  1.00 20.56           C  
ATOM   4811  CD2 LEU B 272     -63.564  -9.193 -55.016  1.00 20.08           C  
ATOM   4823  N   ASP B 273     -62.233  -7.023 -59.834  1.00 16.24           N  
ATOM   4824  CA  ASP B 273     -61.336  -6.883 -60.977  1.00 17.18           C  
ATOM   4825  C   ASP B 273     -60.497  -5.607 -60.906  1.00 17.24           C  
ATOM   4826  O   ASP B 273     -59.915  -5.194 -61.915  1.00 18.88           O  
ATOM   4827  CB  ASP B 273     -62.092  -6.993 -62.311  1.00 19.66           C  
ATOM   4828  CG  ASP B 273     -63.152  -5.927 -62.524  1.00 21.18           C  
ATOM   4829  OD1 ASP B 273     -63.281  -4.975 -61.728  1.00 22.00           O  
ATOM   4830  OD2 ASP B 273     -63.869  -6.065 -63.540  1.00 26.93           O1-
ATOM   4835  N   GLY B 274     -60.405  -4.995 -59.727  1.00 17.60           N  
ATOM   4836  CA  GLY B 274     -59.376  -4.013 -59.458  1.00 16.21           C  
ATOM   4837  C   GLY B 274     -59.695  -2.574 -59.781  1.00 16.69           C  
ATOM   4838  O   GLY B 274     -58.772  -1.794 -60.041  1.00 20.33           O  
ATOM   4842  N   ARG B 275     -60.961  -2.184 -59.761  1.00 16.53           N  
ATOM   4843  CA  ARG B 275     -61.352  -0.800 -59.994  1.00 18.77           C  
ATOM   4845  C   ARG B 275     -61.621  -0.127 -58.652  1.00 16.50           C  
ATOM   4846  O   ARG B 275     -62.504  -0.558 -57.903  1.00 17.91           O  
ATOM   4847  CB  ARG B 275     -62.581  -0.720 -60.898  1.00 20.96           C  
ATOM   4849  CG  ARG B 275     -62.275  -0.735 -62.397  1.00 26.44           C  
ATOM   4851  CD  ARG B 275     -61.691  -2.061 -62.873  1.00 29.20           C  
ATOM   4853  NE  ARG B 275     -61.717  -2.160 -64.333  1.00 37.02           N  
ATOM   4855  CZ  ARG B 275     -61.186  -3.158 -65.034  1.00 32.79           C  
ATOM   4857  NH1 ARG B 275     -60.571  -4.159 -64.419  1.00 26.13           N  
ATOM   4886  N   LEU B 276     -60.850   0.919 -58.350  1.00 15.37           N  
ATOM   4887  CA  LEU B 276     -61.068   1.691 -57.135  1.00 15.17           C  
ATOM   4888  C   LEU B 276     -62.346   2.509 -57.265  1.00 17.90           C  
ATOM   4889  O   LEU B 276     -62.695   2.981 -58.352  1.00 16.87           O  
ATOM   4890  CB  LEU B 276     -59.896   2.633 -56.864  1.00 13.60           C  
ATOM   4891  CG  LEU B 276     -58.500   2.026 -56.731  1.00 17.66           C  
ATOM   4892  CD1 LEU B 276     -57.475   3.113 -56.408  1.00 17.16           C  
ATOM   4893  CD2 LEU B 276     -58.485   0.955 -55.670  1.00 19.40           C  
ATOM   4905  N   VAL B 277     -63.049   2.679 -56.144  1.00 15.94           N  
ATOM   4906  CA  VAL B 277     -64.285   3.452 -56.116  1.00 17.14           C  
ATOM   4907  C   VAL B 277     -64.214   4.436 -54.954  1.00 16.00           C  
ATOM   4908  O   VAL B 277     -63.517   4.204 -53.960  1.00 16.78           O  
ATOM   4909  CB  VAL B 277     -65.542   2.559 -55.981  1.00 19.61           C  
ATOM   4910  CG1 VAL B 277     -66.767   3.298 -56.520  1.00 24.91           C  
ATOM   4911  CG2 VAL B 277     -65.346   1.212 -56.659  1.00 21.19           C  
ATOM   4921  N   GLY B 278     -64.946   5.544 -55.081  1.00 16.61           N  
ATOM   4922  CA  GLY B 278     -64.990   6.522 -54.014  1.00 18.76           C  
ATOM   4923  C   GLY B 278     -63.673   7.257 -53.846  1.00 19.40           C  
ATOM   4924  O   GLY B 278     -62.923   7.486 -54.804  1.00 16.93           O  
ATOM   4928  N   THR B 279     -63.388   7.628 -52.599  1.00 15.47           N  
ATOM   4929  CA  THR B 279     -62.137   8.293 -52.253  1.00 14.33           C  
ATOM   4930  C   THR B 279     -60.994   7.306 -52.067  1.00 15.35           C  
ATOM   4931  O   THR B 279     -59.864   7.728 -51.801  1.00 15.87           O  
ATOM   4932  CB  THR B 279     -62.335   9.121 -50.979  1.00 14.97           C  
ATOM   4933  OG1 THR B 279     -62.933   8.310 -49.960  1.00 16.17           O  
ATOM   4934  CG2 THR B 279     -63.251  10.311 -51.255  1.00 15.12           C  
ATOM   4942  N   THR B 280     -61.249   6.017 -52.254  1.00 15.67           N  
ATOM   4943  CA  THR B 280     -60.281   4.974 -51.963  1.00 13.16           C  
ATOM   4944  C   THR B 280     -58.956   5.212 -52.682  1.00 13.17           C  
ATOM   4945  O   THR B 280     -58.933   5.298 -53.919  1.00 15.76           O  
ATOM   4946  CB  THR B 280     -60.837   3.611 -52.376  1.00 13.57           C  
ATOM   4947  OG1 THR B 280     -62.070   3.367 -51.690  1.00 15.54           O  
ATOM   4948  CG2 THR B 280     -59.840   2.507 -52.062  1.00 13.96           C  
ATOM   4956  N   PRO B 281     -57.848   5.304 -51.958  1.00 14.11           N  
ATOM   4957  CA  PRO B 281     -56.528   5.263 -52.588  1.00 14.29           C  
ATOM   4958  C   PRO B 281     -56.004   3.835 -52.627  1.00 14.65           C  
ATOM   4959  O   PRO B 281     -56.466   2.956 -51.897  1.00 15.11           O  
ATOM   4960  CB  PRO B 281     -55.683   6.136 -51.652  1.00 15.68           C  
ATOM   4961  CG  PRO B 281     -56.290   5.888 -50.304  1.00 15.99           C  
ATOM   4962  CD  PRO B 281     -57.758   5.581 -50.509  1.00 14.90           C  
ATOM   4970  N   VAL B 282     -55.009   3.614 -53.487  1.00 14.78           N  
ATOM   4971  CA  VAL B 282     -54.432   2.279 -53.570  1.00 13.58           C  
ATOM   4972  C   VAL B 282     -53.466   2.019 -52.417  1.00 16.48           C  
ATOM   4973  O   VAL B 282     -53.204   0.852 -52.090  1.00 15.85           O  
ATOM   4974  CB  VAL B 282     -53.746   2.062 -54.933  1.00 14.96           C  
ATOM   4975  CG1 VAL B 282     -52.378   2.730 -54.998  1.00 16.09           C  
ATOM   4976  CG2 VAL B 282     -53.645   0.562 -55.240  1.00 16.25           C  
ATOM   4986  N   SER B 283     -52.971   3.070 -51.759  1.00 14.63           N  
ATOM   4987  CA  SER B 283     -51.966   2.946 -50.714  1.00 15.02           C  
ATOM   4988  C   SER B 283     -52.472   3.475 -49.381  1.00 15.10           C  
ATOM   4989  O   SER B 283     -53.125   4.519 -49.328  1.00 15.97           O  
ATOM   4990  CB  SER B 283     -50.690   3.720 -51.078  1.00 19.72           C  
ATOM   4991  OG  SER B 283     -49.807   3.789 -49.969  1.00 24.17           O  
ATOM   4997  N   LEU B 284     -52.102   2.780 -48.301  1.00 14.25           N  
ATOM   4998  CA  LEU B 284     -52.443   3.247 -46.965  1.00 13.65           C  
ATOM   4999  C   LEU B 284     -51.816   4.599 -46.643  1.00 15.65           C  
ATOM   5000  O   LEU B 284     -52.316   5.301 -45.759  1.00 13.82           O  
ATOM   5001  CB  LEU B 284     -51.999   2.225 -45.919  1.00 14.59           C  
ATOM   5002  CG  LEU B 284     -52.671   2.314 -44.547  1.00 15.34           C  
ATOM   5003  CD1 LEU B 284     -54.109   1.814 -44.641  1.00 15.37           C  
ATOM   5004  CD2 LEU B 284     -51.898   1.519 -43.514  1.00 17.05           C  
ATOM   5016  N   SER B 285     -50.737   4.984 -47.330  1.00 17.23           N  
ATOM   5017  CA  SER B 285     -50.128   6.280 -47.058  1.00 15.92           C  
ATOM   5018  C   SER B 285     -51.039   7.442 -47.432  1.00 15.58           C  
ATOM   5019  O   SER B 285     -50.714   8.590 -47.107  1.00 17.03           O  
ATOM   5020  CB  SER B 285     -48.799   6.421 -47.810  1.00 17.34           C  
ATOM   5021  OG  SER B 285     -48.988   6.304 -49.209  1.00 19.80           O  
ATOM   5027  N   HIS B 286     -52.160   7.172 -48.107  1.00 15.62           N  
ATOM   5028  CA  HIS B 286     -53.148   8.187 -48.436  1.00 15.52           C  
ATOM   5029  C   HIS B 286     -54.453   8.040 -47.658  1.00 17.33           C  
ATOM   5030  O   HIS B 286     -55.381   8.825 -47.885  1.00 16.78           O  
ATOM   5031  CB  HIS B 286     -53.475   8.142 -49.940  1.00 14.76           C  
ATOM   5032  CG  HIS B 286     -52.304   8.416 -50.840  1.00 21.14           C  
ATOM   5033  ND1 HIS B 286     -52.317   9.425 -51.780  1.00 27.97           N  
ATOM   5034  CD2 HIS B 286     -51.106   7.799 -50.968  1.00 22.02           C  
ATOM   5035  CE1 HIS B 286     -51.168   9.433 -52.432  1.00 22.84           C  
ATOM   5036  NE2 HIS B 286     -50.417   8.453 -51.961  1.00 25.71           N  
ATOM   5044  N   VAL B 287     -54.568   7.068 -46.764  1.00 13.56           N  
ATOM   5045  CA  VAL B 287     -55.852   6.718 -46.161  1.00 14.89           C  
ATOM   5046  C   VAL B 287     -56.138   7.585 -44.943  1.00 15.92           C  
ATOM   5047  O   VAL B 287     -55.331   7.658 -44.009  1.00 14.73           O  
ATOM   5048  CB  VAL B 287     -55.899   5.224 -45.790  1.00 14.98           C  
ATOM   5049  CG1 VAL B 287     -57.055   4.918 -44.837  1.00 15.76           C  
ATOM   5050  CG2 VAL B 287     -56.017   4.396 -47.064  1.00 14.03           C  
ATOM   5060  N   ALA B 288     -57.320   8.199 -44.938  1.00 13.89           N  
ATOM   5061  CA  ALA B 288     -57.797   9.006 -43.815  1.00 13.42           C  
ATOM   5062  C   ALA B 288     -56.865  10.189 -43.569  1.00 13.61           C  
ATOM   5063  O   ALA B 288     -56.489  10.499 -42.434  1.00 14.89           O  
ATOM   5064  CB  ALA B 288     -57.960   8.162 -42.548  1.00 14.28           C  
ATOM   5070  N   LYS B 289     -56.511  10.862 -44.659  1.00 13.14           N  
ATOM   5071  CA  LYS B 289     -55.648  12.027 -44.627  1.00 13.91           C  
ATOM   5072  C   LYS B 289     -56.312  13.192 -45.343  1.00 15.56           C  
ATOM   5073  O   LYS B 289     -57.173  13.016 -46.212  1.00 15.54           O  
ATOM   5074  CB  LYS B 289     -54.290  11.740 -45.277  1.00 14.48           C  
ATOM   5075  CG  LYS B 289     -53.402  10.849 -44.442  1.00 16.71           C  
ATOM   5076  CD  LYS B 289     -52.015  10.726 -45.034  1.00 18.66           C  
ATOM   5077  CE  LYS B 289     -51.124   9.876 -44.147  1.00 23.06           C  
ATOM   5078  NZ  LYS B 289     -49.744   9.791 -44.703  1.00 23.06           N  
ATOM   5092  N   ILE B 290     -55.886  14.391 -44.955  1.00 15.86           N  
ATOM   5093  CA  ILE B 290     -56.309  15.630 -45.582  1.00 16.07           C  
ATOM   5094  C   ILE B 290     -55.062  16.442 -45.902  1.00 18.06           C  
ATOM   5095  O   ILE B 290     -53.994  16.246 -45.319  1.00 17.84           O  
ATOM   5096  CB  ILE B 290     -57.266  16.456 -44.695  1.00 15.94           C  
ATOM   5097  CG1 ILE B 290     -56.538  16.988 -43.461  1.00 19.26           C  
ATOM   5098  CG2 ILE B 290     -58.472  15.627 -44.290  1.00 16.05           C  
ATOM   5099  CD1 ILE B 290     -57.380  17.951 -42.637  1.00 19.61           C  
ATOM   5111  N   ARG B 291     -55.214  17.371 -46.835  1.00 17.05           N  
ATOM   5112  CA  ARG B 291     -54.151  18.316 -47.131  1.00 15.93           C  
ATOM   5113  C   ARG B 291     -54.802  19.612 -47.573  1.00 17.21           C  
ATOM   5114  O   ARG B 291     -55.796  19.594 -48.304  1.00 16.09           O  
ATOM   5115  CB  ARG B 291     -53.211  17.794 -48.215  1.00 15.97           C  
ATOM   5116  CG  ARG B 291     -52.044  18.719 -48.426  1.00 19.65           C  
ATOM   5117  CD  ARG B 291     -50.981  18.097 -49.268  1.00 25.43           C  
ATOM   5118  NE  ARG B 291     -49.844  18.996 -49.358  1.00 28.65           N  
ATOM   5119  CZ  ARG B 291     -48.649  18.643 -49.805  1.00 25.72           C  
ATOM   5120  NH1 ARG B 291     -48.441  17.395 -50.203  1.00 32.19           N  
ATOM   5121  NH2 ARG B 291     -47.670  19.532 -49.847  1.00 33.69           N  
ATOM   5135  N   GLY B 292     -54.255  20.732 -47.139  1.00 17.76           N  
ATOM   5136  CA  GLY B 292     -54.855  21.985 -47.537  1.00 18.49           C  
ATOM   5137  C   GLY B 292     -54.213  23.158 -46.843  1.00 21.24           C  
ATOM   5138  O   GLY B 292     -53.245  23.026 -46.087  1.00 20.50           O  
ATOM   5142  N   THR B 293     -54.779  24.321 -47.129  1.00 20.92           N  
ATOM   5143  CA  THR B 293     -54.271  25.584 -46.622  1.00 19.51           C  
ATOM   5144  C   THR B 293     -55.339  26.230 -45.760  1.00 19.10           C  
ATOM   5145  O   THR B 293     -56.459  26.468 -46.224  1.00 21.50           O  
ATOM   5146  CB  THR B 293     -53.860  26.502 -47.772  1.00 21.23           C  
ATOM   5147  OG1 THR B 293     -52.800  25.878 -48.509  1.00 23.25           O  
ATOM   5148  CG2 THR B 293     -53.406  27.851 -47.247  1.00 22.42           C  
ATOM   5156  N   SER B 294     -54.996  26.482 -44.503  1.00 19.61           N  
ATOM   5157  CA  SER B 294     -55.848  27.244 -43.610  1.00 18.89           C  
ATOM   5158  C   SER B 294     -55.598  28.733 -43.796  1.00 21.72           C  
ATOM   5159  O   SER B 294     -54.455  29.169 -43.960  1.00 21.69           O  
ATOM   5160  CB  SER B 294     -55.587  26.869 -42.154  1.00 20.37           C  
ATOM   5161  OG  SER B 294     -56.342  27.702 -41.290  1.00 22.73           O  
ATOM   5167  N   ASN B 295     -56.675  29.510 -43.762  1.00 23.38           N  
ATOM   5168  CA  ASN B 295     -56.582  30.957 -43.636  1.00 23.90           C  
ATOM   5169  C   ASN B 295     -57.019  31.426 -42.254  1.00 25.64           C  
ATOM   5170  O   ASN B 295     -57.234  32.624 -42.053  1.00 27.54           O  
ATOM   5171  CB  ASN B 295     -57.414  31.633 -44.730  1.00 23.20           C  
ATOM   5172  CG  ASN B 295     -58.905  31.417 -44.559  1.00 26.96           C  
ATOM   5173  OD1 ASN B 295     -59.359  30.862 -43.560  1.00 25.53           O  
ATOM   5174  ND2 ASN B 295     -59.678  31.846 -45.550  1.00 33.03           N  
ATOM   5181  N   GLY B 296     -57.142  30.504 -41.297  1.00 24.25           N  
ATOM   5182  CA  GLY B 296     -57.626  30.811 -39.974  1.00 27.03           C  
ATOM   5183  C   GLY B 296     -59.115  30.615 -39.785  1.00 24.99           C  
ATOM   5184  O   GLY B 296     -59.571  30.496 -38.642  1.00 26.40           O  
ATOM   5188  N   THR B 297     -59.880  30.597 -40.869  1.00 23.37           N  
ATOM   5189  CA  THR B 297     -61.322  30.395 -40.831  1.00 25.26           C  
ATOM   5190  C   THR B 297     -61.751  29.128 -41.548  1.00 23.90           C  
ATOM   5191  O   THR B 297     -62.583  28.379 -41.027  1.00 23.26           O  
ATOM   5192  CB  THR B 297     -62.032  31.603 -41.458  1.00 27.37           C  
ATOM   5193  OG1 THR B 297     -61.667  32.789 -40.744  1.00 30.85           O  
ATOM   5194  CG2 THR B 297     -63.543  31.425 -41.410  1.00 29.91           C  
ATOM   5202  N   VAL B 298     -61.193  28.867 -42.730  1.00 21.69           N  
ATOM   5203  CA  VAL B 298     -61.453  27.640 -43.464  1.00 21.63           C  
ATOM   5204  C   VAL B 298     -60.134  27.020 -43.904  1.00 20.92           C  
ATOM   5205  O   VAL B 298     -59.113  27.695 -44.058  1.00 20.90           O  
ATOM   5206  CB  VAL B 298     -62.360  27.857 -44.695  1.00 29.71           C  
ATOM   5207  CG1 VAL B 298     -63.708  28.412 -44.278  1.00 34.70           C  
ATOM   5208  CG2 VAL B 298     -61.682  28.788 -45.691  1.00 30.20           C  
ATOM   5218  N   ILE B 299     -60.181  25.709 -44.106  1.00 19.46           N  
ATOM   5219  CA  ILE B 299     -59.117  24.959 -44.756  1.00 19.63           C  
ATOM   5220  C   ILE B 299     -59.576  24.682 -46.176  1.00 19.19           C  
ATOM   5221  O   ILE B 299     -60.605  24.026 -46.386  1.00 19.42           O  
ATOM   5222  CB  ILE B 299     -58.796  23.651 -44.015  1.00 17.61           C  
ATOM   5223  CG1 ILE B 299     -58.206  23.989 -42.648  1.00 19.52           C  
ATOM   5224  CG2 ILE B 299     -57.855  22.798 -44.855  1.00 21.41           C  
ATOM   5225  CD1 ILE B 299     -58.158  22.835 -41.695  1.00 19.91           C  
ATOM   5237  N   ASN B 300     -58.840  25.215 -47.145  1.00 19.05           N  
ATOM   5238  CA  ASN B 300     -59.083  24.930 -48.551  1.00 18.43           C  
ATOM   5239  C   ASN B 300     -58.315  23.667 -48.915  1.00 19.25           C  
ATOM   5240  O   ASN B 300     -57.081  23.648 -48.858  1.00 19.91           O  
ATOM   5241  CB  ASN B 300     -58.652  26.098 -49.433  1.00 22.28           C  
ATOM   5242  CG  ASN B 300     -58.964  25.861 -50.897  1.00 34.16           C  
ATOM   5243  OD1 ASN B 300     -60.130  25.799 -51.289  1.00 47.23           O  
ATOM   5244  ND2 ASN B 300     -57.925  25.726 -51.713  1.00 50.04           N  
ATOM   5251  N   LEU B 301     -59.045  22.616 -49.272  1.00 18.11           N  
ATOM   5252  CA  LEU B 301     -58.443  21.313 -49.482  1.00 18.28           C  
ATOM   5253  C   LEU B 301     -57.746  21.226 -50.834  1.00 15.35           C  
ATOM   5254  O   LEU B 301     -58.150  21.851 -51.819  1.00 18.41           O  
ATOM   5255  CB  LEU B 301     -59.501  20.218 -49.395  1.00 18.02           C  
ATOM   5256  CG  LEU B 301     -60.227  20.063 -48.058  1.00 18.48           C  
ATOM   5257  CD1 LEU B 301     -61.410  19.118 -48.253  1.00 21.98           C  
ATOM   5258  CD2 LEU B 301     -59.295  19.569 -46.965  1.00 17.57           C  
ATOM   5270  N   THR B 302     -56.694  20.422 -50.868  1.00 15.87           N  
ATOM   5271  CA  THR B 302     -56.025  20.030 -52.093  1.00 16.57           C  
ATOM   5272  C   THR B 302     -56.002  18.509 -52.164  1.00 15.40           C  
ATOM   5273  O   THR B 302     -56.408  17.813 -51.228  1.00 16.55           O  
ATOM   5274  CB  THR B 302     -54.590  20.578 -52.162  1.00 16.61           C  
ATOM   5275  OG1 THR B 302     -53.784  19.986 -51.133  1.00 18.22           O  
ATOM   5276  CG2 THR B 302     -54.579  22.093 -52.007  1.00 19.96           C  
ATOM   5284  N   GLU B 303     -55.525  17.992 -53.291  1.00 17.35           N  
ATOM   5285  CA  GLU B 303     -55.137  16.592 -53.328  1.00 16.23           C  
ATOM   5286  C   GLU B 303     -53.986  16.371 -52.346  1.00 15.43           C  
ATOM   5287  O   GLU B 303     -53.281  17.304 -51.954  1.00 16.36           O  
ATOM   5288  CB  GLU B 303     -54.726  16.173 -54.736  1.00 16.79           C  
ATOM   5289  CG  GLU B 303     -55.826  16.277 -55.792  1.00 18.94           C  
ATOM   5290  CD  GLU B 303     -56.923  15.222 -55.648  1.00 18.41           C  
ATOM   5291  OE1 GLU B 303     -58.038  15.472 -56.158  1.00 19.10           O  
ATOM   5292  OE2 GLU B 303     -56.678  14.147 -55.051  1.00 17.58           O1-
ATOM   5299  N   LEU B 304     -53.789  15.119 -51.947  1.00 16.86           N  
ATOM   5300  CA  LEU B 304     -52.806  14.863 -50.902  1.00 15.29           C  
ATOM   5301  C   LEU B 304     -51.378  15.175 -51.338  1.00 16.42           C  
ATOM   5302  O   LEU B 304     -50.535  15.432 -50.471  1.00 19.22           O  
ATOM   5303  CB  LEU B 304     -52.910  13.417 -50.429  1.00 15.69           C  
ATOM   5304  CG  LEU B 304     -54.195  13.180 -49.634  1.00 17.15           C  
ATOM   5305  CD1 LEU B 304     -54.335  11.711 -49.280  1.00 18.43           C  
ATOM   5306  CD2 LEU B 304     -54.248  14.017 -48.364  1.00 18.62           C  
ATOM   5318  N   ASP B 305     -51.084  15.198 -52.640  1.00 16.73           N  
ATOM   5319  CA  ASP B 305     -49.757  15.598 -53.102  1.00 17.96           C  
ATOM   5320  C   ASP B 305     -49.628  17.109 -53.273  1.00 16.27           C  
ATOM   5321  O   ASP B 305     -48.595  17.584 -53.756  1.00 19.08           O  
ATOM   5322  CB  ASP B 305     -49.387  14.882 -54.409  1.00 17.49           C  
ATOM   5323  CG  ASP B 305     -50.183  15.355 -55.620  1.00 20.54           C  
ATOM   5324  OD1 ASP B 305     -51.132  16.158 -55.487  1.00 18.25           O  
ATOM   5325  OD2 ASP B 305     -49.831  14.894 -56.731  1.00 22.04           O1-
ATOM   5330  N   GLY B 306     -50.644  17.868 -52.874  1.00 17.74           N  
ATOM   5331  CA  GLY B 306     -50.602  19.305 -52.950  1.00 19.44           C  
ATOM   5332  C   GLY B 306     -51.156  19.905 -54.223  1.00 20.36           C  
ATOM   5333  O   GLY B 306     -51.332  21.130 -54.280  1.00 19.26           O  
ATOM   5337  N   THR B 307     -51.435  19.100 -55.250  1.00 18.78           N  
ATOM   5338  CA  THR B 307     -52.011  19.640 -56.476  1.00 18.57           C  
ATOM   5339  C   THR B 307     -53.493  19.933 -56.256  1.00 20.58           C  
ATOM   5340  O   THR B 307     -54.086  19.478 -55.274  1.00 16.81           O  
ATOM   5341  CB  THR B 307     -51.803  18.681 -57.646  1.00 19.47           C  
ATOM   5342  OG1 THR B 307     -52.474  17.437 -57.418  1.00 18.60           O  
ATOM   5343  CG2 THR B 307     -50.309  18.425 -57.858  1.00 22.01           C  
ATOM   5351  N   PRO B 308     -54.110  20.726 -57.130  1.00 18.63           N  
ATOM   5352  CA  PRO B 308     -55.452  21.237 -56.818  1.00 18.70           C  
ATOM   5353  C   PRO B 308     -56.516  20.156 -56.745  1.00 16.60           C  
ATOM   5354  O   PRO B 308     -56.567  19.241 -57.571  1.00 18.26           O  
ATOM   5355  CB  PRO B 308     -55.740  22.206 -57.974  1.00 18.40           C  
ATOM   5356  CG  PRO B 308     -54.395  22.652 -58.420  1.00 18.95           C  
ATOM   5357  CD  PRO B 308     -53.511  21.433 -58.279  1.00 19.96           C  
ATOM   5365  N   PHE B 309     -57.388  20.292 -55.750  1.00 16.95           N  
ATOM   5366  CA  PHE B 309     -58.624  19.532 -55.691  1.00 15.72           C  
ATOM   5367  C   PHE B 309     -59.725  20.327 -56.383  1.00 18.07           C  
ATOM   5368  O   PHE B 309     -60.006  21.469 -55.999  1.00 17.67           O  
ATOM   5369  CB  PHE B 309     -59.039  19.242 -54.254  1.00 16.39           C  
ATOM   5370  CG  PHE B 309     -60.434  18.703 -54.139  1.00 15.70           C  
ATOM   5371  CD1 PHE B 309     -60.744  17.459 -54.652  1.00 14.77           C  
ATOM   5372  CD2 PHE B 309     -61.438  19.445 -53.533  1.00 16.43           C  
ATOM   5373  CE1 PHE B 309     -62.024  16.953 -54.560  1.00 15.77           C  
ATOM   5374  CE2 PHE B 309     -62.724  18.942 -53.432  1.00 16.88           C  
ATOM   5375  CZ  PHE B 309     -63.014  17.692 -53.948  1.00 16.42           C  
ATOM   5385  N   HIS B 310     -60.350  19.724 -57.387  1.00 17.08           N  
ATOM   5386  CA  HIS B 310     -61.435  20.368 -58.104  1.00 18.27           C  
ATOM   5387  C   HIS B 310     -62.745  19.745 -57.669  1.00 17.55           C  
ATOM   5388  O   HIS B 310     -62.985  18.567 -57.970  1.00 18.41           O  
ATOM   5389  CB  HIS B 310     -61.237  20.205 -59.605  1.00 21.61           C  
ATOM   5390  CG  HIS B 310     -59.916  20.712 -60.079  1.00 19.18           C  
ATOM   5391  ND1 HIS B 310     -59.604  22.053 -60.102  1.00 21.57           N  
ATOM   5392  CD2 HIS B 310     -58.810  20.060 -60.509  1.00 20.06           C  
ATOM   5393  CE1 HIS B 310     -58.370  22.208 -60.549  1.00 22.16           C  
ATOM   5394  NE2 HIS B 310     -57.867  21.014 -60.803  1.00 22.61           N  
ATOM   5402  N   PRO B 311     -63.606  20.468 -56.956  1.00 18.02           N  
ATOM   5403  CA  PRO B 311     -64.912  19.902 -56.604  1.00 18.24           C  
ATOM   5404  C   PRO B 311     -65.597  19.329 -57.836  1.00 18.60           C  
ATOM   5405  O   PRO B 311     -65.499  19.871 -58.939  1.00 19.01           O  
ATOM   5406  CB  PRO B 311     -65.668  21.100 -56.021  1.00 18.64           C  
ATOM   5407  CG  PRO B 311     -64.573  21.930 -55.400  1.00 20.80           C  
ATOM   5408  CD  PRO B 311     -63.397  21.799 -56.350  1.00 19.10           C  
ATOM   5416  N   PHE B 312     -66.268  18.201 -57.640  1.00 17.85           N  
ATOM   5417  CA  PHE B 312     -66.880  17.444 -58.724  1.00 16.37           C  
ATOM   5418  C   PHE B 312     -68.102  16.743 -58.139  1.00 16.84           C  
ATOM   5419  O   PHE B 312     -68.494  16.997 -56.996  1.00 19.70           O  
ATOM   5420  CB  PHE B 312     -65.846  16.494 -59.357  1.00 18.18           C  
ATOM   5421  CG  PHE B 312     -65.453  15.336 -58.472  1.00 15.71           C  
ATOM   5422  CD1 PHE B 312     -64.811  15.552 -57.260  1.00 17.10           C  
ATOM   5423  CD2 PHE B 312     -65.712  14.028 -58.859  1.00 16.74           C  
ATOM   5424  CE1 PHE B 312     -64.456  14.484 -56.435  1.00 16.50           C  
ATOM   5425  CE2 PHE B 312     -65.355  12.955 -58.041  1.00 15.57           C  
ATOM   5426  CZ  PHE B 312     -64.726  13.187 -56.829  1.00 16.73           C  
ATOM   5436  N   GLU B 313     -68.701  15.836 -58.910  1.00 16.57           N  
ATOM   5437  CA  GLU B 313     -69.923  15.198 -58.442  1.00 16.88           C  
ATOM   5438  C   GLU B 313     -69.678  14.343 -57.206  1.00 16.94           C  
ATOM   5439  O   GLU B 313     -70.609  14.150 -56.413  1.00 20.58           O  
ATOM   5440  CB  GLU B 313     -70.552  14.359 -59.564  1.00 20.36           C  
ATOM   5441  CG  GLU B 313     -69.654  13.297 -60.191  1.00 20.94           C  
ATOM   5442  CD  GLU B 313     -68.913  13.791 -61.431  1.00 34.12           C  
ATOM   5443  OE1 GLU B 313     -68.716  12.987 -62.370  1.00 28.39           O  
ATOM   5444  OE2 GLU B 313     -68.538  14.983 -61.474  1.00 30.74           O1-
ATOM   5451  N   GLY B 314     -68.442  13.876 -57.003  1.00 17.93           N  
ATOM   5452  CA  GLY B 314     -68.123  12.977 -55.918  1.00 18.33           C  
ATOM   5453  C   GLY B 314     -67.890  13.698 -54.606  1.00 15.06           C  
ATOM   5454  O   GLY B 314     -68.022  14.924 -54.489  1.00 17.31           O  
ATOM   5458  N   PRO B 315     -67.537  12.914 -53.570  1.00 17.66           N  
ATOM   5459  CA  PRO B 315     -67.644  13.432 -52.198  1.00 16.63           C  
ATOM   5460  C   PRO B 315     -66.506  14.302 -51.689  1.00 17.94           C  
ATOM   5461  O   PRO B 315     -66.748  15.198 -50.870  1.00 16.47           O  
ATOM   5462  CB  PRO B 315     -67.739  12.152 -51.346  1.00 17.43           C  
ATOM   5463  CG  PRO B 315     -67.032  11.102 -52.169  1.00 15.81           C  
ATOM   5464  CD  PRO B 315     -67.390  11.445 -53.598  1.00 16.77           C  
ATOM   5472  N   ALA B 316     -65.276  14.032 -52.108  1.00 16.65           N  
ATOM   5473  CA  ALA B 316     -64.120  14.611 -51.442  1.00 16.01           C  
ATOM   5474  C   ALA B 316     -62.848  14.235 -52.184  1.00 15.21           C  
ATOM   5475  O   ALA B 316     -62.889  13.414 -53.109  1.00 15.16           O  
ATOM   5476  CB  ALA B 316     -64.036  14.129 -49.993  1.00 14.63           C  
ATOM   5482  N   PRO B 317     -61.705  14.799 -51.801  1.00 14.66           N  
ATOM   5483  CA  PRO B 317     -60.438  14.372 -52.400  1.00 15.91           C  
ATOM   5484  C   PRO B 317     -60.121  12.934 -52.039  1.00 15.54           C  
ATOM   5485  O   PRO B 317     -60.527  12.429 -50.988  1.00 15.69           O  
ATOM   5486  CB  PRO B 317     -59.403  15.331 -51.792  1.00 16.98           C  
ATOM   5487  CG  PRO B 317     -60.194  16.459 -51.218  1.00 17.96           C  
ATOM   5488  CD  PRO B 317     -61.515  15.879 -50.818  1.00 14.45           C  
ATOM   5496  N   ILE B 318     -59.375  12.276 -52.927  1.00 15.22           N  
ATOM   5497  CA  ILE B 318     -58.875  10.937 -52.650  1.00 13.60           C  
ATOM   5498  C   ILE B 318     -58.235  10.901 -51.276  1.00 14.99           C  
ATOM   5499  O   ILE B 318     -57.457  11.789 -50.909  1.00 15.55           O  
ATOM   5500  CB  ILE B 318     -57.890  10.500 -53.752  1.00 15.03           C  
ATOM   5501  CG1 ILE B 318     -58.677  10.209 -55.027  1.00 16.30           C  
ATOM   5502  CG2 ILE B 318     -57.081   9.290 -53.313  1.00 16.53           C  
ATOM   5503  CD1 ILE B 318     -57.849  10.199 -56.270  1.00 19.96           C  
ATOM   5515  N   GLY B 319     -58.563   9.857 -50.515  1.00 14.58           N  
ATOM   5516  CA  GLY B 319     -58.009   9.631 -49.201  1.00 13.81           C  
ATOM   5517  C   GLY B 319     -58.758  10.282 -48.057  1.00 13.73           C  
ATOM   5518  O   GLY B 319     -58.508   9.927 -46.898  1.00 15.42           O  
ATOM   5522  N   PHE B 320     -59.653  11.222 -48.337  1.00 13.97           N  
ATOM   5523  CA  PHE B 320     -60.331  11.965 -47.283  1.00 14.35           C  
ATOM   5524  C   PHE B 320     -61.015  11.005 -46.311  1.00 14.21           C  
ATOM   5525  O   PHE B 320     -61.606  10.010 -46.741  1.00 13.88           O  
ATOM   5526  CB  PHE B 320     -61.345  12.914 -47.926  1.00 14.20           C  
ATOM   5527  CG  PHE B 320     -61.842  13.981 -47.012  1.00 14.24           C  
ATOM   5528  CD1 PHE B 320     -61.128  15.153 -46.856  1.00 16.17           C  
ATOM   5529  CD2 PHE B 320     -63.028  13.825 -46.328  1.00 15.47           C  
ATOM   5530  CE1 PHE B 320     -61.579  16.140 -46.018  1.00 16.78           C  
ATOM   5531  CE2 PHE B 320     -63.486  14.809 -45.492  1.00 18.20           C  
ATOM   5532  CZ  PHE B 320     -62.762  15.968 -45.334  1.00 17.28           C  
ATOM   5542  N   PRO B 321     -60.952  11.257 -44.999  1.00 13.98           N  
ATOM   5543  CA  PRO B 321     -61.591  10.321 -44.060  1.00 16.64           C  
ATOM   5544  C   PRO B 321     -63.083  10.176 -44.326  1.00 16.90           C  
ATOM   5545  O   PRO B 321     -63.759  11.115 -44.753  1.00 16.35           O  
ATOM   5546  CB  PRO B 321     -61.325  10.946 -42.681  1.00 13.99           C  
ATOM   5547  CG  PRO B 321     -60.159  11.861 -42.883  1.00 14.18           C  
ATOM   5548  CD  PRO B 321     -60.298  12.381 -44.295  1.00 14.94           C  
ATOM   5556  N   ASP B 322     -63.595   8.963 -44.078  1.00 14.88           N  
ATOM   5557  CA  ASP B 322     -65.000   8.656 -44.326  1.00 14.05           C  
ATOM   5558  C   ASP B 322     -65.700   8.107 -43.086  1.00 13.61           C  
ATOM   5559  O   ASP B 322     -66.707   7.399 -43.215  1.00 15.97           O  
ATOM   5560  CB  ASP B 322     -65.135   7.681 -45.509  1.00 16.41           C  
ATOM   5561  CG  ASP B 322     -64.880   6.228 -45.130  1.00 17.07           C  
ATOM   5562  OD1 ASP B 322     -64.201   5.959 -44.116  1.00 15.36           O  
ATOM   5563  OD2 ASP B 322     -65.377   5.350 -45.872  1.00 16.59           O1-
ATOM   5568  N   LEU B 323     -65.204   8.425 -41.900  1.00 16.84           N  
ATOM   5569  CA  LEU B 323     -65.825   7.965 -40.664  1.00 16.25           C  
ATOM   5570  C   LEU B 323     -66.961   8.908 -40.289  1.00 15.65           C  
ATOM   5571  O   LEU B 323     -66.731  10.012 -39.792  1.00 16.73           O  
ATOM   5572  CB  LEU B 323     -64.792   7.887 -39.548  1.00 15.80           C  
ATOM   5573  CG  LEU B 323     -63.920   6.636 -39.486  1.00 17.90           C  
ATOM   5574  CD1 LEU B 323     -62.996   6.488 -40.677  1.00 16.95           C  
ATOM   5575  CD2 LEU B 323     -63.096   6.663 -38.196  1.00 17.59           C  
ATOM   5587  N   GLY B 324     -68.195   8.477 -40.521  1.00 17.12           N  
ATOM   5588  CA  GLY B 324     -69.333   9.171 -39.966  1.00 16.72           C  
ATOM   5589  C   GLY B 324     -69.483   8.868 -38.487  1.00 16.15           C  
ATOM   5590  O   GLY B 324     -68.728   8.099 -37.895  1.00 17.04           O  
ATOM   5594  N   GLY B 325     -70.470   9.512 -37.875  1.00 17.97           N  
ATOM   5595  CA  GLY B 325     -70.851   9.167 -36.515  1.00 18.18           C  
ATOM   5596  C   GLY B 325     -69.787   9.386 -35.463  1.00 18.38           C  
ATOM   5597  O   GLY B 325     -69.711   8.618 -34.496  1.00 18.99           O  
ATOM   5601  N   CYS B 326     -68.973  10.426 -35.616  1.00 16.69           N  
ATOM   5602  CA  CYS B 326     -67.945  10.725 -34.627  1.00 16.88           C  
ATOM   5603  C   CYS B 326     -67.350  12.087 -34.944  1.00 17.18           C  
ATOM   5604  O   CYS B 326     -67.487  12.600 -36.059  1.00 17.79           O  
ATOM   5605  CB  CYS B 326     -66.849   9.655 -34.614  1.00 18.30           C  
ATOM   5606  SG  CYS B 326     -65.978   9.458 -36.168  1.00 16.45           S  
ATOM   5612  N   ASP B 327     -66.695  12.669 -33.941  1.00 17.94           N  
ATOM   5613  CA  ASP B 327     -65.777  13.774 -34.163  1.00 17.81           C  
ATOM   5614  C   ASP B 327     -64.405  13.186 -34.469  1.00 18.68           C  
ATOM   5615  O   ASP B 327     -63.998  12.183 -33.868  1.00 16.73           O  
ATOM   5616  CB  ASP B 327     -65.655  14.689 -32.941  1.00 15.86           C  
ATOM   5617  CG  ASP B 327     -66.807  15.678 -32.808  1.00 22.23           C  
ATOM   5618  OD1 ASP B 327     -67.806  15.576 -33.551  1.00 19.76           O  
ATOM   5619  OD2 ASP B 327     -66.704  16.566 -31.936  1.00 21.05           O1-
ATOM   5624  N   TRP B 328     -63.691  13.824 -35.389  1.00 15.67           N  
ATOM   5625  CA  TRP B 328     -62.340  13.428 -35.741  1.00 15.90           C  
ATOM   5626  C   TRP B 328     -61.335  14.275 -34.978  1.00 16.46           C  
ATOM   5627  O   TRP B 328     -61.561  15.460 -34.725  1.00 17.74           O  
ATOM   5628  CB  TRP B 328     -62.062  13.613 -37.230  1.00 16.87           C  
ATOM   5629  CG  TRP B 328     -62.980  12.904 -38.136  1.00 15.61           C  
ATOM   5630  CD1 TRP B 328     -63.790  11.852 -37.833  1.00 17.81           C  
ATOM   5631  CD2 TRP B 328     -63.196  13.198 -39.520  1.00 16.04           C  
ATOM   5632  NE1 TRP B 328     -64.498  11.468 -38.946  1.00 18.17           N  
ATOM   5633  CE2 TRP B 328     -64.149  12.278 -39.996  1.00 16.80           C  
ATOM   5634  CE3 TRP B 328     -62.672  14.146 -40.403  1.00 17.48           C  
ATOM   5635  CZ2 TRP B 328     -64.592  12.282 -41.315  1.00 18.85           C  
ATOM   5636  CZ3 TRP B 328     -63.112  14.147 -41.715  1.00 17.24           C  
ATOM   5637  CH2 TRP B 328     -64.066  13.222 -42.156  1.00 16.89           C  
ATOM   5648  N   HIS B 329     -60.193  13.679 -34.676  1.00 16.61           N  
ATOM   5649  CA  HIS B 329     -59.045  14.420 -34.168  1.00 14.80           C  
ATOM   5650  C   HIS B 329     -57.879  14.072 -35.075  1.00 15.58           C  
ATOM   5651  O   HIS B 329     -57.384  12.941 -35.073  1.00 17.12           O  
ATOM   5652  CB  HIS B 329     -58.824  14.100 -32.707  1.00 17.11           C  
ATOM   5653  CG  HIS B 329     -60.060  14.333 -31.897  1.00 16.61           C  
ATOM   5654  ND1 HIS B 329     -60.463  15.588 -31.493  1.00 18.33           N  
ATOM   5655  CD2 HIS B 329     -61.039  13.482 -31.512  1.00 17.26           C  
ATOM   5656  CE1 HIS B 329     -61.606  15.490 -30.839  1.00 18.43           C  
ATOM   5657  NE2 HIS B 329     -61.980  14.224 -30.841  1.00 19.00           N  
ATOM   5665  N   ILE B 330     -57.492  15.053 -35.882  1.00 16.26           N  
ATOM   5666  CA  ILE B 330     -56.552  14.886 -36.981  1.00 14.46           C  
ATOM   5667  C   ILE B 330     -55.239  15.524 -36.564  1.00 16.78           C  
ATOM   5668  O   ILE B 330     -55.217  16.664 -36.083  1.00 18.40           O  
ATOM   5669  CB  ILE B 330     -57.099  15.512 -38.280  1.00 15.15           C  
ATOM   5670  CG1 ILE B 330     -58.262  14.668 -38.822  1.00 20.34           C  
ATOM   5671  CG2 ILE B 330     -56.003  15.676 -39.324  1.00 17.32           C  
ATOM   5672  CD1 ILE B 330     -58.861  15.185 -40.125  1.00 25.58           C  
ATOM   5684  N   ASN B 331     -54.148  14.791 -36.735  1.00 15.75           N  
ATOM   5685  CA  ASN B 331     -52.833  15.294 -36.383  1.00 17.04           C  
ATOM   5686  C   ASN B 331     -52.257  16.018 -37.592  1.00 16.03           C  
ATOM   5687  O   ASN B 331     -52.016  15.397 -38.633  1.00 15.77           O  
ATOM   5688  CB  ASN B 331     -51.904  14.169 -35.950  1.00 16.14           C  
ATOM   5689  CG  ASN B 331     -50.665  14.687 -35.258  1.00 16.66           C  
ATOM   5690  OD1 ASN B 331     -50.721  15.677 -34.529  1.00 17.13           O  
ATOM   5691  ND2 ASN B 331     -49.532  14.044 -35.509  1.00 21.28           N  
ATOM   5698  N   MET B 332     -52.052  17.325 -37.453  1.00 16.97           N  
ATOM   5699  CA  MET B 332     -51.609  18.184 -38.542  1.00 14.79           C  
ATOM   5700  C   MET B 332     -50.115  18.447 -38.411  1.00 18.08           C  
ATOM   5701  O   MET B 332     -49.645  18.866 -37.347  1.00 18.16           O  
ATOM   5702  CB  MET B 332     -52.370  19.510 -38.525  1.00 16.00           C  
ATOM   5703  CG  MET B 332     -53.873  19.355 -38.566  1.00 15.98           C  
ATOM   5704  SD  MET B 332     -54.485  19.022 -40.225  1.00 19.04           S  
ATOM   5705  CE  MET B 332     -54.971  20.672 -40.733  1.00 17.66           C  
ATOM   5715  N   THR B 333     -49.380  18.209 -39.494  1.00 15.89           N  
ATOM   5716  CA  THR B 333     -47.961  18.519 -39.569  1.00 15.54           C  
ATOM   5717  C   THR B 333     -47.692  19.327 -40.831  1.00 15.98           C  
ATOM   5718  O   THR B 333     -48.578  19.548 -41.660  1.00 16.84           O  
ATOM   5719  CB  THR B 333     -47.097  17.252 -39.559  1.00 15.51           C  
ATOM   5720  OG1 THR B 333     -47.558  16.352 -40.574  1.00 18.02           O  
ATOM   5721  CG2 THR B 333     -47.159  16.576 -38.194  1.00 19.02           C  
ATOM   5729  N   GLN B 334     -46.443  19.771 -40.967  1.00 17.75           N  
ATOM   5730  CA  GLN B 334     -46.071  20.693 -42.027  1.00 18.15           C  
ATOM   5731  C   GLN B 334     -44.695  20.362 -42.578  1.00 17.75           C  
ATOM   5732  O   GLN B 334     -43.830  19.846 -41.867  1.00 18.43           O  
ATOM   5733  CB  GLN B 334     -46.053  22.145 -41.540  1.00 20.75           C  
ATOM   5734  CG  GLN B 334     -47.367  22.616 -40.988  1.00 19.72           C  
ATOM   5735  CD  GLN B 334     -47.351  24.086 -40.644  1.00 20.07           C  
ATOM   5736  OE1 GLN B 334     -47.842  24.919 -41.408  1.00 26.03           O  
ATOM   5737  NE2 GLN B 334     -46.784  24.418 -39.491  1.00 18.09           N  
ATOM   5746  N   PHE B 335     -44.528  20.594 -43.873  1.00 17.76           N  
ATOM   5747  CA  PHE B 335     -43.217  20.543 -44.505  1.00 19.72           C  
ATOM   5748  C   PHE B 335     -42.533  21.891 -44.327  1.00 20.61           C  
ATOM   5749  O   PHE B 335     -42.976  22.896 -44.893  1.00 24.01           O  
ATOM   5750  CB  PHE B 335     -43.380  20.183 -45.972  1.00 20.81           C  
ATOM   5751  CG  PHE B 335     -44.135  18.905 -46.188  1.00 20.20           C  
ATOM   5752  CD1 PHE B 335     -43.573  17.679 -45.872  1.00 19.92           C  
ATOM   5753  CD2 PHE B 335     -45.430  18.936 -46.678  1.00 24.05           C  
ATOM   5754  CE1 PHE B 335     -44.276  16.503 -46.068  1.00 21.86           C  
ATOM   5755  CE2 PHE B 335     -46.141  17.766 -46.872  1.00 27.44           C  
ATOM   5756  CZ  PHE B 335     -45.563  16.547 -46.566  1.00 23.60           C  
ATOM   5766  N   GLY B 336     -41.420  21.903 -43.604  1.00 20.57           N  
ATOM   5767  CA  GLY B 336     -40.704  23.137 -43.376  1.00 21.12           C  
ATOM   5768  C   GLY B 336     -41.046  23.865 -42.100  1.00 20.20           C  
ATOM   5769  O   GLY B 336     -40.638  25.022 -41.940  1.00 22.39           O  
ATOM   5773  N   HIS B 337     -41.845  23.262 -41.224  1.00 19.31           N  
ATOM   5774  CA  HIS B 337     -42.093  23.791 -39.892  1.00 19.46           C  
ATOM   5775  C   HIS B 337     -42.080  22.654 -38.878  1.00 19.04           C  
ATOM   5776  O   HIS B 337     -42.500  21.531 -39.170  1.00 18.40           O  
ATOM   5777  CB  HIS B 337     -43.421  24.551 -39.788  1.00 24.65           C  
ATOM   5778  CG  HIS B 337     -43.486  25.784 -40.635  1.00 31.10           C  
ATOM   5779  ND1 HIS B 337     -43.019  27.006 -40.202  1.00 39.61           N  
ATOM   5780  CD2 HIS B 337     -43.968  25.986 -41.884  1.00 31.98           C  
ATOM   5781  CE1 HIS B 337     -43.209  27.908 -41.149  1.00 38.33           C  
ATOM   5782  NE2 HIS B 337     -43.782  27.314 -42.180  1.00 36.84           N  
ATOM   5790  N   SER B 338     -41.614  22.976 -37.673  1.00 19.48           N  
ATOM   5791  CA  SER B 338     -41.681  22.073 -36.537  1.00 19.21           C  
ATOM   5792  C   SER B 338     -43.119  21.883 -36.055  1.00 20.02           C  
ATOM   5793  O   SER B 338     -44.032  22.633 -36.413  1.00 20.58           O  
ATOM   5794  CB  SER B 338     -40.850  22.619 -35.372  1.00 19.95           C  
ATOM   5795  OG  SER B 338     -39.476  22.700 -35.699  1.00 25.61           O  
ATOM   5801  N   SER B 339     -43.303  20.839 -35.241  1.00 19.07           N  
ATOM   5802  CA  SER B 339     -44.461  20.657 -34.375  1.00 19.04           C  
ATOM   5803  C   SER B 339     -45.641  19.972 -35.044  1.00 21.87           C  
ATOM   5804  O   SER B 339     -45.692  19.832 -36.269  1.00 18.84           O  
ATOM   5805  CB  SER B 339     -44.924  22.006 -33.808  1.00 20.33           C  
ATOM   5806  OG  SER B 339     -43.836  22.702 -33.239  1.00 28.16           O  
ATOM   5812  N   GLN B 340     -46.582  19.520 -34.228  1.00 18.97           N  
ATOM   5813  CA  GLN B 340     -47.834  18.965 -34.707  1.00 18.29           C  
ATOM   5814  C   GLN B 340     -48.963  19.691 -33.994  1.00 17.76           C  
ATOM   5815  O   GLN B 340     -48.766  20.294 -32.933  1.00 18.74           O  
ATOM   5816  CB  GLN B 340     -47.915  17.460 -34.462  1.00 17.68           C  
ATOM   5817  CG  GLN B 340     -47.925  17.080 -33.003  1.00 19.82           C  
ATOM   5818  CD  GLN B 340     -47.980  15.581 -32.787  1.00 18.52           C  
ATOM   5819  OE1 GLN B 340     -47.499  14.802 -33.614  1.00 19.45           O  
ATOM   5820  NE2 GLN B 340     -48.586  15.168 -31.680  1.00 18.69           N  
ATOM   5829  N   THR B 341     -50.146  19.650 -34.598  1.00 17.70           N  
ATOM   5830  CA  THR B 341     -51.312  20.320 -34.040  1.00 19.21           C  
ATOM   5831  C   THR B 341     -52.524  19.417 -34.182  1.00 16.10           C  
ATOM   5832  O   THR B 341     -52.775  18.886 -35.268  1.00 17.66           O  
ATOM   5833  CB  THR B 341     -51.594  21.648 -34.749  1.00 18.96           C  
ATOM   5834  OG1 THR B 341     -50.385  22.403 -34.857  1.00 22.40           O  
ATOM   5835  CG2 THR B 341     -52.620  22.461 -33.971  1.00 20.17           C  
ATOM   5843  N   GLN B 342     -53.285  19.265 -33.103  1.00 19.89           N  
ATOM   5844  CA  GLN B 342     -54.519  18.496 -33.159  1.00 19.96           C  
ATOM   5845  C   GLN B 342     -55.641  19.356 -33.727  1.00 18.68           C  
ATOM   5846  O   GLN B 342     -55.911  20.455 -33.232  1.00 20.08           O  
ATOM   5847  CB  GLN B 342     -54.892  17.979 -31.776  1.00 17.75           C  
ATOM   5848  CG  GLN B 342     -56.077  17.045 -31.775  1.00 19.47           C  
ATOM   5849  CD  GLN B 342     -56.402  16.568 -30.386  1.00 21.06           C  
ATOM   5850  OE1 GLN B 342     -55.718  15.699 -29.846  1.00 20.53           O  
ATOM   5851  NE2 GLN B 342     -57.437  17.144 -29.785  1.00 20.83           N  
ATOM   5860  N   TYR B 343     -56.277  18.853 -34.779  1.00 18.68           N  
ATOM   5861  CA  TYR B 343     -57.378  19.517 -35.470  1.00 19.41           C  
ATOM   5862  C   TYR B 343     -58.650  18.744 -35.149  1.00 17.86           C  
ATOM   5863  O   TYR B 343     -58.756  17.555 -35.464  1.00 16.76           O  
ATOM   5864  CB  TYR B 343     -57.073  19.581 -36.969  1.00 18.08           C  
ATOM   5865  CG  TYR B 343     -58.203  19.972 -37.887  1.00 17.33           C  
ATOM   5866  CD1 TYR B 343     -59.083  20.996 -37.565  1.00 20.62           C  
ATOM   5867  CD2 TYR B 343     -58.361  19.331 -39.107  1.00 15.76           C  
ATOM   5868  CE1 TYR B 343     -60.112  21.344 -38.428  1.00 20.58           C  
ATOM   5869  CE2 TYR B 343     -59.373  19.674 -39.970  1.00 16.19           C  
ATOM   5870  CZ  TYR B 343     -60.243  20.681 -39.633  1.00 17.47           C  
ATOM   5871  OH  TYR B 343     -61.255  21.012 -40.505  1.00 20.58           O  
ATOM   5881  N   ASP B 344     -59.589  19.412 -34.492  1.00 18.62           N  
ATOM   5882  CA  ASP B 344     -60.816  18.793 -34.008  1.00 18.03           C  
ATOM   5883  C   ASP B 344     -61.924  19.053 -35.018  1.00 19.91           C  
ATOM   5884  O   ASP B 344     -62.255  20.212 -35.289  1.00 19.83           O  
ATOM   5885  CB  ASP B 344     -61.188  19.355 -32.635  1.00 18.10           C  
ATOM   5886  CG  ASP B 344     -60.069  19.197 -31.619  1.00 21.88           C  
ATOM   5887  OD1 ASP B 344     -59.364  18.167 -31.665  1.00 20.39           O1-
ATOM   5888  OD2 ASP B 344     -59.903  20.095 -30.765  1.00 25.11           O  
ATOM   5893  N   VAL B 345     -62.498  17.980 -35.569  1.00 18.58           N  
ATOM   5894  CA  VAL B 345     -63.434  18.082 -36.684  1.00 17.74           C  
ATOM   5895  C   VAL B 345     -64.787  17.505 -36.278  1.00 17.74           C  
ATOM   5896  O   VAL B 345     -64.935  16.286 -36.128  1.00 18.80           O  
ATOM   5897  CB  VAL B 345     -62.915  17.366 -37.943  1.00 18.53           C  
ATOM   5898  CG1 VAL B 345     -63.766  17.749 -39.154  1.00 22.61           C  
ATOM   5899  CG2 VAL B 345     -61.445  17.654 -38.188  1.00 19.34           C  
ATOM   5909  N   ASP B 346     -65.779  18.382 -36.150  1.00 20.13           N  
ATOM   5910  CA  ASP B 346     -67.196  18.030 -36.148  1.00 18.42           C  
ATOM   5911  C   ASP B 346     -67.648  18.006 -37.602  1.00 20.10           C  
ATOM   5912  O   ASP B 346     -67.505  19.008 -38.308  1.00 18.91           O  
ATOM   5913  CB  ASP B 346     -67.954  19.074 -35.326  1.00 19.16           C  
ATOM   5914  CG  ASP B 346     -69.455  18.871 -35.318  1.00 21.62           C  
ATOM   5915  OD1 ASP B 346     -69.961  17.872 -35.873  1.00 20.69           O1-
ATOM   5916  OD2 ASP B 346     -70.134  19.749 -34.743  1.00 24.12           O  
ATOM   5921  N   THR B 347     -68.147  16.865 -38.068  1.00 18.38           N  
ATOM   5922  CA  THR B 347     -68.497  16.762 -39.481  1.00 17.38           C  
ATOM   5923  C   THR B 347     -69.933  17.179 -39.769  1.00 17.60           C  
ATOM   5924  O   THR B 347     -70.362  17.095 -40.925  1.00 20.65           O  
ATOM   5925  CB  THR B 347     -68.259  15.336 -40.006  1.00 18.22           C  
ATOM   5926  OG1 THR B 347     -69.147  14.422 -39.354  1.00 18.23           O  
ATOM   5927  CG2 THR B 347     -66.809  14.913 -39.781  1.00 18.72           C  
ATOM   5935  N   THR B 348     -70.670  17.649 -38.755  1.00 18.47           N  
ATOM   5936  CA  THR B 348     -72.076  17.970 -38.935  1.00 17.83           C  
ATOM   5937  C   THR B 348     -72.419  19.409 -39.323  1.00 19.86           C  
ATOM   5938  O   THR B 348     -73.525  19.636 -39.833  1.00 22.60           O  
ATOM   5939  CB  THR B 348     -72.872  17.637 -37.651  1.00 21.64           C  
ATOM   5940  OG1 THR B 348     -72.466  18.507 -36.577  1.00 23.00           O  
ATOM   5941  CG2 THR B 348     -72.665  16.189 -37.235  1.00 19.89           C  
ATOM   5949  N   PRO B 349     -71.575  20.410 -39.082  1.00 20.97           N  
ATOM   5950  CA  PRO B 349     -72.005  21.792 -39.329  1.00 22.87           C  
ATOM   5951  C   PRO B 349     -71.981  22.158 -40.810  1.00 22.42           C  
ATOM   5952  O   PRO B 349     -71.389  21.478 -41.650  1.00 20.56           O  
ATOM   5953  CB  PRO B 349     -70.996  22.635 -38.539  1.00 25.22           C  
ATOM   5954  CG  PRO B 349     -69.769  21.821 -38.544  1.00 26.02           C  
ATOM   5955  CD  PRO B 349     -70.208  20.365 -38.518  1.00 22.36           C  
ATOM   5963  N   ASP B 350     -72.635  23.286 -41.108  1.00 24.12           N  
ATOM   5964  CA  ASP B 350     -72.751  23.759 -42.480  1.00 21.28           C  
ATOM   5965  C   ASP B 350     -71.398  24.114 -43.078  1.00 23.25           C  
ATOM   5966  O   ASP B 350     -71.272  24.195 -44.306  1.00 23.09           O  
ATOM   5967  CB  ASP B 350     -73.658  24.991 -42.544  1.00 27.25           C  
ATOM   5968  CG  ASP B 350     -75.122  24.650 -42.365  1.00 43.03           C  
ATOM   5969  OD1 ASP B 350     -75.536  23.548 -42.779  1.00 53.73           O  
ATOM   5970  OD2 ASP B 350     -75.866  25.505 -41.838  1.00 53.70           O  
ATOM   5975  N   THR B 351     -70.392  24.345 -42.237  1.00 21.32           N  
ATOM   5976  CA  THR B 351     -69.055  24.679 -42.698  1.00 20.53           C  
ATOM   5977  C   THR B 351     -68.273  23.466 -43.175  1.00 19.48           C  
ATOM   5978  O   THR B 351     -67.214  23.638 -43.787  1.00 19.88           O  
ATOM   5979  CB  THR B 351     -68.282  25.368 -41.570  1.00 21.89           C  
ATOM   5980  OG1 THR B 351     -68.308  24.534 -40.403  1.00 21.82           O  
ATOM   5981  CG2 THR B 351     -68.890  26.726 -41.244  1.00 24.14           C  
ATOM   5989  N   PHE B 352     -68.760  22.256 -42.905  1.00 18.19           N  
ATOM   5990  CA  PHE B 352     -68.063  21.033 -43.299  1.00 18.39           C  
ATOM   5991  C   PHE B 352     -68.566  20.615 -44.674  1.00 18.97           C  
ATOM   5992  O   PHE B 352     -69.542  19.876 -44.800  1.00 19.02           O  
ATOM   5993  CB  PHE B 352     -68.284  19.928 -42.273  1.00 18.45           C  
ATOM   5994  CG  PHE B 352     -67.484  18.685 -42.548  1.00 17.44           C  
ATOM   5995  CD1 PHE B 352     -66.166  18.602 -42.137  1.00 19.47           C  
ATOM   5996  CD2 PHE B 352     -68.038  17.607 -43.225  1.00 16.76           C  
ATOM   5997  CE1 PHE B 352     -65.414  17.471 -42.389  1.00 21.53           C  
ATOM   5998  CE2 PHE B 352     -67.287  16.467 -43.483  1.00 17.64           C  
ATOM   5999  CZ  PHE B 352     -65.975  16.402 -43.064  1.00 20.13           C  
ATOM   6009  N   VAL B 353     -67.888  21.084 -45.717  1.00 18.36           N  
ATOM   6010  CA  VAL B 353     -68.314  20.818 -47.089  1.00 18.19           C  
ATOM   6011  C   VAL B 353     -67.117  20.384 -47.927  1.00 18.62           C  
ATOM   6012  O   VAL B 353     -66.762  21.059 -48.907  1.00 17.91           O  
ATOM   6013  CB  VAL B 353     -69.021  22.045 -47.685  1.00 21.94           C  
ATOM   6014  CG1 VAL B 353     -70.237  22.403 -46.847  1.00 27.45           C  
ATOM   6015  CG2 VAL B 353     -68.094  23.251 -47.735  1.00 27.42           C  
ATOM   6025  N   PRO B 354     -66.486  19.253 -47.597  1.00 16.46           N  
ATOM   6026  CA  PRO B 354     -65.369  18.769 -48.430  1.00 15.94           C  
ATOM   6027  C   PRO B 354     -65.760  18.525 -49.876  1.00 18.03           C  
ATOM   6028  O   PRO B 354     -64.903  18.597 -50.765  1.00 16.17           O  
ATOM   6029  CB  PRO B 354     -64.950  17.466 -47.730  1.00 15.81           C  
ATOM   6030  CG  PRO B 354     -66.180  17.035 -46.970  1.00 16.42           C  
ATOM   6031  CD  PRO B 354     -66.803  18.320 -46.499  1.00 16.72           C  
ATOM   6039  N   HIS B 355     -67.036  18.230 -50.134  1.00 18.56           N  
ATOM   6040  CA  HIS B 355     -67.521  18.091 -51.504  1.00 18.50           C  
ATOM   6041  C   HIS B 355     -67.307  19.369 -52.299  1.00 18.19           C  
ATOM   6042  O   HIS B 355     -67.187  19.319 -53.528  1.00 17.96           O  
ATOM   6043  CB  HIS B 355     -69.001  17.702 -51.462  1.00 16.08           C  
ATOM   6044  CG  HIS B 355     -69.744  17.898 -52.749  1.00 17.17           C  
ATOM   6045  ND1 HIS B 355     -69.601  17.063 -53.835  1.00 20.02           N  
ATOM   6046  CD2 HIS B 355     -70.677  18.814 -53.103  1.00 20.67           C  
ATOM   6047  CE1 HIS B 355     -70.402  17.463 -54.807  1.00 21.66           C  
ATOM   6048  NE2 HIS B 355     -71.064  18.526 -54.389  1.00 22.12           N  
ATOM   6056  N   LEU B 356     -67.259  20.519 -51.625  1.00 16.75           N  
ATOM   6057  CA  LEU B 356     -66.963  21.794 -52.268  1.00 18.55           C  
ATOM   6058  C   LEU B 356     -65.559  22.296 -51.944  1.00 20.47           C  
ATOM   6059  O   LEU B 356     -65.239  23.457 -52.228  1.00 23.16           O  
ATOM   6060  CB  LEU B 356     -68.014  22.833 -51.880  1.00 21.44           C  
ATOM   6061  CG  LEU B 356     -69.446  22.451 -52.267  1.00 23.39           C  
ATOM   6062  CD1 LEU B 356     -70.412  23.552 -51.851  1.00 31.15           C  
ATOM   6063  CD2 LEU B 356     -69.571  22.169 -53.756  1.00 22.19           C  
ATOM   6075  N   GLY B 357     -64.729  21.461 -51.328  1.00 19.22           N  
ATOM   6076  CA  GLY B 357     -63.333  21.777 -51.139  1.00 20.10           C  
ATOM   6077  C   GLY B 357     -62.986  22.571 -49.903  1.00 19.68           C  
ATOM   6078  O   GLY B 357     -61.873  23.106 -49.833  1.00 20.12           O  
ATOM   6082  N   SER B 358     -63.887  22.698 -48.937  1.00 19.35           N  
ATOM   6083  CA  SER B 358     -63.507  23.456 -47.756  1.00 22.51           C  
ATOM   6084  C   SER B 358     -64.168  22.893 -46.509  1.00 19.95           C  
ATOM   6085  O   SER B 358     -65.285  22.373 -46.542  1.00 20.24           O  
ATOM   6086  CB  SER B 358     -63.845  24.947 -47.908  1.00 38.74           C  
ATOM   6087  OG  SER B 358     -65.240  25.177 -47.835  1.00 36.39           O  
ATOM   6093  N   ILE B 359     -63.437  23.005 -45.401  1.00 18.32           N  
ATOM   6094  CA  ILE B 359     -63.894  22.586 -44.087  1.00 18.13           C  
ATOM   6095  C   ILE B 359     -63.417  23.639 -43.097  1.00 18.23           C  
ATOM   6096  O   ILE B 359     -62.457  24.368 -43.339  1.00 21.14           O  
ATOM   6097  CB  ILE B 359     -63.379  21.181 -43.726  1.00 17.60           C  
ATOM   6098  CG1 ILE B 359     -61.853  21.108 -43.786  1.00 18.54           C  
ATOM   6099  CG2 ILE B 359     -63.964  20.162 -44.697  1.00 18.93           C  
ATOM   6100  CD1 ILE B 359     -61.277  19.721 -43.496  1.00 18.45           C  
ATOM   6112  N   GLN B 360     -64.126  23.733 -41.977  1.00 19.59           N  
ATOM   6113  CA  GLN B 360     -63.812  24.763 -40.996  1.00 19.50           C  
ATOM   6114  C   GLN B 360     -62.418  24.559 -40.412  1.00 19.35           C  
ATOM   6115  O   GLN B 360     -61.983  23.428 -40.172  1.00 21.13           O  
ATOM   6116  CB  GLN B 360     -64.863  24.767 -39.881  1.00 20.71           C  
ATOM   6117  CG  GLN B 360     -64.895  23.530 -38.993  1.00 22.59           C  
ATOM   6118  CD  GLN B 360     -65.753  22.397 -39.546  1.00 22.55           C  
ATOM   6119  OE1 GLN B 360     -66.349  22.503 -40.620  1.00 22.31           O  
ATOM   6120  NE2 GLN B 360     -65.848  21.316 -38.784  1.00 21.50           N  
ATOM   6129  N   ALA B 361     -61.710  25.671 -40.189  1.00 19.26           N  
ATOM   6130  CA  ALA B 361     -60.374  25.595 -39.609  1.00 18.99           C  
ATOM   6131  C   ALA B 361     -60.427  25.270 -38.121  1.00 20.22           C  
ATOM   6132  O   ALA B 361     -59.491  24.668 -37.585  1.00 20.72           O  
ATOM   6133  CB  ALA B 361     -59.625  26.910 -39.839  1.00 23.18           C  
ATOM   6139  N   ASN B 362     -61.509  25.649 -37.449  1.00 23.40           N  
ATOM   6140  CA  ASN B 362     -61.682  25.438 -36.015  1.00 19.45           C  
ATOM   6141  C   ASN B 362     -60.393  25.705 -35.240  1.00 19.33           C  
ATOM   6142  O   ASN B 362     -59.926  24.882 -34.453  1.00 21.71           O  
ATOM   6143  CB  ASN B 362     -62.190  24.029 -35.716  1.00 22.82           C  
ATOM   6144  CG  ASN B 362     -62.633  23.878 -34.275  1.00 20.49           C  
ATOM   6145  OD1 ASN B 362     -63.019  24.855 -33.633  1.00 25.09           O  
ATOM   6146  ND2 ASN B 362     -62.581  22.656 -33.758  1.00 20.62           N  
ATOM   6153  N   GLY B 363     -59.819  26.883 -35.466  1.00 22.10           N  
ATOM   6154  CA  GLY B 363     -58.680  27.335 -34.701  1.00 28.39           C  
ATOM   6155  C   GLY B 363     -57.318  26.989 -35.266  1.00 23.67           C  
ATOM   6156  O   GLY B 363     -56.306  27.429 -34.703  1.00 26.69           O  
ATOM   6160  N   ILE B 364     -57.250  26.211 -36.345  1.00 21.71           N  
ATOM   6161  CA  ILE B 364     -55.971  25.915 -36.984  1.00 20.19           C  
ATOM   6162  C   ILE B 364     -55.468  27.179 -37.673  1.00 21.53           C  
ATOM   6163  O   ILE B 364     -56.126  27.715 -38.573  1.00 24.49           O  
ATOM   6164  CB  ILE B 364     -56.108  24.754 -37.982  1.00 21.22           C  
ATOM   6165  CG1 ILE B 364     -56.473  23.455 -37.252  1.00 21.18           C  
ATOM   6166  CG2 ILE B 364     -54.826  24.595 -38.805  1.00 21.85           C  
ATOM   6167  CD1 ILE B 364     -55.390  22.904 -36.350  1.00 21.69           C  
ATOM   6179  N   GLY B 365     -54.294  27.656 -37.260  1.00 23.73           N  
ATOM   6180  CA  GLY B 365     -53.773  28.895 -37.795  1.00 26.20           C  
ATOM   6181  C   GLY B 365     -53.380  28.786 -39.255  1.00 25.22           C  
ATOM   6182  O   GLY B 365     -53.180  27.700 -39.802  1.00 22.55           O  
ATOM   6186  N   SER B 366     -53.249  29.954 -39.890  1.00 23.43           N  
ATOM   6187  CA  SER B 366     -52.943  30.012 -41.312  1.00 24.20           C  
ATOM   6188  C   SER B 366     -51.696  29.203 -41.635  1.00 25.25           C  
ATOM   6189  O   SER B 366     -50.719  29.206 -40.881  1.00 25.40           O  
ATOM   6190  CB  SER B 366     -52.733  31.459 -41.756  1.00 27.47           C  
ATOM   6191  OG  SER B 366     -53.946  32.185 -41.725  1.00 33.97           O  
ATOM   6197  N   GLY B 367     -51.732  28.522 -42.764  1.00 23.47           N  
ATOM   6198  CA  GLY B 367     -50.596  27.742 -43.211  1.00 23.82           C  
ATOM   6199  C   GLY B 367     -51.041  26.537 -44.009  1.00 21.30           C  
ATOM   6200  O   GLY B 367     -52.226  26.241 -44.137  1.00 19.95           O  
ATOM   6204  N   ASN B 368     -50.048  25.841 -44.554  1.00 19.56           N  
ATOM   6205  CA  ASN B 368     -50.257  24.616 -45.315  1.00 20.40           C  
ATOM   6206  C   ASN B 368     -49.967  23.402 -44.444  1.00 18.82           C  
ATOM   6207  O   ASN B 368     -48.916  23.331 -43.794  1.00 19.36           O  
ATOM   6208  CB  ASN B 368     -49.365  24.600 -46.560  1.00 21.61           C  
ATOM   6209  CG  ASN B 368     -49.529  25.851 -47.402  1.00 38.63           C  
ATOM   6210  OD1 ASN B 368     -50.632  26.385 -47.533  1.00 44.58           O  
ATOM   6211  ND2 ASN B 368     -48.432  26.320 -47.987  1.00 46.08           N  
ATOM   6218  N   TYR B 369     -50.885  22.436 -44.461  1.00 18.53           N  
ATOM   6219  CA  TYR B 369     -50.774  21.286 -43.589  1.00 17.05           C  
ATOM   6220  C   TYR B 369     -51.114  19.990 -44.304  1.00 16.99           C  
ATOM   6221  O   TYR B 369     -51.889  19.971 -45.264  1.00 18.45           O  
ATOM   6222  CB  TYR B 369     -51.743  21.352 -42.392  1.00 17.45           C  
ATOM   6223  CG  TYR B 369     -51.618  22.567 -41.535  1.00 16.75           C  
ATOM   6224  CD1 TYR B 369     -52.268  23.741 -41.873  1.00 18.55           C  
ATOM   6225  CD2 TYR B 369     -50.874  22.536 -40.365  1.00 17.36           C  
ATOM   6226  CE1 TYR B 369     -52.159  24.859 -41.083  1.00 20.50           C  
ATOM   6227  CE2 TYR B 369     -50.761  23.649 -39.566  1.00 19.51           C  
ATOM   6228  CZ  TYR B 369     -51.408  24.807 -39.930  1.00 19.83           C  
ATOM   6229  OH  TYR B 369     -51.305  25.921 -39.135  1.00 22.96           O  
ATOM   6239  N   VAL B 370     -50.535  18.906 -43.799  1.00 15.35           N  
ATOM   6240  CA  VAL B 370     -51.008  17.551 -44.058  1.00 16.55           C  
ATOM   6242  C   VAL B 370     -51.515  16.995 -42.734  1.00 16.95           C  
ATOM   6243  O   VAL B 370     -50.889  17.196 -41.685  1.00 16.57           O  
ATOM   6244  CB  VAL B 370     -49.911  16.656 -44.667  1.00 17.79           C  
ATOM   6246  CG1 VAL B 370     -48.689  16.572 -43.764  1.00 24.22           C  
ATOM   6267  N   GLY B 371     -52.649  16.330 -42.774  1.00 15.45           N  
ATOM   6268  CA  GLY B 371     -53.252  15.770 -41.566  1.00 16.21           C  
ATOM   6269  C   GLY B 371     -53.618  14.318 -41.735  1.00 15.61           C  
ATOM   6270  O   GLY B 371     -54.028  13.903 -42.817  1.00 18.71           O  
ATOM   6274  N   VAL B 372     -53.458  13.550 -40.666  1.00 16.37           N  
ATOM   6275  CA  VAL B 372     -53.872  12.154 -40.639  1.00 16.03           C  
ATOM   6276  C   VAL B 372     -54.760  11.935 -39.423  1.00 15.47           C  
ATOM   6277  O   VAL B 372     -54.487  12.457 -38.335  1.00 15.78           O  
ATOM   6278  CB  VAL B 372     -52.656  11.198 -40.635  1.00 15.90           C  
ATOM   6279  CG1 VAL B 372     -51.784  11.393 -39.401  1.00 15.81           C  
ATOM   6280  CG2 VAL B 372     -53.120   9.749 -40.759  1.00 16.68           C  
ATOM   6290  N   LEU B 373     -55.836  11.176 -39.613  1.00 15.44           N  
ATOM   6291  CA  LEU B 373     -56.712  10.847 -38.501  1.00 13.39           C  
ATOM   6292  C   LEU B 373     -55.926  10.126 -37.416  1.00 14.69           C  
ATOM   6293  O   LEU B 373     -55.199   9.168 -37.688  1.00 17.54           O  
ATOM   6294  CB  LEU B 373     -57.867   9.980 -38.983  1.00 16.89           C  
ATOM   6295  CG  LEU B 373     -58.908   9.600 -37.934  1.00 18.28           C  
ATOM   6296  CD1 LEU B 373     -59.612  10.826 -37.406  1.00 20.35           C  
ATOM   6297  CD2 LEU B 373     -59.902   8.625 -38.545  1.00 23.60           C  
ATOM   6309  N   SER B 374     -56.076  10.596 -36.182  1.00 16.18           N  
ATOM   6310  CA  SER B 374     -55.330  10.085 -35.041  1.00 16.51           C  
ATOM   6311  C   SER B 374     -56.214   9.367 -34.035  1.00 14.46           C  
ATOM   6312  O   SER B 374     -55.892   8.255 -33.608  1.00 16.71           O  
ATOM   6313  CB  SER B 374     -54.593  11.246 -34.360  1.00 20.34           C  
ATOM   6314  OG  SER B 374     -53.900  10.804 -33.209  1.00 25.31           O  
ATOM   6320  N   TRP B 375     -57.324   9.978 -33.642  1.00 17.20           N  
ATOM   6321  CA  TRP B 375     -58.240   9.379 -32.680  1.00 18.99           C  
ATOM   6322  C   TRP B 375     -59.605  10.018 -32.899  1.00 16.55           C  
ATOM   6323  O   TRP B 375     -59.734  11.022 -33.605  1.00 16.91           O  
ATOM   6324  CB  TRP B 375     -57.705   9.535 -31.249  1.00 16.42           C  
ATOM   6325  CG  TRP B 375     -57.540  10.936 -30.740  1.00 16.20           C  
ATOM   6326  CD1 TRP B 375     -56.513  11.800 -30.994  1.00 17.52           C  
ATOM   6327  CD2 TRP B 375     -58.441  11.624 -29.871  1.00 15.91           C  
ATOM   6328  NE1 TRP B 375     -56.724  12.989 -30.332  1.00 17.36           N  
ATOM   6329  CE2 TRP B 375     -57.905  12.906 -29.641  1.00 16.58           C  
ATOM   6330  CE3 TRP B 375     -59.655  11.279 -29.265  1.00 16.24           C  
ATOM   6331  CZ2 TRP B 375     -58.544  13.847 -28.831  1.00 16.78           C  
ATOM   6332  CZ3 TRP B 375     -60.288  12.214 -28.466  1.00 18.24           C  
ATOM   6333  CH2 TRP B 375     -59.731  13.482 -28.253  1.00 18.43           C  
ATOM   6344  N   ILE B 376     -60.638   9.395 -32.332  1.00 15.65           N  
ATOM   6345  CA  ILE B 376     -62.008   9.857 -32.515  1.00 16.55           C  
ATOM   6346  C   ILE B 376     -62.698   9.960 -31.160  1.00 17.39           C  
ATOM   6347  O   ILE B 376     -62.213   9.451 -30.149  1.00 17.73           O  
ATOM   6348  CB  ILE B 376     -62.826   8.942 -33.456  1.00 16.40           C  
ATOM   6349  CG1 ILE B 376     -63.030   7.561 -32.833  1.00 18.37           C  
ATOM   6350  CG2 ILE B 376     -62.132   8.833 -34.804  1.00 16.25           C  
ATOM   6351  CD1 ILE B 376     -64.002   6.680 -33.601  1.00 19.34           C  
ATOM   6363  N   SER B 377     -63.859  10.608 -31.168  1.00 17.05           N  
ATOM   6364  CA  SER B 377     -64.684  10.774 -29.980  1.00 19.18           C  
ATOM   6365  C   SER B 377     -66.134  10.891 -30.419  1.00 17.60           C  
ATOM   6366  O   SER B 377     -66.426  10.969 -31.619  1.00 17.17           O  
ATOM   6367  CB  SER B 377     -64.249  12.002 -29.174  1.00 20.48           C  
ATOM   6368  OG  SER B 377     -64.336  13.185 -29.952  1.00 19.02           O  
ATOM   6374  N   PRO B 378     -67.074  10.881 -29.473  1.00 21.01           N  
ATOM   6375  CA  PRO B 378     -68.484  10.954 -29.852  1.00 20.99           C  
ATOM   6376  C   PRO B 378     -68.768  12.221 -30.635  1.00 20.21           C  
ATOM   6377  O   PRO B 378     -68.098  13.253 -30.444  1.00 20.80           O  
ATOM   6378  CB  PRO B 378     -69.216  10.946 -28.502  1.00 22.63           C  
ATOM   6379  CG  PRO B 378     -68.295  10.180 -27.593  1.00 24.72           C  
ATOM   6380  CD  PRO B 378     -66.902  10.605 -28.031  1.00 22.19           C  
ATOM   6388  N   PRO B 379     -69.749  12.189 -31.532  1.00 19.60           N  
ATOM   6389  CA  PRO B 379     -70.032  13.393 -32.321  1.00 20.61           C  
ATOM   6390  C   PRO B 379     -70.543  14.525 -31.442  1.00 20.88           C  
ATOM   6391  O   PRO B 379     -71.254  14.311 -30.455  1.00 21.56           O  
ATOM   6392  CB  PRO B 379     -71.080  12.926 -33.341  1.00 24.22           C  
ATOM   6393  CG  PRO B 379     -71.658  11.692 -32.790  1.00 22.93           C  
ATOM   6394  CD  PRO B 379     -70.665  11.075 -31.845  1.00 20.40           C  
ATOM   6402  N   SER B 380     -70.134  15.744 -31.802  1.00 21.37           N  
ATOM   6403  CA  SER B 380     -70.557  16.926 -31.065  1.00 22.86           C  
ATOM   6404  C   SER B 380     -72.042  17.197 -31.251  1.00 23.45           C  
ATOM   6405  O   SER B 380     -72.676  17.801 -30.378  1.00 25.91           O  
ATOM   6406  CB  SER B 380     -69.742  18.140 -31.509  1.00 30.21           C  
ATOM   6407  OG  SER B 380     -68.433  18.104 -30.967  1.00 24.68           O  
ATOM   6413  N   HIS B 381     -72.614  16.756 -32.371  1.00 23.51           N  
ATOM   6414  CA  HIS B 381     -74.030  16.923 -32.656  1.00 23.42           C  
ATOM   6415  C   HIS B 381     -74.508  15.674 -33.384  1.00 22.29           C  
ATOM   6416  O   HIS B 381     -73.765  15.121 -34.208  1.00 22.96           O  
ATOM   6417  CB  HIS B 381     -74.287  18.154 -33.534  1.00 24.33           C  
ATOM   6418  CG  HIS B 381     -73.823  19.442 -32.930  1.00 25.73           C  
ATOM   6419  ND1 HIS B 381     -72.615  20.024 -33.251  1.00 34.40           N  
ATOM   6420  CD2 HIS B 381     -74.405  20.260 -32.023  1.00 27.62           C  
ATOM   6421  CE1 HIS B 381     -72.476  21.147 -32.571  1.00 36.62           C  
ATOM   6422  NE2 HIS B 381     -73.547  21.312 -31.817  1.00 36.86           N  
ATOM   6430  N   PRO B 382     -75.724  15.183 -33.088  1.00 25.03           N  
ATOM   6431  CA  PRO B 382     -76.576  15.654 -31.987  1.00 31.68           C  
ATOM   6432  C   PRO B 382     -75.912  15.339 -30.650  1.00 26.11           C  
ATOM   6433  O   PRO B 382     -75.317  14.268 -30.496  1.00 26.70           O  
ATOM   6434  CB  PRO B 382     -77.876  14.864 -32.154  1.00 36.65           C  
ATOM   6435  CG  PRO B 382     -77.806  14.226 -33.495  1.00 31.78           C  
ATOM   6436  CD  PRO B 382     -76.358  14.103 -33.863  1.00 26.64           C  
ATOM   6444  N   SER B 383     -76.012  16.271 -29.706  1.00 29.29           N  
ATOM   6445  CA  SER B 383     -75.395  16.095 -28.400  1.00 33.72           C  
ATOM   6446  C   SER B 383     -75.872  14.801 -27.757  1.00 33.66           C  
ATOM   6447  O   SER B 383     -77.070  14.503 -27.742  1.00 30.59           O  
ATOM   6448  CB  SER B 383     -75.717  17.282 -27.496  1.00 41.36           C  
ATOM   6449  OG  SER B 383     -75.070  17.141 -26.244  1.00 45.84           O  
ATOM   6455  N   GLY B 384     -74.929  14.032 -27.221  1.00 29.67           N  
ATOM   6456  CA  GLY B 384     -75.248  12.807 -26.527  1.00 28.83           C  
ATOM   6457  C   GLY B 384     -75.373  11.580 -27.399  1.00 28.31           C  
ATOM   6458  O   GLY B 384     -75.616  10.488 -26.869  1.00 30.48           O  
ATOM   6462  N   SER B 385     -75.249  11.723 -28.714  1.00 28.08           N  
ATOM   6463  CA  SER B 385     -75.239  10.570 -29.599  1.00 27.66           C  
ATOM   6464  C   SER B 385     -73.940   9.793 -29.408  1.00 26.06           C  
ATOM   6465  O   SER B 385     -72.930  10.323 -28.935  1.00 26.87           O  
ATOM   6466  CB  SER B 385     -75.400  10.997 -31.051  1.00 32.92           C  
ATOM   6467  OG  SER B 385     -74.469  12.004 -31.376  1.00 37.90           O  
ATOM   6473  N   GLN B 386     -73.975   8.523 -29.784  1.00 25.17           N  
ATOM   6474  CA  GLN B 386     -72.833   7.649 -29.587  1.00 22.75           C  
ATOM   6475  C   GLN B 386     -72.002   7.546 -30.858  1.00 21.31           C  
ATOM   6476  O   GLN B 386     -72.462   7.848 -31.962  1.00 23.67           O  
ATOM   6477  CB  GLN B 386     -73.288   6.238 -29.190  1.00 27.27           C  
ATOM   6478  CG  GLN B 386     -74.263   6.176 -28.038  1.00 39.15           C  
ATOM   6479  CD  GLN B 386     -73.644   6.632 -26.738  1.00 55.14           C  
ATOM   6480  OE1 GLN B 386     -72.426   6.771 -26.633  1.00 63.18           O  
ATOM   6481  NE2 GLN B 386     -74.482   6.872 -25.738  1.00 69.86           N  
ATOM   6490  N   VAL B 387     -70.759   7.098 -30.686  1.00 19.63           N  
ATOM   6491  CA  VAL B 387     -69.917   6.808 -31.838  1.00 18.92           C  
ATOM   6492  C   VAL B 387     -70.602   5.726 -32.658  1.00 20.95           C  
ATOM   6493  O   VAL B 387     -71.021   4.690 -32.124  1.00 22.67           O  
ATOM   6494  CB  VAL B 387     -68.518   6.382 -31.375  1.00 19.45           C  
ATOM   6495  CG1 VAL B 387     -67.736   5.736 -32.513  1.00 19.12           C  
ATOM   6496  CG2 VAL B 387     -67.752   7.591 -30.838  1.00 19.75           C  
ATOM   6506  N   ASP B 388     -70.703   5.954 -33.973  1.00 17.91           N  
ATOM   6507  CA  ASP B 388     -71.341   5.006 -34.894  1.00 17.80           C  
ATOM   6508  C   ASP B 388     -70.524   4.979 -36.184  1.00 18.33           C  
ATOM   6509  O   ASP B 388     -70.801   5.733 -37.122  1.00 17.29           O  
ATOM   6510  CB  ASP B 388     -72.788   5.392 -35.168  1.00 19.46           C  
ATOM   6511  CG  ASP B 388     -73.498   4.396 -36.068  1.00 24.43           C  
ATOM   6512  OD1 ASP B 388     -72.845   3.452 -36.565  1.00 21.24           O  
ATOM   6513  OD2 ASP B 388     -74.721   4.562 -36.268  1.00 27.32           O1-
ATOM   6518  N   LEU B 389     -69.545   4.082 -36.241  1.00 18.08           N  
ATOM   6519  CA  LEU B 389     -68.617   4.037 -37.364  1.00 17.68           C  
ATOM   6520  C   LEU B 389     -69.163   3.273 -38.565  1.00 19.58           C  
ATOM   6521  O   LEU B 389     -68.430   3.080 -39.540  1.00 19.27           O  
ATOM   6522  CB  LEU B 389     -67.288   3.425 -36.914  1.00 19.76           C  
ATOM   6523  CG  LEU B 389     -66.612   4.195 -35.778  1.00 18.53           C  
ATOM   6524  CD1 LEU B 389     -65.271   3.583 -35.397  1.00 19.43           C  
ATOM   6525  CD2 LEU B 389     -66.433   5.667 -36.133  1.00 18.42           C  
ATOM   6537  N   TRP B 390     -70.420   2.834 -38.517  1.00 17.35           N  
ATOM   6538  CA  TRP B 390     -71.085   2.280 -39.691  1.00 17.42           C  
ATOM   6539  C   TRP B 390     -71.550   3.369 -40.641  1.00 19.21           C  
ATOM   6540  O   TRP B 390     -72.009   3.054 -41.744  1.00 20.96           O  
ATOM   6541  CB  TRP B 390     -72.268   1.409 -39.247  1.00 18.27           C  
ATOM   6542  CG  TRP B 390     -71.791   0.355 -38.312  1.00 19.18           C  
ATOM   6543  CD1 TRP B 390     -71.832   0.381 -36.948  1.00 19.58           C  
ATOM   6544  CD2 TRP B 390     -71.127  -0.852 -38.672  1.00 20.05           C  
ATOM   6545  NE1 TRP B 390     -71.250  -0.754 -36.437  1.00 23.56           N  
ATOM   6546  CE2 TRP B 390     -70.805  -1.527 -37.478  1.00 22.10           C  
ATOM   6547  CE3 TRP B 390     -70.776  -1.437 -39.894  1.00 20.30           C  
ATOM   6548  CZ2 TRP B 390     -70.157  -2.759 -37.473  1.00 23.04           C  
ATOM   6549  CZ3 TRP B 390     -70.136  -2.653 -39.885  1.00 21.59           C  
ATOM   6550  CH2 TRP B 390     -69.830  -3.302 -38.685  1.00 22.67           C  
ATOM   6561  N   LYS B 391     -71.433   4.629 -40.235  1.00 18.94           N  
ATOM   6562  CA  LYS B 391     -71.881   5.775 -41.007  1.00 17.11           C  
ATOM   6563  C   LYS B 391     -70.729   6.418 -41.769  1.00 15.37           C  
ATOM   6564  O   LYS B 391     -69.552   6.204 -41.469  1.00 17.63           O  
ATOM   6565  CB  LYS B 391     -72.513   6.827 -40.088  1.00 20.02           C  
ATOM   6566  CG  LYS B 391     -73.739   6.365 -39.333  1.00 22.88           C  
ATOM   6567  CD  LYS B 391     -74.213   7.413 -38.331  1.00 29.84           C  
ATOM   6568  CE  LYS B 391     -74.618   8.713 -39.005  1.00 47.11           C  
ATOM   6569  NZ  LYS B 391     -75.507   9.511 -38.107  1.00 56.76           N  
ATOM   6583  N   ILE B 392     -71.096   7.236 -42.754  1.00 17.09           N  
ATOM   6584  CA  ILE B 392     -70.157   8.118 -43.443  1.00 16.06           C  
ATOM   6585  C   ILE B 392     -70.533   9.566 -43.142  1.00 16.84           C  
ATOM   6586  O   ILE B 392     -71.670   9.835 -42.720  1.00 18.25           O  
ATOM   6587  CB  ILE B 392     -70.131   7.869 -44.960  1.00 17.19           C  
ATOM   6588  CG1 ILE B 392     -71.536   7.910 -45.562  1.00 19.19           C  
ATOM   6589  CG2 ILE B 392     -69.456   6.540 -45.265  1.00 19.66           C  
ATOM   6590  CD1 ILE B 392     -71.526   7.924 -47.084  1.00 18.61           C  
ATOM   6602  N   PRO B 393     -69.629  10.521 -43.327  1.00 16.78           N  
ATOM   6603  CA  PRO B 393     -69.940  11.916 -43.001  1.00 17.88           C  
ATOM   6604  C   PRO B 393     -70.776  12.588 -44.084  1.00 19.33           C  
ATOM   6605  O   PRO B 393     -70.925  12.097 -45.204  1.00 19.38           O  
ATOM   6606  CB  PRO B 393     -68.558  12.572 -42.890  1.00 19.82           C  
ATOM   6607  CG  PRO B 393     -67.708  11.773 -43.804  1.00 20.28           C  
ATOM   6608  CD  PRO B 393     -68.228  10.353 -43.759  1.00 16.62           C  
ATOM   6616  N   ASN B 394     -71.314  13.751 -43.720  1.00 17.97           N  
ATOM   6617  CA  ASN B 394     -72.092  14.575 -44.643  1.00 18.57           C  
ATOM   6618  C   ASN B 394     -71.136  15.457 -45.437  1.00 19.53           C  
ATOM   6619  O   ASN B 394     -70.879  16.611 -45.086  1.00 18.69           O  
ATOM   6620  CB  ASN B 394     -73.119  15.403 -43.881  1.00 20.54           C  
ATOM   6621  CG  ASN B 394     -73.938  16.281 -44.793  1.00 24.36           C  
ATOM   6622  OD1 ASN B 394     -74.124  15.953 -45.964  1.00 29.59           O  
ATOM   6623  ND2 ASN B 394     -74.437  17.396 -44.270  1.00 26.93           N  
ATOM   6630  N   TYR B 395     -70.663  14.922 -46.567  1.00 16.92           N  
ATOM   6631  CA  TYR B 395     -69.659  15.606 -47.370  1.00 17.04           C  
ATOM   6632  C   TYR B 395     -70.199  16.879 -48.006  1.00 18.26           C  
ATOM   6633  O   TYR B 395     -69.436  17.819 -48.261  1.00 18.77           O  
ATOM   6634  CB  TYR B 395     -69.171  14.697 -48.496  1.00 19.18           C  
ATOM   6635  CG  TYR B 395     -68.499  13.414 -48.099  1.00 16.87           C  
ATOM   6636  CD1 TYR B 395     -67.143  13.380 -47.827  1.00 18.26           C  
ATOM   6637  CD2 TYR B 395     -69.214  12.222 -48.036  1.00 15.32           C  
ATOM   6638  CE1 TYR B 395     -66.517  12.207 -47.489  1.00 17.23           C  
ATOM   6639  CE2 TYR B 395     -68.593  11.040 -47.689  1.00 17.05           C  
ATOM   6640  CZ  TYR B 395     -67.240  11.039 -47.422  1.00 16.03           C  
ATOM   6641  OH  TYR B 395     -66.603   9.868 -47.081  1.00 17.95           O  
ATOM   6651  N   GLY B 396     -71.494  16.915 -48.297  1.00 19.48           N  
ATOM   6652  CA  GLY B 396     -72.099  18.005 -49.019  1.00 21.95           C  
ATOM   6653  C   GLY B 396     -72.706  19.041 -48.100  1.00 21.79           C  
ATOM   6654  O   GLY B 396     -72.403  19.110 -46.904  1.00 24.35           O  
ATOM   6658  N   SER B 397     -73.581  19.860 -48.671  1.00 23.52           N  
ATOM   6659  CA  SER B 397     -74.248  20.918 -47.925  1.00 33.79           C  
ATOM   6660  C   SER B 397     -75.745  20.643 -47.875  1.00 46.29           C  
ATOM   6661  O   SER B 397     -76.200  19.806 -47.095  1.00 50.83           O  
ATOM   6662  CB  SER B 397     -73.975  22.280 -48.561  1.00 45.60           C  
ATOM   6663  OG  SER B 397     -74.216  22.253 -49.956  1.00 57.85           O  
ATOM   6669  N   THR B 403     -74.507  14.491 -53.250  1.00 41.70           N  
ATOM   6670  CA  THR B 403     -73.222  13.973 -53.696  1.00 32.25           C  
ATOM   6671  C   THR B 403     -73.365  12.608 -54.374  1.00 31.77           C  
ATOM   6672  O   THR B 403     -74.145  11.762 -53.938  1.00 40.60           O  
ATOM   6673  CB  THR B 403     -72.226  13.831 -52.518  1.00 40.55           C  
ATOM   6674  OG1 THR B 403     -71.949  15.113 -51.944  1.00 33.58           O  
ATOM   6675  CG2 THR B 403     -70.924  13.207 -52.994  1.00 28.88           C  
ATOM   6683  N   HIS B 404     -72.583  12.409 -55.435  1.00 24.04           N  
ATOM   6684  CA  HIS B 404     -72.473  11.125 -56.124  1.00 22.84           C  
ATOM   6685  C   HIS B 404     -71.428  10.273 -55.412  1.00 23.54           C  
ATOM   6686  O   HIS B 404     -70.224  10.495 -55.566  1.00 22.42           O  
ATOM   6687  CB  HIS B 404     -72.101  11.354 -57.588  1.00 21.99           C  
ATOM   6688  CG  HIS B 404     -72.120  10.113 -58.424  1.00 25.84           C  
ATOM   6689  ND1 HIS B 404     -73.287   9.489 -58.807  1.00 33.50           N  
ATOM   6690  CD2 HIS B 404     -71.112   9.390 -58.968  1.00 29.01           C  
ATOM   6691  CE1 HIS B 404     -72.997   8.427 -59.537  1.00 40.16           C  
ATOM   6692  NE2 HIS B 404     -71.684   8.343 -59.648  1.00 31.67           N  
ATOM   6700  N   LEU B 405     -71.891   9.268 -54.682  1.00 20.48           N  
ATOM   6701  CA  LEU B 405     -71.060   8.457 -53.807  1.00 17.14           C  
ATOM   6702  C   LEU B 405     -70.789   7.092 -54.423  1.00 19.26           C  
ATOM   6703  O   LEU B 405     -71.547   6.605 -55.264  1.00 21.48           O  
ATOM   6704  CB  LEU B 405     -71.766   8.267 -52.464  1.00 17.19           C  
ATOM   6705  CG  LEU B 405     -72.128   9.532 -51.691  1.00 20.84           C  
ATOM   6706  CD1 LEU B 405     -73.142   9.214 -50.609  1.00 23.41           C  
ATOM   6707  CD2 LEU B 405     -70.875  10.138 -51.086  1.00 21.28           C  
ATOM   6719  N   ALA B 406     -69.705   6.467 -53.979  1.00 18.74           N  
ATOM   6720  CA  ALA B 406     -69.569   5.037 -54.194  1.00 20.54           C  
ATOM   6721  C   ALA B 406     -70.843   4.362 -53.693  1.00 17.50           C  
ATOM   6722  O   ALA B 406     -71.400   4.781 -52.668  1.00 18.38           O  
ATOM   6723  CB  ALA B 406     -68.345   4.485 -53.465  1.00 19.62           C  
ATOM   6729  N   PRO B 407     -71.355   3.357 -54.393  1.00 19.61           N  
ATOM   6730  CA  PRO B 407     -72.694   2.848 -54.073  1.00 18.59           C  
ATOM   6731  C   PRO B 407     -72.739   2.076 -52.767  1.00 17.55           C  
ATOM   6732  O   PRO B 407     -71.732   1.580 -52.255  1.00 19.62           O  
ATOM   6733  CB  PRO B 407     -73.025   1.934 -55.260  1.00 23.42           C  
ATOM   6734  CG  PRO B 407     -71.706   1.545 -55.823  1.00 31.58           C  
ATOM   6735  CD  PRO B 407     -70.768   2.693 -55.571  1.00 26.34           C  
ATOM   6743  N   SER B 408     -73.951   1.959 -52.240  1.00 18.64           N  
ATOM   6744  CA  SER B 408     -74.151   1.176 -51.033  1.00 17.66           C  
ATOM   6745  C   SER B 408     -73.917  -0.302 -51.304  1.00 18.93           C  
ATOM   6746  O   SER B 408     -74.052  -0.786 -52.434  1.00 20.00           O  
ATOM   6747  CB  SER B 408     -75.558   1.389 -50.476  1.00 21.86           C  
ATOM   6748  OG  SER B 408     -75.663   2.663 -49.870  1.00 21.77           O  
ATOM   6754  N   VAL B 409     -73.561  -1.011 -50.241  1.00 18.27           N  
ATOM   6755  CA  VAL B 409     -73.375  -2.455 -50.246  1.00 19.68           C  
ATOM   6756  C   VAL B 409     -74.466  -3.045 -49.367  1.00 21.62           C  
ATOM   6757  O   VAL B 409     -74.674  -2.592 -48.233  1.00 19.79           O  
ATOM   6758  CB  VAL B 409     -71.973  -2.837 -49.742  1.00 18.73           C  
ATOM   6759  CG1 VAL B 409     -71.873  -4.334 -49.500  1.00 25.30           C  
ATOM   6760  CG2 VAL B 409     -70.910  -2.373 -50.742  1.00 26.15           C  
ATOM   6770  N   TYR B 410     -75.158  -4.049 -49.887  1.00 18.74           N  
ATOM   6771  CA  TYR B 410     -76.304  -4.644 -49.226  1.00 21.97           C  
ATOM   6772  C   TYR B 410     -76.057  -6.123 -48.990  1.00 23.08           C  
ATOM   6773  O   TYR B 410     -75.439  -6.788 -49.827  1.00 22.13           O  
ATOM   6774  CB  TYR B 410     -77.558  -4.487 -50.086  1.00 21.58           C  
ATOM   6775  CG  TYR B 410     -77.905  -3.073 -50.485  1.00 22.64           C  
ATOM   6776  CD1 TYR B 410     -78.335  -2.156 -49.540  1.00 25.87           C  
ATOM   6777  CD2 TYR B 410     -77.817  -2.656 -51.805  1.00 28.78           C  
ATOM   6778  CE1 TYR B 410     -78.681  -0.864 -49.893  1.00 24.83           C  
ATOM   6779  CE2 TYR B 410     -78.149  -1.359 -52.168  1.00 29.89           C  
ATOM   6780  CZ  TYR B 410     -78.578  -0.468 -51.208  1.00 23.74           C  
ATOM   6781  OH  TYR B 410     -78.910   0.820 -51.567  1.00 22.91           O  
ATOM   6791  N   PRO B 411     -76.552  -6.683 -47.892  1.00 23.64           N  
ATOM   6792  CA  PRO B 411     -76.542  -8.140 -47.770  1.00 25.74           C  
ATOM   6793  C   PRO B 411     -77.323  -8.736 -48.925  1.00 28.58           C  
ATOM   6794  O   PRO B 411     -78.418  -8.254 -49.253  1.00 26.99           O  
ATOM   6795  CB  PRO B 411     -77.217  -8.401 -46.416  1.00 29.62           C  
ATOM   6796  CG  PRO B 411     -77.985  -7.169 -46.104  1.00 31.69           C  
ATOM   6797  CD  PRO B 411     -77.311  -6.025 -46.809  1.00 27.57           C  
ATOM   6805  N   PRO B 412     -76.783  -9.759 -49.593  1.00 23.92           N  
ATOM   6806  CA  PRO B 412     -77.356 -10.185 -50.877  1.00 28.84           C  
ATOM   6807  C   PRO B 412     -78.495 -11.187 -50.802  1.00 37.52           C  
ATOM   6808  O   PRO B 412     -79.072 -11.503 -51.853  1.00 39.48           O  
ATOM   6809  CB  PRO B 412     -76.144 -10.820 -51.587  1.00 32.78           C  
ATOM   6810  CG  PRO B 412     -75.341 -11.391 -50.459  1.00 37.34           C  
ATOM   6811  CD  PRO B 412     -75.490 -10.420 -49.313  1.00 26.38           C  
ATOM   6819  N   GLY B 413     -78.838 -11.685 -49.623  1.00 31.05           N  
ATOM   6820  CA  GLY B 413     -79.865 -12.696 -49.478  1.00 37.46           C  
ATOM   6821  C   GLY B 413     -79.280 -14.032 -49.059  1.00 25.28           C  
ATOM   6822  O   GLY B 413     -78.108 -14.149 -48.692  1.00 25.57           O  
ATOM   6826  N   PHE B 414     -80.132 -15.055 -49.106  1.00 29.00           N  
ATOM   6827  CA  PHE B 414     -79.708 -16.432 -48.857  1.00 36.61           C  
ATOM   6828  C   PHE B 414     -79.123 -16.603 -47.459  1.00 33.81           C  
ATOM   6829  O   PHE B 414     -78.244 -17.440 -47.238  1.00 32.74           O  
ATOM   6830  CB  PHE B 414     -78.705 -16.878 -49.928  1.00 31.94           C  
ATOM   6831  CG  PHE B 414     -79.157 -16.580 -51.333  1.00 32.64           C  
ATOM   6832  CD1 PHE B 414     -80.076 -17.401 -51.964  1.00 33.82           C  
ATOM   6833  CD2 PHE B 414     -78.676 -15.474 -52.015  1.00 42.54           C  
ATOM   6834  CE1 PHE B 414     -80.503 -17.130 -53.249  1.00 40.05           C  
ATOM   6835  CE2 PHE B 414     -79.101 -15.198 -53.303  1.00 44.17           C  
ATOM   6836  CZ  PHE B 414     -80.015 -16.027 -53.919  1.00 41.68           C  
ATOM   6846  N   GLY B 415     -79.617 -15.824 -46.499  1.00 31.91           N  
ATOM   6847  CA  GLY B 415     -79.111 -15.882 -45.145  1.00 28.76           C  
ATOM   6848  C   GLY B 415     -77.736 -15.293 -44.949  1.00 31.33           C  
ATOM   6849  O   GLY B 415     -77.160 -15.443 -43.867  1.00 28.69           O  
ATOM   6853  N   GLU B 416     -77.188 -14.632 -45.957  1.00 25.76           N  
ATOM   6854  CA  GLU B 416     -75.838 -14.097 -45.895  1.00 24.07           C  
ATOM   6855  C   GLU B 416     -75.836 -12.726 -45.236  1.00 25.51           C  
ATOM   6856  O   GLU B 416     -76.760 -11.929 -45.401  1.00 28.84           O  
ATOM   6857  CB  GLU B 416     -75.233 -14.009 -47.298  1.00 24.51           C  
ATOM   6858  CG  GLU B 416     -75.013 -15.374 -47.935  1.00 27.72           C  
ATOM   6859  CD  GLU B 416     -74.492 -15.300 -49.358  1.00 23.14           C  
ATOM   6860  OE1 GLU B 416     -73.937 -14.250 -49.742  1.00 24.12           O  
ATOM   6861  OE2 GLU B 416     -74.627 -16.306 -50.088  1.00 26.13           O1-
ATOM   6868  N   VAL B 417     -74.773 -12.464 -44.477  1.00 22.95           N  
ATOM   6869  CA  VAL B 417     -74.566 -11.164 -43.855  1.00 20.73           C  
ATOM   6870  C   VAL B 417     -73.217 -10.629 -44.310  1.00 19.86           C  
ATOM   6871  O   VAL B 417     -72.299 -11.392 -44.631  1.00 22.87           O  
ATOM   6872  CB  VAL B 417     -74.627 -11.237 -42.316  1.00 24.73           C  
ATOM   6873  CG1 VAL B 417     -75.929 -11.881 -41.875  1.00 26.83           C  
ATOM   6874  CG2 VAL B 417     -73.435 -12.004 -41.768  1.00 32.06           C  
ATOM   6884  N   LEU B 418     -73.102  -9.307 -44.330  1.00 19.78           N  
ATOM   6885  CA  LEU B 418     -71.844  -8.678 -44.704  1.00 19.11           C  
ATOM   6886  C   LEU B 418     -70.784  -8.955 -43.650  1.00 19.61           C  
ATOM   6887  O   LEU B 418     -71.068  -8.993 -42.449  1.00 19.27           O  
ATOM   6888  CB  LEU B 418     -72.033  -7.176 -44.881  1.00 19.27           C  
ATOM   6889  CG  LEU B 418     -73.042  -6.792 -45.962  1.00 23.53           C  
ATOM   6890  CD1 LEU B 418     -73.261  -5.285 -45.963  1.00 21.77           C  
ATOM   6891  CD2 LEU B 418     -72.594  -7.268 -47.340  1.00 24.75           C  
ATOM   6903  N   VAL B 419     -69.555  -9.133 -44.110  1.00 19.02           N  
ATOM   6904  CA  VAL B 419     -68.409  -9.405 -43.251  1.00 18.62           C  
ATOM   6905  C   VAL B 419     -67.501  -8.187 -43.272  1.00 17.88           C  
ATOM   6906  O   VAL B 419     -67.245  -7.610 -44.335  1.00 19.94           O  
ATOM   6907  CB  VAL B 419     -67.670 -10.672 -43.722  1.00 21.31           C  
ATOM   6908  CG1 VAL B 419     -66.327 -10.794 -43.040  1.00 22.37           C  
ATOM   6909  CG2 VAL B 419     -68.533 -11.897 -43.459  1.00 23.08           C  
ATOM   6919  N   PHE B 420     -67.016  -7.796 -42.097  1.00 16.65           N  
ATOM   6920  CA  PHE B 420     -66.189  -6.607 -41.970  1.00 16.14           C  
ATOM   6921  C   PHE B 420     -64.877  -6.940 -41.285  1.00 18.59           C  
ATOM   6922  O   PHE B 420     -64.809  -7.801 -40.406  1.00 18.46           O  
ATOM   6923  CB  PHE B 420     -66.920  -5.519 -41.194  1.00 16.59           C  
ATOM   6924  CG  PHE B 420     -68.204  -5.118 -41.829  1.00 16.40           C  
ATOM   6925  CD1 PHE B 420     -69.386  -5.762 -41.502  1.00 16.96           C  
ATOM   6926  CD2 PHE B 420     -68.228  -4.124 -42.782  1.00 16.73           C  
ATOM   6927  CE1 PHE B 420     -70.571  -5.403 -42.107  1.00 19.10           C  
ATOM   6928  CE2 PHE B 420     -69.407  -3.764 -43.389  1.00 16.26           C  
ATOM   6929  CZ  PHE B 420     -70.579  -4.404 -43.052  1.00 18.29           C  
ATOM   6939  N   PHE B 421     -63.831  -6.249 -41.719  1.00 17.63           N  
ATOM   6940  CA  PHE B 421     -62.512  -6.313 -41.102  1.00 16.61           C  
ATOM   6941  C   PHE B 421     -62.413  -5.146 -40.125  1.00 16.10           C  
ATOM   6942  O   PHE B 421     -62.553  -3.984 -40.523  1.00 16.73           O  
ATOM   6943  CB  PHE B 421     -61.428  -6.274 -42.181  1.00 18.67           C  
ATOM   6944  CG  PHE B 421     -61.570  -7.383 -43.200  1.00 19.24           C  
ATOM   6945  CD1 PHE B 421     -62.427  -7.238 -44.280  1.00 17.15           C  
ATOM   6946  CD2 PHE B 421     -60.875  -8.573 -43.063  1.00 32.40           C  
ATOM   6947  CE1 PHE B 421     -62.584  -8.256 -45.204  1.00 20.15           C  
ATOM   6948  CE2 PHE B 421     -61.023  -9.595 -43.993  1.00 37.88           C  
ATOM   6949  CZ  PHE B 421     -61.878  -9.433 -45.064  1.00 26.32           C  
ATOM   6959  N   MET B 422     -62.197  -5.463 -38.850  1.00 18.07           N  
ATOM   6960  CA  MET B 422     -62.310  -4.500 -37.770  1.00 16.83           C  
ATOM   6961  C   MET B 422     -60.938  -4.098 -37.246  1.00 16.01           C  
ATOM   6962  O   MET B 422     -60.029  -4.925 -37.143  1.00 16.78           O  
ATOM   6963  CB  MET B 422     -63.111  -5.070 -36.595  1.00 19.91           C  
ATOM   6964  CG  MET B 422     -64.385  -5.795 -36.964  1.00 21.38           C  
ATOM   6965  SD  MET B 422     -65.618  -4.726 -37.724  1.00 20.24           S  
ATOM   6966  CE  MET B 422     -65.880  -3.524 -36.423  1.00 21.33           C  
ATOM   6976  N   SER B 423     -60.823  -2.831 -36.844  1.00 15.56           N  
ATOM   6977  CA  SER B 423     -59.624  -2.328 -36.194  1.00 15.61           C  
ATOM   6978  C   SER B 423     -59.982  -1.527 -34.952  1.00 16.20           C  
ATOM   6979  O   SER B 423     -60.967  -0.784 -34.944  1.00 18.79           O  
ATOM   6980  CB  SER B 423     -58.812  -1.420 -37.124  1.00 17.55           C  
ATOM   6981  OG  SER B 423     -58.381  -2.109 -38.273  1.00 16.91           O  
ATOM   6987  N   LYS B 424     -59.144  -1.636 -33.924  1.00 17.32           N  
ATOM   6988  CA  LYS B 424     -59.293  -0.798 -32.743  1.00 16.75           C  
ATOM   6989  C   LYS B 424     -58.838   0.627 -33.037  1.00 18.59           C  
ATOM   6990  O   LYS B 424     -57.713   0.853 -33.495  1.00 18.18           O  
ATOM   6991  CB  LYS B 424     -58.492  -1.378 -31.581  1.00 17.29           C  
ATOM   6992  CG  LYS B 424     -59.003  -2.730 -31.124  1.00 20.57           C  
ATOM   6993  CD  LYS B 424     -58.039  -3.438 -30.173  1.00 23.77           C  
ATOM   6994  CE  LYS B 424     -57.725  -2.616 -28.927  1.00 36.48           C  
ATOM   6995  NZ  LYS B 424     -56.760  -3.307 -28.014  1.00 38.97           N  
ATOM   7009  N   MET B 425     -59.718   1.586 -32.776  1.00 18.03           N  
ATOM   7010  CA  MET B 425     -59.432   2.995 -33.007  1.00 16.60           C  
ATOM   7011  C   MET B 425     -59.270   3.713 -31.677  1.00 17.19           C  
ATOM   7012  O   MET B 425     -60.160   3.624 -30.820  1.00 18.00           O  
ATOM   7013  CB  MET B 425     -60.566   3.639 -33.826  1.00 16.34           C  
ATOM   7014  CG  MET B 425     -60.551   5.161 -33.853  1.00 19.42           C  
ATOM   7015  SD  MET B 425     -59.155   5.878 -34.737  1.00 20.29           S  
ATOM   7016  CE  MET B 425     -59.669   5.666 -36.440  1.00 18.69           C  
ATOM   7026  N   PRO B 426     -58.158   4.422 -31.465  1.00 17.32           N  
ATOM   7027  CA  PRO B 426     -57.977   5.157 -30.205  1.00 18.01           C  
ATOM   7028  C   PRO B 426     -59.050   6.212 -29.983  1.00 18.27           C  
ATOM   7029  O   PRO B 426     -59.655   6.743 -30.918  1.00 17.90           O  
ATOM   7030  CB  PRO B 426     -56.599   5.813 -30.363  1.00 21.57           C  
ATOM   7031  CG  PRO B 426     -55.893   4.986 -31.361  1.00 26.22           C  
ATOM   7032  CD  PRO B 426     -56.933   4.425 -32.289  1.00 17.08           C  
ATOM   7040  N   GLY B 427     -59.243   6.539 -28.708  1.00 19.00           N  
ATOM   7041  CA  GLY B 427     -60.259   7.465 -28.282  1.00 19.44           C  
ATOM   7042  C   GLY B 427     -60.949   6.948 -27.036  1.00 20.13           C  
ATOM   7043  O   GLY B 427     -60.716   5.819 -26.590  1.00 20.22           O  
ATOM   7047  N   PRO B 428     -61.843   7.761 -26.474  1.00 20.71           N  
ATOM   7048  CA  PRO B 428     -62.406   7.482 -25.138  1.00 21.58           C  
ATOM   7049  C   PRO B 428     -63.494   6.417 -25.075  1.00 21.61           C  
ATOM   7050  O   PRO B 428     -64.503   6.598 -24.381  1.00 25.04           O  
ATOM   7051  CB  PRO B 428     -62.941   8.858 -24.705  1.00 22.89           C  
ATOM   7052  CG  PRO B 428     -63.274   9.539 -26.005  1.00 21.57           C  
ATOM   7053  CD  PRO B 428     -62.205   9.103 -26.967  1.00 20.72           C  
ATOM   7061  N   GLY B 429     -63.383   5.389 -25.910  1.00 20.92           N  
ATOM   7062  CA  GLY B 429     -64.276   4.248 -25.858  1.00 21.62           C  
ATOM   7063  C   GLY B 429     -63.599   3.015 -26.416  1.00 21.85           C  
ATOM   7064  O   GLY B 429     -62.423   3.035 -26.785  1.00 24.18           O  
ATOM   7068  N   ALA B 430     -64.372   1.935 -26.497  1.00 20.53           N  
ATOM   7069  CA  ALA B 430     -63.899   0.695 -27.109  1.00 22.02           C  
ATOM   7070  C   ALA B 430     -64.341   0.673 -28.571  1.00 24.42           C  
ATOM   7071  O   ALA B 430     -65.236  -0.067 -28.980  1.00 31.36           O  
ATOM   7072  CB  ALA B 430     -64.428  -0.512 -26.340  1.00 24.99           C  
ATOM   7078  N   TYR B 431     -63.663   1.491 -29.370  1.00 18.76           N  
ATOM   7079  CA  TYR B 431     -64.096   1.758 -30.733  1.00 18.14           C  
ATOM   7080  C   TYR B 431     -63.506   0.732 -31.688  1.00 20.73           C  
ATOM   7081  O   TYR B 431     -62.303   0.450 -31.645  1.00 19.14           O  
ATOM   7082  CB  TYR B 431     -63.677   3.155 -31.178  1.00 20.51           C  
ATOM   7083  CG  TYR B 431     -64.154   4.279 -30.296  1.00 18.46           C  
ATOM   7084  CD1 TYR B 431     -65.409   4.253 -29.703  1.00 19.02           C  
ATOM   7085  CD2 TYR B 431     -63.340   5.374 -30.064  1.00 18.53           C  
ATOM   7086  CE1 TYR B 431     -65.839   5.298 -28.899  1.00 19.64           C  
ATOM   7087  CE2 TYR B 431     -63.755   6.414 -29.261  1.00 19.15           C  
ATOM   7088  CZ  TYR B 431     -65.000   6.375 -28.681  1.00 19.70           C  
ATOM   7089  OH  TYR B 431     -65.398   7.425 -27.883  1.00 20.40           O  
ATOM   7099  N   ASN B 432     -64.357   0.193 -32.555  1.00 17.39           N  
ATOM   7100  CA  ASN B 432     -63.959  -0.768 -33.572  1.00 17.54           C  
ATOM   7101  C   ASN B 432     -64.433  -0.274 -34.925  1.00 17.32           C  
ATOM   7102  O   ASN B 432     -65.638  -0.118 -35.149  1.00 20.19           O  
ATOM   7103  CB  ASN B 432     -64.524  -2.150 -33.264  1.00 24.03           C  
ATOM   7104  CG  ASN B 432     -63.859  -2.784 -32.070  1.00 36.26           C  
ATOM   7105  OD1 ASN B 432     -62.737  -3.283 -32.168  1.00 37.11           O  
ATOM   7106  ND2 ASN B 432     -64.522  -2.728 -30.923  1.00 36.62           N  
ATOM   7113  N   LEU B 433     -63.476  -0.031 -35.813  1.00 16.81           N  
ATOM   7114  CA  LEU B 433     -63.722   0.548 -37.119  1.00 15.56           C  
ATOM   7115  C   LEU B 433     -63.873  -0.560 -38.139  1.00 16.18           C  
ATOM   7116  O   LEU B 433     -62.903  -1.295 -38.386  1.00 16.31           O  
ATOM   7117  CB  LEU B 433     -62.562   1.453 -37.502  1.00 15.23           C  
ATOM   7118  CG  LEU B 433     -62.523   2.001 -38.925  1.00 15.34           C  
ATOM   7119  CD1 LEU B 433     -63.667   2.945 -39.167  1.00 16.26           C  
ATOM   7120  CD2 LEU B 433     -61.189   2.683 -39.173  1.00 15.53           C  
ATOM   7132  N   PRO B 434     -65.044  -0.705 -38.765  1.00 15.45           N  
ATOM   7133  CA  PRO B 434     -65.219  -1.728 -39.805  1.00 16.57           C  
ATOM   7134  C   PRO B 434     -64.844  -1.227 -41.191  1.00 14.92           C  
ATOM   7135  O   PRO B 434     -65.063  -0.062 -41.541  1.00 16.73           O  
ATOM   7136  CB  PRO B 434     -66.725  -2.014 -39.736  1.00 15.96           C  
ATOM   7137  CG  PRO B 434     -67.310  -0.656 -39.408  1.00 15.94           C  
ATOM   7138  CD  PRO B 434     -66.306   0.009 -38.477  1.00 15.77           C  
ATOM   7146  N   CYS B 435     -64.308  -2.136 -42.002  1.00 15.37           N  
ATOM   7147  CA  CYS B 435     -64.094  -1.870 -43.417  1.00 15.01           C  
ATOM   7148  C   CYS B 435     -64.403  -3.130 -44.214  1.00 15.23           C  
ATOM   7149  O   CYS B 435     -64.512  -4.229 -43.666  1.00 15.41           O  
ATOM   7150  CB  CYS B 435     -62.669  -1.382 -43.695  1.00 15.76           C  
ATOM   7151  SG  CYS B 435     -61.372  -2.637 -43.572  1.00 16.22           S  
ATOM   7157  N   LEU B 436     -64.574  -2.945 -45.530  1.00 14.56           N  
ATOM   7158  CA  LEU B 436     -65.001  -4.051 -46.383  1.00 15.27           C  
ATOM   7159  C   LEU B 436     -63.837  -4.917 -46.858  1.00 15.21           C  
ATOM   7160  O   LEU B 436     -64.032  -6.110 -47.114  1.00 16.70           O  
ATOM   7161  CB  LEU B 436     -65.753  -3.506 -47.592  1.00 17.47           C  
ATOM   7162  CG  LEU B 436     -67.118  -2.924 -47.239  1.00 18.77           C  
ATOM   7163  CD1 LEU B 436     -67.617  -2.107 -48.419  1.00 20.33           C  
ATOM   7164  CD2 LEU B 436     -68.125  -3.994 -46.860  1.00 18.57           C  
ATOM   7176  N   LEU B 437     -62.635  -4.343 -46.999  1.00 14.49           N  
ATOM   7177  CA  LEU B 437     -61.473  -5.045 -47.528  1.00 16.01           C  
ATOM   7178  C   LEU B 437     -60.222  -4.530 -46.839  1.00 14.96           C  
ATOM   7179  O   LEU B 437     -60.083  -3.311 -46.668  1.00 14.29           O  
ATOM   7180  CB  LEU B 437     -61.317  -4.837 -49.038  1.00 16.35           C  
ATOM   7181  CG  LEU B 437     -62.396  -5.396 -49.954  1.00 18.09           C  
ATOM   7182  CD1 LEU B 437     -62.219  -4.824 -51.359  1.00 23.99           C  
ATOM   7183  CD2 LEU B 437     -62.369  -6.917 -49.987  1.00 16.30           C  
ATOM   7195  N   PRO B 438     -59.290  -5.402 -46.467  1.00 15.13           N  
ATOM   7196  CA  PRO B 438     -57.981  -4.910 -46.020  1.00 14.15           C  
ATOM   7197  C   PRO B 438     -57.330  -4.095 -47.124  1.00 14.43           C  
ATOM   7198  O   PRO B 438     -57.512  -4.367 -48.313  1.00 14.71           O  
ATOM   7199  CB  PRO B 438     -57.194  -6.193 -45.722  1.00 18.29           C  
ATOM   7200  CG  PRO B 438     -58.237  -7.260 -45.549  1.00 16.87           C  
ATOM   7201  CD  PRO B 438     -59.358  -6.879 -46.472  1.00 14.82           C  
ATOM   7209  N   GLN B 439     -56.560  -3.081 -46.727  1.00 14.86           N  
ATOM   7210  CA  GLN B 439     -55.928  -2.228 -47.730  1.00 13.91           C  
ATOM   7211  C   GLN B 439     -55.016  -3.039 -48.646  1.00 15.54           C  
ATOM   7212  O   GLN B 439     -54.936  -2.771 -49.850  1.00 14.50           O  
ATOM   7213  CB  GLN B 439     -55.140  -1.105 -47.058  1.00 14.02           C  
ATOM   7214  CG  GLN B 439     -54.579  -0.086 -48.038  1.00 14.79           C  
ATOM   7215  CD  GLN B 439     -55.661   0.676 -48.779  1.00 15.04           C  
ATOM   7216  OE1 GLN B 439     -56.711   0.984 -48.221  1.00 15.10           O  
ATOM   7217  NE2 GLN B 439     -55.398   0.996 -50.041  1.00 15.55           N  
ATOM   7226  N   GLU B 440     -54.325  -4.041 -48.102  1.00 14.13           N  
ATOM   7227  CA  GLU B 440     -53.398  -4.815 -48.922  1.00 14.41           C  
ATOM   7228  C   GLU B 440     -54.124  -5.685 -49.937  1.00 15.87           C  
ATOM   7229  O   GLU B 440     -53.539  -6.039 -50.965  1.00 16.12           O  
ATOM   7230  CB  GLU B 440     -52.493  -5.650 -48.017  1.00 14.68           C  
ATOM   7231  CG  GLU B 440     -51.493  -4.819 -47.199  1.00 14.68           C  
ATOM   7232  CD  GLU B 440     -52.110  -4.114 -46.001  1.00 16.56           C  
ATOM   7233  OE1 GLU B 440     -51.454  -3.202 -45.453  1.00 16.16           O  
ATOM   7234  OE2 GLU B 440     -53.237  -4.486 -45.606  1.00 16.09           O1-
ATOM   7241  N   TYR B 441     -55.385  -6.030 -49.682  1.00 15.13           N  
ATOM   7242  CA  TYR B 441     -56.189  -6.661 -50.721  1.00 14.75           C  
ATOM   7243  C   TYR B 441     -56.441  -5.691 -51.869  1.00 15.89           C  
ATOM   7244  O   TYR B 441     -56.446  -6.083 -53.041  1.00 15.44           O  
ATOM   7245  CB  TYR B 441     -57.525  -7.125 -50.150  1.00 15.52           C  
ATOM   7246  CG  TYR B 441     -57.531  -8.400 -49.338  1.00 15.09           C  
ATOM   7247  CD1 TYR B 441     -56.377  -8.900 -48.743  1.00 15.24           C  
ATOM   7248  CD2 TYR B 441     -58.710  -9.105 -49.169  1.00 16.83           C  
ATOM   7249  CE1 TYR B 441     -56.413 -10.072 -47.999  1.00 15.62           C  
ATOM   7250  CE2 TYR B 441     -58.756 -10.265 -48.435  1.00 16.06           C  
ATOM   7251  CZ  TYR B 441     -57.611 -10.749 -47.849  1.00 18.22           C  
ATOM   7252  OH  TYR B 441     -57.672 -11.918 -47.122  1.00 20.21           O  
ATOM   7262  N   ILE B 442     -56.685  -4.422 -51.538  1.00 14.89           N  
ATOM   7263  CA  ILE B 442     -57.001  -3.422 -52.551  1.00 14.85           C  
ATOM   7264  C   ILE B 442     -55.820  -3.225 -53.492  1.00 14.60           C  
ATOM   7265  O   ILE B 442     -55.977  -3.232 -54.717  1.00 16.26           O  
ATOM   7266  CB  ILE B 442     -57.443  -2.106 -51.879  1.00 15.40           C  
ATOM   7267  CG1 ILE B 442     -58.773  -2.354 -51.148  1.00 17.09           C  
ATOM   7268  CG2 ILE B 442     -57.539  -0.979 -52.895  1.00 15.59           C  
ATOM   7269  CD1 ILE B 442     -59.323  -1.171 -50.395  1.00 17.20           C  
ATOM   7281  N   SER B 443     -54.614  -3.064 -52.946  1.00 14.91           N  
ATOM   7282  CA  SER B 443     -53.464  -2.880 -53.825  1.00 16.23           C  
ATOM   7284  C   SER B 443     -53.212  -4.131 -54.664  1.00 15.02           C  
ATOM   7285  O   SER B 443     -52.784  -4.021 -55.818  1.00 16.50           O  
ATOM   7286  CB  SER B 443     -52.218  -2.478 -53.020  1.00 18.72           C  
ATOM   7288  OG  SER B 443     -51.888  -3.381 -51.980  1.00 16.72           O  
ATOM   7298  N   HIS B 444     -53.494  -5.320 -54.119  1.00 15.19           N  
ATOM   7299  CA  HIS B 444     -53.379  -6.559 -54.894  1.00 15.58           C  
ATOM   7300  C   HIS B 444     -54.388  -6.591 -56.039  1.00 15.75           C  
ATOM   7301  O   HIS B 444     -54.021  -6.824 -57.197  1.00 16.65           O  
ATOM   7302  CB  HIS B 444     -53.577  -7.763 -53.969  1.00 15.70           C  
ATOM   7303  CG  HIS B 444     -53.513  -9.093 -54.658  1.00 18.37           C  
ATOM   7304  ND1 HIS B 444     -52.326  -9.686 -55.036  1.00 21.94           N  
ATOM   7305  CD2 HIS B 444     -54.494  -9.950 -55.030  1.00 19.34           C  
ATOM   7306  CE1 HIS B 444     -52.580 -10.848 -55.611  1.00 20.97           C  
ATOM   7307  NE2 HIS B 444     -53.888 -11.032 -55.620  1.00 19.35           N  
ATOM   7315  N   LEU B 445     -55.667  -6.365 -55.734  1.00 15.52           N  
ATOM   7316  CA  LEU B 445     -56.695  -6.413 -56.770  1.00 15.75           C  
ATOM   7317  C   LEU B 445     -56.457  -5.356 -57.842  1.00 15.81           C  
ATOM   7318  O   LEU B 445     -56.647  -5.619 -59.035  1.00 16.25           O  
ATOM   7319  CB  LEU B 445     -58.076  -6.227 -56.149  1.00 16.78           C  
ATOM   7320  CG  LEU B 445     -58.514  -7.319 -55.176  1.00 19.00           C  
ATOM   7321  CD1 LEU B 445     -59.783  -6.849 -54.472  1.00 19.62           C  
ATOM   7322  CD2 LEU B 445     -58.729  -8.668 -55.850  1.00 20.81           C  
ATOM   7334  N   ALA B 446     -56.071  -4.144 -57.430  1.00 16.85           N  
ATOM   7335  CA  ALA B 446     -55.861  -3.058 -58.384  1.00 17.63           C  
ATOM   7336  C   ALA B 446     -54.715  -3.359 -59.339  1.00 18.54           C  
ATOM   7337  O   ALA B 446     -54.743  -2.930 -60.498  1.00 18.62           O  
ATOM   7338  CB  ALA B 446     -55.598  -1.751 -57.636  1.00 18.54           C  
ATOM   7344  N   SER B 447     -53.698  -4.083 -58.871  1.00 16.09           N  
ATOM   7345  CA  SER B 447     -52.586  -4.484 -59.723  1.00 16.61           C  
ATOM   7346  C   SER B 447     -52.952  -5.675 -60.603  1.00 18.10           C  
ATOM   7347  O   SER B 447     -52.625  -5.696 -61.796  1.00 20.89           O  
ATOM   7348  CB  SER B 447     -51.379  -4.820 -58.845  1.00 18.34           C  
ATOM   7349  OG  SER B 447     -50.306  -5.349 -59.596  1.00 19.83           O  
ATOM   7355  N   GLU B 448     -53.619  -6.676 -60.027  1.00 17.09           N  
ATOM   7356  CA  GLU B 448     -53.888  -7.915 -60.749  1.00 17.68           C  
ATOM   7357  C   GLU B 448     -54.938  -7.728 -61.837  1.00 19.92           C  
ATOM   7358  O   GLU B 448     -54.779  -8.234 -62.955  1.00 19.25           O  
ATOM   7359  CB  GLU B 448     -54.335  -9.000 -59.769  1.00 22.03           C  
ATOM   7360  CG  GLU B 448     -53.213  -9.552 -58.924  1.00 24.40           C  
ATOM   7361  CD  GLU B 448     -52.244 -10.377 -59.746  1.00 26.46           C  
ATOM   7362  OE1 GLU B 448     -52.665 -11.408 -60.317  1.00 25.59           O  
ATOM   7363  OE2 GLU B 448     -51.065  -9.981 -59.843  1.00 26.87           O1-
ATOM   7370  N   GLN B 449     -56.038  -7.043 -61.518  1.00 18.82           N  
ATOM   7371  CA  GLN B 449     -57.157  -6.864 -62.447  1.00 19.50           C  
ATOM   7372  C   GLN B 449     -57.566  -8.193 -63.077  1.00 20.93           C  
ATOM   7373  O   GLN B 449     -57.750  -8.320 -64.290  1.00 22.13           O  
ATOM   7374  CB  GLN B 449     -56.805  -5.814 -63.497  1.00 23.17           C  
ATOM   7375  CG  GLN B 449     -56.575  -4.456 -62.855  1.00 24.19           C  
ATOM   7376  CD  GLN B 449     -56.660  -3.313 -63.831  1.00 39.12           C  
ATOM   7377  OE1 GLN B 449     -55.893  -3.242 -64.788  1.00 44.75           O  
ATOM   7378  NE2 GLN B 449     -57.613  -2.415 -63.606  1.00 41.32           N  
ATOM   7387  N   ALA B 450     -57.746  -9.183 -62.209  1.00 19.55           N  
ATOM   7388  CA  ALA B 450     -58.155 -10.514 -62.623  1.00 20.12           C  
ATOM   7389  C   ALA B 450     -59.586 -10.501 -63.152  1.00 20.71           C  
ATOM   7390  O   ALA B 450     -60.431  -9.752 -62.647  1.00 20.36           O  
ATOM   7391  CB  ALA B 450     -58.046 -11.488 -61.453  1.00 21.97           C  
ATOM   7397  N   PRO B 451     -59.872 -11.261 -64.210  1.00 21.74           N  
ATOM   7398  CA  PRO B 451     -61.242 -11.289 -64.739  1.00 22.46           C  
ATOM   7399  C   PRO B 451     -62.249 -11.821 -63.726  1.00 22.08           C  
ATOM   7400  O   PRO B 451     -62.039 -12.861 -63.097  1.00 21.89           O  
ATOM   7401  CB  PRO B 451     -61.134 -12.227 -65.951  1.00 26.49           C  
ATOM   7402  CG  PRO B 451     -59.931 -13.077 -65.673  1.00 24.38           C  
ATOM   7403  CD  PRO B 451     -58.974 -12.182 -64.933  1.00 22.41           C  
ATOM   7411  N   THR B 452     -63.371 -11.114 -63.606  1.00 22.12           N  
ATOM   7412  CA  THR B 452     -64.494 -11.547 -62.773  1.00 22.00           C  
ATOM   7413  C   THR B 452     -65.349 -12.467 -63.633  1.00 23.24           C  
ATOM   7414  O   THR B 452     -66.135 -11.998 -64.461  1.00 26.06           O  
ATOM   7415  CB  THR B 452     -65.293 -10.354 -62.263  1.00 22.62           C  
ATOM   7416  OG1 THR B 452     -64.440  -9.506 -61.486  1.00 22.62           O  
ATOM   7417  CG2 THR B 452     -66.472 -10.810 -61.423  1.00 24.38           C  
ATOM   7425  N   VAL B 453     -65.183 -13.778 -63.471  1.00 23.55           N  
ATOM   7426  CA  VAL B 453     -65.782 -14.719 -64.409  1.00 24.94           C  
ATOM   7427  C   VAL B 453     -66.989 -15.446 -63.811  1.00 28.99           C  
ATOM   7428  O   VAL B 453     -67.561 -16.323 -64.457  1.00 34.87           O  
ATOM   7429  CB  VAL B 453     -64.749 -15.721 -64.931  1.00 35.11           C  
ATOM   7430  CG1 VAL B 453     -63.677 -15.005 -65.730  1.00 32.40           C  
ATOM   7431  CG2 VAL B 453     -64.128 -16.483 -63.796  1.00 32.30           C  
ATOM   7441  N   GLY B 454     -67.415 -15.067 -62.606  1.00 24.44           N  
ATOM   7442  CA  GLY B 454     -68.616 -15.614 -62.010  1.00 26.99           C  
ATOM   7443  C   GLY B 454     -69.323 -14.550 -61.194  1.00 25.84           C  
ATOM   7444  O   GLY B 454     -68.835 -13.428 -61.056  1.00 23.33           O  
ATOM   7448  N   GLU B 455     -70.484 -14.919 -60.656  1.00 25.30           N  
ATOM   7449  CA  GLU B 455     -71.266 -13.975 -59.867  1.00 24.14           C  
ATOM   7450  C   GLU B 455     -70.700 -13.779 -58.468  1.00 22.95           C  
ATOM   7451  O   GLU B 455     -70.970 -12.750 -57.841  1.00 22.80           O  
ATOM   7452  CB  GLU B 455     -72.718 -14.444 -59.785  1.00 25.19           C  
ATOM   7453  CG  GLU B 455     -73.407 -14.439 -61.138  1.00 26.48           C  
ATOM   7454  CD  GLU B 455     -74.856 -14.878 -61.080  1.00 41.98           C  
ATOM   7455  OE1 GLU B 455     -75.646 -14.406 -61.924  1.00 43.50           O  
ATOM   7456  OE2 GLU B 455     -75.210 -15.693 -60.202  1.00 33.52           O1-
ATOM   7463  N   ALA B 456     -69.935 -14.741 -57.966  1.00 22.71           N  
ATOM   7464  CA  ALA B 456     -69.341 -14.634 -56.644  1.00 21.73           C  
ATOM   7465  C   ALA B 456     -68.127 -15.544 -56.596  1.00 21.64           C  
ATOM   7466  O   ALA B 456     -68.091 -16.585 -57.257  1.00 24.06           O  
ATOM   7467  CB  ALA B 456     -70.338 -15.007 -55.547  1.00 22.32           C  
ATOM   7473  N   ALA B 457     -67.140 -15.145 -55.804  1.00 20.58           N  
ATOM   7474  CA  ALA B 457     -65.936 -15.939 -55.597  1.00 20.68           C  
ATOM   7475  C   ALA B 457     -66.076 -16.674 -54.267  1.00 22.14           C  
ATOM   7476  O   ALA B 457     -66.133 -16.044 -53.205  1.00 21.80           O  
ATOM   7477  CB  ALA B 457     -64.687 -15.062 -55.607  1.00 23.67           C  
ATOM   7483  N   LEU B 458     -66.156 -18.002 -54.329  1.00 23.06           N  
ATOM   7484  CA  LEU B 458     -66.145 -18.811 -53.118  1.00 21.99           C  
ATOM   7485  C   LEU B 458     -64.746 -18.806 -52.519  1.00 21.60           C  
ATOM   7486  O   LEU B 458     -63.766 -19.119 -53.204  1.00 22.15           O  
ATOM   7487  CB  LEU B 458     -66.578 -20.244 -53.421  1.00 22.76           C  
ATOM   7488  CG  LEU B 458     -66.567 -21.219 -52.239  1.00 24.34           C  
ATOM   7489  CD1 LEU B 458     -67.580 -20.813 -51.175  1.00 28.23           C  
ATOM   7490  CD2 LEU B 458     -66.816 -22.652 -52.720  1.00 27.40           C  
ATOM   7502  N   LEU B 459     -64.659 -18.443 -51.242  1.00 21.37           N  
ATOM   7503  CA  LEU B 459     -63.409 -18.413 -50.507  1.00 19.99           C  
ATOM   7504  C   LEU B 459     -63.466 -19.381 -49.336  1.00 23.97           C  
ATOM   7505  O   LEU B 459     -64.538 -19.653 -48.789  1.00 22.46           O  
ATOM   7506  CB  LEU B 459     -63.108 -17.030 -49.938  1.00 21.00           C  
ATOM   7507  CG  LEU B 459     -63.336 -15.819 -50.825  1.00 18.97           C  
ATOM   7508  CD1 LEU B 459     -63.017 -14.565 -50.034  1.00 19.01           C  
ATOM   7509  CD2 LEU B 459     -62.482 -15.932 -52.061  1.00 19.03           C  
ATOM   7521  N   HIS B 460     -62.301 -19.875 -48.934  1.00 22.15           N  
ATOM   7522  CA  HIS B 460     -62.135 -20.523 -47.643  1.00 21.38           C  
ATOM   7523  C   HIS B 460     -61.250 -19.640 -46.774  1.00 19.72           C  
ATOM   7524  O   HIS B 460     -60.271 -19.065 -47.259  1.00 20.64           O  
ATOM   7525  CB  HIS B 460     -61.501 -21.908 -47.783  1.00 22.01           C  
ATOM   7526  CG  HIS B 460     -62.404 -22.934 -48.396  1.00 23.29           C  
ATOM   7527  ND1 HIS B 460     -61.966 -24.192 -48.746  1.00 26.62           N  
ATOM   7528  CD2 HIS B 460     -63.722 -22.896 -48.706  1.00 26.59           C  
ATOM   7529  CE1 HIS B 460     -62.969 -24.880 -49.261  1.00 29.95           C  
ATOM   7530  NE2 HIS B 460     -64.046 -24.117 -49.247  1.00 28.96           N  
ATOM   7538  N   TYR B 461     -61.602 -19.522 -45.498  1.00 20.82           N  
ATOM   7539  CA  TYR B 461     -60.736 -18.900 -44.501  1.00 19.51           C  
ATOM   7540  C   TYR B 461     -59.924 -20.029 -43.875  1.00 21.43           C  
ATOM   7541  O   TYR B 461     -60.482 -20.892 -43.188  1.00 22.76           O  
ATOM   7542  CB  TYR B 461     -61.560 -18.143 -43.466  1.00 21.32           C  
ATOM   7543  CG  TYR B 461     -60.731 -17.344 -42.494  1.00 19.90           C  
ATOM   7544  CD1 TYR B 461     -59.880 -16.339 -42.938  1.00 18.55           C  
ATOM   7545  CD2 TYR B 461     -60.799 -17.589 -41.131  1.00 20.24           C  
ATOM   7546  CE1 TYR B 461     -59.117 -15.601 -42.049  1.00 17.67           C  
ATOM   7547  CE2 TYR B 461     -60.042 -16.860 -40.237  1.00 21.29           C  
ATOM   7548  CZ  TYR B 461     -59.205 -15.867 -40.695  1.00 18.77           C  
ATOM   7549  OH  TYR B 461     -58.463 -15.147 -39.788  1.00 18.39           O  
ATOM   7559  N   VAL B 462     -58.617 -20.045 -44.137  1.00 19.79           N  
ATOM   7560  CA  VAL B 462     -57.781 -21.220 -43.913  1.00 20.61           C  
ATOM   7561  C   VAL B 462     -56.768 -20.963 -42.806  1.00 20.54           C  
ATOM   7562  O   VAL B 462     -56.185 -19.879 -42.711  1.00 20.70           O  
ATOM   7563  CB  VAL B 462     -57.063 -21.635 -45.216  1.00 25.39           C  
ATOM   7564  CG1 VAL B 462     -56.118 -22.803 -44.979  1.00 32.29           C  
ATOM   7565  CG2 VAL B 462     -58.079 -21.981 -46.291  1.00 28.48           C  
ATOM   7575  N   ASP B 463     -56.568 -21.976 -41.976  1.00 21.54           N  
ATOM   7576  CA  ASP B 463     -55.485 -22.014 -40.998  1.00 21.81           C  
ATOM   7577  C   ASP B 463     -54.177 -22.269 -41.731  1.00 21.77           C  
ATOM   7578  O   ASP B 463     -54.022 -23.335 -42.340  1.00 22.52           O  
ATOM   7579  CB  ASP B 463     -55.794 -23.132 -40.002  1.00 23.12           C  
ATOM   7580  CG  ASP B 463     -54.742 -23.289 -38.923  1.00 37.09           C  
ATOM   7581  OD1 ASP B 463     -53.584 -22.864 -39.113  1.00 29.09           O  
ATOM   7582  OD2 ASP B 463     -55.080 -23.898 -37.884  1.00 35.45           O1-
ATOM   7587  N   PRO B 464     -53.216 -21.341 -41.712  1.00 21.05           N  
ATOM   7588  CA  PRO B 464     -51.990 -21.561 -42.500  1.00 23.89           C  
ATOM   7589  C   PRO B 464     -51.130 -22.715 -42.002  1.00 24.05           C  
ATOM   7590  O   PRO B 464     -50.297 -23.213 -42.771  1.00 25.95           O  
ATOM   7591  CB  PRO B 464     -51.249 -20.220 -42.395  1.00 23.61           C  
ATOM   7592  CG  PRO B 464     -51.825 -19.544 -41.183  1.00 23.71           C  
ATOM   7593  CD  PRO B 464     -53.252 -20.004 -41.083  1.00 21.95           C  
ATOM   7601  N   ASP B 465     -51.297 -23.151 -40.751  1.00 22.98           N  
ATOM   7602  CA  ASP B 465     -50.530 -24.281 -40.238  1.00 24.26           C  
ATOM   7603  C   ASP B 465     -51.051 -25.613 -40.762  1.00 25.31           C  
ATOM   7604  O   ASP B 465     -50.289 -26.415 -41.317  1.00 26.33           O  
ATOM   7605  CB  ASP B 465     -50.583 -24.298 -38.709  1.00 27.32           C  
ATOM   7606  CG  ASP B 465     -49.746 -23.220 -38.075  1.00 35.35           C  
ATOM   7607  OD1 ASP B 465     -48.682 -22.873 -38.630  1.00 23.97           O  
ATOM   7608  OD2 ASP B 465     -50.153 -22.731 -36.999  1.00 29.95           O1-
ATOM   7613  N   THR B 466     -52.343 -25.871 -40.568  1.00 26.53           N  
ATOM   7614  CA  THR B 466     -52.937 -27.158 -40.881  1.00 27.40           C  
ATOM   7615  C   THR B 466     -53.577 -27.193 -42.259  1.00 34.93           C  
ATOM   7616  O   THR B 466     -53.838 -28.284 -42.777  1.00 36.11           O  
ATOM   7617  CB  THR B 466     -54.014 -27.517 -39.846  1.00 30.53           C  
ATOM   7618  OG1 THR B 466     -55.053 -26.527 -39.882  1.00 30.86           O  
ATOM   7619  CG2 THR B 466     -53.425 -27.580 -38.446  1.00 42.08           C  
ATOM   7627  N   GLY B 467     -53.833 -26.029 -42.851  1.00 33.33           N  
ATOM   7628  CA  GLY B 467     -54.618 -25.950 -44.060  1.00 37.16           C  
ATOM   7629  C   GLY B 467     -56.098 -26.155 -43.869  1.00 30.15           C  
ATOM   7630  O   GLY B 467     -56.831 -26.229 -44.859  1.00 41.70           O  
ATOM   7634  N   ARG B 468     -56.565 -26.245 -42.627  1.00 29.46           N  
ATOM   7635  CA  ARG B 468     -57.971 -26.523 -42.378  1.00 28.07           C  
ATOM   7636  C   ARG B 468     -58.842 -25.355 -42.817  1.00 24.73           C  
ATOM   7637  O   ARG B 468     -58.489 -24.187 -42.631  1.00 24.56           O  
ATOM   7638  CB  ARG B 468     -58.206 -26.808 -40.895  1.00 37.75           C  
ATOM   7639  CG  ARG B 468     -59.663 -27.098 -40.549  1.00 40.44           C  
ATOM   7640  CD  ARG B 468     -59.832 -27.521 -39.092  1.00 45.19           C  
ATOM   7641  NE  ARG B 468     -59.477 -26.444 -38.173  1.00 43.40           N  
ATOM   7642  CZ  ARG B 468     -59.789 -26.419 -36.881  1.00 56.52           C  
ATOM   7643  NH1 ARG B 468     -60.475 -27.415 -36.337  1.00 69.37           N  
ATOM   7644  NH2 ARG B 468     -59.419 -25.388 -36.133  1.00 53.77           N  
ATOM   7658  N   ASN B 469     -59.988 -25.684 -43.406  1.00 28.57           N  
ATOM   7659  CA  ASN B 469     -60.991 -24.691 -43.772  1.00 26.90           C  
ATOM   7660  C   ASN B 469     -61.767 -24.298 -42.522  1.00 24.91           C  
ATOM   7661  O   ASN B 469     -62.519 -25.106 -41.967  1.00 28.88           O  
ATOM   7662  CB  ASN B 469     -61.908 -25.250 -44.854  1.00 28.85           C  
ATOM   7663  CG  ASN B 469     -63.051 -24.315 -45.197  1.00 25.16           C  
ATOM   7664  OD1 ASN B 469     -63.011 -23.123 -44.889  1.00 29.19           O  
ATOM   7665  ND2 ASN B 469     -64.058 -24.844 -45.880  1.00 29.33           N  
ATOM   7672  N   LEU B 470     -61.591 -23.053 -42.084  1.00 24.33           N  
ATOM   7673  CA  LEU B 470     -62.268 -22.545 -40.902  1.00 23.34           C  
ATOM   7674  C   LEU B 470     -63.637 -21.955 -41.207  1.00 25.29           C  
ATOM   7675  O   LEU B 470     -64.397 -21.678 -40.273  1.00 29.48           O  
ATOM   7676  CB  LEU B 470     -61.406 -21.476 -40.223  1.00 23.27           C  
ATOM   7677  CG  LEU B 470     -59.983 -21.893 -39.844  1.00 24.43           C  
ATOM   7678  CD1 LEU B 470     -59.231 -20.739 -39.193  1.00 31.02           C  
ATOM   7679  CD2 LEU B 470     -60.017 -23.102 -38.932  1.00 30.59           C  
ATOM   7691  N   GLY B 471     -63.959 -21.731 -42.478  1.00 28.00           N  
ATOM   7692  CA  GLY B 471     -65.241 -21.165 -42.842  1.00 25.02           C  
ATOM   7693  C   GLY B 471     -65.357 -20.777 -44.300  1.00 26.94           C  
ATOM   7694  O   GLY B 471     -64.400 -20.271 -44.897  1.00 25.13           O  
ATOM   7698  N   GLU B 472     -66.540 -21.004 -44.875  1.00 22.92           N  
ATOM   7699  CA  GLU B 472     -66.826 -20.608 -46.245  1.00 24.42           C  
ATOM   7700  C   GLU B 472     -67.348 -19.178 -46.295  1.00 24.29           C  
ATOM   7701  O   GLU B 472     -68.202 -18.787 -45.492  1.00 23.90           O  
ATOM   7702  CB  GLU B 472     -67.861 -21.526 -46.895  1.00 28.90           C  
ATOM   7703  CG  GLU B 472     -67.456 -22.965 -47.070  1.00 29.51           C  
ATOM   7704  CD  GLU B 472     -68.468 -23.735 -47.902  1.00 34.13           C  
ATOM   7705  OE1 GLU B 472     -69.639 -23.300 -47.978  1.00 33.11           O  
ATOM   7706  OE2 GLU B 472     -68.079 -24.750 -48.513  1.00 45.67           O  
ATOM   7713  N   PHE B 473     -66.848 -18.417 -47.268  1.00 20.72           N  
ATOM   7714  CA  PHE B 473     -67.243 -17.037 -47.499  1.00 20.45           C  
ATOM   7715  C   PHE B 473     -67.453 -16.838 -48.996  1.00 23.13           C  
ATOM   7716  O   PHE B 473     -66.894 -17.567 -49.819  1.00 21.98           O  
ATOM   7717  CB  PHE B 473     -66.172 -16.043 -47.006  1.00 19.36           C  
ATOM   7718  CG  PHE B 473     -65.971 -16.028 -45.515  1.00 20.55           C  
ATOM   7719  CD1 PHE B 473     -65.347 -17.081 -44.865  1.00 21.15           C  
ATOM   7720  CD2 PHE B 473     -66.388 -14.936 -44.767  1.00 21.40           C  
ATOM   7721  CE1 PHE B 473     -65.163 -17.055 -43.496  1.00 23.28           C  
ATOM   7722  CE2 PHE B 473     -66.205 -14.902 -43.399  1.00 23.10           C  
ATOM   7723  CZ  PHE B 473     -65.591 -15.962 -42.761  1.00 24.79           C  
ATOM   7733  N   LYS B 474     -68.245 -15.832 -49.352  1.00 20.65           N  
ATOM   7734  CA  LYS B 474     -68.367 -15.409 -50.741  1.00 21.83           C  
ATOM   7735  C   LYS B 474     -67.911 -13.965 -50.862  1.00 24.36           C  
ATOM   7736  O   LYS B 474     -68.259 -13.122 -50.031  1.00 21.79           O  
ATOM   7737  CB  LYS B 474     -69.801 -15.546 -51.260  1.00 22.35           C  
ATOM   7738  CG  LYS B 474     -70.109 -16.959 -51.713  1.00 22.34           C  
ATOM   7739  CD  LYS B 474     -71.577 -17.306 -51.627  1.00 26.20           C  
ATOM   7740  CE  LYS B 474     -72.373 -16.708 -52.763  1.00 23.69           C  
ATOM   7741  NZ  LYS B 474     -73.819 -17.002 -52.580  1.00 26.27           N  
ATOM   7755  N   ALA B 475     -67.105 -13.694 -51.885  1.00 19.29           N  
ATOM   7756  CA  ALA B 475     -66.724 -12.336 -52.253  1.00 18.16           C  
ATOM   7757  C   ALA B 475     -67.489 -11.951 -53.510  1.00 19.38           C  
ATOM   7758  O   ALA B 475     -67.530 -12.716 -54.480  1.00 21.33           O  
ATOM   7759  CB  ALA B 475     -65.219 -12.216 -52.488  1.00 19.38           C  
ATOM   7765  N   TYR B 476     -68.080 -10.771 -53.492  1.00 18.60           N  
ATOM   7766  CA  TYR B 476     -68.907 -10.316 -54.587  1.00 19.22           C  
ATOM   7767  C   TYR B 476     -68.185  -9.263 -55.412  1.00 19.52           C  
ATOM   7768  O   TYR B 476     -67.318  -8.541 -54.904  1.00 18.30           O  
ATOM   7769  CB  TYR B 476     -70.227  -9.750 -54.055  1.00 19.59           C  
ATOM   7770  CG  TYR B 476     -71.175 -10.832 -53.581  1.00 20.21           C  
ATOM   7771  CD1 TYR B 476     -71.056 -11.388 -52.312  1.00 19.97           C  
ATOM   7772  CD2 TYR B 476     -72.183 -11.305 -54.409  1.00 21.18           C  
ATOM   7773  CE1 TYR B 476     -71.920 -12.385 -51.883  1.00 20.68           C  
ATOM   7774  CE2 TYR B 476     -73.046 -12.301 -53.990  1.00 22.71           C  
ATOM   7775  CZ  TYR B 476     -72.912 -12.839 -52.730  1.00 21.65           C  
ATOM   7776  OH  TYR B 476     -73.782 -13.827 -52.325  1.00 23.93           O  
ATOM   7786  N   PRO B 477     -68.525  -9.150 -56.701  1.00 19.61           N  
ATOM   7787  CA  PRO B 477     -67.765  -8.267 -57.603  1.00 20.06           C  
ATOM   7788  C   PRO B 477     -67.608  -6.830 -57.133  1.00 22.22           C  
ATOM   7789  O   PRO B 477     -66.559  -6.226 -57.393  1.00 20.70           O  
ATOM   7790  CB  PRO B 477     -68.577  -8.346 -58.909  1.00 20.59           C  
ATOM   7791  CG  PRO B 477     -69.167  -9.714 -58.885  1.00 22.27           C  
ATOM   7792  CD  PRO B 477     -69.500  -9.984 -57.433  1.00 21.17           C  
ATOM   7800  N   ASP B 478     -68.617  -6.252 -56.473  1.00 22.20           N  
ATOM   7801  CA  ASP B 478     -68.494  -4.869 -56.031  1.00 21.10           C  
ATOM   7802  C   ASP B 478     -67.403  -4.695 -54.981  1.00 19.94           C  
ATOM   7803  O   ASP B 478     -66.998  -3.559 -54.710  1.00 21.00           O  
ATOM   7804  CB  ASP B 478     -69.812  -4.347 -55.452  1.00 23.90           C  
ATOM   7805  CG  ASP B 478     -70.835  -3.998 -56.518  1.00 32.27           C  
ATOM   7806  OD1 ASP B 478     -70.488  -3.966 -57.716  1.00 35.71           O  
ATOM   7807  OD2 ASP B 478     -72.002  -3.754 -56.148  1.00 32.58           O  
ATOM   7812  N   GLY B 479     -66.934  -5.786 -54.376  1.00 17.85           N  
ATOM   7813  CA  GLY B 479     -65.801  -5.727 -53.475  1.00 17.48           C  
ATOM   7814  C   GLY B 479     -66.157  -5.876 -52.012  1.00 16.94           C  
ATOM   7815  O   GLY B 479     -65.807  -5.020 -51.195  1.00 18.88           O  
ATOM   7819  N   PHE B 480     -66.868  -6.946 -51.671  1.00 17.14           N  
ATOM   7820  CA  PHE B 480     -67.224  -7.210 -50.286  1.00 17.08           C  
ATOM   7821  C   PHE B 480     -67.392  -8.707 -50.098  1.00 17.25           C  
ATOM   7822  O   PHE B 480     -67.601  -9.454 -51.058  1.00 18.43           O  
ATOM   7823  CB  PHE B 480     -68.496  -6.462 -49.867  1.00 17.56           C  
ATOM   7824  CG  PHE B 480     -69.738  -6.861 -50.624  1.00 18.42           C  
ATOM   7825  CD1 PHE B 480     -70.090  -6.207 -51.795  1.00 19.03           C  
ATOM   7826  CD2 PHE B 480     -70.569  -7.861 -50.147  1.00 18.98           C  
ATOM   7827  CE1 PHE B 480     -71.238  -6.558 -52.481  1.00 19.35           C  
ATOM   7828  CE2 PHE B 480     -71.716  -8.216 -50.830  1.00 21.27           C  
ATOM   7829  CZ  PHE B 480     -72.053  -7.560 -51.995  1.00 19.75           C  
ATOM   7839  N   LEU B 481     -67.307  -9.126 -48.839  1.00 17.17           N  
ATOM   7840  CA  LEU B 481     -67.431 -10.520 -48.450  1.00 17.46           C  
ATOM   7841  C   LEU B 481     -68.692 -10.748 -47.628  1.00 18.80           C  
ATOM   7842  O   LEU B 481     -69.193  -9.844 -46.951  1.00 18.13           O  
ATOM   7843  CB  LEU B 481     -66.230 -10.977 -47.623  1.00 19.69           C  
ATOM   7844  CG  LEU B 481     -64.965 -11.386 -48.374  1.00 19.12           C  
ATOM   7845  CD1 LEU B 481     -64.330 -10.218 -49.103  1.00 18.34           C  
ATOM   7846  CD2 LEU B 481     -63.989 -12.042 -47.391  1.00 19.39           C  
ATOM   7858  N   THR B 482     -69.189 -11.979 -47.690  1.00 18.63           N  
ATOM   7859  CA  THR B 482     -70.314 -12.390 -46.878  1.00 19.34           C  
ATOM   7860  C   THR B 482     -70.047 -13.769 -46.295  1.00 20.51           C  
ATOM   7861  O   THR B 482     -69.163 -14.503 -46.744  1.00 21.41           O  
ATOM   7862  CB  THR B 482     -71.618 -12.458 -47.681  1.00 20.07           C  
ATOM   7863  OG1 THR B 482     -71.500 -13.501 -48.658  1.00 20.71           O  
ATOM   7864  CG2 THR B 482     -71.905 -11.139 -48.370  1.00 21.42           C  
ATOM   7872  N   CYS B 483     -70.845 -14.113 -45.297  1.00 20.74           N  
ATOM   7873  CA  CYS B 483     -70.906 -15.471 -44.791  1.00 23.01           C  
ATOM   7874  C   CYS B 483     -72.313 -15.694 -44.263  1.00 21.78           C  
ATOM   7875  O   CYS B 483     -73.106 -14.756 -44.129  1.00 22.32           O  
ATOM   7876  CB  CYS B 483     -69.866 -15.713 -43.697  1.00 23.62           C  
ATOM   7877  SG  CYS B 483     -70.277 -14.967 -42.116  1.00 26.91           S  
ATOM   7883  N   VAL B 484     -72.617 -16.949 -43.956  1.00 22.88           N  
ATOM   7884  CA  VAL B 484     -73.812 -17.303 -43.196  1.00 24.99           C  
ATOM   7885  C   VAL B 484     -73.354 -17.596 -41.769  1.00 32.73           C  
ATOM   7886  O   VAL B 484     -72.579 -18.545 -41.566  1.00 30.53           O  
ATOM   7887  CB  VAL B 484     -74.536 -18.512 -43.801  1.00 27.35           C  
ATOM   7888  CG1 VAL B 484     -75.696 -18.932 -42.906  1.00 29.90           C  
ATOM   7889  CG2 VAL B 484     -75.026 -18.207 -45.206  1.00 24.87           C  
ATOM   7899  N   PRO B 485     -73.753 -16.804 -40.775  1.00 28.73           N  
ATOM   7900  CA  PRO B 485     -73.380 -17.132 -39.394  1.00 41.34           C  
ATOM   7901  C   PRO B 485     -74.164 -18.329 -38.883  1.00 40.53           C  
ATOM   7902  O   PRO B 485     -75.297 -18.582 -39.300  1.00 40.29           O  
ATOM   7903  CB  PRO B 485     -73.731 -15.863 -38.604  1.00 46.45           C  
ATOM   7904  CG  PRO B 485     -74.006 -14.804 -39.629  1.00 47.13           C  
ATOM   7905  CD  PRO B 485     -74.474 -15.522 -40.860  1.00 33.37           C  
ATOM   7913  N   ASN B 486     -73.548 -19.070 -37.966  1.00 49.57           N  
ATOM   7914  CA  ASN B 486     -74.184 -20.252 -37.389  1.00 47.82           C  
ATOM   7915  C   ASN B 486     -75.141 -19.863 -36.265  1.00 62.91           C  
ATOM   7916  O   ASN B 486     -74.980 -18.820 -35.631  1.00 65.78           O  
ATOM   7917  CB  ASN B 486     -73.130 -21.230 -36.867  1.00 49.89           C  
ATOM   7920  N   GLY B 491     -70.005 -17.586 -34.876  1.00 49.41           N  
ATOM   7921  CA  GLY B 491     -69.988 -16.760 -36.068  1.00 47.30           C  
ATOM   7922  C   GLY B 491     -68.594 -16.302 -36.445  1.00 36.45           C  
ATOM   7923  O   GLY B 491     -67.614 -16.728 -35.835  1.00 41.08           O  
ATOM   7926  N   PRO B 492     -68.495 -15.427 -37.450  1.00 41.68           N  
ATOM   7927  CA  PRO B 492     -67.158 -14.979 -37.878  1.00 33.04           C  
ATOM   7928  C   PRO B 492     -66.415 -14.218 -36.797  1.00 30.24           C  
ATOM   7929  O   PRO B 492     -65.177 -14.217 -36.790  1.00 29.36           O  
ATOM   7930  CB  PRO B 492     -67.454 -14.098 -39.102  1.00 33.58           C  
ATOM   7931  CG  PRO B 492     -68.874 -13.665 -38.933  1.00 39.81           C  
ATOM   7932  CD  PRO B 492     -69.579 -14.787 -38.217  1.00 42.48           C  
ATOM   7940  N   GLN B 493     -67.129 -13.587 -35.864  1.00 30.72           N  
ATOM   7941  CA  GLN B 493     -66.462 -12.858 -34.794  1.00 33.07           C  
ATOM   7942  C   GLN B 493     -65.672 -13.786 -33.880  1.00 31.76           C  
ATOM   7943  O   GLN B 493     -64.740 -13.331 -33.210  1.00 38.85           O  
ATOM   7944  CB  GLN B 493     -67.489 -12.066 -33.983  1.00 32.01           C  
ATOM   7946  N   GLN B 494     -66.005 -15.073 -33.856  1.00 34.47           N  
ATOM   7947  CA  GLN B 494     -65.301 -16.038 -33.025  1.00 31.03           C  
ATOM   7948  C   GLN B 494     -64.130 -16.703 -33.740  1.00 28.41           C  
ATOM   7949  O   GLN B 494     -63.409 -17.487 -33.114  1.00 32.55           O  
ATOM   7950  CB  GLN B 494     -66.278 -17.113 -32.535  1.00 39.22           C  
ATOM   7951  CG  GLN B 494     -67.291 -16.613 -31.518  1.00 47.97           C  
ATOM   7952  CD  GLN B 494     -68.332 -15.697 -32.133  1.00 53.86           C  
ATOM   7953  OE1 GLN B 494     -68.799 -15.928 -33.248  1.00 58.61           O  
ATOM   7954  NE2 GLN B 494     -68.701 -14.649 -31.405  1.00 55.11           N  
ATOM   7963  N   LEU B 495     -63.925 -16.416 -35.024  1.00 26.78           N  
ATOM   7964  CA  LEU B 495     -62.824 -17.013 -35.762  1.00 26.89           C  
ATOM   7965  C   LEU B 495     -61.491 -16.398 -35.341  1.00 25.30           C  
ATOM   7966  O   LEU B 495     -61.427 -15.217 -34.987  1.00 26.05           O  
ATOM   7967  CB  LEU B 495     -63.007 -16.809 -37.261  1.00 27.27           C  
ATOM   7968  CG  LEU B 495     -64.140 -17.535 -37.979  1.00 26.64           C  
ATOM   7969  CD1 LEU B 495     -64.276 -16.989 -39.396  1.00 26.07           C  
ATOM   7970  CD2 LEU B 495     -63.887 -19.024 -38.005  1.00 33.91           C  
ATOM   7982  N   PRO B 496     -60.404 -17.170 -35.390  1.00 26.17           N  
ATOM   7983  CA  PRO B 496     -59.081 -16.571 -35.185  1.00 23.75           C  
ATOM   7984  C   PRO B 496     -58.792 -15.552 -36.275  1.00 21.97           C  
ATOM   7985  O   PRO B 496     -59.293 -15.652 -37.397  1.00 26.41           O  
ATOM   7986  CB  PRO B 496     -58.126 -17.768 -35.266  1.00 26.50           C  
ATOM   7987  CG  PRO B 496     -58.849 -18.753 -36.126  1.00 34.37           C  
ATOM   7988  CD  PRO B 496     -60.314 -18.588 -35.788  1.00 29.28           C  
ATOM   7996  N   ILE B 497     -57.961 -14.563 -35.941  1.00 21.60           N  
ATOM   7997  CA  ILE B 497     -57.657 -13.480 -36.865  1.00 20.62           C  
ATOM   7998  C   ILE B 497     -56.369 -13.713 -37.635  1.00 19.95           C  
ATOM   7999  O   ILE B 497     -55.974 -12.858 -38.439  1.00 21.81           O  
ATOM   8000  CB  ILE B 497     -57.603 -12.135 -36.115  1.00 25.54           C  
ATOM   8001  CG1 ILE B 497     -56.461 -12.127 -35.100  1.00 23.45           C  
ATOM   8002  CG2 ILE B 497     -58.921 -11.891 -35.408  1.00 38.10           C  
ATOM   8003  CD1 ILE B 497     -56.199 -10.763 -34.485  1.00 37.72           C  
ATOM   8015  N   ASN B 498     -55.710 -14.850 -37.429  1.00 20.49           N  
ATOM   8016  CA  ASN B 498     -54.423 -15.115 -38.055  1.00 20.90           C  
ATOM   8017  C   ASN B 498     -54.534 -16.074 -39.234  1.00 21.64           C  
ATOM   8018  O   ASN B 498     -53.533 -16.681 -39.632  1.00 22.29           O  
ATOM   8019  CB  ASN B 498     -53.437 -15.652 -37.019  1.00 23.74           C  
ATOM   8020  CG  ASN B 498     -53.840 -17.001 -36.470  1.00 25.03           C  
ATOM   8021  OD1 ASN B 498     -54.975 -17.449 -36.636  1.00 22.76           O  
ATOM   8022  ND2 ASN B 498     -52.900 -17.662 -35.808  1.00 24.91           N  
ATOM   8029  N   GLY B 499     -55.730 -16.200 -39.817  1.00 20.40           N  
ATOM   8030  CA  GLY B 499     -55.927 -17.033 -40.981  1.00 20.09           C  
ATOM   8031  C   GLY B 499     -55.774 -16.270 -42.287  1.00 19.31           C  
ATOM   8032  O   GLY B 499     -55.519 -15.069 -42.324  1.00 18.77           O  
ATOM   8036  N   VAL B 500     -55.951 -17.009 -43.379  1.00 17.88           N  
ATOM   8037  CA  VAL B 500     -55.724 -16.525 -44.735  1.00 17.55           C  
ATOM   8038  C   VAL B 500     -56.973 -16.811 -45.561  1.00 19.69           C  
ATOM   8039  O   VAL B 500     -57.485 -17.934 -45.539  1.00 20.16           O  
ATOM   8040  CB  VAL B 500     -54.497 -17.211 -45.373  1.00 17.30           C  
ATOM   8041  CG1 VAL B 500     -54.328 -16.768 -46.817  1.00 20.52           C  
ATOM   8042  CG2 VAL B 500     -53.232 -16.942 -44.557  1.00 20.78           C  
ATOM   8052  N   PHE B 501     -57.470 -15.806 -46.278  1.00 18.00           N  
ATOM   8053  CA  PHE B 501     -58.543 -16.047 -47.239  1.00 17.82           C  
ATOM   8054  C   PHE B 501     -57.955 -16.591 -48.535  1.00 18.74           C  
ATOM   8055  O   PHE B 501     -57.007 -16.019 -49.082  1.00 17.85           O  
ATOM   8056  CB  PHE B 501     -59.337 -14.773 -47.501  1.00 18.04           C  
ATOM   8057  CG  PHE B 501     -60.390 -14.514 -46.470  1.00 17.84           C  
ATOM   8058  CD1 PHE B 501     -61.504 -15.329 -46.383  1.00 19.14           C  
ATOM   8059  CD2 PHE B 501     -60.259 -13.471 -45.575  1.00 21.80           C  
ATOM   8060  CE1 PHE B 501     -62.475 -15.100 -45.429  1.00 22.78           C  
ATOM   8061  CE2 PHE B 501     -61.230 -13.242 -44.616  1.00 24.38           C  
ATOM   8062  CZ  PHE B 501     -62.336 -14.055 -44.546  1.00 21.90           C  
ATOM   8072  N   VAL B 502     -58.522 -17.695 -49.021  1.00 17.79           N  
ATOM   8073  CA  VAL B 502     -58.025 -18.393 -50.200  1.00 20.51           C  
ATOM   8074  C   VAL B 502     -59.176 -18.566 -51.183  1.00 20.60           C  
ATOM   8075  O   VAL B 502     -60.236 -19.088 -50.818  1.00 23.13           O  
ATOM   8076  CB  VAL B 502     -57.423 -19.768 -49.843  1.00 24.12           C  
ATOM   8077  CG1 VAL B 502     -56.866 -20.444 -51.091  1.00 27.85           C  
ATOM   8078  CG2 VAL B 502     -56.356 -19.640 -48.766  1.00 22.19           C  
ATOM   8088  N   PHE B 503     -58.957 -18.154 -52.431  1.00 19.42           N  
ATOM   8089  CA  PHE B 503     -59.938 -18.356 -53.488  1.00 20.54           C  
ATOM   8090  C   PHE B 503     -60.070 -19.837 -53.824  1.00 20.90           C  
ATOM   8091  O   PHE B 503     -59.067 -20.540 -53.977  1.00 22.31           O  
ATOM   8092  CB  PHE B 503     -59.526 -17.571 -54.738  1.00 22.62           C  
ATOM   8093  CG  PHE B 503     -60.355 -17.876 -55.956  1.00 20.07           C  
ATOM   8094  CD1 PHE B 503     -61.675 -17.474 -56.024  1.00 20.18           C  
ATOM   8095  CD2 PHE B 503     -59.813 -18.555 -57.039  1.00 26.47           C  
ATOM   8096  CE1 PHE B 503     -62.446 -17.747 -57.136  1.00 20.49           C  
ATOM   8097  CE2 PHE B 503     -60.582 -18.831 -58.158  1.00 29.41           C  
ATOM   8098  CZ  PHE B 503     -61.898 -18.424 -58.206  1.00 24.63           C  
ATOM   8108  N   VAL B 504     -61.310 -20.307 -53.942  1.00 21.26           N  
ATOM   8109  CA  VAL B 504     -61.602 -21.698 -54.270  1.00 23.40           C  
ATOM   8110  C   VAL B 504     -62.176 -21.827 -55.675  1.00 24.75           C  
ATOM   8111  O   VAL B 504     -61.654 -22.575 -56.502  1.00 29.17           O  
ATOM   8112  CB  VAL B 504     -62.570 -22.317 -53.234  1.00 26.60           C  
ATOM   8113  CG1 VAL B 504     -62.971 -23.734 -53.645  1.00 29.76           C  
ATOM   8114  CG2 VAL B 504     -61.954 -22.317 -51.851  1.00 26.50           C  
ATOM   8124  N   SER B 505     -63.207 -21.047 -55.986  1.00 23.45           N  
ATOM   8125  CA  SER B 505     -63.896 -21.188 -57.260  1.00 23.58           C  
ATOM   8126  C   SER B 505     -64.871 -20.040 -57.442  1.00 23.36           C  
ATOM   8127  O   SER B 505     -65.367 -19.474 -56.466  1.00 24.76           O  
ATOM   8128  CB  SER B 505     -64.646 -22.526 -57.336  1.00 31.22           C  
ATOM   8129  OG  SER B 505     -65.399 -22.619 -58.532  1.00 54.83           O  
ATOM   8135  N   TRP B 506     -65.118 -19.687 -58.699  1.00 25.12           N  
ATOM   8136  CA  TRP B 506     -66.255 -18.842 -59.036  1.00 30.11           C  
ATOM   8137  C   TRP B 506     -67.539 -19.661 -58.961  1.00 32.44           C  
ATOM   8138  O   TRP B 506     -67.587 -20.810 -59.412  1.00 29.85           O  
ATOM   8139  CB  TRP B 506     -66.069 -18.240 -60.425  1.00 25.64           C  
ATOM   8140  CG  TRP B 506     -64.961 -17.221 -60.476  1.00 25.75           C  
ATOM   8141  CD1 TRP B 506     -63.701 -17.396 -60.968  1.00 28.98           C  
ATOM   8142  CD2 TRP B 506     -65.024 -15.866 -60.011  1.00 23.47           C  
ATOM   8143  NE1 TRP B 506     -62.979 -16.229 -60.850  1.00 27.42           N  
ATOM   8144  CE2 TRP B 506     -63.769 -15.277 -60.262  1.00 23.10           C  
ATOM   8145  CE3 TRP B 506     -66.021 -15.095 -59.406  1.00 26.86           C  
ATOM   8146  CZ2 TRP B 506     -63.483 -13.953 -59.925  1.00 23.14           C  
ATOM   8147  CZ3 TRP B 506     -65.738 -13.781 -59.075  1.00 24.27           C  
ATOM   8148  CH2 TRP B 506     -64.481 -13.223 -59.336  1.00 24.03           C  
ATOM   8159  N   VAL B 507     -68.583 -19.066 -58.376  1.00 25.12           N  
ATOM   8160  CA  VAL B 507     -69.863 -19.738 -58.177  1.00 26.22           C  
ATOM   8161  C   VAL B 507     -70.993 -18.768 -58.504  1.00 29.66           C  
ATOM   8162  O   VAL B 507     -70.785 -17.564 -58.654  1.00 27.09           O  
ATOM   8163  CB  VAL B 507     -70.014 -20.260 -56.731  1.00 25.30           C  
ATOM   8164  CG1 VAL B 507     -68.931 -21.280 -56.419  1.00 30.03           C  
ATOM   8165  CG2 VAL B 507     -69.976 -19.101 -55.740  1.00 23.64           C  
ATOM   8175  N   SER B 508     -72.206 -19.308 -58.612  1.00 28.65           N  
ATOM   8176  CA  SER B 508     -73.370 -18.460 -58.821  1.00 30.15           C  
ATOM   8177  C   SER B 508     -73.753 -17.763 -57.516  1.00 29.99           C  
ATOM   8178  O   SER B 508     -73.373 -18.183 -56.419  1.00 29.21           O  
ATOM   8179  CB  SER B 508     -74.557 -19.263 -59.351  1.00 43.91           C  
ATOM   8180  OG  SER B 508     -75.306 -19.836 -58.295  1.00 45.89           O  
ATOM   8186  N   ARG B 509     -74.505 -16.670 -57.647  1.00 30.06           N  
ATOM   8187  CA  ARG B 509     -74.990 -15.974 -56.462  1.00 30.65           C  
ATOM   8188  C   ARG B 509     -75.876 -16.868 -55.605  1.00 32.00           C  
ATOM   8189  O   ARG B 509     -76.036 -16.598 -54.409  1.00 39.45           O  
ATOM   8190  CB  ARG B 509     -75.740 -14.707 -56.863  1.00 34.42           C  
ATOM   8191  CG  ARG B 509     -76.981 -14.943 -57.689  1.00 42.80           C  
ATOM   8192  CD  ARG B 509     -77.463 -13.636 -58.293  1.00 41.90           C  
ATOM   8193  NE  ARG B 509     -78.734 -13.794 -58.987  1.00 46.92           N  
ATOM   8194  CZ  ARG B 509     -79.922 -13.684 -58.402  1.00 47.29           C  
ATOM   8195  NH1 ARG B 509     -80.007 -13.416 -57.105  1.00 46.59           N  
ATOM   8196  NH2 ARG B 509     -81.024 -13.845 -59.117  1.00 46.62           N  
ATOM   8210  N   PHE B 510     -76.451 -17.922 -56.186  1.00 32.92           N  
ATOM   8211  CA  PHE B 510     -77.311 -18.823 -55.436  1.00 35.50           C  
ATOM   8212  C   PHE B 510     -76.538 -19.839 -54.601  1.00 29.75           C  
ATOM   8213  O   PHE B 510     -77.160 -20.572 -53.826  1.00 34.50           O  
ATOM   8214  CB  PHE B 510     -78.240 -19.587 -56.391  1.00 33.48           C  
ATOM   8215  CG  PHE B 510     -79.285 -18.731 -57.045  1.00 35.51           C  
ATOM   8216  CD1 PHE B 510     -79.042 -18.123 -58.265  1.00 42.55           C  
ATOM   8217  CD2 PHE B 510     -80.519 -18.547 -56.444  1.00 46.81           C  
ATOM   8218  CE1 PHE B 510     -80.007 -17.338 -58.869  1.00 38.94           C  
ATOM   8219  CE2 PHE B 510     -81.488 -17.764 -57.044  1.00 53.89           C  
ATOM   8220  CZ  PHE B 510     -81.231 -17.159 -58.258  1.00 49.06           C  
ATOM   8230  N   TYR B 511     -75.213 -19.901 -54.724  1.00 30.79           N  
ATOM   8231  CA  TYR B 511     -74.445 -20.903 -53.991  1.00 30.19           C  
ATOM   8232  C   TYR B 511     -74.660 -20.725 -52.492  1.00 35.14           C  
ATOM   8233  O   TYR B 511     -74.386 -19.654 -51.939  1.00 30.00           O  
ATOM   8234  CB  TYR B 511     -72.962 -20.788 -54.347  1.00 29.67           C  
ATOM   8235  CG  TYR B 511     -72.092 -21.866 -53.740  1.00 35.55           C  
ATOM   8236  CD1 TYR B 511     -71.610 -21.747 -52.444  1.00 29.51           C  
ATOM   8237  CD2 TYR B 511     -71.746 -23.000 -54.465  1.00 44.18           C  
ATOM   8238  CE1 TYR B 511     -70.815 -22.728 -51.884  1.00 33.36           C  
ATOM   8239  CE2 TYR B 511     -70.950 -23.986 -53.913  1.00 40.40           C  
ATOM   8240  CZ  TYR B 511     -70.488 -23.846 -52.622  1.00 41.25           C  
ATOM   8241  OH  TYR B 511     -69.696 -24.824 -52.065  1.00 42.05           O  
ATOM   8251  N   GLN B 512     -75.152 -21.775 -51.835  1.00 33.15           N  
ATOM   8252  CA  GLN B 512     -75.496 -21.718 -50.418  1.00 31.43           C  
ATOM   8253  C   GLN B 512     -74.263 -22.059 -49.588  1.00 32.75           C  
ATOM   8254  O   GLN B 512     -73.670 -23.130 -49.759  1.00 37.22           O  
ATOM   8255  CB  GLN B 512     -76.645 -22.675 -50.103  1.00 35.00           C  
ATOM   8258  N   LEU B 513     -73.885 -21.154 -48.690  1.00 29.56           N  
ATOM   8259  CA  LEU B 513     -72.719 -21.357 -47.846  1.00 29.27           C  
ATOM   8260  C   LEU B 513     -73.048 -22.219 -46.635  1.00 35.01           C  
ATOM   8261  O   LEU B 513     -74.148 -22.157 -46.081  1.00 35.80           O  
ATOM   8262  CB  LEU B 513     -72.179 -20.014 -47.358  1.00 28.62           C  
ATOM   8263  CG  LEU B 513     -71.642 -19.080 -48.434  1.00 26.57           C  
ATOM   8264  CD1 LEU B 513     -71.364 -17.710 -47.863  1.00 27.18           C  
ATOM   8265  CD2 LEU B 513     -70.376 -19.676 -49.023  1.00 32.52           C  
ATOM   8277  N   LYS B 514     -72.070 -23.008 -46.211  1.00 31.77           N  
ATOM   8278  CA  LYS B 514     -72.169 -23.682 -44.923  1.00 31.01           C  
ATOM   8279  C   LYS B 514     -72.008 -22.646 -43.815  1.00 28.66           C  
ATOM   8280  O   LYS B 514     -71.107 -21.801 -43.893  1.00 30.15           O  
ATOM   8281  CB  LYS B 514     -71.099 -24.763 -44.799  1.00 34.08           C  
ATOM   8284  N   PRO B 515     -72.851 -22.664 -42.784  1.00 31.08           N  
ATOM   8285  CA  PRO B 515     -72.705 -21.673 -41.708  1.00 29.01           C  
ATOM   8286  C   PRO B 515     -71.326 -21.738 -41.069  1.00 34.40           C  
ATOM   8287  O   PRO B 515     -70.753 -22.815 -40.886  1.00 36.04           O  
ATOM   8288  CB  PRO B 515     -73.806 -22.059 -40.712  1.00 33.32           C  
ATOM   8289  CG  PRO B 515     -74.814 -22.793 -41.521  1.00 45.28           C  
ATOM   8290  CD  PRO B 515     -74.053 -23.502 -42.611  1.00 39.50           C  
ATOM   8298  N   VAL B 516     -70.795 -20.567 -40.731  1.00 30.94           N  
ATOM   8299  CA  VAL B 516     -69.489 -20.467 -40.086  1.00 29.22           C  
ATOM   8300  C   VAL B 516     -69.612 -20.872 -38.621  1.00 46.61           C  
ATOM   8301  O   VAL B 516     -69.016 -21.858 -38.184  1.00 46.23           O  
ATOM   8302  CB  VAL B 516     -68.910 -19.048 -40.222  1.00 34.77           C  
ATOM   8303  CG1 VAL B 516     -67.610 -18.911 -39.433  1.00 35.73           C  
ATOM   8304  CG2 VAL B 516     -68.700 -18.718 -41.685  1.00 38.53           C  
