# Supplementary material for: A non-redundant data set of nanobody-antigen crystal structures
Source: Data Brief. 2019 Mar 6;24:103754. doi: 10.1016/j.dib.2019.103754 (PMC6441729; doi:10.1016/j.dib.2019.103754)
Supplement: Multimedia component 6 [file mmc6.zip › extended_dataset/Ag_1/6mxt_1.pdb]

ATOM      1  N   GLY A   0      -8.121  -6.404  73.074  1.00 71.56           N  
ATOM      2  CA  GLY A   0      -8.051  -5.046  73.583  1.00 70.68           C  
ATOM      3  C   GLY A   0      -8.775  -4.050  72.697  1.00 66.31           C  
ATOM      4  O   GLY A   0      -8.756  -4.165  71.472  1.00 65.84           O  
ATOM      5  N   ASN A   1      -9.414  -3.066  73.320  1.00 63.62           N  
ATOM      6  CA  ASN A   1     -10.168  -2.059  72.584  1.00 62.02           C  
ATOM      7  C   ASN A   1      -9.279  -0.968  71.998  1.00 62.23           C  
ATOM      8  O   ASN A   1      -9.607  -0.385  70.966  1.00 62.69           O  
ATOM      9  CB  ASN A   1     -11.230  -1.429  73.482  1.00 62.80           C  
ATOM     10  CG  ASN A   1     -12.379  -2.370  73.775  1.00 65.29           C  
ATOM     11  OD1 ASN A   1     -12.598  -2.762  74.921  1.00 70.67           O  
ATOM     12  ND2 ASN A   1     -13.125  -2.734  72.738  1.00 62.19           N  
ATOM     13  N   ILE A   2      -8.160  -0.692  72.660  1.00 62.31           N  
ATOM     14  CA  ILE A   2      -7.191   0.278  72.158  1.00 60.88           C  
ATOM     15  C   ILE A   2      -6.650  -0.180  70.805  1.00 56.29           C  
ATOM     16  O   ILE A   2      -6.371   0.634  69.923  1.00 54.72           O  
ATOM     17  CB  ILE A   2      -6.028   0.489  73.161  1.00 42.51           C  
ATOM     18  CG1 ILE A   2      -4.920   1.351  72.548  1.00 33.77           C  
ATOM     19  CG2 ILE A   2      -5.467  -0.847  73.629  1.00 43.27           C  
ATOM     20  CD1 ILE A   2      -5.359   2.750  72.172  1.00 33.68           C  
ATOM     21  N   PHE A   3      -6.530  -1.493  70.640  1.00 54.83           N  
ATOM     22  CA  PHE A   3      -6.062  -2.072  69.388  1.00 55.54           C  
ATOM     23  C   PHE A   3      -7.098  -1.890  68.283  1.00 64.08           C  
ATOM     24  O   PHE A   3      -6.754  -1.564  67.148  1.00 68.36           O  
ATOM     25  CB  PHE A   3      -5.732  -3.553  69.577  1.00 52.91           C  
ATOM     26  CG  PHE A   3      -4.676  -3.808  70.614  1.00 52.84           C  
ATOM     27  CD1 PHE A   3      -3.335  -3.789  70.272  1.00 53.10           C  
ATOM     28  CD2 PHE A   3      -5.024  -4.058  71.931  1.00 55.41           C  
ATOM     29  CE1 PHE A   3      -2.359  -4.018  71.223  1.00 56.23           C  
ATOM     30  CE2 PHE A   3      -4.054  -4.288  72.887  1.00 57.68           C  
ATOM     31  CZ  PHE A   3      -2.719  -4.269  72.533  1.00 58.54           C  
ATOM     32  N   GLU A   4      -8.368  -2.095  68.621  1.00 66.99           N  
ATOM     33  CA  GLU A   4      -9.451  -1.904  67.663  1.00 67.35           C  
ATOM     34  C   GLU A   4      -9.664  -0.423  67.366  1.00 62.02           C  
ATOM     35  O   GLU A   4      -9.983  -0.045  66.240  1.00 60.73           O  
ATOM     36  CB  GLU A   4     -10.748  -2.527  68.183  1.00 71.55           C  
ATOM     37  CG  GLU A   4     -10.684  -4.032  68.372  1.00 74.65           C  
ATOM     38  CD  GLU A   4     -11.984  -4.606  68.903  1.00 79.42           C  
ATOM     39  OE1 GLU A   4     -12.953  -3.834  69.063  1.00 81.14           O  
ATOM     40  OE2 GLU A   4     -12.037  -5.827  69.163  1.00 84.13           O  
ATOM     41  N   MET A   5      -9.487   0.408  68.389  1.00 59.17           N  
ATOM     42  CA  MET A   5      -9.638   1.853  68.259  1.00 57.55           C  
ATOM     43  C   MET A   5      -8.655   2.429  67.245  1.00 55.69           C  
ATOM     44  O   MET A   5      -9.024   3.244  66.400  1.00 58.56           O  
ATOM     45  CB  MET A   5      -9.445   2.528  69.620  1.00 59.59           C  
ATOM     46  CG  MET A   5      -9.519   4.048  69.596  1.00 61.61           C  
ATOM     47  SD  MET A   5      -9.195   4.756  71.224  1.00 48.13           S  
ATOM     48  CE  MET A   5      -9.384   6.506  70.898  1.00 55.91           C  
ATOM     49  N   LEU A   6      -7.404   1.990  67.331  1.00 54.69           N  
ATOM     50  CA  LEU A   6      -6.352   2.481  66.447  1.00 53.85           C  
ATOM     51  C   LEU A   6      -6.448   1.884  65.044  1.00 53.26           C  
ATOM     52  O   LEU A   6      -5.996   2.495  64.075  1.00 52.47           O  
ATOM     53  CB  LEU A   6      -4.978   2.184  67.048  1.00 54.04           C  
ATOM     54  CG  LEU A   6      -4.598   2.995  68.287  1.00 54.40           C  
ATOM     55  CD1 LEU A   6      -3.364   2.409  68.955  1.00 57.23           C  
ATOM     56  CD2 LEU A   6      -4.363   4.448  67.911  1.00 51.60           C  
ATOM     57  N   ARG A   7      -7.030   0.692  64.939  1.00 52.65           N  
ATOM     58  CA  ARG A   7      -7.200   0.041  63.643  1.00 52.15           C  
ATOM     59  C   ARG A   7      -8.139   0.836  62.743  1.00 52.30           C  
ATOM     60  O   ARG A   7      -7.943   0.901  61.531  1.00 52.83           O  
ATOM     61  CB  ARG A   7      -7.730  -1.386  63.812  1.00 51.59           C  
ATOM     62  CG  ARG A   7      -6.661  -2.418  64.122  1.00 50.91           C  
ATOM     63  CD  ARG A   7      -7.231  -3.828  64.087  1.00 50.84           C  
ATOM     64  NE  ARG A   7      -6.237  -4.825  64.473  1.00 52.86           N  
ATOM     65  CZ  ARG A   7      -6.120  -5.325  65.699  1.00 56.29           C  
ATOM     66  NH1 ARG A   7      -6.941  -4.927  66.661  1.00 56.76           N  
ATOM     67  NH2 ARG A   7      -5.183  -6.227  65.962  1.00 57.86           N  
ATOM     68  N   ILE A   8      -9.160   1.439  63.341  1.00 53.78           N  
ATOM     69  CA  ILE A   8     -10.124   2.222  62.581  1.00 56.06           C  
ATOM     70  C   ILE A   8      -9.802   3.712  62.651  1.00 56.72           C  
ATOM     71  O   ILE A   8     -10.601   4.552  62.239  1.00 58.73           O  
ATOM     72  CB  ILE A   8     -11.562   1.976  63.075  1.00 60.12           C  
ATOM     73  CG1 ILE A   8     -11.654   2.181  64.587  1.00 59.76           C  
ATOM     74  CG2 ILE A   8     -12.013   0.570  62.706  1.00 63.42           C  
ATOM     75  CD1 ILE A   8     -12.952   1.680  65.187  1.00 61.62           C  
ATOM     76  N   ASP A   9      -8.624   4.032  63.175  1.00 55.51           N  
ATOM     77  CA  ASP A   9      -8.123   5.401  63.167  1.00 53.87           C  
ATOM     78  C   ASP A   9      -6.972   5.536  62.180  1.00 52.05           C  
ATOM     79  O   ASP A   9      -6.789   6.585  61.565  1.00 53.97           O  
ATOM     80  CB  ASP A   9      -7.668   5.829  64.564  1.00 53.79           C  
ATOM     81  CG  ASP A   9      -8.761   6.530  65.347  1.00 54.64           C  
ATOM     82  OD1 ASP A   9      -9.792   6.889  64.740  1.00 57.24           O  
ATOM     83  OD2 ASP A   9      -8.584   6.733  66.567  1.00 52.80           O  
ATOM     84  N   GLU A  10      -6.203   4.463  62.033  1.00 48.59           N  
ATOM     85  CA  GLU A  10      -5.037   4.468  61.159  1.00 47.81           C  
ATOM     86  C   GLU A  10      -5.243   3.597  59.925  1.00 43.03           C  
ATOM     87  O   GLU A  10      -4.466   3.666  58.972  1.00 41.46           O  
ATOM     88  CB  GLU A  10      -3.799   3.994  61.923  1.00 52.71           C  
ATOM     89  CG  GLU A  10      -3.483   4.803  63.170  1.00 56.70           C  
ATOM     90  CD  GLU A  10      -2.872   6.157  62.860  1.00 59.18           C  
ATOM     91  OE1 GLU A  10      -2.612   6.444  61.672  1.00 61.09           O  
ATOM     92  OE2 GLU A  10      -2.645   6.936  63.811  1.00 60.31           O  
ATOM     93  N   GLY A  11      -6.291   2.780  59.944  1.00 40.74           N  
ATOM     94  CA  GLY A  11      -6.557   1.863  58.852  1.00 42.19           C  
ATOM     95  C   GLY A  11      -5.454   0.830  58.726  1.00 44.24           C  
ATOM     96  O   GLY A  11      -4.841   0.446  59.721  1.00 49.03           O  
ATOM     97  N   LEU A  12      -5.199   0.383  57.501  1.00 41.65           N  
ATOM     98  CA  LEU A  12      -4.123  -0.566  57.242  1.00 40.16           C  
ATOM     99  C   LEU A  12      -3.706  -0.518  55.780  1.00 41.27           C  
ATOM    100  O   LEU A  12      -4.520  -0.747  54.885  1.00 44.56           O  
ATOM    101  CB  LEU A  12      -4.546  -1.988  57.627  1.00 38.72           C  
ATOM    102  CG  LEU A  12      -3.512  -3.107  57.462  1.00 38.11           C  
ATOM    103  CD1 LEU A  12      -3.604  -4.086  58.619  1.00 40.03           C  
ATOM    104  CD2 LEU A  12      -3.700  -3.841  56.143  1.00 37.36           C  
ATOM    105  N   ARG A  13      -2.435  -0.214  55.543  1.00 41.90           N  
ATOM    106  CA  ARG A  13      -1.893  -0.201  54.190  1.00 46.18           C  
ATOM    107  C   ARG A  13      -0.553  -0.926  54.160  1.00 46.04           C  
ATOM    108  O   ARG A  13       0.364  -0.583  54.903  1.00 48.22           O  
ATOM    109  CB  ARG A  13      -1.747   1.233  53.677  1.00 52.10           C  
ATOM    110  CG  ARG A  13      -3.076   1.953  53.505  1.00 59.12           C  
ATOM    111  CD  ARG A  13      -2.893   3.406  53.101  1.00 66.73           C  
ATOM    112  NE  ARG A  13      -4.164   4.127  53.105  1.00 72.50           N  
ATOM    113  CZ  ARG A  13      -4.690   4.707  54.180  1.00 75.44           C  
ATOM    114  NH1 ARG A  13      -4.055   4.656  55.343  1.00 75.62           N  
ATOM    115  NH2 ARG A  13      -5.852   5.339  54.091  1.00 77.83           N  
ATOM    116  N   LEU A  14      -0.448  -1.934  53.300  1.00 43.75           N  
ATOM    117  CA  LEU A  14       0.732  -2.789  53.258  1.00 41.14           C  
ATOM    118  C   LEU A  14       1.871  -2.170  52.454  1.00 38.51           C  
ATOM    119  O   LEU A  14       2.959  -2.737  52.370  1.00 39.46           O  
ATOM    120  CB  LEU A  14       0.372  -4.158  52.681  1.00 41.23           C  
ATOM    121  CG  LEU A  14      -0.724  -4.929  53.420  1.00 40.34           C  
ATOM    122  CD1 LEU A  14      -0.925  -6.301  52.800  1.00 42.46           C  
ATOM    123  CD2 LEU A  14      -0.397  -5.049  54.900  1.00 39.42           C  
ATOM    124  N   LYS A  15       1.616  -1.009  51.861  1.00 36.60           N  
ATOM    125  CA  LYS A  15       2.652  -0.286  51.133  1.00 37.57           C  
ATOM    126  C   LYS A  15       2.892   1.075  51.781  1.00 36.56           C  
ATOM    127  O   LYS A  15       2.005   1.623  52.438  1.00 35.85           O  
ATOM    128  CB  LYS A  15       2.268  -0.121  49.661  1.00 41.13           C  
ATOM    129  CG  LYS A  15       3.434   0.240  48.749  1.00 44.12           C  
ATOM    130  CD  LYS A  15       2.961   0.617  47.352  1.00 45.98           C  
ATOM    131  CE  LYS A  15       2.116   1.883  47.374  1.00 45.23           C  
ATOM    132  NZ  LYS A  15       1.770   2.350  46.002  1.00 43.78           N  
ATOM    133  N   ILE A  16       4.095   1.612  51.602  1.00 36.88           N  
ATOM    134  CA  ILE A  16       4.451   2.908  52.170  1.00 37.59           C  
ATOM    135  C   ILE A  16       3.587   4.026  51.593  1.00 39.79           C  
ATOM    136  O   ILE A  16       3.451   4.156  50.377  1.00 40.28           O  
ATOM    137  CB  ILE A  16       5.936   3.243  51.925  1.00 36.18           C  
ATOM    138  CG1 ILE A  16       6.835   2.180  52.557  1.00 37.75           C  
ATOM    139  CG2 ILE A  16       6.276   4.615  52.478  1.00 35.50           C  
ATOM    140  CD1 ILE A  16       8.312   2.455  52.377  1.00 39.49           C  
ATOM    141  N   TYR A  17       2.998   4.826  52.476  1.00 39.26           N  
ATOM    142  CA  TYR A  17       2.178   5.956  52.061  1.00 37.57           C  
ATOM    143  C   TYR A  17       2.516   7.196  52.879  1.00 40.53           C  
ATOM    144  O   TYR A  17       3.342   7.143  53.790  1.00 39.35           O  
ATOM    145  CB  TYR A  17       0.691   5.621  52.197  1.00 34.18           C  
ATOM    146  CG  TYR A  17       0.225   5.411  53.621  1.00 33.85           C  
ATOM    147  CD1 TYR A  17       0.391   4.187  54.255  1.00 34.45           C  
ATOM    148  CD2 TYR A  17      -0.395   6.434  54.328  1.00 35.75           C  
ATOM    149  CE1 TYR A  17      -0.038   3.991  55.555  1.00 37.58           C  
ATOM    150  CE2 TYR A  17      -0.827   6.248  55.627  1.00 37.44           C  
ATOM    151  CZ  TYR A  17      -0.646   5.025  56.236  1.00 38.96           C  
ATOM    152  OH  TYR A  17      -1.075   4.836  57.531  1.00 40.85           O  
ATOM    153  N   LYS A  18       1.875   8.312  52.549  1.00 43.02           N  
ATOM    154  CA  LYS A  18       2.078   9.550  53.289  1.00 45.15           C  
ATOM    155  C   LYS A  18       0.827   9.893  54.091  1.00 47.28           C  
ATOM    156  O   LYS A  18      -0.277   9.926  53.549  1.00 46.31           O  
ATOM    157  CB  LYS A  18       2.437  10.695  52.340  1.00 44.85           C  
ATOM    158  CG  LYS A  18       3.432  10.306  51.257  1.00 44.37           C  
ATOM    159  CD  LYS A  18       4.031  11.524  50.573  1.00 46.24           C  
ATOM    160  CE  LYS A  18       5.053  12.204  51.467  1.00 49.40           C  
ATOM    161  NZ  LYS A  18       5.668  13.395  50.819  1.00 52.91           N  
ATOM    162  N   ASP A  19       1.002  10.143  55.385  1.00 51.09           N  
ATOM    163  CA  ASP A  19      -0.124  10.464  56.254  1.00 56.21           C  
ATOM    164  C   ASP A  19      -0.588  11.903  56.044  1.00 58.33           C  
ATOM    165  O   ASP A  19      -0.281  12.522  55.026  1.00 58.08           O  
ATOM    166  CB  ASP A  19       0.245  10.237  57.723  1.00 59.95           C  
ATOM    167  CG  ASP A  19       1.294  11.210  58.218  1.00 63.97           C  
ATOM    168  OD1 ASP A  19       2.152  11.619  57.409  1.00 67.30           O  
ATOM    169  OD2 ASP A  19       1.258  11.571  59.413  1.00 65.34           O  
ATOM    170  N   THR A  20      -1.328  12.427  57.015  1.00 60.86           N  
ATOM    171  CA  THR A  20      -1.872  13.777  56.926  1.00 63.69           C  
ATOM    172  C   THR A  20      -0.779  14.845  56.929  1.00 62.48           C  
ATOM    173  O   THR A  20      -0.912  15.880  56.277  1.00 62.58           O  
ATOM    174  CB  THR A  20      -2.849  14.060  58.083  1.00 67.11           C  
ATOM    175  OG1 THR A  20      -2.189  13.838  59.336  1.00 69.91           O  
ATOM    176  CG2 THR A  20      -4.064  13.150  57.989  1.00 65.14           C  
ATOM    177  N   GLU A  21       0.301  14.588  57.661  1.00 61.40           N  
ATOM    178  CA  GLU A  21       1.395  15.548  57.771  1.00 61.00           C  
ATOM    179  C   GLU A  21       2.396  15.395  56.629  1.00 56.31           C  
ATOM    180  O   GLU A  21       3.352  16.163  56.522  1.00 53.53           O  
ATOM    181  CB  GLU A  21       2.112  15.392  59.116  1.00 66.53           C  
ATOM    182  CG  GLU A  21       1.204  15.494  60.334  1.00 73.81           C  
ATOM    183  CD  GLU A  21       0.888  16.928  60.732  1.00 81.11           C  
ATOM    184  OE1 GLU A  21       1.032  17.838  59.889  1.00 84.99           O  
ATOM    185  OE2 GLU A  21       0.497  17.144  61.899  1.00 83.88           O  
ATOM    186  N   GLY A  22       2.171  14.398  55.779  1.00 54.36           N  
ATOM    187  CA  GLY A  22       3.049  14.148  54.651  1.00 54.30           C  
ATOM    188  C   GLY A  22       4.266  13.328  55.030  1.00 49.62           C  
ATOM    189  O   GLY A  22       5.305  13.403  54.377  1.00 33.54           O  
ATOM    190  N   TYR A  23       4.135  12.542  56.092  1.00 46.46           N  
ATOM    191  CA  TYR A  23       5.224  11.692  56.559  1.00 44.01           C  
ATOM    192  C   TYR A  23       5.045  10.256  56.075  1.00 41.88           C  
ATOM    193  O   TYR A  23       3.926   9.747  56.017  1.00 40.69           O  
ATOM    194  CB  TYR A  23       5.308  11.729  58.084  1.00 44.66           C  
ATOM    195  CG  TYR A  23       5.673  13.086  58.639  1.00 47.65           C  
ATOM    196  CD1 TYR A  23       6.542  13.926  57.955  1.00 47.51           C  
ATOM    197  CD2 TYR A  23       5.145  13.529  59.844  1.00 50.78           C  
ATOM    198  CE1 TYR A  23       6.878  15.167  58.457  1.00 50.06           C  
ATOM    199  CE2 TYR A  23       5.475  14.769  60.355  1.00 53.05           C  
ATOM    200  CZ  TYR A  23       6.341  15.583  59.657  1.00 54.20           C  
ATOM    201  OH  TYR A  23       6.673  16.819  60.163  1.00 61.67           O  
ATOM    202  N   TYR A  24       6.152   9.609  55.728  1.00 42.48           N  
ATOM    203  CA  TYR A  24       6.104   8.243  55.228  1.00 43.67           C  
ATOM    204  C   TYR A  24       5.646   7.270  56.307  1.00 44.79           C  
ATOM    205  O   TYR A  24       6.348   7.032  57.289  1.00 45.91           O  
ATOM    206  CB  TYR A  24       7.467   7.824  54.681  1.00 44.00           C  
ATOM    207  CG  TYR A  24       7.797   8.444  53.344  1.00 44.40           C  
ATOM    208  CD1 TYR A  24       7.116   8.062  52.197  1.00 41.48           C  
ATOM    209  CD2 TYR A  24       8.791   9.406  53.226  1.00 49.71           C  
ATOM    210  CE1 TYR A  24       7.412   8.622  50.971  1.00 44.53           C  
ATOM    211  CE2 TYR A  24       9.095   9.972  52.003  1.00 51.73           C  
ATOM    212  CZ  TYR A  24       8.402   9.576  50.878  1.00 50.82           C  
ATOM    213  OH  TYR A  24       8.700  10.136  49.657  1.00 54.97           O  
ATOM    214  N   THR A  25       4.457   6.711  56.107  1.00 45.89           N  
ATOM    215  CA  THR A  25       3.857   5.788  57.058  1.00 46.30           C  
ATOM    216  C   THR A  25       3.591   4.453  56.367  1.00 43.63           C  
ATOM    217  O   THR A  25       3.486   4.396  55.142  1.00 44.66           O  
ATOM    218  CB  THR A  25       2.542   6.359  57.635  1.00 52.56           C  
ATOM    219  OG1 THR A  25       2.720   7.745  57.953  1.00 59.76           O  
ATOM    220  CG2 THR A  25       2.116   5.609  58.888  1.00 53.18           C  
ATOM    221  N   ILE A  26       3.498   3.382  57.148  1.00 39.24           N  
ATOM    222  CA  ILE A  26       3.166   2.071  56.604  1.00 36.71           C  
ATOM    223  C   ILE A  26       2.469   1.219  57.662  1.00 34.32           C  
ATOM    224  O   ILE A  26       2.594   1.479  58.859  1.00 36.91           O  
ATOM    225  CB  ILE A  26       4.423   1.338  56.084  1.00 36.39           C  
ATOM    226  CG1 ILE A  26       4.033   0.232  55.098  1.00 33.45           C  
ATOM    227  CG2 ILE A  26       5.250   0.797  57.243  1.00 38.39           C  
ATOM    228  CD1 ILE A  26       5.201  -0.530  54.532  1.00 31.32           C  
ATOM    229  N   GLY A  27       1.725   0.212  57.216  1.00 31.21           N  
ATOM    230  CA  GLY A  27       1.006  -0.664  58.121  1.00 32.76           C  
ATOM    231  C   GLY A  27      -0.138   0.052  58.808  1.00 36.85           C  
ATOM    232  O   GLY A  27      -0.872   0.815  58.180  1.00 36.93           O  
ATOM    233  N   ILE A  28      -0.287  -0.191  60.105  1.00 38.85           N  
ATOM    234  CA  ILE A  28      -1.331   0.459  60.883  1.00 41.17           C  
ATOM    235  C   ILE A  28      -0.775   1.696  61.583  1.00 44.57           C  
ATOM    236  O   ILE A  28      -0.595   1.711  62.801  1.00 46.92           O  
ATOM    237  CB  ILE A  28      -1.942  -0.502  61.920  1.00 37.53           C  
ATOM    238  CG1 ILE A  28      -2.189  -1.873  61.287  1.00 33.46           C  
ATOM    239  CG2 ILE A  28      -3.234   0.072  62.492  1.00 36.03           C  
ATOM    240  CD1 ILE A  28      -2.817  -2.877  62.227  1.00 31.21           C  
ATOM    241  N   GLY A  29      -0.487   2.726  60.795  1.00 46.55           N  
ATOM    242  CA  GLY A  29      -0.028   3.995  61.327  1.00 50.21           C  
ATOM    243  C   GLY A  29       1.360   3.971  61.939  1.00 51.14           C  
ATOM    244  O   GLY A  29       1.593   4.586  62.980  1.00 56.93           O  
ATOM    245  N   HIS A  30       2.289   3.267  61.301  1.00 45.89           N  
ATOM    246  CA  HIS A  30       3.666   3.245  61.783  1.00 45.17           C  
ATOM    247  C   HIS A  30       4.533   4.250  61.035  1.00 44.14           C  
ATOM    248  O   HIS A  30       4.909   4.026  59.884  1.00 44.13           O  
ATOM    249  CB  HIS A  30       4.273   1.848  61.653  1.00 43.90           C  
ATOM    250  CG  HIS A  30       5.712   1.782  62.059  1.00 42.44           C  
ATOM    251  ND1 HIS A  30       6.129   1.979  63.358  1.00 41.16           N  
ATOM    252  CD2 HIS A  30       6.834   1.556  61.335  1.00 43.30           C  
ATOM    253  CE1 HIS A  30       7.444   1.869  63.418  1.00 42.18           C  
ATOM    254  NE2 HIS A  30       7.896   1.613  62.204  1.00 43.85           N  
ATOM    255  N   LEU A  31       4.846   5.357  61.701  1.00 44.23           N  
ATOM    256  CA  LEU A  31       5.720   6.377  61.136  1.00 42.17           C  
ATOM    257  C   LEU A  31       7.108   5.815  60.851  1.00 40.93           C  
ATOM    258  O   LEU A  31       7.778   5.312  61.751  1.00 44.49           O  
ATOM    259  CB  LEU A  31       5.825   7.572  62.084  1.00 44.71           C  
ATOM    260  CG  LEU A  31       6.900   8.611  61.759  1.00 47.56           C  
ATOM    261  CD1 LEU A  31       6.602   9.296  60.437  1.00 48.53           C  
ATOM    262  CD2 LEU A  31       7.017   9.630  62.881  1.00 49.90           C  
ATOM    263  N   LEU A  32       7.531   5.897  59.594  1.00 38.79           N  
ATOM    264  CA  LEU A  32       8.856   5.429  59.206  1.00 38.09           C  
ATOM    265  C   LEU A  32       9.903   6.515  59.425  1.00 38.42           C  
ATOM    266  O   LEU A  32      10.943   6.271  60.038  1.00 37.78           O  
ATOM    267  CB  LEU A  32       8.862   4.980  57.744  1.00 35.94           C  
ATOM    268  CG  LEU A  32       8.021   3.747  57.414  1.00 35.43           C  
ATOM    269  CD1 LEU A  32       8.100   3.425  55.934  1.00 32.21           C  
ATOM    270  CD2 LEU A  32       8.471   2.561  58.251  1.00 38.91           C  
ATOM    271  N   THR A  33       9.618   7.710  58.919  1.00 38.98           N  
ATOM    272  CA  THR A  33      10.523   8.845  59.056  1.00 39.26           C  
ATOM    273  C   THR A  33       9.796  10.157  58.790  1.00 41.34           C  
ATOM    274  O   THR A  33       8.799  10.191  58.065  1.00 42.45           O  
ATOM    275  CB  THR A  33      11.728   8.734  58.096  1.00 36.51           C  
ATOM    276  OG1 THR A  33      12.589   9.866  58.272  1.00 35.45           O  
ATOM    277  CG2 THR A  33      11.259   8.686  56.652  1.00 34.71           C  
ATOM    278  N   LYS A  34      10.299  11.236  59.381  1.00 42.57           N  
ATOM    279  CA  LYS A  34       9.746  12.564  59.148  1.00 42.89           C  
ATOM    280  C   LYS A  34      10.483  13.248  58.001  1.00 43.39           C  
ATOM    281  O   LYS A  34      10.246  14.418  57.701  1.00 44.19           O  
ATOM    282  CB  LYS A  34       9.827  13.409  60.418  1.00 43.79           C  
ATOM    283  CG  LYS A  34       9.078  12.815  61.593  1.00 44.74           C  
ATOM    284  CD  LYS A  34       9.200  13.696  62.821  1.00 50.37           C  
ATOM    285  CE  LYS A  34       8.314  13.188  63.941  1.00 53.87           C  
ATOM    286  NZ  LYS A  34       6.904  13.061  63.486  1.00 56.05           N  
ATOM    287  N   SER A  35      11.380  12.500  57.369  1.00 44.06           N  
ATOM    288  CA  SER A  35      12.140  12.992  56.230  1.00 46.77           C  
ATOM    289  C   SER A  35      11.396  12.705  54.931  1.00 48.27           C  
ATOM    290  O   SER A  35      10.725  11.680  54.810  1.00 47.77           O  
ATOM    291  CB  SER A  35      13.530  12.353  56.202  1.00 47.75           C  
ATOM    292  OG  SER A  35      14.279  12.788  55.080  1.00 48.76           O  
ATOM    293  N   PRO A  36      11.508  13.615  53.952  1.00 51.11           N  
ATOM    294  CA  PRO A  36      10.862  13.424  52.650  1.00 51.14           C  
ATOM    295  C   PRO A  36      11.620  12.457  51.746  1.00 52.07           C  
ATOM    296  O   PRO A  36      11.270  12.314  50.575  1.00 53.81           O  
ATOM    297  CB  PRO A  36      10.863  14.830  52.055  1.00 50.92           C  
ATOM    298  CG  PRO A  36      12.058  15.476  52.654  1.00 51.22           C  
ATOM    299  CD  PRO A  36      12.156  14.935  54.054  1.00 51.95           C  
ATOM    300  N   SER A  37      12.649  11.809  52.284  1.00 52.95           N  
ATOM    301  CA  SER A  37      13.429  10.848  51.514  1.00 54.77           C  
ATOM    302  C   SER A  37      12.792   9.465  51.555  1.00 53.31           C  
ATOM    303  O   SER A  37      12.676   8.856  52.618  1.00 53.46           O  
ATOM    304  CB  SER A  37      14.864  10.779  52.035  1.00 59.16           C  
ATOM    305  OG  SER A  37      15.609   9.794  51.340  1.00 62.40           O  
ATOM    306  N   LEU A  38      12.378   8.977  50.391  1.00 51.17           N  
ATOM    307  CA  LEU A  38      11.775   7.655  50.285  1.00 48.19           C  
ATOM    308  C   LEU A  38      12.782   6.571  50.656  1.00 49.82           C  
ATOM    309  O   LEU A  38      12.430   5.565  51.274  1.00 52.36           O  
ATOM    310  CB  LEU A  38      11.241   7.425  48.870  1.00 42.59           C  
ATOM    311  CG  LEU A  38      10.532   6.097  48.600  1.00 37.66           C  
ATOM    312  CD1 LEU A  38       9.327   5.934  49.514  1.00 34.88           C  
ATOM    313  CD2 LEU A  38      10.118   6.004  47.139  1.00 36.45           C  
ATOM    314  N   ASN A  39      14.038   6.789  50.280  1.00 50.29           N  
ATOM    315  CA  ASN A  39      15.105   5.842  50.575  1.00 52.64           C  
ATOM    316  C   ASN A  39      15.365   5.735  52.073  1.00 52.70           C  
ATOM    317  O   ASN A  39      15.693   4.663  52.580  1.00 53.11           O  
ATOM    318  CB  ASN A  39      16.387   6.243  49.846  1.00 57.45           C  
ATOM    319  CG  ASN A  39      16.182   6.398  48.352  1.00 62.09           C  
ATOM    320  OD1 ASN A  39      15.975   7.504  47.853  1.00 63.62           O  
ATOM    321  ND2 ASN A  39      16.232   5.284  47.630  1.00 67.09           N  
ATOM    322  N   ALA A  40      15.216   6.854  52.776  1.00 51.31           N  
ATOM    323  CA  ALA A  40      15.361   6.871  54.226  1.00 47.25           C  
ATOM    324  C   ALA A  40      14.204   6.124  54.877  1.00 43.07           C  
ATOM    325  O   ALA A  40      14.380   5.431  55.878  1.00 32.49           O  
ATOM    326  CB  ALA A  40      15.433   8.300  54.740  1.00 46.94           C  
ATOM    327  N   ALA A  41      13.018   6.273  54.296  1.00 41.09           N  
ATOM    328  CA  ALA A  41      11.827   5.583  54.775  1.00 36.98           C  
ATOM    329  C   ALA A  41      11.932   4.088  54.520  1.00 34.27           C  
ATOM    330  O   ALA A  41      11.603   3.274  55.382  1.00 30.41           O  
ATOM    331  CB  ALA A  41      10.585   6.147  54.106  1.00 34.98           C  
ATOM    332  N   LYS A  42      12.394   3.738  53.324  1.00 37.84           N  
ATOM    333  CA  LYS A  42      12.521   2.345  52.923  1.00 38.18           C  
ATOM    334  C   LYS A  42      13.596   1.643  53.749  1.00 38.54           C  
ATOM    335  O   LYS A  42      13.491   0.452  54.035  1.00 36.86           O  
ATOM    336  CB  LYS A  42      12.841   2.251  51.430  1.00 40.09           C  
ATOM    337  CG  LYS A  42      12.520   0.906  50.801  1.00 43.65           C  
ATOM    338  CD  LYS A  42      12.891   0.889  49.326  1.00 45.96           C  
ATOM    339  CE  LYS A  42      12.167   1.984  48.554  1.00 45.95           C  
ATOM    340  NZ  LYS A  42      10.693   1.785  48.540  1.00 46.34           N  
ATOM    341  N   SER A  43      14.625   2.393  54.134  1.00 41.72           N  
ATOM    342  CA  SER A  43      15.700   1.859  54.964  1.00 43.53           C  
ATOM    343  C   SER A  43      15.221   1.604  56.389  1.00 46.56           C  
ATOM    344  O   SER A  43      15.599   0.612  57.012  1.00 49.89           O  
ATOM    345  CB  SER A  43      16.894   2.813  54.979  1.00 41.11           C  
ATOM    346  OG  SER A  43      17.894   2.359  55.875  1.00 40.19           O  
ATOM    347  N   GLU A  44      14.393   2.509  56.902  1.00 48.19           N  
ATOM    348  CA  GLU A  44      13.832   2.363  58.239  1.00 51.45           C  
ATOM    349  C   GLU A  44      12.874   1.180  58.307  1.00 50.72           C  
ATOM    350  O   GLU A  44      12.799   0.488  59.322  1.00 52.94           O  
ATOM    351  CB  GLU A  44      13.116   3.646  58.666  1.00 56.41           C  
ATOM    352  CG  GLU A  44      14.043   4.707  59.227  1.00 62.93           C  
ATOM    353  CD  GLU A  44      14.687   4.278  60.531  1.00 68.84           C  
ATOM    354  OE1 GLU A  44      14.042   3.527  61.295  1.00 71.56           O  
ATOM    355  OE2 GLU A  44      15.839   4.687  60.791  1.00 71.57           O  
ATOM    356  N   LEU A  45      12.144   0.954  57.220  1.00 48.27           N  
ATOM    357  CA  LEU A  45      11.208  -0.160  57.147  1.00 44.91           C  
ATOM    358  C   LEU A  45      11.949  -1.492  57.153  1.00 46.25           C  
ATOM    359  O   LEU A  45      11.528  -2.441  57.811  1.00 49.55           O  
ATOM    360  CB  LEU A  45      10.337  -0.048  55.895  1.00 40.62           C  
ATOM    361  CG  LEU A  45       9.353  -1.196  55.668  1.00 38.25           C  
ATOM    362  CD1 LEU A  45       8.294  -1.220  56.756  1.00 37.12           C  
ATOM    363  CD2 LEU A  45       8.720  -1.090  54.296  1.00 37.77           C  
ATOM    364  N   ASP A  46      13.053  -1.555  56.416  1.00 44.14           N  
ATOM    365  CA  ASP A  46      13.868  -2.763  56.350  1.00 47.32           C  
ATOM    366  C   ASP A  46      14.460  -3.101  57.714  1.00 50.88           C  
ATOM    367  O   ASP A  46      14.491  -4.263  58.119  1.00 53.35           O  
ATOM    368  CB  ASP A  46      14.984  -2.601  55.316  1.00 52.30           C  
ATOM    369  CG  ASP A  46      14.463  -2.586  53.891  1.00 58.69           C  
ATOM    370  OD1 ASP A  46      13.245  -2.380  53.703  1.00 62.20           O  
ATOM    371  OD2 ASP A  46      15.272  -2.778  52.959  1.00 61.54           O  
ATOM    372  N   LYS A  47      14.930  -2.075  58.416  1.00 50.32           N  
ATOM    373  CA  LYS A  47      15.488  -2.242  59.752  1.00 47.48           C  
ATOM    374  C   LYS A  47      14.411  -2.656  60.751  1.00 44.63           C  
ATOM    375  O   LYS A  47      14.652  -3.477  61.635  1.00 46.19           O  
ATOM    376  CB  LYS A  47      16.164  -0.948  60.211  1.00 48.23           C  
ATOM    377  CG  LYS A  47      16.582  -0.946  61.672  1.00 51.67           C  
ATOM    378  CD  LYS A  47      17.078   0.422  62.110  1.00 53.78           C  
ATOM    379  CE  LYS A  47      17.345   0.454  63.607  1.00 54.90           C  
ATOM    380  NZ  LYS A  47      18.346  -0.570  64.015  1.00 55.70           N  
ATOM    381  N   ALA A  48      13.221  -2.086  60.601  1.00 42.82           N  
ATOM    382  CA  ALA A  48      12.117  -2.365  61.511  1.00 45.66           C  
ATOM    383  C   ALA A  48      11.594  -3.790  61.349  1.00 46.52           C  
ATOM    384  O   ALA A  48      11.232  -4.441  62.328  1.00 48.73           O  
ATOM    385  CB  ALA A  48      10.992  -1.363  61.297  1.00 48.23           C  
ATOM    386  N   ILE A  49      11.555  -4.268  60.109  1.00 45.95           N  
ATOM    387  CA  ILE A  49      11.034  -5.600  59.821  1.00 43.57           C  
ATOM    388  C   ILE A  49      12.118  -6.667  59.964  1.00 46.61           C  
ATOM    389  O   ILE A  49      11.913  -7.686  60.623  1.00 47.78           O  
ATOM    390  CB  ILE A  49      10.433  -5.675  58.405  1.00 40.45           C  
ATOM    391  CG1 ILE A  49       9.283  -4.678  58.262  1.00 36.89           C  
ATOM    392  CG2 ILE A  49       9.945  -7.082  58.109  1.00 41.79           C  
ATOM    393  CD1 ILE A  49       8.130  -4.937  59.206  1.00 35.74           C  
ATOM    394  N   GLY A  50      13.268  -6.427  59.344  1.00 48.33           N  
ATOM    395  CA  GLY A  50      14.382  -7.353  59.431  1.00 53.22           C  
ATOM    396  C   GLY A  50      14.646  -8.086  58.131  1.00 57.49           C  
ATOM    397  O   GLY A  50      15.267  -9.149  58.122  1.00 63.84           O  
ATOM    398  N   ARG A  51      14.176  -7.513  57.028  1.00 57.49           N  
ATOM    399  CA  ARG A  51      14.356  -8.110  55.710  1.00 60.22           C  
ATOM    400  C   ARG A  51      14.293  -7.039  54.630  1.00 61.97           C  
ATOM    401  O   ARG A  51      14.025  -5.873  54.919  1.00 64.87           O  
ATOM    402  CB  ARG A  51      13.290  -9.175  55.449  1.00 61.98           C  
ATOM    403  CG  ARG A  51      11.880  -8.613  55.408  1.00 60.72           C  
ATOM    404  CD  ARG A  51      10.856  -9.654  54.992  1.00 61.19           C  
ATOM    405  NE  ARG A  51       9.524  -9.068  54.876  1.00 59.96           N  
ATOM    406  CZ  ARG A  51       9.061  -8.478  53.778  1.00 58.39           C  
ATOM    407  NH1 ARG A  51       7.837  -7.970  53.760  1.00 54.45           N  
ATOM    408  NH2 ARG A  51       9.822  -8.405  52.694  1.00 60.71           N  
ATOM    409  N   ASN A  52      14.540  -7.437  53.386  1.00 65.36           N  
ATOM    410  CA  ASN A  52      14.352  -6.537  52.256  1.00 66.27           C  
ATOM    411  C   ASN A  52      12.871  -6.472  51.903  1.00 66.13           C  
ATOM    412  O   ASN A  52      12.275  -7.471  51.500  1.00 69.90           O  
ATOM    413  CB  ASN A  52      15.179  -6.990  51.052  1.00 67.52           C  
ATOM    414  CG  ASN A  52      15.215  -5.951  49.947  1.00 68.61           C  
ATOM    415  OD1 ASN A  52      14.941  -4.773  50.177  1.00 69.39           O  
ATOM    416  ND2 ASN A  52      15.554  -6.384  48.737  1.00 68.70           N  
ATOM    417  N   THR A  53      12.278  -5.294  52.061  1.00 56.04           N  
ATOM    418  CA  THR A  53      10.828  -5.160  51.987  1.00 53.16           C  
ATOM    419  C   THR A  53      10.317  -4.547  50.686  1.00 53.23           C  
ATOM    420  O   THR A  53       9.154  -4.739  50.329  1.00 55.46           O  
ATOM    421  CB  THR A  53      10.301  -4.307  53.153  1.00 50.84           C  
ATOM    422  OG1 THR A  53      10.997  -3.054  53.176  1.00 50.89           O  
ATOM    423  CG2 THR A  53      10.516  -5.024  54.472  1.00 49.85           C  
ATOM    424  N   ASN A  54      11.181  -3.805  49.995  1.00 50.99           N  
ATOM    425  CA  ASN A  54      10.802  -3.065  48.788  1.00 46.98           C  
ATOM    426  C   ASN A  54       9.662  -2.084  49.045  1.00 44.19           C  
ATOM    427  O   ASN A  54       8.961  -1.682  48.118  1.00 43.57           O  
ATOM    428  CB  ASN A  54      10.411  -4.023  47.660  1.00 45.23           C  
ATOM    429  CG  ASN A  54      11.582  -4.833  47.154  1.00 47.24           C  
ATOM    430  OD1 ASN A  54      12.672  -4.794  47.726  1.00 49.38           O  
ATOM    431  ND2 ASN A  54      11.363  -5.580  46.077  1.00 47.16           N  
ATOM    432  N   GLY A  55       9.484  -1.704  50.306  1.00 45.32           N  
ATOM    433  CA  GLY A  55       8.435  -0.776  50.684  1.00 45.06           C  
ATOM    434  C   GLY A  55       7.117  -1.459  50.990  1.00 46.37           C  
ATOM    435  O   GLY A  55       6.115  -0.795  51.254  1.00 52.86           O  
ATOM    436  N   VAL A  56       7.113  -2.789  50.955  1.00 40.84           N  
ATOM    437  CA  VAL A  56       5.888  -3.553  51.169  1.00 37.55           C  
ATOM    438  C   VAL A  56       6.050  -4.600  52.272  1.00 36.31           C  
ATOM    439  O   VAL A  56       7.036  -5.338  52.302  1.00 38.04           O  
ATOM    440  CB  VAL A  56       5.432  -4.263  49.874  1.00 33.77           C  
ATOM    441  CG1 VAL A  56       4.083  -4.935  50.081  1.00 31.85           C  
ATOM    442  CG2 VAL A  56       5.362  -3.277  48.720  1.00 32.83           C  
ATOM    443  N   ILE A  57       5.074  -4.658  53.174  1.00 33.90           N  
ATOM    444  CA  ILE A  57       5.055  -5.668  54.229  1.00 33.38           C  
ATOM    445  C   ILE A  57       3.804  -6.539  54.131  1.00 34.93           C  
ATOM    446  O   ILE A  57       2.998  -6.383  53.214  1.00 33.86           O  
ATOM    447  CB  ILE A  57       5.115  -5.028  55.628  1.00 34.19           C  
ATOM    448  CG1 ILE A  57       3.894  -4.135  55.861  1.00 33.61           C  
ATOM    449  CG2 ILE A  57       6.404  -4.238  55.797  1.00 36.23           C  
ATOM    450  CD1 ILE A  57       3.857  -3.499  57.235  1.00 32.42           C  
ATOM    451  N   THR A  58       3.647  -7.458  55.079  1.00 37.94           N  
ATOM    452  CA  THR A  58       2.482  -8.336  55.104  1.00 42.57           C  
ATOM    453  C   THR A  58       1.515  -7.919  56.208  1.00 45.71           C  
ATOM    454  O   THR A  58       1.775  -6.967  56.943  1.00 47.06           O  
ATOM    455  CB  THR A  58       2.886  -9.810  55.309  1.00 44.02           C  
ATOM    456  OG1 THR A  58       3.398  -9.992  56.635  1.00 43.08           O  
ATOM    457  CG2 THR A  58       3.947 -10.220  54.296  1.00 32.15           C  
ATOM    458  N   LYS A  59       0.398  -8.632  56.319  1.00 49.19           N  
ATOM    459  CA  LYS A  59      -0.599  -8.328  57.340  1.00 53.69           C  
ATOM    460  C   LYS A  59      -0.098  -8.719  58.728  1.00 55.74           C  
ATOM    461  O   LYS A  59      -0.378  -8.037  59.714  1.00 55.44           O  
ATOM    462  CB  LYS A  59      -1.919  -9.039  57.036  1.00 54.89           C  
ATOM    463  CG  LYS A  59      -3.027  -8.733  58.033  1.00 58.65           C  
ATOM    464  CD  LYS A  59      -4.315  -9.463  57.687  1.00 62.79           C  
ATOM    465  CE  LYS A  59      -5.408  -9.160  58.701  1.00 64.13           C  
ATOM    466  NZ  LYS A  59      -6.696  -9.823  58.351  1.00 65.21           N  
ATOM    467  N   ASP A  60       0.642  -9.821  58.799  1.00 62.24           N  
ATOM    468  CA  ASP A  60       1.223 -10.272  60.059  1.00 66.33           C  
ATOM    469  C   ASP A  60       2.305  -9.309  60.532  1.00 64.03           C  
ATOM    470  O   ASP A  60       2.388  -8.991  61.717  1.00 65.66           O  
ATOM    471  CB  ASP A  60       1.796 -11.684  59.917  1.00 75.26           C  
ATOM    472  CG  ASP A  60       0.721 -12.752  59.932  1.00 84.65           C  
ATOM    473  OD1 ASP A  60       0.154 -13.044  58.858  1.00 88.10           O  
ATOM    474  OD2 ASP A  60       0.444 -13.300  61.020  1.00 88.50           O  
ATOM    475  N   GLU A  61       3.128  -8.843  59.599  1.00 59.21           N  
ATOM    476  CA  GLU A  61       4.164  -7.866  59.911  1.00 53.31           C  
ATOM    477  C   GLU A  61       3.545  -6.529  60.304  1.00 51.10           C  
ATOM    478  O   GLU A  61       4.150  -5.743  61.031  1.00 52.20           O  
ATOM    479  CB  GLU A  61       5.109  -7.684  58.721  1.00 49.75           C  
ATOM    480  CG  GLU A  61       5.929  -8.919  58.387  1.00 49.50           C  
ATOM    481  CD  GLU A  61       6.901  -8.686  57.246  1.00 49.52           C  
ATOM    482  OE1 GLU A  61       7.873  -9.460  57.124  1.00 50.78           O  
ATOM    483  OE2 GLU A  61       6.692  -7.731  56.469  1.00 48.93           O  
ATOM    484  N   ALA A  62       2.333  -6.282  59.817  1.00 50.15           N  
ATOM    485  CA  ALA A  62       1.611  -5.056  60.133  1.00 50.84           C  
ATOM    486  C   ALA A  62       1.095  -5.082  61.568  1.00 53.92           C  
ATOM    487  O   ALA A  62       1.195  -4.090  62.288  1.00 53.42           O  
ATOM    488  CB  ALA A  62       0.461  -4.850  59.158  1.00 49.66           C  
ATOM    489  N   GLU A  63       0.543  -6.221  61.977  1.00 58.19           N  
ATOM    490  CA  GLU A  63       0.030  -6.382  63.333  1.00 61.05           C  
ATOM    491  C   GLU A  63       1.174  -6.516  64.335  1.00 59.53           C  
ATOM    492  O   GLU A  63       1.024  -6.184  65.511  1.00 57.52           O  
ATOM    493  CB  GLU A  63      -0.894  -7.600  63.419  1.00 64.52           C  
ATOM    494  CG  GLU A  63      -2.112  -7.533  62.504  1.00 66.02           C  
ATOM    495  CD  GLU A  63      -3.162  -6.545  62.984  1.00 66.02           C  
ATOM    496  OE1 GLU A  63      -3.126  -6.163  64.174  1.00 64.92           O  
ATOM    497  OE2 GLU A  63      -4.025  -6.151  62.171  1.00 66.51           O  
ATOM    498  N   LYS A  64       2.314  -7.006  63.860  1.00 60.64           N  
ATOM    499  CA  LYS A  64       3.504  -7.126  64.695  1.00 61.28           C  
ATOM    500  C   LYS A  64       4.067  -5.748  65.026  1.00 59.54           C  
ATOM    501  O   LYS A  64       4.399  -5.467  66.176  1.00 62.81           O  
ATOM    502  CB  LYS A  64       4.568  -7.982  64.004  1.00 66.92           C  
ATOM    503  CG  LYS A  64       4.707  -9.395  64.561  1.00 73.18           C  
ATOM    504  CD  LYS A  64       3.390 -10.158  64.517  1.00 75.07           C  
ATOM    505  CE  LYS A  64       3.594 -11.638  64.812  1.00 77.53           C  
ATOM    506  NZ  LYS A  64       4.231 -11.870  66.139  1.00 79.59           N  
ATOM    507  N   LEU A  65       4.171  -4.892  64.013  1.00 54.78           N  
ATOM    508  CA  LEU A  65       4.610  -3.517  64.222  1.00 52.87           C  
ATOM    509  C   LEU A  65       3.573  -2.740  65.019  1.00 55.51           C  
ATOM    510  O   LEU A  65       3.912  -1.859  65.807  1.00 58.89           O  
ATOM    511  CB  LEU A  65       4.872  -2.814  62.888  1.00 48.20           C  
ATOM    512  CG  LEU A  65       6.199  -3.087  62.180  1.00 47.07           C  
ATOM    513  CD1 LEU A  65       6.360  -2.162  60.984  1.00 44.92           C  
ATOM    514  CD2 LEU A  65       7.364  -2.928  63.141  1.00 49.41           C  
ATOM    515  N   PHE A  66       2.305  -3.075  64.802  1.00 56.98           N  
ATOM    516  CA  PHE A  66       1.201  -2.399  65.471  1.00 57.96           C  
ATOM    517  C   PHE A  66       1.242  -2.629  66.977  1.00 57.84           C  
ATOM    518  O   PHE A  66       1.091  -1.692  67.760  1.00 56.36           O  
ATOM    519  CB  PHE A  66      -0.137  -2.872  64.897  1.00 58.07           C  
ATOM    520  CG  PHE A  66      -1.335  -2.299  65.595  1.00 57.24           C  
ATOM    521  CD1 PHE A  66      -1.577  -0.936  65.577  1.00 55.20           C  
ATOM    522  CD2 PHE A  66      -2.227  -3.125  66.259  1.00 58.80           C  
ATOM    523  CE1 PHE A  66      -2.680  -0.406  66.215  1.00 55.83           C  
ATOM    524  CE2 PHE A  66      -3.333  -2.601  66.899  1.00 59.59           C  
ATOM    525  CZ  PHE A  66      -3.560  -1.239  66.877  1.00 58.16           C  
ATOM    526  N   ASN A  67       1.455  -3.879  67.375  1.00 60.57           N  
ATOM    527  CA  ASN A  67       1.510  -4.228  68.788  1.00 64.22           C  
ATOM    528  C   ASN A  67       2.736  -3.623  69.467  1.00 61.04           C  
ATOM    529  O   ASN A  67       2.706  -3.307  70.655  1.00 62.56           O  
ATOM    530  CB  ASN A  67       1.507  -5.747  68.963  1.00 68.02           C  
ATOM    531  CG  ASN A  67       0.962  -6.175  70.310  1.00 71.25           C  
ATOM    532  OD1 ASN A  67       1.680  -6.179  71.313  1.00 73.14           O  
ATOM    533  ND2 ASN A  67      -0.316  -6.542  70.340  1.00 72.11           N  
ATOM    534  N   GLN A  68       3.813  -3.465  68.703  1.00 56.79           N  
ATOM    535  CA  GLN A  68       5.025  -2.832  69.210  1.00 55.33           C  
ATOM    536  C   GLN A  68       4.793  -1.347  69.455  1.00 54.07           C  
ATOM    537  O   GLN A  68       5.170  -0.816  70.499  1.00 56.29           O  
ATOM    538  CB  GLN A  68       6.190  -3.026  68.236  1.00 55.18           C  
ATOM    539  CG  GLN A  68       6.696  -4.455  68.141  1.00 57.95           C  
ATOM    540  CD  GLN A  68       7.792  -4.618  67.105  1.00 59.43           C  
ATOM    541  OE1 GLN A  68       8.279  -3.639  66.538  1.00 59.52           O  
ATOM    542  NE2 GLN A  68       8.183  -5.860  66.851  1.00 60.33           N  
ATOM    543  N   ASP A  69       4.165  -0.686  68.487  1.00 52.40           N  
ATOM    544  CA  ASP A  69       3.899   0.747  68.573  1.00 53.35           C  
ATOM    545  C   ASP A  69       2.962   1.081  69.731  1.00 52.53           C  
ATOM    546  O   ASP A  69       3.124   2.106  70.393  1.00 49.44           O  
ATOM    547  CB  ASP A  69       3.307   1.261  67.258  1.00 53.00           C  
ATOM    548  CG  ASP A  69       4.293   1.195  66.109  1.00 52.70           C  
ATOM    549  OD1 ASP A  69       5.505   1.371  66.353  1.00 53.44           O  
ATOM    550  OD2 ASP A  69       3.855   0.970  64.960  1.00 52.70           O  
ATOM    551  N   VAL A  70       1.978   0.217  69.963  1.00 54.02           N  
ATOM    552  CA  VAL A  70       1.060   0.388  71.082  1.00 54.79           C  
ATOM    553  C   VAL A  70       1.815   0.270  72.399  1.00 56.99           C  
ATOM    554  O   VAL A  70       1.655   1.099  73.295  1.00 58.56           O  
ATOM    555  CB  VAL A  70      -0.082  -0.649  71.050  1.00 53.35           C  
ATOM    556  CG1 VAL A  70      -0.893  -0.594  72.338  1.00 54.61           C  
ATOM    557  CG2 VAL A  70      -0.977  -0.418  69.845  1.00 50.02           C  
ATOM    558  N   ASP A  71       2.644  -0.764  72.501  1.00 61.92           N  
ATOM    559  CA  ASP A  71       3.448  -1.002  73.693  1.00 66.61           C  
ATOM    560  C   ASP A  71       4.449   0.127  73.915  1.00 64.90           C  
ATOM    561  O   ASP A  71       4.667   0.561  75.046  1.00 65.76           O  
ATOM    562  CB  ASP A  71       4.179  -2.342  73.583  1.00 74.01           C  
ATOM    563  CG  ASP A  71       4.987  -2.672  74.823  1.00 82.78           C  
ATOM    564  OD1 ASP A  71       4.410  -3.238  75.776  1.00 86.21           O  
ATOM    565  OD2 ASP A  71       6.199  -2.371  74.844  1.00 86.37           O  
ATOM    566  N   ALA A  72       5.050   0.601  72.827  1.00 62.59           N  
ATOM    567  CA  ALA A  72       6.020   1.687  72.897  1.00 60.36           C  
ATOM    568  C   ALA A  72       5.355   2.993  73.319  1.00 57.34           C  
ATOM    569  O   ALA A  72       6.012   3.899  73.828  1.00 61.65           O  
ATOM    570  CB  ALA A  72       6.722   1.858  71.560  1.00 58.62           C  
ATOM    571  N   ALA A  73       4.048   3.086  73.099  1.00 52.39           N  
ATOM    572  CA  ALA A  73       3.286   4.263  73.496  1.00 51.48           C  
ATOM    573  C   ALA A  73       2.962   4.214  74.983  1.00 54.92           C  
ATOM    574  O   ALA A  73       3.030   5.228  75.674  1.00 57.22           O  
ATOM    575  CB  ALA A  73       2.011   4.375  72.675  1.00 50.21           C  
ATOM    576  N   VAL A  74       2.611   3.026  75.468  1.00 55.72           N  
ATOM    577  CA  VAL A  74       2.299   2.834  76.879  1.00 58.58           C  
ATOM    578  C   VAL A  74       3.543   3.040  77.739  1.00 62.77           C  
ATOM    579  O   VAL A  74       3.489   3.715  78.767  1.00 65.46           O  
ATOM    580  CB  VAL A  74       1.718   1.431  77.145  1.00 55.92           C  
ATOM    581  CG1 VAL A  74       1.460   1.234  78.631  1.00 57.36           C  
ATOM    582  CG2 VAL A  74       0.439   1.229  76.350  1.00 51.96           C  
ATOM    583  N   ARG A  75       4.661   2.459  77.310  1.00 64.75           N  
ATOM    584  CA  ARG A  75       5.938   2.646  77.992  1.00 70.09           C  
ATOM    585  C   ARG A  75       6.319   4.122  78.039  1.00 75.94           C  
ATOM    586  O   ARG A  75       6.868   4.600  79.031  1.00 81.82           O  
ATOM    587  CB  ARG A  75       7.048   1.850  77.300  1.00 70.52           C  
ATOM    588  CG  ARG A  75       6.936   0.342  77.430  1.00 72.84           C  
ATOM    589  CD  ARG A  75       8.083  -0.339  76.696  1.00 75.01           C  
ATOM    590  NE  ARG A  75       7.978  -1.796  76.713  1.00 78.25           N  
ATOM    591  CZ  ARG A  75       8.624  -2.584  77.567  1.00 82.36           C  
ATOM    592  NH1 ARG A  75       9.427  -2.058  78.481  1.00 85.56           N  
ATOM    593  NH2 ARG A  75       8.468  -3.899  77.505  1.00 82.68           N  
ATOM    594  N   GLY A  76       6.021   4.837  76.958  1.00 76.02           N  
ATOM    595  CA  GLY A  76       6.331   6.251  76.858  1.00 73.37           C  
ATOM    596  C   GLY A  76       5.501   7.105  77.797  1.00 69.51           C  
ATOM    597  O   GLY A  76       5.904   8.207  78.167  1.00 71.29           O  
ATOM    598  N   ILE A  77       4.335   6.596  78.179  1.00 62.26           N  
ATOM    599  CA  ILE A  77       3.467   7.294  79.118  1.00 59.88           C  
ATOM    600  C   ILE A  77       3.925   7.048  80.552  1.00 64.80           C  
ATOM    601  O   ILE A  77       4.024   7.980  81.352  1.00 70.73           O  
ATOM    602  CB  ILE A  77       1.998   6.857  78.966  1.00 53.69           C  
ATOM    603  CG1 ILE A  77       1.463   7.255  77.590  1.00 51.34           C  
ATOM    604  CG2 ILE A  77       1.139   7.473  80.056  1.00 52.21           C  
ATOM    605  CD1 ILE A  77       0.035   6.819  77.342  1.00 51.13           C  
ATOM    606  N   LEU A  78       4.212   5.788  80.865  1.00 63.33           N  
ATOM    607  CA  LEU A  78       4.642   5.402  82.205  1.00 63.50           C  
ATOM    608  C   LEU A  78       5.968   6.055  82.583  1.00 69.95           C  
ATOM    609  O   LEU A  78       6.205   6.366  83.749  1.00 74.02           O  
ATOM    610  CB  LEU A  78       4.764   3.880  82.308  1.00 59.39           C  
ATOM    611  CG  LEU A  78       3.522   3.057  81.957  1.00 54.91           C  
ATOM    612  CD1 LEU A  78       3.802   1.572  82.117  1.00 54.05           C  
ATOM    613  CD2 LEU A  78       2.334   3.478  82.805  1.00 54.73           C  
ATOM    614  N   ARG A  79       6.830   6.261  81.592  1.00 73.97           N  
ATOM    615  CA  ARG A  79       8.143   6.847  81.835  1.00 74.94           C  
ATOM    616  C   ARG A  79       8.063   8.368  81.938  1.00 73.29           C  
ATOM    617  O   ARG A  79       8.970   9.010  82.467  1.00 74.55           O  
ATOM    618  CB  ARG A  79       9.124   6.443  80.731  1.00 78.29           C  
ATOM    619  CG  ARG A  79       8.878   7.118  79.390  1.00 81.96           C  
ATOM    620  CD  ARG A  79       9.771   6.548  78.294  1.00 85.19           C  
ATOM    621  NE  ARG A  79      11.191   6.633  78.627  1.00 91.11           N  
ATOM    622  CZ  ARG A  79      11.928   5.605  79.037  1.00 95.30           C  
ATOM    623  NH1 ARG A  79      11.380   4.403  79.162  1.00 96.56           N  
ATOM    624  NH2 ARG A  79      13.214   5.777  79.318  1.00 96.81           N  
ATOM    625  N   ASN A  80       6.975   8.939  81.430  1.00 69.61           N  
ATOM    626  CA  ASN A  80       6.767  10.381  81.492  1.00 70.64           C  
ATOM    627  C   ASN A  80       6.134  10.786  82.820  1.00 75.19           C  
ATOM    628  O   ASN A  80       5.095  10.251  83.208  1.00 74.83           O  
ATOM    629  CB  ASN A  80       5.896  10.847  80.325  1.00 67.31           C  
ATOM    630  CG  ASN A  80       5.864  12.356  80.188  1.00 68.44           C  
ATOM    631  OD1 ASN A  80       5.106  13.038  80.877  1.00 68.35           O  
ATOM    632  ND2 ASN A  80       6.687  12.886  79.290  1.00 70.24           N  
ATOM    633  N   ALA A  81       6.760  11.735  83.509  1.00 79.14           N  
ATOM    634  CA  ALA A  81       6.339  12.119  84.855  1.00 80.73           C  
ATOM    635  C   ALA A  81       5.128  13.051  84.859  1.00 77.34           C  
ATOM    636  O   ALA A  81       4.556  13.328  85.914  1.00 73.27           O  
ATOM    637  CB  ALA A  81       7.499  12.768  85.598  1.00 84.04           C  
ATOM    638  N   LYS A  82       4.740  13.535  83.684  1.00 78.96           N  
ATOM    639  CA  LYS A  82       3.599  14.437  83.575  1.00 79.91           C  
ATOM    640  C   LYS A  82       2.386  13.720  82.983  1.00 81.07           C  
ATOM    641  O   LYS A  82       1.252  14.184  83.109  1.00 86.07           O  
ATOM    642  CB  LYS A  82       3.961  15.659  82.725  1.00 79.46           C  
ATOM    643  CG  LYS A  82       2.944  16.789  82.790  1.00 79.18           C  
ATOM    644  CD  LYS A  82       3.332  17.943  81.881  1.00 79.70           C  
ATOM    645  CE  LYS A  82       2.293  19.050  81.927  1.00 82.02           C  
ATOM    646  NZ  LYS A  82       2.641  20.177  81.018  1.00 84.25           N  
ATOM    647  N   LEU A  83       2.631  12.580  82.345  1.00 78.06           N  
ATOM    648  CA  LEU A  83       1.563  11.807  81.721  1.00 73.87           C  
ATOM    649  C   LEU A  83       1.090  10.658  82.608  1.00 71.35           C  
ATOM    650  O   LEU A  83      -0.084  10.289  82.581  1.00 72.30           O  
ATOM    651  CB  LEU A  83       2.024  11.258  80.368  1.00 71.57           C  
ATOM    652  CG  LEU A  83       2.247  12.276  79.250  1.00 70.14           C  
ATOM    653  CD1 LEU A  83       2.817  11.595  78.018  1.00 70.67           C  
ATOM    654  CD2 LEU A  83       0.949  12.990  78.915  1.00 67.53           C  
ATOM    655  N   LYS A  84       2.007  10.099  83.392  1.00 68.00           N  
ATOM    656  CA  LYS A  84       1.703   8.938  84.229  1.00 65.18           C  
ATOM    657  C   LYS A  84       0.603   9.160  85.280  1.00 66.18           C  
ATOM    658  O   LYS A  84      -0.240   8.283  85.466  1.00 68.12           O  
ATOM    659  CB  LYS A  84       2.972   8.442  84.928  1.00 63.72           C  
ATOM    660  CG  LYS A  84       2.825   7.051  85.526  1.00 63.77           C  
ATOM    661  CD  LYS A  84       4.084   6.609  86.250  1.00 68.06           C  
ATOM    662  CE  LYS A  84       3.996   5.143  86.648  1.00 70.83           C  
ATOM    663  NZ  LYS A  84       2.767   4.853  87.439  1.00 72.78           N  
ATOM    664  N   PRO A  85       0.606  10.313  85.985  1.00 64.81           N  
ATOM    665  CA  PRO A  85      -0.483  10.470  86.957  1.00 62.87           C  
ATOM    666  C   PRO A  85      -1.853  10.585  86.294  1.00 62.89           C  
ATOM    667  O   PRO A  85      -2.854  10.169  86.879  1.00 64.49           O  
ATOM    668  CB  PRO A  85      -0.120  11.769  87.685  1.00 62.89           C  
ATOM    669  CG  PRO A  85       0.746  12.510  86.731  1.00 63.39           C  
ATOM    670  CD  PRO A  85       1.542  11.451  86.036  1.00 63.88           C  
ATOM    671  N   VAL A  86      -1.890  11.139  85.086  1.00 62.10           N  
ATOM    672  CA  VAL A  86      -3.137  11.264  84.341  1.00 60.94           C  
ATOM    673  C   VAL A  86      -3.624   9.893  83.881  1.00 59.49           C  
ATOM    674  O   VAL A  86      -4.800   9.562  84.025  1.00 60.26           O  
ATOM    675  CB  VAL A  86      -2.975  12.187  83.119  1.00 58.88           C  
ATOM    676  CG1 VAL A  86      -4.295  12.327  82.379  1.00 58.89           C  
ATOM    677  CG2 VAL A  86      -2.457  13.548  83.552  1.00 58.47           C  
ATOM    678  N   TYR A  87      -2.705   9.101  83.335  1.00 60.61           N  
ATOM    679  CA  TYR A  87      -3.015   7.759  82.852  1.00 63.22           C  
ATOM    680  C   TYR A  87      -3.553   6.867  83.967  1.00 64.88           C  
ATOM    681  O   TYR A  87      -4.503   6.110  83.763  1.00 65.96           O  
ATOM    682  CB  TYR A  87      -1.770   7.125  82.223  1.00 69.00           C  
ATOM    683  CG  TYR A  87      -1.957   5.699  81.747  1.00 74.58           C  
ATOM    684  CD1 TYR A  87      -2.483   5.428  80.490  1.00 75.27           C  
ATOM    685  CD2 TYR A  87      -1.592   4.625  82.550  1.00 78.43           C  
ATOM    686  CE1 TYR A  87      -2.650   4.125  80.050  1.00 75.92           C  
ATOM    687  CE2 TYR A  87      -1.757   3.321  82.119  1.00 78.27           C  
ATOM    688  CZ  TYR A  87      -2.284   3.077  80.869  1.00 76.85           C  
ATOM    689  OH  TYR A  87      -2.447   1.779  80.439  1.00 76.94           O  
ATOM    690  N   ASP A  88      -2.938   6.961  85.142  1.00 65.77           N  
ATOM    691  CA  ASP A  88      -3.369   6.184  86.299  1.00 66.43           C  
ATOM    692  C   ASP A  88      -4.753   6.623  86.765  1.00 64.88           C  
ATOM    693  O   ASP A  88      -5.539   5.814  87.258  1.00 64.77           O  
ATOM    694  CB  ASP A  88      -2.363   6.318  87.445  1.00 69.32           C  
ATOM    695  CG  ASP A  88      -1.010   5.720  87.109  1.00 69.41           C  
ATOM    696  OD1 ASP A  88      -0.967   4.729  86.349  1.00 70.12           O  
ATOM    697  OD2 ASP A  88       0.012   6.240  87.606  1.00 68.74           O  
ATOM    698  N   SER A  89      -5.041   7.910  86.601  1.00 62.93           N  
ATOM    699  CA  SER A  89      -6.315   8.481  87.024  1.00 63.49           C  
ATOM    700  C   SER A  89      -7.481   8.042  86.142  1.00 60.44           C  
ATOM    701  O   SER A  89      -8.607   7.895  86.617  1.00 58.77           O  
ATOM    702  CB  SER A  89      -6.230  10.008  87.034  1.00 67.51           C  
ATOM    703  OG  SER A  89      -7.519  10.589  87.138  1.00 70.60           O  
ATOM    704  N   LEU A  90      -7.204   7.840  84.858  1.00 59.64           N  
ATOM    705  CA  LEU A  90      -8.246   7.533  83.883  1.00 56.44           C  
ATOM    706  C   LEU A  90      -8.698   6.078  83.943  1.00 58.75           C  
ATOM    707  O   LEU A  90      -7.948   5.199  84.367  1.00 61.87           O  
ATOM    708  CB  LEU A  90      -7.758   7.862  82.471  1.00 49.80           C  
ATOM    709  CG  LEU A  90      -7.423   9.329  82.204  1.00 46.18           C  
ATOM    710  CD1 LEU A  90      -6.897   9.514  80.790  1.00 43.96           C  
ATOM    711  CD2 LEU A  90      -8.637  10.207  82.449  1.00 43.95           C  
ATOM    712  N   ASP A  91      -9.934   5.834  83.515  1.00 58.92           N  
ATOM    713  CA  ASP A  91     -10.466   4.479  83.425  1.00 61.01           C  
ATOM    714  C   ASP A  91      -9.958   3.793  82.162  1.00 61.71           C  
ATOM    715  O   ASP A  91      -9.288   4.417  81.340  1.00 62.04           O  
ATOM    716  CB  ASP A  91     -11.994   4.498  83.444  1.00 63.34           C  
ATOM    717  CG  ASP A  91     -12.575   5.445  82.416  1.00 65.98           C  
ATOM    718  OD1 ASP A  91     -12.721   6.644  82.732  1.00 69.43           O  
ATOM    719  OD2 ASP A  91     -12.885   4.992  81.293  1.00 65.23           O  
ATOM    720  N   ALA A  92     -10.291   2.513  82.014  1.00 61.76           N  
ATOM    721  CA  ALA A  92      -9.775   1.690  80.922  1.00 57.65           C  
ATOM    722  C   ALA A  92     -10.072   2.280  79.545  1.00 55.00           C  
ATOM    723  O   ALA A  92      -9.214   2.274  78.661  1.00 53.22           O  
ATOM    724  CB  ALA A  92     -10.338   0.282  81.020  1.00 55.19           C  
ATOM    725  N   VAL A  93     -11.287   2.787  79.365  1.00 54.89           N  
ATOM    726  CA  VAL A  93     -11.682   3.386  78.095  1.00 51.72           C  
ATOM    727  C   VAL A  93     -10.929   4.691  77.850  1.00 50.05           C  
ATOM    728  O   VAL A  93     -10.369   4.903  76.775  1.00 46.62           O  
ATOM    729  CB  VAL A  93     -13.198   3.658  78.044  1.00 50.42           C  
ATOM    730  CG1 VAL A  93     -13.581   4.274  76.710  1.00 48.88           C  
ATOM    731  CG2 VAL A  93     -13.974   2.373  78.284  1.00 51.73           C  
ATOM    732  N   ARG A  94     -10.913   5.557  78.859  1.00 50.77           N  
ATOM    733  CA  ARG A  94     -10.245   6.850  78.751  1.00 48.43           C  
ATOM    734  C   ARG A  94      -8.730   6.701  78.672  1.00 48.73           C  
ATOM    735  O   ARG A  94      -8.045   7.570  78.133  1.00 47.56           O  
ATOM    736  CB  ARG A  94     -10.625   7.748  79.928  1.00 46.57           C  
ATOM    737  CG  ARG A  94     -12.025   8.332  79.830  1.00 44.92           C  
ATOM    738  CD  ARG A  94     -12.304   9.277  80.984  1.00 45.03           C  
ATOM    739  NE  ARG A  94     -13.540  10.032  80.802  1.00 43.72           N  
ATOM    740  CZ  ARG A  94     -14.735   9.621  81.214  1.00 44.17           C  
ATOM    741  NH1 ARG A  94     -14.863   8.456  81.830  1.00 44.04           N  
ATOM    742  NH2 ARG A  94     -15.804  10.377  81.008  1.00 45.04           N  
ATOM    743  N   ARG A  95      -8.209   5.602  79.213  1.00 51.68           N  
ATOM    744  CA  ARG A  95      -6.790   5.294  79.076  1.00 53.37           C  
ATOM    745  C   ARG A  95      -6.427   5.121  77.608  1.00 52.06           C  
ATOM    746  O   ARG A  95      -5.419   5.651  77.142  1.00 56.01           O  
ATOM    747  CB  ARG A  95      -6.419   4.029  79.854  1.00 55.98           C  
ATOM    748  CG  ARG A  95      -6.144   4.243  81.332  1.00 59.08           C  
ATOM    749  CD  ARG A  95      -5.548   2.987  81.949  1.00 62.13           C  
ATOM    750  NE  ARG A  95      -5.330   3.122  83.385  1.00 67.14           N  
ATOM    751  CZ  ARG A  95      -6.142   2.625  84.311  1.00 73.53           C  
ATOM    752  NH1 ARG A  95      -7.228   1.953  83.950  1.00 75.33           N  
ATOM    753  NH2 ARG A  95      -5.868   2.794  85.598  1.00 78.97           N  
ATOM    754  N   ALA A  96      -7.263   4.380  76.886  1.00 49.16           N  
ATOM    755  CA  ALA A  96      -7.046   4.122  75.466  1.00 47.15           C  
ATOM    756  C   ALA A  96      -7.038   5.414  74.656  1.00 47.05           C  
ATOM    757  O   ALA A  96      -6.293   5.544  73.684  1.00 48.28           O  
ATOM    758  CB  ALA A  96      -8.110   3.175  74.936  1.00 45.21           C  
ATOM    759  N   ALA A  97      -7.872   6.366  75.061  1.00 45.34           N  
ATOM    760  CA  ALA A  97      -7.926   7.664  74.402  1.00 44.11           C  
ATOM    761  C   ALA A  97      -6.605   8.409  74.571  1.00 45.78           C  
ATOM    762  O   ALA A  97      -6.139   9.080  73.651  1.00 44.96           O  
ATOM    763  CB  ALA A  97      -9.077   8.490  74.948  1.00 43.49           C  
ATOM    764  N   LEU A  98      -6.003   8.280  75.749  1.00 46.84           N  
ATOM    765  CA  LEU A  98      -4.716   8.910  76.016  1.00 45.85           C  
ATOM    766  C   LEU A  98      -3.609   8.206  75.243  1.00 45.40           C  
ATOM    767  O   LEU A  98      -2.701   8.850  74.720  1.00 46.70           O  
ATOM    768  CB  LEU A  98      -4.405   8.904  77.514  1.00 44.06           C  
ATOM    769  CG  LEU A  98      -3.190   9.735  77.932  1.00 43.64           C  
ATOM    770  CD1 LEU A  98      -3.329  11.164  77.435  1.00 40.68           C  
ATOM    771  CD2 LEU A  98      -3.014   9.710  79.441  1.00 43.06           C  
ATOM    772  N   ILE A  99      -3.693   6.880  75.172  1.00 45.16           N  
ATOM    773  CA  ILE A  99      -2.744   6.092  74.394  1.00 41.97           C  
ATOM    774  C   ILE A  99      -2.836   6.473  72.922  1.00 43.28           C  
ATOM    775  O   ILE A  99      -1.824   6.532  72.222  1.00 45.66           O  
ATOM    776  CB  ILE A  99      -2.992   4.576  74.555  1.00 37.90           C  
ATOM    777  CG1 ILE A  99      -2.867   4.167  76.023  1.00 36.50           C  
ATOM    778  CG2 ILE A  99      -2.014   3.773  73.709  1.00 34.93           C  
ATOM    779  CD1 ILE A  99      -3.096   2.695  76.269  1.00 36.44           C  
ATOM    780  N   ASN A 100      -4.056   6.746  72.468  1.00 43.86           N  
ATOM    781  CA  ASN A 100      -4.306   7.141  71.086  1.00 45.11           C  
ATOM    782  C   ASN A 100      -3.536   8.400  70.698  1.00 48.77           C  
ATOM    783  O   ASN A 100      -2.863   8.434  69.668  1.00 49.44           O  
ATOM    784  CB  ASN A 100      -5.805   7.360  70.864  1.00 45.63           C  
ATOM    785  CG  ASN A 100      -6.164   7.510  69.397  1.00 45.91           C  
ATOM    786  OD1 ASN A 100      -5.924   8.554  68.787  1.00 45.79           O  
ATOM    787  ND2 ASN A 100      -6.757   6.467  68.826  1.00 45.30           N  
ATOM    788  N   MET A 101      -3.640   9.431  71.532  1.00 51.88           N  
ATOM    789  CA  MET A 101      -2.960  10.698  71.281  1.00 54.11           C  
ATOM    790  C   MET A 101      -1.445  10.526  71.270  1.00 55.31           C  
ATOM    791  O   MET A 101      -0.753  11.086  70.419  1.00 58.13           O  
ATOM    792  CB  MET A 101      -3.355  11.735  72.332  1.00 55.28           C  
ATOM    793  CG  MET A 101      -4.853  11.896  72.517  1.00 55.05           C  
ATOM    794  SD  MET A 101      -5.252  13.198  73.696  1.00 54.97           S  
ATOM    795  CE  MET A 101      -4.722  14.650  72.792  1.00 55.49           C  
ATOM    796  N   VAL A 102      -0.937   9.750  72.223  1.00 55.30           N  
ATOM    797  CA  VAL A 102       0.494   9.489  72.328  1.00 54.88           C  
ATOM    798  C   VAL A 102       0.974   8.654  71.142  1.00 55.14           C  
ATOM    799  O   VAL A 102       2.081   8.845  70.641  1.00 55.12           O  
ATOM    800  CB  VAL A 102       0.836   8.773  73.651  1.00 54.79           C  
ATOM    801  CG1 VAL A 102       2.322   8.457  73.728  1.00 55.98           C  
ATOM    802  CG2 VAL A 102       0.414   9.629  74.832  1.00 55.03           C  
ATOM    803  N   PHE A 103       0.124   7.736  70.693  1.00 54.66           N  
ATOM    804  CA  PHE A 103       0.401   6.942  69.500  1.00 52.58           C  
ATOM    805  C   PHE A 103       0.546   7.848  68.284  1.00 51.03           C  
ATOM    806  O   PHE A 103       1.296   7.550  67.354  1.00 50.32           O  
ATOM    807  CB  PHE A 103      -0.717   5.919  69.273  1.00 52.24           C  
ATOM    808  CG  PHE A 103      -0.518   5.046  68.062  1.00 50.80           C  
ATOM    809  CD1 PHE A 103       0.141   3.833  68.169  1.00 48.65           C  
ATOM    810  CD2 PHE A 103      -1.007   5.428  66.821  1.00 48.23           C  
ATOM    811  CE1 PHE A 103       0.319   3.024  67.063  1.00 43.72           C  
ATOM    812  CE2 PHE A 103      -0.828   4.622  65.710  1.00 44.16           C  
ATOM    813  CZ  PHE A 103      -0.165   3.418  65.833  1.00 41.57           C  
ATOM    814  N   GLN A 104      -0.175   8.964  68.313  1.00 52.90           N  
ATOM    815  CA  GLN A 104      -0.268   9.866  67.174  1.00 51.66           C  
ATOM    816  C   GLN A 104       0.755  11.001  67.221  1.00 54.35           C  
ATOM    817  O   GLN A 104       1.348  11.351  66.200  1.00 55.58           O  
ATOM    818  CB  GLN A 104      -1.685  10.443  67.094  1.00 51.59           C  
ATOM    819  CG  GLN A 104      -1.909  11.425  65.961  1.00 53.35           C  
ATOM    820  CD  GLN A 104      -3.343  11.906  65.886  1.00 55.96           C  
ATOM    821  OE1 GLN A 104      -4.154  11.615  66.766  1.00 58.47           O  
ATOM    822  NE2 GLN A 104      -3.665  12.645  64.831  1.00 56.19           N  
ATOM    823  N   MET A 105       0.963  11.570  68.405  1.00 56.55           N  
ATOM    824  CA  MET A 105       1.797  12.762  68.535  1.00 59.68           C  
ATOM    825  C   MET A 105       3.075  12.537  69.341  1.00 61.41           C  
ATOM    826  O   MET A 105       3.947  13.405  69.383  1.00 62.93           O  
ATOM    827  CB  MET A 105       0.987  13.894  69.171  1.00 60.16           C  
ATOM    828  CG  MET A 105      -0.196  14.349  68.333  1.00 59.63           C  
ATOM    829  SD  MET A 105      -1.211  15.575  69.178  1.00 79.82           S  
ATOM    830  CE  MET A 105      -1.780  14.623  70.583  1.00 75.11           C  
ATOM    831  N   GLY A 106       3.188  11.376  69.979  1.00 63.93           N  
ATOM    832  CA  GLY A 106       4.350  11.077  70.795  1.00 67.33           C  
ATOM    833  C   GLY A 106       4.148  11.491  72.240  1.00 72.61           C  
ATOM    834  O   GLY A 106       3.231  12.249  72.550  1.00 74.86           O  
ATOM    835  N   GLU A 107       5.009  10.998  73.125  1.00 77.28           N  
ATOM    836  CA  GLU A 107       4.877  11.272  74.553  1.00 82.42           C  
ATOM    837  C   GLU A 107       5.170  12.731  74.902  1.00 80.15           C  
ATOM    838  O   GLU A 107       4.493  13.319  75.744  1.00 81.46           O  
ATOM    839  CB  GLU A 107       5.796  10.351  75.361  1.00 90.35           C  
ATOM    840  CG  GLU A 107       7.238  10.309  74.877  1.00 97.58           C  
ATOM    841  CD  GLU A 107       8.161   9.612  75.858  1.00101.73           C  
ATOM    842  OE1 GLU A 107       8.126   9.960  77.058  1.00103.83           O  
ATOM    843  OE2 GLU A 107       8.918   8.715  75.432  1.00102.05           O  
ATOM    844  N   THR A 108       6.175  13.311  74.253  1.00 76.48           N  
ATOM    845  CA  THR A 108       6.579  14.681  74.550  1.00 76.10           C  
ATOM    846  C   THR A 108       5.665  15.698  73.871  1.00 76.52           C  
ATOM    847  O   THR A 108       5.679  16.881  74.211  1.00 73.09           O  
ATOM    848  CB  THR A 108       8.035  14.947  74.120  1.00 77.91           C  
ATOM    849  OG1 THR A 108       8.152  14.805  72.700  1.00 80.09           O  
ATOM    850  CG2 THR A 108       8.978  13.969  74.805  1.00 77.28           C  
ATOM    851  N   GLY A 109       4.873  15.231  72.912  1.00 82.46           N  
ATOM    852  CA  GLY A 109       3.940  16.093  72.209  1.00 87.47           C  
ATOM    853  C   GLY A 109       2.628  16.238  72.954  1.00 82.56           C  
ATOM    854  O   GLY A 109       2.002  17.298  72.931  1.00 83.82           O  
ATOM    855  N   VAL A 110       2.213  15.164  73.617  1.00 77.97           N  
ATOM    856  CA  VAL A 110       0.979  15.162  74.393  1.00 78.39           C  
ATOM    857  C   VAL A 110       1.185  15.888  75.720  1.00 78.08           C  
ATOM    858  O   VAL A 110       0.274  16.537  76.237  1.00 80.19           O  
ATOM    859  CB  VAL A 110       0.482  13.720  74.647  1.00 76.04           C  
ATOM    860  CG1 VAL A 110      -0.752  13.713  75.538  1.00 76.37           C  
ATOM    861  CG2 VAL A 110       0.185  13.028  73.328  1.00 75.88           C  
ATOM    862  N   ALA A 111       2.400  15.794  76.254  1.00 76.15           N  
ATOM    863  CA  ALA A 111       2.735  16.418  77.530  1.00 76.48           C  
ATOM    864  C   ALA A 111       2.601  17.939  77.479  1.00 78.87           C  
ATOM    865  O   ALA A 111       2.459  18.590  78.514  1.00 79.90           O  
ATOM    866  CB  ALA A 111       4.144  16.027  77.951  1.00 75.06           C  
ATOM    867  N   GLY A 112       2.644  18.498  76.274  1.00 80.24           N  
ATOM    868  CA  GLY A 112       2.519  19.933  76.088  1.00 83.49           C  
ATOM    869  C   GLY A 112       1.136  20.459  76.422  1.00 83.08           C  
ATOM    870  O   GLY A 112       0.975  21.627  76.778  1.00 86.32           O  
ATOM    871  N   PHE A 113       0.133  19.592  76.309  1.00 81.39           N  
ATOM    872  CA  PHE A 113      -1.246  19.953  76.623  1.00 83.82           C  
ATOM    873  C   PHE A 113      -1.452  20.123  78.126  1.00 84.37           C  
ATOM    874  O   PHE A 113      -2.216  19.379  78.734  1.00 82.62           O  
ATOM    875  CB  PHE A 113      -2.213  18.890  76.092  1.00 83.74           C  
ATOM    876  CG  PHE A 113      -2.254  18.789  74.593  1.00 87.07           C  
ATOM    877  CD1 PHE A 113      -1.319  18.028  73.909  1.00 87.14           C  
ATOM    878  CD2 PHE A 113      -3.240  19.438  73.869  1.00 91.20           C  
ATOM    879  CE1 PHE A 113      -1.360  17.927  72.531  1.00 86.71           C  
ATOM    880  CE2 PHE A 113      -3.287  19.340  72.491  1.00 91.03           C  
ATOM    881  CZ  PHE A 113      -2.345  18.584  71.822  1.00 87.92           C  
ATOM    882  N   THR A 114      -0.780  21.108  78.715  1.00 95.01           N  
ATOM    883  CA  THR A 114      -0.795  21.297  80.163  1.00101.09           C  
ATOM    884  C   THR A 114      -2.195  21.557  80.714  1.00107.94           C  
ATOM    885  O   THR A 114      -2.600  20.955  81.709  1.00108.16           O  
ATOM    886  CB  THR A 114       0.121  22.462  80.581  1.00 92.45           C  
ATOM    887  OG1 THR A 114       1.442  22.241  80.072  1.00 87.08           O  
ATOM    888  CG2 THR A 114       0.179  22.580  82.096  1.00 89.43           C  
ATOM    889  N   ASN A 115      -2.930  22.451  80.060  1.00117.86           N  
ATOM    890  CA  ASN A 115      -4.253  22.850  80.529  1.00125.17           C  
ATOM    891  C   ASN A 115      -5.274  21.716  80.492  1.00124.89           C  
ATOM    892  O   ASN A 115      -6.028  21.521  81.445  1.00130.46           O  
ATOM    893  CB  ASN A 115      -4.770  24.031  79.706  1.00128.85           C  
ATOM    894  CG  ASN A 115      -3.968  25.295  79.936  1.00132.84           C  
ATOM    895  OD1 ASN A 115      -4.298  26.104  80.803  1.00135.88           O  
ATOM    896  ND2 ASN A 115      -2.906  25.472  79.158  1.00133.61           N  
ATOM    897  N   SER A 116      -5.297  20.973  79.392  1.00108.80           N  
ATOM    898  CA  SER A 116      -6.264  19.893  79.229  1.00 97.72           C  
ATOM    899  C   SER A 116      -5.867  18.648  80.020  1.00 86.89           C  
ATOM    900  O   SER A 116      -6.726  17.859  80.414  1.00 85.24           O  
ATOM    901  CB  SER A 116      -6.430  19.547  77.749  1.00 98.10           C  
ATOM    902  OG  SER A 116      -5.175  19.321  77.137  1.00 99.95           O  
ATOM    903  N   LEU A 117      -4.568  18.473  80.250  1.00 79.90           N  
ATOM    904  CA  LEU A 117      -4.081  17.367  81.069  1.00 72.67           C  
ATOM    905  C   LEU A 117      -4.481  17.565  82.524  1.00 74.11           C  
ATOM    906  O   LEU A 117      -4.773  16.604  83.235  1.00 77.21           O  
ATOM    907  CB  LEU A 117      -2.561  17.230  80.959  1.00 66.74           C  
ATOM    908  CG  LEU A 117      -2.016  16.087  80.100  1.00 59.53           C  
ATOM    909  CD1 LEU A 117      -2.651  16.089  78.720  1.00 57.52           C  
ATOM    910  CD2 LEU A 117      -0.505  16.190  79.994  1.00 57.09           C  
ATOM    911  N   ARG A 118      -4.486  18.819  82.963  1.00 75.29           N  
ATOM    912  CA  ARG A 118      -4.918  19.152  84.312  1.00 78.57           C  
ATOM    913  C   ARG A 118      -6.406  18.872  84.467  1.00 76.48           C  
ATOM    914  O   ARG A 118      -6.821  18.188  85.399  1.00 78.36           O  
ATOM    915  CB  ARG A 118      -4.616  20.617  84.635  1.00 84.37           C  
ATOM    916  CG  ARG A 118      -5.080  21.056  86.017  1.00 86.25           C  
ATOM    917  CD  ARG A 118      -4.836  22.541  86.249  1.00 89.43           C  
ATOM    918  NE  ARG A 118      -5.593  23.379  85.322  1.00 90.97           N  
ATOM    919  CZ  ARG A 118      -5.075  23.967  84.248  1.00 92.18           C  
ATOM    920  NH1 ARG A 118      -3.790  23.812  83.960  1.00 90.02           N  
ATOM    921  NH2 ARG A 118      -5.842  24.712  83.462  1.00 95.19           N  
ATOM    922  N   MET A 119      -7.201  19.393  83.536  1.00 74.66           N  
ATOM    923  CA  MET A 119      -8.646  19.185  83.542  1.00 74.41           C  
ATOM    924  C   MET A 119      -8.996  17.704  83.425  1.00 72.84           C  
ATOM    925  O   MET A 119     -10.059  17.268  83.869  1.00 71.85           O  
ATOM    926  CB  MET A 119      -9.304  19.969  82.405  1.00 73.15           C  
ATOM    927  CG  MET A 119      -9.127  21.475  82.502  1.00 75.30           C  
ATOM    928  SD  MET A 119      -9.831  22.350  81.091  1.00133.11           S  
ATOM    929  CE  MET A 119      -9.524  24.052  81.558  1.00101.26           C  
ATOM    930  N   LEU A 120      -8.092  16.937  82.825  1.00 70.92           N  
ATOM    931  CA  LEU A 120      -8.279  15.502  82.665  1.00 66.02           C  
ATOM    932  C   LEU A 120      -8.056  14.775  83.989  1.00 66.42           C  
ATOM    933  O   LEU A 120      -8.795  13.854  84.336  1.00 65.48           O  
ATOM    934  CB  LEU A 120      -7.330  14.959  81.595  1.00 60.47           C  
ATOM    935  CG  LEU A 120      -7.890  13.899  80.647  1.00 55.90           C  
ATOM    936  CD1 LEU A 120      -9.154  14.406  79.974  1.00 54.82           C  
ATOM    937  CD2 LEU A 120      -6.845  13.520  79.612  1.00 54.32           C  
ATOM    938  N   GLN A 121      -7.032  15.198  84.724  1.00 68.40           N  
ATOM    939  CA  GLN A 121      -6.715  14.599  86.014  1.00 69.63           C  
ATOM    940  C   GLN A 121      -7.727  15.030  87.072  1.00 74.28           C  
ATOM    941  O   GLN A 121      -8.001  14.292  88.019  1.00 75.21           O  
ATOM    942  CB  GLN A 121      -5.297  14.975  86.447  1.00 69.97           C  
ATOM    943  CG  GLN A 121      -4.776  14.176  87.630  1.00 72.36           C  
ATOM    944  CD  GLN A 121      -3.342  14.519  87.976  1.00 77.14           C  
ATOM    945  OE1 GLN A 121      -2.771  15.467  87.437  1.00 79.81           O  
ATOM    946  NE2 GLN A 121      -2.749  13.746  88.879  1.00 79.60           N  
ATOM    947  N   GLN A 122      -8.285  16.225  86.899  1.00 77.38           N  
ATOM    948  CA  GLN A 122      -9.335  16.722  87.784  1.00 77.65           C  
ATOM    949  C   GLN A 122     -10.662  16.036  87.475  1.00 77.53           C  
ATOM    950  O   GLN A 122     -11.665  16.273  88.149  1.00 76.71           O  
ATOM    951  CB  GLN A 122      -9.490  18.242  87.652  1.00 77.22           C  
ATOM    952  CG  GLN A 122      -8.247  19.045  88.010  1.00 78.50           C  
ATOM    953  CD  GLN A 122      -7.861  18.918  89.469  1.00 83.45           C  
ATOM    954  OE1 GLN A 122      -8.706  18.667  90.329  1.00 86.30           O  
ATOM    955  NE2 GLN A 122      -6.576  19.089  89.757  1.00 85.79           N  
ATOM    956  N   LYS A 123     -10.651  15.198  86.440  1.00 79.21           N  
ATOM    957  CA  LYS A 123     -11.820  14.438  86.002  1.00 78.99           C  
ATOM    958  C   LYS A 123     -12.988  15.339  85.603  1.00 81.77           C  
ATOM    959  O   LYS A 123     -14.144  14.917  85.625  1.00 82.96           O  
ATOM    960  CB  LYS A 123     -12.259  13.455  87.091  1.00 76.42           C  
ATOM    961  CG  LYS A 123     -11.368  12.231  87.224  1.00 72.49           C  
ATOM    962  CD  LYS A 123     -11.833  11.332  88.358  1.00 70.96           C  
ATOM    963  CE  LYS A 123     -11.148   9.975  88.311  1.00 69.56           C  
ATOM    964  NZ  LYS A 123      -9.665  10.084  88.322  1.00 69.81           N  
ATOM    965  N   ARG A 124     -12.677  16.578  85.237  1.00 85.08           N  
ATOM    966  CA  ARG A 124     -13.680  17.490  84.706  1.00 86.91           C  
ATOM    967  C   ARG A 124     -13.680  17.362  83.187  1.00 84.73           C  
ATOM    968  O   ARG A 124     -13.006  18.117  82.488  1.00 87.94           O  
ATOM    969  CB  ARG A 124     -13.399  18.929  85.144  1.00 91.47           C  
ATOM    970  CG  ARG A 124     -14.641  19.695  85.577  1.00 96.13           C  
ATOM    971  CD  ARG A 124     -14.296  21.050  86.187  1.00102.00           C  
ATOM    972  NE  ARG A 124     -13.535  20.933  87.428  1.00104.81           N  
ATOM    973  CZ  ARG A 124     -12.225  21.136  87.527  1.00104.69           C  
ATOM    974  NH1 ARG A 124     -11.520  21.470  86.454  1.00105.50           N  
ATOM    975  NH2 ARG A 124     -11.619  21.008  88.699  1.00103.50           N  
ATOM    976  N   TRP A 125     -14.443  16.393  82.690  1.00 80.73           N  
ATOM    977  CA  TRP A 125     -14.362  15.967  81.296  1.00 75.71           C  
ATOM    978  C   TRP A 125     -14.806  17.033  80.296  1.00 77.56           C  
ATOM    979  O   TRP A 125     -14.097  17.315  79.330  1.00 78.41           O  
ATOM    980  CB  TRP A 125     -15.194  14.699  81.090  1.00 68.39           C  
ATOM    981  CG  TRP A 125     -15.017  13.675  82.172  1.00 60.71           C  
ATOM    982  CD1 TRP A 125     -15.981  13.197  83.011  1.00 59.43           C  
ATOM    983  CD2 TRP A 125     -13.801  13.010  82.539  1.00 54.83           C  
ATOM    984  NE1 TRP A 125     -15.444  12.272  83.872  1.00 56.48           N  
ATOM    985  CE2 TRP A 125     -14.107  12.140  83.605  1.00 53.06           C  
ATOM    986  CE3 TRP A 125     -12.485  13.064  82.069  1.00 51.09           C  
ATOM    987  CZ2 TRP A 125     -13.145  11.331  84.207  1.00 48.87           C  
ATOM    988  CZ3 TRP A 125     -11.532  12.262  82.670  1.00 47.31           C  
ATOM    989  CH2 TRP A 125     -11.867  11.407  83.727  1.00 46.50           C  
ATOM    990  N   ASP A 126     -15.980  17.615  80.524  1.00 80.66           N  
ATOM    991  CA  ASP A 126     -16.545  18.598  79.601  1.00 85.05           C  
ATOM    992  C   ASP A 126     -15.643  19.818  79.432  1.00 86.81           C  
ATOM    993  O   ASP A 126     -15.682  20.489  78.401  1.00 88.22           O  
ATOM    994  CB  ASP A 126     -17.933  19.037  80.071  1.00 90.96           C  
ATOM    995  CG  ASP A 126     -18.983  17.960  79.874  1.00 93.39           C  
ATOM    996  OD1 ASP A 126     -18.626  16.764  79.911  1.00 92.45           O  
ATOM    997  OD2 ASP A 126     -20.167  18.310  79.681  1.00 95.81           O  
ATOM    998  N   GLU A 127     -14.835  20.098  80.449  1.00 88.17           N  
ATOM    999  CA  GLU A 127     -13.874  21.193  80.388  1.00 91.43           C  
ATOM   1000  C   GLU A 127     -12.770  20.896  79.381  1.00 86.99           C  
ATOM   1001  O   GLU A 127     -12.505  21.694  78.482  1.00 90.40           O  
ATOM   1002  CB  GLU A 127     -13.265  21.450  81.767  1.00 96.67           C  
ATOM   1003  CG  GLU A 127     -14.231  22.031  82.783  1.00102.30           C  
ATOM   1004  CD  GLU A 127     -14.263  23.547  82.765  1.00107.11           C  
ATOM   1005  OE1 GLU A 127     -14.541  24.146  83.825  1.00110.24           O  
ATOM   1006  OE2 GLU A 127     -14.012  24.140  81.695  1.00108.20           O  
ATOM   1007  N   ALA A 128     -12.131  19.741  79.538  1.00 78.50           N  
ATOM   1008  CA  ALA A 128     -11.035  19.343  78.663  1.00 73.57           C  
ATOM   1009  C   ALA A 128     -11.529  18.997  77.262  1.00 73.10           C  
ATOM   1010  O   ALA A 128     -10.744  18.940  76.318  1.00 70.41           O  
ATOM   1011  CB  ALA A 128     -10.284  18.164  79.264  1.00 69.12           C  
ATOM   1012  N   ALA A 129     -12.832  18.767  77.134  1.00 74.98           N  
ATOM   1013  CA  ALA A 129     -13.429  18.426  75.848  1.00 76.74           C  
ATOM   1014  C   ALA A 129     -13.364  19.601  74.876  1.00 79.98           C  
ATOM   1015  O   ALA A 129     -12.987  19.439  73.715  1.00 80.69           O  
ATOM   1016  CB  ALA A 129     -14.867  17.975  76.037  1.00 77.12           C  
ATOM   1017  N   VAL A 130     -13.735  20.783  75.357  1.00 85.60           N  
ATOM   1018  CA  VAL A 130     -13.702  21.987  74.534  1.00 86.81           C  
ATOM   1019  C   VAL A 130     -12.321  22.633  74.570  1.00 86.16           C  
ATOM   1020  O   VAL A 130     -11.996  23.475  73.734  1.00 86.96           O  
ATOM   1021  CB  VAL A 130     -14.755  23.015  74.990  1.00 88.44           C  
ATOM   1022  CG1 VAL A 130     -16.153  22.428  74.869  1.00 90.38           C  
ATOM   1023  CG2 VAL A 130     -14.478  23.465  76.417  1.00 89.61           C  
ATOM   1024  N   ASN A 131     -11.511  22.231  75.545  1.00 84.38           N  
ATOM   1025  CA  ASN A 131     -10.159  22.755  75.680  1.00 84.24           C  
ATOM   1026  C   ASN A 131      -9.199  22.077  74.708  1.00 82.74           C  
ATOM   1027  O   ASN A 131      -8.213  22.674  74.276  1.00 83.06           O  
ATOM   1028  CB  ASN A 131      -9.664  22.586  77.118  1.00 83.63           C  
ATOM   1029  CG  ASN A 131      -8.356  23.308  77.373  1.00 84.28           C  
ATOM   1030  OD1 ASN A 131      -7.279  22.725  77.256  1.00 85.55           O  
ATOM   1031  ND2 ASN A 131      -8.444  24.585  77.723  1.00 84.55           N  
ATOM   1032  N   LEU A 132      -9.497  20.827  74.368  1.00 80.49           N  
ATOM   1033  CA  LEU A 132      -8.690  20.075  73.412  1.00 77.28           C  
ATOM   1034  C   LEU A 132      -9.036  20.455  71.976  1.00 78.29           C  
ATOM   1035  O   LEU A 132      -8.213  20.316  71.072  1.00 79.45           O  
ATOM   1036  CB  LEU A 132      -8.879  18.571  73.616  1.00 72.88           C  
ATOM   1037  CG  LEU A 132      -8.109  17.931  74.771  1.00 70.87           C  
ATOM   1038  CD1 LEU A 132      -8.596  16.514  75.017  1.00 68.54           C  
ATOM   1039  CD2 LEU A 132      -6.617  17.944  74.480  1.00 70.08           C  
ATOM   1040  N   ALA A 133     -10.258  20.936  71.775  1.00 80.73           N  
ATOM   1041  CA  ALA A 133     -10.711  21.354  70.453  1.00 79.63           C  
ATOM   1042  C   ALA A 133      -9.990  22.622  69.999  1.00 80.65           C  
ATOM   1043  O   ALA A 133      -9.928  22.920  68.806  1.00 78.61           O  
ATOM   1044  CB  ALA A 133     -12.216  21.570  70.453  1.00 80.63           C  
ATOM   1045  N   LYS A 134      -9.446  23.363  70.959  1.00 82.87           N  
ATOM   1046  CA  LYS A 134      -8.708  24.584  70.663  1.00 85.03           C  
ATOM   1047  C   LYS A 134      -7.211  24.312  70.536  1.00 86.88           C  
ATOM   1048  O   LYS A 134      -6.397  24.935  71.217  1.00 90.50           O  
ATOM   1049  CB  LYS A 134      -8.959  25.635  71.746  1.00 83.17           C  
ATOM   1050  CG  LYS A 134     -10.418  26.025  71.908  1.00 81.42           C  
ATOM   1051  CD  LYS A 134     -10.582  27.092  72.977  1.00 83.33           C  
ATOM   1052  CE  LYS A 134     -12.039  27.486  73.146  1.00 86.09           C  
ATOM   1053  NZ  LYS A 134     -12.208  28.543  74.183  1.00 90.10           N  
ATOM   1054  N   SER A 135      -6.856  23.377  69.660  1.00 85.78           N  
ATOM   1055  CA  SER A 135      -5.458  23.030  69.434  1.00 86.59           C  
ATOM   1056  C   SER A 135      -5.219  22.678  67.971  1.00 86.81           C  
ATOM   1057  O   SER A 135      -6.164  22.424  67.225  1.00 87.72           O  
ATOM   1058  CB  SER A 135      -5.040  21.865  70.333  1.00 86.87           C  
ATOM   1059  OG  SER A 135      -5.827  20.715  70.076  1.00 86.58           O  
ATOM   1060  N   ARG A 136      -3.952  22.662  67.566  1.00 87.60           N  
ATOM   1061  CA  ARG A 136      -3.598  22.352  66.185  1.00 86.72           C  
ATOM   1062  C   ARG A 136      -3.935  20.903  65.853  1.00 82.35           C  
ATOM   1063  O   ARG A 136      -4.215  20.569  64.702  1.00 82.25           O  
ATOM   1064  CB  ARG A 136      -2.112  22.617  65.933  1.00 89.29           C  
ATOM   1065  CG  ARG A 136      -1.752  22.735  64.459  1.00 91.79           C  
ATOM   1066  CD  ARG A 136      -0.251  22.663  64.241  1.00 93.94           C  
ATOM   1067  NE  ARG A 136       0.267  21.317  64.466  1.00 93.84           N  
ATOM   1068  CZ  ARG A 136       0.317  20.371  63.534  1.00 92.79           C  
ATOM   1069  NH1 ARG A 136      -0.120  20.623  62.307  1.00 92.60           N  
ATOM   1070  NH2 ARG A 136       0.804  19.172  63.826  1.00 91.22           N  
ATOM   1071  N   TRP A 137      -3.906  20.049  66.872  1.00 79.68           N  
ATOM   1072  CA  TRP A 137      -4.249  18.641  66.715  1.00 77.26           C  
ATOM   1073  C   TRP A 137      -5.690  18.480  66.244  1.00 77.84           C  
ATOM   1074  O   TRP A 137      -6.013  17.552  65.503  1.00 76.66           O  
ATOM   1075  CB  TRP A 137      -4.030  17.888  68.031  1.00 75.89           C  
ATOM   1076  CG  TRP A 137      -4.556  16.483  68.028  1.00 72.86           C  
ATOM   1077  CD1 TRP A 137      -4.111  15.442  67.266  1.00 70.52           C  
ATOM   1078  CD2 TRP A 137      -5.617  15.962  68.838  1.00 69.86           C  
ATOM   1079  NE1 TRP A 137      -4.834  14.308  67.546  1.00 66.89           N  
ATOM   1080  CE2 TRP A 137      -5.765  14.600  68.508  1.00 66.37           C  
ATOM   1081  CE3 TRP A 137      -6.458  16.515  69.808  1.00 70.05           C  
ATOM   1082  CZ2 TRP A 137      -6.719  13.785  69.113  1.00 65.14           C  
ATOM   1083  CZ3 TRP A 137      -7.405  15.704  70.408  1.00 68.67           C  
ATOM   1084  CH2 TRP A 137      -7.527  14.354  70.058  1.00 66.44           C  
ATOM   1085  N   TYR A 138      -6.551  19.397  66.671  1.00 81.52           N  
ATOM   1086  CA  TYR A 138      -7.955  19.365  66.285  1.00 84.22           C  
ATOM   1087  C   TYR A 138      -8.152  19.903  64.872  1.00 87.86           C  
ATOM   1088  O   TYR A 138      -8.949  19.371  64.101  1.00 87.95           O  
ATOM   1089  CB  TYR A 138      -8.802  20.166  67.276  1.00 85.24           C  
ATOM   1090  CG  TYR A 138     -10.290  20.072  67.025  1.00 85.23           C  
ATOM   1091  CD1 TYR A 138     -11.028  18.997  67.505  1.00 82.87           C  
ATOM   1092  CD2 TYR A 138     -10.959  21.057  66.310  1.00 88.51           C  
ATOM   1093  CE1 TYR A 138     -12.387  18.905  67.278  1.00 83.74           C  
ATOM   1094  CE2 TYR A 138     -12.319  20.973  66.078  1.00 89.52           C  
ATOM   1095  CZ  TYR A 138     -13.028  19.895  66.564  1.00 86.48           C  
ATOM   1096  OH  TYR A 138     -14.382  19.808  66.336  1.00 85.96           O  
ATOM   1097  N   ASN A 139      -7.419  20.960  64.536  1.00 92.60           N  
ATOM   1098  CA  ASN A 139      -7.541  21.589  63.226  1.00 96.41           C  
ATOM   1099  C   ASN A 139      -6.930  20.740  62.115  1.00 99.38           C  
ATOM   1100  O   ASN A 139      -7.415  20.741  60.983  1.00102.02           O  
ATOM   1101  CB  ASN A 139      -6.889  22.973  63.240  1.00 99.87           C  
ATOM   1102  N   GLN A 140      -5.865  20.016  62.446  1.00 96.63           N  
ATOM   1103  CA  GLN A 140      -5.183  19.165  61.476  1.00 93.93           C  
ATOM   1104  C   GLN A 140      -5.986  17.901  61.187  1.00 91.00           C  
ATOM   1105  O   GLN A 140      -6.186  17.530  60.031  1.00 86.60           O  
ATOM   1106  CB  GLN A 140      -3.785  18.795  61.978  1.00 96.15           C  
ATOM   1107  CG  GLN A 140      -2.968  17.955  61.005  1.00 97.53           C  
ATOM   1108  CD  GLN A 140      -2.487  18.745  59.801  1.00 98.65           C  
ATOM   1109  OE1 GLN A 140      -2.554  19.975  59.781  1.00101.23           O  
ATOM   1110  NE2 GLN A 140      -1.997  18.038  58.789  1.00 96.39           N  
ATOM   1111  N   THR A 141      -6.441  17.243  62.248  1.00 91.97           N  
ATOM   1112  CA  THR A 141      -7.233  16.026  62.119  1.00 90.27           C  
ATOM   1113  C   THR A 141      -8.568  16.169  62.843  1.00 91.75           C  
ATOM   1114  O   THR A 141      -8.727  15.672  63.956  1.00 93.18           O  
ATOM   1115  CB  THR A 141      -6.483  14.803  62.677  1.00 82.72           C  
ATOM   1116  OG1 THR A 141      -6.137  15.038  64.047  1.00 79.55           O  
ATOM   1117  CG2 THR A 141      -5.213  14.547  61.879  1.00 79.59           C  
ATOM   1118  N   PRO A 142      -9.534  16.848  62.207  1.00 94.14           N  
ATOM   1119  CA  PRO A 142     -10.832  17.146  62.824  1.00 95.92           C  
ATOM   1120  C   PRO A 142     -11.677  15.903  63.098  1.00 92.46           C  
ATOM   1121  O   PRO A 142     -12.270  15.795  64.172  1.00 94.96           O  
ATOM   1122  CB  PRO A 142     -11.512  18.047  61.788  1.00 99.30           C  
ATOM   1123  CG  PRO A 142     -10.870  17.689  60.495  1.00 99.07           C  
ATOM   1124  CD  PRO A 142      -9.446  17.363  60.829  1.00 97.06           C  
ATOM   1125  N   ASN A 143     -11.730  14.982  62.142  1.00 88.11           N  
ATOM   1126  CA  ASN A 143     -12.548  13.784  62.281  1.00 85.88           C  
ATOM   1127  C   ASN A 143     -12.055  12.861  63.392  1.00 81.71           C  
ATOM   1128  O   ASN A 143     -12.853  12.278  64.126  1.00 85.18           O  
ATOM   1129  CB  ASN A 143     -12.597  13.019  60.957  1.00 86.62           C  
ATOM   1130  CG  ASN A 143     -13.313  13.790  59.866  1.00 89.19           C  
ATOM   1131  OD1 ASN A 143     -13.516  14.999  59.975  1.00 89.79           O  
ATOM   1132  ND2 ASN A 143     -13.700  13.091  58.805  1.00 90.60           N  
ATOM   1133  N   ARG A 144     -10.738  12.736  63.513  1.00 74.85           N  
ATOM   1134  CA  ARG A 144     -10.148  11.844  64.504  1.00 68.84           C  
ATOM   1135  C   ARG A 144     -10.163  12.454  65.900  1.00 70.71           C  
ATOM   1136  O   ARG A 144     -10.460  11.769  66.879  1.00 69.95           O  
ATOM   1137  CB  ARG A 144      -8.715  11.483  64.111  1.00 63.56           C  
ATOM   1138  CG  ARG A 144      -8.012  10.601  65.126  1.00 60.65           C  
ATOM   1139  CD  ARG A 144      -6.681  10.103  64.602  1.00 58.86           C  
ATOM   1140  NE  ARG A 144      -6.039   9.190  65.542  1.00 57.41           N  
ATOM   1141  CZ  ARG A 144      -4.945   8.489  65.267  1.00 55.38           C  
ATOM   1142  NH1 ARG A 144      -4.374   8.594  64.076  1.00 54.24           N  
ATOM   1143  NH2 ARG A 144      -4.425   7.680  66.182  1.00 53.87           N  
ATOM   1144  N   ALA A 145      -9.837  13.740  65.986  1.00 72.16           N  
ATOM   1145  CA  ALA A 145      -9.786  14.431  67.269  1.00 71.35           C  
ATOM   1146  C   ALA A 145     -11.150  14.442  67.947  1.00 69.87           C  
ATOM   1147  O   ALA A 145     -11.240  14.322  69.167  1.00 69.66           O  
ATOM   1148  CB  ALA A 145      -9.274  15.849  67.090  1.00 72.87           C  
ATOM   1149  N   LYS A 146     -12.207  14.581  67.154  1.00 70.95           N  
ATOM   1150  CA  LYS A 146     -13.563  14.562  67.690  1.00 71.27           C  
ATOM   1151  C   LYS A 146     -13.899  13.199  68.286  1.00 69.12           C  
ATOM   1152  O   LYS A 146     -14.643  13.110  69.261  1.00 72.10           O  
ATOM   1153  CB  LYS A 146     -14.587  14.926  66.611  1.00 75.02           C  
ATOM   1154  CG  LYS A 146     -14.641  16.410  66.282  1.00 79.52           C  
ATOM   1155  CD  LYS A 146     -15.994  16.807  65.707  1.00 81.67           C  
ATOM   1156  CE  LYS A 146     -16.302  16.059  64.421  1.00 80.31           C  
ATOM   1157  NZ  LYS A 146     -17.649  16.412  63.894  1.00 81.29           N  
ATOM   1158  N   ARG A 147     -13.345  12.142  67.701  1.00 64.34           N  
ATOM   1159  CA  ARG A 147     -13.583  10.789  68.192  1.00 61.91           C  
ATOM   1160  C   ARG A 147     -12.830  10.527  69.493  1.00 58.28           C  
ATOM   1161  O   ARG A 147     -13.345   9.868  70.396  1.00 58.78           O  
ATOM   1162  CB  ARG A 147     -13.187   9.755  67.136  1.00 61.91           C  
ATOM   1163  CG  ARG A 147     -14.080   9.757  65.908  1.00 66.38           C  
ATOM   1164  CD  ARG A 147     -13.817   8.548  65.025  1.00 68.49           C  
ATOM   1165  NE  ARG A 147     -12.475   8.561  64.449  1.00 68.60           N  
ATOM   1166  CZ  ARG A 147     -12.173   9.108  63.276  1.00 68.08           C  
ATOM   1167  NH1 ARG A 147     -13.118   9.690  62.551  1.00 68.22           N  
ATOM   1168  NH2 ARG A 147     -10.926   9.072  62.827  1.00 67.57           N  
ATOM   1169  N   VAL A 148     -11.610  11.046  69.585  1.00 55.31           N  
ATOM   1170  CA  VAL A 148     -10.800  10.882  70.786  1.00 52.83           C  
ATOM   1171  C   VAL A 148     -11.341  11.735  71.931  1.00 53.25           C  
ATOM   1172  O   VAL A 148     -11.442  11.272  73.067  1.00 55.90           O  
ATOM   1173  CB  VAL A 148      -9.328  11.247  70.524  1.00 51.50           C  
ATOM   1174  CG1 VAL A 148      -8.510  11.106  71.796  1.00 53.49           C  
ATOM   1175  CG2 VAL A 148      -8.755  10.371  69.424  1.00 48.27           C  
ATOM   1176  N   ILE A 149     -11.693  12.980  71.622  1.00 52.91           N  
ATOM   1177  CA  ILE A 149     -12.259  13.892  72.612  1.00 53.53           C  
ATOM   1178  C   ILE A 149     -13.584  13.362  73.159  1.00 55.71           C  
ATOM   1179  O   ILE A 149     -13.845  13.443  74.361  1.00 59.94           O  
ATOM   1180  CB  ILE A 149     -12.470  15.302  72.019  1.00 53.87           C  
ATOM   1181  CG1 ILE A 149     -11.123  15.993  71.802  1.00 53.78           C  
ATOM   1182  CG2 ILE A 149     -13.338  16.153  72.932  1.00 56.24           C  
ATOM   1183  CD1 ILE A 149     -11.237  17.353  71.153  1.00 56.05           C  
ATOM   1184  N   THR A 150     -14.412  12.810  72.276  1.00 54.39           N  
ATOM   1185  CA  THR A 150     -15.687  12.225  72.682  1.00 55.18           C  
ATOM   1186  C   THR A 150     -15.474  11.059  73.643  1.00 53.17           C  
ATOM   1187  O   THR A 150     -16.169  10.937  74.652  1.00 53.92           O  
ATOM   1188  CB  THR A 150     -16.498  11.737  71.467  1.00 54.72           C  
ATOM   1189  OG1 THR A 150     -16.788  12.846  70.607  1.00 56.61           O  
ATOM   1190  CG2 THR A 150     -17.803  11.097  71.915  1.00 54.90           C  
ATOM   1191  N   THR A 151     -14.502  10.210  73.323  1.00 50.85           N  
ATOM   1192  CA  THR A 151     -14.157   9.075  74.169  1.00 50.58           C  
ATOM   1193  C   THR A 151     -13.667   9.554  75.536  1.00 52.35           C  
ATOM   1194  O   THR A 151     -13.879   8.893  76.553  1.00 54.52           O  
ATOM   1195  CB  THR A 151     -13.075   8.194  73.505  1.00 47.97           C  
ATOM   1196  OG1 THR A 151     -13.516   7.793  72.202  1.00 48.25           O  
ATOM   1197  CG2 THR A 151     -12.797   6.954  74.337  1.00 45.92           C  
ATOM   1198  N   PHE A 152     -13.027  10.719  75.549  1.00 52.02           N  
ATOM   1199  CA  PHE A 152     -12.486  11.296  76.775  1.00 51.28           C  
ATOM   1200  C   PHE A 152     -13.566  11.845  77.700  1.00 54.86           C  
ATOM   1201  O   PHE A 152     -13.475  11.708  78.920  1.00 56.36           O  
ATOM   1202  CB  PHE A 152     -11.490  12.406  76.438  1.00 48.81           C  
ATOM   1203  CG  PHE A 152     -10.055  11.971  76.492  1.00 46.36           C  
ATOM   1204  CD1 PHE A 152      -9.582  11.229  77.562  1.00 45.87           C  
ATOM   1205  CD2 PHE A 152      -9.179  12.299  75.471  1.00 44.83           C  
ATOM   1206  CE1 PHE A 152      -8.262  10.826  77.614  1.00 43.14           C  
ATOM   1207  CE2 PHE A 152      -7.859  11.898  75.517  1.00 40.23           C  
ATOM   1208  CZ  PHE A 152      -7.399  11.161  76.590  1.00 40.71           C  
ATOM   1209  N   ARG A 153     -14.586  12.469  77.118  1.00 57.46           N  
ATOM   1210  CA  ARG A 153     -15.611  13.141  77.908  1.00 60.08           C  
ATOM   1211  C   ARG A 153     -16.775  12.223  78.274  1.00 56.69           C  
ATOM   1212  O   ARG A 153     -17.527  12.509  79.205  1.00 56.21           O  
ATOM   1213  CB  ARG A 153     -16.136  14.370  77.161  1.00 65.83           C  
ATOM   1214  CG  ARG A 153     -16.746  14.067  75.804  1.00 70.43           C  
ATOM   1215  CD  ARG A 153     -17.300  15.328  75.160  1.00 77.00           C  
ATOM   1216  NE  ARG A 153     -18.340  15.946  75.977  1.00 83.36           N  
ATOM   1217  CZ  ARG A 153     -18.983  17.062  75.651  1.00 89.19           C  
ATOM   1218  NH1 ARG A 153     -18.693  17.691  74.519  1.00 91.10           N  
ATOM   1219  NH2 ARG A 153     -19.916  17.552  76.457  1.00 91.93           N  
ATOM   1220  N   THR A 154     -16.920  11.122  77.544  1.00 54.46           N  
ATOM   1221  CA  THR A 154     -18.021  10.195  77.783  1.00 55.43           C  
ATOM   1222  C   THR A 154     -17.548   8.920  78.474  1.00 52.64           C  
ATOM   1223  O   THR A 154     -18.276   8.328  79.271  1.00 52.63           O  
ATOM   1224  CB  THR A 154     -18.734   9.818  76.470  1.00 56.16           C  
ATOM   1225  OG1 THR A 154     -17.826   9.118  75.611  1.00 53.51           O  
ATOM   1226  CG2 THR A 154     -19.241  11.065  75.762  1.00 58.07           C  
ATOM   1227  N   GLY A 155     -16.326   8.501  78.164  1.00 52.24           N  
ATOM   1228  CA  GLY A 155     -15.775   7.282  78.725  1.00 52.93           C  
ATOM   1229  C   GLY A 155     -16.352   6.050  78.056  1.00 57.82           C  
ATOM   1230  O   GLY A 155     -16.247   4.940  78.578  1.00 62.10           O  
ATOM   1231  N   THR A 156     -16.965   6.251  76.894  1.00 57.06           N  
ATOM   1232  CA  THR A 156     -17.579   5.160  76.148  1.00 58.53           C  
ATOM   1233  C   THR A 156     -16.945   5.009  74.769  1.00 60.33           C  
ATOM   1234  O   THR A 156     -16.031   5.751  74.411  1.00 60.41           O  
ATOM   1235  CB  THR A 156     -19.095   5.372  75.982  1.00 59.39           C  
ATOM   1236  OG1 THR A 156     -19.335   6.592  75.270  1.00 58.12           O  
ATOM   1237  CG2 THR A 156     -19.778   5.442  77.340  1.00 61.30           C  
ATOM   1238  N   TRP A 157     -17.439   4.046  73.998  1.00 63.03           N  
ATOM   1239  CA  TRP A 157     -16.918   3.794  72.659  1.00 64.69           C  
ATOM   1240  C   TRP A 157     -17.917   4.215  71.591  1.00 73.92           C  
ATOM   1241  O   TRP A 157     -17.841   3.770  70.446  1.00 76.94           O  
ATOM   1242  CB  TRP A 157     -16.563   2.317  72.493  1.00 57.54           C  
ATOM   1243  CG  TRP A 157     -15.524   1.857  73.456  1.00 53.43           C  
ATOM   1244  CD1 TRP A 157     -15.722   1.124  74.589  1.00 53.48           C  
ATOM   1245  CD2 TRP A 157     -14.118   2.114  73.383  1.00 52.23           C  
ATOM   1246  NE1 TRP A 157     -14.524   0.902  75.223  1.00 54.81           N  
ATOM   1247  CE2 TRP A 157     -13.523   1.500  74.503  1.00 54.47           C  
ATOM   1248  CE3 TRP A 157     -13.303   2.802  72.478  1.00 48.48           C  
ATOM   1249  CZ2 TRP A 157     -12.153   1.556  74.743  1.00 52.41           C  
ATOM   1250  CZ3 TRP A 157     -11.943   2.852  72.716  1.00 46.01           C  
ATOM   1251  CH2 TRP A 157     -11.381   2.231  73.838  1.00 48.05           C  
ATOM   1252  N   ASP A 158     -18.847   5.084  71.975  1.00 83.18           N  
ATOM   1253  CA  ASP A 158     -19.924   5.512  71.089  1.00 86.02           C  
ATOM   1254  C   ASP A 158     -19.407   6.285  69.879  1.00 84.41           C  
ATOM   1255  O   ASP A 158     -20.051   6.311  68.830  1.00 90.58           O  
ATOM   1256  CB  ASP A 158     -20.931   6.364  71.863  1.00 89.34           C  
ATOM   1257  CG  ASP A 158     -21.517   5.631  73.054  1.00 92.86           C  
ATOM   1258  OD1 ASP A 158     -21.695   4.398  72.964  1.00 93.52           O  
ATOM   1259  OD2 ASP A 158     -21.797   6.285  74.081  1.00 95.23           O  
ATOM   1260  N   ALA A 159     -18.244   6.909  70.025  1.00 77.54           N  
ATOM   1261  CA  ALA A 159     -17.643   7.665  68.932  1.00 73.69           C  
ATOM   1262  C   ALA A 159     -17.077   6.733  67.867  1.00 69.32           C  
ATOM   1263  O   ALA A 159     -16.906   7.126  66.713  1.00 73.16           O  
ATOM   1264  CB  ALA A 159     -16.558   8.586  69.458  1.00 73.21           C  
ATOM   1265  N   TYR A 160     -16.788   5.498  68.263  1.00 60.92           N  
ATOM   1266  CA  TYR A 160     -16.240   4.505  67.346  1.00 53.82           C  
ATOM   1267  C   TYR A 160     -17.279   3.451  66.980  1.00 58.91           C  
ATOM   1268  O   TYR A 160     -16.944   2.393  66.449  1.00 62.86           O  
ATOM   1269  CB  TYR A 160     -15.007   3.838  67.957  1.00 46.75           C  
ATOM   1270  CG  TYR A 160     -13.785   4.726  67.968  1.00 43.73           C  
ATOM   1271  CD1 TYR A 160     -13.539   5.592  69.024  1.00 45.28           C  
ATOM   1272  CD2 TYR A 160     -12.881   4.702  66.917  1.00 43.48           C  
ATOM   1273  CE1 TYR A 160     -12.422   6.407  69.032  1.00 47.33           C  
ATOM   1274  CE2 TYR A 160     -11.764   5.510  66.915  1.00 45.29           C  
ATOM   1275  CZ  TYR A 160     -11.538   6.361  67.972  1.00 46.37           C  
ATOM   1276  OH  TYR A 160     -10.423   7.166  67.963  1.00 45.47           O  
ATOM   1277  N   ALA A 161     -18.542   3.750  67.264  1.00 62.53           N  
ATOM   1278  CA  ALA A 161     -19.629   2.821  66.985  1.00 64.79           C  
ATOM   1279  C   ALA A 161     -20.157   2.992  65.565  1.00 66.21           C  
ATOM   1280  O   ALA A 161     -20.940   2.174  65.082  1.00 66.37           O  
ATOM   1281  CB  ALA A 161     -20.753   3.007  67.991  1.00 66.91           C  
ATOM   1282  N   ALA A 162     -19.721   4.059  64.903  1.00 76.12           N  
ATOM   1283  CA  ALA A 162     -20.185   4.367  63.557  1.00 77.47           C  
ATOM   1284  C   ALA A 162     -19.647   3.371  62.537  1.00 79.41           C  
ATOM   1285  O   ALA A 162     -20.321   3.056  61.557  1.00 79.19           O  
ATOM   1286  CB  ALA A 162     -19.786   5.783  63.172  1.00 77.14           C  
ATOM   1287  N   ASP A1029     -18.435   2.877  62.773  1.00 82.36           N  
ATOM   1288  CA  ASP A1029     -17.781   1.965  61.838  1.00 84.33           C  
ATOM   1289  C   ASP A1029     -18.586   0.686  61.627  1.00 84.95           C  
ATOM   1290  O   ASP A1029     -18.693   0.193  60.507  1.00 83.59           O  
ATOM   1291  CB  ASP A1029     -16.372   1.618  62.324  1.00 86.54           C  
ATOM   1292  CG  ASP A1029     -15.605   0.763  61.329  1.00 84.55           C  
ATOM   1293  OD1 ASP A1029     -14.944   1.334  60.435  1.00 79.85           O  
ATOM   1294  OD2 ASP A1029     -15.662  -0.480  61.439  1.00 86.69           O  
ATOM   1295  N   GLU A1030     -19.153   0.157  62.707  1.00 90.65           N  
ATOM   1296  CA  GLU A1030     -19.959  -1.056  62.629  1.00 92.92           C  
ATOM   1297  C   GLU A1030     -21.277  -0.796  61.908  1.00 89.37           C  
ATOM   1298  O   GLU A1030     -21.776  -1.655  61.181  1.00 85.59           O  
ATOM   1299  CB  GLU A1030     -20.226  -1.616  64.027  1.00 99.00           C  
ATOM   1300  CG  GLU A1030     -18.973  -2.029  64.780  1.00105.59           C  
ATOM   1301  CD  GLU A1030     -19.285  -2.707  66.099  1.00111.37           C  
ATOM   1302  OE1 GLU A1030     -20.482  -2.888  66.407  1.00116.24           O  
ATOM   1303  OE2 GLU A1030     -18.333  -3.061  66.827  1.00112.96           O  
ATOM   1304  N   VAL A1031     -21.832   0.394  62.112  1.00 90.05           N  
ATOM   1305  CA  VAL A1031     -23.100   0.769  61.496  1.00 90.26           C  
ATOM   1306  C   VAL A1031     -22.973   0.863  59.978  1.00 89.55           C  
ATOM   1307  O   VAL A1031     -23.825   0.364  59.241  1.00 90.63           O  
ATOM   1308  CB  VAL A1031     -23.618   2.112  62.047  1.00 87.85           C  
ATOM   1309  CG1 VAL A1031     -24.912   2.511  61.354  1.00 85.07           C  
ATOM   1310  CG2 VAL A1031     -23.821   2.025  63.553  1.00 88.39           C  
ATOM   1311  N   TRP A1032     -21.902   1.499  59.513  1.00 90.09           N  
ATOM   1312  CA  TRP A1032     -21.673   1.653  58.082  1.00 91.49           C  
ATOM   1313  C   TRP A1032     -21.344   0.316  57.423  1.00 85.03           C  
ATOM   1314  O   TRP A1032     -21.637   0.113  56.247  1.00 83.02           O  
ATOM   1315  CB  TRP A1032     -20.552   2.662  57.819  1.00 97.54           C  
ATOM   1316  CG  TRP A1032     -20.948   4.084  58.091  1.00105.89           C  
ATOM   1317  CD1 TRP A1032     -20.666   4.814  59.209  1.00111.30           C  
ATOM   1318  CD2 TRP A1032     -21.699   4.947  57.228  1.00110.45           C  
ATOM   1319  NE1 TRP A1032     -21.194   6.077  59.097  1.00113.63           N  
ATOM   1320  CE2 TRP A1032     -21.834   6.184  57.890  1.00113.16           C  
ATOM   1321  CE3 TRP A1032     -22.271   4.793  55.961  1.00111.45           C  
ATOM   1322  CZ2 TRP A1032     -22.516   7.261  57.328  1.00114.11           C  
ATOM   1323  CZ3 TRP A1032     -22.948   5.864  55.405  1.00112.35           C  
ATOM   1324  CH2 TRP A1032     -23.065   7.082  56.088  1.00113.51           C  
ATOM   1325  N   VAL A1033     -20.743  -0.594  58.182  1.00 77.39           N  
ATOM   1326  CA  VAL A1033     -20.411  -1.917  57.662  1.00 71.45           C  
ATOM   1327  C   VAL A1033     -21.664  -2.771  57.489  1.00 69.71           C  
ATOM   1328  O   VAL A1033     -21.895  -3.336  56.419  1.00 72.84           O  
ATOM   1329  CB  VAL A1033     -19.410  -2.655  58.576  1.00 66.45           C  
ATOM   1330  CG1 VAL A1033     -19.421  -4.151  58.292  1.00 64.17           C  
ATOM   1331  CG2 VAL A1033     -18.013  -2.088  58.393  1.00 64.57           C  
ATOM   1332  N   VAL A1034     -22.474  -2.860  58.540  1.00 66.03           N  
ATOM   1333  CA  VAL A1034     -23.704  -3.640  58.477  1.00 63.23           C  
ATOM   1334  C   VAL A1034     -24.698  -2.962  57.536  1.00 65.49           C  
ATOM   1335  O   VAL A1034     -25.523  -3.626  56.909  1.00 70.28           O  
ATOM   1336  CB  VAL A1034     -24.335  -3.838  59.878  1.00 65.80           C  
ATOM   1337  CG1 VAL A1034     -24.819  -2.516  60.454  1.00 69.53           C  
ATOM   1338  CG2 VAL A1034     -25.473  -4.847  59.819  1.00 66.83           C  
ATOM   1339  N   GLY A1035     -24.600  -1.641  57.421  1.00 63.60           N  
ATOM   1340  CA  GLY A1035     -25.437  -0.893  56.503  1.00 63.57           C  
ATOM   1341  C   GLY A1035     -25.027  -1.154  55.067  1.00 59.88           C  
ATOM   1342  O   GLY A1035     -25.873  -1.284  54.181  1.00 62.27           O  
ATOM   1343  N   MET A1036     -23.720  -1.233  54.839  1.00 55.81           N  
ATOM   1344  CA  MET A1036     -23.191  -1.536  53.515  1.00 52.04           C  
ATOM   1345  C   MET A1036     -23.485  -2.987  53.158  1.00 51.77           C  
ATOM   1346  O   MET A1036     -23.668  -3.326  51.991  1.00 51.22           O  
ATOM   1347  CB  MET A1036     -21.687  -1.264  53.457  1.00 51.16           C  
ATOM   1348  CG  MET A1036     -21.098  -1.304  52.059  1.00 50.50           C  
ATOM   1349  SD  MET A1036     -19.330  -0.950  52.055  1.00 70.32           S  
ATOM   1350  CE  MET A1036     -19.305   0.654  52.855  1.00 70.70           C  
ATOM   1351  N   GLY A1037     -23.532  -3.841  54.175  1.00 53.85           N  
ATOM   1352  CA  GLY A1037     -23.881  -5.235  53.980  1.00 53.20           C  
ATOM   1353  C   GLY A1037     -25.324  -5.368  53.542  1.00 53.92           C  
ATOM   1354  O   GLY A1037     -25.675  -6.275  52.787  1.00 57.50           O  
ATOM   1355  N   ILE A1038     -26.163  -4.452  54.014  1.00 52.98           N  
ATOM   1356  CA  ILE A1038     -27.568  -4.434  53.634  1.00 54.03           C  
ATOM   1357  C   ILE A1038     -27.735  -4.030  52.173  1.00 57.99           C  
ATOM   1358  O   ILE A1038     -28.390  -4.730  51.401  1.00 64.07           O  
ATOM   1359  CB  ILE A1038     -28.386  -3.474  54.519  1.00 52.26           C  
ATOM   1360  CG1 ILE A1038     -28.462  -3.999  55.954  1.00 51.42           C  
ATOM   1361  CG2 ILE A1038     -29.789  -3.289  53.956  1.00 52.55           C  
ATOM   1362  CD1 ILE A1038     -29.078  -5.375  56.072  1.00 52.10           C  
ATOM   1363  N   VAL A1039     -27.133  -2.904  51.796  1.00 57.52           N  
ATOM   1364  CA  VAL A1039     -27.280  -2.379  50.442  1.00 56.56           C  
ATOM   1365  C   VAL A1039     -26.631  -3.314  49.420  1.00 56.63           C  
ATOM   1366  O   VAL A1039     -27.078  -3.399  48.278  1.00 63.62           O  
ATOM   1367  CB  VAL A1039     -26.684  -0.951  50.315  1.00 40.32           C  
ATOM   1368  CG1 VAL A1039     -25.190  -0.958  50.552  1.00 44.91           C  
ATOM   1369  CG2 VAL A1039     -27.000  -0.351  48.955  1.00 37.75           C  
ATOM   1370  N   MET A1040     -25.594  -4.034  49.838  1.00 50.34           N  
ATOM   1371  CA  MET A1040     -24.957  -5.010  48.960  1.00 45.83           C  
ATOM   1372  C   MET A1040     -25.880  -6.199  48.721  1.00 44.40           C  
ATOM   1373  O   MET A1040     -25.941  -6.732  47.614  1.00 41.99           O  
ATOM   1374  CB  MET A1040     -23.624  -5.481  49.543  1.00 44.31           C  
ATOM   1375  CG  MET A1040     -22.469  -4.525  49.283  1.00 44.04           C  
ATOM   1376  SD  MET A1040     -20.931  -5.045  50.067  1.00 78.09           S  
ATOM   1377  CE  MET A1040     -19.833  -3.727  49.554  1.00 34.26           C  
ATOM   1378  N   SER A1041     -26.603  -6.604  49.760  1.00 45.13           N  
ATOM   1379  CA  SER A1041     -27.577  -7.683  49.640  1.00 49.52           C  
ATOM   1380  C   SER A1041     -28.685  -7.298  48.668  1.00 52.37           C  
ATOM   1381  O   SER A1041     -29.133  -8.113  47.860  1.00 56.01           O  
ATOM   1382  CB  SER A1041     -28.174  -8.030  51.005  1.00 40.79           C  
ATOM   1383  OG  SER A1041     -27.189  -8.564  51.869  1.00 50.74           O  
ATOM   1384  N   LEU A1042     -29.117  -6.044  48.753  1.00 52.29           N  
ATOM   1385  CA  LEU A1042     -30.170  -5.529  47.887  1.00 49.59           C  
ATOM   1386  C   LEU A1042     -29.725  -5.519  46.428  1.00 46.29           C  
ATOM   1387  O   LEU A1042     -30.481  -5.912  45.541  1.00 47.54           O  
ATOM   1388  CB  LEU A1042     -30.585  -4.123  48.328  1.00 50.06           C  
ATOM   1389  CG  LEU A1042     -31.740  -4.006  49.330  1.00 52.77           C  
ATOM   1390  CD1 LEU A1042     -31.557  -4.933  50.523  1.00 54.14           C  
ATOM   1391  CD2 LEU A1042     -31.886  -2.564  49.794  1.00 53.55           C  
ATOM   1392  N   ILE A1043     -28.495  -5.071  46.189  1.00 42.32           N  
ATOM   1393  CA  ILE A1043     -27.916  -5.077  44.849  1.00 40.01           C  
ATOM   1394  C   ILE A1043     -27.905  -6.486  44.267  1.00 42.32           C  
ATOM   1395  O   ILE A1043     -28.369  -6.705  43.148  1.00 40.79           O  
ATOM   1396  CB  ILE A1043     -26.479  -4.523  44.848  1.00 37.03           C  
ATOM   1397  CG1 ILE A1043     -26.481  -3.030  45.177  1.00 36.63           C  
ATOM   1398  CG2 ILE A1043     -25.815  -4.761  43.501  1.00 33.49           C  
ATOM   1399  CD1 ILE A1043     -25.096  -2.425  45.275  1.00 34.22           C  
ATOM   1400  N   VAL A1044     -27.381  -7.434  45.039  1.00 44.06           N  
ATOM   1401  CA  VAL A1044     -27.348  -8.835  44.633  1.00 44.45           C  
ATOM   1402  C   VAL A1044     -28.748  -9.335  44.300  1.00 45.00           C  
ATOM   1403  O   VAL A1044     -28.954 -10.018  43.298  1.00 46.13           O  
ATOM   1404  CB  VAL A1044     -26.742  -9.733  45.733  1.00 46.35           C  
ATOM   1405  CG1 VAL A1044     -26.852 -11.203  45.350  1.00 38.16           C  
ATOM   1406  CG2 VAL A1044     -25.295  -9.358  45.991  1.00 45.00           C  
ATOM   1407  N   LEU A1045     -29.708  -8.975  45.143  1.00 47.95           N  
ATOM   1408  CA  LEU A1045     -31.090  -9.398  44.958  1.00 54.46           C  
ATOM   1409  C   LEU A1045     -31.706  -8.759  43.718  1.00 52.96           C  
ATOM   1410  O   LEU A1045     -32.433  -9.411  42.972  1.00 52.46           O  
ATOM   1411  CB  LEU A1045     -31.921  -9.053  46.195  1.00 61.09           C  
ATOM   1412  CG  LEU A1045     -33.325  -9.658  46.268  1.00 66.51           C  
ATOM   1413  CD1 LEU A1045     -33.249 -11.178  46.316  1.00 68.63           C  
ATOM   1414  CD2 LEU A1045     -34.087  -9.116  47.469  1.00 68.58           C  
ATOM   1415  N   ALA A1046     -31.407  -7.482  43.500  1.00 48.51           N  
ATOM   1416  CA  ALA A1046     -31.961  -6.749  42.368  1.00 44.53           C  
ATOM   1417  C   ALA A1046     -31.452  -7.297  41.040  1.00 45.30           C  
ATOM   1418  O   ALA A1046     -32.217  -7.442  40.086  1.00 49.09           O  
ATOM   1419  CB  ALA A1046     -31.635  -5.270  42.487  1.00 41.62           C  
ATOM   1420  N   ILE A1047     -30.159  -7.600  40.986  1.00 43.30           N  
ATOM   1421  CA  ILE A1047     -29.541  -8.114  39.769  1.00 42.37           C  
ATOM   1422  C   ILE A1047     -30.064  -9.504  39.416  1.00 40.38           C  
ATOM   1423  O   ILE A1047     -30.414  -9.772  38.266  1.00 39.74           O  
ATOM   1424  CB  ILE A1047     -28.008  -8.170  39.899  1.00 33.52           C  
ATOM   1425  CG1 ILE A1047     -27.442  -6.769  40.126  1.00 41.94           C  
ATOM   1426  CG2 ILE A1047     -27.391  -8.770  38.656  1.00 33.09           C  
ATOM   1427  CD1 ILE A1047     -25.944  -6.745  40.328  1.00 41.38           C  
ATOM   1428  N   VAL A1048     -30.118 -10.383  40.412  1.00 39.89           N  
ATOM   1429  CA  VAL A1048     -30.578 -11.749  40.199  1.00 37.24           C  
ATOM   1430  C   VAL A1048     -32.062 -11.786  39.847  1.00 48.00           C  
ATOM   1431  O   VAL A1048     -32.444 -12.348  38.823  1.00 50.72           O  
ATOM   1432  CB  VAL A1048     -30.324 -12.631  41.436  1.00 38.49           C  
ATOM   1433  CG1 VAL A1048     -30.978 -13.993  41.262  1.00 39.89           C  
ATOM   1434  CG2 VAL A1048     -28.830 -12.781  41.678  1.00 38.06           C  
ATOM   1435  N   PHE A1049     -32.891 -11.182  40.694  1.00 47.05           N  
ATOM   1436  CA  PHE A1049     -34.332 -11.136  40.458  1.00 48.24           C  
ATOM   1437  C   PHE A1049     -34.646 -10.477  39.121  1.00 44.12           C  
ATOM   1438  O   PHE A1049     -35.534 -10.919  38.394  1.00 42.58           O  
ATOM   1439  CB  PHE A1049     -35.042 -10.390  41.592  1.00 52.45           C  
ATOM   1440  CG  PHE A1049     -36.520 -10.213  41.375  1.00 56.72           C  
ATOM   1441  CD1 PHE A1049     -37.406 -11.231  41.688  1.00 60.62           C  
ATOM   1442  CD2 PHE A1049     -37.024  -9.025  40.870  1.00 55.94           C  
ATOM   1443  CE1 PHE A1049     -38.767 -11.071  41.493  1.00 61.46           C  
ATOM   1444  CE2 PHE A1049     -38.382  -8.859  40.672  1.00 57.70           C  
ATOM   1445  CZ  PHE A1049     -39.255  -9.882  40.985  1.00 59.93           C  
ATOM   1446  N   GLY A1050     -33.905  -9.421  38.802  1.00 42.51           N  
ATOM   1447  CA  GLY A1050     -34.108  -8.694  37.566  1.00 41.48           C  
ATOM   1448  C   GLY A1050     -33.841  -9.533  36.333  1.00 45.97           C  
ATOM   1449  O   GLY A1050     -34.707  -9.671  35.471  1.00 50.60           O  
ATOM   1450  N   ASN A1051     -32.645 -10.107  36.254  1.00 45.23           N  
ATOM   1451  CA  ASN A1051     -32.229 -10.823  35.054  1.00 44.02           C  
ATOM   1452  C   ASN A1051     -32.824 -12.222  34.923  1.00 44.61           C  
ATOM   1453  O   ASN A1051     -33.051 -12.693  33.809  1.00 44.72           O  
ATOM   1454  CB  ASN A1051     -30.706 -10.903  34.997  1.00 42.30           C  
ATOM   1455  CG  ASN A1051     -30.071  -9.560  34.711  1.00 42.73           C  
ATOM   1456  OD1 ASN A1051     -30.036  -9.111  33.564  1.00 41.88           O  
ATOM   1457  ND2 ASN A1051     -29.569  -8.906  35.753  1.00 43.53           N  
ATOM   1458  N   VAL A1052     -33.069 -12.889  36.048  1.00 46.54           N  
ATOM   1459  CA  VAL A1052     -33.740 -14.186  36.017  1.00 49.81           C  
ATOM   1460  C   VAL A1052     -35.122 -14.018  35.403  1.00 51.62           C  
ATOM   1461  O   VAL A1052     -35.524 -14.782  34.527  1.00 55.17           O  
ATOM   1462  CB  VAL A1052     -33.871 -14.812  37.423  1.00 53.20           C  
ATOM   1463  CG1 VAL A1052     -34.957 -15.880  37.438  1.00 57.10           C  
ATOM   1464  CG2 VAL A1052     -32.545 -15.396  37.871  1.00 54.19           C  
ATOM   1465  N   LEU A1053     -35.830 -12.993  35.863  1.00 50.61           N  
ATOM   1466  CA  LEU A1053     -37.157 -12.666  35.360  1.00 48.59           C  
ATOM   1467  C   LEU A1053     -37.116 -12.384  33.860  1.00 49.92           C  
ATOM   1468  O   LEU A1053     -38.025 -12.763  33.123  1.00 53.98           O  
ATOM   1469  CB  LEU A1053     -37.721 -11.462  36.115  1.00 45.83           C  
ATOM   1470  CG  LEU A1053     -39.218 -11.178  36.016  1.00 48.71           C  
ATOM   1471  CD1 LEU A1053     -40.019 -12.318  36.627  1.00 50.09           C  
ATOM   1472  CD2 LEU A1053     -39.546  -9.857  36.698  1.00 49.75           C  
ATOM   1473  N   VAL A1054     -36.051 -11.723  33.417  1.00 48.32           N  
ATOM   1474  CA  VAL A1054     -35.879 -11.392  32.006  1.00 45.74           C  
ATOM   1475  C   VAL A1054     -35.609 -12.635  31.164  1.00 48.53           C  
ATOM   1476  O   VAL A1054     -36.297 -12.881  30.174  1.00 50.56           O  
ATOM   1477  CB  VAL A1054     -34.729 -10.383  31.801  1.00 41.16           C  
ATOM   1478  CG1 VAL A1054     -34.364 -10.277  30.326  1.00 40.08           C  
ATOM   1479  CG2 VAL A1054     -35.113  -9.021  32.361  1.00 38.50           C  
ATOM   1480  N   ILE A1055     -34.608 -13.415  31.561  1.00 49.24           N  
ATOM   1481  CA  ILE A1055     -34.241 -14.625  30.834  1.00 50.02           C  
ATOM   1482  C   ILE A1055     -35.397 -15.624  30.808  1.00 49.73           C  
ATOM   1483  O   ILE A1055     -35.640 -16.278  29.794  1.00 50.13           O  
ATOM   1484  CB  ILE A1055     -32.994 -15.293  31.449  1.00 52.39           C  
ATOM   1485  CG1 ILE A1055     -31.795 -14.348  31.370  1.00 54.48           C  
ATOM   1486  CG2 ILE A1055     -32.673 -16.598  30.741  1.00 52.85           C  
ATOM   1487  CD1 ILE A1055     -30.538 -14.900  32.004  1.00 59.00           C  
ATOM   1488  N   THR A1056     -36.118 -15.721  31.921  1.00 47.85           N  
ATOM   1489  CA  THR A1056     -37.258 -16.625  32.017  1.00 47.68           C  
ATOM   1490  C   THR A1056     -38.369 -16.210  31.058  1.00 46.63           C  
ATOM   1491  O   THR A1056     -38.937 -17.047  30.356  1.00 45.99           O  
ATOM   1492  CB  THR A1056     -37.827 -16.677  33.450  1.00 46.86           C  
ATOM   1493  OG1 THR A1056     -36.776 -16.974  34.377  1.00 45.14           O  
ATOM   1494  CG2 THR A1056     -38.912 -17.741  33.559  1.00 49.02           C  
ATOM   1495  N   ALA A1057     -38.665 -14.914  31.030  1.00 44.79           N  
ATOM   1496  CA  ALA A1057     -39.745 -14.385  30.203  1.00 43.67           C  
ATOM   1497  C   ALA A1057     -39.497 -14.630  28.719  1.00 43.15           C  
ATOM   1498  O   ALA A1057     -40.383 -15.094  28.002  1.00 45.22           O  
ATOM   1499  CB  ALA A1057     -39.931 -12.897  30.467  1.00 40.90           C  
ATOM   1500  N   ILE A1058     -38.289 -14.319  28.262  1.00 41.15           N  
ATOM   1501  CA  ILE A1058     -37.948 -14.470  26.853  1.00 42.19           C  
ATOM   1502  C   ILE A1058     -37.910 -15.943  26.450  1.00 46.17           C  
ATOM   1503  O   ILE A1058     -38.337 -16.308  25.355  1.00 48.60           O  
ATOM   1504  CB  ILE A1058     -36.596 -13.810  26.532  1.00 40.43           C  
ATOM   1505  CG1 ILE A1058     -36.600 -12.356  27.003  1.00 40.83           C  
ATOM   1506  CG2 ILE A1058     -36.307 -13.882  25.044  1.00 39.74           C  
ATOM   1507  CD1 ILE A1058     -35.330 -11.600  26.689  1.00 39.47           C  
ATOM   1508  N   ALA A1059     -37.411 -16.789  27.343  1.00 46.84           N  
ATOM   1509  CA  ALA A1059     -37.310 -18.216  27.062  1.00 46.05           C  
ATOM   1510  C   ALA A1059     -38.683 -18.881  26.997  1.00 46.11           C  
ATOM   1511  O   ALA A1059     -38.955 -19.677  26.099  1.00 46.32           O  
ATOM   1512  CB  ALA A1059     -36.447 -18.899  28.108  1.00 45.92           C  
ATOM   1513  N   LYS A1060     -39.543 -18.546  27.953  1.00 46.04           N  
ATOM   1514  CA  LYS A1060     -40.844 -19.194  28.083  1.00 48.10           C  
ATOM   1515  C   LYS A1060     -41.821 -18.768  26.988  1.00 48.54           C  
ATOM   1516  O   LYS A1060     -42.576 -19.590  26.470  1.00 50.60           O  
ATOM   1517  CB  LYS A1060     -41.439 -18.899  29.463  1.00 50.28           C  
ATOM   1518  CG  LYS A1060     -42.687 -19.700  29.799  1.00 54.30           C  
ATOM   1519  CD  LYS A1060     -43.165 -19.396  31.212  1.00 55.43           C  
ATOM   1520  CE  LYS A1060     -44.400 -20.209  31.573  1.00 57.98           C  
ATOM   1521  NZ  LYS A1060     -45.545 -19.920  30.666  1.00 58.29           N  
ATOM   1522  N   PHE A1061     -41.798 -17.487  26.634  1.00 48.28           N  
ATOM   1523  CA  PHE A1061     -42.732 -16.949  25.649  1.00 49.77           C  
ATOM   1524  C   PHE A1061     -42.068 -16.743  24.288  1.00 51.16           C  
ATOM   1525  O   PHE A1061     -41.128 -15.960  24.157  1.00 41.49           O  
ATOM   1526  CB  PHE A1061     -43.332 -15.636  26.153  1.00 47.47           C  
ATOM   1527  CG  PHE A1061     -44.009 -15.755  27.490  1.00 49.77           C  
ATOM   1528  CD1 PHE A1061     -45.281 -16.292  27.592  1.00 52.40           C  
ATOM   1529  CD2 PHE A1061     -43.372 -15.333  28.646  1.00 49.82           C  
ATOM   1530  CE1 PHE A1061     -45.905 -16.405  28.821  1.00 53.28           C  
ATOM   1531  CE2 PHE A1061     -43.990 -15.443  29.877  1.00 50.71           C  
ATOM   1532  CZ  PHE A1061     -45.259 -15.980  29.965  1.00 51.99           C  
ATOM   1533  N   GLU A1062     -42.577 -17.445  23.279  1.00 54.00           N  
ATOM   1534  CA  GLU A1062     -41.981 -17.445  21.945  1.00 54.42           C  
ATOM   1535  C   GLU A1062     -42.171 -16.123  21.204  1.00 55.58           C  
ATOM   1536  O   GLU A1062     -41.447 -15.828  20.253  1.00 56.70           O  
ATOM   1537  CB  GLU A1062     -42.563 -18.589  21.111  1.00 56.32           C  
ATOM   1538  N   ARG A1063     -43.149 -15.334  21.637  1.00 57.30           N  
ATOM   1539  CA  ARG A1063     -43.442 -14.052  21.002  1.00 53.97           C  
ATOM   1540  C   ARG A1063     -42.344 -13.022  21.257  1.00 54.10           C  
ATOM   1541  O   ARG A1063     -42.169 -12.083  20.480  1.00 52.12           O  
ATOM   1542  CB  ARG A1063     -44.781 -13.510  21.499  1.00 50.17           C  
ATOM   1543  CG  ARG A1063     -44.903 -13.503  23.010  1.00 48.44           C  
ATOM   1544  CD  ARG A1063     -46.043 -12.624  23.479  1.00 49.05           C  
ATOM   1545  NE  ARG A1063     -46.067 -12.520  24.935  1.00 50.77           N  
ATOM   1546  CZ  ARG A1063     -46.725 -11.581  25.607  1.00 51.41           C  
ATOM   1547  NH1 ARG A1063     -46.686 -11.566  26.932  1.00 49.99           N  
ATOM   1548  NH2 ARG A1063     -47.417 -10.656  24.955  1.00 52.22           N  
ATOM   1549  N   LEU A1064     -41.612 -13.202  22.352  1.00 55.37           N  
ATOM   1550  CA  LEU A1064     -40.560 -12.269  22.738  1.00 55.43           C  
ATOM   1551  C   LEU A1064     -39.231 -12.592  22.065  1.00 57.86           C  
ATOM   1552  O   LEU A1064     -38.335 -11.752  22.010  1.00 61.35           O  
ATOM   1553  CB  LEU A1064     -40.381 -12.266  24.258  1.00 54.94           C  
ATOM   1554  CG  LEU A1064     -41.445 -11.539  25.081  1.00 52.39           C  
ATOM   1555  CD1 LEU A1064     -41.266 -11.832  26.559  1.00 54.05           C  
ATOM   1556  CD2 LEU A1064     -41.380 -10.046  24.826  1.00 47.89           C  
ATOM   1557  N   GLN A1065     -39.107 -13.811  21.553  1.00 56.65           N  
ATOM   1558  CA  GLN A1065     -37.853 -14.264  20.963  1.00 55.30           C  
ATOM   1559  C   GLN A1065     -37.575 -13.602  19.617  1.00 55.27           C  
ATOM   1560  O   GLN A1065     -37.746 -14.215  18.563  1.00 57.83           O  
ATOM   1561  CB  GLN A1065     -37.865 -15.784  20.806  1.00 56.08           C  
ATOM   1562  CG  GLN A1065     -38.097 -16.525  22.111  1.00 59.58           C  
ATOM   1563  CD  GLN A1065     -38.194 -18.022  21.923  1.00 65.54           C  
ATOM   1564  OE1 GLN A1065     -38.036 -18.532  20.813  1.00 68.48           O  
ATOM   1565  NE2 GLN A1065     -38.459 -18.739  23.009  1.00 68.89           N  
ATOM   1566  N   THR A1066     -37.142 -12.346  19.662  1.00 52.69           N  
ATOM   1567  CA  THR A1066     -36.766 -11.621  18.456  1.00 52.55           C  
ATOM   1568  C   THR A1066     -35.248 -11.565  18.336  1.00 52.91           C  
ATOM   1569  O   THR A1066     -34.535 -12.026  19.227  1.00 55.58           O  
ATOM   1570  CB  THR A1066     -37.334 -10.189  18.452  1.00 52.98           C  
ATOM   1571  OG1 THR A1066     -36.597  -9.376  19.374  1.00 55.24           O  
ATOM   1572  CG2 THR A1066     -38.805 -10.196  18.847  1.00 50.70           C  
ATOM   1573  N   VAL A1067     -34.757 -11.004  17.235  1.00 52.59           N  
ATOM   1574  CA  VAL A1067     -33.319 -10.866  17.028  1.00 52.57           C  
ATOM   1575  C   VAL A1067     -32.712  -9.924  18.065  1.00 55.85           C  
ATOM   1576  O   VAL A1067     -31.673 -10.222  18.655  1.00 61.85           O  
ATOM   1577  CB  VAL A1067     -32.994 -10.354  15.609  1.00 51.32           C  
ATOM   1578  CG1 VAL A1067     -31.542  -9.901  15.518  1.00 50.49           C  
ATOM   1579  CG2 VAL A1067     -33.284 -11.432  14.579  1.00 50.67           C  
ATOM   1580  N   THR A1068     -33.374  -8.793  18.289  1.00 52.88           N  
ATOM   1581  CA  THR A1068     -32.928  -7.828  19.289  1.00 50.87           C  
ATOM   1582  C   THR A1068     -32.959  -8.436  20.687  1.00 49.48           C  
ATOM   1583  O   THR A1068     -32.023  -8.270  21.468  1.00 49.49           O  
ATOM   1584  CB  THR A1068     -33.797  -6.556  19.275  1.00 50.97           C  
ATOM   1585  OG1 THR A1068     -33.763  -5.963  17.971  1.00 54.84           O  
ATOM   1586  CG2 THR A1068     -33.290  -5.550  20.296  1.00 46.77           C  
ATOM   1587  N   ASN A1069     -34.037  -9.151  20.993  1.00 49.12           N  
ATOM   1588  CA  ASN A1069     -34.207  -9.751  22.311  1.00 47.89           C  
ATOM   1589  C   ASN A1069     -33.323 -10.972  22.542  1.00 48.54           C  
ATOM   1590  O   ASN A1069     -33.199 -11.444  23.672  1.00 48.60           O  
ATOM   1591  CB  ASN A1069     -35.670 -10.130  22.532  1.00 48.59           C  
ATOM   1592  CG  ASN A1069     -36.496  -8.972  23.050  1.00 48.88           C  
ATOM   1593  OD1 ASN A1069     -36.004  -7.850  23.172  1.00 49.93           O  
ATOM   1594  ND2 ASN A1069     -37.763  -9.238  23.357  1.00 46.83           N  
ATOM   1595  N   TYR A1070     -32.712 -11.488  21.480  1.00 51.00           N  
ATOM   1596  CA  TYR A1070     -31.752 -12.572  21.638  1.00 56.40           C  
ATOM   1597  C   TYR A1070     -30.450 -12.017  22.201  1.00 53.30           C  
ATOM   1598  O   TYR A1070     -29.724 -12.705  22.918  1.00 52.59           O  
ATOM   1599  CB  TYR A1070     -31.493 -13.295  20.316  1.00 65.00           C  
ATOM   1600  CG  TYR A1070     -30.496 -14.425  20.455  1.00 78.19           C  
ATOM   1601  CD1 TYR A1070     -30.872 -15.644  21.006  1.00 83.53           C  
ATOM   1602  CD2 TYR A1070     -29.175 -14.270  20.050  1.00 83.37           C  
ATOM   1603  CE1 TYR A1070     -29.963 -16.679  21.145  1.00 86.39           C  
ATOM   1604  CE2 TYR A1070     -28.260 -15.300  20.184  1.00 83.55           C  
ATOM   1605  CZ  TYR A1070     -28.659 -16.502  20.731  1.00 86.24           C  
ATOM   1606  OH  TYR A1070     -27.754 -17.530  20.865  1.00 89.46           O  
ATOM   1607  N   PHE A1071     -30.161 -10.766  21.867  1.00 46.81           N  
ATOM   1608  CA  PHE A1071     -28.990 -10.086  22.399  1.00 44.88           C  
ATOM   1609  C   PHE A1071     -29.197  -9.760  23.872  1.00 45.34           C  
ATOM   1610  O   PHE A1071     -28.274  -9.861  24.678  1.00 45.05           O  
ATOM   1611  CB  PHE A1071     -28.701  -8.816  21.601  1.00 42.47           C  
ATOM   1612  CG  PHE A1071     -28.305  -9.075  20.175  1.00 42.04           C  
ATOM   1613  CD1 PHE A1071     -27.522 -10.170  19.848  1.00 42.12           C  
ATOM   1614  CD2 PHE A1071     -28.720  -8.228  19.161  1.00 41.39           C  
ATOM   1615  CE1 PHE A1071     -27.154 -10.413  18.536  1.00 41.84           C  
ATOM   1616  CE2 PHE A1071     -28.356  -8.464  17.847  1.00 40.28           C  
ATOM   1617  CZ  PHE A1071     -27.573  -9.559  17.535  1.00 40.90           C  
ATOM   1618  N   ILE A1072     -30.421  -9.379  24.219  1.00 45.54           N  
ATOM   1619  CA  ILE A1072     -30.760  -9.047  25.595  1.00 46.76           C  
ATOM   1620  C   ILE A1072     -30.633 -10.274  26.499  1.00 51.93           C  
ATOM   1621  O   ILE A1072     -30.249 -10.155  27.663  1.00 56.01           O  
ATOM   1622  CB  ILE A1072     -32.182  -8.456  25.686  1.00 43.42           C  
ATOM   1623  CG1 ILE A1072     -32.246  -7.144  24.901  1.00 43.37           C  
ATOM   1624  CG2 ILE A1072     -32.590  -8.223  27.133  1.00 40.05           C  
ATOM   1625  CD1 ILE A1072     -33.604  -6.493  24.902  1.00 43.94           C  
ATOM   1626  N   THR A1073     -30.932 -11.452  25.957  1.00 53.79           N  
ATOM   1627  CA  THR A1073     -30.736 -12.697  26.698  1.00 55.73           C  
ATOM   1628  C   THR A1073     -29.263 -12.895  27.027  1.00 52.92           C  
ATOM   1629  O   THR A1073     -28.914 -13.270  28.145  1.00 54.40           O  
ATOM   1630  CB  THR A1073     -31.238 -13.925  25.917  1.00 61.97           C  
ATOM   1631  OG1 THR A1073     -30.663 -13.930  24.605  1.00 69.56           O  
ATOM   1632  CG2 THR A1073     -32.746 -13.906  25.803  1.00 63.85           C  
ATOM   1633  N   SER A1074     -28.405 -12.642  26.043  1.00 45.79           N  
ATOM   1634  CA  SER A1074     -26.964 -12.723  26.240  1.00 46.06           C  
ATOM   1635  C   SER A1074     -26.523 -11.732  27.311  1.00 46.74           C  
ATOM   1636  O   SER A1074     -25.727 -12.063  28.189  1.00 47.50           O  
ATOM   1637  CB  SER A1074     -26.226 -12.454  24.927  1.00 47.88           C  
ATOM   1638  OG  SER A1074     -24.822 -12.498  25.113  1.00 50.19           O  
ATOM   1639  N   LEU A1075     -27.057 -10.517  27.227  1.00 44.97           N  
ATOM   1640  CA  LEU A1075     -26.795  -9.476  28.213  1.00 41.73           C  
ATOM   1641  C   LEU A1075     -27.292  -9.888  29.593  1.00 40.32           C  
ATOM   1642  O   LEU A1075     -26.568  -9.785  30.582  1.00 42.23           O  
ATOM   1643  CB  LEU A1075     -27.460  -8.164  27.791  1.00 41.62           C  
ATOM   1644  CG  LEU A1075     -27.331  -6.982  28.752  1.00 29.54           C  
ATOM   1645  CD1 LEU A1075     -25.907  -6.455  28.767  1.00 32.01           C  
ATOM   1646  CD2 LEU A1075     -28.310  -5.881  28.386  1.00 29.26           C  
ATOM   1647  N   ALA A1076     -28.534 -10.355  29.650  1.00 40.73           N  
ATOM   1648  CA  ALA A1076     -29.145 -10.757  30.911  1.00 43.27           C  
ATOM   1649  C   ALA A1076     -28.469 -11.993  31.488  1.00 42.79           C  
ATOM   1650  O   ALA A1076     -28.530 -12.231  32.693  1.00 42.87           O  
ATOM   1651  CB  ALA A1076     -30.632 -11.006  30.722  1.00 51.18           C  
ATOM   1652  N   CYS A1077     -27.831 -12.781  30.627  1.00 42.86           N  
ATOM   1653  CA  CYS A1077     -27.065 -13.935  31.082  1.00 43.86           C  
ATOM   1654  C   CYS A1077     -25.792 -13.485  31.784  1.00 43.25           C  
ATOM   1655  O   CYS A1077     -25.493 -13.932  32.891  1.00 42.89           O  
ATOM   1656  CB  CYS A1077     -26.721 -14.859  29.914  1.00 42.53           C  
ATOM   1657  SG  CYS A1077     -28.023 -16.030  29.489  1.00 56.33           S  
ATOM   1658  N   ALA A1078     -25.046 -12.602  31.128  1.00 41.74           N  
ATOM   1659  CA  ALA A1078     -23.825 -12.050  31.700  1.00 39.72           C  
ATOM   1660  C   ALA A1078     -24.138 -11.305  32.989  1.00 41.41           C  
ATOM   1661  O   ALA A1078     -23.398 -11.398  33.967  1.00 43.60           O  
ATOM   1662  CB  ALA A1078     -23.136 -11.129  30.704  1.00 36.64           C  
ATOM   1663  N   ASP A1079     -25.247 -10.573  32.983  1.00 41.00           N  
ATOM   1664  CA  ASP A1079     -25.675  -9.832  34.161  1.00 42.27           C  
ATOM   1665  C   ASP A1079     -26.121 -10.777  35.272  1.00 42.80           C  
ATOM   1666  O   ASP A1079     -25.977 -10.466  36.452  1.00 47.06           O  
ATOM   1667  CB  ASP A1079     -26.804  -8.859  33.808  1.00 44.43           C  
ATOM   1668  CG  ASP A1079     -26.334  -7.710  32.933  1.00 47.56           C  
ATOM   1669  OD1 ASP A1079     -25.135  -7.362  32.995  1.00 47.93           O  
ATOM   1670  OD2 ASP A1079     -27.165  -7.150  32.185  1.00 48.97           O  
ATOM   1671  N   LEU A1080     -26.655 -11.935  34.894  1.00 41.88           N  
ATOM   1672  CA  LEU A1080     -27.102 -12.914  35.880  1.00 41.95           C  
ATOM   1673  C   LEU A1080     -25.920 -13.579  36.574  1.00 43.36           C  
ATOM   1674  O   LEU A1080     -25.887 -13.676  37.800  1.00 46.01           O  
ATOM   1675  CB  LEU A1080     -27.988 -13.978  35.231  1.00 40.65           C  
ATOM   1676  CG  LEU A1080     -28.498 -15.060  36.184  1.00 40.93           C  
ATOM   1677  CD1 LEU A1080     -29.143 -14.427  37.407  1.00 37.53           C  
ATOM   1678  CD2 LEU A1080     -29.476 -15.983  35.475  1.00 40.84           C  
ATOM   1679  N   VAL A1081     -24.956 -14.037  35.781  1.00 41.70           N  
ATOM   1680  CA  VAL A1081     -23.761 -14.684  36.310  1.00 41.98           C  
ATOM   1681  C   VAL A1081     -22.991 -13.720  37.210  1.00 45.48           C  
ATOM   1682  O   VAL A1081     -22.404 -14.121  38.217  1.00 48.07           O  
ATOM   1683  CB  VAL A1081     -22.846 -15.189  35.173  1.00 38.49           C  
ATOM   1684  CG1 VAL A1081     -21.580 -15.811  35.735  1.00 36.86           C  
ATOM   1685  CG2 VAL A1081     -23.587 -16.193  34.305  1.00 39.41           C  
ATOM   1686  N   MET A1082     -23.013 -12.442  36.847  1.00 45.15           N  
ATOM   1687  CA  MET A1082     -22.387 -11.405  37.656  1.00 45.22           C  
ATOM   1688  C   MET A1082     -23.059 -11.284  39.020  1.00 47.76           C  
ATOM   1689  O   MET A1082     -22.387 -11.178  40.045  1.00 52.23           O  
ATOM   1690  CB  MET A1082     -22.428 -10.063  36.926  1.00 44.51           C  
ATOM   1691  CG  MET A1082     -22.040  -8.878  37.788  1.00 45.03           C  
ATOM   1692  SD  MET A1082     -21.143  -7.635  36.848  1.00 77.90           S  
ATOM   1693  CE  MET A1082     -19.729  -8.600  36.330  1.00 57.92           C  
ATOM   1694  N   GLY A1083     -24.388 -11.311  39.028  1.00 46.58           N  
ATOM   1695  CA  GLY A1083     -25.145 -11.187  40.260  1.00 48.35           C  
ATOM   1696  C   GLY A1083     -25.113 -12.438  41.119  1.00 52.39           C  
ATOM   1697  O   GLY A1083     -25.430 -12.393  42.308  1.00 54.73           O  
ATOM   1698  N   LEU A1084     -24.732 -13.560  40.516  1.00 53.21           N  
ATOM   1699  CA  LEU A1084     -24.660 -14.826  41.235  1.00 53.20           C  
ATOM   1700  C   LEU A1084     -23.239 -15.131  41.696  1.00 48.78           C  
ATOM   1701  O   LEU A1084     -23.023 -15.557  42.830  1.00 48.16           O  
ATOM   1702  CB  LEU A1084     -25.176 -15.974  40.361  1.00 55.65           C  
ATOM   1703  CG  LEU A1084     -26.683 -16.064  40.110  1.00 56.95           C  
ATOM   1704  CD1 LEU A1084     -26.993 -17.199  39.149  1.00 40.16           C  
ATOM   1705  CD2 LEU A1084     -27.438 -16.252  41.416  1.00 40.51           C  
ATOM   1706  N   ALA A1085     -22.272 -14.909  40.813  1.00 47.16           N  
ATOM   1707  CA  ALA A1085     -20.893 -15.295  41.086  1.00 47.59           C  
ATOM   1708  C   ALA A1085     -20.026 -14.124  41.543  1.00 48.60           C  
ATOM   1709  O   ALA A1085     -19.366 -14.203  42.578  1.00 56.47           O  
ATOM   1710  CB  ALA A1085     -20.281 -15.945  39.852  1.00 47.22           C  
ATOM   1711  N   VAL A1086     -20.030 -13.042  40.773  1.00 44.60           N  
ATOM   1712  CA  VAL A1086     -19.096 -11.941  40.997  1.00 43.18           C  
ATOM   1713  C   VAL A1086     -19.449 -11.076  42.206  1.00 44.33           C  
ATOM   1714  O   VAL A1086     -18.634 -10.897  43.111  1.00 45.64           O  
ATOM   1715  CB  VAL A1086     -19.006 -11.032  39.757  1.00 40.97           C  
ATOM   1716  CG1 VAL A1086     -17.991  -9.927  39.986  1.00 39.11           C  
ATOM   1717  CG2 VAL A1086     -18.638 -11.848  38.530  1.00 42.70           C  
ATOM   1718  N   VAL A1087     -20.663 -10.539  42.214  1.00 42.58           N  
ATOM   1719  CA  VAL A1087     -21.078  -9.594  43.249  1.00 41.49           C  
ATOM   1720  C   VAL A1087     -21.188 -10.184  44.669  1.00 39.73           C  
ATOM   1721  O   VAL A1087     -20.753  -9.541  45.624  1.00 39.78           O  
ATOM   1722  CB  VAL A1087     -22.425  -8.931  42.876  1.00 33.59           C  
ATOM   1723  CG1 VAL A1087     -22.802  -7.879  43.900  1.00 40.13           C  
ATOM   1724  CG2 VAL A1087     -22.338  -8.306  41.495  1.00 32.51           C  
ATOM   1725  N   PRO A1088     -21.767 -11.395  44.828  1.00 39.81           N  
ATOM   1726  CA  PRO A1088     -21.864 -11.904  46.204  1.00 38.70           C  
ATOM   1727  C   PRO A1088     -20.511 -12.197  46.850  1.00 40.02           C  
ATOM   1728  O   PRO A1088     -20.312 -11.885  48.023  1.00 39.26           O  
ATOM   1729  CB  PRO A1088     -22.668 -13.201  46.045  1.00 40.20           C  
ATOM   1730  CG  PRO A1088     -23.414 -13.031  44.774  1.00 42.44           C  
ATOM   1731  CD  PRO A1088     -22.486 -12.268  43.882  1.00 42.08           C  
ATOM   1732  N   PHE A1089     -19.598 -12.795  46.092  1.00 42.52           N  
ATOM   1733  CA  PHE A1089     -18.272 -13.106  46.609  1.00 44.78           C  
ATOM   1734  C   PHE A1089     -17.432 -11.840  46.729  1.00 44.96           C  
ATOM   1735  O   PHE A1089     -16.444 -11.806  47.463  1.00 45.05           O  
ATOM   1736  CB  PHE A1089     -17.574 -14.134  45.718  1.00 47.04           C  
ATOM   1737  CG  PHE A1089     -18.123 -15.526  45.858  1.00 49.79           C  
ATOM   1738  CD1 PHE A1089     -19.285 -15.898  45.201  1.00 49.85           C  
ATOM   1739  CD2 PHE A1089     -17.477 -16.462  46.649  1.00 51.51           C  
ATOM   1740  CE1 PHE A1089     -19.791 -17.177  45.330  1.00 51.21           C  
ATOM   1741  CE2 PHE A1089     -17.978 -17.743  46.781  1.00 52.91           C  
ATOM   1742  CZ  PHE A1089     -19.138 -18.101  46.121  1.00 52.56           C  
ATOM   1743  N   GLY A1090     -17.832 -10.800  46.006  1.00 46.29           N  
ATOM   1744  CA  GLY A1090     -17.177  -9.511  46.110  1.00 46.21           C  
ATOM   1745  C   GLY A1090     -17.614  -8.784  47.366  1.00 45.69           C  
ATOM   1746  O   GLY A1090     -16.845  -8.029  47.958  1.00 43.62           O  
ATOM   1747  N   ALA A1091     -18.857  -9.018  47.774  1.00 47.50           N  
ATOM   1748  CA  ALA A1091     -19.399  -8.403  48.979  1.00 49.71           C  
ATOM   1749  C   ALA A1091     -18.776  -9.021  50.222  1.00 57.32           C  
ATOM   1750  O   ALA A1091     -18.507  -8.328  51.202  1.00 63.10           O  
ATOM   1751  CB  ALA A1091     -20.910  -8.544  49.016  1.00 51.21           C  
ATOM   1752  N   ALA A1092     -18.551 -10.330  50.175  1.00 58.22           N  
ATOM   1753  CA  ALA A1092     -17.933 -11.038  51.289  1.00 57.15           C  
ATOM   1754  C   ALA A1092     -16.469 -10.639  51.428  1.00 57.22           C  
ATOM   1755  O   ALA A1092     -15.952 -10.515  52.536  1.00 61.76           O  
ATOM   1756  CB  ALA A1092     -18.061 -12.540  51.103  1.00 55.29           C  
ATOM   1757  N   HIS A1093     -15.809 -10.436  50.292  1.00 53.47           N  
ATOM   1758  CA  HIS A1093     -14.403 -10.046  50.270  1.00 51.16           C  
ATOM   1759  C   HIS A1093     -14.200  -8.670  50.894  1.00 49.73           C  
ATOM   1760  O   HIS A1093     -13.153  -8.392  51.478  1.00 53.12           O  
ATOM   1761  CB  HIS A1093     -13.873 -10.061  48.834  1.00 51.34           C  
ATOM   1762  CG  HIS A1093     -12.472  -9.551  48.697  1.00 54.10           C  
ATOM   1763  ND1 HIS A1093     -11.496  -9.793  49.638  1.00 57.74           N  
ATOM   1764  CD2 HIS A1093     -11.882  -8.817  47.723  1.00 54.86           C  
ATOM   1765  CE1 HIS A1093     -10.365  -9.226  49.253  1.00 57.11           C  
ATOM   1766  NE2 HIS A1093     -10.573  -8.629  48.094  1.00 55.23           N  
ATOM   1767  N   ILE A1094     -15.211  -7.816  50.776  1.00 45.99           N  
ATOM   1768  CA  ILE A1094     -15.130  -6.457  51.301  1.00 44.62           C  
ATOM   1769  C   ILE A1094     -15.552  -6.384  52.766  1.00 45.40           C  
ATOM   1770  O   ILE A1094     -14.860  -5.781  53.588  1.00 49.21           O  
ATOM   1771  CB  ILE A1094     -15.999  -5.492  50.478  1.00 43.64           C  
ATOM   1772  CG1 ILE A1094     -15.465  -5.388  49.050  1.00 43.19           C  
ATOM   1773  CG2 ILE A1094     -16.036  -4.117  51.124  1.00 43.74           C  
ATOM   1774  CD1 ILE A1094     -16.331  -4.554  48.139  1.00 43.94           C  
ATOM   1775  N   LEU A1095     -16.685  -7.001  53.086  1.00 42.83           N  
ATOM   1776  CA  LEU A1095     -17.209  -6.985  54.448  1.00 44.28           C  
ATOM   1777  C   LEU A1095     -16.269  -7.677  55.435  1.00 46.75           C  
ATOM   1778  O   LEU A1095     -15.960  -7.133  56.494  1.00 46.65           O  
ATOM   1779  CB  LEU A1095     -18.590  -7.641  54.494  1.00 44.11           C  
ATOM   1780  CG  LEU A1095     -19.728  -6.879  53.815  1.00 42.95           C  
ATOM   1781  CD1 LEU A1095     -21.013  -7.687  53.855  1.00 43.82           C  
ATOM   1782  CD2 LEU A1095     -19.926  -5.518  54.466  1.00 42.89           C  
ATOM   1783  N   THR A1096     -15.813  -8.875  55.080  1.00 48.87           N  
ATOM   1784  CA  THR A1096     -14.913  -9.635  55.940  1.00 51.11           C  
ATOM   1785  C   THR A1096     -13.486  -9.099  55.868  1.00 49.13           C  
ATOM   1786  O   THR A1096     -12.627  -9.495  56.657  1.00 47.14           O  
ATOM   1787  CB  THR A1096     -14.906 -11.129  55.569  1.00 51.66           C  
ATOM   1788  OG1 THR A1096     -14.367 -11.294  54.251  1.00 48.68           O  
ATOM   1789  CG2 THR A1096     -16.316 -11.697  55.612  1.00 53.48           C  
ATOM   1790  N   LYS A1097     -13.249  -8.203  54.913  1.00 50.19           N  
ATOM   1791  CA  LYS A1097     -11.941  -7.586  54.701  1.00 48.23           C  
ATOM   1792  C   LYS A1097     -10.857  -8.629  54.443  1.00 45.82           C  
ATOM   1793  O   LYS A1097      -9.685  -8.406  54.743  1.00 43.47           O  
ATOM   1794  CB  LYS A1097     -11.559  -6.711  55.900  1.00 49.58           C  
ATOM   1795  CG  LYS A1097     -12.559  -5.603  56.195  1.00 52.54           C  
ATOM   1796  CD  LYS A1097     -12.202  -4.848  57.464  1.00 55.50           C  
ATOM   1797  CE  LYS A1097     -13.237  -3.776  57.772  1.00 57.54           C  
ATOM   1798  NZ  LYS A1097     -12.941  -3.059  59.044  1.00 60.58           N  
ATOM   1799  N   THR A1098     -11.257  -9.764  53.876  1.00 40.73           N  
ATOM   1800  CA  THR A1098     -10.331 -10.853  53.592  1.00 40.32           C  
ATOM   1801  C   THR A1098     -10.896 -11.813  52.548  1.00 41.50           C  
ATOM   1802  O   THR A1098     -12.072 -11.736  52.190  1.00 42.58           O  
ATOM   1803  CB  THR A1098      -9.991 -11.646  54.865  1.00 41.31           C  
ATOM   1804  OG1 THR A1098      -9.040 -12.671  54.553  1.00 47.07           O  
ATOM   1805  CG2 THR A1098     -11.246 -12.282  55.445  1.00 42.39           C  
ATOM   1806  N   TRP A1099     -10.052 -12.719  52.067  1.00 41.11           N  
ATOM   1807  CA  TRP A1099     -10.466 -13.711  51.082  1.00 42.01           C  
ATOM   1808  C   TRP A1099     -10.356 -15.116  51.668  1.00 46.37           C  
ATOM   1809  O   TRP A1099      -9.257 -15.652  51.815  1.00 42.57           O  
ATOM   1810  CB  TRP A1099      -9.624 -13.589  49.810  1.00 41.12           C  
ATOM   1811  CG  TRP A1099     -10.002 -14.559  48.735  1.00 43.01           C  
ATOM   1812  CD1 TRP A1099      -9.322 -15.684  48.371  1.00 44.78           C  
ATOM   1813  CD2 TRP A1099     -11.154 -14.494  47.884  1.00 43.62           C  
ATOM   1814  NE1 TRP A1099      -9.975 -16.322  47.345  1.00 44.11           N  
ATOM   1815  CE2 TRP A1099     -11.103 -15.612  47.027  1.00 43.21           C  
ATOM   1816  CE3 TRP A1099     -12.221 -13.598  47.763  1.00 43.13           C  
ATOM   1817  CZ2 TRP A1099     -12.079 -15.860  46.063  1.00 40.74           C  
ATOM   1818  CZ3 TRP A1099     -13.189 -13.846  46.804  1.00 41.54           C  
ATOM   1819  CH2 TRP A1099     -13.111 -14.968  45.967  1.00 39.89           C  
ATOM   1820  N   THR A1100     -11.502 -15.705  51.995  1.00 49.81           N  
ATOM   1821  CA  THR A1100     -11.539 -16.983  52.703  1.00 54.45           C  
ATOM   1822  C   THR A1100     -11.559 -18.187  51.766  1.00 56.70           C  
ATOM   1823  O   THR A1100     -12.034 -19.260  52.136  1.00 57.34           O  
ATOM   1824  CB  THR A1100     -12.767 -17.069  53.627  1.00 55.78           C  
ATOM   1825  OG1 THR A1100     -13.963 -16.995  52.842  1.00 55.27           O  
ATOM   1826  CG2 THR A1100     -12.754 -15.932  54.637  1.00 56.23           C  
ATOM   1827  N   PHE A1101     -11.045 -18.007  50.554  1.00 58.73           N  
ATOM   1828  CA  PHE A1101     -10.984 -19.094  49.586  1.00 60.60           C  
ATOM   1829  C   PHE A1101      -9.565 -19.236  49.049  1.00 65.47           C  
ATOM   1830  O   PHE A1101      -8.648 -18.560  49.516  1.00 70.04           O  
ATOM   1831  CB  PHE A1101     -11.976 -18.854  48.448  1.00 59.42           C  
ATOM   1832  CG  PHE A1101     -13.347 -18.455  48.919  1.00 62.38           C  
ATOM   1833  CD1 PHE A1101     -14.243 -19.407  49.379  1.00 64.94           C  
ATOM   1834  CD2 PHE A1101     -13.738 -17.125  48.907  1.00 62.22           C  
ATOM   1835  CE1 PHE A1101     -15.502 -19.040  49.817  1.00 64.56           C  
ATOM   1836  CE2 PHE A1101     -14.995 -16.753  49.343  1.00 61.64           C  
ATOM   1837  CZ  PHE A1101     -15.878 -17.711  49.798  1.00 62.72           C  
ATOM   1838  N   GLY A1102      -9.383 -20.115  48.071  1.00 66.98           N  
ATOM   1839  CA  GLY A1102      -8.059 -20.383  47.541  1.00 67.62           C  
ATOM   1840  C   GLY A1102      -7.552 -19.306  46.602  1.00 60.82           C  
ATOM   1841  O   GLY A1102      -8.294 -18.404  46.216  1.00 55.86           O  
ATOM   1842  N   ASN A1103      -6.274 -19.393  46.246  1.00 60.04           N  
ATOM   1843  CA  ASN A1103      -5.715 -18.537  45.210  1.00 59.52           C  
ATOM   1844  C   ASN A1103      -6.276 -18.941  43.859  1.00 60.78           C  
ATOM   1845  O   ASN A1103      -6.363 -18.129  42.939  1.00 61.79           O  
ATOM   1846  CB  ASN A1103      -4.190 -18.612  45.193  1.00 61.91           C  
ATOM   1847  CG  ASN A1103      -3.558 -17.808  46.306  1.00 65.06           C  
ATOM   1848  OD1 ASN A1103      -4.159 -16.865  46.820  1.00 65.80           O  
ATOM   1849  ND2 ASN A1103      -2.338 -18.172  46.684  1.00 68.40           N  
ATOM   1850  N   PHE A1104      -6.652 -20.211  43.753  1.00 61.09           N  
ATOM   1851  CA  PHE A1104      -7.310 -20.722  42.562  1.00 61.78           C  
ATOM   1852  C   PHE A1104      -8.678 -20.077  42.384  1.00 61.02           C  
ATOM   1853  O   PHE A1104      -9.018 -19.609  41.298  1.00 60.62           O  
ATOM   1854  CB  PHE A1104      -7.456 -22.243  42.636  1.00 63.62           C  
ATOM   1855  CG  PHE A1104      -8.453 -22.802  41.663  1.00 63.39           C  
ATOM   1856  CD1 PHE A1104      -8.136 -22.920  40.321  1.00 63.82           C  
ATOM   1857  CD2 PHE A1104      -9.707 -23.207  42.090  1.00 64.46           C  
ATOM   1858  CE1 PHE A1104      -9.052 -23.431  39.420  1.00 65.04           C  
ATOM   1859  CE2 PHE A1104     -10.628 -23.720  41.194  1.00 66.06           C  
ATOM   1860  CZ  PHE A1104     -10.299 -23.832  39.857  1.00 66.30           C  
ATOM   1861  N   TRP A1105      -9.458 -20.059  43.461  1.00 61.94           N  
ATOM   1862  CA  TRP A1105     -10.808 -19.511  43.419  1.00 62.37           C  
ATOM   1863  C   TRP A1105     -10.791 -18.000  43.233  1.00 59.84           C  
ATOM   1864  O   TRP A1105     -11.738 -17.427  42.699  1.00 58.06           O  
ATOM   1865  CB  TRP A1105     -11.579 -19.881  44.688  1.00 66.11           C  
ATOM   1866  CG  TRP A1105     -11.929 -21.334  44.754  1.00 70.57           C  
ATOM   1867  CD1 TRP A1105     -11.399 -22.268  45.595  1.00 73.35           C  
ATOM   1868  CD2 TRP A1105     -12.876 -22.024  43.932  1.00 71.95           C  
ATOM   1869  NE1 TRP A1105     -11.965 -23.497  45.353  1.00 74.97           N  
ATOM   1870  CE2 TRP A1105     -12.876 -23.373  44.335  1.00 74.69           C  
ATOM   1871  CE3 TRP A1105     -13.729 -21.631  42.895  1.00 72.54           C  
ATOM   1872  CZ2 TRP A1105     -13.693 -24.332  43.741  1.00 77.61           C  
ATOM   1873  CZ3 TRP A1105     -14.540 -22.584  42.306  1.00 75.28           C  
ATOM   1874  CH2 TRP A1105     -14.516 -23.918  42.730  1.00 77.48           C  
ATOM   1875  N   CYS A1106      -9.714 -17.359  43.674  1.00 59.34           N  
ATOM   1876  CA  CYS A1106      -9.538 -15.931  43.444  1.00 57.74           C  
ATOM   1877  C   CYS A1106      -9.278 -15.667  41.966  1.00 56.34           C  
ATOM   1878  O   CYS A1106      -9.818 -14.725  41.388  1.00 54.45           O  
ATOM   1879  CB  CYS A1106      -8.388 -15.382  44.291  1.00 56.66           C  
ATOM   1880  SG  CYS A1106      -7.985 -13.648  43.960  1.00 48.42           S  
ATOM   1881  N   GLU A1107      -8.450 -16.513  41.362  1.00 58.89           N  
ATOM   1882  CA  GLU A1107      -8.094 -16.374  39.955  1.00 59.20           C  
ATOM   1883  C   GLU A1107      -9.237 -16.831  39.053  1.00 60.43           C  
ATOM   1884  O   GLU A1107      -9.270 -16.512  37.865  1.00 60.27           O  
ATOM   1885  CB  GLU A1107      -6.822 -17.167  39.647  1.00 62.26           C  
ATOM   1886  CG  GLU A1107      -5.813 -16.411  38.802  1.00 65.94           C  
ATOM   1887  CD  GLU A1107      -4.422 -16.415  39.408  1.00 70.58           C  
ATOM   1888  OE1 GLU A1107      -3.824 -15.325  39.532  1.00 69.65           O  
ATOM   1889  OE2 GLU A1107      -3.926 -17.507  39.758  1.00 75.37           O  
ATOM   1890  N   PHE A1108     -10.172 -17.580  39.627  1.00 58.79           N  
ATOM   1891  CA  PHE A1108     -11.342 -18.045  38.893  1.00 56.14           C  
ATOM   1892  C   PHE A1108     -12.466 -17.020  38.999  1.00 52.30           C  
ATOM   1893  O   PHE A1108     -13.204 -16.787  38.042  1.00 51.75           O  
ATOM   1894  CB  PHE A1108     -11.805 -19.405  39.425  1.00 57.36           C  
ATOM   1895  CG  PHE A1108     -12.782 -20.113  38.526  1.00 56.61           C  
ATOM   1896  CD1 PHE A1108     -14.140 -19.849  38.606  1.00 54.94           C  
ATOM   1897  CD2 PHE A1108     -12.340 -21.049  37.604  1.00 55.59           C  
ATOM   1898  CE1 PHE A1108     -15.037 -20.500  37.782  1.00 53.65           C  
ATOM   1899  CE2 PHE A1108     -13.233 -21.704  36.777  1.00 53.49           C  
ATOM   1900  CZ  PHE A1108     -14.583 -21.430  36.867  1.00 53.39           C  
ATOM   1901  N   TRP A1109     -12.583 -16.410  40.173  1.00 49.21           N  
ATOM   1902  CA  TRP A1109     -13.619 -15.419  40.436  1.00 47.15           C  
ATOM   1903  C   TRP A1109     -13.393 -14.145  39.630  1.00 46.61           C  
ATOM   1904  O   TRP A1109     -14.320 -13.626  39.007  1.00 48.12           O  
ATOM   1905  CB  TRP A1109     -13.674 -15.102  41.932  1.00 48.14           C  
ATOM   1906  CG  TRP A1109     -14.518 -13.920  42.288  1.00 49.62           C  
ATOM   1907  CD1 TRP A1109     -15.877 -13.833  42.223  1.00 49.98           C  
ATOM   1908  CD2 TRP A1109     -14.058 -12.661  42.792  1.00 52.20           C  
ATOM   1909  NE1 TRP A1109     -16.291 -12.592  42.645  1.00 50.64           N  
ATOM   1910  CE2 TRP A1109     -15.193 -11.854  43.000  1.00 52.31           C  
ATOM   1911  CE3 TRP A1109     -12.796 -12.135  43.085  1.00 54.21           C  
ATOM   1912  CZ2 TRP A1109     -15.105 -10.551  43.483  1.00 53.46           C  
ATOM   1913  CZ3 TRP A1109     -12.710 -10.841  43.566  1.00 53.97           C  
ATOM   1914  CH2 TRP A1109     -13.857 -10.064  43.760  1.00 53.29           C  
ATOM   1915  N   THR A1110     -12.159 -13.648  39.638  1.00 44.77           N  
ATOM   1916  CA  THR A1110     -11.816 -12.443  38.888  1.00 41.22           C  
ATOM   1917  C   THR A1110     -11.932 -12.674  37.385  1.00 41.02           C  
ATOM   1918  O   THR A1110     -12.136 -11.734  36.620  1.00 40.20           O  
ATOM   1919  CB  THR A1110     -10.391 -11.955  39.210  1.00 37.51           C  
ATOM   1920  OG1 THR A1110      -9.447 -12.988  38.904  1.00 39.20           O  
ATOM   1921  CG2 THR A1110     -10.276 -11.585  40.676  1.00 33.33           C  
ATOM   1922  N   SER A1111     -11.790 -13.928  36.966  1.00 42.06           N  
ATOM   1923  CA  SER A1111     -11.972 -14.285  35.566  1.00 41.93           C  
ATOM   1924  C   SER A1111     -13.423 -14.068  35.161  1.00 41.36           C  
ATOM   1925  O   SER A1111     -13.706 -13.444  34.139  1.00 42.99           O  
ATOM   1926  CB  SER A1111     -11.560 -15.737  35.315  1.00 44.76           C  
ATOM   1927  OG  SER A1111     -10.169 -15.916  35.508  1.00 46.46           O  
ATOM   1928  N   ILE A1112     -14.336 -14.583  35.979  1.00 41.37           N  
ATOM   1929  CA  ILE A1112     -15.766 -14.416  35.747  1.00 42.29           C  
ATOM   1930  C   ILE A1112     -16.138 -12.934  35.780  1.00 42.38           C  
ATOM   1931  O   ILE A1112     -17.025 -12.489  35.050  1.00 43.82           O  
ATOM   1932  CB  ILE A1112     -16.597 -15.195  36.789  1.00 40.98           C  
ATOM   1933  CG1 ILE A1112     -16.269 -16.687  36.718  1.00 41.25           C  
ATOM   1934  CG2 ILE A1112     -18.084 -14.978  36.570  1.00 40.80           C  
ATOM   1935  CD1 ILE A1112     -17.135 -17.547  37.614  1.00 41.79           C  
ATOM   1936  N   ASP A1113     -15.442 -12.176  36.623  1.00 40.18           N  
ATOM   1937  CA  ASP A1113     -15.613 -10.729  36.686  1.00 36.51           C  
ATOM   1938  C   ASP A1113     -15.377 -10.126  35.309  1.00 34.66           C  
ATOM   1939  O   ASP A1113     -16.304  -9.620  34.680  1.00 35.20           O  
ATOM   1940  CB  ASP A1113     -14.655 -10.118  37.716  1.00 36.32           C  
ATOM   1941  CG  ASP A1113     -14.942  -8.649  38.003  1.00 36.87           C  
ATOM   1942  OD1 ASP A1113     -15.265  -7.887  37.065  1.00 35.89           O  
ATOM   1943  OD2 ASP A1113     -14.837  -8.251  39.182  1.00 37.38           O  
ATOM   1944  N   VAL A1114     -14.133 -10.197  34.845  1.00 33.75           N  
ATOM   1945  CA  VAL A1114     -13.747  -9.620  33.563  1.00 33.97           C  
ATOM   1946  C   VAL A1114     -14.575 -10.186  32.413  1.00 38.97           C  
ATOM   1947  O   VAL A1114     -14.969  -9.453  31.506  1.00 42.05           O  
ATOM   1948  CB  VAL A1114     -12.253  -9.854  33.273  1.00 33.42           C  
ATOM   1949  CG1 VAL A1114     -11.835  -9.128  32.006  1.00 29.94           C  
ATOM   1950  CG2 VAL A1114     -11.410  -9.390  34.450  1.00 34.32           C  
ATOM   1951  N   LEU A1115     -14.849 -11.487  32.462  1.00 39.68           N  
ATOM   1952  CA  LEU A1115     -15.642 -12.144  31.426  1.00 37.20           C  
ATOM   1953  C   LEU A1115     -17.034 -11.537  31.304  1.00 35.99           C  
ATOM   1954  O   LEU A1115     -17.457 -11.149  30.215  1.00 39.71           O  
ATOM   1955  CB  LEU A1115     -15.764 -13.642  31.708  1.00 36.84           C  
ATOM   1956  CG  LEU A1115     -16.689 -14.405  30.756  1.00 37.65           C  
ATOM   1957  CD1 LEU A1115     -16.011 -14.643  29.415  1.00 36.04           C  
ATOM   1958  CD2 LEU A1115     -17.151 -15.712  31.374  1.00 42.25           C  
ATOM   1959  N   CYS A1116     -17.738 -11.457  32.427  1.00 32.17           N  
ATOM   1960  CA  CYS A1116     -19.102 -10.948  32.438  1.00 34.03           C  
ATOM   1961  C   CYS A1116     -19.167  -9.461  32.100  1.00 36.94           C  
ATOM   1962  O   CYS A1116     -20.040  -9.038  31.346  1.00 38.46           O  
ATOM   1963  CB  CYS A1116     -19.757 -11.207  33.795  1.00 33.75           C  
ATOM   1964  SG  CYS A1116     -20.190 -12.938  34.077  1.00 72.52           S  
ATOM   1965  N   VAL A1117     -18.248  -8.675  32.655  1.00 36.71           N  
ATOM   1966  CA  VAL A1117     -18.191  -7.245  32.358  1.00 37.76           C  
ATOM   1967  C   VAL A1117     -17.964  -7.021  30.868  1.00 38.47           C  
ATOM   1968  O   VAL A1117     -18.671  -6.236  30.234  1.00 38.58           O  
ATOM   1969  CB  VAL A1117     -17.075  -6.531  33.148  1.00 40.60           C  
ATOM   1970  CG1 VAL A1117     -16.949  -5.080  32.699  1.00 27.68           C  
ATOM   1971  CG2 VAL A1117     -17.347  -6.604  34.637  1.00 42.24           C  
ATOM   1972  N   THR A1118     -16.975  -7.720  30.317  1.00 41.35           N  
ATOM   1973  CA  THR A1118     -16.671  -7.635  28.893  1.00 42.90           C  
ATOM   1974  C   THR A1118     -17.877  -8.044  28.058  1.00 44.89           C  
ATOM   1975  O   THR A1118     -18.254  -7.350  27.114  1.00 46.44           O  
ATOM   1976  CB  THR A1118     -15.475  -8.527  28.513  1.00 44.71           C  
ATOM   1977  OG1 THR A1118     -14.351  -8.203  29.341  1.00 45.33           O  
ATOM   1978  CG2 THR A1118     -15.103  -8.329  27.051  1.00 47.25           C  
ATOM   1979  N   ALA A1119     -18.483  -9.171  28.419  1.00 44.87           N  
ATOM   1980  CA  ALA A1119     -19.655  -9.673  27.717  1.00 42.36           C  
ATOM   1981  C   ALA A1119     -20.827  -8.705  27.833  1.00 36.59           C  
ATOM   1982  O   ALA A1119     -21.511  -8.433  26.850  1.00 35.55           O  
ATOM   1983  CB  ALA A1119     -20.046 -11.044  28.249  1.00 44.74           C  
ATOM   1984  N   SER A1120     -21.048  -8.182  29.036  1.00 34.80           N  
ATOM   1985  CA  SER A1120     -22.156  -7.263  29.281  1.00 36.19           C  
ATOM   1986  C   SER A1120     -22.017  -5.979  28.470  1.00 37.73           C  
ATOM   1987  O   SER A1120     -22.956  -5.561  27.794  1.00 39.27           O  
ATOM   1988  CB  SER A1120     -22.257  -6.926  30.772  1.00 36.92           C  
ATOM   1989  OG  SER A1120     -23.336  -6.044  31.026  1.00 36.38           O  
ATOM   1990  N   ILE A1121     -20.844  -5.358  28.533  1.00 40.97           N  
ATOM   1991  CA  ILE A1121     -20.615  -4.101  27.828  1.00 39.41           C  
ATOM   1992  C   ILE A1121     -20.620  -4.294  26.312  1.00 38.95           C  
ATOM   1993  O   ILE A1121     -21.224  -3.504  25.585  1.00 38.23           O  
ATOM   1994  CB  ILE A1121     -19.287  -3.448  28.261  1.00 39.76           C  
ATOM   1995  CG1 ILE A1121     -19.366  -3.024  29.729  1.00 41.99           C  
ATOM   1996  CG2 ILE A1121     -18.968  -2.245  27.385  1.00 39.99           C  
ATOM   1997  CD1 ILE A1121     -18.168  -2.235  30.210  1.00 42.98           C  
ATOM   1998  N   GLU A1122     -19.961  -5.348  25.836  1.00 36.40           N  
ATOM   1999  CA  GLU A1122     -19.917  -5.623  24.403  1.00 36.84           C  
ATOM   2000  C   GLU A1122     -21.301  -5.932  23.846  1.00 40.40           C  
ATOM   2001  O   GLU A1122     -21.629  -5.531  22.730  1.00 42.27           O  
ATOM   2002  CB  GLU A1122     -18.965  -6.779  24.098  1.00 34.66           C  
ATOM   2003  CG  GLU A1122     -17.502  -6.378  24.048  1.00 35.99           C  
ATOM   2004  CD  GLU A1122     -16.602  -7.521  23.624  1.00 41.40           C  
ATOM   2005  OE1 GLU A1122     -17.063  -8.681  23.649  1.00 43.43           O  
ATOM   2006  OE2 GLU A1122     -15.437  -7.259  23.262  1.00 44.97           O  
ATOM   2007  N   THR A1123     -22.110  -6.646  24.624  1.00 40.21           N  
ATOM   2008  CA  THR A1123     -23.473  -6.960  24.213  1.00 37.84           C  
ATOM   2009  C   THR A1123     -24.302  -5.681  24.129  1.00 38.28           C  
ATOM   2010  O   THR A1123     -25.168  -5.549  23.263  1.00 41.64           O  
ATOM   2011  CB  THR A1123     -24.143  -7.958  25.176  1.00 38.18           C  
ATOM   2012  OG1 THR A1123     -23.374  -9.166  25.227  1.00 42.05           O  
ATOM   2013  CG2 THR A1123     -25.545  -8.290  24.711  1.00 40.09           C  
ATOM   2014  N   LEU A1124     -24.023  -4.737  25.024  1.00 36.16           N  
ATOM   2015  CA  LEU A1124     -24.656  -3.423  24.972  1.00 34.59           C  
ATOM   2016  C   LEU A1124     -24.308  -2.717  23.667  1.00 36.67           C  
ATOM   2017  O   LEU A1124     -25.126  -1.992  23.103  1.00 42.51           O  
ATOM   2018  CB  LEU A1124     -24.226  -2.559  26.160  1.00 34.01           C  
ATOM   2019  CG  LEU A1124     -24.732  -2.936  27.552  1.00 33.24           C  
ATOM   2020  CD1 LEU A1124     -24.166  -1.986  28.591  1.00 29.82           C  
ATOM   2021  CD2 LEU A1124     -26.248  -2.929  27.584  1.00 35.85           C  
ATOM   2022  N   CYS A1125     -23.084  -2.936  23.198  1.00 34.11           N  
ATOM   2023  CA  CYS A1125     -22.619  -2.346  21.949  1.00 31.78           C  
ATOM   2024  C   CYS A1125     -23.267  -3.030  20.750  1.00 32.00           C  
ATOM   2025  O   CYS A1125     -23.589  -2.382  19.756  1.00 33.11           O  
ATOM   2026  CB  CYS A1125     -21.095  -2.437  21.850  1.00 31.57           C  
ATOM   2027  SG  CYS A1125     -20.399  -1.732  20.339  1.00 48.38           S  
ATOM   2028  N   VAL A1126     -23.452  -4.343  20.852  1.00 30.40           N  
ATOM   2029  CA  VAL A1126     -24.108  -5.112  19.801  1.00 29.49           C  
ATOM   2030  C   VAL A1126     -25.555  -4.655  19.639  1.00 29.71           C  
ATOM   2031  O   VAL A1126     -26.044  -4.493  18.519  1.00 29.22           O  
ATOM   2032  CB  VAL A1126     -24.068  -6.625  20.098  1.00 29.45           C  
ATOM   2033  CG1 VAL A1126     -24.905  -7.396  19.089  1.00 30.12           C  
ATOM   2034  CG2 VAL A1126     -22.630  -7.129  20.097  1.00 29.59           C  
ATOM   2035  N   ILE A1127     -26.229  -4.436  20.764  1.00 28.70           N  
ATOM   2036  CA  ILE A1127     -27.591  -3.914  20.757  1.00 35.26           C  
ATOM   2037  C   ILE A1127     -27.638  -2.556  20.064  1.00 33.66           C  
ATOM   2038  O   ILE A1127     -28.559  -2.270  19.299  1.00 37.17           O  
ATOM   2039  CB  ILE A1127     -28.155  -3.784  22.187  1.00 28.60           C  
ATOM   2040  CG1 ILE A1127     -28.322  -5.164  22.823  1.00 29.03           C  
ATOM   2041  CG2 ILE A1127     -29.489  -3.053  22.177  1.00 28.69           C  
ATOM   2042  CD1 ILE A1127     -28.898  -5.122  24.220  1.00 29.04           C  
ATOM   2043  N   ALA A1128     -26.627  -1.734  20.323  1.00 29.71           N  
ATOM   2044  CA  ALA A1128     -26.541  -0.402  19.735  1.00 30.66           C  
ATOM   2045  C   ALA A1128     -26.428  -0.463  18.214  1.00 38.33           C  
ATOM   2046  O   ALA A1128     -27.135   0.250  17.502  1.00 39.61           O  
ATOM   2047  CB  ALA A1128     -25.361   0.356  20.321  1.00 27.68           C  
ATOM   2048  N   VAL A1129     -25.536  -1.317  17.721  1.00 43.40           N  
ATOM   2049  CA  VAL A1129     -25.351  -1.482  16.284  1.00 46.62           C  
ATOM   2050  C   VAL A1129     -26.589  -2.131  15.668  1.00 43.72           C  
ATOM   2051  O   VAL A1129     -26.947  -1.854  14.521  1.00 43.45           O  
ATOM   2052  CB  VAL A1129     -24.099  -2.327  15.971  1.00 29.35           C  
ATOM   2053  CG1 VAL A1129     -23.877  -2.421  14.472  1.00 29.99           C  
ATOM   2054  CG2 VAL A1129     -22.881  -1.723  16.643  1.00 28.96           C  
ATOM   2055  N   ASP A1130     -27.248  -2.985  16.447  1.00 39.63           N  
ATOM   2056  CA  ASP A1130     -28.484  -3.624  16.011  1.00 38.23           C  
ATOM   2057  C   ASP A1130     -29.556  -2.580  15.726  1.00 40.24           C  
ATOM   2058  O   ASP A1130     -30.321  -2.708  14.770  1.00 41.95           O  
ATOM   2059  CB  ASP A1130     -28.982  -4.618  17.064  1.00 39.38           C  
ATOM   2060  CG  ASP A1130     -30.326  -5.226  16.705  1.00 41.98           C  
ATOM   2061  OD1 ASP A1130     -30.346  -6.296  16.063  1.00 44.32           O  
ATOM   2062  OD2 ASP A1130     -31.364  -4.636  17.068  1.00 42.93           O  
ATOM   2063  N   ARG A1131     -29.605  -1.542  16.555  1.00 41.07           N  
ATOM   2064  CA  ARG A1131     -30.595  -0.488  16.375  1.00 42.72           C  
ATOM   2065  C   ARG A1131     -30.151   0.472  15.278  1.00 45.62           C  
ATOM   2066  O   ARG A1131     -30.975   1.136  14.651  1.00 46.20           O  
ATOM   2067  CB  ARG A1131     -30.840   0.274  17.682  1.00 37.75           C  
ATOM   2068  CG  ARG A1131     -31.279  -0.589  18.865  1.00 36.50           C  
ATOM   2069  CD  ARG A1131     -32.127  -1.787  18.443  1.00 38.20           C  
ATOM   2070  NE  ARG A1131     -33.411  -1.413  17.860  1.00 39.35           N  
ATOM   2071  CZ  ARG A1131     -34.153  -2.229  17.118  1.00 39.73           C  
ATOM   2072  NH1 ARG A1131     -35.311  -1.814  16.625  1.00 43.34           N  
ATOM   2073  NH2 ARG A1131     -33.732  -3.459  16.862  1.00 38.31           N  
ATOM   2074  N   TYR A1132     -28.843   0.537  15.051  1.00 46.02           N  
ATOM   2075  CA  TYR A1132     -28.287   1.363  13.986  1.00 46.75           C  
ATOM   2076  C   TYR A1132     -28.799   0.899  12.626  1.00 47.80           C  
ATOM   2077  O   TYR A1132     -29.217   1.708  11.799  1.00 47.76           O  
ATOM   2078  CB  TYR A1132     -26.758   1.325  14.022  1.00 45.47           C  
ATOM   2079  CG  TYR A1132     -26.087   2.080  12.898  1.00 44.34           C  
ATOM   2080  CD1 TYR A1132     -25.975   3.463  12.936  1.00 46.36           C  
ATOM   2081  CD2 TYR A1132     -25.554   1.409  11.804  1.00 44.51           C  
ATOM   2082  CE1 TYR A1132     -25.358   4.158  11.912  1.00 49.36           C  
ATOM   2083  CE2 TYR A1132     -24.934   2.096  10.775  1.00 46.15           C  
ATOM   2084  CZ  TYR A1132     -24.839   3.471  10.835  1.00 49.76           C  
ATOM   2085  OH  TYR A1132     -24.225   4.164   9.816  1.00 52.73           O  
ATOM   2086  N   PHE A1133     -28.771  -0.411  12.407  1.00 48.36           N  
ATOM   2087  CA  PHE A1133     -29.251  -0.990  11.158  1.00 47.67           C  
ATOM   2088  C   PHE A1133     -30.775  -0.978  11.089  1.00 46.34           C  
ATOM   2089  O   PHE A1133     -31.355  -0.972  10.006  1.00 46.73           O  
ATOM   2090  CB  PHE A1133     -28.728  -2.418  10.997  1.00 47.91           C  
ATOM   2091  CG  PHE A1133     -27.261  -2.494  10.690  1.00 50.50           C  
ATOM   2092  CD1 PHE A1133     -26.673  -1.579   9.832  1.00 52.81           C  
ATOM   2093  CD2 PHE A1133     -26.468  -3.475  11.262  1.00 52.06           C  
ATOM   2094  CE1 PHE A1133     -25.322  -1.644   9.547  1.00 55.00           C  
ATOM   2095  CE2 PHE A1133     -25.116  -3.544  10.982  1.00 53.73           C  
ATOM   2096  CZ  PHE A1133     -24.542  -2.627  10.124  1.00 55.00           C  
ATOM   2097  N   ALA A1134     -31.419  -0.972  12.251  1.00 46.42           N  
ATOM   2098  CA  ALA A1134     -32.875  -0.973  12.316  1.00 47.11           C  
ATOM   2099  C   ALA A1134     -33.442   0.430  12.133  1.00 46.98           C  
ATOM   2100  O   ALA A1134     -34.651   0.602  11.980  1.00 46.79           O  
ATOM   2101  CB  ALA A1134     -33.343  -1.564  13.637  1.00 48.52           C  
ATOM   2102  N   ILE A1135     -32.565   1.429  12.149  1.00 47.79           N  
ATOM   2103  CA  ILE A1135     -32.988   2.820  12.014  1.00 47.15           C  
ATOM   2104  C   ILE A1135     -32.488   3.449  10.716  1.00 46.87           C  
ATOM   2105  O   ILE A1135     -33.264   4.055   9.975  1.00 49.60           O  
ATOM   2106  CB  ILE A1135     -32.506   3.671  13.208  1.00 47.51           C  
ATOM   2107  CG1 ILE A1135     -33.302   3.318  14.466  1.00 48.30           C  
ATOM   2108  CG2 ILE A1135     -32.647   5.154  12.906  1.00 48.82           C  
ATOM   2109  CD1 ILE A1135     -34.793   3.535  14.322  1.00 48.90           C  
ATOM   2110  N   THR A1136     -31.197   3.300  10.439  1.00 44.18           N  
ATOM   2111  CA  THR A1136     -30.599   3.911   9.256  1.00 45.01           C  
ATOM   2112  C   THR A1136     -30.999   3.187   7.972  1.00 47.96           C  
ATOM   2113  O   THR A1136     -31.357   3.824   6.981  1.00 54.49           O  
ATOM   2114  CB  THR A1136     -29.064   3.946   9.356  1.00 45.00           C  
ATOM   2115  OG1 THR A1136     -28.558   2.611   9.480  1.00 45.87           O  
ATOM   2116  CG2 THR A1136     -28.634   4.761  10.562  1.00 44.26           C  
ATOM   2117  N   SER A1137     -30.938   1.860   7.990  1.00 44.73           N  
ATOM   2118  CA  SER A1137     -31.328   1.066   6.829  1.00 47.21           C  
ATOM   2119  C   SER A1137     -32.346  -0.004   7.212  1.00 46.71           C  
ATOM   2120  O   SER A1137     -32.032  -1.195   7.215  1.00 47.06           O  
ATOM   2121  CB  SER A1137     -30.101   0.423   6.182  1.00 49.46           C  
ATOM   2122  OG  SER A1137     -29.411  -0.392   7.111  1.00 52.14           O  
ATOM   2123  N   PRO A1138     -33.581   0.421   7.521  1.00 45.26           N  
ATOM   2124  CA  PRO A1138     -34.611  -0.482   8.043  1.00 43.16           C  
ATOM   2125  C   PRO A1138     -35.107  -1.488   7.014  1.00 44.96           C  
ATOM   2126  O   PRO A1138     -35.630  -2.535   7.393  1.00 48.76           O  
ATOM   2127  CB  PRO A1138     -35.733   0.473   8.449  1.00 42.21           C  
ATOM   2128  CG  PRO A1138     -35.576   1.631   7.539  1.00 43.06           C  
ATOM   2129  CD  PRO A1138     -34.097   1.788   7.329  1.00 44.06           C  
ATOM   2130  N   PHE A1139     -34.947  -1.174   5.733  1.00 45.68           N  
ATOM   2131  CA  PHE A1139     -35.417  -2.056   4.670  1.00 49.07           C  
ATOM   2132  C   PHE A1139     -34.484  -3.245   4.469  1.00 52.82           C  
ATOM   2133  O   PHE A1139     -34.846  -4.223   3.816  1.00 55.27           O  
ATOM   2134  CB  PHE A1139     -35.567  -1.280   3.360  1.00 50.20           C  
ATOM   2135  CG  PHE A1139     -36.844  -0.493   3.262  1.00 50.40           C  
ATOM   2136  CD1 PHE A1139     -36.999   0.696   3.957  1.00 50.26           C  
ATOM   2137  CD2 PHE A1139     -37.888  -0.938   2.467  1.00 51.26           C  
ATOM   2138  CE1 PHE A1139     -38.173   1.422   3.867  1.00 50.28           C  
ATOM   2139  CE2 PHE A1139     -39.064  -0.217   2.370  1.00 51.35           C  
ATOM   2140  CZ  PHE A1139     -39.206   0.964   3.071  1.00 51.43           C  
ATOM   2141  N   LYS A1140     -33.284  -3.157   5.033  1.00 54.64           N  
ATOM   2142  CA  LYS A1140     -32.300  -4.224   4.899  1.00 59.35           C  
ATOM   2143  C   LYS A1140     -32.028  -4.906   6.236  1.00 63.10           C  
ATOM   2144  O   LYS A1140     -31.249  -5.856   6.307  1.00 66.20           O  
ATOM   2145  CB  LYS A1140     -30.991  -3.677   4.321  1.00 60.68           C  
ATOM   2146  CG  LYS A1140     -31.142  -2.961   2.989  1.00 61.94           C  
ATOM   2147  CD  LYS A1140     -29.789  -2.558   2.421  1.00 62.09           C  
ATOM   2148  CE  LYS A1140     -29.039  -1.639   3.373  1.00 61.61           C  
ATOM   2149  NZ  LYS A1140     -27.730  -1.198   2.811  1.00 61.72           N  
ATOM   2150  N   TYR A1141     -32.681  -4.419   7.288  1.00 65.53           N  
ATOM   2151  CA  TYR A1141     -32.421  -4.879   8.651  1.00 65.99           C  
ATOM   2152  C   TYR A1141     -32.587  -6.384   8.834  1.00 66.19           C  
ATOM   2153  O   TYR A1141     -31.711  -7.047   9.388  1.00 65.34           O  
ATOM   2154  CB  TYR A1141     -33.335  -4.149   9.639  1.00 64.76           C  
ATOM   2155  CG  TYR A1141     -33.296  -4.727  11.037  1.00 62.49           C  
ATOM   2156  CD1 TYR A1141     -32.207  -4.507  11.870  1.00 60.68           C  
ATOM   2157  CD2 TYR A1141     -34.348  -5.494  11.523  1.00 61.18           C  
ATOM   2158  CE1 TYR A1141     -32.165  -5.035  13.148  1.00 59.00           C  
ATOM   2159  CE2 TYR A1141     -34.315  -6.026  12.799  1.00 60.04           C  
ATOM   2160  CZ  TYR A1141     -33.222  -5.792  13.607  1.00 58.85           C  
ATOM   2161  OH  TYR A1141     -33.183  -6.318  14.877  1.00 57.32           O  
ATOM   2162  N   GLN A1142     -33.711  -6.920   8.370  1.00 67.59           N  
ATOM   2163  CA  GLN A1142     -34.022  -8.330   8.582  1.00 69.04           C  
ATOM   2164  C   GLN A1142     -33.281  -9.232   7.599  1.00 69.86           C  
ATOM   2165  O   GLN A1142     -33.412 -10.455   7.644  1.00 67.56           O  
ATOM   2166  CB  GLN A1142     -35.531  -8.560   8.480  1.00 71.91           C  
ATOM   2167  CG  GLN A1142     -36.338  -7.746   9.481  1.00 74.62           C  
ATOM   2168  CD  GLN A1142     -37.783  -8.194   9.580  1.00 78.20           C  
ATOM   2169  OE1 GLN A1142     -38.266  -8.964   8.749  1.00 81.68           O  
ATOM   2170  NE2 GLN A1142     -38.481  -7.716  10.605  1.00 78.60           N  
ATOM   2171  N   SER A1143     -32.502  -8.620   6.714  1.00 72.09           N  
ATOM   2172  CA  SER A1143     -31.672  -9.367   5.782  1.00 76.21           C  
ATOM   2173  C   SER A1143     -30.223  -9.363   6.254  1.00 78.53           C  
ATOM   2174  O   SER A1143     -29.503 -10.348   6.095  1.00 81.57           O  
ATOM   2175  CB  SER A1143     -31.777  -8.779   4.376  1.00 76.63           C  
ATOM   2176  OG  SER A1143     -33.124  -8.747   3.938  1.00 76.48           O  
ATOM   2177  N   LEU A1144     -29.805  -8.244   6.838  1.00 80.48           N  
ATOM   2178  CA  LEU A1144     -28.463  -8.119   7.393  1.00 81.02           C  
ATOM   2179  C   LEU A1144     -28.320  -8.949   8.662  1.00 80.54           C  
ATOM   2180  O   LEU A1144     -27.322  -9.642   8.854  1.00 80.74           O  
ATOM   2181  CB  LEU A1144     -28.134  -6.653   7.691  1.00 78.27           C  
ATOM   2182  CG  LEU A1144     -28.027  -5.691   6.507  1.00 79.41           C  
ATOM   2183  CD1 LEU A1144     -27.758  -4.277   6.995  1.00 78.67           C  
ATOM   2184  CD2 LEU A1144     -26.945  -6.142   5.539  1.00 82.58           C  
ATOM   2185  N   LEU A1145     -29.326  -8.872   9.527  1.00 78.25           N  
ATOM   2186  CA  LEU A1145     -29.293  -9.572  10.804  1.00 75.26           C  
ATOM   2187  C   LEU A1145     -30.286 -10.728  10.843  1.00 73.33           C  
ATOM   2188  O   LEU A1145     -31.493 -10.527  10.981  1.00 74.97           O  
ATOM   2189  CB  LEU A1145     -29.569  -8.597  11.951  1.00 71.26           C  
ATOM   2190  CG  LEU A1145     -28.481  -7.541  12.161  1.00 64.29           C  
ATOM   2191  CD1 LEU A1145     -28.867  -6.567  13.257  1.00 63.13           C  
ATOM   2192  CD2 LEU A1145     -27.150  -8.206  12.479  1.00 58.91           C  
ATOM   2193  N   THR A1146     -29.759 -11.939  10.715  1.00 71.24           N  
ATOM   2194  CA  THR A1146     -30.564 -13.151  10.767  1.00 68.92           C  
ATOM   2195  C   THR A1146     -30.487 -13.744  12.170  1.00 65.15           C  
ATOM   2196  O   THR A1146     -29.589 -13.402  12.938  1.00 63.38           O  
ATOM   2197  CB  THR A1146     -30.079 -14.186   9.726  1.00 74.15           C  
ATOM   2198  OG1 THR A1146     -29.728 -13.513   8.510  1.00 75.85           O  
ATOM   2199  CG2 THR A1146     -31.156 -15.224   9.432  1.00 77.75           C  
ATOM   2200  N   LYS A1147     -31.433 -14.618  12.505  1.00 65.25           N  
ATOM   2201  CA  LYS A1147     -31.379 -15.370  13.753  1.00 64.36           C  
ATOM   2202  C   LYS A1147     -30.074 -16.154  13.827  1.00 62.55           C  
ATOM   2203  O   LYS A1147     -29.462 -16.266  14.887  1.00 63.49           O  
ATOM   2204  CB  LYS A1147     -32.570 -16.322  13.865  1.00 67.50           C  
ATOM   2205  CG  LYS A1147     -33.929 -15.663  13.692  1.00 68.30           C  
ATOM   2206  CD  LYS A1147     -34.364 -14.947  14.957  1.00 68.66           C  
ATOM   2207  CE  LYS A1147     -34.550 -15.925  16.105  1.00 69.67           C  
ATOM   2208  NZ  LYS A1147     -34.965 -15.237  17.359  1.00 69.33           N  
ATOM   2209  N   ASN A1148     -29.658 -16.690  12.684  1.00 63.32           N  
ATOM   2210  CA  ASN A1148     -28.412 -17.439  12.585  1.00 65.13           C  
ATOM   2211  C   ASN A1148     -27.194 -16.549  12.788  1.00 63.93           C  
ATOM   2212  O   ASN A1148     -26.281 -16.898  13.533  1.00 66.20           O  
ATOM   2213  CB  ASN A1148     -28.319 -18.142  11.230  1.00 68.64           C  
ATOM   2214  CG  ASN A1148     -29.378 -19.210  11.054  1.00 72.53           C  
ATOM   2215  OD1 ASN A1148     -29.751 -19.891  12.009  1.00 74.21           O  
ATOM   2216  ND2 ASN A1148     -29.872 -19.359   9.830  1.00 75.67           N  
ATOM   2217  N   LYS A1149     -27.183 -15.399  12.122  1.00 62.47           N  
ATOM   2218  CA  LYS A1149     -26.089 -14.449  12.274  1.00 62.81           C  
ATOM   2219  C   LYS A1149     -26.065 -13.883  13.687  1.00 62.12           C  
ATOM   2220  O   LYS A1149     -25.009 -13.509  14.195  1.00 64.16           O  
ATOM   2221  CB  LYS A1149     -26.205 -13.314  11.254  1.00 65.04           C  
ATOM   2222  CG  LYS A1149     -25.992 -13.745   9.809  1.00 69.81           C  
ATOM   2223  CD  LYS A1149     -25.935 -12.543   8.878  1.00 69.56           C  
ATOM   2224  CE  LYS A1149     -25.690 -12.963   7.436  1.00 67.92           C  
ATOM   2225  NZ  LYS A1149     -25.569 -11.788   6.526  1.00 64.01           N  
ATOM   2226  N   ALA A1150     -27.234 -13.832  14.318  1.00 61.41           N  
ATOM   2227  CA  ALA A1150     -27.355 -13.304  15.672  1.00 58.52           C  
ATOM   2228  C   ALA A1150     -26.566 -14.141  16.672  1.00 58.59           C  
ATOM   2229  O   ALA A1150     -25.797 -13.604  17.469  1.00 59.96           O  
ATOM   2230  CB  ALA A1150     -28.816 -13.234  16.084  1.00 59.86           C  
ATOM   2231  N   ARG A1151     -26.754 -15.456  16.628  1.00 53.75           N  
ATOM   2232  CA  ARG A1151     -26.067 -16.341  17.559  1.00 53.54           C  
ATOM   2233  C   ARG A1151     -24.585 -16.436  17.212  1.00 51.55           C  
ATOM   2234  O   ARG A1151     -23.762 -16.775  18.061  1.00 53.09           O  
ATOM   2235  CB  ARG A1151     -26.708 -17.732  17.568  1.00 57.27           C  
ATOM   2236  CG  ARG A1151     -26.416 -18.575  16.339  1.00 63.61           C  
ATOM   2237  CD  ARG A1151     -27.061 -19.954  16.439  1.00 69.16           C  
ATOM   2238  NE  ARG A1151     -28.507 -19.912  16.230  1.00 70.79           N  
ATOM   2239  CZ  ARG A1151     -29.408 -19.875  17.207  1.00 69.31           C  
ATOM   2240  NH1 ARG A1151     -29.019 -19.876  18.475  1.00 70.35           N  
ATOM   2241  NH2 ARG A1151     -30.702 -19.839  16.915  1.00 67.79           N  
ATOM   2242  N   VAL A1152     -24.252 -16.130  15.962  1.00 48.81           N  
ATOM   2243  CA  VAL A1152     -22.860 -16.074  15.534  1.00 47.54           C  
ATOM   2244  C   VAL A1152     -22.171 -14.876  16.183  1.00 46.34           C  
ATOM   2245  O   VAL A1152     -21.014 -14.958  16.597  1.00 45.67           O  
ATOM   2246  CB  VAL A1152     -22.743 -15.987  13.995  1.00 46.74           C  
ATOM   2247  CG1 VAL A1152     -21.350 -15.534  13.576  1.00 46.31           C  
ATOM   2248  CG2 VAL A1152     -23.083 -17.327  13.363  1.00 47.62           C  
ATOM   2249  N   ILE A1153     -22.900 -13.770  16.288  1.00 46.33           N  
ATOM   2250  CA  ILE A1153     -22.367 -12.561  16.904  1.00 47.43           C  
ATOM   2251  C   ILE A1153     -22.127 -12.755  18.400  1.00 52.28           C  
ATOM   2252  O   ILE A1153     -21.058 -12.420  18.907  1.00 53.59           O  
ATOM   2253  CB  ILE A1153     -23.305 -11.357  16.688  1.00 44.93           C  
ATOM   2254  CG1 ILE A1153     -23.396 -11.019  15.200  1.00 45.29           C  
ATOM   2255  CG2 ILE A1153     -22.811 -10.147  17.465  1.00 42.20           C  
ATOM   2256  CD1 ILE A1153     -24.369  -9.907  14.884  1.00 45.55           C  
ATOM   2257  N   ILE A1154     -23.113 -13.307  19.103  1.00 57.02           N  
ATOM   2258  CA  ILE A1154     -22.982 -13.512  20.543  1.00 55.31           C  
ATOM   2259  C   ILE A1154     -21.947 -14.592  20.844  1.00 52.31           C  
ATOM   2260  O   ILE A1154     -21.361 -14.611  21.925  1.00 51.87           O  
ATOM   2261  CB  ILE A1154     -24.333 -13.885  21.204  1.00 60.02           C  
ATOM   2262  CG1 ILE A1154     -24.732 -15.329  20.882  1.00 62.78           C  
ATOM   2263  CG2 ILE A1154     -25.420 -12.902  20.792  1.00 59.38           C  
ATOM   2264  CD1 ILE A1154     -24.619 -16.279  22.062  1.00 64.71           C  
ATOM   2265  N   LEU A1155     -21.720 -15.487  19.888  1.00 51.50           N  
ATOM   2266  CA  LEU A1155     -20.668 -16.482  20.034  1.00 50.15           C  
ATOM   2267  C   LEU A1155     -19.319 -15.782  20.036  1.00 48.78           C  
ATOM   2268  O   LEU A1155     -18.466 -16.063  20.874  1.00 51.64           O  
ATOM   2269  CB  LEU A1155     -20.727 -17.522  18.916  1.00 48.43           C  
ATOM   2270  CG  LEU A1155     -19.575 -18.530  18.918  1.00 46.69           C  
ATOM   2271  CD1 LEU A1155     -19.553 -19.322  20.220  1.00 45.78           C  
ATOM   2272  CD2 LEU A1155     -19.662 -19.459  17.718  1.00 46.64           C  
ATOM   2273  N   MET A1156     -19.143 -14.857  19.097  1.00 47.35           N  
ATOM   2274  CA  MET A1156     -17.917 -14.075  19.003  1.00 48.46           C  
ATOM   2275  C   MET A1156     -17.721 -13.200  20.238  1.00 47.79           C  
ATOM   2276  O   MET A1156     -16.599 -13.035  20.714  1.00 50.06           O  
ATOM   2277  CB  MET A1156     -17.926 -13.206  17.744  1.00 48.52           C  
ATOM   2278  CG  MET A1156     -17.968 -13.986  16.441  1.00 52.37           C  
ATOM   2279  SD  MET A1156     -16.583 -15.126  16.262  1.00134.21           S  
ATOM   2280  CE  MET A1156     -16.808 -15.669  14.570  1.00 60.97           C  
ATOM   2281  N   VAL A1157     -18.815 -12.644  20.751  1.00 43.27           N  
ATOM   2282  CA  VAL A1157     -18.764 -11.788  21.932  1.00 40.73           C  
ATOM   2283  C   VAL A1157     -18.180 -12.528  23.132  1.00 40.44           C  
ATOM   2284  O   VAL A1157     -17.266 -12.032  23.793  1.00 39.47           O  
ATOM   2285  CB  VAL A1157     -20.162 -11.250  22.305  1.00 38.88           C  
ATOM   2286  CG1 VAL A1157     -20.127 -10.569  23.664  1.00 34.92           C  
ATOM   2287  CG2 VAL A1157     -20.661 -10.291  21.240  1.00 40.95           C  
ATOM   2288  N   TRP A1158     -18.704 -13.718  23.403  1.00 40.42           N  
ATOM   2289  CA  TRP A1158     -18.228 -14.516  24.526  1.00 39.15           C  
ATOM   2290  C   TRP A1158     -16.872 -15.146  24.227  1.00 38.85           C  
ATOM   2291  O   TRP A1158     -16.060 -15.337  25.132  1.00 39.05           O  
ATOM   2292  CB  TRP A1158     -19.253 -15.590  24.890  1.00 34.45           C  
ATOM   2293  CG  TRP A1158     -20.481 -15.022  25.532  1.00 33.94           C  
ATOM   2294  CD1 TRP A1158     -21.588 -14.539  24.898  1.00 33.63           C  
ATOM   2295  CD2 TRP A1158     -20.723 -14.863  26.935  1.00 34.54           C  
ATOM   2296  NE1 TRP A1158     -22.506 -14.094  25.817  1.00 33.28           N  
ATOM   2297  CE2 TRP A1158     -21.999 -14.282  27.077  1.00 34.78           C  
ATOM   2298  CE3 TRP A1158     -19.985 -15.158  28.085  1.00 33.98           C  
ATOM   2299  CZ2 TRP A1158     -22.554 -13.991  28.320  1.00 33.23           C  
ATOM   2300  CZ3 TRP A1158     -20.537 -14.868  29.320  1.00 37.88           C  
ATOM   2301  CH2 TRP A1158     -21.809 -14.291  29.427  1.00 33.46           C  
ATOM   2302  N   ILE A1159     -16.626 -15.462  22.958  1.00 37.58           N  
ATOM   2303  CA  ILE A1159     -15.313 -15.945  22.543  1.00 40.53           C  
ATOM   2304  C   ILE A1159     -14.270 -14.863  22.796  1.00 44.28           C  
ATOM   2305  O   ILE A1159     -13.213 -15.132  23.367  1.00 47.51           O  
ATOM   2306  CB  ILE A1159     -15.292 -16.359  21.057  1.00 40.01           C  
ATOM   2307  CG1 ILE A1159     -15.796 -17.795  20.902  1.00 37.44           C  
ATOM   2308  CG2 ILE A1159     -13.889 -16.247  20.480  1.00 36.38           C  
ATOM   2309  CD1 ILE A1159     -15.785 -18.296  19.474  1.00 38.33           C  
ATOM   2310  N   VAL A1160     -14.581 -13.638  22.386  1.00 44.03           N  
ATOM   2311  CA  VAL A1160     -13.705 -12.504  22.650  1.00 45.56           C  
ATOM   2312  C   VAL A1160     -13.547 -12.291  24.152  1.00 44.33           C  
ATOM   2313  O   VAL A1160     -12.428 -12.208  24.655  1.00 46.83           O  
ATOM   2314  CB  VAL A1160     -14.233 -11.210  21.996  1.00 46.94           C  
ATOM   2315  CG1 VAL A1160     -13.583  -9.985  22.623  1.00 31.13           C  
ATOM   2316  CG2 VAL A1160     -13.991 -11.237  20.494  1.00 32.43           C  
ATOM   2317  N   SER A1161     -14.672 -12.228  24.861  1.00 44.43           N  
ATOM   2318  CA  SER A1161     -14.674 -12.005  26.306  1.00 45.87           C  
ATOM   2319  C   SER A1161     -13.871 -13.067  27.050  1.00 45.49           C  
ATOM   2320  O   SER A1161     -13.260 -12.785  28.081  1.00 45.44           O  
ATOM   2321  CB  SER A1161     -16.108 -11.972  26.840  1.00 44.37           C  
ATOM   2322  OG  SER A1161     -16.855 -10.931  26.235  1.00 43.12           O  
ATOM   2323  N   GLY A1162     -13.877 -14.288  26.526  1.00 46.95           N  
ATOM   2324  CA  GLY A1162     -13.085 -15.358  27.100  1.00 49.59           C  
ATOM   2325  C   GLY A1162     -11.603 -15.093  26.919  1.00 49.20           C  
ATOM   2326  O   GLY A1162     -10.791 -15.415  27.786  1.00 47.24           O  
ATOM   2327  N   LEU A1163     -11.252 -14.491  25.787  1.00 49.19           N  
ATOM   2328  CA  LEU A1163      -9.857 -14.210  25.466  1.00 47.74           C  
ATOM   2329  C   LEU A1163      -9.331 -12.985  26.206  1.00 46.18           C  
ATOM   2330  O   LEU A1163      -8.138 -12.688  26.147  1.00 44.81           O  
ATOM   2331  CB  LEU A1163      -9.683 -14.014  23.958  1.00 46.20           C  
ATOM   2332  CG  LEU A1163     -10.038 -15.202  23.060  1.00 44.02           C  
ATOM   2333  CD1 LEU A1163      -9.733 -14.884  21.604  1.00 42.31           C  
ATOM   2334  CD2 LEU A1163      -9.308 -16.461  23.504  1.00 43.91           C  
ATOM   2335  N   THR A1164     -10.218 -12.271  26.893  1.00 46.73           N  
ATOM   2336  CA  THR A1164      -9.810 -11.103  27.671  1.00 46.89           C  
ATOM   2337  C   THR A1164      -9.847 -11.398  29.164  1.00 45.83           C  
ATOM   2338  O   THR A1164      -9.313 -10.637  29.970  1.00 44.74           O  
ATOM   2339  CB  THR A1164     -10.706  -9.878  27.395  1.00 44.79           C  
ATOM   2340  OG1 THR A1164     -11.934 -10.003  28.123  1.00 47.34           O  
ATOM   2341  CG2 THR A1164     -11.005  -9.749  25.915  1.00 43.39           C  
ATOM   2342  N   SER A1165     -10.484 -12.506  29.529  1.00 45.62           N  
ATOM   2343  CA  SER A1165     -10.640 -12.865  30.933  1.00 44.29           C  
ATOM   2344  C   SER A1165      -9.882 -14.139  31.288  1.00 47.49           C  
ATOM   2345  O   SER A1165      -8.769 -14.080  31.799  1.00 50.66           O  
ATOM   2346  CB  SER A1165     -12.121 -13.026  31.280  1.00 43.93           C  
ATOM   2347  OG  SER A1165     -12.734 -14.011  30.467  1.00 47.07           O  
ATOM   2348  N   PHE A1166     -10.488 -15.289  31.012  1.00 46.78           N  
ATOM   2349  CA  PHE A1166      -9.919 -16.570  31.426  1.00 44.53           C  
ATOM   2350  C   PHE A1166      -8.555 -16.861  30.802  1.00 44.34           C  
ATOM   2351  O   PHE A1166      -7.663 -17.362  31.482  1.00 46.67           O  
ATOM   2352  CB  PHE A1166     -10.892 -17.707  31.108  1.00 41.17           C  
ATOM   2353  CG  PHE A1166     -11.939 -17.916  32.164  1.00 37.06           C  
ATOM   2354  CD1 PHE A1166     -13.107 -17.172  32.158  1.00 36.19           C  
ATOM   2355  CD2 PHE A1166     -11.749 -18.848  33.171  1.00 38.17           C  
ATOM   2356  CE1 PHE A1166     -14.068 -17.360  33.131  1.00 36.42           C  
ATOM   2357  CE2 PHE A1166     -12.707 -19.039  34.147  1.00 38.42           C  
ATOM   2358  CZ  PHE A1166     -13.868 -18.294  34.128  1.00 37.55           C  
ATOM   2359  N   LEU A1167      -8.381 -16.546  29.523  1.00 43.49           N  
ATOM   2360  CA  LEU A1167      -7.099 -16.809  28.872  1.00 42.57           C  
ATOM   2361  C   LEU A1167      -5.949 -15.976  29.461  1.00 45.73           C  
ATOM   2362  O   LEU A1167      -4.918 -16.539  29.819  1.00 52.62           O  
ATOM   2363  CB  LEU A1167      -7.193 -16.580  27.359  1.00 40.38           C  
ATOM   2364  CG  LEU A1167      -5.858 -16.712  26.623  1.00 39.38           C  
ATOM   2365  CD1 LEU A1167      -5.317 -18.126  26.742  1.00 39.06           C  
ATOM   2366  CD2 LEU A1167      -5.994 -16.307  25.166  1.00 40.83           C  
ATOM   2367  N   PRO A1168      -6.107 -14.640  29.571  1.00 43.36           N  
ATOM   2368  CA  PRO A1168      -4.958 -13.911  30.125  1.00 42.49           C  
ATOM   2369  C   PRO A1168      -4.754 -14.130  31.625  1.00 41.53           C  
ATOM   2370  O   PRO A1168      -3.620 -14.079  32.100  1.00 40.93           O  
ATOM   2371  CB  PRO A1168      -5.303 -12.441  29.847  1.00 41.95           C  
ATOM   2372  CG  PRO A1168      -6.390 -12.472  28.821  1.00 43.13           C  
ATOM   2373  CD  PRO A1168      -7.157 -13.716  29.109  1.00 43.33           C  
ATOM   2374  N   ILE A1169      -5.836 -14.373  32.359  1.00 41.58           N  
ATOM   2375  CA  ILE A1169      -5.753 -14.482  33.812  1.00 42.07           C  
ATOM   2376  C   ILE A1169      -5.222 -15.840  34.274  1.00 44.97           C  
ATOM   2377  O   ILE A1169      -4.310 -15.903  35.098  1.00 44.71           O  
ATOM   2378  CB  ILE A1169      -7.122 -14.219  34.469  1.00 41.29           C  
ATOM   2379  CG1 ILE A1169      -7.503 -12.744  34.315  1.00 36.85           C  
ATOM   2380  CG2 ILE A1169      -7.094 -14.595  35.941  1.00 43.03           C  
ATOM   2381  CD1 ILE A1169      -8.875 -12.405  34.848  1.00 34.32           C  
ATOM   2382  N   GLN A1170      -5.783 -16.922  33.741  1.00 48.85           N  
ATOM   2383  CA  GLN A1170      -5.347 -18.264  34.122  1.00 50.75           C  
ATOM   2384  C   GLN A1170      -3.918 -18.542  33.654  1.00 51.36           C  
ATOM   2385  O   GLN A1170      -3.220 -19.374  34.233  1.00 51.44           O  
ATOM   2386  CB  GLN A1170      -6.297 -19.326  33.559  1.00 51.85           C  
ATOM   2387  CG  GLN A1170      -7.750 -19.194  34.013  1.00 53.92           C  
ATOM   2388  CD  GLN A1170      -8.006 -19.779  35.389  1.00 59.00           C  
ATOM   2389  OE1 GLN A1170      -7.187 -19.648  36.300  1.00 62.07           O  
ATOM   2390  NE2 GLN A1170      -9.152 -20.432  35.547  1.00 61.82           N  
ATOM   2391  N   MET A1171      -3.490 -17.843  32.607  1.00 50.72           N  
ATOM   2392  CA  MET A1171      -2.127 -17.978  32.102  1.00 50.65           C  
ATOM   2393  C   MET A1171      -1.190 -16.969  32.761  1.00 53.34           C  
ATOM   2394  O   MET A1171      -0.011 -16.884  32.409  1.00 58.63           O  
ATOM   2395  CB  MET A1171      -2.096 -17.809  30.581  1.00 47.79           C  
ATOM   2396  CG  MET A1171      -2.812 -18.910  29.815  1.00 49.57           C  
ATOM   2397  SD  MET A1171      -1.982 -20.506  29.930  1.00 68.15           S  
ATOM   2398  CE  MET A1171      -0.419 -20.130  29.140  1.00 42.84           C  
ATOM   2399  N   HIS A1172      -1.731 -16.206  33.708  1.00 52.62           N  
ATOM   2400  CA  HIS A1172      -0.969 -15.228  34.489  1.00 50.97           C  
ATOM   2401  C   HIS A1172      -0.312 -14.152  33.622  1.00 47.52           C  
ATOM   2402  O   HIS A1172       0.781 -13.680  33.933  1.00 47.62           O  
ATOM   2403  CB  HIS A1172       0.100 -15.931  35.336  1.00 51.76           C  
ATOM   2404  CG  HIS A1172      -0.457 -16.825  36.402  1.00 54.37           C  
ATOM   2405  ND1 HIS A1172       0.286 -17.244  37.484  1.00 56.49           N  
ATOM   2406  CD2 HIS A1172      -1.684 -17.380  36.551  1.00 54.68           C  
ATOM   2407  CE1 HIS A1172      -0.458 -18.018  38.255  1.00 55.84           C  
ATOM   2408  NE2 HIS A1172      -1.657 -18.116  37.711  1.00 54.60           N  
ATOM   2409  N   TRP A1173      -0.982 -13.765  32.541  1.00 44.16           N  
ATOM   2410  CA  TRP A1173      -0.488 -12.700  31.675  1.00 43.11           C  
ATOM   2411  C   TRP A1173      -0.880 -11.331  32.221  1.00 41.72           C  
ATOM   2412  O   TRP A1173      -0.257 -10.319  31.898  1.00 43.18           O  
ATOM   2413  CB  TRP A1173      -1.028 -12.860  30.253  1.00 45.39           C  
ATOM   2414  CG  TRP A1173      -0.595 -14.115  29.560  1.00 47.60           C  
ATOM   2415  CD1 TRP A1173       0.394 -14.971  29.949  1.00 49.19           C  
ATOM   2416  CD2 TRP A1173      -1.146 -14.658  28.355  1.00 48.13           C  
ATOM   2417  NE1 TRP A1173       0.495 -16.013  29.057  1.00 50.16           N  
ATOM   2418  CE2 TRP A1173      -0.440 -15.845  28.070  1.00 49.67           C  
ATOM   2419  CE3 TRP A1173      -2.167 -14.256  27.489  1.00 46.76           C  
ATOM   2420  CZ2 TRP A1173      -0.724 -16.632  26.956  1.00 49.56           C  
ATOM   2421  CZ3 TRP A1173      -2.447 -15.039  26.383  1.00 46.38           C  
ATOM   2422  CH2 TRP A1173      -1.727 -16.213  26.126  1.00 47.64           C  
ATOM   2423  N   TYR A1174      -1.921 -11.309  33.046  1.00 39.05           N  
ATOM   2424  CA  TYR A1174      -2.441 -10.069  33.608  1.00 36.48           C  
ATOM   2425  C   TYR A1174      -1.556  -9.532  34.724  1.00 40.22           C  
ATOM   2426  O   TYR A1174      -1.543  -8.331  34.992  1.00 43.88           O  
ATOM   2427  CB  TYR A1174      -3.855 -10.283  34.150  1.00 35.18           C  
ATOM   2428  CG  TYR A1174      -3.885 -11.005  35.481  1.00 37.54           C  
ATOM   2429  CD1 TYR A1174      -3.694 -12.378  35.551  1.00 39.09           C  
ATOM   2430  CD2 TYR A1174      -4.092 -10.313  36.668  1.00 37.09           C  
ATOM   2431  CE1 TYR A1174      -3.715 -13.044  36.762  1.00 38.13           C  
ATOM   2432  CE2 TYR A1174      -4.113 -10.971  37.886  1.00 35.86           C  
ATOM   2433  CZ  TYR A1174      -3.924 -12.336  37.925  1.00 36.68           C  
ATOM   2434  OH  TYR A1174      -3.946 -12.999  39.131  1.00 37.75           O  
ATOM   2435  N   ARG A1175      -0.822 -10.434  35.368  1.00 41.83           N  
ATOM   2436  CA  ARG A1175      -0.133 -10.132  36.620  1.00 41.54           C  
ATOM   2437  C   ARG A1175       0.874  -8.987  36.533  1.00 39.08           C  
ATOM   2438  O   ARG A1175       1.683  -8.916  35.607  1.00 38.18           O  
ATOM   2439  CB  ARG A1175       0.570 -11.388  37.138  1.00 43.80           C  
ATOM   2440  CG  ARG A1175      -0.383 -12.439  37.674  1.00 46.09           C  
ATOM   2441  CD  ARG A1175       0.350 -13.510  38.463  1.00 50.28           C  
ATOM   2442  NE  ARG A1175      -0.574 -14.313  39.258  1.00 53.16           N  
ATOM   2443  CZ  ARG A1175      -0.200 -15.271  40.100  1.00 54.32           C  
ATOM   2444  NH1 ARG A1175       1.085 -15.552  40.260  1.00 56.51           N  
ATOM   2445  NH2 ARG A1175      -1.113 -15.947  40.783  1.00 52.97           N  
ATOM   2446  N   ALA A1176       0.809  -8.094  37.517  1.00 37.58           N  
ATOM   2447  CA  ALA A1176       1.772  -7.008  37.650  1.00 38.04           C  
ATOM   2448  C   ALA A1176       3.088  -7.537  38.212  1.00 41.08           C  
ATOM   2449  O   ALA A1176       3.198  -8.718  38.545  1.00 44.75           O  
ATOM   2450  CB  ALA A1176       1.214  -5.910  38.536  1.00 36.94           C  
ATOM   2451  N   THR A1177       4.083  -6.664  38.327  1.00 38.99           N  
ATOM   2452  CA  THR A1177       5.417  -7.095  38.732  1.00 40.03           C  
ATOM   2453  C   THR A1177       5.904  -6.459  40.035  1.00 39.17           C  
ATOM   2454  O   THR A1177       6.934  -6.864  40.575  1.00 40.18           O  
ATOM   2455  CB  THR A1177       6.450  -6.799  37.628  1.00 41.67           C  
ATOM   2456  OG1 THR A1177       6.342  -5.428  37.225  1.00 45.19           O  
ATOM   2457  CG2 THR A1177       6.210  -7.694  36.425  1.00 38.84           C  
ATOM   2458  N   HIS A1178       5.174  -5.471  40.544  1.00 36.73           N  
ATOM   2459  CA  HIS A1178       5.593  -4.798  41.770  1.00 37.53           C  
ATOM   2460  C   HIS A1178       5.375  -5.688  42.993  1.00 41.32           C  
ATOM   2461  O   HIS A1178       4.582  -6.631  42.954  1.00 44.83           O  
ATOM   2462  CB  HIS A1178       4.864  -3.463  41.940  1.00 34.67           C  
ATOM   2463  CG  HIS A1178       3.373  -3.567  41.871  1.00 33.07           C  
ATOM   2464  ND1 HIS A1178       2.649  -3.143  40.778  1.00 32.42           N  
ATOM   2465  CD2 HIS A1178       2.468  -4.029  42.766  1.00 33.02           C  
ATOM   2466  CE1 HIS A1178       1.363  -3.348  40.998  1.00 31.96           C  
ATOM   2467  NE2 HIS A1178       1.226  -3.885  42.197  1.00 32.33           N  
ATOM   2468  N   GLN A1179       6.085  -5.374  44.073  1.00 39.61           N  
ATOM   2469  CA  GLN A1179       6.150  -6.236  45.251  1.00 39.28           C  
ATOM   2470  C   GLN A1179       4.789  -6.520  45.888  1.00 41.77           C  
ATOM   2471  O   GLN A1179       4.508  -7.654  46.276  1.00 44.48           O  
ATOM   2472  CB  GLN A1179       7.082  -5.619  46.297  1.00 37.77           C  
ATOM   2473  CG  GLN A1179       7.352  -6.519  47.489  1.00 37.70           C  
ATOM   2474  CD  GLN A1179       8.100  -7.780  47.105  1.00 38.60           C  
ATOM   2475  OE1 GLN A1179       8.994  -7.752  46.258  1.00 38.81           O  
ATOM   2476  NE2 GLN A1179       7.733  -8.897  47.722  1.00 39.27           N  
ATOM   2477  N   GLU A1180       3.950  -5.494  45.996  1.00 40.42           N  
ATOM   2478  CA  GLU A1180       2.647  -5.648  46.635  1.00 41.03           C  
ATOM   2479  C   GLU A1180       1.768  -6.636  45.873  1.00 41.45           C  
ATOM   2480  O   GLU A1180       0.930  -7.320  46.463  1.00 43.06           O  
ATOM   2481  CB  GLU A1180       1.942  -4.295  46.751  1.00 42.93           C  
ATOM   2482  CG  GLU A1180       0.639  -4.347  47.535  1.00 46.06           C  
ATOM   2483  CD  GLU A1180      -0.059  -3.005  47.602  1.00 49.02           C  
ATOM   2484  OE1 GLU A1180       0.525  -2.004  47.134  1.00 52.23           O  
ATOM   2485  OE2 GLU A1180      -1.194  -2.952  48.121  1.00 50.35           O  
ATOM   2486  N   ALA A1181       1.967  -6.709  44.561  1.00 38.44           N  
ATOM   2487  CA  ALA A1181       1.241  -7.662  43.732  1.00 38.34           C  
ATOM   2488  C   ALA A1181       1.757  -9.077  43.965  1.00 41.47           C  
ATOM   2489  O   ALA A1181       0.976 -10.015  44.126  1.00 45.34           O  
ATOM   2490  CB  ALA A1181       1.359  -7.290  42.263  1.00 38.22           C  
ATOM   2491  N   ILE A1182       3.079  -9.218  43.983  1.00 39.72           N  
ATOM   2492  CA  ILE A1182       3.719 -10.514  44.178  1.00 40.67           C  
ATOM   2493  C   ILE A1182       3.301 -11.140  45.506  1.00 44.73           C  
ATOM   2494  O   ILE A1182       3.043 -12.342  45.584  1.00 49.83           O  
ATOM   2495  CB  ILE A1182       5.252 -10.391  44.127  1.00 39.91           C  
ATOM   2496  CG1 ILE A1182       5.689  -9.775  42.797  1.00 39.42           C  
ATOM   2497  CG2 ILE A1182       5.905 -11.748  44.330  1.00 39.19           C  
ATOM   2498  CD1 ILE A1182       7.186  -9.613  42.661  1.00 41.41           C  
ATOM   2499  N   ASN A1183       3.228 -10.314  46.545  1.00 42.55           N  
ATOM   2500  CA  ASN A1183       2.773 -10.769  47.853  1.00 41.28           C  
ATOM   2501  C   ASN A1183       1.301 -11.155  47.824  1.00 40.74           C  
ATOM   2502  O   ASN A1183       0.890 -12.122  48.467  1.00 41.02           O  
ATOM   2503  CB  ASN A1183       3.006  -9.689  48.912  1.00 39.95           C  
ATOM   2504  CG  ASN A1183       4.474  -9.366  49.104  1.00 38.73           C  
ATOM   2505  OD1 ASN A1183       5.317  -9.757  48.299  1.00 38.89           O  
ATOM   2506  ND2 ASN A1183       4.785  -8.643  50.171  1.00 38.79           N  
ATOM   2507  N   CYS A1184       0.513 -10.394  47.071  1.00 40.47           N  
ATOM   2508  CA  CYS A1184      -0.920 -10.638  46.967  1.00 41.59           C  
ATOM   2509  C   CYS A1184      -1.216 -11.958  46.261  1.00 40.44           C  
ATOM   2510  O   CYS A1184      -2.046 -12.744  46.718  1.00 37.89           O  
ATOM   2511  CB  CYS A1184      -1.605  -9.486  46.231  1.00 35.43           C  
ATOM   2512  SG  CYS A1184      -3.404  -9.615  46.152  1.00 81.65           S  
ATOM   2513  N   TYR A1185      -0.532 -12.193  45.146  1.00 39.12           N  
ATOM   2514  CA  TYR A1185      -0.714 -13.416  44.373  1.00 42.51           C  
ATOM   2515  C   TYR A1185      -0.348 -14.651  45.189  1.00 51.17           C  
ATOM   2516  O   TYR A1185      -0.953 -15.713  45.034  1.00 59.68           O  
ATOM   2517  CB  TYR A1185       0.127 -13.374  43.095  1.00 42.48           C  
ATOM   2518  CG  TYR A1185      -0.186 -12.212  42.181  1.00 40.76           C  
ATOM   2519  CD1 TYR A1185      -1.476 -11.708  42.078  1.00 39.85           C  
ATOM   2520  CD2 TYR A1185       0.812 -11.616  41.421  1.00 39.78           C  
ATOM   2521  CE1 TYR A1185      -1.763 -10.646  41.245  1.00 39.55           C  
ATOM   2522  CE2 TYR A1185       0.536 -10.555  40.587  1.00 38.87           C  
ATOM   2523  CZ  TYR A1185      -0.752 -10.072  40.500  1.00 40.87           C  
ATOM   2524  OH  TYR A1185      -1.033  -9.011  39.667  1.00 42.90           O  
ATOM   2525  N   ALA A1186       0.645 -14.502  46.061  1.00 48.76           N  
ATOM   2526  CA  ALA A1186       1.146 -15.619  46.852  1.00 50.55           C  
ATOM   2527  C   ALA A1186       0.355 -15.818  48.143  1.00 50.66           C  
ATOM   2528  O   ALA A1186       0.351 -16.910  48.713  1.00 54.08           O  
ATOM   2529  CB  ALA A1186       2.616 -15.417  47.166  1.00 52.24           C  
ATOM   2530  N   GLU A1187      -0.311 -14.764  48.603  1.00 47.75           N  
ATOM   2531  CA  GLU A1187      -1.105 -14.844  49.825  1.00 48.99           C  
ATOM   2532  C   GLU A1187      -2.462 -15.484  49.557  1.00 53.64           C  
ATOM   2533  O   GLU A1187      -3.197 -15.050  48.671  1.00 57.16           O  
ATOM   2534  CB  GLU A1187      -1.294 -13.457  50.439  1.00 49.25           C  
ATOM   2535  CG  GLU A1187      -2.066 -13.464  51.746  1.00 52.36           C  
ATOM   2536  CD  GLU A1187      -1.328 -14.188  52.856  1.00 59.22           C  
ATOM   2537  OE1 GLU A1187      -0.080 -14.132  52.878  1.00 60.51           O  
ATOM   2538  OE2 GLU A1187      -1.996 -14.817  53.704  1.00 63.92           O  
ATOM   2539  N   GLU A1188      -2.790 -16.512  50.334  1.00 56.71           N  
ATOM   2540  CA  GLU A1188      -4.031 -17.261  50.152  1.00 56.05           C  
ATOM   2541  C   GLU A1188      -5.252 -16.518  50.692  1.00 54.95           C  
ATOM   2542  O   GLU A1188      -6.377 -17.007  50.591  1.00 54.45           O  
ATOM   2543  CB  GLU A1188      -3.921 -18.632  50.824  1.00 59.39           C  
ATOM   2544  CG  GLU A1188      -2.991 -19.606  50.114  1.00 61.87           C  
ATOM   2545  CD  GLU A1188      -3.615 -20.211  48.871  1.00 62.20           C  
ATOM   2546  OE1 GLU A1188      -4.860 -20.243  48.785  1.00 63.02           O  
ATOM   2547  OE2 GLU A1188      -2.861 -20.657  47.981  1.00 62.93           O  
ATOM   2548  N   THR A1189      -5.028 -15.340  51.265  1.00 55.10           N  
ATOM   2549  CA  THR A1189      -6.121 -14.534  51.798  1.00 55.11           C  
ATOM   2550  C   THR A1189      -6.189 -13.167  51.119  1.00 48.78           C  
ATOM   2551  O   THR A1189      -7.003 -12.320  51.487  1.00 46.36           O  
ATOM   2552  CB  THR A1189      -5.988 -14.339  53.321  1.00 58.71           C  
ATOM   2553  OG1 THR A1189      -4.748 -13.686  53.618  1.00 42.19           O  
ATOM   2554  CG2 THR A1189      -6.034 -15.682  54.033  1.00 44.27           C  
ATOM   2555  N   CYS A1190      -5.328 -12.957  50.129  1.00 45.30           N  
ATOM   2556  CA  CYS A1190      -5.332 -11.720  49.358  1.00 43.06           C  
ATOM   2557  C   CYS A1190      -5.892 -11.962  47.961  1.00 42.86           C  
ATOM   2558  O   CYS A1190      -5.464 -12.883  47.264  1.00 44.09           O  
ATOM   2559  CB  CYS A1190      -3.921 -11.133  49.267  1.00 43.29           C  
ATOM   2560  SG  CYS A1190      -3.768  -9.714  48.150  1.00 35.96           S  
ATOM   2561  N   CYS A1191      -6.852 -11.136  47.559  1.00 44.56           N  
ATOM   2562  CA  CYS A1191      -7.475 -11.271  46.249  1.00 44.51           C  
ATOM   2563  C   CYS A1191      -7.627  -9.913  45.569  1.00 45.71           C  
ATOM   2564  O   CYS A1191      -8.626  -9.648  44.900  1.00 44.86           O  
ATOM   2565  CB  CYS A1191      -8.838 -11.958  46.375  1.00 44.13           C  
ATOM   2566  SG  CYS A1191      -9.500 -12.605  44.822  1.00103.34           S  
ATOM   2567  N   ASP A1192      -6.631  -9.050  45.747  1.00 46.19           N  
ATOM   2568  CA  ASP A1192      -6.645  -7.739  45.112  1.00 43.35           C  
ATOM   2569  C   ASP A1192      -6.286  -7.870  43.638  1.00 38.88           C  
ATOM   2570  O   ASP A1192      -5.403  -8.645  43.270  1.00 36.33           O  
ATOM   2571  CB  ASP A1192      -5.685  -6.780  45.819  1.00 44.97           C  
ATOM   2572  CG  ASP A1192      -6.109  -6.476  47.245  1.00 47.45           C  
ATOM   2573  OD1 ASP A1192      -7.308  -6.635  47.558  1.00 48.03           O  
ATOM   2574  OD2 ASP A1192      -5.243  -6.075  48.052  1.00 48.30           O  
ATOM   2575  N   PHE A1193      -6.978  -7.106  42.799  1.00 39.80           N  
ATOM   2576  CA  PHE A1193      -6.848  -7.231  41.353  1.00 39.40           C  
ATOM   2577  C   PHE A1193      -5.743  -6.337  40.796  1.00 37.15           C  
ATOM   2578  O   PHE A1193      -6.014  -5.282  40.222  1.00 34.80           O  
ATOM   2579  CB  PHE A1193      -8.183  -6.904  40.679  1.00 41.57           C  
ATOM   2580  CG  PHE A1193      -8.246  -7.297  39.231  1.00 44.27           C  
ATOM   2581  CD1 PHE A1193      -7.901  -8.577  38.832  1.00 43.99           C  
ATOM   2582  CD2 PHE A1193      -8.671  -6.393  38.271  1.00 47.50           C  
ATOM   2583  CE1 PHE A1193      -7.963  -8.945  37.501  1.00 44.34           C  
ATOM   2584  CE2 PHE A1193      -8.737  -6.755  36.938  1.00 48.17           C  
ATOM   2585  CZ  PHE A1193      -8.383  -8.033  36.553  1.00 46.30           C  
ATOM   2586  N   PHE A1194      -4.498  -6.768  40.970  1.00 38.12           N  
ATOM   2587  CA  PHE A1194      -3.357  -6.050  40.420  1.00 40.40           C  
ATOM   2588  C   PHE A1194      -3.078  -6.498  38.992  1.00 43.58           C  
ATOM   2589  O   PHE A1194      -2.919  -7.690  38.726  1.00 47.31           O  
ATOM   2590  CB  PHE A1194      -2.112  -6.258  41.285  1.00 42.25           C  
ATOM   2591  CG  PHE A1194      -2.173  -5.565  42.615  1.00 44.19           C  
ATOM   2592  CD1 PHE A1194      -1.970  -4.198  42.708  1.00 46.96           C  
ATOM   2593  CD2 PHE A1194      -2.419  -6.282  43.774  1.00 46.07           C  
ATOM   2594  CE1 PHE A1194      -2.019  -3.558  43.932  1.00 49.42           C  
ATOM   2595  CE2 PHE A1194      -2.469  -5.647  45.001  1.00 48.82           C  
ATOM   2596  CZ  PHE A1194      -2.269  -4.283  45.080  1.00 49.64           C  
ATOM   2597  N   THR A1195      -3.022  -5.538  38.076  1.00 43.97           N  
ATOM   2598  CA  THR A1195      -2.765  -5.831  36.672  1.00 43.64           C  
ATOM   2599  C   THR A1195      -1.638  -4.961  36.124  1.00 47.75           C  
ATOM   2600  O   THR A1195      -1.460  -3.822  36.555  1.00 51.93           O  
ATOM   2601  CB  THR A1195      -4.025  -5.618  35.812  1.00 40.86           C  
ATOM   2602  OG1 THR A1195      -4.505  -4.279  35.989  1.00 38.25           O  
ATOM   2603  CG2 THR A1195      -5.118  -6.598  36.207  1.00 40.51           C  
ATOM   2604  N   ASN A1196      -0.880  -5.499  35.174  1.00 47.07           N  
ATOM   2605  CA  ASN A1196       0.177  -4.728  34.531  1.00 46.87           C  
ATOM   2606  C   ASN A1196      -0.410  -3.663  33.612  1.00 46.80           C  
ATOM   2607  O   ASN A1196      -1.583  -3.732  33.245  1.00 46.65           O  
ATOM   2608  CB  ASN A1196       1.123  -5.642  33.748  1.00 46.33           C  
ATOM   2609  CG  ASN A1196       0.403  -6.488  32.716  1.00 44.91           C  
ATOM   2610  OD1 ASN A1196      -0.065  -5.982  31.697  1.00 47.24           O  
ATOM   2611  ND2 ASN A1196       0.327  -7.788  32.968  1.00 42.34           N  
ATOM   2612  N   GLN A1197       0.410  -2.683  33.244  1.00 49.57           N  
ATOM   2613  CA  GLN A1197      -0.043  -1.572  32.413  1.00 53.68           C  
ATOM   2614  C   GLN A1197      -0.555  -2.054  31.060  1.00 58.67           C  
ATOM   2615  O   GLN A1197      -1.528  -1.518  30.529  1.00 65.84           O  
ATOM   2616  CB  GLN A1197       1.087  -0.559  32.210  1.00 55.38           C  
ATOM   2617  CG  GLN A1197       0.663   0.693  31.456  1.00 57.80           C  
ATOM   2618  CD  GLN A1197       1.836   1.581  31.086  1.00 59.56           C  
ATOM   2619  OE1 GLN A1197       2.845   1.110  30.563  1.00 61.34           O  
ATOM   2620  NE2 GLN A1197       1.707   2.875  31.358  1.00 59.64           N  
ATOM   2621  N   ALA A1198       0.102  -3.073  30.513  1.00 55.14           N  
ATOM   2622  CA  ALA A1198      -0.256  -3.604  29.203  1.00 50.50           C  
ATOM   2623  C   ALA A1198      -1.653  -4.219  29.201  1.00 45.87           C  
ATOM   2624  O   ALA A1198      -2.522  -3.787  28.446  1.00 46.09           O  
ATOM   2625  CB  ALA A1198       0.771  -4.626  28.751  1.00 49.37           C  
ATOM   2626  N   TYR A1199      -1.865  -5.221  30.049  1.00 42.73           N  
ATOM   2627  CA  TYR A1199      -3.154  -5.907  30.112  1.00 39.72           C  
ATOM   2628  C   TYR A1199      -4.289  -4.968  30.508  1.00 38.34           C  
ATOM   2629  O   TYR A1199      -5.417  -5.121  30.040  1.00 33.35           O  
ATOM   2630  CB  TYR A1199      -3.100  -7.079  31.096  1.00 38.15           C  
ATOM   2631  CG  TYR A1199      -4.459  -7.689  31.363  1.00 36.39           C  
ATOM   2632  CD1 TYR A1199      -5.040  -8.560  30.451  1.00 36.94           C  
ATOM   2633  CD2 TYR A1199      -5.167  -7.384  32.520  1.00 34.63           C  
ATOM   2634  CE1 TYR A1199      -6.282  -9.116  30.685  1.00 36.16           C  
ATOM   2635  CE2 TYR A1199      -6.411  -7.935  32.762  1.00 33.94           C  
ATOM   2636  CZ  TYR A1199      -6.963  -8.801  31.841  1.00 35.08           C  
ATOM   2637  OH  TYR A1199      -8.201  -9.355  32.073  1.00 36.03           O  
ATOM   2638  N   ALA A1200      -3.987  -4.008  31.376  1.00 40.72           N  
ATOM   2639  CA  ALA A1200      -4.991  -3.068  31.861  1.00 40.77           C  
ATOM   2640  C   ALA A1200      -5.596  -2.262  30.717  1.00 39.23           C  
ATOM   2641  O   ALA A1200      -6.814  -2.210  30.566  1.00 35.26           O  
ATOM   2642  CB  ALA A1200      -4.389  -2.137  32.901  1.00 41.83           C  
ATOM   2643  N   ILE A1201      -4.739  -1.644  29.910  1.00 42.70           N  
ATOM   2644  CA  ILE A1201      -5.199  -0.813  28.805  1.00 42.66           C  
ATOM   2645  C   ILE A1201      -5.628  -1.660  27.609  1.00 43.52           C  
ATOM   2646  O   ILE A1201      -6.370  -1.194  26.747  1.00 44.72           O  
ATOM   2647  CB  ILE A1201      -4.113   0.189  28.358  1.00 42.53           C  
ATOM   2648  CG1 ILE A1201      -2.906  -0.545  27.776  1.00 46.64           C  
ATOM   2649  CG2 ILE A1201      -3.687   1.067  29.522  1.00 43.49           C  
ATOM   2650  CD1 ILE A1201      -1.746   0.368  27.444  1.00 50.94           C  
ATOM   2651  N   ALA A1202      -5.165  -2.904  27.560  1.00 39.70           N  
ATOM   2652  CA  ALA A1202      -5.572  -3.816  26.497  1.00 39.74           C  
ATOM   2653  C   ALA A1202      -6.983  -4.325  26.756  1.00 29.28           C  
ATOM   2654  O   ALA A1202      -7.803  -4.402  25.843  1.00 39.44           O  
ATOM   2655  CB  ALA A1202      -4.602  -4.976  26.382  1.00 43.52           C  
ATOM   2656  N   SER A1203      -7.260  -4.669  28.009  1.00 31.52           N  
ATOM   2657  CA  SER A1203      -8.576  -5.165  28.390  1.00 31.72           C  
ATOM   2658  C   SER A1203      -9.582  -4.028  28.515  1.00 34.60           C  
ATOM   2659  O   SER A1203     -10.776  -4.230  28.315  1.00 36.49           O  
ATOM   2660  CB  SER A1203      -8.501  -5.939  29.706  1.00 32.31           C  
ATOM   2661  OG  SER A1203      -8.200  -5.074  30.786  1.00 33.01           O  
ATOM   2662  N   SER A1204      -9.099  -2.836  28.850  1.00 37.70           N  
ATOM   2663  CA  SER A1204      -9.972  -1.675  28.986  1.00 39.70           C  
ATOM   2664  C   SER A1204     -10.575  -1.284  27.646  1.00 45.44           C  
ATOM   2665  O   SER A1204     -11.788  -1.110  27.530  1.00 45.83           O  
ATOM   2666  CB  SER A1204      -9.215  -0.484  29.576  1.00 38.99           C  
ATOM   2667  OG  SER A1204      -8.840  -0.728  30.919  1.00 40.91           O  
ATOM   2668  N   ILE A1205      -9.725  -1.150  26.633  1.00 51.93           N  
ATOM   2669  CA  ILE A1205     -10.190  -0.735  25.317  1.00 54.41           C  
ATOM   2670  C   ILE A1205     -11.031  -1.820  24.652  1.00 50.77           C  
ATOM   2671  O   ILE A1205     -11.922  -1.516  23.867  1.00 52.16           O  
ATOM   2672  CB  ILE A1205      -9.015  -0.357  24.382  1.00 60.90           C  
ATOM   2673  CG1 ILE A1205      -8.116  -1.565  24.109  1.00 62.08           C  
ATOM   2674  CG2 ILE A1205      -8.212   0.794  24.970  1.00 61.62           C  
ATOM   2675  CD1 ILE A1205      -6.928  -1.257  23.221  1.00 64.06           C  
ATOM   2676  N   VAL A1206     -10.763  -3.080  24.980  1.00 46.96           N  
ATOM   2677  CA  VAL A1206     -11.449  -4.190  24.327  1.00 43.58           C  
ATOM   2678  C   VAL A1206     -12.762  -4.529  25.030  1.00 39.70           C  
ATOM   2679  O   VAL A1206     -13.629  -5.182  24.451  1.00 42.09           O  
ATOM   2680  CB  VAL A1206     -10.556  -5.453  24.268  1.00 45.24           C  
ATOM   2681  CG1 VAL A1206     -10.580  -6.188  25.595  1.00 47.78           C  
ATOM   2682  CG2 VAL A1206     -11.008  -6.377  23.148  1.00 43.92           C  
ATOM   2683  N   SER A1207     -12.915  -4.076  26.270  1.00 34.73           N  
ATOM   2684  CA  SER A1207     -14.120  -4.383  27.031  1.00 32.65           C  
ATOM   2685  C   SER A1207     -14.897  -3.132  27.426  1.00 36.13           C  
ATOM   2686  O   SER A1207     -15.874  -3.219  28.167  1.00 42.45           O  
ATOM   2687  CB  SER A1207     -13.773  -5.194  28.282  1.00 30.21           C  
ATOM   2688  OG  SER A1207     -12.900  -4.481  29.140  1.00 27.64           O  
ATOM   2689  N   PHE A1208     -14.473  -1.971  26.934  1.00 33.27           N  
ATOM   2690  CA  PHE A1208     -15.214  -0.742  27.202  1.00 30.30           C  
ATOM   2691  C   PHE A1208     -15.060   0.335  26.130  1.00 31.69           C  
ATOM   2692  O   PHE A1208     -16.039   0.731  25.500  1.00 33.77           O  
ATOM   2693  CB  PHE A1208     -14.806  -0.151  28.550  1.00 26.43           C  
ATOM   2694  CG  PHE A1208     -15.457   1.171  28.843  1.00 27.62           C  
ATOM   2695  CD1 PHE A1208     -16.786   1.230  29.226  1.00 26.12           C  
ATOM   2696  CD2 PHE A1208     -14.745   2.355  28.725  1.00 30.15           C  
ATOM   2697  CE1 PHE A1208     -17.393   2.443  29.491  1.00 27.31           C  
ATOM   2698  CE2 PHE A1208     -15.346   3.571  28.988  1.00 30.15           C  
ATOM   2699  CZ  PHE A1208     -16.672   3.614  29.373  1.00 29.02           C  
ATOM   2700  N   TYR A1209     -13.836   0.815  25.934  1.00 29.99           N  
ATOM   2701  CA  TYR A1209     -13.610   1.996  25.106  1.00 31.76           C  
ATOM   2702  C   TYR A1209     -13.983   1.792  23.638  1.00 38.16           C  
ATOM   2703  O   TYR A1209     -14.590   2.673  23.030  1.00 43.27           O  
ATOM   2704  CB  TYR A1209     -12.155   2.452  25.224  1.00 30.79           C  
ATOM   2705  CG  TYR A1209     -11.849   3.107  26.553  1.00 32.66           C  
ATOM   2706  CD1 TYR A1209     -12.398   4.341  26.881  1.00 30.95           C  
ATOM   2707  CD2 TYR A1209     -11.017   2.492  27.480  1.00 35.18           C  
ATOM   2708  CE1 TYR A1209     -12.126   4.945  28.096  1.00 30.72           C  
ATOM   2709  CE2 TYR A1209     -10.739   3.090  28.697  1.00 35.90           C  
ATOM   2710  CZ  TYR A1209     -11.297   4.316  28.999  1.00 33.10           C  
ATOM   2711  OH  TYR A1209     -11.024   4.915  30.208  1.00 32.47           O  
ATOM   2712  N   VAL A1210     -13.631   0.643  23.069  1.00 40.27           N  
ATOM   2713  CA  VAL A1210     -14.040   0.346  21.697  1.00 43.77           C  
ATOM   2714  C   VAL A1210     -15.567   0.201  21.601  1.00 42.07           C  
ATOM   2715  O   VAL A1210     -16.173   0.760  20.687  1.00 46.04           O  
ATOM   2716  CB  VAL A1210     -13.338  -0.921  21.142  1.00 28.26           C  
ATOM   2717  CG1 VAL A1210     -14.105  -1.495  19.961  1.00 28.59           C  
ATOM   2718  CG2 VAL A1210     -11.905  -0.605  20.752  1.00 28.70           C  
ATOM   2719  N   PRO A1211     -16.202  -0.535  22.540  1.00 36.46           N  
ATOM   2720  CA  PRO A1211     -17.667  -0.464  22.542  1.00 33.99           C  
ATOM   2721  C   PRO A1211     -18.205   0.956  22.719  1.00 34.74           C  
ATOM   2722  O   PRO A1211     -19.207   1.304  22.099  1.00 37.06           O  
ATOM   2723  CB  PRO A1211     -18.052  -1.337  23.736  1.00 32.91           C  
ATOM   2724  CG  PRO A1211     -16.974  -2.341  23.808  1.00 34.13           C  
ATOM   2725  CD  PRO A1211     -15.717  -1.610  23.428  1.00 34.86           C  
ATOM   2726  N   LEU A1212     -17.541   1.760  23.545  1.00 32.42           N  
ATOM   2727  CA  LEU A1212     -17.990   3.123  23.816  1.00 30.71           C  
ATOM   2728  C   LEU A1212     -17.984   4.001  22.567  1.00 33.41           C  
ATOM   2729  O   LEU A1212     -18.984   4.643  22.253  1.00 37.98           O  
ATOM   2730  CB  LEU A1212     -17.121   3.764  24.898  1.00 28.64           C  
ATOM   2731  CG  LEU A1212     -17.391   5.239  25.205  1.00 28.62           C  
ATOM   2732  CD1 LEU A1212     -18.815   5.448  25.708  1.00 28.45           C  
ATOM   2733  CD2 LEU A1212     -16.380   5.763  26.215  1.00 28.92           C  
ATOM   2734  N   VAL A1213     -16.859   4.029  21.859  1.00 33.00           N  
ATOM   2735  CA  VAL A1213     -16.731   4.873  20.675  1.00 33.68           C  
ATOM   2736  C   VAL A1213     -17.679   4.403  19.569  1.00 36.90           C  
ATOM   2737  O   VAL A1213     -18.210   5.216  18.810  1.00 37.72           O  
ATOM   2738  CB  VAL A1213     -15.271   4.908  20.155  1.00 35.28           C  
ATOM   2739  CG1 VAL A1213     -14.748   3.506  19.898  1.00 38.40           C  
ATOM   2740  CG2 VAL A1213     -15.159   5.768  18.902  1.00 33.27           C  
ATOM   2741  N   ILE A1214     -17.909   3.095  19.493  1.00 37.50           N  
ATOM   2742  CA  ILE A1214     -18.893   2.559  18.560  1.00 35.41           C  
ATOM   2743  C   ILE A1214     -20.296   2.976  18.988  1.00 32.88           C  
ATOM   2744  O   ILE A1214     -21.089   3.443  18.170  1.00 34.08           O  
ATOM   2745  CB  ILE A1214     -18.830   1.023  18.464  1.00 34.90           C  
ATOM   2746  CG1 ILE A1214     -17.506   0.574  17.844  1.00 35.16           C  
ATOM   2747  CG2 ILE A1214     -19.985   0.497  17.630  1.00 28.42           C  
ATOM   2748  CD1 ILE A1214     -17.382  -0.932  17.704  1.00 28.80           C  
ATOM   2749  N   MET A1215     -20.587   2.816  20.276  1.00 30.11           N  
ATOM   2750  CA  MET A1215     -21.896   3.164  20.821  1.00 30.74           C  
ATOM   2751  C   MET A1215     -22.216   4.645  20.648  1.00 36.21           C  
ATOM   2752  O   MET A1215     -23.342   5.003  20.313  1.00 41.11           O  
ATOM   2753  CB  MET A1215     -21.980   2.786  22.301  1.00 28.37           C  
ATOM   2754  CG  MET A1215     -22.749   1.503  22.564  1.00 29.14           C  
ATOM   2755  SD  MET A1215     -22.800   1.052  24.308  1.00 26.66           S  
ATOM   2756  CE  MET A1215     -21.139   0.434  24.540  1.00103.46           C  
ATOM   2757  N   VAL A1216     -21.224   5.501  20.874  1.00 36.79           N  
ATOM   2758  CA  VAL A1216     -21.411   6.939  20.719  1.00 38.56           C  
ATOM   2759  C   VAL A1216     -21.643   7.293  19.251  1.00 42.29           C  
ATOM   2760  O   VAL A1216     -22.491   8.126  18.931  1.00 44.65           O  
ATOM   2761  CB  VAL A1216     -20.204   7.728  21.269  1.00 35.74           C  
ATOM   2762  CG1 VAL A1216     -20.274   9.189  20.852  1.00 35.60           C  
ATOM   2763  CG2 VAL A1216     -20.146   7.607  22.781  1.00 34.64           C  
ATOM   2764  N   PHE A1217     -20.901   6.639  18.362  1.00 42.87           N  
ATOM   2765  CA  PHE A1217     -21.039   6.879  16.930  1.00 43.81           C  
ATOM   2766  C   PHE A1217     -22.428   6.512  16.421  1.00 46.70           C  
ATOM   2767  O   PHE A1217     -23.137   7.354  15.871  1.00 51.55           O  
ATOM   2768  CB  PHE A1217     -19.981   6.097  16.146  1.00 45.63           C  
ATOM   2769  CG  PHE A1217     -20.121   6.217  14.652  1.00 49.91           C  
ATOM   2770  CD1 PHE A1217     -19.626   7.324  13.984  1.00 50.44           C  
ATOM   2771  CD2 PHE A1217     -20.746   5.222  13.917  1.00 52.66           C  
ATOM   2772  CE1 PHE A1217     -19.754   7.439  12.612  1.00 51.58           C  
ATOM   2773  CE2 PHE A1217     -20.877   5.332  12.545  1.00 53.59           C  
ATOM   2774  CZ  PHE A1217     -20.379   6.442  11.892  1.00 51.95           C  
ATOM   2775  N   VAL A1218     -22.812   5.252  16.607  1.00 42.52           N  
ATOM   2776  CA  VAL A1218     -24.063   4.748  16.051  1.00 40.09           C  
ATOM   2777  C   VAL A1218     -25.289   5.402  16.684  1.00 41.73           C  
ATOM   2778  O   VAL A1218     -26.335   5.503  16.049  1.00 44.74           O  
ATOM   2779  CB  VAL A1218     -24.176   3.216  16.203  1.00 37.64           C  
ATOM   2780  CG1 VAL A1218     -23.042   2.529  15.462  1.00 38.29           C  
ATOM   2781  CG2 VAL A1218     -24.180   2.815  17.669  1.00 36.91           C  
ATOM   2782  N   TYR A1219     -25.162   5.852  17.928  1.00 41.50           N  
ATOM   2783  CA  TYR A1219     -26.272   6.517  18.597  1.00 42.79           C  
ATOM   2784  C   TYR A1219     -26.332   7.988  18.209  1.00 43.85           C  
ATOM   2785  O   TYR A1219     -27.386   8.617  18.294  1.00 43.18           O  
ATOM   2786  CB  TYR A1219     -26.163   6.364  20.114  1.00 43.51           C  
ATOM   2787  CG  TYR A1219     -26.732   5.059  20.627  1.00 44.03           C  
ATOM   2788  CD1 TYR A1219     -27.613   4.315  19.853  1.00 40.51           C  
ATOM   2789  CD2 TYR A1219     -26.396   4.576  21.884  1.00 46.81           C  
ATOM   2790  CE1 TYR A1219     -28.142   3.127  20.316  1.00 40.90           C  
ATOM   2791  CE2 TYR A1219     -26.920   3.386  22.355  1.00 47.35           C  
ATOM   2792  CZ  TYR A1219     -27.793   2.666  21.566  1.00 45.49           C  
ATOM   2793  OH  TYR A1219     -28.317   1.480  22.027  1.00 48.54           O  
ATOM   2794  N   SER A1220     -25.196   8.530  17.783  1.00 48.56           N  
ATOM   2795  CA  SER A1220     -25.166   9.876  17.229  1.00 55.14           C  
ATOM   2796  C   SER A1220     -25.930   9.884  15.914  1.00 60.68           C  
ATOM   2797  O   SER A1220     -26.664  10.824  15.614  1.00 70.93           O  
ATOM   2798  CB  SER A1220     -23.729  10.353  17.018  1.00 58.70           C  
ATOM   2799  OG  SER A1220     -23.015  10.367  18.241  1.00 61.20           O  
ATOM   2800  N   ARG A1221     -25.749   8.823  15.133  1.00 48.20           N  
ATOM   2802  CA  ARG A1221     -26.453   8.668  13.867  1.00 48.99           C  
ATOM   2803  C   ARG A1221     -27.953   8.521  14.090  1.00 44.14           C  
ATOM   2804  O   ARG A1221     -28.759   9.077  13.346  1.00 50.22           O  
ATOM   2806  CB  ARG A1221     -25.917   7.461  13.097  1.00 42.01           C  
ATOM   2808  CG  ARG A1221     -24.567   7.684  12.436  1.00 44.42           C  
ATOM   2810  CD  ARG A1221     -24.644   8.785  11.389  1.00 38.32           C  
ATOM   2812  NE  ARG A1221     -25.878   8.714  10.611  1.00 36.74           N  
ATOM   2814  CZ  ARG A1221     -26.070   7.896   9.581  1.00 36.16           C  
ATOM   2816  NH1 ARG A1221     -27.228   7.902   8.936  1.00 33.64           N  
ATOM   2819  N   VAL A1222     -28.320   7.764  15.120  1.00 43.36           N  
ATOM   2820  CA  VAL A1222     -29.723   7.581  15.473  1.00 39.16           C  
ATOM   2821  C   VAL A1222     -30.309   8.909  15.943  1.00 41.26           C  
ATOM   2822  O   VAL A1222     -31.462   9.232  15.651  1.00 44.94           O  
ATOM   2823  CB  VAL A1222     -29.898   6.506  16.566  1.00 36.96           C  
ATOM   2824  CG1 VAL A1222     -31.331   6.481  17.073  1.00 29.98           C  
ATOM   2825  CG2 VAL A1222     -29.495   5.139  16.034  1.00 29.71           C  
ATOM   2826  N   PHE A1223     -29.500   9.683  16.660  1.00 40.56           N  
ATOM   2827  CA  PHE A1223     -29.898  11.017  17.095  1.00 38.68           C  
ATOM   2828  C   PHE A1223     -30.206  11.903  15.892  1.00 37.41           C  
ATOM   2829  O   PHE A1223     -31.185  12.646  15.895  1.00 37.24           O  
ATOM   2830  CB  PHE A1223     -28.803  11.653  17.957  1.00 37.01           C  
ATOM   2831  CG  PHE A1223     -29.115  13.055  18.405  1.00 35.21           C  
ATOM   2832  CD1 PHE A1223     -29.945  13.280  19.492  1.00 34.47           C  
ATOM   2833  CD2 PHE A1223     -28.570  14.146  17.748  1.00 35.01           C  
ATOM   2834  CE1 PHE A1223     -30.233  14.569  19.909  1.00 34.93           C  
ATOM   2835  CE2 PHE A1223     -28.853  15.436  18.160  1.00 33.20           C  
ATOM   2836  CZ  PHE A1223     -29.686  15.647  19.241  1.00 33.16           C  
ATOM   2837  N   GLN A1224     -29.368  11.812  14.863  1.00 38.59           N  
ATOM   2838  CA  GLN A1224     -29.568  12.581  13.639  1.00 43.72           C  
ATOM   2839  C   GLN A1224     -30.854  12.174  12.931  1.00 43.89           C  
ATOM   2840  O   GLN A1224     -31.657  13.025  12.550  1.00 44.89           O  
ATOM   2841  CB  GLN A1224     -28.380  12.410  12.689  1.00 48.44           C  
ATOM   2842  CG  GLN A1224     -27.075  12.998  13.194  1.00 52.71           C  
ATOM   2843  CD  GLN A1224     -25.985  12.974  12.140  1.00 56.33           C  
ATOM   2844  OE1 GLN A1224     -24.805  13.147  12.446  1.00 58.88           O  
ATOM   2845  NE2 GLN A1224     -26.378  12.764  10.888  1.00 56.42           N  
ATOM   2846  N   GLU A1225     -31.042  10.869  12.760  1.00 43.88           N  
ATOM   2847  CA  GLU A1225     -32.210  10.343  12.061  1.00 44.42           C  
ATOM   2848  C   GLU A1225     -33.504  10.707  12.777  1.00 42.90           C  
ATOM   2849  O   GLU A1225     -34.543  10.893  12.143  1.00 44.33           O  
ATOM   2850  CB  GLU A1225     -32.106   8.824  11.909  1.00 48.50           C  
ATOM   2851  CG  GLU A1225     -30.899   8.361  11.110  1.00 54.00           C  
ATOM   2852  CD  GLU A1225     -30.880   8.920   9.702  1.00 60.29           C  
ATOM   2853  OE1 GLU A1225     -31.968   9.081   9.108  1.00 62.03           O  
ATOM   2854  OE2 GLU A1225     -29.777   9.203   9.189  1.00 64.57           O  
ATOM   2855  N   ALA A1226     -33.437  10.808  14.100  1.00 42.32           N  
ATOM   2856  CA  ALA A1226     -34.599  11.196  14.888  1.00 45.87           C  
ATOM   2857  C   ALA A1226     -34.894  12.682  14.709  1.00 46.60           C  
ATOM   2858  O   ALA A1226     -36.038  13.073  14.485  1.00 47.71           O  
ATOM   2859  CB  ALA A1226     -34.381  10.870  16.354  1.00 32.48           C  
ATOM   2860  N   LYS A1227     -33.852  13.503  14.807  1.00 44.40           N  
ATOM   2861  CA  LYS A1227     -33.989  14.947  14.653  1.00 42.22           C  
ATOM   2862  C   LYS A1227     -34.386  15.311  13.227  1.00 43.99           C  
ATOM   2863  O   LYS A1227     -35.128  16.269  13.007  1.00 48.57           O  
ATOM   2864  CB  LYS A1227     -32.686  15.655  15.032  1.00 41.19           C  
ATOM   2865  CG  LYS A1227     -32.332  15.562  16.507  1.00 43.25           C  
ATOM   2866  CD  LYS A1227     -33.205  16.474  17.354  1.00 48.65           C  
ATOM   2867  CE  LYS A1227     -32.923  17.940  17.053  1.00 53.68           C  
ATOM   2868  NZ  LYS A1227     -33.689  18.855  17.946  1.00 58.01           N  
ATOM   2869  N   ARG A1228     -33.883  14.546  12.262  1.00 41.88           N  
ATOM   2870  CA  ARG A1228     -34.209  14.771  10.858  1.00 40.86           C  
ATOM   2871  C   ARG A1228     -35.704  14.609  10.618  1.00 38.67           C  
ATOM   2872  O   ARG A1228     -36.336  15.455   9.986  1.00 40.29           O  
ATOM   2873  CB  ARG A1228     -33.423  13.813   9.959  1.00 42.91           C  
ATOM   2874  CG  ARG A1228     -33.874  13.821   8.507  1.00 49.66           C  
ATOM   2875  CD  ARG A1228     -32.996  12.939   7.630  1.00 55.45           C  
ATOM   2876  NE  ARG A1228     -31.648  13.480   7.480  1.00 61.88           N  
ATOM   2877  CZ  ARG A1228     -30.572  12.989   8.086  1.00 67.11           C  
ATOM   2878  NH1 ARG A1228     -30.681  11.934   8.883  1.00 67.71           N  
ATOM   2879  NH2 ARG A1228     -29.384  13.548   7.891  1.00 69.75           N  
ATOM   2880  N   GLN A1229     -36.265  13.520  11.134  1.00 36.53           N  
ATOM   2881  CA  GLN A1229     -37.691  13.256  11.000  1.00 36.82           C  
ATOM   2882  C   GLN A1229     -38.495  14.193  11.898  1.00 37.26           C  
ATOM   2883  O   GLN A1229     -39.660  14.485  11.630  1.00 38.00           O  
ATOM   2884  CB  GLN A1229     -37.997  11.793  11.334  1.00 36.22           C  
ATOM   2885  CG  GLN A1229     -39.441  11.384  11.095  1.00 36.41           C  
ATOM   2886  CD  GLN A1229     -39.907  11.679   9.681  1.00 44.17           C  
ATOM   2887  OE1 GLN A1229     -39.142  11.560   8.722  1.00 44.27           O  
ATOM   2888  NE2 GLN A1229     -41.167  12.073   9.547  1.00 38.15           N  
ATOM   2889  N   LEU A1230     -37.856  14.671  12.959  1.00 36.89           N  
ATOM   2890  CA  LEU A1230     -38.491  15.594  13.890  1.00 46.69           C  
ATOM   2891  C   LEU A1230     -38.707  16.962  13.241  1.00 47.91           C  
ATOM   2892  O   LEU A1230     -39.527  17.756  13.699  1.00 39.46           O  
ATOM   2893  CB  LEU A1230     -37.642  15.730  15.156  1.00 44.88           C  
ATOM   2894  CG  LEU A1230     -38.357  15.794  16.506  1.00 42.12           C  
ATOM   2895  CD1 LEU A1230     -39.250  14.586  16.691  1.00 37.10           C  
ATOM   2896  CD2 LEU A1230     -37.339  15.880  17.633  1.00 43.16           C  
ATOM   2897  N   GLN A1231     -37.967  17.224  12.167  1.00 47.15           N  
ATOM   2898  CA  GLN A1231     -38.044  18.500  11.461  1.00 45.32           C  
ATOM   2899  C   GLN A1231     -39.151  18.490  10.408  1.00 52.11           C  
ATOM   2900  O   GLN A1231     -39.677  19.540  10.037  1.00 59.63           O  
ATOM   2901  CB  GLN A1231     -36.693  18.825  10.812  1.00 41.36           C  
ATOM   2902  CG  GLN A1231     -36.594  20.218  10.200  1.00 42.91           C  
ATOM   2903  CD  GLN A1231     -36.927  20.234   8.722  1.00 46.77           C  
ATOM   2904  OE1 GLN A1231     -37.031  19.186   8.086  1.00 51.55           O  
ATOM   2905  NE2 GLN A1231     -37.095  21.428   8.166  1.00 45.42           N  
ATOM   2906  N   LYS A1232     -39.506  17.300   9.936  1.00 50.81           N  
ATOM   2907  CA  LYS A1232     -40.505  17.159   8.882  1.00 50.88           C  
ATOM   2908  C   LYS A1232     -41.911  17.519   9.360  1.00 51.09           C  
ATOM   2909  O   LYS A1232     -42.581  18.355   8.754  1.00 51.25           O  
ATOM   2910  CB  LYS A1232     -40.490  15.733   8.326  1.00 49.81           C  
ATOM   2911  CG  LYS A1232     -39.216  15.374   7.576  1.00 49.83           C  
ATOM   2912  CD  LYS A1232     -39.069  16.209   6.314  1.00 54.72           C  
ATOM   2913  CE  LYS A1232     -37.780  15.880   5.580  1.00 56.41           C  
ATOM   2914  NZ  LYS A1232     -37.695  14.436   5.226  1.00 55.54           N  
ATOM   2915  N   ILE A1233     -42.356  16.887  10.441  1.00 52.58           N  
ATOM   2916  CA  ILE A1233     -43.685  17.149  10.988  1.00 56.29           C  
ATOM   2917  C   ILE A1233     -43.572  17.671  12.421  1.00 59.89           C  
ATOM   2918  O   ILE A1233     -42.725  17.215  13.189  1.00 57.37           O  
ATOM   2919  CB  ILE A1233     -44.577  15.883  10.953  1.00 54.76           C  
ATOM   2920  CG1 ILE A1233     -44.685  15.335   9.526  1.00 54.53           C  
ATOM   2921  CG2 ILE A1233     -45.969  16.182  11.486  1.00 53.78           C  
ATOM   2922  CD1 ILE A1233     -43.731  14.200   9.217  1.00 52.76           C  
ATOM   2923  N   ASP A1234     -44.421  18.633  12.774  1.00 68.26           N  
ATOM   2924  CA  ASP A1234     -44.345  19.295  14.074  1.00 72.62           C  
ATOM   2925  C   ASP A1234     -45.002  18.506  15.205  1.00 75.59           C  
ATOM   2926  O   ASP A1234     -44.578  18.597  16.357  1.00 81.09           O  
ATOM   2927  CB  ASP A1234     -44.973  20.688  13.990  1.00 75.27           C  
ATOM   2928  CG  ASP A1234     -46.379  20.662  13.424  1.00 80.30           C  
ATOM   2929  OD1 ASP A1234     -46.673  19.773  12.596  1.00 82.38           O  
ATOM   2930  OD2 ASP A1234     -47.191  21.532  13.804  1.00 83.46           O  
ATOM   2931  N   LYS A1263     -46.036  17.738  14.884  1.00 68.25           N  
ATOM   2932  CA  LYS A1263     -46.752  16.983  15.907  1.00 63.65           C  
ATOM   2933  C   LYS A1263     -46.840  15.494  15.576  1.00 61.65           C  
ATOM   2934  O   LYS A1263     -46.526  15.079  14.460  1.00 63.36           O  
ATOM   2935  CB  LYS A1263     -48.155  17.563  16.107  1.00 61.80           C  
ATOM   2936  CG  LYS A1263     -48.927  17.799  14.819  1.00 61.21           C  
ATOM   2937  CD  LYS A1263     -50.238  18.523  15.093  1.00 62.77           C  
ATOM   2938  CE  LYS A1263     -51.005  18.802  13.808  1.00 62.93           C  
ATOM   2939  NZ  LYS A1263     -50.226  19.648  12.863  1.00 62.28           N  
ATOM   2940  N   PHE A1264     -47.255  14.708  16.569  1.00 57.85           N  
ATOM   2941  CA  PHE A1264     -47.432  13.258  16.447  1.00 52.34           C  
ATOM   2942  C   PHE A1264     -46.116  12.521  16.219  1.00 48.43           C  
ATOM   2943  O   PHE A1264     -46.101  11.412  15.686  1.00 45.62           O  
ATOM   2944  CB  PHE A1264     -48.412  12.924  15.318  1.00 50.99           C  
ATOM   2945  CG  PHE A1264     -49.696  13.697  15.382  1.00 50.35           C  
ATOM   2946  CD1 PHE A1264     -50.328  13.916  16.594  1.00 51.79           C  
ATOM   2947  CD2 PHE A1264     -50.264  14.215  14.230  1.00 48.98           C  
ATOM   2948  CE1 PHE A1264     -51.507  14.631  16.656  1.00 53.57           C  
ATOM   2949  CE2 PHE A1264     -51.444  14.930  14.285  1.00 50.39           C  
ATOM   2950  CZ  PHE A1264     -52.067  15.139  15.500  1.00 52.96           C  
ATOM   2961  N   LEU A1266     -44.254  10.828  18.141  1.00 47.17           N  
ATOM   2962  CA  LEU A1266     -44.089  10.018  19.342  1.00 51.44           C  
ATOM   2963  C   LEU A1266     -42.917   9.047  19.228  1.00 48.43           C  
ATOM   2964  O   LEU A1266     -42.189   8.834  20.196  1.00 47.14           O  
ATOM   2965  CB  LEU A1266     -45.379   9.251  19.645  1.00 57.23           C  
ATOM   2966  CG  LEU A1266     -45.389   8.364  20.893  1.00 63.13           C  
ATOM   2967  CD1 LEU A1266     -46.705   8.517  21.639  1.00 66.54           C  
ATOM   2968  CD2 LEU A1266     -45.149   6.901  20.532  1.00 64.53           C  
ATOM   2969  N   LYS A1267     -42.740   8.459  18.049  1.00 45.99           N  
ATOM   2970  CA  LYS A1267     -41.671   7.489  17.835  1.00 42.70           C  
ATOM   2971  C   LYS A1267     -40.293   8.096  18.072  1.00 39.56           C  
ATOM   2972  O   LYS A1267     -39.448   7.496  18.737  1.00 38.34           O  
ATOM   2973  CB  LYS A1267     -41.738   6.908  16.421  1.00 40.07           C  
ATOM   2974  CG  LYS A1267     -40.524   6.059  16.067  1.00 36.09           C  
ATOM   2975  CD  LYS A1267     -40.621   5.449  14.684  1.00 34.22           C  
ATOM   2976  CE  LYS A1267     -39.378   4.627  14.375  1.00 35.82           C  
ATOM   2977  NZ  LYS A1267     -39.430   4.000  13.026  1.00 40.67           N  
ATOM   2978  N   GLU A1268     -40.074   9.289  17.530  1.00 38.48           N  
ATOM   2979  CA  GLU A1268     -38.775   9.946  17.627  1.00 36.92           C  
ATOM   2980  C   GLU A1268     -38.538  10.530  19.017  1.00 37.19           C  
ATOM   2981  O   GLU A1268     -37.404  10.569  19.494  1.00 35.81           O  
ATOM   2982  CB  GLU A1268     -38.644  11.043  16.567  1.00 37.90           C  
ATOM   2983  CG  GLU A1268     -38.503  10.530  15.139  1.00 38.25           C  
ATOM   2984  CD  GLU A1268     -39.802   9.982  14.577  1.00 37.19           C  
ATOM   2985  OE1 GLU A1268     -40.874  10.313  15.128  1.00 38.46           O  
ATOM   2986  OE2 GLU A1268     -39.750   9.220  13.589  1.00 34.91           O  
ATOM   2987  N   HIS A1269     -39.608  10.982  19.665  1.00 37.44           N  
ATOM   2988  CA  HIS A1269     -39.504  11.505  21.023  1.00 39.30           C  
ATOM   2989  C   HIS A1269     -39.132  10.402  22.009  1.00 42.12           C  
ATOM   2990  O   HIS A1269     -38.222  10.563  22.821  1.00 42.33           O  
ATOM   2991  CB  HIS A1269     -40.812  12.171  21.452  1.00 39.08           C  
ATOM   2992  CG  HIS A1269     -40.947  13.590  20.995  1.00 43.54           C  
ATOM   2993  ND1 HIS A1269     -41.853  13.980  20.033  1.00 49.14           N  
ATOM   2994  CD2 HIS A1269     -40.288  14.712  21.369  1.00 35.85           C  
ATOM   2995  CE1 HIS A1269     -41.748  15.282  19.834  1.00 50.77           C  
ATOM   2996  NE2 HIS A1269     -40.806  15.750  20.633  1.00 36.86           N  
ATOM   2997  N   LYS A1270     -39.839   9.278  21.932  1.00 43.92           N  
ATOM   2998  CA  LYS A1270     -39.571   8.149  22.813  1.00 44.21           C  
ATOM   2999  C   LYS A1270     -38.219   7.519  22.502  1.00 47.30           C  
ATOM   3000  O   LYS A1270     -37.611   6.880  23.360  1.00 52.55           O  
ATOM   3001  CB  LYS A1270     -40.678   7.100  22.702  1.00 46.82           C  
ATOM   3002  CG  LYS A1270     -42.026   7.565  23.221  1.00 50.89           C  
ATOM   3003  CD  LYS A1270     -42.967   6.393  23.437  1.00 55.58           C  
ATOM   3004  CE  LYS A1270     -42.411   5.428  24.475  1.00 60.10           C  
ATOM   3005  NZ  LYS A1270     -43.323   4.274  24.709  1.00 62.43           N  
ATOM   3006  N   ALA A1271     -37.753   7.698  21.271  1.00 46.01           N  
ATOM   3007  CA  ALA A1271     -36.443   7.199  20.876  1.00 44.51           C  
ATOM   3008  C   ALA A1271     -35.347   8.014  21.547  1.00 41.09           C  
ATOM   3009  O   ALA A1271     -34.414   7.456  22.120  1.00 40.98           O  
ATOM   3010  CB  ALA A1271     -36.286   7.237  19.367  1.00 46.05           C  
ATOM   3011  N   LEU A1272     -35.471   9.336  21.476  1.00 40.70           N  
ATOM   3012  CA  LEU A1272     -34.501  10.240  22.088  1.00 41.22           C  
ATOM   3013  C   LEU A1272     -34.437  10.057  23.602  1.00 40.90           C  
ATOM   3014  O   LEU A1272     -33.360  10.107  24.196  1.00 38.14           O  
ATOM   3015  CB  LEU A1272     -34.837  11.696  21.752  1.00 40.75           C  
ATOM   3016  CG  LEU A1272     -34.616  12.132  20.303  1.00 39.86           C  
ATOM   3017  CD1 LEU A1272     -35.024  13.582  20.105  1.00 40.65           C  
ATOM   3018  CD2 LEU A1272     -33.168  11.924  19.904  1.00 38.84           C  
ATOM   3019  N   LYS A1273     -35.595   9.849  24.219  1.00 43.25           N  
ATOM   3020  CA  LYS A1273     -35.670   9.650  25.661  1.00 43.14           C  
ATOM   3021  C   LYS A1273     -34.977   8.351  26.060  1.00 45.12           C  
ATOM   3022  O   LYS A1273     -34.198   8.319  27.012  1.00 43.58           O  
ATOM   3023  CB  LYS A1273     -37.127   9.643  26.127  1.00 42.96           C  
ATOM   3024  CG  LYS A1273     -37.300   9.589  27.635  1.00 46.21           C  
ATOM   3025  CD  LYS A1273     -38.770   9.572  28.022  1.00 51.03           C  
ATOM   3026  CE  LYS A1273     -38.948   9.625  29.531  1.00 54.72           C  
ATOM   3027  NZ  LYS A1273     -38.310   8.463  30.211  1.00 56.39           N  
ATOM   3028  N   THR A1274     -35.266   7.283  25.325  1.00 47.71           N  
ATOM   3029  CA  THR A1274     -34.621   5.997  25.556  1.00 48.68           C  
ATOM   3030  C   THR A1274     -33.133   6.103  25.250  1.00 49.50           C  
ATOM   3031  O   THR A1274     -32.301   5.509  25.935  1.00 49.39           O  
ATOM   3032  CB  THR A1274     -35.249   4.884  24.695  1.00 47.89           C  
ATOM   3033  OG1 THR A1274     -36.658   4.820  24.947  1.00 51.09           O  
ATOM   3034  CG2 THR A1274     -34.620   3.535  25.013  1.00 45.19           C  
ATOM   3035  N   LEU A1275     -32.811   6.880  24.221  1.00 53.65           N  
ATOM   3036  CA  LEU A1275     -31.430   7.096  23.809  1.00 58.41           C  
ATOM   3037  C   LEU A1275     -30.615   7.735  24.929  1.00 58.25           C  
ATOM   3038  O   LEU A1275     -29.437   7.427  25.107  1.00 65.98           O  
ATOM   3039  CB  LEU A1275     -31.380   7.975  22.558  1.00 62.73           C  
ATOM   3040  CG  LEU A1275     -30.051   8.022  21.809  1.00 64.30           C  
ATOM   3041  CD1 LEU A1275     -29.635   6.615  21.444  1.00 64.25           C  
ATOM   3042  CD2 LEU A1275     -30.167   8.886  20.564  1.00 65.93           C  
ATOM   3043  N   GLY A1276     -31.254   8.624  25.682  1.00 50.90           N  
ATOM   3044  CA  GLY A1276     -30.599   9.299  26.785  1.00 47.46           C  
ATOM   3045  C   GLY A1276     -30.382   8.381  27.971  1.00 43.23           C  
ATOM   3046  O   GLY A1276     -29.310   8.377  28.573  1.00 44.21           O  
ATOM   3047  N   ILE A1277     -31.405   7.602  28.307  1.00 38.32           N  
ATOM   3048  CA  ILE A1277     -31.333   6.676  29.432  1.00 35.26           C  
ATOM   3049  C   ILE A1277     -30.249   5.623  29.212  1.00 36.52           C  
ATOM   3050  O   ILE A1277     -29.527   5.258  30.140  1.00 33.84           O  
ATOM   3051  CB  ILE A1277     -32.689   5.979  29.668  1.00 29.20           C  
ATOM   3052  CG1 ILE A1277     -33.768   7.013  29.985  1.00 29.87           C  
ATOM   3053  CG2 ILE A1277     -32.590   4.966  30.796  1.00 32.35           C  
ATOM   3054  CD1 ILE A1277     -35.142   6.414  30.182  1.00 39.72           C  
ATOM   3055  N   ILE A1278     -30.135   5.144  27.977  1.00 35.93           N  
ATOM   3056  CA  ILE A1278     -29.125   4.149  27.637  1.00 33.65           C  
ATOM   3057  C   ILE A1278     -27.719   4.705  27.826  1.00 37.85           C  
ATOM   3058  O   ILE A1278     -26.961   4.209  28.657  1.00 41.79           O  
ATOM   3059  CB  ILE A1278     -29.279   3.651  26.187  1.00 30.78           C  
ATOM   3060  CG1 ILE A1278     -30.552   2.817  26.044  1.00 29.94           C  
ATOM   3061  CG2 ILE A1278     -28.074   2.820  25.775  1.00 31.66           C  
ATOM   3062  CD1 ILE A1278     -30.740   2.230  24.663  1.00 30.42           C  
ATOM   3063  N   MET A1279     -27.377   5.740  27.066  1.00 38.34           N  
ATOM   3064  CA  MET A1279     -26.044   6.328  27.141  1.00 38.70           C  
ATOM   3065  C   MET A1279     -25.789   6.990  28.488  1.00 39.30           C  
ATOM   3066  O   MET A1279     -24.647   7.078  28.939  1.00 37.99           O  
ATOM   3067  CB  MET A1279     -25.840   7.339  26.013  1.00 40.36           C  
ATOM   3068  CG  MET A1279     -25.539   6.713  24.658  1.00 41.44           C  
ATOM   3069  SD  MET A1279     -23.953   5.853  24.602  1.00 41.22           S  
ATOM   3070  CE  MET A1279     -24.454   4.157  24.890  1.00 63.40           C  
ATOM   3071  N   GLY A1280     -26.858   7.456  29.125  1.00 41.34           N  
ATOM   3072  CA  GLY A1280     -26.750   8.061  30.438  1.00 41.17           C  
ATOM   3073  C   GLY A1280     -26.271   7.064  31.473  1.00 40.42           C  
ATOM   3074  O   GLY A1280     -25.148   7.163  31.965  1.00 37.62           O  
ATOM   3075  N   THR A1281     -27.119   6.089  31.788  1.00 42.61           N  
ATOM   3076  CA  THR A1281     -26.822   5.123  32.839  1.00 43.54           C  
ATOM   3077  C   THR A1281     -25.614   4.251  32.512  1.00 44.77           C  
ATOM   3078  O   THR A1281     -24.930   3.780  33.417  1.00 51.58           O  
ATOM   3079  CB  THR A1281     -28.023   4.202  33.119  1.00 43.42           C  
ATOM   3080  OG1 THR A1281     -28.214   3.318  32.009  1.00 46.16           O  
ATOM   3081  CG2 THR A1281     -29.289   5.018  33.350  1.00 41.86           C  
ATOM   3082  N   PHE A1282     -25.350   4.029  31.228  1.00 41.33           N  
ATOM   3083  CA  PHE A1282     -24.207   3.209  30.842  1.00 41.52           C  
ATOM   3084  C   PHE A1282     -22.887   3.915  31.122  1.00 42.75           C  
ATOM   3085  O   PHE A1282     -22.009   3.360  31.782  1.00 46.53           O  
ATOM   3086  CB  PHE A1282     -24.271   2.825  29.366  1.00 42.14           C  
ATOM   3087  CG  PHE A1282     -22.966   2.313  28.826  1.00 42.60           C  
ATOM   3088  CD1 PHE A1282     -22.434   1.118  29.285  1.00 41.53           C  
ATOM   3089  CD2 PHE A1282     -22.264   3.031  27.871  1.00 42.80           C  
ATOM   3090  CE1 PHE A1282     -21.230   0.647  28.799  1.00 40.67           C  
ATOM   3091  CE2 PHE A1282     -21.060   2.563  27.381  1.00 41.52           C  
ATOM   3092  CZ  PHE A1282     -20.542   1.371  27.846  1.00 40.25           C  
ATOM   3093  N   THR A1283     -22.746   5.133  30.611  1.00 41.43           N  
ATOM   3094  CA  THR A1283     -21.511   5.889  30.787  1.00 40.50           C  
ATOM   3095  C   THR A1283     -21.321   6.318  32.239  1.00 41.15           C  
ATOM   3096  O   THR A1283     -20.215   6.267  32.766  1.00 40.99           O  
ATOM   3097  CB  THR A1283     -21.473   7.133  29.882  1.00 37.67           C  
ATOM   3098  OG1 THR A1283     -22.624   7.947  30.136  1.00 39.06           O  
ATOM   3099  CG2 THR A1283     -21.463   6.722  28.416  1.00 35.94           C  
ATOM   3100  N   LEU A1284     -22.406   6.724  32.889  1.00 41.28           N  
ATOM   3101  CA  LEU A1284     -22.335   7.164  34.277  1.00 43.04           C  
ATOM   3102  C   LEU A1284     -21.887   6.030  35.200  1.00 43.09           C  
ATOM   3103  O   LEU A1284     -21.350   6.275  36.280  1.00 44.28           O  
ATOM   3104  CB  LEU A1284     -23.691   7.716  34.728  1.00 45.99           C  
ATOM   3105  CG  LEU A1284     -23.755   8.491  36.046  1.00 48.36           C  
ATOM   3106  CD1 LEU A1284     -24.728   9.652  35.917  1.00 49.17           C  
ATOM   3107  CD2 LEU A1284     -24.165   7.582  37.197  1.00 49.89           C  
ATOM   3108  N   CYS A1285     -22.097   4.790  34.765  1.00 42.17           N  
ATOM   3109  CA  CYS A1285     -21.750   3.628  35.578  1.00 41.78           C  
ATOM   3110  C   CYS A1285     -20.344   3.091  35.316  1.00 45.52           C  
ATOM   3111  O   CYS A1285     -19.651   2.692  36.252  1.00 54.84           O  
ATOM   3112  CB  CYS A1285     -22.764   2.503  35.358  1.00 41.13           C  
ATOM   3113  SG  CYS A1285     -24.305   2.687  36.284  1.00 39.13           S  
ATOM   3114  N   TRP A1286     -19.922   3.074  34.055  1.00 40.98           N  
ATOM   3115  CA  TRP A1286     -18.662   2.421  33.703  1.00 41.63           C  
ATOM   3116  C   TRP A1286     -17.525   3.375  33.333  1.00 42.17           C  
ATOM   3117  O   TRP A1286     -16.355   3.039  33.523  1.00 44.23           O  
ATOM   3118  CB  TRP A1286     -18.881   1.436  32.552  1.00 41.16           C  
ATOM   3119  CG  TRP A1286     -19.461   0.116  32.976  1.00 42.35           C  
ATOM   3120  CD1 TRP A1286     -20.644  -0.430  32.567  1.00 41.84           C  
ATOM   3121  CD2 TRP A1286     -18.884  -0.822  33.893  1.00 42.22           C  
ATOM   3122  NE1 TRP A1286     -20.836  -1.650  33.169  1.00 41.54           N  
ATOM   3123  CE2 TRP A1286     -19.770  -1.914  33.989  1.00 41.86           C  
ATOM   3124  CE3 TRP A1286     -17.703  -0.846  34.642  1.00 39.35           C  
ATOM   3125  CZ2 TRP A1286     -19.513  -3.017  34.800  1.00 39.32           C  
ATOM   3126  CZ3 TRP A1286     -17.451  -1.941  35.449  1.00 38.11           C  
ATOM   3127  CH2 TRP A1286     -18.352  -3.011  35.523  1.00 37.43           C  
ATOM   3128  N   LEU A1287     -17.852   4.548  32.798  1.00 38.83           N  
ATOM   3129  CA  LEU A1287     -16.814   5.502  32.407  1.00 37.18           C  
ATOM   3130  C   LEU A1287     -15.908   5.936  33.566  1.00 39.68           C  
ATOM   3131  O   LEU A1287     -14.689   5.950  33.402  1.00 45.91           O  
ATOM   3132  CB  LEU A1287     -17.425   6.744  31.749  1.00 33.89           C  
ATOM   3133  CG  LEU A1287     -16.424   7.842  31.376  1.00 32.37           C  
ATOM   3134  CD1 LEU A1287     -15.422   7.334  30.349  1.00 26.72           C  
ATOM   3135  CD2 LEU A1287     -17.136   9.082  30.868  1.00 27.12           C  
ATOM   3136  N   PRO A1288     -16.482   6.296  34.735  1.00 36.65           N  
ATOM   3137  CA  PRO A1288     -15.562   6.703  35.805  1.00 34.11           C  
ATOM   3138  C   PRO A1288     -14.622   5.577  36.228  1.00 34.35           C  
ATOM   3139  O   PRO A1288     -13.447   5.833  36.496  1.00 36.08           O  
ATOM   3140  CB  PRO A1288     -16.503   7.091  36.955  1.00 32.91           C  
ATOM   3141  CG  PRO A1288     -17.779   6.386  36.659  1.00 34.17           C  
ATOM   3142  CD  PRO A1288     -17.888   6.398  35.167  1.00 34.58           C  
ATOM   3143  N   PHE A1289     -15.126   4.347  36.264  1.00 31.60           N  
ATOM   3144  CA  PHE A1289     -14.293   3.211  36.634  1.00 29.82           C  
ATOM   3145  C   PHE A1289     -13.167   2.990  35.634  1.00 32.48           C  
ATOM   3146  O   PHE A1289     -12.018   2.797  36.020  1.00 36.23           O  
ATOM   3147  CB  PHE A1289     -15.119   1.931  36.751  1.00 27.05           C  
ATOM   3148  CG  PHE A1289     -14.278   0.687  36.836  1.00 29.74           C  
ATOM   3149  CD1 PHE A1289     -13.514   0.431  37.961  1.00 30.32           C  
ATOM   3150  CD2 PHE A1289     -14.239  -0.217  35.787  1.00 30.90           C  
ATOM   3151  CE1 PHE A1289     -12.731  -0.706  38.043  1.00 28.16           C  
ATOM   3152  CE2 PHE A1289     -13.458  -1.358  35.865  1.00 29.67           C  
ATOM   3153  CZ  PHE A1289     -12.703  -1.601  36.994  1.00 27.51           C  
ATOM   3154  N   PHE A1290     -13.496   3.012  34.348  1.00 32.59           N  
ATOM   3155  CA  PHE A1290     -12.502   2.716  33.323  1.00 32.55           C  
ATOM   3156  C   PHE A1290     -11.601   3.908  33.039  1.00 31.71           C  
ATOM   3157  O   PHE A1290     -10.615   3.786  32.314  1.00 30.87           O  
ATOM   3158  CB  PHE A1290     -13.182   2.239  32.038  1.00 30.86           C  
ATOM   3159  CG  PHE A1290     -13.484   0.769  32.032  1.00 29.12           C  
ATOM   3160  CD1 PHE A1290     -12.491  -0.152  31.738  1.00 29.01           C  
ATOM   3161  CD2 PHE A1290     -14.752   0.307  32.336  1.00 26.34           C  
ATOM   3162  CE1 PHE A1290     -12.760  -1.507  31.740  1.00 26.80           C  
ATOM   3163  CE2 PHE A1290     -15.027  -1.047  32.339  1.00 30.60           C  
ATOM   3164  CZ  PHE A1290     -14.030  -1.955  32.040  1.00 26.77           C  
ATOM   3165  N   ILE A1291     -11.936   5.058  33.612  1.00 32.89           N  
ATOM   3166  CA  ILE A1291     -11.025   6.195  33.578  1.00 34.63           C  
ATOM   3167  C   ILE A1291      -9.948   5.987  34.636  1.00 39.30           C  
ATOM   3168  O   ILE A1291      -8.756   6.053  34.338  1.00 40.05           O  
ATOM   3169  CB  ILE A1291     -11.750   7.538  33.812  1.00 30.26           C  
ATOM   3170  CG1 ILE A1291     -12.477   7.981  32.541  1.00 28.65           C  
ATOM   3171  CG2 ILE A1291     -10.762   8.617  34.225  1.00 27.65           C  
ATOM   3172  CD1 ILE A1291     -13.209   9.300  32.686  1.00 27.48           C  
ATOM   3173  N   VAL A1292     -10.371   5.707  35.866  1.00 40.52           N  
ATOM   3174  CA  VAL A1292      -9.428   5.496  36.960  1.00 40.41           C  
ATOM   3175  C   VAL A1292      -8.700   4.164  36.804  1.00 41.85           C  
ATOM   3176  O   VAL A1292      -7.659   3.942  37.421  1.00 44.02           O  
ATOM   3177  CB  VAL A1292     -10.126   5.544  38.337  1.00 37.07           C  
ATOM   3178  CG1 VAL A1292     -10.959   6.810  38.459  1.00 36.11           C  
ATOM   3179  CG2 VAL A1292     -10.986   4.311  38.555  1.00 34.16           C  
ATOM   3180  N   ASN A1293      -9.250   3.281  35.977  1.00 43.67           N  
ATOM   3181  CA  ASN A1293      -8.593   2.019  35.668  1.00 45.31           C  
ATOM   3182  C   ASN A1293      -7.375   2.263  34.789  1.00 45.34           C  
ATOM   3183  O   ASN A1293      -6.345   1.607  34.938  1.00 46.77           O  
ATOM   3184  CB  ASN A1293      -9.562   1.057  34.979  1.00 47.35           C  
ATOM   3185  CG  ASN A1293      -8.945  -0.302  34.712  1.00 50.87           C  
ATOM   3186  OD1 ASN A1293      -8.070  -0.754  35.448  1.00 54.80           O  
ATOM   3187  ND2 ASN A1293      -9.398  -0.958  33.653  1.00 51.85           N  
ATOM   3188  N   ILE A1294      -7.506   3.217  33.873  1.00 42.68           N  
ATOM   3189  CA  ILE A1294      -6.406   3.613  33.005  1.00 42.86           C  
ATOM   3190  C   ILE A1294      -5.388   4.446  33.780  1.00 46.19           C  
ATOM   3191  O   ILE A1294      -4.179   4.281  33.617  1.00 48.45           O  
ATOM   3192  CB  ILE A1294      -6.911   4.418  31.787  1.00 39.47           C  
ATOM   3193  CG1 ILE A1294      -7.766   3.534  30.879  1.00 36.06           C  
ATOM   3194  CG2 ILE A1294      -5.748   4.993  30.996  1.00 39.53           C  
ATOM   3195  CD1 ILE A1294      -6.994   2.424  30.210  1.00 34.07           C  
ATOM   3196  N   VAL A1295      -5.888   5.332  34.635  1.00 45.54           N  
ATOM   3197  CA  VAL A1295      -5.033   6.245  35.386  1.00 44.56           C  
ATOM   3198  C   VAL A1295      -4.092   5.519  36.349  1.00 42.83           C  
ATOM   3199  O   VAL A1295      -2.903   5.830  36.411  1.00 45.06           O  
ATOM   3200  CB  VAL A1295      -5.877   7.267  36.183  1.00 44.03           C  
ATOM   3201  CG1 VAL A1295      -5.000   8.063  37.138  1.00 43.77           C  
ATOM   3202  CG2 VAL A1295      -6.618   8.198  35.235  1.00 40.78           C  
ATOM   3203  N   HIS A1296      -4.618   4.544  37.085  1.00 41.89           N  
ATOM   3204  CA  HIS A1296      -3.849   3.899  38.148  1.00 45.93           C  
ATOM   3205  C   HIS A1296      -2.711   3.025  37.618  1.00 48.41           C  
ATOM   3206  O   HIS A1296      -1.818   2.642  38.374  1.00 49.29           O  
ATOM   3207  CB  HIS A1296      -4.772   3.066  39.044  1.00 47.98           C  
ATOM   3208  CG  HIS A1296      -4.922   1.641  38.608  1.00 54.01           C  
ATOM   3209  ND1 HIS A1296      -5.775   1.256  37.598  1.00 57.96           N  
ATOM   3210  CD2 HIS A1296      -4.334   0.506  39.058  1.00 56.13           C  
ATOM   3211  CE1 HIS A1296      -5.704  -0.054  37.439  1.00 58.74           C  
ATOM   3212  NE2 HIS A1296      -4.836  -0.532  38.313  1.00 58.19           N  
ATOM   3213  N   VAL A1297      -2.742   2.709  36.326  1.00 50.35           N  
ATOM   3214  CA  VAL A1297      -1.648   1.967  35.703  1.00 49.47           C  
ATOM   3215  C   VAL A1297      -0.789   2.888  34.842  1.00 49.44           C  
ATOM   3216  O   VAL A1297       0.115   2.435  34.142  1.00 49.60           O  
ATOM   3217  CB  VAL A1297      -2.158   0.795  34.839  1.00 47.80           C  
ATOM   3218  CG1 VAL A1297      -2.719  -0.311  35.718  1.00 48.09           C  
ATOM   3219  CG2 VAL A1297      -3.193   1.274  33.834  1.00 44.67           C  
ATOM   3220  N   ILE A1298      -1.083   4.183  34.900  1.00 60.14           N  
ATOM   3221  CA  ILE A1298      -0.275   5.187  34.218  1.00 61.67           C  
ATOM   3222  C   ILE A1298       0.522   5.994  35.235  1.00 66.83           C  
ATOM   3223  O   ILE A1298       1.730   6.180  35.090  1.00 67.22           O  
ATOM   3224  CB  ILE A1298      -1.142   6.134  33.367  1.00 61.21           C  
ATOM   3225  CG1 ILE A1298      -1.587   5.432  32.084  1.00 59.45           C  
ATOM   3226  CG2 ILE A1298      -0.377   7.402  33.022  1.00 65.75           C  
ATOM   3227  CD1 ILE A1298      -2.340   6.329  31.129  1.00 59.20           C  
ATOM   3228  N   GLN A1299      -0.163   6.465  36.271  1.00 71.26           N  
ATOM   3229  CA  GLN A1299       0.486   7.192  37.352  1.00 76.72           C  
ATOM   3230  C   GLN A1299      -0.073   6.741  38.695  1.00 82.78           C  
ATOM   3231  O   GLN A1299      -1.193   7.096  39.063  1.00 83.49           O  
ATOM   3232  CB  GLN A1299       0.305   8.700  37.174  1.00 73.38           C  
ATOM   3233  CG  GLN A1299       1.149   9.539  38.117  1.00 72.35           C  
ATOM   3234  CD  GLN A1299       1.115  11.014  37.773  1.00 72.85           C  
ATOM   3235  OE1 GLN A1299       0.241  11.472  37.035  1.00 69.13           O  
ATOM   3236  NE2 GLN A1299       2.072  11.768  38.303  1.00 77.54           N  
ATOM   3237  N   ASP A1300       0.714   5.954  39.423  1.00 91.23           N  
ATOM   3238  CA  ASP A1300       0.284   5.415  40.709  1.00 97.82           C  
ATOM   3239  C   ASP A1300       0.194   6.505  41.773  1.00 98.30           C  
ATOM   3240  O   ASP A1300       0.525   7.664  41.514  1.00103.44           O  
ATOM   3241  CB  ASP A1300       1.234   4.307  41.168  1.00102.14           C  
ATOM   3242  CG  ASP A1300       2.683   4.751  41.182  1.00111.85           C  
ATOM   3243  OD1 ASP A1300       3.044   5.629  40.370  1.00113.80           O  
ATOM   3244  OD2 ASP A1300       3.462   4.223  42.003  1.00118.60           O  
ATOM   3245  N   ASN A1301      -0.262   6.119  42.963  1.00 88.31           N  
ATOM   3246  CA  ASN A1301      -0.497   7.049  44.069  1.00 80.01           C  
ATOM   3247  C   ASN A1301      -1.483   8.153  43.693  1.00 72.38           C  
ATOM   3248  O   ASN A1301      -1.497   9.223  44.301  1.00 74.86           O  
ATOM   3249  CB  ASN A1301       0.823   7.660  44.553  1.00 77.64           C  
ATOM   3250  CG  ASN A1301       1.730   6.641  45.223  1.00 72.58           C  
ATOM   3251  OD1 ASN A1301       1.281   5.825  46.029  1.00 69.00           O  
ATOM   3252  ND2 ASN A1301       3.014   6.684  44.887  1.00 72.38           N  
ATOM   3253  N   LEU A1302      -2.308   7.880  42.686  1.00 65.78           N  
ATOM   3254  CA  LEU A1302      -3.342   8.808  42.246  1.00 61.28           C  
ATOM   3255  C   LEU A1302      -4.719   8.260  42.594  1.00 57.98           C  
ATOM   3256  O   LEU A1302      -5.534   8.941  43.217  1.00 60.78           O  
ATOM   3257  CB  LEU A1302      -3.242   9.059  40.739  1.00 60.99           C  
ATOM   3258  CG  LEU A1302      -2.802  10.450  40.282  1.00 63.02           C  
ATOM   3259  CD1 LEU A1302      -3.698  11.518  40.890  1.00 63.75           C  
ATOM   3260  CD2 LEU A1302      -1.343  10.703  40.628  1.00 66.05           C  
ATOM   3261  N   ILE A1303      -4.963   7.019  42.188  1.00 54.86           N  
ATOM   3262  CA  ILE A1303      -6.236   6.357  42.437  1.00 52.09           C  
ATOM   3263  C   ILE A1303      -6.150   5.463  43.669  1.00 49.50           C  
ATOM   3264  O   ILE A1303      -5.367   4.514  43.705  1.00 50.29           O  
ATOM   3265  CB  ILE A1303      -6.675   5.514  41.225  1.00 50.76           C  
ATOM   3266  CG1 ILE A1303      -6.652   6.363  39.953  1.00 49.91           C  
ATOM   3267  CG2 ILE A1303      -8.053   4.915  41.454  1.00 48.76           C  
ATOM   3268  CD1 ILE A1303      -7.508   7.609  40.035  1.00 49.45           C  
ATOM   3269  N   ARG A1304      -6.958   5.775  44.677  1.00 48.31           N  
ATOM   3270  CA  ARG A1304      -6.983   4.995  45.909  1.00 52.36           C  
ATOM   3271  C   ARG A1304      -7.579   3.613  45.660  1.00 52.25           C  
ATOM   3272  O   ARG A1304      -8.204   3.376  44.627  1.00 53.57           O  
ATOM   3273  CB  ARG A1304      -7.779   5.729  46.992  1.00 60.00           C  
ATOM   3274  CG  ARG A1304      -7.452   7.213  47.097  1.00 69.00           C  
ATOM   3275  CD  ARG A1304      -8.299   7.914  48.152  1.00 75.54           C  
ATOM   3276  NE  ARG A1304      -7.801   7.694  49.507  1.00 81.73           N  
ATOM   3277  CZ  ARG A1304      -8.301   6.803  50.358  1.00 85.08           C  
ATOM   3278  NH1 ARG A1304      -9.324   6.039  49.998  1.00 85.99           N  
ATOM   3279  NH2 ARG A1304      -7.779   6.678  51.571  1.00 87.99           N  
ATOM   3280  N   LYS A1305      -7.378   2.699  46.603  1.00 51.49           N  
ATOM   3281  CA  LYS A1305      -7.963   1.369  46.502  1.00 48.33           C  
ATOM   3282  C   LYS A1305      -9.479   1.449  46.607  1.00 45.39           C  
ATOM   3283  O   LYS A1305     -10.200   0.901  45.774  1.00 44.12           O  
ATOM   3284  CB  LYS A1305      -7.412   0.447  47.590  1.00 50.31           C  
ATOM   3285  CG  LYS A1305      -8.093  -0.914  47.648  1.00 51.05           C  
ATOM   3286  CD  LYS A1305      -7.676  -1.691  48.888  1.00 55.21           C  
ATOM   3287  CE  LYS A1305      -8.313  -3.073  48.919  1.00 56.01           C  
ATOM   3288  NZ  LYS A1305      -9.802  -3.011  48.922  1.00 54.71           N  
ATOM   3289  N   GLU A1306      -9.949   2.145  47.637  1.00 46.64           N  
ATOM   3290  CA  GLU A1306     -11.374   2.252  47.924  1.00 48.04           C  
ATOM   3291  C   GLU A1306     -12.166   2.837  46.756  1.00 46.89           C  
ATOM   3292  O   GLU A1306     -13.272   2.384  46.466  1.00 48.42           O  
ATOM   3293  CB  GLU A1306     -11.602   3.102  49.177  1.00 51.90           C  
ATOM   3294  CG  GLU A1306     -11.147   2.451  50.478  1.00 56.76           C  
ATOM   3295  CD  GLU A1306      -9.645   2.530  50.689  1.00 59.30           C  
ATOM   3296  OE1 GLU A1306      -8.994   3.377  50.042  1.00 60.47           O  
ATOM   3297  OE2 GLU A1306      -9.118   1.743  51.505  1.00 60.17           O  
ATOM   3298  N   VAL A1307     -11.601   3.835  46.085  1.00 45.90           N  
ATOM   3299  CA  VAL A1307     -12.310   4.499  44.997  1.00 45.29           C  
ATOM   3300  C   VAL A1307     -12.325   3.637  43.735  1.00 43.54           C  
ATOM   3301  O   VAL A1307     -13.229   3.759  42.911  1.00 43.40           O  
ATOM   3302  CB  VAL A1307     -11.700   5.884  44.676  1.00 49.39           C  
ATOM   3303  CG1 VAL A1307     -11.752   6.780  45.903  1.00 52.25           C  
ATOM   3304  CG2 VAL A1307     -10.276   5.748  44.182  1.00 53.05           C  
ATOM   3305  N   TYR A1308     -11.333   2.763  43.588  1.00 41.02           N  
ATOM   3306  CA  TYR A1308     -11.332   1.804  42.488  1.00 37.18           C  
ATOM   3307  C   TYR A1308     -12.443   0.793  42.717  1.00 35.20           C  
ATOM   3308  O   TYR A1308     -13.110   0.368  41.779  1.00 38.70           O  
ATOM   3309  CB  TYR A1308      -9.977   1.097  42.367  1.00 37.91           C  
ATOM   3310  CG  TYR A1308      -9.927   0.004  41.311  1.00 38.74           C  
ATOM   3311  CD1 TYR A1308      -9.501   0.277  40.017  1.00 37.93           C  
ATOM   3312  CD2 TYR A1308     -10.293  -1.304  41.615  1.00 40.02           C  
ATOM   3313  CE1 TYR A1308      -9.450  -0.719  39.053  1.00 36.05           C  
ATOM   3314  CE2 TYR A1308     -10.247  -2.304  40.658  1.00 37.77           C  
ATOM   3315  CZ  TYR A1308      -9.825  -2.007  39.380  1.00 35.59           C  
ATOM   3316  OH  TYR A1308      -9.777  -3.001  38.427  1.00 34.31           O  
ATOM   3317  N   ILE A1309     -12.632   0.416  43.978  1.00 34.60           N  
ATOM   3318  CA  ILE A1309     -13.668  -0.536  44.358  1.00 33.40           C  
ATOM   3319  C   ILE A1309     -15.058   0.061  44.176  1.00 34.28           C  
ATOM   3320  O   ILE A1309     -15.947  -0.573  43.603  1.00 37.10           O  
ATOM   3321  CB  ILE A1309     -13.505  -0.991  45.823  1.00 34.66           C  
ATOM   3322  CG1 ILE A1309     -12.139  -1.647  46.034  1.00 36.39           C  
ATOM   3323  CG2 ILE A1309     -14.618  -1.949  46.214  1.00 33.56           C  
ATOM   3324  CD1 ILE A1309     -11.904  -2.861  45.167  1.00 36.87           C  
ATOM   3325  N   LEU A1310     -15.233   1.284  44.666  1.00 33.03           N  
ATOM   3326  CA  LEU A1310     -16.512   1.977  44.585  1.00 36.18           C  
ATOM   3327  C   LEU A1310     -16.968   2.136  43.140  1.00 38.44           C  
ATOM   3328  O   LEU A1310     -18.078   1.740  42.786  1.00 43.29           O  
ATOM   3329  CB  LEU A1310     -16.420   3.347  45.259  1.00 30.85           C  
ATOM   3330  CG  LEU A1310     -17.684   4.208  45.220  1.00 36.68           C  
ATOM   3331  CD1 LEU A1310     -18.840   3.502  45.914  1.00 31.65           C  
ATOM   3332  CD2 LEU A1310     -17.423   5.570  45.846  1.00 32.36           C  
ATOM   3333  N   LEU A1311     -16.100   2.706  42.309  1.00 34.80           N  
ATOM   3334  CA  LEU A1311     -16.422   2.935  40.905  1.00 33.05           C  
ATOM   3335  C   LEU A1311     -16.624   1.622  40.153  1.00 36.58           C  
ATOM   3336  O   LEU A1311     -17.338   1.578  39.151  1.00 38.74           O  
ATOM   3337  CB  LEU A1311     -15.326   3.765  40.234  1.00 31.99           C  
ATOM   3338  CG  LEU A1311     -15.144   5.183  40.780  1.00 32.31           C  
ATOM   3339  CD1 LEU A1311     -14.126   5.953  39.961  1.00 29.51           C  
ATOM   3340  CD2 LEU A1311     -16.471   5.923  40.824  1.00 32.07           C  
ATOM   3341  N   ASN A1312     -15.998   0.555  40.640  1.00 37.18           N  
ATOM   3342  CA  ASN A1312     -16.176  -0.764  40.044  1.00 37.17           C  
ATOM   3343  C   ASN A1312     -17.522  -1.357  40.434  1.00 34.37           C  
ATOM   3344  O   ASN A1312     -18.139  -2.086  39.658  1.00 30.96           O  
ATOM   3345  CB  ASN A1312     -15.042  -1.703  40.460  1.00 38.30           C  
ATOM   3346  CG  ASN A1312     -15.096  -3.038  39.743  1.00 37.95           C  
ATOM   3347  OD1 ASN A1312     -15.061  -4.093  40.371  1.00 39.37           O  
ATOM   3348  ND2 ASN A1312     -15.192  -2.997  38.421  1.00 37.08           N  
ATOM   3349  N   TRP A1313     -17.971  -1.041  41.643  1.00 34.53           N  
ATOM   3350  CA  TRP A1313     -19.275  -1.489  42.112  1.00 33.03           C  
ATOM   3351  C   TRP A1313     -20.387  -0.644  41.505  1.00 34.48           C  
ATOM   3352  O   TRP A1313     -21.525  -1.096  41.392  1.00 38.20           O  
ATOM   3353  CB  TRP A1313     -19.344  -1.448  43.638  1.00 33.79           C  
ATOM   3354  CG  TRP A1313     -18.925  -2.732  44.275  1.00 37.34           C  
ATOM   3355  CD1 TRP A1313     -17.652  -3.205  44.409  1.00 40.66           C  
ATOM   3356  CD2 TRP A1313     -19.782  -3.716  44.865  1.00 40.19           C  
ATOM   3357  NE1 TRP A1313     -17.663  -4.423  45.045  1.00 42.29           N  
ATOM   3358  CE2 TRP A1313     -18.959  -4.758  45.337  1.00 43.51           C  
ATOM   3359  CE3 TRP A1313     -21.165  -3.817  45.041  1.00 40.70           C  
ATOM   3360  CZ2 TRP A1313     -19.474  -5.886  45.974  1.00 45.93           C  
ATOM   3361  CZ3 TRP A1313     -21.674  -4.937  45.673  1.00 42.52           C  
ATOM   3362  CH2 TRP A1313     -20.830  -5.956  46.132  1.00 45.34           C  
ATOM   3363  N   ILE A1314     -20.053   0.584  41.119  1.00 33.16           N  
ATOM   3364  CA  ILE A1314     -20.985   1.427  40.379  1.00 34.23           C  
ATOM   3365  C   ILE A1314     -21.235   0.792  39.013  1.00 35.30           C  
ATOM   3366  O   ILE A1314     -22.330   0.881  38.460  1.00 38.61           O  
ATOM   3367  CB  ILE A1314     -20.455   2.868  40.220  1.00 33.45           C  
ATOM   3368  CG1 ILE A1314     -20.351   3.551  41.584  1.00 33.13           C  
ATOM   3369  CG2 ILE A1314     -21.362   3.686  39.319  1.00 34.57           C  
ATOM   3370  CD1 ILE A1314     -21.666   3.630  42.326  1.00 29.74           C  
ATOM   3371  N   GLY A1315     -20.212   0.132  38.481  1.00 34.35           N  
ATOM   3372  CA  GLY A1315     -20.359  -0.620  37.251  1.00 34.14           C  
ATOM   3373  C   GLY A1315     -21.165  -1.885  37.478  1.00 38.49           C  
ATOM   3374  O   GLY A1315     -21.899  -2.330  36.598  1.00 42.97           O  
ATOM   3375  N   TYR A1316     -21.030  -2.462  38.669  1.00 37.78           N  
ATOM   3376  CA  TYR A1316     -21.745  -3.686  39.013  1.00 38.10           C  
ATOM   3377  C   TYR A1316     -23.258  -3.497  38.987  1.00 42.19           C  
ATOM   3378  O   TYR A1316     -23.986  -4.360  38.498  1.00 44.45           O  
ATOM   3379  CB  TYR A1316     -21.318  -4.191  40.393  1.00 34.33           C  
ATOM   3380  CG  TYR A1316     -19.990  -4.915  40.417  1.00 32.09           C  
ATOM   3381  CD1 TYR A1316     -19.320  -5.224  39.241  1.00 30.30           C  
ATOM   3382  CD2 TYR A1316     -19.414  -5.301  41.620  1.00 32.16           C  
ATOM   3383  CE1 TYR A1316     -18.108  -5.889  39.264  1.00 29.94           C  
ATOM   3384  CE2 TYR A1316     -18.206  -5.965  41.653  1.00 31.61           C  
ATOM   3385  CZ  TYR A1316     -17.557  -6.257  40.474  1.00 31.20           C  
ATOM   3386  OH  TYR A1316     -16.351  -6.919  40.512  1.00 33.65           O  
ATOM   3387  N   VAL A1317     -23.726  -2.365  39.506  1.00 41.87           N  
ATOM   3388  CA  VAL A1317     -25.161  -2.119  39.615  1.00 42.61           C  
ATOM   3389  C   VAL A1317     -25.793  -1.847  38.254  1.00 44.74           C  
ATOM   3390  O   VAL A1317     -27.016  -1.873  38.118  1.00 48.30           O  
ATOM   3391  CB  VAL A1317     -25.469  -0.936  40.557  1.00 42.28           C  
ATOM   3392  CG1 VAL A1317     -24.753  -1.115  41.882  1.00 40.85           C  
ATOM   3393  CG2 VAL A1317     -25.079   0.379  39.911  1.00 44.24           C  
ATOM   3394  N   ASN A1318     -24.959  -1.588  37.251  1.00 43.93           N  
ATOM   3395  CA  ASN A1318     -25.442  -1.399  35.888  1.00 43.98           C  
ATOM   3396  C   ASN A1318     -26.111  -2.669  35.377  1.00 43.57           C  
ATOM   3397  O   ASN A1318     -27.018  -2.617  34.548  1.00 45.83           O  
ATOM   3398  CB  ASN A1318     -24.297  -0.989  34.960  1.00 44.13           C  
ATOM   3399  CG  ASN A1318     -24.732  -0.869  33.512  1.00 43.87           C  
ATOM   3400  OD1 ASN A1318     -24.582  -1.808  32.728  1.00 45.02           O  
ATOM   3401  ND2 ASN A1318     -25.276   0.288  33.150  1.00 44.40           N  
ATOM   3402  N   SER A1319     -25.657  -3.808  35.890  1.00 40.14           N  
ATOM   3403  CA  SER A1319     -26.254  -5.095  35.562  1.00 36.88           C  
ATOM   3404  C   SER A1319     -27.672  -5.184  36.110  1.00 37.18           C  
ATOM   3405  O   SER A1319     -28.513  -5.903  35.571  1.00 38.62           O  
ATOM   3406  CB  SER A1319     -25.401  -6.237  36.114  1.00 37.52           C  
ATOM   3407  OG  SER A1319     -24.075  -6.163  35.621  1.00 38.72           O  
ATOM   3408  N   GLY A1320     -27.932  -4.451  37.187  1.00 37.20           N  
ATOM   3409  CA  GLY A1320     -29.257  -4.404  37.772  1.00 41.59           C  
ATOM   3410  C   GLY A1320     -30.142  -3.403  37.058  1.00 43.57           C  
ATOM   3411  O   GLY A1320     -31.368  -3.523  37.068  1.00 49.00           O  
ATOM   3412  N   PHE A1321     -29.513  -2.413  36.431  1.00 40.44           N  
ATOM   3413  CA  PHE A1321     -30.235  -1.368  35.713  1.00 39.84           C  
ATOM   3414  C   PHE A1321     -30.680  -1.820  34.324  1.00 39.96           C  
ATOM   3415  O   PHE A1321     -31.696  -1.354  33.811  1.00 40.30           O  
ATOM   3416  CB  PHE A1321     -29.371  -0.111  35.589  1.00 40.16           C  
ATOM   3417  CG  PHE A1321     -29.226   0.657  36.871  1.00 44.37           C  
ATOM   3418  CD1 PHE A1321     -30.190   0.571  37.861  1.00 47.08           C  
ATOM   3419  CD2 PHE A1321     -28.125   1.470  37.084  1.00 48.50           C  
ATOM   3420  CE1 PHE A1321     -30.058   1.280  39.042  1.00 49.81           C  
ATOM   3421  CE2 PHE A1321     -27.986   2.182  38.263  1.00 50.45           C  
ATOM   3422  CZ  PHE A1321     -28.955   2.087  39.243  1.00 50.97           C  
ATOM   3423  N   ASN A1322     -29.912  -2.722  33.719  1.00 39.98           N  
ATOM   3424  CA  ASN A1322     -30.196  -3.191  32.364  1.00 40.26           C  
ATOM   3425  C   ASN A1322     -31.601  -3.781  32.160  1.00 41.07           C  
ATOM   3426  O   ASN A1322     -32.228  -3.516  31.135  1.00 41.18           O  
ATOM   3427  CB  ASN A1322     -29.141  -4.215  31.931  1.00 38.34           C  
ATOM   3428  CG  ASN A1322     -27.788  -3.582  31.668  1.00 35.84           C  
ATOM   3429  OD1 ASN A1322     -27.688  -2.375  31.434  1.00 32.19           O  
ATOM   3430  ND2 ASN A1322     -26.737  -4.396  31.702  1.00 36.33           N  
ATOM   3431  N   PRO A1323     -32.106  -4.582  33.120  1.00 39.81           N  
ATOM   3432  CA  PRO A1323     -33.488  -5.043  32.925  1.00 40.00           C  
ATOM   3433  C   PRO A1323     -34.526  -3.923  33.037  1.00 43.42           C  
ATOM   3434  O   PRO A1323     -35.677  -4.121  32.649  1.00 45.52           O  
ATOM   3435  CB  PRO A1323     -33.677  -6.067  34.050  1.00 38.80           C  
ATOM   3436  CG  PRO A1323     -32.304  -6.521  34.380  1.00 36.58           C  
ATOM   3437  CD  PRO A1323     -31.453  -5.301  34.229  1.00 36.56           C  
ATOM   3438  N   LEU A1324     -34.124  -2.769  33.561  1.00 43.37           N  
ATOM   3439  CA  LEU A1324     -35.029  -1.630  33.686  1.00 42.29           C  
ATOM   3440  C   LEU A1324     -35.025  -0.767  32.430  1.00 42.65           C  
ATOM   3441  O   LEU A1324     -35.840   0.143  32.289  1.00 44.73           O  
ATOM   3442  CB  LEU A1324     -34.653  -0.772  34.895  1.00 39.58           C  
ATOM   3443  CG  LEU A1324     -34.804  -1.395  36.282  1.00 39.83           C  
ATOM   3444  CD1 LEU A1324     -34.381  -0.398  37.352  1.00 41.66           C  
ATOM   3445  CD2 LEU A1324     -36.233  -1.865  36.511  1.00 38.47           C  
ATOM   3446  N   ILE A1325     -34.101  -1.058  31.522  1.00 43.26           N  
ATOM   3447  CA  ILE A1325     -33.919  -0.238  30.330  1.00 44.62           C  
ATOM   3448  C   ILE A1325     -34.329  -0.966  29.057  1.00 47.33           C  
ATOM   3449  O   ILE A1325     -35.091  -0.439  28.246  1.00 48.55           O  
ATOM   3450  CB  ILE A1325     -32.453   0.207  30.185  1.00 44.21           C  
ATOM   3451  CG1 ILE A1325     -31.992   0.945  31.443  1.00 44.34           C  
ATOM   3452  CG2 ILE A1325     -32.276   1.074  28.948  1.00 44.15           C  
ATOM   3453  CD1 ILE A1325     -30.503   1.166  31.500  1.00 42.59           C  
ATOM   3454  N   TYR A1326     -33.823  -2.183  28.894  1.00 48.90           N  
ATOM   3455  CA  TYR A1326     -33.988  -2.923  27.649  1.00 49.01           C  
ATOM   3456  C   TYR A1326     -35.192  -3.860  27.664  1.00 54.80           C  
ATOM   3457  O   TYR A1326     -35.402  -4.622  26.724  1.00 61.29           O  
ATOM   3458  CB  TYR A1326     -32.715  -3.715  27.343  1.00 43.87           C  
ATOM   3459  CG  TYR A1326     -31.497  -2.841  27.138  1.00 41.54           C  
ATOM   3460  CD1 TYR A1326     -31.168  -2.362  25.877  1.00 40.04           C  
ATOM   3461  CD2 TYR A1326     -30.681  -2.488  28.206  1.00 42.14           C  
ATOM   3462  CE1 TYR A1326     -30.061  -1.558  25.683  1.00 40.28           C  
ATOM   3463  CE2 TYR A1326     -29.569  -1.684  28.022  1.00 41.49           C  
ATOM   3464  CZ  TYR A1326     -29.263  -1.223  26.758  1.00 40.83           C  
ATOM   3465  OH  TYR A1326     -28.157  -0.426  26.565  1.00 39.37           O  
ATOM   3466  N   CYS A1327     -35.988  -3.799  28.724  1.00 51.34           N  
ATOM   3467  CA  CYS A1327     -37.167  -4.648  28.826  1.00 53.31           C  
ATOM   3468  C   CYS A1327     -38.377  -3.856  29.307  1.00 51.62           C  
ATOM   3469  O   CYS A1327     -39.004  -4.203  30.307  1.00 50.22           O  
ATOM   3470  CB  CYS A1327     -36.894  -5.824  29.762  1.00 34.25           C  
ATOM   3471  SG  CYS A1327     -35.522  -6.875  29.231  1.00 69.73           S  
ATOM   3472  N   ARG A1328     -38.701  -2.793  28.579  1.00 47.95           N  
ATOM   3473  CA  ARG A1328     -39.796  -1.906  28.950  1.00 47.89           C  
ATOM   3474  C   ARG A1328     -41.003  -2.089  28.036  1.00 52.04           C  
ATOM   3475  O   ARG A1328     -42.050  -1.477  28.248  1.00 55.88           O  
ATOM   3476  CB  ARG A1328     -39.333  -0.448  28.912  1.00 50.95           C  
ATOM   3477  CG  ARG A1328     -38.226  -0.115  29.899  1.00 54.06           C  
ATOM   3478  CD  ARG A1328     -38.782   0.548  31.144  1.00 60.04           C  
ATOM   3479  NE  ARG A1328     -39.355   1.858  30.849  1.00 65.76           N  
ATOM   3480  CZ  ARG A1328     -39.821   2.694  31.770  1.00 71.50           C  
ATOM   3481  NH1 ARG A1328     -39.783   2.358  33.053  1.00 73.48           N  
ATOM   3482  NH2 ARG A1328     -40.324   3.868  31.410  1.00 73.14           N  
ATOM   3483  N   SER A1329     -40.846  -2.933  27.019  1.00 51.51           N  
ATOM   3484  CA  SER A1329     -41.900  -3.167  26.038  1.00 51.46           C  
ATOM   3485  C   SER A1329     -43.153  -3.731  26.697  1.00 51.17           C  
ATOM   3486  O   SER A1329     -43.060  -4.451  27.690  1.00 52.75           O  
ATOM   3487  CB  SER A1329     -41.413  -4.119  24.942  1.00 49.35           C  
ATOM   3488  OG  SER A1329     -41.425  -5.465  25.383  1.00 47.21           O  
ATOM   3489  N   PRO A1330     -44.332  -3.394  26.149  1.00 53.36           N  
ATOM   3490  CA  PRO A1330     -45.614  -3.891  26.663  1.00 56.00           C  
ATOM   3491  C   PRO A1330     -45.675  -5.414  26.735  1.00 58.15           C  
ATOM   3492  O   PRO A1330     -46.388  -5.956  27.576  1.00 61.37           O  
ATOM   3493  CB  PRO A1330     -46.627  -3.355  25.648  1.00 55.56           C  
ATOM   3494  CG  PRO A1330     -45.990  -2.127  25.103  1.00 53.31           C  
ATOM   3495  CD  PRO A1330     -44.520  -2.434  25.045  1.00 53.18           C  
ATOM   3496  N   ASP A1331     -44.932  -6.093  25.868  1.00 57.14           N  
ATOM   3497  CA  ASP A1331     -44.915  -7.550  25.864  1.00 58.05           C  
ATOM   3498  C   ASP A1331     -44.061  -8.102  26.997  1.00 55.65           C  
ATOM   3499  O   ASP A1331     -44.333  -9.184  27.519  1.00 56.36           O  
ATOM   3500  CB  ASP A1331     -44.414  -8.072  24.521  1.00 60.18           C  
ATOM   3501  CG  ASP A1331     -45.339  -7.710  23.383  1.00 62.28           C  
ATOM   3502  OD1 ASP A1331     -46.334  -8.436  23.181  1.00 61.96           O  
ATOM   3503  OD2 ASP A1331     -45.077  -6.697  22.702  1.00 62.72           O  
ATOM   3504  N   PHE A1332     -43.024  -7.359  27.370  1.00 51.00           N  
ATOM   3505  CA  PHE A1332     -42.224  -7.715  28.534  1.00 46.58           C  
ATOM   3506  C   PHE A1332     -43.046  -7.529  29.799  1.00 48.34           C  
ATOM   3507  O   PHE A1332     -43.029  -8.376  30.690  1.00 50.10           O  
ATOM   3508  CB  PHE A1332     -40.948  -6.874  28.607  1.00 41.28           C  
ATOM   3509  CG  PHE A1332     -39.754  -7.523  27.968  1.00 38.62           C  
ATOM   3510  CD1 PHE A1332     -39.213  -8.682  28.498  1.00 38.54           C  
ATOM   3511  CD2 PHE A1332     -39.160  -6.964  26.850  1.00 38.66           C  
ATOM   3512  CE1 PHE A1332     -38.110  -9.278  27.915  1.00 37.60           C  
ATOM   3513  CE2 PHE A1332     -38.057  -7.555  26.263  1.00 37.01           C  
ATOM   3514  CZ  PHE A1332     -37.531  -8.713  26.796  1.00 36.19           C  
ATOM   3515  N   ARG A1333     -43.770  -6.415  29.866  1.00 50.01           N  
ATOM   3516  CA  ARG A1333     -44.589  -6.103  31.030  1.00 55.20           C  
ATOM   3517  C   ARG A1333     -45.644  -7.181  31.255  1.00 55.95           C  
ATOM   3518  O   ARG A1333     -45.893  -7.581  32.389  1.00 56.84           O  
ATOM   3519  CB  ARG A1333     -45.255  -4.733  30.874  1.00 62.17           C  
ATOM   3520  CG  ARG A1333     -45.857  -4.193  32.166  1.00 70.87           C  
ATOM   3521  CD  ARG A1333     -46.713  -2.954  31.933  1.00 79.29           C  
ATOM   3522  NE  ARG A1333     -45.966  -1.859  31.318  1.00 81.79           N  
ATOM   3523  CZ  ARG A1333     -46.200  -1.386  30.098  1.00 85.19           C  
ATOM   3524  NH1 ARG A1333     -47.166  -1.907  29.354  1.00 86.94           N  
ATOM   3525  NH2 ARG A1333     -45.470  -0.386  29.621  1.00 85.83           N  
ATOM   3526  N   ILE A1334     -46.252  -7.656  30.173  1.00 55.74           N  
ATOM   3527  CA  ILE A1334     -47.246  -8.722  30.259  1.00 56.30           C  
ATOM   3528  C   ILE A1334     -46.607 -10.029  30.720  1.00 56.68           C  
ATOM   3529  O   ILE A1334     -47.143 -10.725  31.585  1.00 52.81           O  
ATOM   3530  CB  ILE A1334     -47.949  -8.952  28.909  1.00 55.80           C  
ATOM   3531  CG1 ILE A1334     -48.754  -7.715  28.510  1.00 56.17           C  
ATOM   3532  CG2 ILE A1334     -48.866 -10.163  28.983  1.00 57.74           C  
ATOM   3533  CD1 ILE A1334     -49.330  -7.787  27.113  1.00 56.65           C  
ATOM   3534  N   ALA A1335     -45.452 -10.351  30.145  1.00 56.93           N  
ATOM   3535  CA  ALA A1335     -44.735 -11.571  30.495  1.00 57.85           C  
ATOM   3536  C   ALA A1335     -44.256 -11.537  31.943  1.00 57.47           C  
ATOM   3537  O   ALA A1335     -44.116 -12.578  32.580  1.00 59.06           O  
ATOM   3538  CB  ALA A1335     -43.560 -11.783  29.554  1.00 46.66           C  
ATOM   3539  N   PHE A1336     -44.009 -10.337  32.459  1.00 57.35           N  
ATOM   3540  CA  PHE A1336     -43.557 -10.180  33.838  1.00 61.22           C  
ATOM   3541  C   PHE A1336     -44.715 -10.311  34.823  1.00 69.14           C  
ATOM   3542  O   PHE A1336     -44.574 -10.927  35.878  1.00 74.65           O  
ATOM   3543  CB  PHE A1336     -42.857  -8.831  34.026  1.00 59.02           C  
ATOM   3544  CG  PHE A1336     -41.530  -8.734  33.328  1.00 57.29           C  
ATOM   3545  CD1 PHE A1336     -40.814  -9.876  33.011  1.00 57.19           C  
ATOM   3546  CD2 PHE A1336     -41.000  -7.500  32.987  1.00 55.78           C  
ATOM   3547  CE1 PHE A1336     -39.593  -9.791  32.368  1.00 56.12           C  
ATOM   3548  CE2 PHE A1336     -39.780  -7.407  32.342  1.00 54.01           C  
ATOM   3549  CZ  PHE A1336     -39.075  -8.555  32.033  1.00 54.60           C  
ATOM   3550  N   GLN A1337     -45.860  -9.732  34.473  1.00 71.37           N  
ATOM   3551  CA  GLN A1337     -47.034  -9.786  35.337  1.00 75.62           C  
ATOM   3552  C   GLN A1337     -47.621 -11.193  35.379  1.00 76.08           C  
ATOM   3553  O   GLN A1337     -48.412 -11.517  36.262  1.00 79.96           O  
ATOM   3554  CB  GLN A1337     -48.099  -8.787  34.871  1.00 81.70           C  
ATOM   3555  CG  GLN A1337     -47.667  -7.323  34.907  1.00 86.10           C  
ATOM   3556  CD  GLN A1337     -47.413  -6.803  36.312  1.00 91.79           C  
ATOM   3557  OE1 GLN A1337     -46.339  -7.009  36.882  1.00 91.10           O  
ATOM   3558  NE2 GLN A1337     -48.401  -6.114  36.874  1.00 94.93           N  
ATOM   3559  N   GLU A1338     -47.231 -12.028  34.422  1.00 72.70           N  
ATOM   3560  CA  GLU A1338     -47.711 -13.403  34.374  1.00 74.41           C  
ATOM   3561  C   GLU A1338     -46.833 -14.324  35.216  1.00 75.80           C  
ATOM   3562  O   GLU A1338     -47.336 -15.169  35.956  1.00 81.49           O  
ATOM   3563  CB  GLU A1338     -47.766 -13.904  32.929  1.00 73.91           C  
ATOM   3564  CG  GLU A1338     -48.143 -15.371  32.801  1.00 78.81           C  
ATOM   3565  CD  GLU A1338     -48.401 -15.786  31.366  1.00 83.02           C  
ATOM   3566  OE1 GLU A1338     -48.740 -14.908  30.544  1.00 85.36           O  
ATOM   3567  OE2 GLU A1338     -48.266 -16.990  31.059  1.00 83.80           O  
ATOM   3568  N   LEU A1339     -45.520 -14.153  35.101  1.00 71.50           N  
ATOM   3569  CA  LEU A1339     -44.573 -14.975  35.847  1.00 69.51           C  
ATOM   3570  C   LEU A1339     -44.638 -14.691  37.345  1.00 75.23           C  
ATOM   3571  O   LEU A1339     -44.406 -15.582  38.162  1.00 80.50           O  
ATOM   3572  CB  LEU A1339     -43.148 -14.747  35.336  1.00 59.30           C  
ATOM   3573  CG  LEU A1339     -42.859 -15.173  33.896  1.00 53.56           C  
ATOM   3574  CD1 LEU A1339     -41.415 -14.871  33.528  1.00 48.54           C  
ATOM   3575  CD2 LEU A1339     -43.170 -16.646  33.696  1.00 55.18           C  
ATOM   3576  N   LEU A1340     -44.955 -13.449  37.699  1.00 76.05           N  
ATOM   3577  CA  LEU A1340     -45.031 -13.048  39.100  1.00 78.81           C  
ATOM   3578  C   LEU A1340     -46.396 -13.370  39.705  1.00 88.27           C  
ATOM   3579  O   LEU A1340     -46.548 -13.411  40.926  1.00 89.83           O  
ATOM   3580  CB  LEU A1340     -44.731 -11.555  39.245  1.00 75.56           C  
ATOM   3581  CG  LEU A1340     -43.315 -11.110  38.869  1.00 70.43           C  
ATOM   3582  CD1 LEU A1340     -43.171  -9.600  38.999  1.00 70.96           C  
ATOM   3583  CD2 LEU A1340     -42.281 -11.826  39.723  1.00 66.27           C  
ATOM   3594  N   LEU A1342     -47.841 -16.196  39.216  1.00115.91           N  
ATOM   3595  CA  LEU A1342     -47.852 -17.648  39.360  1.00118.50           C  
ATOM   3596  C   LEU A1342     -47.884 -18.053  40.829  1.00119.69           C  
ATOM   3597  O   LEU A1342     -46.943 -17.788  41.576  1.00119.05           O  
ATOM   3598  CB  LEU A1342     -46.632 -18.268  38.672  1.00117.61           C  
ATOM   3599  CG  LEU A1342     -46.537 -18.108  37.152  1.00117.24           C  
ATOM   3600  CD1 LEU A1342     -45.257 -18.738  36.620  1.00113.72           C  
ATOM   3601  CD2 LEU A1342     -47.758 -18.707  36.468  1.00121.43           C  
