# Supplementary material for: A non-redundant data set of nanobody-antigen crystal structures
Source: Data Brief. 2019 Mar 6;24:103754. doi: 10.1016/j.dib.2019.103754 (PMC6441729; doi:10.1016/j.dib.2019.103754)
Supplement: Multimedia component 6 [file mmc6.zip › extended_dataset/complex_3/5nbl_3.pdb]

ATOM      1  N   SER A  15     -52.858 196.601  43.553  1.00 56.75           N  
ATOM      2  CA  SER A  15     -51.824 197.619  43.735  1.00 86.39           C  
ATOM      3  C   SER A  15     -51.822 198.161  45.169  1.00 78.20           C  
ATOM      4  O   SER A  15     -52.759 198.839  45.592  1.00 82.26           O  
ATOM      5  CB  SER A  15     -52.023 198.758  42.731  1.00 94.27           C  
ATOM      6  OG  SER A  15     -53.339 199.285  42.810  1.00 93.29           O  
ATOM      7  N   ALA A  16     -50.755 197.866  45.905  1.00 42.81           N  
ATOM      8  CA  ALA A  16     -50.671 198.172  47.324  1.00 38.88           C  
ATOM      9  C   ALA A  16     -50.101 199.567  47.580  1.00 51.82           C  
ATOM     10  O   ALA A  16     -49.469 200.184  46.718  1.00 52.74           O  
ATOM     11  CB  ALA A  16     -49.818 197.127  48.037  1.00 42.13           C  
ATOM     12  N   VAL A  17     -50.342 200.058  48.795  1.00 38.13           N  
ATOM     13  CA  VAL A  17     -49.854 201.352  49.261  1.00 41.73           C  
ATOM     14  C   VAL A  17     -48.690 201.133  50.219  1.00 44.39           C  
ATOM     15  O   VAL A  17     -48.739 200.240  51.073  1.00 44.72           O  
ATOM     16  CB  VAL A  17     -50.982 202.149  49.942  1.00 39.15           C  
ATOM     17  CG1 VAL A  17     -50.413 203.272  50.782  1.00 37.28           C  
ATOM     18  CG2 VAL A  17     -51.928 202.694  48.897  1.00 36.30           C  
ATOM     19  N   VAL A  18     -47.645 201.952  50.085  1.00 35.51           N  
ATOM     20  CA  VAL A  18     -46.453 201.859  50.931  1.00 41.84           C  
ATOM     21  C   VAL A  18     -46.274 203.176  51.675  1.00 34.35           C  
ATOM     22  O   VAL A  18     -46.046 204.222  51.052  1.00 37.17           O  
ATOM     23  CB  VAL A  18     -45.193 201.526  50.115  1.00 35.49           C  
ATOM     24  CG1 VAL A  18     -43.962 201.544  51.008  1.00 31.53           C  
ATOM     25  CG2 VAL A  18     -45.335 200.179  49.434  1.00 27.77           C  
ATOM     26  N   ILE A  19     -46.338 203.120  53.005  1.00 32.18           N  
ATOM     27  CA  ILE A  19     -46.158 204.283  53.870  1.00 37.32           C  
ATOM     28  C   ILE A  19     -44.838 204.130  54.623  1.00 38.51           C  
ATOM     29  O   ILE A  19     -44.593 203.093  55.254  1.00 39.23           O  
ATOM     30  CB  ILE A  19     -47.341 204.437  54.840  1.00 38.22           C  
ATOM     31  CG1 ILE A  19     -48.643 204.552  54.049  1.00 37.23           C  
ATOM     32  CG2 ILE A  19     -47.148 205.644  55.733  1.00 35.66           C  
ATOM     33  CD1 ILE A  19     -49.885 204.276  54.870  1.00 27.54           C  
ATOM     34  N   ASP A  20     -43.990 205.161  54.553  1.00 36.05           N  
ATOM     35  CA  ASP A  20     -42.620 205.123  55.078  1.00 31.72           C  
ATOM     36  C   ASP A  20     -42.362 206.371  55.916  1.00 35.97           C  
ATOM     37  O   ASP A  20     -41.814 207.366  55.421  1.00 33.14           O  
ATOM     38  CB  ASP A  20     -41.610 205.021  53.934  1.00 39.86           C  
ATOM     39  CG  ASP A  20     -40.183 204.904  54.421  1.00 50.13           C  
ATOM     40  OD1 ASP A  20     -39.966 204.281  55.484  1.00 51.71           O  
ATOM     41  OD2 ASP A  20     -39.280 205.434  53.735  1.00 59.08           O  
ATOM     42  N   PRO A  21     -42.735 206.353  57.197  1.00 42.35           N  
ATOM     43  CA  PRO A  21     -42.586 207.561  58.019  1.00 35.46           C  
ATOM     44  C   PRO A  21     -41.198 207.679  58.618  1.00 35.54           C  
ATOM     45  O   PRO A  21     -40.720 206.758  59.287  1.00 52.58           O  
ATOM     46  CB  PRO A  21     -43.645 207.378  59.117  1.00 33.37           C  
ATOM     47  CG  PRO A  21     -44.389 206.100  58.769  1.00 25.00           C  
ATOM     48  CD  PRO A  21     -43.465 205.302  57.916  1.00 31.83           C  
ATOM     49  N   GLY A  22     -40.549 208.824  58.394  1.00 39.08           N  
ATOM     50  CA  GLY A  22     -39.252 209.106  58.963  1.00 34.58           C  
ATOM     51  C   GLY A  22     -39.318 210.338  59.851  1.00 35.75           C  
ATOM     52  O   GLY A  22     -40.317 211.065  59.879  1.00 40.11           O  
ATOM     53  N   SER A  23     -38.232 210.562  60.587  1.00 41.56           N  
ATOM     54  CA  SER A  23     -38.211 211.679  61.520  1.00 37.26           C  
ATOM     55  C   SER A  23     -38.220 213.013  60.790  1.00 34.17           C  
ATOM     56  O   SER A  23     -38.764 213.995  61.304  1.00 40.56           O  
ATOM     57  CB  SER A  23     -36.994 211.565  62.431  1.00 33.02           C  
ATOM     58  OG  SER A  23     -37.012 210.321  63.107  1.00 37.89           O  
ATOM     59  N   TYR A  24     -37.667 213.056  59.580  1.00 36.06           N  
ATOM     60  CA  TYR A  24     -37.571 214.281  58.798  1.00 40.04           C  
ATOM     61  C   TYR A  24     -38.608 214.350  57.686  1.00 37.13           C  
ATOM     62  O   TYR A  24     -39.278 215.374  57.536  1.00 37.41           O  
ATOM     63  CB  TYR A  24     -36.164 214.403  58.210  1.00 38.41           C  
ATOM     64  CG  TYR A  24     -35.817 215.764  57.652  1.00 36.36           C  
ATOM     65  CD1 TYR A  24     -35.618 216.859  58.483  1.00 33.72           C  
ATOM     66  CD2 TYR A  24     -35.658 215.943  56.290  1.00 41.27           C  
ATOM     67  CE1 TYR A  24     -35.282 218.097  57.959  1.00 36.83           C  
ATOM     68  CE2 TYR A  24     -35.322 217.166  55.762  1.00 30.96           C  
ATOM     69  CZ  TYR A  24     -35.136 218.237  56.592  1.00 37.53           C  
ATOM     70  OH  TYR A  24     -34.803 219.447  56.030  1.00 43.49           O  
ATOM     71  N   THR A  25     -38.763 213.279  56.908  1.00 43.53           N  
ATOM     72  CA  THR A  25     -39.767 213.238  55.854  1.00 38.27           C  
ATOM     73  C   THR A  25     -40.482 211.900  55.893  1.00 35.65           C  
ATOM     74  O   THR A  25     -39.919 210.889  56.319  1.00 41.93           O  
ATOM     75  CB  THR A  25     -39.181 213.436  54.443  1.00 38.46           C  
ATOM     76  OG1 THR A  25     -38.218 212.409  54.168  1.00 46.51           O  
ATOM     77  CG2 THR A  25     -38.526 214.800  54.316  1.00 36.76           C  
ATOM     78  N   THR A  26     -41.731 211.917  55.432  1.00 39.10           N  
ATOM     79  CA  THR A  26     -42.564 210.732  55.276  1.00 38.84           C  
ATOM     80  C   THR A  26     -42.810 210.470  53.792  1.00 37.87           C  
ATOM     81  O   THR A  26     -43.199 211.381  53.053  1.00 37.63           O  
ATOM     82  CB  THR A  26     -43.889 210.917  56.019  1.00 35.54           C  
ATOM     83  OG1 THR A  26     -43.642 210.862  57.427  1.00 47.36           O  
ATOM     84  CG2 THR A  26     -44.892 209.827  55.636  1.00 31.47           C  
ATOM     85  N   ASN A  27     -42.565 209.239  53.352  1.00 29.14           N  
ATOM     86  CA  ASN A  27     -42.759 208.859  51.958  1.00 30.62           C  
ATOM     87  C   ASN A  27     -43.989 207.970  51.826  1.00 39.92           C  
ATOM     88  O   ASN A  27     -44.126 206.978  52.550  1.00 31.41           O  
ATOM     89  CB  ASN A  27     -41.532 208.135  51.406  1.00 31.17           C  
ATOM     90  CG  ASN A  27     -40.246 208.892  51.662  1.00 34.28           C  
ATOM     91  OD1 ASN A  27     -40.028 209.971  51.113  1.00 38.24           O  
ATOM     92  ND2 ASN A  27     -39.377 208.319  52.484  1.00 34.04           N  
ATOM     93  N   ILE A  28     -44.881 208.326  50.903  1.00 30.33           N  
ATOM     94  CA  ILE A  28     -46.070 207.535  50.609  1.00 31.68           C  
ATOM     95  C   ILE A  28     -46.207 207.405  49.098  1.00 37.46           C  
ATOM     96  O   ILE A  28     -46.017 208.382  48.365  1.00 39.77           O  
ATOM     97  CB  ILE A  28     -47.337 208.161  51.224  1.00 38.93           C  
ATOM     98  CG1 ILE A  28     -47.207 208.203  52.746  1.00 32.91           C  
ATOM     99  CG2 ILE A  28     -48.569 207.367  50.817  1.00 35.88           C  
ATOM    100  CD1 ILE A  28     -48.344 208.880  53.439  1.00 25.53           C  
ATOM    101  N   GLY A  29     -46.532 206.198  48.636  1.00 31.21           N  
ATOM    102  CA  GLY A  29     -46.663 205.939  47.211  1.00 40.73           C  
ATOM    103  C   GLY A  29     -47.259 204.571  46.948  1.00 36.31           C  
ATOM    104  O   GLY A  29     -47.600 203.825  47.871  1.00 42.49           O  
ATOM    105  N   TYR A  30     -47.411 204.262  45.662  1.00 36.77           N  
ATOM    106  CA  TYR A  30     -47.952 202.977  45.232  1.00 40.57           C  
ATOM    107  C   TYR A  30     -46.824 201.989  44.969  1.00 39.67           C  
ATOM    108  O   TYR A  30     -45.793 202.348  44.394  1.00 35.85           O  
ATOM    109  CB  TYR A  30     -48.770 203.128  43.955  1.00 23.50           C  
ATOM    110  CG  TYR A  30     -50.084 203.856  44.071  1.00 37.58           C  
ATOM    111  CD1 TYR A  30     -51.177 203.269  44.695  1.00 32.61           C  
ATOM    112  CD2 TYR A  30     -50.248 205.118  43.504  1.00 34.70           C  
ATOM    113  CE1 TYR A  30     -52.396 203.933  44.772  1.00 35.12           C  
ATOM    114  CE2 TYR A  30     -51.459 205.786  43.575  1.00 32.95           C  
ATOM    115  CZ  TYR A  30     -52.530 205.191  44.209  1.00 42.37           C  
ATOM    116  OH  TYR A  30     -53.735 205.858  44.281  1.00 54.80           O  
ATOM    117  N   SER A  31     -47.037 200.734  45.364  1.00 34.59           N  
ATOM    118  CA  SER A  31     -46.040 199.702  45.106  1.00 36.78           C  
ATOM    119  C   SER A  31     -45.769 199.600  43.609  1.00 42.10           C  
ATOM    120  O   SER A  31     -46.659 199.808  42.781  1.00 42.21           O  
ATOM    121  CB  SER A  31     -46.502 198.355  45.663  1.00 34.55           C  
ATOM    122  OG  SER A  31     -47.575 197.832  44.910  1.00 46.37           O  
ATOM    123  N   GLY A  32     -44.521 199.309  43.257  1.00 40.12           N  
ATOM    124  CA  GLY A  32     -44.131 199.248  41.868  1.00 34.90           C  
ATOM    125  C   GLY A  32     -43.755 200.572  41.242  1.00 29.27           C  
ATOM    126  O   GLY A  32     -43.251 200.582  40.110  1.00 44.18           O  
ATOM    127  N   SER A  33     -43.981 201.688  41.925  1.00 39.36           N  
ATOM    128  CA  SER A  33     -43.458 202.957  41.450  1.00 38.79           C  
ATOM    129  C   SER A  33     -41.969 203.059  41.773  1.00 55.46           C  
ATOM    130  O   SER A  33     -41.447 202.382  42.668  1.00 47.81           O  
ATOM    131  CB  SER A  33     -44.218 204.124  42.074  1.00 42.02           C  
ATOM    132  OG  SER A  33     -45.611 203.983  41.869  1.00 59.30           O  
ATOM    133  N   ASP A  34     -41.277 203.908  41.013  1.00 46.93           N  
ATOM    134  CA  ASP A  34     -39.846 204.088  41.208  1.00 69.94           C  
ATOM    135  C   ASP A  34     -39.527 205.146  42.252  1.00 68.87           C  
ATOM    136  O   ASP A  34     -38.400 205.186  42.757  1.00 55.00           O  
ATOM    137  CB  ASP A  34     -39.173 204.457  39.881  1.00 92.34           C  
ATOM    138  CG  ASP A  34     -39.241 203.337  38.862  1.00110.96           C  
ATOM    139  OD1 ASP A  34     -38.566 202.301  39.078  1.00 71.16           O  
ATOM    140  OD2 ASP A  34     -39.967 203.501  37.853  1.00 92.52           O  
ATOM    141  N   PHE A  35     -40.497 205.979  42.599  1.00 52.20           N  
ATOM    142  CA  PHE A  35     -40.342 206.961  43.658  1.00 48.40           C  
ATOM    143  C   PHE A  35     -41.701 207.182  44.292  1.00 43.08           C  
ATOM    144  O   PHE A  35     -42.734 206.917  43.667  1.00 53.45           O  
ATOM    145  CB  PHE A  35     -39.777 208.278  43.120  1.00 42.00           C  
ATOM    146  CG  PHE A  35     -40.606 208.890  42.035  1.00 41.22           C  
ATOM    147  CD1 PHE A  35     -40.395 208.545  40.706  1.00 52.70           C  
ATOM    148  CD2 PHE A  35     -41.596 209.811  42.337  1.00 42.57           C  
ATOM    149  CE1 PHE A  35     -41.159 209.109  39.689  1.00 31.97           C  
ATOM    150  CE2 PHE A  35     -42.363 210.377  41.332  1.00 56.58           C  
ATOM    151  CZ  PHE A  35     -42.144 210.025  40.005  1.00 49.86           C  
ATOM    152  N   PRO A  36     -41.741 207.656  45.532  1.00 37.87           N  
ATOM    153  CA  PRO A  36     -43.034 207.881  46.186  1.00 40.53           C  
ATOM    154  C   PRO A  36     -43.757 209.074  45.568  1.00 39.58           C  
ATOM    155  O   PRO A  36     -43.164 210.132  45.353  1.00 41.76           O  
ATOM    156  CB  PRO A  36     -42.647 208.142  47.645  1.00 41.10           C  
ATOM    157  CG  PRO A  36     -41.244 208.659  47.570  1.00 37.30           C  
ATOM    158  CD  PRO A  36     -40.600 207.962  46.413  1.00 32.45           C  
ATOM    159  N   GLN A  37     -45.052 208.895  45.284  1.00 38.42           N  
ATOM    160  CA  GLN A  37     -45.846 209.994  44.741  1.00 36.61           C  
ATOM    161  C   GLN A  37     -45.906 211.164  45.711  1.00 42.44           C  
ATOM    162  O   GLN A  37     -46.052 212.318  45.291  1.00 51.32           O  
ATOM    163  CB  GLN A  37     -47.271 209.532  44.414  1.00 36.37           C  
ATOM    164  CG  GLN A  37     -47.439 208.733  43.118  1.00 38.01           C  
ATOM    165  CD  GLN A  37     -47.061 207.263  43.264  1.00 53.26           C  
ATOM    166  OE1 GLN A  37     -46.838 206.766  44.372  1.00 63.08           O  
ATOM    167  NE2 GLN A  37     -46.994 206.561  42.142  1.00 53.66           N  
ATOM    168  N   SER A  38     -45.801 210.888  47.008  1.00 37.42           N  
ATOM    169  CA  SER A  38     -45.959 211.901  48.041  1.00 31.88           C  
ATOM    170  C   SER A  38     -44.739 211.883  48.946  1.00 36.20           C  
ATOM    171  O   SER A  38     -44.408 210.842  49.525  1.00 39.94           O  
ATOM    172  CB  SER A  38     -47.233 211.657  48.855  1.00 32.10           C  
ATOM    173  OG  SER A  38     -47.328 212.567  49.934  1.00 45.53           O  
ATOM    174  N   ILE A  39     -44.066 213.025  49.052  1.00 32.10           N  
ATOM    175  CA  ILE A  39     -43.006 213.238  50.029  1.00 33.45           C  
ATOM    176  C   ILE A  39     -43.393 214.447  50.867  1.00 29.56           C  
ATOM    177  O   ILE A  39     -43.513 215.562  50.344  1.00 44.69           O  
ATOM    178  CB  ILE A  39     -41.635 213.437  49.369  1.00 24.42           C  
ATOM    179  CG1 ILE A  39     -41.292 212.223  48.504  1.00 29.68           C  
ATOM    180  CG2 ILE A  39     -40.580 213.632  50.438  1.00 20.67           C  
ATOM    181  CD1 ILE A  39     -39.968 212.328  47.791  1.00 23.86           C  
ATOM    182  N   LEU A  40     -43.598 214.224  52.158  1.00 35.24           N  
ATOM    183  CA  LEU A  40     -44.084 215.249  53.062  1.00 36.67           C  
ATOM    184  C   LEU A  40     -43.136 215.404  54.238  1.00 38.31           C  
ATOM    185  O   LEU A  40     -42.467 214.444  54.635  1.00 43.77           O  
ATOM    186  CB  LEU A  40     -45.486 214.892  53.577  1.00 36.05           C  
ATOM    187  CG  LEU A  40     -46.599 215.062  52.548  1.00 30.75           C  
ATOM    188  CD1 LEU A  40     -47.931 214.634  53.129  1.00 31.03           C  
ATOM    189  CD2 LEU A  40     -46.655 216.508  52.098  1.00 33.93           C  
ATOM    190  N   PRO A  41     -43.053 216.602  54.813  1.00 43.00           N  
ATOM    191  CA  PRO A  41     -42.344 216.742  56.087  1.00 33.33           C  
ATOM    192  C   PRO A  41     -43.129 216.039  57.176  1.00 41.28           C  
ATOM    193  O   PRO A  41     -44.362 216.056  57.180  1.00 44.12           O  
ATOM    194  CB  PRO A  41     -42.306 218.256  56.312  1.00 39.61           C  
ATOM    195  CG  PRO A  41     -43.519 218.758  55.597  1.00 43.85           C  
ATOM    196  CD  PRO A  41     -43.706 217.856  54.400  1.00 45.25           C  
ATOM    197  N   SER A  42     -42.411 215.410  58.104  1.00 36.37           N  
ATOM    198  CA  SER A  42     -43.069 214.718  59.208  1.00 38.27           C  
ATOM    199  C   SER A  42     -43.496 215.738  60.268  1.00 40.81           C  
ATOM    200  O   SER A  42     -43.107 215.688  61.435  1.00 52.31           O  
ATOM    201  CB  SER A  42     -42.148 213.650  59.778  1.00 38.71           C  
ATOM    202  OG  SER A  42     -41.784 212.721  58.769  1.00 43.40           O  
ATOM    203  N   VAL A  43     -44.375 216.641  59.832  1.00 42.67           N  
ATOM    204  CA  VAL A  43     -44.691 217.873  60.545  1.00 48.77           C  
ATOM    205  C   VAL A  43     -46.047 218.342  60.048  1.00 51.91           C  
ATOM    206  O   VAL A  43     -46.403 218.130  58.886  1.00 51.02           O  
ATOM    207  CB  VAL A  43     -43.603 218.952  60.312  1.00 42.34           C  
ATOM    208  CG1 VAL A  43     -43.986 220.235  61.012  1.00 43.08           C  
ATOM    209  CG2 VAL A  43     -42.256 218.470  60.794  1.00 52.09           C  
ATOM    210  N   TYR A  44     -46.809 218.987  60.929  1.00 54.05           N  
ATOM    211  CA  TYR A  44     -48.097 219.541  60.543  1.00 45.70           C  
ATOM    212  C   TYR A  44     -48.306 220.889  61.212  1.00 47.37           C  
ATOM    213  O   TYR A  44     -47.752 221.163  62.280  1.00 46.76           O  
ATOM    214  CB  TYR A  44     -49.249 218.605  60.904  1.00 44.16           C  
ATOM    215  CG  TYR A  44     -49.525 218.472  62.384  1.00 45.87           C  
ATOM    216  CD1 TYR A  44     -48.715 217.687  63.195  1.00 54.61           C  
ATOM    217  CD2 TYR A  44     -50.621 219.102  62.965  1.00 42.03           C  
ATOM    218  CE1 TYR A  44     -48.976 217.549  64.552  1.00 47.09           C  
ATOM    219  CE2 TYR A  44     -50.890 218.969  64.317  1.00 51.89           C  
ATOM    220  CZ  TYR A  44     -50.064 218.191  65.107  1.00 51.88           C  
ATOM    221  OH  TYR A  44     -50.321 218.050  66.453  1.00 54.59           O  
ATOM    222  N   GLY A  45     -49.095 221.736  60.556  1.00 43.89           N  
ATOM    223  CA  GLY A  45     -49.539 222.983  61.151  1.00 43.05           C  
ATOM    224  C   GLY A  45     -50.796 222.774  61.982  1.00 49.45           C  
ATOM    225  O   GLY A  45     -51.725 222.080  61.570  1.00 43.58           O  
ATOM    226  N   LYS A  46     -50.798 223.366  63.173  1.00 50.17           N  
ATOM    227  CA  LYS A  46     -51.922 223.301  64.095  1.00 45.88           C  
ATOM    228  C   LYS A  46     -52.342 224.725  64.421  1.00 53.26           C  
ATOM    229  O   LYS A  46     -51.508 225.539  64.831  1.00 55.17           O  
ATOM    230  CB  LYS A  46     -51.541 222.542  65.374  1.00 44.53           C  
ATOM    231  CG  LYS A  46     -52.617 222.478  66.452  1.00 47.10           C  
ATOM    232  CD  LYS A  46     -53.891 221.826  65.941  1.00 76.66           C  
ATOM    233  CE  LYS A  46     -54.903 221.621  67.063  1.00 85.31           C  
ATOM    234  NZ  LYS A  46     -56.224 221.141  66.559  1.00 86.16           N  
ATOM    235  N   TYR A  47     -53.622 225.030  64.219  1.00 61.66           N  
ATOM    236  CA  TYR A  47     -54.178 226.290  64.690  1.00 56.89           C  
ATOM    237  C   TYR A  47     -54.466 226.181  66.183  1.00 50.99           C  
ATOM    238  O   TYR A  47     -55.147 225.250  66.628  1.00 55.93           O  
ATOM    239  CB  TYR A  47     -55.452 226.648  63.926  1.00 47.81           C  
ATOM    240  CG  TYR A  47     -55.243 227.193  62.526  1.00 56.32           C  
ATOM    241  CD1 TYR A  47     -54.944 228.538  62.317  1.00 46.96           C  
ATOM    242  CD2 TYR A  47     -55.384 226.374  61.408  1.00 55.48           C  
ATOM    243  CE1 TYR A  47     -54.767 229.047  61.034  1.00 44.28           C  
ATOM    244  CE2 TYR A  47     -55.210 226.874  60.120  1.00 42.11           C  
ATOM    245  CZ  TYR A  47     -54.901 228.211  59.939  1.00 44.75           C  
ATOM    246  OH  TYR A  47     -54.728 228.709  58.663  1.00 47.24           O  
ATOM    247  N   THR A  48     -53.936 227.124  66.960  1.00 58.33           N  
ATOM    248  CA  THR A  48     -53.975 227.026  68.413  1.00 64.45           C  
ATOM    249  C   THR A  48     -55.050 227.889  69.061  1.00 81.64           C  
ATOM    250  O   THR A  48     -55.341 227.695  70.246  1.00 75.88           O  
ATOM    251  CB  THR A  48     -52.612 227.407  69.005  1.00 46.09           C  
ATOM    252  OG1 THR A  48     -52.144 228.619  68.399  1.00 59.03           O  
ATOM    253  CG2 THR A  48     -51.599 226.300  68.768  1.00 46.33           C  
ATOM    254  N   ALA A  49     -55.647 228.825  68.326  1.00 74.27           N  
ATOM    255  CA  ALA A  49     -56.656 229.709  68.885  1.00 63.90           C  
ATOM    256  C   ALA A  49     -58.053 229.445  68.349  1.00 77.49           C  
ATOM    257  O   ALA A  49     -59.011 230.053  68.839  1.00 98.79           O  
ATOM    258  CB  ALA A  49     -56.285 231.178  68.621  1.00 58.79           C  
ATOM    259  N   ASP A  50     -58.198 228.558  67.366  1.00 94.37           N  
ATOM    260  CA  ASP A  50     -59.445 228.396  66.640  1.00 97.83           C  
ATOM    261  C   ASP A  50     -59.650 226.908  66.350  1.00 76.24           C  
ATOM    262  O   ASP A  50     -59.474 226.435  65.228  1.00 81.14           O  
ATOM    263  CB  ASP A  50     -59.440 229.224  65.349  1.00 83.88           C  
ATOM    264  CG  ASP A  50     -60.831 229.431  64.773  1.00 95.58           C  
ATOM    265  OD1 ASP A  50     -61.689 228.532  64.928  1.00 88.35           O  
ATOM    266  OD2 ASP A  50     -61.061 230.495  64.157  1.00 93.84           O  
ATOM    267  N   GLU A  51     -60.026 226.150  67.378  1.00 84.82           N  
ATOM    268  CA  GLU A  51     -60.446 224.778  67.142  1.00 84.86           C  
ATOM    269  C   GLU A  51     -61.532 224.770  66.076  1.00 96.42           C  
ATOM    270  O   GLU A  51     -62.302 225.726  65.938  1.00 95.45           O  
ATOM    271  CB  GLU A  51     -60.950 224.131  68.436  1.00 78.29           C  
ATOM    272  CG  GLU A  51     -59.881 223.999  69.516  1.00104.01           C  
ATOM    273  CD  GLU A  51     -58.676 223.185  69.067  1.00120.25           C  
ATOM    274  OE1 GLU A  51     -58.870 222.134  68.419  1.00108.62           O  
ATOM    275  OE2 GLU A  51     -57.533 223.602  69.361  1.00109.33           O  
ATOM    276  N   GLY A  52     -61.583 223.693  65.302  1.00 68.62           N  
ATOM    277  CA  GLY A  52     -62.447 223.624  64.149  1.00 63.22           C  
ATOM    278  C   GLY A  52     -61.758 223.948  62.839  1.00 68.86           C  
ATOM    279  O   GLY A  52     -62.242 223.533  61.781  1.00 58.67           O  
ATOM    280  N   ASN A  53     -60.652 224.690  62.885  1.00 61.05           N  
ATOM    281  CA  ASN A  53     -59.765 224.787  61.737  1.00 49.90           C  
ATOM    282  C   ASN A  53     -59.049 223.458  61.526  1.00 58.05           C  
ATOM    283  O   ASN A  53     -58.606 222.815  62.482  1.00 50.93           O  
ATOM    284  CB  ASN A  53     -58.746 225.906  61.942  1.00 51.99           C  
ATOM    285  CG  ASN A  53     -59.320 227.276  61.644  1.00 59.59           C  
ATOM    286  OD1 ASN A  53     -60.519 227.418  61.427  1.00 59.34           O  
ATOM    287  ND2 ASN A  53     -58.462 228.294  61.634  1.00 48.46           N  
ATOM    288  N   LYS A  54     -58.950 223.035  60.269  1.00 58.34           N  
ATOM    289  CA  LYS A  54     -58.292 221.775  59.960  1.00 53.17           C  
ATOM    290  C   LYS A  54     -56.780 221.931  60.080  1.00 49.35           C  
ATOM    291  O   LYS A  54     -56.232 223.024  59.907  1.00 40.65           O  
ATOM    292  CB  LYS A  54     -58.653 221.303  58.548  1.00 44.29           C  
ATOM    293  CG  LYS A  54     -60.139 221.011  58.297  1.00 67.25           C  
ATOM    294  CD  LYS A  54     -60.537 219.604  58.729  1.00 71.37           C  
ATOM    295  CE  LYS A  54     -61.826 219.145  58.042  1.00 85.53           C  
ATOM    296  NZ  LYS A  54     -63.015 219.978  58.376  1.00 83.80           N  
ATOM    297  N   LYS A  55     -56.106 220.828  60.391  1.00 45.28           N  
ATOM    298  CA  LYS A  55     -54.651 220.827  60.388  1.00 38.40           C  
ATOM    299  C   LYS A  55     -54.125 220.982  58.965  1.00 46.05           C  
ATOM    300  O   LYS A  55     -54.768 220.578  57.993  1.00 45.77           O  
ATOM    301  CB  LYS A  55     -54.114 219.535  61.002  1.00 35.98           C  
ATOM    302  CG  LYS A  55     -54.499 219.333  62.458  1.00 37.63           C  
ATOM    303  CD  LYS A  55     -54.198 217.922  62.917  1.00 38.86           C  
ATOM    304  CE  LYS A  55     -54.832 217.636  64.264  1.00 38.16           C  
ATOM    305  NZ  LYS A  55     -54.802 216.182  64.590  1.00 49.44           N  
ATOM    306  N   ILE A  56     -52.933 221.556  58.847  1.00 40.70           N  
ATOM    307  CA  ILE A  56     -52.313 221.807  57.553  1.00 38.37           C  
ATOM    308  C   ILE A  56     -51.196 220.796  57.331  1.00 54.10           C  
ATOM    309  O   ILE A  56     -50.353 220.584  58.214  1.00 48.02           O  
ATOM    310  CB  ILE A  56     -51.773 223.241  57.464  1.00 46.65           C  
ATOM    311  CG1 ILE A  56     -52.919 224.246  57.568  1.00 27.32           C  
ATOM    312  CG2 ILE A  56     -50.965 223.427  56.178  1.00 37.50           C  
ATOM    313  CD1 ILE A  56     -52.464 225.679  57.387  1.00 51.57           C  
ATOM    314  N   PHE A  57     -51.183 220.182  56.145  1.00 53.11           N  
ATOM    315  CA  PHE A  57     -50.195 219.174  55.789  1.00 35.87           C  
ATOM    316  C   PHE A  57     -49.425 219.490  54.517  1.00 39.68           C  
ATOM    317  O   PHE A  57     -48.268 219.082  54.399  1.00 38.05           O  
ATOM    318  CB  PHE A  57     -50.859 217.805  55.620  1.00 32.00           C  
ATOM    319  CG  PHE A  57     -51.544 217.304  56.855  1.00 42.11           C  
ATOM    320  CD1 PHE A  57     -50.822 217.026  58.005  1.00 44.01           C  
ATOM    321  CD2 PHE A  57     -52.908 217.071  56.853  1.00 35.55           C  
ATOM    322  CE1 PHE A  57     -51.459 216.549  59.145  1.00 49.69           C  
ATOM    323  CE2 PHE A  57     -53.550 216.590  57.983  1.00 41.78           C  
ATOM    324  CZ  PHE A  57     -52.827 216.328  59.130  1.00 44.22           C  
ATOM    325  N   SER A  58     -50.032 220.198  53.566  1.00 50.57           N  
ATOM    326  CA  SER A  58     -49.365 220.511  52.307  1.00 47.76           C  
ATOM    327  C   SER A  58     -47.980 221.100  52.542  1.00 43.69           C  
ATOM    328  O   SER A  58     -47.807 222.026  53.338  1.00 46.28           O  
ATOM    329  CB  SER A  58     -50.211 221.490  51.498  1.00 37.05           C  
ATOM    330  OG  SER A  58     -49.435 222.072  50.464  1.00 77.23           O  
ATOM    331  N   GLU A  59     -46.989 220.558  51.833  1.00 40.45           N  
ATOM    332  CA  GLU A  59     -45.630 221.064  51.972  1.00 40.10           C  
ATOM    333  C   GLU A  59     -45.515 222.511  51.510  1.00 41.68           C  
ATOM    334  O   GLU A  59     -44.681 223.262  52.026  1.00 55.29           O  
ATOM    335  CB  GLU A  59     -44.654 220.196  51.183  1.00 43.29           C  
ATOM    336  CG  GLU A  59     -43.216 220.645  51.330  1.00 69.03           C  
ATOM    337  CD  GLU A  59     -42.359 220.251  50.152  1.00 82.31           C  
ATOM    338  OE1 GLU A  59     -42.809 220.450  49.001  1.00 87.05           O  
ATOM    339  OE2 GLU A  59     -41.237 219.747  50.376  1.00 89.77           O  
ATOM    340  N   GLN A  60     -46.325 222.918  50.537  1.00 50.11           N  
ATOM    341  CA  GLN A  60     -46.247 224.278  50.025  1.00 53.70           C  
ATOM    342  C   GLN A  60     -47.043 225.276  50.850  1.00 51.40           C  
ATOM    343  O   GLN A  60     -46.998 226.475  50.553  1.00 54.37           O  
ATOM    344  CB  GLN A  60     -46.721 224.326  48.573  1.00 63.56           C  
ATOM    345  CG  GLN A  60     -45.899 223.474  47.623  1.00 71.35           C  
ATOM    346  CD  GLN A  60     -46.330 223.653  46.181  1.00 92.64           C  
ATOM    347  OE1 GLN A  60     -46.326 224.769  45.655  1.00 84.95           O  
ATOM    348  NE2 GLN A  60     -46.723 222.557  45.538  1.00 68.89           N  
ATOM    349  N   SER A  61     -47.761 224.819  51.873  1.00 55.58           N  
ATOM    350  CA  SER A  61     -48.588 225.688  52.696  1.00 54.16           C  
ATOM    351  C   SER A  61     -48.243 225.633  54.177  1.00 55.96           C  
ATOM    352  O   SER A  61     -48.560 226.582  54.902  1.00 53.29           O  
ATOM    353  CB  SER A  61     -50.072 225.326  52.520  1.00 45.97           C  
ATOM    354  OG  SER A  61     -50.916 226.254  53.177  1.00 65.89           O  
ATOM    355  N   ILE A  62     -47.566 224.578  54.631  1.00 51.90           N  
ATOM    356  CA  ILE A  62     -47.421 224.327  56.060  1.00 45.03           C  
ATOM    357  C   ILE A  62     -46.591 225.417  56.732  1.00 48.95           C  
ATOM    358  O   ILE A  62     -46.876 225.815  57.869  1.00 45.39           O  
ATOM    359  CB  ILE A  62     -46.823 222.923  56.275  1.00 40.79           C  
ATOM    360  CG1 ILE A  62     -46.822 222.555  57.757  1.00 39.91           C  
ATOM    361  CG2 ILE A  62     -45.429 222.833  55.678  1.00 38.71           C  
ATOM    362  CD1 ILE A  62     -46.348 221.148  58.027  1.00 47.94           C  
ATOM    363  N   GLY A  63     -45.577 225.936  56.046  1.00 43.78           N  
ATOM    364  CA  GLY A  63     -44.642 226.845  56.676  1.00 36.66           C  
ATOM    365  C   GLY A  63     -44.932 228.323  56.518  1.00 54.21           C  
ATOM    366  O   GLY A  63     -44.088 229.148  56.885  1.00 58.65           O  
ATOM    367  N   ILE A  64     -46.089 228.689  55.986  1.00 56.22           N  
ATOM    368  CA  ILE A  64     -46.424 230.107  55.817  1.00 52.75           C  
ATOM    369  C   ILE A  64     -46.775 230.705  57.178  1.00 56.66           C  
ATOM    370  O   ILE A  64     -47.581 230.115  57.923  1.00 50.02           O  
ATOM    371  CB  ILE A  64     -47.581 230.262  54.831  1.00 54.22           C  
ATOM    372  CG1 ILE A  64     -47.201 229.669  53.473  1.00 41.69           C  
ATOM    373  CG2 ILE A  64     -47.945 231.728  54.662  1.00 39.26           C  
ATOM    374  CD1 ILE A  64     -48.262 229.839  52.417  1.00 46.85           C  
ATOM    375  N   PRO A  65     -46.203 231.848  57.553  1.00 49.51           N  
ATOM    376  CA  PRO A  65     -46.507 232.431  58.869  1.00 52.70           C  
ATOM    377  C   PRO A  65     -47.976 232.818  59.003  1.00 55.14           C  
ATOM    378  O   PRO A  65     -48.564 233.432  58.109  1.00 46.89           O  
ATOM    379  CB  PRO A  65     -45.588 233.658  58.934  1.00 55.76           C  
ATOM    380  CG  PRO A  65     -45.187 233.927  57.517  1.00 60.31           C  
ATOM    381  CD  PRO A  65     -45.147 232.592  56.849  1.00 50.12           C  
ATOM    382  N   ARG A  66     -48.562 232.442  60.142  1.00 47.94           N  
ATOM    383  CA  ARG A  66     -49.954 232.708  60.481  1.00 52.38           C  
ATOM    384  C   ARG A  66     -50.057 232.998  61.970  1.00 62.68           C  
ATOM    385  O   ARG A  66     -49.254 232.506  62.766  1.00 66.78           O  
ATOM    386  CB  ARG A  66     -50.881 231.524  60.178  1.00 55.94           C  
ATOM    387  CG  ARG A  66     -50.883 230.982  58.769  1.00 41.39           C  
ATOM    388  CD  ARG A  66     -51.634 229.661  58.794  1.00 43.60           C  
ATOM    389  NE  ARG A  66     -51.812 229.062  57.478  1.00 59.16           N  
ATOM    390  CZ  ARG A  66     -50.849 228.438  56.806  1.00 63.67           C  
ATOM    391  NH1 ARG A  66     -49.623 228.354  57.311  1.00 60.92           N  
ATOM    392  NH2 ARG A  66     -51.108 227.910  55.620  1.00 60.18           N  
ATOM    393  N   LYS A  67     -51.065 233.781  62.345  1.00 64.49           N  
ATOM    394  CA  LYS A  67     -51.310 234.055  63.756  1.00 63.49           C  
ATOM    395  C   LYS A  67     -51.906 232.839  64.462  1.00 55.23           C  
ATOM    396  O   LYS A  67     -52.749 232.129  63.908  1.00 55.08           O  
ATOM    397  CB  LYS A  67     -52.244 235.254  63.916  1.00 70.72           C  
ATOM    398  CG  LYS A  67     -52.459 235.658  65.370  1.00 84.28           C  
ATOM    399  CD  LYS A  67     -53.552 236.702  65.510  1.00 87.60           C  
ATOM    400  CE  LYS A  67     -53.809 237.033  66.970  1.00 74.94           C  
ATOM    401  NZ  LYS A  67     -55.101 237.749  67.147  1.00 85.97           N  
ATOM    402  N   ASP A  68     -51.469 232.614  65.702  1.00 51.11           N  
ATOM    403  CA  ASP A  68     -52.000 231.549  66.555  1.00 57.70           C  
ATOM    404  C   ASP A  68     -51.925 230.203  65.844  1.00 59.12           C  
ATOM    405  O   ASP A  68     -52.903 229.458  65.732  1.00 54.75           O  
ATOM    406  CB  ASP A  68     -53.427 231.871  67.000  1.00 72.97           C  
ATOM    407  CG  ASP A  68     -53.499 233.136  67.835  1.00 79.79           C  
ATOM    408  OD1 ASP A  68     -52.691 233.273  68.780  1.00 93.48           O  
ATOM    409  OD2 ASP A  68     -54.349 234.001  67.537  1.00 79.19           O  
ATOM    410  N   TYR A  69     -50.717 229.890  65.388  1.00 69.75           N  
ATOM    411  CA  TYR A  69     -50.449 228.771  64.500  1.00 56.52           C  
ATOM    412  C   TYR A  69     -49.044 228.278  64.806  1.00 52.18           C  
ATOM    413  O   TYR A  69     -48.112 229.085  64.891  1.00 52.03           O  
ATOM    414  CB  TYR A  69     -50.581 229.218  63.035  1.00 63.23           C  
ATOM    415  CG  TYR A  69     -50.215 228.190  61.986  1.00 64.68           C  
ATOM    416  CD1 TYR A  69     -51.017 227.074  61.754  1.00 59.43           C  
ATOM    417  CD2 TYR A  69     -49.078 228.354  61.206  1.00 47.46           C  
ATOM    418  CE1 TYR A  69     -50.681 226.144  60.783  1.00 53.00           C  
ATOM    419  CE2 TYR A  69     -48.737 227.436  60.239  1.00 55.83           C  
ATOM    420  CZ  TYR A  69     -49.539 226.333  60.030  1.00 56.48           C  
ATOM    421  OH  TYR A  69     -49.189 225.421  59.065  1.00 49.80           O  
ATOM    422  N   GLU A  70     -48.894 226.968  64.981  1.00 42.56           N  
ATOM    423  CA  GLU A  70     -47.593 226.389  65.272  1.00 55.19           C  
ATOM    424  C   GLU A  70     -47.442 225.056  64.549  1.00 62.02           C  
ATOM    425  O   GLU A  70     -48.426 224.374  64.252  1.00 51.37           O  
ATOM    426  CB  GLU A  70     -47.388 226.195  66.781  1.00 50.01           C  
ATOM    427  CG  GLU A  70     -48.332 225.183  67.411  1.00 41.91           C  
ATOM    428  CD  GLU A  70     -48.119 225.042  68.907  1.00 75.76           C  
ATOM    429  OE1 GLU A  70     -47.526 225.960  69.516  1.00 86.18           O  
ATOM    430  OE2 GLU A  70     -48.550 224.014  69.474  1.00 83.79           O  
ATOM    431  N   LEU A  71     -46.195 224.695  64.262  1.00 46.84           N  
ATOM    432  CA  LEU A  71     -45.868 223.407  63.670  1.00 42.10           C  
ATOM    433  C   LEU A  71     -45.450 222.429  64.762  1.00 49.28           C  
ATOM    434  O   LEU A  71     -44.729 222.796  65.695  1.00 52.33           O  
ATOM    435  CB  LEU A  71     -44.756 223.551  62.630  1.00 29.57           C  
ATOM    436  CG  LEU A  71     -44.994 224.617  61.558  1.00 38.63           C  
ATOM    437  CD1 LEU A  71     -43.848 224.651  60.565  1.00 33.73           C  
ATOM    438  CD2 LEU A  71     -46.314 224.380  60.842  1.00 44.79           C  
ATOM    439  N   LYS A  72     -45.910 221.186  64.640  1.00 48.97           N  
ATOM    440  CA  LYS A  72     -45.627 220.121  65.590  1.00 40.42           C  
ATOM    441  C   LYS A  72     -45.220 218.862  64.839  1.00 56.05           C  
ATOM    442  O   LYS A  72     -45.599 218.674  63.677  1.00 57.91           O  
ATOM    443  CB  LYS A  72     -46.855 219.817  66.464  1.00 41.74           C  
ATOM    444  CG  LYS A  72     -47.552 221.061  67.001  1.00 55.08           C  
ATOM    445  CD  LYS A  72     -48.665 220.725  67.993  1.00 60.95           C  
ATOM    446  CE  LYS A  72     -48.130 220.389  69.373  1.00 69.30           C  
ATOM    447  NZ  LYS A  72     -49.234 220.010  70.301  1.00 83.02           N  
ATOM    448  N   PRO A  73     -44.449 217.985  65.474  1.00 49.08           N  
ATOM    449  CA  PRO A  73     -43.926 216.807  64.779  1.00 44.84           C  
ATOM    450  C   PRO A  73     -44.856 215.609  64.875  1.00 52.10           C  
ATOM    451  O   PRO A  73     -45.621 215.447  65.827  1.00 53.50           O  
ATOM    452  CB  PRO A  73     -42.615 216.540  65.527  1.00 49.93           C  
ATOM    453  CG  PRO A  73     -42.940 216.932  66.922  1.00 36.98           C  
ATOM    454  CD  PRO A  73     -43.861 218.128  66.816  1.00 43.29           C  
ATOM    455  N   ILE A  74     -44.769 214.752  63.856  1.00 42.36           N  
ATOM    456  CA  ILE A  74     -45.551 213.520  63.823  1.00 39.02           C  
ATOM    457  C   ILE A  74     -44.659 212.342  64.184  1.00 42.62           C  
ATOM    458  O   ILE A  74     -45.105 211.391  64.836  1.00 42.23           O  
ATOM    459  CB  ILE A  74     -46.204 213.300  62.446  1.00 45.35           C  
ATOM    460  CG1 ILE A  74     -46.985 214.541  62.010  1.00 41.11           C  
ATOM    461  CG2 ILE A  74     -47.096 212.070  62.475  1.00 34.15           C  
ATOM    462  CD1 ILE A  74     -47.680 214.386  60.676  1.00 43.25           C  
ATOM    463  N   ILE A  75     -43.394 212.403  63.774  1.00 43.98           N  
ATOM    464  CA  ILE A  75     -42.435 211.323  63.976  1.00 41.12           C  
ATOM    465  C   ILE A  75     -41.245 211.883  64.737  1.00 44.98           C  
ATOM    466  O   ILE A  75     -40.737 212.958  64.395  1.00 51.60           O  
ATOM    467  CB  ILE A  75     -41.974 210.711  62.638  1.00 41.80           C  
ATOM    468  CG1 ILE A  75     -43.162 210.420  61.720  1.00 25.46           C  
ATOM    469  CG2 ILE A  75     -41.195 209.433  62.886  1.00 39.46           C  
ATOM    470  CD1 ILE A  75     -44.058 209.320  62.209  1.00 25.21           C  
ATOM    471  N   GLU A  76     -40.800 211.155  65.765  1.00 47.14           N  
ATOM    472  CA  GLU A  76     -39.592 211.491  66.514  1.00 45.65           C  
ATOM    473  C   GLU A  76     -38.757 210.239  66.719  1.00 45.24           C  
ATOM    474  O   GLU A  76     -39.280 209.200  67.135  1.00 47.42           O  
ATOM    475  CB  GLU A  76     -39.917 212.118  67.872  1.00 59.47           C  
ATOM    476  CG  GLU A  76     -40.043 213.630  67.848  1.00 71.35           C  
ATOM    477  CD  GLU A  76     -40.217 214.211  69.233  1.00 93.65           C  
ATOM    478  OE1 GLU A  76     -40.079 213.446  70.214  1.00 93.95           O  
ATOM    479  OE2 GLU A  76     -40.489 215.427  69.336  1.00 84.35           O  
ATOM    480  N   ASN A  77     -37.463 210.340  66.425  1.00 37.87           N  
ATOM    481  CA  ASN A  77     -36.552 209.201  66.517  1.00 42.08           C  
ATOM    482  C   ASN A  77     -37.132 207.983  65.799  1.00 48.73           C  
ATOM    483  O   ASN A  77     -37.110 206.859  66.305  1.00 43.31           O  
ATOM    484  CB  ASN A  77     -36.231 208.875  67.976  1.00 44.01           C  
ATOM    485  CG  ASN A  77     -35.694 210.072  68.739  1.00 43.28           C  
ATOM    486  OD1 ASN A  77     -34.780 210.761  68.286  1.00 55.67           O  
ATOM    487  ND2 ASN A  77     -36.268 210.326  69.906  1.00 43.06           N  
ATOM    488  N   GLY A  78     -37.672 208.220  64.602  1.00 45.00           N  
ATOM    489  CA  GLY A  78     -38.236 207.153  63.805  1.00 40.26           C  
ATOM    490  C   GLY A  78     -39.569 206.611  64.275  1.00 45.06           C  
ATOM    491  O   GLY A  78     -40.135 205.745  63.595  1.00 39.80           O  
ATOM    492  N   LEU A  79     -40.082 207.070  65.416  1.00 35.05           N  
ATOM    493  CA  LEU A  79     -41.300 206.529  66.004  1.00 36.65           C  
ATOM    494  C   LEU A  79     -42.481 207.468  65.792  1.00 42.30           C  
ATOM    495  O   LEU A  79     -42.327 208.694  65.810  1.00 49.56           O  
ATOM    496  CB  LEU A  79     -41.116 206.278  67.502  1.00 33.71           C  
ATOM    497  CG  LEU A  79     -40.062 205.254  67.928  1.00 40.41           C  
ATOM    498  CD1 LEU A  79     -39.471 205.645  69.263  1.00 30.32           C  
ATOM    499  CD2 LEU A  79     -40.665 203.865  68.012  1.00 41.84           C  
ATOM    500  N   VAL A  80     -43.663 206.884  65.583  1.00 39.91           N  
ATOM    501  CA  VAL A  80     -44.888 207.675  65.566  1.00 49.74           C  
ATOM    502  C   VAL A  80     -45.200 208.122  66.987  1.00 50.58           C  
ATOM    503  O   VAL A  80     -45.292 207.298  67.909  1.00 55.34           O  
ATOM    504  CB  VAL A  80     -46.052 206.873  64.960  1.00 51.27           C  
ATOM    505  CG1 VAL A  80     -47.362 207.659  65.076  1.00 41.35           C  
ATOM    506  CG2 VAL A  80     -45.768 206.526  63.505  1.00 22.89           C  
ATOM    507  N   ILE A  81     -45.373 209.430  67.171  1.00 43.49           N  
ATOM    508  CA  ILE A  81     -45.657 210.014  68.476  1.00 43.47           C  
ATOM    509  C   ILE A  81     -46.993 210.736  68.524  1.00 53.93           C  
ATOM    510  O   ILE A  81     -47.384 211.211  69.593  1.00 58.86           O  
ATOM    511  CB  ILE A  81     -44.538 210.978  68.908  1.00 40.87           C  
ATOM    512  CG1 ILE A  81     -44.465 212.147  67.920  1.00 43.49           C  
ATOM    513  CG2 ILE A  81     -43.235 210.240  68.997  1.00 29.83           C  
ATOM    514  CD1 ILE A  81     -43.456 213.195  68.271  1.00 43.46           C  
ATOM    515  N   ASP A  82     -47.704 210.849  67.396  1.00 51.89           N  
ATOM    516  CA  ASP A  82     -49.027 211.475  67.357  1.00 41.81           C  
ATOM    517  C   ASP A  82     -49.890 210.650  66.401  1.00 52.04           C  
ATOM    518  O   ASP A  82     -50.068 211.001  65.233  1.00 51.18           O  
ATOM    519  CB  ASP A  82     -48.938 212.935  66.923  1.00 35.58           C  
ATOM    520  CG  ASP A  82     -50.265 213.658  67.031  1.00 56.52           C  
ATOM    521  OD1 ASP A  82     -51.314 212.973  67.077  1.00 55.37           O  
ATOM    522  OD2 ASP A  82     -50.252 214.913  67.059  1.00 53.50           O  
ATOM    523  N   TRP A  83     -50.451 209.552  66.913  1.00 48.64           N  
ATOM    524  CA  TRP A  83     -51.200 208.647  66.047  1.00 40.00           C  
ATOM    525  C   TRP A  83     -52.426 209.327  65.451  1.00 48.58           C  
ATOM    526  O   TRP A  83     -52.772 209.082  64.289  1.00 55.94           O  
ATOM    527  CB  TRP A  83     -51.603 207.391  66.816  1.00 43.24           C  
ATOM    528  CG  TRP A  83     -50.515 206.385  66.849  1.00 51.75           C  
ATOM    529  CD1 TRP A  83     -49.722 206.062  67.908  1.00 39.46           C  
ATOM    530  CD2 TRP A  83     -50.065 205.592  65.751  1.00 51.45           C  
ATOM    531  NE1 TRP A  83     -48.819 205.097  67.543  1.00 45.98           N  
ATOM    532  CE2 TRP A  83     -49.007 204.792  66.221  1.00 48.65           C  
ATOM    533  CE3 TRP A  83     -50.462 205.473  64.415  1.00 53.16           C  
ATOM    534  CZ2 TRP A  83     -48.340 203.884  65.403  1.00 49.44           C  
ATOM    535  CZ3 TRP A  83     -49.798 204.571  63.602  1.00 48.37           C  
ATOM    536  CH2 TRP A  83     -48.749 203.789  64.099  1.00 49.56           C  
ATOM    537  N   ASP A  84     -53.096 210.186  66.224  1.00 48.63           N  
ATOM    538  CA  ASP A  84     -54.242 210.903  65.677  1.00 44.36           C  
ATOM    539  C   ASP A  84     -53.849 211.647  64.412  1.00 55.39           C  
ATOM    540  O   ASP A  84     -54.463 211.473  63.354  1.00 58.40           O  
ATOM    541  CB  ASP A  84     -54.820 211.870  66.714  1.00 70.86           C  
ATOM    542  CG  ASP A  84     -55.511 211.158  67.858  1.00 80.59           C  
ATOM    543  OD1 ASP A  84     -56.003 210.032  67.637  1.00 63.44           O  
ATOM    544  OD2 ASP A  84     -55.573 211.728  68.969  1.00 98.18           O  
ATOM    545  N   THR A  85     -52.812 212.480  64.502  1.00 49.44           N  
ATOM    546  CA  THR A  85     -52.432 213.295  63.357  1.00 48.97           C  
ATOM    547  C   THR A  85     -51.766 212.464  62.269  1.00 49.89           C  
ATOM    548  O   THR A  85     -51.907 212.779  61.082  1.00 57.52           O  
ATOM    549  CB  THR A  85     -51.507 214.425  63.803  1.00 42.95           C  
ATOM    550  OG1 THR A  85     -52.179 215.226  64.782  1.00 54.77           O  
ATOM    551  CG2 THR A  85     -51.130 215.301  62.616  1.00 47.21           C  
ATOM    552  N   ALA A  86     -51.042 211.407  62.645  1.00 50.25           N  
ATOM    553  CA  ALA A  86     -50.417 210.554  61.640  1.00 49.80           C  
ATOM    554  C   ALA A  86     -51.465 209.954  60.710  1.00 45.47           C  
ATOM    555  O   ALA A  86     -51.309 209.973  59.483  1.00 44.38           O  
ATOM    556  CB  ALA A  86     -49.588 209.459  62.314  1.00 28.32           C  
ATOM    557  N   GLN A  87     -52.549 209.420  61.277  1.00 43.11           N  
ATOM    558  CA  GLN A  87     -53.625 208.900  60.441  1.00 39.69           C  
ATOM    559  C   GLN A  87     -54.173 209.978  59.518  1.00 45.69           C  
ATOM    560  O   GLN A  87     -54.475 209.713  58.349  1.00 54.18           O  
ATOM    561  CB  GLN A  87     -54.741 208.321  61.305  1.00 39.46           C  
ATOM    562  CG  GLN A  87     -55.919 207.822  60.488  1.00 48.52           C  
ATOM    563  CD  GLN A  87     -56.954 207.099  61.323  1.00 59.42           C  
ATOM    564  OE1 GLN A  87     -56.670 206.641  62.431  1.00 72.18           O  
ATOM    565  NE2 GLN A  87     -58.170 207.003  60.797  1.00 65.73           N  
ATOM    566  N   GLU A  88     -54.309 211.203  60.024  1.00 43.11           N  
ATOM    567  CA  GLU A  88     -54.855 212.276  59.202  1.00 40.84           C  
ATOM    568  C   GLU A  88     -53.892 212.679  58.087  1.00 48.90           C  
ATOM    569  O   GLU A  88     -54.323 212.923  56.954  1.00 48.17           O  
ATOM    570  CB  GLU A  88     -55.225 213.470  60.084  1.00 42.72           C  
ATOM    571  CG  GLU A  88     -56.495 213.233  60.900  1.00 54.88           C  
ATOM    572  CD  GLU A  88     -56.572 214.056  62.176  1.00 78.30           C  
ATOM    573  OE1 GLU A  88     -55.837 215.057  62.296  1.00 75.18           O  
ATOM    574  OE2 GLU A  88     -57.381 213.696  63.060  1.00 88.55           O  
ATOM    575  N   GLN A  89     -52.586 212.744  58.373  1.00 57.07           N  
ATOM    576  CA  GLN A  89     -51.633 213.144  57.337  1.00 43.41           C  
ATOM    577  C   GLN A  89     -51.545 212.102  56.231  1.00 40.47           C  
ATOM    578  O   GLN A  89     -51.646 212.433  55.043  1.00 46.24           O  
ATOM    579  CB  GLN A  89     -50.248 213.385  57.936  1.00 44.58           C  
ATOM    580  CG  GLN A  89     -49.249 213.916  56.912  1.00 37.01           C  
ATOM    581  CD  GLN A  89     -47.811 213.666  57.308  1.00 39.31           C  
ATOM    582  OE1 GLN A  89     -47.485 212.638  57.904  1.00 42.85           O  
ATOM    583  NE2 GLN A  89     -46.936 214.601  56.968  1.00 40.18           N  
ATOM    584  N   TRP A  90     -51.366 210.834  56.602  1.00 41.05           N  
ATOM    585  CA  TRP A  90     -51.323 209.775  55.599  1.00 37.08           C  
ATOM    586  C   TRP A  90     -52.574 209.807  54.732  1.00 41.79           C  
ATOM    587  O   TRP A  90     -52.495 209.684  53.504  1.00 53.34           O  
ATOM    588  CB  TRP A  90     -51.169 208.409  56.278  1.00 29.14           C  
ATOM    589  CG  TRP A  90     -49.974 208.314  57.181  1.00 41.91           C  
ATOM    590  CD1 TRP A  90     -48.935 209.201  57.270  1.00 39.64           C  
ATOM    591  CD2 TRP A  90     -49.714 207.295  58.154  1.00 35.69           C  
ATOM    592  NE1 TRP A  90     -48.039 208.787  58.227  1.00 34.48           N  
ATOM    593  CE2 TRP A  90     -48.495 207.621  58.786  1.00 37.08           C  
ATOM    594  CE3 TRP A  90     -50.390 206.136  58.548  1.00 34.37           C  
ATOM    595  CZ2 TRP A  90     -47.939 206.827  59.790  1.00 38.17           C  
ATOM    596  CZ3 TRP A  90     -49.833 205.346  59.548  1.00 39.78           C  
ATOM    597  CH2 TRP A  90     -48.621 205.697  60.155  1.00 48.46           C  
ATOM    598  N   GLN A  91     -53.743 209.978  55.357  1.00 44.40           N  
ATOM    599  CA  GLN A  91     -54.992 210.051  54.606  1.00 44.54           C  
ATOM    600  C   GLN A  91     -55.005 211.251  53.666  1.00 38.32           C  
ATOM    601  O   GLN A  91     -55.498 211.159  52.535  1.00 42.02           O  
ATOM    602  CB  GLN A  91     -56.172 210.116  55.570  1.00 39.63           C  
ATOM    603  CG  GLN A  91     -57.510 209.923  54.908  1.00 39.67           C  
ATOM    604  CD  GLN A  91     -57.604 208.601  54.182  1.00 62.51           C  
ATOM    605  OE1 GLN A  91     -57.576 207.534  54.803  1.00 59.55           O  
ATOM    606  NE2 GLN A  91     -57.725 208.661  52.862  1.00 38.71           N  
ATOM    607  N   TRP A  92     -54.479 212.390  54.117  1.00 39.66           N  
ATOM    608  CA  TRP A  92     -54.413 213.555  53.242  1.00 37.52           C  
ATOM    609  C   TRP A  92     -53.555 213.260  52.020  1.00 41.99           C  
ATOM    610  O   TRP A  92     -53.909 213.633  50.895  1.00 39.78           O  
ATOM    611  CB  TRP A  92     -53.870 214.759  54.017  1.00 32.80           C  
ATOM    612  CG  TRP A  92     -53.814 216.029  53.222  1.00 26.68           C  
ATOM    613  CD1 TRP A  92     -54.737 217.031  53.219  1.00 36.87           C  
ATOM    614  CD2 TRP A  92     -52.776 216.438  52.319  1.00 40.10           C  
ATOM    615  NE1 TRP A  92     -54.346 218.039  52.366  1.00 39.80           N  
ATOM    616  CE2 TRP A  92     -53.146 217.698  51.800  1.00 37.52           C  
ATOM    617  CE3 TRP A  92     -51.573 215.860  51.894  1.00 38.40           C  
ATOM    618  CZ2 TRP A  92     -52.355 218.392  50.882  1.00 30.12           C  
ATOM    619  CZ3 TRP A  92     -50.789 216.550  50.978  1.00 43.66           C  
ATOM    620  CH2 TRP A  92     -51.184 217.801  50.483  1.00 37.95           C  
ATOM    621  N   ALA A  93     -52.433 212.564  52.219  1.00 40.20           N  
ATOM    622  CA  ALA A  93     -51.552 212.234  51.104  1.00 43.35           C  
ATOM    623  C   ALA A  93     -52.224 211.271  50.132  1.00 49.68           C  
ATOM    624  O   ALA A  93     -52.096 211.423  48.910  1.00 45.57           O  
ATOM    625  CB  ALA A  93     -50.244 211.646  51.630  1.00 35.67           C  
ATOM    626  N   LEU A  94     -52.926 210.263  50.654  1.00 37.18           N  
ATOM    627  CA  LEU A  94     -53.635 209.328  49.787  1.00 37.07           C  
ATOM    628  C   LEU A  94     -54.643 210.048  48.896  1.00 52.47           C  
ATOM    629  O   LEU A  94     -54.763 209.732  47.707  1.00 45.79           O  
ATOM    630  CB  LEU A  94     -54.325 208.252  50.628  1.00 33.82           C  
ATOM    631  CG  LEU A  94     -53.399 207.352  51.453  1.00 40.91           C  
ATOM    632  CD1 LEU A  94     -54.191 206.336  52.250  1.00 32.16           C  
ATOM    633  CD2 LEU A  94     -52.373 206.650  50.576  1.00 34.77           C  
ATOM    634  N   GLN A  95     -55.372 211.023  49.450  1.00 43.54           N  
ATOM    635  CA  GLN A  95     -56.417 211.701  48.687  1.00 40.49           C  
ATOM    636  C   GLN A  95     -55.841 212.668  47.659  1.00 43.54           C  
ATOM    637  O   GLN A  95     -56.266 212.676  46.499  1.00 54.00           O  
ATOM    638  CB  GLN A  95     -57.365 212.446  49.628  1.00 45.37           C  
ATOM    639  CG  GLN A  95     -58.781 211.870  49.715  1.00 65.75           C  
ATOM    640  CD  GLN A  95     -59.547 211.930  48.395  1.00 75.51           C  
ATOM    641  OE1 GLN A  95     -59.037 212.402  47.374  1.00 78.95           O  
ATOM    642  NE2 GLN A  95     -60.794 211.474  48.423  1.00 79.89           N  
ATOM    643  N   ASN A  96     -54.874 213.492  48.061  1.00 44.73           N  
ATOM    644  CA  ASN A  96     -54.512 214.664  47.276  1.00 41.58           C  
ATOM    645  C   ASN A  96     -53.223 214.509  46.486  1.00 49.67           C  
ATOM    646  O   ASN A  96     -52.956 215.338  45.606  1.00 52.92           O  
ATOM    647  CB  ASN A  96     -54.392 215.886  48.190  1.00 42.68           C  
ATOM    648  CG  ASN A  96     -55.656 216.141  48.970  1.00 49.53           C  
ATOM    649  OD1 ASN A  96     -56.666 216.568  48.408  1.00 46.22           O  
ATOM    650  ND2 ASN A  96     -55.613 215.877  50.274  1.00 41.43           N  
ATOM    651  N   GLU A  97     -52.418 213.492  46.774  1.00 40.57           N  
ATOM    652  CA  GLU A  97     -51.190 213.269  46.030  1.00 43.83           C  
ATOM    653  C   GLU A  97     -51.143 211.919  45.333  1.00 45.19           C  
ATOM    654  O   GLU A  97     -50.475 211.798  44.304  1.00 54.81           O  
ATOM    655  CB  GLU A  97     -49.977 213.439  46.962  1.00 37.68           C  
ATOM    656  CG  GLU A  97     -50.083 214.723  47.798  1.00 47.09           C  
ATOM    657  CD  GLU A  97     -48.762 215.448  48.018  1.00 58.57           C  
ATOM    658  OE1 GLU A  97     -47.811 214.828  48.542  1.00 61.27           O  
ATOM    659  OE2 GLU A  97     -48.684 216.651  47.679  1.00 64.23           O  
ATOM    660  N   LEU A  98     -51.859 210.915  45.844  1.00 45.00           N  
ATOM    661  CA  LEU A  98     -52.024 209.634  45.169  1.00 40.70           C  
ATOM    662  C   LEU A  98     -53.381 209.479  44.492  1.00 50.02           C  
ATOM    663  O   LEU A  98     -53.571 208.515  43.744  1.00 53.76           O  
ATOM    664  CB  LEU A  98     -51.830 208.475  46.156  1.00 33.52           C  
ATOM    665  CG  LEU A  98     -50.410 207.973  46.428  1.00 42.86           C  
ATOM    666  CD1 LEU A  98     -49.590 208.979  47.214  1.00 43.66           C  
ATOM    667  CD2 LEU A  98     -50.453 206.635  47.148  1.00 34.54           C  
ATOM    668  N   TYR A  99     -54.325 210.388  44.744  1.00 50.23           N  
ATOM    669  CA  TYR A  99     -55.644 210.370  44.105  1.00 43.85           C  
ATOM    670  C   TYR A  99     -56.396 209.070  44.376  1.00 47.12           C  
ATOM    671  O   TYR A  99     -57.144 208.577  43.530  1.00 56.25           O  
ATOM    672  CB  TYR A  99     -55.524 210.641  42.605  1.00 35.62           C  
ATOM    673  CG  TYR A  99     -54.824 211.952  42.347  1.00 51.85           C  
ATOM    674  CD1 TYR A  99     -55.481 213.154  42.557  1.00 57.69           C  
ATOM    675  CD2 TYR A  99     -53.506 211.992  41.923  1.00 45.40           C  
ATOM    676  CE1 TYR A  99     -54.850 214.358  42.346  1.00 72.21           C  
ATOM    677  CE2 TYR A  99     -52.864 213.197  41.706  1.00 45.33           C  
ATOM    678  CZ  TYR A  99     -53.544 214.378  41.921  1.00 63.72           C  
ATOM    679  OH  TYR A  99     -52.923 215.588  41.711  1.00 81.15           O  
ATOM    680  N   LEU A 100     -56.216 208.529  45.573  1.00 42.54           N  
ATOM    681  CA  LEU A 100     -56.848 207.290  46.001  1.00 41.85           C  
ATOM    682  C   LEU A 100     -58.088 207.650  46.813  1.00 59.74           C  
ATOM    683  O   LEU A 100     -57.978 208.110  47.954  1.00 60.81           O  
ATOM    684  CB  LEU A 100     -55.863 206.463  46.821  1.00 41.31           C  
ATOM    685  CG  LEU A 100     -56.289 205.140  47.449  1.00 49.43           C  
ATOM    686  CD1 LEU A 100     -56.669 204.144  46.378  1.00 39.00           C  
ATOM    687  CD2 LEU A 100     -55.159 204.601  48.311  1.00 54.36           C  
ATOM    688  N   ASN A 101     -59.267 207.438  46.227  1.00 69.63           N  
ATOM    689  CA  ASN A 101     -60.497 207.941  46.828  1.00 66.70           C  
ATOM    690  C   ASN A 101     -61.037 207.036  47.931  1.00 68.13           C  
ATOM    691  O   ASN A 101     -61.796 207.513  48.783  1.00 79.16           O  
ATOM    692  CB  ASN A 101     -61.559 208.148  45.744  1.00 58.28           C  
ATOM    693  CG  ASN A 101     -61.059 209.020  44.598  1.00 72.98           C  
ATOM    694  OD1 ASN A 101     -60.443 210.064  44.819  1.00 91.21           O  
ATOM    695  ND2 ASN A 101     -61.325 208.594  43.368  1.00 76.13           N  
ATOM    696  N   SER A 102     -60.670 205.754  47.935  1.00 63.87           N  
ATOM    697  CA  SER A 102     -61.111 204.817  48.960  1.00 52.74           C  
ATOM    698  C   SER A 102     -60.026 203.775  49.190  1.00 56.01           C  
ATOM    699  O   SER A 102     -59.393 203.308  48.240  1.00 60.21           O  
ATOM    700  CB  SER A 102     -62.423 204.129  48.570  1.00 64.30           C  
ATOM    701  OG  SER A 102     -62.719 203.064  49.459  1.00 69.43           O  
ATOM    702  N   ASN A 103     -59.814 203.416  50.453  1.00 52.76           N  
ATOM    703  CA  ASN A 103     -58.842 202.394  50.816  1.00 48.02           C  
ATOM    704  C   ASN A 103     -59.444 200.993  50.845  1.00 58.46           C  
ATOM    705  O   ASN A 103     -58.785 200.059  51.316  1.00 58.13           O  
ATOM    706  CB  ASN A 103     -58.218 202.716  52.178  1.00 47.11           C  
ATOM    707  CG  ASN A 103     -57.711 204.146  52.268  1.00 48.93           C  
ATOM    708  OD1 ASN A 103     -57.262 204.719  51.278  1.00 67.25           O  
ATOM    709  ND2 ASN A 103     -57.777 204.726  53.460  1.00 55.06           N  
ATOM    710  N   SER A 104     -60.663 200.820  50.327  1.00 68.96           N  
ATOM    711  CA  SER A 104     -61.420 199.597  50.581  1.00 71.89           C  
ATOM    712  C   SER A 104     -60.685 198.358  50.078  1.00 70.49           C  
ATOM    713  O   SER A 104     -60.507 197.385  50.821  1.00 81.45           O  
ATOM    714  CB  SER A 104     -62.804 199.700  49.940  1.00 79.90           C  
ATOM    715  OG  SER A 104     -62.703 199.871  48.536  1.00 95.94           O  
ATOM    716  N   GLY A 105     -60.264 198.360  48.819  1.00 41.71           N  
ATOM    717  CA  GLY A 105     -59.671 197.137  48.319  1.00 58.63           C  
ATOM    718  C   GLY A 105     -58.180 196.974  48.506  1.00 69.12           C  
ATOM    719  O   GLY A 105     -57.638 195.929  48.131  1.00 67.70           O  
ATOM    720  N   ILE A 106     -57.501 197.948  49.104  1.00 71.99           N  
ATOM    721  CA  ILE A 106     -56.047 198.051  49.004  1.00 54.08           C  
ATOM    722  C   ILE A 106     -55.358 197.559  50.271  1.00 58.32           C  
ATOM    723  O   ILE A 106     -55.811 197.865  51.383  1.00 59.16           O  
ATOM    724  CB  ILE A 106     -55.621 199.497  48.705  1.00 52.36           C  
ATOM    725  CG1 ILE A 106     -56.235 199.985  47.390  1.00 46.41           C  
ATOM    726  CG2 ILE A 106     -54.106 199.610  48.679  1.00 50.18           C  
ATOM    727  CD1 ILE A 106     -57.655 200.495  47.519  1.00 72.98           C  
ATOM    728  N   PRO A 107     -54.263 196.812  50.154  1.00 45.56           N  
ATOM    729  CA  PRO A 107     -53.411 196.546  51.312  1.00 48.29           C  
ATOM    730  C   PRO A 107     -52.351 197.629  51.458  1.00 56.26           C  
ATOM    731  O   PRO A 107     -51.966 198.301  50.498  1.00 53.37           O  
ATOM    732  CB  PRO A 107     -52.774 195.194  50.961  1.00 46.14           C  
ATOM    733  CG  PRO A 107     -52.617 195.265  49.478  1.00 35.07           C  
ATOM    734  CD  PRO A 107     -53.790 196.094  48.957  1.00 41.13           C  
ATOM    735  N   ALA A 108     -51.863 197.776  52.687  1.00 56.84           N  
ATOM    736  CA  ALA A 108     -50.892 198.813  53.008  1.00 42.33           C  
ATOM    737  C   ALA A 108     -49.712 198.206  53.747  1.00 40.43           C  
ATOM    738  O   ALA A 108     -49.896 197.471  54.720  1.00 49.09           O  
ATOM    739  CB  ALA A 108     -51.526 199.921  53.853  1.00 38.38           C  
ATOM    740  N   LEU A 109     -48.506 198.502  53.273  1.00 40.82           N  
ATOM    741  CA  LEU A 109     -47.283 198.187  53.994  1.00 37.78           C  
ATOM    742  C   LEU A 109     -46.825 199.449  54.706  1.00 42.15           C  
ATOM    743  O   LEU A 109     -46.806 200.531  54.108  1.00 40.54           O  
ATOM    744  CB  LEU A 109     -46.190 197.689  53.047  1.00 42.03           C  
ATOM    745  CG  LEU A 109     -44.807 197.444  53.652  1.00 35.39           C  
ATOM    746  CD1 LEU A 109     -44.853 196.258  54.593  1.00 47.44           C  
ATOM    747  CD2 LEU A 109     -43.768 197.238  52.567  1.00 49.58           C  
ATOM    748  N   LEU A 110     -46.475 199.318  55.981  1.00 40.56           N  
ATOM    749  CA  LEU A 110     -45.990 200.436  56.777  1.00 38.14           C  
ATOM    750  C   LEU A 110     -44.583 200.113  57.251  1.00 42.77           C  
ATOM    751  O   LEU A 110     -44.357 199.055  57.848  1.00 49.49           O  
ATOM    752  CB  LEU A 110     -46.916 200.703  57.967  1.00 37.31           C  
ATOM    753  CG  LEU A 110     -46.504 201.754  58.999  1.00 34.30           C  
ATOM    754  CD1 LEU A 110     -46.527 203.144  58.404  1.00 42.52           C  
ATOM    755  CD2 LEU A 110     -47.435 201.688  60.192  1.00 31.16           C  
ATOM    756  N   THR A 111     -43.639 201.010  56.984  1.00 36.69           N  
ATOM    757  CA  THR A 111     -42.308 200.780  57.516  1.00 46.48           C  
ATOM    758  C   THR A 111     -42.256 201.227  58.972  1.00 42.41           C  
ATOM    759  O   THR A 111     -43.066 202.035  59.434  1.00 52.31           O  
ATOM    760  CB  THR A 111     -41.243 201.514  56.700  1.00 38.60           C  
ATOM    761  OG1 THR A 111     -41.413 202.929  56.849  1.00 46.55           O  
ATOM    762  CG2 THR A 111     -41.342 201.141  55.233  1.00 34.16           C  
ATOM    763  N   GLU A 112     -41.294 200.679  59.698  1.00 42.83           N  
ATOM    764  CA  GLU A 112     -41.165 200.926  61.124  1.00 43.36           C  
ATOM    765  C   GLU A 112     -39.693 200.901  61.479  1.00 40.98           C  
ATOM    766  O   GLU A 112     -38.884 200.303  60.758  1.00 38.59           O  
ATOM    767  CB  GLU A 112     -41.915 199.872  61.949  1.00 42.44           C  
ATOM    768  CG  GLU A 112     -41.358 198.460  61.754  1.00 57.22           C  
ATOM    769  CD  GLU A 112     -41.967 197.433  62.698  1.00 73.36           C  
ATOM    770  OE1 GLU A 112     -42.868 197.799  63.487  1.00 65.33           O  
ATOM    771  OE2 GLU A 112     -41.539 196.257  62.648  1.00 67.96           O  
ATOM    772  N   PRO A 113     -39.306 201.540  62.572  1.00 43.50           N  
ATOM    773  CA  PRO A 113     -37.936 201.392  63.059  1.00 43.26           C  
ATOM    774  C   PRO A 113     -37.736 200.026  63.696  1.00 43.48           C  
ATOM    775  O   PRO A 113     -38.680 199.359  64.126  1.00 74.31           O  
ATOM    776  CB  PRO A 113     -37.789 202.516  64.086  1.00 42.16           C  
ATOM    777  CG  PRO A 113     -39.187 202.917  64.454  1.00 44.53           C  
ATOM    778  CD  PRO A 113     -40.154 202.341  63.470  1.00 39.17           C  
ATOM    779  N   VAL A 114     -36.467 199.612  63.747  1.00 53.14           N  
ATOM    780  CA  VAL A 114     -36.123 198.330  64.346  1.00 40.64           C  
ATOM    781  C   VAL A 114     -36.477 198.315  65.822  1.00 43.71           C  
ATOM    782  O   VAL A 114     -36.740 197.248  66.387  1.00 50.16           O  
ATOM    783  CB  VAL A 114     -34.623 198.035  64.141  1.00 38.67           C  
ATOM    784  CG1 VAL A 114     -34.244 196.706  64.779  1.00 43.32           C  
ATOM    785  CG2 VAL A 114     -34.272 198.056  62.662  1.00 47.73           C  
ATOM    786  N   TRP A 115     -36.556 199.492  66.443  1.00 49.62           N  
ATOM    787  CA  TRP A 115     -36.840 199.641  67.861  1.00 34.44           C  
ATOM    788  C   TRP A 115     -38.290 200.028  68.131  1.00 39.79           C  
ATOM    789  O   TRP A 115     -38.588 200.605  69.182  1.00 45.15           O  
ATOM    790  CB  TRP A 115     -35.902 200.676  68.468  1.00 30.10           C  
ATOM    791  CG  TRP A 115     -35.826 201.953  67.699  1.00 43.23           C  
ATOM    792  CD1 TRP A 115     -36.667 203.021  67.805  1.00 40.90           C  
ATOM    793  CD2 TRP A 115     -34.838 202.312  66.723  1.00 40.33           C  
ATOM    794  NE1 TRP A 115     -36.270 204.023  66.949  1.00 45.09           N  
ATOM    795  CE2 TRP A 115     -35.151 203.613  66.274  1.00 39.32           C  
ATOM    796  CE3 TRP A 115     -33.722 201.662  66.184  1.00 44.56           C  
ATOM    797  CZ2 TRP A 115     -34.388 204.276  65.312  1.00 34.80           C  
ATOM    798  CZ3 TRP A 115     -32.962 202.325  65.226  1.00 35.71           C  
ATOM    799  CH2 TRP A 115     -33.301 203.618  64.803  1.00 35.49           C  
ATOM    800  N   ASN A 116     -39.193 199.723  67.206  1.00 49.14           N  
ATOM    801  CA  ASN A 116     -40.597 200.032  67.421  1.00 51.44           C  
ATOM    802  C   ASN A 116     -41.106 199.295  68.653  1.00 52.24           C  
ATOM    803  O   ASN A 116     -40.693 198.167  68.935  1.00 54.20           O  
ATOM    804  CB  ASN A 116     -41.409 199.641  66.187  1.00 52.69           C  
ATOM    805  CG  ASN A 116     -42.577 200.569  65.937  1.00 44.52           C  
ATOM    806  OD1 ASN A 116     -42.611 201.698  66.431  1.00 64.31           O  
ATOM    807  ND2 ASN A 116     -43.542 200.101  65.153  1.00 57.94           N  
ATOM    808  N   SER A 117     -42.006 199.938  69.391  1.00 63.37           N  
ATOM    809  CA  SER A 117     -42.576 199.319  70.576  1.00 57.67           C  
ATOM    810  C   SER A 117     -43.704 198.360  70.202  1.00 68.06           C  
ATOM    811  O   SER A 117     -44.332 198.471  69.144  1.00 63.55           O  
ATOM    812  CB  SER A 117     -43.098 200.384  71.541  1.00 62.02           C  
ATOM    813  OG  SER A 117     -44.050 201.223  70.909  1.00 68.89           O  
ATOM    814  N   THR A 118     -43.971 197.412  71.103  1.00 79.68           N  
ATOM    815  CA  THR A 118     -45.091 196.506  70.886  1.00 63.50           C  
ATOM    816  C   THR A 118     -46.399 197.278  70.858  1.00 62.52           C  
ATOM    817  O   THR A 118     -47.276 197.006  70.030  1.00 59.99           O  
ATOM    818  CB  THR A 118     -45.131 195.436  71.976  1.00 66.51           C  
ATOM    819  OG1 THR A 118     -43.853 194.797  72.061  1.00 81.68           O  
ATOM    820  CG2 THR A 118     -46.188 194.387  71.654  1.00 49.88           C  
ATOM    821  N   GLU A 119     -46.542 198.257  71.752  1.00 60.93           N  
ATOM    822  CA  GLU A 119     -47.744 199.079  71.742  1.00 61.30           C  
ATOM    823  C   GLU A 119     -47.889 199.813  70.415  1.00 61.37           C  
ATOM    824  O   GLU A 119     -48.995 199.919  69.875  1.00 56.60           O  
ATOM    825  CB  GLU A 119     -47.727 200.053  72.926  1.00 71.44           C  
ATOM    826  CG  GLU A 119     -46.400 200.784  73.158  1.00107.90           C  
ATOM    827  CD  GLU A 119     -45.461 200.050  74.125  1.00116.12           C  
ATOM    828  OE1 GLU A 119     -45.541 198.805  74.227  1.00105.76           O  
ATOM    829  OE2 GLU A 119     -44.644 200.722  74.795  1.00 85.86           O  
ATOM    830  N   ASN A 120     -46.777 200.309  69.863  1.00 62.56           N  
ATOM    831  CA  ASN A 120     -46.825 200.980  68.566  1.00 57.90           C  
ATOM    832  C   ASN A 120     -47.201 200.017  67.443  1.00 61.42           C  
ATOM    833  O   ASN A 120     -47.960 200.383  66.538  1.00 46.84           O  
ATOM    834  CB  ASN A 120     -45.490 201.662  68.269  1.00 56.86           C  
ATOM    835  CG  ASN A 120     -45.454 203.105  68.741  1.00 70.89           C  
ATOM    836  OD1 ASN A 120     -46.460 203.813  68.682  1.00 52.46           O  
ATOM    837  ND2 ASN A 120     -44.289 203.551  69.200  1.00 86.89           N  
ATOM    838  N   ARG A 121     -46.674 198.789  67.463  1.00 51.25           N  
ATOM    839  CA  ARG A 121     -47.100 197.807  66.469  1.00 49.10           C  
ATOM    840  C   ARG A 121     -48.592 197.524  66.590  1.00 51.97           C  
ATOM    841  O   ARG A 121     -49.315 197.484  65.587  1.00 62.14           O  
ATOM    842  CB  ARG A 121     -46.306 196.510  66.609  1.00 46.60           C  
ATOM    843  CG  ARG A 121     -44.839 196.616  66.255  1.00 63.05           C  
ATOM    844  CD  ARG A 121     -44.218 195.232  66.190  1.00 56.66           C  
ATOM    845  NE  ARG A 121     -42.818 195.289  65.791  1.00 72.91           N  
ATOM    846  CZ  ARG A 121     -41.811 195.356  66.654  1.00 94.03           C  
ATOM    847  NH1 ARG A 121     -42.064 195.361  67.956  1.00 90.83           N  
ATOM    848  NH2 ARG A 121     -40.557 195.410  66.221  1.00 98.16           N  
ATOM    849  N   LYS A 122     -49.073 197.316  67.817  1.00 57.08           N  
ATOM    850  CA  LYS A 122     -50.499 197.078  68.014  1.00 56.49           C  
ATOM    851  C   LYS A 122     -51.318 198.253  67.489  1.00 44.63           C  
ATOM    852  O   LYS A 122     -52.309 198.069  66.773  1.00 52.91           O  
ATOM    853  CB  LYS A 122     -50.786 196.814  69.497  1.00 42.99           C  
ATOM    854  N   LYS A 123     -50.894 199.476  67.812  1.00 39.27           N  
ATOM    855  CA  LYS A 123     -51.624 200.661  67.372  1.00 52.94           C  
ATOM    856  C   LYS A 123     -51.617 200.796  65.849  1.00 55.64           C  
ATOM    857  O   LYS A 123     -52.571 201.330  65.271  1.00 55.07           O  
ATOM    858  CB  LYS A 123     -51.024 201.904  68.039  1.00 40.22           C  
ATOM    859  CG  LYS A 123     -51.716 203.221  67.730  1.00 52.65           C  
ATOM    860  CD  LYS A 123     -53.132 203.282  68.288  1.00 61.21           C  
ATOM    861  CE  LYS A 123     -53.770 204.641  68.007  1.00 66.92           C  
ATOM    862  NZ  LYS A 123     -55.206 204.710  68.405  1.00 70.79           N  
ATOM    863  N   SER A 124     -50.550 200.333  65.186  1.00 51.97           N  
ATOM    864  CA  SER A 124     -50.468 200.435  63.730  1.00 41.39           C  
ATOM    865  C   SER A 124     -51.577 199.639  63.052  1.00 55.23           C  
ATOM    866  O   SER A 124     -52.246 200.141  62.142  1.00 49.81           O  
ATOM    867  CB  SER A 124     -49.096 199.968  63.238  1.00 48.79           C  
ATOM    868  OG  SER A 124     -48.067 200.859  63.635  1.00 55.71           O  
ATOM    869  N   LEU A 125     -51.780 198.386  63.474  1.00 50.50           N  
ATOM    870  CA  LEU A 125     -52.832 197.574  62.864  1.00 55.08           C  
ATOM    871  C   LEU A 125     -54.199 198.214  63.059  1.00 57.97           C  
ATOM    872  O   LEU A 125     -55.020 198.252  62.134  1.00 58.95           O  
ATOM    873  CB  LEU A 125     -52.817 196.158  63.441  1.00 47.45           C  
ATOM    874  CG  LEU A 125     -51.462 195.458  63.407  1.00 55.55           C  
ATOM    875  CD1 LEU A 125     -51.636 193.977  63.638  1.00 51.81           C  
ATOM    876  CD2 LEU A 125     -50.791 195.698  62.075  1.00 67.31           C  
ATOM    877  N   GLU A 126     -54.461 198.728  64.258  1.00 46.46           N  
ATOM    878  CA  GLU A 126     -55.738 199.379  64.506  1.00 58.23           C  
ATOM    879  C   GLU A 126     -55.920 200.573  63.573  1.00 54.30           C  
ATOM    880  O   GLU A 126     -56.980 200.745  62.960  1.00 62.69           O  
ATOM    881  CB  GLU A 126     -55.820 199.799  65.976  1.00 63.75           C  
ATOM    882  CG  GLU A 126     -57.227 199.821  66.558  1.00 83.35           C  
ATOM    883  CD  GLU A 126     -57.720 201.227  66.857  1.00123.28           C  
ATOM    884  OE1 GLU A 126     -56.884 202.105  67.170  1.00 99.53           O  
ATOM    885  OE2 GLU A 126     -58.948 201.451  66.786  1.00130.40           O  
ATOM    886  N   VAL A 127     -54.880 201.397  63.433  1.00 56.17           N  
ATOM    887  CA  VAL A 127     -54.987 202.593  62.603  1.00 59.78           C  
ATOM    888  C   VAL A 127     -55.162 202.222  61.136  1.00 56.61           C  
ATOM    889  O   VAL A 127     -55.975 202.822  60.425  1.00 49.38           O  
ATOM    890  CB  VAL A 127     -53.761 203.497  62.810  1.00 43.24           C  
ATOM    891  CG1 VAL A 127     -53.734 204.591  61.751  1.00 40.73           C  
ATOM    892  CG2 VAL A 127     -53.780 204.092  64.203  1.00 49.20           C  
ATOM    893  N   LEU A 128     -54.408 201.231  60.658  1.00 51.41           N  
ATOM    894  CA  LEU A 128     -54.439 200.898  59.237  1.00 47.08           C  
ATOM    895  C   LEU A 128     -55.719 200.161  58.866  1.00 57.51           C  
ATOM    896  O   LEU A 128     -56.356 200.481  57.856  1.00 51.31           O  
ATOM    897  CB  LEU A 128     -53.212 200.066  58.869  1.00 49.29           C  
ATOM    898  CG  LEU A 128     -51.887 200.821  58.851  1.00 35.61           C  
ATOM    899  CD1 LEU A 128     -50.724 199.862  58.697  1.00 40.10           C  
ATOM    900  CD2 LEU A 128     -51.905 201.826  57.722  1.00 44.49           C  
ATOM    901  N   LEU A 129     -56.119 199.178  59.677  1.00 55.52           N  
ATOM    902  CA  LEU A 129     -57.260 198.324  59.357  1.00 52.55           C  
ATOM    903  C   LEU A 129     -58.592 198.910  59.816  1.00 56.51           C  
ATOM    904  O   LEU A 129     -59.583 198.840  59.079  1.00 59.09           O  
ATOM    905  CB  LEU A 129     -57.063 196.939  59.976  1.00 46.44           C  
ATOM    906  CG  LEU A 129     -55.782 196.229  59.541  1.00 55.03           C  
ATOM    907  CD1 LEU A 129     -55.607 194.935  60.305  1.00 51.85           C  
ATOM    908  CD2 LEU A 129     -55.798 195.971  58.047  1.00 51.19           C  
ATOM    909  N   GLU A 130     -58.643 199.491  61.014  1.00 52.64           N  
ATOM    910  CA  GLU A 130     -59.896 200.036  61.525  1.00 55.46           C  
ATOM    911  C   GLU A 130     -60.066 201.514  61.192  1.00 53.57           C  
ATOM    912  O   GLU A 130     -61.139 201.935  60.747  1.00 61.95           O  
ATOM    913  CB  GLU A 130     -59.988 199.817  63.039  1.00 67.92           C  
ATOM    914  CG  GLU A 130     -60.269 198.370  63.433  1.00 71.46           C  
ATOM    915  CD  GLU A 130     -61.447 197.778  62.667  1.00109.73           C  
ATOM    916  OE1 GLU A 130     -62.447 198.501  62.447  1.00102.32           O  
ATOM    917  OE2 GLU A 130     -61.369 196.591  62.283  1.00102.22           O  
ATOM    918  N   GLY A 131     -59.013 202.308  61.380  1.00 57.90           N  
ATOM    919  CA  GLY A 131     -59.136 203.737  61.140  1.00 51.99           C  
ATOM    920  C   GLY A 131     -59.215 204.073  59.664  1.00 47.41           C  
ATOM    921  O   GLY A 131     -60.093 204.824  59.231  1.00 61.38           O  
ATOM    922  N   MET A 132     -58.310 203.505  58.868  1.00 58.14           N  
ATOM    923  CA  MET A 132     -58.202 203.847  57.457  1.00 62.05           C  
ATOM    924  C   MET A 132     -58.877 202.842  56.534  1.00 59.81           C  
ATOM    925  O   MET A 132     -59.106 203.162  55.363  1.00 60.15           O  
ATOM    926  CB  MET A 132     -56.726 203.999  57.075  1.00 55.16           C  
ATOM    927  CG  MET A 132     -55.980 204.973  57.982  1.00 48.96           C  
ATOM    928  SD  MET A 132     -54.283 205.311  57.482  1.00 55.09           S  
ATOM    929  CE  MET A 132     -54.528 206.245  55.971  1.00 44.75           C  
ATOM    930  N   GLN A 133     -59.187 201.640  57.021  1.00 58.60           N  
ATOM    931  CA  GLN A 133     -60.043 200.723  56.278  1.00 62.02           C  
ATOM    932  C   GLN A 133     -59.300 200.026  55.141  1.00 65.21           C  
ATOM    933  O   GLN A 133     -59.908 199.690  54.120  1.00 75.89           O  
ATOM    934  CB  GLN A 133     -61.262 201.471  55.722  1.00 78.12           C  
ATOM    935  CG  GLN A 133     -62.146 202.150  56.771  1.00 71.12           C  
ATOM    936  CD  GLN A 133     -63.144 201.198  57.401  1.00 89.42           C  
ATOM    937  OE1 GLN A 133     -64.090 200.757  56.747  1.00 87.95           O  
ATOM    938  NE2 GLN A 133     -62.938 200.871  58.673  1.00 89.26           N  
ATOM    939  N   PHE A 134     -57.995 199.812  55.292  1.00 50.06           N  
ATOM    940  CA  PHE A 134     -57.269 198.994  54.331  1.00 57.31           C  
ATOM    941  C   PHE A 134     -57.726 197.540  54.427  1.00 59.39           C  
ATOM    942  O   PHE A 134     -58.081 197.049  55.502  1.00 62.98           O  
ATOM    943  CB  PHE A 134     -55.759 199.081  54.569  1.00 52.24           C  
ATOM    944  CG  PHE A 134     -55.143 200.400  54.164  1.00 53.72           C  
ATOM    945  CD1 PHE A 134     -54.974 200.722  52.826  1.00 48.46           C  
ATOM    946  CD2 PHE A 134     -54.699 201.300  55.124  1.00 56.49           C  
ATOM    947  CE1 PHE A 134     -54.397 201.924  52.449  1.00 41.50           C  
ATOM    948  CE2 PHE A 134     -54.122 202.504  54.754  1.00 48.06           C  
ATOM    949  CZ  PHE A 134     -53.971 202.815  53.411  1.00 45.44           C  
ATOM    950  N   GLU A 135     -57.716 196.845  53.285  1.00 52.39           N  
ATOM    951  CA  GLU A 135     -58.116 195.440  53.287  1.00 54.47           C  
ATOM    952  C   GLU A 135     -57.165 194.588  54.114  1.00 54.64           C  
ATOM    953  O   GLU A 135     -57.572 193.557  54.664  1.00 63.09           O  
ATOM    954  CB  GLU A 135     -58.179 194.896  51.859  1.00 66.63           C  
ATOM    955  CG  GLU A 135     -58.636 193.436  51.793  1.00102.63           C  
ATOM    956  CD  GLU A 135     -58.467 192.806  50.417  1.00122.98           C  
ATOM    957  OE1 GLU A 135     -57.737 193.373  49.576  1.00114.24           O  
ATOM    958  OE2 GLU A 135     -59.065 191.733  50.179  1.00115.45           O  
ATOM    959  N   ALA A 136     -55.906 194.997  54.214  1.00 52.27           N  
ATOM    960  CA  ALA A 136     -54.875 194.243  54.913  1.00 54.72           C  
ATOM    961  C   ALA A 136     -53.672 195.161  55.045  1.00 61.26           C  
ATOM    962  O   ALA A 136     -53.625 196.236  54.442  1.00 62.44           O  
ATOM    963  CB  ALA A 136     -54.511 192.950  54.177  1.00 48.15           C  
ATOM    964  N   CYS A 137     -52.697 194.731  55.838  1.00 40.29           N  
ATOM    965  CA  CYS A 137     -51.540 195.571  56.097  1.00 42.27           C  
ATOM    966  C   CYS A 137     -50.400 194.708  56.609  1.00 51.38           C  
ATOM    967  O   CYS A 137     -50.573 193.521  56.895  1.00 42.94           O  
ATOM    968  CB  CYS A 137     -51.874 196.676  57.099  1.00 53.94           C  
ATOM    969  SG  CYS A 137     -51.981 196.092  58.796  1.00 48.63           S  
ATOM    970  N   TYR A 138     -49.224 195.326  56.720  1.00 45.76           N  
ATOM    971  CA  TYR A 138     -48.061 194.616  57.227  1.00 48.04           C  
ATOM    972  C   TYR A 138     -47.019 195.640  57.662  1.00 52.59           C  
ATOM    973  O   TYR A 138     -46.987 196.767  57.158  1.00 50.81           O  
ATOM    974  CB  TYR A 138     -47.470 193.676  56.177  1.00 45.30           C  
ATOM    975  CG  TYR A 138     -46.670 192.550  56.783  1.00 94.17           C  
ATOM    976  CD1 TYR A 138     -47.310 191.536  57.496  1.00 92.64           C  
ATOM    977  CD2 TYR A 138     -45.287 192.511  56.688  1.00 82.74           C  
ATOM    978  CE1 TYR A 138     -46.602 190.493  58.064  1.00 95.26           C  
ATOM    979  CE2 TYR A 138     -44.564 191.467  57.258  1.00100.50           C  
ATOM    980  CZ  TYR A 138     -45.231 190.462  57.946  1.00112.40           C  
ATOM    981  OH  TYR A 138     -44.532 189.421  58.518  1.00116.65           O  
ATOM    982  N   LEU A 139     -46.172 195.237  58.605  1.00 40.31           N  
ATOM    983  CA  LEU A 139     -45.135 196.097  59.161  1.00 50.23           C  
ATOM    984  C   LEU A 139     -43.769 195.531  58.810  1.00 43.36           C  
ATOM    985  O   LEU A 139     -43.494 194.358  59.079  1.00 59.75           O  
ATOM    986  CB  LEU A 139     -45.278 196.228  60.680  1.00 38.42           C  
ATOM    987  CG  LEU A 139     -46.281 197.261  61.195  1.00 46.99           C  
ATOM    988  CD1 LEU A 139     -47.585 197.212  60.409  1.00 47.24           C  
ATOM    989  CD2 LEU A 139     -46.533 197.053  62.679  1.00 59.66           C  
ATOM    990  N   ALA A 140     -42.923 196.357  58.195  1.00 45.19           N  
ATOM    991  CA  ALA A 140     -41.584 195.942  57.810  1.00 49.10           C  
ATOM    992  C   ALA A 140     -40.553 196.901  58.394  1.00 42.43           C  
ATOM    993  O   ALA A 140     -40.727 198.130  58.305  1.00 43.78           O  
ATOM    994  CB  ALA A 140     -41.453 195.878  56.284  1.00 37.75           C  
ATOM    995  N   PRO A 141     -39.482 196.389  59.000  1.00 40.33           N  
ATOM    996  CA  PRO A 141     -38.413 197.266  59.496  1.00 42.66           C  
ATOM    997  C   PRO A 141     -37.721 198.003  58.357  1.00 43.40           C  
ATOM    998  O   PRO A 141     -37.477 197.439  57.287  1.00 35.16           O  
ATOM    999  CB  PRO A 141     -37.451 196.293  60.192  1.00 35.20           C  
ATOM   1000  CG  PRO A 141     -38.268 195.076  60.472  1.00 43.74           C  
ATOM   1001  CD  PRO A 141     -39.258 194.979  59.356  1.00 40.04           C  
ATOM   1002  N   THR A 142     -37.390 199.274  58.604  1.00 30.83           N  
ATOM   1003  CA  THR A 142     -36.705 200.071  57.588  1.00 38.95           C  
ATOM   1004  C   THR A 142     -35.469 199.359  57.050  1.00 39.47           C  
ATOM   1005  O   THR A 142     -35.234 199.339  55.836  1.00 35.42           O  
ATOM   1006  CB  THR A 142     -36.303 201.439  58.148  1.00 33.13           C  
ATOM   1007  OG1 THR A 142     -35.390 201.265  59.236  1.00 45.82           O  
ATOM   1008  CG2 THR A 142     -37.509 202.201  58.625  1.00 27.18           C  
ATOM   1009  N   SER A 143     -34.666 198.763  57.937  1.00 40.98           N  
ATOM   1010  CA  SER A 143     -33.415 198.155  57.489  1.00 42.20           C  
ATOM   1011  C   SER A 143     -33.678 196.985  56.550  1.00 45.00           C  
ATOM   1012  O   SER A 143     -32.952 196.795  55.567  1.00 36.67           O  
ATOM   1013  CB  SER A 143     -32.580 197.712  58.688  1.00 29.36           C  
ATOM   1014  OG  SER A 143     -33.327 196.859  59.533  1.00 47.98           O  
ATOM   1015  N   THR A 144     -34.718 196.195  56.828  1.00 34.93           N  
ATOM   1016  CA  THR A 144     -35.090 195.123  55.911  1.00 38.50           C  
ATOM   1017  C   THR A 144     -35.423 195.682  54.533  1.00 43.33           C  
ATOM   1018  O   THR A 144     -34.979 195.150  53.509  1.00 48.37           O  
ATOM   1019  CB  THR A 144     -36.265 194.326  56.478  1.00 36.52           C  
ATOM   1020  OG1 THR A 144     -35.776 193.384  57.436  1.00 43.79           O  
ATOM   1021  CG2 THR A 144     -37.004 193.581  55.373  1.00 29.20           C  
ATOM   1022  N   CYS A 145     -36.222 196.750  54.489  1.00 34.77           N  
ATOM   1023  CA  CYS A 145     -36.561 197.368  53.212  1.00 38.69           C  
ATOM   1024  C   CYS A 145     -35.315 197.846  52.479  1.00 40.44           C  
ATOM   1025  O   CYS A 145     -35.197 197.661  51.262  1.00 39.61           O  
ATOM   1026  CB  CYS A 145     -37.537 198.523  53.427  1.00 41.40           C  
ATOM   1027  SG  CYS A 145     -39.086 198.019  54.195  1.00 42.86           S  
ATOM   1028  N   VAL A 146     -34.383 198.484  53.198  1.00 35.36           N  
ATOM   1029  CA  VAL A 146     -33.168 198.986  52.557  1.00 35.84           C  
ATOM   1030  C   VAL A 146     -32.399 197.837  51.925  1.00 34.93           C  
ATOM   1031  O   VAL A 146     -31.866 197.957  50.815  1.00 34.39           O  
ATOM   1032  CB  VAL A 146     -32.299 199.755  53.571  1.00 36.89           C  
ATOM   1033  CG1 VAL A 146     -30.959 200.107  52.960  1.00 34.90           C  
ATOM   1034  CG2 VAL A 146     -33.008 201.012  54.043  1.00 35.09           C  
ATOM   1035  N   SER A 147     -32.336 196.705  52.629  1.00 39.74           N  
ATOM   1036  CA  SER A 147     -31.756 195.481  52.087  1.00 34.70           C  
ATOM   1037  C   SER A 147     -32.301 195.160  50.699  1.00 43.25           C  
ATOM   1038  O   SER A 147     -31.536 194.883  49.768  1.00 36.69           O  
ATOM   1039  CB  SER A 147     -32.031 194.324  53.047  1.00 25.93           C  
ATOM   1040  OG  SER A 147     -31.818 193.078  52.415  1.00 59.44           O  
ATOM   1041  N   PHE A 148     -33.626 195.180  50.542  1.00 31.52           N  
ATOM   1042  CA  PHE A 148     -34.207 194.768  49.267  1.00 36.92           C  
ATOM   1043  C   PHE A 148     -34.035 195.832  48.191  1.00 40.73           C  
ATOM   1044  O   PHE A 148     -33.942 195.495  47.006  1.00 50.45           O  
ATOM   1045  CB  PHE A 148     -35.684 194.402  49.443  1.00 31.18           C  
ATOM   1046  CG  PHE A 148     -35.893 193.043  50.053  1.00 48.42           C  
ATOM   1047  CD1 PHE A 148     -35.941 192.885  51.430  1.00 49.64           C  
ATOM   1048  CD2 PHE A 148     -36.000 191.916  49.250  1.00 38.52           C  
ATOM   1049  CE1 PHE A 148     -36.114 191.635  51.994  1.00 37.00           C  
ATOM   1050  CE2 PHE A 148     -36.167 190.665  49.806  1.00 37.65           C  
ATOM   1051  CZ  PHE A 148     -36.224 190.525  51.183  1.00 49.74           C  
ATOM   1052  N   ALA A 149     -33.972 197.107  48.577  1.00 41.62           N  
ATOM   1053  CA  ALA A 149     -33.665 198.146  47.603  1.00 33.18           C  
ATOM   1054  C   ALA A 149     -32.246 198.003  47.076  1.00 38.00           C  
ATOM   1055  O   ALA A 149     -31.985 198.309  45.906  1.00 43.02           O  
ATOM   1056  CB  ALA A 149     -33.862 199.526  48.223  1.00 34.82           C  
ATOM   1057  N   ALA A 150     -31.328 197.528  47.915  1.00 37.77           N  
ATOM   1058  CA  ALA A 150     -29.932 197.390  47.531  1.00 43.76           C  
ATOM   1059  C   ALA A 150     -29.631 196.078  46.824  1.00 46.26           C  
ATOM   1060  O   ALA A 150     -28.597 195.983  46.154  1.00 52.48           O  
ATOM   1061  CB  ALA A 150     -29.031 197.504  48.764  1.00 33.51           C  
ATOM   1062  N   GLY A 151     -30.501 195.075  46.951  1.00 41.99           N  
ATOM   1063  CA  GLY A 151     -30.241 193.775  46.363  1.00 40.20           C  
ATOM   1064  C   GLY A 151     -29.297 192.899  47.155  1.00 51.74           C  
ATOM   1065  O   GLY A 151     -28.634 192.029  46.580  1.00 45.60           O  
ATOM   1066  N   ARG A 152     -29.211 193.106  48.465  1.00 44.60           N  
ATOM   1067  CA  ARG A 152     -28.269 192.384  49.319  1.00 45.76           C  
ATOM   1068  C   ARG A 152     -29.021 191.622  50.397  1.00 44.78           C  
ATOM   1069  O   ARG A 152     -29.387 192.207  51.431  1.00 45.54           O  
ATOM   1070  CB  ARG A 152     -27.268 193.351  49.949  1.00 45.06           C  
ATOM   1071  CG  ARG A 152     -26.444 194.124  48.937  1.00 34.49           C  
ATOM   1072  CD  ARG A 152     -25.652 193.174  48.064  1.00 47.01           C  
ATOM   1073  NE  ARG A 152     -25.023 193.859  46.940  1.00 81.81           N  
ATOM   1074  CZ  ARG A 152     -23.967 193.385  46.286  1.00 97.99           C  
ATOM   1075  NH1 ARG A 152     -23.427 192.231  46.657  1.00 90.97           N  
ATOM   1076  NH2 ARG A 152     -23.447 194.062  45.269  1.00 86.44           N  
ATOM   1077  N   PRO A 153     -29.269 190.324  50.212  1.00 51.06           N  
ATOM   1078  CA  PRO A 153     -29.946 189.551  51.267  1.00 43.68           C  
ATOM   1079  C   PRO A 153     -29.190 189.521  52.587  1.00 45.23           C  
ATOM   1080  O   PRO A 153     -29.826 189.432  53.644  1.00 41.76           O  
ATOM   1081  CB  PRO A 153     -30.059 188.146  50.654  1.00 51.66           C  
ATOM   1082  CG  PRO A 153     -29.863 188.335  49.188  1.00 55.79           C  
ATOM   1083  CD  PRO A 153     -28.929 189.492  49.048  1.00 55.58           C  
ATOM   1084  N   ASN A 154     -27.857 189.581  52.569  1.00 39.66           N  
ATOM   1085  CA  ASN A 154     -27.054 189.650  53.788  1.00 42.33           C  
ATOM   1086  C   ASN A 154     -26.179 190.887  53.712  1.00 50.73           C  
ATOM   1087  O   ASN A 154     -25.289 190.975  52.858  1.00 43.00           O  
ATOM   1088  CB  ASN A 154     -26.181 188.409  53.988  1.00 39.82           C  
ATOM   1089  CG  ASN A 154     -26.942 187.129  53.794  1.00 41.97           C  
ATOM   1090  OD1 ASN A 154     -27.812 186.784  54.596  1.00 50.28           O  
ATOM   1091  ND2 ASN A 154     -26.613 186.402  52.733  1.00 50.16           N  
ATOM   1092  N   CYS A 155     -26.417 191.829  54.612  1.00 41.30           N  
ATOM   1093  CA  CYS A 155     -25.701 193.091  54.562  1.00 46.27           C  
ATOM   1094  C   CYS A 155     -25.784 193.737  55.931  1.00 41.98           C  
ATOM   1095  O   CYS A 155     -26.508 193.278  56.819  1.00 42.33           O  
ATOM   1096  CB  CYS A 155     -26.272 194.021  53.484  1.00 51.76           C  
ATOM   1097  SG  CYS A 155     -28.009 194.480  53.742  1.00 44.31           S  
ATOM   1098  N   LEU A 156     -25.022 194.811  56.084  1.00 36.75           N  
ATOM   1099  CA  LEU A 156     -25.019 195.642  57.279  1.00 42.02           C  
ATOM   1100  C   LEU A 156     -25.525 197.010  56.847  1.00 47.76           C  
ATOM   1101  O   LEU A 156     -24.832 197.728  56.118  1.00 51.54           O  
ATOM   1102  CB  LEU A 156     -23.619 195.727  57.882  1.00 38.99           C  
ATOM   1103  CG  LEU A 156     -23.499 196.414  59.235  1.00 50.61           C  
ATOM   1104  CD1 LEU A 156     -24.182 195.574  60.311  1.00 37.18           C  
ATOM   1105  CD2 LEU A 156     -22.030 196.668  59.562  1.00 34.45           C  
ATOM   1106  N   VAL A 157     -26.732 197.363  57.270  1.00 35.93           N  
ATOM   1107  CA  VAL A 157     -27.351 198.613  56.848  1.00 36.56           C  
ATOM   1108  C   VAL A 157     -26.886 199.723  57.779  1.00 45.06           C  
ATOM   1109  O   VAL A 157     -27.113 199.668  58.994  1.00 44.08           O  
ATOM   1110  CB  VAL A 157     -28.882 198.506  56.836  1.00 34.91           C  
ATOM   1111  CG1 VAL A 157     -29.492 199.846  56.462  1.00 38.11           C  
ATOM   1112  CG2 VAL A 157     -29.327 197.426  55.859  1.00 33.93           C  
ATOM   1113  N   VAL A 158     -26.228 200.725  57.208  1.00 34.63           N  
ATOM   1114  CA  VAL A 158     -25.798 201.914  57.933  1.00 39.06           C  
ATOM   1115  C   VAL A 158     -26.682 203.057  57.456  1.00 40.03           C  
ATOM   1116  O   VAL A 158     -26.601 203.473  56.293  1.00 39.69           O  
ATOM   1117  CB  VAL A 158     -24.311 202.214  57.705  1.00 36.04           C  
ATOM   1118  CG1 VAL A 158     -23.908 203.462  58.455  1.00 33.85           C  
ATOM   1119  CG2 VAL A 158     -23.466 201.031  58.139  1.00 31.09           C  
ATOM   1120  N   ASP A 159     -27.534 203.555  58.352  1.00 39.41           N  
ATOM   1121  CA  ASP A 159     -28.608 204.489  58.020  1.00 39.88           C  
ATOM   1122  C   ASP A 159     -28.379 205.781  58.804  1.00 47.52           C  
ATOM   1123  O   ASP A 159     -28.672 205.850  60.004  1.00 43.03           O  
ATOM   1124  CB  ASP A 159     -29.966 203.859  58.335  1.00 42.84           C  
ATOM   1125  CG  ASP A 159     -31.132 204.615  57.715  1.00 62.37           C  
ATOM   1126  OD1 ASP A 159     -30.937 205.766  57.266  1.00 62.46           O  
ATOM   1127  OD2 ASP A 159     -32.251 204.053  57.690  1.00 57.78           O  
ATOM   1128  N   ILE A 160     -27.851 206.800  58.131  1.00 30.99           N  
ATOM   1129  CA  ILE A 160     -27.519 208.075  58.757  1.00 36.53           C  
ATOM   1130  C   ILE A 160     -28.601 209.075  58.364  1.00 39.83           C  
ATOM   1131  O   ILE A 160     -28.551 209.677  57.287  1.00 38.63           O  
ATOM   1132  CB  ILE A 160     -26.128 208.562  58.346  1.00 37.97           C  
ATOM   1133  CG1 ILE A 160     -25.128 207.403  58.382  1.00 31.31           C  
ATOM   1134  CG2 ILE A 160     -25.680 209.694  59.262  1.00 30.31           C  
ATOM   1135  CD1 ILE A 160     -23.736 207.803  57.961  1.00 29.36           C  
ATOM   1136  N   GLY A 161     -29.570 209.279  59.253  1.00 36.38           N  
ATOM   1137  CA  GLY A 161     -30.721 210.099  58.932  1.00 37.59           C  
ATOM   1138  C   GLY A 161     -30.707 211.483  59.546  1.00 41.67           C  
ATOM   1139  O   GLY A 161     -29.733 212.229  59.408  1.00 38.41           O  
ATOM   1140  N   HIS A 162     -31.805 211.847  60.202  1.00 39.02           N  
ATOM   1141  CA  HIS A 162     -31.963 213.158  60.815  1.00 42.33           C  
ATOM   1142  C   HIS A 162     -31.954 213.072  62.335  1.00 40.18           C  
ATOM   1143  O   HIS A 162     -31.120 213.701  62.992  1.00 47.22           O  
ATOM   1144  CB  HIS A 162     -33.264 213.793  60.308  1.00 35.63           C  
ATOM   1145  CG  HIS A 162     -33.512 215.181  60.812  1.00 33.71           C  
ATOM   1146  ND1 HIS A 162     -32.840 216.280  60.325  1.00 34.47           N  
ATOM   1147  CD2 HIS A 162     -34.391 215.653  61.728  1.00 36.59           C  
ATOM   1148  CE1 HIS A 162     -33.282 217.368  60.930  1.00 33.96           C  
ATOM   1149  NE2 HIS A 162     -34.223 217.015  61.787  1.00 42.77           N  
ATOM   1150  N   ASP A 163     -32.877 212.302  62.911  1.00 39.18           N  
ATOM   1151  CA  ASP A 163     -32.922 212.120  64.355  1.00 39.51           C  
ATOM   1152  C   ASP A 163     -31.935 211.061  64.820  1.00 43.35           C  
ATOM   1153  O   ASP A 163     -31.415 211.153  65.938  1.00 52.80           O  
ATOM   1154  CB  ASP A 163     -34.334 211.730  64.802  1.00 32.84           C  
ATOM   1155  CG  ASP A 163     -35.198 212.933  65.146  1.00 54.04           C  
ATOM   1156  OD1 ASP A 163     -34.821 214.067  64.768  1.00 52.81           O  
ATOM   1157  OD2 ASP A 163     -36.259 212.735  65.787  1.00 46.28           O  
ATOM   1158  N   THR A 164     -31.682 210.045  63.999  1.00 41.30           N  
ATOM   1159  CA  THR A 164     -30.902 208.900  64.440  1.00 47.32           C  
ATOM   1160  C   THR A 164     -29.886 208.504  63.377  1.00 39.85           C  
ATOM   1161  O   THR A 164     -30.006 208.842  62.196  1.00 44.28           O  
ATOM   1162  CB  THR A 164     -31.801 207.689  64.777  1.00 43.79           C  
ATOM   1163  OG1 THR A 164     -32.414 207.192  63.583  1.00 38.86           O  
ATOM   1164  CG2 THR A 164     -32.895 208.076  65.764  1.00 45.03           C  
ATOM   1165  N   CYS A 165     -28.874 207.778  63.835  1.00 40.23           N  
ATOM   1166  CA  CYS A 165     -27.921 207.073  62.991  1.00 38.58           C  
ATOM   1167  C   CYS A 165     -27.875 205.649  63.517  1.00 45.57           C  
ATOM   1168  O   CYS A 165     -27.574 205.440  64.696  1.00 52.12           O  
ATOM   1169  CB  CYS A 165     -26.543 207.734  63.051  1.00 31.32           C  
ATOM   1170  SG  CYS A 165     -25.257 206.910  62.105  1.00 58.84           S  
ATOM   1171  N   SER A 166     -28.199 204.674  62.668  1.00 45.07           N  
ATOM   1172  CA  SER A 166     -28.339 203.298  63.124  1.00 39.05           C  
ATOM   1173  C   SER A 166     -27.590 202.342  62.206  1.00 45.50           C  
ATOM   1174  O   SER A 166     -27.341 202.628  61.031  1.00 41.85           O  
ATOM   1175  CB  SER A 166     -29.815 202.879  63.220  1.00 39.87           C  
ATOM   1176  OG  SER A 166     -30.518 203.182  62.027  1.00 47.75           O  
ATOM   1177  N   VAL A 167     -27.235 201.193  62.778  1.00 38.05           N  
ATOM   1178  CA  VAL A 167     -26.557 200.109  62.079  1.00 36.32           C  
ATOM   1179  C   VAL A 167     -27.313 198.819  62.378  1.00 48.88           C  
ATOM   1180  O   VAL A 167     -27.490 198.458  63.549  1.00 51.03           O  
ATOM   1181  CB  VAL A 167     -25.088 199.994  62.509  1.00 34.59           C  
ATOM   1182  CG1 VAL A 167     -24.380 198.922  61.698  1.00 42.09           C  
ATOM   1183  CG2 VAL A 167     -24.399 201.348  62.369  1.00 30.78           C  
ATOM   1184  N   SER A 168     -27.759 198.128  61.329  1.00 47.73           N  
ATOM   1185  CA  SER A 168     -28.602 196.942  61.475  1.00 43.70           C  
ATOM   1186  C   SER A 168     -28.075 195.818  60.593  1.00 49.19           C  
ATOM   1187  O   SER A 168     -28.037 195.970  59.354  1.00 50.16           O  
ATOM   1188  CB  SER A 168     -30.062 197.250  61.125  1.00 41.83           C  
ATOM   1189  OG  SER A 168     -30.613 198.226  61.993  1.00 54.28           O  
ATOM   1190  N   PRO A 169     -27.669 194.688  61.163  1.00 43.05           N  
ATOM   1191  CA  PRO A 169     -27.317 193.535  60.329  1.00 48.30           C  
ATOM   1192  C   PRO A 169     -28.560 192.889  59.737  1.00 45.53           C  
ATOM   1193  O   PRO A 169     -29.599 192.778  60.392  1.00 43.04           O  
ATOM   1194  CB  PRO A 169     -26.607 192.590  61.307  1.00 49.12           C  
ATOM   1195  CG  PRO A 169     -26.291 193.432  62.514  1.00 44.55           C  
ATOM   1196  CD  PRO A 169     -27.377 194.448  62.583  1.00 37.46           C  
ATOM   1197  N   ILE A 170     -28.444 192.467  58.481  1.00 47.42           N  
ATOM   1198  CA  ILE A 170     -29.529 191.818  57.756  1.00 41.36           C  
ATOM   1199  C   ILE A 170     -29.057 190.426  57.358  1.00 48.15           C  
ATOM   1200  O   ILE A 170     -28.022 190.281  56.693  1.00 52.17           O  
ATOM   1201  CB  ILE A 170     -29.952 192.624  56.519  1.00 50.03           C  
ATOM   1202  CG1 ILE A 170     -30.323 194.060  56.913  1.00 37.09           C  
ATOM   1203  CG2 ILE A 170     -31.098 191.917  55.798  1.00 37.19           C  
ATOM   1204  CD1 ILE A 170     -31.544 194.157  57.786  1.00 38.63           C  
ATOM   1205  N   VAL A 171     -29.811 189.408  57.761  1.00 48.75           N  
ATOM   1206  CA  VAL A 171     -29.510 188.019  57.435  1.00 43.63           C  
ATOM   1207  C   VAL A 171     -30.680 187.480  56.624  1.00 45.34           C  
ATOM   1208  O   VAL A 171     -31.802 187.370  57.136  1.00 45.10           O  
ATOM   1209  CB  VAL A 171     -29.269 187.175  58.691  1.00 52.14           C  
ATOM   1210  CG1 VAL A 171     -29.061 185.730  58.311  1.00 43.08           C  
ATOM   1211  CG2 VAL A 171     -28.071 187.710  59.462  1.00 59.34           C  
ATOM   1212  N   ASP A 172     -30.424 187.162  55.357  1.00 43.67           N  
ATOM   1213  CA  ASP A 172     -31.445 186.643  54.444  1.00 45.67           C  
ATOM   1214  C   ASP A 172     -32.723 187.485  54.487  1.00 47.30           C  
ATOM   1215  O   ASP A 172     -33.841 186.967  54.550  1.00 47.46           O  
ATOM   1216  CB  ASP A 172     -31.751 185.177  54.742  1.00 50.66           C  
ATOM   1217  CG  ASP A 172     -31.937 184.355  53.478  1.00 62.69           C  
ATOM   1218  OD1 ASP A 172     -31.084 184.463  52.569  1.00 70.30           O  
ATOM   1219  OD2 ASP A 172     -32.933 183.604  53.392  1.00 56.60           O  
ATOM   1220  N   GLY A 173     -32.553 188.806  54.443  1.00 42.76           N  
ATOM   1221  CA  GLY A 173     -33.681 189.711  54.416  1.00 40.42           C  
ATOM   1222  C   GLY A 173     -34.314 190.024  55.752  1.00 48.28           C  
ATOM   1223  O   GLY A 173     -35.157 190.930  55.817  1.00 48.07           O  
ATOM   1224  N   MET A 174     -33.952 189.314  56.816  1.00 45.25           N  
ATOM   1225  CA  MET A 174     -34.476 189.575  58.148  1.00 44.05           C  
ATOM   1226  C   MET A 174     -33.503 190.428  58.958  1.00 47.28           C  
ATOM   1227  O   MET A 174     -32.282 190.307  58.824  1.00 47.94           O  
ATOM   1228  CB  MET A 174     -34.737 188.263  58.881  1.00 44.82           C  
ATOM   1229  CG  MET A 174     -35.661 187.321  58.142  1.00 58.14           C  
ATOM   1230  SD  MET A 174     -35.633 185.695  58.908  1.00 76.81           S  
ATOM   1231  CE  MET A 174     -35.750 186.164  60.642  1.00 67.76           C  
ATOM   1232  N   THR A 175     -34.056 191.295  59.807  1.00 38.92           N  
ATOM   1233  CA  THR A 175     -33.251 192.203  60.618  1.00 39.60           C  
ATOM   1234  C   THR A 175     -32.916 191.555  61.955  1.00 39.22           C  
ATOM   1235  O   THR A 175     -33.814 191.106  62.675  1.00 55.21           O  
ATOM   1236  CB  THR A 175     -33.981 193.526  60.867  1.00 45.71           C  
ATOM   1237  OG1 THR A 175     -34.107 194.258  59.641  1.00 50.94           O  
ATOM   1238  CG2 THR A 175     -33.201 194.371  61.864  1.00 38.77           C  
ATOM   1239  N   LEU A 176     -31.626 191.513  62.289  1.00 42.84           N  
ATOM   1240  CA  LEU A 176     -31.178 191.073  63.614  1.00 50.97           C  
ATOM   1241  C   LEU A 176     -31.320 192.245  64.578  1.00 53.03           C  
ATOM   1242  O   LEU A 176     -30.414 193.068  64.730  1.00 50.49           O  
ATOM   1243  CB  LEU A 176     -29.738 190.576  63.567  1.00 48.90           C  
ATOM   1244  CG  LEU A 176     -29.398 189.435  62.618  1.00 55.75           C  
ATOM   1245  CD1 LEU A 176     -28.010 188.916  62.935  1.00 58.26           C  
ATOM   1246  CD2 LEU A 176     -30.431 188.339  62.768  1.00 54.43           C  
ATOM   1247  N   SER A 177     -32.470 192.320  65.254  1.00 41.65           N  
ATOM   1248  CA  SER A 177     -32.736 193.482  66.097  1.00 46.69           C  
ATOM   1249  C   SER A 177     -31.779 193.546  67.286  1.00 52.10           C  
ATOM   1250  O   SER A 177     -31.354 194.637  67.685  1.00 52.68           O  
ATOM   1251  CB  SER A 177     -34.192 193.474  66.569  1.00 37.09           C  
ATOM   1252  OG  SER A 177     -34.480 192.320  67.337  1.00 69.57           O  
ATOM   1253  N   LYS A 178     -31.410 192.397  67.859  1.00 52.79           N  
ATOM   1254  CA  LYS A 178     -30.534 192.425  69.026  1.00 46.79           C  
ATOM   1255  C   LYS A 178     -29.147 192.971  68.697  1.00 54.16           C  
ATOM   1256  O   LYS A 178     -28.471 193.487  69.593  1.00 51.21           O  
ATOM   1257  CB  LYS A 178     -30.425 191.029  69.646  1.00 39.42           C  
ATOM   1258  N   SER A 179     -28.709 192.893  67.439  1.00 49.15           N  
ATOM   1259  CA  SER A 179     -27.418 193.439  67.035  1.00 41.12           C  
ATOM   1260  C   SER A 179     -27.517 194.833  66.421  1.00 46.06           C  
ATOM   1261  O   SER A 179     -26.506 195.353  65.938  1.00 39.63           O  
ATOM   1262  CB  SER A 179     -26.722 192.499  66.049  1.00 40.71           C  
ATOM   1263  OG  SER A 179     -26.505 191.223  66.617  1.00 60.05           O  
ATOM   1264  N   THR A 180     -28.698 195.449  66.422  1.00 49.22           N  
ATOM   1265  CA  THR A 180     -28.844 196.799  65.892  1.00 48.46           C  
ATOM   1266  C   THR A 180     -28.282 197.816  66.880  1.00 48.86           C  
ATOM   1267  O   THR A 180     -28.556 197.745  68.082  1.00 54.33           O  
ATOM   1268  CB  THR A 180     -30.311 197.114  65.597  1.00 45.25           C  
ATOM   1269  OG1 THR A 180     -30.750 196.355  64.465  1.00 49.58           O  
ATOM   1270  CG2 THR A 180     -30.480 198.586  65.297  1.00 34.43           C  
ATOM   1271  N   ARG A 181     -27.491 198.756  66.374  1.00 39.05           N  
ATOM   1272  CA  ARG A 181     -26.911 199.811  67.192  1.00 49.11           C  
ATOM   1273  C   ARG A 181     -27.366 201.176  66.686  1.00 46.03           C  
ATOM   1274  O   ARG A 181     -27.533 201.382  65.481  1.00 54.87           O  
ATOM   1275  CB  ARG A 181     -25.380 199.719  67.203  1.00 48.13           C  
ATOM   1276  CG  ARG A 181     -24.840 198.463  67.886  1.00 48.03           C  
ATOM   1277  CD  ARG A 181     -25.406 198.330  69.294  1.00 51.06           C  
ATOM   1278  NE  ARG A 181     -24.877 197.178  70.023  1.00 50.36           N  
ATOM   1279  CZ  ARG A 181     -25.531 196.037  70.229  1.00 49.22           C  
ATOM   1280  NH1 ARG A 181     -26.758 195.860  69.752  1.00 48.68           N  
ATOM   1281  NH2 ARG A 181     -24.950 195.063  70.915  1.00 54.58           N  
ATOM   1282  N   ARG A 182     -27.556 202.114  67.618  1.00 48.82           N  
ATOM   1283  CA  ARG A 182     -28.166 203.400  67.296  1.00 42.65           C  
ATOM   1284  C   ARG A 182     -27.702 204.486  68.255  1.00 47.45           C  
ATOM   1285  O   ARG A 182     -27.815 204.328  69.474  1.00 57.02           O  
ATOM   1286  CB  ARG A 182     -29.689 203.301  67.356  1.00 35.57           C  
ATOM   1287  CG  ARG A 182     -30.372 204.639  67.496  1.00 42.87           C  
ATOM   1288  CD  ARG A 182     -31.701 204.503  68.214  1.00 54.67           C  
ATOM   1289  NE  ARG A 182     -31.534 204.366  69.657  1.00 81.31           N  
ATOM   1290  CZ  ARG A 182     -32.545 204.292  70.516  1.00 88.50           C  
ATOM   1291  NH1 ARG A 182     -33.800 204.335  70.075  1.00 54.83           N  
ATOM   1292  NH2 ARG A 182     -32.303 204.174  71.816  1.00 76.79           N  
ATOM   1293  N   ASN A 183     -27.210 205.591  67.704  1.00 44.08           N  
ATOM   1294  CA  ASN A 183     -27.031 206.833  68.444  1.00 45.18           C  
ATOM   1295  C   ASN A 183     -27.974 207.897  67.885  1.00 41.73           C  
ATOM   1296  O   ASN A 183     -28.792 207.633  67.001  1.00 47.83           O  
ATOM   1297  CB  ASN A 183     -25.568 207.285  68.406  1.00 41.74           C  
ATOM   1298  CG  ASN A 183     -25.135 207.792  67.045  1.00 41.50           C  
ATOM   1299  OD1 ASN A 183     -25.932 208.319  66.269  1.00 49.00           O  
ATOM   1300  ND2 ASN A 183     -23.854 207.624  66.744  1.00 47.92           N  
ATOM   1301  N   PHE A 184     -27.856 209.115  68.415  1.00 41.91           N  
ATOM   1302  CA  PHE A 184     -28.686 210.238  67.992  1.00 29.83           C  
ATOM   1303  C   PHE A 184     -27.847 211.358  67.385  1.00 43.06           C  
ATOM   1304  O   PHE A 184     -28.192 212.536  67.505  1.00 42.30           O  
ATOM   1305  CB  PHE A 184     -29.519 210.767  69.158  1.00 28.34           C  
ATOM   1306  CG  PHE A 184     -30.404 209.729  69.794  1.00 41.59           C  
ATOM   1307  CD1 PHE A 184     -29.934 208.935  70.829  1.00 44.47           C  
ATOM   1308  CD2 PHE A 184     -31.708 209.549  69.357  1.00 40.84           C  
ATOM   1309  CE1 PHE A 184     -30.747 207.980  71.418  1.00 48.14           C  
ATOM   1310  CE2 PHE A 184     -32.530 208.595  69.942  1.00 45.84           C  
ATOM   1311  CZ  PHE A 184     -32.049 207.809  70.972  1.00 46.14           C  
ATOM   1312  N   ILE A 185     -26.748 211.005  66.724  1.00 38.12           N  
ATOM   1313  CA  ILE A 185     -25.808 211.973  66.169  1.00 41.91           C  
ATOM   1314  C   ILE A 185     -25.942 211.898  64.652  1.00 41.75           C  
ATOM   1315  O   ILE A 185     -25.321 211.050  64.001  1.00 42.45           O  
ATOM   1316  CB  ILE A 185     -24.366 211.697  66.618  1.00 38.70           C  
ATOM   1317  CG1 ILE A 185     -24.275 211.655  68.141  1.00 34.55           C  
ATOM   1318  CG2 ILE A 185     -23.426 212.776  66.092  1.00 32.81           C  
ATOM   1319  CD1 ILE A 185     -24.685 212.947  68.808  1.00 44.91           C  
ATOM   1320  N   ALA A 186     -26.730 212.797  64.075  1.00 35.54           N  
ATOM   1321  CA  ALA A 186     -27.018 212.715  62.650  1.00 39.86           C  
ATOM   1322  C   ALA A 186     -27.436 214.099  62.149  1.00 44.19           C  
ATOM   1323  O   ALA A 186     -27.035 215.121  62.713  1.00 43.86           O  
ATOM   1324  CB  ALA A 186     -28.084 211.639  62.382  1.00 28.38           C  
ATOM   1325  N   GLY A 187     -28.198 214.121  61.057  1.00 42.88           N  
ATOM   1326  CA  GLY A 187     -28.625 215.345  60.411  1.00 41.50           C  
ATOM   1327  C   GLY A 187     -29.030 216.469  61.337  1.00 44.25           C  
ATOM   1328  O   GLY A 187     -28.576 217.605  61.170  1.00 39.34           O  
ATOM   1329  N   LYS A 188     -29.881 216.174  62.321  1.00 40.75           N  
ATOM   1330  CA  LYS A 188     -30.330 217.226  63.228  1.00 39.50           C  
ATOM   1331  C   LYS A 188     -29.174 217.754  64.066  1.00 42.47           C  
ATOM   1332  O   LYS A 188     -29.026 218.969  64.236  1.00 45.54           O  
ATOM   1333  CB  LYS A 188     -31.460 216.715  64.122  1.00 34.97           C  
ATOM   1334  CG  LYS A 188     -32.156 217.807  64.909  1.00 37.04           C  
ATOM   1335  CD  LYS A 188     -33.463 217.318  65.523  1.00 34.25           C  
ATOM   1336  CE  LYS A 188     -33.235 216.401  66.710  1.00 30.99           C  
ATOM   1337  NZ  LYS A 188     -34.473 216.265  67.529  1.00 62.82           N  
ATOM   1338  N   PHE A 189     -28.345 216.853  64.595  1.00 47.66           N  
ATOM   1339  CA  PHE A 189     -27.214 217.267  65.418  1.00 40.19           C  
ATOM   1340  C   PHE A 189     -26.262 218.185  64.653  1.00 42.13           C  
ATOM   1341  O   PHE A 189     -25.778 219.180  65.203  1.00 45.71           O  
ATOM   1342  CB  PHE A 189     -26.484 216.031  65.937  1.00 42.46           C  
ATOM   1343  CG  PHE A 189     -25.375 216.336  66.895  1.00 52.90           C  
ATOM   1344  CD1 PHE A 189     -25.643 216.556  68.233  1.00 48.53           C  
ATOM   1345  CD2 PHE A 189     -24.061 216.383  66.461  1.00 51.15           C  
ATOM   1346  CE1 PHE A 189     -24.622 216.827  69.118  1.00 48.33           C  
ATOM   1347  CE2 PHE A 189     -23.037 216.654  67.341  1.00 56.67           C  
ATOM   1348  CZ  PHE A 189     -23.320 216.875  68.674  1.00 53.80           C  
ATOM   1349  N   ILE A 190     -25.973 217.871  63.388  1.00 37.47           N  
ATOM   1350  CA  ILE A 190     -25.140 218.770  62.591  1.00 35.11           C  
ATOM   1351  C   ILE A 190     -25.781 220.151  62.503  1.00 43.84           C  
ATOM   1352  O   ILE A 190     -25.093 221.177  62.575  1.00 50.80           O  
ATOM   1353  CB  ILE A 190     -24.883 218.180  61.191  1.00 42.26           C  
ATOM   1354  CG1 ILE A 190     -24.093 216.875  61.286  1.00 36.08           C  
ATOM   1355  CG2 ILE A 190     -24.148 219.189  60.304  1.00 37.26           C  
ATOM   1356  CD1 ILE A 190     -23.676 216.330  59.937  1.00 39.55           C  
ATOM   1357  N   ASN A 191     -27.105 220.203  62.337  1.00 43.83           N  
ATOM   1358  CA  ASN A 191     -27.798 221.490  62.337  1.00 48.01           C  
ATOM   1359  C   ASN A 191     -27.513 222.250  63.624  1.00 55.27           C  
ATOM   1360  O   ASN A 191     -27.223 223.454  63.604  1.00 47.22           O  
ATOM   1361  CB  ASN A 191     -29.303 221.286  62.163  1.00 34.29           C  
ATOM   1362  CG  ASN A 191     -29.679 220.831  60.767  1.00 38.08           C  
ATOM   1363  OD1 ASN A 191     -28.826 220.684  59.891  1.00 47.04           O  
ATOM   1364  ND2 ASN A 191     -30.965 220.583  60.561  1.00 47.34           N  
ATOM   1365  N   HIS A 192     -27.608 221.555  64.759  1.00 42.25           N  
ATOM   1366  CA  HIS A 192     -27.283 222.160  66.045  1.00 38.62           C  
ATOM   1367  C   HIS A 192     -25.866 222.721  66.049  1.00 45.56           C  
ATOM   1368  O   HIS A 192     -25.643 223.867  66.451  1.00 48.43           O  
ATOM   1369  CB  HIS A 192     -27.462 221.129  67.157  1.00 45.54           C  
ATOM   1370  CG  HIS A 192     -26.956 221.580  68.489  1.00 59.55           C  
ATOM   1371  ND1 HIS A 192     -27.564 222.580  69.216  1.00 58.04           N  
ATOM   1372  CD2 HIS A 192     -25.903 221.160  69.230  1.00 52.44           C  
ATOM   1373  CE1 HIS A 192     -26.904 222.762  70.346  1.00 71.42           C  
ATOM   1374  NE2 HIS A 192     -25.892 221.913  70.379  1.00 73.06           N  
ATOM   1375  N   LEU A 193     -24.890 221.925  65.604  1.00 45.25           N  
ATOM   1376  CA  LEU A 193     -23.511 222.402  65.571  1.00 39.50           C  
ATOM   1377  C   LEU A 193     -23.380 223.662  64.723  1.00 47.14           C  
ATOM   1378  O   LEU A 193     -22.623 224.577  65.070  1.00 52.26           O  
ATOM   1379  CB  LEU A 193     -22.587 221.301  65.052  1.00 37.91           C  
ATOM   1380  CG  LEU A 193     -22.560 220.044  65.921  1.00 46.38           C  
ATOM   1381  CD1 LEU A 193     -21.621 218.980  65.355  1.00 34.49           C  
ATOM   1382  CD2 LEU A 193     -22.197 220.402  67.350  1.00 44.25           C  
ATOM   1383  N   ILE A 194     -24.097 223.723  63.599  1.00 48.07           N  
ATOM   1384  CA  ILE A 194     -24.032 224.902  62.739  1.00 46.52           C  
ATOM   1385  C   ILE A 194     -24.698 226.103  63.406  1.00 50.50           C  
ATOM   1386  O   ILE A 194     -24.195 227.230  63.326  1.00 50.58           O  
ATOM   1387  CB  ILE A 194     -24.653 224.589  61.367  1.00 44.03           C  
ATOM   1388  CG1 ILE A 194     -23.809 223.534  60.643  1.00 46.07           C  
ATOM   1389  CG2 ILE A 194     -24.816 225.864  60.552  1.00 37.31           C  
ATOM   1390  CD1 ILE A 194     -24.338 223.133  59.283  1.00 47.08           C  
ATOM   1391  N   LYS A 195     -25.839 225.893  64.065  1.00 50.17           N  
ATOM   1392  CA  LYS A 195     -26.438 226.974  64.843  1.00 44.89           C  
ATOM   1393  C   LYS A 195     -25.460 227.482  65.896  1.00 53.82           C  
ATOM   1394  O   LYS A 195     -25.237 228.690  66.029  1.00 60.04           O  
ATOM   1395  CB  LYS A 195     -27.736 226.492  65.496  1.00 45.49           C  
ATOM   1396  CG  LYS A 195     -28.537 227.576  66.201  1.00 53.92           C  
ATOM   1397  CD  LYS A 195     -29.835 227.026  66.784  1.00 57.07           C  
ATOM   1398  CE  LYS A 195     -30.744 228.146  67.282  1.00 89.07           C  
ATOM   1399  NZ  LYS A 195     -32.083 227.646  67.711  1.00 89.94           N  
ATOM   1400  N   LYS A 196     -24.846 226.560  66.638  1.00 53.94           N  
ATOM   1401  CA  LYS A 196     -23.960 226.938  67.732  1.00 44.19           C  
ATOM   1402  C   LYS A 196     -22.760 227.730  67.227  1.00 45.78           C  
ATOM   1403  O   LYS A 196     -22.321 228.688  67.874  1.00 66.95           O  
ATOM   1404  CB  LYS A 196     -23.522 225.677  68.476  1.00 38.47           C  
ATOM   1405  CG  LYS A 196     -22.856 225.903  69.815  1.00 76.54           C  
ATOM   1406  CD  LYS A 196     -22.764 224.590  70.583  1.00 71.64           C  
ATOM   1407  CE  LYS A 196     -22.035 224.752  71.906  1.00 80.12           C  
ATOM   1408  NZ  LYS A 196     -22.083 223.497  72.706  1.00 75.32           N  
ATOM   1409  N   ALA A 197     -22.224 227.358  66.065  1.00 43.85           N  
ATOM   1410  CA  ALA A 197     -21.077 228.072  65.521  1.00 38.03           C  
ATOM   1411  C   ALA A 197     -21.419 229.487  65.078  1.00 55.41           C  
ATOM   1412  O   ALA A 197     -20.520 230.330  65.008  1.00 62.16           O  
ATOM   1413  CB  ALA A 197     -20.487 227.302  64.341  1.00 39.44           C  
ATOM   1414  N   LEU A 198     -22.686 229.762  64.760  1.00 53.42           N  
ATOM   1415  CA  LEU A 198     -23.097 231.096  64.341  1.00 43.71           C  
ATOM   1416  C   LEU A 198     -23.612 231.962  65.481  1.00 54.28           C  
ATOM   1417  O   LEU A 198     -23.692 233.185  65.317  1.00 52.45           O  
ATOM   1418  CB  LEU A 198     -24.184 231.013  63.267  1.00 51.41           C  
ATOM   1419  CG  LEU A 198     -23.753 230.664  61.849  1.00 47.44           C  
ATOM   1420  CD1 LEU A 198     -24.980 230.411  61.009  1.00 52.97           C  
ATOM   1421  CD2 LEU A 198     -22.948 231.802  61.267  1.00 53.96           C  
ATOM   1422  N   GLU A 199     -23.975 231.377  66.618  1.00 56.60           N  
ATOM   1423  CA  GLU A 199     -24.476 232.194  67.715  1.00 57.55           C  
ATOM   1424  C   GLU A 199     -23.435 233.207  68.146  1.00 62.65           C  
ATOM   1425  O   GLU A 199     -22.243 232.905  68.210  1.00 69.27           O  
ATOM   1426  CB  GLU A 199     -24.906 231.331  68.905  1.00 64.89           C  
ATOM   1427  CG  GLU A 199     -26.409 231.030  68.890  1.00 95.74           C  
ATOM   1428  CD  GLU A 199     -26.816 229.927  69.851  1.00122.77           C  
ATOM   1429  OE1 GLU A 199     -25.964 229.496  70.658  1.00121.04           O  
ATOM   1430  OE2 GLU A 199     -27.993 229.500  69.805  1.00109.34           O  
ATOM   1431  N   PRO A 200     -23.898 234.417  68.471  1.00 67.12           N  
ATOM   1432  CA  PRO A 200     -25.335 234.676  68.543  1.00 48.49           C  
ATOM   1433  C   PRO A 200     -26.013 235.303  67.303  1.00 61.47           C  
ATOM   1434  O   PRO A 200     -27.019 235.980  67.526  1.00 63.66           O  
ATOM   1435  CB  PRO A 200     -25.420 235.629  69.731  1.00 53.98           C  
ATOM   1436  CG  PRO A 200     -24.190 236.469  69.572  1.00 50.19           C  
ATOM   1437  CD  PRO A 200     -23.120 235.556  68.988  1.00 58.05           C  
ATOM   1438  N   LYS A 201     -25.522 235.131  66.068  1.00 49.66           N  
ATOM   1439  CA  LYS A 201     -26.303 235.632  64.938  1.00 49.94           C  
ATOM   1440  C   LYS A 201     -27.696 235.030  64.945  1.00 56.49           C  
ATOM   1441  O   LYS A 201     -27.911 233.891  65.367  1.00 63.07           O  
ATOM   1442  CB  LYS A 201     -25.687 235.311  63.576  1.00 37.21           C  
ATOM   1443  CG  LYS A 201     -24.640 236.258  63.061  1.00 49.75           C  
ATOM   1444  CD  LYS A 201     -24.363 235.930  61.603  1.00 39.97           C  
ATOM   1445  CE  LYS A 201     -23.128 236.638  61.070  1.00 59.23           C  
ATOM   1446  NZ  LYS A 201     -23.313 238.104  60.931  1.00 81.40           N  
ATOM   1447  N   GLU A 202     -28.640 235.804  64.438  1.00 75.55           N  
ATOM   1448  CA  GLU A 202     -30.004 235.344  64.277  1.00 75.15           C  
ATOM   1449  C   GLU A 202     -30.131 234.747  62.882  1.00 66.76           C  
ATOM   1450  O   GLU A 202     -29.801 235.402  61.888  1.00 64.91           O  
ATOM   1451  CB  GLU A 202     -30.963 236.514  64.490  1.00 95.67           C  
ATOM   1452  CG  GLU A 202     -32.407 236.154  64.733  1.00111.81           C  
ATOM   1453  CD  GLU A 202     -33.199 237.359  65.194  1.00131.11           C  
ATOM   1454  OE1 GLU A 202     -33.493 238.239  64.355  1.00127.18           O  
ATOM   1455  OE2 GLU A 202     -33.487 237.442  66.408  1.00112.69           O  
ATOM   1456  N   ILE A 203     -30.575 233.496  62.813  1.00 47.15           N  
ATOM   1457  CA  ILE A 203     -30.702 232.784  61.547  1.00 56.28           C  
ATOM   1458  C   ILE A 203     -32.098 233.080  61.007  1.00 52.78           C  
ATOM   1459  O   ILE A 203     -33.100 232.559  61.500  1.00 48.40           O  
ATOM   1460  CB  ILE A 203     -30.428 231.288  61.711  1.00 59.77           C  
ATOM   1461  CG1 ILE A 203     -28.987 231.092  62.192  1.00 48.37           C  
ATOM   1462  CG2 ILE A 203     -30.676 230.546  60.408  1.00 54.32           C  
ATOM   1463  CD1 ILE A 203     -28.644 229.681  62.573  1.00 67.46           C  
ATOM   1464  N   ILE A 204     -32.159 233.946  59.997  1.00 46.03           N  
ATOM   1465  CA  ILE A 204     -33.408 234.526  59.521  1.00 46.80           C  
ATOM   1466  C   ILE A 204     -33.850 233.757  58.270  1.00 47.64           C  
ATOM   1467  O   ILE A 204     -33.149 233.810  57.248  1.00 39.98           O  
ATOM   1468  CB  ILE A 204     -33.245 236.022  59.225  1.00 63.30           C  
ATOM   1469  CG1 ILE A 204     -32.877 236.768  60.511  1.00 66.99           C  
ATOM   1470  CG2 ILE A 204     -34.516 236.600  58.602  1.00 57.59           C  
ATOM   1471  CD1 ILE A 204     -32.652 238.250  60.315  1.00 84.06           C  
ATOM   1472  N   PRO A 205     -34.983 233.067  58.305  1.00 44.48           N  
ATOM   1473  CA  PRO A 205     -35.457 232.358  57.113  1.00 44.36           C  
ATOM   1474  C   PRO A 205     -36.082 233.317  56.111  1.00 40.53           C  
ATOM   1475  O   PRO A 205     -36.488 234.431  56.444  1.00 49.26           O  
ATOM   1476  CB  PRO A 205     -36.505 231.397  57.681  1.00 37.54           C  
ATOM   1477  CG  PRO A 205     -37.076 232.161  58.836  1.00 64.04           C  
ATOM   1478  CD  PRO A 205     -35.920 232.939  59.433  1.00 51.61           C  
ATOM   1479  N   LEU A 206     -36.181 232.851  54.861  1.00 52.95           N  
ATOM   1480  CA  LEU A 206     -36.690 233.717  53.800  1.00 43.99           C  
ATOM   1481  C   LEU A 206     -38.108 234.209  54.084  1.00 48.51           C  
ATOM   1482  O   LEU A 206     -38.470 235.316  53.665  1.00 42.88           O  
ATOM   1483  CB  LEU A 206     -36.643 233.000  52.449  1.00 25.34           C  
ATOM   1484  CG  LEU A 206     -35.304 232.909  51.707  1.00 56.76           C  
ATOM   1485  CD1 LEU A 206     -35.484 232.132  50.406  1.00 27.20           C  
ATOM   1486  CD2 LEU A 206     -34.681 234.287  51.440  1.00 36.04           C  
ATOM   1487  N   PHE A 207     -38.936 233.417  54.776  1.00 39.61           N  
ATOM   1488  CA  PHE A 207     -40.307 233.869  54.993  1.00 28.38           C  
ATOM   1489  C   PHE A 207     -40.339 235.152  55.808  1.00 43.24           C  
ATOM   1490  O   PHE A 207     -41.288 235.937  55.698  1.00 56.36           O  
ATOM   1491  CB  PHE A 207     -41.169 232.768  55.638  1.00 32.85           C  
ATOM   1492  CG  PHE A 207     -41.052 232.655  57.137  1.00 40.93           C  
ATOM   1493  CD1 PHE A 207     -41.592 233.624  57.979  1.00 59.23           C  
ATOM   1494  CD2 PHE A 207     -40.485 231.529  57.711  1.00 37.83           C  
ATOM   1495  CE1 PHE A 207     -41.506 233.504  59.360  1.00 50.61           C  
ATOM   1496  CE2 PHE A 207     -40.404 231.396  59.094  1.00 50.60           C  
ATOM   1497  CZ  PHE A 207     -40.915 232.383  59.918  1.00 48.33           C  
ATOM   1498  N   ALA A 208     -39.324 235.375  56.637  1.00 58.38           N  
ATOM   1499  CA  ALA A 208     -39.244 236.544  57.495  1.00 48.97           C  
ATOM   1500  C   ALA A 208     -38.517 237.714  56.836  1.00 50.57           C  
ATOM   1501  O   ALA A 208     -38.129 238.660  57.530  1.00 66.63           O  
ATOM   1502  CB  ALA A 208     -38.563 236.170  58.813  1.00 45.75           C  
ATOM   1503  N   ILE A 209     -38.329 237.676  55.521  1.00 44.28           N  
ATOM   1504  CA  ILE A 209     -37.560 238.688  54.805  1.00 53.79           C  
ATOM   1505  C   ILE A 209     -38.447 239.307  53.732  1.00 57.05           C  
ATOM   1506  O   ILE A 209     -38.921 238.603  52.829  1.00 64.93           O  
ATOM   1507  CB  ILE A 209     -36.286 238.089  54.190  1.00 56.86           C  
ATOM   1508  CG1 ILE A 209     -35.394 237.509  55.293  1.00 49.80           C  
ATOM   1509  CG2 ILE A 209     -35.552 239.125  53.349  1.00 46.22           C  
ATOM   1510  CD1 ILE A 209     -34.130 236.856  54.779  1.00 49.66           C  
ATOM   1511  N   LYS A 210     -38.671 240.621  53.828  1.00 68.08           N  
ATOM   1512  CA  LYS A 210     -39.486 241.310  52.832  1.00 71.41           C  
ATOM   1513  C   LYS A 210     -38.684 241.634  51.582  1.00 64.05           C  
ATOM   1514  O   LYS A 210     -39.199 241.521  50.465  1.00 65.98           O  
ATOM   1515  CB  LYS A 210     -40.083 242.592  53.408  1.00 73.76           C  
ATOM   1516  CG  LYS A 210     -40.997 243.306  52.420  1.00 66.12           C  
ATOM   1517  CD  LYS A 210     -41.572 244.582  53.000  1.00 95.00           C  
ATOM   1518  CE  LYS A 210     -42.458 245.289  51.988  1.00 91.45           C  
ATOM   1519  NZ  LYS A 210     -42.954 246.592  52.510  1.00117.87           N  
ATOM   1520  N   GLN A 211     -37.437 242.064  51.749  1.00 62.01           N  
ATOM   1521  CA  GLN A 211     -36.547 242.274  50.620  1.00 62.32           C  
ATOM   1522  C   GLN A 211     -35.163 241.767  50.980  1.00 73.23           C  
ATOM   1523  O   GLN A 211     -34.720 241.870  52.126  1.00 77.15           O  
ATOM   1524  CB  GLN A 211     -36.459 243.745  50.201  1.00 68.32           C  
ATOM   1525  CG  GLN A 211     -35.686 243.943  48.909  1.00 78.14           C  
ATOM   1526  CD  GLN A 211     -35.639 245.387  48.466  1.00 75.44           C  
ATOM   1527  OE1 GLN A 211     -36.522 245.857  47.750  1.00 82.55           O  
ATOM   1528  NE2 GLN A 211     -34.601 246.100  48.886  1.00 86.16           N  
ATOM   1529  N   ARG A 212     -34.483 241.218  49.980  1.00 68.82           N  
ATOM   1530  CA  ARG A 212     -33.181 240.604  50.165  1.00 59.65           C  
ATOM   1531  C   ARG A 212     -32.075 241.352  49.434  1.00 72.35           C  
ATOM   1532  O   ARG A 212     -31.004 241.590  50.003  1.00 71.79           O  
ATOM   1533  CB  ARG A 212     -33.255 239.145  49.699  1.00 49.74           C  
ATOM   1534  CG  ARG A 212     -31.997 238.382  49.924  1.00 64.52           C  
ATOM   1535  CD  ARG A 212     -32.178 236.906  49.681  1.00 41.66           C  
ATOM   1536  NE  ARG A 212     -30.895 236.247  49.879  1.00 41.79           N  
ATOM   1537  CZ  ARG A 212     -29.966 236.146  48.938  1.00 51.01           C  
ATOM   1538  NH1 ARG A 212     -30.186 236.653  47.731  1.00 49.11           N  
ATOM   1539  NH2 ARG A 212     -28.816 235.540  49.202  1.00 57.17           N  
ATOM   1540  N   LYS A 213     -32.314 241.730  48.179  1.00 68.65           N  
ATOM   1541  CA  LYS A 213     -31.405 242.569  47.397  1.00 66.27           C  
ATOM   1542  C   LYS A 213     -32.193 243.679  46.710  1.00 77.74           C  
ATOM   1543  O   LYS A 213     -33.314 243.450  46.259  1.00 76.08           O  
ATOM   1544  CB  LYS A 213     -30.660 241.757  46.337  1.00 69.03           C  
ATOM   1545  CG  LYS A 213     -29.717 240.699  46.855  1.00 56.30           C  
ATOM   1546  CD  LYS A 213     -29.163 239.892  45.689  1.00 61.38           C  
ATOM   1547  CE  LYS A 213     -28.268 238.756  46.157  1.00 66.42           C  
ATOM   1548  NZ  LYS A 213     -27.875 237.875  45.023  1.00 86.37           N  
ATOM   1549  N   PRO A 214     -31.605 244.880  46.603  1.00 94.92           N  
ATOM   1550  CA  PRO A 214     -30.250 245.217  47.049  1.00 88.54           C  
ATOM   1551  C   PRO A 214     -30.153 245.660  48.513  1.00 75.83           C  
ATOM   1552  O   PRO A 214     -29.063 245.619  49.081  1.00 97.37           O  
ATOM   1553  CB  PRO A 214     -29.870 246.362  46.116  1.00 88.17           C  
ATOM   1554  CG  PRO A 214     -31.168 247.063  45.876  1.00 73.06           C  
ATOM   1555  CD  PRO A 214     -32.232 245.993  45.867  1.00 72.36           C  
ATOM   1556  N   GLU A 215     -31.265 246.078  49.111  1.00 69.31           N  
ATOM   1557  CA  GLU A 215     -31.295 246.507  50.505  1.00 86.41           C  
ATOM   1558  C   GLU A 215     -32.072 245.486  51.329  1.00 77.36           C  
ATOM   1559  O   GLU A 215     -33.270 245.283  51.104  1.00 79.72           O  
ATOM   1560  CB  GLU A 215     -31.919 247.898  50.635  1.00 71.92           C  
ATOM   1561  N   PHE A 216     -31.396 244.861  52.292  1.00 63.10           N  
ATOM   1562  CA  PHE A 216     -32.051 243.886  53.156  1.00 64.00           C  
ATOM   1563  C   PHE A 216     -33.091 244.571  54.034  1.00 62.21           C  
ATOM   1564  O   PHE A 216     -32.807 245.583  54.681  1.00 77.91           O  
ATOM   1565  CB  PHE A 216     -31.021 243.168  54.026  1.00 58.52           C  
ATOM   1566  CG  PHE A 216     -31.625 242.243  55.046  1.00 50.91           C  
ATOM   1567  CD1 PHE A 216     -32.085 240.990  54.679  1.00 56.31           C  
ATOM   1568  CD2 PHE A 216     -31.734 242.624  56.369  1.00 59.17           C  
ATOM   1569  CE1 PHE A 216     -32.640 240.135  55.616  1.00 55.33           C  
ATOM   1570  CE2 PHE A 216     -32.289 241.772  57.310  1.00 69.71           C  
ATOM   1571  CZ  PHE A 216     -32.743 240.528  56.933  1.00 57.76           C  
ATOM   1572  N   ILE A 217     -34.301 244.017  54.054  1.00 68.64           N  
ATOM   1573  CA  ILE A 217     -35.419 244.591  54.794  1.00 73.16           C  
ATOM   1574  C   ILE A 217     -36.177 243.436  55.432  1.00 66.88           C  
ATOM   1575  O   ILE A 217     -36.808 242.645  54.723  1.00 64.96           O  
ATOM   1576  CB  ILE A 217     -36.357 245.398  53.886  1.00 70.03           C  
ATOM   1577  CG1 ILE A 217     -35.584 246.477  53.132  1.00 63.59           C  
ATOM   1578  CG2 ILE A 217     -37.485 246.004  54.694  1.00 52.21           C  
ATOM   1579  CD1 ILE A 217     -36.340 247.026  51.943  1.00 59.12           C  
ATOM   1580  N   LYS A 218     -36.132 243.338  56.759  1.00 56.16           N  
ATOM   1581  CA  LYS A 218     -36.931 242.318  57.420  1.00 61.95           C  
ATOM   1582  C   LYS A 218     -38.414 242.639  57.286  1.00 63.04           C  
ATOM   1583  O   LYS A 218     -38.824 243.800  57.221  1.00 87.66           O  
ATOM   1584  CB  LYS A 218     -36.558 242.168  58.897  1.00 42.10           C  
ATOM   1585  CG  LYS A 218     -35.144 241.665  59.131  1.00 61.22           C  
ATOM   1586  CD  LYS A 218     -35.081 240.677  60.300  1.00 70.18           C  
ATOM   1587  CE  LYS A 218     -35.449 241.312  61.633  1.00 75.82           C  
ATOM   1588  NZ  LYS A 218     -35.227 240.368  62.769  1.00 89.55           N  
ATOM   1589  N   LYS A 219     -39.213 241.585  57.211  1.00 63.99           N  
ATOM   1590  CA  LYS A 219     -40.656 241.712  57.154  1.00 68.70           C  
ATOM   1591  C   LYS A 219     -41.197 241.976  58.554  1.00 65.07           C  
ATOM   1592  O   LYS A 219     -40.639 241.512  59.552  1.00 64.26           O  
ATOM   1593  CB  LYS A 219     -41.265 240.441  56.556  1.00 62.88           C  
ATOM   1594  CG  LYS A 219     -42.776 240.437  56.416  1.00 81.38           C  
ATOM   1595  CD  LYS A 219     -43.233 239.206  55.642  1.00 83.04           C  
ATOM   1596  CE  LYS A 219     -42.636 239.177  54.240  1.00 72.11           C  
ATOM   1597  NZ  LYS A 219     -43.007 237.939  53.499  1.00 76.98           N  
ATOM   1598  N   THR A 220     -42.271 242.760  58.625  1.00 79.16           N  
ATOM   1599  CA  THR A 220     -42.928 243.091  59.884  1.00 76.58           C  
ATOM   1600  C   THR A 220     -44.222 242.300  60.009  1.00 68.07           C  
ATOM   1601  O   THR A 220     -45.036 242.283  59.079  1.00 72.99           O  
ATOM   1602  CB  THR A 220     -43.232 244.589  59.975  1.00 83.16           C  
ATOM   1603  OG1 THR A 220     -43.775 245.039  58.728  1.00 96.16           O  
ATOM   1604  CG2 THR A 220     -41.966 245.379  60.285  1.00 80.56           C  
ATOM   1605  N   PHE A 221     -44.395 241.627  61.145  1.00 71.92           N  
ATOM   1606  CA  PHE A 221     -45.629 240.927  61.475  1.00 76.50           C  
ATOM   1607  C   PHE A 221     -46.246 241.601  62.691  1.00 78.41           C  
ATOM   1608  O   PHE A 221     -45.578 241.757  63.719  1.00 83.39           O  
ATOM   1609  CB  PHE A 221     -45.396 239.436  61.779  1.00 77.42           C  
ATOM   1610  CG  PHE A 221     -44.689 238.684  60.684  1.00 73.82           C  
ATOM   1611  CD1 PHE A 221     -45.388 238.212  59.579  1.00 78.40           C  
ATOM   1612  CD2 PHE A 221     -43.333 238.419  60.773  1.00 61.74           C  
ATOM   1613  CE1 PHE A 221     -44.739 237.520  58.569  1.00 62.03           C  
ATOM   1614  CE2 PHE A 221     -42.682 237.727  59.772  1.00 67.79           C  
ATOM   1615  CZ  PHE A 221     -43.388 237.276  58.666  1.00 70.49           C  
ATOM   1616  N   ASP A 222     -47.516 241.989  62.582  1.00 82.83           N  
ATOM   1617  CA  ASP A 222     -48.209 242.549  63.737  1.00 90.08           C  
ATOM   1618  C   ASP A 222     -48.749 241.444  64.641  1.00 83.08           C  
ATOM   1619  O   ASP A 222     -49.736 241.647  65.356  1.00 85.98           O  
ATOM   1620  CB  ASP A 222     -49.326 243.505  63.302  1.00 91.55           C  
ATOM   1621  CG  ASP A 222     -50.177 242.947  62.183  1.00109.77           C  
ATOM   1622  OD1 ASP A 222     -50.437 241.726  62.180  1.00104.63           O  
ATOM   1623  OD2 ASP A 222     -50.581 243.740  61.304  1.00114.02           O  
ATOM   1624  N   TYR A 223     -48.120 240.269  64.603  1.00 77.34           N  
ATOM   1625  CA  TYR A 223     -48.390 239.198  65.554  1.00 66.70           C  
ATOM   1626  C   TYR A 223     -47.086 238.476  65.865  1.00 67.01           C  
ATOM   1627  O   TYR A 223     -46.064 238.675  65.201  1.00 62.37           O  
ATOM   1628  CB  TYR A 223     -49.443 238.216  65.024  1.00 68.39           C  
ATOM   1629  CG  TYR A 223     -49.141 237.657  63.649  1.00 82.99           C  
ATOM   1630  CD1 TYR A 223     -49.421 238.394  62.503  1.00 79.46           C  
ATOM   1631  CD2 TYR A 223     -48.594 236.389  63.495  1.00 70.79           C  
ATOM   1632  CE1 TYR A 223     -49.154 237.892  61.246  1.00 78.45           C  
ATOM   1633  CE2 TYR A 223     -48.324 235.875  62.239  1.00 62.05           C  
ATOM   1634  CZ  TYR A 223     -48.607 236.634  61.117  1.00 79.17           C  
ATOM   1635  OH  TYR A 223     -48.346 236.143  59.858  1.00 74.67           O  
ATOM   1636  N   GLU A 224     -47.125 237.642  66.900  1.00 71.67           N  
ATOM   1637  CA  GLU A 224     -45.985 236.803  67.244  1.00 75.19           C  
ATOM   1638  C   GLU A 224     -46.007 235.549  66.375  1.00 72.69           C  
ATOM   1639  O   GLU A 224     -46.996 234.806  66.375  1.00 58.97           O  
ATOM   1640  CB  GLU A 224     -46.022 236.438  68.727  1.00 56.04           C  
ATOM   1641  N   VAL A 225     -44.930 235.318  65.630  1.00 57.35           N  
ATOM   1642  CA  VAL A 225     -44.781 234.104  64.834  1.00 51.11           C  
ATOM   1643  C   VAL A 225     -44.107 233.047  65.699  1.00 42.10           C  
ATOM   1644  O   VAL A 225     -43.022 233.279  66.241  1.00 54.72           O  
ATOM   1645  CB  VAL A 225     -43.973 234.370  63.556  1.00 51.35           C  
ATOM   1646  CG1 VAL A 225     -43.761 233.078  62.804  1.00 47.75           C  
ATOM   1647  CG2 VAL A 225     -44.685 235.388  62.680  1.00 49.36           C  
ATOM   1648  N   ASP A 226     -44.739 231.882  65.820  1.00 51.30           N  
ATOM   1649  CA  ASP A 226     -44.239 230.864  66.734  1.00 43.53           C  
ATOM   1650  C   ASP A 226     -42.824 230.442  66.351  1.00 60.73           C  
ATOM   1651  O   ASP A 226     -42.435 230.466  65.180  1.00 63.75           O  
ATOM   1652  CB  ASP A 226     -45.162 229.649  66.735  1.00 40.30           C  
ATOM   1653  CG  ASP A 226     -44.887 228.704  67.895  1.00 60.75           C  
ATOM   1654  OD1 ASP A 226     -45.461 228.913  68.985  1.00 72.06           O  
ATOM   1655  OD2 ASP A 226     -44.095 227.751  67.717  1.00 57.73           O  
ATOM   1656  N   LYS A 227     -42.042 230.064  67.364  1.00 63.27           N  
ATOM   1657  CA  LYS A 227     -40.664 229.654  67.118  1.00 56.10           C  
ATOM   1658  C   LYS A 227     -40.591 228.480  66.148  1.00 63.85           C  
ATOM   1659  O   LYS A 227     -39.634 228.375  65.371  1.00 50.42           O  
ATOM   1660  CB  LYS A 227     -39.979 229.305  68.440  1.00 48.52           C  
ATOM   1661  CG  LYS A 227     -38.560 228.788  68.281  1.00 84.49           C  
ATOM   1662  CD  LYS A 227     -37.925 228.431  69.620  1.00 92.66           C  
ATOM   1663  CE  LYS A 227     -36.655 227.606  69.421  1.00 86.77           C  
ATOM   1664  NZ  LYS A 227     -35.657 228.306  68.558  1.00 78.54           N  
ATOM   1665  N   SER A 228     -41.586 227.587  66.179  1.00 50.60           N  
ATOM   1666  CA  SER A 228     -41.534 226.380  65.360  1.00 44.70           C  
ATOM   1667  C   SER A 228     -41.440 226.694  63.867  1.00 47.40           C  
ATOM   1668  O   SER A 228     -40.790 225.954  63.120  1.00 49.85           O  
ATOM   1669  CB  SER A 228     -42.752 225.500  65.648  1.00 32.50           C  
ATOM   1670  OG  SER A 228     -43.952 226.165  65.308  1.00 59.33           O  
ATOM   1671  N   LEU A 229     -42.079 227.771  63.408  1.00 39.55           N  
ATOM   1672  CA  LEU A 229     -41.965 228.117  61.996  1.00 37.79           C  
ATOM   1673  C   LEU A 229     -40.543 228.511  61.628  1.00 45.06           C  
ATOM   1674  O   LEU A 229     -40.097 228.241  60.508  1.00 56.18           O  
ATOM   1675  CB  LEU A 229     -42.925 229.252  61.639  1.00 42.87           C  
ATOM   1676  CG  LEU A 229     -44.375 228.867  61.344  1.00 43.91           C  
ATOM   1677  CD1 LEU A 229     -45.090 228.448  62.612  1.00 44.85           C  
ATOM   1678  CD2 LEU A 229     -45.089 230.025  60.679  1.00 53.28           C  
ATOM   1679  N   TYR A 230     -39.814 229.138  62.550  1.00 52.69           N  
ATOM   1680  CA  TYR A 230     -38.439 229.514  62.248  1.00 48.85           C  
ATOM   1681  C   TYR A 230     -37.541 228.285  62.187  1.00 57.19           C  
ATOM   1682  O   TYR A 230     -36.685 228.174  61.299  1.00 43.75           O  
ATOM   1683  CB  TYR A 230     -37.926 230.504  63.294  1.00 37.65           C  
ATOM   1684  CG  TYR A 230     -38.491 231.900  63.165  1.00 42.53           C  
ATOM   1685  CD1 TYR A 230     -39.708 232.244  63.754  1.00 40.97           C  
ATOM   1686  CD2 TYR A 230     -37.803 232.878  62.460  1.00 39.69           C  
ATOM   1687  CE1 TYR A 230     -40.222 233.529  63.634  1.00 39.84           C  
ATOM   1688  CE2 TYR A 230     -38.305 234.160  62.335  1.00 45.08           C  
ATOM   1689  CZ  TYR A 230     -39.512 234.482  62.922  1.00 53.55           C  
ATOM   1690  OH  TYR A 230     -40.006 235.761  62.791  1.00 59.29           O  
ATOM   1691  N   ASP A 231     -37.738 227.339  63.107  1.00 42.20           N  
ATOM   1692  CA  ASP A 231     -36.929 226.127  63.099  1.00 36.95           C  
ATOM   1693  C   ASP A 231     -37.195 225.308  61.842  1.00 51.83           C  
ATOM   1694  O   ASP A 231     -36.260 224.900  61.142  1.00 43.55           O  
ATOM   1695  CB  ASP A 231     -37.201 225.306  64.360  1.00 42.25           C  
ATOM   1696  CG  ASP A 231     -36.768 226.028  65.630  1.00 78.61           C  
ATOM   1697  OD1 ASP A 231     -35.975 226.995  65.533  1.00 69.66           O  
ATOM   1698  OD2 ASP A 231     -37.220 225.624  66.724  1.00 69.78           O  
ATOM   1699  N   TYR A 232     -38.471 225.071  61.532  1.00 48.47           N  
ATOM   1700  CA  TYR A 232     -38.823 224.360  60.308  1.00 43.46           C  
ATOM   1701  C   TYR A 232     -38.205 225.029  59.082  1.00 48.05           C  
ATOM   1702  O   TYR A 232     -37.556 224.374  58.258  1.00 43.42           O  
ATOM   1703  CB  TYR A 232     -40.348 224.274  60.177  1.00 35.22           C  
ATOM   1704  CG  TYR A 232     -40.819 223.678  58.869  1.00 37.00           C  
ATOM   1705  CD1 TYR A 232     -40.957 222.302  58.717  1.00 39.66           C  
ATOM   1706  CD2 TYR A 232     -41.135 224.494  57.786  1.00 31.41           C  
ATOM   1707  CE1 TYR A 232     -41.385 221.753  57.514  1.00 45.47           C  
ATOM   1708  CE2 TYR A 232     -41.567 223.957  56.584  1.00 32.39           C  
ATOM   1709  CZ  TYR A 232     -41.689 222.586  56.450  1.00 47.67           C  
ATOM   1710  OH  TYR A 232     -42.117 222.054  55.251  1.00 59.21           O  
ATOM   1711  N   ALA A 233     -38.386 226.343  58.951  1.00 41.39           N  
ATOM   1712  CA  ALA A 233     -37.860 227.043  57.785  1.00 36.49           C  
ATOM   1713  C   ALA A 233     -36.339 226.992  57.725  1.00 50.65           C  
ATOM   1714  O   ALA A 233     -35.764 226.982  56.629  1.00 48.23           O  
ATOM   1715  CB  ALA A 233     -38.341 228.492  57.785  1.00 35.62           C  
ATOM   1716  N   ASN A 234     -35.666 226.965  58.877  1.00 46.81           N  
ATOM   1717  CA  ASN A 234     -34.208 226.929  58.860  1.00 41.90           C  
ATOM   1718  C   ASN A 234     -33.672 225.527  58.601  1.00 48.81           C  
ATOM   1719  O   ASN A 234     -32.621 225.380  57.966  1.00 41.91           O  
ATOM   1720  CB  ASN A 234     -33.644 227.486  60.168  1.00 44.05           C  
ATOM   1721  CG  ASN A 234     -33.706 229.007  60.232  1.00 54.69           C  
ATOM   1722  OD1 ASN A 234     -33.620 229.689  59.206  1.00 37.79           O  
ATOM   1723  ND2 ASN A 234     -33.851 229.544  61.441  1.00 40.50           N  
ATOM   1724  N   ASN A 235     -34.368 224.489  59.069  1.00 40.70           N  
ATOM   1725  CA  ASN A 235     -33.942 223.133  58.746  1.00 28.07           C  
ATOM   1726  C   ASN A 235     -34.007 222.888  57.245  1.00 41.85           C  
ATOM   1727  O   ASN A 235     -33.050 222.386  56.646  1.00 38.15           O  
ATOM   1728  CB  ASN A 235     -34.795 222.110  59.494  1.00 40.10           C  
ATOM   1729  CG  ASN A 235     -34.416 221.989  60.955  1.00 42.82           C  
ATOM   1730  OD1 ASN A 235     -33.359 222.458  61.380  1.00 54.51           O  
ATOM   1731  ND2 ASN A 235     -35.268 221.330  61.729  1.00 39.72           N  
ATOM   1732  N   ARG A 236     -35.126 223.250  56.612  1.00 41.43           N  
ATOM   1733  CA  ARG A 236     -35.249 223.047  55.174  1.00 38.79           C  
ATOM   1734  C   ARG A 236     -34.486 224.098  54.380  1.00 38.60           C  
ATOM   1735  O   ARG A 236     -34.239 223.903  53.183  1.00 40.85           O  
ATOM   1736  CB  ARG A 236     -36.720 223.057  54.745  1.00 37.61           C  
ATOM   1737  CG  ARG A 236     -37.701 222.412  55.721  1.00 44.26           C  
ATOM   1738  CD  ARG A 236     -37.740 220.892  55.640  1.00 45.58           C  
ATOM   1739  NE  ARG A 236     -38.060 220.304  56.942  1.00 69.66           N  
ATOM   1740  CZ  ARG A 236     -38.433 219.040  57.133  1.00 72.60           C  
ATOM   1741  NH1 ARG A 236     -38.554 218.210  56.101  1.00 63.01           N  
ATOM   1742  NH2 ARG A 236     -38.701 218.606  58.361  1.00 52.37           N  
ATOM   1743  N   GLY A 237     -34.089 225.192  55.018  1.00 37.14           N  
ATOM   1744  CA  GLY A 237     -33.437 226.267  54.303  1.00 30.65           C  
ATOM   1745  C   GLY A 237     -31.944 226.351  54.542  1.00 44.05           C  
ATOM   1746  O   GLY A 237     -31.166 225.606  53.937  1.00 60.51           O  
ATOM   1747  N   PHE A 238     -31.536 227.234  55.452  1.00 46.22           N  
ATOM   1748  CA  PHE A 238     -30.121 227.565  55.588  1.00 41.90           C  
ATOM   1749  C   PHE A 238     -29.293 226.366  56.044  1.00 43.57           C  
ATOM   1750  O   PHE A 238     -28.217 226.103  55.496  1.00 45.20           O  
ATOM   1751  CB  PHE A 238     -29.957 228.734  56.556  1.00 44.44           C  
ATOM   1752  CG  PHE A 238     -28.536 229.124  56.783  1.00 48.71           C  
ATOM   1753  CD1 PHE A 238     -27.809 229.741  55.779  1.00 53.86           C  
ATOM   1754  CD2 PHE A 238     -27.917 228.861  57.995  1.00 51.64           C  
ATOM   1755  CE1 PHE A 238     -26.491 230.099  55.978  1.00 48.60           C  
ATOM   1756  CE2 PHE A 238     -26.598 229.215  58.203  1.00 50.75           C  
ATOM   1757  CZ  PHE A 238     -25.883 229.836  57.191  1.00 53.43           C  
ATOM   1758  N   PHE A 239     -29.772 225.624  57.049  1.00 34.93           N  
ATOM   1759  CA  PHE A 239     -29.005 224.476  57.532  1.00 35.10           C  
ATOM   1760  C   PHE A 239     -28.837 223.426  56.442  1.00 44.37           C  
ATOM   1761  O   PHE A 239     -27.766 222.822  56.307  1.00 47.96           O  
ATOM   1762  CB  PHE A 239     -29.668 223.868  58.768  1.00 31.15           C  
ATOM   1763  CG  PHE A 239     -29.676 224.780  59.958  1.00 47.73           C  
ATOM   1764  CD1 PHE A 239     -28.606 225.630  60.202  1.00 54.26           C  
ATOM   1765  CD2 PHE A 239     -30.759 224.808  60.822  1.00 42.89           C  
ATOM   1766  CE1 PHE A 239     -28.609 226.481  61.293  1.00 42.87           C  
ATOM   1767  CE2 PHE A 239     -30.769 225.659  61.915  1.00 38.00           C  
ATOM   1768  CZ  PHE A 239     -29.691 226.497  62.150  1.00 29.12           C  
ATOM   1769  N   GLN A 240     -29.885 223.198  55.649  1.00 45.85           N  
ATOM   1770  CA  GLN A 240     -29.781 222.265  54.532  1.00 37.27           C  
ATOM   1771  C   GLN A 240     -28.771 222.750  53.501  1.00 44.81           C  
ATOM   1772  O   GLN A 240     -27.940 221.974  53.018  1.00 36.98           O  
ATOM   1773  CB  GLN A 240     -31.151 222.069  53.886  1.00 46.65           C  
ATOM   1774  CG  GLN A 240     -31.109 221.325  52.560  1.00 38.79           C  
ATOM   1775  CD  GLN A 240     -30.763 219.858  52.718  1.00 45.22           C  
ATOM   1776  OE1 GLN A 240     -31.037 219.243  53.752  1.00 47.20           O  
ATOM   1777  NE2 GLN A 240     -30.158 219.288  51.689  1.00 38.71           N  
ATOM   1778  N   GLU A 241     -28.833 224.034  53.136  1.00 35.24           N  
ATOM   1779  CA  GLU A 241     -27.909 224.528  52.119  1.00 41.75           C  
ATOM   1780  C   GLU A 241     -26.465 224.502  52.611  1.00 52.39           C  
ATOM   1781  O   GLU A 241     -25.542 224.329  51.805  1.00 45.68           O  
ATOM   1782  CB  GLU A 241     -28.315 225.932  51.665  1.00 39.96           C  
ATOM   1783  CG  GLU A 241     -27.779 226.302  50.278  1.00 58.03           C  
ATOM   1784  CD  GLU A 241     -28.143 227.718  49.840  1.00 84.41           C  
ATOM   1785  OE1 GLU A 241     -27.286 228.378  49.212  1.00 66.54           O  
ATOM   1786  OE2 GLU A 241     -29.286 228.163  50.101  1.00 72.88           O  
ATOM   1787  N   CYS A 242     -26.249 224.655  53.921  1.00 40.62           N  
ATOM   1788  CA  CYS A 242     -24.902 224.536  54.475  1.00 49.32           C  
ATOM   1789  C   CYS A 242     -24.363 223.123  54.295  1.00 46.25           C  
ATOM   1790  O   CYS A 242     -23.280 222.921  53.734  1.00 45.22           O  
ATOM   1791  CB  CYS A 242     -24.894 224.927  55.957  1.00 51.10           C  
ATOM   1792  SG  CYS A 242     -24.753 226.702  56.258  1.00 71.00           S  
ATOM   1793  N   LYS A 243     -25.106 222.127  54.780  1.00 35.73           N  
ATOM   1794  CA  LYS A 243     -24.645 220.747  54.676  1.00 32.41           C  
ATOM   1795  C   LYS A 243     -24.493 220.321  53.218  1.00 41.03           C  
ATOM   1796  O   LYS A 243     -23.503 219.677  52.854  1.00 51.55           O  
ATOM   1797  CB  LYS A 243     -25.615 219.834  55.422  1.00 33.27           C  
ATOM   1798  CG  LYS A 243     -25.927 220.326  56.821  1.00 28.82           C  
ATOM   1799  CD  LYS A 243     -26.677 219.299  57.651  1.00 30.94           C  
ATOM   1800  CE  LYS A 243     -28.145 219.233  57.275  1.00 33.29           C  
ATOM   1801  NZ  LYS A 243     -28.900 218.342  58.196  1.00 33.10           N  
ATOM   1802  N   GLU A 244     -25.466 220.676  52.371  1.00 34.21           N  
ATOM   1803  CA  GLU A 244     -25.395 220.375  50.942  1.00 34.32           C  
ATOM   1804  C   GLU A 244     -24.082 220.818  50.313  1.00 39.99           C  
ATOM   1805  O   GLU A 244     -23.570 220.161  49.400  1.00 50.58           O  
ATOM   1806  CB  GLU A 244     -26.524 221.079  50.197  1.00 47.82           C  
ATOM   1807  CG  GLU A 244     -27.825 220.349  50.078  1.00 54.45           C  
ATOM   1808  CD  GLU A 244     -28.886 221.271  49.534  1.00 63.20           C  
ATOM   1809  OE1 GLU A 244     -28.583 222.478  49.392  1.00 52.29           O  
ATOM   1810  OE2 GLU A 244     -30.006 220.798  49.247  1.00 84.60           O  
ATOM   1811  N   THR A 245     -23.563 221.975  50.725  1.00 42.68           N  
ATOM   1812  CA  THR A 245     -22.524 222.653  49.963  1.00 58.63           C  
ATOM   1813  C   THR A 245     -21.221 222.882  50.718  1.00 51.70           C  
ATOM   1814  O   THR A 245     -20.191 223.100  50.071  1.00 61.38           O  
ATOM   1815  CB  THR A 245     -23.046 224.005  49.436  1.00 45.74           C  
ATOM   1816  OG1 THR A 245     -23.068 224.965  50.496  1.00 66.50           O  
ATOM   1817  CG2 THR A 245     -24.460 223.865  48.907  1.00 47.37           C  
ATOM   1818  N   LEU A 246     -21.229 222.845  52.048  1.00 41.92           N  
ATOM   1819  CA  LEU A 246     -20.046 223.146  52.846  1.00 39.10           C  
ATOM   1820  C   LEU A 246     -19.497 221.950  53.603  1.00 44.60           C  
ATOM   1821  O   LEU A 246     -18.279 221.799  53.699  1.00 47.09           O  
ATOM   1822  CB  LEU A 246     -20.353 224.256  53.859  1.00 39.22           C  
ATOM   1823  CG  LEU A 246     -20.774 225.638  53.358  1.00 47.48           C  
ATOM   1824  CD1 LEU A 246     -21.072 226.541  54.544  1.00 36.77           C  
ATOM   1825  CD2 LEU A 246     -19.703 226.248  52.463  1.00 35.04           C  
ATOM   1826  N   CYS A 247     -20.365 221.099  54.146  1.00 46.70           N  
ATOM   1827  CA  CYS A 247     -19.908 220.000  54.986  1.00 31.54           C  
ATOM   1828  C   CYS A 247     -18.965 219.078  54.223  1.00 44.66           C  
ATOM   1829  O   CYS A 247     -19.086 218.881  53.009  1.00 53.86           O  
ATOM   1830  CB  CYS A 247     -21.098 219.207  55.527  1.00 42.85           C  
ATOM   1831  SG  CYS A 247     -21.912 219.981  56.947  1.00 60.39           S  
ATOM   1832  N   HIS A 248     -18.016 218.511  54.959  1.00 41.96           N  
ATOM   1833  CA  HIS A 248     -16.941 217.693  54.419  1.00 43.82           C  
ATOM   1834  C   HIS A 248     -16.322 216.949  55.588  1.00 52.98           C  
ATOM   1835  O   HIS A 248     -16.275 217.472  56.705  1.00 45.90           O  
ATOM   1836  CB  HIS A 248     -15.887 218.552  53.711  1.00 40.90           C  
ATOM   1837  CG  HIS A 248     -15.211 217.868  52.565  1.00 62.62           C  
ATOM   1838  ND1 HIS A 248     -14.580 216.648  52.690  1.00 59.00           N  
ATOM   1839  CD2 HIS A 248     -15.046 218.247  51.275  1.00 58.27           C  
ATOM   1840  CE1 HIS A 248     -14.072 216.296  51.522  1.00 57.23           C  
ATOM   1841  NE2 HIS A 248     -14.338 217.251  50.648  1.00 71.95           N  
ATOM   1842  N   ILE A 249     -15.868 215.727  55.338  1.00 52.34           N  
ATOM   1843  CA  ILE A 249     -15.203 214.936  56.366  1.00 55.00           C  
ATOM   1844  C   ILE A 249     -13.817 214.563  55.868  1.00 56.61           C  
ATOM   1845  O   ILE A 249     -13.638 214.232  54.690  1.00 56.04           O  
ATOM   1846  CB  ILE A 249     -16.015 213.682  56.743  1.00 42.47           C  
ATOM   1847  CG1 ILE A 249     -17.316 214.101  57.429  1.00 49.36           C  
ATOM   1848  CG2 ILE A 249     -15.209 212.783  57.660  1.00 39.91           C  
ATOM   1849  CD1 ILE A 249     -18.159 212.939  57.921  1.00 48.30           C  
ATOM   1850  N   CYS A 250     -12.844 214.611  56.768  1.00 58.93           N  
ATOM   1851  CA  CYS A 250     -11.481 214.232  56.418  1.00 60.93           C  
ATOM   1852  C   CYS A 250     -11.443 212.746  56.097  1.00 54.86           C  
ATOM   1853  O   CYS A 250     -11.761 211.922  56.967  1.00 52.55           O  
ATOM   1854  CB  CYS A 250     -10.515 214.568  57.550  1.00 63.97           C  
ATOM   1855  SG  CYS A 250     -10.372 216.341  57.897  1.00 73.24           S  
ATOM   1856  N   PRO A 251     -11.078 212.362  54.879  1.00 53.19           N  
ATOM   1857  CA  PRO A 251     -11.239 210.965  54.455  1.00 64.09           C  
ATOM   1858  C   PRO A 251     -10.191 210.011  55.009  1.00 62.25           C  
ATOM   1859  O   PRO A 251     -10.507 208.858  55.310  1.00 63.29           O  
ATOM   1860  CB  PRO A 251     -11.137 211.059  52.927  1.00 59.63           C  
ATOM   1861  CG  PRO A 251     -10.286 212.259  52.690  1.00 51.02           C  
ATOM   1862  CD  PRO A 251     -10.637 213.234  53.777  1.00 50.70           C  
ATOM   1863  N   THR A 252      -8.947 210.464  55.151  1.00 80.47           N  
ATOM   1864  CA  THR A 252      -7.848 209.551  55.437  1.00 67.95           C  
ATOM   1865  C   THR A 252      -7.362 209.581  56.881  1.00 64.08           C  
ATOM   1866  O   THR A 252      -6.786 208.589  57.337  1.00 65.71           O  
ATOM   1867  CB  THR A 252      -6.676 209.846  54.497  1.00 66.42           C  
ATOM   1868  OG1 THR A 252      -6.394 211.251  54.523  1.00 87.90           O  
ATOM   1869  CG2 THR A 252      -7.036 209.429  53.075  1.00 48.23           C  
ATOM   1870  N   LYS A 253      -7.571 210.675  57.610  1.00 69.34           N  
ATOM   1871  CA  LYS A 253      -7.167 210.746  59.009  1.00 69.28           C  
ATOM   1872  C   LYS A 253      -8.128 211.667  59.749  1.00 70.87           C  
ATOM   1873  O   LYS A 253      -8.949 212.354  59.138  1.00 86.61           O  
ATOM   1874  CB  LYS A 253      -5.712 211.216  59.154  1.00 62.71           C  
ATOM   1875  CG  LYS A 253      -5.233 212.194  58.086  1.00 72.60           C  
ATOM   1876  CD  LYS A 253      -3.725 212.407  58.189  1.00 84.77           C  
ATOM   1877  CE  LYS A 253      -3.160 213.140  56.980  1.00 73.57           C  
ATOM   1878  NZ  LYS A 253      -3.458 214.601  57.010  1.00 90.68           N  
ATOM   1879  N   THR A 254      -8.029 211.667  61.080  1.00 60.59           N  
ATOM   1880  CA  THR A 254      -8.889 212.524  61.885  1.00 61.17           C  
ATOM   1881  C   THR A 254      -8.661 213.996  61.534  1.00 73.42           C  
ATOM   1882  O   THR A 254      -7.711 214.369  60.838  1.00 56.44           O  
ATOM   1883  CB  THR A 254      -8.655 212.306  63.382  1.00 57.99           C  
ATOM   1884  OG1 THR A 254      -7.292 212.600  63.713  1.00 69.58           O  
ATOM   1885  CG2 THR A 254      -8.980 210.878  63.776  1.00 56.62           C  
ATOM   1886  N   LEU A 255      -9.564 214.841  62.033  1.00 75.20           N  
ATOM   1887  CA  LEU A 255      -9.464 216.270  61.760  1.00 76.62           C  
ATOM   1888  C   LEU A 255      -8.224 216.871  62.415  1.00 82.57           C  
ATOM   1889  O   LEU A 255      -7.535 217.699  61.808  1.00 80.29           O  
ATOM   1890  CB  LEU A 255     -10.737 216.972  62.236  1.00 72.58           C  
ATOM   1891  CG  LEU A 255     -10.878 218.488  62.096  1.00 61.15           C  
ATOM   1892  CD1 LEU A 255     -10.574 218.926  60.676  1.00 71.79           C  
ATOM   1893  CD2 LEU A 255     -12.279 218.912  62.496  1.00 49.86           C  
ATOM   1894  N   GLU A 256      -7.910 216.446  63.644  1.00 88.19           N  
ATOM   1895  CA  GLU A 256      -6.748 216.989  64.345  1.00 89.61           C  
ATOM   1896  C   GLU A 256      -5.459 216.692  63.589  1.00 88.40           C  
ATOM   1897  O   GLU A 256      -4.557 217.536  63.526  1.00 90.29           O  
ATOM   1898  CB  GLU A 256      -6.668 216.412  65.757  1.00 76.55           C  
ATOM   1899  CG  GLU A 256      -7.994 216.330  66.474  1.00116.71           C  
ATOM   1900  CD  GLU A 256      -8.077 215.114  67.378  1.00154.34           C  
ATOM   1901  OE1 GLU A 256      -7.013 214.558  67.726  1.00146.64           O  
ATOM   1902  OE2 GLU A 256      -9.203 214.701  67.726  1.00158.79           O  
ATOM   1903  N   GLU A 257      -5.351 215.494  63.016  1.00 73.91           N  
ATOM   1904  CA  GLU A 257      -4.175 215.135  62.236  1.00 69.09           C  
ATOM   1905  C   GLU A 257      -4.110 215.864  60.900  1.00 73.36           C  
ATOM   1906  O   GLU A 257      -3.065 215.822  60.242  1.00 96.43           O  
ATOM   1907  CB  GLU A 257      -4.168 213.622  61.995  1.00 87.35           C  
ATOM   1908  CG  GLU A 257      -4.060 212.781  63.265  1.00 83.73           C  
ATOM   1909  CD  GLU A 257      -4.433 211.320  63.043  1.00101.40           C  
ATOM   1910  OE1 GLU A 257      -5.065 211.014  62.010  1.00 98.51           O  
ATOM   1911  OE2 GLU A 257      -4.112 210.477  63.910  1.00108.69           O  
ATOM   1912  N   THR A 258      -5.185 216.542  60.496  1.00 86.19           N  
ATOM   1913  CA  THR A 258      -5.256 217.213  59.203  1.00 97.15           C  
ATOM   1914  C   THR A 258      -5.251 218.733  59.329  1.00 91.14           C  
ATOM   1915  O   THR A 258      -5.493 219.427  58.336  1.00 94.85           O  
ATOM   1916  CB  THR A 258      -6.500 216.754  58.434  1.00 81.06           C  
ATOM   1917  OG1 THR A 258      -6.604 215.325  58.485  1.00 78.89           O  
ATOM   1918  CG2 THR A 258      -6.424 217.185  56.976  1.00 72.97           C  
ATOM   1919  N   LYS A 259      -4.977 219.267  60.520  1.00 80.90           N  
ATOM   1920  CA  LYS A 259      -4.969 220.713  60.713  1.00 90.11           C  
ATOM   1921  C   LYS A 259      -3.949 221.428  59.832  1.00109.44           C  
ATOM   1922  O   LYS A 259      -3.932 222.664  59.817  1.00101.26           O  
ATOM   1923  CB  LYS A 259      -4.715 221.043  62.185  1.00 88.15           C  
ATOM   1924  CG  LYS A 259      -5.881 220.702  63.103  1.00 67.34           C  
ATOM   1925  CD  LYS A 259      -5.706 221.336  64.475  1.00 80.38           C  
ATOM   1926  CE  LYS A 259      -6.711 220.786  65.476  1.00102.69           C  
ATOM   1927  NZ  LYS A 259      -6.266 221.003  66.881  1.00 96.97           N  
ATOM   1928  N   THR A 260      -3.098 220.695  59.111  1.00121.08           N  
ATOM   1929  CA  THR A 260      -2.267 221.292  58.069  1.00120.03           C  
ATOM   1930  C   THR A 260      -3.081 221.759  56.865  1.00102.88           C  
ATOM   1931  O   THR A 260      -2.492 222.185  55.866  1.00112.54           O  
ATOM   1932  CB  THR A 260      -1.191 220.298  57.623  1.00135.31           C  
ATOM   1933  OG1 THR A 260      -0.649 219.635  58.772  1.00129.73           O  
ATOM   1934  CG2 THR A 260      -0.063 221.019  56.889  1.00107.10           C  
ATOM   1935  N   GLU A 261      -4.410 221.658  56.927  1.00120.16           N  
ATOM   1936  CA  GLU A 261      -5.295 222.236  55.922  1.00122.25           C  
ATOM   1937  C   GLU A 261      -5.609 223.704  56.179  1.00125.96           C  
ATOM   1938  O   GLU A 261      -5.977 224.417  55.239  1.00119.19           O  
ATOM   1939  CB  GLU A 261      -6.615 221.474  55.889  1.00112.53           C  
ATOM   1940  CG  GLU A 261      -7.492 221.841  57.074  1.00 94.37           C  
ATOM   1941  CD  GLU A 261      -8.696 220.945  57.217  1.00100.97           C  
ATOM   1942  OE1 GLU A 261      -9.179 220.428  56.187  1.00102.28           O  
ATOM   1943  OE2 GLU A 261      -9.151 220.748  58.363  1.00 94.50           O  
ATOM   1944  N   LEU A 262      -5.505 224.161  57.426  1.00125.24           N  
ATOM   1945  CA  LEU A 262      -5.685 225.575  57.720  1.00112.83           C  
ATOM   1946  C   LEU A 262      -4.651 226.390  56.959  1.00128.48           C  
ATOM   1947  O   LEU A 262      -3.444 226.180  57.114  1.00126.46           O  
ATOM   1948  CB  LEU A 262      -5.567 225.825  59.224  1.00 95.31           C  
ATOM   1949  N   SER A 263      -5.126 227.307  56.120  1.00143.20           N  
ATOM   1950  CA  SER A 263      -4.273 228.085  55.226  1.00140.48           C  
ATOM   1951  C   SER A 263      -3.538 227.204  54.218  1.00135.17           C  
ATOM   1952  O   SER A 263      -2.539 227.628  53.628  1.00146.73           O  
ATOM   1953  CB  SER A 263      -3.271 228.935  56.017  1.00121.65           C  
ATOM   1954  N   SER A 264      -4.012 225.979  54.013  1.00110.23           N  
ATOM   1955  CA  SER A 264      -3.486 225.090  52.983  1.00131.04           C  
ATOM   1956  C   SER A 264      -4.529 224.730  51.939  1.00142.06           C  
ATOM   1957  O   SER A 264      -4.222 224.721  50.742  1.00112.15           O  
ATOM   1958  CB  SER A 264      -2.927 223.808  53.615  1.00114.42           C  
ATOM   1959  N   THR A 265      -5.753 224.431  52.363  1.00140.63           N  
ATOM   1960  CA  THR A 265      -6.885 224.269  51.466  1.00117.09           C  
ATOM   1961  C   THR A 265      -7.702 225.556  51.448  1.00120.64           C  
ATOM   1962  O   THR A 265      -7.706 226.328  52.412  1.00104.44           O  
ATOM   1963  CB  THR A 265      -7.764 223.087  51.887  1.00 77.22           C  
ATOM   1964  N   ALA A 266      -8.381 225.790  50.330  1.00121.49           N  
ATOM   1965  CA  ALA A 266      -9.167 227.004  50.171  1.00113.18           C  
ATOM   1966  C   ALA A 266     -10.375 226.998  51.101  1.00110.05           C  
ATOM   1967  O   ALA A 266     -10.996 225.956  51.330  1.00107.09           O  
ATOM   1968  CB  ALA A 266      -9.625 227.150  48.721  1.00103.82           C  
ATOM   1969  N   LYS A 267     -10.697 228.169  51.648  1.00 78.42           N  
ATOM   1970  CA  LYS A 267     -11.939 228.338  52.390  1.00 73.67           C  
ATOM   1971  C   LYS A 267     -13.145 228.321  51.453  1.00 75.23           C  
ATOM   1972  O   LYS A 267     -13.061 228.711  50.285  1.00 74.39           O  
ATOM   1973  CB  LYS A 267     -11.937 229.650  53.172  1.00 60.48           C  
ATOM   1974  CG  LYS A 267     -11.004 229.706  54.360  1.00 61.36           C  
ATOM   1975  CD  LYS A 267     -11.313 230.958  55.168  1.00 74.21           C  
ATOM   1976  CE  LYS A 267     -10.191 231.330  56.108  1.00 87.12           C  
ATOM   1977  NZ  LYS A 267     -10.483 230.850  57.481  1.00 93.64           N  
ATOM   1978  N   ARG A 268     -14.278 227.854  51.979  1.00 63.83           N  
ATOM   1979  CA  ARG A 268     -15.536 227.808  51.243  1.00 66.31           C  
ATOM   1980  C   ARG A 268     -16.603 228.589  51.997  1.00 66.91           C  
ATOM   1981  O   ARG A 268     -16.749 228.441  53.216  1.00 63.34           O  
ATOM   1982  CB  ARG A 268     -15.997 226.368  51.010  1.00 67.53           C  
ATOM   1983  CG  ARG A 268     -15.242 225.661  49.899  1.00 76.90           C  
ATOM   1984  CD  ARG A 268     -15.950 224.387  49.477  1.00 90.25           C  
ATOM   1985  NE  ARG A 268     -17.330 224.651  49.079  1.00 87.09           N  
ATOM   1986  CZ  ARG A 268     -17.719 224.860  47.826  1.00109.57           C  
ATOM   1987  NH1 ARG A 268     -16.831 224.828  46.841  1.00119.25           N  
ATOM   1988  NH2 ARG A 268     -18.995 225.096  47.556  1.00108.31           N  
ATOM   1989  N   SER A 269     -17.337 229.425  51.270  1.00 63.87           N  
ATOM   1990  CA  SER A 269     -18.357 230.290  51.838  1.00 59.75           C  
ATOM   1991  C   SER A 269     -19.713 229.930  51.249  1.00 61.57           C  
ATOM   1992  O   SER A 269     -19.823 229.152  50.299  1.00 62.68           O  
ATOM   1993  CB  SER A 269     -18.058 231.771  51.575  1.00 55.38           C  
ATOM   1994  OG  SER A 269     -18.246 232.086  50.206  1.00 72.35           O  
ATOM   1995  N   ILE A 270     -20.748 230.513  51.840  1.00 65.07           N  
ATOM   1996  CA  ILE A 270     -22.123 230.328  51.398  1.00 56.86           C  
ATOM   1997  C   ILE A 270     -22.859 231.642  51.619  1.00 55.49           C  
ATOM   1998  O   ILE A 270     -22.648 232.320  52.628  1.00 54.75           O  
ATOM   1999  CB  ILE A 270     -22.789 229.153  52.151  1.00 46.76           C  
ATOM   2000  CG1 ILE A 270     -24.135 228.787  51.528  1.00 43.39           C  
ATOM   2001  CG2 ILE A 270     -22.963 229.488  53.624  1.00 41.95           C  
ATOM   2002  CD1 ILE A 270     -24.876 227.715  52.297  1.00 44.09           C  
ATOM   2003  N   GLU A 271     -23.711 232.013  50.668  1.00 49.36           N  
ATOM   2004  CA  GLU A 271     -24.514 233.223  50.795  1.00 42.04           C  
ATOM   2005  C   GLU A 271     -25.833 232.874  51.475  1.00 49.71           C  
ATOM   2006  O   GLU A 271     -26.543 231.962  51.037  1.00 77.63           O  
ATOM   2007  CB  GLU A 271     -24.757 233.848  49.421  1.00 41.02           C  
ATOM   2008  CG  GLU A 271     -25.566 235.137  49.426  1.00 50.47           C  
ATOM   2009  CD  GLU A 271     -25.652 235.774  48.042  1.00 76.25           C  
ATOM   2010  OE1 GLU A 271     -24.667 235.674  47.273  1.00 70.37           O  
ATOM   2011  OE2 GLU A 271     -26.704 236.375  47.726  1.00 65.95           O  
ATOM   2012  N   SER A 272     -26.151 233.590  52.544  1.00 45.38           N  
ATOM   2013  CA  SER A 272     -27.266 233.242  53.415  1.00 51.27           C  
ATOM   2014  C   SER A 272     -28.552 233.897  52.942  1.00 53.52           C  
ATOM   2015  O   SER A 272     -28.560 234.755  52.055  1.00 50.36           O  
ATOM   2016  CB  SER A 272     -26.948 233.659  54.846  1.00 49.95           C  
ATOM   2017  OG  SER A 272     -26.810 235.067  54.935  1.00 52.46           O  
ATOM   2018  N   PRO A 273     -29.685 233.510  53.531  1.00 45.33           N  
ATOM   2019  CA  PRO A 273     -30.944 234.184  53.182  1.00 47.09           C  
ATOM   2020  C   PRO A 273     -30.895 235.685  53.403  1.00 54.17           C  
ATOM   2021  O   PRO A 273     -31.481 236.440  52.618  1.00 48.42           O  
ATOM   2022  CB  PRO A 273     -31.968 233.501  54.099  1.00 45.04           C  
ATOM   2023  CG  PRO A 273     -31.382 232.167  54.387  1.00 33.77           C  
ATOM   2024  CD  PRO A 273     -29.895 232.369  54.436  1.00 47.39           C  
ATOM   2025  N   TRP A 274     -30.209 236.145  54.452  1.00 62.42           N  
ATOM   2026  CA  TRP A 274     -30.102 237.568  54.744  1.00 52.40           C  
ATOM   2027  C   TRP A 274     -28.937 238.234  54.018  1.00 47.16           C  
ATOM   2028  O   TRP A 274     -28.504 239.319  54.419  1.00 54.43           O  
ATOM   2029  CB  TRP A 274     -29.992 237.800  56.254  1.00 47.42           C  
ATOM   2030  CG  TRP A 274     -28.837 237.109  56.911  1.00 56.92           C  
ATOM   2031  CD1 TRP A 274     -27.600 237.634  57.152  1.00 49.42           C  
ATOM   2032  CD2 TRP A 274     -28.814 235.773  57.431  1.00 52.40           C  
ATOM   2033  NE1 TRP A 274     -26.807 236.706  57.781  1.00 53.21           N  
ATOM   2034  CE2 TRP A 274     -27.528 235.555  57.965  1.00 49.15           C  
ATOM   2035  CE3 TRP A 274     -29.753 234.739  57.492  1.00 52.17           C  
ATOM   2036  CZ2 TRP A 274     -27.156 234.344  58.550  1.00 49.12           C  
ATOM   2037  CZ3 TRP A 274     -29.384 233.538  58.076  1.00 53.97           C  
ATOM   2038  CH2 TRP A 274     -28.096 233.351  58.597  1.00 52.52           C  
ATOM   2039  N   ASN A 275     -28.417 237.609  52.966  1.00 51.26           N  
ATOM   2040  CA  ASN A 275     -27.519 238.260  52.019  1.00 58.06           C  
ATOM   2041  C   ASN A 275     -26.124 238.511  52.583  1.00 49.94           C  
ATOM   2042  O   ASN A 275     -25.399 239.370  52.075  1.00 64.17           O  
ATOM   2043  CB  ASN A 275     -28.134 239.580  51.539  1.00 42.29           C  
ATOM   2044  CG  ASN A 275     -27.562 240.053  50.220  1.00 60.70           C  
ATOM   2045  OD1 ASN A 275     -26.842 239.324  49.540  1.00 70.54           O  
ATOM   2046  ND2 ASN A 275     -27.892 241.285  49.846  1.00 93.69           N  
ATOM   2047  N   GLU A 276     -25.714 237.760  53.601  1.00 55.41           N  
ATOM   2048  CA  GLU A 276     -24.363 237.831  54.142  1.00 52.83           C  
ATOM   2049  C   GLU A 276     -23.566 236.619  53.673  1.00 65.43           C  
ATOM   2050  O   GLU A 276     -24.092 235.503  53.625  1.00 54.75           O  
ATOM   2051  CB  GLU A 276     -24.392 237.891  55.673  1.00 44.18           C  
ATOM   2052  CG  GLU A 276     -23.019 237.941  56.334  1.00 66.01           C  
ATOM   2053  CD  GLU A 276     -23.093 237.972  57.856  1.00 85.05           C  
ATOM   2054  OE1 GLU A 276     -24.205 237.809  58.408  1.00 55.78           O  
ATOM   2055  OE2 GLU A 276     -22.038 238.164  58.500  1.00 84.90           O  
ATOM   2056  N   GLU A 277     -22.301 236.838  53.315  1.00 56.97           N  
ATOM   2057  CA  GLU A 277     -21.421 235.728  52.958  1.00 50.25           C  
ATOM   2058  C   GLU A 277     -20.870 235.112  54.239  1.00 50.43           C  
ATOM   2059  O   GLU A 277     -20.013 235.703  54.904  1.00 67.17           O  
ATOM   2060  CB  GLU A 277     -20.298 236.192  52.033  1.00 53.20           C  
ATOM   2061  CG  GLU A 277     -19.306 235.087  51.684  1.00 71.52           C  
ATOM   2062  CD  GLU A 277     -18.070 235.594  50.953  1.00103.60           C  
ATOM   2063  OE1 GLU A 277     -17.823 235.131  49.818  1.00107.50           O  
ATOM   2064  OE2 GLU A 277     -17.347 236.451  51.506  1.00105.02           O  
ATOM   2065  N   ILE A 278     -21.365 233.925  54.585  1.00 56.98           N  
ATOM   2066  CA  ILE A 278     -20.924 233.210  55.778  1.00 49.77           C  
ATOM   2067  C   ILE A 278     -19.656 232.429  55.453  1.00 59.70           C  
ATOM   2068  O   ILE A 278     -19.628 231.636  54.504  1.00 54.23           O  
ATOM   2069  CB  ILE A 278     -22.032 232.277  56.288  1.00 45.04           C  
ATOM   2070  CG1 ILE A 278     -23.322 233.061  56.538  1.00 43.14           C  
ATOM   2071  CG2 ILE A 278     -21.591 231.565  57.544  1.00 46.35           C  
ATOM   2072  CD1 ILE A 278     -23.243 234.010  57.699  1.00 51.92           C  
ATOM   2073  N   VAL A 279     -18.606 232.641  56.246  1.00 63.72           N  
ATOM   2074  CA  VAL A 279     -17.302 232.019  56.020  1.00 59.41           C  
ATOM   2075  C   VAL A 279     -16.827 231.384  57.323  1.00 49.42           C  
ATOM   2076  O   VAL A 279     -16.345 232.080  58.223  1.00 61.18           O  
ATOM   2077  CB  VAL A 279     -16.266 233.017  55.492  1.00 53.96           C  
ATOM   2078  CG1 VAL A 279     -14.935 232.323  55.284  1.00 43.69           C  
ATOM   2079  CG2 VAL A 279     -16.744 233.641  54.185  1.00 46.84           C  
ATOM   2080  N   PHE A 280     -16.972 230.067  57.434  1.00 64.38           N  
ATOM   2081  CA  PHE A 280     -16.304 229.321  58.488  1.00 51.92           C  
ATOM   2082  C   PHE A 280     -14.869 229.028  58.074  1.00 56.10           C  
ATOM   2083  O   PHE A 280     -14.571 228.861  56.887  1.00 55.73           O  
ATOM   2084  CB  PHE A 280     -17.010 227.995  58.758  1.00 56.39           C  
ATOM   2085  CG  PHE A 280     -18.479 228.116  59.012  1.00 48.46           C  
ATOM   2086  CD1 PHE A 280     -18.956 228.405  60.282  1.00 42.56           C  
ATOM   2087  CD2 PHE A 280     -19.386 227.909  57.988  1.00 42.07           C  
ATOM   2088  CE1 PHE A 280     -20.313 228.496  60.526  1.00 44.50           C  
ATOM   2089  CE2 PHE A 280     -20.743 228.000  58.222  1.00 47.46           C  
ATOM   2090  CZ  PHE A 280     -21.210 228.295  59.494  1.00 51.64           C  
ATOM   2091  N   ASP A 281     -13.974 228.956  59.056  1.00 54.69           N  
ATOM   2092  CA  ASP A 281     -12.643 228.440  58.767  1.00 63.62           C  
ATOM   2093  C   ASP A 281     -12.722 226.933  58.546  1.00 63.61           C  
ATOM   2094  O   ASP A 281     -13.624 226.258  59.048  1.00 63.28           O  
ATOM   2095  CB  ASP A 281     -11.663 228.769  59.896  1.00 56.81           C  
ATOM   2096  CG  ASP A 281     -12.191 228.386  61.265  1.00 65.01           C  
ATOM   2097  OD1 ASP A 281     -12.953 227.403  61.357  1.00 78.80           O  
ATOM   2098  OD2 ASP A 281     -11.847 229.067  62.254  1.00 86.00           O  
ATOM   2099  N   ASN A 282     -11.766 226.404  57.781  1.00 59.04           N  
ATOM   2100  CA  ASN A 282     -11.833 224.993  57.411  1.00 48.17           C  
ATOM   2101  C   ASN A 282     -11.929 224.080  58.629  1.00 48.87           C  
ATOM   2102  O   ASN A 282     -12.594 223.039  58.568  1.00 53.79           O  
ATOM   2103  CB  ASN A 282     -10.630 224.614  56.550  1.00 49.24           C  
ATOM   2104  CG  ASN A 282     -10.652 225.291  55.196  1.00 66.52           C  
ATOM   2105  OD1 ASN A 282     -11.714 225.668  54.701  1.00 64.57           O  
ATOM   2106  ND2 ASN A 282      -9.482 225.435  54.580  1.00 91.24           N  
ATOM   2107  N   GLU A 283     -11.291 224.442  59.743  1.00 48.71           N  
ATOM   2108  CA  GLU A 283     -11.337 223.558  60.902  1.00 58.59           C  
ATOM   2109  C   GLU A 283     -12.747 223.471  61.463  1.00 54.99           C  
ATOM   2110  O   GLU A 283     -13.189 222.397  61.886  1.00 59.33           O  
ATOM   2111  CB  GLU A 283     -10.354 224.028  61.973  1.00 76.80           C  
ATOM   2112  CG  GLU A 283      -8.908 224.064  61.499  1.00115.77           C  
ATOM   2113  CD  GLU A 283      -7.915 224.049  62.645  1.00135.12           C  
ATOM   2114  OE1 GLU A 283      -8.354 223.930  63.810  1.00128.33           O  
ATOM   2115  OE2 GLU A 283      -6.697 224.151  62.379  1.00121.65           O  
ATOM   2116  N   THR A 284     -13.466 224.593  61.479  1.00 58.93           N  
ATOM   2117  CA  THR A 284     -14.848 224.569  61.941  1.00 57.14           C  
ATOM   2118  C   THR A 284     -15.745 223.899  60.911  1.00 54.51           C  
ATOM   2119  O   THR A 284     -16.615 223.093  61.264  1.00 48.03           O  
ATOM   2120  CB  THR A 284     -15.332 225.990  62.238  1.00 51.32           C  
ATOM   2121  OG1 THR A 284     -14.667 226.486  63.405  1.00 53.89           O  
ATOM   2122  CG2 THR A 284     -16.837 226.011  62.476  1.00 49.56           C  
ATOM   2123  N   ARG A 285     -15.541 224.221  59.631  1.00 45.86           N  
ATOM   2124  CA  ARG A 285     -16.351 223.633  58.569  1.00 47.15           C  
ATOM   2125  C   ARG A 285     -16.242 222.114  58.571  1.00 59.34           C  
ATOM   2126  O   ARG A 285     -17.258 221.410  58.627  1.00 50.96           O  
ATOM   2127  CB  ARG A 285     -15.934 224.209  57.215  1.00 45.59           C  
ATOM   2128  CG  ARG A 285     -16.810 223.769  56.061  1.00 50.23           C  
ATOM   2129  CD  ARG A 285     -16.591 224.626  54.829  1.00 42.58           C  
ATOM   2130  NE  ARG A 285     -15.242 224.518  54.283  1.00 49.42           N  
ATOM   2131  CZ  ARG A 285     -14.865 223.599  53.402  1.00 49.75           C  
ATOM   2132  NH1 ARG A 285     -15.730 222.688  52.983  1.00 63.30           N  
ATOM   2133  NH2 ARG A 285     -13.621 223.588  52.944  1.00 59.53           N  
ATOM   2134  N   TYR A 286     -15.015 221.586  58.511  1.00 50.84           N  
ATOM   2135  CA  TYR A 286     -14.834 220.140  58.601  1.00 43.23           C  
ATOM   2136  C   TYR A 286     -15.266 219.597  59.953  1.00 41.32           C  
ATOM   2137  O   TYR A 286     -15.612 218.416  60.057  1.00 55.61           O  
ATOM   2138  CB  TYR A 286     -13.376 219.754  58.325  1.00 48.15           C  
ATOM   2139  CG  TYR A 286     -13.009 219.760  56.857  1.00 48.60           C  
ATOM   2140  CD1 TYR A 286     -12.875 220.953  56.159  1.00 49.48           C  
ATOM   2141  CD2 TYR A 286     -12.807 218.571  56.167  1.00 55.05           C  
ATOM   2142  CE1 TYR A 286     -12.544 220.963  54.818  1.00 52.03           C  
ATOM   2143  CE2 TYR A 286     -12.477 218.573  54.822  1.00 45.86           C  
ATOM   2144  CZ  TYR A 286     -12.348 219.772  54.154  1.00 50.65           C  
ATOM   2145  OH  TYR A 286     -12.022 219.782  52.818  1.00 58.24           O  
ATOM   2146  N   GLY A 287     -15.248 220.427  60.995  1.00 46.50           N  
ATOM   2147  CA  GLY A 287     -15.597 219.942  62.315  1.00 44.25           C  
ATOM   2148  C   GLY A 287     -17.054 219.569  62.473  1.00 45.36           C  
ATOM   2149  O   GLY A 287     -17.381 218.769  63.356  1.00 59.71           O  
ATOM   2150  N   PHE A 288     -17.934 220.108  61.625  1.00 50.07           N  
ATOM   2151  CA  PHE A 288     -19.362 219.822  61.716  1.00 44.39           C  
ATOM   2152  C   PHE A 288     -19.632 218.338  61.517  1.00 49.71           C  
ATOM   2153  O   PHE A 288     -20.079 217.652  62.441  1.00 44.61           O  
ATOM   2154  CB  PHE A 288     -20.146 220.623  60.677  1.00 42.06           C  
ATOM   2155  CG  PHE A 288     -20.175 222.096  60.939  1.00 43.78           C  
ATOM   2156  CD1 PHE A 288     -20.280 222.582  62.234  1.00 41.06           C  
ATOM   2157  CD2 PHE A 288     -20.105 222.999  59.884  1.00 45.55           C  
ATOM   2158  CE1 PHE A 288     -20.310 223.947  62.477  1.00 40.39           C  
ATOM   2159  CE2 PHE A 288     -20.133 224.364  60.113  1.00 40.72           C  
ATOM   2160  CZ  PHE A 288     -20.237 224.841  61.413  1.00 46.39           C  
ATOM   2161  N   ALA A 289     -19.355 217.835  60.313  1.00 48.98           N  
ATOM   2162  CA  ALA A 289     -19.600 216.426  60.032  1.00 48.42           C  
ATOM   2163  C   ALA A 289     -18.656 215.523  60.816  1.00 54.05           C  
ATOM   2164  O   ALA A 289     -19.000 214.371  61.106  1.00 47.43           O  
ATOM   2165  CB  ALA A 289     -19.466 216.163  58.534  1.00 46.39           C  
ATOM   2166  N   GLU A 290     -17.473 216.029  61.177  1.00 50.77           N  
ATOM   2167  CA  GLU A 290     -16.529 215.237  61.956  1.00 44.49           C  
ATOM   2168  C   GLU A 290     -17.167 214.666  63.213  1.00 51.83           C  
ATOM   2169  O   GLU A 290     -16.787 213.581  63.665  1.00 46.01           O  
ATOM   2170  CB  GLU A 290     -15.316 216.087  62.337  1.00 49.42           C  
ATOM   2171  CG  GLU A 290     -14.305 215.347  63.195  1.00 39.68           C  
ATOM   2172  CD  GLU A 290     -13.297 214.582  62.364  1.00 63.32           C  
ATOM   2173  OE1 GLU A 290     -13.322 214.726  61.123  1.00 57.05           O  
ATOM   2174  OE2 GLU A 290     -12.481 213.839  62.949  1.00 56.98           O  
ATOM   2175  N   GLU A 291     -18.141 215.372  63.790  1.00 37.61           N  
ATOM   2176  CA  GLU A 291     -18.749 214.889  65.022  1.00 40.69           C  
ATOM   2177  C   GLU A 291     -19.648 213.677  64.798  1.00 54.58           C  
ATOM   2178  O   GLU A 291     -20.067 213.049  65.778  1.00 46.26           O  
ATOM   2179  CB  GLU A 291     -19.515 216.028  65.694  1.00 41.01           C  
ATOM   2180  CG  GLU A 291     -18.616 217.214  66.016  1.00 46.04           C  
ATOM   2181  CD  GLU A 291     -18.954 217.882  67.335  1.00 54.16           C  
ATOM   2182  OE1 GLU A 291     -19.631 217.249  68.176  1.00 45.03           O  
ATOM   2183  OE2 GLU A 291     -18.536 219.043  67.530  1.00 60.94           O  
ATOM   2184  N   LEU A 292     -19.946 213.330  63.541  1.00 51.32           N  
ATOM   2185  CA  LEU A 292     -20.623 212.068  63.270  1.00 47.53           C  
ATOM   2186  C   LEU A 292     -19.776 210.893  63.726  1.00 52.62           C  
ATOM   2187  O   LEU A 292     -20.315 209.866  64.151  1.00 47.26           O  
ATOM   2188  CB  LEU A 292     -20.935 211.940  61.778  1.00 38.35           C  
ATOM   2189  CG  LEU A 292     -22.036 212.827  61.203  1.00 38.55           C  
ATOM   2190  CD1 LEU A 292     -22.094 212.668  59.696  1.00 35.31           C  
ATOM   2191  CD2 LEU A 292     -23.375 212.472  61.831  1.00 45.20           C  
ATOM   2192  N   PHE A 293     -18.452 211.030  63.644  1.00 56.55           N  
ATOM   2193  CA  PHE A 293     -17.510 210.037  64.145  1.00 53.87           C  
ATOM   2194  C   PHE A 293     -17.056 210.336  65.568  1.00 50.36           C  
ATOM   2195  O   PHE A 293     -17.001 209.429  66.404  1.00 58.15           O  
ATOM   2196  CB  PHE A 293     -16.286 209.965  63.230  1.00 39.68           C  
ATOM   2197  CG  PHE A 293     -16.584 209.449  61.852  1.00 57.43           C  
ATOM   2198  CD1 PHE A 293     -16.534 208.087  61.582  1.00 51.73           C  
ATOM   2199  CD2 PHE A 293     -16.903 210.321  60.824  1.00 58.30           C  
ATOM   2200  CE1 PHE A 293     -16.801 207.603  60.310  1.00 50.02           C  
ATOM   2201  CE2 PHE A 293     -17.170 209.848  59.550  1.00 54.63           C  
ATOM   2202  CZ  PHE A 293     -17.119 208.483  59.293  1.00 50.60           C  
ATOM   2203  N   LEU A 294     -16.748 211.600  65.863  1.00 51.33           N  
ATOM   2204  CA  LEU A 294     -16.186 212.015  67.145  1.00 45.03           C  
ATOM   2205  C   LEU A 294     -17.088 213.061  67.791  1.00 45.22           C  
ATOM   2206  O   LEU A 294     -16.763 214.256  67.812  1.00 59.20           O  
ATOM   2207  CB  LEU A 294     -14.771 212.557  66.951  1.00 49.18           C  
ATOM   2208  CG  LEU A 294     -13.793 211.568  66.321  1.00 47.44           C  
ATOM   2209  CD1 LEU A 294     -12.521 212.266  65.888  1.00 44.12           C  
ATOM   2210  CD2 LEU A 294     -13.485 210.463  67.311  1.00 33.07           C  
ATOM   2211  N   PRO A 295     -18.232 212.645  68.331  1.00 46.54           N  
ATOM   2212  CA  PRO A 295     -19.113 213.608  69.003  1.00 56.32           C  
ATOM   2213  C   PRO A 295     -18.470 214.115  70.286  1.00 58.49           C  
ATOM   2214  O   PRO A 295     -17.939 213.335  71.079  1.00 56.88           O  
ATOM   2215  CB  PRO A 295     -20.385 212.797  69.283  1.00 43.07           C  
ATOM   2216  CG  PRO A 295     -19.931 211.372  69.283  1.00 47.99           C  
ATOM   2217  CD  PRO A 295     -18.813 211.293  68.286  1.00 46.02           C  
ATOM   2218  N   LYS A 296     -18.515 215.433  70.474  1.00 61.18           N  
ATOM   2219  CA  LYS A 296     -17.946 216.088  71.645  1.00 49.33           C  
ATOM   2220  C   LYS A 296     -19.018 216.275  72.712  1.00 57.36           C  
ATOM   2221  O   LYS A 296     -20.111 216.773  72.421  1.00 63.62           O  
ATOM   2222  CB  LYS A 296     -17.348 217.442  71.258  1.00 50.34           C  
ATOM   2223  CG  LYS A 296     -16.125 217.353  70.357  1.00 52.71           C  
ATOM   2224  CD  LYS A 296     -15.633 218.742  69.975  1.00 61.13           C  
ATOM   2225  CE  LYS A 296     -14.379 218.673  69.113  1.00 82.91           C  
ATOM   2226  NZ  LYS A 296     -13.937 220.022  68.651  1.00 76.75           N  
ATOM   2227  N   GLU A 297     -18.700 215.887  73.951  1.00 68.86           N  
ATOM   2228  CA  GLU A 297     -19.682 216.001  75.027  1.00 70.74           C  
ATOM   2229  C   GLU A 297     -20.068 217.455  75.282  1.00 72.88           C  
ATOM   2230  O   GLU A 297     -21.201 217.735  75.694  1.00 64.42           O  
ATOM   2231  CB  GLU A 297     -19.145 215.353  76.304  1.00 71.48           C  
ATOM   2232  CG  GLU A 297     -20.022 215.571  77.525  1.00 78.72           C  
ATOM   2233  CD  GLU A 297     -21.354 214.854  77.426  1.00101.17           C  
ATOM   2234  OE1 GLU A 297     -21.348 213.618  77.248  1.00 99.19           O  
ATOM   2235  OE2 GLU A 297     -22.404 215.525  77.524  1.00108.00           O  
ATOM   2236  N   ASP A 298     -19.143 218.391  75.051  1.00 72.95           N  
ATOM   2237  CA  ASP A 298     -19.462 219.807  75.211  1.00 75.06           C  
ATOM   2238  C   ASP A 298     -20.631 220.237  74.335  1.00 70.26           C  
ATOM   2239  O   ASP A 298     -21.395 221.129  74.720  1.00 78.15           O  
ATOM   2240  CB  ASP A 298     -18.238 220.666  74.883  1.00 91.36           C  
ATOM   2241  CG  ASP A 298     -17.452 221.062  76.115  1.00125.02           C  
ATOM   2242  OD1 ASP A 298     -17.734 220.516  77.204  1.00111.10           O  
ATOM   2243  OD2 ASP A 298     -16.552 221.920  75.991  1.00129.88           O  
ATOM   2244  N   ASP A 299     -20.799 219.614  73.168  1.00 72.47           N  
ATOM   2245  CA  ASP A 299     -21.743 220.080  72.161  1.00 60.00           C  
ATOM   2246  C   ASP A 299     -23.073 219.336  72.181  1.00 67.61           C  
ATOM   2247  O   ASP A 299     -23.930 219.597  71.330  1.00 66.90           O  
ATOM   2248  CB  ASP A 299     -21.114 219.984  70.766  1.00 47.44           C  
ATOM   2249  CG  ASP A 299     -19.933 220.929  70.589  1.00 70.56           C  
ATOM   2250  OD1 ASP A 299     -19.864 221.939  71.322  1.00 86.06           O  
ATOM   2251  OD2 ASP A 299     -19.082 220.667  69.707  1.00 58.05           O  
ATOM   2252  N   ILE A 300     -23.282 218.433  73.134  1.00 53.40           N  
ATOM   2253  CA  ILE A 300     -24.537 217.700  73.253  1.00 61.61           C  
ATOM   2254  C   ILE A 300     -25.432 218.460  74.228  1.00 56.75           C  
ATOM   2255  O   ILE A 300     -25.114 218.514  75.428  1.00 65.12           O  
ATOM   2256  CB  ILE A 300     -24.302 216.261  73.728  1.00 61.77           C  
ATOM   2257  CG1 ILE A 300     -23.470 215.490  72.702  1.00 48.56           C  
ATOM   2258  CG2 ILE A 300     -25.629 215.573  73.991  1.00 45.16           C  
ATOM   2259  CD1 ILE A 300     -23.141 214.077  73.136  1.00 60.96           C  
ATOM   2260  N   PRO A 301     -26.537 219.053  73.773  1.00 63.45           N  
ATOM   2261  CA  PRO A 301     -27.493 219.657  74.713  1.00 57.42           C  
ATOM   2262  C   PRO A 301     -27.881 218.711  75.840  1.00 69.36           C  
ATOM   2263  O   PRO A 301     -27.656 217.499  75.754  1.00 73.62           O  
ATOM   2264  CB  PRO A 301     -28.697 219.980  73.820  1.00 53.04           C  
ATOM   2265  CG  PRO A 301     -28.108 220.194  72.466  1.00 49.27           C  
ATOM   2266  CD  PRO A 301     -26.941 219.244  72.367  1.00 59.21           C  
ATOM   2267  N   ALA A 302     -28.472 219.251  76.905  1.00 81.86           N  
ATOM   2268  CA  ALA A 302     -28.823 218.414  78.046  1.00 74.55           C  
ATOM   2269  C   ALA A 302     -30.146 217.695  77.828  1.00 72.97           C  
ATOM   2270  O   ALA A 302     -30.378 216.634  78.419  1.00 74.02           O  
ATOM   2271  CB  ALA A 302     -28.880 219.254  79.322  1.00 69.66           C  
ATOM   2272  N   ASN A 303     -31.021 218.265  77.008  1.00 72.17           N  
ATOM   2273  CA  ASN A 303     -32.297 217.658  76.658  1.00 76.46           C  
ATOM   2274  C   ASN A 303     -32.194 216.697  75.478  1.00 73.65           C  
ATOM   2275  O   ASN A 303     -33.222 216.182  75.028  1.00 75.82           O  
ATOM   2276  CB  ASN A 303     -33.318 218.759  76.349  1.00 74.58           C  
ATOM   2277  CG  ASN A 303     -32.792 219.774  75.338  1.00 98.77           C  
ATOM   2278  OD1 ASN A 303     -31.819 220.482  75.604  1.00101.61           O  
ATOM   2279  ND2 ASN A 303     -33.432 219.844  74.176  1.00 89.18           N  
ATOM   2280  N   TRP A 304     -30.986 216.449  74.969  1.00 71.86           N  
ATOM   2281  CA  TRP A 304     -30.776 215.576  73.821  1.00 64.88           C  
ATOM   2282  C   TRP A 304     -30.826 214.109  74.243  1.00 61.50           C  
ATOM   2283  O   TRP A 304     -30.296 213.749  75.297  1.00 81.46           O  
ATOM   2284  CB  TRP A 304     -29.429 215.879  73.171  1.00 57.91           C  
ATOM   2285  CG  TRP A 304     -29.336 215.527  71.717  1.00 66.94           C  
ATOM   2286  CD1 TRP A 304     -28.979 214.319  71.179  1.00 60.03           C  
ATOM   2287  CD2 TRP A 304     -29.598 216.399  70.610  1.00 54.37           C  
ATOM   2288  NE1 TRP A 304     -28.998 214.391  69.806  1.00 47.53           N  
ATOM   2289  CE2 TRP A 304     -29.376 215.656  69.432  1.00 55.84           C  
ATOM   2290  CE3 TRP A 304     -29.999 217.734  70.501  1.00 39.25           C  
ATOM   2291  CZ2 TRP A 304     -29.544 216.206  68.160  1.00 46.81           C  
ATOM   2292  CZ3 TRP A 304     -30.163 218.277  69.238  1.00 43.33           C  
ATOM   2293  CH2 TRP A 304     -29.936 217.514  68.085  1.00 44.20           C  
ATOM   2294  N   PRO A 305     -31.445 213.244  73.438  1.00 63.51           N  
ATOM   2295  CA  PRO A 305     -31.458 211.814  73.769  1.00 58.02           C  
ATOM   2296  C   PRO A 305     -30.045 211.251  73.775  1.00 62.29           C  
ATOM   2297  O   PRO A 305     -29.201 211.633  72.960  1.00 62.01           O  
ATOM   2298  CB  PRO A 305     -32.310 211.195  72.654  1.00 65.88           C  
ATOM   2299  CG  PRO A 305     -33.051 212.345  72.034  1.00 54.49           C  
ATOM   2300  CD  PRO A 305     -32.147 213.527  72.176  1.00 52.30           C  
ATOM   2301  N   ARG A 306     -29.788 210.338  74.709  1.00 70.10           N  
ATOM   2302  CA  ARG A 306     -28.473 209.733  74.864  1.00 75.59           C  
ATOM   2303  C   ARG A 306     -28.575 208.225  74.677  1.00 75.12           C  
ATOM   2304  O   ARG A 306     -29.595 207.611  75.005  1.00 75.21           O  
ATOM   2305  CB  ARG A 306     -27.877 210.049  76.244  1.00 86.59           C  
ATOM   2306  CG  ARG A 306     -27.784 211.537  76.570  1.00 90.38           C  
ATOM   2307  CD  ARG A 306     -26.861 212.276  75.615  1.00 87.21           C  
ATOM   2308  NE  ARG A 306     -25.459 211.935  75.841  1.00 95.25           N  
ATOM   2309  CZ  ARG A 306     -24.609 212.688  76.535  1.00106.38           C  
ATOM   2310  NH1 ARG A 306     -25.015 213.835  77.068  1.00 92.21           N  
ATOM   2311  NH2 ARG A 306     -23.350 212.299  76.692  1.00102.52           N  
ATOM   2312  N   SER A 307     -27.508 207.632  74.147  1.00 74.43           N  
ATOM   2313  CA  SER A 307     -27.453 206.200  73.875  1.00 89.13           C  
ATOM   2314  C   SER A 307     -26.464 205.524  74.817  1.00 99.06           C  
ATOM   2315  O   SER A 307     -25.299 205.934  74.906  1.00 93.62           O  
ATOM   2316  CB  SER A 307     -27.062 205.936  72.420  1.00 76.01           C  
ATOM   2317  OG  SER A 307     -25.810 206.528  72.120  1.00 89.02           O  
ATOM   2318  N   ASN A 308     -26.924 204.475  75.500  1.00102.27           N  
ATOM   2319  CA  ASN A 308     -26.070 203.693  76.394  1.00118.96           C  
ATOM   2320  C   ASN A 308     -25.236 202.742  75.537  1.00125.29           C  
ATOM   2321  O   ASN A 308     -25.518 201.548  75.408  1.00122.46           O  
ATOM   2322  CB  ASN A 308     -26.907 202.946  77.427  1.00 96.22           C  
ATOM   2323  N   SER A 309     -24.188 203.300  74.929  1.00103.02           N  
ATOM   2324  CA  SER A 309     -23.277 202.576  74.046  1.00107.49           C  
ATOM   2325  C   SER A 309     -23.945 202.110  72.755  1.00103.78           C  
ATOM   2326  O   SER A 309     -23.479 201.154  72.123  1.00 80.09           O  
ATOM   2327  CB  SER A 309     -22.634 201.383  74.766  1.00101.57           C  
ATOM   2328  OG  SER A 309     -23.604 200.427  75.158  1.00121.29           O  
ATOM   2329  N   GLY A 310     -25.032 202.761  72.346  1.00102.91           N  
ATOM   2330  CA  GLY A 310     -25.716 202.410  71.120  1.00 69.20           C  
ATOM   2331  C   GLY A 310     -26.774 201.338  71.244  1.00 84.66           C  
ATOM   2332  O   GLY A 310     -27.285 200.878  70.216  1.00 75.06           O  
ATOM   2333  N   VAL A 311     -27.132 200.932  72.461  1.00 91.50           N  
ATOM   2334  CA  VAL A 311     -28.034 199.806  72.672  1.00 95.33           C  
ATOM   2335  C   VAL A 311     -29.470 200.292  72.811  1.00106.93           C  
ATOM   2336  O   VAL A 311     -29.752 201.298  73.477  1.00 99.64           O  
ATOM   2337  CB  VAL A 311     -27.597 198.981  73.896  1.00100.09           C  
ATOM   2338  CG1 VAL A 311     -28.450 197.735  74.023  1.00 79.98           C  
ATOM   2339  CG2 VAL A 311     -26.135 198.592  73.758  1.00 75.93           C  
ATOM   2340  N   VAL A 312     -30.379 199.558  72.173  1.00109.92           N  
ATOM   2341  CA  VAL A 312     -31.787 199.916  72.073  1.00 92.35           C  
ATOM   2342  C   VAL A 312     -32.645 199.050  72.990  1.00102.78           C  
ATOM   2343  O   VAL A 312     -33.358 198.155  72.528  1.00 97.51           O  
ATOM   2344  CB  VAL A 312     -32.260 199.797  70.620  1.00 89.48           C  
ATOM   2345  CG1 VAL A 312     -31.651 200.904  69.781  1.00 87.52           C  
ATOM   2346  CG2 VAL A 312     -31.861 198.435  70.052  1.00 83.11           C  
ATOM   2347  N   GLU A 381     -21.961 206.213  76.000  1.00109.14           N  
ATOM   2348  CA  GLU A 381     -20.891 207.103  76.437  1.00113.37           C  
ATOM   2349  C   GLU A 381     -20.147 207.726  75.257  1.00100.66           C  
ATOM   2350  O   GLU A 381     -18.945 207.510  75.092  1.00101.09           O  
ATOM   2351  CB  GLU A 381     -19.901 206.340  77.323  1.00123.07           C  
ATOM   2352  CG  GLU A 381     -20.261 206.302  78.800  1.00130.66           C  
ATOM   2353  CD  GLU A 381     -20.160 207.664  79.451  1.00133.57           C  
ATOM   2354  OE1 GLU A 381     -19.676 208.602  78.781  1.00112.43           O  
ATOM   2355  OE2 GLU A 381     -20.552 207.796  80.631  1.00128.84           O  
ATOM   2356  N   LEU A 382     -20.865 208.514  74.454  1.00 91.68           N  
ATOM   2357  CA  LEU A 382     -20.295 209.170  73.280  1.00 78.62           C  
ATOM   2358  C   LEU A 382     -19.902 208.178  72.190  1.00 81.10           C  
ATOM   2359  O   LEU A 382     -18.719 208.059  71.854  1.00 83.93           O  
ATOM   2360  CB  LEU A 382     -19.080 210.014  73.670  1.00 88.33           C  
ATOM   2361  CG  LEU A 382     -19.371 211.424  74.183  1.00 96.08           C  
ATOM   2362  CD1 LEU A 382     -18.076 212.231  74.323  1.00 81.13           C  
ATOM   2363  CD2 LEU A 382     -20.371 212.125  73.264  1.00 76.31           C  
ATOM   2364  N   ILE A 383     -20.874 207.454  71.640  1.00 81.23           N  
ATOM   2365  CA  ILE A 383     -20.620 206.496  70.569  1.00 74.49           C  
ATOM   2366  C   ILE A 383     -20.726 207.210  69.228  1.00 57.24           C  
ATOM   2367  O   ILE A 383     -21.729 207.876  68.946  1.00 53.38           O  
ATOM   2368  CB  ILE A 383     -21.596 205.310  70.640  1.00 77.89           C  
ATOM   2369  CG1 ILE A 383     -21.575 204.683  72.029  1.00 90.65           C  
ATOM   2370  CG2 ILE A 383     -21.184 204.241  69.647  1.00 64.24           C  
ATOM   2371  CD1 ILE A 383     -20.215 204.136  72.418  1.00103.49           C  
ATOM   2372  N   GLY A 384     -19.692 207.068  68.395  1.00 52.97           N  
ATOM   2373  CA  GLY A 384     -19.693 207.616  67.057  1.00 47.97           C  
ATOM   2374  C   GLY A 384     -20.068 206.581  66.000  1.00 52.87           C  
ATOM   2375  O   GLY A 384     -20.385 205.430  66.290  1.00 52.82           O  
ATOM   2376  N   LEU A 385     -20.009 207.022  64.739  1.00 55.25           N  
ATOM   2377  CA  LEU A 385     -20.484 206.191  63.634  1.00 45.02           C  
ATOM   2378  C   LEU A 385     -19.695 204.888  63.528  1.00 53.40           C  
ATOM   2379  O   LEU A 385     -20.279 203.804  63.421  1.00 53.19           O  
ATOM   2380  CB  LEU A 385     -20.416 206.968  62.319  1.00 36.89           C  
ATOM   2381  CG  LEU A 385     -20.757 206.144  61.072  1.00 46.56           C  
ATOM   2382  CD1 LEU A 385     -22.176 205.606  61.131  1.00 26.69           C  
ATOM   2383  CD2 LEU A 385     -20.542 206.960  59.812  1.00 36.80           C  
ATOM   2384  N   ALA A 386     -18.362 204.967  63.548  1.00 54.12           N  
ATOM   2385  CA  ALA A 386     -17.573 203.745  63.427  1.00 49.06           C  
ATOM   2386  C   ALA A 386     -17.638 202.905  64.697  1.00 56.19           C  
ATOM   2387  O   ALA A 386     -17.511 201.677  64.632  1.00 50.69           O  
ATOM   2388  CB  ALA A 386     -16.125 204.080  63.079  1.00 40.62           C  
ATOM   2389  N   ASP A 387     -17.842 203.534  65.856  1.00 58.77           N  
ATOM   2390  CA  ASP A 387     -18.085 202.754  67.064  1.00 47.74           C  
ATOM   2391  C   ASP A 387     -19.374 201.950  66.931  1.00 57.79           C  
ATOM   2392  O   ASP A 387     -19.431 200.784  67.340  1.00 51.68           O  
ATOM   2393  CB  ASP A 387     -18.140 203.663  68.297  1.00 64.05           C  
ATOM   2394  CG  ASP A 387     -16.847 204.452  68.513  1.00 83.82           C  
ATOM   2395  OD1 ASP A 387     -15.765 203.940  68.158  1.00 80.86           O  
ATOM   2396  OD2 ASP A 387     -16.913 205.583  69.049  1.00 83.02           O  
ATOM   2397  N   LEU A 388     -20.423 202.562  66.368  1.00 53.44           N  
ATOM   2398  CA  LEU A 388     -21.685 201.851  66.158  1.00 48.47           C  
ATOM   2399  C   LEU A 388     -21.496 200.640  65.251  1.00 50.48           C  
ATOM   2400  O   LEU A 388     -22.001 199.549  65.540  1.00 45.50           O  
ATOM   2401  CB  LEU A 388     -22.734 202.787  65.563  1.00 39.97           C  
ATOM   2402  CG  LEU A 388     -23.491 203.756  66.460  1.00 48.06           C  
ATOM   2403  CD1 LEU A 388     -24.534 204.485  65.631  1.00 39.41           C  
ATOM   2404  CD2 LEU A 388     -24.139 203.014  67.612  1.00 46.47           C  
ATOM   2405  N   VAL A 389     -20.781 200.817  64.137  1.00 44.87           N  
ATOM   2406  CA  VAL A 389     -20.536 199.699  63.231  1.00 37.94           C  
ATOM   2407  C   VAL A 389     -19.735 198.610  63.931  1.00 44.83           C  
ATOM   2408  O   VAL A 389     -20.041 197.419  63.805  1.00 49.75           O  
ATOM   2409  CB  VAL A 389     -19.830 200.183  61.951  1.00 48.67           C  
ATOM   2410  CG1 VAL A 389     -19.464 198.993  61.075  1.00 38.98           C  
ATOM   2411  CG2 VAL A 389     -20.720 201.158  61.196  1.00 42.69           C  
ATOM   2412  N   TYR A 390     -18.697 198.998  64.679  1.00 46.67           N  
ATOM   2413  CA  TYR A 390     -17.914 198.019  65.428  1.00 43.22           C  
ATOM   2414  C   TYR A 390     -18.792 197.238  66.402  1.00 43.06           C  
ATOM   2415  O   TYR A 390     -18.816 196.003  66.383  1.00 46.75           O  
ATOM   2416  CB  TYR A 390     -16.771 198.719  66.164  1.00 50.37           C  
ATOM   2417  CG  TYR A 390     -15.842 197.774  66.894  1.00 56.12           C  
ATOM   2418  CD1 TYR A 390     -16.104 197.384  68.199  1.00 34.47           C  
ATOM   2419  CD2 TYR A 390     -14.702 197.271  66.275  1.00 59.95           C  
ATOM   2420  CE1 TYR A 390     -15.261 196.519  68.870  1.00 51.33           C  
ATOM   2421  CE2 TYR A 390     -13.850 196.405  66.939  1.00 56.73           C  
ATOM   2422  CZ  TYR A 390     -14.134 196.033  68.237  1.00 58.39           C  
ATOM   2423  OH  TYR A 390     -13.293 195.171  68.910  1.00 59.44           O  
ATOM   2424  N   SER A 391     -19.522 197.943  67.265  1.00 43.03           N  
ATOM   2425  CA  SER A 391     -20.378 197.254  68.223  1.00 41.52           C  
ATOM   2426  C   SER A 391     -21.328 196.288  67.525  1.00 59.49           C  
ATOM   2427  O   SER A 391     -21.527 195.156  67.983  1.00 64.34           O  
ATOM   2428  CB  SER A 391     -21.165 198.271  69.046  1.00 34.91           C  
ATOM   2429  OG  SER A 391     -22.092 197.617  69.895  1.00 63.80           O  
ATOM   2430  N   SER A 392     -21.915 196.714  66.405  1.00 61.15           N  
ATOM   2431  CA  SER A 392     -22.905 195.887  65.726  1.00 51.60           C  
ATOM   2432  C   SER A 392     -22.268 194.623  65.167  1.00 55.55           C  
ATOM   2433  O   SER A 392     -22.771 193.514  65.379  1.00 51.38           O  
ATOM   2434  CB  SER A 392     -23.584 196.690  64.615  1.00 45.12           C  
ATOM   2435  OG  SER A 392     -24.672 195.971  64.064  1.00 52.19           O  
ATOM   2436  N   ILE A 393     -21.160 194.773  64.440  1.00 47.76           N  
ATOM   2437  CA  ILE A 393     -20.463 193.610  63.898  1.00 49.51           C  
ATOM   2438  C   ILE A 393     -20.038 192.668  65.020  1.00 53.22           C  
ATOM   2439  O   ILE A 393     -20.255 191.453  64.950  1.00 54.73           O  
ATOM   2440  CB  ILE A 393     -19.255 194.056  63.056  1.00 47.04           C  
ATOM   2441  CG1 ILE A 393     -19.725 194.659  61.731  1.00 45.64           C  
ATOM   2442  CG2 ILE A 393     -18.298 192.895  62.835  1.00 41.44           C  
ATOM   2443  CD1 ILE A 393     -18.594 195.140  60.841  1.00 49.37           C  
ATOM   2444  N   MET A 394     -19.441 193.218  66.081  1.00 56.53           N  
ATOM   2445  CA  MET A 394     -18.876 192.382  67.135  1.00 50.81           C  
ATOM   2446  C   MET A 394     -19.936 191.724  68.001  1.00 51.28           C  
ATOM   2447  O   MET A 394     -19.601 190.810  68.763  1.00 63.88           O  
ATOM   2448  CB  MET A 394     -17.922 193.193  68.013  1.00 49.01           C  
ATOM   2449  CG  MET A 394     -16.626 193.590  67.320  1.00 57.13           C  
ATOM   2450  SD  MET A 394     -15.759 192.190  66.586  1.00 67.98           S  
ATOM   2451  CE  MET A 394     -15.644 191.097  68.001  1.00 63.82           C  
ATOM   2452  N   SER A 395     -21.192 192.157  67.912  1.00 44.02           N  
ATOM   2453  CA  SER A 395     -22.279 191.481  68.608  1.00 51.48           C  
ATOM   2454  C   SER A 395     -22.990 190.459  67.731  1.00 53.10           C  
ATOM   2455  O   SER A 395     -23.988 189.873  68.166  1.00 58.29           O  
ATOM   2456  CB  SER A 395     -23.294 192.497  69.133  1.00 45.82           C  
ATOM   2457  OG  SER A 395     -24.150 192.938  68.099  1.00 69.11           O  
ATOM   2458  N   SER A 396     -22.500 190.226  66.519  1.00 54.82           N  
ATOM   2459  CA  SER A 396     -23.076 189.261  65.599  1.00 51.60           C  
ATOM   2460  C   SER A 396     -22.272 187.969  65.636  1.00 54.07           C  
ATOM   2461  O   SER A 396     -21.086 187.962  65.971  1.00 57.06           O  
ATOM   2462  CB  SER A 396     -23.096 189.816  64.171  1.00 45.38           C  
ATOM   2463  OG  SER A 396     -23.750 191.067  64.120  1.00 53.66           O  
ATOM   2464  N   ASP A 397     -22.934 186.869  65.276  1.00 54.85           N  
ATOM   2465  CA  ASP A 397     -22.264 185.575  65.253  1.00 67.08           C  
ATOM   2466  C   ASP A 397     -20.975 185.667  64.446  1.00 59.71           C  
ATOM   2467  O   ASP A 397     -20.903 186.363  63.431  1.00 60.22           O  
ATOM   2468  CB  ASP A 397     -23.194 184.499  64.683  1.00 73.18           C  
ATOM   2469  CG  ASP A 397     -24.346 184.157  65.629  1.00 99.17           C  
ATOM   2470  OD1 ASP A 397     -24.185 184.323  66.860  1.00 85.29           O  
ATOM   2471  OD2 ASP A 397     -25.415 183.728  65.145  1.00107.05           O  
ATOM   2472  N   VAL A 398     -19.949 184.954  64.912  1.00 63.42           N  
ATOM   2473  CA  VAL A 398     -18.606 185.126  64.364  1.00 55.25           C  
ATOM   2474  C   VAL A 398     -18.584 184.871  62.862  1.00 56.82           C  
ATOM   2475  O   VAL A 398     -17.912 185.587  62.108  1.00 60.53           O  
ATOM   2476  CB  VAL A 398     -17.617 184.210  65.104  1.00 56.02           C  
ATOM   2477  CG1 VAL A 398     -16.198 184.495  64.647  1.00 51.87           C  
ATOM   2478  CG2 VAL A 398     -17.760 184.391  66.609  1.00 78.44           C  
ATOM   2479  N   ASP A 399     -19.314 183.859  62.398  1.00 57.72           N  
ATOM   2480  CA  ASP A 399     -19.289 183.499  60.984  1.00 69.87           C  
ATOM   2481  C   ASP A 399     -20.084 184.462  60.107  1.00 67.61           C  
ATOM   2482  O   ASP A 399     -20.009 184.364  58.878  1.00 57.67           O  
ATOM   2483  CB  ASP A 399     -19.808 182.070  60.813  1.00 63.68           C  
ATOM   2484  CG  ASP A 399     -21.041 181.800  61.649  1.00 81.19           C  
ATOM   2485  OD1 ASP A 399     -20.888 181.480  62.846  1.00 94.38           O  
ATOM   2486  OD2 ASP A 399     -22.163 181.903  61.113  1.00111.10           O  
ATOM   2487  N   LEU A 400     -20.845 185.375  60.710  1.00 61.19           N  
ATOM   2488  CA  LEU A 400     -21.546 186.419  59.969  1.00 48.51           C  
ATOM   2489  C   LEU A 400     -20.646 187.591  59.592  1.00 58.22           C  
ATOM   2490  O   LEU A 400     -20.870 188.232  58.559  1.00 54.70           O  
ATOM   2491  CB  LEU A 400     -22.710 186.945  60.800  1.00 58.63           C  
ATOM   2492  CG  LEU A 400     -24.088 186.396  60.491  1.00 56.08           C  
ATOM   2493  CD1 LEU A 400     -25.110 187.042  61.413  1.00 60.01           C  
ATOM   2494  CD2 LEU A 400     -24.396 186.683  59.035  1.00 60.28           C  
ATOM   2495  N   ARG A 401     -19.640 187.887  60.418  1.00 57.73           N  
ATOM   2496  CA  ARG A 401     -18.955 189.175  60.352  1.00 46.89           C  
ATOM   2497  C   ARG A 401     -18.303 189.431  58.998  1.00 42.92           C  
ATOM   2498  O   ARG A 401     -18.262 190.576  58.531  1.00 53.98           O  
ATOM   2499  CB  ARG A 401     -17.927 189.256  61.480  1.00 44.96           C  
ATOM   2500  CG  ARG A 401     -18.587 189.185  62.833  1.00 43.86           C  
ATOM   2501  CD  ARG A 401     -17.615 189.031  63.969  1.00 43.32           C  
ATOM   2502  NE  ARG A 401     -18.341 188.923  65.228  1.00 58.84           N  
ATOM   2503  CZ  ARG A 401     -17.806 188.517  66.372  1.00 61.25           C  
ATOM   2504  NH1 ARG A 401     -16.526 188.176  66.421  1.00 61.07           N  
ATOM   2505  NH2 ARG A 401     -18.553 188.454  67.467  1.00 59.19           N  
ATOM   2506  N   ALA A 402     -17.780 188.396  58.350  1.00 47.32           N  
ATOM   2507  CA  ALA A 402     -17.064 188.633  57.102  1.00 48.11           C  
ATOM   2508  C   ALA A 402     -17.999 189.166  56.021  1.00 53.68           C  
ATOM   2509  O   ALA A 402     -17.675 190.145  55.336  1.00 61.68           O  
ATOM   2510  CB  ALA A 402     -16.364 187.356  56.644  1.00 45.48           C  
ATOM   2511  N   THR A 403     -19.169 188.541  55.851  1.00 48.38           N  
ATOM   2512  CA  THR A 403     -20.081 189.008  54.810  1.00 67.91           C  
ATOM   2513  C   THR A 403     -20.777 190.299  55.217  1.00 59.02           C  
ATOM   2514  O   THR A 403     -21.095 191.123  54.352  1.00 63.24           O  
ATOM   2515  CB  THR A 403     -21.123 187.936  54.456  1.00 64.54           C  
ATOM   2516  OG1 THR A 403     -21.764 187.463  55.647  1.00 66.82           O  
ATOM   2517  CG2 THR A 403     -20.487 186.764  53.705  1.00 49.18           C  
ATOM   2518  N   LEU A 404     -21.026 190.500  56.515  1.00 49.85           N  
ATOM   2519  CA  LEU A 404     -21.510 191.800  56.970  1.00 45.90           C  
ATOM   2520  C   LEU A 404     -20.541 192.903  56.567  1.00 47.72           C  
ATOM   2521  O   LEU A 404     -20.933 193.891  55.937  1.00 54.43           O  
ATOM   2522  CB  LEU A 404     -21.724 191.802  58.484  1.00 36.14           C  
ATOM   2523  CG  LEU A 404     -22.946 191.054  59.018  1.00 50.07           C  
ATOM   2524  CD1 LEU A 404     -23.004 191.139  60.534  1.00 46.94           C  
ATOM   2525  CD2 LEU A 404     -24.227 191.591  58.400  1.00 44.61           C  
ATOM   2526  N   ALA A 405     -19.260 192.741  56.908  1.00 46.70           N  
ATOM   2527  CA  ALA A 405     -18.263 193.744  56.554  1.00 55.28           C  
ATOM   2528  C   ALA A 405     -18.129 193.918  55.049  1.00 55.01           C  
ATOM   2529  O   ALA A 405     -17.677 194.975  54.594  1.00 51.62           O  
ATOM   2530  CB  ALA A 405     -16.904 193.378  57.157  1.00 47.39           C  
ATOM   2531  N   HIS A 406     -18.500 192.906  54.270  1.00 52.94           N  
ATOM   2532  CA  HIS A 406     -18.345 192.958  52.824  1.00 59.48           C  
ATOM   2533  C   HIS A 406     -19.569 193.517  52.106  1.00 56.10           C  
ATOM   2534  O   HIS A 406     -19.500 193.767  50.897  1.00 45.02           O  
ATOM   2535  CB  HIS A 406     -18.024 191.559  52.288  1.00 52.26           C  
ATOM   2536  CG  HIS A 406     -17.404 191.564  50.927  1.00 59.29           C  
ATOM   2537  ND1 HIS A 406     -17.915 190.835  49.873  1.00 57.44           N  
ATOM   2538  CD2 HIS A 406     -16.318 192.214  50.445  1.00 48.15           C  
ATOM   2539  CE1 HIS A 406     -17.169 191.035  48.801  1.00 62.77           C  
ATOM   2540  NE2 HIS A 406     -16.193 191.868  49.121  1.00 65.94           N  
ATOM   2541  N   ASN A 407     -20.678 193.738  52.814  1.00 52.85           N  
ATOM   2542  CA  ASN A 407     -21.889 194.300  52.224  1.00 41.99           C  
ATOM   2543  C   ASN A 407     -22.441 195.378  53.157  1.00 46.75           C  
ATOM   2544  O   ASN A 407     -23.526 195.237  53.722  1.00 53.20           O  
ATOM   2545  CB  ASN A 407     -22.925 193.212  51.959  1.00 50.67           C  
ATOM   2546  CG  ASN A 407     -22.417 192.150  51.009  1.00 48.71           C  
ATOM   2547  OD1 ASN A 407     -22.399 192.345  49.793  1.00 56.06           O  
ATOM   2548  ND2 ASN A 407     -22.005 191.014  51.558  1.00 51.72           N  
ATOM   2549  N   VAL A 408     -21.688 196.462  53.318  1.00 44.18           N  
ATOM   2550  CA  VAL A 408     -22.164 197.616  54.072  1.00 42.78           C  
ATOM   2551  C   VAL A 408     -22.982 198.483  53.121  1.00 42.41           C  
ATOM   2552  O   VAL A 408     -22.452 199.033  52.153  1.00 42.41           O  
ATOM   2553  CB  VAL A 408     -21.009 198.408  54.690  1.00 49.58           C  
ATOM   2554  CG1 VAL A 408     -21.555 199.604  55.444  1.00 39.47           C  
ATOM   2555  CG2 VAL A 408     -20.187 197.516  55.617  1.00 34.90           C  
ATOM   2556  N   VAL A 409     -24.276 198.596  53.390  1.00 45.97           N  
ATOM   2557  CA  VAL A 409     -25.190 199.389  52.581  1.00 33.57           C  
ATOM   2558  C   VAL A 409     -25.362 200.720  53.293  1.00 39.45           C  
ATOM   2559  O   VAL A 409     -25.931 200.782  54.389  1.00 41.98           O  
ATOM   2560  CB  VAL A 409     -26.533 198.677  52.382  1.00 38.48           C  
ATOM   2561  CG1 VAL A 409     -27.473 199.547  51.573  1.00 31.32           C  
ATOM   2562  CG2 VAL A 409     -26.324 197.332  51.699  1.00 32.59           C  
ATOM   2563  N   LEU A 410     -24.850 201.783  52.680  1.00 40.43           N  
ATOM   2564  CA  LEU A 410     -24.840 203.115  53.273  1.00 44.91           C  
ATOM   2565  C   LEU A 410     -25.991 203.926  52.692  1.00 42.48           C  
ATOM   2566  O   LEU A 410     -26.036 204.159  51.480  1.00 53.79           O  
ATOM   2567  CB  LEU A 410     -23.501 203.799  53.006  1.00 42.08           C  
ATOM   2568  CG  LEU A 410     -23.244 205.165  53.632  1.00 46.15           C  
ATOM   2569  CD1 LEU A 410     -23.273 205.075  55.150  1.00 41.69           C  
ATOM   2570  CD2 LEU A 410     -21.913 205.709  53.138  1.00 33.55           C  
ATOM   2571  N   THR A 411     -26.915 204.356  53.552  1.00 28.85           N  
ATOM   2572  CA  THR A 411     -28.094 205.088  53.111  1.00 41.77           C  
ATOM   2573  C   THR A 411     -28.408 206.195  54.113  1.00 38.86           C  
ATOM   2574  O   THR A 411     -27.748 206.338  55.146  1.00 37.91           O  
ATOM   2575  CB  THR A 411     -29.294 204.142  52.934  1.00 44.92           C  
ATOM   2576  OG1 THR A 411     -30.382 204.846  52.319  1.00 47.28           O  
ATOM   2577  CG2 THR A 411     -29.750 203.596  54.282  1.00 27.36           C  
ATOM   2578  N   GLY A 412     -29.434 206.974  53.807  1.00 35.27           N  
ATOM   2579  CA  GLY A 412     -29.866 208.057  54.664  1.00 25.14           C  
ATOM   2580  C   GLY A 412     -29.448 209.410  54.121  1.00 42.02           C  
ATOM   2581  O   GLY A 412     -28.408 209.557  53.467  1.00 34.95           O  
ATOM   2582  N   GLY A 413     -30.271 210.426  54.405  1.00 30.84           N  
ATOM   2583  CA  GLY A 413     -30.026 211.753  53.855  1.00 34.80           C  
ATOM   2584  C   GLY A 413     -28.644 212.299  54.164  1.00 41.06           C  
ATOM   2585  O   GLY A 413     -28.055 213.012  53.346  1.00 41.42           O  
ATOM   2586  N   THR A 414     -28.110 211.978  55.342  1.00 37.74           N  
ATOM   2587  CA  THR A 414     -26.816 212.497  55.760  1.00 36.61           C  
ATOM   2588  C   THR A 414     -25.641 211.753  55.134  1.00 40.93           C  
ATOM   2589  O   THR A 414     -24.524 212.279  55.138  1.00 44.95           O  
ATOM   2590  CB  THR A 414     -26.702 212.438  57.288  1.00 44.74           C  
ATOM   2591  OG1 THR A 414     -27.802 213.143  57.874  1.00 34.51           O  
ATOM   2592  CG2 THR A 414     -25.398 213.060  57.772  1.00 32.69           C  
ATOM   2593  N   SER A 415     -25.859 210.545  54.606  1.00 41.62           N  
ATOM   2594  CA  SER A 415     -24.739 209.686  54.226  1.00 41.91           C  
ATOM   2595  C   SER A 415     -23.955 210.199  53.020  1.00 37.03           C  
ATOM   2596  O   SER A 415     -22.837 209.730  52.789  1.00 43.81           O  
ATOM   2597  CB  SER A 415     -25.236 208.260  53.960  1.00 42.99           C  
ATOM   2598  OG  SER A 415     -26.148 208.210  52.873  1.00 46.86           O  
ATOM   2599  N   SER A 416     -24.488 211.144  52.251  1.00 32.67           N  
ATOM   2600  CA  SER A 416     -23.818 211.563  51.027  1.00 32.07           C  
ATOM   2601  C   SER A 416     -22.782 212.655  51.264  1.00 45.01           C  
ATOM   2602  O   SER A 416     -22.182 213.147  50.301  1.00 45.46           O  
ATOM   2603  CB  SER A 416     -24.843 212.031  49.989  1.00 34.05           C  
ATOM   2604  OG  SER A 416     -25.756 212.962  50.543  1.00 61.81           O  
ATOM   2605  N   ILE A 417     -22.535 213.020  52.518  1.00 32.90           N  
ATOM   2606  CA  ILE A 417     -21.555 214.076  52.790  1.00 36.90           C  
ATOM   2607  C   ILE A 417     -20.195 213.655  52.242  1.00 42.32           C  
ATOM   2608  O   ILE A 417     -19.737 212.526  52.513  1.00 47.85           O  
ATOM   2609  CB  ILE A 417     -21.486 214.371  54.297  1.00 33.78           C  
ATOM   2610  CG1 ILE A 417     -22.808 214.991  54.764  1.00 29.76           C  
ATOM   2611  CG2 ILE A 417     -20.328 215.302  54.603  1.00 36.91           C  
ATOM   2612  CD1 ILE A 417     -22.894 215.241  56.253  1.00 27.77           C  
ATOM   2613  N   PRO A 418     -19.508 214.509  51.483  1.00 43.80           N  
ATOM   2614  CA  PRO A 418     -18.228 214.110  50.883  1.00 42.58           C  
ATOM   2615  C   PRO A 418     -17.217 213.681  51.935  1.00 40.80           C  
ATOM   2616  O   PRO A 418     -17.090 214.303  52.993  1.00 50.64           O  
ATOM   2617  CB  PRO A 418     -17.770 215.381  50.158  1.00 37.25           C  
ATOM   2618  CG  PRO A 418     -19.011 216.191  49.990  1.00 31.73           C  
ATOM   2619  CD  PRO A 418     -19.817 215.920  51.216  1.00 35.01           C  
ATOM   2620  N   GLY A 419     -16.492 212.604  51.633  1.00 44.36           N  
ATOM   2621  CA  GLY A 419     -15.522 212.042  52.545  1.00 37.92           C  
ATOM   2622  C   GLY A 419     -16.076 211.060  53.558  1.00 41.71           C  
ATOM   2623  O   GLY A 419     -15.306 210.276  54.120  1.00 54.10           O  
ATOM   2624  N   LEU A 420     -17.386 211.080  53.813  1.00 46.27           N  
ATOM   2625  CA  LEU A 420     -17.944 210.221  54.852  1.00 47.71           C  
ATOM   2626  C   LEU A 420     -17.681 208.750  54.546  1.00 48.38           C  
ATOM   2627  O   LEU A 420     -17.216 207.997  55.409  1.00 47.09           O  
ATOM   2628  CB  LEU A 420     -19.440 210.492  55.007  1.00 41.83           C  
ATOM   2629  CG  LEU A 420     -20.103 209.874  56.241  1.00 32.54           C  
ATOM   2630  CD1 LEU A 420     -21.342 210.653  56.628  1.00 41.98           C  
ATOM   2631  CD2 LEU A 420     -20.449 208.417  56.014  1.00 45.40           C  
ATOM   2632  N   SER A 421     -17.980 208.319  53.321  1.00 59.75           N  
ATOM   2633  CA  SER A 421     -17.719 206.934  52.942  1.00 43.29           C  
ATOM   2634  C   SER A 421     -16.242 206.577  53.115  1.00 55.84           C  
ATOM   2635  O   SER A 421     -15.906 205.588  53.777  1.00 48.53           O  
ATOM   2636  CB  SER A 421     -18.172 206.704  51.500  1.00 29.93           C  
ATOM   2637  OG  SER A 421     -17.859 205.397  51.069  1.00 71.09           O  
ATOM   2638  N   ASP A 422     -15.342 207.374  52.528  1.00 62.08           N  
ATOM   2639  CA  ASP A 422     -13.909 207.096  52.642  1.00 54.34           C  
ATOM   2640  C   ASP A 422     -13.472 207.034  54.101  1.00 54.81           C  
ATOM   2641  O   ASP A 422     -12.756 206.114  54.515  1.00 48.18           O  
ATOM   2642  CB  ASP A 422     -13.101 208.166  51.905  1.00 39.70           C  
ATOM   2643  CG  ASP A 422     -13.241 208.079  50.401  1.00 77.33           C  
ATOM   2644  OD1 ASP A 422     -13.287 206.950  49.870  1.00 76.87           O  
ATOM   2645  OD2 ASP A 422     -13.301 209.144  49.750  1.00 90.77           O  
ATOM   2646  N   ARG A 423     -13.896 208.015  54.895  1.00 50.16           N  
ATOM   2647  CA  ARG A 423     -13.508 208.050  56.298  1.00 47.33           C  
ATOM   2648  C   ARG A 423     -13.996 206.812  57.037  1.00 48.11           C  
ATOM   2649  O   ARG A 423     -13.266 206.243  57.858  1.00 51.81           O  
ATOM   2650  CB  ARG A 423     -14.052 209.323  56.944  1.00 43.97           C  
ATOM   2651  CG  ARG A 423     -13.846 209.400  58.438  1.00 54.77           C  
ATOM   2652  CD  ARG A 423     -12.379 209.523  58.819  1.00 53.30           C  
ATOM   2653  NE  ARG A 423     -12.273 209.718  60.257  1.00 54.03           N  
ATOM   2654  CZ  ARG A 423     -12.262 210.910  60.838  1.00 51.33           C  
ATOM   2655  NH1 ARG A 423     -12.321 212.004  60.092  1.00 52.15           N  
ATOM   2656  NH2 ARG A 423     -12.184 211.007  62.159  1.00 48.78           N  
ATOM   2657  N   LEU A 424     -15.225 206.374  56.755  1.00 46.52           N  
ATOM   2658  CA  LEU A 424     -15.743 205.168  57.393  1.00 43.16           C  
ATOM   2659  C   LEU A 424     -14.874 203.963  57.062  1.00 52.28           C  
ATOM   2660  O   LEU A 424     -14.563 203.150  57.941  1.00 40.67           O  
ATOM   2661  CB  LEU A 424     -17.186 204.919  56.957  1.00 42.37           C  
ATOM   2662  CG  LEU A 424     -17.866 203.741  57.652  1.00 43.40           C  
ATOM   2663  CD1 LEU A 424     -17.831 203.923  59.160  1.00 42.68           C  
ATOM   2664  CD2 LEU A 424     -19.295 203.577  57.167  1.00 40.26           C  
ATOM   2665  N   MET A 425     -14.490 203.823  55.792  1.00 44.97           N  
ATOM   2666  CA  MET A 425     -13.526 202.801  55.401  1.00 45.59           C  
ATOM   2667  C   MET A 425     -12.268 202.888  56.255  1.00 55.20           C  
ATOM   2668  O   MET A 425     -11.883 201.927  56.930  1.00 57.89           O  
ATOM   2669  CB  MET A 425     -13.178 202.964  53.921  1.00 46.18           C  
ATOM   2670  CG  MET A 425     -14.052 202.165  52.982  1.00 72.10           C  
ATOM   2671  SD  MET A 425     -13.713 200.405  53.121  1.00 66.48           S  
ATOM   2672  CE  MET A 425     -11.955 200.396  52.767  1.00 76.21           C  
ATOM   2673  N   THR A 426     -11.626 204.056  56.242  1.00 52.99           N  
ATOM   2674  CA  THR A 426     -10.404 204.270  57.009  1.00 46.89           C  
ATOM   2675  C   THR A 426     -10.554 203.828  58.460  1.00 55.73           C  
ATOM   2676  O   THR A 426      -9.727 203.071  58.980  1.00 64.84           O  
ATOM   2677  CB  THR A 426     -10.014 205.747  56.937  1.00 49.79           C  
ATOM   2678  OG1 THR A 426      -9.523 206.046  55.625  1.00 47.28           O  
ATOM   2679  CG2 THR A 426      -8.954 206.080  57.982  1.00 43.45           C  
ATOM   2680  N   GLU A 427     -11.608 204.294  59.134  1.00 51.11           N  
ATOM   2681  CA  GLU A 427     -11.757 203.990  60.553  1.00 59.08           C  
ATOM   2682  C   GLU A 427     -11.962 202.499  60.782  1.00 61.89           C  
ATOM   2683  O   GLU A 427     -11.464 201.945  61.769  1.00 66.19           O  
ATOM   2684  CB  GLU A 427     -12.911 204.790  61.152  1.00 51.68           C  
ATOM   2685  CG  GLU A 427     -12.631 206.281  61.293  1.00 78.02           C  
ATOM   2686  CD  GLU A 427     -11.446 206.578  62.194  1.00 87.95           C  
ATOM   2687  OE1 GLU A 427     -11.005 205.660  62.919  1.00 86.84           O  
ATOM   2688  OE2 GLU A 427     -10.970 207.734  62.188  1.00 78.47           O  
ATOM   2689  N   LEU A 428     -12.706 201.835  59.894  1.00 55.62           N  
ATOM   2690  CA  LEU A 428     -12.967 200.409  60.076  1.00 66.71           C  
ATOM   2691  C   LEU A 428     -11.719 199.576  59.816  1.00 64.75           C  
ATOM   2692  O   LEU A 428     -11.397 198.669  60.593  1.00 55.46           O  
ATOM   2693  CB  LEU A 428     -14.110 199.959  59.169  1.00 50.73           C  
ATOM   2694  CG  LEU A 428     -15.482 200.527  59.515  1.00 55.67           C  
ATOM   2695  CD1 LEU A 428     -16.518 200.031  58.523  1.00 46.00           C  
ATOM   2696  CD2 LEU A 428     -15.856 200.144  60.939  1.00 43.15           C  
ATOM   2697  N   ASN A 429     -10.993 199.875  58.737  1.00 51.50           N  
ATOM   2698  CA  ASN A 429      -9.739 199.178  58.480  1.00 64.74           C  
ATOM   2699  C   ASN A 429      -8.746 199.297  59.630  1.00 57.19           C  
ATOM   2700  O   ASN A 429      -7.759 198.556  59.642  1.00 63.14           O  
ATOM   2701  CB  ASN A 429      -9.102 199.688  57.185  1.00 47.24           C  
ATOM   2702  CG  ASN A 429      -9.803 199.161  55.944  1.00 67.12           C  
ATOM   2703  OD1 ASN A 429      -9.761 199.786  54.883  1.00 64.80           O  
ATOM   2704  ND2 ASN A 429     -10.457 198.008  56.074  1.00 65.51           N  
ATOM   2705  N   LYS A 430      -8.982 200.190  60.594  1.00 60.14           N  
ATOM   2706  CA  LYS A 430      -8.134 200.285  61.780  1.00 60.22           C  
ATOM   2707  C   LYS A 430      -8.591 199.322  62.875  1.00 66.22           C  
ATOM   2708  O   LYS A 430      -7.820 198.464  63.313  1.00 85.95           O  
ATOM   2709  CB  LYS A 430      -8.106 201.726  62.315  1.00 65.38           C  
ATOM   2710  CG  LYS A 430      -7.304 202.706  61.459  1.00 78.30           C  
ATOM   2711  CD  LYS A 430      -6.941 203.993  62.213  1.00 65.62           C  
ATOM   2712  CE  LYS A 430      -8.165 204.797  62.637  1.00 91.99           C  
ATOM   2713  NZ  LYS A 430      -7.801 206.158  63.140  1.00 81.85           N  
ATOM   2714  N   ILE A 431      -9.844 199.451  63.325  1.00 56.50           N  
ATOM   2715  CA  ILE A 431     -10.323 198.645  64.449  1.00 64.80           C  
ATOM   2716  C   ILE A 431     -10.724 197.225  64.077  1.00 72.03           C  
ATOM   2717  O   ILE A 431     -10.955 196.409  64.980  1.00 69.06           O  
ATOM   2718  CB  ILE A 431     -11.528 199.311  65.136  1.00 59.04           C  
ATOM   2719  CG1 ILE A 431     -12.541 199.790  64.097  1.00 74.65           C  
ATOM   2720  CG2 ILE A 431     -11.070 200.472  65.976  1.00 57.69           C  
ATOM   2721  CD1 ILE A 431     -13.841 200.279  64.702  1.00 60.69           C  
ATOM   2722  N   LEU A 432     -10.831 196.902  62.787  1.00 56.33           N  
ATOM   2723  CA  LEU A 432     -11.126 195.540  62.332  1.00 55.00           C  
ATOM   2724  C   LEU A 432     -10.275 195.256  61.107  1.00 68.86           C  
ATOM   2725  O   LEU A 432     -10.777 195.151  59.979  1.00 57.97           O  
ATOM   2726  CB  LEU A 432     -12.614 195.353  62.026  1.00 40.67           C  
ATOM   2727  CG  LEU A 432     -13.631 195.485  63.166  1.00 59.07           C  
ATOM   2728  CD1 LEU A 432     -15.047 195.519  62.616  1.00 57.96           C  
ATOM   2729  CD2 LEU A 432     -13.485 194.363  64.184  1.00 49.59           C  
ATOM   2730  N   PRO A 433      -8.961 195.136  61.294  1.00 72.89           N  
ATOM   2731  CA  PRO A 433      -8.073 194.936  60.140  1.00 49.04           C  
ATOM   2732  C   PRO A 433      -8.189 193.554  59.534  1.00 68.23           C  
ATOM   2733  O   PRO A 433      -7.782 193.359  58.380  1.00 60.38           O  
ATOM   2734  CB  PRO A 433      -6.676 195.180  60.723  1.00 47.69           C  
ATOM   2735  CG  PRO A 433      -6.828 194.922  62.203  1.00 52.00           C  
ATOM   2736  CD  PRO A 433      -8.224 195.327  62.557  1.00 55.27           C  
ATOM   2737  N   SER A 434      -8.735 192.591  60.278  1.00 65.53           N  
ATOM   2738  CA  SER A 434      -8.852 191.226  59.778  1.00 72.16           C  
ATOM   2739  C   SER A 434      -9.944 191.092  58.722  1.00 67.18           C  
ATOM   2740  O   SER A 434      -9.879 190.190  57.880  1.00 72.98           O  
ATOM   2741  CB  SER A 434      -9.132 190.282  60.946  1.00 81.28           C  
ATOM   2742  OG  SER A 434     -10.158 190.813  61.771  1.00 89.14           O  
ATOM   2743  N   LEU A 435     -10.938 191.976  58.740  1.00 77.67           N  
ATOM   2744  CA  LEU A 435     -12.053 191.935  57.803  1.00 55.19           C  
ATOM   2745  C   LEU A 435     -11.792 192.801  56.573  1.00 56.40           C  
ATOM   2746  O   LEU A 435     -11.027 193.769  56.614  1.00 72.17           O  
ATOM   2747  CB  LEU A 435     -13.333 192.397  58.495  1.00 45.38           C  
ATOM   2748  CG  LEU A 435     -13.794 191.568  59.692  1.00 44.83           C  
ATOM   2749  CD1 LEU A 435     -14.833 192.329  60.501  1.00 52.59           C  
ATOM   2750  CD2 LEU A 435     -14.365 190.251  59.209  1.00 62.19           C  
ATOM   2751  N   LYS A 436     -12.434 192.427  55.467  1.00 46.38           N  
ATOM   2752  CA  LYS A 436     -12.359 193.150  54.200  1.00 52.84           C  
ATOM   2753  C   LYS A 436     -13.695 193.861  53.996  1.00 58.96           C  
ATOM   2754  O   LYS A 436     -14.725 193.210  53.790  1.00 60.05           O  
ATOM   2755  CB  LYS A 436     -12.045 192.190  53.052  1.00 45.58           C  
ATOM   2756  CG  LYS A 436     -12.243 192.751  51.648  1.00 75.39           C  
ATOM   2757  CD  LYS A 436     -11.135 193.715  51.247  1.00101.92           C  
ATOM   2758  CE  LYS A 436     -11.307 194.177  49.803  1.00 86.36           C  
ATOM   2759  NZ  LYS A 436     -10.206 195.080  49.360  1.00 78.86           N  
ATOM   2760  N   PHE A 437     -13.679 195.191  54.057  1.00 65.65           N  
ATOM   2761  CA  PHE A 437     -14.894 195.993  54.006  1.00 51.57           C  
ATOM   2762  C   PHE A 437     -15.183 196.478  52.592  1.00 51.92           C  
ATOM   2763  O   PHE A 437     -14.281 196.634  51.765  1.00 53.42           O  
ATOM   2764  CB  PHE A 437     -14.808 197.199  54.941  1.00 44.88           C  
ATOM   2765  CG  PHE A 437     -15.002 196.862  56.390  1.00 48.74           C  
ATOM   2766  CD1 PHE A 437     -16.275 196.804  56.933  1.00 40.20           C  
ATOM   2767  CD2 PHE A 437     -13.915 196.619  57.213  1.00 46.35           C  
ATOM   2768  CE1 PHE A 437     -16.464 196.498  58.274  1.00 49.50           C  
ATOM   2769  CE2 PHE A 437     -14.094 196.313  58.555  1.00 47.26           C  
ATOM   2770  CZ  PHE A 437     -15.371 196.253  59.086  1.00 43.48           C  
ATOM   2771  N   ARG A 438     -16.466 196.716  52.333  1.00 54.22           N  
ATOM   2772  CA  ARG A 438     -16.957 197.110  51.018  1.00 39.54           C  
ATOM   2773  C   ARG A 438     -18.235 197.902  51.250  1.00 45.94           C  
ATOM   2774  O   ARG A 438     -19.172 197.388  51.869  1.00 54.89           O  
ATOM   2775  CB  ARG A 438     -17.194 195.862  50.162  1.00 49.08           C  
ATOM   2776  CG  ARG A 438     -17.833 196.008  48.780  1.00 32.24           C  
ATOM   2777  CD  ARG A 438     -17.627 194.661  48.079  1.00 52.20           C  
ATOM   2778  NE  ARG A 438     -18.562 194.322  47.008  1.00 55.81           N  
ATOM   2779  CZ  ARG A 438     -19.595 193.498  47.146  1.00 63.86           C  
ATOM   2780  NH1 ARG A 438     -19.852 192.947  48.323  1.00 56.74           N  
ATOM   2781  NH2 ARG A 438     -20.378 193.231  46.108  1.00 89.49           N  
ATOM   2782  N   ILE A 439     -18.268 199.154  50.797  1.00 51.55           N  
ATOM   2783  CA  ILE A 439     -19.404 200.041  51.028  1.00 55.75           C  
ATOM   2784  C   ILE A 439     -20.180 200.212  49.731  1.00 49.85           C  
ATOM   2785  O   ILE A 439     -19.604 200.555  48.691  1.00 57.95           O  
ATOM   2786  CB  ILE A 439     -18.962 201.400  51.594  1.00 41.36           C  
ATOM   2787  CG1 ILE A 439     -18.386 201.214  52.996  1.00 42.97           C  
ATOM   2788  CG2 ILE A 439     -20.136 202.357  51.626  1.00 52.57           C  
ATOM   2789  CD1 ILE A 439     -17.848 202.470  53.604  1.00 46.20           C  
ATOM   2790  N   LEU A 440     -21.483 199.966  49.796  1.00 46.01           N  
ATOM   2791  CA  LEU A 440     -22.367 200.046  48.645  1.00 51.48           C  
ATOM   2792  C   LEU A 440     -23.340 201.202  48.831  1.00 49.98           C  
ATOM   2793  O   LEU A 440     -23.905 201.383  49.916  1.00 49.88           O  
ATOM   2794  CB  LEU A 440     -23.139 198.738  48.470  1.00 49.00           C  
ATOM   2795  CG  LEU A 440     -22.286 197.477  48.610  1.00 56.36           C  
ATOM   2796  CD1 LEU A 440     -23.160 196.254  48.846  1.00 47.62           C  
ATOM   2797  CD2 LEU A 440     -21.408 197.295  47.391  1.00 46.50           C  
ATOM   2798  N   THR A 441     -23.527 201.987  47.774  1.00 57.07           N  
ATOM   2799  CA  THR A 441     -24.448 203.112  47.791  1.00 51.82           C  
ATOM   2800  C   THR A 441     -25.210 203.140  46.479  1.00 42.55           C  
ATOM   2801  O   THR A 441     -24.696 202.730  45.436  1.00 56.49           O  
ATOM   2802  CB  THR A 441     -23.734 204.464  47.974  1.00 45.78           C  
ATOM   2803  OG1 THR A 441     -22.753 204.628  46.944  1.00 58.49           O  
ATOM   2804  CG2 THR A 441     -23.059 204.558  49.332  1.00 37.33           C  
ATOM   2805  N   THR A 442     -26.443 203.622  46.538  1.00 53.65           N  
ATOM   2806  CA  THR A 442     -27.131 203.957  45.306  1.00 41.42           C  
ATOM   2807  C   THR A 442     -26.383 205.082  44.600  1.00 55.29           C  
ATOM   2808  O   THR A 442     -25.792 205.961  45.235  1.00 52.36           O  
ATOM   2809  CB  THR A 442     -28.570 204.385  45.584  1.00 39.80           C  
ATOM   2810  OG1 THR A 442     -29.164 204.857  44.372  1.00 46.22           O  
ATOM   2811  CG2 THR A 442     -28.606 205.502  46.612  1.00 50.64           C  
ATOM   2812  N   GLY A 443     -26.382 205.032  43.272  1.00 50.61           N  
ATOM   2813  CA  GLY A 443     -25.803 206.126  42.520  1.00 53.19           C  
ATOM   2814  C   GLY A 443     -26.742 207.285  42.289  1.00 39.04           C  
ATOM   2815  O   GLY A 443     -26.321 208.320  41.765  1.00 65.60           O  
ATOM   2816  N   HIS A 444     -28.004 207.125  42.675  1.00 46.75           N  
ATOM   2817  CA  HIS A 444     -29.033 208.152  42.542  1.00 47.07           C  
ATOM   2818  C   HIS A 444     -29.217 208.767  43.928  1.00 43.41           C  
ATOM   2819  O   HIS A 444     -30.067 208.341  44.709  1.00 39.96           O  
ATOM   2820  CB  HIS A 444     -30.314 207.535  41.993  1.00 36.02           C  
ATOM   2821  CG  HIS A 444     -31.225 208.516  41.326  1.00 53.30           C  
ATOM   2822  ND1 HIS A 444     -32.592 208.507  41.510  1.00 50.32           N  
ATOM   2823  CD2 HIS A 444     -30.966 209.535  40.474  1.00 50.49           C  
ATOM   2824  CE1 HIS A 444     -33.137 209.477  40.798  1.00 44.51           C  
ATOM   2825  NE2 HIS A 444     -32.172 210.117  40.162  1.00 83.39           N  
ATOM   2826  N   THR A 445     -28.413 209.795  44.220  1.00 44.03           N  
ATOM   2827  CA  THR A 445     -28.263 210.286  45.590  1.00 38.84           C  
ATOM   2828  C   THR A 445     -29.598 210.579  46.269  1.00 35.69           C  
ATOM   2829  O   THR A 445     -29.746 210.360  47.476  1.00 48.53           O  
ATOM   2830  CB  THR A 445     -27.395 211.541  45.600  1.00 32.19           C  
ATOM   2831  OG1 THR A 445     -26.281 211.361  44.716  1.00 57.16           O  
ATOM   2832  CG2 THR A 445     -26.891 211.815  46.998  1.00 33.36           C  
ATOM   2833  N   ILE A 446     -30.587 211.063  45.514  1.00 45.54           N  
ATOM   2834  CA  ILE A 446     -31.862 211.423  46.130  1.00 21.86           C  
ATOM   2835  C   ILE A 446     -32.521 210.201  46.758  1.00 40.07           C  
ATOM   2836  O   ILE A 446     -33.297 210.325  47.715  1.00 34.97           O  
ATOM   2837  CB  ILE A 446     -32.784 212.091  45.092  1.00 33.03           C  
ATOM   2838  CG1 ILE A 446     -33.992 212.727  45.775  1.00 30.88           C  
ATOM   2839  CG2 ILE A 446     -33.242 211.074  44.061  1.00 33.29           C  
ATOM   2840  CD1 ILE A 446     -33.628 213.654  46.887  1.00 26.06           C  
ATOM   2841  N   GLU A 447     -32.231 209.006  46.238  1.00 35.64           N  
ATOM   2842  CA  GLU A 447     -32.834 207.796  46.781  1.00 38.29           C  
ATOM   2843  C   GLU A 447     -32.413 207.527  48.219  1.00 39.43           C  
ATOM   2844  O   GLU A 447     -33.103 206.780  48.920  1.00 42.80           O  
ATOM   2845  CB  GLU A 447     -32.470 206.584  45.924  1.00 36.23           C  
ATOM   2846  CG  GLU A 447     -33.095 206.569  44.549  1.00 48.67           C  
ATOM   2847  CD  GLU A 447     -32.714 205.332  43.762  1.00 63.46           C  
ATOM   2848  OE1 GLU A 447     -31.848 204.559  44.237  1.00 60.47           O  
ATOM   2849  OE2 GLU A 447     -33.288 205.132  42.671  1.00 63.88           O  
ATOM   2850  N   ARG A 448     -31.297 208.099  48.677  1.00 34.03           N  
ATOM   2851  CA  ARG A 448     -30.874 207.847  50.051  1.00 39.70           C  
ATOM   2852  C   ARG A 448     -31.910 208.321  51.054  1.00 40.98           C  
ATOM   2853  O   ARG A 448     -31.870 207.907  52.218  1.00 47.28           O  
ATOM   2854  CB  ARG A 448     -29.540 208.527  50.335  1.00 33.07           C  
ATOM   2855  CG  ARG A 448     -28.481 208.221  49.314  1.00 40.03           C  
ATOM   2856  CD  ARG A 448     -27.120 208.324  49.937  1.00 43.28           C  
ATOM   2857  NE  ARG A 448     -26.056 208.234  48.949  1.00 57.37           N  
ATOM   2858  CZ  ARG A 448     -24.784 208.027  49.260  1.00 45.44           C  
ATOM   2859  NH1 ARG A 448     -24.440 207.876  50.529  1.00 40.39           N  
ATOM   2860  NH2 ARG A 448     -23.865 207.956  48.308  1.00 54.26           N  
ATOM   2861  N   GLN A 449     -32.841 209.163  50.623  1.00 28.28           N  
ATOM   2862  CA  GLN A 449     -33.895 209.664  51.481  1.00 31.39           C  
ATOM   2863  C   GLN A 449     -35.182 208.853  51.389  1.00 46.85           C  
ATOM   2864  O   GLN A 449     -36.106 209.109  52.171  1.00 42.83           O  
ATOM   2865  CB  GLN A 449     -34.171 211.132  51.153  1.00 29.05           C  
ATOM   2866  CG  GLN A 449     -33.052 212.067  51.581  1.00 33.48           C  
ATOM   2867  CD  GLN A 449     -33.323 213.507  51.209  1.00 42.77           C  
ATOM   2868  OE1 GLN A 449     -34.194 214.153  51.787  1.00 55.95           O  
ATOM   2869  NE2 GLN A 449     -32.579 214.019  50.233  1.00 38.93           N  
ATOM   2870  N   TYR A 450     -35.282 207.896  50.451  1.00 29.22           N  
ATOM   2871  CA  TYR A 450     -36.458 207.033  50.433  1.00 32.88           C  
ATOM   2872  C   TYR A 450     -36.120 205.586  50.083  1.00 35.98           C  
ATOM   2873  O   TYR A 450     -36.969 204.868  49.543  1.00 35.75           O  
ATOM   2874  CB  TYR A 450     -37.545 207.567  49.482  1.00 35.14           C  
ATOM   2875  CG  TYR A 450     -37.135 207.873  48.054  1.00 29.02           C  
ATOM   2876  CD1 TYR A 450     -37.024 206.862  47.110  1.00 37.98           C  
ATOM   2877  CD2 TYR A 450     -36.918 209.182  47.635  1.00 40.41           C  
ATOM   2878  CE1 TYR A 450     -36.678 207.138  45.797  1.00 37.81           C  
ATOM   2879  CE2 TYR A 450     -36.567 209.472  46.322  1.00 35.43           C  
ATOM   2880  CZ  TYR A 450     -36.450 208.443  45.410  1.00 40.47           C  
ATOM   2881  OH  TYR A 450     -36.104 208.714  44.109  1.00 42.36           O  
ATOM   2882  N   GLN A 451     -34.904 205.123  50.389  1.00 37.78           N  
ATOM   2883  CA  GLN A 451     -34.586 203.734  50.067  1.00 34.77           C  
ATOM   2884  C   GLN A 451     -35.433 202.759  50.876  1.00 32.78           C  
ATOM   2885  O   GLN A 451     -35.708 201.650  50.408  1.00 42.01           O  
ATOM   2886  CB  GLN A 451     -33.099 203.441  50.269  1.00 34.24           C  
ATOM   2887  CG  GLN A 451     -32.320 203.399  48.965  1.00 41.30           C  
ATOM   2888  CD  GLN A 451     -30.884 202.944  49.136  1.00 50.34           C  
ATOM   2889  OE1 GLN A 451     -30.133 203.485  49.947  1.00 51.61           O  
ATOM   2890  NE2 GLN A 451     -30.493 201.942  48.358  1.00 63.32           N  
ATOM   2891  N   SER A 452     -35.845 203.136  52.087  1.00 31.90           N  
ATOM   2892  CA  SER A 452     -36.792 202.291  52.806  1.00 35.38           C  
ATOM   2893  C   SER A 452     -38.107 202.191  52.050  1.00 36.66           C  
ATOM   2894  O   SER A 452     -38.679 201.103  51.922  1.00 32.70           O  
ATOM   2895  CB  SER A 452     -37.030 202.824  54.214  1.00 30.90           C  
ATOM   2896  OG  SER A 452     -36.058 202.313  55.102  1.00 52.90           O  
ATOM   2897  N   TRP A 453     -38.601 203.318  51.536  1.00 35.56           N  
ATOM   2898  CA  TRP A 453     -39.832 203.278  50.764  1.00 29.33           C  
ATOM   2899  C   TRP A 453     -39.661 202.394  49.540  1.00 39.09           C  
ATOM   2900  O   TRP A 453     -40.488 201.517  49.267  1.00 38.36           O  
ATOM   2901  CB  TRP A 453     -40.262 204.682  50.343  1.00 29.47           C  
ATOM   2902  CG  TRP A 453     -41.545 204.608  49.597  1.00 35.74           C  
ATOM   2903  CD1 TRP A 453     -42.804 204.700  50.115  1.00 31.75           C  
ATOM   2904  CD2 TRP A 453     -41.703 204.346  48.202  1.00 33.84           C  
ATOM   2905  NE1 TRP A 453     -43.738 204.536  49.122  1.00 39.57           N  
ATOM   2906  CE2 TRP A 453     -43.086 204.314  47.938  1.00 42.39           C  
ATOM   2907  CE3 TRP A 453     -40.809 204.144  47.148  1.00 31.26           C  
ATOM   2908  CZ2 TRP A 453     -43.593 204.091  46.665  1.00 38.27           C  
ATOM   2909  CZ3 TRP A 453     -41.313 203.922  45.887  1.00 34.29           C  
ATOM   2910  CH2 TRP A 453     -42.692 203.898  45.654  1.00 42.33           C  
ATOM   2911  N   LEU A 454     -38.582 202.619  48.790  1.00 33.12           N  
ATOM   2912  CA  LEU A 454     -38.288 201.809  47.617  1.00 27.67           C  
ATOM   2913  C   LEU A 454     -38.262 200.326  47.967  1.00 43.84           C  
ATOM   2914  O   LEU A 454     -38.872 199.499  47.278  1.00 44.00           O  
ATOM   2915  CB  LEU A 454     -36.951 202.250  47.029  1.00 38.31           C  
ATOM   2916  CG  LEU A 454     -36.757 202.210  45.522  1.00 38.83           C  
ATOM   2917  CD1 LEU A 454     -37.974 202.784  44.840  1.00 54.74           C  
ATOM   2918  CD2 LEU A 454     -35.526 203.022  45.179  1.00 48.02           C  
ATOM   2919  N   GLY A 455     -37.570 199.974  49.052  1.00 33.32           N  
ATOM   2920  CA  GLY A 455     -37.527 198.580  49.464  1.00 39.29           C  
ATOM   2921  C   GLY A 455     -38.904 198.010  49.735  1.00 39.02           C  
ATOM   2922  O   GLY A 455     -39.206 196.881  49.345  1.00 41.47           O  
ATOM   2923  N   GLY A 456     -39.759 198.782  50.408  1.00 41.46           N  
ATOM   2924  CA  GLY A 456     -41.124 198.335  50.623  1.00 36.48           C  
ATOM   2925  C   GLY A 456     -41.896 198.176  49.327  1.00 36.54           C  
ATOM   2926  O   GLY A 456     -42.656 197.220  49.159  1.00 42.54           O  
ATOM   2927  N   SER A 457     -41.712 199.111  48.391  1.00 43.82           N  
ATOM   2928  CA  SER A 457     -42.384 199.004  47.100  1.00 38.87           C  
ATOM   2929  C   SER A 457     -41.962 197.732  46.370  1.00 48.46           C  
ATOM   2930  O   SER A 457     -42.769 197.111  45.669  1.00 46.10           O  
ATOM   2931  CB  SER A 457     -42.100 200.246  46.254  1.00 33.24           C  
ATOM   2932  OG  SER A 457     -42.472 200.054  44.899  1.00 46.80           O  
ATOM   2933  N   ILE A 458     -40.694 197.337  46.516  1.00 42.19           N  
ATOM   2934  CA  ILE A 458     -40.200 196.119  45.881  1.00 29.62           C  
ATOM   2935  C   ILE A 458     -40.771 194.882  46.569  1.00 44.18           C  
ATOM   2936  O   ILE A 458     -41.273 193.964  45.909  1.00 43.03           O  
ATOM   2937  CB  ILE A 458     -38.661 196.106  45.883  1.00 45.75           C  
ATOM   2938  CG1 ILE A 458     -38.118 197.022  44.784  1.00 32.65           C  
ATOM   2939  CG2 ILE A 458     -38.127 194.681  45.747  1.00 29.09           C  
ATOM   2940  CD1 ILE A 458     -36.665 197.377  44.969  1.00 34.00           C  
ATOM   2941  N   LEU A 459     -40.686 194.826  47.903  1.00 46.15           N  
ATOM   2942  CA  LEU A 459     -41.248 193.688  48.629  1.00 53.01           C  
ATOM   2943  C   LEU A 459     -42.716 193.490  48.284  1.00 53.16           C  
ATOM   2944  O   LEU A 459     -43.168 192.359  48.073  1.00 67.88           O  
ATOM   2945  CB  LEU A 459     -41.095 193.878  50.137  1.00 46.93           C  
ATOM   2946  CG  LEU A 459     -39.733 193.720  50.805  1.00 53.04           C  
ATOM   2947  CD1 LEU A 459     -39.822 194.158  52.261  1.00 48.62           C  
ATOM   2948  CD2 LEU A 459     -39.263 192.281  50.706  1.00 55.64           C  
ATOM   2949  N   THR A 460     -43.473 194.582  48.225  1.00 54.45           N  
ATOM   2950  CA  THR A 460     -44.891 194.497  47.905  1.00 50.57           C  
ATOM   2951  C   THR A 460     -45.112 193.974  46.491  1.00 51.19           C  
ATOM   2952  O   THR A 460     -45.811 192.977  46.288  1.00 51.36           O  
ATOM   2953  CB  THR A 460     -45.533 195.868  48.086  1.00 34.36           C  
ATOM   2954  OG1 THR A 460     -45.484 196.221  49.470  1.00 52.69           O  
ATOM   2955  CG2 THR A 460     -46.970 195.838  47.649  1.00 64.47           C  
ATOM   2956  N   SER A 461     -44.506 194.629  45.495  1.00 50.16           N  
ATOM   2957  CA  SER A 461     -44.772 194.280  44.103  1.00 51.77           C  
ATOM   2958  C   SER A 461     -44.239 192.903  43.735  1.00 57.32           C  
ATOM   2959  O   SER A 461     -44.664 192.338  42.719  1.00 68.15           O  
ATOM   2960  CB  SER A 461     -44.174 195.329  43.163  1.00 39.59           C  
ATOM   2961  OG  SER A 461     -42.765 195.198  43.087  1.00 59.94           O  
ATOM   2962  N   LEU A 462     -43.317 192.359  44.525  1.00 59.91           N  
ATOM   2963  CA  LEU A 462     -42.885 190.976  44.366  1.00 60.48           C  
ATOM   2964  C   LEU A 462     -43.873 189.982  44.954  1.00 65.48           C  
ATOM   2965  O   LEU A 462     -43.579 188.783  44.974  1.00 72.90           O  
ATOM   2966  CB  LEU A 462     -41.505 190.767  45.006  1.00 56.33           C  
ATOM   2967  CG  LEU A 462     -40.306 190.679  44.052  1.00 49.23           C  
ATOM   2968  CD1 LEU A 462     -40.313 191.808  43.022  1.00 39.51           C  
ATOM   2969  CD2 LEU A 462     -39.005 190.688  44.837  1.00 38.49           C  
ATOM   2970  N   GLY A 463     -45.026 190.443  45.435  1.00 76.97           N  
ATOM   2971  CA  GLY A 463     -45.960 189.549  46.094  1.00 79.57           C  
ATOM   2972  C   GLY A 463     -45.374 188.815  47.276  1.00 71.29           C  
ATOM   2973  O   GLY A 463     -45.897 187.769  47.668  1.00105.20           O  
ATOM   2974  N   THR A 464     -44.287 189.334  47.850  1.00 55.16           N  
ATOM   2975  CA  THR A 464     -43.678 188.739  49.035  1.00 74.70           C  
ATOM   2976  C   THR A 464     -44.648 188.635  50.207  1.00 93.69           C  
ATOM   2977  O   THR A 464     -44.397 187.860  51.139  1.00 99.18           O  
ATOM   2978  CB  THR A 464     -42.452 189.564  49.448  1.00 80.28           C  
ATOM   2979  OG1 THR A 464     -41.415 189.421  48.468  1.00 89.66           O  
ATOM   2980  CG2 THR A 464     -41.928 189.110  50.801  1.00 68.06           C  
ATOM   2981  N   PHE A 465     -45.739 189.402  50.181  1.00109.64           N  
ATOM   2982  CA  PHE A 465     -46.678 189.527  51.292  1.00123.09           C  
ATOM   2983  C   PHE A 465     -48.032 188.858  51.062  1.00121.92           C  
ATOM   2984  O   PHE A 465     -48.934 189.042  51.885  1.00128.47           O  
ATOM   2985  CB  PHE A 465     -46.884 191.011  51.610  1.00 87.03           C  
ATOM   2986  CG  PHE A 465     -45.674 191.671  52.191  1.00 95.32           C  
ATOM   2987  CD1 PHE A 465     -45.171 191.255  53.413  1.00105.05           C  
ATOM   2988  CD2 PHE A 465     -44.970 192.623  51.471  1.00 93.73           C  
ATOM   2989  CE1 PHE A 465     -44.042 191.835  53.954  1.00 87.29           C  
ATOM   2990  CE2 PHE A 465     -43.827 193.201  52.000  1.00 99.57           C  
ATOM   2991  CZ  PHE A 465     -43.364 192.806  53.247  1.00 98.98           C  
ATOM   2992  N   HIS A 466     -48.202 188.074  49.992  1.00118.30           N  
ATOM   2993  CA  HIS A 466     -49.508 187.466  49.738  1.00 99.19           C  
ATOM   2994  C   HIS A 466     -49.959 186.574  50.889  1.00 98.74           C  
ATOM   2995  O   HIS A 466     -51.165 186.442  51.130  1.00106.54           O  
ATOM   2996  CB  HIS A 466     -49.481 186.666  48.432  1.00 92.87           C  
ATOM   2997  N   GLN A 467     -49.020 185.964  51.615  1.00 99.38           N  
ATOM   2998  CA  GLN A 467     -49.348 185.074  52.723  1.00106.69           C  
ATOM   2999  C   GLN A 467     -49.048 185.652  54.102  1.00110.37           C  
ATOM   3000  O   GLN A 467     -49.219 184.946  55.103  1.00110.34           O  
ATOM   3001  CB  GLN A 467     -48.614 183.738  52.561  1.00118.55           C  
ATOM   3002  CG  GLN A 467     -49.193 182.846  51.480  1.00114.36           C  
ATOM   3003  CD  GLN A 467     -48.564 181.469  51.478  1.00142.00           C  
ATOM   3004  OE1 GLN A 467     -47.475 181.271  52.019  1.00129.64           O  
ATOM   3005  NE2 GLN A 467     -49.252 180.505  50.876  1.00138.99           N  
ATOM   3006  N   LEU A 468     -48.606 186.904  54.194  1.00103.32           N  
ATOM   3007  CA  LEU A 468     -48.322 187.520  55.483  1.00109.91           C  
ATOM   3008  C   LEU A 468     -49.172 188.751  55.761  1.00 95.11           C  
ATOM   3009  O   LEU A 468     -49.053 189.337  56.844  1.00 73.72           O  
ATOM   3010  CB  LEU A 468     -46.836 187.886  55.581  1.00104.29           C  
ATOM   3011  CG  LEU A 468     -45.889 186.700  55.447  1.00110.33           C  
ATOM   3012  CD1 LEU A 468     -44.452 187.198  55.366  1.00 81.17           C  
ATOM   3013  CD2 LEU A 468     -46.099 185.739  56.619  1.00 91.84           C  
ATOM   3014  N   TRP A 469     -50.026 189.155  54.828  1.00 79.82           N  
ATOM   3015  CA  TRP A 469     -50.952 190.239  55.108  1.00 77.73           C  
ATOM   3016  C   TRP A 469     -51.806 189.866  56.312  1.00 80.92           C  
ATOM   3017  O   TRP A 469     -52.303 188.740  56.411  1.00 90.72           O  
ATOM   3018  CB  TRP A 469     -51.857 190.508  53.898  1.00 85.96           C  
ATOM   3019  CG  TRP A 469     -51.188 191.079  52.671  1.00103.57           C  
ATOM   3020  CD1 TRP A 469     -51.240 190.571  51.401  1.00103.13           C  
ATOM   3021  CD2 TRP A 469     -50.417 192.283  52.585  1.00 96.04           C  
ATOM   3022  NE1 TRP A 469     -50.526 191.367  50.539  1.00 90.60           N  
ATOM   3023  CE2 TRP A 469     -50.014 192.427  51.241  1.00101.93           C  
ATOM   3024  CE3 TRP A 469     -50.020 193.248  53.514  1.00 69.53           C  
ATOM   3025  CZ2 TRP A 469     -49.235 193.493  50.808  1.00 91.23           C  
ATOM   3026  CZ3 TRP A 469     -49.249 194.303  53.080  1.00 55.75           C  
ATOM   3027  CH2 TRP A 469     -48.862 194.417  51.741  1.00 62.41           C  
ATOM   3028  N   VAL A 470     -51.962 190.803  57.236  1.00 65.19           N  
ATOM   3029  CA  VAL A 470     -53.015 190.717  58.238  1.00 57.69           C  
ATOM   3030  C   VAL A 470     -54.266 191.328  57.629  1.00 65.24           C  
ATOM   3031  O   VAL A 470     -54.296 192.525  57.322  1.00 65.59           O  
ATOM   3032  CB  VAL A 470     -52.621 191.432  59.536  1.00 59.99           C  
ATOM   3033  CG1 VAL A 470     -53.806 191.473  60.487  1.00 54.70           C  
ATOM   3034  CG2 VAL A 470     -51.447 190.728  60.180  1.00 43.97           C  
ATOM   3035  N   GLY A 471     -55.294 190.505  57.437  1.00 73.73           N  
ATOM   3036  CA  GLY A 471     -56.507 190.983  56.816  1.00 66.86           C  
ATOM   3037  C   GLY A 471     -57.388 191.750  57.776  1.00 62.12           C  
ATOM   3038  O   GLY A 471     -57.307 191.603  58.995  1.00 67.28           O  
ATOM   3039  N   LYS A 472     -58.239 192.603  57.204  1.00 70.38           N  
ATOM   3040  CA  LYS A 472     -59.223 193.308  58.016  1.00 80.02           C  
ATOM   3041  C   LYS A 472     -60.157 192.317  58.701  1.00 90.74           C  
ATOM   3042  O   LYS A 472     -60.382 192.395  59.914  1.00 80.59           O  
ATOM   3043  CB  LYS A 472     -60.004 194.299  57.147  1.00 72.48           C  
ATOM   3044  CG  LYS A 472     -60.759 195.380  57.920  1.00 77.21           C  
ATOM   3045  CD  LYS A 472     -61.090 196.566  57.011  1.00 76.35           C  
ATOM   3046  CE  LYS A 472     -62.568 196.957  57.050  1.00 96.62           C  
ATOM   3047  NZ  LYS A 472     -63.146 196.966  58.423  1.00103.62           N  
ATOM   3048  N   LYS A 473     -60.685 191.353  57.939  1.00 96.85           N  
ATOM   3049  CA  LYS A 473     -61.589 190.358  58.512  1.00 89.21           C  
ATOM   3050  C   LYS A 473     -60.881 189.526  59.574  1.00 83.42           C  
ATOM   3051  O   LYS A 473     -61.362 189.399  60.706  1.00 79.41           O  
ATOM   3052  CB  LYS A 473     -62.149 189.460  57.406  1.00 81.83           C  
ATOM   3053  N   GLU A 474     -59.725 188.960  59.226  1.00 79.72           N  
ATOM   3054  CA  GLU A 474     -58.975 188.137  60.169  1.00 75.09           C  
ATOM   3055  C   GLU A 474     -58.667 188.891  61.460  1.00 90.79           C  
ATOM   3056  O   GLU A 474     -58.642 188.289  62.540  1.00 83.83           O  
ATOM   3057  CB  GLU A 474     -57.692 187.650  59.491  1.00 78.84           C  
ATOM   3058  CG  GLU A 474     -56.665 186.994  60.397  1.00 85.12           C  
ATOM   3059  CD  GLU A 474     -55.372 186.690  59.655  1.00110.73           C  
ATOM   3060  OE1 GLU A 474     -55.260 187.092  58.475  1.00102.57           O  
ATOM   3061  OE2 GLU A 474     -54.470 186.057  60.246  1.00103.66           O  
ATOM   3062  N   TYR A 475     -58.436 190.203  61.371  1.00 98.92           N  
ATOM   3063  CA  TYR A 475     -58.107 190.987  62.558  1.00 90.94           C  
ATOM   3064  C   TYR A 475     -59.342 191.233  63.418  1.00 93.50           C  
ATOM   3065  O   TYR A 475     -59.259 191.225  64.651  1.00 85.59           O  
ATOM   3066  CB  TYR A 475     -57.459 192.307  62.128  1.00 84.07           C  
ATOM   3067  CG  TYR A 475     -57.224 193.330  63.225  1.00 73.00           C  
ATOM   3068  CD1 TYR A 475     -56.107 193.252  64.053  1.00 66.15           C  
ATOM   3069  CD2 TYR A 475     -58.096 194.401  63.402  1.00 61.74           C  
ATOM   3070  CE1 TYR A 475     -55.879 194.199  65.047  1.00 59.64           C  
ATOM   3071  CE2 TYR A 475     -57.877 195.353  64.393  1.00 54.08           C  
ATOM   3072  CZ  TYR A 475     -56.768 195.247  65.212  1.00 60.87           C  
ATOM   3073  OH  TYR A 475     -56.549 196.188  66.197  1.00 58.90           O  
ATOM   3074  N   GLU A 476     -60.501 191.436  62.785  1.00102.50           N  
ATOM   3075  CA  GLU A 476     -61.727 191.658  63.544  1.00102.81           C  
ATOM   3076  C   GLU A 476     -62.243 190.374  64.185  1.00112.14           C  
ATOM   3077  O   GLU A 476     -62.831 190.423  65.272  1.00110.95           O  
ATOM   3078  CB  GLU A 476     -62.797 192.277  62.643  1.00 82.67           C  
ATOM   3079  CG  GLU A 476     -62.418 193.652  62.111  1.00 95.35           C  
ATOM   3080  CD  GLU A 476     -63.343 194.139  61.013  1.00114.95           C  
ATOM   3081  OE1 GLU A 476     -64.243 193.373  60.606  1.00107.11           O  
ATOM   3082  OE2 GLU A 476     -63.165 195.290  60.556  1.00110.59           O  
ATOM   3083  N   GLU A 477     -62.035 189.222  63.539  1.00110.43           N  
ATOM   3084  CA  GLU A 477     -62.533 187.964  64.092  1.00106.31           C  
ATOM   3085  C   GLU A 477     -61.750 187.554  65.336  1.00107.16           C  
ATOM   3086  O   GLU A 477     -62.341 187.279  66.388  1.00114.10           O  
ATOM   3087  CB  GLU A 477     -62.479 186.861  63.032  1.00 72.19           C  
ATOM   3088  N   VAL A 478     -60.425 187.515  65.242  1.00100.37           N  
ATOM   3089  CA  VAL A 478     -59.577 187.019  66.325  1.00111.78           C  
ATOM   3090  C   VAL A 478     -58.909 188.156  67.092  1.00111.99           C  
ATOM   3091  O   VAL A 478     -58.932 188.182  68.323  1.00107.66           O  
ATOM   3092  CB  VAL A 478     -58.532 186.027  65.769  1.00105.35           C  
ATOM   3093  CG1 VAL A 478     -57.547 185.628  66.858  1.00104.29           C  
ATOM   3094  CG2 VAL A 478     -59.229 184.808  65.179  1.00 96.34           C  
ATOM   3095  N   GLY A 479     -58.297 189.102  66.384  1.00121.00           N  
ATOM   3096  CA  GLY A 479     -57.651 190.238  67.024  1.00107.42           C  
ATOM   3097  C   GLY A 479     -56.295 189.966  67.651  1.00 95.47           C  
ATOM   3098  O   GLY A 479     -55.618 190.888  68.120  1.00 94.99           O  
ATOM   9050  N   ASP D   2     -54.668 220.174   3.238  1.00 66.03           N  
ATOM   9051  CA  ASP D   2     -54.380 219.502   4.504  1.00 69.34           C  
ATOM   9052  C   ASP D   2     -53.938 218.059   4.311  1.00 78.33           C  
ATOM   9053  O   ASP D   2     -54.456 217.345   3.451  1.00 89.71           O  
ATOM   9054  CB  ASP D   2     -55.595 219.527   5.433  1.00 75.45           C  
ATOM   9055  CG  ASP D   2     -55.580 220.709   6.373  1.00 91.07           C  
ATOM   9056  OD1 ASP D   2     -54.552 221.422   6.397  1.00 77.26           O  
ATOM   9057  OD2 ASP D   2     -56.579 220.906   7.103  1.00 90.99           O  
ATOM   9058  N   SER D   3     -52.995 217.632   5.149  1.00 67.75           N  
ATOM   9059  CA  SER D   3     -52.374 216.325   5.003  1.00 51.06           C  
ATOM   9060  C   SER D   3     -53.295 215.214   5.483  1.00 52.80           C  
ATOM   9061  O   SER D   3     -54.011 215.360   6.477  1.00 63.06           O  
ATOM   9062  CB  SER D   3     -51.061 216.261   5.779  1.00 49.11           C  
ATOM   9063  OG  SER D   3     -50.622 214.916   5.907  1.00 53.41           O  
ATOM   9064  N   GLU D   4     -53.258 214.095   4.767  1.00 47.44           N  
ATOM   9065  CA  GLU D   4     -54.015 212.900   5.103  1.00 48.84           C  
ATOM   9066  C   GLU D   4     -53.176 211.849   5.815  1.00 54.70           C  
ATOM   9067  O   GLU D   4     -53.686 210.757   6.087  1.00 48.98           O  
ATOM   9068  CB  GLU D   4     -54.621 212.297   3.834  1.00 60.37           C  
ATOM   9069  CG  GLU D   4     -55.198 213.335   2.889  1.00 75.43           C  
ATOM   9070  CD  GLU D   4     -56.409 212.831   2.133  1.00 94.60           C  
ATOM   9071  OE1 GLU D   4     -56.921 211.747   2.483  1.00103.48           O  
ATOM   9072  OE2 GLU D   4     -56.845 213.517   1.184  1.00109.89           O  
ATOM   9073  N   VAL D   5     -51.900 212.132   6.094  1.00 40.78           N  
ATOM   9074  CA  VAL D   5     -51.035 211.158   6.755  1.00 45.59           C  
ATOM   9075  C   VAL D   5     -50.299 211.768   7.945  1.00 37.90           C  
ATOM   9076  O   VAL D   5     -49.917 211.051   8.874  1.00 41.70           O  
ATOM   9077  CB  VAL D   5     -50.027 210.544   5.758  1.00 44.33           C  
ATOM   9078  CG1 VAL D   5     -50.749 209.897   4.604  1.00 29.62           C  
ATOM   9079  CG2 VAL D   5     -49.053 211.598   5.248  1.00 42.59           C  
ATOM   9080  N   ALA D   6     -50.091 213.084   7.931  1.00 36.35           N  
ATOM   9081  CA  ALA D   6     -49.228 213.706   8.929  1.00 33.40           C  
ATOM   9082  C   ALA D   6     -49.723 213.429  10.345  1.00 38.21           C  
ATOM   9083  O   ALA D   6     -50.924 213.325  10.604  1.00 39.78           O  
ATOM   9084  CB  ALA D   6     -49.141 215.213   8.703  1.00 36.89           C  
ATOM   9085  N   ALA D   7     -48.774 213.337  11.272  1.00 44.81           N  
ATOM   9086  CA  ALA D   7     -49.109 213.155  12.676  1.00 36.64           C  
ATOM   9087  C   ALA D   7     -49.762 214.409  13.247  1.00 49.83           C  
ATOM   9088  O   ALA D   7     -49.444 215.539  12.859  1.00 45.39           O  
ATOM   9089  CB  ALA D   7     -47.861 212.814  13.487  1.00 30.16           C  
ATOM   9090  N   LEU D   8     -50.677 214.198  14.189  1.00 33.68           N  
ATOM   9091  CA  LEU D   8     -51.345 215.281  14.895  1.00 43.74           C  
ATOM   9092  C   LEU D   8     -50.662 215.565  16.230  1.00 43.40           C  
ATOM   9093  O   LEU D   8     -50.093 214.675  16.864  1.00 45.43           O  
ATOM   9094  CB  LEU D   8     -52.818 214.947  15.132  1.00 33.97           C  
ATOM   9095  CG  LEU D   8     -53.544 214.370  13.919  1.00 39.26           C  
ATOM   9096  CD1 LEU D   8     -54.970 214.029  14.285  1.00 38.27           C  
ATOM   9097  CD2 LEU D   8     -53.495 215.338  12.746  1.00 38.42           C  
ATOM   9098  N   VAL D   9     -50.727 216.824  16.650  1.00 37.65           N  
ATOM   9099  CA  VAL D   9     -50.224 217.257  17.948  1.00 34.70           C  
ATOM   9100  C   VAL D   9     -51.364 217.980  18.647  1.00 41.72           C  
ATOM   9101  O   VAL D   9     -51.839 219.012  18.159  1.00 40.62           O  
ATOM   9102  CB  VAL D   9     -48.994 218.172  17.818  1.00 48.05           C  
ATOM   9103  CG1 VAL D   9     -48.490 218.581  19.185  1.00 36.22           C  
ATOM   9104  CG2 VAL D   9     -47.896 217.478  17.034  1.00 39.67           C  
ATOM   9105  N   ILE D  10     -51.807 217.443  19.778  1.00 40.94           N  
ATOM   9106  CA  ILE D  10     -52.952 217.977  20.505  1.00 42.20           C  
ATOM   9107  C   ILE D  10     -52.520 218.246  21.942  1.00 42.77           C  
ATOM   9108  O   ILE D  10     -52.171 217.311  22.672  1.00 53.26           O  
ATOM   9109  CB  ILE D  10     -54.145 217.007  20.455  1.00 46.69           C  
ATOM   9110  CG1 ILE D  10     -54.584 216.804  19.002  1.00 35.35           C  
ATOM   9111  CG2 ILE D  10     -55.306 217.497  21.332  1.00 36.63           C  
ATOM   9112  CD1 ILE D  10     -55.628 215.723  18.825  1.00 37.17           C  
ATOM   9113  N   ASP D  11     -52.538 219.516  22.345  1.00 39.13           N  
ATOM   9114  CA  ASP D  11     -52.153 219.932  23.695  1.00 49.33           C  
ATOM   9115  C   ASP D  11     -53.371 220.509  24.418  1.00 48.70           C  
ATOM   9116  O   ASP D  11     -53.731 221.670  24.210  1.00 47.76           O  
ATOM   9117  CB  ASP D  11     -51.019 220.951  23.641  1.00 41.20           C  
ATOM   9118  CG  ASP D  11     -50.775 221.616  24.977  1.00 51.59           C  
ATOM   9119  OD1 ASP D  11     -50.923 220.928  26.009  1.00 52.38           O  
ATOM   9120  OD2 ASP D  11     -50.445 222.821  24.998  1.00 67.30           O  
ATOM   9121  N   ASN D  12     -53.993 219.706  25.287  1.00 41.75           N  
ATOM   9122  CA  ASN D  12     -55.152 220.186  26.034  1.00 46.40           C  
ATOM   9123  C   ASN D  12     -54.784 221.129  27.176  1.00 53.76           C  
ATOM   9124  O   ASN D  12     -55.638 221.912  27.607  1.00 51.43           O  
ATOM   9125  CB  ASN D  12     -55.958 219.001  26.563  1.00 37.58           C  
ATOM   9126  CG  ASN D  12     -56.779 218.337  25.478  1.00 51.33           C  
ATOM   9127  OD1 ASN D  12     -56.484 217.222  25.052  1.00 46.73           O  
ATOM   9128  ND2 ASN D  12     -57.812 219.029  25.015  1.00 55.93           N  
ATOM   9129  N   GLY D  13     -53.547 221.082  27.669  1.00 51.01           N  
ATOM   9130  CA  GLY D  13     -53.142 221.994  28.731  1.00 47.85           C  
ATOM   9131  C   GLY D  13     -54.047 221.900  29.945  1.00 53.56           C  
ATOM   9132  O   GLY D  13     -54.410 220.807  30.398  1.00 49.41           O  
ATOM   9133  N   SER D  14     -54.419 223.066  30.486  1.00 72.49           N  
ATOM   9134  CA  SER D  14     -55.362 223.148  31.597  1.00 54.75           C  
ATOM   9135  C   SER D  14     -56.721 223.673  31.145  1.00 59.69           C  
ATOM   9136  O   SER D  14     -57.492 224.184  31.965  1.00 57.72           O  
ATOM   9137  CB  SER D  14     -54.809 224.025  32.729  1.00 51.34           C  
ATOM   9138  OG  SER D  14     -53.461 224.413  32.510  1.00 51.70           O  
ATOM   9139  N   GLY D  15     -57.028 223.561  29.853  1.00 52.93           N  
ATOM   9140  CA  GLY D  15     -58.343 223.929  29.370  1.00 64.75           C  
ATOM   9141  C   GLY D  15     -58.379 224.624  28.024  1.00 61.70           C  
ATOM   9142  O   GLY D  15     -59.434 224.672  27.386  1.00 81.85           O  
ATOM   9143  N   MET D  16     -57.248 225.122  27.546  1.00 50.84           N  
ATOM   9144  CA  MET D  16     -57.196 225.807  26.258  1.00 51.62           C  
ATOM   9145  C   MET D  16     -56.420 224.888  25.324  1.00 53.38           C  
ATOM   9146  O   MET D  16     -55.189 224.804  25.390  1.00 58.43           O  
ATOM   9147  CB  MET D  16     -56.550 227.188  26.366  1.00 50.84           C  
ATOM   9148  CG  MET D  16     -56.820 228.082  25.150  1.00 66.09           C  
ATOM   9149  SD  MET D  16     -58.596 228.360  24.882  1.00 64.83           S  
ATOM   9150  CE  MET D  16     -58.593 229.395  23.421  1.00 78.30           C  
ATOM   9151  N   CYS D  17     -57.154 224.199  24.458  1.00 49.71           N  
ATOM   9152  CA  CYS D  17     -56.567 223.207  23.574  1.00 51.88           C  
ATOM   9153  C   CYS D  17     -55.929 223.848  22.347  1.00 48.16           C  
ATOM   9154  O   CYS D  17     -56.488 224.762  21.735  1.00 55.93           O  
ATOM   9155  CB  CYS D  17     -57.628 222.201  23.137  1.00 43.70           C  
ATOM   9156  SG  CYS D  17     -57.000 221.004  21.960  1.00 60.31           S  
ATOM   9157  N   LYS D  18     -54.745 223.360  21.995  1.00 45.13           N  
ATOM   9158  CA  LYS D  18     -54.078 223.699  20.747  1.00 43.27           C  
ATOM   9159  C   LYS D  18     -53.913 222.418  19.946  1.00 47.26           C  
ATOM   9160  O   LYS D  18     -53.346 221.442  20.450  1.00 52.64           O  
ATOM   9161  CB  LYS D  18     -52.724 224.354  21.006  1.00 42.10           C  
ATOM   9162  CG  LYS D  18     -52.817 225.735  21.608  1.00 48.29           C  
ATOM   9163  CD  LYS D  18     -52.658 225.729  23.113  1.00 50.81           C  
ATOM   9164  CE  LYS D  18     -52.436 227.151  23.623  1.00 56.68           C  
ATOM   9165  NZ  LYS D  18     -52.298 227.219  25.106  1.00 78.00           N  
ATOM   9166  N   ALA D  19     -54.415 222.415  18.710  1.00 47.87           N  
ATOM   9167  CA  ALA D  19     -54.392 221.234  17.856  1.00 43.04           C  
ATOM   9168  C   ALA D  19     -53.856 221.607  16.485  1.00 44.62           C  
ATOM   9169  O   ALA D  19     -54.114 222.706  15.987  1.00 52.78           O  
ATOM   9170  CB  ALA D  19     -55.780 220.608  17.718  1.00 29.29           C  
ATOM   9171  N   GLY D  20     -53.109 220.691  15.882  1.00 41.19           N  
ATOM   9172  CA  GLY D  20     -52.433 220.995  14.636  1.00 42.28           C  
ATOM   9173  C   GLY D  20     -51.716 219.782  14.088  1.00 45.92           C  
ATOM   9174  O   GLY D  20     -52.005 218.646  14.466  1.00 39.20           O  
ATOM   9175  N   PHE D  21     -50.775 220.032  13.183  1.00 44.07           N  
ATOM   9176  CA  PHE D  21     -50.046 218.972  12.504  1.00 45.35           C  
ATOM   9177  C   PHE D  21     -48.563 219.061  12.824  1.00 48.77           C  
ATOM   9178  O   PHE D  21     -47.985 220.154  12.839  1.00 42.31           O  
ATOM   9179  CB  PHE D  21     -50.261 219.042  10.989  1.00 35.17           C  
ATOM   9180  CG  PHE D  21     -51.685 218.839  10.571  1.00 41.78           C  
ATOM   9181  CD1 PHE D  21     -52.180 217.563  10.363  1.00 39.23           C  
ATOM   9182  CD2 PHE D  21     -52.534 219.923  10.395  1.00 48.12           C  
ATOM   9183  CE1 PHE D  21     -53.496 217.367   9.978  1.00 54.97           C  
ATOM   9184  CE2 PHE D  21     -53.852 219.735  10.011  1.00 50.43           C  
ATOM   9185  CZ  PHE D  21     -54.334 218.458   9.803  1.00 38.48           C  
ATOM   9186  N   ALA D  22     -47.951 217.904  13.073  1.00 36.91           N  
ATOM   9187  CA  ALA D  22     -46.512 217.855  13.295  1.00 41.33           C  
ATOM   9188  C   ALA D  22     -45.776 218.439  12.095  1.00 39.71           C  
ATOM   9189  O   ALA D  22     -46.029 218.061  10.948  1.00 43.61           O  
ATOM   9190  CB  ALA D  22     -46.067 216.415  13.552  1.00 37.83           C  
ATOM   9191  N   GLY D  23     -44.869 219.380  12.357  1.00 46.01           N  
ATOM   9192  CA  GLY D  23     -44.129 220.066  11.323  1.00 36.25           C  
ATOM   9193  C   GLY D  23     -44.513 221.524  11.165  1.00 48.15           C  
ATOM   9194  O   GLY D  23     -43.648 222.350  10.851  1.00 60.85           O  
ATOM   9195  N   ASP D  24     -45.785 221.858  11.381  1.00 45.89           N  
ATOM   9196  CA  ASP D  24     -46.226 223.238  11.226  1.00 48.69           C  
ATOM   9197  C   ASP D  24     -45.582 224.135  12.278  1.00 49.14           C  
ATOM   9198  O   ASP D  24     -45.220 223.695  13.371  1.00 50.62           O  
ATOM   9199  CB  ASP D  24     -47.750 223.342  11.326  1.00 54.18           C  
ATOM   9200  CG  ASP D  24     -48.466 222.671  10.162  1.00 65.27           C  
ATOM   9201  OD1 ASP D  24     -47.798 222.322   9.162  1.00 61.42           O  
ATOM   9202  OD2 ASP D  24     -49.704 222.510  10.243  1.00 56.37           O  
ATOM   9203  N   ASP D  25     -45.453 225.418  11.938  1.00 66.07           N  
ATOM   9204  CA  ASP D  25     -44.897 226.377  12.883  1.00 56.03           C  
ATOM   9205  C   ASP D  25     -45.867 226.711  14.007  1.00 56.56           C  
ATOM   9206  O   ASP D  25     -45.444 227.270  15.025  1.00 58.38           O  
ATOM   9207  CB  ASP D  25     -44.492 227.664  12.156  1.00 55.56           C  
ATOM   9208  CG  ASP D  25     -43.318 227.464  11.212  1.00 94.05           C  
ATOM   9209  OD1 ASP D  25     -42.442 226.626  11.513  1.00 99.50           O  
ATOM   9210  OD2 ASP D  25     -43.272 228.151  10.168  1.00115.15           O  
ATOM   9211  N   ALA D  26     -47.147 226.385  13.854  1.00 52.48           N  
ATOM   9212  CA  ALA D  26     -48.161 226.813  14.806  1.00 48.19           C  
ATOM   9213  C   ALA D  26     -49.363 225.897  14.677  1.00 49.34           C  
ATOM   9214  O   ALA D  26     -49.515 225.204  13.664  1.00 55.00           O  
ATOM   9215  CB  ALA D  26     -48.575 228.271  14.562  1.00 33.63           C  
ATOM   9216  N   PRO D  27     -50.226 225.863  15.685  1.00 45.54           N  
ATOM   9217  CA  PRO D  27     -51.409 225.003  15.624  1.00 48.34           C  
ATOM   9218  C   PRO D  27     -52.481 225.593  14.721  1.00 42.26           C  
ATOM   9219  O   PRO D  27     -52.542 226.800  14.483  1.00 58.13           O  
ATOM   9220  CB  PRO D  27     -51.884 224.956  17.080  1.00 44.28           C  
ATOM   9221  CG  PRO D  27     -51.410 226.252  17.656  1.00 49.40           C  
ATOM   9222  CD  PRO D  27     -50.113 226.573  16.971  1.00 40.70           C  
ATOM   9223  N   ARG D  28     -53.343 224.708  14.221  1.00 43.68           N  
ATOM   9224  CA  ARG D  28     -54.442 225.149  13.370  1.00 53.42           C  
ATOM   9225  C   ARG D  28     -55.640 225.614  14.177  1.00 35.64           C  
ATOM   9226  O   ARG D  28     -56.355 226.527  13.753  1.00 50.12           O  
ATOM   9227  CB  ARG D  28     -54.892 224.018  12.448  1.00 43.56           C  
ATOM   9228  CG  ARG D  28     -53.818 223.482  11.553  1.00 62.52           C  
ATOM   9229  CD  ARG D  28     -53.185 224.581  10.743  1.00 53.66           C  
ATOM   9230  NE  ARG D  28     -52.333 224.006   9.714  1.00 79.31           N  
ATOM   9231  CZ  ARG D  28     -52.799 223.536   8.565  1.00 77.46           C  
ATOM   9232  NH1 ARG D  28     -54.102 223.586   8.312  1.00 82.79           N  
ATOM   9233  NH2 ARG D  28     -51.969 223.019   7.672  1.00 79.58           N  
ATOM   9234  N   ALA D  29     -55.866 225.011  15.333  1.00 44.11           N  
ATOM   9235  CA  ALA D  29     -57.050 225.261  16.133  1.00 37.91           C  
ATOM   9236  C   ALA D  29     -56.633 225.687  17.530  1.00 48.83           C  
ATOM   9237  O   ALA D  29     -55.618 225.224  18.059  1.00 56.46           O  
ATOM   9238  CB  ALA D  29     -57.937 224.013  16.204  1.00 41.40           C  
ATOM   9239  N   VAL D  30     -57.399 226.602  18.107  1.00 46.65           N  
ATOM   9240  CA  VAL D  30     -57.252 226.964  19.506  1.00 41.20           C  
ATOM   9241  C   VAL D  30     -58.649 227.207  20.041  1.00 38.88           C  
ATOM   9242  O   VAL D  30     -59.361 228.085  19.541  1.00 61.07           O  
ATOM   9243  CB  VAL D  30     -56.366 228.202  19.703  1.00 41.08           C  
ATOM   9244  CG1 VAL D  30     -56.120 228.441  21.183  1.00 43.41           C  
ATOM   9245  CG2 VAL D  30     -55.056 228.015  18.974  1.00 39.01           C  
ATOM   9246  N   PHE D  31     -59.045 226.433  21.048  1.00 43.16           N  
ATOM   9247  CA  PHE D  31     -60.423 226.447  21.511  1.00 52.17           C  
ATOM   9248  C   PHE D  31     -60.465 225.952  22.945  1.00 65.32           C  
ATOM   9249  O   PHE D  31     -59.581 225.194  23.364  1.00 51.99           O  
ATOM   9250  CB  PHE D  31     -61.315 225.576  20.618  1.00 44.90           C  
ATOM   9251  CG  PHE D  31     -60.859 224.151  20.506  1.00 41.61           C  
ATOM   9252  CD1 PHE D  31     -59.890 223.789  19.581  1.00 44.62           C  
ATOM   9253  CD2 PHE D  31     -61.403 223.170  21.318  1.00 39.97           C  
ATOM   9254  CE1 PHE D  31     -59.470 222.473  19.469  1.00 43.31           C  
ATOM   9255  CE2 PHE D  31     -60.991 221.853  21.214  1.00 48.46           C  
ATOM   9256  CZ  PHE D  31     -60.023 221.502  20.287  1.00 46.18           C  
ATOM   9257  N   PRO D  32     -61.473 226.354  23.713  1.00 60.55           N  
ATOM   9258  CA  PRO D  32     -61.555 225.924  25.109  1.00 41.58           C  
ATOM   9259  C   PRO D  32     -61.926 224.457  25.217  1.00 46.36           C  
ATOM   9260  O   PRO D  32     -62.705 223.926  24.423  1.00 48.88           O  
ATOM   9261  CB  PRO D  32     -62.661 226.812  25.692  1.00 52.89           C  
ATOM   9262  CG  PRO D  32     -62.930 227.865  24.651  1.00 62.18           C  
ATOM   9263  CD  PRO D  32     -62.571 227.255  23.345  1.00 52.16           C  
ATOM   9264  N   SER D  33     -61.388 223.808  26.247  1.00 49.59           N  
ATOM   9265  CA  SER D  33     -61.661 222.392  26.470  1.00 43.19           C  
ATOM   9266  C   SER D  33     -62.919 222.294  27.329  1.00 51.34           C  
ATOM   9267  O   SER D  33     -62.897 221.943  28.510  1.00 56.85           O  
ATOM   9268  CB  SER D  33     -60.464 221.711  27.116  1.00 43.54           C  
ATOM   9269  OG  SER D  33     -59.363 221.669  26.216  1.00 51.85           O  
ATOM   9270  N   ILE D  34     -64.042 222.588  26.675  1.00 56.95           N  
ATOM   9271  CA  ILE D  34     -65.331 222.800  27.319  1.00 45.68           C  
ATOM   9272  C   ILE D  34     -66.362 221.925  26.631  1.00 47.08           C  
ATOM   9273  O   ILE D  34     -66.372 221.817  25.399  1.00 46.21           O  
ATOM   9274  CB  ILE D  34     -65.783 224.272  27.217  1.00 55.00           C  
ATOM   9275  CG1 ILE D  34     -64.801 225.223  27.886  1.00 60.29           C  
ATOM   9276  CG2 ILE D  34     -67.160 224.443  27.831  1.00 76.29           C  
ATOM   9277  CD1 ILE D  34     -65.184 226.684  27.683  1.00 70.45           C  
ATOM   9278  N   VAL D  35     -67.244 221.321  27.419  1.00 36.54           N  
ATOM   9279  CA  VAL D  35     -68.415 220.631  26.893  1.00 48.13           C  
ATOM   9280  C   VAL D  35     -69.644 221.398  27.348  1.00 53.48           C  
ATOM   9281  O   VAL D  35     -69.873 221.564  28.553  1.00 54.81           O  
ATOM   9282  CB  VAL D  35     -68.479 219.167  27.343  1.00 39.82           C  
ATOM   9283  CG1 VAL D  35     -69.697 218.499  26.740  1.00 48.43           C  
ATOM   9284  CG2 VAL D  35     -67.231 218.443  26.908  1.00 51.91           C  
ATOM   9285  N   GLY D  36     -70.423 221.884  26.387  1.00 55.43           N  
ATOM   9286  CA  GLY D  36     -71.675 222.566  26.663  1.00 59.41           C  
ATOM   9287  C   GLY D  36     -72.849 221.671  26.301  1.00 52.44           C  
ATOM   9288  O   GLY D  36     -72.872 221.063  25.230  1.00 52.87           O  
ATOM   9289  N   ARG D  37     -73.809 221.590  27.213  1.00 57.46           N  
ATOM   9290  CA  ARG D  37     -75.039 220.871  26.940  1.00 56.51           C  
ATOM   9291  C   ARG D  37     -76.222 221.785  27.219  1.00 71.10           C  
ATOM   9292  O   ARG D  37     -76.117 222.717  28.024  1.00 69.23           O  
ATOM   9293  CB  ARG D  37     -75.147 219.594  27.784  1.00 35.67           C  
ATOM   9294  CG  ARG D  37     -74.071 218.557  27.471  1.00 42.01           C  
ATOM   9295  CD  ARG D  37     -74.187 217.333  28.377  1.00 37.01           C  
ATOM   9296  NE  ARG D  37     -73.207 216.285  28.072  1.00 57.98           N  
ATOM   9297  CZ  ARG D  37     -71.963 216.247  28.550  1.00 50.73           C  
ATOM   9298  NH1 ARG D  37     -71.519 217.211  29.346  1.00 49.07           N  
ATOM   9299  NH2 ARG D  37     -71.153 215.248  28.220  1.00 44.81           N  
ATOM   9300  N   PRO D  38     -77.352 221.554  26.558  1.00 83.10           N  
ATOM   9301  CA  PRO D  38     -78.513 222.422  26.774  1.00 78.07           C  
ATOM   9302  C   PRO D  38     -79.169 222.144  28.117  1.00 82.73           C  
ATOM   9303  O   PRO D  38     -79.086 221.040  28.661  1.00 65.68           O  
ATOM   9304  CB  PRO D  38     -79.442 222.060  25.612  1.00 68.51           C  
ATOM   9305  CG  PRO D  38     -79.099 220.635  25.310  1.00 72.85           C  
ATOM   9306  CD  PRO D  38     -77.617 220.510  25.552  1.00 64.97           C  
ATOM   9307  N   ARG D  39     -79.823 223.175  28.658  1.00 90.14           N  
ATOM   9308  CA  ARG D  39     -80.528 223.028  29.930  1.00 83.82           C  
ATOM   9309  C   ARG D  39     -81.909 222.411  29.733  1.00100.78           C  
ATOM   9310  O   ARG D  39     -82.199 221.329  30.255  1.00 98.57           O  
ATOM   9311  CB  ARG D  39     -80.647 224.383  30.630  1.00 69.53           C  
ATOM   9312  CG  ARG D  39     -79.320 225.043  30.921  1.00 66.28           C  
ATOM   9313  CD  ARG D  39     -79.464 226.543  31.116  1.00 74.77           C  
ATOM   9314  NE  ARG D  39     -78.159 227.176  31.295  1.00 71.90           N  
ATOM   9315  CZ  ARG D  39     -77.955 228.488  31.321  1.00 92.55           C  
ATOM   9316  NH1 ARG D  39     -78.973 229.325  31.179  1.00103.27           N  
ATOM   9317  NH2 ARG D  39     -76.729 228.965  31.492  1.00 92.87           N  
ATOM   9318  N   HIS D  40     -82.775 223.090  28.984  1.00100.00           N  
ATOM   9319  CA  HIS D  40     -84.142 222.624  28.784  1.00114.91           C  
ATOM   9320  C   HIS D  40     -84.315 222.053  27.374  1.00 94.32           C  
ATOM   9321  O   HIS D  40     -84.360 220.835  27.183  1.00 83.43           O  
ATOM   9322  CB  HIS D  40     -85.139 223.764  29.038  1.00 77.35           C  
ATOM   9323  N   GLY D  48     -79.993 224.515  21.189  1.00 83.08           N  
ATOM   9324  CA  GLY D  48     -80.918 223.694  21.946  1.00 86.57           C  
ATOM   9325  C   GLY D  48     -81.407 222.491  21.168  1.00128.55           C  
ATOM   9326  O   GLY D  48     -82.449 221.917  21.486  1.00137.68           O  
ATOM   9327  N   GLN D  49     -80.649 222.113  20.143  1.00119.04           N  
ATOM   9328  CA  GLN D  49     -80.972 220.966  19.302  1.00130.52           C  
ATOM   9329  C   GLN D  49     -79.923 219.868  19.356  1.00122.46           C  
ATOM   9330  O   GLN D  49     -80.276 218.684  19.358  1.00109.32           O  
ATOM   9331  CB  GLN D  49     -81.160 221.416  17.846  1.00133.98           C  
ATOM   9332  CG  GLN D  49     -82.262 222.444  17.648  1.00122.90           C  
ATOM   9333  CD  GLN D  49     -82.394 222.873  16.201  1.00128.39           C  
ATOM   9334  OE1 GLN D  49     -81.399 222.994  15.487  1.00129.66           O  
ATOM   9335  NE2 GLN D  49     -83.625 223.106  15.761  1.00126.63           N  
ATOM   9336  N   LYS D  50     -78.642 220.228  19.403  1.00110.92           N  
ATOM   9337  CA  LYS D  50     -77.578 219.237  19.450  1.00 98.67           C  
ATOM   9338  C   LYS D  50     -77.396 218.713  20.869  1.00 90.24           C  
ATOM   9339  O   LYS D  50     -77.572 219.440  21.851  1.00 94.75           O  
ATOM   9340  CB  LYS D  50     -76.252 219.821  18.957  1.00 82.29           C  
ATOM   9341  CG  LYS D  50     -76.262 220.386  17.547  1.00 81.02           C  
ATOM   9342  CD  LYS D  50     -74.902 220.991  17.219  1.00 90.17           C  
ATOM   9343  CE  LYS D  50     -74.925 221.827  15.948  1.00 88.99           C  
ATOM   9344  NZ  LYS D  50     -73.630 222.541  15.746  1.00 87.11           N  
ATOM   9345  N   ASP D  51     -77.031 217.432  20.964  1.00 90.42           N  
ATOM   9346  CA  ASP D  51     -76.805 216.820  22.269  1.00 84.02           C  
ATOM   9347  C   ASP D  51     -75.701 217.528  23.049  1.00 86.46           C  
ATOM   9348  O   ASP D  51     -75.771 217.605  24.280  1.00 71.45           O  
ATOM   9349  CB  ASP D  51     -76.464 215.338  22.104  1.00 92.82           C  
ATOM   9350  CG  ASP D  51     -77.685 214.490  21.806  1.00116.11           C  
ATOM   9351  OD1 ASP D  51     -78.718 215.061  21.394  1.00124.56           O  
ATOM   9352  OD2 ASP D  51     -77.610 213.255  21.982  1.00118.02           O  
ATOM   9353  N   SER D  52     -74.688 218.057  22.362  1.00 68.21           N  
ATOM   9354  CA  SER D  52     -73.541 218.636  23.050  1.00 54.68           C  
ATOM   9355  C   SER D  52     -72.842 219.625  22.133  1.00 50.18           C  
ATOM   9356  O   SER D  52     -72.975 219.573  20.909  1.00 57.00           O  
ATOM   9357  CB  SER D  52     -72.544 217.562  23.505  1.00 55.25           C  
ATOM   9358  OG  SER D  52     -72.096 216.774  22.412  1.00 59.14           O  
ATOM   9359  N   TYR D  53     -72.118 220.551  22.755  1.00 45.89           N  
ATOM   9360  CA  TYR D  53     -71.287 221.512  22.050  1.00 46.94           C  
ATOM   9361  C   TYR D  53     -69.903 221.517  22.683  1.00 47.22           C  
ATOM   9362  O   TYR D  53     -69.742 221.213  23.868  1.00 48.22           O  
ATOM   9363  CB  TYR D  53     -71.900 222.925  22.075  1.00 49.50           C  
ATOM   9364  CG  TYR D  53     -73.290 222.990  21.478  1.00 73.25           C  
ATOM   9365  CD1 TYR D  53     -74.360 222.346  22.089  1.00 73.70           C  
ATOM   9366  CD2 TYR D  53     -73.532 223.687  20.299  1.00 64.09           C  
ATOM   9367  CE1 TYR D  53     -75.627 222.389  21.547  1.00 74.63           C  
ATOM   9368  CE2 TYR D  53     -74.798 223.740  19.752  1.00 64.49           C  
ATOM   9369  CZ  TYR D  53     -75.843 223.087  20.381  1.00 81.45           C  
ATOM   9370  OH  TYR D  53     -77.112 223.126  19.851  1.00 91.87           O  
ATOM   9371  N   VAL D  54     -68.900 221.856  21.878  1.00 45.59           N  
ATOM   9372  CA  VAL D  54     -67.519 221.899  22.335  1.00 29.75           C  
ATOM   9373  C   VAL D  54     -66.858 223.159  21.795  1.00 43.56           C  
ATOM   9374  O   VAL D  54     -67.194 223.646  20.710  1.00 56.52           O  
ATOM   9375  CB  VAL D  54     -66.738 220.637  21.901  1.00 33.52           C  
ATOM   9376  CG1 VAL D  54     -65.254 220.796  22.182  1.00 40.11           C  
ATOM   9377  CG2 VAL D  54     -67.293 219.401  22.596  1.00 36.31           C  
ATOM   9378  N   GLY D  55     -65.918 223.694  22.570  1.00 47.33           N  
ATOM   9379  CA  GLY D  55     -65.033 224.723  22.067  1.00 52.63           C  
ATOM   9380  C   GLY D  55     -65.705 226.079  21.941  1.00 56.57           C  
ATOM   9381  O   GLY D  55     -66.682 226.394  22.626  1.00 60.64           O  
ATOM   9382  N   ASP D  56     -65.155 226.888  21.028  1.00 62.53           N  
ATOM   9383  CA  ASP D  56     -65.629 228.259  20.857  1.00 57.42           C  
ATOM   9384  C   ASP D  56     -67.146 228.313  20.746  1.00 61.80           C  
ATOM   9385  O   ASP D  56     -67.783 229.230  21.275  1.00 67.76           O  
ATOM   9386  CB  ASP D  56     -64.986 228.895  19.620  1.00 56.20           C  
ATOM   9387  CG  ASP D  56     -63.493 229.132  19.785  1.00 81.08           C  
ATOM   9388  OD1 ASP D  56     -63.090 229.706  20.820  1.00 78.39           O  
ATOM   9389  OD2 ASP D  56     -62.724 228.751  18.875  1.00 78.60           O  
ATOM   9390  N   GLU D  57     -67.743 227.331  20.067  1.00 64.90           N  
ATOM   9391  CA  GLU D  57     -69.190 227.333  19.884  1.00 49.55           C  
ATOM   9392  C   GLU D  57     -69.915 227.230  21.219  1.00 66.02           C  
ATOM   9393  O   GLU D  57     -70.837 228.005  21.497  1.00 67.00           O  
ATOM   9394  CB  GLU D  57     -69.604 226.192  18.956  1.00 70.63           C  
ATOM   9395  CG  GLU D  57     -71.068 226.240  18.541  1.00 78.79           C  
ATOM   9396  CD  GLU D  57     -71.453 225.109  17.609  1.00101.22           C  
ATOM   9397  OE1 GLU D  57     -70.642 224.173  17.440  1.00107.31           O  
ATOM   9398  OE2 GLU D  57     -72.572 225.156  17.052  1.00 90.70           O  
ATOM   9399  N   ALA D  58     -69.501 226.286  22.068  1.00 69.78           N  
ATOM   9400  CA  ALA D  58     -70.123 226.155  23.383  1.00 66.57           C  
ATOM   9401  C   ALA D  58     -69.928 227.407  24.226  1.00 65.72           C  
ATOM   9402  O   ALA D  58     -70.741 227.689  25.114  1.00 61.43           O  
ATOM   9403  CB  ALA D  58     -69.568 224.931  24.109  1.00 54.45           C  
ATOM   9404  N   GLN D  59     -68.856 228.159  23.971  1.00 64.26           N  
ATOM   9405  CA  GLN D  59     -68.605 229.395  24.707  1.00 68.53           C  
ATOM   9406  C   GLN D  59     -69.547 230.505  24.252  1.00 85.48           C  
ATOM   9407  O   GLN D  59     -70.151 231.201  25.077  1.00 86.46           O  
ATOM   9408  CB  GLN D  59     -67.145 229.815  24.528  1.00 66.11           C  
ATOM   9409  CG  GLN D  59     -66.678 230.943  25.433  1.00 67.30           C  
ATOM   9410  CD  GLN D  59     -66.330 230.467  26.834  1.00 94.06           C  
ATOM   9411  OE1 GLN D  59     -67.211 230.210  27.658  1.00 74.57           O  
ATOM   9412  NE2 GLN D  59     -65.035 230.328  27.103  1.00 98.68           N  
ATOM   9413  N   SER D  60     -69.679 230.686  22.935  1.00 87.71           N  
ATOM   9414  CA  SER D  60     -70.570 231.714  22.405  1.00 76.40           C  
ATOM   9415  C   SER D  60     -72.010 231.488  22.847  1.00 82.05           C  
ATOM   9416  O   SER D  60     -72.751 232.449  23.087  1.00 88.10           O  
ATOM   9417  CB  SER D  60     -70.474 231.747  20.881  1.00 54.15           C  
ATOM   9418  OG  SER D  60     -69.176 232.138  20.472  1.00 69.15           O  
ATOM   9419  N   LYS D  61     -72.432 230.226  22.947  1.00 56.34           N  
ATOM   9420  CA  LYS D  61     -73.771 229.877  23.403  1.00 61.69           C  
ATOM   9421  C   LYS D  61     -73.827 229.588  24.899  1.00 62.62           C  
ATOM   9422  O   LYS D  61     -74.649 228.768  25.335  1.00 61.15           O  
ATOM   9423  CB  LYS D  61     -74.293 228.681  22.606  1.00 62.00           C  
ATOM   9424  CG  LYS D  61     -74.172 228.873  21.107  1.00 56.79           C  
ATOM   9425  CD  LYS D  61     -74.773 227.711  20.340  1.00 75.90           C  
ATOM   9426  CE  LYS D  61     -74.686 227.948  18.837  1.00 65.11           C  
ATOM   9427  NZ  LYS D  61     -75.851 227.353  18.124  1.00 77.84           N  
ATOM   9428  N   ARG D  62     -72.986 230.253  25.700  1.00 59.87           N  
ATOM   9429  CA  ARG D  62     -72.892 229.921  27.122  1.00 67.98           C  
ATOM   9430  C   ARG D  62     -74.192 230.223  27.860  1.00 86.80           C  
ATOM   9431  O   ARG D  62     -74.593 229.472  28.758  1.00 86.21           O  
ATOM   9432  CB  ARG D  62     -71.744 230.691  27.773  1.00 69.64           C  
ATOM   9433  CG  ARG D  62     -72.009 232.184  27.883  1.00 84.22           C  
ATOM   9434  CD  ARG D  62     -70.813 232.929  28.433  1.00 78.88           C  
ATOM   9435  NE  ARG D  62     -69.864 233.287  27.385  1.00 76.60           N  
ATOM   9436  CZ  ARG D  62     -69.957 234.387  26.646  1.00 85.92           C  
ATOM   9437  NH1 ARG D  62     -70.958 235.233  26.843  1.00 97.89           N  
ATOM   9438  NH2 ARG D  62     -69.050 234.643  25.714  1.00 93.54           N  
ATOM   9439  N   GLY D  63     -74.862 231.323  27.502  1.00 86.61           N  
ATOM   9440  CA  GLY D  63     -76.113 231.683  28.149  1.00 74.87           C  
ATOM   9441  C   GLY D  63     -77.187 230.622  28.035  1.00 79.91           C  
ATOM   9442  O   GLY D  63     -78.162 230.653  28.792  1.00 99.16           O  
ATOM   9443  N   ILE D  64     -77.025 229.681  27.108  1.00 73.46           N  
ATOM   9444  CA  ILE D  64     -78.050 228.690  26.801  1.00 75.60           C  
ATOM   9445  C   ILE D  64     -77.675 227.292  27.264  1.00 76.86           C  
ATOM   9446  O   ILE D  64     -78.525 226.384  27.195  1.00 64.06           O  
ATOM   9447  CB  ILE D  64     -78.363 228.674  25.291  1.00 82.22           C  
ATOM   9448  CG1 ILE D  64     -78.498 230.110  24.776  1.00 64.58           C  
ATOM   9449  CG2 ILE D  64     -79.607 227.850  25.008  1.00 68.55           C  
ATOM   9450  CD1 ILE D  64     -78.045 230.290  23.344  1.00 76.75           C  
ATOM   9451  N   LEU D  65     -76.443 227.084  27.731  1.00 83.75           N  
ATOM   9452  CA  LEU D  65     -75.892 225.757  27.959  1.00 68.40           C  
ATOM   9453  C   LEU D  65     -75.318 225.636  29.364  1.00 70.18           C  
ATOM   9454  O   LEU D  65     -74.930 226.631  29.986  1.00 70.77           O  
ATOM   9455  CB  LEU D  65     -74.789 225.443  26.944  1.00 58.89           C  
ATOM   9456  CG  LEU D  65     -75.138 225.476  25.458  1.00 63.72           C  
ATOM   9457  CD1 LEU D  65     -73.896 225.815  24.643  1.00 58.04           C  
ATOM   9458  CD2 LEU D  65     -75.719 224.137  25.026  1.00 47.12           C  
ATOM   9459  N   THR D  66     -75.273 224.398  29.857  1.00 60.42           N  
ATOM   9460  CA  THR D  66     -74.468 224.045  31.026  1.00 64.49           C  
ATOM   9461  C   THR D  66     -73.057 223.702  30.548  1.00 63.46           C  
ATOM   9462  O   THR D  66     -72.856 222.703  29.849  1.00 62.90           O  
ATOM   9463  CB  THR D  66     -75.083 222.871  31.786  1.00 66.91           C  
ATOM   9464  OG1 THR D  66     -76.452 223.152  32.097  1.00 69.26           O  
ATOM   9465  CG2 THR D  66     -74.330 222.624  33.079  1.00 50.34           C  
ATOM   9466  N   LEU D  67     -72.082 224.535  30.905  1.00 57.25           N  
ATOM   9467  CA  LEU D  67     -70.689 224.287  30.553  1.00 57.50           C  
ATOM   9468  C   LEU D  67     -69.984 223.462  31.625  1.00 58.76           C  
ATOM   9469  O   LEU D  67     -70.125 223.720  32.825  1.00 51.50           O  
ATOM   9470  CB  LEU D  67     -69.946 225.602  30.342  1.00 41.22           C  
ATOM   9471  CG  LEU D  67     -70.572 226.461  29.253  1.00 51.90           C  
ATOM   9472  CD1 LEU D  67     -69.582 227.502  28.771  1.00 46.84           C  
ATOM   9473  CD2 LEU D  67     -71.018 225.562  28.115  1.00 56.79           C  
ATOM   9474  N   ARG D  68     -69.231 222.459  31.183  1.00 52.17           N  
ATOM   9475  CA  ARG D  68     -68.413 221.646  32.072  1.00 53.13           C  
ATOM   9476  C   ARG D  68     -66.950 221.669  31.643  1.00 42.13           C  
ATOM   9477  O   ARG D  68     -66.642 221.720  30.448  1.00 51.05           O  
ATOM   9478  CB  ARG D  68     -68.951 220.226  32.124  1.00 29.91           C  
ATOM   9479  CG  ARG D  68     -70.203 220.145  32.968  1.00 40.28           C  
ATOM   9480  CD  ARG D  68     -70.830 218.779  32.898  1.00 37.34           C  
ATOM   9481  NE  ARG D  68     -69.938 217.766  33.444  1.00 46.75           N  
ATOM   9482  CZ  ARG D  68     -69.836 217.497  34.739  1.00 49.32           C  
ATOM   9483  NH1 ARG D  68     -70.564 218.183  35.606  1.00 47.93           N  
ATOM   9484  NH2 ARG D  68     -69.006 216.556  35.168  1.00 53.69           N  
ATOM   9485  N   TYR D  69     -66.050 221.644  32.633  1.00 52.40           N  
ATOM   9486  CA  TYR D  69     -64.608 221.792  32.434  1.00 41.04           C  
ATOM   9487  C   TYR D  69     -63.887 220.533  32.911  1.00 43.88           C  
ATOM   9488  O   TYR D  69     -63.376 220.493  34.041  1.00 45.70           O  
ATOM   9489  CB  TYR D  69     -64.097 223.026  33.174  1.00 40.19           C  
ATOM   9490  CG  TYR D  69     -64.431 224.323  32.486  1.00 45.04           C  
ATOM   9491  CD1 TYR D  69     -65.743 224.775  32.404  1.00 47.39           C  
ATOM   9492  CD2 TYR D  69     -63.433 225.101  31.917  1.00 55.55           C  
ATOM   9493  CE1 TYR D  69     -66.049 225.968  31.763  1.00 50.10           C  
ATOM   9494  CE2 TYR D  69     -63.725 226.289  31.281  1.00 47.00           C  
ATOM   9495  CZ  TYR D  69     -65.030 226.720  31.205  1.00 49.38           C  
ATOM   9496  OH  TYR D  69     -65.306 227.907  30.568  1.00 58.12           O  
ATOM   9497  N   PRO D  70     -63.805 219.492  32.073  1.00 44.85           N  
ATOM   9498  CA  PRO D  70     -63.259 218.209  32.549  1.00 41.24           C  
ATOM   9499  C   PRO D  70     -61.773 218.240  32.900  1.00 52.24           C  
ATOM   9500  O   PRO D  70     -61.336 217.397  33.693  1.00 46.07           O  
ATOM   9501  CB  PRO D  70     -63.534 217.254  31.383  1.00 36.37           C  
ATOM   9502  CG  PRO D  70     -63.618 218.136  30.192  1.00 42.53           C  
ATOM   9503  CD  PRO D  70     -64.238 219.418  30.669  1.00 38.42           C  
ATOM   9504  N   ILE D  71     -60.977 219.159  32.350  1.00 35.08           N  
ATOM   9505  CA  ILE D  71     -59.589 219.272  32.790  1.00 42.52           C  
ATOM   9506  C   ILE D  71     -59.384 220.643  33.417  1.00 45.25           C  
ATOM   9507  O   ILE D  71     -58.660 221.486  32.874  1.00 51.29           O  
ATOM   9508  CB  ILE D  71     -58.587 219.051  31.639  1.00 42.90           C  
ATOM   9509  CG1 ILE D  71     -58.954 219.900  30.427  1.00 47.53           C  
ATOM   9510  CG2 ILE D  71     -58.543 217.592  31.245  1.00 43.03           C  
ATOM   9511  CD1 ILE D  71     -57.936 219.824  29.303  1.00 61.31           C  
ATOM   9512  N   GLU D  72     -59.955 220.849  34.600  1.00 59.15           N  
ATOM   9513  CA  GLU D  72     -59.957 222.163  35.219  1.00 42.25           C  
ATOM   9514  C   GLU D  72     -58.555 222.467  35.736  1.00 51.12           C  
ATOM   9515  O   GLU D  72     -58.063 223.588  35.603  1.00 43.69           O  
ATOM   9516  CB  GLU D  72     -60.983 222.216  36.359  1.00 44.45           C  
ATOM   9517  CG  GLU D  72     -60.868 223.440  37.266  1.00 44.20           C  
ATOM   9518  CD  GLU D  72     -61.778 224.578  36.823  1.00 51.02           C  
ATOM   9519  OE1 GLU D  72     -63.008 224.353  36.756  1.00 52.91           O  
ATOM   9520  OE2 GLU D  72     -61.275 225.687  36.536  1.00 42.59           O  
ATOM   9532  N   GLY D  74     -55.776 220.548  34.861  1.00 48.61           N  
ATOM   9533  CA  GLY D  74     -54.841 219.817  34.022  1.00 37.17           C  
ATOM   9534  C   GLY D  74     -54.961 218.303  34.100  1.00 33.79           C  
ATOM   9535  O   GLY D  74     -54.272 217.579  33.391  1.00 44.44           O  
ATOM   9536  N   ILE D  75     -55.835 217.821  34.975  1.00 41.90           N  
ATOM   9537  CA  ILE D  75     -56.114 216.399  35.122  1.00 40.34           C  
ATOM   9538  C   ILE D  75     -57.565 216.153  34.741  1.00 46.34           C  
ATOM   9539  O   ILE D  75     -58.459 216.889  35.178  1.00 50.75           O  
ATOM   9540  CB  ILE D  75     -55.843 215.909  36.555  1.00 41.49           C  
ATOM   9541  CG1 ILE D  75     -54.399 216.199  36.967  1.00 34.26           C  
ATOM   9542  CG2 ILE D  75     -56.163 214.437  36.680  1.00 30.72           C  
ATOM   9543  CD1 ILE D  75     -53.396 215.293  36.318  1.00 46.14           C  
ATOM   9544  N   VAL D  76     -57.793 215.120  33.933  1.00 32.73           N  
ATOM   9545  CA  VAL D  76     -59.136 214.775  33.486  1.00 37.58           C  
ATOM   9546  C   VAL D  76     -59.955 214.307  34.681  1.00 36.29           C  
ATOM   9547  O   VAL D  76     -59.576 213.359  35.378  1.00 42.06           O  
ATOM   9548  CB  VAL D  76     -59.087 213.694  32.399  1.00 33.88           C  
ATOM   9549  CG1 VAL D  76     -60.491 213.216  32.078  1.00 31.96           C  
ATOM   9550  CG2 VAL D  76     -58.388 214.219  31.150  1.00 25.18           C  
ATOM   9551  N   THR D  77     -61.084 214.972  34.925  1.00 40.29           N  
ATOM   9552  CA  THR D  77     -61.988 214.582  35.998  1.00 36.84           C  
ATOM   9553  C   THR D  77     -63.266 213.927  35.491  1.00 38.56           C  
ATOM   9554  O   THR D  77     -64.087 213.504  36.309  1.00 44.58           O  
ATOM   9555  CB  THR D  77     -62.350 215.789  36.879  1.00 37.53           C  
ATOM   9556  OG1 THR D  77     -63.211 216.682  36.163  1.00 46.53           O  
ATOM   9557  CG2 THR D  77     -61.109 216.543  37.299  1.00 32.67           C  
ATOM   9558  N   ASN D  78     -63.462 213.837  34.173  1.00 41.32           N  
ATOM   9559  CA  ASN D  78     -64.655 213.191  33.622  1.00 36.11           C  
ATOM   9560  C   ASN D  78     -64.383 212.744  32.193  1.00 41.00           C  
ATOM   9561  O   ASN D  78     -64.151 213.582  31.314  1.00 47.82           O  
ATOM   9562  CB  ASN D  78     -65.849 214.134  33.666  1.00 44.05           C  
ATOM   9563  CG  ASN D  78     -67.116 213.470  33.188  1.00 50.48           C  
ATOM   9564  OD1 ASN D  78     -67.303 213.266  31.988  1.00 49.54           O  
ATOM   9565  ND2 ASN D  78     -67.992 213.118  34.124  1.00 38.07           N  
ATOM   9566  N   TRP D  79     -64.455 211.436  31.947  1.00 43.92           N  
ATOM   9567  CA  TRP D  79     -64.034 210.904  30.656  1.00 36.99           C  
ATOM   9568  C   TRP D  79     -65.101 210.988  29.573  1.00 44.73           C  
ATOM   9569  O   TRP D  79     -64.745 210.978  28.391  1.00 48.63           O  
ATOM   9570  CB  TRP D  79     -63.547 209.463  30.820  1.00 39.68           C  
ATOM   9571  CG  TRP D  79     -62.214 209.443  31.486  1.00 44.36           C  
ATOM   9572  CD1 TRP D  79     -61.940 209.094  32.773  1.00 31.29           C  
ATOM   9573  CD2 TRP D  79     -60.974 209.865  30.909  1.00 48.17           C  
ATOM   9574  NE1 TRP D  79     -60.597 209.245  33.027  1.00 39.56           N  
ATOM   9575  CE2 TRP D  79     -59.984 209.719  31.898  1.00 40.01           C  
ATOM   9576  CE3 TRP D  79     -60.605 210.342  29.646  1.00 41.71           C  
ATOM   9577  CZ2 TRP D  79     -58.647 210.031  31.664  1.00 47.18           C  
ATOM   9578  CZ3 TRP D  79     -59.278 210.652  29.416  1.00 38.14           C  
ATOM   9579  CH2 TRP D  79     -58.315 210.495  30.418  1.00 39.86           C  
ATOM   9580  N   ASP D  80     -66.387 211.074  29.927  1.00 47.93           N  
ATOM   9581  CA  ASP D  80     -67.389 211.354  28.901  1.00 43.96           C  
ATOM   9582  C   ASP D  80     -67.189 212.750  28.333  1.00 48.71           C  
ATOM   9583  O   ASP D  80     -67.168 212.938  27.111  1.00 47.89           O  
ATOM   9584  CB  ASP D  80     -68.805 211.199  29.457  1.00 50.40           C  
ATOM   9585  CG  ASP D  80     -69.064 209.819  30.023  1.00 89.21           C  
ATOM   9586  OD1 ASP D  80     -68.622 208.827  29.405  1.00 97.16           O  
ATOM   9587  OD2 ASP D  80     -69.711 209.724  31.086  1.00107.34           O  
ATOM   9588  N   ASP D  81     -67.021 213.743  29.211  1.00 42.33           N  
ATOM   9589  CA  ASP D  81     -66.741 215.096  28.745  1.00 44.94           C  
ATOM   9590  C   ASP D  81     -65.491 215.122  27.881  1.00 49.21           C  
ATOM   9591  O   ASP D  81     -65.474 215.750  26.815  1.00 39.80           O  
ATOM   9592  CB  ASP D  81     -66.581 216.047  29.933  1.00 50.21           C  
ATOM   9593  CG  ASP D  81     -67.848 216.171  30.761  1.00 54.36           C  
ATOM   9594  OD1 ASP D  81     -68.941 215.880  30.232  1.00 60.00           O  
ATOM   9595  OD2 ASP D  81     -67.749 216.571  31.943  1.00 53.91           O  
ATOM   9596  N   MET D  82     -64.439 214.425  28.313  1.00 46.19           N  
ATOM   9597  CA  MET D  82     -63.183 214.465  27.573  1.00 49.38           C  
ATOM   9598  C   MET D  82     -63.325 213.802  26.207  1.00 40.31           C  
ATOM   9599  O   MET D  82     -62.842 214.334  25.200  1.00 40.74           O  
ATOM   9600  CB  MET D  82     -62.068 213.806  28.389  1.00 42.43           C  
ATOM   9601  CG  MET D  82     -60.686 214.300  28.010  1.00 38.67           C  
ATOM   9602  SD  MET D  82     -60.529 216.081  28.269  1.00 54.24           S  
ATOM   9603  CE  MET D  82     -59.405 216.525  26.948  1.00 41.17           C  
ATOM   9604  N   GLU D  83     -63.981 212.644  26.146  1.00 34.03           N  
ATOM   9605  CA  GLU D  83     -64.156 211.971  24.863  1.00 40.18           C  
ATOM   9606  C   GLU D  83     -64.902 212.856  23.865  1.00 44.89           C  
ATOM   9607  O   GLU D  83     -64.578 212.865  22.672  1.00 49.00           O  
ATOM   9608  CB  GLU D  83     -64.875 210.637  25.068  1.00 44.42           C  
ATOM   9609  CG  GLU D  83     -65.286 209.928  23.786  1.00 60.04           C  
ATOM   9610  CD  GLU D  83     -65.867 208.547  24.051  1.00 97.92           C  
ATOM   9611  OE1 GLU D  83     -65.334 207.835  24.933  1.00 79.51           O  
ATOM   9612  OE2 GLU D  83     -66.849 208.175  23.372  1.00 96.06           O  
ATOM   9613  N   LYS D  84     -65.896 213.619  24.329  1.00 42.45           N  
ATOM   9614  CA  LYS D  84     -66.604 214.514  23.415  1.00 37.15           C  
ATOM   9615  C   LYS D  84     -65.690 215.619  22.906  1.00 42.71           C  
ATOM   9616  O   LYS D  84     -65.778 216.019  21.738  1.00 45.40           O  
ATOM   9617  CB  LYS D  84     -67.837 215.108  24.093  1.00 40.26           C  
ATOM   9618  CG  LYS D  84     -68.875 214.064  24.408  1.00 52.40           C  
ATOM   9619  CD  LYS D  84     -70.258 214.648  24.542  1.00 54.87           C  
ATOM   9620  CE  LYS D  84     -71.280 213.546  24.353  1.00 59.66           C  
ATOM   9621  NZ  LYS D  84     -71.074 212.467  25.360  1.00 93.45           N  
ATOM   9622  N   ILE D  85     -64.811 216.130  23.768  1.00 35.79           N  
ATOM   9623  CA  ILE D  85     -63.874 217.167  23.345  1.00 39.32           C  
ATOM   9624  C   ILE D  85     -62.899 216.623  22.304  1.00 45.36           C  
ATOM   9625  O   ILE D  85     -62.649 217.261  21.273  1.00 40.49           O  
ATOM   9626  CB  ILE D  85     -63.148 217.753  24.566  1.00 33.85           C  
ATOM   9627  CG1 ILE D  85     -64.178 218.351  25.528  1.00 37.03           C  
ATOM   9628  CG2 ILE D  85     -62.120 218.782  24.135  1.00 35.62           C  
ATOM   9629  CD1 ILE D  85     -63.587 219.013  26.742  1.00 42.45           C  
ATOM   9630  N   TRP D  86     -62.345 215.429  22.544  1.00 35.71           N  
ATOM   9631  CA  TRP D  86     -61.435 214.839  21.563  1.00 43.61           C  
ATOM   9632  C   TRP D  86     -62.152 214.579  20.249  1.00 46.33           C  
ATOM   9633  O   TRP D  86     -61.656 214.936  19.174  1.00 43.41           O  
ATOM   9634  CB  TRP D  86     -60.811 213.552  22.108  1.00 33.40           C  
ATOM   9635  CG  TRP D  86     -59.716 213.849  23.080  1.00 46.96           C  
ATOM   9636  CD1 TRP D  86     -58.940 214.977  23.115  1.00 33.25           C  
ATOM   9637  CD2 TRP D  86     -59.299 213.041  24.184  1.00 39.94           C  
ATOM   9638  NE1 TRP D  86     -58.059 214.912  24.165  1.00 32.90           N  
ATOM   9639  CE2 TRP D  86     -58.258 213.734  24.838  1.00 48.49           C  
ATOM   9640  CE3 TRP D  86     -59.699 211.801  24.681  1.00 48.34           C  
ATOM   9641  CZ2 TRP D  86     -57.614 213.222  25.960  1.00 38.50           C  
ATOM   9642  CZ3 TRP D  86     -59.059 211.296  25.794  1.00 45.86           C  
ATOM   9643  CH2 TRP D  86     -58.028 212.004  26.421  1.00 42.01           C  
ATOM   9644  N   HIS D  87     -63.335 213.969  20.319  1.00 46.11           N  
ATOM   9645  CA  HIS D  87     -64.128 213.748  19.117  1.00 34.73           C  
ATOM   9646  C   HIS D  87     -64.333 215.055  18.357  1.00 39.47           C  
ATOM   9647  O   HIS D  87     -64.150 215.117  17.136  1.00 43.46           O  
ATOM   9648  CB  HIS D  87     -65.462 213.109  19.502  1.00 37.98           C  
ATOM   9649  CG  HIS D  87     -66.289 212.682  18.332  1.00 49.28           C  
ATOM   9650  ND1 HIS D  87     -66.840 213.580  17.442  1.00 42.32           N  
ATOM   9651  CD2 HIS D  87     -66.658 211.452  17.905  1.00 37.01           C  
ATOM   9652  CE1 HIS D  87     -67.513 212.921  16.517  1.00 46.71           C  
ATOM   9653  NE2 HIS D  87     -67.417 211.628  16.774  1.00 62.78           N  
ATOM   9654  N   HIS D  88     -64.694 216.123  19.072  1.00 42.37           N  
ATOM   9655  CA  HIS D  88     -64.838 217.422  18.423  1.00 37.10           C  
ATOM   9656  C   HIS D  88     -63.520 217.889  17.816  1.00 45.12           C  
ATOM   9657  O   HIS D  88     -63.504 218.493  16.738  1.00 39.65           O  
ATOM   9658  CB  HIS D  88     -65.358 218.457  19.420  1.00 32.72           C  
ATOM   9659  CG  HIS D  88     -65.389 219.850  18.872  1.00 42.14           C  
ATOM   9660  ND1 HIS D  88     -66.424 220.321  18.091  1.00 42.82           N  
ATOM   9661  CD2 HIS D  88     -64.502 220.868  18.977  1.00 45.10           C  
ATOM   9662  CE1 HIS D  88     -66.174 221.571  17.744  1.00 47.16           C  
ATOM   9663  NE2 HIS D  88     -65.014 221.927  18.269  1.00 38.89           N  
ATOM   9664  N   THR D  89     -62.402 217.634  18.501  1.00 44.72           N  
ATOM   9665  CA  THR D  89     -61.113 218.090  17.994  1.00 36.62           C  
ATOM   9666  C   THR D  89     -60.785 217.428  16.665  1.00 46.86           C  
ATOM   9667  O   THR D  89     -60.328 218.090  15.725  1.00 45.86           O  
ATOM   9668  CB  THR D  89     -60.009 217.811  19.019  1.00 46.43           C  
ATOM   9669  OG1 THR D  89     -60.388 218.339  20.295  1.00 43.38           O  
ATOM   9670  CG2 THR D  89     -58.683 218.431  18.579  1.00 36.18           C  
ATOM   9671  N   PHE D  90     -61.009 216.118  16.571  1.00 37.51           N  
ATOM   9672  CA  PHE D  90     -60.686 215.384  15.354  1.00 44.32           C  
ATOM   9673  C   PHE D  90     -61.573 215.821  14.198  1.00 51.50           C  
ATOM   9674  O   PHE D  90     -61.091 216.317  13.173  1.00 48.00           O  
ATOM   9675  CB  PHE D  90     -60.832 213.882  15.602  1.00 41.41           C  
ATOM   9676  CG  PHE D  90     -59.733 213.290  16.435  1.00 46.26           C  
ATOM   9677  CD1 PHE D  90     -58.403 213.552  16.143  1.00 48.61           C  
ATOM   9678  CD2 PHE D  90     -60.032 212.482  17.519  1.00 38.64           C  
ATOM   9679  CE1 PHE D  90     -57.390 213.004  16.908  1.00 42.23           C  
ATOM   9680  CE2 PHE D  90     -59.028 211.933  18.291  1.00 43.38           C  
ATOM   9681  CZ  PHE D  90     -57.704 212.194  17.986  1.00 43.43           C  
ATOM   9682  N   TYR D  91     -62.884 215.661  14.357  1.00 52.91           N  
ATOM   9683  CA  TYR D  91     -63.787 215.788  13.223  1.00 44.82           C  
ATOM   9684  C   TYR D  91     -64.114 217.243  12.897  1.00 53.32           C  
ATOM   9685  O   TYR D  91     -64.192 217.607  11.719  1.00 59.57           O  
ATOM   9686  CB  TYR D  91     -65.054 214.987  13.499  1.00 35.18           C  
ATOM   9687  CG  TYR D  91     -64.798 213.497  13.543  1.00 47.84           C  
ATOM   9688  CD1 TYR D  91     -64.586 212.776  12.373  1.00 44.59           C  
ATOM   9689  CD2 TYR D  91     -64.747 212.814  14.751  1.00 42.62           C  
ATOM   9690  CE1 TYR D  91     -64.344 211.409  12.404  1.00 40.76           C  
ATOM   9691  CE2 TYR D  91     -64.505 211.448  14.790  1.00 51.49           C  
ATOM   9692  CZ  TYR D  91     -64.305 210.751  13.612  1.00 47.82           C  
ATOM   9693  OH  TYR D  91     -64.063 209.392  13.640  1.00 59.87           O  
ATOM   9694  N   ASN D  92     -64.302 218.090  13.909  1.00 48.16           N  
ATOM   9695  CA  ASN D  92     -64.736 219.463  13.674  1.00 53.44           C  
ATOM   9696  C   ASN D  92     -63.596 220.475  13.627  1.00 50.56           C  
ATOM   9697  O   ASN D  92     -63.645 221.408  12.822  1.00 60.64           O  
ATOM   9698  CB  ASN D  92     -65.756 219.879  14.740  1.00 49.23           C  
ATOM   9699  CG  ASN D  92     -67.006 219.017  14.709  1.00 54.57           C  
ATOM   9700  OD1 ASN D  92     -67.440 218.578  13.644  1.00 72.43           O  
ATOM   9701  ND2 ASN D  92     -67.588 218.765  15.880  1.00 65.52           N  
ATOM   9702  N   GLU D  93     -62.576 220.336  14.473  1.00 50.77           N  
ATOM   9703  CA  GLU D  93     -61.514 221.336  14.505  1.00 52.75           C  
ATOM   9704  C   GLU D  93     -60.430 221.065  13.464  1.00 43.41           C  
ATOM   9705  O   GLU D  93     -60.040 221.972  12.724  1.00 56.24           O  
ATOM   9706  CB  GLU D  93     -60.903 221.412  15.907  1.00 52.15           C  
ATOM   9707  CG  GLU D  93     -61.876 221.912  16.961  1.00 57.30           C  
ATOM   9708  CD  GLU D  93     -62.186 223.388  16.818  1.00 65.97           C  
ATOM   9709  OE1 GLU D  93     -61.506 224.070  16.015  1.00 55.60           O  
ATOM   9710  OE2 GLU D  93     -63.113 223.860  17.512  1.00 65.67           O  
ATOM   9711  N   LEU D  94     -59.924 219.834  13.399  1.00 50.70           N  
ATOM   9712  CA  LEU D  94     -58.878 219.496  12.443  1.00 53.72           C  
ATOM   9713  C   LEU D  94     -59.433 218.897  11.162  1.00 46.77           C  
ATOM   9714  O   LEU D  94     -58.759 218.936  10.126  1.00 53.53           O  
ATOM   9715  CB  LEU D  94     -57.879 218.519  13.069  1.00 53.31           C  
ATOM   9716  CG  LEU D  94     -57.066 219.063  14.243  1.00 40.54           C  
ATOM   9717  CD1 LEU D  94     -56.227 217.966  14.865  1.00 45.22           C  
ATOM   9718  CD2 LEU D  94     -56.189 220.215  13.797  1.00 37.12           C  
ATOM   9719  N   ARG D  95     -60.649 218.362  11.209  1.00 54.98           N  
ATOM   9720  CA  ARG D  95     -61.316 217.835  10.025  1.00 57.98           C  
ATOM   9721  C   ARG D  95     -60.489 216.711   9.410  1.00 43.55           C  
ATOM   9722  O   ARG D  95     -60.157 216.721   8.224  1.00 50.34           O  
ATOM   9723  CB  ARG D  95     -61.579 218.962   9.024  1.00 63.06           C  
ATOM   9724  CG  ARG D  95     -62.545 219.993   9.589  1.00 74.44           C  
ATOM   9725  CD  ARG D  95     -62.290 221.386   9.040  1.00 97.83           C  
ATOM   9726  NE  ARG D  95     -63.337 222.327   9.433  1.00110.64           N  
ATOM   9727  CZ  ARG D  95     -64.332 222.731   8.652  1.00102.58           C  
ATOM   9728  NH1 ARG D  95     -64.430 222.286   7.407  1.00116.36           N  
ATOM   9729  NH2 ARG D  95     -65.224 223.596   9.121  1.00 88.67           N  
ATOM   9730  N   VAL D  96     -60.164 215.726  10.249  1.00 47.81           N  
ATOM   9731  CA  VAL D  96     -59.341 214.583   9.885  1.00 38.45           C  
ATOM   9732  C   VAL D  96     -60.059 213.333  10.360  1.00 40.63           C  
ATOM   9733  O   VAL D  96     -60.946 213.382  11.214  1.00 46.62           O  
ATOM   9734  CB  VAL D  96     -57.921 214.639  10.500  1.00 41.15           C  
ATOM   9735  CG1 VAL D  96     -57.214 215.935  10.136  1.00 43.13           C  
ATOM   9736  CG2 VAL D  96     -57.984 214.472  12.020  1.00 34.54           C  
ATOM   9737  N   ALA D  97     -59.661 212.200   9.796  1.00 42.23           N  
ATOM   9738  CA  ALA D  97     -60.127 210.919  10.295  1.00 47.36           C  
ATOM   9739  C   ALA D  97     -59.068 210.376  11.239  1.00 53.62           C  
ATOM   9740  O   ALA D  97     -57.964 210.038  10.785  1.00 49.89           O  
ATOM   9741  CB  ALA D  97     -60.379 209.945   9.149  1.00 46.10           C  
ATOM   9742  N   PRO D  98     -59.338 210.277  12.540  1.00 57.21           N  
ATOM   9743  CA  PRO D  98     -58.265 209.896  13.470  1.00 63.65           C  
ATOM   9744  C   PRO D  98     -57.605 208.575  13.118  1.00 48.54           C  
ATOM   9745  O   PRO D  98     -56.434 208.371  13.458  1.00 53.76           O  
ATOM   9746  CB  PRO D  98     -58.984 209.845  14.828  1.00 51.94           C  
ATOM   9747  CG  PRO D  98     -60.407 209.559  14.479  1.00 52.85           C  
ATOM   9748  CD  PRO D  98     -60.655 210.313  13.197  1.00 46.90           C  
ATOM   9749  N   GLU D  99     -58.301 207.679  12.422  1.00 45.37           N  
ATOM   9750  CA  GLU D  99     -57.712 206.378  12.130  1.00 50.17           C  
ATOM   9751  C   GLU D  99     -56.630 206.444  11.066  1.00 42.82           C  
ATOM   9752  O   GLU D  99     -55.987 205.425  10.805  1.00 51.19           O  
ATOM   9753  CB  GLU D  99     -58.803 205.389  11.708  1.00 50.49           C  
ATOM   9754  CG  GLU D  99     -59.710 205.886  10.584  1.00 62.95           C  
ATOM   9755  CD  GLU D  99     -60.863 206.750  11.090  1.00 79.56           C  
ATOM   9756  OE1 GLU D  99     -61.166 206.720  12.305  1.00 83.24           O  
ATOM   9757  OE2 GLU D  99     -61.468 207.468  10.267  1.00 88.45           O  
ATOM   9758  N   GLU D 100     -56.393 207.613  10.475  1.00 47.73           N  
ATOM   9759  CA  GLU D 100     -55.370 207.791   9.454  1.00 41.82           C  
ATOM   9760  C   GLU D 100     -54.190 208.642   9.917  1.00 44.34           C  
ATOM   9761  O   GLU D 100     -53.338 208.987   9.092  1.00 51.48           O  
ATOM   9762  CB  GLU D 100     -55.984 208.426   8.203  1.00 58.17           C  
ATOM   9763  CG  GLU D 100     -57.091 207.624   7.539  1.00 62.15           C  
ATOM   9764  CD  GLU D 100     -57.670 208.344   6.330  1.00104.91           C  
ATOM   9765  OE1 GLU D 100     -57.372 209.548   6.159  1.00 89.12           O  
ATOM   9766  OE2 GLU D 100     -58.411 207.706   5.550  1.00112.34           O  
ATOM   9767  N   HIS D 101     -54.120 209.006  11.203  1.00 48.38           N  
ATOM   9768  CA  HIS D 101     -53.057 209.890  11.704  1.00 41.97           C  
ATOM   9769  C   HIS D 101     -52.555 209.374  13.047  1.00 43.58           C  
ATOM   9770  O   HIS D 101     -53.374 209.053  13.924  1.00 50.69           O  
ATOM   9771  CB  HIS D 101     -53.535 211.337  11.874  1.00 30.40           C  
ATOM   9772  CG  HIS D 101     -54.178 211.924  10.657  1.00 52.56           C  
ATOM   9773  ND1 HIS D 101     -53.553 212.868   9.870  1.00 53.02           N  
ATOM   9774  CD2 HIS D 101     -55.403 211.730  10.113  1.00 51.58           C  
ATOM   9775  CE1 HIS D 101     -54.357 213.215   8.880  1.00 39.14           C  
ATOM   9776  NE2 HIS D 101     -55.487 212.540   9.006  1.00 53.63           N  
ATOM   9777  N   PRO D 102     -51.242 209.291  13.254  1.00 45.19           N  
ATOM   9778  CA  PRO D 102     -50.728 209.187  14.625  1.00 46.26           C  
ATOM   9779  C   PRO D 102     -51.059 210.461  15.389  1.00 49.39           C  
ATOM   9780  O   PRO D 102     -51.082 211.558  14.822  1.00 42.01           O  
ATOM   9781  CB  PRO D 102     -49.212 209.031  14.437  1.00 43.48           C  
ATOM   9782  CG  PRO D 102     -49.007 208.731  12.975  1.00 39.12           C  
ATOM   9783  CD  PRO D 102     -50.160 209.361  12.257  1.00 41.14           C  
ATOM   9784  N   VAL D 103     -51.314 210.323  16.689  1.00 33.29           N  
ATOM   9785  CA  VAL D 103     -51.611 211.475  17.533  1.00 48.73           C  
ATOM   9786  C   VAL D 103     -50.623 211.501  18.690  1.00 46.48           C  
ATOM   9787  O   VAL D 103     -50.442 210.501  19.398  1.00 42.70           O  
ATOM   9788  CB  VAL D 103     -53.069 211.475  18.042  1.00 39.41           C  
ATOM   9789  CG1 VAL D 103     -54.024 211.005  16.948  1.00 51.81           C  
ATOM   9790  CG2 VAL D 103     -53.222 210.619  19.274  1.00 60.20           C  
ATOM   9791  N   LEU D 104     -49.970 212.641  18.860  1.00 38.33           N  
ATOM   9792  CA  LEU D 104     -49.187 212.935  20.047  1.00 36.49           C  
ATOM   9793  C   LEU D 104     -50.047 213.796  20.964  1.00 34.66           C  
ATOM   9794  O   LEU D 104     -50.435 214.908  20.589  1.00 35.74           O  
ATOM   9795  CB  LEU D 104     -47.891 213.653  19.672  1.00 31.96           C  
ATOM   9796  CG  LEU D 104     -47.085 214.263  20.816  1.00 41.73           C  
ATOM   9797  CD1 LEU D 104     -46.605 213.168  21.757  1.00 36.06           C  
ATOM   9798  CD2 LEU D 104     -45.911 215.066  20.279  1.00 39.44           C  
ATOM   9799  N   LEU D 105     -50.362 213.277  22.143  1.00 45.71           N  
ATOM   9800  CA  LEU D 105     -51.094 214.029  23.149  1.00 42.12           C  
ATOM   9801  C   LEU D 105     -50.150 214.488  24.257  1.00 44.66           C  
ATOM   9802  O   LEU D 105     -49.009 214.034  24.370  1.00 44.28           O  
ATOM   9803  CB  LEU D 105     -52.246 213.189  23.708  1.00 51.26           C  
ATOM   9804  CG  LEU D 105     -53.556 213.407  22.945  1.00 49.47           C  
ATOM   9805  CD1 LEU D 105     -53.309 213.296  21.455  1.00 71.07           C  
ATOM   9806  CD2 LEU D 105     -54.615 212.412  23.366  1.00 43.19           C  
ATOM   9807  N   THR D 106     -50.636 215.418  25.073  1.00 43.10           N  
ATOM   9808  CA  THR D 106     -49.863 215.938  26.189  1.00 42.26           C  
ATOM   9809  C   THR D 106     -50.583 215.643  27.499  1.00 37.03           C  
ATOM   9810  O   THR D 106     -51.770 215.311  27.524  1.00 44.36           O  
ATOM   9811  CB  THR D 106     -49.612 217.452  26.056  1.00 50.55           C  
ATOM   9812  OG1 THR D 106     -50.828 218.174  26.294  1.00 43.56           O  
ATOM   9813  CG2 THR D 106     -49.076 217.792  24.668  1.00 40.46           C  
ATOM   9814  N   GLU D 107     -49.839 215.767  28.595  1.00 41.00           N  
ATOM   9815  CA  GLU D 107     -50.369 215.479  29.917  1.00 30.35           C  
ATOM   9816  C   GLU D 107     -49.650 216.343  30.939  1.00 33.13           C  
ATOM   9817  O   GLU D 107     -48.530 216.804  30.713  1.00 44.87           O  
ATOM   9818  CB  GLU D 107     -50.226 213.995  30.271  1.00 25.15           C  
ATOM   9819  CG  GLU D 107     -48.793 213.506  30.380  1.00 40.49           C  
ATOM   9820  CD  GLU D 107     -48.708 212.033  30.755  1.00 66.34           C  
ATOM   9821  OE1 GLU D 107     -49.754 211.445  31.105  1.00 58.93           O  
ATOM   9822  OE2 GLU D 107     -47.599 211.458  30.686  1.00 74.81           O  
ATOM   9823  N   ALA D 108     -50.314 216.555  32.069  1.00 42.94           N  
ATOM   9824  CA  ALA D 108     -49.721 217.280  33.176  1.00 38.67           C  
ATOM   9825  C   ALA D 108     -48.716 216.396  33.899  1.00 44.03           C  
ATOM   9826  O   ALA D 108     -48.795 215.166  33.835  1.00 44.21           O  
ATOM   9827  CB  ALA D 108     -50.803 217.738  34.153  1.00 32.66           C  
ATOM   9828  N   PRO D 109     -47.758 216.996  34.603  1.00 46.29           N  
ATOM   9829  CA  PRO D 109     -46.849 216.188  35.419  1.00 45.62           C  
ATOM   9830  C   PRO D 109     -47.622 215.488  36.523  1.00 39.25           C  
ATOM   9831  O   PRO D 109     -48.625 215.995  37.028  1.00 44.11           O  
ATOM   9832  CB  PRO D 109     -45.867 217.217  35.990  1.00 42.90           C  
ATOM   9833  CG  PRO D 109     -46.069 218.464  35.166  1.00 43.38           C  
ATOM   9834  CD  PRO D 109     -47.501 218.435  34.750  1.00 37.36           C  
ATOM   9835  N   MET D 110     -47.150 214.300  36.888  1.00 52.62           N  
ATOM   9836  CA  MET D 110     -47.732 213.539  37.991  1.00 47.60           C  
ATOM   9837  C   MET D 110     -49.175 213.130  37.685  1.00 44.44           C  
ATOM   9838  O   MET D 110     -49.991 212.933  38.591  1.00 56.26           O  
ATOM   9839  CB  MET D 110     -47.644 214.319  39.308  1.00 40.52           C  
ATOM   9840  CG  MET D 110     -46.210 214.699  39.691  1.00 48.29           C  
ATOM   9841  SD  MET D 110     -44.994 213.362  39.537  1.00120.20           S  
ATOM   9842  CE  MET D 110     -45.665 212.134  40.649  1.00 50.84           C  
ATOM   9843  N   ASN D 111     -49.490 213.023  36.402  1.00 46.32           N  
ATOM   9844  CA  ASN D 111     -50.768 212.482  35.963  1.00 35.87           C  
ATOM   9845  C   ASN D 111     -50.912 211.038  36.441  1.00 35.38           C  
ATOM   9846  O   ASN D 111     -50.010 210.223  36.203  1.00 50.09           O  
ATOM   9847  CB  ASN D 111     -50.830 212.552  34.435  1.00 47.98           C  
ATOM   9848  CG  ASN D 111     -52.192 212.213  33.881  1.00 35.94           C  
ATOM   9849  OD1 ASN D 111     -53.215 212.478  34.511  1.00 48.43           O  
ATOM   9850  ND2 ASN D 111     -52.214 211.634  32.683  1.00 38.56           N  
ATOM   9851  N   PRO D 112     -52.019 210.675  37.092  1.00 49.57           N  
ATOM   9852  CA  PRO D 112     -52.125 209.324  37.664  1.00 37.64           C  
ATOM   9853  C   PRO D 112     -52.079 208.245  36.589  1.00 42.05           C  
ATOM   9854  O   PRO D 112     -52.479 208.460  35.443  1.00 46.12           O  
ATOM   9855  CB  PRO D 112     -53.483 209.344  38.377  1.00 36.44           C  
ATOM   9856  CG  PRO D 112     -53.848 210.805  38.487  1.00 35.18           C  
ATOM   9857  CD  PRO D 112     -53.256 211.449  37.282  1.00 36.61           C  
ATOM   9858  N   LYS D 113     -51.608 207.057  36.981  1.00 43.72           N  
ATOM   9859  CA  LYS D 113     -51.390 205.999  35.997  1.00 45.71           C  
ATOM   9860  C   LYS D 113     -52.695 205.538  35.360  1.00 46.55           C  
ATOM   9861  O   LYS D 113     -52.755 205.332  34.143  1.00 47.74           O  
ATOM   9862  CB  LYS D 113     -50.649 204.820  36.633  1.00 52.23           C  
ATOM   9863  CG  LYS D 113     -49.133 204.884  36.430  1.00 91.24           C  
ATOM   9864  CD  LYS D 113     -48.344 204.322  37.607  1.00124.08           C  
ATOM   9865  CE  LYS D 113     -46.857 204.648  37.471  1.00109.38           C  
ATOM   9866  NZ  LYS D 113     -46.086 204.337  38.709  1.00 84.35           N  
ATOM   9867  N   SER D 114     -53.751 205.366  36.158  1.00 52.04           N  
ATOM   9868  CA  SER D 114     -55.025 204.948  35.581  1.00 43.84           C  
ATOM   9869  C   SER D 114     -55.477 205.922  34.501  1.00 46.14           C  
ATOM   9870  O   SER D 114     -56.056 205.516  33.487  1.00 50.19           O  
ATOM   9871  CB  SER D 114     -56.092 204.828  36.667  1.00 37.69           C  
ATOM   9872  OG  SER D 114     -56.286 206.066  37.327  1.00 68.42           O  
ATOM   9873  N   ASN D 115     -55.213 207.213  34.701  1.00 52.04           N  
ATOM   9874  CA  ASN D 115     -55.612 208.210  33.717  1.00 41.39           C  
ATOM   9875  C   ASN D 115     -54.824 208.060  32.420  1.00 46.34           C  
ATOM   9876  O   ASN D 115     -55.375 208.248  31.330  1.00 48.40           O  
ATOM   9877  CB  ASN D 115     -55.443 209.608  34.305  1.00 37.26           C  
ATOM   9878  CG  ASN D 115     -56.682 210.078  35.029  1.00 44.31           C  
ATOM   9879  OD1 ASN D 115     -57.382 209.285  35.660  1.00 58.03           O  
ATOM   9880  ND2 ASN D 115     -56.970 211.369  34.933  1.00 51.87           N  
ATOM   9881  N   ARG D 116     -53.536 207.720  32.510  1.00 39.27           N  
ATOM   9882  CA  ARG D 116     -52.761 207.521  31.289  1.00 37.34           C  
ATOM   9883  C   ARG D 116     -53.258 206.303  30.522  1.00 45.68           C  
ATOM   9884  O   ARG D 116     -53.334 206.327  29.287  1.00 37.89           O  
ATOM   9885  CB  ARG D 116     -51.277 207.380  31.616  1.00 46.43           C  
ATOM   9886  CG  ARG D 116     -50.749 208.415  32.587  1.00 49.94           C  
ATOM   9887  CD  ARG D 116     -49.269 208.217  32.795  1.00 61.45           C  
ATOM   9888  NE  ARG D 116     -48.524 208.603  31.605  1.00 56.76           N  
ATOM   9889  CZ  ARG D 116     -47.436 207.976  31.179  1.00 61.68           C  
ATOM   9890  NH1 ARG D 116     -46.983 206.918  31.837  1.00 69.13           N  
ATOM   9891  NH2 ARG D 116     -46.814 208.394  30.085  1.00 74.53           N  
ATOM   9892  N   GLU D 117     -53.594 205.224  31.235  1.00 43.73           N  
ATOM   9893  CA  GLU D 117     -54.152 204.048  30.577  1.00 42.27           C  
ATOM   9894  C   GLU D 117     -55.466 204.390  29.884  1.00 44.47           C  
ATOM   9895  O   GLU D 117     -55.691 204.010  28.730  1.00 41.85           O  
ATOM   9896  CB  GLU D 117     -54.344 202.919  31.591  1.00 47.89           C  
ATOM   9897  CG  GLU D 117     -53.043 202.359  32.150  1.00 57.38           C  
ATOM   9898  CD  GLU D 117     -53.259 201.231  33.144  1.00 65.08           C  
ATOM   9899  OE1 GLU D 117     -54.412 201.037  33.583  1.00 78.07           O  
ATOM   9900  OE2 GLU D 117     -52.275 200.538  33.486  1.00 58.66           O  
ATOM   9901  N   LYS D 118     -56.346 205.123  30.573  1.00 39.60           N  
ATOM   9902  CA  LYS D 118     -57.643 205.456  29.992  1.00 37.09           C  
ATOM   9903  C   LYS D 118     -57.481 206.296  28.730  1.00 39.11           C  
ATOM   9904  O   LYS D 118     -58.188 206.081  27.736  1.00 32.08           O  
ATOM   9905  CB  LYS D 118     -58.509 206.180  31.027  1.00 31.75           C  
ATOM   9906  CG  LYS D 118     -59.979 206.342  30.639  1.00 53.35           C  
ATOM   9907  CD  LYS D 118     -60.704 205.000  30.508  1.00 58.35           C  
ATOM   9908  CE  LYS D 118     -62.164 205.195  30.102  1.00 57.85           C  
ATOM   9909  NZ  LYS D 118     -62.882 203.904  29.912  1.00 80.77           N  
ATOM   9910  N   MET D 119     -56.557 207.259  28.751  1.00 36.71           N  
ATOM   9911  CA  MET D 119     -56.270 208.035  27.549  1.00 35.31           C  
ATOM   9912  C   MET D 119     -55.862 207.121  26.406  1.00 40.28           C  
ATOM   9913  O   MET D 119     -56.352 207.257  25.278  1.00 39.95           O  
ATOM   9914  CB  MET D 119     -55.169 209.061  27.824  1.00 32.43           C  
ATOM   9915  CG  MET D 119     -54.968 210.065  26.694  1.00 50.15           C  
ATOM   9916  SD  MET D 119     -53.523 211.115  26.921  1.00 55.43           S  
ATOM   9917  CE  MET D 119     -53.446 211.142  28.724  1.00 61.34           C  
ATOM   9918  N   THR D 120     -54.962 206.173  26.687  1.00 38.73           N  
ATOM   9919  CA  THR D 120     -54.490 205.252  25.657  1.00 42.77           C  
ATOM   9920  C   THR D 120     -55.630 204.399  25.119  1.00 39.90           C  
ATOM   9921  O   THR D 120     -55.798 204.261  23.902  1.00 42.06           O  
ATOM   9922  CB  THR D 120     -53.382 204.362  26.216  1.00 43.79           C  
ATOM   9923  OG1 THR D 120     -52.402 205.174  26.873  1.00 38.87           O  
ATOM   9924  CG2 THR D 120     -52.728 203.579  25.090  1.00 31.01           C  
ATOM   9925  N   GLN D 121     -56.427 203.814  26.017  1.00 39.02           N  
ATOM   9926  CA  GLN D 121     -57.553 202.992  25.585  1.00 35.28           C  
ATOM   9927  C   GLN D 121     -58.498 203.775  24.681  1.00 43.39           C  
ATOM   9928  O   GLN D 121     -58.870 203.305  23.600  1.00 38.87           O  
ATOM   9929  CB  GLN D 121     -58.301 202.449  26.798  1.00 27.38           C  
ATOM   9930  CG  GLN D 121     -59.452 201.543  26.415  1.00 43.41           C  
ATOM   9931  CD  GLN D 121     -60.077 200.870  27.612  1.00 49.75           C  
ATOM   9932  OE1 GLN D 121     -60.639 201.530  28.484  1.00 64.24           O  
ATOM   9933  NE2 GLN D 121     -59.979 199.546  27.665  1.00 62.48           N  
ATOM   9934  N   ILE D 122     -58.900 204.976  25.108  1.00 34.69           N  
ATOM   9935  CA  ILE D 122     -59.825 205.765  24.300  1.00 39.81           C  
ATOM   9936  C   ILE D 122     -59.246 205.998  22.912  1.00 46.91           C  
ATOM   9937  O   ILE D 122     -59.937 205.846  21.896  1.00 45.25           O  
ATOM   9938  CB  ILE D 122     -60.161 207.094  25.002  1.00 38.15           C  
ATOM   9939  CG1 ILE D 122     -61.075 206.850  26.203  1.00 32.36           C  
ATOM   9940  CG2 ILE D 122     -60.804 208.066  24.031  1.00 40.77           C  
ATOM   9941  CD1 ILE D 122     -61.283 208.071  27.076  1.00 38.41           C  
ATOM   9942  N   MET D 123     -57.965 206.357  22.844  1.00 38.34           N  
ATOM   9943  CA  MET D 123     -57.365 206.681  21.555  1.00 37.28           C  
ATOM   9944  C   MET D 123     -57.329 205.471  20.626  1.00 46.53           C  
ATOM   9945  O   MET D 123     -57.509 205.613  19.410  1.00 39.29           O  
ATOM   9946  CB  MET D 123     -55.968 207.254  21.768  1.00 30.50           C  
ATOM   9947  CG  MET D 123     -55.990 208.684  22.263  1.00 39.55           C  
ATOM   9948  SD  MET D 123     -56.665 209.794  21.015  1.00 40.65           S  
ATOM   9949  CE  MET D 123     -57.493 211.022  22.028  1.00 38.58           C  
ATOM   9950  N   PHE D 124     -57.091 204.275  21.168  1.00 35.67           N  
ATOM   9951  CA  PHE D 124     -56.974 203.105  20.302  1.00 43.98           C  
ATOM   9952  C   PHE D 124     -58.311 202.428  20.017  1.00 44.21           C  
ATOM   9953  O   PHE D 124     -58.562 202.033  18.874  1.00 44.84           O  
ATOM   9954  CB  PHE D 124     -56.002 202.083  20.904  1.00 40.09           C  
ATOM   9955  CG  PHE D 124     -54.556 202.392  20.632  1.00 47.50           C  
ATOM   9956  CD1 PHE D 124     -54.066 202.376  19.339  1.00 45.31           C  
ATOM   9957  CD2 PHE D 124     -53.689 202.699  21.668  1.00 52.73           C  
ATOM   9958  CE1 PHE D 124     -52.742 202.664  19.082  1.00 46.98           C  
ATOM   9959  CE2 PHE D 124     -52.361 202.987  21.417  1.00 45.90           C  
ATOM   9960  CZ  PHE D 124     -51.887 202.970  20.122  1.00 51.13           C  
ATOM   9961  N   GLU D 125     -59.186 202.298  21.019  1.00 39.94           N  
ATOM   9962  CA  GLU D 125     -60.437 201.562  20.842  1.00 42.48           C  
ATOM   9963  C   GLU D 125     -61.592 202.438  20.364  1.00 42.35           C  
ATOM   9964  O   GLU D 125     -62.401 201.993  19.542  1.00 66.96           O  
ATOM   9965  CB  GLU D 125     -60.814 200.856  22.143  1.00 25.93           C  
ATOM   9966  CG  GLU D 125     -59.840 199.751  22.508  1.00 46.13           C  
ATOM   9967  CD  GLU D 125     -60.202 199.039  23.791  1.00 51.68           C  
ATOM   9968  OE1 GLU D 125     -61.321 199.253  24.300  1.00 69.65           O  
ATOM   9969  OE2 GLU D 125     -59.367 198.253  24.283  1.00 59.59           O  
ATOM   9970  N   THR D 126     -61.688 203.675  20.853  1.00 40.96           N  
ATOM   9971  CA  THR D 126     -62.786 204.545  20.444  1.00 38.56           C  
ATOM   9972  C   THR D 126     -62.476 205.264  19.135  1.00 49.70           C  
ATOM   9973  O   THR D 126     -63.296 205.261  18.209  1.00 47.33           O  
ATOM   9974  CB  THR D 126     -63.086 205.560  21.546  1.00 36.53           C  
ATOM   9975  OG1 THR D 126     -63.713 204.899  22.648  1.00 46.52           O  
ATOM   9976  CG2 THR D 126     -64.001 206.652  21.021  1.00 31.40           C  
ATOM   9977  N   PHE D 127     -61.298 205.879  19.036  1.00 40.08           N  
ATOM   9978  CA  PHE D 127     -60.923 206.653  17.861  1.00 35.90           C  
ATOM   9979  C   PHE D 127     -60.028 205.880  16.896  1.00 48.28           C  
ATOM   9980  O   PHE D 127     -59.686 206.411  15.834  1.00 48.98           O  
ATOM   9981  CB  PHE D 127     -60.232 207.953  18.286  1.00 41.86           C  
ATOM   9982  CG  PHE D 127     -61.100 208.858  19.108  1.00 50.45           C  
ATOM   9983  CD1 PHE D 127     -62.155 209.547  18.527  1.00 50.05           C  
ATOM   9984  CD2 PHE D 127     -60.867 209.016  20.466  1.00 47.19           C  
ATOM   9985  CE1 PHE D 127     -62.962 210.381  19.285  1.00 43.58           C  
ATOM   9986  CE2 PHE D 127     -61.668 209.847  21.232  1.00 46.83           C  
ATOM   9987  CZ  PHE D 127     -62.717 210.531  20.641  1.00 47.63           C  
ATOM   9988  N   ASN D 128     -59.633 204.654  17.244  1.00 46.10           N  
ATOM   9989  CA  ASN D 128     -58.940 203.745  16.327  1.00 54.80           C  
ATOM   9990  C   ASN D 128     -57.707 204.389  15.695  1.00 49.28           C  
ATOM   9991  O   ASN D 128     -57.501 204.329  14.481  1.00 55.20           O  
ATOM   9992  CB  ASN D 128     -59.891 203.232  15.239  1.00 44.51           C  
ATOM   9993  CG  ASN D 128     -61.018 202.374  15.792  1.00 62.79           C  
ATOM   9994  OD1 ASN D 128     -60.795 201.250  16.246  1.00 74.45           O  
ATOM   9995  ND2 ASN D 128     -62.239 202.894  15.737  1.00 57.64           N  
ATOM   9996  N   VAL D 129     -56.870 205.007  16.522  1.00 43.93           N  
ATOM   9997  CA  VAL D 129     -55.689 205.674  15.975  1.00 49.53           C  
ATOM   9998  C   VAL D 129     -54.702 204.612  15.506  1.00 41.57           C  
ATOM   9999  O   VAL D 129     -54.686 203.493  16.041  1.00 40.74           O  
ATOM  10000  CB  VAL D 129     -55.033 206.631  16.987  1.00 36.75           C  
ATOM  10001  CG1 VAL D 129     -55.940 207.801  17.272  1.00 32.60           C  
ATOM  10002  CG2 VAL D 129     -54.665 205.898  18.275  1.00 36.64           C  
ATOM  10003  N   PRO D 130     -53.872 204.917  14.512  1.00 34.62           N  
ATOM  10004  CA  PRO D 130     -52.850 203.959  14.068  1.00 34.81           C  
ATOM  10005  C   PRO D 130     -51.633 203.932  14.985  1.00 41.74           C  
ATOM  10006  O   PRO D 130     -50.964 202.903  15.121  1.00 48.78           O  
ATOM  10007  CB  PRO D 130     -52.484 204.473  12.670  1.00 26.31           C  
ATOM  10008  CG  PRO D 130     -52.698 205.971  12.774  1.00 37.31           C  
ATOM  10009  CD  PRO D 130     -53.868 206.157  13.714  1.00 39.13           C  
ATOM  10010  N   ALA D 131     -51.332 205.070  15.607  1.00 39.90           N  
ATOM  10011  CA  ALA D 131     -50.163 205.200  16.462  1.00 38.88           C  
ATOM  10012  C   ALA D 131     -50.418 206.322  17.454  1.00 43.71           C  
ATOM  10013  O   ALA D 131     -51.165 207.261  17.166  1.00 41.82           O  
ATOM  10014  CB  ALA D 131     -48.896 205.476  15.644  1.00 30.01           C  
ATOM  10015  N   PHE D 132     -49.775 206.228  18.615  1.00 43.39           N  
ATOM  10016  CA  PHE D 132     -50.110 207.103  19.727  1.00 37.42           C  
ATOM  10017  C   PHE D 132     -48.881 207.361  20.587  1.00 39.94           C  
ATOM  10018  O   PHE D 132     -47.989 206.516  20.694  1.00 41.37           O  
ATOM  10019  CB  PHE D 132     -51.226 206.484  20.566  1.00 37.51           C  
ATOM  10020  CG  PHE D 132     -51.471 207.183  21.860  1.00 40.90           C  
ATOM  10021  CD1 PHE D 132     -52.110 208.409  21.885  1.00 33.33           C  
ATOM  10022  CD2 PHE D 132     -51.068 206.609  23.055  1.00 41.73           C  
ATOM  10023  CE1 PHE D 132     -52.346 209.054  23.082  1.00 46.20           C  
ATOM  10024  CE2 PHE D 132     -51.300 207.246  24.258  1.00 43.34           C  
ATOM  10025  CZ  PHE D 132     -51.938 208.469  24.274  1.00 40.69           C  
ATOM  10026  N   TYR D 133     -48.846 208.541  21.199  1.00 34.81           N  
ATOM  10027  CA  TYR D 133     -47.818 208.870  22.174  1.00 35.84           C  
ATOM  10028  C   TYR D 133     -48.331 210.020  23.028  1.00 42.13           C  
ATOM  10029  O   TYR D 133     -49.112 210.851  22.557  1.00 42.88           O  
ATOM  10030  CB  TYR D 133     -46.498 209.253  21.492  1.00 36.02           C  
ATOM  10031  CG  TYR D 133     -45.294 209.122  22.390  1.00 40.09           C  
ATOM  10032  CD1 TYR D 133     -44.891 210.169  23.207  1.00 34.99           C  
ATOM  10033  CD2 TYR D 133     -44.563 207.941  22.426  1.00 45.02           C  
ATOM  10034  CE1 TYR D 133     -43.793 210.043  24.031  1.00 41.07           C  
ATOM  10035  CE2 TYR D 133     -43.464 207.806  23.247  1.00 42.59           C  
ATOM  10036  CZ  TYR D 133     -43.084 208.858  24.046  1.00 40.76           C  
ATOM  10037  OH  TYR D 133     -41.991 208.720  24.861  1.00 55.54           O  
ATOM  10038  N   VAL D 134     -47.878 210.072  24.279  1.00 31.46           N  
ATOM  10039  CA  VAL D 134     -48.241 211.159  25.183  1.00 39.11           C  
ATOM  10040  C   VAL D 134     -46.991 211.649  25.900  1.00 35.74           C  
ATOM  10041  O   VAL D 134     -46.210 210.844  26.420  1.00 39.71           O  
ATOM  10042  CB  VAL D 134     -49.318 210.735  26.201  1.00 43.18           C  
ATOM  10043  CG1 VAL D 134     -48.872 209.513  26.977  1.00 26.14           C  
ATOM  10044  CG2 VAL D 134     -49.634 211.893  27.135  1.00 36.01           C  
ATOM  10045  N   SER D 135     -46.812 212.970  25.937  1.00 36.65           N  
ATOM  10046  CA  SER D 135     -45.659 213.618  26.544  1.00 35.90           C  
ATOM  10047  C   SER D 135     -46.095 214.581  27.639  1.00 38.44           C  
ATOM  10048  O   SER D 135     -47.233 215.051  27.673  1.00 48.40           O  
ATOM  10049  CB  SER D 135     -44.835 214.378  25.500  1.00 36.87           C  
ATOM  10050  OG  SER D 135     -44.152 213.481  24.646  1.00 67.47           O  
ATOM  10051  N   ILE D 136     -45.164 214.867  28.539  1.00 49.15           N  
ATOM  10052  CA  ILE D 136     -45.389 215.842  29.597  1.00 36.88           C  
ATOM  10053  C   ILE D 136     -45.269 217.241  29.009  1.00 38.69           C  
ATOM  10054  O   ILE D 136     -44.318 217.539  28.277  1.00 45.20           O  
ATOM  10055  CB  ILE D 136     -44.389 215.627  30.741  1.00 41.63           C  
ATOM  10056  CG1 ILE D 136     -44.730 214.341  31.498  1.00 43.10           C  
ATOM  10057  CG2 ILE D 136     -44.370 216.825  31.671  1.00 37.74           C  
ATOM  10058  CD1 ILE D 136     -43.775 214.030  32.625  1.00 60.58           C  
ATOM  10059  N   GLN D 137     -46.223 218.111  29.342  1.00 34.00           N  
ATOM  10060  CA  GLN D 137     -46.275 219.429  28.716  1.00 34.15           C  
ATOM  10061  C   GLN D 137     -45.003 220.229  28.983  1.00 40.74           C  
ATOM  10062  O   GLN D 137     -44.385 220.760  28.052  1.00 41.25           O  
ATOM  10063  CB  GLN D 137     -47.515 220.182  29.201  1.00 37.41           C  
ATOM  10064  CG  GLN D 137     -48.816 219.554  28.719  1.00 42.75           C  
ATOM  10065  CD  GLN D 137     -49.982 219.811  29.653  1.00 49.02           C  
ATOM  10066  OE1 GLN D 137     -49.917 220.673  30.530  1.00 57.66           O  
ATOM  10067  NE2 GLN D 137     -51.058 219.052  29.473  1.00 44.93           N  
ATOM  10068  N   ALA D 138     -44.596 220.327  30.251  1.00 39.72           N  
ATOM  10069  CA  ALA D 138     -43.423 221.128  30.591  1.00 45.55           C  
ATOM  10070  C   ALA D 138     -42.208 220.729  29.759  1.00 46.96           C  
ATOM  10071  O   ALA D 138     -41.491 221.590  29.235  1.00 42.10           O  
ATOM  10072  CB  ALA D 138     -43.114 220.994  32.084  1.00 43.44           C  
ATOM  10073  N   VAL D 139     -41.962 219.425  29.626  1.00 35.75           N  
ATOM  10074  CA  VAL D 139     -40.812 218.956  28.858  1.00 37.55           C  
ATOM  10075  C   VAL D 139     -40.848 219.503  27.436  1.00 41.57           C  
ATOM  10076  O   VAL D 139     -39.824 219.948  26.904  1.00 42.25           O  
ATOM  10077  CB  VAL D 139     -40.753 217.418  28.873  1.00 43.45           C  
ATOM  10078  CG1 VAL D 139     -39.604 216.928  28.004  1.00 37.57           C  
ATOM  10079  CG2 VAL D 139     -40.605 216.917  30.296  1.00 32.46           C  
ATOM  10080  N   LEU D 140     -42.016 219.459  26.788  1.00 41.25           N  
ATOM  10081  CA  LEU D 140     -42.113 219.959  25.417  1.00 41.23           C  
ATOM  10082  C   LEU D 140     -41.822 221.457  25.345  1.00 47.54           C  
ATOM  10083  O   LEU D 140     -41.221 221.929  24.372  1.00 41.57           O  
ATOM  10084  CB  LEU D 140     -43.488 219.637  24.826  1.00 33.11           C  
ATOM  10085  CG  LEU D 140     -43.758 218.143  24.609  1.00 31.88           C  
ATOM  10086  CD1 LEU D 140     -45.169 217.896  24.125  1.00 30.22           C  
ATOM  10087  CD2 LEU D 140     -42.760 217.556  23.630  1.00 30.35           C  
ATOM  10088  N   SER D 141     -42.248 222.225  26.355  1.00 41.87           N  
ATOM  10089  CA  SER D 141     -41.879 223.639  26.413  1.00 42.18           C  
ATOM  10090  C   SER D 141     -40.370 223.801  26.351  1.00 43.90           C  
ATOM  10091  O   SER D 141     -39.847 224.633  25.603  1.00 50.73           O  
ATOM  10092  CB  SER D 141     -42.420 224.288  27.689  1.00 47.44           C  
ATOM  10093  OG  SER D 141     -43.823 224.443  27.634  1.00 65.92           O  
ATOM  10094  N   LEU D 142     -39.650 223.003  27.137  1.00 39.42           N  
ATOM  10095  CA  LEU D 142     -38.196 223.092  27.147  1.00 44.37           C  
ATOM  10096  C   LEU D 142     -37.618 222.812  25.761  1.00 52.99           C  
ATOM  10097  O   LEU D 142     -36.778 223.571  25.263  1.00 46.66           O  
ATOM  10098  CB  LEU D 142     -37.630 222.125  28.185  1.00 39.84           C  
ATOM  10099  CG  LEU D 142     -36.146 222.272  28.505  1.00 44.78           C  
ATOM  10100  CD1 LEU D 142     -35.897 223.621  29.157  1.00 43.88           C  
ATOM  10101  CD2 LEU D 142     -35.684 221.137  29.403  1.00 39.37           C  
ATOM  10102  N   TYR D 143     -38.061 221.725  25.119  1.00 42.10           N  
ATOM  10103  CA  TYR D 143     -37.603 221.435  23.761  1.00 42.00           C  
ATOM  10104  C   TYR D 143     -37.867 222.611  22.824  1.00 52.96           C  
ATOM  10105  O   TYR D 143     -36.994 222.991  22.035  1.00 48.58           O  
ATOM  10106  CB  TYR D 143     -38.277 220.174  23.214  1.00 37.69           C  
ATOM  10107  CG  TYR D 143     -38.011 218.888  23.973  1.00 49.59           C  
ATOM  10108  CD1 TYR D 143     -37.049 218.817  24.976  1.00 46.95           C  
ATOM  10109  CD2 TYR D 143     -38.724 217.735  23.671  1.00 46.43           C  
ATOM  10110  CE1 TYR D 143     -36.814 217.628  25.661  1.00 51.80           C  
ATOM  10111  CE2 TYR D 143     -38.496 216.546  24.346  1.00 55.16           C  
ATOM  10112  CZ  TYR D 143     -37.543 216.496  25.339  1.00 64.22           C  
ATOM  10113  OH  TYR D 143     -37.327 215.309  26.004  1.00 57.50           O  
ATOM  10114  N   SER D 144     -39.071 223.192  22.882  1.00 43.32           N  
ATOM  10115  CA  SER D 144     -39.406 224.255  21.942  1.00 46.72           C  
ATOM  10116  C   SER D 144     -38.408 225.400  22.015  1.00 54.23           C  
ATOM  10117  O   SER D 144     -38.192 226.096  21.018  1.00 67.15           O  
ATOM  10118  CB  SER D 144     -40.819 224.783  22.198  1.00 43.84           C  
ATOM  10119  OG  SER D 144     -40.813 225.837  23.146  1.00 67.69           O  
ATOM  10120  N   SER D 145     -37.781 225.607  23.172  1.00 68.96           N  
ATOM  10121  CA  SER D 145     -36.823 226.689  23.341  1.00 65.46           C  
ATOM  10122  C   SER D 145     -35.397 226.247  23.054  1.00 57.14           C  
ATOM  10123  O   SER D 145     -34.454 226.947  23.434  1.00 69.65           O  
ATOM  10124  CB  SER D 145     -36.915 227.266  24.754  1.00 61.38           C  
ATOM  10125  OG  SER D 145     -36.346 226.378  25.702  1.00 62.40           O  
ATOM  10126  N   GLY D 146     -35.222 225.109  22.388  1.00 59.63           N  
ATOM  10127  CA  GLY D 146     -33.907 224.609  22.036  1.00 67.78           C  
ATOM  10128  C   GLY D 146     -33.040 224.232  23.219  1.00 75.92           C  
ATOM  10129  O   GLY D 146     -31.871 224.621  23.280  1.00 80.19           O  
ATOM  10130  N   ARG D 147     -33.597 223.471  24.162  1.00 72.30           N  
ATOM  10131  CA  ARG D 147     -32.875 223.059  25.357  1.00 45.57           C  
ATOM  10132  C   ARG D 147     -33.321 221.666  25.770  1.00 42.26           C  
ATOM  10133  O   ARG D 147     -34.448 221.250  25.494  1.00 60.51           O  
ATOM  10134  CB  ARG D 147     -33.098 224.024  26.528  1.00 46.39           C  
ATOM  10135  CG  ARG D 147     -32.696 225.446  26.242  1.00 46.04           C  
ATOM  10136  CD  ARG D 147     -32.999 226.344  27.422  1.00 39.06           C  
ATOM  10137  NE  ARG D 147     -32.321 227.627  27.280  1.00 57.98           N  
ATOM  10138  CZ  ARG D 147     -32.667 228.559  26.398  1.00 62.51           C  
ATOM  10139  NH1 ARG D 147     -33.695 228.355  25.587  1.00 64.66           N  
ATOM  10140  NH2 ARG D 147     -31.993 229.699  26.335  1.00 72.49           N  
ATOM  10141  N   THR D 148     -32.422 220.951  26.440  1.00 42.95           N  
ATOM  10142  CA  THR D 148     -32.769 219.700  27.101  1.00 48.64           C  
ATOM  10143  C   THR D 148     -32.463 219.741  28.593  1.00 56.37           C  
ATOM  10144  O   THR D 148     -32.609 218.718  29.274  1.00 46.01           O  
ATOM  10145  CB  THR D 148     -32.045 218.524  26.443  1.00 53.25           C  
ATOM  10146  OG1 THR D 148     -30.633 218.771  26.436  1.00 63.91           O  
ATOM  10147  CG2 THR D 148     -32.535 218.339  25.023  1.00 51.34           C  
ATOM  10148  N   THR D 149     -32.034 220.892  29.112  1.00 47.31           N  
ATOM  10149  CA  THR D 149     -31.814 221.098  30.538  1.00 44.31           C  
ATOM  10150  C   THR D 149     -32.297 222.494  30.893  1.00 46.51           C  
ATOM  10151  O   THR D 149     -31.981 223.460  30.191  1.00 49.94           O  
ATOM  10152  CB  THR D 149     -30.337 220.932  30.932  1.00 42.05           C  
ATOM  10153  OG1 THR D 149     -29.971 219.548  30.876  1.00 50.38           O  
ATOM  10154  CG2 THR D 149     -30.094 221.448  32.336  1.00 32.28           C  
ATOM  10155  N   GLY D 150     -33.066 222.585  31.965  1.00 41.82           N  
ATOM  10156  CA  GLY D 150     -33.631 223.844  32.401  1.00 44.48           C  
ATOM  10157  C   GLY D 150     -34.777 223.581  33.353  1.00 45.42           C  
ATOM  10158  O   GLY D 150     -35.128 222.438  33.643  1.00 45.20           O  
ATOM  10159  N   ILE D 151     -35.360 224.671  33.836  1.00 33.99           N  
ATOM  10160  CA  ILE D 151     -36.528 224.597  34.702  1.00 45.39           C  
ATOM  10161  C   ILE D 151     -37.653 225.379  34.042  1.00 39.17           C  
ATOM  10162  O   ILE D 151     -37.461 226.531  33.637  1.00 47.17           O  
ATOM  10163  CB  ILE D 151     -36.228 225.118  36.121  1.00 42.49           C  
ATOM  10164  CG1 ILE D 151     -37.405 224.806  37.044  1.00 28.06           C  
ATOM  10165  CG2 ILE D 151     -35.933 226.615  36.108  1.00 36.33           C  
ATOM  10166  CD1 ILE D 151     -37.044 224.757  38.508  1.00 33.98           C  
ATOM  10167  N   VAL D 152     -38.817 224.747  33.918  1.00 36.52           N  
ATOM  10168  CA  VAL D 152     -39.943 225.292  33.168  1.00 42.10           C  
ATOM  10169  C   VAL D 152     -41.033 225.721  34.136  1.00 37.12           C  
ATOM  10170  O   VAL D 152     -41.473 224.932  34.982  1.00 38.67           O  
ATOM  10171  CB  VAL D 152     -40.495 224.276  32.157  1.00 38.07           C  
ATOM  10172  CG1 VAL D 152     -41.802 224.784  31.578  1.00 33.56           C  
ATOM  10173  CG2 VAL D 152     -39.478 224.036  31.058  1.00 36.85           C  
ATOM  10174  N   LEU D 153     -41.464 226.972  34.011  1.00 39.00           N  
ATOM  10175  CA  LEU D 153     -42.652 227.476  34.692  1.00 41.10           C  
ATOM  10176  C   LEU D 153     -43.762 227.491  33.650  1.00 48.81           C  
ATOM  10177  O   LEU D 153     -43.819 228.384  32.802  1.00 50.43           O  
ATOM  10178  CB  LEU D 153     -42.409 228.862  35.278  1.00 34.78           C  
ATOM  10179  CG  LEU D 153     -43.645 229.660  35.703  1.00 47.64           C  
ATOM  10180  CD1 LEU D 153     -44.303 229.056  36.929  1.00 43.32           C  
ATOM  10181  CD2 LEU D 153     -43.260 231.108  35.958  1.00 55.44           C  
ATOM  10182  N   ASP D 154     -44.624 226.480  33.696  1.00 46.96           N  
ATOM  10183  CA  ASP D 154     -45.712 226.321  32.738  1.00 45.10           C  
ATOM  10184  C   ASP D 154     -47.001 226.747  33.430  1.00 46.45           C  
ATOM  10185  O   ASP D 154     -47.525 226.026  34.287  1.00 54.17           O  
ATOM  10186  CB  ASP D 154     -45.786 224.876  32.245  1.00 57.51           C  
ATOM  10187  CG  ASP D 154     -46.807 224.680  31.128  1.00 68.83           C  
ATOM  10188  OD1 ASP D 154     -47.021 225.620  30.326  1.00 51.35           O  
ATOM  10189  OD2 ASP D 154     -47.387 223.573  31.050  1.00 73.28           O  
ATOM  10190  N   SER D 155     -47.500 227.927  33.075  1.00 41.96           N  
ATOM  10191  CA  SER D 155     -48.679 228.500  33.713  1.00 44.10           C  
ATOM  10192  C   SER D 155     -49.753 228.679  32.652  1.00 49.78           C  
ATOM  10193  O   SER D 155     -49.658 229.576  31.807  1.00 48.19           O  
ATOM  10194  CB  SER D 155     -48.350 229.830  34.388  1.00 46.96           C  
ATOM  10195  OG  SER D 155     -49.455 230.307  35.140  1.00 52.56           O  
ATOM  10196  N   GLY D 156     -50.769 227.833  32.702  1.00 37.89           N  
ATOM  10197  CA  GLY D 156     -51.922 227.918  31.841  1.00 41.95           C  
ATOM  10198  C   GLY D 156     -53.080 228.609  32.525  1.00 45.32           C  
ATOM  10199  O   GLY D 156     -52.900 229.422  33.439  1.00 63.23           O  
ATOM  10200  N   ASP D 157     -54.290 228.274  32.092  1.00 50.07           N  
ATOM  10201  CA  ASP D 157     -55.484 228.887  32.653  1.00 45.17           C  
ATOM  10202  C   ASP D 157     -56.075 228.099  33.811  1.00 52.36           C  
ATOM  10203  O   ASP D 157     -56.907 228.640  34.545  1.00 48.58           O  
ATOM  10204  CB  ASP D 157     -56.553 229.067  31.567  1.00 56.15           C  
ATOM  10205  CG  ASP D 157     -56.673 227.858  30.654  1.00 75.85           C  
ATOM  10206  OD1 ASP D 157     -55.647 227.442  30.066  1.00 91.05           O  
ATOM  10207  OD2 ASP D 157     -57.798 227.328  30.525  1.00 61.45           O  
ATOM  10208  N   GLY D 158     -55.674 226.846  33.999  1.00 51.44           N  
ATOM  10209  CA  GLY D 158     -56.265 226.052  35.055  1.00 41.99           C  
ATOM  10210  C   GLY D 158     -55.301 225.698  36.168  1.00 45.31           C  
ATOM  10211  O   GLY D 158     -55.723 225.457  37.302  1.00 49.91           O  
ATOM  10212  N   VAL D 159     -54.004 225.653  35.868  1.00 39.98           N  
ATOM  10213  CA  VAL D 159     -53.014 225.196  36.837  1.00 40.65           C  
ATOM  10214  C   VAL D 159     -51.646 225.697  36.399  1.00 43.03           C  
ATOM  10215  O   VAL D 159     -51.439 226.052  35.236  1.00 39.40           O  
ATOM  10216  CB  VAL D 159     -53.052 223.651  36.974  1.00 31.68           C  
ATOM  10217  CG1 VAL D 159     -52.487 222.998  35.741  1.00 29.39           C  
ATOM  10218  CG2 VAL D 159     -52.305 223.198  38.209  1.00 39.49           C  
ATOM  10219  N   THR D 160     -50.703 225.730  37.340  1.00 42.31           N  
ATOM  10220  CA  THR D 160     -49.320 226.099  37.072  1.00 50.15           C  
ATOM  10221  C   THR D 160     -48.401 225.003  37.594  1.00 45.51           C  
ATOM  10222  O   THR D 160     -48.615 224.470  38.688  1.00 47.91           O  
ATOM  10223  CB  THR D 160     -48.943 227.443  37.732  1.00 47.46           C  
ATOM  10224  OG1 THR D 160     -49.857 228.465  37.314  1.00 45.50           O  
ATOM  10225  CG2 THR D 160     -47.529 227.854  37.339  1.00 41.67           C  
ATOM  10226  N   HIS D 161     -47.391 224.653  36.803  1.00 39.04           N  
ATOM  10227  CA  HIS D 161     -46.389 223.680  37.212  1.00 39.23           C  
ATOM  10228  C   HIS D 161     -45.003 224.293  37.105  1.00 43.23           C  
ATOM  10229  O   HIS D 161     -44.738 225.127  36.231  1.00 42.50           O  
ATOM  10230  CB  HIS D 161     -46.423 222.408  36.351  1.00 37.16           C  
ATOM  10231  CG  HIS D 161     -47.680 221.607  36.486  1.00 49.16           C  
ATOM  10232  ND1 HIS D 161     -48.705 221.671  35.564  1.00 56.96           N  
ATOM  10233  CD2 HIS D 161     -48.072 220.711  37.423  1.00 46.69           C  
ATOM  10234  CE1 HIS D 161     -49.675 220.851  35.931  1.00 59.43           C  
ATOM  10235  NE2 HIS D 161     -49.316 220.258  37.056  1.00 59.65           N  
ATOM  10236  N   VAL D 162     -44.118 223.870  38.002  1.00 39.82           N  
ATOM  10237  CA  VAL D 162     -42.692 224.150  37.892  1.00 38.43           C  
ATOM  10238  C   VAL D 162     -41.994 222.809  37.738  1.00 41.61           C  
ATOM  10239  O   VAL D 162     -42.061 221.958  38.636  1.00 39.24           O  
ATOM  10240  CB  VAL D 162     -42.153 224.931  39.099  1.00 35.45           C  
ATOM  10241  CG1 VAL D 162     -40.640 224.929  39.092  1.00 40.81           C  
ATOM  10242  CG2 VAL D 162     -42.673 226.361  39.071  1.00 36.48           C  
ATOM  10243  N   VAL D 163     -41.353 222.610  36.593  1.00 32.94           N  
ATOM  10244  CA  VAL D 163     -40.760 221.318  36.268  1.00 37.80           C  
ATOM  10245  C   VAL D 163     -39.281 221.507  35.954  1.00 35.34           C  
ATOM  10246  O   VAL D 163     -38.939 222.093  34.918  1.00 42.04           O  
ATOM  10247  CB  VAL D 163     -41.495 220.653  35.095  1.00 38.35           C  
ATOM  10248  CG1 VAL D 163     -40.873 219.301  34.788  1.00 31.98           C  
ATOM  10249  CG2 VAL D 163     -42.984 220.528  35.403  1.00 25.67           C  
ATOM  10250  N   PRO D 164     -38.378 221.062  36.825  1.00 31.65           N  
ATOM  10251  CA  PRO D 164     -36.949 221.068  36.491  1.00 41.16           C  
ATOM  10252  C   PRO D 164     -36.561 219.822  35.707  1.00 44.35           C  
ATOM  10253  O   PRO D 164     -36.984 218.705  36.011  1.00 39.30           O  
ATOM  10254  CB  PRO D 164     -36.279 221.089  37.872  1.00 36.10           C  
ATOM  10255  CG  PRO D 164     -37.247 220.350  38.750  1.00 32.12           C  
ATOM  10256  CD  PRO D 164     -38.624 220.667  38.224  1.00 36.48           C  
ATOM  10257  N   ILE D 165     -35.736 220.021  34.679  1.00 33.86           N  
ATOM  10258  CA  ILE D 165     -35.383 218.960  33.743  1.00 37.66           C  
ATOM  10259  C   ILE D 165     -33.879 218.974  33.507  1.00 41.06           C  
ATOM  10260  O   ILE D 165     -33.302 220.021  33.192  1.00 38.26           O  
ATOM  10261  CB  ILE D 165     -36.139 219.114  32.411  1.00 44.13           C  
ATOM  10262  CG1 ILE D 165     -37.650 219.081  32.657  1.00 36.74           C  
ATOM  10263  CG2 ILE D 165     -35.713 218.030  31.443  1.00 45.16           C  
ATOM  10264  CD1 ILE D 165     -38.458 219.538  31.480  1.00 44.70           C  
ATOM  10265  N   TYR D 166     -33.246 217.812  33.652  1.00 43.98           N  
ATOM  10266  CA  TYR D 166     -31.815 217.675  33.414  1.00 50.67           C  
ATOM  10267  C   TYR D 166     -31.586 216.562  32.406  1.00 56.27           C  
ATOM  10268  O   TYR D 166     -32.097 215.451  32.581  1.00 58.13           O  
ATOM  10269  CB  TYR D 166     -31.039 217.365  34.697  1.00 34.00           C  
ATOM  10270  CG  TYR D 166     -29.548 217.332  34.470  1.00 56.33           C  
ATOM  10271  CD1 TYR D 166     -28.913 216.169  34.048  1.00 64.02           C  
ATOM  10272  CD2 TYR D 166     -28.773 218.468  34.664  1.00 67.24           C  
ATOM  10273  CE1 TYR D 166     -27.546 216.139  33.827  1.00 73.57           C  
ATOM  10274  CE2 TYR D 166     -27.405 218.447  34.450  1.00 75.93           C  
ATOM  10275  CZ  TYR D 166     -26.797 217.281  34.032  1.00 79.24           C  
ATOM  10276  OH  TYR D 166     -25.437 217.259  33.819  1.00106.11           O  
ATOM  10277  N   ALA D 167     -30.819 216.863  31.358  1.00 49.75           N  
ATOM  10278  CA  ALA D 167     -30.441 215.874  30.348  1.00 53.22           C  
ATOM  10279  C   ALA D 167     -31.661 215.248  29.675  1.00 55.45           C  
ATOM  10280  O   ALA D 167     -31.644 214.074  29.299  1.00 62.42           O  
ATOM  10281  CB  ALA D 167     -29.545 214.787  30.949  1.00 55.35           C  
ATOM  10282  N   GLY D 168     -32.727 216.028  29.512  1.00 50.02           N  
ATOM  10283  CA  GLY D 168     -33.900 215.601  28.788  1.00 61.13           C  
ATOM  10284  C   GLY D 168     -35.016 214.999  29.619  1.00 71.86           C  
ATOM  10285  O   GLY D 168     -36.169 215.024  29.176  1.00 68.48           O  
ATOM  10286  N   PHE D 169     -34.728 214.467  30.805  1.00 58.35           N  
ATOM  10287  CA  PHE D 169     -35.774 213.912  31.658  1.00 75.88           C  
ATOM  10288  C   PHE D 169     -35.852 214.669  32.980  1.00 71.30           C  
ATOM  10289  O   PHE D 169     -34.834 215.103  33.527  1.00 68.20           O  
ATOM  10290  CB  PHE D 169     -35.589 212.393  31.897  1.00 70.54           C  
ATOM  10291  CG  PHE D 169     -34.169 211.962  32.171  1.00101.00           C  
ATOM  10292  CD1 PHE D 169     -33.508 212.353  33.327  1.00113.20           C  
ATOM  10293  CD2 PHE D 169     -33.513 211.113  31.285  1.00107.18           C  
ATOM  10294  CE1 PHE D 169     -32.199 211.933  33.577  1.00126.95           C  
ATOM  10295  CE2 PHE D 169     -32.207 210.686  31.528  1.00 92.05           C  
ATOM  10296  CZ  PHE D 169     -31.551 211.097  32.675  1.00 99.59           C  
ATOM  10297  N   SER D 170     -37.076 214.822  33.483  1.00 54.14           N  
ATOM  10298  CA  SER D 170     -37.358 215.678  34.623  1.00 58.37           C  
ATOM  10299  C   SER D 170     -37.011 214.993  35.943  1.00 52.82           C  
ATOM  10300  O   SER D 170     -36.853 213.773  36.024  1.00 55.46           O  
ATOM  10301  CB  SER D 170     -38.830 216.090  34.635  1.00 54.21           C  
ATOM  10302  OG  SER D 170     -39.662 214.999  34.973  1.00 48.75           O  
ATOM  10303  N   LEU D 171     -36.898 215.813  36.991  1.00 49.20           N  
ATOM  10304  CA  LEU D 171     -36.594 215.354  38.341  1.00 49.38           C  
ATOM  10305  C   LEU D 171     -37.884 215.327  39.155  1.00 45.76           C  
ATOM  10306  O   LEU D 171     -38.269 216.342  39.746  1.00 49.60           O  
ATOM  10307  CB  LEU D 171     -35.552 216.264  38.997  1.00 45.42           C  
ATOM  10308  CG  LEU D 171     -34.392 216.790  38.135  1.00 37.05           C  
ATOM  10309  CD1 LEU D 171     -33.294 217.368  39.005  1.00 37.59           C  
ATOM  10310  CD2 LEU D 171     -33.829 215.722  37.222  1.00 54.93           C  
ATOM  10311  N   PRO D 172     -38.572 214.188  39.218  1.00 53.64           N  
ATOM  10312  CA  PRO D 172     -39.954 214.193  39.731  1.00 46.58           C  
ATOM  10313  C   PRO D 172     -40.097 214.651  41.173  1.00 42.57           C  
ATOM  10314  O   PRO D 172     -41.138 215.225  41.521  1.00 45.93           O  
ATOM  10315  CB  PRO D 172     -40.394 212.732  39.559  1.00 42.77           C  
ATOM  10316  CG  PRO D 172     -39.136 211.960  39.419  1.00 39.38           C  
ATOM  10317  CD  PRO D 172     -38.159 212.859  38.746  1.00 37.07           C  
ATOM  10318  N   HIS D 173     -39.105 214.406  42.032  1.00 43.27           N  
ATOM  10319  CA  HIS D 173     -39.225 214.833  43.423  1.00 40.92           C  
ATOM  10320  C   HIS D 173     -39.194 216.344  43.583  1.00 40.06           C  
ATOM  10321  O   HIS D 173     -39.513 216.838  44.670  1.00 46.26           O  
ATOM  10322  CB  HIS D 173     -38.107 214.223  44.266  1.00 33.67           C  
ATOM  10323  CG  HIS D 173     -36.742 214.665  43.853  1.00 40.02           C  
ATOM  10324  ND1 HIS D 173     -36.075 214.114  42.781  1.00 56.79           N  
ATOM  10325  CD2 HIS D 173     -35.922 215.616  44.359  1.00 49.07           C  
ATOM  10326  CE1 HIS D 173     -34.898 214.701  42.649  1.00 54.58           C  
ATOM  10327  NE2 HIS D 173     -34.781 215.616  43.594  1.00 56.56           N  
ATOM  10328  N   ALA D 174     -38.821 217.083  42.540  1.00 32.35           N  
ATOM  10329  CA  ALA D 174     -38.726 218.533  42.602  1.00 28.89           C  
ATOM  10330  C   ALA D 174     -39.831 219.238  41.828  1.00 36.44           C  
ATOM  10331  O   ALA D 174     -39.823 220.471  41.748  1.00 34.80           O  
ATOM  10332  CB  ALA D 174     -37.357 218.996  42.090  1.00 31.60           C  
ATOM  10333  N   ILE D 175     -40.788 218.497  41.269  1.00 31.78           N  
ATOM  10334  CA  ILE D 175     -41.897 219.123  40.563  1.00 35.52           C  
ATOM  10335  C   ILE D 175     -42.859 219.745  41.566  1.00 38.15           C  
ATOM  10336  O   ILE D 175     -43.209 219.130  42.583  1.00 40.73           O  
ATOM  10337  CB  ILE D 175     -42.618 218.094  39.679  1.00 42.95           C  
ATOM  10338  CG1 ILE D 175     -41.661 217.522  38.633  1.00 45.40           C  
ATOM  10339  CG2 ILE D 175     -43.821 218.735  39.016  1.00 36.34           C  
ATOM  10340  CD1 ILE D 175     -42.277 216.440  37.791  1.00 35.97           C  
ATOM  10341  N   LEU D 176     -43.307 220.966  41.276  1.00 41.47           N  
ATOM  10342  CA  LEU D 176     -44.271 221.656  42.119  1.00 38.20           C  
ATOM  10343  C   LEU D 176     -45.460 222.120  41.293  1.00 45.92           C  
ATOM  10344  O   LEU D 176     -45.309 222.606  40.166  1.00 45.10           O  
ATOM  10345  CB  LEU D 176     -43.645 222.853  42.846  1.00 36.49           C  
ATOM  10346  CG  LEU D 176     -42.527 222.521  43.835  1.00 39.46           C  
ATOM  10347  CD1 LEU D 176     -41.963 223.781  44.459  1.00 38.00           C  
ATOM  10348  CD2 LEU D 176     -43.040 221.592  44.909  1.00 37.29           C  
ATOM  10349  N   ARG D 177     -46.643 221.944  41.864  1.00 43.01           N  
ATOM  10350  CA  ARG D 177     -47.896 222.388  41.278  1.00 45.25           C  
ATOM  10351  C   ARG D 177     -48.469 223.500  42.144  1.00 36.80           C  
ATOM  10352  O   ARG D 177     -48.603 223.332  43.360  1.00 61.30           O  
ATOM  10353  CB  ARG D 177     -48.864 221.205  41.163  1.00 33.34           C  
ATOM  10354  CG  ARG D 177     -50.325 221.546  40.976  1.00 36.35           C  
ATOM  10355  CD  ARG D 177     -51.161 220.271  40.861  1.00 32.86           C  
ATOM  10356  NE  ARG D 177     -52.591 220.529  41.030  1.00 64.09           N  
ATOM  10357  CZ  ARG D 177     -53.554 219.637  40.805  1.00 77.02           C  
ATOM  10358  NH1 ARG D 177     -53.252 218.416  40.380  1.00 52.55           N  
ATOM  10359  NH2 ARG D 177     -54.825 219.968  41.000  1.00 71.43           N  
ATOM  10360  N   ILE D 178     -48.783 224.637  41.529  1.00 49.66           N  
ATOM  10361  CA  ILE D 178     -49.501 225.720  42.195  1.00 47.62           C  
ATOM  10362  C   ILE D 178     -50.916 225.736  41.638  1.00 42.89           C  
ATOM  10363  O   ILE D 178     -51.107 225.920  40.430  1.00 45.38           O  
ATOM  10364  CB  ILE D 178     -48.834 227.086  41.980  1.00 42.20           C  
ATOM  10365  CG1 ILE D 178     -47.324 226.964  41.835  1.00 45.31           C  
ATOM  10366  CG2 ILE D 178     -49.108 227.994  43.157  1.00 42.46           C  
ATOM  10367  CD1 ILE D 178     -46.655 228.306  41.528  1.00 44.21           C  
ATOM  10368  N   ASP D 179     -51.911 225.547  42.506  1.00 49.10           N  
ATOM  10369  CA  ASP D 179     -53.309 225.600  42.074  1.00 53.89           C  
ATOM  10370  C   ASP D 179     -53.753 227.060  41.940  1.00 48.44           C  
ATOM  10371  O   ASP D 179     -54.647 227.553  42.628  1.00 43.70           O  
ATOM  10372  CB  ASP D 179     -54.201 224.821  43.030  1.00 44.55           C  
ATOM  10373  CG  ASP D 179     -53.947 223.327  42.971  1.00 69.63           C  
ATOM  10374  OD1 ASP D 179     -54.385 222.693  41.986  1.00 65.85           O  
ATOM  10375  OD2 ASP D 179     -53.315 222.790  43.907  1.00 82.63           O  
ATOM  10376  N   LEU D 180     -53.093 227.744  41.009  1.00 44.87           N  
ATOM  10377  CA  LEU D 180     -53.263 229.173  40.783  1.00 43.42           C  
ATOM  10378  C   LEU D 180     -52.947 229.434  39.321  1.00 45.21           C  
ATOM  10379  O   LEU D 180     -51.850 229.104  38.865  1.00 54.72           O  
ATOM  10380  CB  LEU D 180     -52.331 229.982  41.684  1.00 47.81           C  
ATOM  10381  CG  LEU D 180     -52.204 231.461  41.326  1.00 48.78           C  
ATOM  10382  CD1 LEU D 180     -53.332 232.267  41.955  1.00 38.89           C  
ATOM  10383  CD2 LEU D 180     -50.842 231.999  41.736  1.00 49.03           C  
ATOM  10384  N   ALA D 181     -53.889 230.005  38.581  1.00 44.23           N  
ATOM  10385  CA  ALA D 181     -53.670 230.190  37.151  1.00 52.22           C  
ATOM  10386  C   ALA D 181     -54.596 231.288  36.643  1.00 46.33           C  
ATOM  10387  O   ALA D 181     -55.293 231.948  37.421  1.00 47.77           O  
ATOM  10388  CB  ALA D 181     -53.871 228.874  36.394  1.00 36.55           C  
ATOM  10389  N   GLY D 182     -54.610 231.464  35.317  1.00 44.32           N  
ATOM  10390  CA  GLY D 182     -55.436 232.495  34.707  1.00 41.99           C  
ATOM  10391  C   GLY D 182     -56.866 232.512  35.208  1.00 38.51           C  
ATOM  10392  O   GLY D 182     -57.434 233.581  35.446  1.00 56.28           O  
ATOM  10393  N   ARG D 183     -57.475 231.334  35.367  1.00 39.47           N  
ATOM  10394  CA  ARG D 183     -58.837 231.277  35.893  1.00 45.61           C  
ATOM  10395  C   ARG D 183     -58.968 232.155  37.126  1.00 52.96           C  
ATOM  10396  O   ARG D 183     -59.879 232.984  37.234  1.00 50.83           O  
ATOM  10397  CB  ARG D 183     -59.226 229.841  36.242  1.00 27.93           C  
ATOM  10398  CG  ARG D 183     -60.459 229.777  37.130  1.00 43.58           C  
ATOM  10399  CD  ARG D 183     -60.509 228.518  37.976  1.00 37.51           C  
ATOM  10400  NE  ARG D 183     -59.246 228.288  38.668  1.00 51.62           N  
ATOM  10401  CZ  ARG D 183     -58.462 227.236  38.458  1.00 57.09           C  
ATOM  10402  NH1 ARG D 183     -58.824 226.297  37.590  1.00 42.25           N  
ATOM  10403  NH2 ARG D 183     -57.323 227.112  39.129  1.00 52.09           N  
ATOM  10404  N   ASP D 184     -58.046 231.980  38.069  1.00 44.77           N  
ATOM  10405  CA  ASP D 184     -58.095 232.714  39.325  1.00 50.21           C  
ATOM  10406  C   ASP D 184     -57.800 234.197  39.120  1.00 50.62           C  
ATOM  10407  O   ASP D 184     -58.430 235.052  39.753  1.00 52.77           O  
ATOM  10408  CB  ASP D 184     -57.123 232.061  40.302  1.00 38.31           C  
ATOM  10409  CG  ASP D 184     -57.364 230.561  40.430  1.00 51.80           C  
ATOM  10410  OD1 ASP D 184     -58.530 230.154  40.657  1.00 45.53           O  
ATOM  10411  OD2 ASP D 184     -56.402 229.789  40.252  1.00 50.84           O  
ATOM  10412  N   LEU D 185     -56.856 234.525  38.234  1.00 47.61           N  
ATOM  10413  CA  LEU D 185     -56.591 235.929  37.920  1.00 51.73           C  
ATOM  10414  C   LEU D 185     -57.845 236.633  37.406  1.00 63.90           C  
ATOM  10415  O   LEU D 185     -58.149 237.760  37.812  1.00 67.05           O  
ATOM  10416  CB  LEU D 185     -55.462 236.036  36.895  1.00 38.25           C  
ATOM  10417  CG  LEU D 185     -54.073 235.622  37.375  1.00 40.04           C  
ATOM  10418  CD1 LEU D 185     -52.995 236.211  36.466  1.00 42.15           C  
ATOM  10419  CD2 LEU D 185     -53.877 236.057  38.820  1.00 47.07           C  
ATOM  10420  N   THR D 186     -58.576 235.991  36.493  1.00 54.88           N  
ATOM  10421  CA  THR D 186     -59.822 236.572  36.004  1.00 44.09           C  
ATOM  10422  C   THR D 186     -60.831 236.746  37.134  1.00 48.34           C  
ATOM  10423  O   THR D 186     -61.419 237.820  37.291  1.00 53.46           O  
ATOM  10424  CB  THR D 186     -60.398 235.713  34.880  1.00 54.00           C  
ATOM  10425  OG1 THR D 186     -59.528 235.783  33.743  1.00 53.26           O  
ATOM  10426  CG2 THR D 186     -61.787 236.201  34.487  1.00 46.78           C  
ATOM  10427  N   ASP D 187     -61.068 235.688  37.916  1.00 48.53           N  
ATOM  10428  CA  ASP D 187     -61.988 235.797  39.047  1.00 44.82           C  
ATOM  10429  C   ASP D 187     -61.610 236.952  39.971  1.00 55.45           C  
ATOM  10430  O   ASP D 187     -62.486 237.657  40.487  1.00 60.55           O  
ATOM  10431  CB  ASP D 187     -62.027 234.481  39.834  1.00 53.88           C  
ATOM  10432  CG  ASP D 187     -62.628 233.317  39.034  1.00 78.68           C  
ATOM  10433  OD1 ASP D 187     -63.416 233.558  38.093  1.00 70.06           O  
ATOM  10434  OD2 ASP D 187     -62.308 232.150  39.355  1.00 82.39           O  
ATOM  10435  N   TYR D 188     -60.309 237.164  40.189  1.00 56.37           N  
ATOM  10436  CA  TYR D 188     -59.864 238.203  41.116  1.00 59.31           C  
ATOM  10437  C   TYR D 188     -60.001 239.596  40.511  1.00 57.21           C  
ATOM  10438  O   TYR D 188     -60.415 240.534  41.201  1.00 62.02           O  
ATOM  10439  CB  TYR D 188     -58.419 237.925  41.548  1.00 54.74           C  
ATOM  10440  CG  TYR D 188     -57.783 238.957  42.468  1.00 55.76           C  
ATOM  10441  CD1 TYR D 188     -58.248 239.152  43.766  1.00 53.87           C  
ATOM  10442  CD2 TYR D 188     -56.679 239.701  42.053  1.00 56.41           C  
ATOM  10443  CE1 TYR D 188     -57.652 240.085  44.615  1.00 44.95           C  
ATOM  10444  CE2 TYR D 188     -56.077 240.633  42.894  1.00 55.31           C  
ATOM  10445  CZ  TYR D 188     -56.568 240.821  44.174  1.00 52.03           C  
ATOM  10446  OH  TYR D 188     -55.973 241.744  45.012  1.00 62.31           O  
ATOM  10447  N   LEU D 189     -59.648 239.760  39.235  1.00 54.38           N  
ATOM  10448  CA  LEU D 189     -59.888 241.039  38.576  1.00 52.21           C  
ATOM  10449  C   LEU D 189     -61.362 241.415  38.639  1.00 55.69           C  
ATOM  10450  O   LEU D 189     -61.707 242.593  38.793  1.00 66.75           O  
ATOM  10451  CB  LEU D 189     -59.411 240.989  37.126  1.00 42.85           C  
ATOM  10452  CG  LEU D 189     -59.653 242.271  36.326  1.00 49.98           C  
ATOM  10453  CD1 LEU D 189     -58.982 243.444  37.018  1.00 53.01           C  
ATOM  10454  CD2 LEU D 189     -59.156 242.142  34.893  1.00 53.03           C  
ATOM  10455  N   MET D 190     -62.249 240.428  38.506  1.00 58.88           N  
ATOM  10456  CA  MET D 190     -63.677 240.694  38.635  1.00 61.91           C  
ATOM  10457  C   MET D 190     -64.021 241.180  40.038  1.00 58.31           C  
ATOM  10458  O   MET D 190     -64.855 242.077  40.205  1.00 64.51           O  
ATOM  10459  CB  MET D 190     -64.475 239.442  38.265  1.00 60.50           C  
ATOM  10460  CG  MET D 190     -65.982 239.599  38.350  1.00 59.75           C  
ATOM  10461  SD  MET D 190     -66.902 238.342  37.428  1.00 90.50           S  
ATOM  10462  CE  MET D 190     -66.073 236.834  37.920  1.00 92.56           C  
ATOM  10463  N   LYS D 191     -63.387 240.604  41.062  1.00 61.26           N  
ATOM  10464  CA  LYS D 191     -63.655 241.035  42.431  1.00 55.24           C  
ATOM  10465  C   LYS D 191     -63.213 242.478  42.658  1.00 62.08           C  
ATOM  10466  O   LYS D 191     -63.972 243.291  43.198  1.00 66.53           O  
ATOM  10467  CB  LYS D 191     -62.967 240.094  43.423  1.00 52.94           C  
ATOM  10468  CG  LYS D 191     -63.009 240.559  44.874  1.00 59.14           C  
ATOM  10469  CD  LYS D 191     -62.411 239.510  45.806  1.00 61.83           C  
ATOM  10470  CE  LYS D 191     -62.411 239.966  47.259  1.00 67.37           C  
ATOM  10471  NZ  LYS D 191     -61.421 241.050  47.502  1.00 92.65           N  
ATOM  10472  N   ILE D 192     -61.982 242.816  42.260  1.00 60.26           N  
ATOM  10473  CA  ILE D 192     -61.479 244.159  42.533  1.00 49.74           C  
ATOM  10474  C   ILE D 192     -62.095 245.195  41.602  1.00 64.89           C  
ATOM  10475  O   ILE D 192     -62.083 246.389  41.925  1.00 77.48           O  
ATOM  10476  CB  ILE D 192     -59.941 244.235  42.459  1.00 56.55           C  
ATOM  10477  CG1 ILE D 192     -59.428 244.022  41.036  1.00 59.22           C  
ATOM  10478  CG2 ILE D 192     -59.305 243.225  43.399  1.00 43.21           C  
ATOM  10479  CD1 ILE D 192     -57.937 244.267  40.904  1.00 48.33           C  
ATOM  10480  N   LEU D 193     -62.617 244.780  40.447  1.00 65.86           N  
ATOM  10481  CA  LEU D 193     -63.401 245.705  39.637  1.00 60.99           C  
ATOM  10482  C   LEU D 193     -64.756 245.967  40.283  1.00 62.65           C  
ATOM  10483  O   LEU D 193     -65.281 247.085  40.213  1.00 59.64           O  
ATOM  10484  CB  LEU D 193     -63.560 245.164  38.217  1.00 46.72           C  
ATOM  10485  CG  LEU D 193     -62.319 245.409  37.356  1.00 50.61           C  
ATOM  10486  CD1 LEU D 193     -62.498 244.902  35.932  1.00 48.91           C  
ATOM  10487  CD2 LEU D 193     -61.964 246.887  37.366  1.00 46.34           C  
ATOM  10488  N   SER D 194     -65.336 244.943  40.911  1.00 63.55           N  
ATOM  10489  CA  SER D 194     -66.569 245.132  41.666  1.00 66.23           C  
ATOM  10490  C   SER D 194     -66.391 246.192  42.746  1.00 72.84           C  
ATOM  10491  O   SER D 194     -67.265 247.044  42.942  1.00 76.97           O  
ATOM  10492  CB  SER D 194     -67.012 243.803  42.277  1.00 49.75           C  
ATOM  10493  OG  SER D 194     -67.348 243.958  43.643  1.00 78.56           O  
ATOM  10494  N   GLU D 195     -65.261 246.156  43.456  1.00 75.95           N  
ATOM  10495  CA  GLU D 195     -64.996 247.140  44.499  1.00 76.73           C  
ATOM  10496  C   GLU D 195     -64.830 248.551  43.944  1.00 68.18           C  
ATOM  10497  O   GLU D 195     -65.006 249.521  44.687  1.00 74.33           O  
ATOM  10498  CB  GLU D 195     -63.743 246.740  45.277  1.00 77.10           C  
ATOM  10499  CG  GLU D 195     -63.826 245.370  45.935  1.00 76.36           C  
ATOM  10500  CD  GLU D 195     -62.479 244.890  46.455  1.00104.12           C  
ATOM  10501  OE1 GLU D 195     -61.451 245.556  46.181  1.00 85.20           O  
ATOM  10502  OE2 GLU D 195     -62.452 243.848  47.144  1.00 98.61           O  
ATOM  10503  N   ARG D 196     -64.486 248.687  42.667  1.00 64.66           N  
ATOM  10504  CA  ARG D 196     -64.410 249.986  42.011  1.00 58.94           C  
ATOM  10505  C   ARG D 196     -65.779 250.499  41.578  1.00 75.74           C  
ATOM  10506  O   ARG D 196     -65.865 251.588  41.000  1.00 69.50           O  
ATOM  10507  CB  ARG D 196     -63.462 249.893  40.808  1.00 66.29           C  
ATOM  10508  CG  ARG D 196     -63.201 251.187  40.048  1.00 63.07           C  
ATOM  10509  CD  ARG D 196     -62.655 252.304  40.934  1.00 98.45           C  
ATOM  10510  NE  ARG D 196     -61.382 251.992  41.587  1.00103.83           N  
ATOM  10511  CZ  ARG D 196     -60.185 252.352  41.127  1.00102.94           C  
ATOM  10512  NH1 ARG D 196     -59.091 252.029  41.806  1.00 80.26           N  
ATOM  10513  NH2 ARG D 196     -60.076 253.037  39.995  1.00 99.33           N  
ATOM  10514  N   GLY D 197     -66.849 249.741  41.842  1.00 65.50           N  
ATOM  10515  CA  GLY D 197     -68.206 250.131  41.520  1.00 68.54           C  
ATOM  10516  C   GLY D 197     -68.858 249.269  40.455  1.00 66.56           C  
ATOM  10517  O   GLY D 197     -70.073 249.038  40.515  1.00 78.70           O  
ATOM  10518  N   TYR D 198     -68.077 248.787  39.490  1.00 78.51           N  
ATOM  10519  CA  TYR D 198     -68.615 248.011  38.379  1.00 70.41           C  
ATOM  10520  C   TYR D 198     -69.256 246.713  38.867  1.00 76.18           C  
ATOM  10521  O   TYR D 198     -68.805 246.091  39.832  1.00 86.21           O  
ATOM  10522  CB  TYR D 198     -67.504 247.705  37.381  1.00 49.80           C  
ATOM  10523  CG  TYR D 198     -66.811 248.937  36.835  1.00 67.78           C  
ATOM  10524  CD1 TYR D 198     -67.487 249.841  36.024  1.00 62.32           C  
ATOM  10525  CD2 TYR D 198     -65.478 249.196  37.131  1.00 65.75           C  
ATOM  10526  CE1 TYR D 198     -66.854 250.964  35.517  1.00 61.00           C  
ATOM  10527  CE2 TYR D 198     -64.837 250.319  36.629  1.00 73.15           C  
ATOM  10528  CZ  TYR D 198     -65.530 251.199  35.822  1.00 76.91           C  
ATOM  10529  OH  TYR D 198     -64.899 252.318  35.319  1.00 81.05           O  
ATOM  10530  N   SER D 199     -70.315 246.298  38.175  1.00 84.03           N  
ATOM  10531  CA  SER D 199     -71.161 245.178  38.590  1.00 84.97           C  
ATOM  10532  C   SER D 199     -71.140 244.095  37.514  1.00 94.84           C  
ATOM  10533  O   SER D 199     -71.947 244.115  36.581  1.00109.42           O  
ATOM  10534  CB  SER D 199     -72.586 245.645  38.872  1.00102.16           C  
ATOM  10535  OG  SER D 199     -73.433 244.541  39.145  1.00120.18           O  
ATOM  10536  N   PHE D 200     -70.214 243.151  37.649  1.00 87.28           N  
ATOM  10537  CA  PHE D 200     -70.149 241.969  36.792  1.00 82.70           C  
ATOM  10538  C   PHE D 200     -70.850 240.832  37.526  1.00 84.91           C  
ATOM  10539  O   PHE D 200     -70.241 240.141  38.346  1.00 76.94           O  
ATOM  10540  CB  PHE D 200     -68.701 241.634  36.457  1.00 54.56           C  
ATOM  10541  CG  PHE D 200     -68.004 242.706  35.669  1.00 66.33           C  
ATOM  10542  CD1 PHE D 200     -68.170 242.791  34.291  1.00 68.40           C  
ATOM  10543  CD2 PHE D 200     -67.197 243.637  36.299  1.00 62.99           C  
ATOM  10544  CE1 PHE D 200     -67.537 243.780  33.551  1.00 60.52           C  
ATOM  10545  CE2 PHE D 200     -66.558 244.631  35.565  1.00 77.75           C  
ATOM  10546  CZ  PHE D 200     -66.730 244.701  34.187  1.00 65.73           C  
ATOM  10547  N   SER D 201     -72.131 240.619  37.210  1.00 98.71           N  
ATOM  10548  CA  SER D 201     -73.016 239.826  38.058  1.00 98.43           C  
ATOM  10549  C   SER D 201     -73.589 238.593  37.365  1.00111.73           C  
ATOM  10550  O   SER D 201     -74.590 238.044  37.840  1.00 94.53           O  
ATOM  10551  CB  SER D 201     -74.157 240.699  38.588  1.00105.58           C  
ATOM  10552  OG  SER D 201     -74.872 241.318  37.529  1.00 97.72           O  
ATOM  10553  N   THR D 202     -72.996 238.137  36.259  1.00114.59           N  
ATOM  10554  CA  THR D 202     -73.457 236.906  35.628  1.00105.98           C  
ATOM  10555  C   THR D 202     -72.289 236.140  35.028  1.00 84.66           C  
ATOM  10556  O   THR D 202     -71.234 236.696  34.712  1.00 73.27           O  
ATOM  10557  CB  THR D 202     -74.501 237.142  34.523  1.00 95.40           C  
ATOM  10558  OG1 THR D 202     -73.960 238.003  33.512  1.00 88.15           O  
ATOM  10559  CG2 THR D 202     -75.774 237.750  35.103  1.00110.37           C  
ATOM  10560  N   THR D 203     -72.516 234.834  34.878  1.00 79.83           N  
ATOM  10561  CA  THR D 203     -71.556 233.950  34.229  1.00 74.15           C  
ATOM  10562  C   THR D 203     -71.087 234.501  32.884  1.00 72.37           C  
ATOM  10563  O   THR D 203     -69.906 234.392  32.536  1.00 70.06           O  
ATOM  10564  CB  THR D 203     -72.193 232.567  34.060  1.00 99.99           C  
ATOM  10565  OG1 THR D 203     -72.280 231.912  35.338  1.00 79.50           O  
ATOM  10566  CG2 THR D 203     -71.407 231.715  33.062  1.00 86.39           C  
ATOM  10567  N   ALA D 204     -71.997 235.093  32.109  1.00 80.68           N  
ATOM  10568  CA  ALA D 204     -71.618 235.566  30.781  1.00 79.48           C  
ATOM  10569  C   ALA D 204     -70.742 236.812  30.848  1.00 81.28           C  
ATOM  10570  O   ALA D 204     -69.922 237.042  29.951  1.00 73.50           O  
ATOM  10571  CB  ALA D 204     -72.867 235.834  29.943  1.00 83.39           C  
ATOM  10572  N   GLU D 205     -70.903 237.628  31.891  1.00 78.38           N  
ATOM  10573  CA  GLU D 205     -70.059 238.806  32.047  1.00 78.92           C  
ATOM  10574  C   GLU D 205     -68.610 238.431  32.341  1.00 71.83           C  
ATOM  10575  O   GLU D 205     -67.708 239.235  32.083  1.00 56.35           O  
ATOM  10576  CB  GLU D 205     -70.637 239.719  33.137  1.00 86.71           C  
ATOM  10577  CG  GLU D 205     -71.728 240.677  32.628  1.00 90.77           C  
ATOM  10578  CD  GLU D 205     -72.660 241.195  33.722  1.00102.66           C  
ATOM  10579  OE1 GLU D 205     -73.007 240.416  34.635  1.00103.11           O  
ATOM  10580  OE2 GLU D 205     -73.033 242.388  33.679  1.00102.81           O  
ATOM  10581  N   ARG D 206     -68.374 237.223  32.861  1.00 60.87           N  
ATOM  10582  CA  ARG D 206     -67.014 236.777  33.157  1.00 64.66           C  
ATOM  10583  C   ARG D 206     -66.121 236.795  31.918  1.00 58.98           C  
ATOM  10584  O   ARG D 206     -64.931 237.115  32.011  1.00 62.95           O  
ATOM  10585  CB  ARG D 206     -67.052 235.373  33.767  1.00 72.58           C  
ATOM  10586  CG  ARG D 206     -65.697 234.851  34.199  1.00 58.48           C  
ATOM  10587  CD  ARG D 206     -65.805 233.565  34.997  1.00 59.89           C  
ATOM  10588  NE  ARG D 206     -64.483 233.110  35.407  1.00 54.67           N  
ATOM  10589  CZ  ARG D 206     -63.561 232.674  34.555  1.00 70.20           C  
ATOM  10590  NH1 ARG D 206     -63.831 232.625  33.256  1.00 74.79           N  
ATOM  10591  NH2 ARG D 206     -62.374 232.281  34.995  1.00 60.20           N  
ATOM  10592  N   GLU D 207     -66.668 236.439  30.751  1.00 71.20           N  
ATOM  10593  CA  GLU D 207     -65.868 236.468  29.528  1.00 57.13           C  
ATOM  10594  C   GLU D 207     -65.356 237.866  29.216  1.00 62.84           C  
ATOM  10595  O   GLU D 207     -64.272 238.018  28.639  1.00 59.07           O  
ATOM  10596  CB  GLU D 207     -66.678 235.927  28.350  1.00 73.55           C  
ATOM  10597  CG  GLU D 207     -66.781 234.418  28.337  1.00 88.87           C  
ATOM  10598  CD  GLU D 207     -65.413 233.765  28.354  1.00112.07           C  
ATOM  10599  OE1 GLU D 207     -64.672 233.926  27.361  1.00104.95           O  
ATOM  10600  OE2 GLU D 207     -65.073 233.108  29.363  1.00104.50           O  
ATOM  10601  N   ILE D 208     -66.126 238.897  29.565  1.00 68.56           N  
ATOM  10602  CA  ILE D 208     -65.675 240.262  29.327  1.00 73.09           C  
ATOM  10603  C   ILE D 208     -64.489 240.592  30.225  1.00 67.15           C  
ATOM  10604  O   ILE D 208     -63.500 241.186  29.776  1.00 55.14           O  
ATOM  10605  CB  ILE D 208     -66.844 241.244  29.514  1.00 66.82           C  
ATOM  10606  CG1 ILE D 208     -67.978 240.874  28.558  1.00 57.16           C  
ATOM  10607  CG2 ILE D 208     -66.383 242.675  29.287  1.00 56.91           C  
ATOM  10608  CD1 ILE D 208     -69.090 241.886  28.505  1.00 87.76           C  
ATOM  10609  N   VAL D 209     -64.561 240.201  31.501  1.00 58.62           N  
ATOM  10610  CA  VAL D 209     -63.445 240.424  32.417  1.00 59.41           C  
ATOM  10611  C   VAL D 209     -62.169 239.790  31.876  1.00 57.62           C  
ATOM  10612  O   VAL D 209     -61.093 240.399  31.908  1.00 53.58           O  
ATOM  10613  CB  VAL D 209     -63.785 239.886  33.819  1.00 54.71           C  
ATOM  10614  CG1 VAL D 209     -62.617 240.112  34.768  1.00 58.75           C  
ATOM  10615  CG2 VAL D 209     -65.044 240.541  34.349  1.00 55.22           C  
ATOM  10616  N   ARG D 210     -62.264 238.556  31.374  1.00 51.92           N  
ATOM  10617  CA  ARG D 210     -61.086 237.908  30.808  1.00 56.25           C  
ATOM  10618  C   ARG D 210     -60.506 238.719  29.654  1.00 60.69           C  
ATOM  10619  O   ARG D 210     -59.282 238.839  29.526  1.00 61.13           O  
ATOM  10620  CB  ARG D 210     -61.423 236.487  30.357  1.00 48.81           C  
ATOM  10621  CG  ARG D 210     -60.219 235.736  29.804  1.00 61.23           C  
ATOM  10622  CD  ARG D 210     -60.561 234.311  29.417  1.00 67.61           C  
ATOM  10623  NE  ARG D 210     -61.620 234.272  28.418  1.00 87.38           N  
ATOM  10624  CZ  ARG D 210     -61.435 234.540  27.131  1.00109.31           C  
ATOM  10625  NH1 ARG D 210     -60.227 234.862  26.687  1.00109.19           N  
ATOM  10626  NH2 ARG D 210     -62.457 234.487  26.289  1.00109.62           N  
ATOM  10627  N   ASP D 211     -61.364 239.295  28.809  1.00 51.92           N  
ATOM  10628  CA  ASP D 211     -60.859 240.121  27.716  1.00 55.53           C  
ATOM  10629  C   ASP D 211     -60.150 241.361  28.249  1.00 56.65           C  
ATOM  10630  O   ASP D 211     -59.090 241.750  27.742  1.00 49.44           O  
ATOM  10631  CB  ASP D 211     -62.002 240.516  26.780  1.00 62.87           C  
ATOM  10632  CG  ASP D 211     -61.507 241.044  25.447  1.00 73.68           C  
ATOM  10633  OD1 ASP D 211     -60.647 240.376  24.833  1.00 65.68           O  
ATOM  10634  OD2 ASP D 211     -61.970 242.128  25.023  1.00 64.30           O  
ATOM  10635  N   ILE D 212     -60.725 241.999  29.270  1.00 49.89           N  
ATOM  10636  CA  ILE D 212     -60.067 243.135  29.911  1.00 58.00           C  
ATOM  10637  C   ILE D 212     -58.670 242.739  30.370  1.00 66.86           C  
ATOM  10638  O   ILE D 212     -57.683 243.446  30.125  1.00 52.09           O  
ATOM  10639  CB  ILE D 212     -60.921 243.645  31.085  1.00 66.55           C  
ATOM  10640  CG1 ILE D 212     -62.301 244.089  30.592  1.00 60.37           C  
ATOM  10641  CG2 ILE D 212     -60.209 244.768  31.813  1.00 57.67           C  
ATOM  10642  CD1 ILE D 212     -63.262 244.445  31.707  1.00 60.27           C  
ATOM  10643  N   LYS D 213     -58.573 241.591  31.046  1.00 56.78           N  
ATOM  10644  CA  LYS D 213     -57.290 241.105  31.545  1.00 56.26           C  
ATOM  10645  C   LYS D 213     -56.277 240.927  30.419  1.00 45.13           C  
ATOM  10646  O   LYS D 213     -55.124 241.356  30.536  1.00 53.44           O  
ATOM  10647  CB  LYS D 213     -57.490 239.789  32.297  1.00 49.51           C  
ATOM  10648  CG  LYS D 213     -56.197 239.089  32.687  1.00 40.96           C  
ATOM  10649  CD  LYS D 213     -56.495 237.731  33.286  1.00 44.94           C  
ATOM  10650  CE  LYS D 213     -57.090 236.803  32.242  1.00 42.64           C  
ATOM  10651  NZ  LYS D 213     -57.114 235.397  32.716  1.00 55.70           N  
ATOM  10652  N   GLU D 214     -56.682 240.280  29.326  1.00 50.69           N  
ATOM  10653  CA  GLU D 214     -55.732 239.988  28.257  1.00 53.53           C  
ATOM  10654  C   GLU D 214     -55.282 241.234  27.512  1.00 47.31           C  
ATOM  10655  O   GLU D 214     -54.221 241.210  26.878  1.00 52.03           O  
ATOM  10656  CB  GLU D 214     -56.329 238.984  27.270  1.00 51.87           C  
ATOM  10657  CG  GLU D 214     -56.263 237.543  27.749  1.00 74.03           C  
ATOM  10658  CD  GLU D 214     -57.289 236.650  27.079  1.00 89.29           C  
ATOM  10659  OE1 GLU D 214     -57.925 237.098  26.102  1.00 93.97           O  
ATOM  10660  OE2 GLU D 214     -57.466 235.501  27.539  1.00 94.88           O  
ATOM  10661  N   LYS D 215     -56.056 242.315  27.566  1.00 57.25           N  
ATOM  10662  CA  LYS D 215     -55.748 243.498  26.775  1.00 59.40           C  
ATOM  10663  C   LYS D 215     -55.122 244.623  27.583  1.00 53.09           C  
ATOM  10664  O   LYS D 215     -54.369 245.424  27.021  1.00 55.27           O  
ATOM  10665  CB  LYS D 215     -57.018 244.011  26.084  1.00 61.32           C  
ATOM  10666  CG  LYS D 215     -57.482 243.119  24.943  1.00 57.32           C  
ATOM  10667  CD  LYS D 215     -58.775 243.608  24.323  1.00 79.02           C  
ATOM  10668  CE  LYS D 215     -59.201 242.708  23.170  1.00 81.43           C  
ATOM  10669  NZ  LYS D 215     -60.508 243.130  22.589  1.00101.03           N  
ATOM  10670  N   LEU D 216     -55.386 244.690  28.888  1.00 46.55           N  
ATOM  10671  CA  LEU D 216     -54.997 245.844  29.684  1.00 60.97           C  
ATOM  10672  C   LEU D 216     -54.091 245.533  30.865  1.00 66.31           C  
ATOM  10673  O   LEU D 216     -53.370 246.431  31.311  1.00 72.34           O  
ATOM  10674  CB  LEU D 216     -56.248 246.568  30.206  1.00 61.24           C  
ATOM  10675  CG  LEU D 216     -57.122 247.144  29.094  1.00 55.53           C  
ATOM  10676  CD1 LEU D 216     -58.367 247.817  29.656  1.00 52.05           C  
ATOM  10677  CD2 LEU D 216     -56.301 248.111  28.252  1.00 51.00           C  
ATOM  10678  N   CYS D 217     -54.100 244.308  31.381  1.00 57.11           N  
ATOM  10679  CA  CYS D 217     -53.321 243.986  32.567  1.00 54.28           C  
ATOM  10680  C   CYS D 217     -51.842 243.808  32.233  1.00 54.04           C  
ATOM  10681  O   CYS D 217     -51.473 243.398  31.127  1.00 58.58           O  
ATOM  10682  CB  CYS D 217     -53.869 242.723  33.227  1.00 44.50           C  
ATOM  10683  SG  CYS D 217     -55.450 242.976  34.060  1.00 58.96           S  
ATOM  10684  N   TYR D 218     -50.993 244.117  33.214  1.00 47.35           N  
ATOM  10685  CA  TYR D 218     -49.550 243.949  33.087  1.00 62.09           C  
ATOM  10686  C   TYR D 218     -48.972 243.676  34.469  1.00 57.83           C  
ATOM  10687  O   TYR D 218     -49.654 243.811  35.489  1.00 46.27           O  
ATOM  10688  CB  TYR D 218     -48.886 245.174  32.444  1.00 56.63           C  
ATOM  10689  CG  TYR D 218     -48.949 246.437  33.283  1.00 69.88           C  
ATOM  10690  CD1 TYR D 218     -50.128 247.170  33.391  1.00 75.66           C  
ATOM  10691  CD2 TYR D 218     -47.825 246.909  33.947  1.00 57.60           C  
ATOM  10692  CE1 TYR D 218     -50.187 248.328  34.151  1.00 61.01           C  
ATOM  10693  CE2 TYR D 218     -47.877 248.065  34.706  1.00 63.88           C  
ATOM  10694  CZ  TYR D 218     -49.059 248.770  34.805  1.00 65.06           C  
ATOM  10695  OH  TYR D 218     -49.109 249.918  35.560  1.00 72.79           O  
ATOM  10696  N   VAL D 219     -47.701 243.281  34.494  1.00 56.21           N  
ATOM  10697  CA  VAL D 219     -46.998 242.967  35.734  1.00 64.32           C  
ATOM  10698  C   VAL D 219     -46.087 244.133  36.087  1.00 62.28           C  
ATOM  10699  O   VAL D 219     -45.173 244.472  35.325  1.00 60.74           O  
ATOM  10700  CB  VAL D 219     -46.197 241.662  35.613  1.00 55.63           C  
ATOM  10701  CG1 VAL D 219     -45.316 241.473  36.836  1.00 42.43           C  
ATOM  10702  CG2 VAL D 219     -47.135 240.479  35.451  1.00 52.08           C  
ATOM  10703  N   ALA D 220     -46.331 244.741  37.245  1.00 61.04           N  
ATOM  10704  CA  ALA D 220     -45.495 245.837  37.718  1.00 56.59           C  
ATOM  10705  C   ALA D 220     -44.109 245.341  38.122  1.00 62.19           C  
ATOM  10706  O   ALA D 220     -43.960 244.253  38.687  1.00 61.87           O  
ATOM  10707  CB  ALA D 220     -46.162 246.532  38.904  1.00 57.91           C  
ATOM  10708  N   LEU D 221     -43.086 246.147  37.819  1.00 66.38           N  
ATOM  10709  CA  LEU D 221     -41.734 245.822  38.270  1.00 57.84           C  
ATOM  10710  C   LEU D 221     -41.566 246.086  39.761  1.00 60.87           C  
ATOM  10711  O   LEU D 221     -40.880 245.331  40.458  1.00 63.07           O  
ATOM  10712  CB  LEU D 221     -40.700 246.614  37.475  1.00 44.51           C  
ATOM  10713  CG  LEU D 221     -39.264 246.202  37.797  1.00 56.17           C  
ATOM  10714  CD1 LEU D 221     -39.105 244.691  37.706  1.00 61.99           C  
ATOM  10715  CD2 LEU D 221     -38.298 246.890  36.862  1.00 36.05           C  
ATOM  10716  N   ASP D 222     -42.182 247.154  40.265  1.00 68.69           N  
ATOM  10717  CA  ASP D 222     -42.213 247.460  41.691  1.00 62.09           C  
ATOM  10718  C   ASP D 222     -43.662 247.767  42.039  1.00 64.88           C  
ATOM  10719  O   ASP D 222     -44.194 248.803  41.628  1.00 64.38           O  
ATOM  10720  CB  ASP D 222     -41.296 248.642  42.024  1.00 70.39           C  
ATOM  10721  CG  ASP D 222     -41.302 249.005  43.508  1.00 86.33           C  
ATOM  10722  OD1 ASP D 222     -42.251 248.633  44.235  1.00 85.54           O  
ATOM  10723  OD2 ASP D 222     -40.352 249.689  43.945  1.00 90.39           O  
ATOM  10724  N   PHE D 223     -44.296 246.876  42.802  1.00 58.65           N  
ATOM  10725  CA  PHE D 223     -45.725 247.022  43.056  1.00 56.29           C  
ATOM  10726  C   PHE D 223     -46.011 248.274  43.870  1.00 68.54           C  
ATOM  10727  O   PHE D 223     -46.885 249.072  43.512  1.00 76.86           O  
ATOM  10728  CB  PHE D 223     -46.274 245.792  43.771  1.00 61.25           C  
ATOM  10729  CG  PHE D 223     -47.760 245.835  43.975  1.00 58.63           C  
ATOM  10730  CD1 PHE D 223     -48.623 245.696  42.901  1.00 51.83           C  
ATOM  10731  CD2 PHE D 223     -48.294 246.029  45.236  1.00 54.80           C  
ATOM  10732  CE1 PHE D 223     -49.995 245.738  43.085  1.00 61.29           C  
ATOM  10733  CE2 PHE D 223     -49.664 246.071  45.429  1.00 59.18           C  
ATOM  10734  CZ  PHE D 223     -50.515 245.926  44.354  1.00 59.36           C  
ATOM  10735  N   GLU D 224     -45.295 248.457  44.981  1.00 72.93           N  
ATOM  10736  CA  GLU D 224     -45.553 249.613  45.832  1.00 78.44           C  
ATOM  10737  C   GLU D 224     -45.301 250.916  45.081  1.00 74.20           C  
ATOM  10738  O   GLU D 224     -46.074 251.872  45.209  1.00 75.85           O  
ATOM  10739  CB  GLU D 224     -44.702 249.523  47.099  1.00 70.07           C  
ATOM  10740  CG  GLU D 224     -45.201 248.457  48.071  1.00 90.50           C  
ATOM  10741  CD  GLU D 224     -44.402 248.395  49.361  1.00128.06           C  
ATOM  10742  OE1 GLU D 224     -43.535 249.266  49.581  1.00125.63           O  
ATOM  10743  OE2 GLU D 224     -44.644 247.467  50.161  1.00136.28           O  
ATOM  10744  N   GLN D 225     -44.242 250.969  44.271  1.00 58.77           N  
ATOM  10745  CA  GLN D 225     -44.004 252.168  43.474  1.00 64.56           C  
ATOM  10746  C   GLN D 225     -45.085 252.379  42.419  1.00 77.41           C  
ATOM  10747  O   GLN D 225     -45.428 253.525  42.109  1.00 89.25           O  
ATOM  10748  CB  GLN D 225     -42.630 252.100  42.810  1.00 67.35           C  
ATOM  10749  CG  GLN D 225     -42.339 253.280  41.891  1.00 89.04           C  
ATOM  10750  CD  GLN D 225     -40.962 253.207  41.252  1.00110.04           C  
ATOM  10751  OE1 GLN D 225     -40.041 252.590  41.792  1.00107.31           O  
ATOM  10752  NE2 GLN D 225     -40.819 253.830  40.086  1.00 98.95           N  
ATOM  10753  N   GLU D 226     -45.634 251.298  41.861  1.00 86.47           N  
ATOM  10754  CA  GLU D 226     -46.672 251.440  40.843  1.00 71.56           C  
ATOM  10755  C   GLU D 226     -47.995 251.873  41.459  1.00 72.79           C  
ATOM  10756  O   GLU D 226     -48.732 252.667  40.865  1.00 80.12           O  
ATOM  10757  CB  GLU D 226     -46.839 250.130  40.078  1.00 63.47           C  
ATOM  10758  CG  GLU D 226     -47.342 250.298  38.658  1.00 54.51           C  
ATOM  10759  CD  GLU D 226     -46.272 250.821  37.728  1.00 69.49           C  
ATOM  10760  OE1 GLU D 226     -45.195 251.208  38.229  1.00 85.74           O  
ATOM  10761  OE2 GLU D 226     -46.506 250.839  36.499  1.00 64.12           O  
ATOM  10762  N   MET D 227     -48.324 251.349  42.640  1.00 67.32           N  
ATOM  10763  CA  MET D 227     -49.505 251.827  43.347  1.00 69.55           C  
ATOM  10764  C   MET D 227     -49.428 253.329  43.575  1.00 82.25           C  
ATOM  10765  O   MET D 227     -50.411 254.052  43.371  1.00 84.50           O  
ATOM  10766  CB  MET D 227     -49.642 251.094  44.676  1.00 57.36           C  
ATOM  10767  CG  MET D 227     -50.008 249.649  44.517  1.00 61.83           C  
ATOM  10768  SD  MET D 227     -51.699 249.522  43.943  1.00 73.96           S  
ATOM  10769  CE  MET D 227     -52.561 249.444  45.511  1.00 31.79           C  
ATOM  10770  N   GLN D 228     -48.263 253.812  44.004  1.00 84.60           N  
ATOM  10771  CA  GLN D 228     -48.064 255.241  44.211  1.00 86.42           C  
ATOM  10772  C   GLN D 228     -48.262 256.012  42.909  1.00 83.40           C  
ATOM  10773  O   GLN D 228     -49.012 256.993  42.863  1.00 80.71           O  
ATOM  10774  CB  GLN D 228     -46.665 255.463  44.791  1.00 88.74           C  
ATOM  10775  CG  GLN D 228     -46.327 256.872  45.231  1.00114.17           C  
ATOM  10776  CD  GLN D 228     -44.911 256.962  45.779  1.00135.16           C  
ATOM  10777  OE1 GLN D 228     -44.270 255.941  46.040  1.00122.64           O  
ATOM  10778  NE2 GLN D 228     -44.417 258.182  45.953  1.00130.62           N  
ATOM  10779  N   THR D 229     -47.611 255.565  41.832  1.00 70.50           N  
ATOM  10780  CA  THR D 229     -47.752 256.211  40.530  1.00 62.34           C  
ATOM  10781  C   THR D 229     -49.197 256.252  40.046  1.00 76.57           C  
ATOM  10782  O   THR D 229     -49.534 257.096  39.208  1.00 84.68           O  
ATOM  10783  CB  THR D 229     -46.884 255.492  39.495  1.00 73.28           C  
ATOM  10784  OG1 THR D 229     -45.508 255.577  39.884  1.00 83.00           O  
ATOM  10785  CG2 THR D 229     -47.051 256.123  38.120  1.00 64.12           C  
ATOM  10786  N   ALA D 230     -50.052 255.353  40.534  1.00 84.17           N  
ATOM  10787  CA  ALA D 230     -51.435 255.289  40.076  1.00 78.59           C  
ATOM  10788  C   ALA D 230     -52.373 256.181  40.874  1.00 80.33           C  
ATOM  10789  O   ALA D 230     -53.426 256.572  40.357  1.00 88.36           O  
ATOM  10790  CB  ALA D 230     -51.947 253.847  40.132  1.00 77.99           C  
ATOM  10791  N   ALA D 231     -52.029 256.501  42.123  1.00 87.81           N  
ATOM  10792  CA  ALA D 231     -52.820 257.421  42.932  1.00 96.14           C  
ATOM  10793  C   ALA D 231     -52.419 258.879  42.746  1.00 89.84           C  
ATOM  10794  O   ALA D 231     -53.150 259.767  43.198  1.00 84.83           O  
ATOM  10795  CB  ALA D 231     -52.716 257.051  44.417  1.00 48.41           C  
ATOM  10796  N   GLN D 232     -51.281 259.145  42.100  1.00 86.23           N  
ATOM  10797  CA  GLN D 232     -50.791 260.502  41.892  1.00 94.86           C  
ATOM  10798  C   GLN D 232     -51.145 261.080  40.528  1.00 93.57           C  
ATOM  10799  O   GLN D 232     -51.009 262.292  40.334  1.00105.28           O  
ATOM  10800  CB  GLN D 232     -49.267 260.548  42.070  1.00 95.57           C  
ATOM  10801  CG  GLN D 232     -48.802 260.345  43.505  1.00104.19           C  
ATOM  10802  CD  GLN D 232     -47.291 260.318  43.623  1.00111.14           C  
ATOM  10803  OE1 GLN D 232     -46.577 260.533  42.641  1.00 92.40           O  
ATOM  10804  NE2 GLN D 232     -46.794 260.051  44.826  1.00108.99           N  
ATOM  10805  N   SER D 233     -51.567 260.252  39.580  1.00 82.67           N  
ATOM  10806  CA  SER D 233     -52.012 260.731  38.278  1.00 91.76           C  
ATOM  10807  C   SER D 233     -52.910 259.663  37.666  1.00 85.87           C  
ATOM  10808  O   SER D 233     -53.165 258.618  38.271  1.00102.30           O  
ATOM  10809  CB  SER D 233     -50.824 261.063  37.368  1.00 83.31           C  
ATOM  10810  OG  SER D 233     -50.157 259.889  36.932  1.00 84.96           O  
ATOM  10811  N   SER D 234     -53.396 259.937  36.455  1.00 98.66           N  
ATOM  10812  CA  SER D 234     -54.060 258.935  35.630  1.00102.78           C  
ATOM  10813  C   SER D 234     -53.111 258.354  34.589  1.00108.41           C  
ATOM  10814  O   SER D 234     -53.549 257.872  33.539  1.00 99.40           O  
ATOM  10815  CB  SER D 234     -55.301 259.526  34.959  1.00 91.69           C  
ATOM  10816  OG  SER D 234     -54.964 260.608  34.106  1.00 93.06           O  
ATOM  10817  N   SER D 235     -51.806 258.396  34.879  1.00105.05           N  
ATOM  10818  CA  SER D 235     -50.790 257.930  33.942  1.00 92.50           C  
ATOM  10819  C   SER D 235     -51.098 256.530  33.422  1.00106.07           C  
ATOM  10820  O   SER D 235     -50.894 256.240  32.236  1.00 85.70           O  
ATOM  10821  CB  SER D 235     -49.417 257.965  34.620  1.00 82.69           C  
ATOM  10822  OG  SER D 235     -48.454 257.231  33.885  1.00105.60           O  
ATOM  10823  N   ILE D 236     -51.584 255.644  34.292  1.00 96.11           N  
ATOM  10824  CA  ILE D 236     -51.755 254.239  33.945  1.00 89.07           C  
ATOM  10825  C   ILE D 236     -53.224 253.863  33.786  1.00 88.27           C  
ATOM  10826  O   ILE D 236     -53.548 252.673  33.733  1.00 87.41           O  
ATOM  10827  CB  ILE D 236     -51.060 253.318  34.966  1.00 79.67           C  
ATOM  10828  CG1 ILE D 236     -51.683 253.458  36.357  1.00 70.84           C  
ATOM  10829  CG2 ILE D 236     -49.563 253.616  35.027  1.00 71.92           C  
ATOM  10830  CD1 ILE D 236     -52.847 252.522  36.606  1.00 66.28           C  
ATOM  10831  N   GLU D 237     -54.124 254.842  33.701  1.00 96.82           N  
ATOM  10832  CA  GLU D 237     -55.522 254.548  33.407  1.00 76.98           C  
ATOM  10833  C   GLU D 237     -55.730 254.320  31.918  1.00 72.32           C  
ATOM  10834  O   GLU D 237     -55.103 254.975  31.079  1.00 86.58           O  
ATOM  10835  CB  GLU D 237     -56.439 255.674  33.880  1.00 65.63           C  
ATOM  10836  CG  GLU D 237     -56.708 255.666  35.370  1.00 90.99           C  
ATOM  10837  CD  GLU D 237     -57.767 256.670  35.771  1.00 99.18           C  
ATOM  10838  OE1 GLU D 237     -58.059 257.577  34.963  1.00 98.31           O  
ATOM  10839  OE2 GLU D 237     -58.321 256.536  36.883  1.00107.06           O  
ATOM  10840  N   LYS D 238     -56.615 253.380  31.595  1.00 69.44           N  
ATOM  10841  CA  LYS D 238     -56.983 253.108  30.215  1.00 73.48           C  
ATOM  10842  C   LYS D 238     -58.462 252.752  30.149  1.00 80.88           C  
ATOM  10843  O   LYS D 238     -59.080 252.378  31.150  1.00 66.48           O  
ATOM  10844  CB  LYS D 238     -56.103 252.011  29.604  1.00 56.73           C  
ATOM  10845  CG  LYS D 238     -54.698 252.523  29.326  1.00 70.97           C  
ATOM  10846  CD  LYS D 238     -54.035 251.810  28.167  1.00 84.81           C  
ATOM  10847  CE  LYS D 238     -52.811 252.591  27.700  1.00 86.10           C  
ATOM  10848  NZ  LYS D 238     -52.117 251.939  26.555  1.00102.54           N  
ATOM  10849  N   SER D 239     -59.032 252.904  28.956  1.00 86.77           N  
ATOM  10850  CA  SER D 239     -60.458 252.727  28.733  1.00 72.36           C  
ATOM  10851  C   SER D 239     -60.734 251.480  27.905  1.00 71.84           C  
ATOM  10852  O   SER D 239     -59.916 251.057  27.082  1.00 74.01           O  
ATOM  10853  CB  SER D 239     -61.064 253.949  28.040  1.00 60.88           C  
ATOM  10854  OG  SER D 239     -61.468 254.907  29.002  1.00 88.88           O  
ATOM  10855  N   TYR D 240     -61.906 250.895  28.142  1.00 64.67           N  
ATOM  10856  CA  TYR D 240     -62.286 249.623  27.544  1.00 62.28           C  
ATOM  10857  C   TYR D 240     -63.751 249.691  27.145  1.00 58.21           C  
ATOM  10858  O   TYR D 240     -64.609 249.972  27.988  1.00 58.81           O  
ATOM  10859  CB  TYR D 240     -62.042 248.475  28.528  1.00 61.63           C  
ATOM  10860  CG  TYR D 240     -62.490 247.128  28.025  1.00 57.25           C  
ATOM  10861  CD1 TYR D 240     -61.753 246.446  27.066  1.00 48.04           C  
ATOM  10862  CD2 TYR D 240     -63.642 246.530  28.517  1.00 57.72           C  
ATOM  10863  CE1 TYR D 240     -62.153 245.211  26.602  1.00 57.49           C  
ATOM  10864  CE2 TYR D 240     -64.052 245.294  28.061  1.00 67.52           C  
ATOM  10865  CZ  TYR D 240     -63.304 244.639  27.103  1.00 71.06           C  
ATOM  10866  OH  TYR D 240     -63.703 243.406  26.642  1.00 59.99           O  
ATOM  10867  N   GLU D 241     -64.034 249.444  25.865  1.00 56.75           N  
ATOM  10868  CA  GLU D 241     -65.398 249.476  25.348  1.00 55.77           C  
ATOM  10869  C   GLU D 241     -65.999 248.076  25.405  1.00 63.50           C  
ATOM  10870  O   GLU D 241     -65.454 247.136  24.817  1.00 66.23           O  
ATOM  10871  CB  GLU D 241     -65.435 250.010  23.917  1.00 56.77           C  
ATOM  10872  CG  GLU D 241     -66.853 250.208  23.390  1.00 77.13           C  
ATOM  10873  CD  GLU D 241     -66.899 250.700  21.956  1.00 86.14           C  
ATOM  10874  OE1 GLU D 241     -65.933 250.446  21.207  1.00 88.58           O  
ATOM  10875  OE2 GLU D 241     -67.906 251.338  21.579  1.00 85.07           O  
ATOM  10876  N   LEU D 242     -67.113 247.940  26.124  1.00 56.13           N  
ATOM  10877  CA  LEU D 242     -67.836 246.680  26.199  1.00 66.03           C  
ATOM  10878  C   LEU D 242     -68.552 246.388  24.881  1.00 57.03           C  
ATOM  10879  O   LEU D 242     -68.649 247.250  24.005  1.00 67.16           O  
ATOM  10880  CB  LEU D 242     -68.842 246.721  27.348  1.00 58.22           C  
ATOM  10881  CG  LEU D 242     -68.275 247.088  28.721  1.00 59.95           C  
ATOM  10882  CD1 LEU D 242     -69.368 247.107  29.777  1.00 50.79           C  
ATOM  10883  CD2 LEU D 242     -67.161 246.143  29.124  1.00 84.41           C  
ATOM  10884  N   PRO D 243     -69.067 245.167  24.708  1.00 70.66           N  
ATOM  10885  CA  PRO D 243     -69.880 244.888  23.514  1.00 63.10           C  
ATOM  10886  C   PRO D 243     -71.172 245.675  23.518  1.00 61.99           C  
ATOM  10887  O   PRO D 243     -71.815 245.810  22.469  1.00 63.61           O  
ATOM  10888  CB  PRO D 243     -70.149 243.376  23.605  1.00 59.77           C  
ATOM  10889  CG  PRO D 243     -69.304 242.875  24.758  1.00 46.54           C  
ATOM  10890  CD  PRO D 243     -69.083 244.044  25.656  1.00 58.97           C  
ATOM  10891  N   ASP D 244     -71.563 246.179  24.690  1.00 84.71           N  
ATOM  10892  CA  ASP D 244     -72.717 247.045  24.884  1.00 61.53           C  
ATOM  10893  C   ASP D 244     -72.547 248.406  24.220  1.00 63.14           C  
ATOM  10894  O   ASP D 244     -73.541 249.104  23.996  1.00 71.53           O  
ATOM  10895  CB  ASP D 244     -72.918 247.230  26.392  1.00 46.52           C  
ATOM  10896  CG  ASP D 244     -74.347 247.499  26.771  1.00 88.05           C  
ATOM  10897  OD1 ASP D 244     -75.091 248.062  25.943  1.00115.89           O  
ATOM  10898  OD2 ASP D 244     -74.720 247.147  27.911  1.00 89.03           O  
ATOM  10899  N   GLY D 245     -71.316 248.793  23.893  1.00 61.99           N  
ATOM  10900  CA  GLY D 245     -70.987 250.170  23.623  1.00 53.38           C
[truncated: 159,085 more chars]
