# Supplementary material for: A non-redundant data set of nanobody-antigen crystal structures
Source: Data Brief. 2019 Mar 6;24:103754. doi: 10.1016/j.dib.2019.103754 (PMC6441729; doi:10.1016/j.dib.2019.103754)
Supplement: Multimedia component 6 [file mmc6.zip › extended_dataset/complex_3/5y80_3.pdb]

ATOM      1  N   SER A  24     -14.287 -27.446  35.626  1.00 66.96           N  
ATOM      2  CA  SER A  24     -13.515 -26.338  35.074  1.00 62.75           C  
ATOM      3  C   SER A  24     -14.037 -25.936  33.701  1.00 59.48           C  
ATOM      4  O   SER A  24     -14.443 -26.786  32.909  1.00 57.42           O  
ATOM      5  CB  SER A  24     -12.032 -26.705  34.981  1.00 63.03           C  
ATOM      6  OG  SER A  24     -11.272 -25.615  34.488  1.00 63.18           O  
ATOM      7  N   GLN A  25     -14.016 -24.637  33.424  1.00 58.24           N  
ATOM      8  CA  GLN A  25     -14.496 -24.111  32.152  1.00 58.62           C  
ATOM      9  C   GLN A  25     -13.523 -24.420  31.016  1.00 58.73           C  
ATOM     10  O   GLN A  25     -13.871 -24.311  29.843  1.00 51.09           O  
ATOM     11  CB  GLN A  25     -14.722 -22.601  32.257  1.00 58.16           C  
ATOM     12  CG  GLN A  25     -16.093 -22.213  32.787  1.00 62.40           C  
ATOM     13  CD  GLN A  25     -16.119 -20.803  33.340  1.00 62.23           C  
ATOM     14  OE1 GLN A  25     -15.145 -20.340  33.938  1.00 58.15           O  
ATOM     15  NE2 GLN A  25     -17.226 -20.104  33.125  1.00 59.44           N  
ATOM     16  N   SER A  26     -12.298 -24.794  31.372  1.00 66.35           N  
ATOM     17  CA  SER A  26     -11.280 -25.123  30.383  1.00 58.93           C  
ATOM     18  C   SER A  26     -11.275 -26.621  30.102  1.00 58.01           C  
ATOM     19  O   SER A  26     -10.858 -27.058  29.031  1.00 63.25           O  
ATOM     20  CB  SER A  26      -9.902 -24.664  30.863  1.00 59.76           C  
ATOM     21  OG  SER A  26      -8.923 -24.837  29.855  1.00 64.76           O  
ATOM     22  N   ASP A  27     -11.749 -27.402  31.069  1.00 57.32           N  
ATOM     23  CA  ASP A  27     -11.841 -28.851  30.921  1.00 52.52           C  
ATOM     24  C   ASP A  27     -13.140 -29.257  30.230  1.00 57.62           C  
ATOM     25  O   ASP A  27     -13.471 -30.442  30.153  1.00 56.21           O  
ATOM     26  CB  ASP A  27     -11.735 -29.537  32.284  1.00 61.64           C  
ATOM     27  CG  ASP A  27     -10.318 -29.536  32.826  1.00 71.96           C  
ATOM     28  OD1 ASP A  27      -9.887 -28.500  33.376  1.00 73.56           O  
ATOM     29  OD2 ASP A  27      -9.633 -30.573  32.699  1.00 77.53           O  
ATOM     30  N   PHE A  28     -13.870 -28.263  29.732  1.00 54.37           N  
ATOM     31  CA  PHE A  28     -15.109 -28.499  29.001  1.00 42.02           C  
ATOM     32  C   PHE A  28     -14.801 -28.779  27.536  1.00 47.37           C  
ATOM     33  O   PHE A  28     -15.663 -29.226  26.778  1.00 41.05           O  
ATOM     34  CB  PHE A  28     -16.047 -27.299  29.136  1.00 42.01           C  
ATOM     35  CG  PHE A  28     -17.431 -27.546  28.610  1.00 36.00           C  
ATOM     36  CD1 PHE A  28     -18.276 -28.440  29.244  1.00 43.27           C  
ATOM     37  CD2 PHE A  28     -17.893 -26.873  27.494  1.00 38.14           C  
ATOM     38  CE1 PHE A  28     -19.552 -28.667  28.767  1.00 37.36           C  
ATOM     39  CE2 PHE A  28     -19.169 -27.094  27.012  1.00 39.68           C  
ATOM     40  CZ  PHE A  28     -19.999 -27.989  27.651  1.00 35.34           C  
ATOM     41  N   VAL A  29     -13.560 -28.506  27.145  1.00 46.91           N  
ATOM     42  CA  VAL A  29     -13.094 -28.802  25.798  1.00 42.70           C  
ATOM     43  C   VAL A  29     -12.999 -30.313  25.605  1.00 42.98           C  
ATOM     44  O   VAL A  29     -12.461 -31.023  26.457  1.00 46.34           O  
ATOM     45  CB  VAL A  29     -11.725 -28.149  25.519  1.00 42.51           C  
ATOM     46  CG1 VAL A  29     -11.202 -28.562  24.155  1.00 37.56           C  
ATOM     47  CG2 VAL A  29     -11.829 -26.634  25.621  1.00 41.03           C  
ATOM     48  N   GLY A  30     -13.532 -30.803  24.490  1.00 33.36           N  
ATOM     49  CA  GLY A  30     -13.530 -32.226  24.204  1.00 33.96           C  
ATOM     50  C   GLY A  30     -14.894 -32.845  24.436  1.00 39.24           C  
ATOM     51  O   GLY A  30     -15.157 -33.977  24.026  1.00 39.81           O  
ATOM     52  N   GLN A  31     -15.765 -32.093  25.101  1.00 37.83           N  
ATOM     53  CA  GLN A  31     -17.123 -32.541  25.376  1.00 32.00           C  
ATOM     54  C   GLN A  31     -18.022 -32.378  24.156  1.00 38.45           C  
ATOM     55  O   GLN A  31     -17.767 -31.534  23.298  1.00 37.99           O  
ATOM     56  CB  GLN A  31     -17.704 -31.769  26.559  1.00 35.14           C  
ATOM     57  CG  GLN A  31     -16.967 -31.996  27.866  1.00 34.58           C  
ATOM     58  CD  GLN A  31     -17.231 -33.370  28.434  1.00 37.69           C  
ATOM     59  OE1 GLN A  31     -16.383 -34.259  28.367  1.00 38.84           O  
ATOM     60  NE2 GLN A  31     -18.423 -33.559  28.985  1.00 41.93           N  
ATOM     61  N   THR A  32     -19.073 -33.188  24.082  1.00 38.61           N  
ATOM     62  CA  THR A  32     -20.045 -33.068  23.003  1.00 40.69           C  
ATOM     63  C   THR A  32     -21.389 -32.582  23.536  1.00 43.51           C  
ATOM     64  O   THR A  32     -22.052 -33.272  24.310  1.00 43.29           O  
ATOM     65  CB  THR A  32     -20.243 -34.396  22.258  1.00 41.05           C  
ATOM     66  OG1 THR A  32     -19.032 -34.748  21.578  1.00 44.79           O  
ATOM     67  CG2 THR A  32     -21.360 -34.261  21.235  1.00 37.41           C  
ATOM     68  N   VAL A  33     -21.783 -31.387  23.109  1.00 40.22           N  
ATOM     69  CA  VAL A  33     -23.003 -30.758  23.598  1.00 39.31           C  
ATOM     70  C   VAL A  33     -24.152 -30.900  22.612  1.00 40.88           C  
ATOM     71  O   VAL A  33     -24.020 -30.552  21.438  1.00 44.96           O  
ATOM     72  CB  VAL A  33     -22.783 -29.265  23.881  1.00 43.10           C  
ATOM     73  CG1 VAL A  33     -24.024 -28.661  24.504  1.00 45.88           C  
ATOM     74  CG2 VAL A  33     -21.581 -29.070  24.785  1.00 38.53           C  
ATOM     75  N   GLU A  34     -25.282 -31.404  23.093  1.00 39.16           N  
ATOM     76  CA  GLU A  34     -26.460 -31.555  22.252  1.00 45.32           C  
ATOM     77  C   GLU A  34     -27.364 -30.337  22.379  1.00 38.42           C  
ATOM     78  O   GLU A  34     -27.798 -29.984  23.473  1.00 45.50           O  
ATOM     79  CB  GLU A  34     -27.227 -32.830  22.613  1.00 51.63           C  
ATOM     80  CG  GLU A  34     -26.370 -34.087  22.616  1.00 53.13           C  
ATOM     81  CD  GLU A  34     -27.078 -35.276  23.239  1.00 67.17           C  
ATOM     82  OE1 GLU A  34     -28.204 -35.100  23.752  1.00 64.06           O  
ATOM     83  OE2 GLU A  34     -26.509 -36.387  23.216  1.00 75.13           O  
ATOM     84  N   LEU A  35     -27.639 -29.696  21.250  1.00 40.32           N  
ATOM     85  CA  LEU A  35     -28.454 -28.490  21.232  1.00 41.07           C  
ATOM     86  C   LEU A  35     -29.520 -28.613  20.150  1.00 40.34           C  
ATOM     87  O   LEU A  35     -29.312 -28.196  19.011  1.00 36.43           O  
ATOM     88  CB  LEU A  35     -27.578 -27.256  20.997  1.00 30.70           C  
ATOM     89  CG  LEU A  35     -27.951 -25.951  21.703  1.00 31.74           C  
ATOM     90  CD1 LEU A  35     -26.836 -24.932  21.538  1.00 39.31           C  
ATOM     91  CD2 LEU A  35     -29.263 -25.390  21.178  1.00 42.70           C  
ATOM     92  N   GLY A  36     -30.661 -29.190  20.512  1.00 36.50           N  
ATOM     93  CA  GLY A  36     -31.710 -29.455  19.547  1.00 33.70           C  
ATOM     94  C   GLY A  36     -31.319 -30.621  18.662  1.00 37.13           C  
ATOM     95  O   GLY A  36     -31.027 -31.712  19.153  1.00 36.92           O  
ATOM     96  N   GLU A  37     -31.301 -30.390  17.355  1.00 32.34           N  
ATOM     97  CA  GLU A  37     -30.891 -31.420  16.408  1.00 37.84           C  
ATOM     98  C   GLU A  37     -29.373 -31.504  16.323  1.00 36.62           C  
ATOM     99  O   GLU A  37     -28.823 -32.464  15.782  1.00 37.12           O  
ATOM    100  CB  GLU A  37     -31.476 -31.145  15.022  1.00 38.16           C  
ATOM    101  CG  GLU A  37     -32.994 -31.144  14.972  1.00 42.62           C  
ATOM    102  CD  GLU A  37     -33.531 -30.724  13.616  1.00 43.75           C  
ATOM    103  OE1 GLU A  37     -32.784 -30.072  12.854  1.00 42.31           O  
ATOM    104  OE2 GLU A  37     -34.700 -31.043  13.313  1.00 35.66           O  
ATOM    105  N   LEU A  38     -28.701 -30.493  16.864  1.00 34.05           N  
ATOM    106  CA  LEU A  38     -27.253 -30.387  16.744  1.00 33.32           C  
ATOM    107  C   LEU A  38     -26.505 -31.170  17.819  1.00 34.53           C  
ATOM    108  O   LEU A  38     -26.909 -31.201  18.981  1.00 38.05           O  
ATOM    109  CB  LEU A  38     -26.828 -28.918  16.789  1.00 34.05           C  
ATOM    110  CG  LEU A  38     -27.424 -27.997  15.722  1.00 32.42           C  
ATOM    111  CD1 LEU A  38     -26.883 -26.586  15.876  1.00 26.30           C  
ATOM    112  CD2 LEU A  38     -27.141 -28.531  14.326  1.00 33.01           C  
ATOM    113  N   ARG A  39     -25.415 -31.810  17.409  1.00 35.45           N  
ATOM    114  CA  ARG A  39     -24.489 -32.451  18.330  1.00 28.90           C  
ATOM    115  C   ARG A  39     -23.123 -31.797  18.186  1.00 29.78           C  
ATOM    116  O   ARG A  39     -22.361 -32.121  17.277  1.00 30.64           O  
ATOM    117  CB  ARG A  39     -24.398 -33.954  18.067  1.00 34.70           C  
ATOM    118  CG  ARG A  39     -25.627 -34.735  18.496  1.00 48.62           C  
ATOM    119  CD  ARG A  39     -25.370 -36.232  18.436  1.00 59.36           C  
ATOM    120  NE  ARG A  39     -26.452 -36.999  19.046  1.00 74.54           N  
ATOM    121  CZ  ARG A  39     -26.431 -38.317  19.217  1.00 72.75           C  
ATOM    122  NH1 ARG A  39     -25.379 -39.023  18.824  1.00 70.70           N  
ATOM    123  NH2 ARG A  39     -27.462 -38.929  19.784  1.00 75.35           N  
ATOM    124  N   LEU A  40     -22.819 -30.873  19.088  1.00 28.80           N  
ATOM    125  CA  LEU A  40     -21.653 -30.013  18.939  1.00 32.20           C  
ATOM    126  C   LEU A  40     -20.453 -30.501  19.739  1.00 38.37           C  
ATOM    127  O   LEU A  40     -20.550 -30.741  20.942  1.00 37.99           O  
ATOM    128  CB  LEU A  40     -22.008 -28.585  19.359  1.00 28.46           C  
ATOM    129  CG  LEU A  40     -23.282 -28.022  18.732  1.00 28.78           C  
ATOM    130  CD1 LEU A  40     -23.737 -26.784  19.475  1.00 26.78           C  
ATOM    131  CD2 LEU A  40     -23.061 -27.710  17.256  1.00 33.88           C  
ATOM    132  N   ARG A  41     -19.320 -30.644  19.062  1.00 36.06           N  
ATOM    133  CA  ARG A  41     -18.066 -30.971  19.726  1.00 34.17           C  
ATOM    134  C   ARG A  41     -17.326 -29.696  20.103  1.00 34.33           C  
ATOM    135  O   ARG A  41     -17.031 -28.866  19.244  1.00 45.47           O  
ATOM    136  CB  ARG A  41     -17.186 -31.842  18.829  1.00 28.75           C  
ATOM    137  CG  ARG A  41     -15.730 -31.886  19.262  1.00 39.18           C  
ATOM    138  CD  ARG A  41     -15.512 -32.847  20.420  1.00 40.81           C  
ATOM    139  NE  ARG A  41     -15.461 -34.227  19.950  1.00 50.46           N  
ATOM    140  CZ  ARG A  41     -14.354 -34.823  19.518  1.00 47.43           C  
ATOM    141  NH1 ARG A  41     -13.204 -34.160  19.506  1.00 36.82           N  
ATOM    142  NH2 ARG A  41     -14.396 -36.080  19.099  1.00 51.19           N  
ATOM    143  N   VAL A  42     -17.030 -29.536  21.387  1.00 31.52           N  
ATOM    144  CA  VAL A  42     -16.299 -28.364  21.852  1.00 38.00           C  
ATOM    145  C   VAL A  42     -14.819 -28.525  21.531  1.00 38.35           C  
ATOM    146  O   VAL A  42     -14.168 -29.445  22.023  1.00 44.39           O  
ATOM    147  CB  VAL A  42     -16.481 -28.137  23.366  1.00 33.58           C  
ATOM    148  CG1 VAL A  42     -15.779 -26.865  23.796  1.00 31.19           C  
ATOM    149  CG2 VAL A  42     -17.957 -28.072  23.716  1.00 31.89           C  
ATOM    150  N   ARG A  43     -14.288 -27.630  20.705  1.00 37.78           N  
ATOM    151  CA  ARG A  43     -12.917 -27.765  20.225  1.00 41.32           C  
ATOM    152  C   ARG A  43     -11.931 -26.831  20.915  1.00 45.27           C  
ATOM    153  O   ARG A  43     -10.835 -27.247  21.287  1.00 49.68           O  
ATOM    154  CB  ARG A  43     -12.858 -27.524  18.717  1.00 39.66           C  
ATOM    155  CG  ARG A  43     -13.435 -28.642  17.883  1.00 43.62           C  
ATOM    156  CD  ARG A  43     -12.863 -28.604  16.479  1.00 40.39           C  
ATOM    157  NE  ARG A  43     -13.332 -29.723  15.671  1.00 40.88           N  
ATOM    158  CZ  ARG A  43     -12.812 -30.944  15.711  1.00 42.03           C  
ATOM    159  NH1 ARG A  43     -11.801 -31.212  16.527  1.00 50.00           N  
ATOM    160  NH2 ARG A  43     -13.306 -31.897  14.935  1.00 36.93           N  
ATOM    161  N   ARG A  44     -12.311 -25.567  21.065  1.00 44.20           N  
ATOM    162  CA  ARG A  44     -11.392 -24.561  21.586  1.00 43.11           C  
ATOM    163  C   ARG A  44     -12.083 -23.569  22.508  1.00 46.72           C  
ATOM    164  O   ARG A  44     -13.309 -23.503  22.563  1.00 48.68           O  
ATOM    165  CB  ARG A  44     -10.726 -23.801  20.434  1.00 49.37           C  
ATOM    166  CG  ARG A  44      -9.758 -24.624  19.600  1.00 56.94           C  
ATOM    167  CD  ARG A  44      -9.296 -23.860  18.367  1.00 61.44           C  
ATOM    168  NE  ARG A  44      -8.829 -22.515  18.694  1.00 58.85           N  
ATOM    169  CZ  ARG A  44      -9.468 -21.400  18.354  1.00 63.80           C  
ATOM    170  NH1 ARG A  44     -10.599 -21.467  17.668  1.00 60.77           N  
ATOM    171  NH2 ARG A  44      -8.972 -20.217  18.695  1.00 62.92           N  
ATOM    172  N   VAL A  45     -11.280 -22.797  23.233  1.00 45.41           N  
ATOM    173  CA  VAL A  45     -11.790 -21.685  24.022  1.00 42.22           C  
ATOM    174  C   VAL A  45     -11.508 -20.378  23.290  1.00 43.11           C  
ATOM    175  O   VAL A  45     -10.353 -20.000  23.098  1.00 48.07           O  
ATOM    176  CB  VAL A  45     -11.162 -21.643  25.428  1.00 43.55           C  
ATOM    177  CG1 VAL A  45     -11.605 -20.392  26.167  1.00 40.41           C  
ATOM    178  CG2 VAL A  45     -11.534 -22.892  26.213  1.00 46.70           C  
ATOM    179  N   LEU A  46     -12.567 -19.695  22.870  1.00 43.28           N  
ATOM    180  CA  LEU A  46     -12.424 -18.458  22.110  1.00 46.12           C  
ATOM    181  C   LEU A  46     -12.247 -17.256  23.031  1.00 48.81           C  
ATOM    182  O   LEU A  46     -11.428 -16.376  22.768  1.00 49.37           O  
ATOM    183  CB  LEU A  46     -13.636 -18.248  21.199  1.00 38.63           C  
ATOM    184  CG  LEU A  46     -13.881 -19.347  20.163  1.00 44.34           C  
ATOM    185  CD1 LEU A  46     -15.165 -19.096  19.386  1.00 39.97           C  
ATOM    186  CD2 LEU A  46     -12.696 -19.454  19.220  1.00 46.95           C  
ATOM    187  N   ALA A  47     -13.015 -17.224  24.115  1.00 38.33           N  
ATOM    188  CA  ALA A  47     -12.970 -16.094  25.032  1.00 50.33           C  
ATOM    189  C   ALA A  47     -13.273 -16.515  26.463  1.00 49.24           C  
ATOM    190  O   ALA A  47     -14.048 -17.440  26.701  1.00 50.96           O  
ATOM    191  CB  ALA A  47     -13.945 -15.014  24.582  1.00 42.84           C  
ATOM    192  N   GLU A  48     -12.649 -15.827  27.413  1.00 58.02           N  
ATOM    193  CA  GLU A  48     -12.907 -16.054  28.829  1.00 58.94           C  
ATOM    194  C   GLU A  48     -13.483 -14.789  29.455  1.00 65.45           C  
ATOM    195  O   GLU A  48     -12.775 -13.796  29.629  1.00 72.53           O  
ATOM    196  CB  GLU A  48     -11.627 -16.470  29.554  1.00 56.59           C  
ATOM    197  CG  GLU A  48     -10.724 -17.379  28.740  1.00 50.88           C  
ATOM    198  CD  GLU A  48      -9.590 -17.961  29.560  1.00 59.46           C  
ATOM    199  OE1 GLU A  48      -8.724 -18.644  28.976  1.00 69.55           O  
ATOM    200  OE2 GLU A  48      -9.566 -17.740  30.789  1.00 60.95           O  
ATOM    201  N   GLY A  49     -14.770 -14.824  29.781  1.00 69.39           N  
ATOM    202  CA  GLY A  49     -15.447 -13.664  30.329  1.00 66.47           C  
ATOM    203  C   GLY A  49     -15.613 -13.744  31.832  1.00 78.52           C  
ATOM    204  O   GLY A  49     -16.167 -12.838  32.454  1.00 72.45           O  
ATOM    205  N   GLY A  50     -15.130 -14.836  32.419  1.00 78.12           N  
ATOM    206  CA  GLY A  50     -15.245 -15.047  33.850  1.00 70.10           C  
ATOM    207  C   GLY A  50     -16.591 -15.629  34.233  1.00 71.85           C  
ATOM    208  O   GLY A  50     -16.670 -16.574  35.019  1.00 75.51           O  
ATOM    209  N   PHE A  51     -17.655 -15.062  33.673  1.00 74.80           N  
ATOM    210  CA  PHE A  51     -19.007 -15.529  33.948  1.00 70.86           C  
ATOM    211  C   PHE A  51     -19.458 -16.548  32.904  1.00 64.49           C  
ATOM    212  O   PHE A  51     -20.154 -17.513  33.224  1.00 61.24           O  
ATOM    213  CB  PHE A  51     -19.981 -14.344  34.014  1.00 68.98           C  
ATOM    214  CG  PHE A  51     -20.038 -13.514  32.753  1.00 78.42           C  
ATOM    215  CD1 PHE A  51     -20.933 -13.822  31.738  1.00 72.89           C  
ATOM    216  CD2 PHE A  51     -19.203 -12.420  32.589  1.00 74.58           C  
ATOM    217  CE1 PHE A  51     -20.988 -13.060  30.582  1.00 71.23           C  
ATOM    218  CE2 PHE A  51     -19.252 -11.655  31.435  1.00 74.23           C  
ATOM    219  CZ  PHE A  51     -20.147 -11.976  30.431  1.00 72.31           C  
ATOM    220  N   ALA A  52     -19.047 -16.336  31.658  1.00 56.76           N  
ATOM    221  CA  ALA A  52     -19.424 -17.230  30.571  1.00 51.52           C  
ATOM    222  C   ALA A  52     -18.321 -17.322  29.530  1.00 45.17           C  
ATOM    223  O   ALA A  52     -18.013 -16.345  28.849  1.00 48.39           O  
ATOM    224  CB  ALA A  52     -20.723 -16.767  29.925  1.00 43.66           C  
ATOM    225  N   PHE A  53     -17.728 -18.503  29.413  1.00 41.33           N  
ATOM    226  CA  PHE A  53     -16.727 -18.751  28.388  1.00 42.53           C  
ATOM    227  C   PHE A  53     -17.378 -18.816  27.013  1.00 33.25           C  
ATOM    228  O   PHE A  53     -18.570 -19.095  26.891  1.00 34.20           O  
ATOM    229  CB  PHE A  53     -15.971 -20.049  28.677  1.00 39.78           C  
ATOM    230  CG  PHE A  53     -14.770 -19.868  29.559  1.00 46.15           C  
ATOM    231  CD1 PHE A  53     -14.818 -19.024  30.656  1.00 51.87           C  
ATOM    232  CD2 PHE A  53     -13.595 -20.551  29.297  1.00 46.85           C  
ATOM    233  CE1 PHE A  53     -13.713 -18.857  31.469  1.00 55.27           C  
ATOM    234  CE2 PHE A  53     -12.488 -20.392  30.107  1.00 54.10           C  
ATOM    235  CZ  PHE A  53     -12.547 -19.544  31.195  1.00 56.75           C  
ATOM    236  N   VAL A  54     -16.592 -18.544  25.979  1.00 38.78           N  
ATOM    237  CA  VAL A  54     -17.053 -18.709  24.608  1.00 37.00           C  
ATOM    238  C   VAL A  54     -16.187 -19.752  23.919  1.00 31.97           C  
ATOM    239  O   VAL A  54     -14.966 -19.625  23.877  1.00 35.49           O  
ATOM    240  CB  VAL A  54     -17.011 -17.387  23.826  1.00 36.04           C  
ATOM    241  CG1 VAL A  54     -17.443 -17.610  22.384  1.00 32.52           C  
ATOM    242  CG2 VAL A  54     -17.897 -16.352  24.499  1.00 37.85           C  
ATOM    243  N   TYR A  55     -16.822 -20.793  23.395  1.00 35.33           N  
ATOM    244  CA  TYR A  55     -16.092 -21.899  22.792  1.00 33.25           C  
ATOM    245  C   TYR A  55     -16.318 -21.981  21.291  1.00 41.26           C  
ATOM    246  O   TYR A  55     -17.350 -21.546  20.781  1.00 40.48           O  
ATOM    247  CB  TYR A  55     -16.502 -23.230  23.425  1.00 31.67           C  
ATOM    248  CG  TYR A  55     -16.360 -23.312  24.927  1.00 39.71           C  
ATOM    249  CD1 TYR A  55     -17.409 -22.951  25.763  1.00 34.27           C  
ATOM    250  CD2 TYR A  55     -15.189 -23.778  25.509  1.00 42.54           C  
ATOM    251  CE1 TYR A  55     -17.291 -23.037  27.135  1.00 33.52           C  
ATOM    252  CE2 TYR A  55     -15.062 -23.867  26.884  1.00 40.26           C  
ATOM    253  CZ  TYR A  55     -16.117 -23.496  27.690  1.00 35.53           C  
ATOM    254  OH  TYR A  55     -16.000 -23.581  29.056  1.00 45.29           O  
ATOM    255  N   GLU A  56     -15.345 -22.552  20.590  1.00 44.62           N  
ATOM    256  CA  GLU A  56     -15.531 -22.938  19.201  1.00 35.65           C  
ATOM    257  C   GLU A  56     -16.120 -24.339  19.160  1.00 37.66           C  
ATOM    258  O   GLU A  56     -15.552 -25.269  19.730  1.00 49.11           O  
ATOM    259  CB  GLU A  56     -14.210 -22.897  18.436  1.00 40.72           C  
ATOM    260  CG  GLU A  56     -14.267 -23.601  17.090  1.00 45.85           C  
ATOM    261  CD  GLU A  56     -12.895 -23.814  16.485  1.00 54.94           C  
ATOM    262  OE1 GLU A  56     -12.030 -22.929  16.647  1.00 62.38           O  
ATOM    263  OE2 GLU A  56     -12.679 -24.871  15.854  1.00 55.20           O  
ATOM    264  N   ALA A  57     -17.259 -24.494  18.495  1.00 33.53           N  
ATOM    265  CA  ALA A  57     -17.928 -25.789  18.446  1.00 35.46           C  
ATOM    266  C   ALA A  57     -18.166 -26.238  17.010  1.00 37.36           C  
ATOM    267  O   ALA A  57     -18.358 -25.413  16.116  1.00 35.92           O  
ATOM    268  CB  ALA A  57     -19.244 -25.736  19.211  1.00 30.63           C  
ATOM    269  N   GLN A  58     -18.149 -27.550  16.796  1.00 33.15           N  
ATOM    270  CA  GLN A  58     -18.387 -28.112  15.473  1.00 29.37           C  
ATOM    271  C   GLN A  58     -19.391 -29.260  15.527  1.00 28.89           C  
ATOM    272  O   GLN A  58     -19.223 -30.209  16.293  1.00 28.27           O  
ATOM    273  CB  GLN A  58     -17.076 -28.592  14.847  1.00 31.18           C  
ATOM    274  CG  GLN A  58     -17.236 -29.114  13.429  1.00 25.63           C  
ATOM    275  CD  GLN A  58     -15.914 -29.449  12.770  1.00 32.11           C  
ATOM    276  OE1 GLN A  58     -14.898 -29.630  13.440  1.00 33.38           O  
ATOM    277  NE2 GLN A  58     -15.919 -29.519  11.443  1.00 29.53           N  
ATOM    278  N   ASP A  59     -20.435 -29.164  14.708  1.00 30.37           N  
ATOM    279  CA  ASP A  59     -21.458 -30.201  14.639  1.00 29.85           C  
ATOM    280  C   ASP A  59     -20.908 -31.450  13.960  1.00 35.07           C  
ATOM    281  O   ASP A  59     -20.287 -31.368  12.900  1.00 36.62           O  
ATOM    282  CB  ASP A  59     -22.695 -29.694  13.890  1.00 33.16           C  
ATOM    283  CG  ASP A  59     -23.809 -30.726  13.831  1.00 40.91           C  
ATOM    284  OD1 ASP A  59     -24.063 -31.395  14.856  1.00 39.06           O  
ATOM    285  OD2 ASP A  59     -24.429 -30.872  12.756  1.00 44.60           O  
ATOM    286  N   VAL A  60     -21.141 -32.604  14.576  1.00 29.35           N  
ATOM    287  CA  VAL A  60     -20.636 -33.866  14.056  1.00 25.59           C  
ATOM    288  C   VAL A  60     -21.504 -34.390  12.919  1.00 30.11           C  
ATOM    289  O   VAL A  60     -21.107 -35.300  12.192  1.00 30.51           O  
ATOM    290  CB  VAL A  60     -20.561 -34.935  15.158  1.00 35.54           C  
ATOM    291  CG1 VAL A  60     -19.668 -34.459  16.296  1.00 33.27           C  
ATOM    292  CG2 VAL A  60     -21.955 -35.268  15.666  1.00 32.21           C  
ATOM    293  N   GLY A  61     -22.690 -33.810  12.766  1.00 32.91           N  
ATOM    294  CA  GLY A  61     -23.623 -34.246  11.744  1.00 28.40           C  
ATOM    295  C   GLY A  61     -23.546 -33.466  10.442  1.00 32.04           C  
ATOM    296  O   GLY A  61     -24.090 -33.902   9.428  1.00 35.67           O  
ATOM    297  N   SER A  62     -22.873 -32.318  10.457  1.00 30.50           N  
ATOM    298  CA  SER A  62     -22.801 -31.471   9.265  1.00 32.58           C  
ATOM    299  C   SER A  62     -21.398 -30.935   9.002  1.00 29.45           C  
ATOM    300  O   SER A  62     -21.045 -30.643   7.861  1.00 25.02           O  
ATOM    301  CB  SER A  62     -23.774 -30.297   9.385  1.00 33.60           C  
ATOM    302  OG  SER A  62     -23.381 -29.420  10.428  1.00 32.97           O  
ATOM    303  N   GLY A  63     -20.607 -30.795  10.061  1.00 31.89           N  
ATOM    304  CA  GLY A  63     -19.273 -30.236   9.939  1.00 28.53           C  
ATOM    305  C   GLY A  63     -19.242 -28.725  10.105  1.00 26.51           C  
ATOM    306  O   GLY A  63     -18.171 -28.128  10.211  1.00 22.71           O  
ATOM    307  N   ARG A  64     -20.418 -28.104  10.125  1.00 27.08           N  
ATOM    308  CA  ARG A  64     -20.504 -26.659  10.308  1.00 28.89           C  
ATOM    309  C   ARG A  64     -19.973 -26.262  11.683  1.00 29.45           C  
ATOM    310  O   ARG A  64     -20.279 -26.903  12.691  1.00 26.41           O  
ATOM    311  CB  ARG A  64     -21.945 -26.169  10.132  1.00 28.88           C  
ATOM    312  CG  ARG A  64     -22.123 -24.670  10.357  1.00 35.80           C  
ATOM    313  CD  ARG A  64     -23.532 -24.196  10.015  1.00 31.79           C  
ATOM    314  NE  ARG A  64     -23.826 -24.294   8.587  1.00 38.95           N  
ATOM    315  CZ  ARG A  64     -24.665 -25.176   8.052  1.00 42.88           C  
ATOM    316  NH1 ARG A  64     -25.300 -26.044   8.827  1.00 41.19           N  
ATOM    317  NH2 ARG A  64     -24.871 -25.189   6.741  1.00 34.03           N  
ATOM    318  N   GLU A  65     -19.163 -25.210  11.713  1.00 29.77           N  
ATOM    319  CA  GLU A  65     -18.589 -24.721  12.957  1.00 32.84           C  
ATOM    320  C   GLU A  65     -19.337 -23.500  13.476  1.00 38.46           C  
ATOM    321  O   GLU A  65     -19.879 -22.714  12.699  1.00 30.47           O  
ATOM    322  CB  GLU A  65     -17.110 -24.384  12.773  1.00 30.45           C  
ATOM    323  CG  GLU A  65     -16.266 -25.551  12.307  1.00 35.38           C  
ATOM    324  CD  GLU A  65     -14.836 -25.451  12.782  1.00 40.42           C  
ATOM    325  OE1 GLU A  65     -13.932 -25.908  12.050  1.00 43.82           O  
ATOM    326  OE2 GLU A  65     -14.616 -24.922  13.892  1.00 39.54           O  
ATOM    327  N   TYR A  66     -19.353 -23.347  14.797  1.00 34.59           N  
ATOM    328  CA  TYR A  66     -20.051 -22.242  15.436  1.00 33.54           C  
ATOM    329  C   TYR A  66     -19.226 -21.633  16.563  1.00 39.50           C  
ATOM    330  O   TYR A  66     -18.173 -22.153  16.937  1.00 38.11           O  
ATOM    331  CB  TYR A  66     -21.389 -22.701  16.019  1.00 35.42           C  
ATOM    332  CG  TYR A  66     -22.302 -23.471  15.094  1.00 31.16           C  
ATOM    333  CD1 TYR A  66     -22.176 -24.847  14.951  1.00 31.02           C  
ATOM    334  CD2 TYR A  66     -23.314 -22.829  14.394  1.00 31.60           C  
ATOM    335  CE1 TYR A  66     -23.021 -25.561  14.120  1.00 25.18           C  
ATOM    336  CE2 TYR A  66     -24.165 -23.535  13.564  1.00 32.51           C  
ATOM    337  CZ  TYR A  66     -24.014 -24.900  13.432  1.00 26.03           C  
ATOM    338  OH  TYR A  66     -24.856 -25.606  12.606  1.00 36.41           O  
ATOM    339  N   ALA A  67     -19.728 -20.532  17.110  1.00 35.23           N  
ATOM    340  CA  ALA A  67     -19.246 -20.026  18.385  1.00 36.77           C  
ATOM    341  C   ALA A  67     -20.304 -20.321  19.440  1.00 28.61           C  
ATOM    342  O   ALA A  67     -21.487 -20.053  19.231  1.00 31.88           O  
ATOM    343  CB  ALA A  67     -18.953 -18.537  18.307  1.00 41.85           C  
ATOM    344  N   LEU A  68     -19.882 -20.887  20.565  1.00 34.11           N  
ATOM    345  CA  LEU A  68     -20.818 -21.268  21.615  1.00 28.75           C  
ATOM    346  C   LEU A  68     -20.519 -20.559  22.930  1.00 32.29           C  
ATOM    347  O   LEU A  68     -19.430 -20.695  23.487  1.00 33.31           O  
ATOM    348  CB  LEU A  68     -20.789 -22.782  21.823  1.00 33.57           C  
ATOM    349  CG  LEU A  68     -21.655 -23.346  22.952  1.00 30.38           C  
ATOM    350  CD1 LEU A  68     -23.124 -23.025  22.719  1.00 28.18           C  
ATOM    351  CD2 LEU A  68     -21.443 -24.846  23.079  1.00 32.16           C  
ATOM    352  N   LYS A  69     -21.495 -19.801  23.419  1.00 32.83           N  
ATOM    353  CA  LYS A  69     -21.395 -19.155  24.724  1.00 30.72           C  
ATOM    354  C   LYS A  69     -22.133 -19.989  25.762  1.00 33.50           C  
ATOM    355  O   LYS A  69     -23.297 -20.339  25.568  1.00 30.61           O  
ATOM    356  CB  LYS A  69     -21.966 -17.736  24.676  1.00 30.86           C  
ATOM    357  CG  LYS A  69     -21.799 -16.939  25.966  1.00 38.95           C  
ATOM    358  CD  LYS A  69     -22.320 -15.518  25.795  1.00 40.35           C  
ATOM    359  CE  LYS A  69     -22.035 -14.660  27.014  1.00 51.36           C  
ATOM    360  NZ  LYS A  69     -22.467 -13.250  26.800  1.00 51.41           N  
ATOM    361  N   ARG A  70     -21.453 -20.308  26.859  1.00 33.24           N  
ATOM    362  CA  ARG A  70     -22.032 -21.158  27.895  1.00 36.72           C  
ATOM    363  C   ARG A  70     -22.051 -20.462  29.254  1.00 34.62           C  
ATOM    364  O   ARG A  70     -21.004 -20.147  29.818  1.00 27.73           O  
ATOM    365  CB  ARG A  70     -21.259 -22.475  27.990  1.00 30.74           C  
ATOM    366  CG  ARG A  70     -21.821 -23.470  28.995  1.00 34.36           C  
ATOM    367  CD  ARG A  70     -21.086 -24.799  28.898  1.00 37.57           C  
ATOM    368  NE  ARG A  70     -21.670 -25.838  29.743  1.00 37.08           N  
ATOM    369  CZ  ARG A  70     -21.048 -26.403  30.774  1.00 43.27           C  
ATOM    370  NH1 ARG A  70     -19.815 -26.032  31.095  1.00 40.31           N  
ATOM    371  NH2 ARG A  70     -21.657 -27.345  31.483  1.00 43.78           N  
ATOM    372  N   LEU A  71     -23.251 -20.226  29.773  1.00 33.88           N  
ATOM    373  CA  LEU A  71     -23.403 -19.595  31.079  1.00 38.72           C  
ATOM    374  C   LEU A  71     -23.859 -20.600  32.127  1.00 37.16           C  
ATOM    375  O   LEU A  71     -24.886 -21.263  31.960  1.00 30.37           O  
ATOM    376  CB  LEU A  71     -24.399 -18.434  31.010  1.00 34.87           C  
ATOM    377  CG  LEU A  71     -24.700 -17.755  32.348  1.00 30.44           C  
ATOM    378  CD1 LEU A  71     -23.448 -17.096  32.905  1.00 39.61           C  
ATOM    379  CD2 LEU A  71     -25.829 -16.748  32.216  1.00 31.18           C  
ATOM    380  N   LEU A  72     -23.082 -20.708  33.200  1.00 40.22           N  
ATOM    381  CA  LEU A  72     -23.457 -21.510  34.355  1.00 37.95           C  
ATOM    382  C   LEU A  72     -23.637 -20.600  35.557  1.00 42.48           C  
ATOM    383  O   LEU A  72     -22.668 -20.227  36.222  1.00 44.73           O  
ATOM    384  CB  LEU A  72     -22.404 -22.569  34.652  1.00 40.99           C  
ATOM    385  CG  LEU A  72     -22.236 -23.666  33.602  1.00 48.15           C  
ATOM    386  CD1 LEU A  72     -21.091 -24.598  33.968  1.00 48.38           C  
ATOM    387  CD2 LEU A  72     -23.529 -24.442  33.454  1.00 47.93           C  
ATOM    388  N   SER A  73     -24.880 -20.224  35.831  1.00 46.41           N  
ATOM    389  CA  SER A  73     -25.150 -19.304  36.938  1.00 52.65           C  
ATOM    390  C   SER A  73     -26.587 -19.365  37.431  1.00 56.80           C  
ATOM    391  O   SER A  73     -27.499 -19.793  36.698  1.00 50.37           O  
ATOM    392  CB  SER A  73     -24.812 -17.866  36.540  1.00 48.25           C  
ATOM    393  OG  SER A  73     -25.024 -16.971  37.620  1.00 48.46           O  
ATOM    394  N   ASN A  74     -26.762 -18.922  38.675  1.00 60.12           N  
ATOM    395  CA  ASN A  74     -27.986 -19.125  39.410  1.00 54.34           C  
ATOM    396  C   ASN A  74     -28.626 -17.762  39.650  1.00 64.44           C  
ATOM    397  O   ASN A  74     -29.851 -17.593  39.681  1.00 69.63           O  
ATOM    398  CB  ASN A  74     -27.688 -19.774  40.736  1.00 59.76           C  
ATOM    399  CG  ASN A  74     -26.593 -20.804  40.666  1.00 73.77           C  
ATOM    400  OD1 ASN A  74     -26.365 -21.453  39.634  1.00 74.23           O  
ATOM    401  ND2 ASN A  74     -25.827 -20.913  41.791  1.00 76.43           N  
ATOM    402  N   GLU A  75     -27.732 -16.785  39.724  1.00 56.98           N  
ATOM    403  CA  GLU A  75     -28.056 -15.381  39.819  1.00 59.79           C  
ATOM    404  C   GLU A  75     -29.016 -15.016  38.713  1.00 62.32           C  
ATOM    405  O   GLU A  75     -28.687 -15.129  37.533  1.00 55.26           O  
ATOM    406  CB  GLU A  75     -26.772 -14.560  39.729  1.00 63.14           C  
ATOM    407  CG  GLU A  75     -26.951 -13.114  39.314  1.00 69.63           C  
ATOM    408  CD  GLU A  75     -25.635 -12.357  39.324  1.00 75.92           C  
ATOM    409  OE1 GLU A  75     -24.586 -13.033  39.363  1.00 79.61           O  
ATOM    410  OE2 GLU A  75     -25.638 -11.104  39.303  1.00 80.88           O  
ATOM    411  N   GLU A  76     -30.212 -14.592  39.097  1.00 64.41           N  
ATOM    412  CA  GLU A  76     -31.280 -14.415  38.131  1.00 66.68           C  
ATOM    413  C   GLU A  76     -31.122 -13.110  37.350  1.00 57.21           C  
ATOM    414  O   GLU A  76     -31.803 -12.884  36.351  1.00 58.18           O  
ATOM    415  CB  GLU A  76     -32.639 -14.480  38.838  1.00 69.24           C  
ATOM    416  CG  GLU A  76     -33.852 -14.414  37.911  1.00 73.85           C  
ATOM    417  CD  GLU A  76     -33.958 -15.610  36.979  1.00 76.07           C  
ATOM    418  OE1 GLU A  76     -33.265 -16.624  37.215  1.00 75.21           O  
ATOM    419  OE2 GLU A  76     -34.732 -15.527  36.000  1.00 70.26           O  
ATOM    420  N   GLU A  77     -30.200 -12.261  37.786  1.00 52.22           N  
ATOM    421  CA  GLU A  77     -29.913 -11.052  37.030  1.00 57.60           C  
ATOM    422  C   GLU A  77     -29.159 -11.391  35.751  1.00 54.33           C  
ATOM    423  O   GLU A  77     -29.449 -10.843  34.689  1.00 53.01           O  
ATOM    424  CB  GLU A  77     -29.111 -10.052  37.860  1.00 60.41           C  
ATOM    425  CG  GLU A  77     -28.861  -8.746  37.120  1.00 63.82           C  
ATOM    426  CD  GLU A  77     -28.139  -7.716  37.963  1.00 86.86           C  
ATOM    427  OE1 GLU A  77     -27.789  -8.033  39.118  1.00 82.85           O  
ATOM    428  OE2 GLU A  77     -27.933  -6.583  37.474  1.00105.57           O  
ATOM    429  N   LYS A  78     -28.190 -12.294  35.859  1.00 55.34           N  
ATOM    430  CA  LYS A  78     -27.430 -12.741  34.699  1.00 51.66           C  
ATOM    431  C   LYS A  78     -28.298 -13.619  33.807  1.00 49.44           C  
ATOM    432  O   LYS A  78     -28.153 -13.618  32.583  1.00 49.71           O  
ATOM    433  CB  LYS A  78     -26.181 -13.507  35.134  1.00 53.32           C  
ATOM    434  CG  LYS A  78     -24.936 -12.653  35.226  1.00 57.55           C  
ATOM    435  CD  LYS A  78     -23.924 -13.283  36.163  1.00 66.59           C  
ATOM    436  CE  LYS A  78     -22.518 -12.807  35.857  1.00 74.87           C  
ATOM    437  NZ  LYS A  78     -21.518 -13.463  36.742  1.00 74.35           N  
ATOM    438  N   ASN A  79     -29.201 -14.367  34.433  1.00 43.27           N  
ATOM    439  CA  ASN A  79     -30.098 -15.252  33.705  1.00 43.86           C  
ATOM    440  C   ASN A  79     -31.055 -14.488  32.802  1.00 47.80           C  
ATOM    441  O   ASN A  79     -31.201 -14.823  31.630  1.00 44.67           O  
ATOM    442  CB  ASN A  79     -30.884 -16.130  34.676  1.00 48.10           C  
ATOM    443  CG  ASN A  79     -30.029 -17.215  35.300  1.00 55.62           C  
ATOM    444  OD1 ASN A  79     -28.799 -17.146  35.274  1.00 52.59           O  
ATOM    445  ND2 ASN A  79     -30.677 -18.230  35.861  1.00 53.00           N  
ATOM    446  N   ARG A  80     -31.702 -13.459  33.339  1.00 44.38           N  
ATOM    447  CA  ARG A  80     -32.624 -12.666  32.536  1.00 47.71           C  
ATOM    448  C   ARG A  80     -31.874 -11.764  31.565  1.00 44.82           C  
ATOM    449  O   ARG A  80     -32.433 -11.324  30.560  1.00 41.88           O  
ATOM    450  CB  ARG A  80     -33.550 -11.838  33.427  1.00 53.64           C  
ATOM    451  CG  ARG A  80     -34.260 -12.656  34.488  1.00 59.84           C  
ATOM    452  CD  ARG A  80     -35.453 -11.917  35.062  1.00 71.10           C  
ATOM    453  NE  ARG A  80     -35.241 -11.547  36.457  1.00 76.60           N  
ATOM    454  CZ  ARG A  80     -36.211 -11.442  37.359  1.00 77.18           C  
ATOM    455  NH1 ARG A  80     -37.468 -11.687  37.016  1.00 86.99           N  
ATOM    456  NH2 ARG A  80     -35.921 -11.097  38.606  1.00 74.99           N  
ATOM    457  N   ALA A  81     -30.607 -11.500  31.862  1.00 38.28           N  
ATOM    458  CA  ALA A  81     -29.759 -10.740  30.953  1.00 35.40           C  
ATOM    459  C   ALA A  81     -29.490 -11.530  29.672  1.00 41.51           C  
ATOM    460  O   ALA A  81     -29.622 -11.002  28.567  1.00 35.82           O  
ATOM    461  CB  ALA A  81     -28.452 -10.369  31.629  1.00 38.16           C  
ATOM    462  N   ILE A  82     -29.114 -12.796  29.821  1.00 34.28           N  
ATOM    463  CA  ILE A  82     -28.803 -13.625  28.665  1.00 35.52           C  
ATOM    464  C   ILE A  82     -30.086 -14.025  27.936  1.00 36.58           C  
ATOM    465  O   ILE A  82     -30.058 -14.357  26.753  1.00 32.75           O  
ATOM    466  CB  ILE A  82     -27.996 -14.886  29.062  1.00 39.40           C  
ATOM    467  CG1 ILE A  82     -27.239 -15.440  27.852  1.00 43.05           C  
ATOM    468  CG2 ILE A  82     -28.898 -15.945  29.673  1.00 38.73           C  
ATOM    469  CD1 ILE A  82     -26.267 -16.545  28.195  1.00 42.49           C  
ATOM    470  N   ILE A  83     -31.213 -13.974  28.640  1.00 35.57           N  
ATOM    471  CA  ILE A  83     -32.503 -14.245  28.020  1.00 36.99           C  
ATOM    472  C   ILE A  83     -32.883 -13.081  27.113  1.00 37.17           C  
ATOM    473  O   ILE A  83     -33.374 -13.280  26.001  1.00 38.38           O  
ATOM    474  CB  ILE A  83     -33.608 -14.481  29.070  1.00 40.96           C  
ATOM    475  CG1 ILE A  83     -33.431 -15.846  29.732  1.00 39.26           C  
ATOM    476  CG2 ILE A  83     -34.985 -14.415  28.430  1.00 37.79           C  
ATOM    477  CD1 ILE A  83     -34.397 -16.097  30.867  1.00 42.72           C  
ATOM    478  N   GLN A  84     -32.638 -11.865  27.589  1.00 34.45           N  
ATOM    479  CA  GLN A  84     -32.897 -10.678  26.790  1.00 32.49           C  
ATOM    480  C   GLN A  84     -31.870 -10.576  25.670  1.00 35.51           C  
ATOM    481  O   GLN A  84     -32.168 -10.088  24.579  1.00 40.08           O  
ATOM    482  CB  GLN A  84     -32.869  -9.419  27.656  1.00 33.92           C  
ATOM    483  CG  GLN A  84     -33.403  -8.185  26.950  1.00 35.30           C  
ATOM    484  CD  GLN A  84     -33.268  -6.927  27.786  1.00 42.45           C  
ATOM    485  OE1 GLN A  84     -32.233  -6.689  28.409  1.00 44.03           O  
ATOM    486  NE2 GLN A  84     -34.318  -6.113  27.801  1.00 42.21           N  
ATOM    487  N   GLU A  85     -30.659 -11.045  25.952  1.00 35.37           N  
ATOM    488  CA  GLU A  85     -29.592 -11.077  24.960  1.00 37.93           C  
ATOM    489  C   GLU A  85     -30.001 -11.930  23.756  1.00 36.66           C  
ATOM    490  O   GLU A  85     -29.710 -11.583  22.614  1.00 35.37           O  
ATOM    491  CB  GLU A  85     -28.301 -11.612  25.589  1.00 33.75           C  
ATOM    492  CG  GLU A  85     -27.079 -11.585  24.680  1.00 32.42           C  
ATOM    493  CD  GLU A  85     -25.817 -12.052  25.390  1.00 37.49           C  
ATOM    494  OE1 GLU A  85     -25.919 -12.500  26.551  1.00 41.50           O  
ATOM    495  OE2 GLU A  85     -24.723 -11.965  24.794  1.00 40.54           O  
ATOM    496  N   VAL A  86     -30.692 -13.036  24.017  1.00 34.10           N  
ATOM    497  CA  VAL A  86     -31.133 -13.932  22.953  1.00 34.14           C  
ATOM    498  C   VAL A  86     -32.218 -13.289  22.097  1.00 38.64           C  
ATOM    499  O   VAL A  86     -32.158 -13.339  20.865  1.00 40.65           O  
ATOM    500  CB  VAL A  86     -31.658 -15.270  23.521  1.00 35.61           C  
ATOM    501  CG1 VAL A  86     -32.424 -16.042  22.459  1.00 34.98           C  
ATOM    502  CG2 VAL A  86     -30.508 -16.103  24.061  1.00 28.20           C  
ATOM    503  N   CYS A  87     -33.203 -12.679  22.751  1.00 36.82           N  
ATOM    504  CA  CYS A  87     -34.313 -12.047  22.046  1.00 33.21           C  
ATOM    505  C   CYS A  87     -33.820 -10.937  21.130  1.00 36.86           C  
ATOM    506  O   CYS A  87     -34.348 -10.743  20.034  1.00 36.37           O  
ATOM    507  CB  CYS A  87     -35.341 -11.494  23.034  1.00 30.61           C  
ATOM    508  SG  CYS A  87     -36.247 -12.762  23.959  1.00 64.55           S  
ATOM    509  N   PHE A  88     -32.800 -10.216  21.582  1.00 33.40           N  
ATOM    510  CA  PHE A  88     -32.225  -9.133  20.798  1.00 39.72           C  
ATOM    511  C   PHE A  88     -31.605  -9.651  19.503  1.00 36.28           C  
ATOM    512  O   PHE A  88     -31.794  -9.063  18.442  1.00 32.62           O  
ATOM    513  CB  PHE A  88     -31.180  -8.370  21.620  1.00 34.30           C  
ATOM    514  CG  PHE A  88     -31.772  -7.395  22.604  1.00 30.80           C  
ATOM    515  CD1 PHE A  88     -33.079  -6.959  22.467  1.00 29.32           C  
ATOM    516  CD2 PHE A  88     -31.014  -6.900  23.654  1.00 34.40           C  
ATOM    517  CE1 PHE A  88     -33.624  -6.058  23.364  1.00 29.01           C  
ATOM    518  CE2 PHE A  88     -31.553  -5.997  24.555  1.00 30.08           C  
ATOM    519  CZ  PHE A  88     -32.860  -5.575  24.408  1.00 28.74           C  
ATOM    520  N   MET A  89     -30.879 -10.761  19.594  1.00 34.93           N  
ATOM    521  CA  MET A  89     -30.187 -11.313  18.435  1.00 39.64           C  
ATOM    522  C   MET A  89     -31.159 -11.853  17.390  1.00 36.71           C  
ATOM    523  O   MET A  89     -30.888 -11.788  16.191  1.00 34.14           O  
ATOM    524  CB  MET A  89     -29.219 -12.412  18.868  1.00 37.88           C  
ATOM    525  CG  MET A  89     -28.173 -11.941  19.864  1.00 35.99           C  
ATOM    526  SD  MET A  89     -26.694 -12.967  19.839  1.00 47.88           S  
ATOM    527  CE  MET A  89     -26.111 -12.631  18.179  1.00 35.82           C  
ATOM    528  N   LYS A  90     -32.290 -12.385  17.846  1.00 38.61           N  
ATOM    529  CA  LYS A  90     -33.311 -12.887  16.932  1.00 42.24           C  
ATOM    530  C   LYS A  90     -33.928 -11.743  16.139  1.00 37.18           C  
ATOM    531  O   LYS A  90     -34.262 -11.896  14.965  1.00 43.06           O  
ATOM    532  CB  LYS A  90     -34.399 -13.648  17.694  1.00 36.43           C  
ATOM    533  CG  LYS A  90     -33.933 -14.964  18.292  1.00 41.57           C  
ATOM    534  CD  LYS A  90     -35.057 -15.661  19.043  1.00 36.96           C  
ATOM    535  CE  LYS A  90     -34.590 -16.988  19.621  1.00 52.30           C  
ATOM    536  NZ  LYS A  90     -35.642 -17.657  20.438  1.00 53.69           N  
ATOM    537  N   LYS A  91     -34.075 -10.595  16.790  1.00 35.71           N  
ATOM    538  CA  LYS A  91     -34.612  -9.408  16.138  1.00 41.38           C  
ATOM    539  C   LYS A  91     -33.631  -8.845  15.118  1.00 38.92           C  
ATOM    540  O   LYS A  91     -34.035  -8.279  14.103  1.00 43.50           O  
ATOM    541  CB  LYS A  91     -34.955  -8.335  17.173  1.00 39.59           C  
ATOM    542  CG  LYS A  91     -36.353  -8.447  17.752  1.00 46.27           C  
ATOM    543  CD  LYS A  91     -37.187  -7.230  17.381  1.00 49.67           C  
ATOM    544  CE  LYS A  91     -38.543  -7.258  18.063  1.00 49.90           C  
ATOM    545  NZ  LYS A  91     -39.326  -6.020  17.794  1.00 49.13           N  
ATOM    546  N   LEU A  92     -32.342  -9.005  15.396  1.00 34.72           N  
ATOM    547  CA  LEU A  92     -31.301  -8.427  14.555  1.00 38.16           C  
ATOM    548  C   LEU A  92     -30.744  -9.439  13.558  1.00 40.27           C  
ATOM    549  O   LEU A  92     -29.777  -9.159  12.847  1.00 38.91           O  
ATOM    550  CB  LEU A  92     -30.175  -7.871  15.427  1.00 34.93           C  
ATOM    551  CG  LEU A  92     -30.622  -6.813  16.436  1.00 30.38           C  
ATOM    552  CD1 LEU A  92     -29.484  -6.445  17.367  1.00 32.21           C  
ATOM    553  CD2 LEU A  92     -31.147  -5.584  15.715  1.00 34.21           C  
ATOM    554  N   SER A  93     -31.367 -10.612  13.506  1.00 34.73           N  
ATOM    555  CA  SER A  93     -30.933 -11.681  12.612  1.00 38.45           C  
ATOM    556  C   SER A  93     -31.074 -11.306  11.140  1.00 36.58           C  
ATOM    557  O   SER A  93     -31.971 -10.554  10.761  1.00 41.67           O  
ATOM    558  CB  SER A  93     -31.727 -12.958  12.894  1.00 46.00           C  
ATOM    559  OG  SER A  93     -31.496 -13.932  11.892  1.00 45.56           O  
ATOM    560  N   GLY A  94     -30.175 -11.835  10.317  1.00 37.71           N  
ATOM    561  CA  GLY A  94     -30.260 -11.657   8.878  1.00 39.27           C  
ATOM    562  C   GLY A  94     -29.557 -10.429   8.331  1.00 38.49           C  
ATOM    563  O   GLY A  94     -29.569 -10.195   7.123  1.00 38.19           O  
ATOM    564  N   HIS A  95     -28.945  -9.641   9.209  1.00 37.11           N  
ATOM    565  CA  HIS A  95     -28.242  -8.440   8.772  1.00 33.21           C  
ATOM    566  C   HIS A  95     -26.766  -8.732   8.517  1.00 36.85           C  
ATOM    567  O   HIS A  95     -26.105  -9.366   9.340  1.00 35.46           O  
ATOM    568  CB  HIS A  95     -28.387  -7.317   9.799  1.00 31.54           C  
ATOM    569  CG  HIS A  95     -28.000  -5.971   9.271  1.00 30.96           C  
ATOM    570  ND1 HIS A  95     -26.708  -5.506   9.287  1.00 30.72           N  
ATOM    571  CD2 HIS A  95     -28.745  -4.996   8.685  1.00 28.72           C  
ATOM    572  CE1 HIS A  95     -26.665  -4.298   8.746  1.00 33.09           C  
ATOM    573  NE2 HIS A  95     -27.890  -3.971   8.375  1.00 32.80           N  
ATOM    574  N   PRO A  96     -26.246  -8.262   7.370  1.00 34.90           N  
ATOM    575  CA  PRO A  96     -24.877  -8.562   6.928  1.00 33.37           C  
ATOM    576  C   PRO A  96     -23.778  -8.004   7.837  1.00 35.38           C  
ATOM    577  O   PRO A  96     -22.627  -8.425   7.709  1.00 38.29           O  
ATOM    578  CB  PRO A  96     -24.806  -7.912   5.537  1.00 36.03           C  
ATOM    579  CG  PRO A  96     -25.879  -6.873   5.535  1.00 32.26           C  
ATOM    580  CD  PRO A  96     -26.975  -7.439   6.389  1.00 34.73           C  
ATOM    581  N   ASN A  97     -24.117  -7.083   8.735  1.00 28.66           N  
ATOM    582  CA  ASN A  97     -23.117  -6.500   9.626  1.00 28.47           C  
ATOM    583  C   ASN A  97     -23.336  -6.881  11.093  1.00 30.41           C  
ATOM    584  O   ASN A  97     -22.629  -6.409  11.983  1.00 28.55           O  
ATOM    585  CB  ASN A  97     -23.103  -4.979   9.472  1.00 32.50           C  
ATOM    586  CG  ASN A  97     -22.783  -4.541   8.052  1.00 32.87           C  
ATOM    587  OD1 ASN A  97     -23.560  -3.824   7.425  1.00 31.71           O  
ATOM    588  ND2 ASN A  97     -21.635  -4.973   7.539  1.00 23.85           N  
ATOM    589  N   ILE A  98     -24.314  -7.745  11.338  1.00 29.76           N  
ATOM    590  CA  ILE A  98     -24.565  -8.264  12.677  1.00 30.74           C  
ATOM    591  C   ILE A  98     -24.380  -9.781  12.693  1.00 36.00           C  
ATOM    592  O   ILE A  98     -24.894 -10.483  11.818  1.00 29.11           O  
ATOM    593  CB  ILE A  98     -25.980  -7.897  13.164  1.00 31.05           C  
ATOM    594  CG1 ILE A  98     -26.110  -6.377  13.296  1.00 33.70           C  
ATOM    595  CG2 ILE A  98     -26.290  -8.576  14.489  1.00 24.84           C  
ATOM    596  CD1 ILE A  98     -27.448  -5.916  13.828  1.00 33.63           C  
ATOM    597  N   VAL A  99     -23.634 -10.275  13.679  1.00 34.36           N  
ATOM    598  CA  VAL A  99     -23.343 -11.702  13.787  1.00 34.46           C  
ATOM    599  C   VAL A  99     -24.644 -12.507  13.809  1.00 35.47           C  
ATOM    600  O   VAL A  99     -25.613 -12.131  14.472  1.00 33.58           O  
ATOM    601  CB  VAL A  99     -22.492 -12.012  15.042  1.00 37.01           C  
ATOM    602  CG1 VAL A  99     -23.194 -11.540  16.306  1.00 40.31           C  
ATOM    603  CG2 VAL A  99     -22.163 -13.496  15.121  1.00 39.23           C  
ATOM    604  N   GLN A 100     -24.669 -13.597  13.049  1.00 31.03           N  
ATOM    605  CA  GLN A 100     -25.898 -14.354  12.841  1.00 31.44           C  
ATOM    606  C   GLN A 100     -26.217 -15.281  14.008  1.00 31.00           C  
ATOM    607  O   GLN A 100     -25.403 -16.121  14.390  1.00 31.36           O  
ATOM    608  CB  GLN A 100     -25.807 -15.165  11.544  1.00 35.82           C  
ATOM    609  CG  GLN A 100     -27.041 -16.001  11.251  1.00 33.05           C  
ATOM    610  CD  GLN A 100     -28.295 -15.159  11.147  1.00 43.80           C  
ATOM    611  OE1 GLN A 100     -28.413 -14.308  10.264  1.00 46.52           O  
ATOM    612  NE2 GLN A 100     -29.236 -15.382  12.058  1.00 44.29           N  
ATOM    613  N   PHE A 101     -27.410 -15.120  14.568  1.00 33.19           N  
ATOM    614  CA  PHE A 101     -27.882 -15.998  15.629  1.00 34.98           C  
ATOM    615  C   PHE A 101     -28.233 -17.361  15.048  1.00 42.62           C  
ATOM    616  O   PHE A 101     -28.812 -17.450  13.964  1.00 48.23           O  
ATOM    617  CB  PHE A 101     -29.092 -15.387  16.338  1.00 33.37           C  
ATOM    618  CG  PHE A 101     -29.727 -16.295  17.355  1.00 36.88           C  
ATOM    619  CD1 PHE A 101     -29.253 -16.340  18.655  1.00 34.20           C  
ATOM    620  CD2 PHE A 101     -30.803 -17.099  17.012  1.00 39.41           C  
ATOM    621  CE1 PHE A 101     -29.837 -17.173  19.591  1.00 37.68           C  
ATOM    622  CE2 PHE A 101     -31.389 -17.934  17.945  1.00 38.81           C  
ATOM    623  CZ  PHE A 101     -30.905 -17.970  19.236  1.00 38.78           C  
ATOM    624  N   CYS A 102     -27.880 -18.423  15.764  1.00 37.06           N  
ATOM    625  CA  CYS A 102     -28.194 -19.768  15.302  1.00 38.82           C  
ATOM    626  C   CYS A 102     -29.246 -20.411  16.192  1.00 37.16           C  
ATOM    627  O   CYS A 102     -30.376 -20.630  15.763  1.00 47.84           O  
ATOM    628  CB  CYS A 102     -26.932 -20.630  15.247  1.00 35.70           C  
ATOM    629  SG  CYS A 102     -25.729 -20.069  14.013  1.00 49.33           S  
ATOM    630  N   SER A 103     -28.884 -20.705  17.435  1.00 31.99           N  
ATOM    631  CA  SER A 103     -29.835 -21.314  18.355  1.00 36.54           C  
ATOM    632  C   SER A 103     -29.483 -21.031  19.809  1.00 33.68           C  
ATOM    633  O   SER A 103     -28.386 -20.567  20.117  1.00 36.42           O  
ATOM    634  CB  SER A 103     -29.909 -22.824  18.120  1.00 31.30           C  
ATOM    635  OG  SER A 103     -30.871 -23.420  18.971  1.00 46.75           O  
ATOM    636  N   ALA A 104     -30.428 -21.311  20.698  1.00 35.66           N  
ATOM    637  CA  ALA A 104     -30.221 -21.110  22.125  1.00 38.27           C  
ATOM    638  C   ALA A 104     -31.048 -22.102  22.932  1.00 41.11           C  
ATOM    639  O   ALA A 104     -32.089 -22.574  22.475  1.00 41.06           O  
ATOM    640  CB  ALA A 104     -30.568 -19.683  22.519  1.00 30.31           C  
ATOM    641  N   ALA A 105     -30.575 -22.414  24.133  1.00 41.44           N  
ATOM    642  CA  ALA A 105     -31.270 -23.343  25.013  1.00 37.55           C  
ATOM    643  C   ALA A 105     -30.836 -23.142  26.456  1.00 42.76           C  
ATOM    644  O   ALA A 105     -29.701 -22.746  26.727  1.00 40.74           O  
ATOM    645  CB  ALA A 105     -31.021 -24.777  24.579  1.00 40.63           C  
ATOM    646  N   SER A 106     -31.752 -23.417  27.378  1.00 44.37           N  
ATOM    647  CA  SER A 106     -31.471 -23.288  28.799  1.00 44.14           C  
ATOM    648  C   SER A 106     -31.850 -24.555  29.550  1.00 46.13           C  
ATOM    649  O   SER A 106     -32.844 -25.210  29.229  1.00 42.75           O  
ATOM    650  CB  SER A 106     -32.212 -22.086  29.388  1.00 44.96           C  
ATOM    651  OG  SER A 106     -33.612 -22.219  29.224  1.00 46.70           O  
ATOM    652  N   ILE A 107     -31.081 -24.902  30.562  1.00 47.60           N  
ATOM    653  CA  ILE A 107     -31.412 -26.056  31.359  1.00 47.74           C  
ATOM    654  C   ILE A 107     -31.696 -25.675  32.772  1.00 46.78           C  
ATOM    655  O   ILE A 107     -30.930 -25.022  33.394  1.00 44.46           O  
ATOM    656  CB  ILE A 107     -30.349 -27.130  31.350  1.00 53.58           C  
ATOM    657  CG1 ILE A 107     -30.205 -27.693  29.962  1.00 59.71           C  
ATOM    658  CG2 ILE A 107     -30.795 -28.287  32.206  1.00 53.84           C  
ATOM    659  CD1 ILE A 107     -31.192 -28.780  29.651  1.00 65.05           C  
ATOM    660  N   GLY A 108     -32.844 -26.120  33.246  1.00 53.14           N  
ATOM    661  CA  GLY A 108     -33.317 -25.874  34.589  1.00 58.99           C  
ATOM    662  C   GLY A 108     -32.231 -26.260  35.575  1.00 54.19           C  
ATOM    663  O   GLY A 108     -31.472 -27.194  35.319  1.00 58.14           O  
ATOM    664  N   LYS A 109     -32.136 -25.513  36.676  1.00 52.30           N  
ATOM    665  CA  LYS A 109     -31.206 -25.798  37.777  1.00 60.97           C  
ATOM    666  C   LYS A 109     -31.446 -27.181  38.358  1.00 63.79           C  
ATOM    667  O   LYS A 109     -30.522 -27.840  38.831  1.00 59.07           O  
ATOM    668  CB  LYS A 109     -31.348 -24.762  38.903  1.00 65.00           C  
ATOM    669  CG  LYS A 109     -30.281 -24.874  39.998  1.00 67.81           C  
ATOM    670  CD  LYS A 109     -29.718 -23.569  40.429  1.00 65.74           C  
ATOM    671  CE  LYS A 109     -28.387 -23.834  41.108  1.00 70.44           C  
ATOM    672  NZ  LYS A 109     -28.059 -22.770  42.034  1.00 83.69           N  
ATOM    673  N   GLU A 110     -32.709 -27.588  38.354  1.00 64.68           N  
ATOM    674  CA  GLU A 110     -33.122 -28.873  38.887  1.00 68.82           C  
ATOM    675  C   GLU A 110     -32.538 -30.012  38.062  1.00 66.85           C  
ATOM    676  O   GLU A 110     -32.164 -31.063  38.590  1.00 66.88           O  
ATOM    677  CB  GLU A 110     -34.651 -28.960  38.902  1.00 69.14           C  
ATOM    678  CG  GLU A 110     -35.242 -29.590  40.148  1.00 72.93           C  
ATOM    679  CD  GLU A 110     -34.735 -28.965  41.432  1.00 80.27           C  
ATOM    680  OE1 GLU A 110     -34.537 -27.730  41.481  1.00 72.94           O  
ATOM    681  OE2 GLU A 110     -34.553 -29.720  42.406  1.00 80.67           O  
ATOM    682  N   GLU A 111     -32.465 -29.791  36.756  1.00 60.89           N  
ATOM    683  CA  GLU A 111     -32.167 -30.866  35.823  1.00 60.34           C  
ATOM    684  C   GLU A 111     -30.726 -30.829  35.331  1.00 52.85           C  
ATOM    685  O   GLU A 111     -30.275 -31.749  34.653  1.00 51.77           O  
ATOM    686  CB  GLU A 111     -33.128 -30.798  34.635  1.00 64.22           C  
ATOM    687  CG  GLU A 111     -33.874 -32.088  34.357  1.00 58.38           C  
ATOM    688  CD  GLU A 111     -35.284 -31.837  33.857  1.00 73.30           C  
ATOM    689  OE1 GLU A 111     -35.447 -31.533  32.655  1.00 80.97           O  
ATOM    690  OE2 GLU A 111     -36.228 -31.941  34.669  1.00 73.17           O  
ATOM    691  N   SER A 112     -30.006 -29.767  35.676  1.00 55.03           N  
ATOM    692  CA  SER A 112     -28.623 -29.613  35.238  1.00 51.71           C  
ATOM    693  C   SER A 112     -27.715 -30.659  35.874  1.00 51.17           C  
ATOM    694  O   SER A 112     -28.058 -31.256  36.893  1.00 59.52           O  
ATOM    695  CB  SER A 112     -28.117 -28.207  35.555  1.00 55.24           C  
ATOM    696  OG  SER A 112     -28.219 -27.932  36.939  1.00 57.89           O  
ATOM    697  N   ASP A 113     -26.554 -30.875  35.261  1.00 60.00           N  
ATOM    698  CA  ASP A 113     -25.630 -31.920  35.692  1.00 54.90           C  
ATOM    699  C   ASP A 113     -24.824 -31.512  36.922  1.00 56.19           C  
ATOM    700  O   ASP A 113     -24.472 -32.351  37.753  1.00 50.55           O  
ATOM    701  CB  ASP A 113     -24.677 -32.287  34.551  1.00 52.98           C  
ATOM    702  CG  ASP A 113     -25.405 -32.805  33.323  1.00 60.58           C  
ATOM    703  OD1 ASP A 113     -26.454 -33.466  33.482  1.00 59.25           O  
ATOM    704  OD2 ASP A 113     -24.926 -32.547  32.197  1.00 55.81           O  
ATOM    705  N   THR A 114     -24.531 -30.221  37.028  1.00 51.70           N  
ATOM    706  CA  THR A 114     -23.726 -29.705  38.123  1.00 46.93           C  
ATOM    707  C   THR A 114     -24.600 -29.014  39.162  1.00 57.33           C  
ATOM    708  O   THR A 114     -24.100 -28.505  40.164  1.00 46.29           O  
ATOM    709  CB  THR A 114     -22.673 -28.704  37.619  1.00 53.04           C  
ATOM    710  OG1 THR A 114     -23.309 -27.456  37.316  1.00 57.92           O  
ATOM    711  CG2 THR A 114     -21.986 -29.236  36.365  1.00 45.68           C  
ATOM    712  N   GLY A 115     -25.906 -28.992  38.924  1.00 57.76           N  
ATOM    713  CA  GLY A 115     -26.790 -28.209  39.763  1.00 56.93           C  
ATOM    714  C   GLY A 115     -26.422 -26.742  39.662  1.00 63.50           C  
ATOM    715  O   GLY A 115     -26.344 -26.043  40.667  1.00 66.87           O  
ATOM    716  N   GLN A 116     -26.143 -26.300  38.440  1.00 61.33           N  
ATOM    717  CA  GLN A 116     -26.005 -24.888  38.111  1.00 56.73           C  
ATOM    718  C   GLN A 116     -26.801 -24.640  36.846  1.00 54.71           C  
ATOM    719  O   GLN A 116     -26.622 -25.351  35.855  1.00 47.81           O  
ATOM    720  CB  GLN A 116     -24.544 -24.493  37.895  1.00 55.28           C  
ATOM    721  CG  GLN A 116     -23.712 -24.362  39.145  1.00 61.34           C  
ATOM    722  CD  GLN A 116     -23.808 -22.977  39.751  1.00 64.21           C  
ATOM    723  OE1 GLN A 116     -23.754 -21.967  39.044  1.00 62.73           O  
ATOM    724  NE2 GLN A 116     -23.937 -22.920  41.071  1.00 65.24           N  
ATOM    725  N   ALA A 117     -27.681 -23.645  36.876  1.00 52.75           N  
ATOM    726  CA  ALA A 117     -28.519 -23.350  35.719  1.00 45.90           C  
ATOM    727  C   ALA A 117     -27.661 -23.075  34.487  1.00 43.69           C  
ATOM    728  O   ALA A 117     -26.806 -22.190  34.493  1.00 44.21           O  
ATOM    729  CB  ALA A 117     -29.432 -22.179  36.008  1.00 42.44           C  
ATOM    730  N   GLU A 118     -27.895 -23.857  33.438  1.00 37.77           N  
ATOM    731  CA  GLU A 118     -27.068 -23.816  32.240  1.00 41.67           C  
ATOM    732  C   GLU A 118     -27.770 -23.116  31.082  1.00 40.17           C  
ATOM    733  O   GLU A 118     -28.900 -23.456  30.738  1.00 35.24           O  
ATOM    734  CB  GLU A 118     -26.676 -25.238  31.822  1.00 40.82           C  
ATOM    735  CG  GLU A 118     -25.734 -25.297  30.627  1.00 50.47           C  
ATOM    736  CD  GLU A 118     -25.577 -26.700  30.069  1.00 53.13           C  
ATOM    737  OE1 GLU A 118     -26.607 -27.342  29.772  1.00 57.11           O  
ATOM    738  OE2 GLU A 118     -24.423 -27.158  29.926  1.00 52.04           O  
ATOM    739  N   PHE A 119     -27.099 -22.134  30.490  1.00 35.75           N  
ATOM    740  CA  PHE A 119     -27.633 -21.465  29.310  1.00 39.24           C  
ATOM    742  C   PHE A 119     -26.653 -21.567  28.149  1.00 37.28           C  
ATOM    743  O   PHE A 119     -25.471 -21.248  28.281  1.00 35.15           O  
ATOM    744  CB  PHE A 119     -27.953 -19.997  29.601  1.00 40.63           C  
ATOM    746  CG  PHE A 119     -28.958 -19.398  28.653  1.00 38.80           C  
ATOM    748  CD1 PHE A 119     -28.601 -19.069  27.355  1.00 38.02           C  
ATOM    752  CE1 PHE A 119     -29.524 -18.523  26.484  1.00 37.33           C  
ATOM    756  CZ  PHE A 119     -30.820 -18.297  26.905  1.00 40.66           C  
ATOM    758  N   LEU A 120     -27.155 -22.025  27.007  1.00 35.35           N  
ATOM    759  CA  LEU A 120     -26.323 -22.181  25.816  1.00 35.91           C  
ATOM    760  C   LEU A 120     -26.711 -21.189  24.724  1.00 33.36           C  
ATOM    761  O   LEU A 120     -27.877 -21.094  24.343  1.00 31.86           O  
ATOM    762  CB  LEU A 120     -26.419 -23.609  25.284  1.00 34.78           C  
ATOM    763  CG  LEU A 120     -25.939 -24.689  26.252  1.00 37.73           C  
ATOM    764  CD1 LEU A 120     -26.217 -26.076  25.696  1.00 34.23           C  
ATOM    765  CD2 LEU A 120     -24.459 -24.508  26.550  1.00 36.76           C  
ATOM    766  N   LEU A 121     -25.724 -20.452  24.224  1.00 29.74           N  
ATOM    767  CA  LEU A 121     -25.958 -19.452  23.187  1.00 31.37           C  
ATOM    768  C   LEU A 121     -25.044 -19.711  21.992  1.00 30.61           C  
ATOM    769  O   LEU A 121     -23.818 -19.686  22.113  1.00 29.19           O  
ATOM    770  CB  LEU A 121     -25.744 -18.040  23.744  1.00 25.80           C  
ATOM    771  CG  LEU A 121     -26.100 -16.853  22.848  1.00 33.46           C  
ATOM    772  CD1 LEU A 121     -27.413 -17.094  22.131  1.00 38.36           C  
ATOM    773  CD2 LEU A 121     -26.175 -15.576  23.669  1.00 43.28           C  
ATOM    774  N   LEU A 122     -25.653 -19.962  20.839  1.00 28.78           N  
ATOM    775  CA  LEU A 122     -24.914 -20.396  19.661  1.00 29.05           C  
ATOM    776  C   LEU A 122     -25.085 -19.433  18.489  1.00 27.46           C  
ATOM    777  O   LEU A 122     -26.204 -19.181  18.044  1.00 28.07           O  
ATOM    778  CB  LEU A 122     -25.368 -21.798  19.248  1.00 30.29           C  
ATOM    779  CG  LEU A 122     -24.464 -22.560  18.278  1.00 30.56           C  
ATOM    780  CD1 LEU A 122     -23.292 -23.186  19.020  1.00 29.88           C  
ATOM    781  CD2 LEU A 122     -25.253 -23.608  17.509  1.00 27.42           C  
ATOM    782  N   THR A 123     -23.974 -18.900  17.992  1.00 26.10           N  
ATOM    783  CA  THR A 123     -24.001 -18.012  16.830  1.00 34.07           C  
ATOM    784  C   THR A 123     -22.986 -18.468  15.785  1.00 35.50           C  
ATOM    785  O   THR A 123     -22.221 -19.405  16.021  1.00 34.31           O  
ATOM    786  CB  THR A 123     -23.702 -16.545  17.214  1.00 34.93           C  
ATOM    787  OG1 THR A 123     -22.356 -16.435  17.695  1.00 32.36           O  
ATOM    788  CG2 THR A 123     -24.665 -16.058  18.291  1.00 33.59           C  
ATOM    789  N   GLU A 124     -22.980 -17.802  14.634  1.00 35.05           N  
ATOM    790  CA  GLU A 124     -22.024 -18.123  13.580  1.00 36.90           C  
ATOM    791  C   GLU A 124     -20.603 -17.814  14.033  1.00 35.48           C  
ATOM    792  O   GLU A 124     -20.385 -16.966  14.899  1.00 32.14           O  
ATOM    793  CB  GLU A 124     -22.341 -17.356  12.292  1.00 38.93           C  
ATOM    794  CG  GLU A 124     -22.204 -15.848  12.411  1.00 40.94           C  
ATOM    795  CD  GLU A 124     -22.079 -15.155  11.065  1.00 41.66           C  
ATOM    796  OE1 GLU A 124     -22.854 -14.210  10.813  1.00 40.08           O  
ATOM    797  OE2 GLU A 124     -21.198 -15.542  10.265  1.00 38.20           O  
ATOM    798  N   LEU A 125     -19.642 -18.514  13.442  1.00 34.26           N  
ATOM    799  CA  LEU A 125     -18.239 -18.335  13.789  1.00 37.29           C  
ATOM    800  C   LEU A 125     -17.563 -17.363  12.826  1.00 39.20           C  
ATOM    801  O   LEU A 125     -17.693 -17.491  11.609  1.00 49.24           O  
ATOM    802  CB  LEU A 125     -17.516 -19.684  13.784  1.00 34.39           C  
ATOM    803  CG  LEU A 125     -16.041 -19.685  14.183  1.00 33.09           C  
ATOM    804  CD1 LEU A 125     -15.868 -19.208  15.615  1.00 36.05           C  
ATOM    805  CD2 LEU A 125     -15.443 -21.064  13.994  1.00 30.38           C  
ATOM    806  N   CYS A 126     -16.851 -16.386  13.379  1.00 38.16           N  
ATOM    807  CA  CYS A 126     -16.127 -15.409  12.572  1.00 39.60           C  
ATOM    808  C   CYS A 126     -14.630 -15.714  12.561  1.00 44.24           C  
ATOM    809  O   CYS A 126     -14.170 -16.615  13.263  1.00 47.55           O  
ATOM    810  CB  CYS A 126     -16.372 -13.991  13.095  1.00 39.68           C  
ATOM    811  SG  CYS A 126     -18.107 -13.468  13.097  1.00 41.48           S  
ATOM    812  N   LYS A 127     -13.873 -14.965  11.764  1.00 44.59           N  
ATOM    813  CA  LYS A 127     -12.425 -15.144  11.697  1.00 46.50           C  
ATOM    814  C   LYS A 127     -11.749 -14.716  12.993  1.00 49.31           C  
ATOM    815  O   LYS A 127     -10.825 -15.376  13.468  1.00 56.00           O  
ATOM    816  CB  LYS A 127     -11.833 -14.361  10.523  1.00 52.03           C  
ATOM    817  CG  LYS A 127     -11.887 -15.089   9.193  1.00 51.06           C  
ATOM    818  CD  LYS A 127     -10.512 -15.139   8.543  1.00 57.87           C  
ATOM    819  CE  LYS A 127     -10.549 -15.895   7.224  1.00 64.17           C  
ATOM    820  NZ  LYS A 127     -11.430 -15.228   6.224  1.00 65.52           N  
ATOM    821  N   GLY A 128     -12.210 -13.607  13.559  1.00 46.63           N  
ATOM    822  CA  GLY A 128     -11.644 -13.100  14.795  1.00 50.72           C  
ATOM    823  C   GLY A 128     -11.945 -11.632  15.014  1.00 49.71           C  
ATOM    824  O   GLY A 128     -12.639 -11.004  14.214  1.00 49.65           O  
ATOM    825  N   GLN A 129     -11.417 -11.087  16.105  1.00 52.09           N  
ATOM    826  CA  GLN A 129     -11.632  -9.689  16.459  1.00 54.96           C  
ATOM    827  C   GLN A 129     -10.949  -8.746  15.471  1.00 51.48           C  
ATOM    828  O   GLN A 129      -9.897  -9.068  14.923  1.00 58.87           O  
ATOM    829  CB  GLN A 129     -11.123  -9.421  17.878  1.00 57.31           C  
ATOM    830  CG  GLN A 129     -12.162  -8.830  18.819  1.00 64.96           C  
ATOM    831  CD  GLN A 129     -11.853  -9.111  20.279  1.00 70.16           C  
ATOM    832  OE1 GLN A 129     -10.703  -9.356  20.647  1.00 79.06           O  
ATOM    833  NE2 GLN A 129     -12.880  -9.074  21.120  1.00 64.81           N  
ATOM    834  N   LEU A 130     -11.553  -7.583  15.248  1.00 48.88           N  
ATOM    835  CA  LEU A 130     -10.967  -6.570  14.380  1.00 48.80           C  
ATOM    836  C   LEU A 130      -9.627  -6.090  14.928  1.00 53.78           C  
ATOM    837  O   LEU A 130      -8.675  -5.897  14.173  1.00 58.47           O  
ATOM    838  CB  LEU A 130     -11.921  -5.386  14.214  1.00 54.39           C  
ATOM    839  CG  LEU A 130     -11.401  -4.203  13.393  1.00 46.51           C  
ATOM    840  CD1 LEU A 130     -11.009  -4.662  12.001  1.00 42.84           C  
ATOM    841  CD2 LEU A 130     -12.442  -3.097  13.321  1.00 41.88           C  
ATOM    842  N   VAL A 131      -9.564  -5.903  16.244  1.00 56.63           N  
ATOM    843  CA  VAL A 131      -8.340  -5.479  16.918  1.00 55.09           C  
ATOM    844  C   VAL A 131      -7.178  -6.404  16.573  1.00 59.50           C  
ATOM    845  O   VAL A 131      -6.059  -5.953  16.324  1.00 66.67           O  
ATOM    846  CB  VAL A 131      -8.521  -5.449  18.449  1.00 59.06           C  
ATOM    847  CG1 VAL A 131      -7.226  -5.038  19.134  1.00 61.85           C  
ATOM    848  CG2 VAL A 131      -9.655  -4.510  18.832  1.00 60.40           C  
ATOM    849  N   GLU A 132      -7.465  -7.701  16.549  1.00 59.91           N  
ATOM    850  CA  GLU A 132      -6.482  -8.717  16.199  1.00 64.16           C  
ATOM    851  C   GLU A 132      -5.905  -8.495  14.803  1.00 66.47           C  
ATOM    852  O   GLU A 132      -4.690  -8.523  14.613  1.00 65.10           O  
ATOM    853  CB  GLU A 132      -7.114 -10.108  16.293  1.00 64.69           C  
ATOM    854  CG  GLU A 132      -6.361 -11.201  15.556  1.00 64.51           C  
ATOM    855  CD  GLU A 132      -7.096 -12.529  15.585  1.00 71.92           C  
ATOM    856  OE1 GLU A 132      -7.949 -12.718  16.479  1.00 76.99           O  
ATOM    857  OE2 GLU A 132      -6.823 -13.381  14.715  1.00 69.54           O  
ATOM    858  N   PHE A 133      -6.782  -8.262  13.832  1.00 64.50           N  
ATOM    859  CA  PHE A 133      -6.355  -8.093  12.447  1.00 65.99           C  
ATOM    860  C   PHE A 133      -5.897  -6.669  12.158  1.00 68.00           C  
ATOM    861  O   PHE A 133      -5.513  -6.353  11.032  1.00 69.27           O  
ATOM    862  CB  PHE A 133      -7.482  -8.481  11.487  1.00 64.11           C  
ATOM    863  CG  PHE A 133      -7.906  -9.916  11.601  1.00 65.90           C  
ATOM    864  CD1 PHE A 133      -7.093 -10.932  11.127  1.00 66.16           C  
ATOM    865  CD2 PHE A 133      -9.119 -10.250  12.180  1.00 59.71           C  
ATOM    866  CE1 PHE A 133      -7.480 -12.254  11.230  1.00 64.62           C  
ATOM    867  CE2 PHE A 133      -9.513 -11.569  12.285  1.00 63.71           C  
ATOM    868  CZ  PHE A 133      -8.692 -12.573  11.810  1.00 63.50           C  
ATOM    869  N   LEU A 134      -5.938  -5.810  13.172  1.00 67.62           N  
ATOM    870  CA  LEU A 134      -5.492  -4.432  13.007  1.00 68.21           C  
ATOM    871  C   LEU A 134      -3.995  -4.292  13.247  1.00 72.06           C  
ATOM    872  O   LEU A 134      -3.276  -3.748  12.410  1.00 78.82           O  
ATOM    873  CB  LEU A 134      -6.257  -3.495  13.944  1.00 65.03           C  
ATOM    874  CG  LEU A 134      -7.588  -2.957  13.414  1.00 63.32           C  
ATOM    875  CD1 LEU A 134      -8.173  -1.932  14.369  1.00 59.77           C  
ATOM    876  CD2 LEU A 134      -7.407  -2.360  12.028  1.00 65.83           C  
ATOM    877  N   LYS A 135      -3.524  -4.788  14.386  1.00 70.47           N  
ATOM    878  CA  LYS A 135      -2.121  -4.624  14.746  1.00 76.74           C  
ATOM    879  C   LYS A 135      -1.215  -5.556  13.943  1.00 73.54           C  
ATOM    880  O   LYS A 135      -0.012  -5.321  13.837  1.00 77.78           O  
ATOM    881  CB  LYS A 135      -1.924  -4.846  16.247  1.00 71.17           C  
ATOM    882  CG  LYS A 135      -0.579  -4.355  16.769  1.00 75.36           C  
ATOM    883  CD  LYS A 135      -0.204  -3.020  16.132  1.00 82.82           C  
ATOM    884  CE  LYS A 135       0.034  -1.935  17.168  1.00 89.73           C  
ATOM    885  NZ  LYS A 135       0.068  -0.582  16.541  1.00 94.11           N  
ATOM    886  N   LYS A 136      -1.796  -6.602  13.364  1.00 73.28           N  
ATOM    887  CA  LYS A 136      -1.042  -7.497  12.494  1.00 76.86           C  
ATOM    888  C   LYS A 136      -0.638  -6.764  11.221  1.00 83.22           C  
ATOM    889  O   LYS A 136       0.364  -7.098  10.589  1.00 88.65           O  
ATOM    890  CB  LYS A 136      -1.858  -8.747  12.154  1.00 74.48           C  
ATOM    891  CG  LYS A 136      -2.000  -9.753  13.295  1.00 79.89           C  
ATOM    892  CD  LYS A 136      -0.921  -9.584  14.356  1.00 74.85           C  
ATOM    893  CE  LYS A 136      -1.391 -10.111  15.702  1.00 76.78           C  
ATOM    894  NZ  LYS A 136      -2.665  -9.471  16.131  1.00 69.10           N  
ATOM    895  N   MET A 137      -1.426  -5.759  10.854  1.00 78.50           N  
ATOM    896  CA  MET A 137      -1.139  -4.935   9.686  1.00 84.06           C  
ATOM    897  C   MET A 137      -0.836  -3.495  10.094  1.00 84.19           C  
ATOM    898  O   MET A 137       0.316  -3.058  10.076  1.00 81.19           O  
ATOM    899  CB  MET A 137      -2.314  -4.967   8.706  1.00 80.81           C  
ATOM    900  CG  MET A 137      -2.400  -3.744   7.807  1.00 84.26           C  
ATOM    901  SD  MET A 137      -1.494  -3.961   6.263  1.00115.95           S  
ATOM    902  CE  MET A 137      -1.386  -2.274   5.669  1.00 87.80           C  
ATOM    903  N   GLY A 141       2.443   0.126   7.681  1.00 71.57           N  
ATOM    904  CA  GLY A 141       2.146   1.503   8.033  1.00 72.54           C  
ATOM    905  C   GLY A 141       0.775   1.643   8.665  1.00 76.39           C  
ATOM    906  O   GLY A 141       0.292   0.714   9.311  1.00 86.16           O  
ATOM    907  N   PRO A 142       0.138   2.811   8.483  1.00 75.56           N  
ATOM    908  CA  PRO A 142      -1.199   3.068   9.023  1.00 67.89           C  
ATOM    909  C   PRO A 142      -2.307   2.696   8.039  1.00 66.45           C  
ATOM    910  O   PRO A 142      -2.022   2.300   6.909  1.00 67.78           O  
ATOM    911  CB  PRO A 142      -1.181   4.575   9.286  1.00 64.46           C  
ATOM    912  CG  PRO A 142      -0.103   5.130   8.358  1.00 77.75           C  
ATOM    913  CD  PRO A 142       0.653   3.975   7.745  1.00 73.37           C  
ATOM    914  N   LEU A 143      -3.557   2.824   8.472  1.00 67.28           N  
ATOM    915  CA  LEU A 143      -4.701   2.446   7.650  1.00 60.23           C  
ATOM    916  C   LEU A 143      -5.046   3.519   6.625  1.00 56.87           C  
ATOM    917  O   LEU A 143      -5.044   4.710   6.936  1.00 60.82           O  
ATOM    918  CB  LEU A 143      -5.920   2.164   8.531  1.00 59.75           C  
ATOM    919  CG  LEU A 143      -5.794   1.019   9.537  1.00 62.84           C  
ATOM    920  CD1 LEU A 143      -7.020   0.962  10.428  1.00 59.52           C  
ATOM    921  CD2 LEU A 143      -5.589  -0.308   8.821  1.00 61.91           C  
ATOM    922  N   SER A 144      -5.347   3.090   5.404  1.00 61.24           N  
ATOM    923  CA  SER A 144      -5.762   4.007   4.349  1.00 53.43           C  
ATOM    924  C   SER A 144      -7.194   4.479   4.584  1.00 50.39           C  
ATOM    925  O   SER A 144      -7.960   3.830   5.298  1.00 49.16           O  
ATOM    926  CB  SER A 144      -5.637   3.342   2.978  1.00 44.87           C  
ATOM    927  OG  SER A 144      -6.353   2.122   2.937  1.00 48.31           O  
ATOM    928  N   CYS A 145      -7.548   5.611   3.984  1.00 46.40           N  
ATOM    929  CA  CYS A 145      -8.870   6.199   4.175  1.00 49.61           C  
ATOM    930  C   CYS A 145      -9.982   5.288   3.679  1.00 48.82           C  
ATOM    931  O   CYS A 145     -11.089   5.309   4.213  1.00 49.05           O  
ATOM    932  CB  CYS A 145      -8.963   7.554   3.471  1.00 54.65           C  
ATOM    933  SG  CYS A 145      -8.049   8.876   4.289  1.00 68.75           S  
ATOM    934  N   ASP A 146      -9.684   4.492   2.658  1.00 49.45           N  
ATOM    935  CA  ASP A 146     -10.655   3.543   2.128  1.00 46.90           C  
ATOM    936  C   ASP A 146     -10.890   2.401   3.113  1.00 50.81           C  
ATOM    937  O   ASP A 146     -11.998   1.878   3.216  1.00 51.92           O  
ATOM    938  CB  ASP A 146     -10.189   2.995   0.778  1.00 48.16           C  
ATOM    939  CG  ASP A 146      -9.949   4.090  -0.241  1.00 51.35           C  
ATOM    940  OD1 ASP A 146     -10.378   5.235   0.007  1.00 50.39           O  
ATOM    941  OD2 ASP A 146      -9.334   3.805  -1.291  1.00 51.83           O  
ATOM    942  N   THR A 147      -9.842   2.021   3.837  1.00 48.29           N  
ATOM    943  CA  THR A 147      -9.944   0.965   4.836  1.00 48.27           C  
ATOM    944  C   THR A 147     -10.782   1.435   6.019  1.00 52.58           C  
ATOM    945  O   THR A 147     -11.705   0.745   6.450  1.00 49.05           O  
ATOM    946  CB  THR A 147      -8.557   0.515   5.339  1.00 53.73           C  
ATOM    947  OG1 THR A 147      -7.780   0.024   4.240  1.00 54.16           O  
ATOM    948  CG2 THR A 147      -8.696  -0.586   6.379  1.00 59.02           C  
ATOM    949  N   VAL A 148     -10.453   2.616   6.535  1.00 51.12           N  
ATOM    950  CA  VAL A 148     -11.193   3.212   7.644  1.00 42.98           C  
ATOM    951  C   VAL A 148     -12.650   3.460   7.258  1.00 43.79           C  
ATOM    952  O   VAL A 148     -13.553   3.326   8.084  1.00 44.04           O  
ATOM    953  CB  VAL A 148     -10.553   4.540   8.098  1.00 45.71           C  
ATOM    954  CG1 VAL A 148     -11.289   5.108   9.304  1.00 42.01           C  
ATOM    955  CG2 VAL A 148      -9.080   4.336   8.418  1.00 48.46           C  
ATOM    956  N   LEU A 149     -12.869   3.811   5.993  1.00 42.04           N  
ATOM    957  CA  LEU A 149     -14.212   4.070   5.483  1.00 40.21           C  
ATOM    958  C   LEU A 149     -15.084   2.820   5.510  1.00 36.98           C  
ATOM    959  O   LEU A 149     -16.238   2.875   5.925  1.00 35.70           O  
ATOM    960  CB  LEU A 149     -14.146   4.623   4.057  1.00 40.71           C  
ATOM    961  CG  LEU A 149     -15.481   4.874   3.354  1.00 40.31           C  
ATOM    962  CD1 LEU A 149     -16.322   5.871   4.136  1.00 38.55           C  
ATOM    963  CD2 LEU A 149     -15.251   5.360   1.931  1.00 43.04           C  
ATOM    964  N   LYS A 150     -14.536   1.696   5.061  1.00 37.83           N  
ATOM    965  CA  LYS A 150     -15.295   0.449   5.025  1.00 38.82           C  
ATOM    966  C   LYS A 150     -15.568  -0.051   6.436  1.00 37.80           C  
ATOM    967  O   LYS A 150     -16.681  -0.469   6.755  1.00 33.45           O  
ATOM    968  CB  LYS A 150     -14.550  -0.620   4.222  1.00 40.46           C  
ATOM    969  CG  LYS A 150     -14.362  -0.282   2.748  1.00 44.73           C  
ATOM    970  CD  LYS A 150     -13.591  -1.380   2.028  1.00 45.95           C  
ATOM    971  CE  LYS A 150     -13.293  -1.000   0.588  1.00 46.85           C  
ATOM    972  NZ  LYS A 150     -12.522  -2.066  -0.108  1.00 53.21           N  
ATOM    973  N   ILE A 151     -14.539   0.003   7.273  1.00 40.50           N  
ATOM    974  CA  ILE A 151     -14.632  -0.440   8.656  1.00 37.13           C  
ATOM    975  C   ILE A 151     -15.729   0.309   9.406  1.00 36.19           C  
ATOM    976  O   ILE A 151     -16.596  -0.301  10.033  1.00 31.16           O  
ATOM    977  CB  ILE A 151     -13.288  -0.249   9.386  1.00 42.10           C  
ATOM    978  CG1 ILE A 151     -12.246  -1.230   8.843  1.00 38.67           C  
ATOM    979  CG2 ILE A 151     -13.458  -0.438  10.882  1.00 42.39           C  
ATOM    980  CD1 ILE A 151     -10.854  -1.005   9.388  1.00 41.49           C  
ATOM    981  N   PHE A 152     -15.697   1.634   9.315  1.00 38.14           N  
ATOM    982  CA  PHE A 152     -16.624   2.478  10.061  1.00 29.79           C  
ATOM    983  C   PHE A 152     -18.040   2.440   9.484  1.00 36.79           C  
ATOM    984  O   PHE A 152     -19.020   2.485  10.231  1.00 28.71           O  
ATOM    985  CB  PHE A 152     -16.106   3.917  10.100  1.00 28.13           C  
ATOM    986  CG  PHE A 152     -16.849   4.801  11.056  1.00 37.87           C  
ATOM    987  CD1 PHE A 152     -16.866   4.515  12.413  1.00 31.25           C  
ATOM    988  CD2 PHE A 152     -17.522   5.922  10.603  1.00 35.49           C  
ATOM    989  CE1 PHE A 152     -17.547   5.321  13.295  1.00 31.71           C  
ATOM    990  CE2 PHE A 152     -18.205   6.738  11.484  1.00 39.93           C  
ATOM    991  CZ  PHE A 152     -18.217   6.437  12.832  1.00 36.40           C  
ATOM    992  N   TYR A 153     -18.147   2.347   8.160  1.00 32.25           N  
ATOM    993  CA  TYR A 153     -19.452   2.324   7.503  1.00 32.81           C  
ATOM    994  C   TYR A 153     -20.231   1.058   7.842  1.00 28.83           C  
ATOM    995  O   TYR A 153     -21.426   1.114   8.126  1.00 30.98           O  
ATOM    996  CB  TYR A 153     -19.303   2.447   5.981  1.00 34.63           C  
ATOM    997  CG  TYR A 153     -20.620   2.400   5.235  1.00 31.07           C  
ATOM    998  CD1 TYR A 153     -21.378   3.548   5.059  1.00 31.88           C  
ATOM    999  CD2 TYR A 153     -21.107   1.207   4.711  1.00 33.87           C  
ATOM   1000  CE1 TYR A 153     -22.583   3.513   4.382  1.00 35.14           C  
ATOM   1001  CE2 TYR A 153     -22.312   1.163   4.034  1.00 33.83           C  
ATOM   1002  CZ  TYR A 153     -23.044   2.319   3.872  1.00 32.17           C  
ATOM   1003  OH  TYR A 153     -24.243   2.285   3.199  1.00 42.50           O  
ATOM   1004  N   GLN A 154     -19.553  -0.083   7.801  1.00 28.84           N  
ATOM   1005  CA  GLN A 154     -20.201  -1.356   8.087  1.00 33.73           C  
ATOM   1006  C   GLN A 154     -20.581  -1.439   9.567  1.00 35.36           C  
ATOM   1007  O   GLN A 154     -21.556  -2.098   9.931  1.00 35.07           O  
ATOM   1008  CB  GLN A 154     -19.294  -2.524   7.677  1.00 30.98           C  
ATOM   1009  CG  GLN A 154     -19.041  -2.583   6.169  1.00 34.49           C  
ATOM   1010  CD  GLN A 154     -18.061  -3.672   5.756  1.00 35.70           C  
ATOM   1011  OE1 GLN A 154     -17.978  -4.728   6.384  1.00 36.52           O  
ATOM   1012  NE2 GLN A 154     -17.309  -3.412   4.691  1.00 32.22           N  
ATOM   1013  N   THR A 155     -19.822  -0.753  10.415  1.00 31.59           N  
ATOM   1014  CA  THR A 155     -20.162  -0.668  11.830  1.00 29.59           C  
ATOM   1015  C   THR A 155     -21.432   0.160  12.016  1.00 30.56           C  
ATOM   1016  O   THR A 155     -22.344  -0.240  12.741  1.00 31.90           O  
ATOM   1017  CB  THR A 155     -19.017  -0.046  12.664  1.00 29.16           C  
ATOM   1018  OG1 THR A 155     -17.833  -0.846  12.542  1.00 22.58           O  
ATOM   1019  CG2 THR A 155     -19.409   0.033  14.132  1.00 31.34           C  
ATOM   1020  N   CYS A 156     -21.493   1.308  11.346  1.00 30.64           N  
ATOM   1021  CA  CYS A 156     -22.628   2.221  11.481  1.00 28.25           C  
ATOM   1022  C   CYS A 156     -23.917   1.658  10.884  1.00 32.29           C  
ATOM   1023  O   CYS A 156     -25.013   2.025  11.311  1.00 28.54           O  
ATOM   1024  CB  CYS A 156     -22.304   3.569  10.832  1.00 32.69           C  
ATOM   1025  SG  CYS A 156     -21.097   4.555  11.747  1.00 35.07           S  
ATOM   1026  N   ARG A 157     -23.786   0.776   9.895  1.00 29.08           N  
ATOM   1027  CA  ARG A 157     -24.944   0.094   9.321  1.00 28.80           C  
ATOM   1028  C   ARG A 157     -25.579  -0.837  10.349  1.00 30.15           C  
ATOM   1029  O   ARG A 157     -26.802  -0.943  10.435  1.00 30.38           O  
ATOM   1030  CB  ARG A 157     -24.548  -0.697   8.072  1.00 31.80           C  
ATOM   1031  CG  ARG A 157     -24.438   0.136   6.804  1.00 39.81           C  
ATOM   1032  CD  ARG A 157     -25.805   0.601   6.323  1.00 41.71           C  
ATOM   1033  NE  ARG A 157     -26.727  -0.516   6.136  1.00 46.71           N  
ATOM   1034  CZ  ARG A 157     -27.799  -0.475   5.352  1.00 59.35           C  
ATOM   1035  NH1 ARG A 157     -28.086   0.630   4.676  1.00 58.07           N  
ATOM   1036  NH2 ARG A 157     -28.584  -1.539   5.243  1.00 58.97           N  
ATOM   1037  N   ALA A 158     -24.735  -1.514  11.122  1.00 25.31           N  
ATOM   1038  CA  ALA A 158     -25.205  -2.404  12.177  1.00 26.66           C  
ATOM   1039  C   ALA A 158     -25.979  -1.622  13.228  1.00 27.11           C  
ATOM   1040  O   ALA A 158     -27.079  -2.010  13.618  1.00 27.91           O  
ATOM   1041  CB  ALA A 158     -24.038  -3.141  12.816  1.00 20.39           C  
ATOM   1042  N   VAL A 159     -25.401  -0.510  13.673  1.00 26.93           N  
ATOM   1043  CA  VAL A 159     -26.048   0.338  14.666  1.00 32.13           C  
ATOM   1044  C   VAL A 159     -27.358   0.900  14.123  1.00 31.10           C  
ATOM   1045  O   VAL A 159     -28.372   0.921  14.822  1.00 32.48           O  
ATOM   1046  CB  VAL A 159     -25.134   1.499  15.103  1.00 36.22           C  
ATOM   1047  CG1 VAL A 159     -25.819   2.339  16.170  1.00 33.22           C  
ATOM   1048  CG2 VAL A 159     -23.806   0.964  15.616  1.00 35.58           C  
ATOM   1049  N   GLN A 160     -27.331   1.342  12.869  1.00 31.53           N  
ATOM   1050  CA  GLN A 160     -28.520   1.874  12.211  1.00 33.54           C  
ATOM   1051  C   GLN A 160     -29.658   0.859  12.220  1.00 33.28           C  
ATOM   1052  O   GLN A 160     -30.815   1.214  12.437  1.00 34.23           O  
ATOM   1053  CB  GLN A 160     -28.198   2.291  10.774  1.00 30.98           C  
ATOM   1054  CG  GLN A 160     -29.363   2.927  10.037  1.00 39.28           C  
ATOM   1055  CD  GLN A 160     -28.976   3.444   8.664  1.00 41.40           C  
ATOM   1056  OE1 GLN A 160     -28.335   2.746   7.880  1.00 43.65           O  
ATOM   1057  NE2 GLN A 160     -29.356   4.683   8.371  1.00 42.05           N  
ATOM   1058  N   HIS A 161     -29.318  -0.407  11.999  1.00 28.00           N  
ATOM   1059  CA  HIS A 161     -30.311  -1.473  11.992  1.00 27.43           C  
ATOM   1060  C   HIS A 161     -30.883  -1.711  13.391  1.00 30.18           C  
ATOM   1061  O   HIS A 161     -32.038  -2.114  13.539  1.00 29.21           O  
ATOM   1062  CB  HIS A 161     -29.703  -2.762  11.440  1.00 30.19           C  
ATOM   1063  CG  HIS A 161     -30.703  -3.839  11.183  1.00 31.58           C  
ATOM   1064  ND1 HIS A 161     -31.815  -3.654  10.384  1.00 33.62           N  
ATOM   1065  CD2 HIS A 161     -30.769  -5.124  11.613  1.00 30.39           C  
ATOM   1066  CE1 HIS A 161     -32.515  -4.769  10.336  1.00 33.57           C  
ATOM   1067  NE2 HIS A 161     -31.899  -5.680  11.077  1.00 30.23           N  
ATOM   1068  N   MET A 162     -30.072  -1.455  14.414  1.00 25.22           N  
ATOM   1069  CA  MET A 162     -30.519  -1.596  15.797  1.00 30.07           C  
ATOM   1070  C   MET A 162     -31.468  -0.462  16.189  1.00 29.82           C  
ATOM   1071  O   MET A 162     -32.447  -0.679  16.899  1.00 29.92           O  
ATOM   1072  CB  MET A 162     -29.320  -1.631  16.751  1.00 31.35           C  
ATOM   1073  CG  MET A 162     -28.359  -2.786  16.505  1.00 26.91           C  
ATOM   1074  SD  MET A 162     -26.929  -2.745  17.602  1.00 32.44           S  
ATOM   1075  CE  MET A 162     -27.695  -3.060  19.189  1.00 29.52           C  
ATOM   1076  N   HIS A 163     -31.177   0.747  15.722  1.00 31.12           N  
ATOM   1077  CA  HIS A 163     -32.013   1.900  16.033  1.00 28.00           C  
ATOM   1078  C   HIS A 163     -33.300   1.911  15.209  1.00 30.69           C  
ATOM   1079  O   HIS A 163     -34.229   2.656  15.511  1.00 32.93           O  
ATOM   1080  CB  HIS A 163     -31.238   3.199  15.810  1.00 30.30           C  
ATOM   1081  CG  HIS A 163     -30.130   3.422  16.785  1.00 33.69           C  
ATOM   1082  ND1 HIS A 163     -29.466   4.621  16.909  1.00 34.90           N  
ATOM   1083  CD2 HIS A 163     -29.555   2.587  17.697  1.00 28.04           C  
ATOM   1084  CE1 HIS A 163     -28.539   4.528  17.844  1.00 31.68           C  
ATOM   1085  NE2 HIS A 163     -28.579   3.296  18.337  1.00 32.04           N  
ATOM   1086  N   ARG A 164     -33.356   1.082  14.171  1.00 34.36           N  
ATOM   1087  CA  ARG A 164     -34.529   1.039  13.300  1.00 33.20           C  
ATOM   1088  C   ARG A 164     -35.635   0.147  13.853  1.00 33.09           C  
ATOM   1089  O   ARG A 164     -36.785   0.250  13.431  1.00 33.47           O  
ATOM   1090  CB  ARG A 164     -34.139   0.563  11.900  1.00 36.79           C  
ATOM   1091  CG  ARG A 164     -33.645   1.667  10.977  1.00 39.05           C  
ATOM   1092  CD  ARG A 164     -33.187   1.083   9.656  1.00 43.77           C  
ATOM   1093  NE  ARG A 164     -32.788   2.106   8.696  1.00 56.97           N  
ATOM   1094  CZ  ARG A 164     -32.250   1.840   7.511  1.00 49.68           C  
ATOM   1095  NH1 ARG A 164     -32.044   0.581   7.145  1.00 41.74           N  
ATOM   1096  NH2 ARG A 164     -31.914   2.829   6.694  1.00 47.03           N  
ATOM   1097  N   GLN A 165     -35.285  -0.723  14.797  1.00 26.79           N  
ATOM   1098  CA  GLN A 165     -36.247  -1.664  15.369  1.00 35.30           C  
ATOM   1099  C   GLN A 165     -37.346  -0.962  16.164  1.00 31.64           C  
ATOM   1100  O   GLN A 165     -37.200   0.194  16.558  1.00 28.29           O  
ATOM   1101  CB  GLN A 165     -35.533  -2.682  16.266  1.00 34.03           C  
ATOM   1102  CG  GLN A 165     -34.418  -3.442  15.564  1.00 34.65           C  
ATOM   1103  CD  GLN A 165     -34.905  -4.165  14.324  1.00 36.20           C  
ATOM   1104  OE1 GLN A 165     -35.848  -4.953  14.382  1.00 40.45           O  
ATOM   1105  NE2 GLN A 165     -34.275  -3.885  13.188  1.00 36.18           N  
ATOM   1106  N   LYS A 166     -38.448  -1.673  16.382  1.00 34.09           N  
ATOM   1107  CA  LYS A 166     -39.555  -1.183  17.197  1.00 35.17           C  
ATOM   1108  C   LYS A 166     -39.822  -2.138  18.355  1.00 39.08           C  
ATOM   1109  O   LYS A 166     -40.340  -3.238  18.147  1.00 38.58           O  
ATOM   1110  CB  LYS A 166     -40.825  -1.016  16.356  1.00 35.29           C  
ATOM   1111  CG  LYS A 166     -41.082   0.400  15.868  1.00 39.10           C  
ATOM   1112  CD  LYS A 166     -40.293   0.712  14.606  1.00 48.86           C  
ATOM   1113  CE  LYS A 166     -40.677   2.072  14.045  1.00 48.57           C  
ATOM   1114  NZ  LYS A 166     -40.013   2.345  12.741  1.00 54.81           N  
ATOM   1115  N   PRO A 167     -39.458  -1.733  19.582  1.00 32.58           N  
ATOM   1116  CA  PRO A 167     -38.774  -0.478  19.907  1.00 30.42           C  
ATOM   1117  C   PRO A 167     -37.288  -0.533  19.565  1.00 28.58           C  
ATOM   1118  O   PRO A 167     -36.742  -1.628  19.435  1.00 27.43           O  
ATOM   1119  CB  PRO A 167     -38.983  -0.355  21.419  1.00 31.33           C  
ATOM   1120  CG  PRO A 167     -39.045  -1.764  21.885  1.00 31.72           C  
ATOM   1121  CD  PRO A 167     -39.753  -2.522  20.792  1.00 35.33           C  
ATOM   1122  N   PRO A 168     -36.648   0.636  19.402  1.00 29.83           N  
ATOM   1123  CA  PRO A 168     -35.217   0.711  19.079  1.00 28.40           C  
ATOM   1124  C   PRO A 168     -34.328  -0.027  20.078  1.00 33.81           C  
ATOM   1125  O   PRO A 168     -34.654  -0.116  21.264  1.00 30.64           O  
ATOM   1126  CB  PRO A 168     -34.932   2.213  19.112  1.00 25.42           C  
ATOM   1127  CG  PRO A 168     -36.237   2.842  18.767  1.00 29.06           C  
ATOM   1128  CD  PRO A 168     -37.288   1.964  19.383  1.00 20.75           C  
ATOM   1129  N   ILE A 169     -33.210  -0.550  19.585  1.00 29.05           N  
ATOM   1130  CA  ILE A 169     -32.249  -1.249  20.423  1.00 26.56           C  
ATOM   1131  C   ILE A 169     -30.961  -0.448  20.553  1.00 27.67           C  
ATOM   1132  O   ILE A 169     -30.307  -0.147  19.558  1.00 29.58           O  
ATOM   1133  CB  ILE A 169     -31.916  -2.638  19.862  1.00 28.98           C  
ATOM   1134  CG1 ILE A 169     -33.197  -3.449  19.648  1.00 27.70           C  
ATOM   1135  CG2 ILE A 169     -30.965  -3.367  20.795  1.00 32.73           C  
ATOM   1136  CD1 ILE A 169     -32.955  -4.815  19.057  1.00 24.11           C  
ATOM   1137  N   ILE A 170     -30.604  -0.110  21.787  1.00 28.19           N  
ATOM   1138  CA  ILE A 170     -29.388   0.644  22.065  1.00 26.76           C  
ATOM   1139  C   ILE A 170     -28.293  -0.282  22.590  1.00 31.02           C  
ATOM   1140  O   ILE A 170     -28.478  -0.950  23.605  1.00 30.66           O  
ATOM   1141  CB  ILE A 170     -29.650   1.759  23.090  1.00 26.72           C  
ATOM   1142  CG1 ILE A 170     -30.966   2.473  22.770  1.00 28.27           C  
ATOM   1143  CG2 ILE A 170     -28.488   2.735  23.126  1.00 30.21           C  
ATOM   1144  CD1 ILE A 170     -31.410   3.445  23.837  1.00 33.22           C  
ATOM   1145  N   HIS A 171     -27.154  -0.312  21.903  1.00 25.95           N  
ATOM   1146  CA  HIS A 171     -26.085  -1.255  22.229  1.00 28.82           C  
ATOM   1147  C   HIS A 171     -25.392  -0.935  23.557  1.00 30.55           C  
ATOM   1148  O   HIS A 171     -25.175  -1.829  24.378  1.00 29.96           O  
ATOM   1149  CB  HIS A 171     -25.054  -1.287  21.100  1.00 26.79           C  
ATOM   1150  CG  HIS A 171     -24.142  -2.472  21.147  1.00 30.75           C  
ATOM   1151  ND1 HIS A 171     -23.049  -2.539  21.980  1.00 29.52           N  
ATOM   1152  CD2 HIS A 171     -24.159  -3.641  20.455  1.00 31.48           C  
ATOM   1153  CE1 HIS A 171     -22.429  -3.694  21.804  1.00 35.92           C  
ATOM   1154  NE2 HIS A 171     -23.087  -4.380  20.884  1.00 28.88           N  
ATOM   1155  N   ARG A 172     -25.031   0.335  23.740  1.00 28.57           N  
ATOM   1156  CA  ARG A 172     -24.431   0.855  24.978  1.00 29.25           C  
ATOM   1157  C   ARG A 172     -23.011   0.353  25.267  1.00 35.19           C  
ATOM   1158  O   ARG A 172     -22.345   0.870  26.166  1.00 32.75           O  
ATOM   1159  CB  ARG A 172     -25.326   0.544  26.186  1.00 26.53           C  
ATOM   1160  CG  ARG A 172     -26.709   1.168  26.116  1.00 29.32           C  
ATOM   1161  CD  ARG A 172     -27.392   1.158  27.478  1.00 33.99           C  
ATOM   1162  NE  ARG A 172     -27.583  -0.193  27.995  1.00 38.20           N  
ATOM   1163  CZ  ARG A 172     -28.230  -0.481  29.120  1.00 34.95           C  
ATOM   1164  NH1 ARG A 172     -28.756   0.490  29.853  1.00 34.67           N  
ATOM   1165  NH2 ARG A 172     -28.358  -1.742  29.510  1.00 31.42           N  
ATOM   1166  N   ASP A 173     -22.543  -0.639  24.513  1.00 26.95           N  
ATOM   1167  CA  ASP A 173     -21.200  -1.170  24.725  1.00 27.08           C  
ATOM   1168  C   ASP A 173     -20.401  -1.215  23.420  1.00 34.30           C  
ATOM   1169  O   ASP A 173     -19.727  -2.204  23.128  1.00 31.95           O  
ATOM   1170  CB  ASP A 173     -21.277  -2.565  25.355  1.00 36.23           C  
ATOM   1171  CG  ASP A 173     -19.966  -2.998  25.991  1.00 39.91           C  
ATOM   1172  OD1 ASP A 173     -19.223  -2.125  26.489  1.00 44.18           O  
ATOM   1173  OD2 ASP A 173     -19.681  -4.214  25.997  1.00 42.40           O  
ATOM   1174  N   LEU A 174     -20.472  -0.134  22.646  1.00 33.82           N  
ATOM   1175  CA  LEU A 174     -19.805  -0.066  21.347  1.00 30.81           C  
ATOM   1176  C   LEU A 174     -18.321   0.271  21.455  1.00 34.89           C  
ATOM   1177  O   LEU A 174     -17.948   1.397  21.779  1.00 35.79           O  
ATOM   1178  CB  LEU A 174     -20.497   0.959  20.449  1.00 27.34           C  
ATOM   1179  CG  LEU A 174     -21.868   0.553  19.910  1.00 29.96           C  
ATOM   1180  CD1 LEU A 174     -22.435   1.644  19.021  1.00 27.34           C  
ATOM   1181  CD2 LEU A 174     -21.768  -0.762  19.153  1.00 28.18           C  
ATOM   1182  N   LYS A 175     -17.482  -0.718  21.167  1.00 38.94           N  
ATOM   1183  CA  LYS A 175     -16.035  -0.547  21.175  1.00 34.39           C  
ATOM   1184  C   LYS A 175     -15.416  -1.396  20.070  1.00 43.82           C  
ATOM   1185  O   LYS A 175     -16.100  -2.212  19.453  1.00 49.24           O  
ATOM   1186  CB  LYS A 175     -15.454  -0.924  22.540  1.00 37.81           C  
ATOM   1187  CG  LYS A 175     -15.887  -2.294  23.045  1.00 45.85           C  
ATOM   1188  CD  LYS A 175     -15.351  -2.578  24.444  1.00 37.88           C  
ATOM   1189  CE  LYS A 175     -15.918  -1.608  25.465  1.00 43.60           C  
ATOM   1190  NZ  LYS A 175     -15.426  -1.894  26.841  1.00 50.73           N  
ATOM   1191  N   VAL A 176     -14.126  -1.208  19.819  1.00 39.50           N  
ATOM   1192  CA  VAL A 176     -13.454  -1.938  18.751  1.00 46.28           C  
ATOM   1193  C   VAL A 176     -13.271  -3.411  19.130  1.00 47.03           C  
ATOM   1194  O   VAL A 176     -13.091  -4.273  18.267  1.00 47.49           O  
ATOM   1195  CB  VAL A 176     -12.092  -1.302  18.416  1.00 52.77           C  
ATOM   1196  CG1 VAL A 176     -11.541  -1.864  17.114  1.00 53.33           C  
ATOM   1197  CG2 VAL A 176     -12.239   0.201  18.304  1.00 49.18           C  
ATOM   1198  N   GLU A 177     -13.341  -3.694  20.426  1.00 40.17           N  
ATOM   1199  CA  GLU A 177     -13.229  -5.061  20.921  1.00 45.24           C  
ATOM   1200  C   GLU A 177     -14.456  -5.896  20.556  1.00 47.54           C  
ATOM   1201  O   GLU A 177     -14.376  -7.120  20.471  1.00 49.65           O  
ATOM   1202  CB  GLU A 177     -13.024  -5.068  22.440  1.00 44.89           C  
ATOM   1203  CG  GLU A 177     -11.642  -4.614  22.897  1.00 43.54           C  
ATOM   1204  CD  GLU A 177     -11.438  -3.110  22.790  1.00 56.81           C  
ATOM   1205  OE1 GLU A 177     -12.414  -2.386  22.498  1.00 52.45           O  
ATOM   1206  OE2 GLU A 177     -10.296  -2.649  22.997  1.00 67.97           O  
ATOM   1207  N   ASN A 178     -15.588  -5.233  20.339  1.00 44.62           N  
ATOM   1208  CA  ASN A 178     -16.826  -5.931  20.004  1.00 41.85           C  
ATOM   1209  C   ASN A 178     -17.107  -5.952  18.505  1.00 44.99           C  
ATOM   1210  O   ASN A 178     -18.216  -6.270  18.076  1.00 40.85           O  
ATOM   1211  CB  ASN A 178     -18.010  -5.302  20.741  1.00 48.25           C  
ATOM   1212  CG  ASN A 178     -18.069  -5.706  22.201  1.00 44.72           C  
ATOM   1213  OD1 ASN A 178     -17.576  -6.768  22.586  1.00 48.10           O  
ATOM   1214  ND2 ASN A 178     -18.684  -4.863  23.023  1.00 37.36           N  
ATOM   1215  N   LEU A 179     -16.098  -5.607  17.714  1.00 42.21           N  
ATOM   1216  CA  LEU A 179     -16.211  -5.665  16.263  1.00 38.77           C  
ATOM   1217  C   LEU A 179     -15.446  -6.864  15.724  1.00 41.90           C  
ATOM   1218  O   LEU A 179     -14.233  -6.965  15.903  1.00 43.75           O  
ATOM   1219  CB  LEU A 179     -15.692  -4.376  15.625  1.00 39.01           C  
ATOM   1220  CG  LEU A 179     -16.504  -3.117  15.920  1.00 37.51           C  
ATOM   1221  CD1 LEU A 179     -15.868  -1.902  15.268  1.00 32.82           C  
ATOM   1222  CD2 LEU A 179     -17.937  -3.296  15.447  1.00 34.70           C  
ATOM   1223  N   LEU A 180     -16.160  -7.772  15.067  1.00 40.25           N  
ATOM   1224  CA  LEU A 180     -15.548  -8.982  14.534  1.00 36.89           C  
ATOM   1225  C   LEU A 180     -15.314  -8.883  13.030  1.00 40.59           C  
ATOM   1226  O   LEU A 180     -15.931  -8.068  12.345  1.00 36.05           O  
ATOM   1227  CB  LEU A 180     -16.418 -10.202  14.843  1.00 33.18           C  
ATOM   1228  CG  LEU A 180     -16.581 -10.598  16.311  1.00 38.61           C  
ATOM   1229  CD1 LEU A 180     -17.448 -11.842  16.429  1.00 31.31           C  
ATOM   1230  CD2 LEU A 180     -15.224 -10.826  16.960  1.00 38.27           C  
ATOM   1231  N   LEU A 181     -14.411  -9.720  12.530  1.00 41.25           N  
ATOM   1232  CA  LEU A 181     -14.164  -9.830  11.098  1.00 43.12           C  
ATOM   1233  C   LEU A 181     -14.685 -11.175  10.599  1.00 47.85           C  
ATOM   1234  O   LEU A 181     -14.220 -12.230  11.038  1.00 43.07           O  
ATOM   1235  CB  LEU A 181     -12.673  -9.678  10.792  1.00 43.60           C  
ATOM   1236  CG  LEU A 181     -12.295  -9.484   9.322  1.00 51.82           C  
ATOM   1237  CD1 LEU A 181     -12.823  -8.153   8.805  1.00 52.17           C  
ATOM   1238  CD2 LEU A 181     -10.789  -9.576   9.134  1.00 53.53           C  
ATOM   1239  N   SER A 182     -15.655 -11.136   9.690  1.00 43.77           N  
ATOM   1240  CA  SER A 182     -16.310 -12.353   9.222  1.00 42.35           C  
ATOM   1241  C   SER A 182     -15.387 -13.181   8.338  1.00 50.28           C  
ATOM   1242  O   SER A 182     -14.318 -12.722   7.935  1.00 56.64           O  
ATOM   1243  CB  SER A 182     -17.590 -12.016   8.455  1.00 43.07           C  
ATOM   1244  OG  SER A 182     -17.294 -11.435   7.196  1.00 43.82           O  
ATOM   1245  N   ASN A 183     -15.810 -14.403   8.035  1.00 55.09           N  
ATOM   1246  CA  ASN A 183     -15.060 -15.265   7.133  1.00 58.23           C  
ATOM   1247  C   ASN A 183     -15.081 -14.720   5.707  1.00 55.11           C  
ATOM   1248  O   ASN A 183     -14.240 -15.076   4.884  1.00 56.03           O  
ATOM   1249  CB  ASN A 183     -15.615 -16.690   7.167  1.00 54.01           C  
ATOM   1250  CG  ASN A 183     -15.348 -17.389   8.491  1.00 57.45           C  
ATOM   1251  OD1 ASN A 183     -16.276 -17.772   9.204  1.00 52.06           O  
ATOM   1252  ND2 ASN A 183     -14.074 -17.556   8.825  1.00 52.83           N  
ATOM   1253  N   GLN A 184     -16.045 -13.848   5.423  1.00 50.63           N  
ATOM   1254  CA  GLN A 184     -16.139 -13.209   4.115  1.00 51.38           C  
ATOM   1255  C   GLN A 184     -15.242 -11.977   4.032  1.00 46.50           C  
ATOM   1256  O   GLN A 184     -14.986 -11.456   2.946  1.00 54.78           O  
ATOM   1257  CB  GLN A 184     -17.586 -12.824   3.810  1.00 51.94           C  
ATOM   1258  CG  GLN A 184     -18.516 -14.005   3.601  1.00 57.98           C  
ATOM   1259  CD  GLN A 184     -19.935 -13.576   3.290  1.00 69.29           C  
ATOM   1260  OE1 GLN A 184     -20.559 -12.848   4.062  1.00 73.61           O  
ATOM   1261  NE2 GLN A 184     -20.454 -14.024   2.152  1.00 65.55           N  
ATOM   1262  N   GLY A 185     -14.768 -11.513   5.184  1.00 53.23           N  
ATOM   1263  CA  GLY A 185     -13.893 -10.355   5.238  1.00 54.80           C  
ATOM   1264  C   GLY A 185     -14.610  -9.064   5.591  1.00 52.08           C  
ATOM   1265  O   GLY A 185     -14.032  -7.980   5.513  1.00 48.23           O  
ATOM   1266  N   THR A 186     -15.875  -9.180   5.980  1.00 42.89           N  
ATOM   1267  CA  THR A 186     -16.667  -8.016   6.354  1.00 43.23           C  
ATOM   1268  C   THR A 186     -16.815  -7.932   7.874  1.00 42.86           C  
ATOM   1269  O   THR A 186     -16.494  -8.878   8.593  1.00 39.90           O  
ATOM   1270  CB  THR A 186     -18.056  -8.045   5.685  1.00 42.23           C  
ATOM   1271  OG1 THR A 186     -18.777  -9.209   6.110  1.00 44.70           O  
ATOM   1272  CG2 THR A 186     -17.915  -8.066   4.168  1.00 42.56           C  
ATOM   1273  N   ILE A 187     -17.294  -6.796   8.366  1.00 37.06           N  
ATOM   1274  CA  ILE A 187     -17.349  -6.575   9.805  1.00 36.06           C  
ATOM   1275  C   ILE A 187     -18.690  -6.991  10.401  1.00 33.62           C  
ATOM   1276  O   ILE A 187     -19.752  -6.704   9.846  1.00 31.19           O  
ATOM   1277  CB  ILE A 187     -17.048  -5.104  10.144  1.00 37.22           C  
ATOM   1278  CG1 ILE A 187     -15.595  -4.791   9.784  1.00 36.14           C  
ATOM   1279  CG2 ILE A 187     -17.308  -4.815  11.620  1.00 37.24           C  
ATOM   1280  CD1 ILE A 187     -15.038  -3.582  10.474  1.00 47.11           C  
ATOM   1281  N   LYS A 188     -18.619  -7.694  11.529  1.00 30.41           N  
ATOM   1282  CA  LYS A 188     -19.800  -8.175  12.234  1.00 31.64           C  
ATOM   1283  C   LYS A 188     -19.795  -7.713  13.693  1.00 33.44           C  
ATOM   1284  O   LYS A 188     -18.835  -7.956  14.423  1.00 32.39           O  
ATOM   1285  CB  LYS A 188     -19.871  -9.702  12.167  1.00 35.80           C  
ATOM   1286  CG  LYS A 188     -20.029 -10.277  10.764  1.00 35.20           C  
ATOM   1287  CD  LYS A 188     -21.492 -10.530  10.437  1.00 37.49           C  
ATOM   1288  CE  LYS A 188     -21.651 -11.348   9.168  1.00 36.50           C  
ATOM   1289  NZ  LYS A 188     -23.073 -11.741   8.952  1.00 42.38           N  
ATOM   1290  N   LEU A 189     -20.867  -7.044  14.108  1.00 34.43           N  
ATOM   1291  CA  LEU A 189     -21.028  -6.599  15.493  1.00 38.84           C  
ATOM   1292  C   LEU A 189     -21.579  -7.747  16.342  1.00 32.71           C  
ATOM   1293  O   LEU A 189     -22.509  -8.430  15.918  1.00 32.02           O  
ATOM   1294  CB  LEU A 189     -21.951  -5.381  15.552  1.00 35.36           C  
ATOM   1295  CG  LEU A 189     -22.236  -4.744  16.911  1.00 32.87           C  
ATOM   1296  CD1 LEU A 189     -20.941  -4.406  17.624  1.00 34.66           C  
ATOM   1297  CD2 LEU A 189     -23.085  -3.498  16.724  1.00 33.46           C  
ATOM   1298  N   CYS A 190     -21.024  -7.955  17.536  1.00 33.58           N  
ATOM   1299  CA  CYS A 190     -21.233  -9.230  18.233  1.00 35.26           C  
ATOM   1300  C   CYS A 190     -21.913  -9.230  19.615  1.00 48.22           C  
ATOM   1301  O   CYS A 190     -22.886  -9.957  19.808  1.00 55.03           O  
ATOM   1302  CB  CYS A 190     -19.885  -9.947  18.361  1.00 35.64           C  
ATOM   1303  SG  CYS A 190     -18.720  -9.197  19.517  1.00 48.77           S  
ATOM   1304  N   ASP A 191     -21.406  -8.463  20.578  1.00 36.43           N  
ATOM   1305  CA  ASP A 191     -21.845  -8.641  21.969  1.00 33.19           C  
ATOM   1306  C   ASP A 191     -23.041  -7.766  22.349  1.00 37.46           C  
ATOM   1307  O   ASP A 191     -22.911  -6.552  22.485  1.00 41.85           O  
ATOM   1308  CB  ASP A 191     -20.685  -8.361  22.928  1.00 40.32           C  
ATOM   1309  CG  ASP A 191     -20.897  -8.983  24.303  1.00 49.15           C  
ATOM   1310  OD1 ASP A 191     -22.010  -8.867  24.859  1.00 44.26           O  
ATOM   1311  OD2 ASP A 191     -19.943  -9.594  24.830  1.00 54.76           O  
ATOM   1312  N   PHE A 192     -24.197  -8.390  22.555  1.00 28.54           N  
ATOM   1313  CA  PHE A 192     -25.420  -7.636  22.815  1.00 33.52           C  
ATOM   1314  C   PHE A 192     -25.946  -7.786  24.241  1.00 36.77           C  
ATOM   1315  O   PHE A 192     -27.109  -7.487  24.509  1.00 33.30           O  
ATOM   1316  CB  PHE A 192     -26.511  -8.046  21.822  1.00 33.29           C  
ATOM   1317  CG  PHE A 192     -26.177  -7.724  20.395  1.00 29.89           C  
ATOM   1318  CD1 PHE A 192     -26.450  -6.472  19.873  1.00 37.33           C  
ATOM   1319  CD2 PHE A 192     -25.592  -8.672  19.575  1.00 30.71           C  
ATOM   1320  CE1 PHE A 192     -26.139  -6.169  18.557  1.00 33.97           C  
ATOM   1321  CE2 PHE A 192     -25.281  -8.376  18.259  1.00 39.49           C  
ATOM   1322  CZ  PHE A 192     -25.555  -7.123  17.750  1.00 30.50           C  
ATOM   1323  N   GLY A 193     -25.087  -8.231  25.152  1.00 36.60           N  
ATOM   1324  CA  GLY A 193     -25.477  -8.431  26.537  1.00 37.30           C  
ATOM   1325  C   GLY A 193     -25.806  -7.157  27.300  1.00 35.88           C  
ATOM   1326  O   GLY A 193     -26.566  -7.190  28.265  1.00 34.07           O  
ATOM   1327  N   SER A 194     -25.241  -6.034  26.866  1.00 37.56           N  
ATOM   1328  CA  SER A 194     -25.414  -4.763  27.567  1.00 34.78           C  
ATOM   1329  C   SER A 194     -26.511  -3.892  26.957  1.00 37.95           C  
ATOM   1330  O   SER A 194     -26.754  -2.775  27.418  1.00 29.21           O  
ATOM   1331  CB  SER A 194     -24.096  -3.982  27.578  1.00 30.56           C  
ATOM   1332  OG  SER A 194     -23.065  -4.721  28.208  1.00 38.94           O  
ATOM   1333  N   ALA A 195     -27.171  -4.405  25.924  1.00 35.96           N  
ATOM   1334  CA  ALA A 195     -28.159  -3.624  25.184  1.00 33.64           C  
ATOM   1335  C   ALA A 195     -29.443  -3.384  25.981  1.00 36.25           C  
ATOM   1336  O   ALA A 195     -29.704  -4.057  26.980  1.00 35.81           O  
ATOM   1337  CB  ALA A 195     -28.482  -4.308  23.863  1.00 26.77           C  
ATOM   1338  N   THR A 196     -30.238  -2.417  25.526  1.00 33.38           N  
ATOM   1339  CA  THR A 196     -31.513  -2.092  26.160  1.00 29.36           C  
ATOM   1340  C   THR A 196     -32.479  -1.426  25.183  1.00 32.15           C  
ATOM   1341  O   THR A 196     -32.079  -0.962  24.115  1.00 32.35           O  
ATOM   1342  CB  THR A 196     -31.329  -1.158  27.368  1.00 31.15           C  
ATOM   1343  OG1 THR A 196     -32.579  -1.015  28.054  1.00 27.49           O  
ATOM   1344  CG2 THR A 196     -30.853   0.211  26.912  1.00 28.14           C  
ATOM   1345  N   THR A 197     -33.752  -1.379  25.563  1.00 31.10           N  
ATOM   1346  CA  THR A 197     -34.774  -0.734  24.753  1.00 25.94           C  
ATOM   1347  C   THR A 197     -35.459   0.375  25.538  1.00 33.95           C  
ATOM   1348  O   THR A 197     -36.469   0.927  25.102  1.00 36.26           O  
ATOM   1349  CB  THR A 197     -35.837  -1.732  24.273  1.00 33.20           C  
ATOM   1350  OG1 THR A 197     -36.443  -2.365  25.407  1.00 43.01           O  
ATOM   1351  CG2 THR A 197     -35.211  -2.791  23.379  1.00 31.35           C  
ATOM   1352  N   ILE A 198     -34.904   0.695  26.701  1.00 32.70           N  
ATOM   1353  CA  ILE A 198     -35.462   1.741  27.548  1.00 26.79           C  
ATOM   1354  C   ILE A 198     -34.617   3.008  27.481  1.00 27.37           C  
ATOM   1355  O   ILE A 198     -33.397   2.962  27.646  1.00 26.34           O  
ATOM   1356  CB  ILE A 198     -35.571   1.276  29.015  1.00 41.07           C  
ATOM   1357  CG1 ILE A 198     -36.347  -0.042  29.099  1.00 36.49           C  
ATOM   1358  CG2 ILE A 198     -36.221   2.354  29.877  1.00 33.71           C  
ATOM   1359  CD1 ILE A 198     -36.429  -0.615  30.496  1.00 43.53           C  
ATOM   1360  N   SER A 199     -35.270   4.136  27.219  1.00 31.26           N  
ATOM   1361  CA  SER A 199     -34.604   5.433  27.265  1.00 33.82           C  
ATOM   1362  C   SER A 199     -34.882   6.127  28.595  1.00 35.82           C  
ATOM   1363  O   SER A 199     -35.966   5.991  29.163  1.00 32.64           O  
ATOM   1364  CB  SER A 199     -35.050   6.318  26.102  1.00 22.74           C  
ATOM   1365  OG  SER A 199     -34.510   5.850  24.880  1.00 46.95           O  
ATOM   1366  N   HIS A 200     -33.898   6.867  29.090  1.00 30.93           N  
ATOM   1367  CA  HIS A 200     -34.031   7.529  30.380  1.00 31.59           C  
ATOM   1368  C   HIS A 200     -33.879   9.035  30.235  1.00 36.64           C  
ATOM   1369  O   HIS A 200     -32.877   9.521  29.709  1.00 40.85           O  
ATOM   1370  CB  HIS A 200     -33.002   6.979  31.368  1.00 33.65           C  
ATOM   1371  CG  HIS A 200     -33.020   5.491  31.487  1.00 38.81           C  
ATOM   1372  ND1 HIS A 200     -33.815   4.823  32.409  1.00 37.40           N  
ATOM   1373  CD2 HIS A 200     -32.359   4.528  30.810  1.00 31.14           C  
ATOM   1374  CE1 HIS A 200     -33.629   3.531  32.288  1.00 42.45           C  
ATOM   1375  NE2 HIS A 200     -32.747   3.314  31.321  1.00 37.27           N  
ATOM   1376  N   TYR A 201     -34.883   9.771  30.699  1.00 35.07           N  
ATOM   1377  CA  TYR A 201     -34.877  11.224  30.588  1.00 42.01           C  
ATOM   1378  C   TYR A 201     -34.912  11.880  31.965  1.00 45.70           C  
ATOM   1379  O   TYR A 201     -35.989  12.066  32.533  1.00 44.50           O  
ATOM   1380  CB  TYR A 201     -36.065  11.706  29.749  1.00 36.37           C  
ATOM   1381  CG  TYR A 201     -36.106  11.151  28.339  1.00 39.83           C  
ATOM   1382  CD1 TYR A 201     -34.936  10.815  27.666  1.00 41.39           C  
ATOM   1383  CD2 TYR A 201     -37.315  10.970  27.677  1.00 38.12           C  
ATOM   1384  CE1 TYR A 201     -34.969  10.309  26.379  1.00 31.25           C  
ATOM   1385  CE2 TYR A 201     -37.357  10.467  26.387  1.00 35.73           C  
ATOM   1386  CZ  TYR A 201     -36.180  10.139  25.744  1.00 33.67           C  
ATOM   1387  OH  TYR A 201     -36.214   9.637  24.463  1.00 42.39           O  
ATOM   1388  N   PRO A 202     -33.729  12.223  32.507  1.00 40.53           N  
ATOM   1389  CA  PRO A 202     -33.614  12.907  33.799  1.00 45.67           C  
ATOM   1390  C   PRO A 202     -34.555  14.103  33.884  1.00 52.34           C  
ATOM   1391  O   PRO A 202     -34.451  15.047  33.098  1.00 52.62           O  
ATOM   1392  CB  PRO A 202     -32.150  13.343  33.833  1.00 47.03           C  
ATOM   1393  CG  PRO A 202     -31.454  12.303  33.029  1.00 39.39           C  
ATOM   1394  CD  PRO A 202     -32.407  11.945  31.919  1.00 33.23           C  
ATOM   1395  N   ASP A 203     -35.477  14.041  34.837  1.00 56.05           N  
ATOM   1396  CA  ASP A 203     -36.593  14.972  34.899  1.00 55.53           C  
ATOM   1397  C   ASP A 203     -36.500  15.900  36.106  1.00 53.38           C  
ATOM   1398  O   ASP A 203     -35.658  15.717  36.985  1.00 49.06           O  
ATOM   1399  CB  ASP A 203     -37.910  14.189  34.942  1.00 54.47           C  
ATOM   1400  CG  ASP A 203     -39.097  15.008  34.482  1.00 54.54           C  
ATOM   1401  OD1 ASP A 203     -39.027  16.254  34.541  1.00 59.32           O  
ATOM   1402  OD2 ASP A 203     -40.107  14.403  34.069  1.00 57.35           O  
ATOM   1403  N   TYR A 204     -37.376  16.900  36.131  1.00 57.64           N  
ATOM   1404  CA  TYR A 204     -37.549  17.769  37.288  1.00 61.01           C  
ATOM   1405  C   TYR A 204     -38.046  16.953  38.476  1.00 57.53           C  
ATOM   1406  O   TYR A 204     -37.815  17.307  39.631  1.00 52.25           O  
ATOM   1407  CB  TYR A 204     -38.529  18.899  36.955  1.00 57.71           C  
ATOM   1408  CG  TYR A 204     -38.902  19.788  38.120  1.00 56.71           C  
ATOM   1409  CD1 TYR A 204     -38.124  20.891  38.455  1.00 53.99           C  
ATOM   1410  CD2 TYR A 204     -40.044  19.539  38.872  1.00 60.95           C  
ATOM   1411  CE1 TYR A 204     -38.466  21.711  39.516  1.00 55.45           C  
ATOM   1412  CE2 TYR A 204     -40.393  20.353  39.935  1.00 61.11           C  
ATOM   1413  CZ  TYR A 204     -39.601  21.437  40.252  1.00 57.85           C  
ATOM   1414  OH  TYR A 204     -39.947  22.250  41.307  1.00 56.47           O  
ATOM   1415  N   SER A 205     -38.724  15.850  38.170  1.00 53.42           N  
ATOM   1416  CA  SER A 205     -39.283  14.966  39.183  1.00 55.35           C  
ATOM   1417  C   SER A 205     -38.269  13.932  39.674  1.00 58.17           C  
ATOM   1418  O   SER A 205     -38.590  13.091  40.515  1.00 55.70           O  
ATOM   1419  CB  SER A 205     -40.522  14.262  38.631  1.00 58.18           C  
ATOM   1420  OG  SER A 205     -40.234  13.634  37.395  1.00 66.87           O  
ATOM   1421  N   TRP A 206     -37.051  13.991  39.142  1.00 57.14           N  
ATOM   1422  CA  TRP A 206     -35.969  13.135  39.618  1.00 51.66           C  
ATOM   1423  C   TRP A 206     -35.369  13.694  40.901  1.00 51.93           C  
ATOM   1424  O   TRP A 206     -34.732  14.749  40.889  1.00 49.99           O  
ATOM   1425  CB  TRP A 206     -34.875  12.983  38.557  1.00 48.08           C  
ATOM   1426  CG  TRP A 206     -35.155  11.919  37.541  1.00 51.32           C  
ATOM   1427  CD1 TRP A 206     -36.348  11.656  36.934  1.00 51.94           C  
ATOM   1428  CD2 TRP A 206     -34.223  10.959  37.027  1.00 46.24           C  
ATOM   1429  NE1 TRP A 206     -36.214  10.599  36.067  1.00 48.42           N  
ATOM   1430  CE2 TRP A 206     -34.920  10.152  36.107  1.00 46.50           C  
ATOM   1431  CE3 TRP A 206     -32.866  10.707  37.254  1.00 45.42           C  
ATOM   1432  CZ2 TRP A 206     -34.307   9.111  35.414  1.00 47.40           C  
ATOM   1433  CZ3 TRP A 206     -32.259   9.673  36.564  1.00 46.01           C  
ATOM   1434  CH2 TRP A 206     -32.979   8.887  35.656  1.00 44.22           C  
ATOM   1435  N   SER A 207     -35.573  12.984  42.006  1.00 52.92           N  
ATOM   1436  CA  SER A 207     -35.053  13.418  43.297  1.00 52.44           C  
ATOM   1437  C   SER A 207     -33.530  13.343  43.321  1.00 48.38           C  
ATOM   1438  O   SER A 207     -32.920  12.673  42.488  1.00 51.37           O  
ATOM   1439  CB  SER A 207     -35.648  12.576  44.429  1.00 49.75           C  
ATOM   1440  OG  SER A 207     -35.070  11.283  44.472  1.00 55.48           O  
ATOM   1441  N   ALA A 208     -32.924  14.036  44.279  1.00 53.24           N  
ATOM   1442  CA  ALA A 208     -31.470  14.125  44.370  1.00 53.24           C  
ATOM   1443  C   ALA A 208     -30.820  12.765  44.609  1.00 51.62           C  
ATOM   1444  O   ALA A 208     -29.688  12.525  44.185  1.00 49.64           O  
ATOM   1445  CB  ALA A 208     -31.070  15.099  45.473  1.00 46.49           C  
ATOM   1446  N   GLN A 209     -31.533  11.876  45.291  1.00 49.19           N  
ATOM   1447  CA  GLN A 209     -30.982  10.564  45.595  1.00 54.06           C  
ATOM   1448  C   GLN A 209     -31.212   9.593  44.446  1.00 48.46           C  
ATOM   1449  O   GLN A 209     -30.452   8.643  44.275  1.00 48.17           O  
ATOM   1450  CB  GLN A 209     -31.576  10.012  46.892  1.00 56.21           C  
ATOM   1451  CG  GLN A 209     -30.988  10.653  48.142  1.00 67.93           C  
ATOM   1452  CD  GLN A 209     -31.089   9.761  49.363  1.00 76.70           C  
ATOM   1453  OE1 GLN A 209     -32.055   9.017  49.526  1.00 88.21           O  
ATOM   1454  NE2 GLN A 209     -30.082   9.826  50.228  1.00 71.87           N  
ATOM   1455  N   ARG A 210     -32.252   9.833  43.654  1.00 47.30           N  
ATOM   1456  CA  ARG A 210     -32.484   9.021  42.466  1.00 51.86           C  
ATOM   1457  C   ARG A 210     -31.324   9.193  41.495  1.00 42.95           C  
ATOM   1458  O   ARG A 210     -30.860   8.226  40.896  1.00 42.48           O  
ATOM   1459  CB  ARG A 210     -33.805   9.390  41.789  1.00 56.12           C  
ATOM   1460  CG  ARG A 210     -34.270   8.364  40.760  1.00 60.36           C  
ATOM   1461  CD  ARG A 210     -35.766   8.102  40.870  1.00 70.31           C  
ATOM   1462  NE  ARG A 210     -36.200   7.979  42.261  1.00 85.35           N  
ATOM   1463  CZ  ARG A 210     -37.173   8.702  42.808  1.00 77.48           C  
ATOM   1464  NH1 ARG A 210     -37.820   9.603  42.081  1.00 72.10           N  
ATOM   1465  NH2 ARG A 210     -37.501   8.525  44.082  1.00 73.78           N  
ATOM   1466  N   ARG A 211     -30.849  10.428  41.362  1.00 46.30           N  
ATOM   1467  CA  ARG A 211     -29.680  10.718  40.539  1.00 47.12           C  
ATOM   1468  C   ARG A 211     -28.447  10.031  41.114  1.00 47.75           C  
ATOM   1469  O   ARG A 211     -27.568   9.585  40.377  1.00 48.75           O  
ATOM   1470  CB  ARG A 211     -29.448  12.229  40.438  1.00 39.91           C  
ATOM   1471  CG  ARG A 211     -30.663  13.014  39.966  1.00 41.02           C  
ATOM   1472  CD  ARG A 211     -30.383  14.509  39.907  1.00 35.83           C  
ATOM   1473  NE  ARG A 211     -31.575  15.269  39.532  1.00 45.68           N  
ATOM   1474  CZ  ARG A 211     -31.924  15.549  38.279  1.00 44.32           C  
ATOM   1475  NH1 ARG A 211     -31.171  15.137  37.268  1.00 38.92           N  
ATOM   1476  NH2 ARG A 211     -33.027  16.244  38.035  1.00 43.00           N  
ATOM   1477  N   ALA A 212     -28.397   9.943  42.439  1.00 46.09           N  
ATOM   1478  CA  ALA A 212     -27.280   9.308  43.129  1.00 51.48           C  
ATOM   1479  C   ALA A 212     -27.266   7.798  42.909  1.00 44.98           C  
ATOM   1480  O   ALA A 212     -26.222   7.220  42.608  1.00 48.59           O  
ATOM   1481  CB  ALA A 212     -27.330   9.626  44.618  1.00 51.04           C  
ATOM   1482  N   LEU A 213     -28.426   7.164  43.064  1.00 42.66           N  
ATOM   1483  CA  LEU A 213     -28.543   5.718  42.877  1.00 44.36           C  
ATOM   1484  C   LEU A 213     -28.236   5.300  41.442  1.00 47.29           C  
ATOM   1485  O   LEU A 213     -27.577   4.285  41.212  1.00 44.39           O  
ATOM   1486  CB  LEU A 213     -29.942   5.234  43.264  1.00 40.28           C  
ATOM   1487  CG  LEU A 213     -30.422   5.533  44.686  1.00 60.78           C  
ATOM   1488  CD1 LEU A 213     -31.783   4.899  44.940  1.00 61.72           C  
ATOM   1489  CD2 LEU A 213     -29.402   5.061  45.713  1.00 54.95           C  
ATOM   1490  N   VAL A 214     -28.718   6.084  40.480  1.00 47.60           N  
ATOM   1491  CA  VAL A 214     -28.536   5.763  39.068  1.00 44.56           C  
ATOM   1492  C   VAL A 214     -27.064   5.819  38.663  1.00 41.42           C  
ATOM   1493  O   VAL A 214     -26.581   4.937  37.951  1.00 38.82           O  
ATOM   1494  CB  VAL A 214     -29.362   6.708  38.164  1.00 42.44           C  
ATOM   1495  CG1 VAL A 214     -28.920   6.594  36.711  1.00 39.16           C  
ATOM   1496  CG2 VAL A 214     -30.848   6.398  38.294  1.00 33.37           C  
ATOM   1497  N   GLU A 215     -26.348   6.839  39.128  1.00 41.77           N  
ATOM   1498  CA  GLU A 215     -24.935   6.978  38.781  1.00 46.28           C  
ATOM   1499  C   GLU A 215     -24.119   5.804  39.311  1.00 46.25           C  
ATOM   1500  O   GLU A 215     -23.217   5.314  38.630  1.00 41.99           O  
ATOM   1501  CB  GLU A 215     -24.362   8.296  39.310  1.00 54.37           C  
ATOM   1502  CG  GLU A 215     -22.839   8.330  39.325  1.00 59.60           C  
ATOM   1503  CD  GLU A 215     -22.273   9.735  39.319  1.00 67.79           C  
ATOM   1504  OE1 GLU A 215     -23.066  10.701  39.339  1.00 73.69           O  
ATOM   1505  OE2 GLU A 215     -21.031   9.870  39.287  1.00 68.92           O  
ATOM   1506  N   GLU A 216     -24.442   5.353  40.521  1.00 46.49           N  
ATOM   1507  CA  GLU A 216     -23.799   4.173  41.091  1.00 47.45           C  
ATOM   1508  C   GLU A 216     -24.005   2.966  40.184  1.00 43.00           C  
ATOM   1509  O   GLU A 216     -23.062   2.233  39.886  1.00 41.85           O  
ATOM   1510  CB  GLU A 216     -24.340   3.872  42.494  1.00 46.04           C  
ATOM   1511  CG  GLU A 216     -24.338   2.385  42.851  1.00 49.15           C  
ATOM   1512  CD  GLU A 216     -24.476   2.125  44.341  1.00 73.16           C  
ATOM   1513  OE1 GLU A 216     -25.386   2.707  44.968  1.00 80.21           O  
ATOM   1514  OE2 GLU A 216     -23.680   1.326  44.883  1.00 66.08           O  
ATOM   1515  N   GLU A 217     -25.243   2.778  39.739  1.00 42.07           N  
ATOM   1516  CA  GLU A 217     -25.598   1.629  38.915  1.00 43.92           C  
ATOM   1517  C   GLU A 217     -24.887   1.655  37.563  1.00 42.92           C  
ATOM   1518  O   GLU A 217     -24.567   0.607  37.005  1.00 49.46           O  
ATOM   1519  CB  GLU A 217     -27.114   1.570  38.713  1.00 47.26           C  
ATOM   1520  CG  GLU A 217     -27.612   0.252  38.134  1.00 62.59           C  
ATOM   1521  CD  GLU A 217     -29.106   0.057  38.315  1.00 74.82           C  
ATOM   1522  OE1 GLU A 217     -29.796   1.031  38.687  1.00 78.37           O  
ATOM   1523  OE2 GLU A 217     -29.590  -1.073  38.088  1.00 74.28           O  
ATOM   1524  N   ILE A 218     -24.634   2.851  37.042  1.00 39.25           N  
ATOM   1525  CA  ILE A 218     -23.958   2.987  35.755  1.00 39.74           C  
ATOM   1526  C   ILE A 218     -22.456   2.745  35.882  1.00 39.83           C  
ATOM   1527  O   ILE A 218     -21.871   2.007  35.089  1.00 33.47           O  
ATOM   1528  CB  ILE A 218     -24.199   4.381  35.132  1.00 40.37           C  
ATOM   1529  CG1 ILE A 218     -25.689   4.599  34.871  1.00 35.36           C  
ATOM   1530  CG2 ILE A 218     -23.423   4.531  33.835  1.00 44.02           C  
ATOM   1531  CD1 ILE A 218     -26.012   5.947  34.281  1.00 38.40           C  
ATOM   1532  N   THR A 219     -21.836   3.360  36.886  1.00 40.05           N  
ATOM   1533  CA  THR A 219     -20.391   3.250  37.072  1.00 42.65           C  
ATOM   1534  C   THR A 219     -19.955   1.829  37.429  1.00 42.64           C  
ATOM   1535  O   THR A 219     -18.823   1.434  37.149  1.00 41.70           O  
ATOM   1536  CB  THR A 219     -19.887   4.209  38.166  1.00 48.69           C  
ATOM   1537  OG1 THR A 219     -20.561   3.931  39.399  1.00 54.77           O  
ATOM   1538  CG2 THR A 219     -20.140   5.656  37.763  1.00 48.69           C  
ATOM   1539  N   ARG A 220     -20.850   1.064  38.045  1.00 33.91           N  
ATOM   1540  CA  ARG A 220     -20.542  -0.317  38.395  1.00 38.87           C  
ATOM   1541  C   ARG A 220     -20.716  -1.249  37.197  1.00 44.37           C  
ATOM   1542  O   ARG A 220     -20.258  -2.390  37.217  1.00 33.50           O  
ATOM   1543  CB  ARG A 220     -21.414  -0.787  39.561  1.00 45.49           C  
ATOM   1544  CG  ARG A 220     -21.122  -0.082  40.883  1.00 52.18           C  
ATOM   1545  CD  ARG A 220     -19.626  -0.024  41.165  1.00 49.16           C  
ATOM   1546  NE  ARG A 220     -19.016  -1.352  41.170  1.00 52.61           N  
ATOM   1547  CZ  ARG A 220     -17.705  -1.571  41.193  1.00 49.95           C  
ATOM   1548  NH1 ARG A 220     -17.238  -2.812  41.195  1.00 51.43           N  
ATOM   1549  NH2 ARG A 220     -16.860  -0.548  41.207  1.00 53.88           N  
ATOM   1550  N   ASN A 221     -21.376  -0.755  36.153  1.00 44.64           N  
ATOM   1551  CA  ASN A 221     -21.580  -1.537  34.940  1.00 38.05           C  
ATOM   1552  C   ASN A 221     -20.849  -0.937  33.743  1.00 38.88           C  
ATOM   1553  O   ASN A 221     -21.074  -1.347  32.606  1.00 35.03           O  
ATOM   1554  CB  ASN A 221     -23.073  -1.661  34.624  1.00 37.59           C  
ATOM   1555  CG  ASN A 221     -23.845  -2.385  35.712  1.00 45.78           C  
ATOM   1556  OD1 ASN A 221     -23.818  -3.613  35.797  1.00 45.15           O  
ATOM   1557  ND2 ASN A 221     -24.545  -1.626  36.546  1.00 50.07           N  
ATOM   1558  N   THR A 222     -19.983   0.039  34.003  1.00 43.84           N  
ATOM   1559  CA  THR A 222     -19.203   0.680  32.944  1.00 40.79           C  
ATOM   1560  C   THR A 222     -17.733   0.858  33.316  1.00 41.94           C  
ATOM   1561  O   THR A 222     -17.330   0.633  34.458  1.00 48.61           O  
ATOM   1562  CB  THR A 222     -19.772   2.068  32.569  1.00 40.24           C  
ATOM   1563  OG1 THR A 222     -19.932   2.862  33.753  1.00 39.94           O  
ATOM   1564  CG2 THR A 222     -21.112   1.932  31.864  1.00 35.87           C  
ATOM   1565  N   THR A 223     -16.949   1.274  32.328  1.00 41.14           N  
ATOM   1566  CA  THR A 223     -15.514   1.492  32.471  1.00 46.28           C  
ATOM   1567  C   THR A 223     -15.211   2.938  32.079  1.00 44.19           C  
ATOM   1568  O   THR A 223     -15.718   3.413  31.066  1.00 49.64           O  
ATOM   1569  CB  THR A 223     -14.718   0.492  31.595  1.00 49.39           C  
ATOM   1570  OG1 THR A 223     -14.911  -0.838  32.096  1.00 55.22           O  
ATOM   1571  CG2 THR A 223     -13.230   0.810  31.571  1.00 43.93           C  
ATOM   1572  N   PRO A 224     -14.402   3.645  32.890  1.00 47.26           N  
ATOM   1573  CA  PRO A 224     -14.132   5.086  32.761  1.00 47.52           C  
ATOM   1574  C   PRO A 224     -13.942   5.628  31.338  1.00 47.39           C  
ATOM   1575  O   PRO A 224     -14.601   6.608  30.987  1.00 43.66           O  
ATOM   1576  CB  PRO A 224     -12.834   5.270  33.569  1.00 46.80           C  
ATOM   1577  CG  PRO A 224     -12.433   3.885  34.052  1.00 57.58           C  
ATOM   1578  CD  PRO A 224     -13.688   3.083  34.045  1.00 49.12           C  
ATOM   1579  N   MET A 225     -13.076   5.015  30.537  1.00 45.92           N  
ATOM   1580  CA  MET A 225     -12.734   5.580  29.230  1.00 45.12           C  
ATOM   1581  C   MET A 225     -13.890   5.514  28.228  1.00 41.64           C  
ATOM   1582  O   MET A 225     -13.858   6.185  27.200  1.00 37.87           O  
ATOM   1583  CB  MET A 225     -11.505   4.874  28.649  1.00 52.12           C  
ATOM   1584  CG  MET A 225     -11.823   3.714  27.717  1.00 56.81           C  
ATOM   1585  SD  MET A 225     -10.353   2.877  27.083  1.00 62.81           S  
ATOM   1586  CE  MET A 225      -9.722   2.128  28.584  1.00 51.28           C  
ATOM   1587  N   TYR A 226     -14.909   4.716  28.534  1.00 43.61           N  
ATOM   1588  CA  TYR A 226     -16.040   4.542  27.624  1.00 44.98           C  
ATOM   1589  C   TYR A 226     -17.300   5.262  28.102  1.00 39.14           C  
ATOM   1590  O   TYR A 226     -18.377   5.084  27.535  1.00 40.37           O  
ATOM   1591  CB  TYR A 226     -16.339   3.050  27.428  1.00 41.57           C  
ATOM   1592  CG  TYR A 226     -15.235   2.294  26.720  1.00 43.16           C  
ATOM   1593  CD1 TYR A 226     -15.014   2.465  25.359  1.00 44.74           C  
ATOM   1594  CD2 TYR A 226     -14.417   1.408  27.411  1.00 41.76           C  
ATOM   1595  CE1 TYR A 226     -14.007   1.780  24.705  1.00 42.56           C  
ATOM   1596  CE2 TYR A 226     -13.405   0.718  26.766  1.00 45.82           C  
ATOM   1597  CZ  TYR A 226     -13.205   0.908  25.411  1.00 49.84           C  
ATOM   1598  OH  TYR A 226     -12.205   0.227  24.757  1.00 52.78           O  
ATOM   1599  N   ARG A 227     -17.166   6.083  29.137  1.00 42.31           N  
ATOM   1600  CA  ARG A 227     -18.319   6.785  29.692  1.00 43.12           C  
ATOM   1601  C   ARG A 227     -18.656   8.048  28.902  1.00 43.13           C  
ATOM   1602  O   ARG A 227     -17.768   8.736  28.399  1.00 37.86           O  
ATOM   1603  CB  ARG A 227     -18.071   7.122  31.161  1.00 36.99           C  
ATOM   1604  CG  ARG A 227     -18.145   5.903  32.059  1.00 39.38           C  
ATOM   1605  CD  ARG A 227     -17.600   6.170  33.446  1.00 39.95           C  
ATOM   1606  NE  ARG A 227     -17.664   4.969  34.272  1.00 48.43           N  
ATOM   1607  CZ  ARG A 227     -17.050   4.830  35.441  1.00 44.51           C  
ATOM   1608  NH1 ARG A 227     -16.314   5.818  35.928  1.00 39.70           N  
ATOM   1609  NH2 ARG A 227     -17.168   3.698  36.120  1.00 50.80           N  
ATOM   1610  N   THR A 228     -19.951   8.334  28.792  1.00 40.18           N  
ATOM   1611  CA  THR A 228     -20.440   9.483  28.038  1.00 32.99           C  
ATOM   1612  C   THR A 228     -20.799  10.633  28.979  1.00 36.40           C  
ATOM   1613  O   THR A 228     -21.072  10.404  30.156  1.00 37.00           O  
ATOM   1614  CB  THR A 228     -21.672   9.107  27.186  1.00 33.26           C  
ATOM   1615  OG1 THR A 228     -22.718   8.624  28.037  1.00 36.51           O  
ATOM   1616  CG2 THR A 228     -21.313   8.033  26.168  1.00 35.74           C  
ATOM   1617  N   PRO A 229     -20.789  11.876  28.469  1.00 38.45           N  
ATOM   1618  CA  PRO A 229     -21.127  13.032  29.309  1.00 41.10           C  
ATOM   1619  C   PRO A 229     -22.487  12.914  29.998  1.00 40.63           C  
ATOM   1620  O   PRO A 229     -22.649  13.416  31.109  1.00 44.81           O  
ATOM   1621  CB  PRO A 229     -21.129  14.193  28.314  1.00 35.25           C  
ATOM   1622  CG  PRO A 229     -20.169  13.771  27.261  1.00 39.89           C  
ATOM   1623  CD  PRO A 229     -20.333  12.288  27.128  1.00 38.79           C  
ATOM   1624  N   GLU A 230     -23.442  12.248  29.358  1.00 30.14           N  
ATOM   1625  CA  GLU A 230     -24.794  12.172  29.899  1.00 33.09           C  
ATOM   1626  C   GLU A 230     -24.921  11.182  31.058  1.00 35.33           C  
ATOM   1627  O   GLU A 230     -25.900  11.221  31.803  1.00 34.71           O  
ATOM   1628  CB  GLU A 230     -25.790  11.802  28.797  1.00 36.63           C  
ATOM   1629  CG  GLU A 230     -25.451  10.529  28.032  1.00 36.99           C  
ATOM   1630  CD  GLU A 230     -24.746  10.802  26.714  1.00 34.46           C  
ATOM   1631  OE1 GLU A 230     -23.856  11.677  26.671  1.00 32.21           O  
ATOM   1632  OE2 GLU A 230     -25.096  10.143  25.713  1.00 37.04           O  
ATOM   1633  N   ILE A 231     -23.944  10.294  31.208  1.00 35.05           N  
ATOM   1634  CA  ILE A 231     -23.984   9.320  32.296  1.00 39.38           C  
ATOM   1635  C   ILE A 231     -22.966   9.651  33.384  1.00 39.26           C  
ATOM   1636  O   ILE A 231     -22.840   8.925  34.368  1.00 34.26           O  
ATOM   1637  CB  ILE A 231     -23.737   7.882  31.790  1.00 36.42           C  
ATOM   1638  CG1 ILE A 231     -22.315   7.733  31.247  1.00 40.98           C  
ATOM   1639  CG2 ILE A 231     -24.765   7.503  30.738  1.00 34.47           C  
ATOM   1640  CD1 ILE A 231     -21.994   6.343  30.748  1.00 39.23           C  
ATOM   1641  N   ILE A 232     -22.241  10.751  33.203  1.00 38.84           N  
ATOM   1642  CA  ILE A 232     -21.318  11.225  34.225  1.00 40.39           C  
ATOM   1643  C   ILE A 232     -21.978  12.294  35.083  1.00 41.27           C  
ATOM   1644  O   ILE A 232     -22.002  12.197  36.310  1.00 41.03           O  
ATOM   1645  CB  ILE A 232     -20.033  11.798  33.619  1.00 38.55           C  
ATOM   1646  CG1 ILE A 232     -19.318  10.738  32.783  1.00 35.43           C  
ATOM   1647  CG2 ILE A 232     -19.127  12.313  34.720  1.00 40.51           C  
ATOM   1648  CD1 ILE A 232     -18.050  11.234  32.129  1.00 41.18           C  
ATOM   1649  N   ASP A 233     -22.514  13.317  34.426  1.00 42.45           N  
ATOM   1650  CA  ASP A 233     -23.244  14.368  35.116  1.00 41.28           C  
ATOM   1651  C   ASP A 233     -24.743  14.128  35.005  1.00 39.13           C  
ATOM   1652  O   ASP A 233     -25.336  14.335  33.946  1.00 36.57           O  
ATOM   1653  CB  ASP A 233     -22.883  15.741  34.549  1.00 48.36           C  
ATOM   1654  CG  ASP A 233     -23.601  16.869  35.261  1.00 43.89           C  
ATOM   1655  OD1 ASP A 233     -23.904  16.712  36.462  1.00 44.42           O  
ATOM   1656  OD2 ASP A 233     -23.861  17.911  34.624  1.00 49.64           O  
ATOM   1657  N   LEU A 234     -25.354  13.693  36.103  1.00 38.88           N  
ATOM   1658  CA  LEU A 234     -26.781  13.393  36.109  1.00 40.68           C  
ATOM   1659  C   LEU A 234     -27.611  14.567  36.619  1.00 42.91           C  
ATOM   1660  O   LEU A 234     -28.763  14.396  37.013  1.00 39.98           O  
ATOM   1661  CB  LEU A 234     -27.060  12.148  36.951  1.00 39.54           C  
ATOM   1662  CG  LEU A 234     -26.548  10.828  36.368  1.00 41.89           C  
ATOM   1663  CD1 LEU A 234     -26.992   9.659  37.223  1.00 47.50           C  
ATOM   1664  CD2 LEU A 234     -27.018  10.650  34.934  1.00 38.88           C  
ATOM   1665  N   TYR A 235     -27.018  15.757  36.609  1.00 44.45           N  
ATOM   1666  CA  TYR A 235     -27.738  16.980  36.954  1.00 44.32           C  
ATOM   1667  C   TYR A 235     -27.861  17.882  35.733  1.00 48.65           C  
ATOM   1668  O   TYR A 235     -28.387  18.992  35.817  1.00 53.37           O  
ATOM   1669  CB  TYR A 235     -27.037  17.726  38.093  1.00 39.24           C  
ATOM   1670  CG  TYR A 235     -27.415  17.231  39.471  1.00 42.56           C  
ATOM   1671  CD1 TYR A 235     -26.791  16.120  40.029  1.00 42.87           C  
ATOM   1672  CD2 TYR A 235     -28.402  17.870  40.212  1.00 39.03           C  
ATOM   1673  CE1 TYR A 235     -27.136  15.665  41.287  1.00 38.50           C  
ATOM   1674  CE2 TYR A 235     -28.754  17.422  41.472  1.00 40.47           C  
ATOM   1675  CZ  TYR A 235     -28.117  16.319  42.004  1.00 38.91           C  
ATOM   1676  OH  TYR A 235     -28.465  15.868  43.257  1.00 52.33           O  
ATOM   1677  N   SER A 236     -27.371  17.393  34.599  1.00 42.00           N  
ATOM   1678  CA  SER A 236     -27.425  18.139  33.349  1.00 41.13           C  
ATOM   1679  C   SER A 236     -28.775  17.968  32.659  1.00 41.91           C  
ATOM   1680  O   SER A 236     -29.115  18.716  31.741  1.00 41.53           O  
ATOM   1681  CB  SER A 236     -26.299  17.688  32.416  1.00 48.68           C  
ATOM   1682  OG  SER A 236     -26.383  16.296  32.153  1.00 46.68           O  
ATOM   1683  N   ASN A 237     -29.531  16.971  33.111  1.00 47.07           N  
ATOM   1684  CA  ASN A 237     -30.807  16.597  32.505  1.00 45.93           C  
ATOM   1685  C   ASN A 237     -30.677  16.224  31.027  1.00 40.85           C  
ATOM   1686  O   ASN A 237     -31.644  16.307  30.267  1.00 38.90           O  
ATOM   1687  CB  ASN A 237     -31.832  17.720  32.680  1.00 36.42           C  
ATOM   1688  CG  ASN A 237     -32.447  17.734  34.067  1.00 41.97           C  
ATOM   1689  OD1 ASN A 237     -32.546  16.697  34.722  1.00 39.69           O  
ATOM   1690  ND2 ASN A 237     -32.862  18.911  34.522  1.00 49.00           N  
ATOM   1691  N   PHE A 238     -29.480  15.808  30.626  1.00 36.35           N  
ATOM   1692  CA  PHE A 238     -29.275  15.291  29.279  1.00 36.07           C  
ATOM   1693  C   PHE A 238     -30.007  13.970  29.130  1.00 37.54           C  
ATOM   1694  O   PHE A 238     -30.013  13.156  30.053  1.00 37.61           O  
ATOM   1695  CB  PHE A 238     -27.787  15.106  28.976  1.00 33.24           C  
ATOM   1696  CG  PHE A 238     -27.045  16.392  28.772  1.00 35.01           C  
ATOM   1697  CD1 PHE A 238     -27.721  17.549  28.410  1.00 38.48           C  
ATOM   1698  CD2 PHE A 238     -25.672  16.448  28.943  1.00 33.85           C  
ATOM   1699  CE1 PHE A 238     -27.041  18.737  28.220  1.00 33.75           C  
ATOM   1700  CE2 PHE A 238     -24.984  17.635  28.755  1.00 41.26           C  
ATOM   1701  CZ  PHE A 238     -25.670  18.780  28.392  1.00 33.56           C  
ATOM   1702  N   PRO A 239     -30.639  13.754  27.969  1.00 35.96           N  
ATOM   1703  CA  PRO A 239     -31.335  12.488  27.734  1.00 31.10           C  
ATOM   1704  C   PRO A 239     -30.340  11.340  27.641  1.00 32.62           C  
ATOM   1705  O   PRO A 239     -29.255  11.520  27.087  1.00 30.60           O  
ATOM   1706  CB  PRO A 239     -32.046  12.721  26.399  1.00 27.47           C  
ATOM   1707  CG  PRO A 239     -31.214  13.752  25.711  1.00 35.70           C  
ATOM   1708  CD  PRO A 239     -30.694  14.647  26.798  1.00 36.23           C  
ATOM   1709  N   ILE A 240     -30.697  10.184  28.190  1.00 28.45           N  
ATOM   1710  CA  ILE A 240     -29.820   9.020  28.134  1.00 31.47           C  
ATOM   1711  C   ILE A 240     -30.472   7.906  27.325  1.00 32.03           C  
ATOM   1712  O   ILE A 240     -31.238   7.102  27.859  1.00 27.22           O  
ATOM   1713  CB  ILE A 240     -29.470   8.503  29.540  1.00 37.65           C  
ATOM   1714  CG1 ILE A 240     -28.934   9.646  30.407  1.00 35.38           C  
ATOM   1715  CG2 ILE A 240     -28.459   7.370  29.454  1.00 36.24           C  
ATOM   1716  CD1 ILE A 240     -28.526   9.218  31.799  1.00 36.87           C  
ATOM   1717  N   GLY A 241     -30.168   7.876  26.030  1.00 32.39           N  
ATOM   1718  CA  GLY A 241     -30.755   6.900  25.132  1.00 30.24           C  
ATOM   1719  C   GLY A 241     -29.901   6.597  23.916  1.00 34.39           C  
ATOM   1720  O   GLY A 241     -28.721   6.269  24.040  1.00 31.79           O  
ATOM   1721  N   GLU A 242     -30.506   6.722  22.738  1.00 35.04           N  
ATOM   1722  CA  GLU A 242     -29.888   6.305  21.483  1.00 36.62           C  
ATOM   1723  C   GLU A 242     -28.595   7.049  21.179  1.00 33.03           C  
ATOM   1724  O   GLU A 242     -27.686   6.490  20.566  1.00 29.74           O  
ATOM   1725  CB  GLU A 242     -30.867   6.496  20.316  1.00 43.12           C  
ATOM   1726  CG  GLU A 242     -32.334   6.456  20.716  1.00 57.25           C  
ATOM   1727  CD  GLU A 242     -32.833   7.799  21.213  1.00 62.87           C  
ATOM   1728  OE1 GLU A 242     -32.545   8.823  20.555  1.00 63.06           O  
ATOM   1729  OE2 GLU A 242     -33.504   7.828  22.265  1.00 61.58           O  
ATOM   1730  N   LYS A 243     -28.512   8.307  21.602  1.00 32.97           N  
ATOM   1731  CA  LYS A 243     -27.375   9.153  21.244  1.00 29.33           C  
ATOM   1732  C   LYS A 243     -26.079   8.695  21.904  1.00 29.33           C  
ATOM   1733  O   LYS A 243     -24.999   9.146  21.529  1.00 33.99           O  
ATOM   1734  CB  LYS A 243     -27.660  10.614  21.595  1.00 30.49           C  
ATOM   1735  CG  LYS A 243     -28.644  11.287  20.644  1.00 29.02           C  
ATOM   1736  CD  LYS A 243     -28.219  11.095  19.193  1.00 31.74           C  
ATOM   1737  CE  LYS A 243     -29.165  11.786  18.218  1.00 34.51           C  
ATOM   1738  NZ  LYS A 243     -29.046  13.270  18.256  1.00 43.45           N  
ATOM   1739  N   GLN A 244     -26.192   7.797  22.879  1.00 29.05           N  
ATOM   1740  CA  GLN A 244     -25.026   7.174  23.500  1.00 28.24           C  
ATOM   1741  C   GLN A 244     -24.141   6.484  22.471  1.00 26.26           C  
ATOM   1742  O   GLN A 244     -22.916   6.602  22.508  1.00 28.66           O  
ATOM   1743  CB  GLN A 244     -25.453   6.149  24.547  1.00 22.57           C  
ATOM   1744  CG  GLN A 244     -25.797   6.712  25.898  1.00 29.05           C  
ATOM   1745  CD  GLN A 244     -25.949   5.616  26.927  1.00 33.81           C  
ATOM   1746  OE1 GLN A 244     -24.998   5.279  27.633  1.00 34.99           O  
ATOM   1747  NE2 GLN A 244     -27.144   5.037  27.007  1.00 28.94           N  
ATOM   1748  N   ASP A 245     -24.774   5.750  21.562  1.00 26.53           N  
ATOM   1749  CA  ASP A 245     -24.047   4.971  20.566  1.00 30.34           C  
ATOM   1750  C   ASP A 245     -23.249   5.874  19.629  1.00 26.75           C  
ATOM   1751  O   ASP A 245     -22.118   5.551  19.268  1.00 26.12           O  
ATOM   1752  CB  ASP A 245     -25.011   4.082  19.773  1.00 19.15           C  
ATOM   1753  CG  ASP A 245     -25.674   3.017  20.642  1.00 28.25           C  
ATOM   1754  OD1 ASP A 245     -25.094   2.644  21.686  1.00 22.63           O  
ATOM   1755  OD2 ASP A 245     -26.774   2.548  20.281  1.00 29.00           O  
ATOM   1756  N   ILE A 246     -23.829   7.015  19.261  1.00 26.40           N  
ATOM   1757  CA  ILE A 246     -23.164   7.961  18.367  1.00 28.95           C  
ATOM   1758  C   ILE A 246     -21.856   8.475  18.967  1.00 31.40           C  
ATOM   1759  O   ILE A 246     -20.861   8.632  18.262  1.00 34.29           O  
ATOM   1760  CB  ILE A 246     -24.068   9.162  18.036  1.00 27.09           C  
ATOM   1761  CG1 ILE A 246     -25.426   8.682  17.523  1.00 27.36           C  
ATOM   1762  CG2 ILE A 246     -23.404  10.060  17.014  1.00 29.91           C  
ATOM   1763  CD1 ILE A 246     -25.340   7.843  16.273  1.00 34.27           C  
ATOM   1764  N   TRP A 247     -21.862   8.735  20.271  1.00 27.79           N  
ATOM   1765  CA  TRP A 247     -20.651   9.152  20.968  1.00 30.62           C  
ATOM   1766  C   TRP A 247     -19.606   8.048  20.886  1.00 33.53           C  
ATOM   1767  O   TRP A 247     -18.432   8.308  20.625  1.00 34.71           O  
ATOM   1768  CB  TRP A 247     -20.957   9.498  22.429  1.00 32.52           C  
ATOM   1769  CG  TRP A 247     -19.758   9.910  23.244  1.00 36.62           C  
ATOM   1770  CD1 TRP A 247     -18.880   9.083  23.888  1.00 33.95           C  
ATOM   1771  CD2 TRP A 247     -19.319  11.248  23.517  1.00 35.44           C  
ATOM   1772  NE1 TRP A 247     -17.920   9.823  24.535  1.00 35.26           N  
ATOM   1773  CE2 TRP A 247     -18.167  11.155  24.324  1.00 40.36           C  
ATOM   1774  CE3 TRP A 247     -19.786  12.516  23.153  1.00 33.72           C  
ATOM   1775  CZ2 TRP A 247     -17.476  12.280  24.774  1.00 44.35           C  
ATOM   1776  CZ3 TRP A 247     -19.098  13.631  23.601  1.00 39.34           C  
ATOM   1777  CH2 TRP A 247     -17.956  13.505  24.403  1.00 40.53           C  
ATOM   1778  N   ALA A 248     -20.047   6.812  21.099  1.00 30.23           N  
ATOM   1779  CA  ALA A 248     -19.158   5.659  21.038  1.00 30.29           C  
ATOM   1780  C   ALA A 248     -18.593   5.480  19.631  1.00 33.37           C  
ATOM   1781  O   ALA A 248     -17.411   5.181  19.462  1.00 34.26           O  
ATOM   1782  CB  ALA A 248     -19.888   4.405  21.484  1.00 28.15           C  
ATOM   1783  N   LEU A 249     -19.440   5.672  18.624  1.00 29.18           N  
ATOM   1784  CA  LEU A 249     -19.002   5.599  17.235  1.00 34.00           C  
ATOM   1785  C   LEU A 249     -18.003   6.707  16.924  1.00 34.11           C  
ATOM   1786  O   LEU A 249     -17.041   6.499  16.185  1.00 39.70           O  
ATOM   1787  CB  LEU A 249     -20.199   5.681  16.286  1.00 26.66           C  
ATOM   1788  CG  LEU A 249     -21.163   4.495  16.363  1.00 30.72           C  
ATOM   1789  CD1 LEU A 249     -22.339   4.695  15.422  1.00 32.72           C  
ATOM   1790  CD2 LEU A 249     -20.437   3.185  16.069  1.00 25.77           C  
ATOM   1791  N   GLY A 250     -18.236   7.883  17.498  1.00 31.68           N  
ATOM   1792  CA  GLY A 250     -17.328   9.004  17.338  1.00 33.96           C  
ATOM   1793  C   GLY A 250     -15.934   8.684  17.842  1.00 37.17           C  
ATOM   1794  O   GLY A 250     -14.939   9.047  17.213  1.00 38.55           O  
ATOM   1795  N   CYS A 251     -15.864   7.992  18.976  1.00 30.41           N  
ATOM   1796  CA  CYS A 251     -14.585   7.604  19.561  1.00 33.43           C  
ATOM   1797  C   CYS A 251     -13.912   6.506  18.746  1.00 34.21           C  
ATOM   1798  O   CYS A 251     -12.685   6.428  18.692  1.00 35.51           O  
ATOM   1799  CB  CYS A 251     -14.774   7.141  21.009  1.00 40.22           C  
ATOM   1800  SG  CYS A 251     -15.370   8.427  22.141  1.00 41.27           S  
ATOM   1801  N   ILE A 252     -14.720   5.657  18.116  1.00 35.99           N  
ATOM   1802  CA  ILE A 252     -14.202   4.574  17.287  1.00 32.91           C  
ATOM   1803  C   ILE A 252     -13.494   5.132  16.054  1.00 35.75           C  
ATOM   1804  O   ILE A 252     -12.354   4.764  15.768  1.00 33.92           O  
ATOM   1805  CB  ILE A 252     -15.327   3.603  16.858  1.00 34.02           C  
ATOM   1806  CG1 ILE A 252     -15.813   2.795  18.065  1.00 33.57           C  
ATOM   1807  CG2 ILE A 252     -14.846   2.666  15.758  1.00 25.04           C  
ATOM   1808  CD1 ILE A 252     -16.976   1.870  17.772  1.00 28.25           C  
ATOM   1809  N   LEU A 253     -14.169   6.031  15.341  1.00 35.72           N  
ATOM   1810  CA  LEU A 253     -13.594   6.668  14.157  1.00 43.27           C  
ATOM   1811  C   LEU A 253     -12.274   7.363  14.485  1.00 46.64           C  
ATOM   1812  O   LEU A 253     -11.328   7.318  13.699  1.00 47.37           O  
ATOM   1813  CB  LEU A 253     -14.580   7.673  13.552  1.00 39.26           C  
ATOM   1814  CG  LEU A 253     -14.088   8.435  12.316  1.00 47.46           C  
ATOM   1815  CD1 LEU A 253     -13.738   7.466  11.195  1.00 38.61           C  
ATOM   1816  CD2 LEU A 253     -15.119   9.456  11.843  1.00 43.25           C  
ATOM   1817  N   TYR A 254     -12.216   7.995  15.654  1.00 41.99           N  
ATOM   1818  CA  TYR A 254     -10.994   8.638  16.126  1.00 47.86           C  
ATOM   1819  C   TYR A 254      -9.883   7.610  16.316  1.00 46.43           C  
ATOM   1820  O   TYR A 254      -8.734   7.849  15.947  1.00 51.56           O  
ATOM   1821  CB  TYR A 254     -11.256   9.384  17.439  1.00 41.48           C  
ATOM   1822  CG  TYR A 254     -10.088  10.202  17.954  1.00 47.38           C  
ATOM   1823  CD1 TYR A 254      -9.065   9.612  18.685  1.00 46.90           C  
ATOM   1824  CD2 TYR A 254     -10.020  11.571  17.725  1.00 48.74           C  
ATOM   1825  CE1 TYR A 254      -8.004  10.355  19.163  1.00 51.01           C  
ATOM   1826  CE2 TYR A 254      -8.962  12.325  18.200  1.00 53.03           C  
ATOM   1827  CZ  TYR A 254      -7.957  11.711  18.917  1.00 54.88           C  
ATOM   1828  OH  TYR A 254      -6.902  12.456  19.391  1.00 62.90           O  
ATOM   1829  N   LEU A 255     -10.238   6.468  16.895  1.00 42.82           N  
ATOM   1830  CA  LEU A 255      -9.274   5.411  17.182  1.00 48.69           C  
ATOM   1831  C   LEU A 255      -8.780   4.745  15.899  1.00 51.38           C  
ATOM   1832  O   LEU A 255      -7.615   4.364  15.802  1.00 57.90           O  
ATOM   1833  CB  LEU A 255      -9.895   4.377  18.128  1.00 42.75           C  
ATOM   1834  CG  LEU A 255      -9.135   3.101  18.503  1.00 49.66           C  
ATOM   1835  CD1 LEU A 255      -7.688   3.383  18.834  1.00 57.04           C  
ATOM   1836  CD2 LEU A 255      -9.809   2.426  19.687  1.00 48.11           C  
ATOM   1837  N   LEU A 256      -9.666   4.618  14.915  1.00 50.11           N  
ATOM   1838  CA  LEU A 256      -9.310   4.012  13.634  1.00 48.24           C  
ATOM   1839  C   LEU A 256      -8.290   4.853  12.871  1.00 48.72           C  
ATOM   1840  O   LEU A 256      -7.512   4.328  12.075  1.00 53.95           O  
ATOM   1841  CB  LEU A 256     -10.557   3.808  12.769  1.00 40.78           C  
ATOM   1842  CG  LEU A 256     -11.573   2.764  13.233  1.00 43.81           C  
ATOM   1843  CD1 LEU A 256     -12.815   2.809  12.360  1.00 34.94           C  
ATOM   1844  CD2 LEU A 256     -10.959   1.373  13.222  1.00 43.51           C  
ATOM   1845  N   CYS A 257      -8.298   6.159  13.117  1.00 49.01           N  
ATOM   1846  CA  CYS A 257      -7.425   7.079  12.394  1.00 51.57           C  
ATOM   1847  C   CYS A 257      -6.118   7.340  13.134  1.00 55.05           C  
ATOM   1848  O   CYS A 257      -5.036   7.253  12.552  1.00 54.80           O  
ATOM   1849  CB  CYS A 257      -8.140   8.410  12.144  1.00 46.59           C  
ATOM   1850  SG  CYS A 257      -9.648   8.297  11.158  1.00 45.86           S  
ATOM   1851  N   PHE A 258      -6.226   7.657  14.419  1.00 56.43           N  
ATOM   1852  CA  PHE A 258      -5.087   8.159  15.179  1.00 54.74           C  
ATOM   1853  C   PHE A 258      -4.540   7.134  16.174  1.00 58.01           C  
ATOM   1854  O   PHE A 258      -3.742   7.473  17.049  1.00 61.80           O  
ATOM   1855  CB  PHE A 258      -5.486   9.444  15.904  1.00 54.53           C  
ATOM   1856  CG  PHE A 258      -6.202  10.434  15.026  1.00 51.54           C  
ATOM   1857  CD1 PHE A 258      -5.731  10.725  13.756  1.00 56.74           C  
ATOM   1858  CD2 PHE A 258      -7.358  11.058  15.464  1.00 53.19           C  
ATOM   1859  CE1 PHE A 258      -6.393  11.629  12.946  1.00 57.46           C  
ATOM   1860  CE2 PHE A 258      -8.025  11.962  14.659  1.00 50.96           C  
ATOM   1861  CZ  PHE A 258      -7.542  12.248  13.399  1.00 56.49           C  
ATOM   1862  N   ARG A 259      -4.991   5.888  16.036  1.00 52.50           N  
ATOM   1863  CA  ARG A 259      -4.462   4.749  16.794  1.00 62.71           C  
ATOM   1864  C   ARG A 259      -4.588   4.872  18.317  1.00 61.13           C  
ATOM   1865  O   ARG A 259      -3.939   4.131  19.056  1.00 59.90           O  
ATOM   1866  CB  ARG A 259      -2.991   4.515  16.434  1.00 63.59           C  
ATOM   1867  CG  ARG A 259      -2.720   4.330  14.951  1.00 65.83           C  
ATOM   1868  CD  ARG A 259      -1.222   4.304  14.668  1.00 81.79           C  
ATOM   1869  NE  ARG A 259      -0.783   2.994  14.197  1.00 94.24           N  
ATOM   1870  CZ  ARG A 259       0.365   2.771  13.564  1.00 92.40           C  
ATOM   1871  NH1 ARG A 259       0.681   1.543  13.173  1.00 92.68           N  
ATOM   1872  NH2 ARG A 259       1.198   3.774  13.323  1.00 88.80           N  
ATOM   1873  N   GLN A 260      -5.427   5.789  18.786  1.00 59.24           N  
ATOM   1874  CA  GLN A 260      -5.634   5.946  20.223  1.00 59.72           C  
ATOM   1875  C   GLN A 260      -7.049   6.431  20.534  1.00 57.42           C  
ATOM   1876  O   GLN A 260      -7.656   7.146  19.739  1.00 58.13           O  
ATOM   1877  CB  GLN A 260      -4.599   6.913  20.808  1.00 66.34           C  
ATOM   1878  CG  GLN A 260      -4.685   7.082  22.320  1.00 69.37           C  
ATOM   1879  CD  GLN A 260      -3.650   8.044  22.857  1.00 75.96           C  
ATOM   1880  OE1 GLN A 260      -2.447   7.829  22.703  1.00 74.21           O  
ATOM   1881  NE2 GLN A 260      -4.112   9.116  23.489  1.00 82.59           N  
ATOM   1882  N   HIS A 261      -7.576   6.021  21.683  1.00 53.43           N  
ATOM   1883  CA  HIS A 261      -8.866   6.509  22.153  1.00 48.21           C  
ATOM   1884  C   HIS A 261      -8.750   7.984  22.532  1.00 55.02           C  
ATOM   1885  O   HIS A 261      -7.793   8.383  23.197  1.00 60.02           O  
ATOM   1886  CB  HIS A 261      -9.349   5.683  23.348  1.00 52.17           C  
ATOM   1887  CG  HIS A 261     -10.818   5.789  23.605  1.00 50.03           C  
ATOM   1888  ND1 HIS A 261     -11.390   6.867  24.240  1.00 52.10           N  
ATOM   1889  CD2 HIS A 261     -11.838   4.938  23.322  1.00 49.18           C  
ATOM   1890  CE1 HIS A 261     -12.697   6.686  24.332  1.00 47.81           C  
ATOM   1891  NE2 HIS A 261     -12.990   5.519  23.783  1.00 44.31           N  
ATOM   1892  N   PRO A 262      -9.723   8.804  22.105  1.00 52.52           N  
ATOM   1893  CA  PRO A 262      -9.696  10.246  22.381  1.00 50.77           C  
ATOM   1894  C   PRO A 262      -9.862  10.569  23.864  1.00 56.94           C  
ATOM   1895  O   PRO A 262      -9.610  11.700  24.280  1.00 59.74           O  
ATOM   1896  CB  PRO A 262     -10.881  10.780  21.570  1.00 50.25           C  
ATOM   1897  CG  PRO A 262     -11.801   9.616  21.438  1.00 57.02           C  
ATOM   1898  CD  PRO A 262     -10.914   8.408  21.334  1.00 49.51           C  
ATOM   1899  N   PHE A 263     -10.287   9.584  24.647  1.00 51.93           N  
ATOM   1900  CA  PHE A 263     -10.427   9.749  26.087  1.00 53.70           C  
ATOM   1901  C   PHE A 263      -9.893   8.516  26.808  1.00 62.41           C  
ATOM   1902  O   PHE A 263     -10.516   8.015  27.743  1.00 63.72           O  
ATOM   1903  CB  PHE A 263     -11.889   9.995  26.468  1.00 50.74           C  
ATOM   1904  CG  PHE A 263     -12.520  11.148  25.741  1.00 52.82           C  
ATOM   1905  CD1 PHE A 263     -12.246  12.453  26.113  1.00 58.78           C  
ATOM   1906  CD2 PHE A 263     -13.396  10.926  24.692  1.00 51.36           C  
ATOM   1907  CE1 PHE A 263     -12.827  13.516  25.447  1.00 52.03           C  
ATOM   1908  CE2 PHE A 263     -13.980  11.984  24.023  1.00 51.66           C  
ATOM   1909  CZ  PHE A 263     -13.695  13.281  24.402  1.00 49.22           C  
ATOM   1910  N   GLU A 264      -8.734   8.038  26.363  1.00 63.16           N  
ATOM   1911  CA  GLU A 264      -8.139   6.807  26.878  1.00 68.16           C  
ATOM   1912  C   GLU A 264      -7.816   6.867  28.371  1.00 74.86           C  
ATOM   1913  O   GLU A 264      -8.137   5.943  29.121  1.00 70.73           O  
ATOM   1914  CB  GLU A 264      -6.866   6.475  26.092  1.00 71.66           C  
ATOM   1915  CG  GLU A 264      -5.964   5.469  26.785  1.00 72.25           C  
ATOM   1916  CD  GLU A 264      -5.468   4.381  25.857  1.00 79.79           C  
ATOM   1917  OE1 GLU A 264      -5.798   4.425  24.654  1.00 79.02           O  
ATOM   1918  OE2 GLU A 264      -4.743   3.482  26.333  1.00 87.61           O  
ATOM   1919  N   ASP A 265      -7.171   7.951  28.794  1.00 71.17           N  
ATOM   1920  CA  ASP A 265      -6.718   8.093  30.177  1.00 68.70           C  
ATOM   1921  C   ASP A 265      -7.870   8.101  31.179  1.00 66.48           C  
ATOM   1922  O   ASP A 265      -7.671   7.834  32.364  1.00 72.00           O  
ATOM   1923  CB  ASP A 265      -5.889   9.366  30.326  1.00 69.86           C  
ATOM   1924  CG  ASP A 265      -6.559  10.568  29.698  1.00 75.41           C  
ATOM   1925  OD1 ASP A 265      -7.368  11.227  30.383  1.00 73.93           O  
ATOM   1926  OD2 ASP A 265      -6.280  10.857  28.515  1.00 78.80           O  
ATOM   1927  N   GLY A 266      -9.072   8.413  30.705  1.00 60.43           N  
ATOM   1928  CA  GLY A 266     -10.259   8.340  31.536  1.00 57.12           C  
ATOM   1929  C   GLY A 266     -10.550   9.588  32.347  1.00 62.58           C  
ATOM   1930  O   GLY A 266     -11.276   9.532  33.341  1.00 62.52           O  
ATOM   1931  N   ALA A 267      -9.987  10.717  31.930  1.00 63.40           N  
ATOM   1932  CA  ALA A 267     -10.253  11.981  32.605  1.00 56.62           C  
ATOM   1933  C   ALA A 267     -11.714  12.368  32.419  1.00 54.92           C  
ATOM   1934  O   ALA A 267     -12.123  12.794  31.338  1.00 53.58           O  
ATOM   1935  CB  ALA A 267      -9.337  13.076  32.085  1.00 56.94           C  
ATOM   1936  N   LYS A 268     -12.498  12.211  33.480  1.00 50.04           N  
ATOM   1937  CA  LYS A 268     -13.924  12.500  33.424  1.00 49.77           C  
ATOM   1938  C   LYS A 268     -14.177  14.004  33.263  1.00 55.67           C  
ATOM   1939  O   LYS A 268     -15.253  14.421  32.831  1.00 55.92           O  
ATOM   1940  CB  LYS A 268     -14.621  11.934  34.669  1.00 50.56           C  
ATOM   1941  CG  LYS A 268     -15.549  12.886  35.409  1.00 60.23           C  
ATOM   1942  CD  LYS A 268     -16.111  12.238  36.667  1.00 59.39           C  
ATOM   1943  CE  LYS A 268     -15.090  12.187  37.787  1.00 53.46           C  
ATOM   1944  NZ  LYS A 268     -15.697  11.650  39.035  1.00 60.38           N  
ATOM   1945  N   LEU A 269     -13.170  14.813  33.576  1.00 54.00           N  
ATOM   1946  CA  LEU A 269     -13.257  16.254  33.355  1.00 53.83           C  
ATOM   1947  C   LEU A 269     -13.224  16.610  31.873  1.00 46.44           C  
ATOM   1948  O   LEU A 269     -13.809  17.609  31.455  1.00 52.64           O  
ATOM   1949  CB  LEU A 269     -12.123  16.983  34.078  1.00 55.41           C  
ATOM   1950  CG  LEU A 269     -12.409  17.435  35.508  1.00 51.20           C  
ATOM   1951  CD1 LEU A 269     -11.226  18.207  36.067  1.00 52.89           C  
ATOM   1952  CD2 LEU A 269     -13.674  18.279  35.548  1.00 52.49           C  
ATOM   1953  N   ARG A 270     -12.532  15.799  31.082  1.00 49.64           N  
ATOM   1954  CA  ARG A 270     -12.404  16.075  29.656  1.00 51.83           C  
ATOM   1955  C   ARG A 270     -13.574  15.503  28.862  1.00 50.45           C  
ATOM   1956  O   ARG A 270     -13.920  16.020  27.800  1.00 49.52           O  
ATOM   1957  CB  ARG A 270     -11.081  15.524  29.120  1.00 54.83           C  
ATOM   1958  CG  ARG A 270      -9.852  16.112  29.798  1.00 54.28           C  
ATOM   1959  CD  ARG A 270      -8.571  15.449  29.321  1.00 55.91           C  
ATOM   1960  NE  ARG A 270      -8.720  14.810  28.017  1.00 63.31           N  
ATOM   1961  CZ  ARG A 270      -8.680  13.496  27.826  1.00 68.96           C  
ATOM   1962  NH1 ARG A 270      -8.514  12.686  28.860  1.00 72.77           N  
ATOM   1963  NH2 ARG A 270      -8.822  12.990  26.608  1.00 70.38           N  
ATOM   1964  N   ILE A 271     -14.185  14.443  29.380  1.00 51.44           N  
ATOM   1965  CA  ILE A 271     -15.329  13.831  28.713  1.00 47.60           C  
ATOM   1966  C   ILE A 271     -16.565  14.719  28.804  1.00 45.41           C  
ATOM   1967  O   ILE A 271     -17.203  15.009  27.794  1.00 44.31           O  
ATOM   1968  CB  ILE A 271     -15.662  12.450  29.301  1.00 44.29           C  
ATOM   1969  CG1 ILE A 271     -14.488  11.490  29.105  1.00 51.16           C  
ATOM   1970  CG2 ILE A 271     -16.917  11.891  28.655  1.00 38.36           C  
ATOM   1971  CD1 ILE A 271     -14.751  10.092  29.622  1.00 44.04           C  
ATOM   1972  N   VAL A 272     -16.896  15.148  30.019  1.00 42.30           N  
ATOM   1973  CA  VAL A 272     -18.060  15.998  30.250  1.00 43.71           C  
ATOM   1974  C   VAL A 272     -17.934  17.348  29.539  1.00 39.89           C  
ATOM   1975  O   VAL A 272     -18.926  17.915  29.084  1.00 45.52           O  
ATOM   1976  CB  VAL A 272     -18.283  16.235  31.756  1.00 45.01           C  
ATOM   1977  CG1 VAL A 272     -19.544  17.050  31.993  1.00 62.35           C  
ATOM   1978  CG2 VAL A 272     -18.383  14.918  32.473  1.00 51.42           C  
ATOM   1979  N   ASN A 273     -16.710  17.856  29.438  1.00 40.11           N  
ATOM   1980  CA  ASN A 273     -16.475  19.130  28.766  1.00 50.42           C  
ATOM   1981  C   ASN A 273     -16.122  18.950  27.294  1.00 47.18           C  
ATOM   1982  O   ASN A 273     -15.914  19.927  26.573  1.00 46.14           O  
ATOM   1983  CB  ASN A 273     -15.368  19.910  29.477  1.00 47.34           C  
ATOM   1984  CG  ASN A 273     -15.767  20.335  30.874  1.00 52.59           C  
ATOM   1985  OD1 ASN A 273     -16.914  20.710  31.115  1.00 53.48           O  
ATOM   1986  ND2 ASN A 273     -14.822  20.271  31.805  1.00 56.46           N  
ATOM   1987  N   GLY A 274     -16.059  17.694  26.859  1.00 45.52           N  
ATOM   1988  CA  GLY A 274     -15.755  17.366  25.479  1.00 46.07           C  
ATOM   1989  C   GLY A 274     -14.401  17.876  25.029  1.00 47.65           C  
ATOM   1990  O   GLY A 274     -14.225  18.255  23.871  1.00 49.29           O  
ATOM   1991  N   LYS A 275     -13.439  17.884  25.946  1.00 47.61           N  
ATOM   1992  CA  LYS A 275     -12.120  18.428  25.649  1.00 53.98           C  
ATOM   1993  C   LYS A 275     -11.154  17.355  25.155  1.00 52.31           C  
ATOM   1994  O   LYS A 275     -10.491  16.680  25.943  1.00 55.65           O  
ATOM   1995  CB  LYS A 275     -11.545  19.134  26.878  1.00 49.83           C  
ATOM   1996  CG  LYS A 275     -12.296  20.402  27.253  1.00 49.19           C  
ATOM   1997  CD  LYS A 275     -11.564  21.193  28.323  1.00 52.47           C  
ATOM   1998  CE  LYS A 275     -12.273  22.506  28.611  1.00 51.31           C  
ATOM   1999  NZ  LYS A 275     -11.547  23.320  29.625  1.00 68.10           N  
ATOM   2000  N   TYR A 276     -11.095  17.209  23.836  1.00 50.39           N  
ATOM   2001  CA  TYR A 276     -10.149  16.315  23.182  1.00 52.93           C  
ATOM   2002  C   TYR A 276      -9.400  17.094  22.107  1.00 59.68           C  
ATOM   2003  O   TYR A 276      -9.741  18.241  21.815  1.00 54.35           O  
ATOM   2004  CB  TYR A 276     -10.865  15.108  22.572  1.00 55.31           C  
ATOM   2005  CG  TYR A 276     -11.836  15.469  21.470  1.00 49.32           C  
ATOM   2006  CD1 TYR A 276     -13.119  15.912  21.767  1.00 47.37           C  
ATOM   2007  CD2 TYR A 276     -11.472  15.365  20.135  1.00 45.20           C  
ATOM   2008  CE1 TYR A 276     -14.010  16.244  20.767  1.00 47.40           C  
ATOM   2009  CE2 TYR A 276     -12.359  15.696  19.126  1.00 50.21           C  
ATOM   2010  CZ  TYR A 276     -13.625  16.135  19.449  1.00 44.59           C  
ATOM   2011  OH  TYR A 276     -14.513  16.465  18.454  1.00 49.86           O  
ATOM   2012  N   SER A 277      -8.389  16.473  21.512  1.00 60.83           N  
ATOM   2013  CA  SER A 277      -7.563  17.167  20.534  1.00 62.75           C  
ATOM   2014  C   SER A 277      -7.301  16.333  19.287  1.00 65.68           C  
ATOM   2015  O   SER A 277      -6.647  15.292  19.348  1.00 67.88           O  
ATOM   2016  CB  SER A 277      -6.230  17.579  21.163  1.00 64.47           C  
ATOM   2017  OG  SER A 277      -5.483  16.442  21.561  1.00 67.46           O  
ATOM   2018  N   ILE A 278      -7.821  16.798  18.157  1.00 56.33           N  
ATOM   2019  CA  ILE A 278      -7.480  16.224  16.866  1.00 63.96           C  
ATOM   2020  C   ILE A 278      -6.045  16.613  16.529  1.00 68.37           C  
ATOM   2021  O   ILE A 278      -5.665  17.771  16.711  1.00 64.81           O  
ATOM   2022  CB  ILE A 278      -8.437  16.711  15.757  1.00 55.62           C  
ATOM   2023  CG1 ILE A 278      -9.881  16.349  16.105  1.00 57.05           C  
ATOM   2024  CG2 ILE A 278      -8.048  16.134  14.405  1.00 58.22           C  
ATOM   2025  CD1 ILE A 278     -10.887  16.799  15.071  1.00 52.89           C  
ATOM   2026  N   PRO A 279      -5.236  15.640  16.073  1.00 69.35           N  
ATOM   2027  CA  PRO A 279      -3.864  15.899  15.623  1.00 72.34           C  
ATOM   2028  C   PRO A 279      -3.781  17.103  14.690  1.00 73.50           C  
ATOM   2029  O   PRO A 279      -4.435  17.116  13.644  1.00 74.94           O  
ATOM   2030  CB  PRO A 279      -3.492  14.608  14.899  1.00 66.37           C  
ATOM   2031  CG  PRO A 279      -4.245  13.560  15.650  1.00 70.21           C  
ATOM   2032  CD  PRO A 279      -5.550  14.200  16.068  1.00 65.18           C  
ATOM   2033  N   PRO A 280      -2.985  18.111  15.082  1.00 75.48           N  
ATOM   2034  CA  PRO A 280      -2.914  19.427  14.436  1.00 78.37           C  
ATOM   2035  C   PRO A 280      -2.712  19.373  12.925  1.00 84.22           C  
ATOM   2036  O   PRO A 280      -3.501  19.951  12.173  1.00 83.48           O  
ATOM   2037  CB  PRO A 280      -1.703  20.078  15.111  1.00 77.42           C  
ATOM   2038  CG  PRO A 280      -1.660  19.446  16.461  1.00 65.00           C  
ATOM   2039  CD  PRO A 280      -2.053  18.013  16.222  1.00 71.13           C  
ATOM   2040  N   HIS A 281      -1.660  18.688  12.490  1.00 80.27           N  
ATOM   2041  CA  HIS A 281      -1.248  18.744  11.090  1.00 80.85           C  
ATOM   2042  C   HIS A 281      -1.503  17.432  10.355  1.00 85.63           C  
ATOM   2043  O   HIS A 281      -0.766  17.063   9.439  1.00 85.07           O  
ATOM   2044  CB  HIS A 281       0.231  19.121  10.995  1.00 82.31           C  
ATOM   2045  CG  HIS A 281       0.598  20.312  11.834  1.00 85.70           C  
ATOM   2046  ND1 HIS A 281       1.700  20.312  12.657  1.00 86.43           N  
ATOM   2047  CD2 HIS A 281       0.010  21.517  11.970  1.00 91.38           C  
ATOM   2048  CE1 HIS A 281       1.771  21.482  13.277  1.00 90.31           C  
ATOM   2049  NE2 HIS A 281       0.763  22.228  12.885  1.00 91.75           N  
ATOM   2050  N   ASP A 282      -2.552  16.726  10.758  1.00 85.93           N  
ATOM   2051  CA  ASP A 282      -2.910  15.480  10.098  1.00 78.01           C  
ATOM   2052  C   ASP A 282      -3.582  15.766   8.761  1.00 76.96           C  
ATOM   2053  O   ASP A 282      -4.666  16.346   8.714  1.00 75.66           O  
ATOM   2054  CB  ASP A 282      -3.830  14.640  10.978  1.00 75.83           C  
ATOM   2055  CG  ASP A 282      -4.451  13.487  10.221  1.00 72.08           C  
ATOM   2056  OD1 ASP A 282      -3.711  12.774   9.508  1.00 75.62           O  
ATOM   2057  OD2 ASP A 282      -5.682  13.306  10.324  1.00 71.17           O  
ATOM   2058  N   THR A 283      -2.931  15.358   7.676  1.00 80.39           N  
ATOM   2059  CA  THR A 283      -3.450  15.610   6.336  1.00 79.89           C  
ATOM   2060  C   THR A 283      -4.086  14.363   5.731  1.00 71.75           C  
ATOM   2061  O   THR A 283      -4.859  14.448   4.776  1.00 77.95           O  
ATOM   2062  CB  THR A 283      -2.343  16.110   5.391  1.00 81.45           C  
ATOM   2063  OG1 THR A 283      -1.373  15.072   5.200  1.00 83.16           O  
ATOM   2064  CG2 THR A 283      -1.661  17.338   5.974  1.00 78.79           C  
ATOM   2065  N   GLN A 284      -3.757  13.222   6.285  1.00 71.98           N  
ATOM   2066  CA  GLN A 284      -4.259  11.964   5.787  1.00 66.61           C  
ATOM   2067  C   GLN A 284      -5.748  11.774   6.005  1.00 64.50           C  
ATOM   2068  O   GLN A 284      -6.487  11.539   5.087  1.00 63.86           O  
ATOM   2069  CB  GLN A 284      -3.474  10.830   6.435  1.00 67.84           C  
ATOM   2070  CG  GLN A 284      -3.849   9.452   5.969  1.00 67.45           C  
ATOM   2071  CD  GLN A 284      -2.906   8.379   6.449  1.00 63.84           C  
ATOM   2072  OE1 GLN A 284      -1.990   8.620   7.203  1.00 60.89           O  
ATOM   2073  NE2 GLN A 284      -3.142   7.184   6.001  1.00 63.19           N  
ATOM   2074  N   TYR A 285      -6.190  11.905   7.230  1.00 62.76           N  
ATOM   2075  CA  TYR A 285      -7.595  11.698   7.564  1.00 61.76           C  
ATOM   2076  C   TYR A 285      -8.343  13.016   7.743  1.00 58.09           C  
ATOM   2077  O   TYR A 285      -9.133  13.165   8.673  1.00 57.71           O  
ATOM   2078  CB  TYR A 285      -7.717  10.857   8.836  1.00 56.05           C  
ATOM   2079  CG  TYR A 285      -6.796   9.658   8.867  1.00 57.07           C  
ATOM   2080  CD1 TYR A 285      -7.091   8.512   8.140  1.00 61.42           C  
ATOM   2081  CD2 TYR A 285      -5.634   9.672   9.625  1.00 54.67           C  
ATOM   2082  CE1 TYR A 285      -6.252   7.414   8.166  1.00 56.82           C  
ATOM   2083  CE2 TYR A 285      -4.789   8.579   9.658  1.00 57.24           C  
ATOM   2084  CZ  TYR A 285      -5.103   7.453   8.928  1.00 59.08           C  
ATOM   2085  OH  TYR A 285      -4.265   6.361   8.957  1.00 63.82           O  
ATOM   2086  N   THR A 286      -8.096  13.966   6.847  1.00 63.10           N  
ATOM   2087  CA  THR A 286      -8.732  15.277   6.924  1.00 58.07           C  
ATOM   2088  C   THR A 286     -10.229  15.182   6.634  1.00 53.32           C  
ATOM   2089  O   THR A 286     -11.034  15.918   7.210  1.00 46.23           O  
ATOM   2090  CB  THR A 286      -8.085  16.272   5.939  1.00 62.10           C  
ATOM   2091  OG1 THR A 286      -6.660  16.231   6.084  1.00 67.49           O  
ATOM   2092  CG2 THR A 286      -8.576  17.689   6.202  1.00 61.14           C  
ATOM   2093  N   VAL A 287     -10.594  14.259   5.749  1.00 41.32           N  
ATOM   2094  CA  VAL A 287     -11.981  14.077   5.334  1.00 39.81           C  
ATOM   2095  C   VAL A 287     -12.896  13.659   6.492  1.00 49.73           C  
ATOM   2096  O   VAL A 287     -14.114  13.823   6.421  1.00 52.21           O  
ATOM   2097  CB  VAL A 287     -12.082  13.024   4.212  1.00 46.35           C  
ATOM   2098  CG1 VAL A 287     -13.401  13.156   3.463  1.00 38.07           C  
ATOM   2099  CG2 VAL A 287     -10.912  13.168   3.253  1.00 56.61           C  
ATOM   2100  N   PHE A 288     -12.308  13.131   7.561  1.00 51.96           N  
ATOM   2101  CA  PHE A 288     -13.088  12.607   8.680  1.00 48.43           C  
ATOM   2102  C   PHE A 288     -13.240  13.595   9.838  1.00 49.04           C  
ATOM   2103  O   PHE A 288     -13.958  13.317  10.799  1.00 52.45           O  
ATOM   2104  CB  PHE A 288     -12.453  11.313   9.199  1.00 47.75           C  
ATOM   2105  CG  PHE A 288     -12.521  10.170   8.226  1.00 45.97           C  
ATOM   2106  CD1 PHE A 288     -13.683   9.912   7.518  1.00 41.89           C  
ATOM   2107  CD2 PHE A 288     -11.420   9.357   8.015  1.00 44.83           C  
ATOM   2108  CE1 PHE A 288     -13.746   8.861   6.622  1.00 42.92           C  
ATOM   2109  CE2 PHE A 288     -11.477   8.306   7.119  1.00 42.57           C  
ATOM   2110  CZ  PHE A 288     -12.642   8.058   6.422  1.00 42.51           C  
ATOM   2111  N   HIS A 289     -12.570  14.742   9.748  1.00 47.54           N  
ATOM   2112  CA  HIS A 289     -12.578  15.726  10.832  1.00 47.87           C  
ATOM   2113  C   HIS A 289     -13.977  16.256  11.141  1.00 45.54           C  
ATOM   2114  O   HIS A 289     -14.315  16.494  12.300  1.00 50.07           O  
ATOM   2115  CB  HIS A 289     -11.649  16.897  10.499  1.00 49.00           C  
ATOM   2116  CG  HIS A 289     -10.196  16.555  10.579  1.00 51.38           C  
ATOM   2117  ND1 HIS A 289      -9.202  17.518  10.585  1.00 64.25           N  
ATOM   2118  CD2 HIS A 289      -9.559  15.366  10.659  1.00 45.27           C  
ATOM   2119  CE1 HIS A 289      -8.026  16.932  10.663  1.00 61.51           C  
ATOM   2120  NE2 HIS A 289      -8.211  15.622  10.708  1.00 52.46           N  
ATOM   2121  N   SER A 290     -14.785  16.438  10.102  1.00 46.76           N  
ATOM   2122  CA  SER A 290     -16.146  16.937  10.264  1.00 39.98           C  
ATOM   2123  C   SER A 290     -17.015  15.970  11.062  1.00 44.59           C  
ATOM   2124  O   SER A 290     -17.785  16.383  11.930  1.00 48.33           O  
ATOM   2125  CB  SER A 290     -16.785  17.197   8.900  1.00 42.97           C  
ATOM   2126  OG  SER A 290     -18.163  17.495   9.034  1.00 45.83           O  
ATOM   2127  N   LEU A 291     -16.887  14.683  10.761  1.00 39.68           N  
ATOM   2128  CA  LEU A 291     -17.687  13.659  11.420  1.00 43.39           C  
ATOM   2129  C   LEU A 291     -17.280  13.465  12.876  1.00 38.26           C  
ATOM   2130  O   LEU A 291     -18.136  13.323  13.745  1.00 38.97           O  
ATOM   2131  CB  LEU A 291     -17.581  12.335  10.665  1.00 44.50           C  
ATOM   2132  CG  LEU A 291     -18.397  12.248   9.377  1.00 47.46           C  
ATOM   2133  CD1 LEU A 291     -18.011  11.014   8.578  1.00 40.05           C  
ATOM   2134  CD2 LEU A 291     -19.881  12.234   9.704  1.00 42.23           C  
ATOM   2135  N   ILE A 292     -15.976  13.453  13.134  1.00 39.32           N  
ATOM   2136  CA  ILE A 292     -15.468  13.304  14.494  1.00 39.93           C  
ATOM   2137  C   ILE A 292     -15.994  14.409  15.400  1.00 43.94           C  
ATOM   2138  O   ILE A 292     -16.505  14.140  16.488  1.00 43.87           O  
ATOM   2139  CB  ILE A 292     -13.928  13.319  14.529  1.00 45.68           C  
ATOM   2140  CG1 ILE A 292     -13.362  12.136  13.742  1.00 44.93           C  
ATOM   2141  CG2 ILE A 292     -13.427  13.293  15.966  1.00 39.79           C  
ATOM   2142  CD1 ILE A 292     -11.850  12.100  13.696  1.00 45.93           C  
ATOM   2143  N   ARG A 293     -15.874  15.650  14.936  1.00 42.86           N  
ATOM   2144  CA  ARG A 293     -16.312  16.810  15.704  1.00 42.13           C  
ATOM   2145  C   ARG A 293     -17.819  16.800  15.934  1.00 37.19           C  
ATOM   2146  O   ARG A 293     -18.297  17.277  16.962  1.00 36.12           O  
ATOM   2147  CB  ARG A 293     -15.904  18.109  14.997  1.00 49.00           C  
ATOM   2148  CG  ARG A 293     -14.400  18.349  14.939  1.00 52.85           C  
ATOM   2149  CD  ARG A 293     -14.066  19.837  14.971  1.00 53.90           C  
ATOM   2150  NE  ARG A 293     -12.632  20.091  14.835  1.00 54.29           N  
ATOM   2151  CZ  ARG A 293     -11.951  19.992  13.695  1.00 52.11           C  
ATOM   2152  NH1 ARG A 293     -12.569  19.652  12.572  1.00 58.36           N  
ATOM   2153  NH2 ARG A 293     -10.650  20.244  13.676  1.00 52.10           N  
ATOM   2154  N   ALA A 294     -18.561  16.251  14.977  1.00 32.09           N  
ATOM   2155  CA  ALA A 294     -20.019  16.287  15.024  1.00 33.56           C  
ATOM   2156  C   ALA A 294     -20.611  15.141  15.843  1.00 39.53           C  
ATOM   2157  O   ALA A 294     -21.749  15.226  16.307  1.00 43.69           O  
ATOM   2158  CB  ALA A 294     -20.586  16.271  13.616  1.00 34.47           C  
ATOM   2159  N   MET A 295     -19.845  14.070  16.016  1.00 36.90           N  
ATOM   2160  CA  MET A 295     -20.309  12.938  16.811  1.00 40.42           C  
ATOM   2161  C   MET A 295     -19.920  13.112  18.276  1.00 37.79           C  
ATOM   2162  O   MET A 295     -20.631  12.664  19.175  1.00 39.83           O  
ATOM   2163  CB  MET A 295     -19.749  11.621  16.265  1.00 33.97           C  
ATOM   2164  CG  MET A 295     -20.241  11.265  14.872  1.00 37.30           C  
ATOM   2165  SD  MET A 295     -19.581   9.694  14.278  1.00 37.61           S  
ATOM   2166  CE  MET A 295     -19.760   9.898  12.512  1.00 49.66           C  
ATOM   2167  N   LEU A 296     -18.789  13.767  18.512  1.00 38.19           N  
ATOM   2168  CA  LEU A 296     -18.342  14.029  19.873  1.00 42.56           C  
ATOM   2169  C   LEU A 296     -18.888  15.366  20.372  1.00 44.51           C  
ATOM   2170  O   LEU A 296     -18.128  16.265  20.739  1.00 44.76           O  
ATOM   2171  CB  LEU A 296     -16.812  14.007  19.955  1.00 44.83           C  
ATOM   2172  CG  LEU A 296     -16.132  12.676  19.611  1.00 40.93           C  
ATOM   2173  CD1 LEU A 296     -14.641  12.728  19.912  1.00 40.59           C  
ATOM   2174  CD2 LEU A 296     -16.786  11.520  20.347  1.00 38.03           C  
ATOM   2175  N   GLN A 297     -20.212  15.492  20.371  1.00 40.27           N  
ATOM   2176  CA  GLN A 297     -20.878  16.657  20.944  1.00 41.49           C  
ATOM   2177  C   GLN A 297     -21.350  16.346  22.362  1.00 38.04           C  
ATOM   2178  O   GLN A 297     -21.990  15.322  22.599  1.00 40.14           O  
ATOM   2179  CB  GLN A 297     -22.059  17.092  20.072  1.00 41.73           C  
ATOM   2180  CG  GLN A 297     -21.655  17.738  18.756  1.00 43.23           C  
ATOM   2181  CD  GLN A 297     -21.080  19.128  18.943  1.00 43.29           C  
ATOM   2182  OE1 GLN A 297     -21.581  19.917  19.745  1.00 45.95           O  
ATOM   2183  NE2 GLN A 297     -20.017  19.435  18.207  1.00 37.93           N  
ATOM   2184  N   VAL A 298     -21.024  17.233  23.297  1.00 39.17           N  
ATOM   2185  CA  VAL A 298     -21.358  17.038  24.706  1.00 34.86           C  
ATOM   2186  C   VAL A 298     -22.859  16.862  24.916  1.00 35.03           C  
ATOM   2187  O   VAL A 298     -23.292  15.970  25.647  1.00 36.11           O  
ATOM   2188  CB  VAL A 298     -20.851  18.217  25.559  1.00 39.35           C  
ATOM   2189  CG1 VAL A 298     -21.384  18.129  26.983  1.00 39.86           C  
ATOM   2190  CG2 VAL A 298     -19.331  18.250  25.553  1.00 39.97           C  
ATOM   2191  N   ASN A 299     -23.649  17.709  24.267  1.00 35.62           N  
ATOM   2192  CA  ASN A 299     -25.101  17.590  24.320  1.00 38.07           C  
ATOM   2193  C   ASN A 299     -25.598  16.578  23.290  1.00 42.02           C  
ATOM   2194  O   ASN A 299     -25.414  16.773  22.089  1.00 43.91           O  
ATOM   2195  CB  ASN A 299     -25.756  18.953  24.089  1.00 35.73           C  
ATOM   2196  CG  ASN A 299     -27.241  18.958  24.416  1.00 38.84           C  
ATOM   2197  OD1 ASN A 299     -27.870  17.909  24.553  1.00 35.45           O  
ATOM   2198  ND2 ASN A 299     -27.810  20.151  24.537  1.00 47.82           N  
ATOM   2199  N   PRO A 300     -26.226  15.488  23.763  1.00 42.77           N  
ATOM   2200  CA  PRO A 300     -26.787  14.438  22.904  1.00 37.45           C  
ATOM   2201  C   PRO A 300     -27.752  14.974  21.848  1.00 44.51           C  
ATOM   2202  O   PRO A 300     -27.850  14.399  20.763  1.00 44.93           O  
ATOM   2203  CB  PRO A 300     -27.521  13.533  23.895  1.00 29.17           C  
ATOM   2204  CG  PRO A 300     -26.780  13.714  25.172  1.00 38.79           C  
ATOM   2205  CD  PRO A 300     -26.358  15.155  25.193  1.00 36.52           C  
ATOM   2206  N   GLU A 301     -28.449  16.063  22.161  1.00 43.41           N  
ATOM   2207  CA  GLU A 301     -29.391  16.659  21.220  1.00 44.72           C  
ATOM   2208  C   GLU A 301     -28.679  17.389  20.086  1.00 41.22           C  
ATOM   2209  O   GLU A 301     -29.303  17.774  19.098  1.00 50.47           O  
ATOM   2210  CB  GLU A 301     -30.337  17.619  21.944  1.00 44.99           C  
ATOM   2211  CG  GLU A 301     -31.324  16.929  22.870  1.00 51.02           C  
ATOM   2212  CD  GLU A 301     -32.455  17.843  23.297  1.00 53.83           C  
ATOM   2213  OE1 GLU A 301     -32.332  19.072  23.107  1.00 56.91           O  
ATOM   2214  OE2 GLU A 301     -33.469  17.330  23.816  1.00 50.59           O  
ATOM   2215  N   GLU A 302     -27.371  17.578  20.230  1.00 39.99           N  
ATOM   2216  CA  GLU A 302     -26.580  18.242  19.201  1.00 43.51           C  
ATOM   2217  C   GLU A 302     -25.808  17.237  18.350  1.00 44.76           C  
ATOM   2218  O   GLU A 302     -25.273  17.586  17.297  1.00 48.78           O  
ATOM   2219  CB  GLU A 302     -25.615  19.245  19.831  1.00 42.93           C  
ATOM   2220  CG  GLU A 302     -26.301  20.418  20.512  1.00 51.79           C  
ATOM   2221  CD  GLU A 302     -25.317  21.464  20.996  1.00 60.27           C  
ATOM   2222  OE1 GLU A 302     -24.096  21.243  20.851  1.00 59.84           O  
ATOM   2223  OE2 GLU A 302     -25.763  22.506  21.520  1.00 71.19           O  
ATOM   2224  N   ARG A 303     -25.749  15.992  18.812  1.00 44.79           N  
ATOM   2225  CA  ARG A 303     -25.080  14.934  18.063  1.00 37.77           C  
ATOM   2226  C   ARG A 303     -25.904  14.544  16.846  1.00 36.42           C  
ATOM   2227  O   ARG A 303     -27.134  14.611  16.873  1.00 36.09           O  
ATOM   2228  CB  ARG A 303     -24.840  13.703  18.942  1.00 34.72           C  
ATOM   2229  CG  ARG A 303     -23.990  13.956  20.174  1.00 36.86           C  
ATOM   2230  CD  ARG A 303     -23.911  12.713  21.050  1.00 36.19           C  
ATOM   2231  NE  ARG A 303     -23.357  13.015  22.366  1.00 35.46           N  
ATOM   2232  CZ  ARG A 303     -23.359  12.172  23.393  1.00 37.34           C  
ATOM   2233  NH1 ARG A 303     -23.890  10.964  23.264  1.00 30.24           N  
ATOM   2234  NH2 ARG A 303     -22.835  12.541  24.554  1.00 42.22           N  
ATOM   2235  N   LEU A 304     -25.222  14.134  15.782  1.00 37.35           N  
ATOM   2236  CA  LEU A 304     -25.895  13.650  14.586  1.00 32.99           C  
ATOM   2237  C   LEU A 304     -26.660  12.365  14.889  1.00 36.69           C  
ATOM   2238  O   LEU A 304     -26.234  11.566  15.722  1.00 38.81           O  
ATOM   2239  CB  LEU A 304     -24.887  13.401  13.463  1.00 42.77           C  
ATOM   2240  CG  LEU A 304     -23.988  14.553  13.015  1.00 41.80           C  
ATOM   2241  CD1 LEU A 304     -22.984  14.055  11.986  1.00 40.05           C  
ATOM   2242  CD2 LEU A 304     -24.814  15.696  12.449  1.00 35.26           C  
ATOM   2243  N   SER A 305     -27.790  12.168  14.219  1.00 37.55           N  
ATOM   2244  CA  SER A 305     -28.500  10.898  14.313  1.00 39.09           C  
ATOM   2245  C   SER A 305     -27.746   9.847  13.503  1.00 37.31           C  
ATOM   2246  O   SER A 305     -26.854  10.185  12.723  1.00 39.86           O  
ATOM   2247  CB  SER A 305     -29.940  11.035  13.813  1.00 41.28           C  
ATOM   2248  OG  SER A 305     -29.974  11.263  12.415  1.00 50.27           O  
ATOM   2249  N   ILE A 306     -28.098   8.577  13.681  1.00 36.51           N  
ATOM   2250  CA  ILE A 306     -27.395   7.504  12.985  1.00 34.45           C  
ATOM   2251  C   ILE A 306     -27.635   7.575  11.476  1.00 34.83           C  
ATOM   2252  O   ILE A 306     -26.771   7.197  10.688  1.00 39.58           O  
ATOM   2253  CB  ILE A 306     -27.805   6.110  13.518  1.00 37.38           C  
ATOM   2254  CG1 ILE A 306     -26.848   5.035  12.997  1.00 37.61           C  
ATOM   2255  CG2 ILE A 306     -29.247   5.780  13.155  1.00 39.13           C  
ATOM   2256  CD1 ILE A 306     -25.398   5.275  13.370  1.00 32.38           C  
ATOM   2257  N   ALA A 307     -28.798   8.084  11.079  1.00 33.87           N  
ATOM   2258  CA  ALA A 307     -29.134   8.211   9.665  1.00 33.50           C  
ATOM   2259  C   ALA A 307     -28.288   9.290   8.997  1.00 36.48           C  
ATOM   2260  O   ALA A 307     -27.869   9.136   7.852  1.00 39.96           O  
ATOM   2261  CB  ALA A 307     -30.614   8.514   9.492  1.00 29.46           C  
ATOM   2262  N   GLU A 308     -28.040  10.380   9.720  1.00 38.90           N  
ATOM   2263  CA  GLU A 308     -27.220  11.474   9.208  1.00 40.76           C  
ATOM   2264  C   GLU A 308     -25.766  11.038   9.061  1.00 42.46           C  
ATOM   2265  O   GLU A 308     -25.066  11.479   8.149  1.00 43.76           O  
ATOM   2266  CB  GLU A 308     -27.318  12.697  10.126  1.00 45.30           C  
ATOM   2267  CG  GLU A 308     -28.727  13.260  10.260  1.00 50.53           C  
ATOM   2268  CD  GLU A 308     -28.876  14.217  11.431  1.00 53.39           C  
ATOM   2269  OE1 GLU A 308     -27.918  14.964  11.726  1.00 54.46           O  
ATOM   2270  OE2 GLU A 308     -29.950  14.211  12.068  1.00 50.54           O  
ATOM   2271  N   VAL A 309     -25.320  10.170   9.965  1.00 37.97           N  
ATOM   2272  CA  VAL A 309     -23.962   9.641   9.923  1.00 32.83           C  
ATOM   2273  C   VAL A 309     -23.742   8.786   8.677  1.00 36.12           C  
ATOM   2274  O   VAL A 309     -22.734   8.934   7.984  1.00 35.34           O  
ATOM   2275  CB  VAL A 309     -23.646   8.801  11.180  1.00 36.06           C  
ATOM   2276  CG1 VAL A 309     -22.363   8.003  10.989  1.00 36.21           C  
ATOM   2277  CG2 VAL A 309     -23.552   9.695  12.406  1.00 39.80           C  
ATOM   2278  N   VAL A 310     -24.694   7.900   8.397  1.00 35.62           N  
ATOM   2279  CA  VAL A 310     -24.612   7.010   7.242  1.00 36.69           C  
ATOM   2280  C   VAL A 310     -24.628   7.792   5.931  1.00 38.76           C  
ATOM   2281  O   VAL A 310     -23.868   7.491   5.011  1.00 39.15           O  
ATOM   2282  CB  VAL A 310     -25.767   5.985   7.242  1.00 40.77           C  
ATOM   2283  CG1 VAL A 310     -25.774   5.173   5.953  1.00 36.13           C  
ATOM   2284  CG2 VAL A 310     -25.656   5.066   8.448  1.00 42.12           C  
ATOM   2285  N   HIS A 311     -25.490   8.802   5.861  1.00 40.61           N  
ATOM   2286  CA  HIS A 311     -25.610   9.642   4.672  1.00 42.61           C  
ATOM   2287  C   HIS A 311     -24.299  10.335   4.318  1.00 38.88           C  
ATOM   2288  O   HIS A 311     -23.890  10.349   3.158  1.00 43.95           O  
ATOM   2289  CB  HIS A 311     -26.710  10.684   4.867  1.00 43.88           C  
ATOM   2290  CG  HIS A 311     -28.095  10.148   4.703  1.00 47.28           C  
ATOM   2291  ND1 HIS A 311     -28.399   9.142   3.795  1.00 52.79           N  
ATOM   2292  CD2 HIS A 311     -29.254  10.457   5.312  1.00 43.31           C  
ATOM   2293  CE1 HIS A 311     -29.682   8.871   3.866  1.00 55.96           C  
ATOM   2294  NE2 HIS A 311     -30.235   9.652   4.779  1.00 53.23           N  
ATOM   2295  N   GLN A 312     -23.643  10.910   5.320  1.00 38.13           N  
ATOM   2296  CA  GLN A 312     -22.382  11.604   5.095  1.00 41.48           C  
ATOM   2297  C   GLN A 312     -21.285  10.627   4.683  1.00 40.84           C  
ATOM   2298  O   GLN A 312     -20.410  10.969   3.892  1.00 44.45           O  
ATOM   2299  CB  GLN A 312     -21.965  12.382   6.345  1.00 37.85           C  
ATOM   2300  CG  GLN A 312     -22.959  13.466   6.742  1.00 39.33           C  
ATOM   2301  CD  GLN A 312     -22.438  14.371   7.840  1.00 37.54           C  
ATOM   2302  OE1 GLN A 312     -21.232  14.591   7.962  1.00 39.75           O  
ATOM   2303  NE2 GLN A 312     -23.348  14.903   8.647  1.00 37.86           N  
ATOM   2304  N   LEU A 313     -21.342   9.410   5.217  1.00 39.16           N  
ATOM   2305  CA  LEU A 313     -20.389   8.369   4.848  1.00 36.38           C  
ATOM   2306  C   LEU A 313     -20.592   7.928   3.398  1.00 41.92           C  
ATOM   2307  O   LEU A 313     -19.628   7.680   2.675  1.00 37.06           O  
ATOM   2308  CB  LEU A 313     -20.514   7.166   5.785  1.00 28.83           C  
ATOM   2309  CG  LEU A 313     -19.992   7.347   7.211  1.00 42.22           C  
ATOM   2310  CD1 LEU A 313     -20.245   6.095   8.042  1.00 39.37           C  
ATOM   2311  CD2 LEU A 313     -18.512   7.699   7.205  1.00 34.52           C  
ATOM   2312  N   GLN A 314     -21.851   7.836   2.980  1.00 37.15           N  
ATOM   2313  CA  GLN A 314     -22.179   7.412   1.623  1.00 43.79           C  
ATOM   2314  C   GLN A 314     -21.722   8.439   0.592  1.00 44.39           C  
ATOM   2315  O   GLN A 314     -21.341   8.083  -0.523  1.00 46.60           O  
ATOM   2316  CB  GLN A 314     -23.683   7.161   1.489  1.00 42.27           C  
ATOM   2317  CG  GLN A 314     -24.161   5.909   2.208  1.00 44.95           C  
ATOM   2318  CD  GLN A 314     -25.663   5.721   2.127  1.00 46.33           C  
ATOM   2319  OE1 GLN A 314     -26.406   6.667   1.861  1.00 51.86           O  
ATOM   2320  NE2 GLN A 314     -26.119   4.494   2.354  1.00 44.17           N  
ATOM   2321  N   GLU A 315     -21.762   9.711   0.969  1.00 45.37           N  
ATOM   2322  CA  GLU A 315     -21.309  10.775   0.083  1.00 49.26           C  
ATOM   2323  C   GLU A 315     -19.789  10.809   0.015  1.00 49.50           C  
ATOM   2324  O   GLU A 315     -19.214  11.167  -1.014  1.00 51.91           O  
ATOM   2325  CB  GLU A 315     -21.849  12.129   0.542  1.00 49.28           C  
ATOM   2326  CG  GLU A 315     -23.232  12.450   0.004  1.00 56.83           C  
ATOM   2327  CD  GLU A 315     -23.812  13.709   0.613  1.00 73.90           C  
ATOM   2328  OE1 GLU A 315     -23.177  14.276   1.528  1.00 74.45           O  
ATOM   2329  OE2 GLU A 315     -24.903  14.134   0.175  1.00 83.42           O  
ATOM   2330  N   ILE A 316     -19.141  10.441   1.115  1.00 39.74           N  
ATOM   2331  CA  ILE A 316     -17.688  10.340   1.140  1.00 43.61           C  
ATOM   2332  C   ILE A 316     -17.244   9.166   0.276  1.00 46.25           C  
ATOM   2333  O   ILE A 316     -16.258   9.254  -0.457  1.00 51.93           O  
ATOM   2334  CB  ILE A 316     -17.155  10.171   2.576  1.00 41.33           C  
ATOM   2335  CG1 ILE A 316     -17.307  11.479   3.354  1.00 34.54           C  
ATOM   2336  CG2 ILE A 316     -15.696   9.737   2.567  1.00 40.71           C  
ATOM   2337  CD1 ILE A 316     -16.805  11.402   4.782  1.00 40.48           C  
ATOM   2338  N   ALA A 317     -17.994   8.072   0.353  1.00 46.12           N  
ATOM   2339  CA  ALA A 317     -17.695   6.885  -0.436  1.00 48.41           C  
ATOM   2340  C   ALA A 317     -17.963   7.135  -1.916  1.00 45.46           C  
ATOM   2341  O   ALA A 317     -17.247   6.627  -2.778  1.00 46.32           O  
ATOM   2342  CB  ALA A 317     -18.509   5.696   0.060  1.00 39.96           C  
ATOM   2343  N   ALA A 318     -18.994   7.921  -2.206  1.00 41.72           N  
ATOM   2344  CA  ALA A 318     -19.347   8.231  -3.587  1.00 45.07           C  
ATOM   2345  C   ALA A 318     -18.324   9.169  -4.214  1.00 42.78           C  
ATOM   2346  O   ALA A 318     -18.023   9.070  -5.402  1.00 47.09           O  
ATOM   2347  CB  ALA A 318     -20.736   8.840  -3.656  1.00 44.88           C  
ATOM   2348  N   ALA A 319     -17.783  10.073  -3.402  1.00 47.76           N  
ATOM   2349  CA  ALA A 319     -16.819  11.059  -3.877  1.00 48.50           C  
ATOM   2350  C   ALA A 319     -15.398  10.512  -3.851  1.00 48.99           C  
ATOM   2351  O   ALA A 319     -14.442  11.225  -4.156  1.00 50.64           O  
ATOM   2352  CB  ALA A 319     -16.908  12.330  -3.043  1.00 44.39           C  
ATOM   2353  N   ARG A 320     -15.261   9.244  -3.482  1.00 47.02           N  
ATOM   2354  CA  ARG A 320     -13.950   8.616  -3.423  1.00 43.17           C  
ATOM   2355  C   ARG A 320     -13.931   7.350  -4.274  1.00 41.12           C  
ATOM   2356  O   ARG A 320     -12.938   6.622  -4.295  1.00 42.34           O  
ATOM   2357  CB  ARG A 320     -13.574   8.303  -1.975  1.00 51.91           C  
ATOM   2358  CG  ARG A 320     -12.080   8.255  -1.715  1.00 54.50           C  
ATOM   2359  CD  ARG A 320     -11.787   8.089  -0.235  1.00 51.47           C  
ATOM   2360  NE  ARG A 320     -10.353   8.003   0.022  1.00 54.04           N  
ATOM   2361  CZ  ARG A 320      -9.583   9.045   0.317  1.00 58.45           C  
ATOM   2362  NH1 ARG A 320     -10.109  10.259   0.400  1.00 58.21           N  
ATOM   2363  NH2 ARG A 320      -8.286   8.872   0.531  1.00 72.00           N  
ATOM   2364  N   ASN A 321     -15.037   7.107  -4.976  1.00 39.81           N  
ATOM   2365  CA  ASN A 321     -15.178   5.961  -5.872  1.00 42.79           C  
ATOM   2366  C   ASN A 321     -14.924   4.640  -5.150  1.00 42.31           C  
ATOM   2367  O   ASN A 321     -14.172   3.788  -5.623  1.00 48.77           O  
ATOM   2368  CB  ASN A 321     -14.235   6.104  -7.071  1.00 37.87           C  
ATOM   2369  CG  ASN A 321     -14.595   5.174  -8.213  1.00 44.16           C  
ATOM   2370  OD1 ASN A 321     -15.676   4.585  -8.232  1.00 45.89           O  
ATOM   2371  ND2 ASN A 321     -13.689   5.042  -9.176  1.00 40.34           N  
ATOM   2372  N   VAL A 322     -15.556   4.484  -3.992  1.00 46.74           N  
ATOM   2373  CA  VAL A 322     -15.387   3.290  -3.174  1.00 43.77           C  
ATOM   2374  C   VAL A 322     -16.741   2.744  -2.735  1.00 41.69           C  
ATOM   2375  O   VAL A 322     -17.612   3.500  -2.305  1.00 42.87           O  
ATOM   2376  CB  VAL A 322     -14.517   3.577  -1.929  1.00 41.75           C  
ATOM   2377  CG1 VAL A 322     -14.498   2.378  -0.991  1.00 45.49           C  
ATOM   2378  CG2 VAL A 322     -13.103   3.953  -2.342  1.00 46.34           C  
ATOM   2379  N   ASN A 323     -16.917   1.432  -2.867  1.00 35.84           N  
ATOM   2380  CA  ASN A 323     -18.106   0.765  -2.359  1.00 40.94           C  
ATOM   2381  C   ASN A 323     -17.886   0.360  -0.905  1.00 44.60           C  
ATOM   2382  O   ASN A 323     -17.160  -0.594  -0.626  1.00 44.51           O  
ATOM   2383  CB  ASN A 323     -18.450  -0.456  -3.212  1.00 40.36           C  
ATOM   2384  CG  ASN A 323     -19.849  -0.982  -2.946  1.00 50.60           C  
ATOM   2385  OD1 ASN A 323     -20.280  -1.091  -1.796  1.00 43.12           O  
ATOM   2386  ND2 ASN A 323     -20.568  -1.311  -4.014  1.00 49.18           N  
ATOM   2387  N   PRO A 324     -18.525   1.084   0.025  1.00 40.09           N  
ATOM   2388  CA  PRO A 324     -18.280   0.942   1.465  1.00 38.49           C  
ATOM   2389  C   PRO A 324     -18.729  -0.403   2.039  1.00 39.19           C  
ATOM   2390  O   PRO A 324     -18.284  -0.770   3.125  1.00 39.42           O  
ATOM   2391  CB  PRO A 324     -19.095   2.090   2.065  1.00 38.02           C  
ATOM   2392  CG  PRO A 324     -20.200   2.300   1.098  1.00 39.15           C  
ATOM   2393  CD  PRO A 324     -19.605   2.047  -0.256  1.00 41.04           C  
ATOM   2394  N   LYS A 325     -19.581  -1.127   1.320  1.00 42.12           N  
ATOM   2395  CA  LYS A 325     -20.070  -2.421   1.789  1.00 35.39           C  
ATOM   2396  C   LYS A 325     -19.198  -3.584   1.317  1.00 43.02           C  
ATOM   2397  O   LYS A 325     -19.414  -4.730   1.713  1.00 38.50           O  
ATOM   2398  CB  LYS A 325     -21.511  -2.646   1.326  1.00 35.75           C  
ATOM   2399  CG  LYS A 325     -22.474  -1.542   1.729  1.00 49.12           C  
ATOM   2400  CD  LYS A 325     -23.075  -0.858   0.510  1.00 58.54           C  
ATOM   2401  CE  LYS A 325     -24.501  -0.405   0.778  1.00 57.94           C  
ATOM   2402  NZ  LYS A 325     -25.019   0.458  -0.318  1.00 58.79           N  
ATOM   2403  N   SER A 326     -18.218  -3.291   0.468  1.00 46.57           N  
ATOM   2404  CA  SER A 326     -17.354  -4.331  -0.082  1.00 45.68           C  
ATOM   2405  C   SER A 326     -16.428  -4.906   0.987  1.00 49.22           C  
ATOM   2406  O   SER A 326     -16.028  -4.195   1.910  1.00 47.76           O  
ATOM   2407  CB  SER A 326     -16.528  -3.783  -1.246  1.00 43.14           C  
ATOM   2408  OG  SER A 326     -15.604  -2.810  -0.794  1.00 55.15           O  
ATOM   2409  N   PRO A 327     -16.093  -6.201   0.866  1.00 41.29           N  
ATOM   2410  CA  PRO A 327     -15.163  -6.875   1.777  1.00 44.43           C  
ATOM   2411  C   PRO A 327     -13.829  -6.145   1.897  1.00 48.32           C  
ATOM   2412  O   PRO A 327     -13.319  -5.624   0.906  1.00 55.22           O  
ATOM   2413  CB  PRO A 327     -14.974  -8.249   1.128  1.00 54.58           C  
ATOM   2414  CG  PRO A 327     -16.239  -8.480   0.384  1.00 48.89           C  
ATOM   2415  CD  PRO A 327     -16.656  -7.132  -0.129  1.00 53.58           C  
ATOM   2416  N   ILE A 328     -13.278  -6.109   3.105  1.00 52.68           N  
ATOM   2417  CA  ILE A 328     -12.020  -5.416   3.357  1.00 54.52           C  
ATOM   2418  C   ILE A 328     -10.845  -6.371   3.185  1.00 60.98           C  
ATOM   2419  O   ILE A 328     -10.386  -6.987   4.147  1.00 61.92           O  
ATOM   2420  CB  ILE A 328     -11.989  -4.809   4.769  1.00 53.10           C  
ATOM   2421  CG1 ILE A 328     -13.355  -4.213   5.116  1.00 49.18           C  
ATOM   2422  CG2 ILE A 328     -10.889  -3.764   4.876  1.00 54.10           C  
ATOM   2423  CD1 ILE A 328     -13.486  -3.785   6.555  1.00 48.55           C  
ATOM   2424  N   THR A 329     -10.362  -6.482   1.952  1.00 62.83           N  
ATOM   2425  CA  THR A 329      -9.329  -7.452   1.606  1.00 61.76           C  
ATOM   2426  C   THR A 329      -8.000  -7.186   2.311  1.00 64.62           C  
ATOM   2427  O   THR A 329      -7.207  -8.105   2.518  1.00 65.09           O  
ATOM   2428  CB  THR A 329      -9.087  -7.479   0.085  1.00 61.52           C  
ATOM   2429  OG1 THR A 329      -8.716  -6.171  -0.366  1.00 75.51           O  
ATOM   2430  CG2 THR A 329     -10.348  -7.918  -0.643  1.00 65.32           C  
ATOM   2431  N   GLU A 330      -7.764  -5.931   2.682  1.00 62.32           N  
ATOM   2432  CA  GLU A 330      -6.515  -5.541   3.327  1.00 66.48           C  
ATOM   2433  C   GLU A 330      -6.313  -6.258   4.660  1.00 70.16           C  
ATOM   2434  O   GLU A 330      -5.183  -6.547   5.055  1.00 69.84           O  
ATOM   2435  CB  GLU A 330      -6.478  -4.027   3.541  1.00 62.04           C  
ATOM   2436  CG  GLU A 330      -7.334  -3.240   2.562  1.00 69.14           C  
ATOM   2437  CD  GLU A 330      -6.584  -2.873   1.294  1.00 89.67           C  
ATOM   2438  OE1 GLU A 330      -5.339  -2.975   1.289  1.00 91.64           O  
ATOM   2439  OE2 GLU A 330      -7.241  -2.485   0.303  1.00 85.21           O  
ATOM   2440  N   LEU A 331      -7.415  -6.551   5.344  1.00 66.02           N  
ATOM   2441  CA  LEU A 331      -7.362  -7.181   6.659  1.00 67.59           C  
ATOM   2442  C   LEU A 331      -7.251  -8.703   6.572  1.00 75.46           C  
ATOM   2443  O   LEU A 331      -6.745  -9.349   7.491  1.00 72.38           O  
ATOM   2444  CB  LEU A 331      -8.596  -6.798   7.478  1.00 66.28           C  
ATOM   2445  CG  LEU A 331      -8.831  -5.300   7.684  1.00 73.24           C  
ATOM   2446  CD1 LEU A 331     -10.109  -5.059   8.472  1.00 64.00           C  
ATOM   2447  CD2 LEU A 331      -7.638  -4.655   8.377  1.00 66.99           C  
ATOM   2448  N   LEU A 332      -7.726  -9.268   5.465  1.00 71.49           N  
ATOM   2449  CA  LEU A 332      -7.709 -10.715   5.269  1.00 71.40           C  
ATOM   2450  C   LEU A 332      -6.291 -11.255   5.108  1.00 69.39           C  
ATOM   2451  O   LEU A 332      -5.366 -10.514   4.777  1.00 67.26           O  
ATOM   2452  CB  LEU A 332      -8.551 -11.095   4.049  1.00 71.33           C  
ATOM   2453  CG  LEU A 332     -10.064 -10.941   4.210  1.00 64.95           C  
ATOM   2454  CD1 LEU A 332     -10.777 -11.169   2.884  1.00 59.04           C  
ATOM   2455  CD2 LEU A 332     -10.579 -11.900   5.272  1.00 63.77           C  
ATOM   2457  N   GLY B   0       4.375 -21.786  13.700  1.00 88.32           N  
ATOM   2458  CA  GLY B   0       4.367 -23.031  12.941  1.00 95.17           C  
ATOM   2459  C   GLY B   0       4.445 -22.773  11.440  1.00 96.00           C  
ATOM   2460  O   GLY B   0       4.214 -21.656  10.975  1.00 94.18           O  
ATOM   2461  N   GLN B   1       4.779 -23.817  10.689  1.00 94.43           N  
ATOM   2462  CA  GLN B   1       4.791 -23.750   9.234  1.00 94.79           C  
ATOM   2463  C   GLN B   1       3.790 -24.763   8.686  1.00 90.82           C  
ATOM   2464  O   GLN B   1       3.856 -25.949   9.004  1.00 87.90           O  
ATOM   2465  CB  GLN B   1       6.201 -24.011   8.689  1.00 94.05           C  
ATOM   2466  CG  GLN B   1       6.263 -24.893   7.447  1.00 95.30           C  
ATOM   2467  CD  GLN B   1       7.684 -25.280   7.080  1.00108.03           C  
ATOM   2468  OE1 GLN B   1       8.587 -24.443   7.075  1.00111.73           O  
ATOM   2469  NE2 GLN B   1       7.891 -26.559   6.786  1.00102.85           N  
ATOM   2470  N   VAL B   2       2.840 -24.287   7.889  1.00 90.03           N  
ATOM   2471  CA  VAL B   2       1.849 -25.175   7.298  1.00 84.54           C  
ATOM   2472  C   VAL B   2       2.138 -25.376   5.814  1.00 80.08           C  
ATOM   2473  O   VAL B   2       2.159 -24.425   5.029  1.00 82.15           O  
ATOM   2474  CB  VAL B   2       0.408 -24.646   7.497  1.00 84.57           C  
ATOM   2475  CG1 VAL B   2       0.312 -23.166   7.142  1.00 88.62           C  
ATOM   2476  CG2 VAL B   2      -0.582 -25.473   6.683  1.00 77.31           C  
ATOM   2477  N   GLN B   3       2.384 -26.626   5.443  1.00 74.50           N  
ATOM   2478  CA  GLN B   3       2.723 -26.963   4.069  1.00 79.17           C  
ATOM   2479  C   GLN B   3       1.710 -27.942   3.492  1.00 73.79           C  
ATOM   2480  O   GLN B   3       1.750 -29.139   3.777  1.00 69.60           O  
ATOM   2481  CB  GLN B   3       4.136 -27.548   3.995  1.00 81.15           C  
ATOM   2482  CG  GLN B   3       4.615 -27.881   2.586  1.00 82.22           C  
ATOM   2483  CD  GLN B   3       4.761 -26.653   1.704  1.00 85.70           C  
ATOM   2484  OE1 GLN B   3       3.896 -26.357   0.877  1.00 81.53           O  
ATOM   2485  NE2 GLN B   3       5.863 -25.933   1.874  1.00 87.28           N  
ATOM   2486  N   LEU B   4       0.793 -27.417   2.688  1.00 69.27           N  
ATOM   2487  CA  LEU B   4      -0.203 -28.238   2.016  1.00 64.88           C  
ATOM   2488  C   LEU B   4       0.058 -28.232   0.515  1.00 61.59           C  
ATOM   2489  O   LEU B   4       0.384 -27.193  -0.058  1.00 57.86           O  
ATOM   2490  CB  LEU B   4      -1.612 -27.731   2.326  1.00 65.13           C  
ATOM   2491  CG  LEU B   4      -2.026 -27.791   3.798  1.00 65.56           C  
ATOM   2492  CD1 LEU B   4      -3.151 -26.812   4.088  1.00 60.26           C  
ATOM   2493  CD2 LEU B   4      -2.437 -29.206   4.177  1.00 60.05           C  
ATOM   2494  N   GLN B   5      -0.072 -29.394  -0.118  1.00 64.33           N  
ATOM   2495  CA  GLN B   5       0.206 -29.526  -1.546  1.00 60.14           C  
ATOM   2496  C   GLN B   5      -0.814 -30.428  -2.234  1.00 53.67           C  
ATOM   2497  O   GLN B   5      -0.844 -31.635  -1.997  1.00 45.52           O  
ATOM   2498  CB  GLN B   5       1.619 -30.076  -1.765  1.00 59.45           C  
ATOM   2499  CG  GLN B   5       2.730 -29.164  -1.267  1.00 62.79           C  
ATOM   2500  CD  GLN B   5       4.073 -29.862  -1.205  1.00 68.74           C  
ATOM   2501  OE1 GLN B   5       4.195 -31.030  -1.575  1.00 72.48           O  
ATOM   2502  NE2 GLN B   5       5.089 -29.150  -0.732  1.00 69.55           N  
ATOM   2503  N   GLU B   6      -1.644 -29.836  -3.089  1.00 53.80           N  
ATOM   2504  CA  GLU B   6      -2.678 -30.585  -3.798  1.00 50.77           C  
ATOM   2505  C   GLU B   6      -2.200 -31.030  -5.174  1.00 53.14           C  
ATOM   2506  O   GLU B   6      -1.313 -30.412  -5.761  1.00 58.47           O  
ATOM   2507  CB  GLU B   6      -3.954 -29.750  -3.945  1.00 47.50           C  
ATOM   2508  CG  GLU B   6      -4.533 -29.227  -2.639  1.00 50.93           C  
ATOM   2509  CD  GLU B   6      -3.895 -27.925  -2.198  1.00 51.04           C  
ATOM   2510  OE1 GLU B   6      -3.021 -27.412  -2.929  1.00 53.74           O  
ATOM   2511  OE2 GLU B   6      -4.267 -27.414  -1.122  1.00 50.34           O  
ATOM   2512  N   SER B   7      -2.803 -32.102  -5.681  1.00 48.48           N  
ATOM   2513  CA  SER B   7      -2.498 -32.611  -7.015  1.00 46.34           C  
ATOM   2514  C   SER B   7      -3.533 -33.646  -7.447  1.00 49.48           C  
ATOM   2515  O   SER B   7      -4.293 -34.160  -6.624  1.00 44.78           O  
ATOM   2516  CB  SER B   7      -1.094 -33.218  -7.057  1.00 46.22           C  
ATOM   2517  OG  SER B   7      -0.945 -34.224  -6.070  1.00 56.60           O  
ATOM   2518  N   GLY B   8      -3.562 -33.948  -8.741  1.00 41.63           N  
ATOM   2519  CA  GLY B   8      -4.475 -34.947  -9.263  1.00 34.97           C  
ATOM   2520  C   GLY B   8      -5.503 -34.393 -10.230  1.00 36.87           C  
ATOM   2521  O   GLY B   8      -6.227 -35.150 -10.878  1.00 44.94           O  
ATOM   2522  N   GLY B   9      -5.572 -33.070 -10.332  1.00 36.97           N  
ATOM   2523  CA  GLY B   9      -6.523 -32.430 -11.223  1.00 41.28           C  
ATOM   2524  C   GLY B   9      -6.112 -32.507 -12.682  1.00 44.08           C  
ATOM   2525  O   GLY B   9      -5.095 -33.111 -13.024  1.00 38.73           O  
ATOM   2526  N   GLY B  10      -6.910 -31.892 -13.549  1.00 41.37           N  
ATOM   2527  CA  GLY B  10      -6.613 -31.873 -14.970  1.00 41.75           C  
ATOM   2528  C   GLY B  10      -7.857 -31.762 -15.827  1.00 43.99           C  
ATOM   2529  O   GLY B  10      -8.928 -31.392 -15.344  1.00 41.23           O  
ATOM   2530  N   LEU B  11      -7.713 -32.085 -17.108  1.00 46.93           N  
ATOM   2531  CA  LEU B  11      -8.832 -32.034 -18.038  1.00 47.12           C  
ATOM   2532  C   LEU B  11      -9.646 -33.323 -17.963  1.00 41.07           C  
ATOM   2533  O   LEU B  11      -9.152 -34.401 -18.288  1.00 40.74           O  
ATOM   2534  CB  LEU B  11      -8.334 -31.797 -19.465  1.00 48.34           C  
ATOM   2535  CG  LEU B  11      -9.344 -31.185 -20.437  1.00 51.14           C  
ATOM   2536  CD1 LEU B  11      -9.776 -29.811 -19.951  1.00 49.51           C  
ATOM   2537  CD2 LEU B  11      -8.760 -31.098 -21.839  1.00 50.29           C  
ATOM   2538  N   VAL B  12     -10.894 -33.201 -17.527  1.00 42.68           N  
ATOM   2539  CA  VAL B  12     -11.768 -34.353 -17.352  1.00 43.98           C  
ATOM   2540  C   VAL B  12     -13.101 -34.090 -18.051  1.00 43.34           C  
ATOM   2541  O   VAL B  12     -13.505 -32.938 -18.213  1.00 50.51           O  
ATOM   2542  CB  VAL B  12     -11.987 -34.662 -15.850  1.00 40.05           C  
ATOM   2543  CG1 VAL B  12     -12.737 -33.522 -15.172  1.00 50.82           C  
ATOM   2544  CG2 VAL B  12     -12.710 -35.989 -15.654  1.00 36.93           C  
ATOM   2545  N   GLN B  13     -13.774 -35.153 -18.479  1.00 38.13           N  
ATOM   2546  CA  GLN B  13     -15.015 -35.022 -19.234  1.00 40.44           C  
ATOM   2547  C   GLN B  13     -16.243 -35.128 -18.336  1.00 38.35           C  
ATOM   2548  O   GLN B  13     -16.182 -35.748 -17.273  1.00 42.71           O  
ATOM   2549  CB  GLN B  13     -15.076 -36.084 -20.334  1.00 38.66           C  
ATOM   2550  CG  GLN B  13     -15.115 -37.514 -19.827  1.00 37.31           C  
ATOM   2551  CD  GLN B  13     -15.287 -38.514 -20.952  1.00 45.81           C  
ATOM   2552  OE1 GLN B  13     -14.417 -39.350 -21.192  1.00 42.80           O  
ATOM   2553  NE2 GLN B  13     -16.411 -38.426 -21.656  1.00 48.09           N  
ATOM   2554  N   PRO B  14     -17.363 -34.513 -18.760  1.00 37.30           N  
ATOM   2555  CA  PRO B  14     -18.632 -34.587 -18.026  1.00 43.85           C  
ATOM   2556  C   PRO B  14     -19.096 -36.023 -17.802  1.00 39.74           C  
ATOM   2557  O   PRO B  14     -19.132 -36.811 -18.745  1.00 44.12           O  
ATOM   2558  CB  PRO B  14     -19.607 -33.838 -18.940  1.00 38.06           C  
ATOM   2559  CG  PRO B  14     -18.755 -32.887 -19.683  1.00 45.31           C  
ATOM   2560  CD  PRO B  14     -17.457 -33.605 -19.916  1.00 43.60           C  
ATOM   2561  N   GLY B  15     -19.445 -36.353 -16.563  1.00 40.77           N  
ATOM   2562  CA  GLY B  15     -19.858 -37.702 -16.223  1.00 40.36           C  
ATOM   2563  C   GLY B  15     -18.672 -38.580 -15.877  1.00 36.52           C  
ATOM   2564  O   GLY B  15     -18.835 -39.726 -15.463  1.00 37.06           O  
ATOM   2565  N   GLY B  16     -17.471 -38.035 -16.047  1.00 41.38           N  
ATOM   2566  CA  GLY B  16     -16.249 -38.767 -15.771  1.00 42.30           C  
ATOM   2567  C   GLY B  16     -15.852 -38.714 -14.309  1.00 43.74           C  
ATOM   2568  O   GLY B  16     -16.594 -38.194 -13.474  1.00 41.25           O  
ATOM   2569  N   SER B  17     -14.676 -39.250 -14.001  1.00 40.16           N  
ATOM   2570  CA  SER B  17     -14.195 -39.311 -12.625  1.00 44.70           C  
ATOM   2571  C   SER B  17     -12.790 -38.728 -12.490  1.00 44.54           C  
ATOM   2572  O   SER B  17     -12.088 -38.535 -13.481  1.00 47.61           O  
ATOM   2573  CB  SER B  17     -14.213 -40.757 -12.120  1.00 48.39           C  
ATOM   2574  OG  SER B  17     -15.518 -41.307 -12.191  1.00 44.65           O  
ATOM   2575  N   LEU B  18     -12.388 -38.447 -11.255  1.00 41.72           N  
ATOM   2576  CA  LEU B  18     -11.049 -37.937 -10.976  1.00 47.16           C  
ATOM   2577  C   LEU B  18     -10.711 -38.155  -9.500  1.00 43.66           C  
ATOM   2578  O   LEU B  18     -11.602 -38.343  -8.671  1.00 39.22           O  
ATOM   2579  CB  LEU B  18     -10.947 -36.453 -11.351  1.00 44.15           C  
ATOM   2580  CG  LEU B  18      -9.549 -35.833 -11.465  1.00 39.15           C  
ATOM   2581  CD1 LEU B  18      -8.703 -36.597 -12.470  1.00 48.13           C  
ATOM   2582  CD2 LEU B  18      -9.635 -34.360 -11.844  1.00 39.16           C  
ATOM   2583  N   ARG B  19      -9.423 -38.143  -9.176  1.00 42.86           N  
ATOM   2584  CA  ARG B  19      -8.975 -38.439  -7.823  1.00 36.40           C  
ATOM   2585  C   ARG B  19      -7.909 -37.449  -7.360  1.00 46.25           C  
ATOM   2586  O   ARG B  19      -6.783 -37.456  -7.860  1.00 35.08           O  
ATOM   2587  CB  ARG B  19      -8.439 -39.871  -7.745  1.00 48.91           C  
ATOM   2588  CG  ARG B  19      -8.125 -40.346  -6.340  1.00 56.90           C  
ATOM   2589  CD  ARG B  19      -7.672 -41.801  -6.328  1.00 56.68           C  
ATOM   2590  NE  ARG B  19      -7.398 -42.262  -4.969  1.00 64.74           N  
ATOM   2591  CZ  ARG B  19      -8.288 -42.869  -4.191  1.00 58.80           C  
ATOM   2592  NH1 ARG B  19      -9.514 -43.103  -4.639  1.00 51.79           N  
ATOM   2593  NH2 ARG B  19      -7.949 -43.248  -2.966  1.00 58.76           N  
ATOM   2594  N   LEU B  20      -8.273 -36.600  -6.402  1.00 40.02           N  
ATOM   2595  CA  LEU B  20      -7.355 -35.596  -5.880  1.00 40.99           C  
ATOM   2596  C   LEU B  20      -6.630 -36.106  -4.644  1.00 38.88           C  
ATOM   2597  O   LEU B  20      -7.117 -36.998  -3.951  1.00 42.98           O  
ATOM   2598  CB  LEU B  20      -8.101 -34.302  -5.549  1.00 39.96           C  
ATOM   2599  CG  LEU B  20      -8.940 -33.714  -6.684  1.00 47.44           C  
ATOM   2600  CD1 LEU B  20      -9.531 -32.372  -6.277  1.00 42.78           C  
ATOM   2601  CD2 LEU B  20      -8.115 -33.586  -7.958  1.00 37.95           C  
ATOM   2602  N   SER B  21      -5.462 -35.535  -4.373  1.00 33.16           N  
ATOM   2603  CA  SER B  21      -4.680 -35.916  -3.206  1.00 44.85           C  
ATOM   2604  C   SER B  21      -4.002 -34.694  -2.604  1.00 50.01           C  
ATOM   2605  O   SER B  21      -3.860 -33.666  -3.266  1.00 52.11           O  
ATOM   2606  CB  SER B  21      -3.637 -36.973  -3.570  1.00 44.49           C  
ATOM   2607  OG  SER B  21      -2.661 -36.437  -4.443  1.00 58.81           O  
ATOM   2608  N   CYS B  22      -3.581 -34.810  -1.349  1.00 47.14           N  
ATOM   2609  CA  CYS B  22      -2.933 -33.698  -0.669  1.00 52.76           C  
ATOM   2610  C   CYS B  22      -2.029 -34.176   0.463  1.00 52.18           C  
ATOM   2611  O   CYS B  22      -2.444 -34.968   1.306  1.00 57.23           O  
ATOM   2612  CB  CYS B  22      -3.983 -32.726  -0.128  1.00 52.77           C  
ATOM   2613  SG  CYS B  22      -3.305 -31.166   0.477  1.00 81.17           S  
ATOM   2614  N   SER B  23      -0.793 -33.688   0.476  1.00 50.05           N  
ATOM   2615  CA  SER B  23       0.160 -34.041   1.521  1.00 55.35           C  
ATOM   2616  C   SER B  23       0.287 -32.914   2.541  1.00 65.18           C  
ATOM   2617  O   SER B  23       0.201 -31.735   2.191  1.00 63.89           O  
ATOM   2618  CB  SER B  23       1.530 -34.363   0.920  1.00 54.34           C  
ATOM   2619  OG  SER B  23       2.124 -33.206   0.357  1.00 62.00           O  
ATOM   2620  N   ALA B  24       0.499 -33.279   3.801  1.00 59.66           N  
ATOM   2621  CA  ALA B  24       0.575 -32.296   4.873  1.00 60.33           C  
ATOM   2622  C   ALA B  24       1.886 -32.400   5.642  1.00 61.80           C  
ATOM   2623  O   ALA B  24       2.517 -33.457   5.670  1.00 66.06           O  
ATOM   2624  CB  ALA B  24      -0.605 -32.461   5.820  1.00 61.24           C  
ATOM   2625  N   SER B  25       2.285 -31.292   6.263  1.00 60.21           N  
ATOM   2626  CA  SER B  25       3.484 -31.249   7.096  1.00 64.26           C  
ATOM   2627  C   SER B  25       3.539 -29.959   7.914  1.00 65.54           C  
ATOM   2628  O   SER B  25       2.915 -28.959   7.558  1.00 68.65           O  
ATOM   2629  CB  SER B  25       4.747 -31.380   6.240  1.00 66.50           C  
ATOM   2630  OG  SER B  25       4.795 -30.383   5.236  1.00 71.45           O  
ATOM   2631  N   GLY B  26       4.285 -29.994   9.013  1.00 73.12           N  
ATOM   2632  CA  GLY B  26       4.485 -28.818   9.842  1.00 74.07           C  
ATOM   2633  C   GLY B  26       3.442 -28.646  10.929  1.00 69.32           C  
ATOM   2634  O   GLY B  26       3.506 -27.708  11.724  1.00 80.57           O  
ATOM   2635  N   PHE B  27       2.473 -29.553  10.958  1.00 61.40           N  
ATOM   2636  CA  PHE B  27       1.456 -29.568  12.001  1.00 58.50           C  
ATOM   2637  C   PHE B  27       1.011 -31.001  12.247  1.00 66.27           C  
ATOM   2638  O   PHE B  27       1.469 -31.921  11.573  1.00 67.18           O  
ATOM   2639  CB  PHE B  27       0.260 -28.688  11.621  1.00 66.89           C  
ATOM   2640  CG  PHE B  27      -0.479 -29.152  10.395  1.00 64.69           C  
ATOM   2641  CD1 PHE B  27      -0.071 -28.754   9.133  1.00 66.23           C  
ATOM   2642  CD2 PHE B  27      -1.594 -29.970  10.505  1.00 62.53           C  
ATOM   2643  CE1 PHE B  27      -0.749 -29.172   8.005  1.00 64.09           C  
ATOM   2644  CE2 PHE B  27      -2.277 -30.392   9.379  1.00 59.82           C  
ATOM   2645  CZ  PHE B  27      -1.854 -29.991   8.128  1.00 58.68           C  
ATOM   2646  N   LYS B  28       0.117 -31.195  13.209  1.00 71.12           N  
ATOM   2647  CA  LYS B  28      -0.356 -32.538  13.515  1.00 69.33           C  
ATOM   2648  C   LYS B  28      -1.608 -32.858  12.709  1.00 69.32           C  
ATOM   2649  O   LYS B  28      -2.704 -32.397  13.027  1.00 68.66           O  
ATOM   2650  CB  LYS B  28      -0.620 -32.690  15.016  1.00 72.78           C  
ATOM   2651  CG  LYS B  28      -1.211 -34.036  15.425  1.00 77.89           C  
ATOM   2652  CD  LYS B  28      -1.089 -34.245  16.928  1.00 76.26           C  
ATOM   2653  CE  LYS B  28      -1.601 -35.614  17.366  1.00 81.94           C  
ATOM   2654  NZ  LYS B  28      -2.907 -35.955  16.753  1.00 83.87           N  
ATOM   2655  N   PHE B  29      -1.424 -33.655  11.661  1.00 71.76           N  
ATOM   2656  CA  PHE B  29      -2.502 -34.023  10.751  1.00 68.20           C  
ATOM   2657  C   PHE B  29      -3.560 -34.876  11.444  1.00 66.54           C  
ATOM   2658  O   PHE B  29      -4.716 -34.912  11.022  1.00 63.92           O  
ATOM   2659  CB  PHE B  29      -1.931 -34.768   9.540  1.00 62.88           C  
ATOM   2660  CG  PHE B  29      -2.967 -35.195   8.538  1.00 59.59           C  
ATOM   2661  CD1 PHE B  29      -3.459 -34.299   7.605  1.00 54.42           C  
ATOM   2662  CD2 PHE B  29      -3.437 -36.500   8.520  1.00 61.95           C  
ATOM   2663  CE1 PHE B  29      -4.409 -34.692   6.679  1.00 52.25           C  
ATOM   2664  CE2 PHE B  29      -4.386 -36.899   7.595  1.00 58.36           C  
ATOM   2665  CZ  PHE B  29      -4.873 -35.993   6.674  1.00 56.08           C  
ATOM   2666  N   ASN B  30      -3.156 -35.563  12.508  1.00 67.13           N  
ATOM   2667  CA  ASN B  30      -4.057 -36.450  13.234  1.00 68.36           C  
ATOM   2668  C   ASN B  30      -5.018 -35.678  14.136  1.00 67.99           C  
ATOM   2669  O   ASN B  30      -6.061 -36.199  14.528  1.00 57.99           O  
ATOM   2670  CB  ASN B  30      -3.258 -37.463  14.058  1.00 65.48           C  
ATOM   2671  CG  ASN B  30      -2.232 -38.212  13.230  1.00 75.24           C  
ATOM   2672  OD1 ASN B  30      -1.894 -37.799  12.121  1.00 73.34           O  
ATOM   2673  ND2 ASN B  30      -1.729 -39.321  13.767  1.00 72.32           N  
ATOM   2674  N   ASP B  31      -4.656 -34.440  14.465  1.00 76.08           N  
ATOM   2675  CA  ASP B  31      -5.530 -33.550  15.229  1.00 72.71           C  
ATOM   2676  C   ASP B  31      -6.097 -32.414  14.387  1.00 71.72           C  
ATOM   2677  O   ASP B  31      -6.079 -31.259  14.812  1.00 73.77           O  
ATOM   2678  CB  ASP B  31      -4.791 -32.946  16.426  1.00 74.10           C  
ATOM   2679  CG  ASP B  31      -4.803 -33.847  17.641  1.00 80.76           C  
ATOM   2680  OD1 ASP B  31      -5.532 -34.862  17.623  1.00 80.45           O  
ATOM   2681  OD2 ASP B  31      -4.093 -33.527  18.618  1.00 88.13           O  
ATOM   2682  N   SER B  32      -6.596 -32.728  13.197  1.00 64.38           N  
ATOM   2683  CA  SER B  32      -7.162 -31.688  12.348  1.00 63.46           C  
ATOM   2684  C   SER B  32      -8.322 -32.197  11.502  1.00 53.51           C  
ATOM   2685  O   SER B  32      -8.184 -33.163  10.752  1.00 45.69           O  
ATOM   2686  CB  SER B  32      -6.082 -31.089  11.441  1.00 61.46           C  
ATOM   2687  OG  SER B  32      -5.569 -32.064  10.551  1.00 76.55           O  
ATOM   2688  N   TYR B  33      -9.472 -31.547  11.651  1.00 54.20           N  
ATOM   2689  CA  TYR B  33     -10.580 -31.742  10.731  1.00 47.78           C  
ATOM   2690  C   TYR B  33     -10.125 -31.229   9.371  1.00 40.48           C  
ATOM   2691  O   TYR B  33      -9.749 -30.066   9.235  1.00 44.52           O  
ATOM   2692  CB  TYR B  33     -11.834 -31.004  11.213  1.00 37.16           C  
ATOM   2693  CG  TYR B  33     -13.067 -31.245  10.369  1.00 35.62           C  
ATOM   2694  CD1 TYR B  33     -13.271 -30.552   9.181  1.00 32.64           C  
ATOM   2695  CD2 TYR B  33     -14.036 -32.155  10.768  1.00 31.21           C  
ATOM   2696  CE1 TYR B  33     -14.393 -30.768   8.410  1.00 25.01           C  
ATOM   2697  CE2 TYR B  33     -15.166 -32.376  10.002  1.00 34.15           C  
ATOM   2698  CZ  TYR B  33     -15.337 -31.678   8.823  1.00 31.03           C  
ATOM   2699  OH  TYR B  33     -16.456 -31.892   8.051  1.00 30.79           O  
ATOM   2700  N   MET B  34     -10.141 -32.098   8.370  1.00 39.64           N  
ATOM   2701  CA  MET B  34      -9.646 -31.724   7.053  1.00 41.52           C  
ATOM   2702  C   MET B  34     -10.782 -31.523   6.059  1.00 39.19           C  
ATOM   2703  O   MET B  34     -11.779 -32.247   6.076  1.00 33.89           O  
ATOM   2704  CB  MET B  34      -8.665 -32.776   6.535  1.00 39.87           C  
ATOM   2705  CG  MET B  34      -7.412 -32.909   7.387  1.00 45.74           C  
ATOM   2706  SD  MET B  34      -6.566 -31.334   7.652  1.00 45.28           S  
ATOM   2707  CE  MET B  34      -6.191 -30.852   5.968  1.00 47.15           C  
ATOM   2708  N   SER B  35     -10.621 -30.525   5.197  1.00 32.76           N  
ATOM   2709  CA  SER B  35     -11.658 -30.160   4.246  1.00 36.16           C  
ATOM   2710  C   SER B  35     -11.099 -29.936   2.848  1.00 35.13           C  
ATOM   2711  O   SER B  35      -9.947 -29.536   2.678  1.00 32.94           O  
ATOM   2712  CB  SER B  35     -12.390 -28.895   4.711  1.00 32.67           C  
ATOM   2713  OG  SER B  35     -12.980 -29.073   5.987  1.00 39.35           O  
ATOM   2714  N   TRP B  36     -11.927 -30.202   1.847  1.00 32.92           N  
ATOM   2715  CA  TRP B  36     -11.621 -29.802   0.483  1.00 38.18           C  
ATOM   2716  C   TRP B  36     -12.497 -28.607   0.129  1.00 35.20           C  
ATOM   2717  O   TRP B  36     -13.708 -28.632   0.347  1.00 33.47           O  
ATOM   2718  CB  TRP B  36     -11.845 -30.953  -0.505  1.00 39.44           C  
ATOM   2719  CG  TRP B  36     -10.769 -32.011  -0.487  1.00 39.30           C  
ATOM   2720  CD1 TRP B  36     -10.790 -33.191   0.199  1.00 40.56           C  
ATOM   2721  CD2 TRP B  36      -9.522 -31.983  -1.196  1.00 43.36           C  
ATOM   2722  NE1 TRP B  36      -9.634 -33.897  -0.035  1.00 38.90           N  
ATOM   2723  CE2 TRP B  36      -8.838 -33.177  -0.888  1.00 35.62           C  
ATOM   2724  CE3 TRP B  36      -8.916 -31.065  -2.061  1.00 44.91           C  
ATOM   2725  CZ2 TRP B  36      -7.581 -33.475  -1.409  1.00 35.47           C  
ATOM   2726  CZ3 TRP B  36      -7.667 -31.363  -2.579  1.00 39.99           C  
ATOM   2727  CH2 TRP B  36      -7.013 -32.558  -2.252  1.00 39.75           C  
ATOM   2728  N   VAL B  37     -11.875 -27.554  -0.393  1.00 39.94           N  
ATOM   2729  CA  VAL B  37     -12.602 -26.369  -0.837  1.00 38.84           C  
ATOM   2730  C   VAL B  37     -12.264 -26.061  -2.293  1.00 40.67           C  
ATOM   2731  O   VAL B  37     -11.193 -26.429  -2.780  1.00 39.15           O  
ATOM   2732  CB  VAL B  37     -12.283 -25.136   0.037  1.00 36.00           C  
ATOM   2733  CG1 VAL B  37     -12.689 -25.387   1.479  1.00 35.58           C  
ATOM   2734  CG2 VAL B  37     -10.806 -24.782  -0.053  1.00 38.43           C  
ATOM   2735  N   ARG B  38     -13.176 -25.391  -2.989  1.00 38.62           N  
ATOM   2736  CA  ARG B  38     -12.952 -25.068  -4.393  1.00 40.23           C  
ATOM   2737  C   ARG B  38     -13.211 -23.595  -4.697  1.00 43.10           C  
ATOM   2738  O   ARG B  38     -14.054 -22.954  -4.069  1.00 45.73           O  
ATOM   2739  CB  ARG B  38     -13.825 -25.952  -5.289  1.00 33.69           C  
ATOM   2740  CG  ARG B  38     -15.314 -25.674  -5.206  1.00 28.36           C  
ATOM   2741  CD  ARG B  38     -16.092 -26.734  -5.968  1.00 30.29           C  
ATOM   2742  NE  ARG B  38     -17.537 -26.558  -5.860  1.00 31.73           N  
ATOM   2743  CZ  ARG B  38     -18.429 -27.426  -6.327  1.00 37.78           C  
ATOM   2744  NH1 ARG B  38     -18.026 -28.535  -6.932  1.00 38.54           N  
ATOM   2745  NH2 ARG B  38     -19.726 -27.188  -6.187  1.00 43.53           N  
ATOM   2746  N   ARG B  39     -12.473 -23.064  -5.664  1.00 45.52           N  
ATOM   2747  CA  ARG B  39     -12.657 -21.684  -6.091  1.00 46.87           C  
ATOM   2748  C   ARG B  39     -13.264 -21.626  -7.490  1.00 39.70           C  
ATOM   2749  O   ARG B  39     -12.547 -21.642  -8.489  1.00 46.29           O  
ATOM   2750  CB  ARG B  39     -11.328 -20.931  -6.062  1.00 48.67           C  
ATOM   2751  CG  ARG B  39     -11.482 -19.424  -6.034  1.00 42.21           C  
ATOM   2752  CD  ARG B  39     -10.140 -18.735  -6.155  1.00 39.57           C  
ATOM   2753  NE  ARG B  39      -9.180 -19.206  -5.161  1.00 40.61           N  
ATOM   2754  CZ  ARG B  39      -9.026 -18.663  -3.958  1.00 40.93           C  
ATOM   2755  NH1 ARG B  39      -9.777 -17.634  -3.593  1.00 37.80           N  
ATOM   2756  NH2 ARG B  39      -8.122 -19.151  -3.118  1.00 41.53           N  
ATOM   2757  N   VAL B  40     -14.589 -21.564  -7.552  1.00 42.87           N  
ATOM   2758  CA  VAL B  40     -15.303 -21.520  -8.823  1.00 42.25           C  
ATOM   2759  C   VAL B  40     -15.286 -20.113  -9.412  1.00 50.07           C  
ATOM   2760  O   VAL B  40     -15.623 -19.147  -8.726  1.00 51.24           O  
ATOM   2761  CB  VAL B  40     -16.763 -21.993  -8.661  1.00 44.68           C  
ATOM   2762  CG1 VAL B  40     -17.550 -21.774  -9.943  1.00 45.82           C  
ATOM   2763  CG2 VAL B  40     -16.801 -23.457  -8.249  1.00 47.11           C  
ATOM   2764  N   PRO B  41     -14.883 -19.993 -10.687  1.00 45.41           N  
ATOM   2765  CA  PRO B  41     -14.821 -18.703 -11.386  1.00 51.44           C  
ATOM   2766  C   PRO B  41     -16.165 -17.981 -11.416  1.00 48.04           C  
ATOM   2767  O   PRO B  41     -17.173 -18.560 -11.825  1.00 44.90           O  
ATOM   2768  CB  PRO B  41     -14.376 -19.090 -12.804  1.00 51.10           C  
ATOM   2769  CG  PRO B  41     -14.655 -20.558 -12.918  1.00 55.52           C  
ATOM   2770  CD  PRO B  41     -14.439 -21.103 -11.546  1.00 44.57           C  
ATOM   2771  N   GLY B  42     -16.170 -16.724 -10.981  1.00 40.61           N  
ATOM   2772  CA  GLY B  42     -17.383 -15.929 -10.948  1.00 48.60           C  
ATOM   2773  C   GLY B  42     -18.221 -16.148  -9.700  1.00 55.28           C  
ATOM   2774  O   GLY B  42     -19.301 -15.573  -9.563  1.00 55.43           O  
ATOM   2775  N   LYS B  43     -17.724 -16.978  -8.787  1.00 52.93           N  
ATOM   2776  CA  LYS B  43     -18.453 -17.306  -7.565  1.00 50.47           C  
ATOM   2777  C   LYS B  43     -17.605 -17.061  -6.325  1.00 48.50           C  
ATOM   2778  O   LYS B  43     -18.089 -16.545  -5.319  1.00 53.90           O  
ATOM   2779  CB  LYS B  43     -18.914 -18.763  -7.590  1.00 54.73           C  
ATOM   2780  CG  LYS B  43     -19.845 -19.112  -8.737  1.00 62.52           C  
ATOM   2781  CD  LYS B  43     -21.275 -19.279  -8.252  1.00 68.95           C  
ATOM   2782  CE  LYS B  43     -21.987 -20.377  -9.024  1.00 66.92           C  
ATOM   2783  NZ  LYS B  43     -21.302 -21.689  -8.867  1.00 73.17           N  
ATOM   2784  N   GLY B  44     -16.336 -17.444  -6.405  1.00 47.92           N  
ATOM   2785  CA  GLY B  44     -15.435 -17.323  -5.277  1.00 45.88           C  
ATOM   2786  C   GLY B  44     -15.217 -18.660  -4.599  1.00 49.04           C  
ATOM   2787  O   GLY B  44     -15.354 -19.715  -5.219  1.00 45.40           O  
ATOM   2788  N   LEU B  45     -14.886 -18.617  -3.315  1.00 45.35           N  
ATOM   2789  CA  LEU B  45     -14.570 -19.828  -2.578  1.00 44.53           C  
ATOM   2790  C   LEU B  45     -15.793 -20.440  -1.913  1.00 38.44           C  
ATOM   2791  O   LEU B  45     -16.685 -19.731  -1.452  1.00 47.01           O  
ATOM   2792  CB  LEU B  45     -13.508 -19.538  -1.528  1.00 45.01           C  
ATOM   2793  CG  LEU B  45     -12.518 -20.667  -1.273  1.00 52.24           C  
ATOM   2794  CD1 LEU B  45     -11.780 -21.050  -2.546  1.00 52.39           C  
ATOM   2795  CD2 LEU B  45     -11.569 -20.227  -0.188  1.00 53.78           C  
ATOM   2796  N   GLU B  46     -15.825 -21.765  -1.864  1.00 42.34           N  
ATOM   2797  CA  GLU B  46     -16.917 -22.476  -1.217  1.00 41.99           C  
ATOM   2798  C   GLU B  46     -16.445 -23.834  -0.699  1.00 37.49           C  
ATOM   2799  O   GLU B  46     -15.543 -24.451  -1.267  1.00 38.14           O  
ATOM   2800  CB  GLU B  46     -18.093 -22.647  -2.182  1.00 42.18           C  
ATOM   2801  CG  GLU B  46     -17.775 -23.497  -3.403  1.00 44.68           C  
ATOM   2802  CD  GLU B  46     -18.976 -23.702  -4.308  1.00 50.49           C  
ATOM   2803  OE1 GLU B  46     -19.875 -22.832  -4.317  1.00 47.40           O  
ATOM   2804  OE2 GLU B  46     -19.021 -24.735  -5.008  1.00 46.15           O  
ATOM   2805  N   TRP B  47     -17.060 -24.286   0.389  1.00 40.58           N  
ATOM   2806  CA  TRP B  47     -16.712 -25.557   1.014  1.00 30.74           C  
ATOM   2807  C   TRP B  47     -17.378 -26.715   0.281  1.00 30.06           C  
ATOM   2808  O   TRP B  47     -18.543 -26.627  -0.103  1.00 31.46           O  
ATOM   2809  CB  TRP B  47     -17.123 -25.540   2.486  1.00 29.88           C  
ATOM   2810  CG  TRP B  47     -16.815 -26.792   3.265  1.00 26.45           C  
ATOM   2811  CD1 TRP B  47     -15.652 -27.093   3.917  1.00 26.97           C  
ATOM   2812  CD2 TRP B  47     -17.702 -27.892   3.501  1.00 25.22           C  
ATOM   2813  NE1 TRP B  47     -15.758 -28.317   4.536  1.00 29.44           N  
ATOM   2814  CE2 TRP B  47     -17.007 -28.827   4.297  1.00 27.94           C  
ATOM   2815  CE3 TRP B  47     -19.015 -28.178   3.117  1.00 26.12           C  
ATOM   2816  CZ2 TRP B  47     -17.581 -30.025   4.711  1.00 23.35           C  
ATOM   2817  CZ3 TRP B  47     -19.583 -29.368   3.529  1.00 23.84           C  
ATOM   2818  CH2 TRP B  47     -18.866 -30.278   4.316  1.00 25.98           C  
ATOM   2819  N   VAL B  48     -16.634 -27.800   0.091  1.00 26.67           N  
ATOM   2820  CA  VAL B  48     -17.124 -28.938  -0.678  1.00 28.68           C  
ATOM   2821  C   VAL B  48     -17.330 -30.182   0.176  1.00 31.10           C  
ATOM   2822  O   VAL B  48     -18.406 -30.780   0.171  1.00 29.98           O  
ATOM   2823  CB  VAL B  48     -16.158 -29.297  -1.820  1.00 38.50           C  
ATOM   2824  CG1 VAL B  48     -16.810 -30.293  -2.763  1.00 31.02           C  
ATOM   2825  CG2 VAL B  48     -15.729 -28.046  -2.565  1.00 28.90           C  
ATOM   2826  N   ALA B  49     -16.289 -30.571   0.904  1.00 30.09           N  
ATOM   2827  CA  ALA B  49     -16.320 -31.812   1.668  1.00 27.52           C  
ATOM   2828  C   ALA B  49     -15.383 -31.758   2.867  1.00 27.19           C  
ATOM   2829  O   ALA B  49     -14.396 -31.026   2.856  1.00 24.70           O  
ATOM   2830  CB  ALA B  49     -15.959 -32.988   0.771  1.00 27.43           C  
ATOM   2831  N   GLY B  50     -15.694 -32.545   3.895  1.00 32.18           N  
ATOM   2832  CA  GLY B  50     -14.909 -32.552   5.118  1.00 31.26           C  
ATOM   2833  C   GLY B  50     -14.936 -33.881   5.852  1.00 37.61           C  
ATOM   2834  O   GLY B  50     -15.902 -34.642   5.752  1.00 32.49           O  
ATOM   2835  N   ILE B  51     -13.871 -34.159   6.599  1.00 31.70           N  
ATOM   2836  CA  ILE B  51     -13.763 -35.420   7.323  1.00 38.39           C  
ATOM   2837  C   ILE B  51     -13.206 -35.212   8.735  1.00 41.76           C  
ATOM   2838  O   ILE B  51     -12.346 -34.358   8.962  1.00 37.56           O  
ATOM   2839  CB  ILE B  51     -12.881 -36.432   6.553  1.00 36.66           C  
ATOM   2840  CG1 ILE B  51     -12.956 -37.819   7.202  1.00 41.73           C  
ATOM   2841  CG2 ILE B  51     -11.443 -35.936   6.453  1.00 39.66           C  
ATOM   2842  CD1 ILE B  51     -12.245 -38.904   6.426  1.00 34.60           C  
ATOM   2843  N   TRP B  52     -13.715 -35.990   9.683  1.00 34.44           N  
ATOM   2844  CA  TRP B  52     -13.293 -35.881  11.073  1.00 44.23           C  
ATOM   2845  C   TRP B  52     -11.852 -36.365  11.242  1.00 43.02           C  
ATOM   2846  O   TRP B  52     -11.316 -37.050  10.369  1.00 44.86           O  
ATOM   2847  CB  TRP B  52     -14.240 -36.676  11.974  1.00 40.76           C  
ATOM   2848  CG  TRP B  52     -14.439 -36.059  13.322  1.00 47.24           C  
ATOM   2849  CD1 TRP B  52     -13.830 -36.420  14.489  1.00 43.61           C  
ATOM   2850  CD2 TRP B  52     -15.296 -34.956  13.642  1.00 43.95           C  
ATOM   2851  NE1 TRP B  52     -14.265 -35.621  15.517  1.00 44.49           N  
ATOM   2852  CE2 TRP B  52     -15.163 -34.710  15.023  1.00 50.23           C  
ATOM   2853  CE3 TRP B  52     -16.165 -34.154  12.895  1.00 32.03           C  
ATOM   2854  CZ2 TRP B  52     -15.867 -33.698  15.674  1.00 43.64           C  
ATOM   2855  CZ3 TRP B  52     -16.861 -33.148  13.542  1.00 32.49           C  
ATOM   2856  CH2 TRP B  52     -16.708 -32.929  14.917  1.00 39.96           C  
ATOM   2857  N   GLU B  53     -11.231 -36.005  12.363  1.00 45.72           N  
ATOM   2858  CA  GLU B  53      -9.840 -36.375  12.632  1.00 49.70           C  
ATOM   2859  C   GLU B  53      -9.641 -37.887  12.756  1.00 51.81           C  
ATOM   2860  O   GLU B  53      -8.528 -38.386  12.591  1.00 51.43           O  
ATOM   2861  CB  GLU B  53      -9.324 -35.695  13.910  1.00 54.04           C  
ATOM   2862  CG  GLU B  53      -9.961 -34.354  14.256  1.00 54.67           C  
ATOM   2863  CD  GLU B  53     -11.243 -34.493  15.056  1.00 59.59           C  
ATOM   2864  OE1 GLU B  53     -11.271 -35.294  16.014  1.00 68.64           O  
ATOM   2865  OE2 GLU B  53     -12.223 -33.795  14.729  1.00 55.37           O  
ATOM   2866  N   ASP B  54     -10.717 -38.609  13.049  1.00 46.23           N  
ATOM   2867  CA  ASP B  54     -10.637 -40.055  13.219  1.00 49.20           C  
ATOM   2868  C   ASP B  54     -11.543 -40.769  12.226  1.00 49.88           C  
ATOM   2869  O   ASP B  54     -11.878 -41.939  12.410  1.00 51.38           O  
ATOM   2870  CB  ASP B  54     -11.004 -40.450  14.652  1.00 51.96           C  
ATOM   2871  CG  ASP B  54     -12.459 -40.172  14.984  1.00 56.42           C  
ATOM   2872  OD1 ASP B  54     -13.076 -39.316  14.315  1.00 47.91           O  
ATOM   2873  OD2 ASP B  54     -12.986 -40.809  15.921  1.00 63.04           O  
ATOM   2874  N   SER B  55     -11.949 -40.042  11.187  1.00 46.81           N  
ATOM   2875  CA  SER B  55     -12.783 -40.574  10.108  1.00 45.71           C  
ATOM   2876  C   SER B  55     -14.132 -41.108  10.589  1.00 47.05           C  
ATOM   2877  O   SER B  55     -14.788 -41.868   9.877  1.00 49.07           O  
ATOM   2878  CB  SER B  55     -12.038 -41.678   9.349  1.00 42.23           C  
ATOM   2879  OG  SER B  55     -10.786 -41.216   8.874  1.00 41.76           O  
ATOM   2880  N   SER B  56     -14.547 -40.707  11.787  1.00 43.66           N  
ATOM   2881  CA  SER B  56     -15.823 -41.155  12.335  1.00 36.66           C  
ATOM   2882  C   SER B  56     -16.993 -40.540  11.576  1.00 47.52           C  
ATOM   2883  O   SER B  56     -18.082 -41.112  11.523  1.00 47.53           O  
ATOM   2884  CB  SER B  56     -15.919 -40.817  13.826  1.00 43.71           C  
ATOM   2885  OG  SER B  56     -15.680 -39.441  14.067  1.00 36.89           O  
ATOM   2886  N   ALA B  57     -16.758 -39.375  10.981  1.00 44.72           N  
ATOM   2887  CA  ALA B  57     -17.804 -38.673  10.249  1.00 39.41           C  
ATOM   2888  C   ALA B  57     -17.264 -38.022   8.977  1.00 35.51           C  
ATOM   2889  O   ALA B  57     -16.177 -37.439   8.968  1.00 29.44           O  
ATOM   2890  CB  ALA B  57     -18.463 -37.626  11.145  1.00 29.28           C  
ATOM   2891  N   ALA B  58     -18.035 -38.131   7.901  1.00 35.44           N  
ATOM   2892  CA  ALA B  58     -17.688 -37.493   6.640  1.00 30.89           C  
ATOM   2893  C   ALA B  58     -18.798 -36.542   6.219  1.00 30.16           C  
ATOM   2894  O   ALA B  58     -19.979 -36.891   6.267  1.00 22.45           O  
ATOM   2895  CB  ALA B  58     -17.439 -38.530   5.566  1.00 31.03           C  
ATOM   2896  N   HIS B  59     -18.414 -35.338   5.808  1.00 30.23           N  
ATOM   2897  CA  HIS B  59     -19.380 -34.313   5.439  1.00 29.85           C  
ATOM   2898  C   HIS B  59     -19.147 -33.799   4.023  1.00 32.65           C  
ATOM   2899  O   HIS B  59     -18.005 -33.697   3.573  1.00 30.99           O  
ATOM   2900  CB  HIS B  59     -19.319 -33.156   6.436  1.00 27.70           C  
ATOM   2901  CG  HIS B  59     -19.394 -33.593   7.865  1.00 28.10           C  
ATOM   2902  ND1 HIS B  59     -18.448 -33.240   8.801  1.00 30.88           N  
ATOM   2903  CD2 HIS B  59     -20.299 -34.365   8.512  1.00 25.91           C  
ATOM   2904  CE1 HIS B  59     -18.769 -33.772   9.969  1.00 31.39           C  
ATOM   2905  NE2 HIS B  59     -19.886 -34.460   9.820  1.00 30.30           N  
ATOM   2906  N   TYR B  60     -20.237 -33.476   3.332  1.00 32.28           N  
ATOM   2907  CA  TYR B  60     -20.177 -32.927   1.979  1.00 33.32           C  
ATOM   2908  C   TYR B  60     -21.187 -31.795   1.823  1.00 33.84           C  
ATOM   2909  O   TYR B  60     -22.081 -31.642   2.650  1.00 39.45           O  
ATOM   2910  CB  TYR B  60     -20.456 -34.017   0.938  1.00 37.96           C  
ATOM   2911  CG  TYR B  60     -19.733 -35.316   1.200  1.00 36.84           C  
ATOM   2912  CD1 TYR B  60     -18.428 -35.507   0.765  1.00 34.98           C  
ATOM   2913  CD2 TYR B  60     -20.354 -36.351   1.888  1.00 36.34           C  
ATOM   2914  CE1 TYR B  60     -17.760 -36.693   1.008  1.00 42.67           C  
ATOM   2915  CE2 TYR B  60     -19.695 -37.540   2.136  1.00 37.19           C  
ATOM   2916  CZ  TYR B  60     -18.398 -37.705   1.694  1.00 40.31           C  
ATOM   2917  OH  TYR B  60     -17.735 -38.884   1.933  1.00 39.58           O  
ATOM   2918  N   ARG B  61     -21.050 -31.001   0.766  1.00 38.98           N  
ATOM   2919  CA  ARG B  61     -22.072 -30.007   0.451  1.00 39.03           C  
ATOM   2920  C   ARG B  61     -23.174 -30.683  -0.353  1.00 45.14           C  
ATOM   2921  O   ARG B  61     -22.933 -31.703  -0.998  1.00 43.50           O  
ATOM   2922  CB  ARG B  61     -21.487 -28.823  -0.323  1.00 41.12           C  
ATOM   2923  CG  ARG B  61     -20.979 -29.170  -1.711  1.00 38.59           C  
ATOM   2924  CD  ARG B  61     -20.499 -27.930  -2.458  1.00 41.54           C  
ATOM   2925  NE  ARG B  61     -21.571 -26.960  -2.665  1.00 44.82           N  
ATOM   2926  CZ  ARG B  61     -21.554 -25.718  -2.194  1.00 43.52           C  
ATOM   2927  NH1 ARG B  61     -20.515 -25.291  -1.489  1.00 35.46           N  
ATOM   2928  NH2 ARG B  61     -22.574 -24.903  -2.431  1.00 38.65           N  
ATOM   2929  N   ASP B  62     -24.375 -30.113  -0.313  1.00 46.25           N  
ATOM   2930  CA  ASP B  62     -25.550 -30.729  -0.931  1.00 46.51           C  
ATOM   2931  C   ASP B  62     -25.371 -31.045  -2.416  1.00 51.12           C  
ATOM   2932  O   ASP B  62     -25.903 -32.041  -2.909  1.00 53.40           O  
ATOM   2933  CB  ASP B  62     -26.772 -29.826  -0.751  1.00 46.56           C  
ATOM   2934  CG  ASP B  62     -27.385 -29.944   0.629  1.00 56.39           C  
ATOM   2935  OD1 ASP B  62     -27.308 -31.038   1.226  1.00 57.82           O  
ATOM   2936  OD2 ASP B  62     -27.947 -28.940   1.116  1.00 69.76           O  
ATOM   2937  N   SER B  63     -24.617 -30.210  -3.122  1.00 45.61           N  
ATOM   2938  CA  SER B  63     -24.471 -30.367  -4.566  1.00 48.42           C  
ATOM   2939  C   SER B  63     -23.506 -31.491  -4.952  1.00 47.20           C  
ATOM   2940  O   SER B  63     -23.334 -31.777  -6.136  1.00 52.68           O  
ATOM   2941  CB  SER B  63     -24.008 -29.053  -5.205  1.00 38.45           C  
ATOM   2942  OG  SER B  63     -22.672 -28.743  -4.849  1.00 41.81           O  
ATOM   2943  N   VAL B  64     -22.875 -32.125  -3.965  1.00 49.60           N  
ATOM   2944  CA  VAL B  64     -21.904 -33.178  -4.253  1.00 44.56           C  
ATOM   2945  C   VAL B  64     -22.153 -34.468  -3.473  1.00 46.68           C  
ATOM   2946  O   VAL B  64     -21.391 -35.425  -3.610  1.00 55.15           O  
ATOM   2947  CB  VAL B  64     -20.455 -32.718  -3.959  1.00 45.38           C  
ATOM   2948  CG1 VAL B  64     -20.151 -31.401  -4.665  1.00 49.25           C  
ATOM   2949  CG2 VAL B  64     -20.218 -32.601  -2.463  1.00 40.14           C  
ATOM   2950  N   LYS B  65     -23.205 -34.504  -2.660  1.00 48.94           N  
ATOM   2951  CA  LYS B  65     -23.504 -35.713  -1.891  1.00 52.99           C  
ATOM   2952  C   LYS B  65     -23.960 -36.853  -2.798  1.00 54.07           C  
ATOM   2953  O   LYS B  65     -24.827 -36.676  -3.656  1.00 56.32           O  
ATOM   2954  CB  LYS B  65     -24.566 -35.443  -0.816  1.00 52.66           C  
ATOM   2955  CG  LYS B  65     -24.256 -34.269   0.108  1.00 53.75           C  
ATOM   2956  CD  LYS B  65     -25.277 -34.158   1.237  1.00 60.14           C  
ATOM   2957  CE  LYS B  65     -24.616 -34.217   2.610  1.00 54.96           C  
ATOM   2958  NZ  LYS B  65     -23.748 -33.034   2.853  1.00 47.19           N  
ATOM   2959  N   GLY B  66     -23.371 -38.026  -2.590  1.00 48.05           N  
ATOM   2960  CA  GLY B  66     -23.681 -39.198  -3.388  1.00 55.45           C  
ATOM   2961  C   GLY B  66     -22.720 -39.364  -4.548  1.00 54.47           C  
ATOM   2962  O   GLY B  66     -22.498 -40.474  -5.033  1.00 58.99           O  
ATOM   2963  N   ARG B  67     -22.142 -38.252  -4.991  1.00 45.85           N  
ATOM   2964  CA  ARG B  67     -21.204 -38.268  -6.106  1.00 46.71           C  
ATOM   2965  C   ARG B  67     -19.753 -38.232  -5.628  1.00 46.67           C  
ATOM   2966  O   ARG B  67     -18.874 -38.837  -6.244  1.00 47.27           O  
ATOM   2967  CB  ARG B  67     -21.476 -37.091  -7.049  1.00 46.88           C  
ATOM   2968  CG  ARG B  67     -22.894 -37.059  -7.605  1.00 49.05           C  
ATOM   2969  CD  ARG B  67     -23.066 -35.994  -8.684  1.00 48.51           C  
ATOM   2970  NE  ARG B  67     -22.743 -34.653  -8.204  1.00 51.33           N  
ATOM   2971  CZ  ARG B  67     -21.661 -33.970  -8.563  1.00 49.70           C  
ATOM   2972  NH1 ARG B  67     -20.793 -34.500  -9.414  1.00 51.56           N  
ATOM   2973  NH2 ARG B  67     -21.447 -32.756  -8.076  1.00 49.92           N  
ATOM   2974  N   PHE B  68     -19.503 -37.527  -4.528  1.00 43.15           N  
ATOM   2975  CA  PHE B  68     -18.142 -37.373  -4.019  1.00 41.79           C  
ATOM   2976  C   PHE B  68     -17.875 -38.273  -2.818  1.00 41.47           C  
ATOM   2977  O   PHE B  68     -18.803 -38.734  -2.156  1.00 41.42           O  
ATOM   2978  CB  PHE B  68     -17.863 -35.915  -3.632  1.00 43.13           C  
ATOM   2979  CG  PHE B  68     -17.629 -34.998  -4.806  1.00 45.94           C  
ATOM   2980  CD1 PHE B  68     -17.858 -35.426  -6.107  1.00 44.71           C  
ATOM   2981  CD2 PHE B  68     -17.167 -33.706  -4.604  1.00 37.16           C  
ATOM   2982  CE1 PHE B  68     -17.642 -34.579  -7.181  1.00 50.79           C  
ATOM   2983  CE2 PHE B  68     -16.948 -32.853  -5.673  1.00 46.42           C  
ATOM   2984  CZ  PHE B  68     -17.185 -33.290  -6.964  1.00 49.71           C  
ATOM   2985  N   THR B  69     -16.595 -38.507  -2.544  1.00 37.84           N  
ATOM   2986  CA  THR B  69     -16.172 -39.317  -1.408  1.00 34.39           C  
ATOM   2987  C   THR B  69     -14.819 -38.836  -0.893  1.00 41.02           C  
ATOM   2988  O   THR B  69     -13.839 -38.804  -1.636  1.00 45.17           O  
ATOM   2989  CB  THR B  69     -16.073 -40.814  -1.778  1.00 40.65           C  
ATOM   2990  OG1 THR B  69     -17.363 -41.306  -2.164  1.00 37.24           O  
ATOM   2991  CG2 THR B  69     -15.560 -41.626  -0.597  1.00 35.29           C  
ATOM   2992  N   ILE B  70     -14.769 -38.458   0.380  1.00 36.30           N  
ATOM   2993  CA  ILE B  70     -13.530 -37.986   0.984  1.00 36.08           C  
ATOM   2994  C   ILE B  70     -12.943 -39.081   1.872  1.00 35.97           C  
ATOM   2995  O   ILE B  70     -13.675 -39.914   2.404  1.00 44.10           O  
ATOM   2996  CB  ILE B  70     -13.760 -36.685   1.800  1.00 37.15           C  
ATOM   2997  CG1 ILE B  70     -12.431 -36.050   2.219  1.00 37.22           C  
ATOM   2998  CG2 ILE B  70     -14.656 -36.945   3.007  1.00 34.40           C  
ATOM   2999  CD1 ILE B  70     -12.591 -34.796   3.060  1.00 39.54           C  
ATOM   3000  N   SER B  71     -11.621 -39.095   2.005  1.00 31.57           N  
ATOM   3001  CA  SER B  71     -10.945 -40.056   2.869  1.00 41.69           C  
ATOM   3002  C   SER B  71      -9.602 -39.500   3.325  1.00 45.49           C  
ATOM   3003  O   SER B  71      -9.197 -38.415   2.905  1.00 40.16           O  
ATOM   3004  CB  SER B  71     -10.748 -41.392   2.151  1.00 40.05           C  
ATOM   3005  OG  SER B  71      -9.859 -41.253   1.055  1.00 55.77           O  
ATOM   3006  N   ARG B  72      -8.913 -40.246   4.184  1.00 42.49           N  
ATOM   3007  CA  ARG B  72      -7.627 -39.799   4.707  1.00 48.26           C  
ATOM   3008  C   ARG B  72      -6.777 -40.954   5.226  1.00 47.88           C  
ATOM   3009  O   ARG B  72      -7.288 -42.033   5.517  1.00 46.70           O  
ATOM   3010  CB  ARG B  72      -7.839 -38.772   5.823  1.00 48.30           C  
ATOM   3011  CG  ARG B  72      -8.586 -39.309   7.038  1.00 45.54           C  
ATOM   3012  CD  ARG B  72      -8.950 -38.187   8.000  1.00 52.92           C  
ATOM   3013  NE  ARG B  72      -7.772 -37.518   8.545  1.00 53.64           N  
ATOM   3014  CZ  ARG B  72      -7.807 -36.371   9.215  1.00 45.45           C  
ATOM   3015  NH1 ARG B  72      -8.963 -35.755   9.417  1.00 46.34           N  
ATOM   3016  NH2 ARG B  72      -6.686 -35.835   9.677  1.00 47.39           N  
ATOM   3017  N   ASP B  73      -5.475 -40.713   5.339  1.00 51.48           N  
ATOM   3018  CA  ASP B  73      -4.550 -41.685   5.906  1.00 55.43           C  
ATOM   3019  C   ASP B  73      -3.560 -40.966   6.816  1.00 59.78           C  
ATOM   3020  O   ASP B  73      -2.579 -40.387   6.345  1.00 61.03           O  
ATOM   3021  CB  ASP B  73      -3.812 -42.449   4.802  1.00 57.74           C  
ATOM   3022  CG  ASP B  73      -3.111 -43.692   5.318  1.00 69.06           C  
ATOM   3023  OD1 ASP B  73      -2.041 -43.561   5.951  1.00 69.28           O  
ATOM   3024  OD2 ASP B  73      -3.634 -44.803   5.089  1.00 70.94           O  
ATOM   3025  N   ASN B  74      -3.820 -41.013   8.119  1.00 57.37           N  
ATOM   3026  CA  ASN B  74      -3.037 -40.258   9.095  1.00 65.53           C  
ATOM   3027  C   ASN B  74      -1.584 -40.711   9.185  1.00 66.26           C  
ATOM   3028  O   ASN B  74      -0.717 -39.957   9.629  1.00 64.65           O  
ATOM   3029  CB  ASN B  74      -3.689 -40.351  10.477  1.00 64.05           C  
ATOM   3030  CG  ASN B  74      -5.055 -39.697  10.522  1.00 59.90           C  
ATOM   3031  OD1 ASN B  74      -5.595 -39.295   9.491  1.00 57.16           O  
ATOM   3032  ND2 ASN B  74      -5.625 -39.595  11.716  1.00 54.79           N  
ATOM   3033  N   ALA B  75      -1.324 -41.945   8.766  1.00 63.51           N  
ATOM   3034  CA  ALA B  75       0.021 -42.504   8.824  1.00 65.17           C  
ATOM   3035  C   ALA B  75       0.953 -41.814   7.831  1.00 73.46           C  
ATOM   3036  O   ALA B  75       2.153 -41.686   8.077  1.00 72.19           O  
ATOM   3037  CB  ALA B  75      -0.018 -44.003   8.561  1.00 66.22           C  
ATOM   3038  N   LYS B  76       0.393 -41.370   6.710  1.00 68.94           N  
ATOM   3039  CA  LYS B  76       1.185 -40.739   5.661  1.00 67.19           C  
ATOM   3040  C   LYS B  76       0.863 -39.254   5.511  1.00 65.27           C  
ATOM   3041  O   LYS B  76       1.398 -38.590   4.621  1.00 63.86           O  
ATOM   3042  CB  LYS B  76       0.968 -41.454   4.322  1.00 68.13           C  
ATOM   3043  CG  LYS B  76       1.924 -42.611   4.054  1.00 70.23           C  
ATOM   3044  CD  LYS B  76       1.682 -43.781   4.996  1.00 74.03           C  
ATOM   3045  CE  LYS B  76       2.654 -44.918   4.724  1.00 72.69           C  
ATOM   3046  NZ  LYS B  76       2.433 -46.073   5.637  1.00 74.40           N  
ATOM   3047  N   ASN B  77      -0.002 -38.744   6.386  1.00 64.36           N  
ATOM   3048  CA  ASN B  77      -0.458 -37.355   6.323  1.00 58.66           C  
ATOM   3049  C   ASN B  77      -1.009 -37.011   4.942  1.00 59.59           C  
ATOM   3050  O   ASN B  77      -0.596 -36.033   4.318  1.00 53.04           O  
ATOM   3051  CB  ASN B  77       0.676 -36.395   6.694  1.00 58.38           C  
ATOM   3052  CG  ASN B  77       1.112 -36.540   8.139  1.00 59.73           C  
ATOM   3053  OD1 ASN B  77       0.690 -37.462   8.836  1.00 67.41           O  
ATOM   3054  ND2 ASN B  77       1.966 -35.631   8.595  1.00 56.82           N  
ATOM   3055  N   MET B  78      -1.943 -37.833   4.474  1.00 54.97           N  
ATOM   3056  CA  MET B  78      -2.508 -37.684   3.141  1.00 46.44           C  
ATOM   3057  C   MET B  78      -4.020 -37.504   3.185  1.00 51.10           C  
ATOM   3058  O   MET B  78      -4.717 -38.178   3.942  1.00 52.84           O  
ATOM   3059  CB  MET B  78      -2.160 -38.897   2.279  1.00 48.32           C  
ATOM   3060  CG  MET B  78      -0.674 -39.101   2.059  1.00 51.16           C  
ATOM   3061  SD  MET B  78       0.025 -37.895   0.921  1.00 53.87           S  
ATOM   3062  CE  MET B  78      -0.870 -38.303  -0.577  1.00 56.41           C  
ATOM   3063  N   LEU B  79      -4.520 -36.589   2.363  1.00 49.74           N  
ATOM   3064  CA  LEU B  79      -5.953 -36.380   2.223  1.00 46.02           C  
ATOM   3065  C   LEU B  79      -6.352 -36.708   0.793  1.00 38.39           C  
ATOM   3066  O   LEU B  79      -5.606 -36.419  -0.139  1.00 43.39           O  
ATOM   3067  CB  LEU B  79      -6.331 -34.940   2.579  1.00 49.62           C  
ATOM   3068  CG  LEU B  79      -7.824 -34.630   2.716  1.00 49.21           C  
ATOM   3069  CD1 LEU B  79      -8.438 -35.404   3.876  1.00 42.65           C  
ATOM   3070  CD2 LEU B  79      -8.049 -33.136   2.887  1.00 40.94           C  
ATOM   3071  N   TYR B  80      -7.520 -37.316   0.618  1.00 34.14           N  
ATOM   3072  CA  TYR B  80      -7.952 -37.740  -0.708  1.00 40.81           C  
ATOM   3073  C   TYR B  80      -9.388 -37.338  -1.004  1.00 42.24           C  
ATOM   3074  O   TYR B  80     -10.234 -37.308  -0.113  1.00 36.95           O  
ATOM   3075  CB  TYR B  80      -7.809 -39.257  -0.866  1.00 46.63           C  
ATOM   3076  CG  TYR B  80      -6.405 -39.770  -0.645  1.00 50.10           C  
ATOM   3077  CD1 TYR B  80      -5.433 -39.630  -1.625  1.00 46.30           C  
ATOM   3078  CD2 TYR B  80      -6.052 -40.398   0.544  1.00 50.93           C  
ATOM   3079  CE1 TYR B  80      -4.148 -40.096  -1.429  1.00 51.41           C  
ATOM   3080  CE2 TYR B  80      -4.769 -40.868   0.749  1.00 50.24           C  
ATOM   3081  CZ  TYR B  80      -3.822 -40.714  -0.241  1.00 53.53           C  
ATOM   3082  OH  TYR B  80      -2.543 -41.179  -0.044  1.00 57.25           O  
ATOM   3083  N   LEU B  81      -9.652 -37.039  -2.272  1.00 43.54           N  
ATOM   3084  CA  LEU B  81     -11.004 -36.755  -2.731  1.00 45.10           C  
ATOM   3085  C   LEU B  81     -11.309 -37.562  -3.991  1.00 39.89           C  
ATOM   3086  O   LEU B  81     -10.665 -37.382  -5.023  1.00 44.41           O  
ATOM   3087  CB  LEU B  81     -11.180 -35.260  -2.999  1.00 42.34           C  
ATOM   3088  CG  LEU B  81     -12.609 -34.779  -3.257  1.00 43.68           C  
ATOM   3089  CD1 LEU B  81     -13.419 -34.796  -1.969  1.00 39.62           C  
ATOM   3090  CD2 LEU B  81     -12.609 -33.391  -3.876  1.00 45.17           C  
ATOM   3091  N   GLN B  82     -12.282 -38.462  -3.897  1.00 35.69           N  
ATOM   3092  CA  GLN B  82     -12.711 -39.239  -5.052  1.00 39.45           C  
ATOM   3093  C   GLN B  82     -13.959 -38.624  -5.671  1.00 40.86           C  
ATOM   3094  O   GLN B  82     -15.029 -38.623  -5.063  1.00 41.77           O  
ATOM   3095  CB  GLN B  82     -12.978 -40.695  -4.662  1.00 44.24           C  
ATOM   3096  CG  GLN B  82     -13.469 -41.570  -5.814  1.00 47.71           C  
ATOM   3097  CD  GLN B  82     -12.445 -41.713  -6.929  1.00 40.09           C  
ATOM   3098  OE1 GLN B  82     -11.344 -42.224  -6.718  1.00 40.43           O  
ATOM   3099  NE2 GLN B  82     -12.805 -41.257  -8.121  1.00 43.84           N  
ATOM   3100  N   MET B  83     -13.812 -38.104  -6.884  1.00 44.51           N  
ATOM   3101  CA  MET B  83     -14.913 -37.449  -7.579  1.00 44.67           C  
ATOM   3102  C   MET B  83     -15.482 -38.348  -8.676  1.00 43.80           C  
ATOM   3103  O   MET B  83     -14.735 -39.005  -9.402  1.00 40.00           O  
ATOM   3104  CB  MET B  83     -14.446 -36.114  -8.169  1.00 38.65           C  
ATOM   3105  CG  MET B  83     -13.863 -35.155  -7.134  1.00 39.21           C  
ATOM   3106  SD  MET B  83     -13.316 -33.571  -7.813  1.00 52.51           S  
ATOM   3107  CE  MET B  83     -11.932 -34.082  -8.825  1.00 43.98           C  
ATOM   3108  N   SER B  84     -16.807 -38.377  -8.782  1.00 45.57           N  
ATOM   3109  CA  SER B  84     -17.484 -39.149  -9.821  1.00 42.96           C  
ATOM   3110  C   SER B  84     -18.699 -38.382 -10.336  1.00 50.27           C  
ATOM   3111  O   SER B  84     -19.203 -37.489  -9.653  1.00 49.06           O  
ATOM   3112  CB  SER B  84     -17.911 -40.520  -9.295  1.00 45.41           C  
ATOM   3113  OG  SER B  84     -18.987 -40.404  -8.380  1.00 45.86           O  
ATOM   3114  N   SER B  85     -19.160 -38.741 -11.533  1.00 47.07           N  
ATOM   3115  CA  SER B  85     -20.289 -38.073 -12.183  1.00 42.57           C  
ATOM   3116  C   SER B  85     -20.091 -36.561 -12.238  1.00 43.99           C  
ATOM   3117  O   SER B  85     -21.007 -35.794 -11.943  1.00 44.03           O  
ATOM   3118  CB  SER B  85     -21.598 -38.403 -11.465  1.00 41.68           C  
ATOM   3119  OG  SER B  85     -21.827 -39.800 -11.442  1.00 45.12           O  
ATOM   3120  N   LEU B  86     -18.886 -36.146 -12.619  1.00 41.13           N  
ATOM   3121  CA  LEU B  86     -18.513 -34.736 -12.616  1.00 46.43           C  
ATOM   3122  C   LEU B  86     -19.370 -33.890 -13.556  1.00 48.39           C  
ATOM   3123  O   LEU B  86     -19.503 -34.193 -14.742  1.00 45.36           O  
ATOM   3124  CB  LEU B  86     -17.033 -34.586 -12.979  1.00 42.81           C  
ATOM   3125  CG  LEU B  86     -16.058 -35.001 -11.875  1.00 45.10           C  
ATOM   3126  CD1 LEU B  86     -14.615 -34.934 -12.349  1.00 44.70           C  
ATOM   3127  CD2 LEU B  86     -16.259 -34.129 -10.644  1.00 43.54           C  
ATOM   3128  N   LYS B  87     -19.953 -32.830 -13.004  1.00 53.12           N  
ATOM   3129  CA  LYS B  87     -20.749 -31.887 -13.780  1.00 51.72           C  
ATOM   3130  C   LYS B  87     -19.915 -30.659 -14.119  1.00 54.04           C  
ATOM   3131  O   LYS B  87     -18.841 -30.456 -13.554  1.00 51.72           O  
ATOM   3132  CB  LYS B  87     -22.007 -31.477 -13.011  1.00 47.08           C  
ATOM   3133  CG  LYS B  87     -22.832 -32.649 -12.505  1.00 57.47           C  
ATOM   3134  CD  LYS B  87     -24.025 -32.184 -11.687  1.00 52.28           C  
ATOM   3135  CE  LYS B  87     -24.896 -33.360 -11.271  1.00 57.17           C  
ATOM   3136  NZ  LYS B  87     -26.184 -32.921 -10.664  1.00 56.87           N  
ATOM   3137  N   SER B  88     -20.413 -29.840 -15.040  1.00 57.77           N  
ATOM   3138  CA  SER B  88     -19.707 -28.629 -15.442  1.00 60.04           C  
ATOM   3139  C   SER B  88     -19.574 -27.657 -14.272  1.00 55.49           C  
ATOM   3140  O   SER B  88     -18.676 -26.815 -14.249  1.00 48.34           O  
ATOM   3141  CB  SER B  88     -20.425 -27.957 -16.615  1.00 56.41           C  
ATOM   3142  OG  SER B  88     -21.778 -27.685 -16.297  1.00 63.70           O  
ATOM   3143  N   ASP B  89     -20.468 -27.793 -13.298  1.00 54.04           N  
ATOM   3144  CA  ASP B  89     -20.469 -26.935 -12.119  1.00 53.98           C  
ATOM   3145  C   ASP B  89     -19.332 -27.273 -11.159  1.00 57.55           C  
ATOM   3146  O   ASP B  89     -19.001 -26.479 -10.278  1.00 66.80           O  
ATOM   3147  CB  ASP B  89     -21.807 -27.045 -11.388  1.00 57.16           C  
ATOM   3148  CG  ASP B  89     -22.988 -27.057 -12.337  1.00 72.58           C  
ATOM   3149  OD1 ASP B  89     -23.003 -26.241 -13.283  1.00 72.13           O  
ATOM   3150  OD2 ASP B  89     -23.902 -27.885 -12.136  1.00 79.60           O  
ATOM   3151  N   ASP B  90     -18.739 -28.450 -11.328  1.00 50.29           N  
ATOM   3152  CA  ASP B  90     -17.663 -28.894 -10.447  1.00 43.57           C  
ATOM   3153  C   ASP B  90     -16.310 -28.339 -10.882  1.00 43.36           C  
ATOM   3154  O   ASP B  90     -15.289 -28.597 -10.246  1.00 40.57           O  
ATOM   3155  CB  ASP B  90     -17.614 -30.422 -10.395  1.00 47.11           C  
ATOM   3156  CG  ASP B  90     -18.797 -31.019  -9.657  1.00 51.49           C  
ATOM   3157  OD1 ASP B  90     -19.151 -30.500  -8.576  1.00 48.93           O  
ATOM   3158  OD2 ASP B  90     -19.379 -32.001 -10.165  1.00 51.92           O  
ATOM   3159  N   THR B  91     -16.308 -27.576 -11.970  1.00 51.72           N  
ATOM   3160  CA  THR B  91     -15.086 -26.952 -12.462  1.00 41.78           C  
ATOM   3161  C   THR B  91     -14.603 -25.893 -11.477  1.00 35.07           C  
ATOM   3162  O   THR B  91     -15.388 -25.066 -11.020  1.00 44.03           O  
ATOM   3163  CB  THR B  91     -15.301 -26.315 -13.848  1.00 43.40           C  
ATOM   3164  OG1 THR B  91     -15.752 -27.314 -14.771  1.00 47.95           O  
ATOM   3165  CG2 THR B  91     -14.010 -25.698 -14.364  1.00 48.57           C  
ATOM   3166  N   GLY B  92     -13.317 -25.926 -11.140  1.00 29.42           N  
ATOM   3167  CA  GLY B  92     -12.754 -24.947 -10.228  1.00 32.61           C  
ATOM   3168  C   GLY B  92     -11.320 -25.229  -9.825  1.00 32.41           C  
ATOM   3169  O   GLY B  92     -10.675 -26.125 -10.365  1.00 39.20           O  
ATOM   3170  N   LEU B  93     -10.820 -24.449  -8.872  1.00 33.98           N  
ATOM   3171  CA  LEU B  93      -9.481 -24.646  -8.327  1.00 37.07           C  
ATOM   3172  C   LEU B  93      -9.590 -25.209  -6.903  1.00 43.28           C  
ATOM   3173  O   LEU B  93     -10.034 -24.518  -5.982  1.00 39.44           O  
ATOM   3174  CB  LEU B  93      -8.702 -23.326  -8.348  1.00 43.44           C  
ATOM   3175  CG  LEU B  93      -7.172 -23.350  -8.306  1.00 44.48           C  
ATOM   3176  CD1 LEU B  93      -6.621 -24.291  -9.352  1.00 41.33           C  
ATOM   3177  CD2 LEU B  93      -6.617 -21.952  -8.523  1.00 38.46           C  
ATOM   3178  N   TYR B  94      -9.186 -26.465  -6.732  1.00 43.21           N  
ATOM   3179  CA  TYR B  94      -9.421 -27.194  -5.484  1.00 37.39           C  
ATOM   3180  C   TYR B  94      -8.243 -27.150  -4.511  1.00 42.36           C  
ATOM   3181  O   TYR B  94      -7.101 -27.417  -4.884  1.00 42.45           O  
ATOM   3182  CB  TYR B  94      -9.777 -28.652  -5.790  1.00 28.16           C  
ATOM   3183  CG  TYR B  94     -11.191 -28.844  -6.292  1.00 28.02           C  
ATOM   3184  CD1 TYR B  94     -11.576 -28.372  -7.539  1.00 32.75           C  
ATOM   3185  CD2 TYR B  94     -12.140 -29.498  -5.518  1.00 33.41           C  
ATOM   3186  CE1 TYR B  94     -12.868 -28.541  -8.000  1.00 32.44           C  
ATOM   3187  CE2 TYR B  94     -13.434 -29.673  -5.971  1.00 32.17           C  
ATOM   3188  CZ  TYR B  94     -13.792 -29.194  -7.214  1.00 30.73           C  
ATOM   3189  OH  TYR B  94     -15.078 -29.366  -7.672  1.00 29.47           O  
ATOM   3190  N   TYR B  95      -8.540 -26.817  -3.258  1.00 38.06           N  
ATOM   3191  CA  TYR B  95      -7.539 -26.791  -2.198  1.00 42.93           C  
ATOM   3192  C   TYR B  95      -7.950 -27.708  -1.051  1.00 41.33           C  
ATOM   3193  O   TYR B  95      -9.116 -28.081  -0.932  1.00 38.52           O  
ATOM   3194  CB  TYR B  95      -7.341 -25.372  -1.653  1.00 45.51           C  
ATOM   3195  CG  TYR B  95      -7.166 -24.276  -2.684  1.00 47.23           C  
ATOM   3196  CD1 TYR B  95      -8.268 -23.672  -3.279  1.00 44.92           C  
ATOM   3197  CD2 TYR B  95      -5.903 -23.815  -3.028  1.00 48.80           C  
ATOM   3198  CE1 TYR B  95      -8.116 -22.659  -4.205  1.00 40.64           C  
ATOM   3199  CE2 TYR B  95      -5.741 -22.801  -3.954  1.00 47.59           C  
ATOM   3200  CZ  TYR B  95      -6.851 -22.227  -4.538  1.00 47.07           C  
ATOM   3201  OH  TYR B  95      -6.694 -21.218  -5.459  1.00 49.45           O  
ATOM   3202  N   CYS B  96      -6.994 -28.063  -0.200  1.00 39.54           N  
ATOM   3203  CA  CYS B  96      -7.314 -28.739   1.050  1.00 43.89           C  
ATOM   3204  C   CYS B  96      -6.895 -27.854   2.219  1.00 45.80           C  
ATOM   3205  O   CYS B  96      -5.790 -27.311   2.234  1.00 49.51           O  
ATOM   3206  CB  CYS B  96      -6.638 -30.112   1.131  1.00 46.92           C  
ATOM   3207  SG  CYS B  96      -4.837 -30.081   1.252  1.00 70.13           S  
ATOM   3208  N   VAL B  97      -7.791 -27.687   3.185  1.00 46.14           N  
ATOM   3209  CA  VAL B  97      -7.522 -26.821   4.328  1.00 49.22           C  
ATOM   3210  C   VAL B  97      -7.852 -27.505   5.648  1.00 41.60           C  
ATOM   3211  O   VAL B  97      -8.544 -28.524   5.680  1.00 39.91           O  
ATOM   3212  CB  VAL B  97      -8.323 -25.503   4.246  1.00 48.67           C  
ATOM   3213  CG1 VAL B  97      -7.930 -24.709   3.007  1.00 48.48           C  
ATOM   3214  CG2 VAL B  97      -9.817 -25.790   4.255  1.00 40.29           C  
ATOM   3215  N   ARG B  98      -7.348 -26.933   6.736  1.00 43.74           N  
ATOM   3216  CA  ARG B  98      -7.676 -27.404   8.074  1.00 43.59           C  
ATOM   3217  C   ARG B  98      -9.025 -26.834   8.501  1.00 45.62           C  
ATOM   3218  O   ARG B  98      -9.466 -25.813   7.967  1.00 41.18           O  
ATOM   3219  CB  ARG B  98      -6.582 -27.003   9.064  1.00 41.86           C  
ATOM   3220  CG  ARG B  98      -5.184 -27.411   8.628  1.00 40.82           C  
ATOM   3221  CD  ARG B  98      -4.117 -26.753   9.487  1.00 56.06           C  
ATOM   3222  NE  ARG B  98      -4.098 -27.277  10.851  1.00 66.98           N  
ATOM   3223  CZ  ARG B  98      -3.272 -26.849  11.801  1.00 69.07           C  
ATOM   3224  NH1 ARG B  98      -2.397 -25.886  11.537  1.00 67.11           N  
ATOM   3225  NH2 ARG B  98      -3.319 -27.379  13.016  1.00 57.51           N  
ATOM   3226  N   ARG B  99      -9.673 -27.504   9.453  1.00 45.32           N  
ATOM   3227  CA  ARG B  99     -10.972 -27.087   9.993  1.00 41.12           C  
ATOM   3228  C   ARG B  99     -12.078 -27.107   8.933  1.00 39.82           C  
ATOM   3229  O   ARG B  99     -11.838 -27.440   7.771  1.00 38.98           O  
ATOM   3230  CB  ARG B  99     -10.865 -25.697  10.628  1.00 39.98           C  
ATOM   3231  CG  ARG B  99      -9.814 -25.611  11.725  1.00 47.42           C  
ATOM   3232  CD  ARG B  99      -9.354 -24.183  11.948  1.00 53.92           C  
ATOM   3233  NE  ARG B  99     -10.379 -23.360  12.583  1.00 58.44           N  
ATOM   3234  CZ  ARG B  99     -10.286 -22.875  13.817  1.00 60.49           C  
ATOM   3235  NH1 ARG B  99      -9.212 -23.128  14.553  1.00 64.43           N  
ATOM   3236  NH2 ARG B  99     -11.266 -22.133  14.315  1.00 57.68           N  
ATOM   3237  N   GLY B 100     -13.291 -26.755   9.345  1.00 34.77           N  
ATOM   3238  CA  GLY B 100     -14.452 -26.873   8.482  1.00 32.77           C  
ATOM   3239  C   GLY B 100     -14.950 -25.567   7.891  1.00 40.78           C  
ATOM   3240  O   GLY B 100     -14.206 -24.857   7.214  1.00 41.02           O  
ATOM   3241  N   TYR B 101     -16.216 -25.251   8.147  1.00 37.57           N  
ATOM   3242  CA  TYR B 101     -16.849 -24.079   7.552  1.00 39.71           C  
ATOM   3243  C   TYR B 101     -17.857 -23.419   8.492  1.00 41.74           C  
ATOM   3244  O   TYR B 101     -18.091 -23.890   9.604  1.00 35.36           O  
ATOM   3245  CB  TYR B 101     -17.547 -24.466   6.247  1.00 37.23           C  
ATOM   3246  CG  TYR B 101     -18.746 -25.367   6.441  1.00 32.89           C  
ATOM   3247  CD1 TYR B 101     -18.593 -26.740   6.581  1.00 28.33           C  
ATOM   3248  CD2 TYR B 101     -20.032 -24.844   6.485  1.00 30.14           C  
ATOM   3249  CE1 TYR B 101     -19.688 -27.566   6.761  1.00 28.51           C  
ATOM   3250  CE2 TYR B 101     -21.130 -25.662   6.664  1.00 31.71           C  
ATOM   3251  CZ  TYR B 101     -20.953 -27.022   6.802  1.00 31.28           C  
ATOM   3252  OH  TYR B 101     -22.049 -27.838   6.980  1.00 30.64           O  
ATOM   3253  N   SER B 102     -18.455 -22.326   8.026  1.00 43.97           N  
ATOM   3254  CA  SER B 102     -19.513 -21.646   8.765  1.00 41.47           C  
ATOM   3255  C   SER B 102     -20.595 -21.151   7.812  1.00 42.13           C  
ATOM   3256  O   SER B 102     -20.345 -20.970   6.619  1.00 41.22           O  
ATOM   3257  CB  SER B 102     -18.950 -20.474   9.570  1.00 44.89           C  
ATOM   3258  OG  SER B 102     -18.592 -19.400   8.717  1.00 42.00           O  
ATOM   3259  N   GLY B 103     -21.794 -20.940   8.347  1.00 43.61           N  
ATOM   3260  CA  GLY B 103     -22.909 -20.413   7.579  1.00 45.30           C  
ATOM   3261  C   GLY B 103     -23.228 -21.195   6.320  1.00 45.31           C  
ATOM   3262  O   GLY B 103     -23.484 -22.399   6.367  1.00 44.03           O  
ATOM   3263  N   ASP B 104     -23.206 -20.504   5.185  1.00 43.37           N  
ATOM   3264  CA  ASP B 104     -23.537 -21.123   3.908  1.00 51.38           C  
ATOM   3265  C   ASP B 104     -22.288 -21.625   3.183  1.00 47.93           C  
ATOM   3266  O   ASP B 104     -21.879 -21.059   2.168  1.00 41.33           O  
ATOM   3267  CB  ASP B 104     -24.304 -20.137   3.025  1.00 45.02           C  
ATOM   3268  CG  ASP B 104     -24.815 -20.775   1.746  1.00 48.61           C  
ATOM   3269  OD1 ASP B 104     -25.039 -22.003   1.739  1.00 43.82           O  
ATOM   3270  OD2 ASP B 104     -24.993 -20.044   0.748  1.00 55.01           O  
ATOM   3271  N   TYR B 105     -21.691 -22.686   3.723  1.00 40.74           N  
ATOM   3272  CA  TYR B 105     -20.540 -23.349   3.113  1.00 40.19           C  
ATOM   3273  C   TYR B 105     -19.345 -22.416   2.916  1.00 42.62           C  
ATOM   3274  O   TYR B 105     -18.577 -22.570   1.966  1.00 42.16           O  
ATOM   3275  CB  TYR B 105     -20.941 -23.975   1.773  1.00 31.09           C  
ATOM   3276  CG  TYR B 105     -21.982 -25.064   1.900  1.00 35.66           C  
ATOM   3277  CD1 TYR B 105     -21.972 -25.937   2.980  1.00 35.08           C  
ATOM   3278  CD2 TYR B 105     -22.979 -25.217   0.943  1.00 37.57           C  
ATOM   3279  CE1 TYR B 105     -22.920 -26.935   3.104  1.00 27.95           C  
ATOM   3280  CE2 TYR B 105     -23.933 -26.213   1.060  1.00 44.11           C  
ATOM   3281  CZ  TYR B 105     -23.898 -27.068   2.144  1.00 35.70           C  
ATOM   3282  OH  TYR B 105     -24.842 -28.061   2.269  1.00 41.80           O  
ATOM   3283  N   ARG B 106     -19.189 -21.453   3.817  1.00 37.30           N  
ATOM   3284  CA  ARG B 106     -18.053 -20.538   3.770  1.00 40.70           C  
ATOM   3285  C   ARG B 106     -16.931 -21.030   4.676  1.00 36.61           C  
ATOM   3286  O   ARG B 106     -17.072 -21.027   5.897  1.00 43.59           O  
ATOM   3287  CB  ARG B 106     -18.483 -19.125   4.171  1.00 45.26           C  
ATOM   3288  CG  ARG B 106     -19.428 -18.467   3.177  1.00 52.13           C  
ATOM   3289  CD  ARG B 106     -20.624 -17.837   3.873  1.00 55.15           C  
ATOM   3290  NE  ARG B 106     -21.505 -17.163   2.923  1.00 75.28           N  
ATOM   3291  CZ  ARG B 106     -22.600 -16.491   3.263  1.00 77.63           C  
ATOM   3292  NH1 ARG B 106     -22.961 -16.404   4.538  1.00 65.60           N  
ATOM   3293  NH2 ARG B 106     -23.339 -15.911   2.326  1.00 78.75           N  
ATOM   3294  N   PRO B 107     -15.810 -21.457   4.074  1.00 43.21           N  
ATOM   3295  CA  PRO B 107     -14.672 -22.061   4.781  1.00 41.63           C  
ATOM   3296  C   PRO B 107     -14.116 -21.191   5.907  1.00 46.71           C  
ATOM   3297  O   PRO B 107     -14.220 -19.964   5.859  1.00 47.87           O  
ATOM   3298  CB  PRO B 107     -13.626 -22.238   3.675  1.00 35.08           C  
ATOM   3299  CG  PRO B 107     -14.414 -22.313   2.422  1.00 37.89           C  
ATOM   3300  CD  PRO B 107     -15.582 -21.395   2.620  1.00 32.43           C  
ATOM   3301  N   ILE B 108     -13.538 -21.839   6.914  1.00 40.72           N  
ATOM   3302  CA  ILE B 108     -12.895 -21.140   8.019  1.00 40.86           C  
ATOM   3303  C   ILE B 108     -11.499 -20.719   7.593  1.00 48.25           C  
ATOM   3304  O   ILE B 108     -11.077 -19.587   7.819  1.00 53.23           O  
ATOM   3305  CB  ILE B 108     -12.787 -22.020   9.280  1.00 44.90           C  
ATOM   3306  CG1 ILE B 108     -14.167 -22.479   9.742  1.00 39.80           C  
ATOM   3307  CG2 ILE B 108     -12.086 -21.267  10.402  1.00 43.52           C  
ATOM   3308  CD1 ILE B 108     -15.088 -21.343  10.118  1.00 45.55           C  
ATOM   3309  N   ASN B 109     -10.779 -21.645   6.971  1.00 50.42           N  
ATOM   3310  CA  ASN B 109      -9.424 -21.352   6.530  1.00 47.94           C  
ATOM   3311  C   ASN B 109      -9.275 -21.147   5.028  1.00 51.92           C  
ATOM   3312  O   ASN B 109      -9.615 -21.992   4.220  1.00 56.11           O  
ATOM   3313  CB  ASN B 109      -8.477 -22.442   7.018  1.00 46.43           C  
ATOM   3314  CG  ASN B 109      -8.248 -22.352   8.506  1.00 49.51           C  
ATOM   3315  OD1 ASN B 109      -9.112 -21.866   9.231  1.00 55.20           O  
ATOM   3316  ND2 ASN B 109      -7.062 -22.742   8.962  1.00 47.80           N  
ATOM   3317  N   ASN B 110      -8.755 -19.978   4.694  1.00 62.90           N  
ATOM   3318  CA  ASN B 110      -8.623 -19.453   3.350  1.00 62.65           C  
ATOM   3319  C   ASN B 110      -7.237 -19.774   2.769  1.00 61.99           C  
ATOM   3320  O   ASN B 110      -6.199 -19.293   3.245  1.00 69.39           O  
ATOM   3321  CB  ASN B 110      -8.957 -17.967   3.464  1.00 60.35           C  
ATOM   3322  CG  ASN B 110     -10.158 -17.537   2.632  1.00 65.72           C  
ATOM   3323  OD1 ASN B 110     -11.330 -17.825   2.957  1.00 82.67           O  
ATOM   3324  ND2 ASN B 110      -9.874 -16.566   1.768  1.00 71.07           N  
ATOM   3325  N   PRO B 111      -7.241 -20.639   1.751  1.00 48.65           N  
ATOM   3326  CA  PRO B 111      -6.141 -21.453   1.236  1.00 52.60           C  
ATOM   3327  C   PRO B 111      -4.791 -20.763   1.183  1.00 51.74           C  
ATOM   3328  O   PRO B 111      -4.697 -19.579   0.864  1.00 60.44           O  
ATOM   3329  CB  PRO B 111      -6.610 -21.799  -0.170  1.00 54.14           C  
ATOM   3330  CG  PRO B 111      -8.077 -21.850  -0.050  1.00 50.84           C  
ATOM   3331  CD  PRO B 111      -8.457 -20.796   0.939  1.00 46.34           C  
ATOM   3332  N   SER B 112      -3.749 -21.529   1.480  1.00 52.12           N  
ATOM   3333  CA  SER B 112      -2.386 -21.025   1.422  1.00 60.80           C  
ATOM   3334  C   SER B 112      -1.624 -21.644   0.255  1.00 69.35           C  
ATOM   3335  O   SER B 112      -0.698 -21.041  -0.290  1.00 74.90           O  
ATOM   3336  CB  SER B 112      -1.656 -21.305   2.737  1.00 67.60           C  
ATOM   3337  OG  SER B 112      -1.558 -22.696   2.996  1.00 72.32           O  
ATOM   3338  N   SER B 113      -2.025 -22.855  -0.117  1.00 65.65           N  
ATOM   3339  CA  SER B 113      -1.394 -23.587  -1.204  1.00 60.30           C  
ATOM   3340  C   SER B 113      -1.812 -23.046  -2.567  1.00 58.98           C  
ATOM   3341  O   SER B 113      -2.618 -22.119  -2.658  1.00 58.93           O  
ATOM   3342  CB  SER B 113      -1.741 -25.071  -1.102  1.00 62.25           C  
ATOM   3343  OG  SER B 113      -3.139 -25.248  -0.948  1.00 58.14           O  
ATOM   3344  N   GLN B 114      -1.262 -23.639  -3.623  1.00 59.66           N  
ATOM   3345  CA  GLN B 114      -1.559 -23.213  -4.987  1.00 59.39           C  
ATOM   3346  C   GLN B 114      -2.812 -23.892  -5.527  1.00 48.93           C  
ATOM   3347  O   GLN B 114      -3.492 -23.354  -6.398  1.00 53.28           O  
ATOM   3348  CB  GLN B 114      -0.371 -23.499  -5.908  1.00 57.90           C  
ATOM   3349  CG  GLN B 114       0.874 -22.682  -5.586  1.00 65.96           C  
ATOM   3350  CD  GLN B 114       0.637 -21.185  -5.693  1.00 64.03           C  
ATOM   3351  OE1 GLN B 114      -0.057 -20.718  -6.597  1.00 64.33           O  
ATOM   3352  NE2 GLN B 114       1.215 -20.426  -4.767  1.00 51.31           N  
ATOM   3353  N   GLY B 115      -3.112 -25.077  -5.007  1.00 49.17           N  
ATOM   3354  CA  GLY B 115      -4.289 -25.813  -5.428  1.00 44.33           C  
ATOM   3355  C   GLY B 115      -4.104 -26.517  -6.757  1.00 48.00           C  
ATOM   3356  O   GLY B 115      -3.148 -26.254  -7.489  1.00 42.65           O  
ATOM   3357  N   THR B 116      -5.023 -27.423  -7.069  1.00 46.62           N  
ATOM   3358  CA  THR B 116      -4.973 -28.152  -8.326  1.00 38.10           C  
ATOM   3359  C   THR B 116      -6.211 -27.835  -9.155  1.00 37.33           C  
ATOM   3360  O   THR B 116      -7.322 -27.751  -8.630  1.00 35.68           O  
ATOM   3361  CB  THR B 116      -4.853 -29.680  -8.098  1.00 46.11           C  
ATOM   3362  OG1 THR B 116      -4.922 -30.365  -9.355  1.00 49.34           O  
ATOM   3363  CG2 THR B 116      -5.959 -30.187  -7.183  1.00 40.37           C  
ATOM   3364  N   GLN B 117      -6.004 -27.643 -10.453  1.00 42.53           N  
ATOM   3365  CA  GLN B 117      -7.075 -27.239 -11.354  1.00 37.95           C  
ATOM   3366  C   GLN B 117      -7.917 -28.428 -11.796  1.00 36.53           C  
ATOM   3367  O   GLN B 117      -7.388 -29.466 -12.190  1.00 42.63           O  
ATOM   3368  CB  GLN B 117      -6.493 -26.521 -12.576  1.00 39.24           C  
ATOM   3369  CG  GLN B 117      -7.532 -26.055 -13.590  1.00 39.44           C  
ATOM   3370  CD  GLN B 117      -8.447 -24.976 -13.037  1.00 39.96           C  
ATOM   3371  OE1 GLN B 117      -7.997 -24.051 -12.365  1.00 39.37           O  
ATOM   3372  NE2 GLN B 117      -9.740 -25.093 -13.320  1.00 41.66           N  
ATOM   3373  N   VAL B 118      -9.234 -28.269 -11.718  1.00 33.81           N  
ATOM   3374  CA  VAL B 118     -10.163 -29.279 -12.209  1.00 40.70           C  
ATOM   3375  C   VAL B 118     -11.068 -28.672 -13.275  1.00 41.16           C  
ATOM   3376  O   VAL B 118     -11.877 -27.792 -12.985  1.00 43.84           O  
ATOM   3377  CB  VAL B 118     -11.024 -29.864 -11.074  1.00 42.65           C  
ATOM   3378  CG1 VAL B 118     -12.035 -30.857 -11.632  1.00 44.69           C  
ATOM   3379  CG2 VAL B 118     -10.141 -30.522 -10.025  1.00 38.95           C  
ATOM   3380  N   THR B 119     -10.921 -29.137 -14.510  1.00 45.31           N  
ATOM   3381  CA  THR B 119     -11.718 -28.618 -15.616  1.00 37.12           C  
ATOM   3382  C   THR B 119     -12.604 -29.701 -16.216  1.00 39.29           C  
ATOM   3383  O   THR B 119     -12.109 -30.658 -16.813  1.00 45.90           O  
ATOM   3384  CB  THR B 119     -10.828 -28.029 -16.727  1.00 41.59           C  
ATOM   3385  OG1 THR B 119      -9.970 -27.022 -16.175  1.00 40.98           O  
ATOM   3386  CG2 THR B 119     -11.686 -27.416 -17.826  1.00 43.34           C  
ATOM   3387  N   VAL B 120     -13.914 -29.548 -16.055  1.00 37.43           N  
ATOM   3388  CA  VAL B 120     -14.863 -30.515 -16.591  1.00 44.97           C  
ATOM   3389  C   VAL B 120     -15.311 -30.096 -17.988  1.00 56.16           C  
ATOM   3390  O   VAL B 120     -16.325 -29.414 -18.151  1.00 60.21           O  
ATOM   3391  CB  VAL B 120     -16.085 -30.674 -15.675  1.00 47.69           C  
ATOM   3392  CG1 VAL B 120     -16.959 -31.824 -16.152  1.00 45.35           C  
ATOM   3393  CG2 VAL B 120     -15.634 -30.917 -14.244  1.00 45.56           C  
ATOM   3394  N   SER B 121     -14.545 -30.511 -18.993  1.00 56.57           N  
ATOM   3395  CA  SER B 121     -14.776 -30.081 -20.368  1.00 58.66           C  
ATOM   3396  C   SER B 121     -15.052 -31.250 -21.308  1.00 60.38           C  
ATOM   3397  O   SER B 121     -14.559 -32.360 -21.099  1.00 52.47           O  
ATOM   3398  CB  SER B 121     -13.574 -29.281 -20.878  1.00 54.49           C  
ATOM   3399  OG  SER B 121     -13.783 -28.832 -22.207  1.00 65.45           O  
ATOM   3400  N   SER B 122     -15.836 -30.983 -22.350  1.00 65.02           N  
ATOM   3401  CA  SER B 122     -16.158 -31.987 -23.361  1.00 67.80           C  
ATOM   3402  C   SER B 122     -15.168 -31.938 -24.522  1.00 65.29           C  
ATOM   3403  O   SER B 122     -15.563 -32.025 -25.685  1.00 67.44           O  
ATOM   3404  CB  SER B 122     -17.583 -31.783 -23.883  1.00 63.40           C  
ATOM   3405  OG  SER B 122     -18.454 -31.366 -22.845  1.00 69.33           O  
ATOM   3406  N   ALA B 123     -13.885 -31.799 -24.191  1.00 66.52           N  
ATOM   3407  CA  ALA B 123     -12.814 -31.666 -25.178  1.00 65.98           C  
ATOM   3408  C   ALA B 123     -13.083 -30.518 -26.148  1.00 78.33           C  
ATOM   3409  O   ALA B 123     -12.780 -29.360 -25.856  1.00 72.70           O  
ATOM   3410  CB  ALA B 123     -12.621 -32.974 -25.940  1.00 65.63           C  
