# Supplementary material for: A non-redundant data set of nanobody-antigen crystal structures
Source: Data Brief. 2019 Mar 6;24:103754. doi: 10.1016/j.dib.2019.103754 (PMC6441729; doi:10.1016/j.dib.2019.103754)
Supplement: Multimedia component 6 [file mmc6.zip › extended_dataset/complex_3/6b20_3.pdb]

ATOM      1  N   GLU A   3      40.560  14.792 -29.909  1.00 98.87           N  
ATOM      2  CA  GLU A   3      40.604  15.702 -31.097  1.00105.91           C  
ATOM      3  C   GLU A   3      39.172  16.011 -31.586  1.00110.94           C  
ATOM      4  O   GLU A   3      38.460  15.125 -32.082  1.00111.22           O  
ATOM      5  CB  GLU A   3      41.477  15.082 -32.208  1.00106.97           C  
ATOM      6  CG  GLU A   3      41.685  15.897 -33.492  1.00103.76           C  
ATOM      7  CD  GLU A   3      42.547  17.129 -33.317  1.00 97.34           C  
ATOM      8  OE1 GLU A   3      42.044  18.122 -32.738  1.00 86.23           O  
ATOM      9  OE2 GLU A   3      43.704  17.114 -33.802  1.00 88.44           O  
ATOM     10  N   LEU A   4      38.754  17.267 -31.418  1.00117.10           N  
ATOM     11  CA  LEU A   4      37.439  17.739 -31.895  1.00122.64           C  
ATOM     12  C   LEU A   4      37.296  17.715 -33.427  1.00125.63           C  
ATOM     13  O   LEU A   4      36.179  17.597 -33.927  1.00126.78           O  
ATOM     14  CB  LEU A   4      37.126  19.148 -31.346  1.00125.74           C  
ATOM     15  CG  LEU A   4      36.863  19.312 -29.827  1.00126.41           C  
ATOM     16  CD1 LEU A   4      37.162  20.740 -29.356  1.00120.52           C  
ATOM     17  CD2 LEU A   4      35.444  18.909 -29.413  1.00124.47           C  
ATOM     18  N   ASP A   5      38.406  17.815 -34.157  1.00125.02           N  
ATOM     19  CA  ASP A   5      38.390  17.802 -35.626  1.00122.42           C  
ATOM     20  C   ASP A   5      38.040  16.434 -36.218  1.00119.89           C  
ATOM     21  O   ASP A   5      37.179  16.338 -37.086  1.00121.04           O  
ATOM     22  CB  ASP A   5      39.743  18.265 -36.184  1.00123.50           C  
ATOM     23  CG  ASP A   5      40.121  19.667 -35.729  1.00128.49           C  
ATOM     24  OD1 ASP A   5      39.275  20.575 -35.839  1.00131.45           O  
ATOM     25  OD2 ASP A   5      41.271  19.863 -35.271  1.00116.82           O  
ATOM     26  N   GLN A   6      38.708  15.388 -35.738  1.00120.62           N  
ATOM     27  CA  GLN A   6      38.533  14.033 -36.256  1.00124.16           C  
ATOM     28  C   GLN A   6      37.151  13.458 -35.947  1.00125.20           C  
ATOM     29  O   GLN A   6      36.688  12.559 -36.647  1.00130.11           O  
ATOM     30  CB  GLN A   6      39.617  13.098 -35.703  1.00126.45           C  
ATOM     31  CG  GLN A   6      41.008  13.362 -36.266  1.00130.92           C  
ATOM     32  CD  GLN A   6      42.115  12.618 -35.515  1.00135.81           C  
ATOM     33  OE1 GLN A   6      42.481  13.001 -34.411  1.00134.27           O  
ATOM     34  NE2 GLN A   6      42.669  11.565 -36.124  1.00134.63           N  
ATOM     35  N   LEU A   7      36.511  13.964 -34.894  1.00126.06           N  
ATOM     36  CA  LEU A   7      35.164  13.533 -34.530  1.00131.14           C  
ATOM     37  C   LEU A   7      34.088  14.215 -35.394  1.00130.87           C  
ATOM     38  O   LEU A   7      33.246  13.524 -35.957  1.00147.64           O  
ATOM     39  CB  LEU A   7      34.893  13.713 -33.022  1.00130.89           C  
ATOM     40  CG  LEU A   7      35.577  12.703 -32.068  1.00122.97           C  
ATOM     41  CD1 LEU A   7      35.467  13.176 -30.624  1.00120.64           C  
ATOM     42  CD2 LEU A   7      35.046  11.274 -32.191  1.00116.91           C  
ATOM     43  N   ARG A   8      34.116  15.544 -35.513  1.00127.39           N  
ATOM     44  CA  ARG A   8      33.159  16.284 -36.387  1.00122.39           C  
ATOM     45  C   ARG A   8      33.229  15.816 -37.856  1.00116.84           C  
ATOM     46  O   ARG A   8      32.222  15.771 -38.568  1.00115.78           O  
ATOM     47  CB  ARG A   8      33.376  17.802 -36.311  1.00120.47           C  
ATOM     48  CG  ARG A   8      32.887  18.426 -35.002  1.00120.04           C  
ATOM     49  CD  ARG A   8      32.892  19.951 -35.015  1.00119.78           C  
ATOM     50  NE  ARG A   8      33.027  20.540 -33.667  1.00118.96           N  
ATOM     51  CZ  ARG A   8      32.039  20.756 -32.787  1.00112.28           C  
ATOM     52  NH1 ARG A   8      30.772  20.441 -33.056  1.00106.70           N  
ATOM     53  NH2 ARG A   8      32.328  21.295 -31.604  1.00111.06           N  
ATOM     54  N   GLN A   9      34.439  15.461 -38.276  1.00111.74           N  
ATOM     55  CA  GLN A   9      34.724  14.929 -39.604  1.00111.60           C  
ATOM     56  C   GLN A   9      34.106  13.533 -39.808  1.00113.27           C  
ATOM     57  O   GLN A   9      33.628  13.211 -40.894  1.00127.16           O  
ATOM     58  CB  GLN A   9      36.234  14.874 -39.752  1.00113.20           C  
ATOM     59  CG  GLN A   9      36.790  14.655 -41.142  1.00117.62           C  
ATOM     60  CD  GLN A   9      38.293  14.436 -41.101  1.00118.53           C  
ATOM     61  OE1 GLN A   9      39.007  14.968 -40.228  1.00114.74           O  
ATOM     62  NE2 GLN A   9      38.791  13.646 -42.049  1.00119.67           N  
ATOM     63  N   GLU A  10      34.124  12.717 -38.754  1.00105.27           N  
ATOM     64  CA  GLU A  10      33.519  11.377 -38.754  1.00102.23           C  
ATOM     65  C   GLU A  10      31.985  11.433 -38.693  1.00103.87           C  
ATOM     66  O   GLU A  10      31.300  10.758 -39.462  1.00100.88           O  
ATOM     67  CB  GLU A  10      34.061  10.583 -37.568  1.00100.73           C  
ATOM     68  CG  GLU A  10      33.771   9.094 -37.582  1.00103.89           C  
ATOM     69  CD  GLU A  10      34.468   8.358 -36.443  1.00111.98           C  
ATOM     70  OE1 GLU A  10      35.542   8.814 -35.963  1.00114.88           O  
ATOM     71  OE2 GLU A  10      33.939   7.308 -36.023  1.00114.68           O  
ATOM     72  N   ALA A  11      31.467  12.230 -37.758  1.00115.51           N  
ATOM     73  CA  ALA A  11      30.021  12.516 -37.624  1.00118.30           C  
ATOM     74  C   ALA A  11      29.394  13.009 -38.926  1.00122.05           C  
ATOM     75  O   ALA A  11      28.331  12.531 -39.309  1.00130.03           O  
ATOM     76  CB  ALA A  11      29.780  13.538 -36.526  1.00118.06           C  
ATOM     77  N   GLU A  12      30.069  13.955 -39.587  1.00121.32           N  
ATOM     78  CA  GLU A  12      29.679  14.455 -40.922  1.00113.60           C  
ATOM     79  C   GLU A  12      29.560  13.328 -41.955  1.00105.47           C  
ATOM     80  O   GLU A  12      28.574  13.253 -42.687  1.00101.60           O  
ATOM     81  CB  GLU A  12      30.696  15.503 -41.416  1.00111.39           C  
ATOM     82  CG  GLU A  12      30.412  16.152 -42.785  1.00111.61           C  
ATOM     83  CD  GLU A  12      31.675  16.450 -43.625  1.00110.62           C  
ATOM     84  OE1 GLU A  12      32.753  15.851 -43.394  1.00107.28           O  
ATOM     85  OE2 GLU A  12      31.589  17.286 -44.545  1.00105.89           O  
ATOM     86  N   GLN A  13      30.574  12.468 -42.009  1.00103.51           N  
ATOM     87  CA  GLN A  13      30.591  11.371 -42.965  1.00104.72           C  
ATOM     88  C   GLN A  13      29.503  10.346 -42.647  1.00 99.93           C  
ATOM     89  O   GLN A  13      28.864   9.811 -43.557  1.00104.86           O  
ATOM     90  CB  GLN A  13      31.983  10.724 -43.040  1.00110.15           C  
ATOM     91  CG  GLN A  13      32.987  11.563 -43.836  1.00112.72           C  
ATOM     92  CD  GLN A  13      34.435  11.471 -43.327  1.00115.30           C  
ATOM     93  OE1 GLN A  13      34.839  10.468 -42.731  1.00116.81           O  
ATOM     94  NE2 GLN A  13      35.211  12.549 -43.528  1.00115.03           N  
ATOM     95  N   LEU A  14      29.273  10.092 -41.361  1.00 90.83           N  
ATOM     96  CA  LEU A  14      28.199   9.196 -40.939  1.00 90.74           C  
ATOM     97  C   LEU A  14      26.807   9.761 -41.223  1.00 86.34           C  
ATOM     98  O   LEU A  14      25.895   8.999 -41.559  1.00 78.82           O  
ATOM     99  CB  LEU A  14      28.329   8.827 -39.462  1.00 91.11           C  
ATOM    100  CG  LEU A  14      29.532   7.935 -39.154  1.00 92.40           C  
ATOM    101  CD1 LEU A  14      29.782   7.876 -37.661  1.00 95.55           C  
ATOM    102  CD2 LEU A  14      29.346   6.525 -39.687  1.00 92.56           C  
ATOM    103  N   LYS A  15      26.634  11.076 -41.084  1.00 82.94           N  
ATOM    104  CA  LYS A  15      25.360  11.716 -41.456  1.00 88.01           C  
ATOM    105  C   LYS A  15      25.050  11.530 -42.960  1.00 95.68           C  
ATOM    106  O   LYS A  15      23.955  11.073 -43.318  1.00 93.88           O  
ATOM    107  CB  LYS A  15      25.328  13.206 -41.054  1.00 92.79           C  
ATOM    108  CG  LYS A  15      24.837  13.457 -39.642  1.00 99.55           C  
ATOM    109  CD  LYS A  15      24.949  14.927 -39.248  1.00101.22           C  
ATOM    110  CE  LYS A  15      26.327  15.236 -38.691  1.00104.81           C  
ATOM    111  NZ  LYS A  15      26.462  16.665 -38.288  1.00 99.46           N  
ATOM    112  N   ASN A  16      26.027  11.843 -43.818  1.00 95.25           N  
ATOM    113  CA  ASN A  16      25.904  11.660 -45.286  1.00 91.80           C  
ATOM    114  C   ASN A  16      25.566  10.212 -45.674  1.00 82.96           C  
ATOM    115  O   ASN A  16      24.770   9.956 -46.583  1.00 85.23           O  
ATOM    116  CB  ASN A  16      27.193  12.081 -46.024  1.00 95.25           C  
ATOM    117  CG  ASN A  16      27.493  13.578 -45.917  1.00102.96           C  
ATOM    118  OD1 ASN A  16      26.608  14.395 -45.632  1.00109.42           O  
ATOM    119  ND2 ASN A  16      28.760  13.940 -46.138  1.00 94.91           N  
ATOM    120  N   GLN A  17      26.175   9.281 -44.965  1.00 79.55           N  
ATOM    121  CA  GLN A  17      25.993   7.873 -45.228  1.00 84.92           C  
ATOM    122  C   GLN A  17      24.598   7.385 -44.777  1.00 85.85           C  
ATOM    123  O   GLN A  17      24.007   6.505 -45.412  1.00 88.62           O  
ATOM    124  CB  GLN A  17      27.122   7.093 -44.551  1.00 85.54           C  
ATOM    125  CG  GLN A  17      27.400   5.736 -45.177  1.00 88.41           C  
ATOM    126  CD  GLN A  17      28.290   4.871 -44.301  1.00 91.94           C  
ATOM    127  OE1 GLN A  17      29.159   5.374 -43.587  1.00 94.00           O  
ATOM    128  NE2 GLN A  17      28.064   3.565 -44.337  1.00 87.20           N  
ATOM    129  N   ILE A  18      24.075   7.960 -43.689  1.00 87.83           N  
ATOM    130  CA  ILE A  18      22.690   7.700 -43.255  1.00 80.76           C  
ATOM    131  C   ILE A  18      21.707   8.306 -44.281  1.00 72.38           C  
ATOM    132  O   ILE A  18      20.753   7.643 -44.693  1.00 55.82           O  
ATOM    133  CB  ILE A  18      22.445   8.177 -41.795  1.00 82.74           C  
ATOM    134  CG1 ILE A  18      23.112   7.191 -40.832  1.00 83.01           C  
ATOM    135  CG2 ILE A  18      20.959   8.278 -41.461  1.00 83.24           C  
ATOM    136  CD1 ILE A  18      23.145   7.637 -39.384  1.00 81.14           C  
ATOM    137  N   ARG A  19      21.981   9.532 -44.724  1.00 70.33           N  
ATOM    138  CA  ARG A  19      21.166  10.201 -45.748  1.00 79.05           C  
ATOM    139  C   ARG A  19      21.081   9.464 -47.104  1.00 81.26           C  
ATOM    140  O   ARG A  19      19.994   9.378 -47.693  1.00 84.40           O  
ATOM    141  CB  ARG A  19      21.671  11.625 -45.967  1.00 82.11           C  
ATOM    142  CG  ARG A  19      20.824  12.463 -46.911  1.00 92.39           C  
ATOM    143  CD  ARG A  19      21.157  13.936 -46.757  1.00 99.70           C  
ATOM    144  NE  ARG A  19      22.590  14.179 -46.949  1.00112.12           N  
ATOM    145  CZ  ARG A  19      23.205  15.351 -46.789  1.00114.04           C  
ATOM    146  NH1 ARG A  19      22.528  16.463 -46.472  1.00115.61           N  
ATOM    147  NH2 ARG A  19      24.514  15.433 -46.995  1.00109.96           N  
ATOM    148  N   ASP A  20      22.222   8.964 -47.598  1.00 80.13           N  
ATOM    149  CA  ASP A  20      22.261   8.208 -48.861  1.00 76.87           C  
ATOM    150  C   ASP A  20      21.551   6.860 -48.721  1.00 78.16           C  
ATOM    151  O   ASP A  20      20.846   6.436 -49.628  1.00 93.50           O  
ATOM    152  CB  ASP A  20      23.694   7.973 -49.358  1.00 79.98           C  
ATOM    153  CG  ASP A  20      24.453   9.282 -49.659  1.00 85.79           C  
ATOM    154  OD1 ASP A  20      23.824  10.353 -49.823  1.00 75.39           O  
ATOM    155  OD2 ASP A  20      25.705   9.232 -49.733  1.00 95.50           O  
ATOM    156  N   ALA A  21      21.731   6.185 -47.592  1.00 75.17           N  
ATOM    157  CA  ALA A  21      21.014   4.920 -47.328  1.00 70.46           C  
ATOM    158  C   ALA A  21      19.491   5.120 -47.282  1.00 71.42           C  
ATOM    159  O   ALA A  21      18.732   4.273 -47.775  1.00 72.38           O  
ATOM    160  CB  ALA A  21      21.512   4.280 -46.032  1.00 64.27           C  
ATOM    161  N   ARG A  22      19.062   6.243 -46.694  1.00 78.76           N  
ATOM    162  CA  ARG A  22      17.643   6.605 -46.615  1.00 82.13           C  
ATOM    163  C   ARG A  22      17.107   6.988 -47.978  1.00 87.72           C  
ATOM    164  O   ARG A  22      16.028   6.513 -48.372  1.00 81.91           O  
ATOM    165  CB  ARG A  22      17.402   7.761 -45.638  1.00 79.87           C  
ATOM    166  CG  ARG A  22      17.282   7.351 -44.187  1.00 75.86           C  
ATOM    167  CD  ARG A  22      17.467   8.571 -43.270  1.00 73.16           C  
ATOM    168  NE  ARG A  22      17.111   8.266 -41.879  1.00 67.08           N  
ATOM    169  CZ  ARG A  22      17.339   9.058 -40.840  1.00 57.79           C  
ATOM    170  NH1 ARG A  22      17.970  10.220 -40.984  1.00 51.29           N  
ATOM    171  NH2 ARG A  22      16.976   8.656 -39.637  1.00 56.83           N  
ATOM    172  N   LYS A  23      17.853   7.848 -48.679  1.00 88.52           N  
ATOM    173  CA  LYS A  23      17.532   8.251 -50.065  1.00 91.13           C  
ATOM    174  C   LYS A  23      17.327   7.029 -51.002  1.00 90.01           C  
ATOM    175  O   LYS A  23      16.343   6.988 -51.734  1.00 93.75           O  
ATOM    176  CB  LYS A  23      18.618   9.223 -50.576  1.00 88.89           C  
ATOM    177  CG  LYS A  23      18.620   9.576 -52.046  1.00 87.25           C  
ATOM    178  CD  LYS A  23      17.363  10.296 -52.501  1.00 91.52           C  
ATOM    179  CE  LYS A  23      17.059   9.939 -53.964  1.00 94.99           C  
ATOM    180  NZ  LYS A  23      15.642  10.150 -54.379  1.00 91.54           N  
ATOM    181  N   ALA A  24      18.217   6.035 -50.940  1.00 91.32           N  
ATOM    182  CA  ALA A  24      18.088   4.816 -51.756  1.00 88.50           C  
ATOM    183  C   ALA A  24      16.963   3.860 -51.328  1.00 89.85           C  
ATOM    184  O   ALA A  24      16.757   2.834 -51.986  1.00 84.75           O  
ATOM    185  CB  ALA A  24      19.413   4.062 -51.790  1.00 88.03           C  
ATOM    186  N   CYS A  25      16.271   4.167 -50.227  1.00 93.08           N  
ATOM    187  CA  CYS A  25      15.045   3.456 -49.820  1.00 96.82           C  
ATOM    188  C   CYS A  25      13.747   4.145 -50.217  1.00 91.92           C  
ATOM    189  O   CYS A  25      12.707   3.474 -50.282  1.00 87.40           O  
ATOM    190  CB  CYS A  25      15.013   3.271 -48.310  1.00 98.17           C  
ATOM    191  SG  CYS A  25      16.010   1.883 -47.819  1.00102.26           S  
ATOM    192  N   ALA A  26      13.793   5.466 -50.428  1.00 87.86           N  
ATOM    193  CA  ALA A  26      12.583   6.256 -50.704  1.00 90.21           C  
ATOM    194  C   ALA A  26      12.090   6.064 -52.154  1.00 91.44           C  
ATOM    195  O   ALA A  26      12.125   6.985 -52.967  1.00 95.68           O  
ATOM    196  CB  ALA A  26      12.810   7.729 -50.357  1.00 85.50           C  
ATOM    197  N   ASP A  27      11.616   4.852 -52.444  1.00 83.35           N  
ATOM    198  CA  ASP A  27      11.291   4.429 -53.817  1.00 83.02           C  
ATOM    199  C   ASP A  27       9.949   4.938 -54.324  1.00 82.64           C  
ATOM    200  O   ASP A  27       9.678   4.801 -55.509  1.00 82.92           O  
ATOM    201  CB  ASP A  27      11.338   2.891 -53.955  1.00 85.68           C  
ATOM    202  CG  ASP A  27      10.346   2.170 -53.029  1.00 90.03           C  
ATOM    203  OD1 ASP A  27       9.806   2.808 -52.089  1.00 94.89           O  
ATOM    204  OD2 ASP A  27      10.132   0.952 -53.234  1.00 82.92           O  
ATOM    205  N   ALA A  28       9.121   5.501 -53.438  1.00 84.07           N  
ATOM    206  CA  ALA A  28       7.743   5.890 -53.769  1.00 79.12           C  
ATOM    207  C   ALA A  28       7.158   6.777 -52.672  1.00 77.61           C  
ATOM    208  O   ALA A  28       7.478   6.568 -51.512  1.00 79.82           O  
ATOM    209  CB  ALA A  28       6.891   4.643 -53.932  1.00 75.81           C  
ATOM    210  N   THR A  29       6.302   7.736 -53.031  1.00 75.40           N  
ATOM    211  CA  THR A  29       5.598   8.587 -52.042  1.00 76.62           C  
ATOM    212  C   THR A  29       4.264   7.986 -51.550  1.00 79.67           C  
ATOM    213  O   THR A  29       3.655   7.159 -52.235  1.00 86.13           O  
ATOM    214  CB  THR A  29       5.336  10.003 -52.595  1.00 79.25           C  
ATOM    215  OG1 THR A  29       4.762   9.927 -53.901  1.00 74.59           O  
ATOM    216  CG2 THR A  29       6.640  10.796 -52.687  1.00 83.33           C  
ATOM    217  N   LEU A  30       3.814   8.394 -50.364  1.00 76.98           N  
ATOM    218  CA  LEU A  30       2.512   7.952 -49.863  1.00 74.97           C  
ATOM    219  C   LEU A  30       1.362   8.385 -50.799  1.00 72.34           C  
ATOM    220  O   LEU A  30       0.380   7.655 -50.956  1.00 62.39           O  
ATOM    221  CB  LEU A  30       2.256   8.470 -48.438  1.00 73.33           C  
ATOM    222  CG  LEU A  30       0.974   7.961 -47.744  1.00 70.94           C  
ATOM    223  CD1 LEU A  30       1.003   6.462 -47.466  1.00 65.42           C  
ATOM    224  CD2 LEU A  30       0.713   8.720 -46.452  1.00 71.12           C  
ATOM    225  N   SER A  31       1.487   9.560 -51.425  1.00 69.27           N  
ATOM    226  CA  SER A  31       0.430  10.042 -52.324  1.00 71.64           C  
ATOM    227  C   SER A  31       0.240   9.180 -53.594  1.00 77.14           C  
ATOM    228  O   SER A  31      -0.895   9.069 -54.103  1.00 90.18           O  
ATOM    229  CB  SER A  31       0.654  11.514 -52.644  1.00 69.58           C  
ATOM    230  OG  SER A  31       0.637  12.243 -51.416  1.00 64.76           O  
ATOM    231  N   GLN A  32       1.326   8.572 -54.081  1.00 71.93           N  
ATOM    232  CA  GLN A  32       1.246   7.563 -55.151  1.00 70.04           C  
ATOM    233  C   GLN A  32       0.580   6.288 -54.650  1.00 62.42           C  
ATOM    234  O   GLN A  32      -0.278   5.718 -55.331  1.00 62.07           O  
ATOM    235  CB  GLN A  32       2.637   7.185 -55.695  1.00 77.77           C  
ATOM    236  CG  GLN A  32       3.382   8.267 -56.477  1.00 83.77           C  
ATOM    237  CD  GLN A  32       4.853   7.923 -56.705  1.00 80.94           C  
ATOM    238  OE1 GLN A  32       5.308   6.824 -56.358  1.00 74.70           O  
ATOM    239  NE2 GLN A  32       5.605   8.868 -57.286  1.00 80.77           N  
ATOM    240  N   ILE A  33       0.969   5.852 -53.457  1.00 55.11           N  
ATOM    241  CA  ILE A  33       0.463   4.609 -52.894  1.00 52.56           C  
ATOM    242  C   ILE A  33      -1.044   4.687 -52.595  1.00 50.01           C  
ATOM    243  O   ILE A  33      -1.711   3.657 -52.567  1.00 54.55           O  
ATOM    244  CB  ILE A  33       1.316   4.196 -51.651  1.00 52.57           C  
ATOM    245  CG1 ILE A  33       2.767   3.896 -52.087  1.00 58.77           C  
ATOM    246  CG2 ILE A  33       0.731   3.011 -50.880  1.00 51.22           C  
ATOM    247  CD1 ILE A  33       2.976   2.684 -52.983  1.00 57.06           C  
ATOM    248  N   THR A  34      -1.572   5.896 -52.385  1.00 49.17           N  
ATOM    249  CA  THR A  34      -2.963   6.089 -52.008  1.00 50.35           C  
ATOM    250  C   THR A  34      -3.735   6.770 -53.109  1.00 52.68           C  
ATOM    251  O   THR A  34      -4.807   7.298 -52.876  1.00 55.31           O  
ATOM    252  CB  THR A  34      -3.068   6.966 -50.743  1.00 49.83           C  
ATOM    253  OG1 THR A  34      -2.507   8.257 -51.026  1.00 51.12           O  
ATOM    254  CG2 THR A  34      -2.346   6.306 -49.554  1.00 44.57           C  
ATOM    255  N   ASN A  35      -3.219   6.734 -54.323  1.00 59.29           N  
ATOM    256  CA  ASN A  35      -3.870   7.404 -55.428  1.00 57.90           C  
ATOM    257  C   ASN A  35      -5.227   6.783 -55.793  1.00 56.18           C  
ATOM    258  O   ASN A  35      -6.146   7.515 -56.134  1.00 66.11           O  
ATOM    259  CB  ASN A  35      -2.950   7.465 -56.632  1.00 63.01           C  
ATOM    260  CG  ASN A  35      -3.507   8.365 -57.709  1.00 69.32           C  
ATOM    261  OD1 ASN A  35      -3.531   9.592 -57.550  1.00 66.72           O  
ATOM    262  ND2 ASN A  35      -4.002   7.766 -58.797  1.00 73.69           N  
ATOM    263  N   ASN A  36      -5.376   5.466 -55.667  1.00 56.69           N  
ATOM    264  CA  ASN A  36      -6.703   4.778 -55.764  1.00 57.64           C  
ATOM    265  C   ASN A  36      -7.698   5.143 -54.672  1.00 53.78           C  
ATOM    266  O   ASN A  36      -8.876   4.895 -54.824  1.00 50.07           O  
ATOM    267  CB  ASN A  36      -6.572   3.241 -55.675  1.00 63.25           C  
ATOM    268  CG  ASN A  36      -5.885   2.620 -56.866  1.00 67.53           C  
ATOM    269  OD1 ASN A  36      -5.540   3.289 -57.826  1.00 74.00           O  
ATOM    270  ND2 ASN A  36      -5.707   1.302 -56.813  1.00 66.09           N  
ATOM    271  N   ILE A  37      -7.216   5.637 -53.535  1.00 53.09           N  
ATOM    272  CA  ILE A  37      -8.066   5.819 -52.362  1.00 50.56           C  
ATOM    273  C   ILE A  37      -8.794   7.131 -52.527  1.00 47.92           C  
ATOM    274  O   ILE A  37      -8.196   8.151 -52.924  1.00 44.00           O  
ATOM    275  CB  ILE A  37      -7.260   5.851 -51.036  1.00 51.34           C  
ATOM    276  CG1 ILE A  37      -6.401   4.589 -50.869  1.00 53.79           C  
ATOM    277  CG2 ILE A  37      -8.187   6.036 -49.832  1.00 47.79           C  
ATOM    278  CD1 ILE A  37      -7.196   3.300 -50.808  1.00 54.38           C  
ATOM    279  N   ASP A  38     -10.077   7.128 -52.216  1.00 45.16           N  
ATOM    280  CA  ASP A  38     -10.820   8.376 -52.291  1.00 49.23           C  
ATOM    281  C   ASP A  38     -10.717   9.200 -51.023  1.00 47.31           C  
ATOM    282  O   ASP A  38     -10.457   8.652 -49.932  1.00 36.02           O  
ATOM    283  CB  ASP A  38     -12.278   8.115 -52.613  1.00 52.77           C  
ATOM    284  CG  ASP A  38     -12.504   7.783 -54.090  1.00 55.61           C  
ATOM    285  OD1 ASP A  38     -11.618   8.107 -54.947  1.00 49.79           O  
ATOM    286  OD2 ASP A  38     -13.597   7.226 -54.369  1.00 51.60           O  
ATOM    287  N   PRO A  39     -10.935  10.518 -51.158  1.00 48.47           N  
ATOM    288  CA  PRO A  39     -10.938  11.370 -49.971  1.00 49.10           C  
ATOM    289  C   PRO A  39     -12.004  10.915 -48.992  1.00 46.37           C  
ATOM    290  O   PRO A  39     -13.044  10.411 -49.432  1.00 41.75           O  
ATOM    291  CB  PRO A  39     -11.256  12.764 -50.540  1.00 47.41           C  
ATOM    292  CG  PRO A  39     -11.787  12.533 -51.912  1.00 47.13           C  
ATOM    293  CD  PRO A  39     -11.093  11.307 -52.392  1.00 46.62           C  
ATOM    294  N   VAL A  40     -11.734  11.052 -47.689  1.00 46.00           N  
ATOM    295  CA  VAL A  40     -12.812  10.911 -46.698  1.00 49.86           C  
ATOM    296  C   VAL A  40     -13.833  12.006 -46.919  1.00 47.49           C  
ATOM    297  O   VAL A  40     -13.518  13.041 -47.524  1.00 45.84           O  
ATOM    298  CB  VAL A  40     -12.318  11.047 -45.246  1.00 51.06           C  
ATOM    299  CG1 VAL A  40     -11.542   9.819 -44.849  1.00 51.65           C  
ATOM    300  CG2 VAL A  40     -11.489  12.320 -45.022  1.00 48.67           C  
ATOM    301  N   GLY A  41     -15.032  11.833 -46.398  1.00 46.34           N  
ATOM    302  CA  GLY A  41     -15.980  12.963 -46.415  1.00 53.48           C  
ATOM    303  C   GLY A  41     -15.456  14.274 -45.800  1.00 50.80           C  
ATOM    304  O   GLY A  41     -14.358  14.334 -45.243  1.00 48.98           O  
ATOM    305  N   ARG A  42     -16.230  15.340 -45.923  1.00 49.32           N  
ATOM    306  CA  ARG A  42     -16.031  16.479 -45.057  1.00 48.77           C  
ATOM    307  C   ARG A  42     -16.249  15.935 -43.632  1.00 45.30           C  
ATOM    308  O   ARG A  42     -17.257  15.269 -43.368  1.00 42.34           O  
ATOM    309  CB  ARG A  42     -17.016  17.601 -45.407  1.00 53.06           C  
ATOM    310  CG  ARG A  42     -16.425  18.993 -45.225  1.00 64.23           C  
ATOM    311  CD  ARG A  42     -15.324  19.310 -46.232  1.00 69.10           C  
ATOM    312  NE  ARG A  42     -14.293  20.125 -45.580  1.00 73.27           N  
ATOM    313  CZ  ARG A  42     -12.970  20.029 -45.768  1.00 70.44           C  
ATOM    314  NH1 ARG A  42     -12.434  19.123 -46.595  1.00 69.68           N  
ATOM    315  NH2 ARG A  42     -12.153  20.855 -45.101  1.00 62.47           N  
ATOM    316  N   ILE A  43     -15.276  16.126 -42.748  1.00 41.61           N  
ATOM    317  CA  ILE A  43     -15.418  15.704 -41.356  1.00 43.47           C  
ATOM    318  C   ILE A  43     -15.928  16.928 -40.571  1.00 45.60           C  
ATOM    319  O   ILE A  43     -15.293  17.984 -40.565  1.00 44.55           O  
ATOM    320  CB  ILE A  43     -14.088  15.134 -40.811  1.00 41.69           C  
ATOM    321  CG1 ILE A  43     -13.612  13.953 -41.663  1.00 40.67           C  
ATOM    322  CG2 ILE A  43     -14.224  14.691 -39.357  1.00 42.63           C  
ATOM    323  CD1 ILE A  43     -14.433  12.686 -41.565  1.00 41.61           C  
ATOM    324  N   GLN A  44     -17.104  16.803 -39.967  1.00 50.94           N  
ATOM    325  CA  GLN A  44     -17.773  17.934 -39.307  1.00 58.30           C  
ATOM    326  C   GLN A  44     -18.226  17.502 -37.926  1.00 54.43           C  
ATOM    327  O   GLN A  44     -19.412  17.175 -37.710  1.00 50.33           O  
ATOM    328  CB  GLN A  44     -18.966  18.403 -40.135  1.00 64.69           C  
ATOM    329  CG  GLN A  44     -18.560  19.036 -41.453  1.00 69.91           C  
ATOM    330  CD  GLN A  44     -19.717  19.200 -42.441  1.00 75.99           C  
ATOM    331  OE1 GLN A  44     -20.762  18.529 -42.351  1.00 70.32           O  
ATOM    332  NE2 GLN A  44     -19.510  20.077 -43.421  1.00 82.77           N  
ATOM    333  N   MET A  45     -17.263  17.495 -36.996  1.00 48.54           N  
ATOM    334  CA  MET A  45     -17.516  17.065 -35.611  1.00 47.26           C  
ATOM    335  C   MET A  45     -18.234  18.168 -34.852  1.00 48.23           C  
ATOM    336  O   MET A  45     -18.080  19.350 -35.184  1.00 49.33           O  
ATOM    337  CB  MET A  45     -16.226  16.730 -34.903  1.00 41.98           C  
ATOM    338  CG  MET A  45     -15.395  15.663 -35.580  1.00 42.65           C  
ATOM    339  SD  MET A  45     -14.181  14.981 -34.440  1.00 42.72           S  
ATOM    340  CE  MET A  45     -13.150  14.096 -35.609  1.00 41.71           C  
ATOM    341  N   ARG A  46     -19.042  17.790 -33.866  1.00 50.42           N  
ATOM    342  CA  ARG A  46     -19.811  18.772 -33.110  1.00 57.81           C  
ATOM    343  C   ARG A  46     -19.404  18.740 -31.653  1.00 50.73           C  
ATOM    344  O   ARG A  46     -18.929  17.727 -31.155  1.00 47.48           O  
ATOM    345  CB  ARG A  46     -21.327  18.543 -33.290  1.00 66.98           C  
ATOM    346  CG  ARG A  46     -21.858  19.267 -34.541  1.00 75.12           C  
ATOM    347  CD  ARG A  46     -22.902  18.461 -35.264  1.00 85.62           C  
ATOM    348  NE  ARG A  46     -24.100  18.309 -34.433  1.00 93.99           N  
ATOM    349  CZ  ARG A  46     -25.053  17.387 -34.607  1.00 99.24           C  
ATOM    350  NH1 ARG A  46     -24.982  16.477 -35.590  1.00 97.01           N  
ATOM    351  NH2 ARG A  46     -26.097  17.366 -33.771  1.00100.74           N  
ATOM    352  N   THR A  47     -19.617  19.872 -30.993  1.00 48.04           N  
ATOM    353  CA  THR A  47     -19.335  20.012 -29.573  1.00 46.95           C  
ATOM    354  C   THR A  47     -20.454  19.311 -28.807  1.00 47.46           C  
ATOM    355  O   THR A  47     -21.592  19.779 -28.806  1.00 51.36           O  
ATOM    356  CB  THR A  47     -19.247  21.503 -29.168  1.00 42.53           C  
ATOM    357  OG1 THR A  47     -18.225  22.157 -29.927  1.00 42.96           O  
ATOM    358  CG2 THR A  47     -18.898  21.647 -27.711  1.00 42.65           C  
ATOM    359  N   ARG A  48     -20.131  18.195 -28.163  1.00 48.29           N  
ATOM    360  CA  ARG A  48     -21.082  17.474 -27.333  1.00 50.57           C  
ATOM    361  C   ARG A  48     -21.033  17.949 -25.901  1.00 55.51           C  
ATOM    362  O   ARG A  48     -22.065  17.954 -25.235  1.00 57.68           O  
ATOM    363  CB  ARG A  48     -20.790  15.979 -27.352  1.00 54.51           C  
ATOM    364  CG  ARG A  48     -20.683  15.360 -28.738  1.00 58.30           C  
ATOM    365  CD  ARG A  48     -21.868  15.690 -29.623  1.00 60.56           C  
ATOM    366  NE  ARG A  48     -21.905  14.843 -30.806  1.00 65.76           N  
ATOM    367  CZ  ARG A  48     -22.759  14.978 -31.820  1.00 65.59           C  
ATOM    368  NH1 ARG A  48     -23.674  15.936 -31.825  1.00 62.93           N  
ATOM    369  NH2 ARG A  48     -22.685  14.138 -32.846  1.00 67.00           N  
ATOM    370  N   ARG A  49     -19.838  18.285 -25.407  1.00 54.41           N  
ATOM    371  CA  ARG A  49     -19.694  18.918 -24.098  1.00 53.73           C  
ATOM    372  C   ARG A  49     -18.731  20.083 -24.050  1.00 52.49           C  
ATOM    373  O   ARG A  49     -17.786  20.180 -24.829  1.00 45.13           O  
ATOM    374  CB  ARG A  49     -19.277  17.930 -23.052  1.00 53.30           C  
ATOM    375  CG  ARG A  49     -20.443  17.119 -22.520  1.00 58.75           C  
ATOM    376  CD  ARG A  49     -20.350  15.724 -23.041  1.00 61.26           C  
ATOM    377  NE  ARG A  49     -21.314  14.828 -22.410  1.00 60.08           N  
ATOM    378  CZ  ARG A  49     -22.585  14.708 -22.752  1.00 55.34           C  
ATOM    379  NH1 ARG A  49     -23.123  15.472 -23.695  1.00 57.60           N  
ATOM    380  NH2 ARG A  49     -23.325  13.810 -22.138  1.00 56.59           N  
ATOM    381  N   THR A  50     -19.049  20.988 -23.136  1.00 47.97           N  
ATOM    382  CA  THR A  50     -18.177  22.042 -22.736  1.00 46.58           C  
ATOM    383  C   THR A  50     -17.982  21.811 -21.249  1.00 44.78           C  
ATOM    384  O   THR A  50     -18.902  21.960 -20.460  1.00 42.93           O  
ATOM    385  CB  THR A  50     -18.809  23.390 -23.012  1.00 49.75           C  
ATOM    386  OG1 THR A  50     -19.174  23.456 -24.388  1.00 52.16           O  
ATOM    387  CG2 THR A  50     -17.828  24.493 -22.735  1.00 52.47           C  
ATOM    388  N   LEU A  51     -16.786  21.360 -20.891  1.00 44.76           N  
ATOM    389  CA  LEU A  51     -16.390  21.177 -19.505  1.00 43.21           C  
ATOM    390  C   LEU A  51     -15.944  22.557 -18.941  1.00 46.45           C  
ATOM    391  O   LEU A  51     -14.880  23.066 -19.277  1.00 42.31           O  
ATOM    392  CB  LEU A  51     -15.288  20.133 -19.425  1.00 39.24           C  
ATOM    393  CG  LEU A  51     -15.679  18.805 -20.075  1.00 39.81           C  
ATOM    394  CD1 LEU A  51     -14.562  17.782 -20.021  1.00 39.66           C  
ATOM    395  CD2 LEU A  51     -16.929  18.241 -19.420  1.00 40.48           C  
ATOM    396  N   ARG A  52     -16.816  23.153 -18.117  1.00 49.33           N  
ATOM    397  CA  ARG A  52     -16.631  24.475 -17.473  1.00 48.09           C  
ATOM    398  C   ARG A  52     -16.157  24.269 -16.051  1.00 47.25           C  
ATOM    399  O   ARG A  52     -16.698  23.386 -15.347  1.00 40.58           O  
ATOM    400  CB  ARG A  52     -17.958  25.255 -17.444  1.00 50.13           C  
ATOM    401  CG  ARG A  52     -18.554  25.510 -18.831  1.00 49.09           C  
ATOM    402  CD  ARG A  52     -19.743  26.451 -18.832  1.00 48.41           C  
ATOM    403  NE  ARG A  52     -20.451  26.443 -20.101  1.00 48.25           N  
ATOM    404  CZ  ARG A  52     -21.175  25.419 -20.562  1.00 52.99           C  
ATOM    405  NH1 ARG A  52     -21.277  24.265 -19.879  1.00 52.84           N  
ATOM    406  NH2 ARG A  52     -21.789  25.520 -21.750  1.00 51.63           N  
ATOM    407  N   GLY A  53     -15.143  25.050 -15.635  1.00 47.13           N  
ATOM    408  CA  GLY A  53     -14.591  24.918 -14.271  1.00 50.56           C  
ATOM    409  C   GLY A  53     -13.221  25.526 -14.049  1.00 49.79           C  
ATOM    410  O   GLY A  53     -12.987  26.209 -13.055  1.00 49.79           O  
ATOM    411  N   HIS A  54     -12.301  25.284 -14.963  1.00 46.04           N  
ATOM    412  CA  HIS A  54     -11.008  25.917 -14.865  1.00 45.32           C  
ATOM    413  C   HIS A  54     -11.130  27.428 -14.973  1.00 46.08           C  
ATOM    414  O   HIS A  54     -12.025  27.945 -15.640  1.00 42.43           O  
ATOM    415  CB  HIS A  54     -10.047  25.422 -15.940  1.00 45.55           C  
ATOM    416  CG  HIS A  54      -9.457  24.090 -15.634  1.00 42.85           C  
ATOM    417  ND1 HIS A  54      -8.746  23.846 -14.487  1.00 41.14           N  
ATOM    418  CD2 HIS A  54      -9.464  22.934 -16.325  1.00 42.16           C  
ATOM    419  CE1 HIS A  54      -8.324  22.601 -14.490  1.00 41.92           C  
ATOM    420  NE2 HIS A  54      -8.756  22.021 -15.592  1.00 41.33           N  
ATOM    421  N   LEU A  55     -10.204  28.122 -14.320  1.00 46.32           N  
ATOM    422  CA  LEU A  55     -10.222  29.573 -14.261  1.00 47.05           C  
ATOM    423  C   LEU A  55      -9.141  30.228 -15.060  1.00 45.30           C  
ATOM    424  O   LEU A  55      -9.113  31.447 -15.147  1.00 57.78           O  
ATOM    425  CB  LEU A  55     -10.160  30.033 -12.813  1.00 45.91           C  
ATOM    426  CG  LEU A  55     -11.431  29.630 -12.057  1.00 48.68           C  
ATOM    427  CD1 LEU A  55     -11.219  29.608 -10.556  1.00 52.31           C  
ATOM    428  CD2 LEU A  55     -12.594  30.556 -12.443  1.00 50.09           C  
ATOM    429  N   ALA A  56      -8.256  29.462 -15.661  1.00 42.32           N  
ATOM    430  CA  ALA A  56      -7.225  30.056 -16.484  1.00 41.95           C  
ATOM    431  C   ALA A  56      -6.791  29.045 -17.528  1.00 39.75           C  
ATOM    432  O   ALA A  56      -7.368  27.970 -17.645  1.00 40.09           O  
ATOM    433  CB  ALA A  56      -6.056  30.524 -15.611  1.00 42.71           C  
ATOM    434  N   LYS A  57      -5.790  29.403 -18.304  1.00 38.70           N  
ATOM    435  CA  LYS A  57      -5.285  28.532 -19.350  1.00 36.74           C  
ATOM    436  C   LYS A  57      -5.159  27.058 -18.970  1.00 36.60           C  
ATOM    437  O   LYS A  57      -4.643  26.738 -17.914  1.00 34.52           O  
ATOM    438  CB  LYS A  57      -3.933  29.024 -19.786  1.00 35.30           C  
ATOM    439  CG  LYS A  57      -3.993  30.339 -20.523  1.00 35.43           C  
ATOM    440  CD  LYS A  57      -2.569  30.750 -20.805  1.00 39.26           C  
ATOM    441  CE  LYS A  57      -2.526  32.069 -21.531  1.00 41.72           C  
ATOM    442  NZ  LYS A  57      -1.092  32.381 -21.774  1.00 44.84           N  
ATOM    443  N   ILE A  58      -5.649  26.164 -19.821  1.00 35.67           N  
ATOM    444  CA  ILE A  58      -5.401  24.740 -19.642  1.00 36.58           C  
ATOM    445  C   ILE A  58      -4.160  24.452 -20.453  1.00 36.86           C  
ATOM    446  O   ILE A  58      -4.051  24.971 -21.577  1.00 36.19           O  
ATOM    447  CB  ILE A  58      -6.601  23.897 -20.098  1.00 40.67           C  
ATOM    448  CG1 ILE A  58      -7.846  24.359 -19.308  1.00 41.36           C  
ATOM    449  CG2 ILE A  58      -6.340  22.398 -19.936  1.00 37.83           C  
ATOM    450  CD1 ILE A  58      -9.131  23.664 -19.695  1.00 42.24           C  
ATOM    451  N   TYR A  59      -3.220  23.686 -19.862  1.00 35.87           N  
ATOM    452  CA  TYR A  59      -1.968  23.282 -20.521  1.00 36.01           C  
ATOM    453  C   TYR A  59      -1.941  21.829 -20.991  1.00 35.76           C  
ATOM    454  O   TYR A  59      -1.202  21.490 -21.928  1.00 34.53           O  
ATOM    455  CB  TYR A  59      -0.760  23.538 -19.613  1.00 34.86           C  
ATOM    456  CG  TYR A  59      -0.429  24.981 -19.591  1.00 35.92           C  
ATOM    457  CD1 TYR A  59      -1.167  25.853 -18.813  1.00 34.78           C  
ATOM    458  CD2 TYR A  59       0.578  25.508 -20.393  1.00 35.43           C  
ATOM    459  CE1 TYR A  59      -0.894  27.205 -18.809  1.00 34.02           C  
ATOM    460  CE2 TYR A  59       0.830  26.878 -20.410  1.00 34.84           C  
ATOM    461  CZ  TYR A  59       0.073  27.716 -19.611  1.00 34.58           C  
ATOM    462  OH  TYR A  59       0.289  29.076 -19.532  1.00 40.25           O  
ATOM    463  N   ALA A  60      -2.690  20.948 -20.344  1.00 32.56           N  
ATOM    464  CA  ALA A  60      -2.637  19.550 -20.727  1.00 34.26           C  
ATOM    465  C   ALA A  60      -3.899  18.810 -20.376  1.00 38.51           C  
ATOM    466  O   ALA A  60      -4.743  19.358 -19.659  1.00 39.56           O  
ATOM    467  CB  ALA A  60      -1.469  18.896 -20.070  1.00 33.83           C  
ATOM    468  N   MET A  61      -4.026  17.589 -20.912  1.00 36.77           N  
ATOM    469  CA  MET A  61      -5.129  16.691 -20.571  1.00 35.92           C  
ATOM    470  C   MET A  61      -4.810  15.281 -21.015  1.00 35.90           C  
ATOM    471  O   MET A  61      -3.946  15.087 -21.863  1.00 35.94           O  
ATOM    472  CB  MET A  61      -6.475  17.147 -21.174  1.00 37.38           C  
ATOM    473  CG  MET A  61      -6.591  17.197 -22.715  1.00 41.47           C  
ATOM    474  SD  MET A  61      -6.954  15.640 -23.569  1.00 47.49           S  
ATOM    475  CE  MET A  61      -8.317  14.974 -22.597  1.00 43.57           C  
ATOM    476  N   HIS A  62      -5.496  14.293 -20.439  1.00 35.11           N  
ATOM    477  CA  HIS A  62      -5.307  12.913 -20.863  1.00 37.21           C  
ATOM    478  C   HIS A  62      -6.528  12.051 -20.559  1.00 40.35           C  
ATOM    479  O   HIS A  62      -7.071  12.111 -19.443  1.00 43.05           O  
ATOM    480  CB  HIS A  62      -4.086  12.320 -20.152  1.00 40.13           C  
ATOM    481  CG  HIS A  62      -3.531  11.098 -20.804  1.00 41.98           C  
ATOM    482  ND1 HIS A  62      -3.063  10.029 -20.081  1.00 45.99           N  
ATOM    483  CD2 HIS A  62      -3.332  10.788 -22.104  1.00 45.90           C  
ATOM    484  CE1 HIS A  62      -2.591   9.112 -20.902  1.00 51.42           C  
ATOM    485  NE2 HIS A  62      -2.757   9.542 -22.141  1.00 47.92           N  
ATOM    486  N   TRP A  63      -6.930  11.227 -21.527  1.00 39.44           N  
ATOM    487  CA  TRP A  63      -8.060  10.322 -21.359  1.00 38.41           C  
ATOM    488  C   TRP A  63      -7.687   9.139 -20.500  1.00 41.25           C  
ATOM    489  O   TRP A  63      -6.614   8.587 -20.632  1.00 47.17           O  
ATOM    490  CB  TRP A  63      -8.538   9.774 -22.708  1.00 36.64           C  
ATOM    491  CG  TRP A  63      -9.380  10.730 -23.469  1.00 34.62           C  
ATOM    492  CD1 TRP A  63      -9.006  11.480 -24.528  1.00 32.56           C  
ATOM    493  CD2 TRP A  63     -10.751  11.036 -23.222  1.00 33.69           C  
ATOM    494  NE1 TRP A  63     -10.050  12.239 -24.955  1.00 31.73           N  
ATOM    495  CE2 TRP A  63     -11.132  11.998 -24.155  1.00 34.04           C  
ATOM    496  CE3 TRP A  63     -11.699  10.579 -22.301  1.00 35.32           C  
ATOM    497  CZ2 TRP A  63     -12.447  12.530 -24.201  1.00 37.97           C  
ATOM    498  CZ3 TRP A  63     -12.997  11.122 -22.331  1.00 35.95           C  
ATOM    499  CH2 TRP A  63     -13.356  12.074 -23.274  1.00 37.28           C  
ATOM    500  N   GLY A  64      -8.610   8.715 -19.653  1.00 46.86           N  
ATOM    501  CA  GLY A  64      -8.502   7.433 -18.970  1.00 49.10           C  
ATOM    502  C   GLY A  64      -8.816   6.328 -19.968  1.00 56.03           C  
ATOM    503  O   GLY A  64      -9.492   6.567 -20.983  1.00 58.10           O  
ATOM    504  N   THR A  65      -8.375   5.112 -19.678  1.00 60.39           N  
ATOM    505  CA  THR A  65      -8.563   3.986 -20.619  1.00 58.27           C  
ATOM    506  C   THR A  65     -10.041   3.527 -20.739  1.00 54.78           C  
ATOM    507  O   THR A  65     -10.398   2.859 -21.696  1.00 53.83           O  
ATOM    508  CB  THR A  65      -7.618   2.798 -20.319  1.00 56.83           C  
ATOM    509  OG1 THR A  65      -8.024   2.119 -19.118  1.00 58.87           O  
ATOM    510  CG2 THR A  65      -6.194   3.289 -20.177  1.00 56.28           C  
ATOM    511  N   ASP A  66     -10.897   3.915 -19.801  1.00 53.39           N  
ATOM    512  CA  ASP A  66     -12.341   3.640 -19.915  1.00 57.97           C  
ATOM    513  C   ASP A  66     -13.093   4.516 -20.933  1.00 57.25           C  
ATOM    514  O   ASP A  66     -14.258   4.252 -21.210  1.00 58.01           O  
ATOM    515  CB  ASP A  66     -13.026   3.752 -18.540  1.00 63.46           C  
ATOM    516  CG  ASP A  66     -13.100   5.220 -17.988  1.00 70.82           C  
ATOM    517  OD1 ASP A  66     -13.783   5.408 -16.957  1.00 71.05           O  
ATOM    518  OD2 ASP A  66     -12.509   6.181 -18.544  1.00 68.01           O  
ATOM    519  N   SER A  67     -12.441   5.589 -21.399  1.00 49.68           N  
ATOM    520  CA  SER A  67     -12.954   6.542 -22.394  1.00 49.07           C  
ATOM    521  C   SER A  67     -14.087   7.434 -21.889  1.00 53.75           C  
ATOM    522  O   SER A  67     -14.849   8.030 -22.686  1.00 52.12           O  
ATOM    523  CB  SER A  67     -13.345   5.858 -23.720  1.00 46.20           C  
ATOM    524  OG  SER A  67     -12.284   5.061 -24.213  1.00 44.48           O  
ATOM    525  N   ARG A  68     -14.184   7.543 -20.574  1.00 52.00           N  
ATOM    526  CA  ARG A  68     -15.194   8.369 -19.970  1.00 54.55           C  
ATOM    527  C   ARG A  68     -14.583   9.405 -19.068  1.00 48.22           C  
ATOM    528  O   ARG A  68     -15.092  10.517 -18.984  1.00 46.95           O  
ATOM    529  CB  ARG A  68     -16.158   7.472 -19.194  1.00 59.16           C  
ATOM    530  CG  ARG A  68     -17.227   8.212 -18.429  1.00 61.05           C  
ATOM    531  CD  ARG A  68     -18.205   7.241 -17.829  1.00 64.63           C  
ATOM    532  NE  ARG A  68     -19.299   7.956 -17.201  1.00 66.52           N  
ATOM    533  CZ  ARG A  68     -20.367   7.382 -16.658  1.00 65.82           C  
ATOM    534  NH1 ARG A  68     -20.511   6.050 -16.635  1.00 64.88           N  
ATOM    535  NH2 ARG A  68     -21.301   8.159 -16.122  1.00 64.37           N  
ATOM    536  N   LEU A  69     -13.535   9.030 -18.345  1.00 48.93           N  
ATOM    537  CA  LEU A  69     -12.923   9.933 -17.403  1.00 50.11           C  
ATOM    538  C   LEU A  69     -11.708  10.554 -18.028  1.00 48.22           C  
ATOM    539  O   LEU A  69     -10.909   9.867 -18.669  1.00 47.02           O  
ATOM    540  CB  LEU A  69     -12.516   9.188 -16.146  1.00 53.35           C  
ATOM    541  CG  LEU A  69     -13.626   8.717 -15.216  1.00 58.09           C  
ATOM    542  CD1 LEU A  69     -13.036   7.889 -14.083  1.00 61.99           C  
ATOM    543  CD2 LEU A  69     -14.412   9.901 -14.676  1.00 58.33           C  
ATOM    544  N   LEU A  70     -11.553  11.849 -17.846  1.00 48.36           N  
ATOM    545  CA  LEU A  70     -10.348  12.517 -18.322  1.00 53.10           C  
ATOM    546  C   LEU A  70      -9.878  13.461 -17.258  1.00 52.06           C  
ATOM    547  O   LEU A  70     -10.669  13.931 -16.440  1.00 52.60           O  
ATOM    548  CB  LEU A  70     -10.600  13.273 -19.646  1.00 54.10           C  
ATOM    549  CG  LEU A  70     -11.368  14.612 -19.669  1.00 58.10           C  
ATOM    550  CD1 LEU A  70     -10.452  15.826 -19.596  1.00 59.21           C  
ATOM    551  CD2 LEU A  70     -12.217  14.739 -20.920  1.00 65.05           C  
ATOM    552  N   LEU A  71      -8.603  13.796 -17.302  1.00 45.39           N  
ATOM    553  CA  LEU A  71      -8.172  14.893 -16.492  1.00 45.10           C  
ATOM    554  C   LEU A  71      -7.352  15.942 -17.217  1.00 41.09           C  
ATOM    555  O   LEU A  71      -6.777  15.674 -18.274  1.00 38.11           O  
ATOM    556  CB  LEU A  71      -7.548  14.393 -15.225  1.00 46.26           C  
ATOM    557  CG  LEU A  71      -6.142  13.894 -15.136  1.00 47.63           C  
ATOM    558  CD1 LEU A  71      -5.683  13.115 -16.366  1.00 44.98           C  
ATOM    559  CD2 LEU A  71      -5.268  15.083 -14.788  1.00 51.84           C  
ATOM    560  N   SER A  72      -7.385  17.137 -16.615  1.00 34.41           N  
ATOM    561  CA  SER A  72      -6.923  18.367 -17.192  1.00 34.39           C  
ATOM    562  C   SER A  72      -6.183  19.155 -16.123  1.00 34.35           C  
ATOM    563  O   SER A  72      -6.522  19.076 -14.960  1.00 37.14           O  
ATOM    564  CB  SER A  72      -8.112  19.193 -17.710  1.00 35.16           C  
ATOM    565  OG  SER A  72      -8.927  19.670 -16.637  1.00 35.30           O  
ATOM    566  N   ALA A  73      -5.185  19.918 -16.544  1.00 34.03           N  
ATOM    567  CA  ALA A  73      -4.295  20.632 -15.637  1.00 36.26           C  
ATOM    568  C   ALA A  73      -4.187  22.058 -16.108  1.00 37.94           C  
ATOM    569  O   ALA A  73      -3.857  22.285 -17.278  1.00 31.56           O  
ATOM    570  CB  ALA A  73      -2.920  20.008 -15.659  1.00 35.55           C  
ATOM    571  N   SER A  74      -4.464  23.002 -15.208  1.00 37.02           N  
ATOM    572  CA  SER A  74      -4.456  24.396 -15.569  1.00 37.57           C  
ATOM    573  C   SER A  74      -3.506  25.209 -14.675  1.00 38.96           C  
ATOM    574  O   SER A  74      -3.145  24.800 -13.557  1.00 39.12           O  
ATOM    575  CB  SER A  74      -5.880  24.944 -15.483  1.00 37.71           C  
ATOM    576  OG  SER A  74      -5.894  26.355 -15.571  1.00 38.18           O  
ATOM    577  N   GLN A  75      -3.155  26.404 -15.160  1.00 36.01           N  
ATOM    578  CA  GLN A  75      -2.354  27.343 -14.399  1.00 39.53           C  
ATOM    579  C   GLN A  75      -3.148  28.000 -13.244  1.00 43.55           C  
ATOM    580  O   GLN A  75      -2.592  28.733 -12.424  1.00 45.21           O  
ATOM    581  CB  GLN A  75      -1.761  28.411 -15.302  1.00 38.14           C  
ATOM    582  CG  GLN A  75      -2.712  29.504 -15.810  1.00 38.12           C  
ATOM    583  CD  GLN A  75      -1.953  30.666 -16.456  1.00 36.38           C  
ATOM    584  OE1 GLN A  75      -1.202  30.469 -17.421  1.00 30.31           O  
ATOM    585  NE2 GLN A  75      -2.156  31.883 -15.920  1.00 32.49           N  
ATOM    586  N   ASP A  76      -4.445  27.705 -13.199  1.00 42.47           N  
ATOM    587  CA  ASP A  76      -5.295  28.089 -12.117  1.00 46.05           C  
ATOM    588  C   ASP A  76      -4.988  27.340 -10.822  1.00 44.21           C  
ATOM    589  O   ASP A  76      -5.540  27.708  -9.814  1.00 44.43           O  
ATOM    590  CB  ASP A  76      -6.799  27.954 -12.504  1.00 49.24           C  
ATOM    591  CG  ASP A  76      -7.310  26.479 -12.526  1.00 48.74           C  
ATOM    592  OD1 ASP A  76      -6.539  25.494 -12.348  1.00 46.15           O  
ATOM    593  OD2 ASP A  76      -8.536  26.301 -12.701  1.00 46.37           O  
ATOM    594  N   GLY A  77      -4.143  26.311 -10.859  1.00 44.56           N  
ATOM    595  CA  GLY A  77      -3.757  25.565  -9.663  1.00 44.90           C  
ATOM    596  C   GLY A  77      -4.526  24.286  -9.430  1.00 45.52           C  
ATOM    597  O   GLY A  77      -4.390  23.668  -8.367  1.00 45.60           O  
ATOM    598  N   LYS A  78      -5.333  23.867 -10.403  1.00 44.99           N  
ATOM    599  CA  LYS A  78      -6.224  22.711 -10.210  1.00 46.53           C  
ATOM    600  C   LYS A  78      -5.936  21.595 -11.193  1.00 40.30           C  
ATOM    601  O   LYS A  78      -5.483  21.817 -12.298  1.00 44.96           O  
ATOM    602  CB  LYS A  78      -7.693  23.120 -10.298  1.00 51.09           C  
ATOM    603  CG  LYS A  78      -8.121  24.231  -9.315  1.00 54.09           C  
ATOM    604  CD  LYS A  78      -8.068  23.849  -7.824  1.00 59.58           C  
ATOM    605  CE  LYS A  78      -9.096  22.810  -7.424  1.00 60.17           C  
ATOM    606  NZ  LYS A  78      -9.801  23.135  -6.139  1.00 62.56           N  
ATOM    607  N   LEU A  79      -6.174  20.386 -10.741  1.00 35.03           N  
ATOM    608  CA  LEU A  79      -6.051  19.213 -11.540  1.00 36.58           C  
ATOM    609  C   LEU A  79      -7.421  18.589 -11.425  1.00 38.54           C  
ATOM    610  O   LEU A  79      -7.777  18.046 -10.379  1.00 33.52           O  
ATOM    611  CB  LEU A  79      -4.973  18.283 -10.979  1.00 39.77           C  
ATOM    612  CG  LEU A  79      -4.591  17.076 -11.806  1.00 40.82           C  
ATOM    613  CD1 LEU A  79      -3.913  17.581 -13.072  1.00 47.23           C  
ATOM    614  CD2 LEU A  79      -3.641  16.113 -11.100  1.00 41.44           C  
ATOM    615  N   ILE A  80      -8.216  18.713 -12.490  1.00 41.37           N  
ATOM    616  CA  ILE A  80      -9.617  18.281 -12.467  1.00 40.77           C  
ATOM    617  C   ILE A  80      -9.767  16.960 -13.200  1.00 44.18           C  
ATOM    618  O   ILE A  80      -9.339  16.832 -14.345  1.00 43.43           O  
ATOM    619  CB  ILE A  80     -10.537  19.338 -13.087  1.00 40.57           C  
ATOM    620  CG1 ILE A  80     -10.318  20.662 -12.348  1.00 43.78           C  
ATOM    621  CG2 ILE A  80     -11.996  18.919 -12.983  1.00 40.83           C  
ATOM    622  CD1 ILE A  80     -11.149  21.832 -12.799  1.00 43.20           C  
ATOM    623  N   ILE A  81     -10.335  15.961 -12.521  1.00 47.33           N  
ATOM    624  CA  ILE A  81     -10.791  14.746 -13.173  1.00 50.08           C  
ATOM    625  C   ILE A  81     -12.268  14.874 -13.467  1.00 49.64           C  
ATOM    626  O   ILE A  81     -13.082  14.982 -12.548  1.00 54.89           O  
ATOM    627  CB  ILE A  81     -10.450  13.502 -12.370  1.00 51.85           C  
ATOM    628  CG1 ILE A  81      -8.912  13.369 -12.429  1.00 50.47           C  
ATOM    629  CG2 ILE A  81     -11.115  12.262 -12.964  1.00 48.35           C  
ATOM    630  CD1 ILE A  81      -8.285  12.523 -11.366  1.00 52.69           C  
ATOM    631  N   TRP A  82     -12.603  14.866 -14.758  1.00 47.37           N  
ATOM    632  CA  TRP A  82     -14.002  15.009 -15.196  1.00 49.44           C  
ATOM    633  C   TRP A  82     -14.616  13.671 -15.588  1.00 50.47           C  
ATOM    634  O   TRP A  82     -13.919  12.746 -16.015  1.00 50.24           O  
ATOM    635  CB  TRP A  82     -14.128  15.917 -16.387  1.00 43.67           C  
ATOM    636  CG  TRP A  82     -13.382  17.193 -16.354  1.00 40.72           C  
ATOM    637  CD1 TRP A  82     -12.042  17.361 -16.553  1.00 38.60           C  
ATOM    638  CD2 TRP A  82     -13.938  18.504 -16.201  1.00 36.34           C  
ATOM    639  NE1 TRP A  82     -11.726  18.686 -16.499  1.00 39.68           N  
ATOM    640  CE2 TRP A  82     -12.873  19.415 -16.296  1.00 37.76           C  
ATOM    641  CE3 TRP A  82     -15.226  18.992 -15.957  1.00 34.10           C  
ATOM    642  CZ2 TRP A  82     -13.057  20.809 -16.180  1.00 37.71           C  
ATOM    643  CZ3 TRP A  82     -15.424  20.380 -15.857  1.00 32.76           C  
ATOM    644  CH2 TRP A  82     -14.343  21.265 -15.962  1.00 37.92           C  
ATOM    645  N   ASP A  83     -15.927  13.573 -15.415  1.00 56.92           N  
ATOM    646  CA  ASP A  83     -16.704  12.503 -16.018  1.00 62.87           C  
ATOM    647  C   ASP A  83     -17.309  13.171 -17.234  1.00 61.96           C  
ATOM    648  O   ASP A  83     -18.249  13.972 -17.106  1.00 55.39           O  
ATOM    649  CB  ASP A  83     -17.775  12.001 -15.054  1.00 63.41           C  
ATOM    650  CG  ASP A  83     -18.680  10.937 -15.670  1.00 67.50           C  
ATOM    651  OD1 ASP A  83     -18.722  10.819 -16.913  1.00 68.05           O  
ATOM    652  OD2 ASP A  83     -19.349  10.211 -14.900  1.00 69.18           O  
ATOM    653  N   SER A  84     -16.745  12.857 -18.403  1.00 57.18           N  
ATOM    654  CA  SER A  84     -17.144  13.504 -19.644  1.00 55.58           C  
ATOM    655  C   SER A  84     -18.603  13.245 -19.997  1.00 56.04           C  
ATOM    656  O   SER A  84     -19.222  14.104 -20.604  1.00 55.93           O  
ATOM    657  CB  SER A  84     -16.225  13.071 -20.794  1.00 50.40           C  
ATOM    658  OG  SER A  84     -16.201  11.668 -20.887  1.00 46.91           O  
ATOM    659  N   TYR A  85     -19.148  12.078 -19.631  1.00 57.50           N  
ATOM    660  CA  TYR A  85     -20.565  11.750 -19.912  1.00 55.80           C  
ATOM    661  C   TYR A  85     -21.528  12.740 -19.222  1.00 59.05           C  
ATOM    662  O   TYR A  85     -22.489  13.201 -19.842  1.00 54.21           O  
ATOM    663  CB  TYR A  85     -20.912  10.302 -19.513  1.00 54.19           C  
ATOM    664  CG  TYR A  85     -20.302   9.178 -20.382  1.00 57.02           C  
ATOM    665  CD1 TYR A  85     -19.202   9.398 -21.244  1.00 57.08           C  
ATOM    666  CD2 TYR A  85     -20.815   7.874 -20.321  1.00 56.07           C  
ATOM    667  CE1 TYR A  85     -18.673   8.374 -22.012  1.00 57.64           C  
ATOM    668  CE2 TYR A  85     -20.268   6.845 -21.082  1.00 55.94           C  
ATOM    669  CZ  TYR A  85     -19.206   7.100 -21.928  1.00 57.64           C  
ATOM    670  OH  TYR A  85     -18.674   6.085 -22.683  1.00 59.42           O  
ATOM    671  N   THR A  86     -21.240  13.099 -17.967  1.00 62.18           N  
ATOM    672  CA  THR A  86     -22.105  13.976 -17.164  1.00 61.49           C  
ATOM    673  C   THR A  86     -21.683  15.447 -17.088  1.00 63.92           C  
ATOM    674  O   THR A  86     -22.535  16.308 -16.889  1.00 57.47           O  
ATOM    675  CB  THR A  86     -22.118  13.488 -15.726  1.00 65.71           C  
ATOM    676  OG1 THR A  86     -20.823  13.696 -15.172  1.00 74.12           O  
ATOM    677  CG2 THR A  86     -22.452  11.996 -15.646  1.00 66.66           C  
ATOM    678  N   THR A  87     -20.376  15.716 -17.202  1.00 65.16           N  
ATOM    679  CA  THR A  87     -19.728  17.039 -16.913  1.00 70.28           C  
ATOM    680  C   THR A  87     -19.475  17.304 -15.405  1.00 62.26           C  
ATOM    681  O   THR A  87     -18.932  18.334 -15.013  1.00 57.55           O  
ATOM    682  CB  THR A  87     -20.421  18.307 -17.551  1.00 72.48           C  
ATOM    683  OG1 THR A  87     -21.612  18.652 -16.840  1.00 79.41           O  
ATOM    684  CG2 THR A  87     -20.758  18.127 -19.002  1.00 70.82           C  
ATOM    685  N   ASN A  88     -19.844  16.343 -14.584  1.00 61.55           N  
ATOM    686  CA  ASN A  88     -19.681  16.405 -13.147  1.00 67.91           C  
ATOM    687  C   ASN A  88     -18.183  16.277 -12.862  1.00 66.99           C  
ATOM    688  O   ASN A  88     -17.501  15.496 -13.546  1.00 66.23           O  
ATOM    689  CB  ASN A  88     -20.586  15.267 -12.502  1.00 72.87           C  
ATOM    690  CG  ASN A  88     -20.149  14.796 -11.107  1.00 77.52           C  
ATOM    691  OD1 ASN A  88     -20.733  15.176 -10.087  1.00 80.01           O  
ATOM    692  ND2 ASN A  88     -19.182  13.895 -11.071  1.00 79.61           N  
ATOM    693  N   LYS A  89     -17.625  17.105 -11.956  1.00 60.74           N  
ATOM    694  CA  LYS A  89     -16.242  16.948 -11.559  1.00 58.85           C  
ATOM    695  C   LYS A  89     -16.115  15.842 -10.525  1.00 57.93           C  
ATOM    696  O   LYS A  89     -16.739  15.908  -9.484  1.00 62.21           O  
ATOM    697  CB  LYS A  89     -15.695  18.242 -10.973  1.00 56.94           C  
ATOM    698  CG  LYS A  89     -15.627  19.409 -11.931  1.00 56.30           C  
ATOM    699  CD  LYS A  89     -15.080  20.626 -11.212  1.00 55.97           C  
ATOM    700  CE  LYS A  89     -15.209  21.860 -12.064  1.00 55.30           C  
ATOM    701  NZ  LYS A  89     -16.612  22.169 -12.430  1.00 55.48           N  
ATOM    702  N   VAL A  90     -15.332  14.812 -10.826  1.00 54.64           N  
ATOM    703  CA  VAL A  90     -15.139  13.724  -9.882  1.00 53.39           C  
ATOM    704  C   VAL A  90     -14.166  14.187  -8.796  1.00 56.27           C  
ATOM    705  O   VAL A  90     -14.294  13.787  -7.650  1.00 53.21           O  
ATOM    706  CB  VAL A  90     -14.606  12.450 -10.574  1.00 53.25           C  
ATOM    707  CG1 VAL A  90     -14.413  11.321  -9.576  1.00 54.77           C  
ATOM    708  CG2 VAL A  90     -15.547  12.017 -11.678  1.00 54.11           C  
ATOM    709  N   HIS A  91     -13.163  14.982  -9.180  1.00 58.07           N  
ATOM    710  CA  HIS A  91     -12.144  15.520  -8.269  1.00 55.62           C  
ATOM    711  C   HIS A  91     -11.693  16.878  -8.756  1.00 60.70           C  
ATOM    712  O   HIS A  91     -11.733  17.155  -9.958  1.00 73.71           O  
ATOM    713  CB  HIS A  91     -10.912  14.641  -8.240  1.00 51.45           C  
ATOM    714  CG  HIS A  91     -11.164  13.268  -7.720  1.00 52.85           C  
ATOM    715  ND1 HIS A  91     -11.619  13.025  -6.442  1.00 54.17           N  
ATOM    716  CD2 HIS A  91     -10.976  12.056  -8.291  1.00 52.99           C  
ATOM    717  CE1 HIS A  91     -11.741  11.720  -6.266  1.00 55.61           C  
ATOM    718  NE2 HIS A  91     -11.340  11.111  -7.368  1.00 52.74           N  
ATOM    719  N   ALA A  92     -11.251  17.722  -7.825  1.00 56.16           N  
ATOM    720  CA  ALA A  92     -10.657  19.028  -8.136  1.00 54.01           C  
ATOM    721  C   ALA A  92      -9.469  19.226  -7.177  1.00 53.41           C  
ATOM    722  O   ALA A  92      -9.604  19.856  -6.123  1.00 53.21           O  
ATOM    723  CB  ALA A  92     -11.696  20.145  -8.001  1.00 53.13           C  
ATOM    724  N   ILE A  93      -8.321  18.673  -7.573  1.00 48.27           N  
ATOM    725  CA  ILE A  93      -7.145  18.552  -6.734  1.00 47.35           C  
ATOM    726  C   ILE A  93      -6.347  19.868  -6.775  1.00 51.62           C  
ATOM    727  O   ILE A  93      -5.953  20.334  -7.860  1.00 47.54           O  
ATOM    728  CB  ILE A  93      -6.223  17.430  -7.246  1.00 48.47           C  
ATOM    729  CG1 ILE A  93      -6.993  16.098  -7.408  1.00 50.49           C  
ATOM    730  CG2 ILE A  93      -4.986  17.268  -6.356  1.00 47.73           C  
ATOM    731  CD1 ILE A  93      -6.332  15.107  -8.355  1.00 47.48           C  
ATOM    732  N   PRO A  94      -6.094  20.481  -5.605  1.00 52.25           N  
ATOM    733  CA  PRO A  94      -5.282  21.703  -5.631  1.00 52.19           C  
ATOM    734  C   PRO A  94      -3.820  21.331  -5.722  1.00 50.89           C  
ATOM    735  O   PRO A  94      -3.378  20.390  -5.069  1.00 54.57           O  
ATOM    736  CB  PRO A  94      -5.587  22.377  -4.298  1.00 53.14           C  
ATOM    737  CG  PRO A  94      -6.479  21.420  -3.543  1.00 56.21           C  
ATOM    738  CD  PRO A  94      -6.401  20.087  -4.229  1.00 54.98           C  
ATOM    739  N   LEU A  95      -3.096  22.063  -6.554  1.00 50.41           N  
ATOM    740  CA  LEU A  95      -1.702  21.787  -6.836  1.00 48.51           C  
ATOM    741  C   LEU A  95      -0.830  22.650  -5.967  1.00 48.20           C  
ATOM    742  O   LEU A  95      -1.209  23.798  -5.636  1.00 41.97           O  
ATOM    743  CB  LEU A  95      -1.389  22.113  -8.291  1.00 50.05           C  
ATOM    744  CG  LEU A  95      -2.154  21.253  -9.278  1.00 52.84           C  
ATOM    745  CD1 LEU A  95      -1.897  21.788 -10.677  1.00 55.99           C  
ATOM    746  CD2 LEU A  95      -1.710  19.792  -9.142  1.00 54.42           C  
ATOM    747  N   ARG A  96       0.334  22.100  -5.607  1.00 44.80           N  
ATOM    748  CA  ARG A  96       1.314  22.847  -4.831  1.00 46.61           C  
ATOM    749  C   ARG A  96       1.985  23.910  -5.710  1.00 46.17           C  
ATOM    750  O   ARG A  96       2.100  25.067  -5.302  1.00 49.25           O  
ATOM    751  CB  ARG A  96       2.342  21.929  -4.130  1.00 45.04           C  
ATOM    752  CG  ARG A  96       3.060  22.648  -2.964  1.00 46.21           C  
ATOM    753  CD  ARG A  96       4.109  21.777  -2.304  1.00 47.95           C  
ATOM    754  NE  ARG A  96       5.072  21.270  -3.297  1.00 50.28           N  
ATOM    755  CZ  ARG A  96       5.684  20.087  -3.263  1.00 48.37           C  
ATOM    756  NH1 ARG A  96       5.462  19.222  -2.282  1.00 51.05           N  
ATOM    757  NH2 ARG A  96       6.519  19.761  -4.225  1.00 48.66           N  
ATOM    758  N   SER A  97       2.400  23.508  -6.913  1.00 47.98           N  
ATOM    759  CA  SER A  97       2.895  24.424  -7.969  1.00 44.26           C  
ATOM    760  C   SER A  97       1.867  24.559  -9.096  1.00 40.97           C  
ATOM    761  O   SER A  97       1.513  23.592  -9.736  1.00 46.00           O  
ATOM    762  CB  SER A  97       4.196  23.906  -8.565  1.00 41.72           C  
ATOM    763  OG  SER A  97       4.780  24.933  -9.352  1.00 40.54           O  
ATOM    764  N   SER A  98       1.392  25.763  -9.328  1.00 38.74           N  
ATOM    765  CA  SER A  98       0.494  26.032 -10.438  1.00 39.93           C  
ATOM    766  C   SER A  98       1.185  26.163 -11.799  1.00 40.76           C  
ATOM    767  O   SER A  98       0.487  26.303 -12.811  1.00 46.15           O  
ATOM    768  CB  SER A  98      -0.302  27.313 -10.165  1.00 39.82           C  
ATOM    769  OG  SER A  98      -1.147  27.104  -9.070  1.00 39.66           O  
ATOM    770  N   TRP A  99       2.517  26.119 -11.872  1.00 38.07           N  
ATOM    771  CA  TRP A  99       3.184  26.283 -13.144  1.00 36.36           C  
ATOM    772  C   TRP A  99       3.165  24.930 -13.854  1.00 38.55           C  
ATOM    773  O   TRP A  99       4.193  24.330 -14.145  1.00 40.09           O  
ATOM    774  CB  TRP A  99       4.604  26.778 -12.934  1.00 38.62           C  
ATOM    775  CG  TRP A  99       4.719  28.084 -12.203  1.00 39.58           C  
ATOM    776  CD1 TRP A  99       4.844  28.269 -10.853  1.00 38.31           C  
ATOM    777  CD2 TRP A  99       4.719  29.379 -12.778  1.00 40.58           C  
ATOM    778  NE1 TRP A  99       4.909  29.587 -10.556  1.00 36.62           N  
ATOM    779  CE2 TRP A  99       4.834  30.300 -11.721  1.00 38.29           C  
ATOM    780  CE3 TRP A  99       4.600  29.858 -14.089  1.00 40.91           C  
ATOM    781  CZ2 TRP A  99       4.870  31.668 -11.937  1.00 37.17           C  
ATOM    782  CZ3 TRP A  99       4.634  31.210 -14.300  1.00 38.41           C  
ATOM    783  CH2 TRP A  99       4.771  32.102 -13.229  1.00 38.27           C  
ATOM    784  N   VAL A 100       1.969  24.459 -14.166  1.00 37.75           N  
ATOM    785  CA  VAL A 100       1.780  23.097 -14.620  1.00 35.14           C  
ATOM    786  C   VAL A 100       1.985  23.034 -16.121  1.00 33.11           C  
ATOM    787  O   VAL A 100       1.721  23.996 -16.819  1.00 32.74           O  
ATOM    788  CB  VAL A 100       0.394  22.599 -14.165  1.00 37.31           C  
ATOM    789  CG1 VAL A 100      -0.720  23.121 -15.064  1.00 39.15           C  
ATOM    790  CG2 VAL A 100       0.359  21.099 -14.133  1.00 38.76           C  
ATOM    791  N   MET A 101       2.506  21.915 -16.613  1.00 36.33           N  
ATOM    792  CA  MET A 101       2.737  21.699 -18.072  1.00 36.97           C  
ATOM    793  C   MET A 101       2.280  20.367 -18.677  1.00 37.82           C  
ATOM    794  O   MET A 101       2.136  20.258 -19.911  1.00 35.77           O  
ATOM    795  CB  MET A 101       4.199  21.931 -18.402  1.00 39.61           C  
ATOM    796  CG  MET A 101       4.566  23.411 -18.317  1.00 42.34           C  
ATOM    797  SD  MET A 101       6.321  23.752 -18.481  1.00 46.40           S  
ATOM    798  CE  MET A 101       6.543  23.464 -20.243  1.00 46.37           C  
ATOM    799  N   THR A 102       2.010  19.377 -17.833  1.00 36.37           N  
ATOM    800  CA  THR A 102       1.552  18.107 -18.301  1.00 38.92           C  
ATOM    801  C   THR A 102       0.717  17.422 -17.253  1.00 40.46           C  
ATOM    802  O   THR A 102       0.794  17.737 -16.073  1.00 44.59           O  
ATOM    803  CB  THR A 102       2.735  17.181 -18.625  1.00 44.65           C  
ATOM    804  OG1 THR A 102       2.274  15.821 -18.781  1.00 49.66           O  
ATOM    805  CG2 THR A 102       3.780  17.231 -17.517  1.00 46.04           C  
ATOM    806  N   CYS A 103      -0.051  16.448 -17.723  1.00 42.41           N  
ATOM    807  CA  CYS A 103      -0.694  15.480 -16.872  1.00 40.96           C  
ATOM    808  C   CYS A 103      -0.928  14.174 -17.605  1.00 39.68           C  
ATOM    809  O   CYS A 103      -0.803  14.105 -18.799  1.00 41.93           O  
ATOM    810  CB  CYS A 103      -1.975  16.024 -16.280  1.00 38.84           C  
ATOM    811  SG  CYS A 103      -3.244  16.471 -17.441  1.00 38.90           S  
ATOM    812  N   ALA A 104      -1.206  13.134 -16.836  1.00 38.38           N  
ATOM    813  CA  ALA A 104      -1.319  11.783 -17.326  1.00 39.18           C  
ATOM    814  C   ALA A 104      -2.335  11.045 -16.471  1.00 42.58           C  
ATOM    815  O   ALA A 104      -2.346  11.244 -15.253  1.00 51.47           O  
ATOM    816  CB  ALA A 104       0.014  11.114 -17.198  1.00 40.76           C  
ATOM    817  N   TYR A 105      -3.184  10.230 -17.097  1.00 41.46           N  
ATOM    818  CA  TYR A 105      -4.090   9.312 -16.422  1.00 44.26           C  
ATOM    819  C   TYR A 105      -3.511   7.908 -16.562  1.00 46.36           C  
ATOM    820  O   TYR A 105      -3.231   7.446 -17.676  1.00 47.27           O  
ATOM    821  CB  TYR A 105      -5.488   9.364 -17.043  1.00 43.82           C  
ATOM    822  CG  TYR A 105      -6.633   9.316 -16.049  1.00 44.62           C  
ATOM    823  CD1 TYR A 105      -7.655  10.241 -16.122  1.00 45.41           C  
ATOM    824  CD2 TYR A 105      -6.692   8.342 -15.042  1.00 48.85           C  
ATOM    825  CE1 TYR A 105      -8.721  10.221 -15.243  1.00 49.09           C  
ATOM    826  CE2 TYR A 105      -7.744   8.317 -14.134  1.00 49.74           C  
ATOM    827  CZ  TYR A 105      -8.768   9.268 -14.246  1.00 51.16           C  
ATOM    828  OH  TYR A 105      -9.842   9.302 -13.393  1.00 42.50           O  
ATOM    829  N   ALA A 106      -3.314   7.237 -15.430  1.00 49.52           N  
ATOM    830  CA  ALA A 106      -2.721   5.912 -15.444  1.00 53.35           C  
ATOM    831  C   ALA A 106      -3.754   4.959 -16.043  1.00 48.80           C  
ATOM    832  O   ALA A 106      -4.935   5.152 -15.810  1.00 49.00           O  
ATOM    833  CB  ALA A 106      -2.341   5.462 -14.029  1.00 55.03           C  
ATOM    834  N   PRO A 107      -3.305   3.944 -16.800  1.00 45.94           N  
ATOM    835  CA  PRO A 107      -4.161   2.904 -17.352  1.00 49.62           C  
ATOM    836  C   PRO A 107      -5.185   2.307 -16.380  1.00 51.71           C  
ATOM    837  O   PRO A 107      -6.342   2.091 -16.749  1.00 52.63           O  
ATOM    838  CB  PRO A 107      -3.174   1.813 -17.757  1.00 49.72           C  
ATOM    839  CG  PRO A 107      -1.928   2.538 -18.059  1.00 50.32           C  
ATOM    840  CD  PRO A 107      -1.899   3.757 -17.199  1.00 48.12           C  
ATOM    841  N   SER A 108      -4.746   2.056 -15.153  1.00 51.32           N  
ATOM    842  CA  SER A 108      -5.560   1.414 -14.119  1.00 54.16           C  
ATOM    843  C   SER A 108      -6.720   2.277 -13.617  1.00 54.96           C  
ATOM    844  O   SER A 108      -7.674   1.745 -13.047  1.00 55.13           O  
ATOM    845  CB  SER A 108      -4.671   1.070 -12.922  1.00 58.42           C  
ATOM    846  OG  SER A 108      -4.249   2.265 -12.269  1.00 60.31           O  
ATOM    847  N   GLY A 109      -6.625   3.597 -13.810  1.00 52.62           N  
ATOM    848  CA  GLY A 109      -7.592   4.564 -13.290  1.00 50.32           C  
ATOM    849  C   GLY A 109      -7.315   4.992 -11.847  1.00 54.02           C  
ATOM    850  O   GLY A 109      -8.097   5.798 -11.299  1.00 45.38           O  
ATOM    851  N   ASN A 110      -6.216   4.477 -11.249  1.00 53.74           N  
ATOM    852  CA  ASN A 110      -5.904   4.629  -9.814  1.00 56.61           C  
ATOM    853  C   ASN A 110      -5.045   5.838  -9.470  1.00 57.53           C  
ATOM    854  O   ASN A 110      -4.984   6.250  -8.303  1.00 52.95           O  
ATOM    855  CB  ASN A 110      -5.184   3.379  -9.278  1.00 56.98           C  
ATOM    856  CG  ASN A 110      -6.071   2.134  -9.259  1.00 59.64           C  
ATOM    857  OD1 ASN A 110      -7.298   2.204  -9.080  1.00 58.09           O  
ATOM    858  ND2 ASN A 110      -5.444   0.979  -9.441  1.00 52.26           N  
ATOM    859  N   TYR A 111      -4.348   6.369 -10.471  1.00 57.83           N  
ATOM    860  CA  TYR A 111      -3.494   7.533 -10.293  1.00 57.61           C  
ATOM    861  C   TYR A 111      -3.538   8.497 -11.482  1.00 54.18           C  
ATOM    862  O   TYR A 111      -3.875   8.135 -12.615  1.00 59.87           O  
ATOM    863  CB  TYR A 111      -2.029   7.111 -10.081  1.00 63.12           C  
ATOM    864  CG  TYR A 111      -1.746   6.099  -8.969  1.00 70.89           C  
ATOM    865  CD1 TYR A 111      -1.437   6.514  -7.665  1.00 73.12           C  
ATOM    866  CD2 TYR A 111      -1.728   4.723  -9.243  1.00 79.64           C  
ATOM    867  CE1 TYR A 111      -1.166   5.583  -6.665  1.00 78.27           C  
ATOM    868  CE2 TYR A 111      -1.443   3.793  -8.252  1.00 84.59           C  
ATOM    869  CZ  TYR A 111      -1.165   4.231  -6.967  1.00 81.73           C  
ATOM    870  OH  TYR A 111      -0.890   3.313  -5.994  1.00 76.46           O  
ATOM    871  N   VAL A 112      -3.188   9.738 -11.196  1.00 46.90           N  
ATOM    872  CA  VAL A 112      -2.842  10.683 -12.211  1.00 45.01           C  
ATOM    873  C   VAL A 112      -1.480  11.249 -11.852  1.00 42.56           C  
ATOM    874  O   VAL A 112      -1.033  11.101 -10.726  1.00 40.90           O  
ATOM    875  CB  VAL A 112      -3.928  11.766 -12.362  1.00 47.71           C  
ATOM    876  CG1 VAL A 112      -5.230  11.111 -12.847  1.00 52.01           C  
ATOM    877  CG2 VAL A 112      -4.161  12.553 -11.074  1.00 45.33           C  
ATOM    878  N   ALA A 113      -0.818  11.868 -12.825  1.00 40.79           N  
ATOM    879  CA  ALA A 113       0.479  12.519 -12.638  1.00 35.86           C  
ATOM    880  C   ALA A 113       0.450  13.875 -13.267  1.00 38.86           C  
ATOM    881  O   ALA A 113      -0.377  14.174 -14.109  1.00 38.13           O  
ATOM    882  CB  ALA A 113       1.595  11.719 -13.260  1.00 36.71           C  
ATOM    883  N   CYS A 114       1.375  14.723 -12.860  1.00 41.82           N  
ATOM    884  CA  CYS A 114       1.240  16.137 -13.132  1.00 42.09           C  
ATOM    885  C   CYS A 114       2.529  16.820 -12.776  1.00 40.99           C  
ATOM    886  O   CYS A 114       3.184  16.397 -11.848  1.00 41.53           O  
ATOM    887  CB  CYS A 114       0.127  16.682 -12.254  1.00 45.16           C  
ATOM    888  SG  CYS A 114      -0.128  18.432 -12.436  1.00 60.43           S  
ATOM    889  N   GLY A 115       2.897  17.861 -13.511  1.00 37.57           N  
ATOM    890  CA  GLY A 115       4.065  18.667 -13.126  1.00 33.57           C  
ATOM    891  C   GLY A 115       4.384  19.697 -14.171  1.00 31.05           C  
ATOM    892  O   GLY A 115       3.703  19.792 -15.164  1.00 28.40           O  
ATOM    893  N   GLY A 116       5.464  20.426 -13.970  1.00 33.49           N  
ATOM    894  CA  GLY A 116       5.788  21.554 -14.836  1.00 33.23           C  
ATOM    895  C   GLY A 116       7.072  22.240 -14.413  1.00 35.93           C  
ATOM    896  O   GLY A 116       8.111  21.590 -14.304  1.00 36.27           O  
ATOM    897  N   LEU A 117       7.011  23.542 -14.158  1.00 37.80           N  
ATOM    898  CA  LEU A 117       8.226  24.328 -13.880  1.00 40.26           C  
ATOM    899  C   LEU A 117       8.776  24.128 -12.473  1.00 40.22           C  
ATOM    900  O   LEU A 117       9.799  24.730 -12.138  1.00 39.30           O  
ATOM    901  CB  LEU A 117       7.984  25.823 -14.105  1.00 39.28           C  
ATOM    902  CG  LEU A 117       7.406  26.264 -15.432  1.00 38.36           C  
ATOM    903  CD1 LEU A 117       7.264  27.766 -15.486  1.00 39.31           C  
ATOM    904  CD2 LEU A 117       8.307  25.780 -16.550  1.00 40.70           C  
ATOM    905  N   ASP A 118       8.071  23.327 -11.667  1.00 41.08           N  
ATOM    906  CA  ASP A 118       8.610  22.753 -10.429  1.00 46.04           C  
ATOM    907  C   ASP A 118       9.683  21.645 -10.663  1.00 47.55           C  
ATOM    908  O   ASP A 118      10.321  21.198  -9.704  1.00 54.45           O  
ATOM    909  CB  ASP A 118       7.452  22.224  -9.541  1.00 46.48           C  
ATOM    910  CG  ASP A 118       6.697  21.015 -10.158  1.00 49.83           C  
ATOM    911  OD1 ASP A 118       7.018  20.523 -11.270  1.00 54.88           O  
ATOM    912  OD2 ASP A 118       5.751  20.554  -9.511  1.00 52.78           O  
ATOM    913  N   ASN A 119       9.841  21.194 -11.912  1.00 42.10           N  
ATOM    914  CA  ASN A 119      10.776  20.135 -12.301  1.00 39.32           C  
ATOM    915  C   ASN A 119      10.482  18.811 -11.585  1.00 39.09           C  
ATOM    916  O   ASN A 119      11.364  18.007 -11.417  1.00 40.95           O  
ATOM    917  CB  ASN A 119      12.233  20.556 -12.105  1.00 39.47           C  
ATOM    918  CG  ASN A 119      12.587  21.887 -12.800  1.00 46.18           C  
ATOM    919  OD1 ASN A 119      11.736  22.559 -13.408  1.00 48.34           O  
ATOM    920  ND2 ASN A 119      13.877  22.276 -12.722  1.00 44.67           N  
ATOM    921  N   ILE A 120       9.231  18.557 -11.217  1.00 37.58           N  
ATOM    922  CA  ILE A 120       8.894  17.378 -10.419  1.00 40.69           C  
ATOM    923  C   ILE A 120       7.677  16.721 -11.055  1.00 43.80           C  
ATOM    924  O   ILE A 120       6.739  17.417 -11.455  1.00 45.45           O  
ATOM    925  CB  ILE A 120       8.556  17.762  -8.937  1.00 40.22           C  
ATOM    926  CG1 ILE A 120       9.816  18.144  -8.143  1.00 41.97           C  
ATOM    927  CG2 ILE A 120       7.857  16.617  -8.187  1.00 38.09           C  
ATOM    928  CD1 ILE A 120       9.537  19.011  -6.939  1.00 43.39           C  
ATOM    929  N   CYS A 121       7.680  15.393 -11.139  1.00 45.51           N  
ATOM    930  CA  CYS A 121       6.496  14.662 -11.561  1.00 46.63           C  
ATOM    931  C   CYS A 121       5.797  14.085 -10.340  1.00 47.16           C  
ATOM    932  O   CYS A 121       6.268  13.133  -9.735  1.00 48.01           O  
ATOM    933  CB  CYS A 121       6.827  13.560 -12.549  1.00 43.84           C  
ATOM    934  SG  CYS A 121       5.348  12.589 -12.930  1.00 48.30           S  
ATOM    935  N   SER A 122       4.657  14.674 -10.002  1.00 47.15           N  
ATOM    936  CA  SER A 122       3.895  14.298  -8.822  1.00 46.85           C  
ATOM    937  C   SER A 122       2.838  13.236  -9.144  1.00 42.13           C  
ATOM    938  O   SER A 122       2.057  13.417 -10.044  1.00 49.22           O  
ATOM    939  CB  SER A 122       3.212  15.545  -8.235  1.00 51.09           C  
ATOM    940  OG  SER A 122       4.157  16.557  -7.920  1.00 53.91           O  
ATOM    941  N   ILE A 123       2.804  12.161  -8.378  1.00 38.89           N  
ATOM    942  CA  ILE A 123       1.819  11.109  -8.523  1.00 41.55           C  
ATOM    943  C   ILE A 123       0.720  11.286  -7.484  1.00 43.51           C  
ATOM    944  O   ILE A 123       1.033  11.450  -6.319  1.00 47.79           O  
ATOM    945  CB  ILE A 123       2.457   9.729  -8.306  1.00 39.63           C  
ATOM    946  CG1 ILE A 123       3.808   9.611  -9.027  1.00 39.71           C  
ATOM    947  CG2 ILE A 123       1.500   8.631  -8.732  1.00 38.20           C  
ATOM    948  CD1 ILE A 123       3.822  10.034 -10.468  1.00 42.62           C  
ATOM    949  N   TYR A 124      -0.549  11.243  -7.896  1.00 46.20           N  
ATOM    950  CA  TYR A 124      -1.691  11.445  -6.985  1.00 50.93           C  
ATOM    951  C   TYR A 124      -2.542  10.160  -6.892  1.00 55.04           C  
ATOM    952  O   TYR A 124      -2.943   9.616  -7.910  1.00 53.48           O  
ATOM    953  CB  TYR A 124      -2.571  12.601  -7.468  1.00 51.28           C  
ATOM    954  CG  TYR A 124      -1.884  13.943  -7.527  1.00 51.79           C  
ATOM    955  CD1 TYR A 124      -0.909  14.187  -8.485  1.00 53.73           C  
ATOM    956  CD2 TYR A 124      -2.257  15.009  -6.679  1.00 50.76           C  
ATOM    957  CE1 TYR A 124      -0.271  15.412  -8.565  1.00 52.31           C  
ATOM    958  CE2 TYR A 124      -1.614  16.251  -6.759  1.00 47.91           C  
ATOM    959  CZ  TYR A 124      -0.620  16.440  -7.720  1.00 50.16           C  
ATOM    960  OH  TYR A 124       0.056  17.624  -7.897  1.00 49.43           O  
ATOM    961  N   ASN A 125      -2.817   9.698  -5.673  1.00 61.57           N  
ATOM    962  CA  ASN A 125      -3.578   8.457  -5.419  1.00 62.31           C  
ATOM    963  C   ASN A 125      -5.061   8.785  -5.443  1.00 64.99           C  
ATOM    964  O   ASN A 125      -5.523   9.661  -4.709  1.00 70.64           O  
ATOM    965  CB  ASN A 125      -3.183   7.869  -4.048  1.00 63.35           C  
ATOM    966  CG  ASN A 125      -3.648   6.429  -3.848  1.00 63.68           C  
ATOM    967  OD1 ASN A 125      -4.616   5.954  -4.450  1.00 61.44           O  
ATOM    968  ND2 ASN A 125      -2.932   5.720  -2.997  1.00 58.42           N  
ATOM    969  N   LEU A 126      -5.811   8.083  -6.275  1.00 68.06           N  
ATOM    970  CA  LEU A 126      -7.178   8.488  -6.534  1.00 70.42           C  
ATOM    971  C   LEU A 126      -8.211   7.787  -5.654  1.00 77.92           C  
ATOM    972  O   LEU A 126      -9.180   8.426  -5.250  1.00 80.87           O  
ATOM    973  CB  LEU A 126      -7.517   8.372  -8.031  1.00 67.26           C  
ATOM    974  CG  LEU A 126      -6.972   9.472  -8.955  1.00 65.23           C  
ATOM    975  CD1 LEU A 126      -7.290   9.160 -10.415  1.00 63.52           C  
ATOM    976  CD2 LEU A 126      -7.528  10.842  -8.593  1.00 62.72           C  
ATOM    977  N   LYS A 127      -8.030   6.504  -5.338  1.00 85.72           N  
ATOM    978  CA  LYS A 127      -8.946   5.815  -4.434  1.00 98.84           C  
ATOM    979  C   LYS A 127      -8.093   5.467  -3.243  1.00 97.49           C  
ATOM    980  O   LYS A 127      -7.307   4.535  -3.340  1.00102.13           O  
ATOM    981  CB  LYS A 127      -9.557   4.525  -5.029  1.00104.13           C  
ATOM    982  CG  LYS A 127     -10.641   3.958  -4.119  1.00109.85           C  
ATOM    983  CD  LYS A 127     -10.998   2.519  -4.459  1.00110.96           C  
ATOM    984  CE  LYS A 127     -10.115   1.548  -3.683  1.00114.91           C  
ATOM    985  NZ  LYS A 127     -10.034   0.195  -4.293  1.00115.89           N  
ATOM    986  N   THR A 128      -8.233   6.217  -2.152  1.00 98.30           N  
ATOM    987  CA  THR A 128      -7.450   6.001  -0.910  1.00104.81           C  
ATOM    988  C   THR A 128      -8.318   5.307   0.172  1.00118.22           C  
ATOM    989  O   THR A 128      -9.498   4.988  -0.069  1.00127.09           O  
ATOM    990  CB  THR A 128      -6.848   7.333  -0.373  1.00 94.94           C  
ATOM    991  OG1 THR A 128      -7.849   8.354  -0.359  1.00 88.48           O  
ATOM    992  CG2 THR A 128      -5.634   7.803  -1.214  1.00 92.27           C  
ATOM    993  N   ARG A 129      -7.722   5.021   1.338  1.00127.02           N  
ATOM    994  CA  ARG A 129      -8.506   4.810   2.556  1.00126.35           C  
ATOM    995  C   ARG A 129      -8.963   6.183   3.037  1.00126.88           C  
ATOM    996  O   ARG A 129      -8.149   7.102   3.164  1.00132.06           O  
ATOM    997  CB  ARG A 129      -7.728   4.082   3.654  1.00128.22           C  
ATOM    998  CG  ARG A 129      -7.632   2.550   3.467  1.00127.32           C  
ATOM    999  CD  ARG A 129      -8.044   1.677   4.696  1.00129.74           C  
ATOM   1000  NE  ARG A 129      -6.927   1.166   5.516  1.00133.17           N  
ATOM   1001  CZ  ARG A 129      -7.007   0.752   6.789  1.00132.72           C  
ATOM   1002  NH1 ARG A 129      -8.164   0.738   7.464  1.00122.65           N  
ATOM   1003  NH2 ARG A 129      -5.899   0.315   7.401  1.00130.71           N  
ATOM   1004  N   GLU A 130     -10.271   6.316   3.239  1.00123.14           N  
ATOM   1005  CA  GLU A 130     -10.952   7.605   3.460  1.00118.46           C  
ATOM   1006  C   GLU A 130     -10.924   8.506   2.208  1.00123.79           C  
ATOM   1007  O   GLU A 130     -10.172   8.260   1.253  1.00117.49           O  
ATOM   1008  CB  GLU A 130     -10.450   8.319   4.719  1.00122.08           C  
ATOM   1009  CG  GLU A 130     -10.635   7.479   5.982  1.00120.23           C  
ATOM   1010  CD  GLU A 130      -9.696   7.882   7.112  1.00114.80           C  
ATOM   1011  OE1 GLU A 130      -8.502   7.495   7.077  1.00 98.69           O  
ATOM   1012  OE2 GLU A 130     -10.160   8.579   8.039  1.00111.08           O  
ATOM   1013  N   GLY A 131     -11.795   9.512   2.212  1.00137.97           N  
ATOM   1014  CA  GLY A 131     -12.196  10.209   0.978  1.00146.17           C  
ATOM   1015  C   GLY A 131     -11.207  11.102   0.248  1.00148.95           C  
ATOM   1016  O   GLY A 131     -11.514  11.524  -0.879  1.00153.72           O  
ATOM   1017  N   ASN A 132     -10.033  11.376   0.846  1.00141.43           N  
ATOM   1018  CA  ASN A 132      -9.065  12.359   0.291  1.00129.06           C  
ATOM   1019  C   ASN A 132      -8.241  11.873  -0.915  1.00119.91           C  
ATOM   1020  O   ASN A 132      -8.068  10.675  -1.140  1.00120.06           O  
ATOM   1021  CB  ASN A 132      -8.128  12.899   1.383  1.00123.23           C  
ATOM   1022  CG  ASN A 132      -8.792  13.952   2.251  1.00124.03           C  
ATOM   1023  OD1 ASN A 132      -9.912  13.773   2.733  1.00123.01           O  
ATOM   1024  ND2 ASN A 132      -8.102  15.068   2.449  1.00119.98           N  
ATOM   1025  N   VAL A 133      -7.781  12.848  -1.704  1.00 99.47           N  
ATOM   1026  CA  VAL A 133      -6.891  12.626  -2.851  1.00 88.22           C  
ATOM   1027  C   VAL A 133      -5.579  13.309  -2.500  1.00 82.52           C  
ATOM   1028  O   VAL A 133      -5.510  14.544  -2.442  1.00 70.61           O  
ATOM   1029  CB  VAL A 133      -7.440  13.279  -4.135  1.00 85.77           C  
ATOM   1030  CG1 VAL A 133      -6.476  13.096  -5.308  1.00 82.58           C  
ATOM   1031  CG2 VAL A 133      -8.802  12.700  -4.478  1.00 86.60           C  
ATOM   1032  N   ARG A 134      -4.541  12.504  -2.270  1.00 80.40           N  
ATOM   1033  CA  ARG A 134      -3.241  13.028  -1.861  1.00 79.62           C  
ATOM   1034  C   ARG A 134      -2.068  12.534  -2.722  1.00 68.32           C  
ATOM   1035  O   ARG A 134      -2.119  11.452  -3.346  1.00 59.85           O  
ATOM   1036  CB  ARG A 134      -3.008  12.711  -0.380  1.00 81.52           C  
ATOM   1037  CG  ARG A 134      -1.711  13.268   0.199  1.00 89.22           C  
ATOM   1038  CD  ARG A 134      -1.462  12.720   1.597  1.00 94.08           C  
ATOM   1039  NE  ARG A 134      -1.490  11.255   1.580  1.00 96.22           N  
ATOM   1040  CZ  ARG A 134      -1.876  10.472   2.589  1.00 97.44           C  
ATOM   1041  NH1 ARG A 134      -2.285  10.998   3.751  1.00 93.53           N  
ATOM   1042  NH2 ARG A 134      -1.861   9.146   2.424  1.00 92.45           N  
ATOM   1043  N   VAL A 135      -1.029  13.369  -2.765  1.00 62.13           N  
ATOM   1044  CA  VAL A 135       0.217  13.064  -3.460  1.00 57.04           C  
ATOM   1045  C   VAL A 135       0.872  11.865  -2.784  1.00 56.70           C  
ATOM   1046  O   VAL A 135       1.243  11.937  -1.622  1.00 70.63           O  
ATOM   1047  CB  VAL A 135       1.182  14.280  -3.433  1.00 53.39           C  
ATOM   1048  CG1 VAL A 135       2.490  13.958  -4.170  1.00 54.47           C  
ATOM   1049  CG2 VAL A 135       0.497  15.537  -3.980  1.00 51.08           C  
ATOM   1050  N   SER A 136       0.995  10.757  -3.505  1.00 61.77           N  
ATOM   1051  CA  SER A 136       1.647   9.538  -2.989  1.00 58.87           C  
ATOM   1052  C   SER A 136       3.150   9.486  -3.286  1.00 56.82           C  
ATOM   1053  O   SER A 136       3.855   8.669  -2.708  1.00 66.08           O  
ATOM   1054  CB  SER A 136       0.955   8.284  -3.555  1.00 59.57           C  
ATOM   1055  OG  SER A 136       1.177   8.158  -4.952  1.00 64.02           O  
ATOM   1056  N   ARG A 137       3.639  10.338  -4.180  1.00 52.53           N  
ATOM   1057  CA  ARG A 137       5.036  10.307  -4.567  1.00 51.94           C  
ATOM   1058  C   ARG A 137       5.357  11.568  -5.349  1.00 52.58           C  
ATOM   1059  O   ARG A 137       4.558  11.985  -6.162  1.00 47.86           O  
ATOM   1060  CB  ARG A 137       5.293   9.088  -5.444  1.00 54.75           C  
ATOM   1061  CG  ARG A 137       6.734   8.952  -5.953  1.00 63.43           C  
ATOM   1062  CD  ARG A 137       7.755   8.884  -4.816  1.00 66.59           C  
ATOM   1063  NE  ARG A 137       7.366   7.872  -3.824  1.00 65.40           N  
ATOM   1064  CZ  ARG A 137       7.903   7.725  -2.610  1.00 68.39           C  
ATOM   1065  NH1 ARG A 137       8.903   8.515  -2.179  1.00 63.42           N  
ATOM   1066  NH2 ARG A 137       7.412   6.768  -1.823  1.00 63.46           N  
ATOM   1067  N   GLU A 138       6.507  12.180  -5.068  1.00 54.06           N  
ATOM   1068  CA  GLU A 138       7.079  13.243  -5.898  1.00 52.98           C  
ATOM   1069  C   GLU A 138       8.305  12.649  -6.549  1.00 54.04           C  
ATOM   1070  O   GLU A 138       9.129  12.035  -5.876  1.00 61.72           O  
ATOM   1071  CB  GLU A 138       7.518  14.436  -5.077  1.00 52.23           C  
ATOM   1072  CG  GLU A 138       6.399  15.222  -4.370  1.00 55.69           C  
ATOM   1073  CD  GLU A 138       6.902  16.492  -3.670  1.00 58.98           C  
ATOM   1074  OE1 GLU A 138       7.884  17.137  -4.142  1.00 55.03           O  
ATOM   1075  OE2 GLU A 138       6.293  16.879  -2.647  1.00 59.13           O  
ATOM   1076  N   LEU A 139       8.439  12.839  -7.861  1.00 52.48           N  
ATOM   1077  CA  LEU A 139       9.558  12.274  -8.586  1.00 50.73           C  
ATOM   1078  C   LEU A 139      10.496  13.382  -8.950  1.00 50.16           C  
ATOM   1079  O   LEU A 139      10.264  14.097  -9.931  1.00 53.31           O  
ATOM   1080  CB  LEU A 139       9.083  11.545  -9.828  1.00 53.18           C  
ATOM   1081  CG  LEU A 139       8.141  10.362  -9.564  1.00 53.09           C  
ATOM   1082  CD1 LEU A 139       7.543   9.927 -10.880  1.00 51.16           C  
ATOM   1083  CD2 LEU A 139       8.870   9.209  -8.875  1.00 55.83           C  
ATOM   1084  N   ALA A 140      11.551  13.529  -8.151  1.00 50.03           N  
ATOM   1085  CA  ALA A 140      12.531  14.612  -8.317  1.00 47.31           C  
ATOM   1086  C   ALA A 140      13.804  14.037  -8.886  1.00 45.66           C  
ATOM   1087  O   ALA A 140      14.169  12.925  -8.552  1.00 41.51           O  
ATOM   1088  CB  ALA A 140      12.825  15.278  -6.984  1.00 45.60           C  
ATOM   1089  N   GLY A 141      14.500  14.825  -9.702  1.00 45.54           N  
ATOM   1090  CA  GLY A 141      15.758  14.419 -10.327  1.00 44.29           C  
ATOM   1091  C   GLY A 141      16.099  15.225 -11.574  1.00 47.12           C  
ATOM   1092  O   GLY A 141      17.269  15.522 -11.847  1.00 45.15           O  
ATOM   1093  N   HIS A 142      15.080  15.569 -12.348  1.00 48.16           N  
ATOM   1094  CA  HIS A 142      15.276  16.429 -13.503  1.00 47.33           C  
ATOM   1095  C   HIS A 142      15.782  17.776 -13.051  1.00 45.66           C  
ATOM   1096  O   HIS A 142      15.374  18.259 -11.988  1.00 53.87           O  
ATOM   1097  CB  HIS A 142      13.955  16.621 -14.291  1.00 49.33           C  
ATOM   1098  CG  HIS A 142      13.558  15.429 -15.097  1.00 42.00           C  
ATOM   1099  ND1 HIS A 142      14.314  14.968 -16.143  1.00 41.95           N  
ATOM   1100  CD2 HIS A 142      12.494  14.601 -15.008  1.00 43.38           C  
ATOM   1101  CE1 HIS A 142      13.738  13.898 -16.660  1.00 45.70           C  
ATOM   1102  NE2 HIS A 142      12.625  13.658 -15.997  1.00 42.69           N  
ATOM   1103  N   THR A 143      16.654  18.394 -13.844  1.00 43.77           N  
ATOM   1104  CA  THR A 143      17.156  19.730 -13.523  1.00 43.53           C  
ATOM   1105  C   THR A 143      16.506  20.823 -14.341  1.00 44.93           C  
ATOM   1106  O   THR A 143      16.971  21.969 -14.320  1.00 41.57           O  
ATOM   1107  CB  THR A 143      18.652  19.798 -13.765  1.00 43.97           C  
ATOM   1108  OG1 THR A 143      18.913  19.270 -15.058  1.00 34.91           O  
ATOM   1109  CG2 THR A 143      19.380  19.001 -12.707  1.00 46.60           C  
ATOM   1110  N   GLY A 144      15.463  20.460 -15.083  1.00 45.19           N  
ATOM   1111  CA  GLY A 144      14.673  21.400 -15.868  1.00 44.05           C  
ATOM   1112  C   GLY A 144      13.220  20.956 -15.843  1.00 43.34           C  
ATOM   1113  O   GLY A 144      12.878  19.904 -15.251  1.00 45.54           O  
ATOM   1114  N   TYR A 145      12.375  21.746 -16.490  1.00 38.77           N  
ATOM   1115  CA  TYR A 145      10.924  21.541 -16.437  1.00 38.40           C  
ATOM   1116  C   TYR A 145      10.433  20.177 -16.913  1.00 36.61           C  
ATOM   1117  O   TYR A 145      11.041  19.569 -17.752  1.00 35.14           O  
ATOM   1118  CB  TYR A 145      10.182  22.648 -17.187  1.00 39.73           C  
ATOM   1119  CG  TYR A 145      10.526  22.813 -18.641  1.00 36.12           C  
ATOM   1120  CD1 TYR A 145       9.837  22.106 -19.634  1.00 37.75           C  
ATOM   1121  CD2 TYR A 145      11.490  23.733 -19.024  1.00 35.76           C  
ATOM   1122  CE1 TYR A 145      10.128  22.296 -20.981  1.00 35.12           C  
ATOM   1123  CE2 TYR A 145      11.811  23.925 -20.339  1.00 36.79           C  
ATOM   1124  CZ  TYR A 145      11.132  23.213 -21.321  1.00 36.96           C  
ATOM   1125  OH  TYR A 145      11.491  23.464 -22.607  1.00 37.79           O  
ATOM   1126  N   LEU A 146       9.317  19.713 -16.353  1.00 36.64           N  
ATOM   1127  CA  LEU A 146       8.651  18.495 -16.804  1.00 36.16           C  
ATOM   1128  C   LEU A 146       7.742  18.895 -17.965  1.00 38.04           C  
ATOM   1129  O   LEU A 146       6.807  19.684 -17.769  1.00 41.45           O  
ATOM   1130  CB  LEU A 146       7.811  17.920 -15.673  1.00 36.83           C  
ATOM   1131  CG  LEU A 146       7.141  16.577 -15.908  1.00 41.03           C  
ATOM   1132  CD1 LEU A 146       8.149  15.433 -15.929  1.00 42.29           C  
ATOM   1133  CD2 LEU A 146       6.096  16.340 -14.831  1.00 42.23           C  
ATOM   1134  N   SER A 147       8.030  18.387 -19.161  1.00 37.88           N  
ATOM   1135  CA  SER A 147       7.267  18.721 -20.371  1.00 39.67           C  
ATOM   1136  C   SER A 147       6.125  17.730 -20.618  1.00 42.35           C  
ATOM   1137  O   SER A 147       5.044  18.132 -21.038  1.00 50.59           O  
ATOM   1138  CB  SER A 147       8.186  18.727 -21.577  1.00 39.37           C  
ATOM   1139  OG  SER A 147       8.778  17.432 -21.762  1.00 38.21           O  
ATOM   1140  N   CYS A 148       6.358  16.447 -20.337  1.00 42.75           N  
ATOM   1141  CA  CYS A 148       5.329  15.396 -20.507  1.00 40.33           C  
ATOM   1142  C   CYS A 148       5.579  14.211 -19.572  1.00 37.93           C  
ATOM   1143  O   CYS A 148       6.656  14.074 -19.021  1.00 43.57           O  
ATOM   1144  CB  CYS A 148       5.311  14.926 -21.992  1.00 40.09           C  
ATOM   1145  SG  CYS A 148       3.977  13.802 -22.427  1.00 37.07           S  
ATOM   1146  N   CYS A 149       4.584  13.369 -19.367  1.00 36.22           N  
ATOM   1147  CA  CYS A 149       4.777  12.151 -18.582  1.00 39.14           C  
ATOM   1148  C   CYS A 149       3.731  11.138 -18.973  1.00 42.76           C  
ATOM   1149  O   CYS A 149       2.600  11.514 -19.257  1.00 42.30           O  
ATOM   1150  CB  CYS A 149       4.741  12.404 -17.058  1.00 38.02           C  
ATOM   1151  SG  CYS A 149       3.282  13.278 -16.451  1.00 43.30           S  
ATOM   1152  N   ARG A 150       4.112   9.857 -19.004  1.00 45.08           N  
ATOM   1153  CA  ARG A 150       3.158   8.785 -19.268  1.00 46.67           C  
ATOM   1154  C   ARG A 150       3.398   7.541 -18.405  1.00 44.38           C  
ATOM   1155  O   ARG A 150       4.488   7.016 -18.394  1.00 43.67           O  
ATOM   1156  CB  ARG A 150       3.191   8.415 -20.759  1.00 47.91           C  
ATOM   1157  CG  ARG A 150       2.612   9.474 -21.719  1.00 49.85           C  
ATOM   1158  CD  ARG A 150       1.108   9.478 -21.677  1.00 50.61           C  
ATOM   1159  NE  ARG A 150       0.491  10.501 -22.510  1.00 53.43           N  
ATOM   1160  CZ  ARG A 150       0.207  11.748 -22.139  1.00 52.31           C  
ATOM   1161  NH1 ARG A 150       0.543  12.226 -20.934  1.00 52.70           N  
ATOM   1162  NH2 ARG A 150      -0.399  12.538 -23.010  1.00 51.00           N  
ATOM   1163  N   PHE A 151       2.367   7.086 -17.694  1.00 44.44           N  
ATOM   1164  CA  PHE A 151       2.433   5.841 -16.941  1.00 45.93           C  
ATOM   1165  C   PHE A 151       2.543   4.638 -17.889  1.00 50.73           C  
ATOM   1166  O   PHE A 151       1.908   4.603 -18.922  1.00 57.78           O  
ATOM   1167  CB  PHE A 151       1.157   5.617 -16.120  1.00 42.81           C  
ATOM   1168  CG  PHE A 151       0.978   6.539 -14.946  1.00 45.51           C  
ATOM   1169  CD1 PHE A 151       1.547   6.233 -13.697  1.00 49.37           C  
ATOM   1170  CD2 PHE A 151       0.145   7.651 -15.037  1.00 45.91           C  
ATOM   1171  CE1 PHE A 151       1.323   7.037 -12.593  1.00 47.19           C  
ATOM   1172  CE2 PHE A 151      -0.064   8.476 -13.939  1.00 47.81           C  
ATOM   1173  CZ  PHE A 151       0.525   8.169 -12.719  1.00 51.47           C  
ATOM   1174  N   LEU A 152       3.332   3.649 -17.503  1.00 56.37           N  
ATOM   1175  CA  LEU A 152       3.322   2.323 -18.128  1.00 56.52           C  
ATOM   1176  C   LEU A 152       2.362   1.428 -17.381  1.00 53.73           C  
ATOM   1177  O   LEU A 152       1.613   0.665 -17.996  1.00 58.97           O  
ATOM   1178  CB  LEU A 152       4.712   1.692 -18.086  1.00 61.57           C  
ATOM   1179  CG  LEU A 152       5.737   2.144 -19.123  1.00 65.46           C  
ATOM   1180  CD1 LEU A 152       6.028   3.634 -19.059  1.00 67.49           C  
ATOM   1181  CD2 LEU A 152       7.026   1.378 -18.900  1.00 66.87           C  
ATOM   1182  N   ASP A 153       2.428   1.507 -16.052  1.00 55.11           N  
ATOM   1183  CA  ASP A 153       1.516   0.822 -15.115  1.00 54.01           C  
ATOM   1184  C   ASP A 153       1.492   1.650 -13.808  1.00 57.13           C  
ATOM   1185  O   ASP A 153       2.012   2.767 -13.784  1.00 56.07           O  
ATOM   1186  CB  ASP A 153       1.990  -0.622 -14.876  1.00 55.95           C  
ATOM   1187  CG  ASP A 153       3.476  -0.706 -14.535  1.00 60.59           C  
ATOM   1188  OD1 ASP A 153       3.939   0.017 -13.636  1.00 57.07           O  
ATOM   1189  OD2 ASP A 153       4.205  -1.482 -15.181  1.00 70.65           O  
ATOM   1190  N   ASP A 154       0.917   1.110 -12.733  1.00 60.82           N  
ATOM   1191  CA  ASP A 154       0.892   1.784 -11.424  1.00 61.80           C  
ATOM   1192  C   ASP A 154       2.275   2.079 -10.789  1.00 60.95           C  
ATOM   1193  O   ASP A 154       2.394   3.027  -9.990  1.00 56.77           O  
ATOM   1194  CB  ASP A 154       0.031   0.990 -10.411  1.00 66.94           C  
ATOM   1195  CG  ASP A 154      -1.467   1.100 -10.675  1.00 64.32           C  
ATOM   1196  OD1 ASP A 154      -1.890   1.949 -11.462  1.00 60.48           O  
ATOM   1197  OD2 ASP A 154      -2.226   0.341 -10.049  1.00 68.62           O  
ATOM   1198  N   ASN A 155       3.299   1.293 -11.115  1.00 57.83           N  
ATOM   1199  CA  ASN A 155       4.633   1.543 -10.566  1.00 57.14           C  
ATOM   1200  C   ASN A 155       5.663   2.190 -11.504  1.00 52.87           C  
ATOM   1201  O   ASN A 155       6.745   2.556 -11.052  1.00 49.08           O  
ATOM   1202  CB  ASN A 155       5.237   0.248 -10.009  1.00 62.79           C  
ATOM   1203  CG  ASN A 155       6.381   0.520  -9.028  1.00 63.64           C  
ATOM   1204  OD1 ASN A 155       6.230   1.335  -8.099  1.00 58.09           O  
ATOM   1205  ND2 ASN A 155       7.545  -0.103  -9.268  1.00 51.57           N  
ATOM   1206  N   GLN A 156       5.365   2.330 -12.787  1.00 51.87           N  
ATOM   1207  CA  GLN A 156       6.339   2.910 -13.716  1.00 50.45           C  
ATOM   1208  C   GLN A 156       5.745   4.061 -14.506  1.00 48.14           C  
ATOM   1209  O   GLN A 156       4.606   3.998 -14.948  1.00 51.41           O  
ATOM   1210  CB  GLN A 156       6.887   1.848 -14.649  1.00 49.25           C  
ATOM   1211  CG  GLN A 156       7.740   0.819 -13.950  1.00 51.94           C  
ATOM   1212  CD  GLN A 156       8.376  -0.122 -14.946  1.00 57.00           C  
ATOM   1213  OE1 GLN A 156       9.601  -0.111 -15.140  1.00 64.07           O  
ATOM   1214  NE2 GLN A 156       7.548  -0.919 -15.610  1.00 54.15           N  
ATOM   1215  N   ILE A 157       6.537   5.113 -14.668  1.00 46.57           N  
ATOM   1216  CA  ILE A 157       6.159   6.293 -15.426  1.00 47.00           C  
ATOM   1217  C   ILE A 157       7.395   6.800 -16.182  1.00 45.23           C  
ATOM   1218  O   ILE A 157       8.497   6.799 -15.632  1.00 44.16           O  
ATOM   1219  CB  ILE A 157       5.506   7.361 -14.493  1.00 50.73           C  
ATOM   1220  CG1 ILE A 157       4.901   8.520 -15.284  1.00 49.10           C  
ATOM   1221  CG2 ILE A 157       6.489   7.898 -13.465  1.00 49.95           C  
ATOM   1222  CD1 ILE A 157       3.772   9.202 -14.540  1.00 49.23           C  
ATOM   1223  N   VAL A 158       7.213   7.191 -17.443  1.00 43.57           N  
ATOM   1224  CA  VAL A 158       8.281   7.793 -18.243  1.00 46.01           C  
ATOM   1225  C   VAL A 158       7.994   9.274 -18.293  1.00 44.83           C  
ATOM   1226  O   VAL A 158       6.829   9.669 -18.365  1.00 40.96           O  
ATOM   1227  CB  VAL A 158       8.360   7.177 -19.658  1.00 50.24           C  
ATOM   1228  CG1 VAL A 158       9.261   7.957 -20.605  1.00 50.62           C  
ATOM   1229  CG2 VAL A 158       8.892   5.769 -19.549  1.00 57.82           C  
ATOM   1230  N   THR A 159       9.069  10.071 -18.257  1.00 43.28           N  
ATOM   1231  CA  THR A 159       8.998  11.534 -18.219  1.00 43.17           C  
ATOM   1232  C   THR A 159       9.926  12.156 -19.230  1.00 38.81           C  
ATOM   1233  O   THR A 159      10.916  11.570 -19.566  1.00 43.65           O  
ATOM   1234  CB  THR A 159       9.386  12.143 -16.817  1.00 46.44           C  
ATOM   1235  OG1 THR A 159      10.767  11.888 -16.500  1.00 48.97           O  
ATOM   1236  CG2 THR A 159       8.499  11.625 -15.702  1.00 43.16           C  
ATOM   1237  N   SER A 160       9.626  13.377 -19.665  1.00 37.29           N  
ATOM   1238  CA  SER A 160      10.499  14.157 -20.553  1.00 34.99           C  
ATOM   1239  C   SER A 160      10.720  15.517 -19.938  1.00 33.03           C  
ATOM   1240  O   SER A 160       9.879  16.020 -19.185  1.00 31.56           O  
ATOM   1241  CB  SER A 160       9.875  14.301 -21.972  1.00 38.29           C  
ATOM   1242  OG  SER A 160       8.562  14.848 -21.952  1.00 34.09           O  
ATOM   1243  N   SER A 161      11.847  16.139 -20.261  1.00 33.80           N  
ATOM   1244  CA  SER A 161      12.182  17.370 -19.594  1.00 34.31           C  
ATOM   1245  C   SER A 161      12.961  18.341 -20.420  1.00 35.90           C  
ATOM   1246  O   SER A 161      13.619  17.982 -21.383  1.00 37.12           O  
ATOM   1247  CB  SER A 161      12.940  17.054 -18.296  1.00 36.78           C  
ATOM   1248  OG  SER A 161      13.646  18.193 -17.775  1.00 36.59           O  
ATOM   1249  N   GLY A 162      12.861  19.600 -20.006  1.00 38.74           N  
ATOM   1250  CA  GLY A 162      13.676  20.672 -20.524  1.00 41.05           C  
ATOM   1251  C   GLY A 162      15.171  20.583 -20.194  1.00 42.12           C  
ATOM   1252  O   GLY A 162      15.957  21.341 -20.769  1.00 44.48           O  
ATOM   1253  N   ASP A 163      15.563  19.690 -19.274  1.00 42.45           N  
ATOM   1254  CA  ASP A 163      17.002  19.358 -19.072  1.00 45.55           C  
ATOM   1255  C   ASP A 163      17.649  18.489 -20.172  1.00 48.31           C  
ATOM   1256  O   ASP A 163      18.784  18.046 -19.993  1.00 46.47           O  
ATOM   1257  CB  ASP A 163      17.254  18.719 -17.673  1.00 43.76           C  
ATOM   1258  CG  ASP A 163      16.607  17.297 -17.478  1.00 43.94           C  
ATOM   1259  OD1 ASP A 163      16.178  16.615 -18.441  1.00 46.53           O  
ATOM   1260  OD2 ASP A 163      16.517  16.857 -16.317  1.00 40.59           O  
ATOM   1261  N   THR A 164      16.902  18.218 -21.257  1.00 48.61           N  
ATOM   1262  CA  THR A 164      17.314  17.465 -22.452  1.00 46.15           C  
ATOM   1263  C   THR A 164      17.244  15.943 -22.315  1.00 44.69           C  
ATOM   1264  O   THR A 164      17.677  15.227 -23.209  1.00 48.17           O  
ATOM   1265  CB  THR A 164      18.673  17.915 -23.061  1.00 46.56           C  
ATOM   1266  OG1 THR A 164      19.758  17.360 -22.320  1.00 55.14           O  
ATOM   1267  CG2 THR A 164      18.801  19.419 -23.123  1.00 44.32           C  
ATOM   1268  N   THR A 165      16.619  15.434 -21.262  1.00 46.23           N  
ATOM   1269  CA  THR A 165      16.548  13.973 -21.075  1.00 48.27           C  
ATOM   1270  C   THR A 165      15.154  13.498 -20.772  1.00 45.10           C  
ATOM   1271  O   THR A 165      14.312  14.245 -20.291  1.00 46.74           O  
ATOM   1272  CB  THR A 165      17.447  13.479 -19.918  1.00 51.54           C  
ATOM   1273  OG1 THR A 165      16.880  13.903 -18.677  1.00 55.28           O  
ATOM   1274  CG2 THR A 165      18.870  14.016 -20.054  1.00 53.38           C  
ATOM   1275  N   CYS A 166      14.929  12.230 -21.051  1.00 44.75           N  
ATOM   1276  CA  CYS A 166      13.775  11.525 -20.557  1.00 44.89           C  
ATOM   1277  C   CYS A 166      14.282  10.549 -19.501  1.00 48.32           C  
ATOM   1278  O   CYS A 166      15.487  10.343 -19.361  1.00 53.11           O  
ATOM   1279  CB  CYS A 166      13.070  10.777 -21.694  1.00 44.71           C  
ATOM   1280  SG  CYS A 166      12.613  11.809 -23.109  1.00 47.53           S  
ATOM   1281  N   ALA A 167      13.357   9.924 -18.783  1.00 47.88           N  
ATOM   1282  CA  ALA A 167      13.697   9.054 -17.663  1.00 46.85           C  
ATOM   1283  C   ALA A 167      12.559   8.079 -17.411  1.00 49.78           C  
ATOM   1284  O   ALA A 167      11.402   8.424 -17.570  1.00 50.35           O  
ATOM   1285  CB  ALA A 167      13.948   9.897 -16.417  1.00 46.94           C  
ATOM   1286  N   LEU A 168      12.889   6.857 -17.022  1.00 52.62           N  
ATOM   1287  CA  LEU A 168      11.898   5.914 -16.504  1.00 51.56           C  
ATOM   1288  C   LEU A 168      12.001   5.919 -14.981  1.00 49.88           C  
ATOM   1289  O   LEU A 168      13.091   5.853 -14.452  1.00 53.23           O  
ATOM   1290  CB  LEU A 168      12.182   4.524 -17.038  1.00 50.84           C  
ATOM   1291  CG  LEU A 168      11.350   3.386 -16.482  1.00 54.95           C  
ATOM   1292  CD1 LEU A 168       9.882   3.572 -16.870  1.00 54.35           C  
ATOM   1293  CD2 LEU A 168      11.925   2.040 -16.945  1.00 55.90           C  
ATOM   1294  N   TRP A 169      10.877   5.981 -14.281  1.00 46.82           N  
ATOM   1295  CA  TRP A 169      10.882   6.036 -12.826  1.00 50.07           C  
ATOM   1296  C   TRP A 169      10.142   4.841 -12.203  1.00 54.11           C  
ATOM   1297  O   TRP A 169       9.078   4.407 -12.689  1.00 51.64           O  
ATOM   1298  CB  TRP A 169      10.222   7.316 -12.300  1.00 51.85           C  
ATOM   1299  CG  TRP A 169      10.770   8.599 -12.823  1.00 55.40           C  
ATOM   1300  CD1 TRP A 169      10.574   9.128 -14.063  1.00 59.53           C  
ATOM   1301  CD2 TRP A 169      11.558   9.544 -12.109  1.00 57.01           C  
ATOM   1302  NE1 TRP A 169      11.215  10.330 -14.176  1.00 59.16           N  
ATOM   1303  CE2 TRP A 169      11.817  10.617 -12.985  1.00 58.04           C  
ATOM   1304  CE3 TRP A 169      12.071   9.596 -10.804  1.00 58.76           C  
ATOM   1305  CZ2 TRP A 169      12.577  11.724 -12.612  1.00 62.11           C  
ATOM   1306  CZ3 TRP A 169      12.828  10.694 -10.429  1.00 57.29           C  
ATOM   1307  CH2 TRP A 169      13.075  11.743 -11.336  1.00 59.85           C  
ATOM   1308  N   ASP A 170      10.714   4.338 -11.104  1.00 54.36           N  
ATOM   1309  CA  ASP A 170      10.035   3.436 -10.179  1.00 51.36           C  
ATOM   1310  C   ASP A 170       9.323   4.302  -9.125  1.00 52.73           C  
ATOM   1311  O   ASP A 170       9.966   5.018  -8.363  1.00 52.34           O  
ATOM   1312  CB  ASP A 170      11.071   2.516  -9.537  1.00 54.08           C  
ATOM   1313  CG  ASP A 170      10.469   1.378  -8.772  1.00 59.56           C  
ATOM   1314  OD1 ASP A 170       9.465   1.597  -8.074  1.00 58.18           O  
ATOM   1315  OD2 ASP A 170      11.035   0.255  -8.851  1.00 63.15           O  
ATOM   1316  N   ILE A 171       7.993   4.231  -9.089  1.00 51.52           N  
ATOM   1317  CA  ILE A 171       7.187   5.106  -8.252  1.00 55.37           C  
ATOM   1318  C   ILE A 171       7.311   4.721  -6.761  1.00 63.31           C  
ATOM   1319  O   ILE A 171       7.408   5.606  -5.910  1.00 69.30           O  
ATOM   1320  CB  ILE A 171       5.708   5.156  -8.741  1.00 53.94           C  
ATOM   1321  CG1 ILE A 171       5.639   5.780 -10.156  1.00 53.71           C  
ATOM   1322  CG2 ILE A 171       4.841   5.963  -7.771  1.00 52.89           C  
ATOM   1323  CD1 ILE A 171       4.294   5.746 -10.865  1.00 52.61           C  
ATOM   1324  N   GLU A 172       7.328   3.418  -6.463  1.00 68.42           N  
ATOM   1325  CA  GLU A 172       7.576   2.888  -5.095  1.00 73.67           C  
ATOM   1326  C   GLU A 172       8.843   3.520  -4.515  1.00 69.72           C  
ATOM   1327  O   GLU A 172       8.787   4.215  -3.524  1.00 66.59           O  
ATOM   1328  CB  GLU A 172       7.718   1.349  -5.133  1.00 82.59           C  
ATOM   1329  CG  GLU A 172       7.986   0.641  -3.805  1.00 92.98           C  
ATOM   1330  CD  GLU A 172       6.851   0.778  -2.802  1.00102.60           C  
ATOM   1331  OE1 GLU A 172       5.666   0.881  -3.205  1.00106.96           O  
ATOM   1332  OE2 GLU A 172       7.147   0.768  -1.586  1.00110.68           O  
ATOM   1333  N   THR A 173       9.973   3.313  -5.175  1.00 66.85           N  
ATOM   1334  CA  THR A 173      11.256   3.813  -4.691  1.00 65.43           C  
ATOM   1335  C   THR A 173      11.471   5.322  -4.932  1.00 63.01           C  
ATOM   1336  O   THR A 173      12.319   5.939  -4.292  1.00 64.31           O  
ATOM   1337  CB  THR A 173      12.436   3.019  -5.317  1.00 75.84           C  
ATOM   1338  OG1 THR A 173      12.700   3.470  -6.651  1.00 73.40           O  
ATOM   1339  CG2 THR A 173      12.171   1.470  -5.318  1.00 78.23           C  
ATOM   1340  N   GLY A 174      10.729   5.908  -5.869  1.00 56.84           N  
ATOM   1341  CA  GLY A 174      10.982   7.281  -6.304  1.00 52.40           C  
ATOM   1342  C   GLY A 174      12.262   7.494  -7.100  1.00 51.25           C  
ATOM   1343  O   GLY A 174      12.668   8.629  -7.302  1.00 50.37           O  
ATOM   1344  N   GLN A 175      12.889   6.423  -7.589  1.00 54.67           N  
ATOM   1345  CA  GLN A 175      14.198   6.528  -8.240  1.00 53.32           C  
ATOM   1346  C   GLN A 175      14.018   6.462  -9.748  1.00 49.90           C  
ATOM   1347  O   GLN A 175      13.131   5.778 -10.249  1.00 46.83           O  
ATOM   1348  CB  GLN A 175      15.120   5.362  -7.833  1.00 57.11           C  
ATOM   1349  CG  GLN A 175      15.485   5.226  -6.365  1.00 62.04           C  
ATOM   1350  CD  GLN A 175      15.777   6.548  -5.717  1.00 65.87           C  
ATOM   1351  OE1 GLN A 175      15.049   6.956  -4.841  1.00 67.01           O  
ATOM   1352  NE2 GLN A 175      16.854   7.223  -6.142  1.00 68.22           N  
ATOM   1353  N   GLN A 176      14.890   7.166 -10.458  1.00 49.11           N  
ATOM   1354  CA  GLN A 176      15.048   6.973 -11.873  1.00 54.06           C  
ATOM   1355  C   GLN A 176      15.690   5.604 -12.139  1.00 56.25           C  
ATOM   1356  O   GLN A 176      16.882   5.427 -11.931  1.00 60.09           O  
ATOM   1357  CB  GLN A 176      15.953   8.054 -12.481  1.00 57.11           C  
ATOM   1358  CG  GLN A 176      15.411   9.468 -12.497  1.00 59.23           C  
ATOM   1359  CD  GLN A 176      16.225  10.393 -13.396  1.00 60.29           C  
ATOM   1360  OE1 GLN A 176      17.119   9.958 -14.108  1.00 58.69           O  
ATOM   1361  NE2 GLN A 176      15.895  11.679 -13.379  1.00 70.58           N  
ATOM   1362  N   THR A 177      14.913   4.638 -12.611  1.00 58.76           N  
ATOM   1363  CA  THR A 177      15.482   3.358 -13.062  1.00 59.29           C  
ATOM   1364  C   THR A 177      16.426   3.553 -14.268  1.00 58.71           C  
ATOM   1365  O   THR A 177      17.520   3.002 -14.305  1.00 62.93           O  
ATOM   1366  CB  THR A 177      14.368   2.325 -13.389  1.00 62.55           C  
ATOM   1367  OG1 THR A 177      13.554   2.112 -12.227  1.00 63.61           O  
ATOM   1368  CG2 THR A 177      14.947   0.977 -13.830  1.00 62.21           C  
ATOM   1369  N   THR A 178      15.993   4.346 -15.240  1.00 57.10           N  
ATOM   1370  CA  THR A 178      16.709   4.531 -16.495  1.00 55.00           C  
ATOM   1371  C   THR A 178      16.714   6.011 -16.886  1.00 53.29           C  
ATOM   1372  O   THR A 178      15.738   6.738 -16.638  1.00 60.79           O  
ATOM   1373  CB  THR A 178      16.056   3.690 -17.627  1.00 55.34           C  
ATOM   1374  OG1 THR A 178      15.927   2.316 -17.248  1.00 53.61           O  
ATOM   1375  CG2 THR A 178      16.844   3.785 -18.923  1.00 58.27           C  
ATOM   1376  N   THR A 179      17.813   6.445 -17.496  1.00 53.63           N  
ATOM   1377  CA  THR A 179      17.938   7.786 -18.094  1.00 54.82           C  
ATOM   1378  C   THR A 179      18.182   7.654 -19.595  1.00 53.87           C  
ATOM   1379  O   THR A 179      19.003   6.831 -20.032  1.00 57.73           O  
ATOM   1380  CB  THR A 179      19.066   8.589 -17.430  1.00 57.73           C  
ATOM   1381  OG1 THR A 179      18.657   8.885 -16.099  1.00 71.02           O  
ATOM   1382  CG2 THR A 179      19.333   9.914 -18.137  1.00 59.80           C  
ATOM   1383  N   PHE A 180      17.464   8.467 -20.374  1.00 50.38           N  
ATOM   1384  CA  PHE A 180      17.586   8.456 -21.836  1.00 48.52           C  
ATOM   1385  C   PHE A 180      18.231   9.756 -22.327  1.00 47.06           C  
ATOM   1386  O   PHE A 180      17.591  10.804 -22.317  1.00 47.61           O  
ATOM   1387  CB  PHE A 180      16.204   8.284 -22.423  1.00 45.14           C  
ATOM   1388  CG  PHE A 180      15.479   7.054 -21.942  1.00 42.80           C  
ATOM   1389  CD1 PHE A 180      15.615   5.828 -22.604  1.00 43.25           C  
ATOM   1390  CD2 PHE A 180      14.663   7.117 -20.843  1.00 41.29           C  
ATOM   1391  CE1 PHE A 180      14.906   4.714 -22.182  1.00 41.79           C  
ATOM   1392  CE2 PHE A 180      13.966   6.003 -20.404  1.00 40.92           C  
ATOM   1393  CZ  PHE A 180      14.094   4.795 -21.070  1.00 41.88           C  
ATOM   1394  N   THR A 181      19.506   9.705 -22.711  1.00 46.74           N  
ATOM   1395  CA  THR A 181      20.243  10.919 -23.109  1.00 51.06           C  
ATOM   1396  C   THR A 181      20.593  10.827 -24.584  1.00 51.24           C  
ATOM   1397  O   THR A 181      20.630   9.740 -25.147  1.00 53.98           O  
ATOM   1398  CB  THR A 181      21.519  11.177 -22.251  1.00 55.87           C  
ATOM   1399  OG1 THR A 181      22.530  10.195 -22.531  1.00 60.38           O  
ATOM   1400  CG2 THR A 181      21.199  11.146 -20.775  1.00 56.35           C  
ATOM   1401  N   GLY A 182      20.858  11.977 -25.197  1.00 49.88           N  
ATOM   1402  CA  GLY A 182      21.051  12.047 -26.636  1.00 50.29           C  
ATOM   1403  C   GLY A 182      20.497  13.333 -27.208  1.00 51.62           C  
ATOM   1404  O   GLY A 182      21.152  13.955 -28.046  1.00 52.95           O  
ATOM   1405  N   HIS A 183      19.296  13.745 -26.775  1.00 49.89           N  
ATOM   1406  CA  HIS A 183      18.740  14.998 -27.284  1.00 47.26           C  
ATOM   1407  C   HIS A 183      19.652  16.161 -26.900  1.00 45.42           C  
ATOM   1408  O   HIS A 183      20.129  16.222 -25.781  1.00 50.98           O  
ATOM   1409  CB  HIS A 183      17.321  15.247 -26.773  1.00 45.21           C  
ATOM   1410  CG  HIS A 183      16.250  14.598 -27.596  1.00 43.74           C  
ATOM   1411  ND1 HIS A 183      16.057  14.897 -28.929  1.00 40.17           N  
ATOM   1412  CD2 HIS A 183      15.272  13.717 -27.258  1.00 42.86           C  
ATOM   1413  CE1 HIS A 183      15.020  14.210 -29.382  1.00 41.42           C  
ATOM   1414  NE2 HIS A 183      14.528  13.483 -28.391  1.00 42.10           N  
ATOM   1415  N   THR A 184      19.916  17.057 -27.844  1.00 46.99           N  
ATOM   1416  CA  THR A 184      20.741  18.251 -27.610  1.00 46.31           C  
ATOM   1417  C   THR A 184      19.937  19.510 -27.300  1.00 47.64           C  
ATOM   1418  O   THR A 184      20.519  20.609 -27.193  1.00 47.34           O  
ATOM   1419  CB  THR A 184      21.603  18.549 -28.837  1.00 48.70           C  
ATOM   1420  OG1 THR A 184      20.772  18.957 -29.919  1.00 50.72           O  
ATOM   1421  CG2 THR A 184      22.392  17.304 -29.239  1.00 50.09           C  
ATOM   1422  N   GLY A 185      18.607  19.362 -27.186  1.00 47.19           N  
ATOM   1423  CA  GLY A 185      17.706  20.436 -26.727  1.00 44.06           C  
ATOM   1424  C   GLY A 185      16.567  19.954 -25.826  1.00 45.48           C  
ATOM   1425  O   GLY A 185      16.327  18.749 -25.659  1.00 45.27           O  
ATOM   1426  N   ASP A 186      15.843  20.904 -25.262  1.00 42.89           N  
ATOM   1427  CA  ASP A 186      14.734  20.606 -24.381  1.00 43.80           C  
ATOM   1428  C   ASP A 186      13.808  19.573 -24.995  1.00 41.18           C  
ATOM   1429  O   ASP A 186      13.459  19.704 -26.150  1.00 34.17           O  
ATOM   1430  CB  ASP A 186      13.899  21.881 -24.108  1.00 46.84           C  
ATOM   1431  CG  ASP A 186      14.729  23.055 -23.623  1.00 44.67           C  
ATOM   1432  OD1 ASP A 186      15.949  23.034 -23.801  1.00 50.88           O  
ATOM   1433  OD2 ASP A 186      14.161  23.992 -23.044  1.00 47.56           O  
ATOM   1434  N   VAL A 187      13.382  18.577 -24.217  1.00 40.96           N  
ATOM   1435  CA  VAL A 187      12.455  17.554 -24.719  1.00 38.15           C  
ATOM   1436  C   VAL A 187      11.077  18.047 -24.350  1.00 39.68           C  
ATOM   1437  O   VAL A 187      10.835  18.328 -23.176  1.00 41.81           O  
ATOM   1438  CB  VAL A 187      12.691  16.173 -24.108  1.00 36.69           C  
ATOM   1439  CG1 VAL A 187      11.899  15.132 -24.851  1.00 38.89           C  
ATOM   1440  CG2 VAL A 187      14.167  15.823 -24.181  1.00 40.05           C  
ATOM   1441  N   MET A 188      10.205  18.184 -25.359  1.00 39.43           N  
ATOM   1442  CA  MET A 188       8.885  18.825 -25.203  1.00 35.90           C  
ATOM   1443  C   MET A 188       7.711  17.868 -25.131  1.00 33.47           C  
ATOM   1444  O   MET A 188       6.631  18.256 -24.679  1.00 31.97           O  
ATOM   1445  CB  MET A 188       8.617  19.787 -26.355  1.00 37.68           C  
ATOM   1446  CG  MET A 188       9.742  20.720 -26.736  1.00 39.59           C  
ATOM   1447  SD  MET A 188      10.462  21.522 -25.314  1.00 43.31           S  
ATOM   1448  CE  MET A 188       9.029  22.422 -24.743  1.00 39.58           C  
ATOM   1449  N   SER A 189       7.899  16.639 -25.602  1.00 35.90           N  
ATOM   1450  CA  SER A 189       6.832  15.667 -25.672  1.00 34.93           C  
ATOM   1451  C   SER A 189       7.337  14.255 -25.872  1.00 34.70           C  
ATOM   1452  O   SER A 189       8.438  14.056 -26.372  1.00 33.25           O  
ATOM   1453  CB  SER A 189       5.914  16.010 -26.830  1.00 39.20           C  
ATOM   1454  OG  SER A 189       6.656  16.069 -28.051  1.00 43.74           O  
ATOM   1455  N   LEU A 190       6.490  13.290 -25.514  1.00 34.64           N  
ATOM   1456  CA  LEU A 190       6.762  11.888 -25.697  1.00 38.03           C  
ATOM   1457  C   LEU A 190       5.469  11.099 -25.888  1.00 36.76           C  
ATOM   1458  O   LEU A 190       4.395  11.558 -25.528  1.00 38.17           O  
ATOM   1459  CB  LEU A 190       7.588  11.347 -24.500  1.00 41.63           C  
ATOM   1460  CG  LEU A 190       6.858  11.111 -23.167  1.00 43.74           C  
ATOM   1461  CD1 LEU A 190       6.275   9.709 -23.067  1.00 44.10           C  
ATOM   1462  CD2 LEU A 190       7.790  11.369 -21.981  1.00 46.74           C  
ATOM   1463  N   SER A 191       5.565   9.894 -26.427  1.00 37.78           N  
ATOM   1464  CA  SER A 191       4.384   9.014 -26.566  1.00 39.00           C  
ATOM   1465  C   SER A 191       4.830   7.568 -26.487  1.00 40.45           C  
ATOM   1466  O   SER A 191       5.829   7.194 -27.107  1.00 38.59           O  
ATOM   1467  CB  SER A 191       3.665   9.263 -27.913  1.00 41.02           C  
ATOM   1468  OG  SER A 191       2.550   8.406 -28.115  1.00 39.83           O  
ATOM   1469  N   LEU A 192       4.097   6.771 -25.711  1.00 49.58           N  
ATOM   1470  CA  LEU A 192       4.377   5.340 -25.544  1.00 55.83           C  
ATOM   1471  C   LEU A 192       3.832   4.582 -26.703  1.00 59.21           C  
ATOM   1472  O   LEU A 192       2.715   4.859 -27.145  1.00 66.26           O  
ATOM   1473  CB  LEU A 192       3.666   4.776 -24.306  1.00 58.09           C  
ATOM   1474  CG  LEU A 192       4.243   5.203 -22.967  1.00 62.05           C  
ATOM   1475  CD1 LEU A 192       3.295   4.831 -21.843  1.00 67.21           C  
ATOM   1476  CD2 LEU A 192       5.619   4.577 -22.767  1.00 65.70           C  
ATOM   1477  N   ALA A 193       4.578   3.582 -27.156  1.00 61.65           N  
ATOM   1478  CA  ALA A 193       4.027   2.632 -28.126  1.00 62.85           C  
ATOM   1479  C   ALA A 193       2.885   1.856 -27.471  1.00 63.62           C  
ATOM   1480  O   ALA A 193       2.865   1.730 -26.239  1.00 58.53           O  
ATOM   1481  CB  ALA A 193       5.095   1.688 -28.634  1.00 60.17           C  
ATOM   1482  N   PRO A 194       1.921   1.360 -28.273  1.00 68.24           N  
ATOM   1483  CA  PRO A 194       0.795   0.566 -27.743  1.00 70.65           C  
ATOM   1484  C   PRO A 194       1.241  -0.498 -26.719  1.00 74.34           C  
ATOM   1485  O   PRO A 194       0.690  -0.570 -25.615  1.00 67.96           O  
ATOM   1486  CB  PRO A 194       0.196  -0.098 -28.994  1.00 71.76           C  
ATOM   1487  CG  PRO A 194       0.677   0.706 -30.169  1.00 72.63           C  
ATOM   1488  CD  PRO A 194       1.765   1.644 -29.713  1.00 70.08           C  
ATOM   1489  N   ASP A 195       2.268  -1.264 -27.087  1.00 74.59           N  
ATOM   1490  CA  ASP A 195       2.850  -2.306 -26.230  1.00 79.58           C  
ATOM   1491  C   ASP A 195       3.866  -1.837 -25.135  1.00 79.84           C  
ATOM   1492  O   ASP A 195       4.436  -2.675 -24.442  1.00 83.90           O  
ATOM   1493  CB  ASP A 195       3.515  -3.358 -27.134  1.00 75.32           C  
ATOM   1494  CG  ASP A 195       4.833  -2.878 -27.734  1.00 75.20           C  
ATOM   1495  OD1 ASP A 195       5.179  -1.687 -27.605  1.00 68.94           O  
ATOM   1496  OD2 ASP A 195       5.547  -3.704 -28.329  1.00 83.93           O  
ATOM   1497  N   THR A 196       4.133  -0.528 -25.052  1.00 81.71           N  
ATOM   1498  CA  THR A 196       4.998   0.128 -24.025  1.00 78.71           C  
ATOM   1499  C   THR A 196       6.461  -0.342 -23.903  1.00 71.69           C  
ATOM   1500  O   THR A 196       7.135   0.031 -22.953  1.00 67.86           O  
ATOM   1501  CB  THR A 196       4.356   0.131 -22.608  1.00 79.57           C  
ATOM   1502  OG1 THR A 196       4.404  -1.190 -22.057  1.00 84.52           O  
ATOM   1503  CG2 THR A 196       2.889   0.645 -22.622  1.00 77.99           C  
ATOM   1504  N   ARG A 197       6.961  -1.114 -24.871  1.00 68.60           N  
ATOM   1505  CA  ARG A 197       8.377  -1.497 -24.912  1.00 67.98           C  
ATOM   1506  C   ARG A 197       9.231  -0.393 -25.524  1.00 65.35           C  
ATOM   1507  O   ARG A 197      10.424  -0.332 -25.265  1.00 64.42           O  
ATOM   1508  CB  ARG A 197       8.601  -2.755 -25.744  1.00 75.87           C  
ATOM   1509  CG  ARG A 197       7.694  -3.933 -25.437  1.00 86.35           C  
ATOM   1510  CD  ARG A 197       8.258  -5.226 -26.002  1.00 95.30           C  
ATOM   1511  NE  ARG A 197       9.268  -5.772 -25.096  1.00101.12           N  
ATOM   1512  CZ  ARG A 197      10.061  -6.807 -25.362  1.00100.72           C  
ATOM   1513  NH1 ARG A 197      10.002  -7.438 -26.536  1.00 98.43           N  
ATOM   1514  NH2 ARG A 197      10.937  -7.206 -24.440  1.00105.55           N  
ATOM   1515  N   LEU A 198       8.630   0.441 -26.375  1.00 62.71           N  
ATOM   1516  CA  LEU A 198       9.292   1.616 -26.949  1.00 54.32           C  
ATOM   1517  C   LEU A 198       8.492   2.888 -26.678  1.00 49.53           C  
ATOM   1518  O   LEU A 198       7.318   2.852 -26.310  1.00 49.11           O  
ATOM   1519  CB  LEU A 198       9.447   1.451 -28.458  1.00 57.50           C  
ATOM   1520  CG  LEU A 198      10.145   0.192 -28.966  1.00 64.15           C  
ATOM   1521  CD1 LEU A 198       9.974   0.003 -30.468  1.00 65.34           C  
ATOM   1522  CD2 LEU A 198      11.605   0.253 -28.606  1.00 68.34           C  
ATOM   1523  N   PHE A 199       9.152   4.020 -26.866  1.00 47.74           N  
ATOM   1524  CA  PHE A 199       8.501   5.310 -26.819  1.00 46.16           C  
ATOM   1525  C   PHE A 199       9.277   6.275 -27.669  1.00 42.36           C  
ATOM   1526  O   PHE A 199      10.454   6.060 -27.949  1.00 43.31           O  
ATOM   1527  CB  PHE A 199       8.314   5.801 -25.359  1.00 54.46           C  
ATOM   1528  CG  PHE A 199       9.545   6.412 -24.720  1.00 55.53           C  
ATOM   1529  CD1 PHE A 199       9.850   7.756 -24.902  1.00 56.05           C  
ATOM   1530  CD2 PHE A 199      10.361   5.661 -23.892  1.00 58.27           C  
ATOM   1531  CE1 PHE A 199      10.956   8.339 -24.292  1.00 54.82           C  
ATOM   1532  CE2 PHE A 199      11.473   6.223 -23.293  1.00 55.75           C  
ATOM   1533  CZ  PHE A 199      11.758   7.573 -23.483  1.00 55.83           C  
ATOM   1534  N   VAL A 200       8.608   7.333 -28.097  1.00 40.11           N  
ATOM   1535  CA  VAL A 200       9.253   8.340 -28.943  1.00 42.24           C  
ATOM   1536  C   VAL A 200       9.195   9.662 -28.216  1.00 38.40           C  
ATOM   1537  O   VAL A 200       8.234   9.917 -27.516  1.00 36.45           O  
ATOM   1538  CB  VAL A 200       8.628   8.497 -30.377  1.00 43.69           C  
ATOM   1539  CG1 VAL A 200       8.868   7.272 -31.233  1.00 45.96           C  
ATOM   1540  CG2 VAL A 200       7.137   8.768 -30.331  1.00 45.59           C  
ATOM   1541  N   SER A 201      10.228  10.473 -28.407  1.00 37.88           N  
ATOM   1542  CA  SER A 201      10.324  11.781 -27.803  1.00 39.11           C  
ATOM   1543  C   SER A 201      10.554  12.808 -28.891  1.00 40.85           C  
ATOM   1544  O   SER A 201      11.168  12.478 -29.904  1.00 39.46           O  
ATOM   1545  CB  SER A 201      11.519  11.827 -26.858  1.00 41.98           C  
ATOM   1546  OG  SER A 201      12.717  11.806 -27.608  1.00 42.26           O  
ATOM   1547  N   GLY A 202      10.080  14.035 -28.667  1.00 38.52           N  
ATOM   1548  CA  GLY A 202      10.312  15.156 -29.563  1.00 39.92           C  
ATOM   1549  C   GLY A 202      10.884  16.348 -28.820  1.00 37.75           C  
ATOM   1550  O   GLY A 202      10.526  16.599 -27.668  1.00 38.75           O  
ATOM   1551  N   ALA A 203      11.751  17.103 -29.484  1.00 38.45           N  
ATOM   1552  CA  ALA A 203      12.579  18.080 -28.789  1.00 41.88           C  
ATOM   1553  C   ALA A 203      12.851  19.345 -29.568  1.00 43.66           C  
ATOM   1554  O   ALA A 203      12.523  19.468 -30.731  1.00 45.35           O  
ATOM   1555  CB  ALA A 203      13.900  17.419 -28.411  1.00 43.67           C  
ATOM   1556  N   CYS A 204      13.467  20.296 -28.886  1.00 49.27           N  
ATOM   1557  CA  CYS A 204      13.814  21.584 -29.461  1.00 52.89           C  
ATOM   1558  C   CYS A 204      14.988  21.481 -30.381  1.00 51.55           C  
ATOM   1559  O   CYS A 204      15.193  22.366 -31.183  1.00 57.69           O  
ATOM   1560  CB  CYS A 204      14.053  22.626 -28.374  1.00 58.00           C  
ATOM   1561  SG  CYS A 204      12.452  23.081 -27.626  1.00 74.41           S  
ATOM   1562  N   ASP A 205      15.705  20.357 -30.343  1.00 50.80           N  
ATOM   1563  CA  ASP A 205      16.713  20.061 -31.383  1.00 49.17           C  
ATOM   1564  C   ASP A 205      16.109  19.757 -32.776  1.00 51.60           C  
ATOM   1565  O   ASP A 205      16.835  19.408 -33.708  1.00 55.01           O  
ATOM   1566  CB  ASP A 205      17.672  18.945 -30.924  1.00 44.71           C  
ATOM   1567  CG  ASP A 205      16.994  17.615 -30.687  1.00 47.64           C  
ATOM   1568  OD1 ASP A 205      15.963  17.309 -31.313  1.00 52.59           O  
ATOM   1569  OD2 ASP A 205      17.514  16.839 -29.869  1.00 44.51           O  
ATOM   1570  N   ALA A 206      14.781  19.866 -32.900  1.00 52.58           N  
ATOM   1571  CA  ALA A 206      14.042  19.594 -34.134  1.00 53.06           C  
ATOM   1572  C   ALA A 206      14.005  18.105 -34.527  1.00 51.38           C  
ATOM   1573  O   ALA A 206      13.575  17.785 -35.623  1.00 57.68           O  
ATOM   1574  CB  ALA A 206      14.550  20.463 -35.298  1.00 47.92           C  
ATOM   1575  N   SER A 207      14.425  17.204 -33.643  1.00 46.97           N  
ATOM   1576  CA  SER A 207      14.487  15.782 -33.978  1.00 45.40           C  
ATOM   1577  C   SER A 207      13.577  14.991 -33.069  1.00 44.16           C  
ATOM   1578  O   SER A 207      13.239  15.457 -31.971  1.00 49.09           O  
ATOM   1579  CB  SER A 207      15.904  15.266 -33.823  1.00 47.43           C  
ATOM   1580  OG  SER A 207      16.246  15.009 -32.475  1.00 48.42           O  
ATOM   1581  N   ALA A 208      13.186  13.807 -33.519  1.00 37.98           N  
ATOM   1582  CA  ALA A 208      12.500  12.856 -32.667  1.00 38.80           C  
ATOM   1583  C   ALA A 208      13.378  11.616 -32.525  1.00 44.74           C  
ATOM   1584  O   ALA A 208      14.130  11.244 -33.439  1.00 41.57           O  
ATOM   1585  CB  ALA A 208      11.140  12.483 -33.215  1.00 36.64           C  
ATOM   1586  N   LYS A 209      13.296  10.995 -31.351  1.00 46.04           N  
ATOM   1587  CA  LYS A 209      14.058   9.803 -31.053  1.00 46.34           C  
ATOM   1588  C   LYS A 209      13.113   8.701 -30.590  1.00 49.55           C  
ATOM   1589  O   LYS A 209      12.094   8.957 -29.917  1.00 44.56           O  
ATOM   1590  CB  LYS A 209      15.132  10.086 -30.008  1.00 47.27           C  
ATOM   1591  CG  LYS A 209      16.209  11.040 -30.489  1.00 44.40           C  
ATOM   1592  CD  LYS A 209      17.233  11.380 -29.409  1.00 44.04           C  
ATOM   1593  CE  LYS A 209      18.442  12.086 -29.989  1.00 42.18           C  
ATOM   1594  NZ  LYS A 209      19.303  11.113 -30.750  1.00 44.44           N  
ATOM   1595  N   LEU A 210      13.464   7.483 -30.999  1.00 51.60           N  
ATOM   1596  CA  LEU A 210      12.822   6.260 -30.546  1.00 55.36           C  
ATOM   1597  C   LEU A 210      13.765   5.634 -29.521  1.00 54.62           C  
ATOM   1598  O   LEU A 210      14.950   5.490 -29.785  1.00 52.06           O  
ATOM   1599  CB  LEU A 210      12.599   5.322 -31.726  1.00 54.47           C  
ATOM   1600  CG  LEU A 210      12.072   3.928 -31.455  1.00 56.17           C  
ATOM   1601  CD1 LEU A 210      10.614   4.013 -31.103  1.00 57.23           C  
ATOM   1602  CD2 LEU A 210      12.288   3.060 -32.681  1.00 61.77           C  
ATOM   1603  N   TRP A 211      13.220   5.284 -28.353  1.00 56.95           N  
ATOM   1604  CA  TRP A 211      13.983   4.721 -27.230  1.00 56.09           C  
ATOM   1605  C   TRP A 211      13.478   3.337 -26.879  1.00 58.27           C  
ATOM   1606  O   TRP A 211      12.268   3.103 -26.859  1.00 54.14           O  
ATOM   1607  CB  TRP A 211      13.848   5.591 -25.978  1.00 52.91           C  
ATOM   1608  CG  TRP A 211      14.174   7.012 -26.195  1.00 48.45           C  
ATOM   1609  CD1 TRP A 211      13.314   7.962 -26.600  1.00 47.22           C  
ATOM   1610  CD2 TRP A 211      15.456   7.646 -26.059  1.00 46.86           C  
ATOM   1611  NE1 TRP A 211      13.960   9.153 -26.721  1.00 46.78           N  
ATOM   1612  CE2 TRP A 211      15.276   8.996 -26.380  1.00 47.81           C  
ATOM   1613  CE3 TRP A 211      16.742   7.201 -25.688  1.00 45.36           C  
ATOM   1614  CZ2 TRP A 211      16.337   9.940 -26.330  1.00 50.40           C  
ATOM   1615  CZ3 TRP A 211      17.805   8.141 -25.628  1.00 42.96           C  
ATOM   1616  CH2 TRP A 211      17.587   9.486 -25.957  1.00 45.74           C  
ATOM   1617  N   ASP A 212      14.410   2.426 -26.588  1.00 64.32           N  
ATOM   1618  CA  ASP A 212      14.048   1.132 -26.001  1.00 65.95           C  
ATOM   1619  C   ASP A 212      13.974   1.282 -24.490  1.00 62.60           C  
ATOM   1620  O   ASP A 212      14.964   1.641 -23.863  1.00 65.80           O  
ATOM   1621  CB  ASP A 212      15.055   0.046 -26.366  1.00 69.02           C  
ATOM   1622  CG  ASP A 212      14.527  -1.341 -26.067  1.00 70.57           C  
ATOM   1623  OD1 ASP A 212      14.343  -1.683 -24.875  1.00 70.16           O  
ATOM   1624  OD2 ASP A 212      14.293  -2.096 -27.038  1.00 81.42           O  
ATOM   1625  N   VAL A 213      12.821   0.983 -23.898  1.00 62.33           N  
ATOM   1626  CA  VAL A 213      12.615   1.245 -22.469  1.00 71.95           C  
ATOM   1627  C   VAL A 213      13.549   0.377 -21.630  1.00 69.75           C  
ATOM   1628  O   VAL A 213      14.314   0.891 -20.808  1.00 63.13           O  
ATOM   1629  CB  VAL A 213      11.151   0.987 -22.024  1.00 75.07           C  
ATOM   1630  CG1 VAL A 213      11.011   1.179 -20.505  1.00 74.66           C  
ATOM   1631  CG2 VAL A 213      10.175   1.894 -22.771  1.00 71.71           C  
ATOM   1632  N   ARG A 214      13.480  -0.928 -21.882  1.00 73.31           N  
ATOM   1633  CA  ARG A 214      14.244  -1.916 -21.147  1.00 75.32           C  
ATOM   1634  C   ARG A 214      15.749  -1.772 -21.337  1.00 65.70           C  
ATOM   1635  O   ARG A 214      16.472  -1.949 -20.379  1.00 68.90           O  
ATOM   1636  CB  ARG A 214      13.824  -3.331 -21.539  1.00 84.36           C  
ATOM   1637  CG  ARG A 214      12.391  -3.720 -21.186  1.00 93.35           C  
ATOM   1638  CD  ARG A 214      11.921  -4.942 -21.988  1.00102.93           C  
ATOM   1639  NE  ARG A 214      12.921  -6.034 -22.070  1.00115.80           N  
ATOM   1640  CZ  ARG A 214      13.789  -6.265 -23.075  1.00116.49           C  
ATOM   1641  NH1 ARG A 214      13.841  -5.490 -24.162  1.00120.94           N  
ATOM   1642  NH2 ARG A 214      14.625  -7.300 -22.994  1.00109.50           N  
ATOM   1643  N   GLU A 215      16.220  -1.453 -22.540  1.00 62.20           N  
ATOM   1644  CA  GLU A 215      17.673  -1.306 -22.796  1.00 64.78           C  
ATOM   1645  C   GLU A 215      18.209   0.095 -22.429  1.00 58.50           C  
ATOM   1646  O   GLU A 215      19.351   0.231 -22.079  1.00 55.23           O  
ATOM   1647  CB  GLU A 215      18.050  -1.639 -24.258  1.00 76.19           C  
ATOM   1648  CG  GLU A 215      17.496  -2.948 -24.846  1.00 84.13           C  
ATOM   1649  CD  GLU A 215      18.064  -4.226 -24.263  1.00 91.34           C  
ATOM   1650  OE1 GLU A 215      19.068  -4.720 -24.840  1.00 89.02           O  
ATOM   1651  OE2 GLU A 215      17.472  -4.770 -23.284  1.00 92.09           O  
ATOM   1652  N   GLY A 216      17.393   1.135 -22.525  1.00 58.30           N  
ATOM   1653  CA  GLY A 216      17.790   2.470 -22.074  1.00 59.80           C  
ATOM   1654  C   GLY A 216      18.556   3.315 -23.069  1.00 63.06           C  
ATOM   1655  O   GLY A 216      19.364   4.172 -22.698  1.00 63.75           O  
ATOM   1656  N   MET A 217      18.255   3.120 -24.342  1.00 72.66           N  
ATOM   1657  CA  MET A 217      19.083   3.663 -25.412  1.00 73.06           C  
ATOM   1658  C   MET A 217      18.231   4.056 -26.595  1.00 64.62           C  
ATOM   1659  O   MET A 217      17.118   3.534 -26.808  1.00 53.94           O  
ATOM   1660  CB  MET A 217      20.117   2.632 -25.854  1.00 82.76           C  
ATOM   1661  CG  MET A 217      19.558   1.213 -25.890  1.00 93.43           C  
ATOM   1662  SD  MET A 217      20.290   0.184 -27.159  1.00122.97           S  
ATOM   1663  CE  MET A 217      19.190   0.569 -28.513  1.00119.12           C  
ATOM   1664  N   CYS A 218      18.793   4.973 -27.371  1.00 58.02           N  
ATOM   1665  CA  CYS A 218      18.154   5.458 -28.558  1.00 56.64           C  
ATOM   1666  C   CYS A 218      18.419   4.475 -29.689  1.00 58.15           C  
ATOM   1667  O   CYS A 218      19.567   4.243 -30.017  1.00 65.93           O  
ATOM   1668  CB  CYS A 218      18.722   6.833 -28.917  1.00 54.59           C  
ATOM   1669  SG  CYS A 218      17.958   7.606 -30.361  1.00 54.72           S  
ATOM   1670  N   ARG A 219      17.369   3.917 -30.285  1.00 60.13           N  
ATOM   1671  CA  ARG A 219      17.489   3.161 -31.547  1.00 61.37           C  
ATOM   1672  C   ARG A 219      17.573   4.026 -32.793  1.00 55.60           C  
ATOM   1673  O   ARG A 219      18.367   3.756 -33.685  1.00 58.81           O  
ATOM   1674  CB  ARG A 219      16.309   2.219 -31.717  1.00 63.84           C  
ATOM   1675  CG  ARG A 219      16.179   1.277 -30.550  1.00 72.50           C  
ATOM   1676  CD  ARG A 219      15.662  -0.108 -30.946  1.00 81.28           C  
ATOM   1677  NE  ARG A 219      16.080  -1.071 -29.935  1.00 88.18           N  
ATOM   1678  CZ  ARG A 219      15.752  -2.357 -29.892  1.00 97.04           C  
ATOM   1679  NH1 ARG A 219      14.965  -2.891 -30.820  1.00102.67           N  
ATOM   1680  NH2 ARG A 219      16.218  -3.115 -28.898  1.00102.14           N  
ATOM   1681  N   GLN A 220      16.731   5.046 -32.868  1.00 52.94           N  
ATOM   1682  CA  GLN A 220      16.539   5.790 -34.107  1.00 54.93           C  
ATOM   1683  C   GLN A 220      16.311   7.276 -33.837  1.00 53.16           C  
ATOM   1684  O   GLN A 220      15.568   7.642 -32.929  1.00 53.58           O  
ATOM   1685  CB  GLN A 220      15.347   5.197 -34.889  1.00 53.17           C  
ATOM   1686  CG  GLN A 220      15.614   3.854 -35.555  1.00 52.16           C  
ATOM   1687  CD  GLN A 220      14.418   3.254 -36.267  1.00 50.22           C  
ATOM   1688  OE1 GLN A 220      13.808   2.306 -35.773  1.00 52.23           O  
ATOM   1689  NE2 GLN A 220      14.083   3.790 -37.440  1.00 43.84           N  
ATOM   1690  N   THR A 221      16.962   8.122 -34.624  1.00 50.65           N  
ATOM   1691  CA  THR A 221      16.763   9.567 -34.587  1.00 50.38           C  
ATOM   1692  C   THR A 221      16.123   9.963 -35.924  1.00 53.01           C  
ATOM   1693  O   THR A 221      16.583   9.539 -36.965  1.00 55.86           O  
ATOM   1694  CB  THR A 221      18.108  10.276 -34.378  1.00 47.11           C  
ATOM   1695  OG1 THR A 221      18.613   9.895 -33.106  1.00 56.14           O  
ATOM   1696  CG2 THR A 221      17.977  11.790 -34.423  1.00 48.11           C  
ATOM   1697  N   PHE A 222      15.063  10.767 -35.880  1.00 54.78           N  
ATOM   1698  CA  PHE A 222      14.318  11.178 -37.064  1.00 47.49           C  
ATOM   1699  C   PHE A 222      14.447  12.671 -37.274  1.00 44.32           C  
ATOM   1700  O   PHE A 222      14.142  13.431 -36.373  1.00 46.37           O  
ATOM   1701  CB  PHE A 222      12.852  10.815 -36.867  1.00 47.45           C  
ATOM   1702  CG  PHE A 222      12.610   9.357 -36.771  1.00 46.57           C  
ATOM   1703  CD1 PHE A 222      12.691   8.712 -35.559  1.00 52.49           C  
ATOM   1704  CD2 PHE A 222      12.339   8.620 -37.899  1.00 50.15           C  
ATOM   1705  CE1 PHE A 222      12.479   7.345 -35.458  1.00 50.76           C  
ATOM   1706  CE2 PHE A 222      12.127   7.258 -37.813  1.00 55.11           C  
ATOM   1707  CZ  PHE A 222      12.193   6.617 -36.584  1.00 51.46           C  
ATOM   1708  N   THR A 223      14.858  13.104 -38.455  1.00 46.86           N  
ATOM   1709  CA  THR A 223      15.021  14.544 -38.716  1.00 52.14           C  
ATOM   1710  C   THR A 223      14.081  15.025 -39.805  1.00 55.10           C  
ATOM   1711  O   THR A 223      13.351  14.222 -40.401  1.00 57.56           O  
ATOM   1712  CB  THR A 223      16.474  14.906 -39.102  1.00 51.61           C  
ATOM   1713  OG1 THR A 223      16.836  14.184 -40.289  1.00 51.50           O  
ATOM   1714  CG2 THR A 223      17.433  14.615 -37.936  1.00 49.48           C  
ATOM   1715  N   GLY A 224      14.099  16.344 -40.022  1.00 57.09           N  
ATOM   1716  CA  GLY A 224      13.359  17.001 -41.104  1.00 55.32           C  
ATOM   1717  C   GLY A 224      12.694  18.290 -40.655  1.00 57.69           C  
ATOM   1718  O   GLY A 224      12.630  19.259 -41.434  1.00 51.79           O  
ATOM   1719  N   HIS A 225      12.197  18.305 -39.408  1.00 51.58           N  
ATOM   1720  CA  HIS A 225      11.548  19.506 -38.859  1.00 50.54           C  
ATOM   1721  C   HIS A 225      12.586  20.617 -38.808  1.00 51.41           C  
ATOM   1722  O   HIS A 225      13.788  20.348 -38.695  1.00 48.07           O  
ATOM   1723  CB  HIS A 225      10.914  19.267 -37.464  1.00 47.57           C  
ATOM   1724  CG  HIS A 225       9.586  18.565 -37.488  1.00 46.02           C  
ATOM   1725  ND1 HIS A 225       8.456  19.118 -38.061  1.00 39.79           N  
ATOM   1726  CD2 HIS A 225       9.207  17.351 -37.005  1.00 43.77           C  
ATOM   1727  CE1 HIS A 225       7.443  18.271 -37.929  1.00 39.39           C  
ATOM   1728  NE2 HIS A 225       7.871  17.194 -37.298  1.00 38.53           N  
ATOM   1729  N   GLU A 226      12.107  21.856 -38.936  1.00 58.91           N  
ATOM   1730  CA  GLU A 226      12.961  23.039 -38.967  1.00 61.76           C  
ATOM   1731  C   GLU A 226      12.924  23.822 -37.664  1.00 59.26           C  
ATOM   1732  O   GLU A 226      13.641  24.815 -37.540  1.00 68.38           O  
ATOM   1733  CB  GLU A 226      12.570  23.930 -40.164  1.00 68.29           C  
ATOM   1734  CG  GLU A 226      13.130  23.354 -41.478  1.00 80.94           C  
ATOM   1735  CD  GLU A 226      12.487  23.891 -42.758  1.00 87.55           C  
ATOM   1736  OE1 GLU A 226      12.223  25.110 -42.808  1.00101.82           O  
ATOM   1737  OE2 GLU A 226      12.275  23.091 -43.704  1.00 82.04           O  
ATOM   1738  N   SER A 227      12.107  23.382 -36.710  1.00 51.59           N  
ATOM   1739  CA  SER A 227      11.899  24.069 -35.428  1.00 50.55           C  
ATOM   1740  C   SER A 227      11.464  23.025 -34.397  1.00 47.89           C  
ATOM   1741  O   SER A 227      11.431  21.832 -34.679  1.00 46.71           O  
ATOM   1742  CB  SER A 227      10.816  25.163 -35.546  1.00 51.96           C  
ATOM   1743  OG  SER A 227      11.076  26.202 -34.616  1.00 60.26           O  
ATOM   1744  N   ASP A 228      11.068  23.490 -33.223  1.00 46.51           N  
ATOM   1745  CA  ASP A 228      10.820  22.618 -32.087  1.00 45.07           C  
ATOM   1746  C   ASP A 228       9.715  21.620 -32.374  1.00 43.16           C  
ATOM   1747  O   ASP A 228       8.774  21.936 -33.053  1.00 46.72           O  
ATOM   1748  CB  ASP A 228      10.473  23.456 -30.857  1.00 48.41           C  
ATOM   1749  CG  ASP A 228      11.508  24.582 -30.576  1.00 53.98           C  
ATOM   1750  OD1 ASP A 228      12.580  24.665 -31.235  1.00 58.25           O  
ATOM   1751  OD2 ASP A 228      11.236  25.406 -29.681  1.00 56.67           O  
ATOM   1752  N   ILE A 229       9.851  20.404 -31.888  1.00 41.80           N  
ATOM   1753  CA  ILE A 229       8.768  19.449 -31.944  1.00 43.86           C  
ATOM   1754  C   ILE A 229       8.018  19.559 -30.629  1.00 47.01           C  
ATOM   1755  O   ILE A 229       8.528  19.146 -29.595  1.00 53.12           O  
ATOM   1756  CB  ILE A 229       9.286  18.028 -32.173  1.00 43.23           C  
ATOM   1757  CG1 ILE A 229       9.736  17.916 -33.620  1.00 43.55           C  
ATOM   1758  CG2 ILE A 229       8.196  16.999 -31.915  1.00 42.72           C  
ATOM   1759  CD1 ILE A 229      10.554  16.668 -33.894  1.00 47.44           C  
ATOM   1760  N   ASN A 230       6.817  20.122 -30.686  1.00 42.89           N  
ATOM   1761  CA  ASN A 230       6.021  20.411 -29.501  1.00 40.20           C  
ATOM   1762  C   ASN A 230       5.136  19.240 -29.082  1.00 41.62           C  
ATOM   1763  O   ASN A 230       4.647  19.188 -27.955  1.00 44.50           O  
ATOM   1764  CB  ASN A 230       5.116  21.604 -29.767  1.00 43.59           C  
ATOM   1765  CG  ASN A 230       5.875  22.894 -30.028  1.00 45.07           C  
ATOM   1766  OD1 ASN A 230       6.945  23.133 -29.470  1.00 44.22           O  
ATOM   1767  ND2 ASN A 230       5.296  23.750 -30.886  1.00 47.18           N  
ATOM   1768  N   ALA A 231       4.893  18.303 -29.985  1.00 42.19           N  
ATOM   1769  CA  ALA A 231       3.922  17.251 -29.723  1.00 35.38           C  
ATOM   1770  C   ALA A 231       4.232  16.076 -30.613  1.00 34.20           C  
ATOM   1771  O   ALA A 231       4.800  16.250 -31.691  1.00 33.00           O  
ATOM   1772  CB  ALA A 231       2.544  17.760 -30.010  1.00 35.39           C  
ATOM   1773  N   ILE A 232       3.867  14.889 -30.148  1.00 30.80           N  
ATOM   1774  CA  ILE A 232       4.197  13.652 -30.815  1.00 32.32           C  
ATOM   1775  C   ILE A 232       3.190  12.578 -30.420  1.00 33.59           C  
ATOM   1776  O   ILE A 232       2.644  12.652 -29.321  1.00 36.35           O  
ATOM   1777  CB  ILE A 232       5.624  13.267 -30.456  1.00 33.56           C  
ATOM   1778  CG1 ILE A 232       6.110  12.140 -31.345  1.00 34.43           C  
ATOM   1779  CG2 ILE A 232       5.747  12.915 -28.960  1.00 35.63           C  
ATOM   1780  CD1 ILE A 232       7.614  11.997 -31.275  1.00 35.98           C  
ATOM   1781  N   CYS A 233       2.890  11.625 -31.303  1.00 35.40           N  
ATOM   1782  CA  CYS A 233       1.889  10.570 -30.997  1.00 38.91           C  
ATOM   1784  C   CYS A 233       2.124   9.322 -31.845  1.00 41.69           C  
ATOM   1785  O   CYS A 233       2.294   9.397 -33.057  1.00 41.70           O  
ATOM   1786  CB  CYS A 233       0.438  11.071 -31.183  1.00 40.34           C  
ATOM   1788  SG  CYS A 233      -0.947   9.899 -30.857  1.00 40.87           S  
ATOM   1790  N   PHE A 234       2.144   8.177 -31.190  1.00 45.37           N  
ATOM   1791  CA  PHE A 234       2.320   6.914 -31.876  1.00 47.14           C  
ATOM   1792  C   PHE A 234       1.099   6.605 -32.733  1.00 47.82           C  
ATOM   1793  O   PHE A 234      -0.030   6.981 -32.380  1.00 45.11           O  
ATOM   1794  CB  PHE A 234       2.546   5.776 -30.873  1.00 47.97           C  
ATOM   1795  CG  PHE A 234       3.919   5.218 -30.915  1.00 49.43           C  
ATOM   1796  CD1 PHE A 234       4.276   4.329 -31.929  1.00 50.06           C  
ATOM   1797  CD2 PHE A 234       4.851   5.564 -29.953  1.00 47.55           C  
ATOM   1798  CE1 PHE A 234       5.551   3.794 -31.991  1.00 51.77           C  
ATOM   1799  CE2 PHE A 234       6.125   5.039 -30.013  1.00 53.43           C  
ATOM   1800  CZ  PHE A 234       6.481   4.154 -31.036  1.00 50.84           C  
ATOM   1801  N   PHE A 235       1.348   5.938 -33.858  1.00 47.15           N  
ATOM   1802  CA  PHE A 235       0.300   5.424 -34.722  1.00 47.84           C  
ATOM   1803  C   PHE A 235      -0.128   4.089 -34.090  1.00 52.15           C  
ATOM   1804  O   PHE A 235       0.715   3.389 -33.512  1.00 55.08           O  
ATOM   1805  CB  PHE A 235       0.854   5.256 -36.135  1.00 50.01           C  
ATOM   1806  CG  PHE A 235      -0.157   4.835 -37.136  1.00 49.52           C  
ATOM   1807  CD1 PHE A 235      -1.032   5.758 -37.665  1.00 51.81           C  
ATOM   1808  CD2 PHE A 235      -0.248   3.517 -37.533  1.00 49.66           C  
ATOM   1809  CE1 PHE A 235      -2.004   5.367 -38.570  1.00 50.76           C  
ATOM   1810  CE2 PHE A 235      -1.204   3.114 -38.444  1.00 53.96           C  
ATOM   1811  CZ  PHE A 235      -2.082   4.048 -38.975  1.00 50.44           C  
ATOM   1812  N   PRO A 236      -1.431   3.731 -34.161  1.00 55.26           N  
ATOM   1813  CA  PRO A 236      -1.885   2.581 -33.351  1.00 53.91           C  
ATOM   1814  C   PRO A 236      -1.266   1.193 -33.632  1.00 55.60           C  
ATOM   1815  O   PRO A 236      -1.309   0.341 -32.744  1.00 58.48           O  
ATOM   1816  CB  PRO A 236      -3.404   2.577 -33.584  1.00 52.79           C  
ATOM   1817  CG  PRO A 236      -3.611   3.328 -34.878  1.00 51.98           C  
ATOM   1818  CD  PRO A 236      -2.580   4.406 -34.809  1.00 54.86           C  
ATOM   1819  N   ASN A 237      -0.705   0.952 -34.819  1.00 54.27           N  
ATOM   1820  CA  ASN A 237      -0.024  -0.326 -35.093  1.00 55.03           C  
ATOM   1821  C   ASN A 237       1.403  -0.398 -34.557  1.00 58.12           C  
ATOM   1822  O   ASN A 237       2.021  -1.459 -34.603  1.00 57.96           O  
ATOM   1823  CB  ASN A 237      -0.110  -0.748 -36.589  1.00 53.79           C  
ATOM   1824  CG  ASN A 237       0.802   0.032 -37.521  1.00 53.77           C  
ATOM   1825  OD1 ASN A 237       1.727   0.724 -37.106  1.00 54.89           O  
ATOM   1826  ND2 ASN A 237       0.531  -0.090 -38.818  1.00 57.70           N  
ATOM   1827  N   GLY A 238       1.942   0.726 -34.090  1.00 59.31           N  
ATOM   1828  CA  GLY A 238       3.245   0.736 -33.428  1.00 59.62           C  
ATOM   1829  C   GLY A 238       4.460   0.855 -34.325  1.00 58.16           C  
ATOM   1830  O   GLY A 238       5.589   0.929 -33.820  1.00 59.75           O  
ATOM   1831  N   ASN A 239       4.241   0.909 -35.645  1.00 56.34           N  
ATOM   1832  CA  ASN A 239       5.344   1.014 -36.621  1.00 54.97           C  
ATOM   1833  C   ASN A 239       5.551   2.425 -37.173  1.00 51.64           C  
ATOM   1834  O   ASN A 239       6.347   2.618 -38.094  1.00 45.59           O  
ATOM   1835  CB  ASN A 239       5.101   0.041 -37.782  1.00 57.74           C  
ATOM   1836  CG  ASN A 239       4.851  -1.381 -37.305  1.00 58.18           C  
ATOM   1837  OD1 ASN A 239       5.533  -1.881 -36.404  1.00 63.16           O  
ATOM   1838  ND2 ASN A 239       3.867  -2.029 -37.891  1.00 55.29           N  
ATOM   1839  N   ALA A 240       4.843   3.406 -36.612  1.00 51.67           N  
ATOM   1840  CA  ALA A 240       4.926   4.783 -37.065  1.00 48.22           C  
ATOM   1841  C   ALA A 240       4.439   5.761 -35.995  1.00 44.76           C  
ATOM   1842  O   ALA A 240       3.739   5.374 -35.054  1.00 40.94           O  
ATOM   1843  CB  ALA A 240       4.116   4.950 -38.354  1.00 48.02           C  
ATOM   1844  N   PHE A 241       4.803   7.030 -36.160  1.00 39.53           N  
ATOM   1845  CA  PHE A 241       4.322   8.085 -35.292  1.00 38.80           C  
ATOM   1846  C   PHE A 241       4.208   9.412 -36.062  1.00 39.32           C  
ATOM   1847  O   PHE A 241       4.794   9.557 -37.141  1.00 38.80           O  
ATOM   1848  CB  PHE A 241       5.263   8.224 -34.072  1.00 39.14           C  
ATOM   1849  CG  PHE A 241       6.657   8.670 -34.428  1.00 35.89           C  
ATOM   1850  CD1 PHE A 241       7.605   7.750 -34.847  1.00 38.29           C  
ATOM   1851  CD2 PHE A 241       7.008  10.007 -34.351  1.00 34.05           C  
ATOM   1852  CE1 PHE A 241       8.876   8.157 -35.198  1.00 39.75           C  
ATOM   1853  CE2 PHE A 241       8.268  10.425 -34.708  1.00 38.34           C  
ATOM   1854  CZ  PHE A 241       9.212   9.495 -35.123  1.00 40.38           C  
ATOM   1855  N   ALA A 242       3.473  10.372 -35.483  1.00 39.06           N  
ATOM   1856  CA  ALA A 242       3.367  11.719 -36.014  1.00 37.29           C  
ATOM   1857  C   ALA A 242       3.905  12.792 -35.079  1.00 37.49           C  
ATOM   1858  O   ALA A 242       3.827  12.665 -33.864  1.00 37.03           O  
ATOM   1859  CB  ALA A 242       1.935  12.015 -36.357  1.00 38.49           C  
ATOM   1860  N   THR A 243       4.446  13.851 -35.673  1.00 38.21           N  
ATOM   1861  CA  THR A 243       5.005  15.000 -34.954  1.00 40.35           C  
ATOM   1862  C   THR A 243       4.223  16.287 -35.283  1.00 41.58           C  
ATOM   1863  O   THR A 243       3.649  16.401 -36.363  1.00 42.90           O  
ATOM   1864  CB  THR A 243       6.481  15.208 -35.354  1.00 43.70           C  
ATOM   1865  OG1 THR A 243       6.589  15.284 -36.781  1.00 46.04           O  
ATOM   1866  CG2 THR A 243       7.347  14.047 -34.890  1.00 45.41           C  
ATOM   1867  N   GLY A 244       4.163  17.223 -34.333  1.00 40.91           N  
ATOM   1868  CA  GLY A 244       3.644  18.578 -34.546  1.00 38.14           C  
ATOM   1869  C   GLY A 244       4.772  19.531 -34.162  1.00 38.19           C  
ATOM   1870  O   GLY A 244       5.399  19.337 -33.125  1.00 41.23           O  
ATOM   1871  N   SER A 245       5.030  20.558 -34.967  1.00 37.64           N  
ATOM   1872  CA  SER A 245       6.191  21.438 -34.767  1.00 39.13           C  
ATOM   1873  C   SER A 245       5.907  22.945 -34.860  1.00 40.22           C  
ATOM   1874  O   SER A 245       4.910  23.375 -35.396  1.00 42.16           O  
ATOM   1875  CB  SER A 245       7.295  21.067 -35.762  1.00 40.10           C  
ATOM   1876  OG  SER A 245       8.349  22.027 -35.786  1.00 39.57           O  
ATOM   1877  N   ASP A 246       6.814  23.753 -34.332  1.00 42.96           N  
ATOM   1878  CA  ASP A 246       6.717  25.188 -34.511  1.00 50.00           C  
ATOM   1879  C   ASP A 246       6.900  25.596 -35.975  1.00 48.25           C  
ATOM   1880  O   ASP A 246       6.516  26.697 -36.337  1.00 49.09           O  
ATOM   1881  CB  ASP A 246       7.754  25.931 -33.667  1.00 60.26           C  
ATOM   1882  CG  ASP A 246       7.363  26.047 -32.197  1.00 70.64           C  
ATOM   1883  OD1 ASP A 246       6.160  26.010 -31.851  1.00 71.48           O  
ATOM   1884  OD2 ASP A 246       8.287  26.237 -31.388  1.00 80.55           O  
ATOM   1885  N   ASP A 247       7.478  24.727 -36.802  1.00 46.28           N  
ATOM   1886  CA  ASP A 247       7.635  25.003 -38.245  1.00 47.03           C  
ATOM   1887  C   ASP A 247       6.313  24.914 -39.020  1.00 46.13           C  
ATOM   1888  O   ASP A 247       6.319  24.961 -40.230  1.00 46.60           O  
ATOM   1889  CB  ASP A 247       8.681  24.049 -38.875  1.00 44.18           C  
ATOM   1890  CG  ASP A 247       8.183  22.607 -38.988  1.00 47.59           C  
ATOM   1891  OD1 ASP A 247       6.944  22.388 -38.867  1.00 43.03           O  
ATOM   1892  OD2 ASP A 247       9.029  21.685 -39.207  1.00 50.91           O  
ATOM   1893  N   ALA A 248       5.210  24.678 -38.314  1.00 46.18           N  
ATOM   1894  CA  ALA A 248       3.858  24.705 -38.860  1.00 48.67           C  
ATOM   1895  C   ALA A 248       3.439  23.397 -39.563  1.00 44.80           C  
ATOM   1896  O   ALA A 248       2.309  23.303 -40.035  1.00 36.17           O  
ATOM   1897  CB  ALA A 248       3.655  25.916 -39.761  1.00 46.70           C  
ATOM   1898  N   THR A 249       4.332  22.397 -39.570  1.00 44.71           N  
ATOM   1899  CA  THR A 249       4.050  21.097 -40.161  1.00 44.93           C  
ATOM   1900  C   THR A 249       3.721  20.037 -39.103  1.00 42.21           C  
ATOM   1901  O   THR A 249       4.243  20.091 -37.999  1.00 43.23           O  
ATOM   1902  CB  THR A 249       5.258  20.589 -40.992  1.00 45.91           C  
ATOM   1903  OG1 THR A 249       6.343  20.196 -40.132  1.00 49.93           O  
ATOM   1904  CG2 THR A 249       5.725  21.641 -42.009  1.00 44.64           C  
ATOM   1905  N   CYS A 250       2.825  19.113 -39.429  1.00 38.72           N  
ATOM   1906  CA  CYS A 250       2.870  17.776 -38.834  1.00 42.89           C  
ATOM   1907  C   CYS A 250       3.567  16.843 -39.802  1.00 47.32           C  
ATOM   1908  O   CYS A 250       3.486  17.045 -41.035  1.00 47.00           O  
ATOM   1909  CB  CYS A 250       1.485  17.204 -38.577  1.00 40.08           C  
ATOM   1910  SG  CYS A 250       0.456  18.338 -37.641  1.00 42.01           S  
ATOM   1911  N   ARG A 251       4.231  15.821 -39.265  1.00 43.28           N  
ATOM   1912  CA  ARG A 251       4.841  14.790 -40.105  1.00 40.89           C  
ATOM   1913  C   ARG A 251       4.524  13.395 -39.621  1.00 40.87           C  
ATOM   1914  O   ARG A 251       4.185  13.201 -38.468  1.00 44.60           O  
ATOM   1915  CB  ARG A 251       6.323  14.999 -40.210  1.00 39.00           C  
ATOM   1916  CG  ARG A 251       6.624  16.275 -40.935  1.00 42.43           C  
ATOM   1917  CD  ARG A 251       8.067  16.648 -40.829  1.00 44.93           C  
ATOM   1918  NE  ARG A 251       8.247  18.042 -41.230  1.00 49.77           N  
ATOM   1919  CZ  ARG A 251       9.143  18.489 -42.109  1.00 49.04           C  
ATOM   1920  NH1 ARG A 251       9.995  17.652 -42.714  1.00 51.01           N  
ATOM   1921  NH2 ARG A 251       9.210  19.795 -42.360  1.00 50.26           N  
ATOM   1922  N   LEU A 252       4.599  12.452 -40.549  1.00 40.58           N  
ATOM   1923  CA  LEU A 252       4.353  11.043 -40.297  1.00 43.44           C  
ATOM   1924  C   LEU A 252       5.675  10.331 -40.557  1.00 45.52           C  
ATOM   1925  O   LEU A 252       6.197  10.428 -41.648  1.00 44.92           O  
ATOM   1926  CB  LEU A 252       3.270  10.534 -41.250  1.00 40.46           C  
ATOM   1927  CG  LEU A 252       3.029   9.030 -41.264  1.00 40.64           C  
ATOM   1928  CD1 LEU A 252       2.620   8.502 -39.911  1.00 40.49           C  
ATOM   1929  CD2 LEU A 252       1.947   8.668 -42.249  1.00 40.22           C  
ATOM   1930  N   PHE A 253       6.217   9.654 -39.549  1.00 47.51           N  
ATOM   1931  CA  PHE A 253       7.497   8.938 -39.655  1.00 43.24           C  
ATOM   1932  C   PHE A 253       7.245   7.453 -39.477  1.00 45.95           C  
ATOM   1933  O   PHE A 253       6.482   7.082 -38.574  1.00 46.36           O  
ATOM   1934  CB  PHE A 253       8.427   9.385 -38.545  1.00 43.94           C  
ATOM   1935  CG  PHE A 253       8.981  10.750 -38.739  1.00 42.33           C  
ATOM   1936  CD1 PHE A 253      10.049  10.965 -39.608  1.00 39.34           C  
ATOM   1937  CD2 PHE A 253       8.444  11.828 -38.061  1.00 43.10           C  
ATOM   1938  CE1 PHE A 253      10.576  12.230 -39.789  1.00 37.86           C  
ATOM   1939  CE2 PHE A 253       8.964  13.108 -38.256  1.00 40.63           C  
ATOM   1940  CZ  PHE A 253      10.036  13.305 -39.103  1.00 37.26           C  
ATOM   1941  N   ASP A 254       7.855   6.619 -40.335  1.00 47.74           N  
ATOM   1942  CA  ASP A 254       7.747   5.147 -40.243  1.00 49.44           C  
ATOM   1943  C   ASP A 254       9.029   4.634 -39.594  1.00 47.87           C  
ATOM   1944  O   ASP A 254      10.122   5.039 -39.968  1.00 46.54           O  
ATOM   1945  CB  ASP A 254       7.539   4.490 -41.628  1.00 52.62           C  
ATOM   1946  CG  ASP A 254       7.247   2.965 -41.542  1.00 56.46           C  
ATOM   1947  OD1 ASP A 254       8.187   2.145 -41.348  1.00 61.43           O  
ATOM   1948  OD2 ASP A 254       6.069   2.577 -41.685  1.00 58.94           O  
ATOM   1949  N   LEU A 255       8.902   3.749 -38.622  1.00 50.47           N  
ATOM   1950  CA  LEU A 255      10.080   3.233 -37.928  1.00 55.33           C  
ATOM   1951  C   LEU A 255      10.928   2.322 -38.833  1.00 57.35           C  
ATOM   1952  O   LEU A 255      12.149   2.503 -38.928  1.00 52.32           O  
ATOM   1953  CB  LEU A 255       9.683   2.485 -36.656  1.00 54.31           C  
ATOM   1954  CG  LEU A 255       8.948   3.313 -35.609  1.00 56.91           C  
ATOM   1955  CD1 LEU A 255       8.869   2.473 -34.334  1.00 62.21           C  
ATOM   1956  CD2 LEU A 255       9.622   4.663 -35.340  1.00 54.42           C  
ATOM   1957  N   ARG A 256      10.292   1.375 -39.519  1.00 59.89           N  
ATOM   1958  CA  ARG A 256      11.049   0.447 -40.363  1.00 58.63           C  
ATOM   1959  C   ARG A 256      11.695   1.148 -41.560  1.00 55.65           C  
ATOM   1960  O   ARG A 256      12.769   0.753 -41.981  1.00 54.67           O  
ATOM   1961  CB  ARG A 256      10.201  -0.740 -40.796  1.00 57.28           C  
ATOM   1962  CG  ARG A 256       9.849  -1.695 -39.637  1.00 61.27           C  
ATOM   1963  CD  ARG A 256       8.474  -2.309 -39.801  1.00 68.77           C  
ATOM   1964  NE  ARG A 256       7.553  -1.255 -40.227  1.00 84.69           N  
ATOM   1965  CZ  ARG A 256       6.411  -1.428 -40.889  1.00 91.27           C  
ATOM   1966  NH1 ARG A 256       5.972  -2.643 -41.206  1.00 95.64           N  
ATOM   1967  NH2 ARG A 256       5.692  -0.358 -41.228  1.00 95.16           N  
ATOM   1968  N   ALA A 257      11.084   2.204 -42.083  1.00 51.39           N  
ATOM   1969  CA  ALA A 257      11.727   2.983 -43.136  1.00 53.39           C  
ATOM   1970  C   ALA A 257      12.833   3.895 -42.619  1.00 52.71           C  
ATOM   1971  O   ALA A 257      13.647   4.403 -43.406  1.00 50.69           O  
ATOM   1972  CB  ALA A 257      10.691   3.802 -43.885  1.00 58.76           C  
ATOM   1973  N   ASP A 258      12.821   4.135 -41.307  1.00 54.52           N  
ATOM   1974  CA  ASP A 258      13.697   5.090 -40.651  1.00 53.54           C  
ATOM   1975  C   ASP A 258      13.599   6.491 -41.288  1.00 50.68           C  
ATOM   1976  O   ASP A 258      14.568   7.235 -41.304  1.00 51.51           O  
ATOM   1977  CB  ASP A 258      15.133   4.554 -40.629  1.00 58.38           C  
ATOM   1978  CG  ASP A 258      16.066   5.374 -39.713  1.00 66.04           C  
ATOM   1979  OD1 ASP A 258      15.798   5.519 -38.488  1.00 65.06           O  
ATOM   1980  OD2 ASP A 258      17.071   5.906 -40.239  1.00 67.47           O  
ATOM   1981  N   GLN A 259      12.421   6.869 -41.785  1.00 49.45           N  
ATOM   1982  CA  GLN A 259      12.259   8.196 -42.407  1.00 51.91           C  
ATOM   1983  C   GLN A 259      10.800   8.704 -42.472  1.00 47.75           C  
ATOM   1984  O   GLN A 259       9.821   8.018 -42.098  1.00 43.49           O  
ATOM   1985  CB  GLN A 259      12.930   8.244 -43.800  1.00 55.87           C  
ATOM   1986  CG  GLN A 259      12.297   7.338 -44.862  1.00 61.48           C  
ATOM   1987  CD  GLN A 259      13.164   7.160 -46.119  1.00 68.47           C  
ATOM   1988  OE1 GLN A 259      13.120   6.108 -46.761  1.00 68.10           O  
ATOM   1989  NE2 GLN A 259      13.951   8.194 -46.487  1.00 64.18           N  
ATOM   1990  N   GLU A 260      10.702   9.944 -42.910  1.00 45.45           N  
ATOM   1991  CA  GLU A 260       9.443  10.617 -43.159  1.00 48.82           C  
ATOM   1992  C   GLU A 260       8.717  10.002 -44.346  1.00 49.14           C  
ATOM   1993  O   GLU A 260       9.303   9.799 -45.406  1.00 51.51           O  
ATOM   1994  CB  GLU A 260       9.752  12.058 -43.472  1.00 50.75           C  
ATOM   1995  CG  GLU A 260       8.586  12.923 -43.867  1.00 54.35           C  
ATOM   1996  CD  GLU A 260       9.035  14.370 -44.099  1.00 59.89           C  
ATOM   1997  OE1 GLU A 260       8.350  15.076 -44.874  1.00 62.26           O  
ATOM   1998  OE2 GLU A 260      10.087  14.784 -43.546  1.00 58.23           O  
ATOM   1999  N   LEU A 261       7.450   9.696 -44.140  1.00 45.89           N  
ATOM   2000  CA  LEU A 261       6.555   9.297 -45.189  1.00 44.44           C  
ATOM   2001  C   LEU A 261       5.751  10.472 -45.725  1.00 45.74           C  
ATOM   2002  O   LEU A 261       5.439  10.505 -46.915  1.00 58.46           O  
ATOM   2003  CB  LEU A 261       5.549   8.275 -44.670  1.00 44.63           C  
ATOM   2004  CG  LEU A 261       5.967   6.934 -44.078  1.00 46.39           C  
ATOM   2005  CD1 LEU A 261       4.725   6.057 -43.908  1.00 48.30           C  
ATOM   2006  CD2 LEU A 261       6.973   6.233 -44.976  1.00 50.11           C  
ATOM   2007  N   MET A 262       5.354  11.403 -44.861  1.00 46.80           N  
ATOM   2008  CA  MET A 262       4.420  12.465 -45.273  1.00 46.79           C  
ATOM   2009  C   MET A 262       4.480  13.710 -44.413  1.00 44.84           C  
ATOM   2010  O   MET A 262       4.761  13.634 -43.210  1.00 41.81           O  
ATOM   2011  CB  MET A 262       2.971  11.940 -45.291  1.00 50.79           C  
ATOM   2012  CG  MET A 262       2.017  12.793 -46.126  1.00 55.13           C  
ATOM   2013  SD  MET A 262       2.560  12.967 -47.860  1.00 60.50           S  
ATOM   2014  CE  MET A 262       2.301  14.716 -48.236  1.00 58.14           C  
ATOM   2015  N   THR A 263       4.225  14.848 -45.058  1.00 41.07           N  
ATOM   2016  CA  THR A 263       4.106  16.139 -44.393  1.00 43.54           C  
ATOM   2017  C   THR A 263       2.725  16.706 -44.602  1.00 41.88           C  
ATOM   2018  O   THR A 263       2.170  16.643 -45.701  1.00 42.84           O  
ATOM   2019  CB  THR A 263       5.134  17.151 -44.928  1.00 43.95           C  
ATOM   2020  OG1 THR A 263       6.448  16.618 -44.725  1.00 44.09           O  
ATOM   2021  CG2 THR A 263       5.017  18.520 -44.212  1.00 44.25           C  
ATOM   2022  N   TYR A 264       2.192  17.282 -43.537  1.00 41.60           N  
ATOM   2023  CA  TYR A 264       0.877  17.884 -43.541  1.00 41.61           C  
ATOM   2024  C   TYR A 264       1.004  19.351 -43.207  1.00 41.49           C  
ATOM   2025  O   TYR A 264       1.314  19.708 -42.080  1.00 39.10           O  
ATOM   2026  CB  TYR A 264      -0.021  17.175 -42.534  1.00 41.63           C  
ATOM   2027  CG  TYR A 264      -0.019  15.667 -42.671  1.00 41.62           C  
ATOM   2028  CD1 TYR A 264       0.982  14.897 -42.104  1.00 38.98           C  
ATOM   2029  CD2 TYR A 264      -1.050  15.014 -43.349  1.00 42.49           C  
ATOM   2030  CE1 TYR A 264       0.970  13.510 -42.217  1.00 43.32           C  
ATOM   2031  CE2 TYR A 264      -1.075  13.628 -43.459  1.00 42.33           C  
ATOM   2032  CZ  TYR A 264      -0.055  12.878 -42.896  1.00 41.93           C  
ATOM   2033  OH  TYR A 264      -0.060  11.510 -42.991  1.00 33.18           O  
ATOM   2034  N   SER A 265       0.809  20.195 -44.209  1.00 47.70           N  
ATOM   2035  CA  SER A 265       0.858  21.648 -44.014  1.00 51.59           C  
ATOM   2036  C   SER A 265       0.242  22.399 -45.166  1.00 53.43           C  
ATOM   2037  O   SER A 265       0.422  22.018 -46.326  1.00 58.31           O  
ATOM   2038  CB  SER A 265       2.294  22.122 -43.913  1.00 51.50           C  
ATOM   2039  OG  SER A 265       2.949  21.910 -45.128  1.00 49.91           O  
ATOM   2040  N   HIS A 266      -0.472  23.469 -44.842  1.00 50.89           N  
ATOM   2041  CA  HIS A 266      -0.766  24.490 -45.819  1.00 47.66           C  
ATOM   2042  C   HIS A 266       0.260  25.591 -45.715  1.00 51.56           C  
ATOM   2043  O   HIS A 266       0.733  25.900 -44.625  1.00 54.59           O  
ATOM   2044  CB  HIS A 266      -2.145  25.033 -45.591  1.00 47.18           C  
ATOM   2045  CG  HIS A 266      -3.220  24.044 -45.873  1.00 50.31           C  
ATOM   2046  ND1 HIS A 266      -4.526  24.243 -45.485  1.00 50.11           N  
ATOM   2047  CD2 HIS A 266      -3.181  22.833 -46.478  1.00 50.95           C  
ATOM   2048  CE1 HIS A 266      -5.251  23.203 -45.863  1.00 56.22           C  
ATOM   2049  NE2 HIS A 266      -4.457  22.330 -46.460  1.00 55.15           N  
ATOM   2050  N   ASP A 267       0.579  26.192 -46.857  1.00 55.72           N  
ATOM   2051  CA  ASP A 267       1.538  27.322 -46.949  1.00 55.46           C  
ATOM   2052  C   ASP A 267       0.981  28.600 -46.297  1.00 53.04           C  
ATOM   2053  O   ASP A 267       1.762  29.476 -45.914  1.00 52.11           O  
ATOM   2054  CB  ASP A 267       1.883  27.661 -48.400  1.00 61.85           C  
ATOM   2055  CG  ASP A 267       2.298  26.444 -49.229  1.00 71.88           C  
ATOM   2056  OD1 ASP A 267       3.139  25.638 -48.740  1.00 72.94           O  
ATOM   2057  OD2 ASP A 267       1.758  26.295 -50.362  1.00 74.65           O  
ATOM   2058  N   ASN A 268      -0.354  28.717 -46.209  1.00 49.19           N  
ATOM   2059  CA  ASN A 268      -1.011  29.836 -45.528  1.00 50.64           C  
ATOM   2060  C   ASN A 268      -1.286  29.608 -44.008  1.00 51.45           C  
ATOM   2061  O   ASN A 268      -1.954  30.428 -43.366  1.00 46.84           O  
ATOM   2062  CB  ASN A 268      -2.282  30.280 -46.294  1.00 47.59           C  
ATOM   2063  CG  ASN A 268      -3.455  29.292 -46.195  1.00 53.75           C  
ATOM   2064  OD1 ASN A 268      -3.480  28.384 -45.362  1.00 56.18           O  
ATOM   2065  ND2 ASN A 268      -4.466  29.502 -47.045  1.00 53.92           N  
ATOM   2066  N   ILE A 269      -0.816  28.478 -43.463  1.00 51.31           N  
ATOM   2067  CA  ILE A 269      -0.730  28.268 -42.014  1.00 51.86           C  
ATOM   2068  C   ILE A 269       0.754  28.334 -41.626  1.00 47.16           C  
ATOM   2069  O   ILE A 269       1.534  27.465 -42.008  1.00 48.01           O  
ATOM   2070  CB  ILE A 269      -1.368  26.922 -41.562  1.00 50.40           C  
ATOM   2071  CG1 ILE A 269      -2.880  26.913 -41.868  1.00 55.62           C  
ATOM   2072  CG2 ILE A 269      -1.152  26.713 -40.068  1.00 50.00           C  
ATOM   2073  CD1 ILE A 269      -3.586  25.572 -41.685  1.00 54.80           C  
ATOM   2074  N   ILE A 270       1.139  29.356 -40.878  1.00 46.50           N  
ATOM   2075  CA  ILE A 270       2.548  29.523 -40.496  1.00 48.28           C  
ATOM   2076  C   ILE A 270       2.812  29.548 -38.983  1.00 46.88           C  
ATOM   2077  O   ILE A 270       3.950  29.653 -38.558  1.00 51.27           O  
ATOM   2078  CB  ILE A 270       3.157  30.740 -41.190  1.00 51.90           C  
ATOM   2079  CG1 ILE A 270       2.422  32.031 -40.790  1.00 56.12           C  
ATOM   2080  CG2 ILE A 270       3.101  30.531 -42.702  1.00 53.52           C  
ATOM   2081  CD1 ILE A 270       3.135  33.281 -41.280  1.00 57.77           C  
ATOM   2082  N   CYS A 271       1.759  29.408 -38.188  1.00 46.71           N  
ATOM   2083  CA  CYS A 271       1.836  29.354 -36.730  1.00 43.66           C  
ATOM   2084  C   CYS A 271       2.103  27.914 -36.253  1.00 41.66           C  
ATOM   2085  O   CYS A 271       2.041  26.955 -37.039  1.00 43.31           O  
ATOM   2086  CB  CYS A 271       0.507  29.811 -36.148  1.00 41.70           C  
ATOM   2087  SG  CYS A 271      -0.811  28.574 -36.349  1.00 42.31           S  
ATOM   2088  N   GLY A 272       2.382  27.783 -34.958  1.00 41.13           N  
ATOM   2089  CA  GLY A 272       2.906  26.538 -34.378  1.00 40.14           C  
ATOM   2090  C   GLY A 272       1.833  25.509 -34.066  1.00 37.23           C  
ATOM   2091  O   GLY A 272       0.667  25.838 -33.836  1.00 35.53           O  
ATOM   2092  N   ILE A 273       2.239  24.255 -34.053  1.00 35.42           N  
ATOM   2093  CA  ILE A 273       1.353  23.180 -33.671  1.00 38.02           C  
ATOM   2094  C   ILE A 273       1.601  22.871 -32.202  1.00 38.76           C  
ATOM   2095  O   ILE A 273       2.734  22.956 -31.734  1.00 46.98           O  
ATOM   2096  CB  ILE A 273       1.570  21.973 -34.603  1.00 38.58           C  
ATOM   2097  CG1 ILE A 273       0.998  22.330 -35.983  1.00 38.92           C  
ATOM   2098  CG2 ILE A 273       0.864  20.736 -34.076  1.00 41.41           C  
ATOM   2099  CD1 ILE A 273       1.664  21.614 -37.116  1.00 42.35           C  
ATOM   2100  N   THR A 274       0.530  22.565 -31.482  1.00 37.32           N  
ATOM   2101  CA  THR A 274       0.547  22.336 -30.036  1.00 34.84           C  
ATOM   2102  C   THR A 274       0.333  20.897 -29.667  1.00 34.40           C  
ATOM   2103  O   THR A 274       0.720  20.469 -28.572  1.00 37.57           O  
ATOM   2104  CB  THR A 274      -0.613  23.094 -29.318  1.00 33.70           C  
ATOM   2105  OG1 THR A 274      -1.885  22.536 -29.695  1.00 31.16           O  
ATOM   2106  CG2 THR A 274      -0.565  24.577 -29.656  1.00 34.60           C  
ATOM   2107  N   SER A 275      -0.343  20.167 -30.537  1.00 32.15           N  
ATOM   2108  CA  SER A 275      -0.844  18.842 -30.193  1.00 33.33           C  
ATOM   2109  C   SER A 275      -1.186  18.051 -31.446  1.00 34.63           C  
ATOM   2110  O   SER A 275      -1.565  18.621 -32.474  1.00 38.39           O  
ATOM   2111  CB  SER A 275      -2.066  18.986 -29.292  1.00 32.53           C  
ATOM   2112  OG  SER A 275      -2.961  19.995 -29.758  1.00 31.32           O  
ATOM   2113  N   VAL A 276      -1.018  16.745 -31.372  1.00 35.97           N  
ATOM   2114  CA  VAL A 276      -1.422  15.857 -32.457  1.00 39.24           C  
ATOM   2115  C   VAL A 276      -2.013  14.584 -31.882  1.00 42.02           C  
ATOM   2116  O   VAL A 276      -1.612  14.149 -30.793  1.00 41.78           O  
ATOM   2117  CB  VAL A 276      -0.266  15.501 -33.405  1.00 41.11           C  
ATOM   2118  CG1 VAL A 276       0.097  16.676 -34.296  1.00 40.58           C  
ATOM   2119  CG2 VAL A 276       0.969  15.025 -32.636  1.00 46.86           C  
ATOM   2120  N   SER A 277      -2.976  14.001 -32.602  1.00 43.11           N  
ATOM   2121  CA  SER A 277      -3.548  12.713 -32.221  1.00 44.91           C  
ATOM   2122  C   SER A 277      -4.168  12.000 -33.410  1.00 41.80           C  
ATOM   2123  O   SER A 277      -4.850  12.606 -34.207  1.00 43.80           O  
ATOM   2124  CB  SER A 277      -4.600  12.917 -31.148  1.00 44.91           C  
ATOM   2125  OG  SER A 277      -4.787  11.740 -30.390  1.00 54.52           O  
ATOM   2126  N   PHE A 278      -3.940  10.705 -33.515  1.00 44.04           N  
ATOM   2127  CA  PHE A 278      -4.590   9.927 -34.560  1.00 43.71           C  
ATOM   2128  C   PHE A 278      -5.974   9.557 -34.086  1.00 44.10           C  
ATOM   2129  O   PHE A 278      -6.190   9.404 -32.882  1.00 38.98           O  
ATOM   2130  CB  PHE A 278      -3.797   8.662 -34.886  1.00 41.89           C  
ATOM   2131  CG  PHE A 278      -2.628   8.922 -35.756  1.00 40.85           C  
ATOM   2132  CD1 PHE A 278      -2.810   9.155 -37.114  1.00 39.77           C  
ATOM   2133  CD2 PHE A 278      -1.357   8.973 -35.239  1.00 38.11           C  
ATOM   2134  CE1 PHE A 278      -1.728   9.412 -37.941  1.00 39.79           C  
ATOM   2135  CE2 PHE A 278      -0.276   9.241 -36.057  1.00 38.56           C  
ATOM   2136  CZ  PHE A 278      -0.461   9.475 -37.409  1.00 38.45           C  
ATOM   2137  N   SER A 279      -6.893   9.388 -35.043  1.00 44.64           N  
ATOM   2138  CA  SER A 279      -8.173   8.698 -34.784  1.00 41.92           C  
ATOM   2139  C   SER A 279      -7.875   7.221 -34.590  1.00 41.07           C  
ATOM   2140  O   SER A 279      -6.747   6.767 -34.842  1.00 40.39           O  
ATOM   2141  CB  SER A 279      -9.183   8.907 -35.930  1.00 40.99           C  
ATOM   2142  OG  SER A 279      -8.721   8.365 -37.170  1.00 40.39           O  
ATOM   2143  N   LYS A 280      -8.883   6.466 -34.175  1.00 44.90           N  
ATOM   2144  CA  LYS A 280      -8.711   5.045 -33.860  1.00 50.75           C  
ATOM   2145  C   LYS A 280      -8.072   4.251 -34.985  1.00 50.24           C  
ATOM   2146  O   LYS A 280      -7.113   3.547 -34.780  1.00 57.87           O  
ATOM   2147  CB  LYS A 280     -10.071   4.429 -33.527  1.00 62.18           C  
ATOM   2148  CG  LYS A 280      -9.994   3.037 -32.898  1.00 65.13           C  
ATOM   2149  CD  LYS A 280     -11.194   2.790 -31.988  1.00 69.14           C  
ATOM   2150  CE  LYS A 280     -11.665   1.351 -32.065  1.00 72.87           C  
ATOM   2151  NZ  LYS A 280     -10.561   0.453 -31.639  1.00 75.14           N  
ATOM   2152  N   SER A 281      -8.620   4.380 -36.185  1.00 48.98           N  
ATOM   2153  CA  SER A 281      -8.123   3.663 -37.355  1.00 42.85           C  
ATOM   2154  C   SER A 281      -6.881   4.270 -37.943  1.00 38.32           C  
ATOM   2155  O   SER A 281      -6.210   3.638 -38.754  1.00 42.25           O  
ATOM   2156  CB  SER A 281      -9.204   3.660 -38.428  1.00 45.31           C  
ATOM   2157  OG  SER A 281      -9.336   4.932 -39.001  1.00 44.06           O  
ATOM   2158  N   GLY A 282      -6.601   5.513 -37.605  1.00 36.24           N  
ATOM   2159  CA  GLY A 282      -5.445   6.207 -38.146  1.00 37.27           C  
ATOM   2160  C   GLY A 282      -5.740   6.942 -39.437  1.00 39.97           C  
ATOM   2161  O   GLY A 282      -4.853   7.566 -40.014  1.00 38.22           O  
ATOM   2162  N   ARG A 283      -6.985   6.892 -39.905  1.00 43.45           N  
ATOM   2163  CA  ARG A 283      -7.336   7.604 -41.141  1.00 42.17           C  
ATOM   2164  C   ARG A 283      -7.229   9.109 -40.955  1.00 39.38           C  
ATOM   2165  O   ARG A 283      -6.845   9.822 -41.897  1.00 36.09           O  
ATOM   2166  CB  ARG A 283      -8.746   7.247 -41.638  1.00 40.18           C  
ATOM   2167  CG  ARG A 283      -9.140   7.927 -42.968  1.00 42.17           C  
ATOM   2168  CD  ARG A 283      -8.117   7.669 -44.029  1.00 41.57           C  
ATOM   2169  NE  ARG A 283      -8.313   8.385 -45.281  1.00 42.40           N  
ATOM   2170  CZ  ARG A 283      -9.091   7.986 -46.298  1.00 38.48           C  
ATOM   2171  NH1 ARG A 283      -9.843   6.897 -46.214  1.00 36.70           N  
ATOM   2172  NH2 ARG A 283      -9.146   8.720 -47.395  1.00 34.83           N  
ATOM   2173  N   LEU A 284      -7.565   9.564 -39.746  1.00 36.20           N  
ATOM   2174  CA  LEU A 284      -7.473  10.967 -39.386  1.00 37.07           C  
ATOM   2175  C   LEU A 284      -6.320  11.296 -38.427  1.00 35.49           C  
ATOM   2176  O   LEU A 284      -6.104  10.577 -37.455  1.00 37.06           O  
ATOM   2177  CB  LEU A 284      -8.782  11.412 -38.763  1.00 34.09           C  
ATOM   2178  CG  LEU A 284     -10.017  11.185 -39.608  1.00 35.74           C  
ATOM   2179  CD1 LEU A 284     -11.188  11.786 -38.870  1.00 34.36           C  
ATOM   2180  CD2 LEU A 284      -9.889  11.814 -40.997  1.00 39.33           C  
ATOM   2181  N   LEU A 285      -5.608  12.386 -38.725  1.00 35.14           N  
ATOM   2182  CA  LEU A 285      -4.635  13.002 -37.844  1.00 36.52           C  
ATOM   2183  C   LEU A 285      -5.157  14.358 -37.418  1.00 39.74           C  
ATOM   2184  O   LEU A 285      -5.278  15.258 -38.245  1.00 40.69           O  
ATOM   2185  CB  LEU A 285      -3.303  13.206 -38.555  1.00 37.67           C  
ATOM   2186  CG  LEU A 285      -2.170  13.886 -37.761  1.00 39.16           C  
ATOM   2187  CD1 LEU A 285      -1.881  13.106 -36.496  1.00 42.76           C  
ATOM   2188  CD2 LEU A 285      -0.881  14.025 -38.551  1.00 38.00           C  
ATOM   2189  N   LEU A 286      -5.460  14.500 -36.125  1.00 39.87           N  
ATOM   2190  CA  LEU A 286      -5.942  15.765 -35.560  1.00 39.32           C  
ATOM   2191  C   LEU A 286      -4.761  16.572 -35.006  1.00 40.33           C  
ATOM   2192  O   LEU A 286      -3.844  16.013 -34.411  1.00 39.34           O  
ATOM   2193  CB  LEU A 286      -6.997  15.495 -34.512  1.00 41.07           C  
ATOM   2194  CG  LEU A 286      -8.256  14.823 -35.112  1.00 45.15           C  
ATOM   2195  CD1 LEU A 286      -8.259  13.302 -35.023  1.00 45.95           C  
ATOM   2196  CD2 LEU A 286      -9.540  15.320 -34.454  1.00 46.57           C  
ATOM   2197  N   ALA A 287      -4.743  17.878 -35.265  1.00 38.36           N  
ATOM   2198  CA  ALA A 287      -3.664  18.738 -34.806  1.00 35.21           C  
ATOM   2199  C   ALA A 287      -4.220  20.069 -34.296  1.00 35.90           C  
ATOM   2200  O   ALA A 287      -5.054  20.664 -34.959  1.00 37.74           O  
ATOM   2201  CB  ALA A 287      -2.704  18.991 -35.924  1.00 34.61           C  
ATOM   2202  N   GLY A 288      -3.765  20.522 -33.131  1.00 33.04           N  
ATOM   2203  CA  GLY A 288      -4.139  21.834 -32.621  1.00 34.75           C  
ATOM   2204  C   GLY A 288      -3.096  22.867 -33.003  1.00 35.05           C  
ATOM   2205  O   GLY A 288      -1.920  22.545 -33.136  1.00 34.08           O  
ATOM   2206  N   TYR A 289      -3.535  24.109 -33.168  1.00 34.75           N  
ATOM   2207  CA  TYR A 289      -2.680  25.191 -33.636  1.00 38.62           C  
ATOM   2208  C   TYR A 289      -2.758  26.391 -32.688  1.00 41.83           C  
ATOM   2209  O   TYR A 289      -3.719  26.531 -31.928  1.00 44.13           O  
ATOM   2210  CB  TYR A 289      -3.085  25.604 -35.078  1.00 40.55           C  
ATOM   2211  CG  TYR A 289      -2.838  24.533 -36.117  1.00 39.05           C  
ATOM   2212  CD1 TYR A 289      -3.663  23.423 -36.213  1.00 35.70           C  
ATOM   2213  CD2 TYR A 289      -1.746  24.617 -36.976  1.00 40.28           C  
ATOM   2214  CE1 TYR A 289      -3.414  22.428 -37.132  1.00 38.24           C  
ATOM   2215  CE2 TYR A 289      -1.488  23.630 -37.905  1.00 41.04           C  
ATOM   2216  CZ  TYR A 289      -2.336  22.526 -37.975  1.00 39.44           C  
ATOM   2217  OH  TYR A 289      -2.082  21.514 -38.852  1.00 37.51           O  
ATOM   2218  N   ASP A 290      -1.757  27.261 -32.788  1.00 44.24           N  
ATOM   2219  CA  ASP A 290      -1.742  28.564 -32.102  1.00 46.11           C  
ATOM   2220  C   ASP A 290      -2.899  29.486 -32.507  1.00 47.94           C  
ATOM   2221  O   ASP A 290      -3.270  30.366 -31.727  1.00 52.28           O  
ATOM   2222  CB  ASP A 290      -0.424  29.308 -32.397  1.00 46.62           C  
ATOM   2223  CG  ASP A 290       0.809  28.614 -31.833  1.00 50.12           C  
ATOM   2224  OD1 ASP A 290       0.689  27.663 -31.016  1.00 52.83           O  
ATOM   2225  OD2 ASP A 290       1.929  29.021 -32.201  1.00 55.95           O  
ATOM   2226  N   ASP A 291      -3.440  29.299 -33.713  1.00 46.57           N  
ATOM   2227  CA  ASP A 291      -4.483  30.163 -34.311  1.00 48.62           C  
ATOM   2228  C   ASP A 291      -5.934  29.889 -33.860  1.00 49.74           C  
ATOM   2229  O   ASP A 291      -6.872  30.393 -34.469  1.00 59.60           O  
ATOM   2230  CB  ASP A 291      -4.363  30.126 -35.875  1.00 50.16           C  
ATOM   2231  CG  ASP A 291      -5.030  28.896 -36.519  1.00 48.41           C  
ATOM   2232  OD1 ASP A 291      -5.514  27.951 -35.809  1.00 45.39           O  
ATOM   2233  OD2 ASP A 291      -5.087  28.902 -37.769  1.00 49.32           O  
ATOM   2234  N   PHE A 292      -6.098  29.070 -32.828  1.00 52.09           N  
ATOM   2235  CA  PHE A 292      -7.356  28.813 -32.063  1.00 51.43           C  
ATOM   2236  C   PHE A 292      -8.119  27.585 -32.551  1.00 51.34           C  
ATOM   2237  O   PHE A 292      -9.083  27.138 -31.886  1.00 47.90           O  
ATOM   2238  CB  PHE A 292      -8.330  30.022 -31.912  1.00 52.60           C  
ATOM   2239  CG  PHE A 292      -7.721  31.301 -31.345  1.00 53.18           C  
ATOM   2240  CD1 PHE A 292      -6.382  31.393 -30.888  1.00 50.84           C  
ATOM   2241  CD2 PHE A 292      -8.538  32.438 -31.248  1.00 50.08           C  
ATOM   2242  CE1 PHE A 292      -5.876  32.593 -30.415  1.00 50.78           C  
ATOM   2243  CE2 PHE A 292      -8.033  33.631 -30.756  1.00 53.36           C  
ATOM   2244  CZ  PHE A 292      -6.705  33.712 -30.335  1.00 53.50           C  
ATOM   2245  N   ASN A 293      -7.694  27.037 -33.695  1.00 52.13           N  
ATOM   2246  CA  ASN A 293      -8.377  25.906 -34.332  1.00 52.99           C  
ATOM   2247  C   ASN A 293      -7.604  24.617 -34.322  1.00 49.63           C  
ATOM   2248  O   ASN A 293      -6.379  24.621 -34.202  1.00 49.91           O  
ATOM   2249  CB  ASN A 293      -8.711  26.250 -35.780  1.00 55.45           C  
ATOM   2250  CG  ASN A 293      -9.996  27.055 -35.893  1.00 54.03           C  
ATOM   2251  OD1 ASN A 293     -10.499  27.609 -34.912  1.00 49.03           O  
ATOM   2252  ND2 ASN A 293     -10.583  27.049 -37.084  1.00 57.81           N  
ATOM   2253  N   CYS A 294      -8.361  23.517 -34.388  1.00 44.47           N  
ATOM   2255  CA  CYS A 294      -7.824  22.208 -34.728  1.00 45.34           C  
ATOM   2256  C   CYS A 294      -8.079  21.955 -36.203  1.00 44.38           C  
ATOM   2257  O   CYS A 294      -9.159  22.257 -36.690  1.00 48.26           O  
ATOM   2259  CB  CYS A 294      -8.525  21.105 -33.940  1.00 44.29           C  
ATOM   2261  SG  CYS A 294      -7.977  19.423 -34.340  1.00 46.28           S  
ATOM   2262  N   ASN A 295      -7.109  21.366 -36.887  1.00 43.33           N  
ATOM   2263  CA  ASN A 295      -7.344  20.855 -38.248  1.00 45.22           C  
ATOM   2264  C   ASN A 295      -7.451  19.328 -38.169  1.00 43.47           C  
ATOM   2265  O   ASN A 295      -6.720  18.686 -37.389  1.00 43.43           O  
ATOM   2266  CB  ASN A 295      -6.259  21.333 -39.237  1.00 46.09           C  
ATOM   2267  CG  ASN A 295      -6.352  22.832 -39.518  1.00 45.49           C  
ATOM   2268  OD1 ASN A 295      -7.445  23.392 -39.579  1.00 47.53           O  
ATOM   2269  ND2 ASN A 295      -5.216  23.486 -39.656  1.00 45.50           N  
ATOM   2270  N   VAL A 296      -8.417  18.778 -38.910  1.00 38.93           N  
ATOM   2271  CA  VAL A 296      -8.558  17.355 -39.082  1.00 38.68           C  
ATOM   2272  C   VAL A 296      -7.943  17.033 -40.417  1.00 38.70           C  
ATOM   2273  O   VAL A 296      -8.452  17.456 -41.453  1.00 37.00           O  
ATOM   2274  CB  VAL A 296     -10.013  16.912 -39.081  1.00 39.96           C  
ATOM   2275  CG1 VAL A 296     -10.076  15.404 -39.120  1.00 40.47           C  
ATOM   2276  CG2 VAL A 296     -10.747  17.423 -37.841  1.00 39.31           C  
ATOM   2277  N   TRP A 297      -6.843  16.291 -40.397  1.00 38.92           N  
ATOM   2278  CA  TRP A 297      -6.175  15.895 -41.620  1.00 35.76           C  
ATOM   2279  C   TRP A 297      -6.504  14.459 -41.999  1.00 33.65           C  
ATOM   2280  O   TRP A 297      -6.622  13.605 -41.139  1.00 32.46           O  
ATOM   2281  CB  TRP A 297      -4.686  15.972 -41.446  1.00 37.39           C  
ATOM   2282  CG  TRP A 297      -4.155  17.299 -41.182  1.00 37.81           C  
ATOM   2283  CD1 TRP A 297      -3.858  17.835 -39.967  1.00 35.23           C  
ATOM   2284  CD2 TRP A 297      -3.762  18.259 -42.149  1.00 39.22           C  
ATOM   2285  NE1 TRP A 297      -3.313  19.074 -40.109  1.00 35.00           N  
ATOM   2286  CE2 TRP A 297      -3.248  19.377 -41.439  1.00 37.70           C  
ATOM   2287  CE3 TRP A 297      -3.815  18.306 -43.548  1.00 37.88           C  
ATOM   2288  CZ2 TRP A 297      -2.804  20.523 -42.076  1.00 36.51           C  
ATOM   2289  CZ3 TRP A 297      -3.373  19.440 -44.187  1.00 37.72           C  
ATOM   2290  CH2 TRP A 297      -2.867  20.537 -43.455  1.00 39.91           C  
ATOM   2291  N   ASP A 298      -6.634  14.223 -43.307  1.00 35.02           N  
ATOM   2292  CA  ASP A 298      -6.695  12.887 -43.884  1.00 38.46           C  
ATOM   2293  C   ASP A 298      -5.283  12.368 -43.838  1.00 37.89           C  
ATOM   2294  O   ASP A 298      -4.429  12.846 -44.583  1.00 39.32           O  
ATOM   2295  CB  ASP A 298      -7.207  12.941 -45.332  1.00 42.78           C  
ATOM   2296  CG  ASP A 298      -7.463  11.566 -45.950  1.00 41.90           C  
ATOM   2297  OD1 ASP A 298      -6.749  10.581 -45.679  1.00 42.13           O  
ATOM   2298  OD2 ASP A 298      -8.368  11.489 -46.791  1.00 48.43           O  
ATOM   2299  N   ALA A 299      -5.025  11.396 -42.966  1.00 36.99           N  
ATOM   2300  CA  ALA A 299      -3.658  10.880 -42.814  1.00 38.48           C  
ATOM   2301  C   ALA A 299      -3.137  10.187 -44.070  1.00 37.98           C  
ATOM   2302  O   ALA A 299      -1.952  10.219 -44.285  1.00 39.26           O  
ATOM   2303  CB  ALA A 299      -3.547   9.957 -41.608  1.00 37.55           C  
ATOM   2304  N   LEU A 300      -4.014   9.573 -44.871  1.00 38.91           N  
ATOM   2305  CA  LEU A 300      -3.641   8.933 -46.150  1.00 41.24           C  
ATOM   2306  C   LEU A 300      -3.453   9.877 -47.326  1.00 42.41           C  
ATOM   2307  O   LEU A 300      -2.556   9.677 -48.138  1.00 39.25           O  
ATOM   2308  CB  LEU A 300      -4.696   7.906 -46.577  1.00 41.14           C  
ATOM   2309  CG  LEU A 300      -4.788   6.670 -45.711  1.00 44.69           C  
ATOM   2310  CD1 LEU A 300      -5.953   5.810 -46.120  1.00 44.93           C  
ATOM   2311  CD2 LEU A 300      -3.509   5.869 -45.792  1.00 45.41           C  
ATOM   2312  N   LYS A 301      -4.320  10.861 -47.455  1.00 43.50           N  
ATOM   2313  CA  LYS A 301      -4.309  11.723 -48.627  1.00 45.87           C  
ATOM   2314  C   LYS A 301      -3.611  13.076 -48.413  1.00 43.74           C  
ATOM   2315  O   LYS A 301      -3.458  13.821 -49.378  1.00 41.63           O  
ATOM   2316  CB  LYS A 301      -5.741  11.908 -49.149  1.00 51.55           C  
ATOM   2317  CG  LYS A 301      -6.411  10.582 -49.523  1.00 53.41           C  
ATOM   2318  CD  LYS A 301      -7.410  10.716 -50.673  1.00 60.37           C  
ATOM   2319  CE  LYS A 301      -6.782  10.909 -52.068  1.00 62.03           C  
ATOM   2320  NZ  LYS A 301      -6.011   9.747 -52.604  1.00 61.46           N  
ATOM   2321  N   ALA A 302      -3.203  13.385 -47.168  1.00 41.88           N  
ATOM   2322  CA  ALA A 302      -2.544  14.653 -46.808  1.00 38.74           C  
ATOM   2323  C   ALA A 302      -3.322  15.950 -47.042  1.00 43.44           C  
ATOM   2324  O   ALA A 302      -2.711  17.017 -47.218  1.00 47.72           O  
ATOM   2325  CB  ALA A 302      -1.192  14.752 -47.479  1.00 40.88           C  
ATOM   2326  N   ASP A 303      -4.652  15.872 -47.042  1.00 43.96           N  
ATOM   2327  CA  ASP A 303      -5.512  17.040 -47.185  1.00 45.25           C  
ATOM   2328  C   ASP A 303      -6.218  17.297 -45.895  1.00 45.13           C  
ATOM   2329  O   ASP A 303      -6.371  16.407 -45.071  1.00 45.82           O  
ATOM   2330  CB  ASP A 303      -6.586  16.801 -48.231  1.00 50.09           C  
ATOM   2331  CG  ASP A 303      -6.012  16.494 -49.603  1.00 53.86           C  
ATOM   2332  OD1 ASP A 303      -5.112  17.248 -50.079  1.00 57.78           O  
ATOM   2333  OD2 ASP A 303      -6.478  15.500 -50.200  1.00 50.79           O  
ATOM   2334  N   ARG A 304      -6.685  18.516 -45.732  1.00 42.21           N  
ATOM   2335  CA  ARG A 304      -7.459  18.832 -44.576  1.00 44.66           C  
ATOM   2336  C   ARG A 304      -8.885  18.394 -44.827  1.00 45.65           C  
ATOM   2337  O   ARG A 304      -9.523  18.905 -45.738  1.00 53.35           O  
ATOM   2338  CB  ARG A 304      -7.445  20.323 -44.298  1.00 48.09           C  
ATOM   2339  CG  ARG A 304      -8.469  20.670 -43.235  1.00 51.24           C  
ATOM   2340  CD  ARG A 304      -8.283  22.062 -42.722  1.00 52.74           C  
ATOM   2341  NE  ARG A 304      -8.542  23.028 -43.756  1.00 52.50           N  
ATOM   2342  CZ  ARG A 304      -8.360  24.328 -43.609  1.00 51.38           C  
ATOM   2343  NH1 ARG A 304      -7.917  24.822 -42.446  1.00 51.74           N  
ATOM   2344  NH2 ARG A 304      -8.593  25.130 -44.648  1.00 46.68           N  
ATOM   2345  N   ALA A 305      -9.400  17.505 -43.989  1.00 39.17           N  
ATOM   2346  CA  ALA A 305     -10.773  17.026 -44.121  1.00 35.16           C  
ATOM   2347  C   ALA A 305     -11.799  17.817 -43.353  1.00 36.50           C  
ATOM   2348  O   ALA A 305     -12.973  17.717 -43.631  1.00 39.85           O  
ATOM   2349  CB  ALA A 305     -10.837  15.601 -43.658  1.00 37.22           C  
ATOM   2350  N   GLY A 306     -11.387  18.560 -42.334  1.00 39.21           N  
ATOM   2351  CA  GLY A 306     -12.334  19.319 -41.528  1.00 36.72           C  
ATOM   2352  C   GLY A 306     -11.658  20.126 -40.458  1.00 35.42           C  
ATOM   2353  O   GLY A 306     -10.436  20.142 -40.404  1.00 33.33           O  
ATOM   2354  N   VAL A 307     -12.460  20.789 -39.623  1.00 36.13           N  
ATOM   2355  CA  VAL A 307     -11.973  21.731 -38.609  1.00 40.23           C  
ATOM   2356  C   VAL A 307     -12.787  21.586 -37.313  1.00 39.59           C  
ATOM   2357  O   VAL A 307     -13.947  21.297 -37.366  1.00 41.56           O  
ATOM   2358  CB  VAL A 307     -12.063  23.172 -39.168  1.00 42.82           C  
ATOM   2359  CG1 VAL A 307     -11.948  24.197 -38.068  1.00 49.87           C  
ATOM   2360  CG2 VAL A 307     -10.972  23.435 -40.192  1.00 40.06           C  
ATOM   2361  N   LEU A 308     -12.159  21.742 -36.154  1.00 44.29           N  
ATOM   2362  CA  LEU A 308     -12.888  21.928 -34.882  1.00 46.47           C  
ATOM   2363  C   LEU A 308     -12.655  23.369 -34.472  1.00 47.02           C  
ATOM   2364  O   LEU A 308     -11.541  23.737 -34.119  1.00 44.74           O  
ATOM   2365  CB  LEU A 308     -12.391  21.007 -33.773  1.00 47.90           C  
ATOM   2366  CG  LEU A 308     -12.059  19.565 -34.133  1.00 49.86           C  
ATOM   2367  CD1 LEU A 308     -11.644  18.837 -32.867  1.00 50.22           C  
ATOM   2368  CD2 LEU A 308     -13.264  18.883 -34.735  1.00 52.12           C  
ATOM   2369  N   ALA A 309     -13.692  24.186 -34.558  1.00 48.04           N  
ATOM   2370  CA  ALA A 309     -13.546  25.617 -34.343  1.00 54.33           C  
ATOM   2371  C   ALA A 309     -14.534  25.958 -33.271  1.00 56.07           C  
ATOM   2372  O   ALA A 309     -15.742  25.872 -33.486  1.00 62.41           O  
ATOM   2373  CB  ALA A 309     -13.826  26.418 -35.617  1.00 56.43           C  
ATOM   2374  N   GLY A 310     -14.014  26.281 -32.095  1.00 56.19           N  
ATOM   2375  CA  GLY A 310     -14.867  26.633 -30.962  1.00 59.70           C  
ATOM   2376  C   GLY A 310     -14.141  26.875 -29.657  1.00 55.33           C  
ATOM   2377  O   GLY A 310     -14.572  26.427 -28.598  1.00 60.63           O  
ATOM   2378  N   HIS A 311     -13.042  27.595 -29.738  1.00 48.41           N  
ATOM   2379  CA  HIS A 311     -12.296  27.991 -28.588  1.00 46.88           C  
ATOM   2380  C   HIS A 311     -11.928  29.435 -28.867  1.00 49.79           C  
ATOM   2381  O   HIS A 311     -11.718  29.820 -30.021  1.00 53.69           O  
ATOM   2382  CB  HIS A 311     -11.049  27.112 -28.408  1.00 42.12           C  
ATOM   2383  CG  HIS A 311     -11.335  25.797 -27.759  1.00 39.84           C  
ATOM   2384  ND1 HIS A 311     -11.863  25.700 -26.490  1.00 37.56           N  
ATOM   2385  CD2 HIS A 311     -11.174  24.524 -28.195  1.00 37.19           C  
ATOM   2386  CE1 HIS A 311     -12.013  24.429 -26.169  1.00 35.61           C  
ATOM   2387  NE2 HIS A 311     -11.611  23.693 -27.190  1.00 34.80           N  
ATOM   2388  N   ASP A 312     -11.845  30.237 -27.827  1.00 47.16           N  
ATOM   2389  CA  ASP A 312     -11.573  31.662 -28.005  1.00 48.20           C  
ATOM   2390  C   ASP A 312     -10.121  32.026 -27.822  1.00 43.18           C  
ATOM   2391  O   ASP A 312      -9.767  33.199 -27.816  1.00 46.31           O  
ATOM   2392  CB  ASP A 312     -12.506  32.445 -27.082  1.00 50.46           C  
ATOM   2393  CG  ASP A 312     -13.960  32.221 -27.445  1.00 50.58           C  
ATOM   2394  OD1 ASP A 312     -14.348  32.547 -28.590  1.00 50.97           O  
ATOM   2395  OD2 ASP A 312     -14.691  31.676 -26.607  1.00 56.31           O  
ATOM   2396  N   ASN A 313      -9.286  31.001 -27.667  1.00 44.01           N  
ATOM   2397  CA  ASN A 313      -7.832  31.150 -27.590  1.00 39.55           C  
ATOM   2398  C   ASN A 313      -7.265  29.837 -28.114  1.00 37.36           C  
ATOM   2399  O   ASN A 313      -8.010  28.987 -28.599  1.00 31.58           O  
ATOM   2400  CB  ASN A 313      -7.389  31.463 -26.155  1.00 41.85           C  
ATOM   2401  CG  ASN A 313      -6.101  32.269 -26.083  1.00 43.54           C  
ATOM   2402  OD1 ASN A 313      -5.238  32.199 -26.969  1.00 46.03           O  
ATOM   2403  ND2 ASN A 313      -5.942  32.973 -24.975  1.00 46.10           N  
ATOM   2404  N   ARG A 314      -5.958  29.657 -28.038  1.00 40.87           N  
ATOM   2405  CA  ARG A 314      -5.371  28.501 -28.694  1.00 43.48           C  
ATOM   2406  C   ARG A 314      -5.779  27.174 -28.123  1.00 41.59           C  
ATOM   2407  O   ARG A 314      -6.025  27.061 -26.933  1.00 43.81           O  
ATOM   2408  CB  ARG A 314      -3.859  28.599 -28.765  1.00 48.37           C  
ATOM   2409  CG  ARG A 314      -3.121  28.681 -27.460  1.00 50.75           C  
ATOM   2410  CD  ARG A 314      -1.648  28.302 -27.615  1.00 51.92           C  
ATOM   2411  NE  ARG A 314      -0.826  29.364 -28.205  1.00 52.55           N  
ATOM   2412  CZ  ARG A 314       0.514  29.338 -28.284  1.00 57.89           C  
ATOM   2413  NH1 ARG A 314       1.227  28.305 -27.794  1.00 50.64           N  
ATOM   2414  NH2 ARG A 314       1.158  30.373 -28.833  1.00 62.32           N  
ATOM   2415  N   VAL A 315      -5.873  26.169 -28.989  1.00 41.77           N  
ATOM   2416  CA  VAL A 315      -5.980  24.788 -28.537  1.00 41.42           C  
ATOM   2417  C   VAL A 315      -4.588  24.366 -28.076  1.00 38.12           C  
ATOM   2418  O   VAL A 315      -3.687  24.314 -28.887  1.00 35.73           O  
ATOM   2419  CB  VAL A 315      -6.524  23.844 -29.637  1.00 41.31           C  
ATOM   2420  CG1 VAL A 315      -6.431  22.380 -29.221  1.00 39.90           C  
ATOM   2421  CG2 VAL A 315      -7.989  24.159 -29.882  1.00 43.74           C  
ATOM   2422  N   SER A 316      -4.428  24.096 -26.783  1.00 32.62           N  
ATOM   2423  CA  SER A 316      -3.138  23.670 -26.228  1.00 34.62           C  
ATOM   2424  C   SER A 316      -2.917  22.152 -26.166  1.00 34.78           C  
ATOM   2425  O   SER A 316      -1.803  21.709 -26.043  1.00 34.40           O  
ATOM   2426  CB  SER A 316      -2.987  24.198 -24.823  1.00 33.75           C  
ATOM   2427  OG  SER A 316      -4.041  23.706 -24.017  1.00 33.74           O  
ATOM   2428  N   CYS A 317      -3.969  21.352 -26.202  1.00 36.30           N  
ATOM   2429  CA  CYS A 317      -3.816  19.911 -25.981  1.00 36.37           C  
ATOM   2430  C   CYS A 317      -5.012  19.212 -26.527  1.00 38.87           C  
ATOM   2431  O   CYS A 317      -6.110  19.784 -26.572  1.00 37.12           O  
ATOM   2432  CB  CYS A 317      -3.699  19.591 -24.482  1.00 38.28           C  
ATOM   2433  SG  CYS A 317      -4.948  20.418 -23.471  1.00 37.97           S  
ATOM   2434  N   LEU A 318      -4.822  17.981 -26.980  1.00 42.21           N  
ATOM   2435  CA  LEU A 318      -5.983  17.206 -27.371  1.00 42.53           C  
ATOM   2436  C   LEU A 318      -5.768  15.725 -27.152  1.00 38.80           C  
ATOM   2437  O   LEU A 318      -4.685  15.296 -26.754  1.00 38.81           O  
ATOM   2438  CB  LEU A 318      -6.417  17.587 -28.806  1.00 45.33           C  
ATOM   2439  CG  LEU A 318      -5.420  17.508 -29.931  1.00 44.10           C  
ATOM   2440  CD1 LEU A 318      -5.219  16.076 -30.294  1.00 50.52           C  
ATOM   2441  CD2 LEU A 318      -5.896  18.268 -31.145  1.00 43.84           C  
ATOM   2442  N   GLY A 319      -6.814  14.952 -27.368  1.00 38.23           N  
ATOM   2443  CA  GLY A 319      -6.773  13.552 -27.012  1.00 38.64           C  
ATOM   2444  C   GLY A 319      -7.958  12.818 -27.574  1.00 38.40           C  
ATOM   2445  O   GLY A 319      -9.111  13.271 -27.436  1.00 38.01           O  
ATOM   2446  N   VAL A 320      -7.688  11.698 -28.235  1.00 39.41           N  
ATOM   2447  CA  VAL A 320      -8.762  10.827 -28.732  1.00 41.17           C  
ATOM   2448  C   VAL A 320      -8.901   9.654 -27.772  1.00 40.11           C  
ATOM   2449  O   VAL A 320      -7.906   9.098 -27.290  1.00 39.14           O  
ATOM   2450  CB  VAL A 320      -8.500  10.336 -30.172  1.00 36.61           C  
ATOM   2451  CG1 VAL A 320      -9.642   9.451 -30.663  1.00 37.37           C  
ATOM   2452  CG2 VAL A 320      -8.310  11.532 -31.093  1.00 37.24           C  
ATOM   2453  N   THR A 321     -10.140   9.270 -27.521  1.00 42.94           N  
ATOM   2454  CA  THR A 321     -10.431   8.125 -26.639  1.00 47.79           C  
ATOM   2455  C   THR A 321      -9.969   6.792 -27.231  1.00 45.96           C  
ATOM   2456  O   THR A 321      -9.934   6.633 -28.431  1.00 48.19           O  
ATOM   2457  CB  THR A 321     -11.937   8.002 -26.337  1.00 48.94           C  
ATOM   2458  OG1 THR A 321     -12.683   7.890 -27.562  1.00 47.83           O  
ATOM   2459  CG2 THR A 321     -12.441   9.224 -25.548  1.00 47.24           C  
ATOM   2460  N   ASP A 322      -9.629   5.845 -26.368  1.00 48.32           N  
ATOM   2461  CA  ASP A 322      -9.295   4.465 -26.757  1.00 50.19           C  
ATOM   2462  C   ASP A 322     -10.368   3.721 -27.539  1.00 45.33           C  
ATOM   2463  O   ASP A 322     -10.027   2.832 -28.279  1.00 45.34           O  
ATOM   2464  CB  ASP A 322      -8.968   3.628 -25.501  1.00 55.75           C  
ATOM   2465  CG  ASP A 322      -7.512   3.707 -25.097  1.00 57.28           C  
ATOM   2466  OD1 ASP A 322      -6.751   4.498 -25.698  1.00 62.65           O  
ATOM   2467  OD2 ASP A 322      -7.137   2.943 -24.186  1.00 65.32           O  
ATOM   2468  N   ASP A 323     -11.641   4.060 -27.343  1.00 47.34           N  
ATOM   2469  CA  ASP A 323     -12.741   3.470 -28.133  1.00 54.13           C  
ATOM   2470  C   ASP A 323     -13.033   4.240 -29.448  1.00 56.16           C  
ATOM   2471  O   ASP A 323     -13.909   3.839 -30.248  1.00 59.70           O  
ATOM   2472  CB  ASP A 323     -14.018   3.316 -27.281  1.00 53.55           C  
ATOM   2473  CG  ASP A 323     -14.620   4.648 -26.831  1.00 54.87           C  
ATOM   2474  OD1 ASP A 323     -14.222   5.727 -27.318  1.00 56.47           O  
ATOM   2475  OD2 ASP A 323     -15.511   4.629 -25.959  1.00 57.35           O  
ATOM   2476  N   GLY A 324     -12.317   5.354 -29.637  1.00 47.82           N  
ATOM   2477  CA  GLY A 324     -12.433   6.188 -30.806  1.00 47.05           C  
ATOM   2478  C   GLY A 324     -13.679   7.046 -30.899  1.00 48.35           C  
ATOM   2479  O   GLY A 324     -13.863   7.738 -31.909  1.00 53.45           O  
ATOM   2480  N   MET A 325     -14.512   7.053 -29.863  1.00 46.89           N  
ATOM   2481  CA  MET A 325     -15.817   7.727 -29.929  1.00 52.99           C  
ATOM   2482  C   MET A 325     -15.738   9.254 -29.804  1.00 50.59           C  
ATOM   2483  O   MET A 325     -16.725   9.943 -30.091  1.00 51.74           O  
ATOM   2484  CB  MET A 325     -16.770   7.189 -28.840  1.00 59.01           C  
ATOM   2485  CG  MET A 325     -17.201   5.737 -29.025  1.00 63.84           C  
ATOM   2486  SD  MET A 325     -18.550   5.498 -30.222  1.00 70.30           S  
ATOM   2487  CE  MET A 325     -18.234   3.793 -30.721  1.00 70.16           C  
ATOM   2488  N   ALA A 326     -14.603   9.782 -29.334  1.00 47.43           N  
ATOM   2489  CA  ALA A 326     -14.504  11.195 -29.053  1.00 45.51           C  
ATOM   2490  C   ALA A 326     -13.113  11.769 -29.125  1.00 41.67           C  
ATOM   2491  O   ALA A 326     -12.132  11.094 -28.785  1.00 40.87           O  
ATOM   2492  CB  ALA A 326     -15.070  11.467 -27.674  1.00 48.39           C  
ATOM   2493  N   VAL A 327     -13.069  13.040 -29.526  1.00 39.35           N  
ATOM   2494  CA  VAL A 327     -11.869  13.860 -29.383  1.00 42.22           C  
ATOM   2495  C   VAL A 327     -12.108  14.930 -28.318  1.00 43.95           C  
ATOM   2496  O   VAL A 327     -13.137  15.605 -28.319  1.00 44.70           O  
ATOM   2497  CB  VAL A 327     -11.346  14.464 -30.716  1.00 41.73           C  
ATOM   2498  CG1 VAL A 327     -12.380  15.304 -31.417  1.00 44.05           C  
ATOM   2499  CG2 VAL A 327     -10.060  15.246 -30.490  1.00 42.64           C  
ATOM   2500  N   ALA A 328     -11.166  15.045 -27.375  1.00 39.41           N  
ATOM   2501  CA  ALA A 328     -11.195  16.116 -26.387  1.00 35.03           C  
ATOM   2502  C   ALA A 328     -10.217  17.172 -26.811  1.00 37.47           C  
ATOM   2503  O   ALA A 328      -9.097  16.840 -27.197  1.00 38.99           O  
ATOM   2504  CB  ALA A 328     -10.788  15.604 -25.027  1.00 34.84           C  
ATOM   2505  N   THR A 329     -10.639  18.432 -26.763  1.00 39.16           N  
ATOM   2506  CA  THR A 329      -9.720  19.562 -26.845  1.00 39.76           C  
ATOM   2507  C   THR A 329      -9.668  20.289 -25.505  1.00 39.68           C  
ATOM   2508  O   THR A 329     -10.619  20.269 -24.742  1.00 40.11           O  
ATOM   2509  CB  THR A 329     -10.128  20.552 -27.952  1.00 39.33           C  
ATOM   2510  OG1 THR A 329     -11.514  20.881 -27.842  1.00 44.92           O  
ATOM   2511  CG2 THR A 329      -9.929  19.946 -29.285  1.00 39.48           C  
ATOM   2512  N   GLY A 330      -8.509  20.880 -25.219  1.00 39.91           N  
ATOM   2513  CA  GLY A 330      -8.302  21.785 -24.092  1.00 39.00           C  
ATOM   2514  C   GLY A 330      -7.660  23.058 -24.636  1.00 37.92           C  
ATOM   2515  O   GLY A 330      -6.859  23.009 -25.593  1.00 36.42           O  
ATOM   2516  N   SER A 331      -7.995  24.191 -24.023  1.00 34.11           N  
ATOM   2517  CA  SER A 331      -7.595  25.467 -24.543  1.00 36.17           C  
ATOM   2518  C   SER A 331      -7.134  26.460 -23.493  1.00 33.93           C  
ATOM   2519  O   SER A 331      -7.382  26.292 -22.318  1.00 32.68           O  
ATOM   2520  CB  SER A 331      -8.777  26.068 -25.319  1.00 38.67           C  
ATOM   2521  OG  SER A 331      -8.453  27.339 -25.855  1.00 38.60           O  
ATOM   2522  N   TRP A 332      -6.507  27.520 -23.988  1.00 33.32           N  
ATOM   2523  CA  TRP A 332      -6.089  28.690 -23.223  1.00 35.50           C  
ATOM   2524  C   TRP A 332      -7.262  29.603 -22.835  1.00 37.76           C  
ATOM   2525  O   TRP A 332      -7.096  30.522 -22.028  1.00 41.24           O  
ATOM   2526  CB  TRP A 332      -5.060  29.532 -24.025  1.00 36.13           C  
ATOM   2527  CG  TRP A 332      -3.647  29.065 -23.924  1.00 36.56           C  
ATOM   2528  CD1 TRP A 332      -3.191  27.842 -23.482  1.00 35.77           C  
ATOM   2529  CD2 TRP A 332      -2.490  29.793 -24.338  1.00 37.82           C  
ATOM   2530  NE1 TRP A 332      -1.818  27.788 -23.573  1.00 35.20           N  
ATOM   2531  CE2 TRP A 332      -1.363  28.975 -24.081  1.00 37.81           C  
ATOM   2532  CE3 TRP A 332      -2.293  31.067 -24.888  1.00 36.05           C  
ATOM   2533  CZ2 TRP A 332      -0.066  29.388 -24.360  1.00 38.73           C  
ATOM   2534  CZ3 TRP A 332      -1.017  31.483 -25.153  1.00 37.35           C  
ATOM   2535  CH2 TRP A 332       0.094  30.646 -24.891  1.00 39.49           C  
ATOM   2536  N   ASP A 333      -8.447  29.336 -23.385  1.00 40.21           N  
ATOM   2537  CA  ASP A 333      -9.663  30.055 -23.044  1.00 41.14           C  
ATOM   2538  C   ASP A 333     -10.352  29.495 -21.793  1.00 40.65           C  
ATOM   2539  O   ASP A 333     -11.422  29.987 -21.436  1.00 43.63           O  
ATOM   2540  CB  ASP A 333     -10.614  30.040 -24.264  1.00 43.89           C  
ATOM   2541  CG  ASP A 333     -11.368  28.699 -24.447  1.00 47.22           C  
ATOM   2542  OD1 ASP A 333     -11.127  27.697 -23.717  1.00 44.96           O  
ATOM   2543  OD2 ASP A 333     -12.231  28.667 -25.338  1.00 44.02           O  
ATOM   2544  N   SER A 334      -9.755  28.436 -21.218  1.00 39.58           N  
ATOM   2545  CA  SER A 334     -10.117  27.755 -19.955  1.00 43.28           C  
ATOM   2546  C   SER A 334     -11.206  26.657 -20.047  1.00 40.65           C  
ATOM   2547  O   SER A 334     -11.594  26.059 -19.030  1.00 36.28           O  
ATOM   2548  CB  SER A 334     -10.397  28.738 -18.790  1.00 41.69           C  
ATOM   2549  OG  SER A 334     -11.691  29.286 -18.897  1.00 42.17           O  
ATOM   2550  N   PHE A 335     -11.646  26.329 -21.252  1.00 39.84           N  
ATOM   2551  CA  PHE A 335     -12.606  25.237 -21.402  1.00 42.30           C  
ATOM   2552  C   PHE A 335     -11.979  24.045 -22.089  1.00 41.27           C  
ATOM   2553  O   PHE A 335     -11.067  24.201 -22.894  1.00 37.82           O  
ATOM   2554  CB  PHE A 335     -13.825  25.703 -22.197  1.00 42.16           C  
ATOM   2555  CG  PHE A 335     -14.514  26.917 -21.606  1.00 41.93           C  
ATOM   2556  CD1 PHE A 335     -15.437  26.798 -20.595  1.00 42.99           C  
ATOM   2557  CD2 PHE A 335     -14.207  28.198 -22.061  1.00 43.98           C  
ATOM   2558  CE1 PHE A 335     -16.054  27.926 -20.048  1.00 45.35           C  
ATOM   2559  CE2 PHE A 335     -14.826  29.331 -21.554  1.00 43.29           C  
ATOM   2560  CZ  PHE A 335     -15.747  29.198 -20.531  1.00 46.65           C  
ATOM   2561  N   LEU A 336     -12.465  22.856 -21.753  1.00 41.92           N  
ATOM   2562  CA  LEU A 336     -12.270  21.694 -22.599  1.00 44.94           C  
ATOM   2563  C   LEU A 336     -13.537  21.408 -23.376  1.00 50.43           C  
ATOM   2564  O   LEU A 336     -14.636  21.608 -22.864  1.00 56.73           O  
ATOM   2565  CB  LEU A 336     -11.935  20.459 -21.797  1.00 46.35           C  
ATOM   2566  CG  LEU A 336     -10.640  20.576 -21.005  1.00 46.68           C  
ATOM   2567  CD1 LEU A 336     -11.012  20.671 -19.538  1.00 48.00           C  
ATOM   2568  CD2 LEU A 336      -9.704  19.411 -21.260  1.00 45.50           C  
ATOM   2569  N   LYS A 337     -13.387  20.912 -24.604  1.00 49.57           N  
ATOM   2570  CA  LYS A 337     -14.526  20.446 -25.372  1.00 44.14           C  
ATOM   2571  C   LYS A 337     -14.366  18.998 -25.828  1.00 44.28           C  
ATOM   2572  O   LYS A 337     -13.267  18.549 -26.154  1.00 38.06           O  
ATOM   2573  CB  LYS A 337     -14.816  21.414 -26.526  1.00 42.61           C  
ATOM   2574  CG  LYS A 337     -15.575  22.633 -26.001  1.00 43.43           C  
ATOM   2575  CD  LYS A 337     -15.682  23.773 -27.000  1.00 44.61           C  
ATOM   2576  CE  LYS A 337     -16.609  24.877 -26.474  1.00 44.83           C  
ATOM   2577  NZ  LYS A 337     -17.190  25.626 -27.617  1.00 43.23           N  
ATOM   2578  N   ILE A 338     -15.488  18.273 -25.795  1.00 44.10           N  
ATOM   2579  CA  ILE A 338     -15.600  16.909 -26.290  1.00 41.18           C  
ATOM   2580  C   ILE A 338     -16.347  16.985 -27.635  1.00 41.35           C  
ATOM   2581  O   ILE A 338     -17.404  17.636 -27.728  1.00 39.92           O  
ATOM   2582  CB  ILE A 338     -16.385  16.053 -25.291  1.00 42.65           C  
ATOM   2583  CG1 ILE A 338     -15.866  16.273 -23.867  1.00 46.24           C  
ATOM   2584  CG2 ILE A 338     -16.313  14.573 -25.639  1.00 42.49           C  
ATOM   2585  CD1 ILE A 338     -14.404  15.955 -23.642  1.00 45.20           C  
ATOM   2586  N   TRP A 339     -15.783  16.365 -28.678  1.00 38.04           N  
ATOM   2587  CA  TRP A 339     -16.371  16.420 -30.000  1.00 38.82           C  
ATOM   2588  C   TRP A 339     -16.527  15.032 -30.605  1.00 40.78           C  
ATOM   2589  O   TRP A 339     -15.665  14.160 -30.427  1.00 39.86           O  
ATOM   2590  CB  TRP A 339     -15.497  17.219 -30.959  1.00 39.96           C  
ATOM   2591  CG  TRP A 339     -14.921  18.500 -30.488  1.00 37.80           C  
ATOM   2592  CD1 TRP A 339     -13.968  18.668 -29.550  1.00 38.90           C  
ATOM   2593  CD2 TRP A 339     -15.179  19.785 -31.024  1.00 40.43           C  
ATOM   2594  NE1 TRP A 339     -13.644  19.996 -29.417  1.00 37.61           N  
ATOM   2595  CE2 TRP A 339     -14.372  20.701 -30.326  1.00 40.71           C  
ATOM   2596  CE3 TRP A 339     -16.044  20.264 -32.016  1.00 44.88           C  
ATOM   2597  CZ2 TRP A 339     -14.395  22.069 -30.588  1.00 47.14           C  
ATOM   2598  CZ3 TRP A 339     -16.076  21.617 -32.287  1.00 45.73           C  
ATOM   2599  CH2 TRP A 339     -15.256  22.516 -31.574  1.00 50.20           C  
ATOM   2600  N   ASN A 340     -17.615  14.834 -31.349  1.00 40.25           N  
ATOM   2601  CA  ASN A 340     -17.692  13.727 -32.299  1.00 40.10           C  
ATOM   2602  C   ASN A 340     -18.770  13.968 -33.343  1.00 41.62           C  
ATOM   2603  O   ASN A 340     -19.225  15.101 -33.587  1.00 43.45           O  
ATOM   2604  CB  ASN A 340     -17.825  12.354 -31.616  1.00 40.03           C  
ATOM   2605  CG  ASN A 340     -19.111  12.169 -30.856  1.00 39.61           C  
ATOM   2606  OD1 ASN A 340     -20.120  12.804 -31.140  1.00 36.55           O  
ATOM   2607  ND2 ASN A 340     -19.097  11.235 -29.921  1.00 37.70           N  
ATOM   2608  OXT ASN A 340     -19.183  13.004 -33.970  1.00 43.00           O  
ATOM   2610  N   GLU C  11      32.519  17.569 -23.451  1.00100.10           N  
ATOM   2611  CA  GLU C  11      32.196  18.011 -24.842  1.00107.51           C  
ATOM   2612  C   GLU C  11      32.762  17.031 -25.885  1.00117.86           C  
ATOM   2613  O   GLU C  11      32.040  16.588 -26.793  1.00123.23           O  
ATOM   2614  CB  GLU C  11      32.739  19.409 -25.088  1.00100.81           C  
ATOM   2615  CG  GLU C  11      32.125  20.108 -26.288  1.00 95.75           C  
ATOM   2616  CD  GLU C  11      33.097  21.067 -26.946  1.00 97.53           C  
ATOM   2617  OE1 GLU C  11      33.593  21.951 -26.223  1.00 91.33           O  
ATOM   2618  OE2 GLU C  11      33.374  20.934 -28.166  1.00 94.74           O  
ATOM   2619  N   LYS C  12      34.028  16.644 -25.727  1.00122.04           N  
ATOM   2620  CA  LYS C  12      34.560  15.432 -26.406  1.00122.07           C  
ATOM   2621  C   LYS C  12      33.861  14.141 -25.914  1.00123.82           C  
ATOM   2622  O   LYS C  12      33.626  13.231 -26.703  1.00129.02           O  
ATOM   2623  CB  LYS C  12      36.102  15.334 -26.309  1.00119.69           C  
ATOM   2624  CG  LYS C  12      36.712  15.193 -24.914  1.00120.73           C  
ATOM   2625  CD  LYS C  12      38.199  15.617 -24.907  1.00116.73           C  
ATOM   2626  CE  LYS C  12      38.794  15.756 -23.507  1.00113.91           C  
ATOM   2627  NZ  LYS C  12      38.093  16.749 -22.632  1.00109.28           N  
ATOM   2628  N   ASP C  13      33.531  14.086 -24.625  1.00120.47           N  
ATOM   2629  CA  ASP C  13      32.589  13.101 -24.027  1.00117.59           C  
ATOM   2630  C   ASP C  13      31.369  12.840 -24.925  1.00119.65           C  
ATOM   2631  O   ASP C  13      30.988  11.704 -25.180  1.00118.80           O  
ATOM   2632  CB  ASP C  13      31.999  13.621 -22.686  1.00118.78           C  
ATOM   2633  CG  ASP C  13      32.999  13.702 -21.552  1.00111.92           C  
ATOM   2634  OD1 ASP C  13      33.181  14.831 -21.022  1.00101.63           O  
ATOM   2635  OD2 ASP C  13      33.552  12.642 -21.174  1.00 99.15           O  
ATOM   2636  N   LYS C  14      30.755  13.938 -25.360  1.00123.27           N  
ATOM   2637  CA  LYS C  14      29.490  13.948 -26.110  1.00116.89           C  
ATOM   2638  C   LYS C  14      29.632  13.674 -27.595  1.00113.08           C  
ATOM   2639  O   LYS C  14      28.839  12.932 -28.149  1.00100.32           O  
ATOM   2640  CB  LYS C  14      28.744  15.267 -25.855  1.00115.90           C  
ATOM   2641  CG  LYS C  14      27.951  15.175 -24.555  1.00111.48           C  
ATOM   2642  CD  LYS C  14      27.778  16.492 -23.828  1.00105.23           C  
ATOM   2643  CE  LYS C  14      27.105  16.205 -22.507  1.00100.32           C  
ATOM   2644  NZ  LYS C  14      26.692  17.452 -21.822  1.00102.16           N  
ATOM   2645  N   LEU C  15      30.629  14.257 -28.245  1.00109.01           N  
ATOM   2646  CA  LEU C  15      30.905  13.911 -29.645  1.00102.47           C  
ATOM   2647  C   LEU C  15      31.129  12.409 -29.823  1.00100.44           C  
ATOM   2648  O   LEU C  15      30.709  11.839 -30.823  1.00107.13           O  
ATOM   2649  CB  LEU C  15      32.083  14.701 -30.189  1.00104.15           C  
ATOM   2650  CG  LEU C  15      31.667  16.090 -30.654  1.00108.29           C  
ATOM   2651  CD1 LEU C  15      32.762  17.126 -30.443  1.00116.58           C  
ATOM   2652  CD2 LEU C  15      31.291  16.016 -32.125  1.00102.48           C  
ATOM   2653  N   LYS C  16      31.762  11.768 -28.842  1.00105.62           N  
ATOM   2654  CA  LYS C  16      31.957  10.315 -28.860  1.00108.20           C  
ATOM   2655  C   LYS C  16      30.639   9.556 -28.728  1.00101.96           C  
ATOM   2656  O   LYS C  16      30.443   8.553 -29.381  1.00 92.48           O  
ATOM   2657  CB  LYS C  16      32.957   9.865 -27.780  1.00116.42           C  
ATOM   2658  CG  LYS C  16      34.385  10.294 -28.082  1.00117.51           C  
ATOM   2659  CD  LYS C  16      35.317  10.071 -26.897  1.00114.99           C  
ATOM   2660  CE  LYS C  16      36.622  10.839 -27.058  1.00113.65           C  
ATOM   2661  NZ  LYS C  16      37.700  10.302 -26.185  1.00114.19           N  
ATOM   2662  N   MET C  17      29.734  10.032 -27.888  1.00 99.12           N  
ATOM   2663  CA  MET C  17      28.422   9.408 -27.762  1.00 95.53           C  
ATOM   2664  C   MET C  17      27.546   9.684 -28.981  1.00 88.18           C  
ATOM   2665  O   MET C  17      26.706   8.887 -29.312  1.00 79.73           O  
ATOM   2666  CB  MET C  17      27.732   9.842 -26.459  1.00102.23           C  
ATOM   2667  CG  MET C  17      28.440   9.356 -25.203  1.00105.50           C  
ATOM   2668  SD  MET C  17      27.356   8.520 -24.023  1.00119.88           S  
ATOM   2669  CE  MET C  17      27.363   6.829 -24.653  1.00111.85           C  
ATOM   2670  N   GLU C  18      27.756  10.823 -29.634  1.00 88.30           N  
ATOM   2671  CA  GLU C  18      27.039  11.186 -30.861  1.00 88.03           C  
ATOM   2672  C   GLU C  18      27.469  10.291 -32.032  1.00 86.19           C  
ATOM   2673  O   GLU C  18      26.622   9.777 -32.772  1.00 75.10           O  
ATOM   2674  CB  GLU C  18      27.281  12.664 -31.199  1.00 88.69           C  
ATOM   2675  CG  GLU C  18      26.464  13.248 -32.355  1.00 86.65           C  
ATOM   2676  CD  GLU C  18      27.237  14.284 -33.175  1.00 88.00           C  
ATOM   2677  OE1 GLU C  18      26.608  15.092 -33.870  1.00 88.78           O  
ATOM   2678  OE2 GLU C  18      28.483  14.286 -33.145  1.00 90.39           O  
ATOM   2679  N   VAL C  19      28.780  10.086 -32.202  1.00 83.55           N  
ATOM   2680  CA  VAL C  19      29.255   9.193 -33.278  1.00 77.13           C  
ATOM   2681  C   VAL C  19      28.897   7.744 -32.972  1.00 68.49           C  
ATOM   2682  O   VAL C  19      28.558   7.007 -33.862  1.00 57.72           O  
ATOM   2683  CB  VAL C  19      30.759   9.324 -33.637  1.00 79.33           C  
ATOM   2684  CG1 VAL C  19      31.122  10.778 -33.964  1.00 74.64           C  
ATOM   2685  CG2 VAL C  19      31.659   8.734 -32.562  1.00 85.79           C  
ATOM   2686  N   ASP C  20      28.951   7.345 -31.712  1.00 74.95           N  
ATOM   2687  CA  ASP C  20      28.553   5.980 -31.298  1.00 80.15           C  
ATOM   2688  C   ASP C  20      27.117   5.700 -31.663  1.00 76.35           C  
ATOM   2689  O   ASP C  20      26.832   4.642 -32.145  1.00 73.15           O  
ATOM   2690  CB  ASP C  20      28.763   5.752 -29.791  1.00 88.05           C  
ATOM   2691  CG  ASP C  20      30.238   5.487 -29.418  1.00 89.86           C  
ATOM   2692  OD1 ASP C  20      31.035   4.904 -30.212  1.00 78.48           O  
ATOM   2693  OD2 ASP C  20      30.591   5.881 -28.292  1.00 95.49           O  
ATOM   2694  N   GLN C  21      26.229   6.668 -31.454  1.00 74.73           N  
ATOM   2695  CA  GLN C  21      24.830   6.588 -31.918  1.00 69.92           C  
ATOM   2696  C   GLN C  21      24.721   6.612 -33.453  1.00 65.05           C  
ATOM   2697  O   GLN C  21      23.972   5.819 -33.995  1.00 61.46           O  
ATOM   2698  CB  GLN C  21      23.952   7.718 -31.319  1.00 65.40           C  
ATOM   2699  CG  GLN C  21      22.448   7.578 -31.607  1.00 65.94           C  
ATOM   2700  CD  GLN C  21      21.846   6.277 -31.051  1.00 67.81           C  
ATOM   2701  OE1 GLN C  21      22.357   5.717 -30.072  1.00 65.19           O  
ATOM   2702  NE2 GLN C  21      20.759   5.783 -31.681  1.00 66.16           N  
ATOM   2703  N   LEU C  22      25.431   7.511 -34.136  1.00 62.56           N  
ATOM   2704  CA  LEU C  22      25.445   7.521 -35.604  1.00 65.91           C  
ATOM   2705  C   LEU C  22      25.951   6.162 -36.175  1.00 78.74           C  
ATOM   2706  O   LEU C  22      25.367   5.599 -37.095  1.00 73.63           O  
ATOM   2707  CB  LEU C  22      26.282   8.676 -36.133  1.00 62.51           C  
ATOM   2708  CG  LEU C  22      25.664  10.069 -35.988  1.00 62.64           C  
ATOM   2709  CD1 LEU C  22      26.705  11.144 -36.253  1.00 63.26           C  
ATOM   2710  CD2 LEU C  22      24.460  10.266 -36.906  1.00 65.93           C  
ATOM   2711  N   LYS C  23      27.009   5.621 -35.589  1.00 87.73           N  
ATOM   2712  CA  LYS C  23      27.533   4.295 -35.959  1.00 89.93           C  
ATOM   2713  C   LYS C  23      26.497   3.181 -35.806  1.00 86.80           C  
ATOM   2714  O   LYS C  23      26.479   2.248 -36.594  1.00 90.71           O  
ATOM   2715  CB  LYS C  23      28.780   3.942 -35.136  1.00 91.12           C  
ATOM   2716  CG  LYS C  23      30.053   4.602 -35.606  1.00 90.38           C  
ATOM   2717  CD  LYS C  23      31.205   4.129 -34.742  1.00 90.25           C  
ATOM   2718  CE  LYS C  23      32.440   4.943 -35.019  1.00 92.30           C  
ATOM   2719  NZ  LYS C  23      33.661   4.225 -34.583  1.00 91.56           N  
ATOM   2720  N   LYS C  24      25.637   3.266 -34.801  1.00 80.78           N  
ATOM   2721  CA  LYS C  24      24.575   2.265 -34.654  1.00 84.11           C  
ATOM   2722  C   LYS C  24      23.486   2.423 -35.703  1.00 81.24           C  
ATOM   2723  O   LYS C  24      22.930   1.426 -36.158  1.00 73.78           O  
ATOM   2724  CB  LYS C  24      23.934   2.332 -33.268  1.00 86.93           C  
ATOM   2725  CG  LYS C  24      23.281   1.019 -32.839  1.00 90.49           C  
ATOM   2726  CD  LYS C  24      22.922   1.008 -31.352  1.00 96.46           C  
ATOM   2727  CE  LYS C  24      21.677   1.837 -31.035  1.00100.83           C  
ATOM   2728  NZ  LYS C  24      21.697   2.411 -29.650  1.00100.88           N  
ATOM   2729  N   GLU C  25      23.167   3.668 -36.052  1.00 82.95           N  
ATOM   2730  CA  GLU C  25      22.076   3.996 -36.988  1.00 79.88           C  
ATOM   2731  C   GLU C  25      22.444   3.702 -38.446  1.00 74.25           C  
ATOM   2732  O   GLU C  25      21.571   3.343 -39.242  1.00 76.77           O  
ATOM   2733  CB  GLU C  25      21.613   5.467 -36.819  1.00 79.88           C  
ATOM   2734  CG  GLU C  25      20.786   5.733 -35.552  1.00 83.10           C  
ATOM   2735  CD  GLU C  25      20.652   7.220 -35.136  1.00 82.93           C  
ATOM   2736  OE1 GLU C  25      21.074   8.150 -35.877  1.00 91.02           O  
ATOM   2737  OE2 GLU C  25      20.112   7.463 -34.041  1.00 72.35           O  
ATOM   2738  N   VAL C  26      23.722   3.813 -38.794  1.00 68.92           N  
ATOM   2739  CA  VAL C  26      24.210   3.454 -40.129  1.00 72.04           C  
ATOM   2740  C   VAL C  26      23.914   1.990 -40.488  1.00 69.59           C  
ATOM   2741  O   VAL C  26      23.695   1.700 -41.659  1.00 66.41           O  
ATOM   2742  CB  VAL C  26      25.726   3.788 -40.306  1.00 73.29           C  
ATOM   2743  CG1 VAL C  26      26.361   3.116 -41.524  1.00 75.78           C  
ATOM   2744  CG2 VAL C  26      25.925   5.279 -40.434  1.00 75.29           C  
ATOM   2745  N   THR C  27      23.888   1.085 -39.505  1.00 71.76           N  
ATOM   2746  CA  THR C  27      23.691  -0.347 -39.801  1.00 77.57           C  
ATOM   2747  C   THR C  27      22.236  -0.803 -39.830  1.00 79.75           C  
ATOM   2748  O   THR C  27      21.981  -1.943 -40.212  1.00 79.19           O  
ATOM   2749  CB  THR C  27      24.438  -1.265 -38.823  1.00 81.64           C  
ATOM   2750  OG1 THR C  27      23.859  -1.123 -37.520  1.00 75.31           O  
ATOM   2751  CG2 THR C  27      25.952  -0.961 -38.829  1.00 81.89           C  
ATOM   2752  N   LEU C  28      21.298   0.054 -39.414  1.00 84.20           N  
ATOM   2753  CA  LEU C  28      19.844  -0.253 -39.478  1.00 82.69           C  
ATOM   2754  C   LEU C  28      19.390  -0.797 -40.837  1.00 79.84           C  
ATOM   2755  O   LEU C  28      19.687  -0.194 -41.878  1.00 63.72           O  
ATOM   2756  CB  LEU C  28      19.011   1.009 -39.212  1.00 85.84           C  
ATOM   2757  CG  LEU C  28      18.806   1.535 -37.797  1.00 85.67           C  
ATOM   2758  CD1 LEU C  28      18.350   2.989 -37.865  1.00 88.95           C  
ATOM   2759  CD2 LEU C  28      17.773   0.676 -37.069  1.00 86.74           C  
ATOM   2760  N   GLU C  29      18.673  -1.924 -40.820  1.00 82.16           N  
ATOM   2761  CA  GLU C  29      18.029  -2.453 -42.018  1.00 90.82           C  
ATOM   2762  C   GLU C  29      16.739  -1.659 -42.256  1.00 83.78           C  
ATOM   2763  O   GLU C  29      15.790  -1.743 -41.474  1.00 76.33           O  
ATOM   2764  CB  GLU C  29      17.713  -3.940 -41.814  1.00107.52           C  
ATOM   2765  CG  GLU C  29      17.313  -4.732 -43.058  1.00117.50           C  
ATOM   2766  CD  GLU C  29      16.427  -5.935 -42.739  1.00122.31           C  
ATOM   2767  OE1 GLU C  29      16.667  -6.612 -41.715  1.00123.16           O  
ATOM   2768  OE2 GLU C  29      15.481  -6.202 -43.511  1.00124.89           O  
ATOM   2769  N   ARG C  30      16.708  -0.896 -43.336  1.00 77.11           N  
ATOM   2770  CA  ARG C  30      15.577  -0.045 -43.648  1.00 74.39           C  
ATOM   2771  C   ARG C  30      14.680  -0.715 -44.686  1.00 80.50           C  
ATOM   2772  O   ARG C  30      15.160  -1.155 -45.732  1.00 88.89           O  
ATOM   2773  CB  ARG C  30      16.075   1.288 -44.188  1.00 72.33           C  
ATOM   2774  CG  ARG C  30      17.016   1.997 -43.249  1.00 77.38           C  
ATOM   2775  CD  ARG C  30      17.521   3.290 -43.865  1.00 79.60           C  
ATOM   2776  NE  ARG C  30      18.330   4.053 -42.915  1.00 81.98           N  
ATOM   2777  CZ  ARG C  30      19.589   3.776 -42.572  1.00 87.82           C  
ATOM   2778  NH1 ARG C  30      20.248   2.730 -43.082  1.00 90.47           N  
ATOM   2779  NH2 ARG C  30      20.210   4.565 -41.698  1.00 89.08           N  
ATOM   2780  N   MET C  31      13.385  -0.786 -44.407  1.00 81.90           N  
ATOM   2781  CA  MET C  31      12.420  -1.250 -45.393  1.00 76.30           C  
ATOM   2782  C   MET C  31      12.138  -0.164 -46.428  1.00 72.29           C  
ATOM   2783  O   MET C  31      12.326   1.018 -46.170  1.00 74.31           O  
ATOM   2784  CB  MET C  31      11.139  -1.724 -44.711  1.00 78.61           C  
ATOM   2785  CG  MET C  31      11.176  -3.206 -44.392  1.00 80.26           C  
ATOM   2786  SD  MET C  31       9.871  -3.739 -43.275  1.00 90.10           S  
ATOM   2787  CE  MET C  31       8.386  -2.990 -43.984  1.00 85.46           C  
ATOM   2788  N   LEU C  32      11.707  -0.594 -47.611  1.00 74.32           N  
ATOM   2789  CA  LEU C  32      11.358   0.296 -48.715  1.00 75.44           C  
ATOM   2790  C   LEU C  32      10.153   1.120 -48.313  1.00 77.97           C  
ATOM   2791  O   LEU C  32       9.180   0.596 -47.741  1.00 81.81           O  
ATOM   2792  CB  LEU C  32      10.997  -0.516 -49.968  1.00 78.88           C  
ATOM   2793  CG  LEU C  32      12.111  -1.374 -50.588  1.00 78.74           C  
ATOM   2794  CD1 LEU C  32      11.616  -2.680 -51.227  1.00 74.38           C  
ATOM   2795  CD2 LEU C  32      12.887  -0.528 -51.587  1.00 77.46           C  
ATOM   2796  N   VAL C  33      10.209   2.410 -48.613  1.00 73.97           N  
ATOM   2797  CA  VAL C  33       9.117   3.322 -48.266  1.00 73.21           C  
ATOM   2798  C   VAL C  33       7.788   2.905 -48.896  1.00 74.85           C  
ATOM   2799  O   VAL C  33       6.744   3.086 -48.278  1.00 79.26           O  
ATOM   2800  CB  VAL C  33       9.456   4.770 -48.648  1.00 74.97           C  
ATOM   2801  CG1 VAL C  33       8.256   5.684 -48.484  1.00 73.74           C  
ATOM   2802  CG2 VAL C  33      10.602   5.270 -47.784  1.00 79.45           C  
ATOM   2803  N   SER C  34       7.835   2.378 -50.115  1.00 76.93           N  
ATOM   2804  CA  SER C  34       6.643   1.858 -50.774  1.00 79.00           C  
ATOM   2805  C   SER C  34       5.969   0.764 -49.951  1.00 76.99           C  
ATOM   2806  O   SER C  34       4.754   0.788 -49.780  1.00 67.19           O  
ATOM   2807  CB  SER C  34       6.982   1.296 -52.156  1.00 80.84           C  
ATOM   2808  OG  SER C  34       7.864   0.191 -52.054  1.00 76.07           O  
ATOM   2809  N   LYS C  35       6.753  -0.198 -49.468  1.00 78.20           N  
ATOM   2810  CA  LYS C  35       6.199  -1.312 -48.679  1.00 77.65           C  
ATOM   2811  C   LYS C  35       5.643  -0.834 -47.320  1.00 72.01           C  
ATOM   2812  O   LYS C  35       4.653  -1.353 -46.825  1.00 59.68           O  
ATOM   2813  CB  LYS C  35       7.245  -2.420 -48.483  1.00 83.16           C  
ATOM   2814  CG  LYS C  35       6.652  -3.704 -47.903  1.00 94.41           C  
ATOM   2815  CD  LYS C  35       7.488  -4.941 -48.215  1.00104.17           C  
ATOM   2816  CE  LYS C  35       6.691  -6.229 -48.009  1.00107.98           C  
ATOM   2817  NZ  LYS C  35       7.460  -7.452 -48.408  1.00107.88           N  
ATOM   2818  N   CYS C  36       6.297   0.161 -46.736  1.00 72.05           N  
ATOM   2819  CA  CYS C  36       5.827   0.797 -45.502  1.00 71.56           C  
ATOM   2820  C   CYS C  36       4.517   1.538 -45.750  1.00 64.68           C  
ATOM   2821  O   CYS C  36       3.548   1.322 -45.037  1.00 57.04           O  
ATOM   2822  CB  CYS C  36       6.904   1.743 -44.929  1.00 72.56           C  
ATOM   2823  SG  CYS C  36       8.410   0.880 -44.381  1.00 71.03           S  
ATOM   2824  N   CYS C  37       4.492   2.387 -46.774  1.00 63.38           N  
ATOM   2825  CA  CYS C  37       3.253   3.046 -47.213  1.00 62.50           C  
ATOM   2826  C   CYS C  37       2.114   2.080 -47.571  1.00 63.51           C  
ATOM   2827  O   CYS C  37       0.956   2.394 -47.324  1.00 76.02           O  
ATOM   2828  CB  CYS C  37       3.513   3.960 -48.404  1.00 60.05           C  
ATOM   2829  SG  CYS C  37       4.411   5.471 -48.021  1.00 67.01           S  
ATOM   2830  N   GLU C  38       2.426   0.928 -48.150  1.00 64.33           N  
ATOM   2831  CA  GLU C  38       1.384  -0.046 -48.507  1.00 71.84           C  
ATOM   2832  C   GLU C  38       0.721  -0.613 -47.245  1.00 71.49           C  
ATOM   2833  O   GLU C  38      -0.499  -0.637 -47.131  1.00 65.58           O  
ATOM   2834  CB  GLU C  38       1.930  -1.172 -49.420  1.00 71.18           C  
ATOM   2835  CG  GLU C  38       2.032  -0.771 -50.895  1.00 74.38           C  
ATOM   2836  CD  GLU C  38       3.066  -1.550 -51.717  1.00 76.80           C  
ATOM   2837  OE1 GLU C  38       3.418  -2.689 -51.303  1.00 70.10           O  
ATOM   2838  OE2 GLU C  38       3.513  -1.017 -52.788  1.00 65.86           O  
ATOM   2839  N   GLU C  39       1.541  -1.032 -46.289  1.00 73.60           N  
ATOM   2840  CA  GLU C  39       1.043  -1.640 -45.045  1.00 70.85           C  
ATOM   2841  C   GLU C  39       0.345  -0.642 -44.169  1.00 61.27           C  
ATOM   2842  O   GLU C  39      -0.596  -0.987 -43.473  1.00 61.26           O  
ATOM   2843  CB  GLU C  39       2.183  -2.273 -44.265  1.00 75.88           C  
ATOM   2844  CG  GLU C  39       2.748  -3.498 -44.969  1.00 82.16           C  
ATOM   2845  CD  GLU C  39       3.951  -4.088 -44.271  1.00 81.83           C  
ATOM   2846  OE1 GLU C  39       4.447  -3.473 -43.303  1.00 82.54           O  
ATOM   2847  OE2 GLU C  39       4.406  -5.151 -44.729  1.00 86.23           O  
ATOM   2848  N   PHE C  40       0.829   0.589 -44.199  1.00 57.10           N  
ATOM   2849  CA  PHE C  40       0.172   1.696 -43.534  1.00 59.00           C  
ATOM   2850  C   PHE C  40      -1.235   1.882 -44.085  1.00 55.55           C  
ATOM   2851  O   PHE C  40      -2.196   1.891 -43.330  1.00 48.86           O  
ATOM   2852  CB  PHE C  40       0.982   2.981 -43.731  1.00 62.96           C  
ATOM   2853  CG  PHE C  40       0.386   4.180 -43.056  1.00 65.86           C  
ATOM   2854  CD1 PHE C  40       0.571   4.375 -41.698  1.00 68.42           C  
ATOM   2855  CD2 PHE C  40      -0.346   5.116 -43.769  1.00 63.23           C  
ATOM   2856  CE1 PHE C  40       0.043   5.494 -41.063  1.00 66.11           C  
ATOM   2857  CE2 PHE C  40      -0.893   6.227 -43.137  1.00 61.87           C  
ATOM   2858  CZ  PHE C  40      -0.704   6.415 -41.784  1.00 60.74           C  
ATOM   2859  N   ARG C  41      -1.334   2.013 -45.410  1.00 57.73           N  
ATOM   2860  CA  ARG C  41      -2.628   2.147 -46.116  1.00 55.20           C  
ATOM   2861  C   ARG C  41      -3.602   1.026 -45.749  1.00 50.10           C  
ATOM   2862  O   ARG C  41      -4.752   1.272 -45.416  1.00 48.10           O  
ATOM   2863  CB  ARG C  41      -2.398   2.188 -47.638  1.00 57.06           C  
ATOM   2864  CG  ARG C  41      -3.657   2.262 -48.512  1.00 59.46           C  
ATOM   2865  CD  ARG C  41      -3.370   1.935 -49.972  1.00 61.54           C  
ATOM   2866  NE  ARG C  41      -2.849   0.575 -50.100  1.00 67.11           N  
ATOM   2867  CZ  ARG C  41      -2.052   0.126 -51.075  1.00 69.12           C  
ATOM   2868  NH1 ARG C  41      -1.639   0.926 -52.072  1.00 67.38           N  
ATOM   2869  NH2 ARG C  41      -1.648  -1.149 -51.042  1.00 68.59           N  
ATOM   2870  N   ASP C  42      -3.123  -0.206 -45.813  1.00 52.33           N  
ATOM   2871  CA  ASP C  42      -3.977  -1.383 -45.632  1.00 56.51           C  
ATOM   2872  C   ASP C  42      -4.484  -1.457 -44.202  1.00 54.91           C  
ATOM   2873  O   ASP C  42      -5.623  -1.875 -43.996  1.00 57.36           O  
ATOM   2874  CB  ASP C  42      -3.232  -2.692 -46.006  1.00 61.19           C  
ATOM   2875  CG  ASP C  42      -2.830  -2.776 -47.510  1.00 66.50           C  
ATOM   2876  OD1 ASP C  42      -3.198  -1.898 -48.330  1.00 71.85           O  
ATOM   2877  OD2 ASP C  42      -2.126  -3.747 -47.875  1.00 70.76           O  
ATOM   2878  N   TYR C  43      -3.641  -1.054 -43.234  1.00 51.04           N  
ATOM   2879  CA  TYR C  43      -4.052  -0.934 -41.837  1.00 49.82           C  
ATOM   2880  C   TYR C  43      -5.239   0.027 -41.768  1.00 50.47           C  
ATOM   2881  O   TYR C  43      -6.301  -0.319 -41.233  1.00 46.75           O  
ATOM   2882  CB  TYR C  43      -2.896  -0.492 -40.877  1.00 49.42           C  
ATOM   2883  CG  TYR C  43      -3.347  -0.419 -39.425  1.00 48.55           C  
ATOM   2884  CD1 TYR C  43      -4.183   0.619 -38.984  1.00 48.35           C  
ATOM   2885  CD2 TYR C  43      -3.007  -1.414 -38.503  1.00 51.99           C  
ATOM   2886  CE1 TYR C  43      -4.645   0.676 -37.676  1.00 53.27           C  
ATOM   2887  CE2 TYR C  43      -3.472  -1.365 -37.172  1.00 51.86           C  
ATOM   2888  CZ  TYR C  43      -4.290  -0.309 -36.768  1.00 51.99           C  
ATOM   2889  OH  TYR C  43      -4.768  -0.190 -35.480  1.00 51.17           O  
ATOM   2890  N   VAL C  44      -5.074   1.220 -42.330  1.00 48.59           N  
ATOM   2891  CA  VAL C  44      -6.126   2.231 -42.254  1.00 48.95           C  
ATOM   2892  C   VAL C  44      -7.377   1.783 -43.007  1.00 49.56           C  
ATOM   2893  O   VAL C  44      -8.502   1.960 -42.515  1.00 51.85           O  
ATOM   2894  CB  VAL C  44      -5.648   3.613 -42.764  1.00 48.97           C  
ATOM   2895  CG1 VAL C  44      -6.775   4.641 -42.682  1.00 47.72           C  
ATOM   2896  CG2 VAL C  44      -4.446   4.089 -41.949  1.00 46.98           C  
ATOM   2897  N   GLU C  45      -7.178   1.212 -44.190  1.00 51.30           N  
ATOM   2898  CA  GLU C  45      -8.290   0.753 -45.031  1.00 51.07           C  
ATOM   2899  C   GLU C  45      -9.102  -0.374 -44.367  1.00 54.22           C  
ATOM   2900  O   GLU C  45     -10.326  -0.412 -44.523  1.00 53.29           O  
ATOM   2901  CB  GLU C  45      -7.772   0.327 -46.396  1.00 52.20           C  
ATOM   2902  CG  GLU C  45      -7.544   1.507 -47.322  1.00 54.10           C  
ATOM   2903  CD  GLU C  45      -8.808   1.836 -48.081  1.00 59.02           C  
ATOM   2904  OE1 GLU C  45      -9.065   1.120 -49.083  1.00 62.07           O  
ATOM   2905  OE2 GLU C  45      -9.553   2.774 -47.668  1.00 55.76           O  
ATOM   2906  N   GLU C  46      -8.448  -1.253 -43.600  1.00 53.08           N  
ATOM   2907  CA  GLU C  46      -9.176  -2.299 -42.874  1.00 56.71           C  
ATOM   2908  C   GLU C  46     -10.146  -1.766 -41.815  1.00 57.46           C  
ATOM   2909  O   GLU C  46     -11.152  -2.420 -41.541  1.00 54.71           O  
ATOM   2910  CB  GLU C  46      -8.228  -3.356 -42.268  1.00 62.74           C  
ATOM   2911  CG  GLU C  46      -7.913  -4.492 -43.247  1.00 71.46           C  
ATOM   2912  CD  GLU C  46      -6.627  -5.253 -42.935  1.00 83.93           C  
ATOM   2913  OE1 GLU C  46      -6.368  -5.585 -41.737  1.00 87.13           O  
ATOM   2914  OE2 GLU C  46      -5.864  -5.503 -43.905  1.00 83.96           O  
ATOM   2915  N   ARG C  47      -9.871  -0.580 -41.259  1.00 61.50           N  
ATOM   2916  CA  ARG C  47     -10.544  -0.101 -40.046  1.00 58.79           C  
ATOM   2917  C   ARG C  47     -11.332   1.192 -40.167  1.00 62.73           C  
ATOM   2918  O   ARG C  47     -12.099   1.501 -39.252  1.00 66.93           O  
ATOM   2919  CB  ARG C  47      -9.514   0.065 -38.931  1.00 58.56           C  
ATOM   2920  CG  ARG C  47      -8.892  -1.233 -38.467  1.00 58.15           C  
ATOM   2921  CD  ARG C  47      -7.629  -1.029 -37.654  1.00 58.62           C  
ATOM   2922  NE  ARG C  47      -6.970  -2.303 -37.360  1.00 56.56           N  
ATOM   2923  CZ  ARG C  47      -6.281  -3.034 -38.243  1.00 58.20           C  
ATOM   2924  NH1 ARG C  47      -6.127  -2.645 -39.500  1.00 61.33           N  
ATOM   2925  NH2 ARG C  47      -5.722  -4.174 -37.871  1.00 60.41           N  
ATOM   2926  N   SER C  48     -11.170   1.948 -41.261  1.00 65.23           N  
ATOM   2927  CA  SER C  48     -11.724   3.315 -41.327  1.00 62.40           C  
ATOM   2928  C   SER C  48     -13.224   3.384 -41.558  1.00 60.51           C  
ATOM   2929  O   SER C  48     -13.858   4.348 -41.133  1.00 73.70           O  
ATOM   2930  CB  SER C  48     -10.974   4.177 -42.344  1.00 58.98           C  
ATOM   2931  OG  SER C  48     -11.111   3.668 -43.646  1.00 60.64           O  
ATOM   2932  N   GLY C  49     -13.797   2.375 -42.207  1.00 64.18           N  
ATOM   2933  CA  GLY C  49     -15.252   2.203 -42.250  1.00 63.35           C  
ATOM   2934  C   GLY C  49     -15.875   2.116 -40.861  1.00 65.01           C  
ATOM   2935  O   GLY C  49     -16.972   2.623 -40.645  1.00 59.39           O  
ATOM   2936  N   GLU C  50     -15.155   1.501 -39.918  1.00 70.37           N  
ATOM   2937  CA  GLU C  50     -15.591   1.396 -38.506  1.00 69.44           C  
ATOM   2938  C   GLU C  50     -15.115   2.504 -37.531  1.00 64.05           C  
ATOM   2939  O   GLU C  50     -15.503   2.505 -36.355  1.00 65.29           O  
ATOM   2940  CB  GLU C  50     -15.163   0.024 -37.951  1.00 75.96           C  
ATOM   2941  CG  GLU C  50     -15.864  -1.164 -38.604  1.00 79.46           C  
ATOM   2942  CD  GLU C  50     -17.365  -1.170 -38.343  1.00 76.91           C  
ATOM   2943  OE1 GLU C  50     -17.796  -1.780 -37.329  1.00 65.27           O  
ATOM   2944  OE2 GLU C  50     -18.100  -0.541 -39.146  1.00 72.65           O  
ATOM   2945  N   ASP C  51     -14.278   3.424 -37.998  1.00 55.96           N  
ATOM   2946  CA  ASP C  51     -13.796   4.532 -37.165  1.00 50.46           C  
ATOM   2947  C   ASP C  51     -14.942   5.522 -36.832  1.00 45.97           C  
ATOM   2948  O   ASP C  51     -15.466   6.219 -37.716  1.00 45.24           O  
ATOM   2949  CB  ASP C  51     -12.664   5.265 -37.903  1.00 52.30           C  
ATOM   2950  CG  ASP C  51     -11.933   6.282 -37.042  1.00 47.37           C  
ATOM   2951  OD1 ASP C  51     -12.615   7.090 -36.360  1.00 40.52           O  
ATOM   2952  OD2 ASP C  51     -10.679   6.269 -37.084  1.00 44.18           O  
ATOM   2953  N   PRO C  52     -15.322   5.619 -35.554  1.00 40.11           N  
ATOM   2954  CA  PRO C  52     -16.437   6.509 -35.274  1.00 40.55           C  
ATOM   2955  C   PRO C  52     -16.262   7.970 -35.727  1.00 38.88           C  
ATOM   2956  O   PRO C  52     -17.258   8.626 -36.010  1.00 38.54           O  
ATOM   2957  CB  PRO C  52     -16.572   6.417 -33.747  1.00 41.86           C  
ATOM   2958  CG  PRO C  52     -15.940   5.120 -33.372  1.00 42.80           C  
ATOM   2959  CD  PRO C  52     -14.807   4.984 -34.326  1.00 42.45           C  
ATOM   2960  N   LEU C  53     -15.030   8.477 -35.808  1.00 39.70           N  
ATOM   2961  CA  LEU C  53     -14.811   9.875 -36.169  1.00 38.47           C  
ATOM   2962  C   LEU C  53     -14.761  10.098 -37.689  1.00 41.19           C  
ATOM   2963  O   LEU C  53     -14.979  11.210 -38.148  1.00 41.70           O  
ATOM   2964  CB  LEU C  53     -13.564  10.389 -35.464  1.00 40.31           C  
ATOM   2965  CG  LEU C  53     -13.618  10.311 -33.937  1.00 37.56           C  
ATOM   2966  CD1 LEU C  53     -12.255  10.602 -33.355  1.00 38.18           C  
ATOM   2967  CD2 LEU C  53     -14.656  11.288 -33.375  1.00 38.32           C  
ATOM   2968  N   VAL C  54     -14.509   9.043 -38.460  1.00 42.21           N  
ATOM   2969  CA  VAL C  54     -14.725   9.062 -39.912  1.00 43.28           C  
ATOM   2970  C   VAL C  54     -16.197   8.906 -40.314  1.00 49.07           C  
ATOM   2971  O   VAL C  54     -16.735   9.700 -41.086  1.00 46.55           O  
ATOM   2972  CB  VAL C  54     -13.966   7.894 -40.574  1.00 43.58           C  
ATOM   2973  CG1 VAL C  54     -14.292   7.765 -42.074  1.00 41.30           C  
ATOM   2974  CG2 VAL C  54     -12.479   8.084 -40.340  1.00 44.76           C  
ATOM   2975  N   LYS C  55     -16.807   7.833 -39.821  1.00 55.10           N  
ATOM   2976  CA  LYS C  55     -18.112   7.363 -40.287  1.00 59.45           C  
ATOM   2977  C   LYS C  55     -19.259   8.202 -39.740  1.00 63.03           C  
ATOM   2978  O   LYS C  55     -20.202   8.523 -40.452  1.00 68.42           O  
ATOM   2979  CB  LYS C  55     -18.307   5.898 -39.862  1.00 63.13           C  
ATOM   2980  CG  LYS C  55     -19.670   5.319 -40.208  1.00 67.52           C  
ATOM   2981  CD  LYS C  55     -19.879   3.899 -39.706  1.00 69.50           C  
ATOM   2982  CE  LYS C  55     -21.247   3.391 -40.140  1.00 71.51           C  
ATOM   2983  NZ  LYS C  55     -22.305   3.903 -39.231  1.00 73.43           N  
ATOM   2984  N   GLY C  56     -19.177   8.535 -38.463  1.00 65.54           N  
ATOM   2985  CA  GLY C  56     -20.307   9.098 -37.716  1.00 60.96           C  
ATOM   2986  C   GLY C  56     -20.862   7.995 -36.829  1.00 59.10           C  
ATOM   2987  O   GLY C  56     -20.698   6.801 -37.116  1.00 57.67           O  
ATOM   2988  N   ILE C  57     -21.494   8.408 -35.739  1.00 59.64           N  
ATOM   2989  CA  ILE C  57     -22.107   7.510 -34.755  1.00 63.28           C  
ATOM   2990  C   ILE C  57     -23.616   7.813 -34.791  1.00 66.45           C  
ATOM   2991  O   ILE C  57     -24.010   8.991 -34.861  1.00 51.95           O  
ATOM   2992  CB  ILE C  57     -21.563   7.734 -33.311  1.00 61.46           C  
ATOM   2993  CG1 ILE C  57     -20.024   7.778 -33.281  1.00 61.13           C  
ATOM   2994  CG2 ILE C  57     -22.041   6.630 -32.380  1.00 58.54           C  
ATOM   2995  CD1 ILE C  57     -19.464   8.606 -32.152  1.00 65.02           C  
ATOM   2996  N   PRO C  58     -24.466   6.766 -34.764  1.00 71.69           N  
ATOM   2997  CA  PRO C  58     -25.905   7.013 -34.710  1.00 74.39           C  
ATOM   2998  C   PRO C  58     -26.297   7.599 -33.341  1.00 79.63           C  
ATOM   2999  O   PRO C  58     -25.802   7.124 -32.318  1.00 78.69           O  
ATOM   3000  CB  PRO C  58     -26.530   5.624 -34.940  1.00 72.84           C  
ATOM   3001  CG  PRO C  58     -25.431   4.613 -34.873  1.00 71.70           C  
ATOM   3002  CD  PRO C  58     -24.126   5.339 -34.901  1.00 71.77           C  
ATOM   3003  N   GLU C  59     -27.162   8.612 -33.329  1.00 82.61           N  
ATOM   3004  CA  GLU C  59     -27.494   9.314 -32.086  1.00 92.51           C  
ATOM   3005  C   GLU C  59     -27.903   8.408 -30.910  1.00 91.52           C  
ATOM   3006  O   GLU C  59     -27.681   8.757 -29.754  1.00 98.11           O  
ATOM   3007  CB  GLU C  59     -28.579  10.364 -32.323  1.00108.76           C  
ATOM   3008  CG  GLU C  59     -28.853  11.171 -31.047  1.00123.59           C  
ATOM   3009  CD  GLU C  59     -29.929  12.231 -31.170  1.00136.36           C  
ATOM   3010  OE1 GLU C  59     -30.761  12.141 -32.099  1.00143.14           O  
ATOM   3011  OE2 GLU C  59     -29.953  13.138 -30.299  1.00139.94           O  
ATOM   3012  N   ASP C  60     -28.495   7.252 -31.205  1.00 97.50           N  
ATOM   3013  CA  ASP C  60     -28.805   6.230 -30.167  1.00 91.91           C  
ATOM   3014  C   ASP C  60     -27.580   5.605 -29.512  1.00 85.16           C  
ATOM   3015  O   ASP C  60     -27.601   5.320 -28.315  1.00 73.52           O  
ATOM   3016  CB  ASP C  60     -29.658   5.107 -30.755  1.00 98.09           C  
ATOM   3017  CG  ASP C  60     -30.931   5.622 -31.424  1.00107.88           C  
ATOM   3018  OD1 ASP C  60     -31.308   6.809 -31.227  1.00107.18           O  
ATOM   3019  OD2 ASP C  60     -31.552   4.828 -32.163  1.00111.15           O  
ATOM   3020  N   LYS C  61     -26.533   5.383 -30.309  1.00 81.90           N  
ATOM   3021  CA  LYS C  61     -25.281   4.773 -29.842  1.00 81.20           C  
ATOM   3022  C   LYS C  61     -24.197   5.785 -29.356  1.00 73.41           C  
ATOM   3023  O   LYS C  61     -23.116   5.359 -28.942  1.00 59.23           O  
ATOM   3024  CB  LYS C  61     -24.703   3.846 -30.939  1.00 89.99           C  
ATOM   3025  CG  LYS C  61     -24.116   2.549 -30.370  1.00 97.28           C  
ATOM   3026  CD  LYS C  61     -23.350   1.700 -31.387  1.00102.32           C  
ATOM   3027  CE  LYS C  61     -24.187   1.253 -32.593  1.00105.40           C  
ATOM   3028  NZ  LYS C  61     -25.477   0.571 -32.273  1.00 98.89           N  
ATOM   3029  N   ASN C  62     -24.484   7.099 -29.372  1.00 64.19           N  
ATOM   3030  CA  ASN C  62     -23.491   8.142 -29.035  1.00 61.49           C  
ATOM   3031  C   ASN C  62     -23.460   8.358 -27.505  1.00 61.65           C  
ATOM   3032  O   ASN C  62     -24.375   8.959 -26.947  1.00 61.54           O  
ATOM   3033  CB  ASN C  62     -23.820   9.463 -29.759  1.00 55.22           C  
ATOM   3034  CG  ASN C  62     -22.696  10.518 -29.695  1.00 58.71           C  
ATOM   3035  OD1 ASN C  62     -21.784  10.454 -28.838  1.00 53.45           O  
ATOM   3036  ND2 ASN C  62     -22.801  11.535 -30.576  1.00 48.22           N  
ATOM   3037  N   PRO C  63     -22.379   7.909 -26.824  1.00 63.67           N  
ATOM   3038  CA  PRO C  63     -22.387   8.054 -25.375  1.00 66.70           C  
ATOM   3039  C   PRO C  63     -22.471   9.497 -24.892  1.00 67.60           C  
ATOM   3040  O   PRO C  63     -22.717   9.706 -23.706  1.00 69.73           O  
ATOM   3041  CB  PRO C  63     -21.044   7.433 -24.931  1.00 64.99           C  
ATOM   3042  CG  PRO C  63     -20.509   6.736 -26.117  1.00 63.62           C  
ATOM   3043  CD  PRO C  63     -21.065   7.460 -27.304  1.00 62.46           C  
ATOM   3044  N   PHE C  64     -22.251  10.469 -25.789  1.00 65.91           N  
ATOM   3045  CA  PHE C  64     -22.280  11.895 -25.467  1.00 65.02           C  
ATOM   3046  C   PHE C  64     -23.563  12.563 -26.008  1.00 72.58           C  
ATOM   3047  O   PHE C  64     -23.521  13.617 -26.652  1.00 75.09           O  
ATOM   3048  CB  PHE C  64     -20.994  12.564 -26.000  1.00 60.53           C  
ATOM   3049  CG  PHE C  64     -19.711  11.953 -25.450  1.00 60.15           C  
ATOM   3050  CD1 PHE C  64     -19.230  12.313 -24.183  1.00 57.08           C  
ATOM   3051  CD2 PHE C  64     -18.980  11.005 -26.180  1.00 56.43           C  
ATOM   3052  CE1 PHE C  64     -18.065  11.745 -23.685  1.00 52.44           C  
ATOM   3053  CE2 PHE C  64     -17.810  10.436 -25.660  1.00 54.39           C  
ATOM   3054  CZ  PHE C  64     -17.357  10.808 -24.419  1.00 51.39           C  
ATOM   3055  N   LYS C  65     -24.701  11.904 -25.746  1.00 80.16           N  
ATOM   3056  CA  LYS C  65     -26.057  12.450 -25.978  1.00 88.56           C  
ATOM   3057  C   LYS C  65     -26.315  13.759 -25.216  1.00 91.77           C  
ATOM   3058  O   LYS C  65     -25.569  14.120 -24.318  1.00 87.13           O  
ATOM   3059  CB  LYS C  65     -27.119  11.435 -25.516  1.00 92.91           C  
ATOM   3060  CG  LYS C  65     -27.470  10.351 -26.513  1.00 94.16           C  
ATOM   3061  CD  LYS C  65     -28.062   9.141 -25.808  1.00 94.44           C  
ATOM   3062  CE  LYS C  65     -28.136   7.950 -26.745  1.00100.45           C  
ATOM   3063  NZ  LYS C  65     -28.376   6.655 -26.050  1.00100.54           N  
ATOM   3064  N   GLU C  66     -27.412  14.433 -25.552  1.00100.86           N  
ATOM   3065  CA  GLU C  66     -27.798  15.711 -24.916  1.00105.21           C  
ATOM   3066  C   GLU C  66     -28.283  15.551 -23.452  1.00106.04           C  
ATOM   3067  O   GLU C  66     -28.663  14.452 -23.021  1.00100.89           O  
ATOM   3068  CB  GLU C  66     -28.867  16.418 -25.770  1.00106.41           C  
ATOM   3069  CG  GLU C  66     -28.388  16.763 -27.178  1.00107.32           C  
ATOM   3070  CD  GLU C  66     -29.409  17.533 -27.996  1.00103.89           C  
ATOM   3071  OE1 GLU C  66     -29.904  18.573 -27.520  1.00102.44           O  
ATOM   3072  OE2 GLU C  66     -29.697  17.111 -29.131  1.00101.64           O  
ATOM   3073  OXT GLU C  66     -28.296  16.505 -22.648  1.00 95.00           O  
ATOM   7040  N   GLN F   1      -3.516  30.833 -10.808  1.00 67.93           N  
ATOM   7041  CA  GLN F   1      -2.723  31.181  -9.623  1.00 59.22           C  
ATOM   7042  C   GLN F   1      -1.248  31.515  -9.923  1.00 54.75           C  
ATOM   7043  O   GLN F   1      -0.377  31.319  -9.063  1.00 56.67           O  
ATOM   7044  CB  GLN F   1      -2.851  30.040  -8.611  1.00 61.75           C  
ATOM   7045  CG  GLN F   1      -3.967  30.280  -7.615  1.00 66.14           C  
ATOM   7046  CD  GLN F   1      -3.728  29.578  -6.269  1.00 80.38           C  
ATOM   7047  OE1 GLN F   1      -3.167  28.483  -6.236  1.00 85.72           O  
ATOM   7048  NE2 GLN F   1      -4.141  30.216  -5.152  1.00 83.75           N  
ATOM   7049  N   VAL F   2      -0.957  32.029 -11.120  1.00 45.83           N  
ATOM   7050  CA  VAL F   2       0.414  32.442 -11.488  1.00 45.85           C  
ATOM   7051  C   VAL F   2       0.393  33.719 -12.320  1.00 46.97           C  
ATOM   7052  O   VAL F   2      -0.587  33.986 -13.027  1.00 48.51           O  
ATOM   7053  CB  VAL F   2       1.196  31.361 -12.305  1.00 42.92           C  
ATOM   7054  CG1 VAL F   2       1.083  30.001 -11.667  1.00 43.94           C  
ATOM   7055  CG2 VAL F   2       0.747  31.284 -13.761  1.00 42.48           C  
ATOM   7056  N   GLN F   3       1.497  34.460 -12.286  1.00 44.24           N  
ATOM   7057  CA  GLN F   3       1.624  35.718 -13.028  1.00 48.82           C  
ATOM   7058  C   GLN F   3       3.069  35.865 -13.560  1.00 46.27           C  
ATOM   7059  O   GLN F   3       4.041  35.769 -12.783  1.00 41.83           O  
ATOM   7060  CB  GLN F   3       1.244  36.945 -12.150  1.00 55.51           C  
ATOM   7061  CG  GLN F   3      -0.192  36.993 -11.556  1.00 55.47           C  
ATOM   7062  CD  GLN F   3      -0.259  36.549 -10.068  1.00 62.14           C  
ATOM   7063  OE1 GLN F   3       0.540  37.049  -9.263  1.00 63.09           O  
ATOM   7064  NE2 GLN F   3      -1.196  35.602  -9.700  1.00 52.56           N  
ATOM   7065  N   LEU F   4       3.197  36.001 -14.893  1.00 42.46           N  
ATOM   7066  CA  LEU F   4       4.419  36.451 -15.545  1.00 43.76           C  
ATOM   7067  C   LEU F   4       4.154  37.865 -16.013  1.00 45.09           C  
ATOM   7068  O   LEU F   4       3.419  38.070 -16.987  1.00 41.68           O  
ATOM   7069  CB  LEU F   4       4.784  35.587 -16.752  1.00 41.42           C  
ATOM   7070  CG  LEU F   4       5.859  34.533 -16.579  1.00 39.58           C  
ATOM   7071  CD1 LEU F   4       6.192  33.949 -17.952  1.00 37.78           C  
ATOM   7072  CD2 LEU F   4       7.114  35.111 -15.911  1.00 40.30           C  
ATOM   7073  N   VAL F   5       4.742  38.825 -15.299  1.00 46.34           N  
ATOM   7074  CA  VAL F   5       4.496  40.251 -15.530  1.00 46.50           C  
ATOM   7075  C   VAL F   5       5.726  40.914 -16.180  1.00 52.57           C  
ATOM   7076  O   VAL F   5       6.815  40.992 -15.583  1.00 50.54           O  
ATOM   7077  CB  VAL F   5       4.195  40.984 -14.219  1.00 49.89           C  
ATOM   7078  CG1 VAL F   5       3.731  42.416 -14.495  1.00 52.72           C  
ATOM   7079  CG2 VAL F   5       3.167  40.218 -13.400  1.00 50.81           C  
ATOM   7080  N   GLU F   6       5.551  41.396 -17.406  1.00 53.25           N  
ATOM   7081  CA  GLU F   6       6.564  42.221 -18.085  1.00 48.79           C  
ATOM   7082  C   GLU F   6       6.336  43.702 -17.868  1.00 48.01           C  
ATOM   7083  O   GLU F   6       5.213  44.164 -17.659  1.00 56.64           O  
ATOM   7084  CB  GLU F   6       6.522  41.975 -19.577  1.00 48.99           C  
ATOM   7085  CG  GLU F   6       6.765  40.540 -19.974  1.00 51.75           C  
ATOM   7086  CD  GLU F   6       6.035  40.127 -21.212  1.00 50.45           C  
ATOM   7087  OE1 GLU F   6       5.247  40.913 -21.753  1.00 63.91           O  
ATOM   7088  OE2 GLU F   6       6.243  38.997 -21.647  1.00 52.10           O  
ATOM   7089  N   SER F   7       7.415  44.463 -17.915  1.00 48.11           N  
ATOM   7090  CA  SER F   7       7.304  45.911 -17.879  1.00 47.06           C  
ATOM   7091  C   SER F   7       8.512  46.502 -18.559  1.00 45.74           C  
ATOM   7092  O   SER F   7       9.493  45.803 -18.846  1.00 40.96           O  
ATOM   7093  CB  SER F   7       7.206  46.408 -16.427  1.00 45.56           C  
ATOM   7094  OG  SER F   7       8.308  45.915 -15.675  1.00 55.08           O  
ATOM   7095  N   GLY F   8       8.408  47.794 -18.824  1.00 46.18           N  
ATOM   7096  CA  GLY F   8       9.553  48.608 -19.175  1.00 50.00           C  
ATOM   7097  C   GLY F   8       9.654  49.029 -20.615  1.00 53.08           C  
ATOM   7098  O   GLY F   8      10.618  49.688 -20.971  1.00 58.45           O  
ATOM   7099  N   GLY F   9       8.672  48.694 -21.444  1.00 55.21           N  
ATOM   7100  CA  GLY F   9       8.720  49.055 -22.866  1.00 56.97           C  
ATOM   7101  C   GLY F   9       8.377  50.507 -23.136  1.00 60.70           C  
ATOM   7102  O   GLY F   9       8.360  51.352 -22.237  1.00 59.86           O  
ATOM   7103  N   GLY F  10       8.104  50.800 -24.398  1.00 66.12           N  
ATOM   7104  CA  GLY F  10       7.606  52.108 -24.792  1.00 68.24           C  
ATOM   7105  C   GLY F  10       8.279  52.634 -26.036  1.00 70.99           C  
ATOM   7106  O   GLY F  10       8.814  51.870 -26.848  1.00 67.77           O  
ATOM   7107  N   LEU F  11       8.251  53.959 -26.170  1.00 75.58           N  
ATOM   7108  CA  LEU F  11       8.842  54.646 -27.306  1.00 73.54           C  
ATOM   7109  C   LEU F  11      10.154  55.268 -26.896  1.00 69.49           C  
ATOM   7110  O   LEU F  11      10.258  55.940 -25.864  1.00 66.87           O  
ATOM   7111  CB  LEU F  11       7.911  55.733 -27.835  1.00 77.55           C  
ATOM   7112  CG  LEU F  11       8.398  56.552 -29.041  1.00 72.20           C  
ATOM   7113  CD1 LEU F  11       8.666  55.674 -30.247  1.00 70.04           C  
ATOM   7114  CD2 LEU F  11       7.336  57.578 -29.416  1.00 67.18           C  
ATOM   7115  N   VAL F  12      11.147  55.046 -27.734  1.00 70.29           N  
ATOM   7116  CA  VAL F  12      12.473  55.573 -27.502  1.00 70.33           C  
ATOM   7117  C   VAL F  12      13.103  55.979 -28.862  1.00 68.55           C  
ATOM   7118  O   VAL F  12      12.748  55.446 -29.925  1.00 54.13           O  
ATOM   7119  CB  VAL F  12      13.287  54.542 -26.684  1.00 68.60           C  
ATOM   7120  CG1 VAL F  12      13.709  53.364 -27.547  1.00 69.97           C  
ATOM   7121  CG2 VAL F  12      14.476  55.192 -26.006  1.00 73.36           C  
ATOM   7122  N   GLN F  13      13.983  56.976 -28.805  1.00 72.45           N  
ATOM   7123  CA  GLN F  13      14.705  57.495 -29.978  1.00 75.11           C  
ATOM   7124  C   GLN F  13      15.836  56.528 -30.352  1.00 66.40           C  
ATOM   7125  O   GLN F  13      16.449  55.937 -29.460  1.00 63.86           O  
ATOM   7126  CB  GLN F  13      15.233  58.926 -29.685  1.00 86.67           C  
ATOM   7127  CG  GLN F  13      16.560  59.063 -28.901  1.00 97.78           C  
ATOM   7128  CD  GLN F  13      16.539  58.541 -27.449  1.00100.24           C  
ATOM   7129  OE1 GLN F  13      15.476  58.358 -26.842  1.00 89.74           O  
ATOM   7130  NE2 GLN F  13      17.735  58.314 -26.887  1.00 98.54           N  
ATOM   7131  N   ALA F  14      16.116  56.359 -31.648  1.00 60.67           N  
ATOM   7132  CA  ALA F  14      17.183  55.428 -32.078  1.00 58.84           C  
ATOM   7133  C   ALA F  14      18.519  55.754 -31.394  1.00 58.51           C  
ATOM   7134  O   ALA F  14      18.873  56.927 -31.235  1.00 57.97           O  
ATOM   7135  CB  ALA F  14      17.341  55.425 -33.577  1.00 55.70           C  
ATOM   7136  N   GLY F  15      19.215  54.707 -30.945  1.00 62.97           N  
ATOM   7137  CA  GLY F  15      20.401  54.829 -30.091  1.00 65.74           C  
ATOM   7138  C   GLY F  15      20.152  54.843 -28.583  1.00 66.76           C  
ATOM   7139  O   GLY F  15      21.093  54.645 -27.810  1.00 64.04           O  
ATOM   7140  N   GLY F  16      18.905  55.089 -28.155  1.00 73.68           N  
ATOM   7141  CA  GLY F  16      18.529  55.080 -26.733  1.00 69.12           C  
ATOM   7142  C   GLY F  16      18.428  53.686 -26.118  1.00 67.63           C  
ATOM   7143  O   GLY F  16      18.714  52.657 -26.776  1.00 63.28           O  
ATOM   7144  N   SER F  17      18.021  53.662 -24.847  1.00 67.10           N  
ATOM   7145  CA  SER F  17      18.017  52.436 -24.039  1.00 66.33           C  
ATOM   7146  C   SER F  17      16.664  52.147 -23.381  1.00 64.37           C  
ATOM   7147  O   SER F  17      15.931  53.080 -23.019  1.00 60.11           O  
ATOM   7148  CB  SER F  17      19.100  52.531 -22.962  1.00 65.99           C  
ATOM   7149  OG  SER F  17      20.390  52.356 -23.537  1.00 61.44           O  
ATOM   7150  N   LEU F  18      16.341  50.857 -23.246  1.00 64.17           N  
ATOM   7151  CA  LEU F  18      15.159  50.380 -22.493  1.00 60.14           C  
ATOM   7152  C   LEU F  18      15.528  49.199 -21.606  1.00 57.34           C  
ATOM   7153  O   LEU F  18      16.327  48.350 -22.010  1.00 56.55           O  
ATOM   7154  CB  LEU F  18      14.089  49.888 -23.437  1.00 59.49           C  
ATOM   7155  CG  LEU F  18      13.385  50.925 -24.286  1.00 64.32           C  
ATOM   7156  CD1 LEU F  18      12.412  50.186 -25.211  1.00 64.14           C  
ATOM   7157  CD2 LEU F  18      12.687  51.981 -23.432  1.00 61.92           C  
ATOM   7158  N   ARG F  19      14.935  49.133 -20.414  1.00 56.26           N  
ATOM   7159  CA  ARG F  19      15.198  48.052 -19.470  1.00 56.40           C  
ATOM   7160  C   ARG F  19      13.908  47.258 -19.255  1.00 58.29           C  
ATOM   7161  O   ARG F  19      13.083  47.589 -18.381  1.00 63.70           O  
ATOM   7162  CB  ARG F  19      15.741  48.610 -18.150  1.00 55.14           C  
ATOM   7163  CG  ARG F  19      16.151  47.564 -17.108  1.00 53.60           C  
ATOM   7164  CD  ARG F  19      16.860  48.236 -15.953  1.00 55.43           C  
ATOM   7165  NE  ARG F  19      17.284  47.340 -14.888  1.00 57.98           N  
ATOM   7166  CZ  ARG F  19      18.329  46.516 -14.948  1.00 62.92           C  
ATOM   7167  NH1 ARG F  19      19.056  46.416 -16.060  1.00 66.74           N  
ATOM   7168  NH2 ARG F  19      18.639  45.754 -13.889  1.00 67.54           N  
ATOM   7169  N   LEU F  20      13.732  46.209 -20.051  1.00 53.92           N  
ATOM   7170  CA  LEU F  20      12.592  45.309 -19.853  1.00 54.44           C  
ATOM   7171  C   LEU F  20      12.830  44.440 -18.626  1.00 48.92           C  
ATOM   7172  O   LEU F  20      13.961  43.995 -18.407  1.00 48.07           O  
ATOM   7173  CB  LEU F  20      12.385  44.392 -21.061  1.00 54.13           C  
ATOM   7174  CG  LEU F  20      12.263  45.058 -22.429  1.00 52.95           C  
ATOM   7175  CD1 LEU F  20      11.708  44.024 -23.390  1.00 54.01           C  
ATOM   7176  CD2 LEU F  20      11.425  46.349 -22.395  1.00 53.92           C  
ATOM   7177  N   SER F  21      11.775  44.215 -17.843  1.00 45.35           N  
ATOM   7178  CA  SER F  21      11.834  43.344 -16.664  1.00 48.01           C  
ATOM   7179  C   SER F  21      10.862  42.246 -16.882  1.00 44.42           C  
ATOM   7180  O   SER F  21       9.901  42.429 -17.580  1.00 45.57           O  
ATOM   7181  CB  SER F  21      11.401  44.078 -15.388  1.00 47.91           C  
ATOM   7182  OG  SER F  21      12.168  45.240 -15.214  1.00 52.50           O  
ATOM   7183  N   CYS F  22      11.075  41.119 -16.246  1.00 43.13           N  
ATOM   7184  CA  CYS F  22      10.042  40.109 -16.205  1.00 47.92           C  
ATOM   7185  C   CYS F  22       9.966  39.466 -14.815  1.00 44.96           C  
ATOM   7186  O   CYS F  22      10.880  38.756 -14.400  1.00 36.89           O  
ATOM   7187  CB  CYS F  22      10.268  39.073 -17.285  1.00 47.90           C  
ATOM   7188  SG  CYS F  22       9.056  37.747 -17.172  1.00 50.54           S  
ATOM   7189  N   ALA F  23       8.853  39.725 -14.133  1.00 45.96           N  
ATOM   7190  CA  ALA F  23       8.686  39.392 -12.720  1.00 51.47           C  
ATOM   7191  C   ALA F  23       7.733  38.190 -12.578  1.00 52.12           C  
ATOM   7192  O   ALA F  23       6.541  38.274 -12.937  1.00 54.82           O  
ATOM   7193  CB  ALA F  23       8.154  40.621 -11.971  1.00 47.40           C  
ATOM   7194  N   ALA F  24       8.259  37.082 -12.072  1.00 46.36           N  
ATOM   7195  CA  ALA F  24       7.443  35.912 -11.857  1.00 47.43           C  
ATOM   7196  C   ALA F  24       6.816  35.949 -10.469  1.00 47.49           C  
ATOM   7197  O   ALA F  24       7.439  36.383  -9.508  1.00 50.01           O  
ATOM   7198  CB  ALA F  24       8.293  34.665 -12.039  1.00 47.81           C  
ATOM   7199  N   SER F  25       5.584  35.469 -10.362  1.00 47.90           N  
ATOM   7200  CA  SER F  25       4.919  35.287  -9.053  1.00 46.19           C  
ATOM   7201  C   SER F  25       5.514  34.198  -8.155  1.00 47.85           C  
ATOM   7202  O   SER F  25       5.127  34.100  -6.996  1.00 47.60           O  
ATOM   7203  CB  SER F  25       3.426  34.996  -9.243  1.00 45.32           C  
ATOM   7204  OG  SER F  25       3.247  33.901 -10.120  1.00 47.27           O  
ATOM   7205  N   GLY F  26       6.400  33.353  -8.687  1.00 50.24           N  
ATOM   7206  CA  GLY F  26       7.158  32.392  -7.895  1.00 49.83           C  
ATOM   7207  C   GLY F  26       8.598  32.272  -8.349  1.00 54.41           C  
ATOM   7208  O   GLY F  26       9.005  32.923  -9.305  1.00 54.65           O  
ATOM   7209  N   SER F  27       9.360  31.410  -7.663  1.00 56.78           N  
ATOM   7210  CA  SER F  27      10.803  31.199  -7.899  1.00 54.46           C  
ATOM   7211  C   SER F  27      11.171  30.303  -9.117  1.00 47.64           C  
ATOM   7212  O   SER F  27      12.065  29.466  -9.056  1.00 42.26           O  
ATOM   7213  CB  SER F  27      11.444  30.614  -6.626  1.00 54.99           C  
ATOM   7214  OG  SER F  27      11.159  31.390  -5.472  1.00 65.98           O  
ATOM   7215  N   ILE F  28      10.525  30.533 -10.246  1.00 45.68           N  
ATOM   7216  CA  ILE F  28      10.714  29.676 -11.397  1.00 44.46           C  
ATOM   7217  C   ILE F  28      12.048  29.907 -12.073  1.00 41.42           C  
ATOM   7218  O   ILE F  28      12.664  28.927 -12.584  1.00 38.36           O  
ATOM   7219  CB  ILE F  28       9.542  29.772 -12.390  1.00 43.56           C  
ATOM   7220  CG1 ILE F  28       9.432  31.156 -13.041  1.00 44.15           C  
ATOM   7221  CG2 ILE F  28       8.245  29.405 -11.680  1.00 43.52           C  
ATOM   7222  CD1 ILE F  28       8.324  31.225 -14.092  1.00 43.02           C  
ATOM   7223  N   PHE F  29      12.522  31.164 -12.053  1.00 40.27           N  
ATOM   7224  CA  PHE F  29      13.812  31.482 -12.714  1.00 42.97           C  
ATOM   7225  C   PHE F  29      15.000  30.794 -12.041  1.00 45.26           C  
ATOM   7226  O   PHE F  29      16.009  30.558 -12.696  1.00 50.84           O  
ATOM   7227  CB  PHE F  29      14.076  32.992 -12.811  1.00 39.47           C  
ATOM   7228  CG  PHE F  29      13.048  33.744 -13.618  1.00 43.10           C  
ATOM   7229  CD1 PHE F  29      12.718  33.339 -14.927  1.00 44.88           C  
ATOM   7230  CD2 PHE F  29      12.400  34.857 -13.091  1.00 44.79           C  
ATOM   7231  CE1 PHE F  29      11.771  34.018 -15.667  1.00 42.66           C  
ATOM   7232  CE2 PHE F  29      11.425  35.533 -13.836  1.00 49.30           C  
ATOM   7233  CZ  PHE F  29      11.118  35.118 -15.131  1.00 47.66           C  
ATOM   7234  N   SER F  30      14.878  30.454 -10.756  1.00 43.64           N  
ATOM   7235  CA  SER F  30      15.985  29.843 -10.050  1.00 46.52           C  
ATOM   7236  C   SER F  30      16.205  28.354 -10.355  1.00 43.46           C  
ATOM   7237  O   SER F  30      17.255  27.847 -10.053  1.00 46.50           O  
ATOM   7238  CB  SER F  30      15.883  30.098  -8.541  1.00 48.97           C  
ATOM   7239  OG  SER F  30      14.880  29.305  -7.956  1.00 54.06           O  
ATOM   7240  N   ILE F  31      15.258  27.657 -10.963  1.00 42.22           N  
ATOM   7241  CA  ILE F  31      15.493  26.260 -11.379  1.00 43.88           C  
ATOM   7242  C   ILE F  31      15.156  25.973 -12.852  1.00 44.87           C  
ATOM   7243  O   ILE F  31      15.012  24.791 -13.239  1.00 44.94           O  
ATOM   7244  CB  ILE F  31      14.746  25.247 -10.456  1.00 43.68           C  
ATOM   7245  CG1 ILE F  31      13.220  25.375 -10.563  1.00 41.13           C  
ATOM   7246  CG2 ILE F  31      15.190  25.415  -9.004  1.00 42.60           C  
ATOM   7247  CD1 ILE F  31      12.471  24.240  -9.873  1.00 39.58           C  
ATOM   7248  N   ASN F  32      15.035  27.024 -13.668  1.00 42.25           N  
ATOM   7249  CA  ASN F  32      14.863  26.837 -15.115  1.00 40.06           C  
ATOM   7250  C   ASN F  32      15.523  27.918 -15.903  1.00 38.52           C  
ATOM   7251  O   ASN F  32      15.689  29.016 -15.422  1.00 40.68           O  
ATOM   7252  CB  ASN F  32      13.401  26.777 -15.499  1.00 35.17           C  
ATOM   7253  CG  ASN F  32      12.799  25.450 -15.209  1.00 38.14           C  
ATOM   7254  OD1 ASN F  32      13.141  24.454 -15.872  1.00 41.69           O  
ATOM   7255  ND2 ASN F  32      11.932  25.391 -14.177  1.00 38.48           N  
ATOM   7256  N   ALA F  33      15.909  27.572 -17.124  1.00 42.99           N  
ATOM   7257  CA  ALA F  33      16.324  28.560 -18.123  1.00 41.23           C  
ATOM   7258  C   ALA F  33      15.096  29.374 -18.506  1.00 38.98           C  
ATOM   7259  O   ALA F  33      13.971  28.901 -18.345  1.00 36.63           O  
ATOM   7260  CB  ALA F  33      16.900  27.868 -19.349  1.00 38.49           C  
ATOM   7261  N   MET F  34      15.312  30.606 -18.960  1.00 38.84           N  
ATOM   7262  CA  MET F  34      14.252  31.391 -19.556  1.00 42.65           C  
ATOM   7263  C   MET F  34      14.762  32.037 -20.824  1.00 43.35           C  
ATOM   7264  O   MET F  34      15.941  31.959 -21.105  1.00 45.40           O  
ATOM   7265  CB  MET F  34      13.628  32.380 -18.541  1.00 42.59           C  
ATOM   7266  CG  MET F  34      14.454  33.584 -18.149  1.00 42.98           C  
ATOM   7267  SD  MET F  34      14.709  34.877 -19.388  1.00 41.42           S  
ATOM   7268  CE  MET F  34      12.998  35.420 -19.568  1.00 44.55           C  
ATOM   7269  N   GLY F  35      13.843  32.639 -21.587  1.00 41.41           N  
ATOM   7270  CA  GLY F  35      14.119  33.198 -22.918  1.00 38.59           C  
ATOM   7271  C   GLY F  35      13.301  34.462 -23.147  1.00 40.36           C  
ATOM   7272  O   GLY F  35      12.142  34.546 -22.714  1.00 37.15           O  
ATOM   7273  N   TRP F  36      13.916  35.453 -23.784  1.00 40.81           N  
ATOM   7274  CA  TRP F  36      13.215  36.630 -24.255  1.00 44.58           C  
ATOM   7275  C   TRP F  36      13.037  36.507 -25.768  1.00 44.88           C  
ATOM   7276  O   TRP F  36      13.985  36.241 -26.472  1.00 46.08           O  
ATOM   7277  CB  TRP F  36      13.988  37.903 -23.925  1.00 43.93           C  
ATOM   7278  CG  TRP F  36      13.798  38.439 -22.520  1.00 43.58           C  
ATOM   7279  CD1 TRP F  36      14.631  38.247 -21.454  1.00 42.81           C  
ATOM   7280  CD2 TRP F  36      12.752  39.305 -22.062  1.00 39.52           C  
ATOM   7281  NE1 TRP F  36      14.143  38.915 -20.352  1.00 42.53           N  
ATOM   7282  CE2 TRP F  36      12.997  39.577 -20.701  1.00 41.00           C  
ATOM   7283  CE3 TRP F  36      11.631  39.879 -22.669  1.00 43.30           C  
ATOM   7284  CZ2 TRP F  36      12.162  40.393 -19.937  1.00 38.55           C  
ATOM   7285  CZ3 TRP F  36      10.802  40.709 -21.905  1.00 38.88           C  
ATOM   7286  CH2 TRP F  36      11.077  40.949 -20.558  1.00 37.86           C  
ATOM   7287  N   TYR F  37      11.813  36.688 -26.244  1.00 46.72           N  
ATOM   7288  CA  TYR F  37      11.467  36.550 -27.644  1.00 43.73           C  
ATOM   7289  C   TYR F  37      10.900  37.873 -28.113  1.00 45.25           C  
ATOM   7290  O   TYR F  37      10.496  38.717 -27.319  1.00 46.88           O  
ATOM   7291  CB  TYR F  37      10.395  35.494 -27.806  1.00 45.93           C  
ATOM   7292  CG  TYR F  37      10.827  34.086 -27.518  1.00 49.02           C  
ATOM   7293  CD1 TYR F  37      11.027  33.635 -26.203  1.00 50.90           C  
ATOM   7294  CD2 TYR F  37      11.011  33.182 -28.547  1.00 51.88           C  
ATOM   7295  CE1 TYR F  37      11.398  32.312 -25.938  1.00 51.71           C  
ATOM   7296  CE2 TYR F  37      11.389  31.874 -28.301  1.00 54.61           C  
ATOM   7297  CZ  TYR F  37      11.583  31.437 -27.002  1.00 55.25           C  
ATOM   7298  OH  TYR F  37      11.966  30.122 -26.816  1.00 60.16           O  
ATOM   7299  N   ARG F  38      10.879  38.069 -29.414  1.00 46.84           N  
ATOM   7300  CA  ARG F  38      10.229  39.236 -29.964  1.00 48.68           C  
ATOM   7301  C   ARG F  38       9.511  38.881 -31.286  1.00 46.64           C  
ATOM   7302  O   ARG F  38       9.864  37.908 -31.961  1.00 42.54           O  
ATOM   7303  CB  ARG F  38      11.235  40.389 -30.092  1.00 49.28           C  
ATOM   7304  CG  ARG F  38      12.200  40.288 -31.267  1.00 50.02           C  
ATOM   7305  CD  ARG F  38      13.191  41.437 -31.271  1.00 53.51           C  
ATOM   7306  NE  ARG F  38      14.204  41.280 -32.314  1.00 57.37           N  
ATOM   7307  CZ  ARG F  38      15.222  42.118 -32.531  1.00 59.39           C  
ATOM   7308  NH1 ARG F  38      15.404  43.206 -31.793  1.00 62.26           N  
ATOM   7309  NH2 ARG F  38      16.083  41.868 -33.501  1.00 62.33           N  
ATOM   7310  N   GLN F  39       8.484  39.668 -31.601  1.00 47.99           N  
ATOM   7311  CA  GLN F  39       7.672  39.522 -32.809  1.00 52.66           C  
ATOM   7312  C   GLN F  39       7.331  40.887 -33.365  1.00 55.42           C  
ATOM   7313  O   GLN F  39       6.507  41.589 -32.811  1.00 58.60           O  
ATOM   7314  CB  GLN F  39       6.385  38.784 -32.482  1.00 55.87           C  
ATOM   7315  CG  GLN F  39       5.346  38.784 -33.595  1.00 57.93           C  
ATOM   7316  CD  GLN F  39       4.321  37.701 -33.403  1.00 58.79           C  
ATOM   7317  OE1 GLN F  39       3.525  37.756 -32.471  1.00 59.55           O  
ATOM   7318  NE2 GLN F  39       4.345  36.694 -34.278  1.00 60.52           N  
ATOM   7319  N   ALA F  40       7.963  41.253 -34.470  1.00 69.63           N  
ATOM   7320  CA  ALA F  40       7.677  42.521 -35.166  1.00 77.33           C  
ATOM   7321  C   ALA F  40       6.384  42.402 -35.969  1.00 87.83           C  
ATOM   7322  O   ALA F  40       5.931  41.272 -36.229  1.00 81.86           O  
ATOM   7323  CB  ALA F  40       8.829  42.905 -36.077  1.00 76.17           C  
ATOM   7324  N   PRO F  41       5.775  43.556 -36.348  1.00 98.05           N  
ATOM   7325  CA  PRO F  41       4.548  43.539 -37.184  1.00 98.85           C  
ATOM   7326  C   PRO F  41       4.637  42.606 -38.428  1.00 99.94           C  
ATOM   7327  O   PRO F  41       5.363  42.901 -39.394  1.00 98.14           O  
ATOM   7328  CB  PRO F  41       4.362  45.017 -37.587  1.00100.58           C  
ATOM   7329  CG  PRO F  41       5.212  45.825 -36.646  1.00 97.83           C  
ATOM   7330  CD  PRO F  41       6.101  44.916 -35.854  1.00 93.18           C  
ATOM   7331  N   GLY F  42       3.929  41.476 -38.362  1.00 91.67           N  
ATOM   7332  CA  GLY F  42       3.852  40.523 -39.467  1.00 88.47           C  
ATOM   7333  C   GLY F  42       5.113  39.737 -39.812  1.00 89.16           C  
ATOM   7334  O   GLY F  42       5.271  39.327 -40.951  1.00 92.33           O  
ATOM   7335  N   LYS F  43       6.006  39.518 -38.844  1.00 93.00           N  
ATOM   7336  CA  LYS F  43       7.065  38.494 -38.971  1.00 89.27           C  
ATOM   7337  C   LYS F  43       6.838  37.429 -37.908  1.00 84.13           C  
ATOM   7338  O   LYS F  43       5.980  37.572 -37.044  1.00 82.59           O  
ATOM   7339  CB  LYS F  43       8.492  39.071 -38.814  1.00 90.07           C  
ATOM   7340  CG  LYS F  43       8.824  40.356 -39.575  1.00 91.77           C  
ATOM   7341  CD  LYS F  43       8.763  40.211 -41.087  1.00 95.05           C  
ATOM   7342  CE  LYS F  43       9.455  41.384 -41.784  1.00 89.91           C  
ATOM   7343  NZ  LYS F  43       9.119  41.449 -43.232  1.00 81.81           N  
ATOM   7344  N   GLN F  44       7.613  36.353 -37.992  1.00 88.49           N  
ATOM   7345  CA  GLN F  44       7.597  35.302 -36.975  1.00 82.61           C  
ATOM   7346  C   GLN F  44       8.338  35.703 -35.704  1.00 74.70           C  
ATOM   7347  O   GLN F  44       9.331  36.414 -35.748  1.00 68.14           O  
ATOM   7348  CB  GLN F  44       8.185  33.992 -37.518  1.00 85.72           C  
ATOM   7349  CG  GLN F  44       7.297  33.264 -38.518  1.00 86.47           C  
ATOM   7350  CD  GLN F  44       6.035  32.697 -37.887  1.00 86.31           C  
ATOM   7351  OE1 GLN F  44       5.039  33.400 -37.742  1.00 83.63           O  
ATOM   7352  NE2 GLN F  44       6.077  31.426 -37.501  1.00 96.90           N  
ATOM   7353  N   ARG F  45       7.820  35.211 -34.585  1.00 71.58           N  
ATOM   7354  CA  ARG F  45       8.477  35.242 -33.279  1.00 68.17           C  
ATOM   7355  C   ARG F  45       9.878  34.614 -33.334  1.00 60.29           C  
ATOM   7356  O   ARG F  45      10.044  33.516 -33.842  1.00 59.99           O  
ATOM   7357  CB  ARG F  45       7.623  34.459 -32.268  1.00 73.42           C  
ATOM   7358  CG  ARG F  45       7.859  34.788 -30.801  1.00 73.44           C  
ATOM   7359  CD  ARG F  45       6.966  33.913 -29.918  1.00 70.56           C  
ATOM   7360  NE  ARG F  45       5.835  34.610 -29.277  1.00 68.40           N  
ATOM   7361  CZ  ARG F  45       4.790  33.996 -28.699  1.00 66.96           C  
ATOM   7362  NH1 ARG F  45       4.690  32.661 -28.659  1.00 64.49           N  
ATOM   7363  NH2 ARG F  45       3.826  34.731 -28.143  1.00 68.06           N  
ATOM   7364  N   GLU F  46      10.873  35.327 -32.827  1.00 58.19           N  
ATOM   7365  CA  GLU F  46      12.245  34.827 -32.750  1.00 63.56           C  
ATOM   7366  C   GLU F  46      12.828  34.983 -31.343  1.00 63.66           C  
ATOM   7367  O   GLU F  46      12.500  35.940 -30.625  1.00 57.24           O  
ATOM   7368  CB  GLU F  46      13.149  35.562 -33.750  1.00 71.06           C  
ATOM   7369  CG  GLU F  46      13.073  37.095 -33.700  1.00 81.39           C  
ATOM   7370  CD  GLU F  46      14.298  37.802 -34.306  1.00 91.40           C  
ATOM   7371  OE1 GLU F  46      15.265  37.115 -34.728  1.00 96.97           O  
ATOM   7372  OE2 GLU F  46      14.293  39.063 -34.348  1.00 80.63           O  
ATOM   7373  N   LEU F  47      13.708  34.057 -30.964  1.00 62.31           N  
ATOM   7374  CA  LEU F  47      14.534  34.233 -29.763  1.00 62.23           C  
ATOM   7375  C   LEU F  47      15.474  35.441 -29.891  1.00 56.64           C  
ATOM   7376  O   LEU F  47      15.948  35.771 -30.966  1.00 64.82           O  
ATOM   7377  CB  LEU F  47      15.359  32.981 -29.486  1.00 68.53           C  
ATOM   7378  CG  LEU F  47      16.034  32.916 -28.109  1.00 69.32           C  
ATOM   7379  CD1 LEU F  47      15.013  32.657 -27.010  1.00 67.79           C  
ATOM   7380  CD2 LEU F  47      17.098  31.823 -28.094  1.00 69.09           C  
ATOM   7381  N   VAL F  48      15.706  36.104 -28.779  1.00 54.57           N  
ATOM   7382  CA  VAL F  48      16.543  37.301 -28.713  1.00 56.16           C  
ATOM   7383  C   VAL F  48      17.690  37.139 -27.716  1.00 49.83           C  
ATOM   7384  O   VAL F  48      18.797  37.597 -27.959  1.00 49.26           O  
ATOM   7385  CB  VAL F  48      15.708  38.520 -28.251  1.00 58.30           C  
ATOM   7386  CG1 VAL F  48      16.546  39.787 -28.273  1.00 62.90           C  
ATOM   7387  CG2 VAL F  48      14.477  38.696 -29.127  1.00 61.50           C  
ATOM   7388  N   ALA F  49      17.393  36.540 -26.576  1.00 43.22           N  
ATOM   7389  CA  ALA F  49      18.337  36.403 -25.487  1.00 44.67           C  
ATOM   7390  C   ALA F  49      17.800  35.269 -24.620  1.00 42.51           C  
ATOM   7391  O   ALA F  49      16.599  35.199 -24.388  1.00 44.93           O  
ATOM   7392  CB  ALA F  49      18.427  37.692 -24.681  1.00 45.91           C  
ATOM   7393  N   ALA F  50      18.663  34.359 -24.198  1.00 39.70           N  
ATOM   7394  CA  ALA F  50      18.271  33.262 -23.329  1.00 42.11           C  
ATOM   7395  C   ALA F  50      19.300  33.122 -22.208  1.00 44.75           C  
ATOM   7396  O   ALA F  50      20.431  33.559 -22.367  1.00 48.32           O  
ATOM   7397  CB  ALA F  50      18.134  31.972 -24.129  1.00 40.58           C  
ATOM   7398  N   ILE F  51      18.884  32.563 -21.076  1.00 40.62           N  
ATOM   7399  CA  ILE F  51      19.778  32.356 -19.935  1.00 41.32           C  
ATOM   7400  C   ILE F  51      19.518  30.972 -19.352  1.00 41.42           C  
ATOM   7401  O   ILE F  51      18.389  30.641 -19.056  1.00 40.72           O  
ATOM   7402  CB  ILE F  51      19.635  33.469 -18.850  1.00 42.04           C  
ATOM   7403  CG1 ILE F  51      20.742  33.344 -17.799  1.00 42.72           C  
ATOM   7404  CG2 ILE F  51      18.275  33.449 -18.166  1.00 38.96           C  
ATOM   7405  CD1 ILE F  51      20.817  34.506 -16.841  1.00 42.29           C  
ATOM   7406  N   THR F  52      20.573  30.178 -19.194  1.00 44.60           N  
ATOM   7407  CA  THR F  52      20.448  28.842 -18.624  1.00 42.94           C  
ATOM   7408  C   THR F  52      20.199  28.974 -17.149  1.00 41.88           C  
ATOM   7409  O   THR F  52      20.344  30.054 -16.552  1.00 39.81           O  
ATOM   7410  CB  THR F  52      21.742  27.987 -18.797  1.00 46.07           C  
ATOM   7411  OG1 THR F  52      22.813  28.534 -18.009  1.00 54.40           O  
ATOM   7412  CG2 THR F  52      22.181  27.926 -20.230  1.00 42.43           C  
ATOM   7413  N   ARG F  53      19.852  27.856 -16.539  1.00 43.34           N  
ATOM   7414  CA  ARG F  53      19.652  27.832 -15.089  1.00 43.11           C  
ATOM   7415  C   ARG F  53      20.907  28.298 -14.332  1.00 46.41           C  
ATOM   7416  O   ARG F  53      20.790  29.004 -13.338  1.00 52.83           O  
ATOM   7417  CB  ARG F  53      19.280  26.422 -14.675  1.00 41.22           C  
ATOM   7418  CG  ARG F  53      19.115  26.190 -13.205  1.00 40.26           C  
ATOM   7419  CD  ARG F  53      18.834  24.729 -12.942  1.00 38.03           C  
ATOM   7420  NE  ARG F  53      18.818  24.526 -11.498  1.00 39.69           N  
ATOM   7421  CZ  ARG F  53      18.154  23.582 -10.847  1.00 38.29           C  
ATOM   7422  NH1 ARG F  53      17.412  22.702 -11.484  1.00 38.54           N  
ATOM   7423  NH2 ARG F  53      18.227  23.555  -9.526  1.00 40.44           N  
ATOM   7424  N   GLY F  54      22.088  27.889 -14.800  1.00 50.05           N  
ATOM   7425  CA  GLY F  54      23.366  28.232 -14.161  1.00 46.95           C  
ATOM   7426  C   GLY F  54      23.949  29.571 -14.580  1.00 49.44           C  
ATOM   7427  O   GLY F  54      24.992  29.954 -14.079  1.00 56.19           O  
ATOM   7428  N   GLY F  55      23.322  30.258 -15.531  1.00 49.39           N  
ATOM   7429  CA  GLY F  55      23.624  31.662 -15.799  1.00 46.77           C  
ATOM   7430  C   GLY F  55      24.311  31.975 -17.105  1.00 53.43           C  
ATOM   7431  O   GLY F  55      24.651  33.162 -17.358  1.00 49.68           O  
ATOM   7432  N   ARG F  56      24.519  30.953 -17.943  1.00 53.60           N  
ATOM   7433  CA  ARG F  56      25.108  31.189 -19.258  1.00 58.12           C  
ATOM   7434  C   ARG F  56      24.077  31.864 -20.165  1.00 59.08           C  
ATOM   7435  O   ARG F  56      22.968  31.342 -20.365  1.00 52.56           O  
ATOM   7436  CB  ARG F  56      25.637  29.896 -19.913  1.00 63.65           C  
ATOM   7437  CG  ARG F  56      26.394  30.116 -21.233  1.00 67.92           C  
ATOM   7438  CD  ARG F  56      27.044  28.828 -21.797  1.00 75.91           C  
ATOM   7439  NE  ARG F  56      26.194  27.623 -21.748  1.00 79.08           N  
ATOM   7440  CZ  ARG F  56      25.117  27.383 -22.516  1.00 94.40           C  
ATOM   7441  NH1 ARG F  56      24.702  28.255 -23.445  1.00 97.71           N  
ATOM   7442  NH2 ARG F  56      24.427  26.256 -22.342  1.00 96.31           N  
ATOM   7443  N   THR F  57      24.466  33.021 -20.703  1.00 58.02           N  
ATOM   7444  CA  THR F  57      23.640  33.762 -21.632  1.00 59.88           C  
ATOM   7445  C   THR F  57      23.941  33.380 -23.074  1.00 64.19           C  
ATOM   7446  O   THR F  57      24.959  32.766 -23.367  1.00 71.63           O  
ATOM   7447  CB  THR F  57      23.798  35.291 -21.446  1.00 60.93           C  
ATOM   7448  OG1 THR F  57      25.150  35.661 -21.704  1.00 60.43           O  
ATOM   7449  CG2 THR F  57      23.390  35.712 -20.010  1.00 56.73           C  
ATOM   7450  N   ASN F  58      23.027  33.752 -23.962  1.00 68.69           N  
ATOM   7451  CA  ASN F  58      23.187  33.544 -25.398  1.00 68.55           C  
ATOM   7452  C   ASN F  58      22.174  34.447 -26.123  1.00 63.55           C  
ATOM   7453  O   ASN F  58      21.034  34.522 -25.737  1.00 62.67           O  
ATOM   7454  CB  ASN F  58      23.144  32.046 -25.794  1.00 71.24           C  
ATOM   7455  CG  ASN F  58      21.753  31.523 -26.077  1.00 71.62           C  
ATOM   7456  OD1 ASN F  58      21.140  30.929 -25.201  1.00 70.63           O  
ATOM   7457  ND2 ASN F  58      21.266  31.701 -27.313  1.00 64.27           N  
ATOM   7458  N   TYR F  59      22.643  35.156 -27.142  1.00 65.69           N  
ATOM   7459  CA  TYR F  59      21.896  36.200 -27.852  1.00 60.16           C  
ATOM   7460  C   TYR F  59      21.790  35.913 -29.359  1.00 59.20           C  
ATOM   7461  O   TYR F  59      22.609  35.196 -29.924  1.00 52.82           O  
ATOM   7462  CB  TYR F  59      22.602  37.538 -27.633  1.00 54.93           C  
ATOM   7463  CG  TYR F  59      22.794  37.847 -26.167  1.00 54.64           C  
ATOM   7464  CD1 TYR F  59      23.948  37.434 -25.476  1.00 53.08           C  
ATOM   7465  CD2 TYR F  59      21.816  38.523 -25.461  1.00 53.87           C  
ATOM   7466  CE1 TYR F  59      24.116  37.704 -24.119  1.00 52.30           C  
ATOM   7467  CE2 TYR F  59      21.966  38.801 -24.103  1.00 58.91           C  
ATOM   7468  CZ  TYR F  59      23.119  38.402 -23.430  1.00 55.34           C  
ATOM   7469  OH  TYR F  59      23.233  38.689 -22.083  1.00 51.68           O  
ATOM   7470  N   ALA F  60      20.763  36.453 -30.010  1.00 61.37           N  
ATOM   7471  CA  ALA F  60      20.689  36.426 -31.469  1.00 63.12           C  
ATOM   7472  C   ALA F  60      21.775  37.363 -32.002  1.00 66.91           C  
ATOM   7473  O   ALA F  60      22.120  38.351 -31.327  1.00 60.25           O  
ATOM   7474  CB  ALA F  60      19.328  36.882 -31.947  1.00 64.67           C  
ATOM   7475  N   ASP F  61      22.317  37.056 -33.191  1.00 67.17           N  
ATOM   7476  CA  ASP F  61      23.374  37.892 -33.778  1.00 71.94           C  
ATOM   7477  C   ASP F  61      23.012  39.378 -33.977  1.00 67.67           C  
ATOM   7478  O   ASP F  61      23.882  40.223 -33.798  1.00 70.15           O  
ATOM   7479  CB  ASP F  61      23.956  37.273 -35.076  1.00 78.56           C  
ATOM   7480  CG  ASP F  61      25.134  36.293 -34.811  1.00 83.55           C  
ATOM   7481  OD1 ASP F  61      25.768  36.335 -33.729  1.00 79.47           O  
ATOM   7482  OD2 ASP F  61      25.452  35.493 -35.718  1.00 89.02           O  
ATOM   7483  N   SER F  62      21.758  39.701 -34.301  1.00 65.23           N  
ATOM   7484  CA  SER F  62      21.364  41.125 -34.511  1.00 62.12           C  
ATOM   7485  C   SER F  62      21.481  41.988 -33.255  1.00 62.90           C  
ATOM   7486  O   SER F  62      21.621  43.213 -33.366  1.00 60.05           O  
ATOM   7487  CB  SER F  62      19.946  41.260 -35.082  1.00 64.45           C  
ATOM   7488  OG  SER F  62      19.049  40.389 -34.421  1.00 61.93           O  
ATOM   7489  N   VAL F  63      21.430  41.364 -32.073  1.00 61.40           N  
ATOM   7490  CA  VAL F  63      21.519  42.113 -30.813  1.00 64.39           C  
ATOM   7491  C   VAL F  63      22.807  41.942 -29.992  1.00 65.48           C  
ATOM   7492  O   VAL F  63      23.031  42.727 -29.061  1.00 71.23           O  
ATOM   7493  CB  VAL F  63      20.289  41.858 -29.904  1.00 65.47           C  
ATOM   7494  CG1 VAL F  63      19.011  42.267 -30.631  1.00 63.68           C  
ATOM   7495  CG2 VAL F  63      20.222  40.413 -29.396  1.00 66.46           C  
ATOM   7496  N   LYS F  64      23.623  40.928 -30.311  1.00 61.90           N  
ATOM   7497  CA  LYS F  64      24.869  40.630 -29.591  1.00 62.79           C  
ATOM   7498  C   LYS F  64      25.649  41.898 -29.283  1.00 58.36           C  
ATOM   7499  O   LYS F  64      25.868  42.714 -30.183  1.00 59.14           O  
ATOM   7500  CB  LYS F  64      25.719  39.690 -30.449  1.00 69.77           C  
ATOM   7501  CG  LYS F  64      26.987  39.112 -29.829  1.00 73.81           C  
ATOM   7502  CD  LYS F  64      27.904  38.566 -30.944  1.00 79.12           C  
ATOM   7503  CE  LYS F  64      28.732  37.344 -30.530  1.00 83.37           C  
ATOM   7504  NZ  LYS F  64      27.904  36.106 -30.521  1.00 83.67           N  
ATOM   7505  N   GLY F  65      26.008  42.093 -28.008  1.00 56.58           N  
ATOM   7506  CA  GLY F  65      26.761  43.295 -27.562  1.00 57.98           C  
ATOM   7507  C   GLY F  65      25.956  44.525 -27.153  1.00 58.08           C  
ATOM   7508  O   GLY F  65      26.421  45.338 -26.356  1.00 56.16           O  
ATOM   7509  N   ARG F  66      24.727  44.636 -27.647  1.00 61.10           N  
ATOM   7510  CA  ARG F  66      23.820  45.731 -27.290  1.00 62.01           C  
ATOM   7511  C   ARG F  66      22.786  45.338 -26.215  1.00 60.09           C  
ATOM   7512  O   ARG F  66      22.321  46.200 -25.481  1.00 58.67           O  
ATOM   7513  CB  ARG F  66      23.068  46.203 -28.540  1.00 61.08           C  
ATOM   7514  CG  ARG F  66      23.937  46.489 -29.744  1.00 60.33           C  
ATOM   7515  CD  ARG F  66      23.134  47.099 -30.890  1.00 59.13           C  
ATOM   7516  NE  ARG F  66      22.202  46.136 -31.495  1.00 59.29           N  
ATOM   7517  CZ  ARG F  66      20.866  46.239 -31.521  1.00 57.42           C  
ATOM   7518  NH1 ARG F  66      20.220  47.295 -30.984  1.00 58.80           N  
ATOM   7519  NH2 ARG F  66      20.156  45.260 -32.106  1.00 50.27           N  
ATOM   7520  N   PHE F  67      22.419  44.052 -26.164  1.00 58.09           N  
ATOM   7521  CA  PHE F  67      21.363  43.547 -25.289  1.00 53.58           C  
ATOM   7522  C   PHE F  67      22.045  42.655 -24.282  1.00 49.83           C  
ATOM   7523  O   PHE F  67      22.722  41.706 -24.668  1.00 53.43           O  
ATOM   7524  CB  PHE F  67      20.394  42.665 -26.084  1.00 52.28           C  
ATOM   7525  CG  PHE F  67      19.352  43.407 -26.884  1.00 49.36           C  
ATOM   7526  CD1 PHE F  67      19.534  44.724 -27.326  1.00 49.98           C  
ATOM   7527  CD2 PHE F  67      18.196  42.747 -27.257  1.00 48.70           C  
ATOM   7528  CE1 PHE F  67      18.569  45.366 -28.084  1.00 49.14           C  
ATOM   7529  CE2 PHE F  67      17.223  43.380 -28.008  1.00 48.30           C  
ATOM   7530  CZ  PHE F  67      17.415  44.688 -28.437  1.00 50.49           C  
ATOM   7531  N   THR F  68      21.861  42.923 -23.009  1.00 50.31           N  
ATOM   7532  CA  THR F  68      22.439  42.084 -21.957  1.00 54.22           C  
ATOM   7533  C   THR F  68      21.306  41.533 -21.085  1.00 52.45           C  
ATOM   7534  O   THR F  68      20.509  42.331 -20.554  1.00 50.45           O  
ATOM   7535  CB  THR F  68      23.373  42.932 -21.061  1.00 57.82           C  
ATOM   7536  OG1 THR F  68      24.397  43.543 -21.858  1.00 57.55           O  
ATOM   7537  CG2 THR F  68      23.985  42.083 -19.925  1.00 54.56           C  
ATOM   7538  N   LEU F  69      21.256  40.207 -20.904  1.00 49.92           N  
ATOM   7539  CA  LEU F  69      20.198  39.553 -20.103  1.00 52.13           C  
ATOM   7540  C   LEU F  69      20.713  39.189 -18.701  1.00 51.01           C  
ATOM   7541  O   LEU F  69      21.581  38.326 -18.570  1.00 55.94           O  
ATOM   7542  CB  LEU F  69      19.664  38.292 -20.818  1.00 53.87           C  
ATOM   7543  CG  LEU F  69      18.849  37.235 -20.035  1.00 56.16           C  
ATOM   7544  CD1 LEU F  69      17.650  37.860 -19.338  1.00 59.84           C  
ATOM   7545  CD2 LEU F  69      18.360  36.142 -20.973  1.00 57.23           C  
ATOM   7546  N   SER F  70      20.169  39.821 -17.657  1.00 50.32           N  
ATOM   7547  CA  SER F  70      20.586  39.548 -16.251  1.00 50.63           C  
ATOM   7548  C   SER F  70      19.415  39.000 -15.416  1.00 53.21           C  
ATOM   7549  O   SER F  70      18.290  38.927 -15.897  1.00 59.30           O  
ATOM   7550  CB  SER F  70      21.208  40.794 -15.613  1.00 46.34           C  
ATOM   7551  OG  SER F  70      20.309  41.865 -15.591  1.00 45.67           O  
ATOM   7552  N   ARG F  71      19.700  38.586 -14.187  1.00 56.72           N  
ATOM   7553  CA  ARG F  71      18.730  37.856 -13.354  1.00 54.92           C  
ATOM   7554  C   ARG F  71      18.901  38.185 -11.880  1.00 50.72           C  
ATOM   7555  O   ARG F  71      20.004  38.152 -11.390  1.00 54.93           O  
ATOM   7556  CB  ARG F  71      18.939  36.356 -13.561  1.00 55.37           C  
ATOM   7557  CG  ARG F  71      18.044  35.447 -12.706  1.00 55.95           C  
ATOM   7558  CD  ARG F  71      18.092  34.012 -13.205  1.00 55.62           C  
ATOM   7559  NE  ARG F  71      19.440  33.432 -13.142  1.00 52.82           N  
ATOM   7560  CZ  ARG F  71      19.839  32.349 -13.813  1.00 53.98           C  
ATOM   7561  NH1 ARG F  71      19.029  31.669 -14.622  1.00 54.59           N  
ATOM   7562  NH2 ARG F  71      21.073  31.917 -13.666  1.00 58.70           N  
ATOM   7563  N   ASP F  72      17.814  38.494 -11.177  1.00 54.12           N  
ATOM   7564  CA  ASP F  72      17.844  38.585  -9.713  1.00 53.77           C  
ATOM   7565  C   ASP F  72      16.901  37.539  -9.117  1.00 53.50           C  
ATOM   7566  O   ASP F  72      15.705  37.803  -8.924  1.00 50.30           O  
ATOM   7567  CB  ASP F  72      17.452  39.991  -9.277  1.00 55.87           C  
ATOM   7568  CG  ASP F  72      17.657  40.241  -7.785  1.00 61.29           C  
ATOM   7569  OD1 ASP F  72      17.916  39.305  -6.992  1.00 61.30           O  
ATOM   7570  OD2 ASP F  72      17.545  41.428  -7.407  1.00 64.66           O  
ATOM   7571  N   ASN F  73      17.440  36.359  -8.798  1.00 51.64           N  
ATOM   7572  CA  ASN F  73      16.598  35.285  -8.238  1.00 51.69           C  
ATOM   7573  C   ASN F  73      15.877  35.669  -6.958  1.00 50.47           C  
ATOM   7574  O   ASN F  73      14.724  35.264  -6.757  1.00 54.50           O  
ATOM   7575  CB  ASN F  73      17.358  33.951  -8.071  1.00 49.49           C  
ATOM   7576  CG  ASN F  73      17.421  33.149  -9.374  1.00 51.28           C  
ATOM   7577  OD1 ASN F  73      16.559  33.273 -10.226  1.00 55.31           O  
ATOM   7578  ND2 ASN F  73      18.451  32.339  -9.531  1.00 51.12           N  
ATOM   7579  N   ALA F  74      16.497  36.504  -6.133  1.00 51.72           N  
ATOM   7580  CA  ALA F  74      15.909  36.844  -4.832  1.00 54.88           C  
ATOM   7581  C   ALA F  74      14.650  37.698  -4.954  1.00 55.53           C  
ATOM   7582  O   ALA F  74      13.911  37.853  -3.973  1.00 52.54           O  
ATOM   7583  CB  ALA F  74      16.935  37.521  -3.940  1.00 57.91           C  
ATOM   7584  N   LYS F  75      14.394  38.264  -6.137  1.00 57.89           N  
ATOM   7585  CA  LYS F  75      13.072  38.835  -6.387  1.00 56.27           C  
ATOM   7586  C   LYS F  75      12.402  38.339  -7.668  1.00 53.40           C  
ATOM   7587  O   LYS F  75      11.605  39.045  -8.268  1.00 53.86           O  
ATOM   7588  CB  LYS F  75      13.095  40.359  -6.247  1.00 60.05           C  
ATOM   7589  CG  LYS F  75      14.255  41.126  -6.870  1.00 62.56           C  
ATOM   7590  CD  LYS F  75      14.122  42.590  -6.429  1.00 67.04           C  
ATOM   7591  CE  LYS F  75      14.915  43.571  -7.279  1.00 72.90           C  
ATOM   7592  NZ  LYS F  75      16.162  44.023  -6.627  1.00 75.53           N  
ATOM   7593  N   ASN F  76      12.686  37.088  -8.036  1.00 50.99           N  
ATOM   7594  CA  ASN F  76      11.983  36.402  -9.120  1.00 52.14           C  
ATOM   7595  C   ASN F  76      11.834  37.243 -10.389  1.00 51.75           C  
ATOM   7596  O   ASN F  76      10.774  37.253 -11.043  1.00 53.13           O  
ATOM   7597  CB  ASN F  76      10.607  35.936  -8.649  1.00 54.56           C  
ATOM   7598  CG  ASN F  76      10.676  35.093  -7.391  1.00 52.02           C  
ATOM   7599  OD1 ASN F  76      11.622  34.352  -7.182  1.00 48.99           O  
ATOM   7600  ND2 ASN F  76       9.673  35.212  -6.548  1.00 51.05           N  
ATOM   7601  N   THR F  77      12.922  37.924 -10.734  1.00 49.23           N  
ATOM   7602  CA  THR F  77      12.940  38.838 -11.841  1.00 45.69           C  
ATOM   7603  C   THR F  77      14.147  38.577 -12.725  1.00 46.35           C  
ATOM   7604  O   THR F  77      15.198  38.102 -12.265  1.00 53.28           O  
ATOM   7605  CB  THR F  77      12.876  40.268 -11.314  1.00 44.49           C  
ATOM   7606  OG1 THR F  77      11.693  40.390 -10.522  1.00 46.70           O  
ATOM   7607  CG2 THR F  77      12.792  41.282 -12.419  1.00 41.79           C  
ATOM   7608  N   VAL F  78      13.948  38.825 -14.011  1.00 41.20           N  
ATOM   7609  CA  VAL F  78      15.021  38.876 -14.984  1.00 45.10           C  
ATOM   7610  C   VAL F  78      14.927  40.223 -15.679  1.00 43.47           C  
ATOM   7611  O   VAL F  78      13.875  40.873 -15.673  1.00 47.10           O  
ATOM   7612  CB  VAL F  78      14.954  37.707 -15.997  1.00 52.48           C  
ATOM   7613  CG1 VAL F  78      15.069  36.373 -15.276  1.00 54.83           C  
ATOM   7614  CG2 VAL F  78      13.657  37.712 -16.781  1.00 55.04           C  
ATOM   7615  N   TYR F  79      16.023  40.650 -16.275  1.00 43.26           N  
ATOM   7616  CA  TYR F  79      16.077  41.961 -16.922  1.00 41.47           C  
ATOM   7617  C   TYR F  79      16.738  41.806 -18.280  1.00 38.94           C  
ATOM   7618  O   TYR F  79      17.668  41.018 -18.432  1.00 37.82           O  
ATOM   7619  CB  TYR F  79      16.845  42.985 -16.064  1.00 39.83           C  
ATOM   7620  CG  TYR F  79      16.363  43.142 -14.631  1.00 39.10           C  
ATOM   7621  CD1 TYR F  79      15.320  44.018 -14.300  1.00 37.24           C  
ATOM   7622  CD2 TYR F  79      16.980  42.423 -13.587  1.00 39.28           C  
ATOM   7623  CE1 TYR F  79      14.908  44.183 -12.974  1.00 37.47           C  
ATOM   7624  CE2 TYR F  79      16.568  42.578 -12.268  1.00 37.67           C  
ATOM   7625  CZ  TYR F  79      15.531  43.449 -11.969  1.00 36.44           C  
ATOM   7626  OH  TYR F  79      15.133  43.571 -10.664  1.00 38.61           O  
ATOM   7627  N   LEU F  80      16.227  42.534 -19.260  1.00 40.58           N  
ATOM   7628  CA  LEU F  80      16.846  42.607 -20.568  1.00 43.05           C  
ATOM   7629  C   LEU F  80      17.176  44.073 -20.778  1.00 44.66           C  
ATOM   7630  O   LEU F  80      16.280  44.883 -21.036  1.00 44.65           O  
ATOM   7631  CB  LEU F  80      15.902  42.072 -21.635  1.00 42.63           C  
ATOM   7632  CG  LEU F  80      16.533  41.932 -23.012  1.00 43.48           C  
ATOM   7633  CD1 LEU F  80      17.514  40.781 -23.031  1.00 41.66           C  
ATOM   7634  CD2 LEU F  80      15.424  41.703 -24.036  1.00 47.43           C  
ATOM   7635  N   GLN F  81      18.448  44.426 -20.574  1.00 47.45           N  
ATOM   7636  CA  GLN F  81      18.934  45.791 -20.833  1.00 48.69           C  
ATOM   7637  C   GLN F  81      19.203  45.884 -22.314  1.00 47.29           C  
ATOM   7638  O   GLN F  81      19.984  45.086 -22.846  1.00 47.10           O  
ATOM   7639  CB  GLN F  81      20.239  46.096 -20.063  1.00 52.82           C  
ATOM   7640  CG  GLN F  81      20.732  47.538 -20.234  1.00 52.94           C  
ATOM   7641  CD  GLN F  81      19.807  48.556 -19.577  1.00 54.09           C  
ATOM   7642  OE1 GLN F  81      19.159  48.256 -18.579  1.00 64.13           O  
ATOM   7643  NE2 GLN F  81      19.727  49.758 -20.143  1.00 54.91           N  
ATOM   7644  N   MET F  82      18.549  46.830 -22.977  1.00 48.57           N  
ATOM   7645  CA  MET F  82      18.656  46.962 -24.412  1.00 53.19           C  
ATOM   7646  C   MET F  82      19.249  48.337 -24.679  1.00 54.85           C  
ATOM   7647  O   MET F  82      18.608  49.362 -24.422  1.00 56.83           O  
ATOM   7648  CB  MET F  82      17.277  46.834 -25.048  1.00 57.74           C  
ATOM   7649  CG  MET F  82      16.550  45.513 -24.789  1.00 58.26           C  
ATOM   7650  SD  MET F  82      14.959  45.376 -25.665  1.00 55.23           S  
ATOM   7651  CE  MET F  82      14.067  46.793 -25.025  1.00 53.06           C  
ATOM   7652  N   ASN F  83      20.486  48.362 -25.165  1.00 57.27           N  
ATOM   7653  CA  ASN F  83      21.201  49.634 -25.401  1.00 61.63           C  
ATOM   7654  C   ASN F  83      21.380  49.862 -26.894  1.00 63.96           C  
ATOM   7655  O   ASN F  83      21.282  48.907 -27.677  1.00 66.98           O  
ATOM   7656  CB  ASN F  83      22.573  49.636 -24.700  1.00 60.63           C  
ATOM   7657  CG  ASN F  83      22.471  49.605 -23.177  1.00 60.60           C  
ATOM   7658  OD1 ASN F  83      21.653  50.303 -22.567  1.00 59.26           O  
ATOM   7659  ND2 ASN F  83      23.327  48.800 -22.555  1.00 59.45           N  
ATOM   7660  N   SER F  84      21.643  51.126 -27.264  1.00 62.80           N  
ATOM   7661  CA  SER F  84      21.832  51.571 -28.662  1.00 62.71           C  
ATOM   7662  C   SER F  84      20.830  50.906 -29.615  1.00 58.87           C  
ATOM   7663  O   SER F  84      21.154  50.078 -30.485  1.00 46.57           O  
ATOM   7664  CB  SER F  84      23.298  51.418 -29.114  1.00 66.01           C  
ATOM   7665  OG  SER F  84      23.709  50.052 -29.132  1.00 74.75           O  
ATOM   7666  N   LEU F  85      19.577  51.258 -29.388  1.00 61.98           N  
ATOM   7667  CA  LEU F  85      18.485  50.600 -30.066  1.00 64.83           C  
ATOM   7668  C   LEU F  85      18.382  51.145 -31.479  1.00 64.74           C  
ATOM   7669  O   LEU F  85      18.715  52.308 -31.741  1.00 59.14           O  
ATOM   7670  CB  LEU F  85      17.170  50.811 -29.308  1.00 68.66           C  
ATOM   7671  CG  LEU F  85      16.920  49.893 -28.097  1.00 66.83           C  
ATOM   7672  CD1 LEU F  85      15.901  50.547 -27.167  1.00 63.69           C  
ATOM   7673  CD2 LEU F  85      16.474  48.491 -28.530  1.00 62.95           C  
ATOM   7674  N   LYS F  86      17.913  50.290 -32.383  1.00 66.48           N  
ATOM   7675  CA  LYS F  86      17.735  50.643 -33.777  1.00 64.56           C  
ATOM   7676  C   LYS F  86      16.276  50.426 -34.169  1.00 68.08           C  
ATOM   7677  O   LYS F  86      15.540  49.725 -33.452  1.00 59.06           O  
ATOM   7678  CB  LYS F  86      18.620  49.764 -34.655  1.00 68.43           C  
ATOM   7679  CG  LYS F  86      20.042  49.561 -34.163  1.00 71.18           C  
ATOM   7680  CD  LYS F  86      20.872  48.833 -35.203  1.00 76.77           C  
ATOM   7681  CE  LYS F  86      21.875  47.884 -34.575  1.00 75.52           C  
ATOM   7682  NZ  LYS F  86      22.807  47.371 -35.606  1.00 76.76           N  
ATOM   7683  N   PRO F  87      15.850  51.027 -35.302  1.00 74.07           N  
ATOM   7684  CA  PRO F  87      14.501  50.817 -35.826  1.00 70.97           C  
ATOM   7685  C   PRO F  87      14.063  49.347 -35.953  1.00 69.38           C  
ATOM   7686  O   PRO F  87      12.906  49.053 -35.635  1.00 72.65           O  
ATOM   7687  CB  PRO F  87      14.554  51.473 -37.207  1.00 70.71           C  
ATOM   7688  CG  PRO F  87      15.693  52.440 -37.176  1.00 72.39           C  
ATOM   7689  CD  PRO F  87      16.533  52.153 -35.978  1.00 73.58           C  
ATOM   7690  N   GLU F  88      14.961  48.444 -36.376  1.00 64.19           N  
ATOM   7691  CA  GLU F  88      14.583  47.019 -36.581  1.00 67.55           C  
ATOM   7692  C   GLU F  88      14.360  46.187 -35.295  1.00 65.85           C  
ATOM   7693  O   GLU F  88      13.910  45.040 -35.369  1.00 62.16           O  
ATOM   7694  CB  GLU F  88      15.568  46.282 -37.509  1.00 73.62           C  
ATOM   7695  CG  GLU F  88      17.002  46.111 -36.995  1.00 82.19           C  
ATOM   7696  CD  GLU F  88      17.983  47.121 -37.583  1.00 88.86           C  
ATOM   7697  OE1 GLU F  88      17.635  48.335 -37.697  1.00 90.85           O  
ATOM   7698  OE2 GLU F  88      19.096  46.679 -37.934  1.00 85.51           O  
ATOM   7699  N   ASP F  89      14.692  46.757 -34.136  1.00 65.01           N  
ATOM   7700  CA  ASP F  89      14.383  46.151 -32.831  1.00 61.95           C  
ATOM   7701  C   ASP F  89      12.940  46.410 -32.377  1.00 60.71           C  
ATOM   7702  O   ASP F  89      12.515  45.857 -31.364  1.00 51.79           O  
ATOM   7703  CB  ASP F  89      15.336  46.684 -31.737  1.00 60.09           C  
ATOM   7704  CG  ASP F  89      16.805  46.413 -32.033  1.00 53.19           C  
ATOM   7705  OD1 ASP F  89      17.121  45.322 -32.555  1.00 47.99           O  
ATOM   7706  OD2 ASP F  89      17.633  47.300 -31.720  1.00 51.22           O  
ATOM   7707  N   THR F  90      12.228  47.288 -33.099  1.00 58.13           N  
ATOM   7708  CA  THR F  90      10.803  47.532 -32.892  1.00 51.41           C  
ATOM   7709  C   THR F  90      10.012  46.234 -33.062  1.00 48.75           C  
ATOM   7710  O   THR F  90      10.104  45.593 -34.095  1.00 51.71           O  
ATOM   7711  CB  THR F  90      10.280  48.627 -33.843  1.00 52.95           C  
ATOM   7712  OG1 THR F  90      10.830  49.902 -33.444  1.00 54.48           O  
ATOM   7713  CG2 THR F  90       8.752  48.700 -33.836  1.00 51.59           C  
ATOM   7714  N   ALA F  91       9.247  45.880 -32.029  1.00 47.70           N  
ATOM   7715  CA  ALA F  91       8.526  44.606 -31.929  1.00 48.91           C  
ATOM   7716  C   ALA F  91       7.777  44.496 -30.603  1.00 53.89           C  
ATOM   7717  O   ALA F  91       7.884  45.380 -29.730  1.00 57.96           O  
ATOM   7718  CB  ALA F  91       9.488  43.433 -32.052  1.00 48.57           C  
ATOM   7719  N   VAL F  92       7.031  43.403 -30.456  1.00 52.17           N  
ATOM   7720  CA  VAL F  92       6.489  42.982 -29.162  1.00 53.81           C  
ATOM   7721  C   VAL F  92       7.462  41.968 -28.562  1.00 50.32           C  
ATOM   7722  O   VAL F  92       7.753  40.958 -29.192  1.00 47.34           O  
ATOM   7723  CB  VAL F  92       5.083  42.347 -29.306  1.00 54.33           C  
ATOM   7724  CG1 VAL F  92       4.492  42.070 -27.940  1.00 55.52           C  
ATOM   7725  CG2 VAL F  92       4.144  43.263 -30.087  1.00 52.31           C  
ATOM   7726  N   TYR F  93       7.960  42.261 -27.355  1.00 48.87           N  
ATOM   7727  CA  TYR F  93       8.902  41.386 -26.615  1.00 42.88           C  
ATOM   7728  C   TYR F  93       8.155  40.586 -25.567  1.00 37.55           C  
ATOM   7729  O   TYR F  93       7.314  41.135 -24.874  1.00 36.51           O  
ATOM   7730  CB  TYR F  93       9.990  42.218 -25.960  1.00 46.95           C  
ATOM   7731  CG  TYR F  93      10.960  42.778 -26.974  1.00 53.91           C  
ATOM   7732  CD1 TYR F  93      10.601  43.853 -27.790  1.00 53.46           C  
ATOM   7733  CD2 TYR F  93      12.233  42.221 -27.135  1.00 55.54           C  
ATOM   7734  CE1 TYR F  93      11.480  44.353 -28.722  1.00 54.91           C  
ATOM   7735  CE2 TYR F  93      13.109  42.722 -28.071  1.00 56.57           C  
ATOM   7736  CZ  TYR F  93      12.719  43.783 -28.860  1.00 55.06           C  
ATOM   7737  OH  TYR F  93      13.574  44.302 -29.776  1.00 54.46           O  
ATOM   7738  N   TYR F  94       8.445  39.294 -25.477  1.00 35.87           N  
ATOM   7739  CA  TYR F  94       7.759  38.378 -24.594  1.00 37.29           C  
ATOM   7740  C   TYR F  94       8.753  37.705 -23.689  1.00 41.16           C  
ATOM   7741  O   TYR F  94       9.822  37.259 -24.106  1.00 44.57           O  
ATOM   7742  CB  TYR F  94       7.025  37.272 -25.352  1.00 39.16           C  
ATOM   7743  CG  TYR F  94       5.921  37.749 -26.238  1.00 40.65           C  
ATOM   7744  CD1 TYR F  94       6.199  38.226 -27.521  1.00 41.58           C  
ATOM   7745  CD2 TYR F  94       4.593  37.723 -25.814  1.00 42.57           C  
ATOM   7746  CE1 TYR F  94       5.185  38.660 -28.348  1.00 42.26           C  
ATOM   7747  CE2 TYR F  94       3.569  38.165 -26.648  1.00 43.25           C  
ATOM   7748  CZ  TYR F  94       3.873  38.632 -27.908  1.00 44.07           C  
ATOM   7749  OH  TYR F  94       2.865  39.085 -28.722  1.00 47.75           O  
ATOM   7750  N   CYS F  95       8.351  37.576 -22.447  1.00 42.41           N  
ATOM   7751  CA  CYS F  95       9.065  36.840 -21.452  1.00 46.55           C  
ATOM   7752  C   CYS F  95       8.575  35.356 -21.525  1.00 45.70           C  
ATOM   7753  O   CYS F  95       7.381  35.133 -21.693  1.00 44.54           O  
ATOM   7754  CB  CYS F  95       8.705  37.473 -20.118  1.00 48.19           C  
ATOM   7755  SG  CYS F  95       9.513  36.627 -18.779  1.00 60.81           S  
ATOM   7756  N   ASN F  96       9.468  34.351 -21.412  1.00 43.83           N  
ATOM   7757  CA  ASN F  96       9.053  32.939 -21.535  1.00 40.02           C  
ATOM   7758  C   ASN F  96       9.806  31.956 -20.640  1.00 41.43           C  
ATOM   7759  O   ASN F  96      11.006  32.048 -20.521  1.00 44.59           O  
ATOM   7760  CB  ASN F  96       9.183  32.492 -22.982  1.00 40.01           C  
ATOM   7761  CG  ASN F  96       8.982  30.984 -23.163  1.00 42.89           C  
ATOM   7762  OD1 ASN F  96       9.942  30.289 -23.449  1.00 44.38           O  
ATOM   7763  ND2 ASN F  96       7.748  30.491 -22.994  1.00 41.86           N  
ATOM   7764  N   VAL F  97       9.093  31.006 -20.035  1.00 38.90           N  
ATOM   7765  CA  VAL F  97       9.710  29.867 -19.369  1.00 40.91           C  
ATOM   7766  C   VAL F  97       9.006  28.624 -19.879  1.00 41.73           C  
ATOM   7767  O   VAL F  97       7.782  28.522 -19.793  1.00 42.27           O  
ATOM   7768  CB  VAL F  97       9.586  29.899 -17.815  1.00 40.32           C  
ATOM   7769  CG1 VAL F  97      10.456  28.824 -17.196  1.00 38.35           C  
ATOM   7770  CG2 VAL F  97      10.002  31.233 -17.262  1.00 39.53           C  
ATOM   7771  N   GLY F  98       9.777  27.668 -20.381  1.00 43.35           N  
ATOM   7772  CA  GLY F  98       9.219  26.400 -20.830  1.00 46.32           C  
ATOM   7773  C   GLY F  98       8.924  26.320 -22.313  1.00 46.37           C  
ATOM   7774  O   GLY F  98       8.249  25.381 -22.761  1.00 46.58           O  
ATOM   7775  N   ARG F  99       9.403  27.309 -23.067  1.00 49.08           N  
ATOM   7776  CA  ARG F  99       9.232  27.353 -24.531  1.00 51.12           C  
ATOM   7777  C   ARG F  99       7.771  27.319 -24.990  1.00 47.09           C  
ATOM   7778  O   ARG F  99       6.950  27.999 -24.368  1.00 46.88           O  
ATOM   7779  CB  ARG F  99      10.130  26.320 -25.203  1.00 49.57           C  
ATOM   7780  CG  ARG F  99      11.569  26.585 -24.830  1.00 53.84           C  
ATOM   7781  CD  ARG F  99      12.496  25.557 -25.451  1.00 58.36           C  
ATOM   7782  NE  ARG F  99      12.660  25.777 -26.888  1.00 57.63           N  
ATOM   7783  CZ  ARG F  99      13.607  26.509 -27.472  1.00 57.87           C  
ATOM   7784  NH1 ARG F  99      14.578  27.086 -26.765  1.00 56.78           N  
ATOM   7785  NH2 ARG F  99      13.600  26.621 -28.803  1.00 56.89           N  
ATOM   7786  N   SER F 100       7.448  26.572 -26.054  1.00 49.53           N  
ATOM   7787  CA  SER F 100       6.101  26.615 -26.626  1.00 49.29           C  
ATOM   7788  C   SER F 100       5.124  25.835 -25.783  1.00 47.17           C  
ATOM   7789  O   SER F 100       3.942  26.146 -25.780  1.00 52.71           O  
ATOM   7790  CB  SER F 100       6.088  26.116 -28.073  1.00 51.11           C  
ATOM   7791  OG  SER F 100       6.458  27.174 -28.937  1.00 50.47           O  
ATOM   7792  N   ARG F 101       5.621  24.844 -25.062  1.00 44.00           N  
ATOM   7793  CA  ARG F 101       4.826  24.165 -24.035  1.00 47.58           C  
ATOM   7794  C   ARG F 101       4.611  24.980 -22.738  1.00 42.07           C  
ATOM   7795  O   ARG F 101       3.887  24.517 -21.857  1.00 47.85           O  
ATOM   7796  CB  ARG F 101       5.503  22.824 -23.640  1.00 49.82           C  
ATOM   7797  CG  ARG F 101       5.399  21.685 -24.654  1.00 51.11           C  
ATOM   7798  CD  ARG F 101       4.291  20.672 -24.338  1.00 54.44           C  
ATOM   7799  NE  ARG F 101       2.952  21.245 -24.515  1.00 56.01           N  
ATOM   7800  CZ  ARG F 101       2.386  21.532 -25.696  1.00 55.18           C  
ATOM   7801  NH1 ARG F 101       1.172  22.090 -25.747  1.00 49.42           N  
ATOM   7802  NH2 ARG F 101       3.019  21.283 -26.839  1.00 57.24           N  
ATOM   7803  N   GLY F 102       5.214  26.161 -22.620  1.00 35.58           N  
ATOM   7804  CA  GLY F 102       5.356  26.855 -21.344  1.00 36.77           C  
ATOM   7805  C   GLY F 102       4.567  28.134 -21.119  1.00 36.97           C  
ATOM   7806  O   GLY F 102       3.440  28.309 -21.626  1.00 38.60           O  
ATOM   7807  N   TYR F 103       5.168  29.022 -20.316  1.00 34.37           N  
ATOM   7808  CA  TYR F 103       4.509  30.222 -19.778  1.00 33.42           C  
ATOM   7809  C   TYR F 103       5.035  31.448 -20.496  1.00 33.29           C  
ATOM   7810  O   TYR F 103       6.223  31.567 -20.719  1.00 31.80           O  
ATOM   7811  CB  TYR F 103       4.657  30.269 -18.238  1.00 36.96           C  
ATOM   7812  CG  TYR F 103       3.770  29.198 -17.606  1.00 38.85           C  
ATOM   7813  CD1 TYR F 103       4.155  27.853 -17.577  1.00 37.90           C  
ATOM   7814  CD2 TYR F 103       2.499  29.506 -17.155  1.00 42.36           C  
ATOM   7815  CE1 TYR F 103       3.312  26.865 -17.067  1.00 38.51           C  
ATOM   7816  CE2 TYR F 103       1.653  28.515 -16.632  1.00 44.20           C  
ATOM   7817  CZ  TYR F 103       2.056  27.187 -16.605  1.00 38.69           C  
ATOM   7818  OH  TYR F 103       1.210  26.215 -16.086  1.00 37.59           O  
ATOM   7819  N   TRP F 104       4.119  32.321 -20.909  1.00 34.27           N  
ATOM   7820  CA  TRP F 104       4.421  33.542 -21.631  1.00 35.22           C  
ATOM   7821  C   TRP F 104       3.813  34.747 -20.909  1.00 37.62           C  
ATOM   7822  O   TRP F 104       2.771  34.632 -20.284  1.00 41.50           O  
ATOM   7823  CB  TRP F 104       3.825  33.483 -23.043  1.00 36.41           C  
ATOM   7824  CG  TRP F 104       4.376  32.381 -23.916  1.00 37.85           C  
ATOM   7825  CD1 TRP F 104       3.926  31.103 -23.999  1.00 38.69           C  
ATOM   7826  CD2 TRP F 104       5.472  32.475 -24.824  1.00 37.60           C  
ATOM   7827  NE1 TRP F 104       4.679  30.391 -24.888  1.00 38.64           N  
ATOM   7828  CE2 TRP F 104       5.633  31.211 -25.412  1.00 38.24           C  
ATOM   7829  CE3 TRP F 104       6.347  33.504 -25.183  1.00 38.31           C  
ATOM   7830  CZ2 TRP F 104       6.614  30.948 -26.345  1.00 40.54           C  
ATOM   7831  CZ3 TRP F 104       7.322  33.251 -26.105  1.00 37.37           C  
ATOM   7832  CH2 TRP F 104       7.454  31.985 -26.680  1.00 41.05           C  
ATOM   7833  N   GLY F 105       4.458  35.899 -21.012  1.00 38.65           N  
ATOM   7834  CA  GLY F 105       3.827  37.148 -20.620  1.00 41.02           C  
ATOM   7835  C   GLY F 105       2.955  37.641 -21.759  1.00 42.54           C  
ATOM   7836  O   GLY F 105       2.915  37.028 -22.830  1.00 41.58           O  
ATOM   7837  N   GLN F 106       2.263  38.754 -21.531  1.00 44.50           N  
ATOM   7838  CA  GLN F 106       1.327  39.298 -22.531  1.00 48.28           C  
ATOM   7839  C   GLN F 106       1.990  39.961 -23.740  1.00 51.56           C  
ATOM   7840  O   GLN F 106       1.349  40.135 -24.804  1.00 46.14           O  
ATOM   7841  CB  GLN F 106       0.389  40.329 -21.901  1.00 49.67           C  
ATOM   7842  CG  GLN F 106      -0.629  39.754 -20.941  1.00 56.59           C  
ATOM   7843  CD  GLN F 106      -1.437  38.591 -21.498  1.00 55.71           C  
ATOM   7844  OE1 GLN F 106      -1.083  37.450 -21.245  1.00 56.70           O  
ATOM   7845  NE2 GLN F 106      -2.508  38.872 -22.260  1.00 52.70           N  
ATOM   7846  N   GLY F 107       3.250  40.363 -23.569  1.00 51.42           N  
ATOM   7847  CA  GLY F 107       3.966  41.121 -24.581  1.00 55.76           C  
ATOM   7848  C   GLY F 107       4.153  42.568 -24.143  1.00 56.41           C  
ATOM   7849  O   GLY F 107       3.232  43.181 -23.597  1.00 61.49           O  
ATOM   7850  N   THR F 108       5.356  43.089 -24.357  1.00 53.11           N  
ATOM   7851  CA  THR F 108       5.651  44.492 -24.163  1.00 52.76           C  
ATOM   7852  C   THR F 108       6.061  45.064 -25.523  1.00 54.15           C  
ATOM   7853  O   THR F 108       6.966  44.528 -26.169  1.00 53.33           O  
ATOM   7854  CB  THR F 108       6.777  44.685 -23.140  1.00 56.02           C  
ATOM   7855  OG1 THR F 108       6.458  43.980 -21.941  1.00 56.14           O  
ATOM   7856  CG2 THR F 108       6.934  46.147 -22.802  1.00 56.94           C  
ATOM   7857  N   GLN F 109       5.375  46.125 -25.959  1.00 52.15           N  
ATOM   7858  CA  GLN F 109       5.687  46.782 -27.219  1.00 52.98           C  
ATOM   7859  C   GLN F 109       6.880  47.722 -26.999  1.00 51.85           C  
ATOM   7860  O   GLN F 109       6.911  48.510 -26.041  1.00 54.22           O  
ATOM   7861  CB  GLN F 109       4.447  47.517 -27.791  1.00 55.18           C  
ATOM   7862  CG  GLN F 109       4.647  48.332 -29.087  1.00 55.00           C  
ATOM   7863  CD  GLN F 109       4.985  47.507 -30.316  1.00 55.50           C  
ATOM   7864  OE1 GLN F 109       4.280  46.560 -30.652  1.00 62.15           O  
ATOM   7865  NE2 GLN F 109       6.046  47.888 -31.018  1.00 62.74           N  
ATOM   7866  N   VAL F 110       7.860  47.579 -27.886  1.00 50.39           N  
ATOM   7867  CA  VAL F 110       9.050  48.410 -27.956  1.00 53.60           C  
ATOM   7868  C   VAL F 110       9.021  49.097 -29.310  1.00 48.98           C  
ATOM   7869  O   VAL F 110       8.965  48.430 -30.335  1.00 48.04           O  
ATOM   7870  CB  VAL F 110      10.317  47.545 -27.860  1.00 55.20           C  
ATOM   7871  CG1 VAL F 110      11.569  48.319 -28.262  1.00 53.88           C  
ATOM   7872  CG2 VAL F 110      10.453  46.985 -26.454  1.00 56.00           C  
ATOM   7873  N   THR F 111       9.083  50.418 -29.296  1.00 52.69           N  
ATOM   7874  CA  THR F 111       9.054  51.224 -30.516  1.00 59.89           C  
ATOM   7875  C   THR F 111      10.283  52.147 -30.589  1.00 61.31           C  
ATOM   7876  O   THR F 111      10.573  52.927 -29.661  1.00 49.06           O  
ATOM   7877  CB  THR F 111       7.735  52.012 -30.611  1.00 63.09           C  
ATOM   7878  OG1 THR F 111       6.647  51.074 -30.550  1.00 61.42           O  
ATOM   7879  CG2 THR F 111       7.655  52.817 -31.928  1.00 65.41           C  
ATOM   7880  N   VAL F 112      11.006  52.020 -31.698  1.00 63.46           N  
ATOM   7881  CA  VAL F 112      12.265  52.728 -31.902  1.00 67.12           C  
ATOM   7882  C   VAL F 112      12.131  53.566 -33.164  1.00 67.05           C  
ATOM   7883  O   VAL F 112      12.030  53.020 -34.263  1.00 61.72           O  
ATOM   7884  CB  VAL F 112      13.465  51.748 -32.038  1.00 64.47           C  
ATOM   7885  CG1 VAL F 112      14.780  52.514 -32.071  1.00 62.52           C  
ATOM   7886  CG2 VAL F 112      13.453  50.732 -30.905  1.00 57.41           C  
ATOM   7887  N   SER F 113      12.146  54.882 -32.991  1.00 74.88           N  
ATOM   7888  CA  SER F 113      11.903  55.831 -34.075  1.00 85.45           C  
ATOM   7889  C   SER F 113      13.197  56.564 -34.508  1.00 86.89           C  
ATOM   7890  O   SER F 113      14.074  56.824 -33.666  1.00 75.12           O  
ATOM   7891  CB  SER F 113      10.839  56.850 -33.616  1.00 90.11           C  
ATOM   7892  OG  SER F 113      11.264  57.588 -32.472  1.00 87.27           O  
ATOM   7893  N   SER F 114      13.304  56.872 -35.813  1.00 88.85           N  
ATOM   7894  CA  SER F 114      14.317  57.802 -36.360  1.00 89.90           C  
ATOM   7895  C   SER F 114      13.629  58.800 -37.297  1.00 89.24           C  
ATOM   7896  O   SER F 114      13.051  59.801 -36.866  1.00 79.36           O  
ATOM   7897  CB  SER F 114      15.434  57.051 -37.118  1.00 87.72           C  
ATOM   7898  OG  SER F 114      14.931  56.342 -38.249  1.00 86.08           O  
