# Supplementary material for: A non-redundant data set of nanobody-antigen crystal structures
Source: Data Brief. 2019 Mar 6;24:103754. doi: 10.1016/j.dib.2019.103754 (PMC6441729; doi:10.1016/j.dib.2019.103754)
Supplement: Multimedia component 6 [file mmc6.zip › extended_dataset/complex_3/6dbg_3.pdb]

ATOM   4468  N   GLU B  36     -32.879 -30.812 113.687  1.00 33.38           N  
ATOM   4469  CA  GLU B  36     -33.013 -30.134 114.965  1.00 31.59           C  
ATOM   4470  C   GLU B  36     -33.855 -30.971 115.924  1.00 26.56           C  
ATOM   4471  O   GLU B  36     -34.898 -31.509 115.539  1.00 24.49           O  
ATOM   4472  CB  GLU B  36     -33.643 -28.766 114.765  1.00 41.44           C  
ATOM   4473  CG  GLU B  36     -32.682 -27.731 114.222  1.00 48.83           C  
ATOM   4474  CD  GLU B  36     -33.205 -26.337 114.410  1.00 54.89           C  
ATOM   4475  OE1 GLU B  36     -33.809 -25.793 113.463  1.00 59.74           O  
ATOM   4476  OE2 GLU B  36     -33.039 -25.803 115.526  1.00 60.36           O  
ATOM   4482  N   THR B  37     -33.413 -31.073 117.184  1.00 25.42           N  
ATOM   4483  CA  THR B  37     -34.127 -31.843 118.182  1.00 21.46           C  
ATOM   4484  C   THR B  37     -34.226 -31.020 119.456  1.00 20.60           C  
ATOM   4485  O   THR B  37     -33.332 -30.219 119.751  1.00 24.30           O  
ATOM   4486  CB  THR B  37     -33.430 -33.172 118.504  1.00 32.32           C  
ATOM   4487  OG1 THR B  37     -32.097 -32.928 118.965  1.00 32.52           O  
ATOM   4488  CG2 THR B  37     -33.376 -34.042 117.281  1.00 36.18           C  
ATOM   4496  N   ILE B  38     -35.304 -31.206 120.216  1.00 18.56           N  
ATOM   4497  CA  ILE B  38     -35.475 -30.375 121.402  1.00 22.05           C  
ATOM   4498  C   ILE B  38     -34.506 -30.844 122.475  1.00 33.82           C  
ATOM   4499  O   ILE B  38     -34.154 -32.037 122.559  1.00 27.78           O  
ATOM   4500  CB  ILE B  38     -36.922 -30.404 121.909  1.00 18.78           C  
ATOM   4501  CG1 ILE B  38     -37.375 -31.830 122.265  1.00 19.95           C  
ATOM   4502  CG2 ILE B  38     -37.850 -29.822 120.862  1.00 21.38           C  
ATOM   4503  CD1 ILE B  38     -38.813 -31.905 122.904  1.00 17.73           C  
ATOM   4515  N   THR B  39     -34.058 -29.897 123.311  1.00 23.81           N  
ATOM   4516  CA  THR B  39     -32.986 -30.219 124.233  1.00 31.60           C  
ATOM   4517  C   THR B  39     -33.440 -31.282 125.219  1.00 31.12           C  
ATOM   4518  O   THR B  39     -32.713 -32.238 125.484  1.00 27.89           O  
ATOM   4519  CB  THR B  39     -32.505 -28.963 124.967  1.00 49.89           C  
ATOM   4520  OG1 THR B  39     -32.155 -27.956 124.007  1.00 43.15           O  
ATOM   4521  CG2 THR B  39     -31.287 -29.283 125.838  1.00 56.88           C  
ATOM   4529  N   VAL B  40     -34.647 -31.128 125.758  1.00 33.38           N  
ATOM   4530  CA  VAL B  40     -35.249 -32.055 126.720  1.00 24.19           C  
ATOM   4531  C   VAL B  40     -36.757 -31.981 126.523  1.00 20.17           C  
ATOM   4532  O   VAL B  40     -37.254 -30.956 126.021  1.00 21.73           O  
ATOM   4533  CB  VAL B  40     -34.893 -31.694 128.176  1.00 27.62           C  
ATOM   4534  CG1 VAL B  40     -33.390 -31.734 128.420  1.00 28.06           C  
ATOM   4535  CG2 VAL B  40     -35.460 -30.317 128.535  1.00 24.06           C  
ATOM   4545  N   PRO B  41     -37.526 -32.958 126.997  1.00 18.49           N  
ATOM   4546  CA  PRO B  41     -38.986 -32.795 127.000  1.00 16.67           C  
ATOM   4547  C   PRO B  41     -39.357 -31.509 127.707  1.00 16.84           C  
ATOM   4548  O   PRO B  41     -38.822 -31.175 128.769  1.00 16.85           O  
ATOM   4549  CB  PRO B  41     -39.487 -34.043 127.735  1.00 15.54           C  
ATOM   4550  CG  PRO B  41     -38.370 -35.052 127.519  1.00 18.00           C  
ATOM   4551  CD  PRO B  41     -37.119 -34.268 127.516  1.00 17.46           C  
ATOM   4559  N   THR B  42     -40.217 -30.741 127.067  1.00 17.02           N  
ATOM   4560  CA  THR B  42     -40.558 -29.423 127.568  1.00 22.39           C  
ATOM   4561  C   THR B  42     -41.974 -29.116 127.125  1.00 18.50           C  
ATOM   4562  O   THR B  42     -42.492 -29.745 126.177  1.00 16.12           O  
ATOM   4563  CB  THR B  42     -39.544 -28.362 127.099  1.00 29.97           C  
ATOM   4564  OG1 THR B  42     -39.727 -27.113 127.794  1.00 28.42           O  
ATOM   4565  CG2 THR B  42     -39.655 -28.131 125.685  1.00 21.31           C  
ATOM   4573  N   PRO B  43     -42.648 -28.194 127.815  1.00 15.98           N  
ATOM   4574  CA  PRO B  43     -44.016 -27.849 127.440  1.00 15.82           C  
ATOM   4575  C   PRO B  43     -44.131 -27.472 125.983  1.00 15.18           C  
ATOM   4576  O   PRO B  43     -43.290 -26.769 125.415  1.00 16.58           O  
ATOM   4577  CB  PRO B  43     -44.349 -26.660 128.342  1.00 17.63           C  
ATOM   4578  CG  PRO B  43     -43.539 -26.952 129.566  1.00 20.84           C  
ATOM   4579  CD  PRO B  43     -42.277 -27.522 129.082  1.00 17.79           C  
ATOM   4587  N   ILE B  44     -45.247 -27.885 125.431  1.00 14.45           N  
ATOM   4588  CA  ILE B  44     -45.570 -27.567 124.037  1.00 13.70           C  
ATOM   4589  C   ILE B  44     -45.436 -26.067 123.793  1.00 16.90           C  
ATOM   4590  O   ILE B  44     -44.826 -25.629 122.804  1.00 16.36           O  
ATOM   4591  CB  ILE B  44     -46.987 -28.067 123.724  1.00 13.87           C  
ATOM   4592  CG1 ILE B  44     -47.012 -29.593 123.777  1.00 14.83           C  
ATOM   4593  CG2 ILE B  44     -47.458 -27.562 122.379  1.00 14.56           C  
ATOM   4594  CD1 ILE B  44     -48.446 -30.194 123.779  1.00 18.48           C  
ATOM   4606  N   LYS B  45     -45.970 -25.256 124.713  1.00 17.38           N  
ATOM   4607  CA  LYS B  45     -45.980 -23.812 124.474  1.00 16.90           C  
ATOM   4608  C   LYS B  45     -44.586 -23.199 124.482  1.00 21.07           C  
ATOM   4609  O   LYS B  45     -44.424 -22.055 124.027  1.00 20.37           O  
ATOM   4610  CB  LYS B  45     -46.860 -23.114 125.504  1.00 18.94           C  
ATOM   4611  CG  LYS B  45     -46.316 -23.248 126.937  1.00 28.30           C  
ATOM   4612  CD  LYS B  45     -46.853 -22.160 127.884  1.00 45.45           C  
ATOM   4613  CE  LYS B  45     -48.340 -22.261 128.070  1.00 43.42           C  
ATOM   4614  NZ  LYS B  45     -48.863 -21.155 128.979  1.00 56.90           N  
ATOM   4628  N   GLN B  46     -43.572 -23.914 124.983  1.00 17.17           N  
ATOM   4629  CA  GLN B  46     -42.214 -23.378 124.979  1.00 18.24           C  
ATOM   4630  C   GLN B  46     -41.508 -23.649 123.666  1.00 18.59           C  
ATOM   4631  O   GLN B  46     -40.576 -22.918 123.308  1.00 22.77           O  
ATOM   4632  CB  GLN B  46     -41.388 -23.965 126.134  1.00 19.82           C  
ATOM   4633  CG  GLN B  46     -40.259 -23.100 126.592  1.00 55.48           C  
ATOM   4634  CD  GLN B  46     -40.765 -21.754 127.052  1.00 60.52           C  
ATOM   4635  OE1 GLN B  46     -41.802 -21.666 127.712  1.00 71.97           O  
ATOM   4636  NE2 GLN B  46     -40.068 -20.698 126.676  1.00 77.45           N  
ATOM   4645  N   ILE B  47     -41.981 -24.634 122.915  1.00 15.70           N  
ATOM   4646  CA  ILE B  47     -41.425 -24.941 121.599  1.00 15.27           C  
ATOM   4647  C   ILE B  47     -42.140 -24.156 120.506  1.00 16.84           C  
ATOM   4648  O   ILE B  47     -41.492 -23.666 119.574  1.00 17.24           O  
ATOM   4649  CB  ILE B  47     -41.532 -26.439 121.325  1.00 13.96           C  
ATOM   4650  CG1 ILE B  47     -40.718 -27.230 122.337  1.00 19.18           C  
ATOM   4651  CG2 ILE B  47     -41.004 -26.743 119.920  1.00 16.98           C  
ATOM   4652  CD1 ILE B  47     -41.085 -28.695 122.392  1.00 21.13           C  
ATOM   4664  N   PHE B  48     -43.463 -24.124 120.597  1.00 17.36           N  
ATOM   4665  CA  PHE B  48     -44.342 -23.550 119.579  1.00 15.21           C  
ATOM   4666  C   PHE B  48     -44.847 -22.197 120.099  1.00 16.90           C  
ATOM   4667  O   PHE B  48     -45.808 -22.139 120.873  1.00 18.31           O  
ATOM   4668  CB  PHE B  48     -45.457 -24.534 119.273  1.00 14.36           C  
ATOM   4669  CG  PHE B  48     -44.945 -25.864 118.838  1.00 14.25           C  
ATOM   4670  CD1 PHE B  48     -44.504 -26.060 117.533  1.00 13.94           C  
ATOM   4671  CD2 PHE B  48     -44.873 -26.930 119.731  1.00 14.30           C  
ATOM   4672  CE1 PHE B  48     -44.043 -27.301 117.135  1.00 16.07           C  
ATOM   4673  CE2 PHE B  48     -44.412 -28.173 119.319  1.00 15.16           C  
ATOM   4674  CZ  PHE B  48     -43.982 -28.340 118.044  1.00 15.08           C  
ATOM   4684  N   SER B  49     -44.170 -21.121 119.672  1.00 19.51           N  
ATOM   4685  CA  SER B  49     -44.384 -19.790 120.242  1.00 21.30           C  
ATOM   4686  C   SER B  49     -45.752 -19.223 119.882  1.00 20.25           C  
ATOM   4687  O   SER B  49     -46.316 -18.418 120.642  1.00 21.87           O  
ATOM   4688  CB  SER B  49     -43.267 -18.836 119.792  1.00 26.58           C  
ATOM   4689  OG  SER B  49     -43.096 -18.803 118.367  1.00 24.87           O  
ATOM   4695  N   ASP B  50     -46.328 -19.646 118.771  1.00 19.22           N  
ATOM   4696  CA  ASP B  50     -47.628 -19.122 118.389  1.00 20.14           C  
ATOM   4697  C   ASP B  50     -48.701 -19.852 119.180  1.00 19.44           C  
ATOM   4698  O   ASP B  50     -48.736 -21.079 119.165  1.00 17.91           O  
ATOM   4699  CB  ASP B  50     -47.830 -19.322 116.884  1.00 19.47           C  
ATOM   4700  CG  ASP B  50     -49.136 -18.750 116.376  1.00 21.38           C  
ATOM   4701  OD1 ASP B  50     -49.121 -17.608 115.896  1.00 23.47           O  
ATOM   4702  OD2 ASP B  50     -50.177 -19.434 116.461  1.00 23.15           O  
ATOM   4707  N   ASP B  51     -49.597 -19.099 119.836  1.00 19.02           N  
ATOM   4708  CA  ASP B  51     -50.558 -19.743 120.726  1.00 19.55           C  
ATOM   4709  C   ASP B  51     -51.491 -20.664 119.948  1.00 18.19           C  
ATOM   4710  O   ASP B  51     -51.800 -21.773 120.404  1.00 18.75           O  
ATOM   4711  CB  ASP B  51     -51.364 -18.694 121.499  1.00 28.03           C  
ATOM   4712  CG  ASP B  51     -50.569 -18.047 122.640  1.00 28.48           C  
ATOM   4713  OD1 ASP B  51     -49.381 -18.364 122.843  1.00 30.78           O  
ATOM   4714  OD2 ASP B  51     -51.155 -17.212 123.336  1.00 38.39           O  
ATOM   4719  N   ALA B  52     -51.899 -20.261 118.737  1.00 18.20           N  
ATOM   4720  CA  ALA B  52     -52.762 -21.124 117.941  1.00 19.51           C  
ATOM   4721  C   ALA B  52     -52.019 -22.362 117.448  1.00 17.49           C  
ATOM   4722  O   ALA B  52     -52.580 -23.464 117.436  1.00 18.15           O  
ATOM   4723  CB  ALA B  52     -53.340 -20.339 116.780  1.00 21.20           C  
ATOM   4729  N   PHE B  53     -50.760 -22.224 117.035  1.00 15.83           N  
ATOM   4730  CA  PHE B  53     -50.034 -23.403 116.579  1.00 15.62           C  
ATOM   4731  C   PHE B  53     -49.768 -24.357 117.743  1.00 14.46           C  
ATOM   4732  O   PHE B  53     -49.805 -25.585 117.571  1.00 14.84           O  
ATOM   4733  CB  PHE B  53     -48.732 -22.987 115.881  1.00 16.07           C  
ATOM   4734  CG  PHE B  53     -48.109 -24.090 115.061  1.00 13.71           C  
ATOM   4735  CD1 PHE B  53     -48.888 -24.831 114.182  1.00 15.51           C  
ATOM   4736  CD2 PHE B  53     -46.761 -24.380 115.169  1.00 14.20           C  
ATOM   4737  CE1 PHE B  53     -48.331 -25.851 113.414  1.00 12.91           C  
ATOM   4738  CE2 PHE B  53     -46.193 -25.416 114.410  1.00 16.77           C  
ATOM   4739  CZ  PHE B  53     -46.977 -26.150 113.556  1.00 14.62           C  
ATOM   4749  N   ALA B  54     -49.493 -23.825 118.932  1.00 17.30           N  
ATOM   4750  CA  ALA B  54     -49.286 -24.704 120.078  1.00 17.25           C  
ATOM   4751  C   ALA B  54     -50.546 -25.520 120.352  1.00 14.59           C  
ATOM   4752  O   ALA B  54     -50.459 -26.718 120.615  1.00 14.11           O  
ATOM   4753  CB  ALA B  54     -48.900 -23.866 121.269  1.00 15.70           C  
ATOM   4759  N   GLU B  55     -51.731 -24.895 120.242  1.00 17.33           N  
ATOM   4760  CA  GLU B  55     -52.978 -25.648 120.377  1.00 19.14           C  
ATOM   4761  C   GLU B  55     -53.126 -26.697 119.277  1.00 15.11           C  
ATOM   4762  O   GLU B  55     -53.621 -27.793 119.530  1.00 16.28           O  
ATOM   4763  CB  GLU B  55     -54.174 -24.701 120.368  1.00 20.76           C  
ATOM   4764  CG  GLU B  55     -54.303 -23.856 121.614  1.00 23.35           C  
ATOM   4765  CD  GLU B  55     -54.803 -24.647 122.836  1.00 28.63           C  
ATOM   4766  OE1 GLU B  55     -55.372 -25.739 122.649  1.00 27.31           O  
ATOM   4767  OE2 GLU B  55     -54.642 -24.160 123.981  1.00 32.64           O  
ATOM   4774  N   THR B  56     -52.738 -26.358 118.043  1.00 15.34           N  
ATOM   4775  CA  THR B  56     -52.741 -27.331 116.950  1.00 14.55           C  
ATOM   4776  C   THR B  56     -51.900 -28.555 117.286  1.00 13.52           C  
ATOM   4777  O   THR B  56     -52.335 -29.699 117.085  1.00 15.98           O  
ATOM   4778  CB  THR B  56     -52.223 -26.674 115.672  1.00 16.35           C  
ATOM   4779  OG1 THR B  56     -53.230 -25.810 115.156  1.00 17.89           O  
ATOM   4780  CG2 THR B  56     -51.891 -27.669 114.594  1.00 18.69           C  
ATOM   4788  N   ILE B  57     -50.688 -28.337 117.799  1.00 14.77           N  
ATOM   4789  CA  ILE B  57     -49.809 -29.451 118.154  1.00 13.14           C  
ATOM   4790  C   ILE B  57     -50.401 -30.236 119.323  1.00 13.41           C  
ATOM   4791  O   ILE B  57     -50.419 -31.474 119.322  1.00 14.52           O  
ATOM   4792  CB  ILE B  57     -48.399 -28.912 118.470  1.00 14.17           C  
ATOM   4793  CG1 ILE B  57     -47.745 -28.252 117.245  1.00 13.70           C  
ATOM   4794  CG2 ILE B  57     -47.512 -30.021 119.067  1.00 16.21           C  
ATOM   4795  CD1 ILE B  57     -47.440 -29.195 116.087  1.00 16.04           C  
ATOM   4807  N   LYS B  58     -50.902 -29.542 120.340  1.00 13.74           N  
ATOM   4808  CA  LYS B  58     -51.590 -30.219 121.435  1.00 16.46           C  
ATOM   4809  C   LYS B  58     -52.709 -31.134 120.932  1.00 15.79           C  
ATOM   4810  O   LYS B  58     -52.814 -32.284 121.357  1.00 17.03           O  
ATOM   4811  CB  LYS B  58     -52.143 -29.176 122.419  1.00 16.85           C  
ATOM   4812  CG  LYS B  58     -52.947 -29.735 123.585  1.00 19.72           C  
ATOM   4813  CD  LYS B  58     -53.980 -28.750 124.116  1.00 26.74           C  
ATOM   4814  CE  LYS B  58     -55.245 -28.838 123.295  1.00 42.82           C  
ATOM   4815  NZ  LYS B  58     -56.327 -27.996 123.854  1.00 36.76           N  
ATOM   4829  N   ASP B  59     -53.569 -30.637 120.043  1.00 16.00           N  
ATOM   4830  CA  ASP B  59     -54.660 -31.479 119.565  1.00 16.22           C  
ATOM   4831  C   ASP B  59     -54.136 -32.621 118.709  1.00 15.13           C  
ATOM   4832  O   ASP B  59     -54.659 -33.743 118.772  1.00 18.31           O  
ATOM   4833  CB  ASP B  59     -55.660 -30.640 118.775  1.00 17.22           C  
ATOM   4834  CG  ASP B  59     -56.493 -29.742 119.672  1.00 30.20           C  
ATOM   4835  OD1 ASP B  59     -56.671 -30.071 120.855  1.00 30.98           O  
ATOM   4836  OD2 ASP B  59     -56.990 -28.715 119.184  1.00 33.75           O  
ATOM   4841  N   ASN B  60     -53.112 -32.356 117.899  1.00 17.30           N  
ATOM   4842  CA  ASN B  60     -52.585 -33.398 117.022  1.00 15.52           C  
ATOM   4843  C   ASN B  60     -52.069 -34.573 117.832  1.00 14.02           C  
ATOM   4844  O   ASN B  60     -52.339 -35.738 117.517  1.00 17.50           O  
ATOM   4845  CB  ASN B  60     -51.467 -32.815 116.159  1.00 17.03           C  
ATOM   4846  CG  ASN B  60     -50.795 -33.846 115.303  1.00 20.07           C  
ATOM   4847  OD1 ASN B  60     -50.031 -34.671 115.791  1.00 18.92           O  
ATOM   4848  ND2 ASN B  60     -51.049 -33.770 113.977  1.00 18.12           N  
ATOM   4855  N   LEU B  61     -51.397 -34.273 118.960  1.00 14.73           N  
ATOM   4856  CA  LEU B  61     -50.833 -35.276 119.851  1.00 17.81           C  
ATOM   4857  C   LEU B  61     -51.813 -35.789 120.910  1.00 18.10           C  
ATOM   4858  O   LEU B  61     -51.435 -36.644 121.734  1.00 18.20           O  
ATOM   4859  CB  LEU B  61     -49.605 -34.682 120.555  1.00 13.77           C  
ATOM   4860  CG  LEU B  61     -48.422 -34.380 119.649  1.00 15.38           C  
ATOM   4861  CD1 LEU B  61     -47.326 -33.678 120.400  1.00 15.99           C  
ATOM   4862  CD2 LEU B  61     -47.941 -35.715 119.022  1.00 16.03           C  
ATOM   4874  N   LYS B  62     -53.032 -35.245 120.957  1.00 18.69           N  
ATOM   4875  CA  LYS B  62     -54.045 -35.631 121.938  1.00 22.80           C  
ATOM   4876  C   LYS B  62     -53.567 -35.365 123.343  1.00 20.79           C  
ATOM   4877  O   LYS B  62     -53.915 -36.087 124.284  1.00 22.90           O  
ATOM   4878  CB  LYS B  62     -54.447 -37.094 121.754  1.00 23.44           C  
ATOM   4879  CG  LYS B  62     -54.767 -37.418 120.288  1.00 30.04           C  
ATOM   4884  N   LYS B  63     -52.804 -34.296 123.503  1.00 16.67           N  
ATOM   4885  CA  LYS B  63     -52.390 -33.850 124.815  1.00 18.18           C  
ATOM   4886  C   LYS B  63     -53.513 -33.042 125.458  1.00 20.12           C  
ATOM   4887  O   LYS B  63     -54.352 -32.454 124.778  1.00 20.89           O  
ATOM   4888  CB  LYS B  63     -51.120 -32.999 124.712  1.00 18.80           C  
ATOM   4889  CG  LYS B  63     -49.925 -33.757 124.152  1.00 18.02           C  
ATOM   4890  CD  LYS B  63     -49.032 -34.295 125.255  1.00 18.17           C  
ATOM   4891  CE  LYS B  63     -47.958 -35.201 124.662  1.00 15.21           C  
ATOM   4892  NZ  LYS B  63     -46.988 -35.668 125.681  1.00 15.64           N  
ATOM   4906  N   LYS B  64     -53.486 -32.968 126.771  1.00 19.57           N  
ATOM   4907  CA  LYS B  64     -54.565 -32.269 127.465  1.00 23.00           C  
ATOM   4908  C   LYS B  64     -54.359 -30.760 127.528  1.00 24.28           C  
ATOM   4909  O   LYS B  64     -55.337 -30.026 127.671  1.00 27.02           O  
ATOM   4910  CB  LYS B  64     -54.737 -32.819 128.879  1.00 24.11           C  
ATOM   4911  CG  LYS B  64     -55.437 -34.172 128.921  1.00 38.49           C  
ATOM   4916  N   SER B  65     -53.124 -30.270 127.511  1.00 21.27           N  
ATOM   4917  CA  SER B  65     -52.910 -28.829 127.569  1.00 20.43           C  
ATOM   4918  C   SER B  65     -51.596 -28.472 126.879  1.00 18.53           C  
ATOM   4919  O   SER B  65     -50.717 -29.316 126.667  1.00 17.18           O  
ATOM   4920  CB  SER B  65     -52.901 -28.297 129.007  1.00 27.72           C  
ATOM   4921  OG  SER B  65     -51.604 -28.097 129.501  1.00 27.07           O  
ATOM   4927  N   VAL B  66     -51.486 -27.203 126.485  1.00 19.19           N  
ATOM   4928  CA  VAL B  66     -50.254 -26.719 125.891  1.00 19.15           C  
ATOM   4929  C   VAL B  66     -49.134 -26.582 126.900  1.00 16.52           C  
ATOM   4930  O   VAL B  66     -47.981 -26.399 126.505  1.00 18.94           O  
ATOM   4931  CB  VAL B  66     -50.455 -25.369 125.174  1.00 21.64           C  
ATOM   4932  CG1 VAL B  66     -51.412 -25.540 124.019  1.00 20.89           C  
ATOM   4933  CG2 VAL B  66     -50.931 -24.271 126.125  1.00 20.81           C  
ATOM   4943  N   THR B  67     -49.411 -26.767 128.180  1.00 17.27           N  
ATOM   4944  CA  THR B  67     -48.332 -26.819 129.157  1.00 19.58           C  
ATOM   4945  C   THR B  67     -47.801 -28.239 129.351  1.00 16.99           C  
ATOM   4946  O   THR B  67     -46.749 -28.414 129.986  1.00 19.86           O  
ATOM   4947  CB  THR B  67     -48.803 -26.217 130.494  1.00 18.99           C  
ATOM   4948  OG1 THR B  67     -49.345 -24.904 130.258  1.00 22.76           O  
ATOM   4949  CG2 THR B  67     -47.641 -26.093 131.492  1.00 20.24           C  
ATOM   4957  N   ASP B  68     -48.484 -29.248 128.802  1.00 16.19           N  
ATOM   4958  CA  ASP B  68     -47.976 -30.604 128.877  1.00 15.66           C  
ATOM   4959  C   ASP B  68     -46.623 -30.660 128.204  1.00 15.68           C  
ATOM   4960  O   ASP B  68     -46.422 -30.033 127.152  1.00 15.64           O  
ATOM   4961  CB  ASP B  68     -48.893 -31.591 128.144  1.00 16.07           C  
ATOM   4962  CG  ASP B  68     -50.202 -31.874 128.855  1.00 26.26           C  
ATOM   4963  OD1 ASP B  68     -51.120 -32.459 128.248  1.00 27.16           O  
ATOM   4964  OD2 ASP B  68     -50.354 -31.546 130.005  1.00 26.87           O  
ATOM   4969  N   ALA B  69     -45.755 -31.529 128.719  1.00 15.08           N  
ATOM   4970  CA  ALA B  69     -44.474 -31.778 128.076  1.00 14.19           C  
ATOM   4971  C   ALA B  69     -44.661 -32.642 126.847  1.00 15.31           C  
ATOM   4972  O   ALA B  69     -45.595 -33.444 126.755  1.00 15.51           O  
ATOM   4973  CB  ALA B  69     -43.490 -32.461 129.033  1.00 15.74           C  
ATOM   4979  N   VAL B  70     -43.778 -32.432 125.870  1.00 14.83           N  
ATOM   4980  CA  VAL B  70     -43.711 -33.241 124.658  1.00 13.59           C  
ATOM   4981  C   VAL B  70     -42.273 -33.694 124.521  1.00 14.90           C  
ATOM   4982  O   VAL B  70     -41.342 -32.979 124.915  1.00 15.95           O  
ATOM   4983  CB  VAL B  70     -44.204 -32.500 123.393  1.00 16.00           C  
ATOM   4984  CG1 VAL B  70     -43.366 -31.274 123.125  1.00 15.53           C  
ATOM   4985  CG2 VAL B  70     -44.232 -33.428 122.214  1.00 20.77           C  
ATOM   4995  N   THR B  71     -42.102 -34.915 124.008  1.00 14.83           N  
ATOM   4996  CA  THR B  71     -40.800 -35.512 123.738  1.00 13.64           C  
ATOM   4997  C   THR B  71     -40.460 -35.421 122.261  1.00 13.62           C  
ATOM   4998  O   THR B  71     -41.329 -35.306 121.409  1.00 12.15           O  
ATOM   4999  CB  THR B  71     -40.780 -36.985 124.146  1.00 13.99           C  
ATOM   5000  OG1 THR B  71     -41.557 -37.695 123.201  1.00 15.89           O  
ATOM   5001  CG2 THR B  71     -41.311 -37.175 125.604  1.00 14.40           C  
ATOM   5009  N   GLN B  72     -39.177 -35.557 121.956  1.00 13.30           N  
ATOM   5010  CA  GLN B  72     -38.797 -35.563 120.538  1.00 12.75           C  
ATOM   5011  C   GLN B  72     -39.402 -36.749 119.799  1.00 12.76           C  
ATOM   5012  O   GLN B  72     -39.758 -36.637 118.618  1.00 13.99           O  
ATOM   5013  CB  GLN B  72     -37.275 -35.548 120.394  1.00 13.61           C  
ATOM   5014  CG  GLN B  72     -36.816 -35.336 118.916  1.00 13.44           C  
ATOM   5015  CD  GLN B  72     -37.298 -34.061 118.337  1.00 13.57           C  
ATOM   5016  OE1 GLN B  72     -37.097 -33.009 118.924  1.00 16.48           O  
ATOM   5017  NE2 GLN B  72     -37.925 -34.132 117.181  1.00 15.94           N  
ATOM   5026  N   ASN B  73     -39.537 -37.908 120.454  1.00 14.04           N  
ATOM   5027  CA  ASN B  73     -40.137 -39.018 119.702  1.00 13.74           C  
ATOM   5028  C   ASN B  73     -41.607 -38.757 119.378  1.00 16.20           C  
ATOM   5029  O   ASN B  73     -42.110 -39.182 118.316  1.00 15.25           O  
ATOM   5030  CB  ASN B  73     -39.996 -40.319 120.458  1.00 17.92           C  
ATOM   5031  CG  ASN B  73     -40.866 -41.418 119.873  1.00 30.07           C  
ATOM   5032  OD1 ASN B  73     -40.472 -42.095 118.919  1.00 37.35           O  
ATOM   5033  ND2 ASN B  73     -42.063 -41.592 120.435  1.00 24.15           N  
ATOM   5040  N   GLU B  74     -42.323 -38.073 120.273  1.00 12.70           N  
ATOM   5041  CA  GLU B  74     -43.673 -37.671 119.927  1.00 14.32           C  
ATOM   5042  C   GLU B  74     -43.670 -36.744 118.744  1.00 14.50           C  
ATOM   5043  O   GLU B  74     -44.502 -36.895 117.837  1.00 13.60           O  
ATOM   5044  CB  GLU B  74     -44.362 -37.016 121.121  1.00 14.20           C  
ATOM   5045  CG  GLU B  74     -44.752 -38.010 122.261  1.00 15.58           C  
ATOM   5046  CD  GLU B  74     -45.194 -37.324 123.547  1.00 14.88           C  
ATOM   5047  OE1 GLU B  74     -44.721 -36.199 123.835  1.00 15.92           O  
ATOM   5048  OE2 GLU B  74     -46.005 -37.918 124.226  1.00 15.78           O  
ATOM   5055  N   LEU B  75     -42.767 -35.752 118.735  1.00 13.98           N  
ATOM   5056  CA  LEU B  75     -42.714 -34.847 117.579  1.00 13.74           C  
ATOM   5057  C   LEU B  75     -42.337 -35.596 116.314  1.00 13.59           C  
ATOM   5058  O   LEU B  75     -42.857 -35.292 115.219  1.00 13.52           O  
ATOM   5059  CB  LEU B  75     -41.726 -33.693 117.830  1.00 13.64           C  
ATOM   5060  CG  LEU B  75     -42.104 -32.847 119.041  1.00 13.62           C  
ATOM   5061  CD1 LEU B  75     -40.996 -31.796 119.291  1.00 15.72           C  
ATOM   5062  CD2 LEU B  75     -43.476 -32.193 118.854  1.00 16.45           C  
ATOM   5074  N   ASN B  76     -41.423 -36.572 116.425  1.00 12.13           N  
ATOM   5075  CA  ASN B  76     -41.018 -37.359 115.249  1.00 12.23           C  
ATOM   5076  C   ASN B  76     -42.186 -38.129 114.661  1.00 14.24           C  
ATOM   5077  O   ASN B  76     -42.145 -38.516 113.501  1.00 16.15           O  
ATOM   5078  CB  ASN B  76     -39.948 -38.379 115.635  1.00 14.55           C  
ATOM   5079  CG  ASN B  76     -38.595 -37.762 115.923  1.00 15.62           C  
ATOM   5080  OD1 ASN B  76     -38.348 -36.603 115.620  1.00 17.76           O  
ATOM   5081  ND2 ASN B  76     -37.725 -38.540 116.539  1.00 18.63           N  
ATOM   5088  N   SER B  77     -43.190 -38.454 115.466  1.00 12.83           N  
ATOM   5090  CA  SER B  77     -44.285 -39.262 114.949  1.00 14.91           C  
ATOM   5091  C   SER B  77     -45.396 -38.435 114.302  1.00 12.26           C  
ATOM   5092  O   SER B  77     -46.367 -39.030 113.797  1.00 13.95           O  
ATOM   5094  CB  SER B  77     -44.794 -40.174 116.059  1.00 18.39           C  
ATOM   5096  OG  SER B  77     -43.939 -41.323 116.091  1.00 16.28           O  
ATOM   5106  N   ILE B  78     -45.270 -37.110 114.257  1.00 12.45           N  
ATOM   5107  CA  ILE B  78     -46.245 -36.281 113.550  1.00 11.29           C  
ATOM   5108  C   ILE B  78     -45.968 -36.380 112.061  1.00 13.20           C  
ATOM   5109  O   ILE B  78     -44.918 -35.944 111.599  1.00 15.67           O  
ATOM   5110  CB  ILE B  78     -46.229 -34.830 114.018  1.00 11.40           C  
ATOM   5111  CG1 ILE B  78     -46.623 -34.767 115.505  1.00 13.32           C  
ATOM   5112  CG2 ILE B  78     -47.256 -34.056 113.182  1.00 13.63           C  
ATOM   5113  CD1 ILE B  78     -46.543 -33.346 116.136  1.00 14.43           C  
ATOM   5125  N   ASP B  79     -46.906 -36.955 111.324  1.00 12.23           N  
ATOM   5126  CA  ASP B  79     -46.744 -37.042 109.877  1.00 13.71           C  
ATOM   5127  C   ASP B  79     -47.661 -36.096 109.143  1.00 14.35           C  
ATOM   5128  O   ASP B  79     -47.432 -35.829 107.957  1.00 14.16           O  
ATOM   5129  CB  ASP B  79     -46.968 -38.477 109.405  1.00 18.59           C  
ATOM   5130  CG  ASP B  79     -48.351 -38.945 109.644  1.00 20.85           C  
ATOM   5131  OD1 ASP B  79     -48.547 -39.677 110.646  1.00 45.20           O  
ATOM   5132  OD2 ASP B  79     -49.251 -38.619 108.845  1.00 41.82           O  
ATOM   5137  N   GLN B  80     -48.696 -35.581 109.787  1.00 13.41           N  
ATOM   5138  CA  GLN B  80     -49.636 -34.688 109.108  1.00 15.01           C  
ATOM   5139  C   GLN B  80     -50.166 -33.656 110.097  1.00 15.14           C  
ATOM   5140  O   GLN B  80     -50.526 -34.012 111.231  1.00 16.26           O  
ATOM   5141  CB  GLN B  80     -50.807 -35.489 108.523  1.00 17.46           C  
ATOM   5142  CG  GLN B  80     -51.933 -34.633 107.979  1.00 16.01           C  
ATOM   5143  CD  GLN B  80     -52.962 -35.466 107.279  1.00 21.13           C  
ATOM   5144  OE1 GLN B  80     -52.810 -35.750 106.107  1.00 21.25           O  
ATOM   5145  NE2 GLN B  80     -54.016 -35.857 107.986  1.00 24.24           N  
ATOM   5154  N   ILE B  81     -50.226 -32.392 109.682  1.00 13.12           N  
ATOM   5155  CA  ILE B  81     -50.872 -31.336 110.461  1.00 13.12           C  
ATOM   5156  C   ILE B  81     -52.008 -30.735 109.646  1.00 13.60           C  
ATOM   5157  O   ILE B  81     -51.798 -30.324 108.491  1.00 13.66           O  
ATOM   5158  CB  ILE B  81     -49.882 -30.228 110.857  1.00 13.32           C  
ATOM   5159  CG1 ILE B  81     -48.822 -30.803 111.804  1.00 14.79           C  
ATOM   5160  CG2 ILE B  81     -50.624 -29.056 111.493  1.00 17.81           C  
ATOM   5161  CD1 ILE B  81     -47.735 -29.887 112.108  1.00 17.35           C  
ATOM   5173  N   ILE B  82     -53.208 -30.710 110.210  1.00 13.45           N  
ATOM   5174  CA  ILE B  82     -54.369 -30.052 109.609  1.00 15.52           C  
ATOM   5175  C   ILE B  82     -54.706 -28.829 110.452  1.00 16.14           C  
ATOM   5176  O   ILE B  82     -55.168 -28.948 111.607  1.00 16.94           O  
ATOM   5177  CB  ILE B  82     -55.580 -30.977 109.480  1.00 19.91           C  
ATOM   5178  CG1 ILE B  82     -55.216 -32.221 108.680  1.00 18.74           C  
ATOM   5179  CG2 ILE B  82     -56.765 -30.235 108.840  1.00 20.66           C  
ATOM   5180  CD1 ILE B  82     -56.294 -33.242 108.692  1.00 19.43           C  
ATOM   5192  N   ALA B  83     -54.405 -27.650 109.923  1.00 15.78           N  
ATOM   5193  CA  ALA B  83     -54.535 -26.421 110.702  1.00 15.14           C  
ATOM   5194  C   ALA B  83     -54.891 -25.277 109.762  1.00 17.84           C  
ATOM   5195  O   ALA B  83     -54.288 -24.200 109.788  1.00 16.29           O  
ATOM   5196  CB  ALA B  83     -53.256 -26.100 111.468  1.00 22.16           C  
ATOM   5202  N   ASN B  84     -55.928 -25.492 108.969  1.00 17.24           N  
ATOM   5203  CA  ASN B  84     -56.481 -24.438 108.145  1.00 15.67           C  
ATOM   5204  C   ASN B  84     -57.318 -23.511 109.007  1.00 17.08           C  
ATOM   5205  O   ASN B  84     -57.911 -23.924 110.012  1.00 17.67           O  
ATOM   5206  CB  ASN B  84     -57.356 -25.015 107.037  1.00 15.37           C  
ATOM   5207  CG  ASN B  84     -56.632 -26.066 106.210  1.00 15.08           C  
ATOM   5208  OD1 ASN B  84     -55.551 -25.823 105.644  1.00 14.31           O  
ATOM   5209  ND2 ASN B  84     -57.231 -27.264 106.139  1.00 19.58           N  
ATOM   5216  N   ASN B  85     -57.363 -22.240 108.622  1.00 17.02           N  
ATOM   5217  CA  ASN B  85     -58.273 -21.271 109.221  1.00 18.87           C  
ATOM   5218  C   ASN B  85     -58.180 -21.247 110.739  1.00 18.85           C  
ATOM   5219  O   ASN B  85     -59.187 -21.257 111.455  1.00 20.89           O  
ATOM   5220  CB  ASN B  85     -59.688 -21.547 108.777  1.00 22.00           C  
ATOM   5221  CG  ASN B  85     -59.783 -21.550 107.286  1.00 31.32           C  
ATOM   5222  OD1 ASN B  85     -59.507 -20.545 106.651  1.00 31.01           O  
ATOM   5223  ND2 ASN B  85     -60.119 -22.682 106.725  1.00 33.75           N  
ATOM   5230  N   SER B  86     -56.941 -21.187 111.220  1.00 18.00           N  
ATOM   5231  CA  SER B  86     -56.644 -21.345 112.640  1.00 18.27           C  
ATOM   5232  C   SER B  86     -55.943 -20.131 113.239  1.00 22.43           C  
ATOM   5233  O   SER B  86     -55.430 -20.218 114.362  1.00 23.45           O  
ATOM   5234  CB  SER B  86     -55.793 -22.589 112.859  1.00 17.90           C  
ATOM   5235  OG  SER B  86     -56.482 -23.775 112.510  1.00 20.54           O  
ATOM   5241  N   ASP B  87     -55.909 -19.013 112.527  1.00 22.02           N  
ATOM   5242  CA  ASP B  87     -55.314 -17.764 113.022  1.00 23.68           C  
ATOM   5243  C   ASP B  87     -53.863 -17.937 113.474  1.00 22.21           C  
ATOM   5244  O   ASP B  87     -53.411 -17.286 114.427  1.00 24.64           O  
ATOM   5245  CB  ASP B  87     -56.144 -17.184 114.163  1.00 29.64           C  
ATOM   5246  CG  ASP B  87     -55.764 -15.758 114.467  1.00 53.28           C  
ATOM   5247  OD1 ASP B  87     -55.205 -15.501 115.553  1.00 64.30           O  
ATOM   5248  OD2 ASP B  87     -55.979 -14.907 113.588  1.00 45.96           O  
ATOM   5253  N   ILE B  88     -53.107 -18.759 112.759  1.00 18.46           N  
ATOM   5254  CA  ILE B  88     -51.704 -18.984 113.069  1.00 17.35           C  
ATOM   5255  C   ILE B  88     -50.848 -17.906 112.415  1.00 20.12           C  
ATOM   5256  O   ILE B  88     -50.846 -17.765 111.183  1.00 18.81           O  
ATOM   5257  CB  ILE B  88     -51.265 -20.364 112.586  1.00 19.20           C  
ATOM   5258  CG1 ILE B  88     -52.004 -21.486 113.340  1.00 16.53           C  
ATOM   5259  CG2 ILE B  88     -49.768 -20.505 112.697  1.00 19.08           C  
ATOM   5260  CD1 ILE B  88     -51.970 -22.878 112.581  1.00 16.13           C  
ATOM   5272  N   LYS B  89     -50.050 -17.212 113.216  1.00 19.71           N  
ATOM   5273  CA  LYS B  89     -49.164 -16.183 112.709  1.00 20.53           C  
ATOM   5274  C   LYS B  89     -47.746 -16.689 112.473  1.00 22.16           C  
ATOM   5275  O   LYS B  89     -47.028 -16.085 111.666  1.00 22.76           O  
ATOM   5276  CB  LYS B  89     -49.114 -14.996 113.670  1.00 20.87           C  
ATOM   5277  CG  LYS B  89     -50.444 -14.309 113.842  1.00 27.90           C  
ATOM   5278  CD  LYS B  89     -50.346 -13.270 114.968  1.00 44.91           C  
ATOM   5279  CE  LYS B  89     -51.275 -12.090 114.767  1.00 56.13           C  
ATOM   5280  NZ  LYS B  89     -50.958 -10.965 115.721  1.00 61.89           N  
ATOM   5294  N   SER B  90     -47.356 -17.798 113.107  1.00 17.61           N  
ATOM   5295  CA  SER B  90     -46.004 -18.321 113.004  1.00 16.66           C  
ATOM   5296  C   SER B  90     -46.006 -19.813 113.276  1.00 16.28           C  
ATOM   5297  O   SER B  90     -46.712 -20.282 114.176  1.00 18.06           O  
ATOM   5298  CB  SER B  90     -45.061 -17.605 113.999  1.00 21.19           C  
ATOM   5299  OG  SER B  90     -43.812 -18.283 114.140  1.00 19.24           O  
ATOM   5305  N   VAL B  91     -45.235 -20.556 112.476  1.00 14.81           N  
ATOM   5306  CA  VAL B  91     -45.044 -21.993 112.721  1.00 13.51           C  
ATOM   5307  C   VAL B  91     -43.663 -22.267 113.329  1.00 13.58           C  
ATOM   5308  O   VAL B  91     -43.141 -23.379 113.248  1.00 13.86           O  
ATOM   5309  CB  VAL B  91     -45.286 -22.852 111.454  1.00 14.01           C  
ATOM   5310  CG1 VAL B  91     -46.776 -22.888 111.139  1.00 16.40           C  
ATOM   5311  CG2 VAL B  91     -44.487 -22.366 110.257  1.00 16.33           C  
ATOM   5321  N   GLN B  92     -43.090 -21.278 114.000  1.00 15.00           N  
ATOM   5322  CA  GLN B  92     -41.895 -21.514 114.811  1.00 15.00           C  
ATOM   5323  C   GLN B  92     -42.091 -22.734 115.700  1.00 17.40           C  
ATOM   5324  O   GLN B  92     -43.102 -22.851 116.409  1.00 14.99           O  
ATOM   5325  CB  GLN B  92     -41.581 -20.297 115.672  1.00 17.55           C  
ATOM   5326  CG  GLN B  92     -40.421 -20.458 116.598  1.00 18.41           C  
ATOM   5327  CD  GLN B  92     -39.149 -20.798 115.885  1.00 20.71           C  
ATOM   5328  OE1 GLN B  92     -38.862 -20.313 114.764  1.00 20.69           O  
ATOM   5329  NE2 GLN B  92     -38.365 -21.654 116.509  1.00 26.30           N  
ATOM   5338  N   GLY B  93     -41.085 -23.618 115.689  1.00 14.17           N  
ATOM   5339  CA  GLY B  93     -41.137 -24.891 116.367  1.00 14.64           C  
ATOM   5340  C   GLY B  93     -41.379 -26.065 115.449  1.00 14.69           C  
ATOM   5341  O   GLY B  93     -41.005 -27.199 115.790  1.00 13.55           O  
ATOM   5345  N   ILE B  94     -42.002 -25.838 114.290  1.00 13.77           N  
ATOM   5346  CA  ILE B  94     -42.239 -26.939 113.372  1.00 14.37           C  
ATOM   5347  C   ILE B  94     -40.933 -27.547 112.881  1.00 13.61           C  
ATOM   5348  O   ILE B  94     -40.940 -28.690 112.374  1.00 13.69           O  
ATOM   5349  CB  ILE B  94     -43.128 -26.461 112.197  1.00 11.91           C  
ATOM   5350  CG1 ILE B  94     -43.833 -27.637 111.564  1.00 14.36           C  
ATOM   5351  CG2 ILE B  94     -42.315 -25.687 111.175  1.00 15.45           C  
ATOM   5352  CD1 ILE B  94     -44.802 -27.207 110.495  1.00 13.40           C  
ATOM   5364  N   GLN B  95     -39.800 -26.846 113.044  1.00 13.79           N  
ATOM   5365  CA  GLN B  95     -38.523 -27.379 112.601  1.00 12.93           C  
ATOM   5366  C   GLN B  95     -38.190 -28.677 113.321  1.00 15.90           C  
ATOM   5367  O   GLN B  95     -37.312 -29.410 112.870  1.00 18.02           O  
ATOM   5368  CB  GLN B  95     -37.350 -26.418 112.834  1.00 18.61           C  
ATOM   5369  CG  GLN B  95     -37.633 -24.988 112.620  1.00 28.30           C  
ATOM   5370  CD  GLN B  95     -38.165 -24.427 113.903  1.00 26.74           C  
ATOM   5371  OE1 GLN B  95     -39.322 -24.212 114.005  1.00 19.79           O  
ATOM   5372  NE2 GLN B  95     -37.299 -24.248 114.918  1.00 46.62           N  
ATOM   5381  N   TYR B  96     -38.808 -28.929 114.467  1.00 14.76           N  
ATOM   5382  CA  TYR B  96     -38.546 -30.138 115.234  1.00 14.10           C  
ATOM   5383  C   TYR B  96     -39.442 -31.304 114.837  1.00 15.08           C  
ATOM   5384  O   TYR B  96     -39.557 -32.296 115.587  1.00 16.04           O  
ATOM   5385  CB  TYR B  96     -38.747 -29.826 116.720  1.00 13.28           C  
ATOM   5386  CG  TYR B  96     -37.815 -28.791 117.287  1.00 15.15           C  
ATOM   5387  CD1 TYR B  96     -36.485 -29.091 117.532  1.00 20.43           C  
ATOM   5388  CD2 TYR B  96     -38.274 -27.522 117.618  1.00 18.32           C  
ATOM   5389  CE1 TYR B  96     -35.619 -28.134 118.086  1.00 25.07           C  
ATOM   5390  CE2 TYR B  96     -37.422 -26.563 118.182  1.00 16.54           C  
ATOM   5391  CZ  TYR B  96     -36.092 -26.884 118.396  1.00 27.80           C  
ATOM   5392  OH  TYR B  96     -35.227 -25.964 118.947  1.00 31.31           O  
ATOM   5402  N   LEU B  97     -40.123 -31.217 113.700  1.00 13.40           N  
ATOM   5403  CA  LEU B  97     -41.008 -32.275 113.206  1.00 13.25           C  
ATOM   5404  C   LEU B  97     -40.445 -32.860 111.905  1.00 13.66           C  
ATOM   5405  O   LEU B  97     -40.937 -32.558 110.795  1.00 15.86           O  
ATOM   5406  CB  LEU B  97     -42.430 -31.776 112.970  1.00 13.48           C  
ATOM   5407  CG  LEU B  97     -43.404 -31.616 114.133  1.00 19.58           C  
ATOM   5408  CD1 LEU B  97     -42.812 -30.729 115.177  1.00 25.47           C  
ATOM   5409  CD2 LEU B  97     -44.718 -31.074 113.617  1.00 20.67           C  
ATOM   5421  N   PRO B  98     -39.396 -33.687 111.991  1.00 12.23           N  
ATOM   5422  CA  PRO B  98     -38.663 -34.069 110.761  1.00 13.68           C  
ATOM   5423  C   PRO B  98     -39.449 -34.917 109.803  1.00 13.13           C  
ATOM   5424  O   PRO B  98     -39.097 -34.974 108.610  1.00 14.12           O  
ATOM   5425  CB  PRO B  98     -37.457 -34.848 111.294  1.00 14.59           C  
ATOM   5426  CG  PRO B  98     -37.902 -35.340 112.682  1.00 16.16           C  
ATOM   5427  CD  PRO B  98     -38.807 -34.266 113.209  1.00 14.80           C  
ATOM   5435  N   ASN B  99     -40.502 -35.563 110.253  1.00 13.44           N  
ATOM   5436  CA  ASN B  99     -41.204 -36.557 109.449  1.00 14.57           C  
ATOM   5437  C   ASN B  99     -42.558 -36.086 108.943  1.00 14.12           C  
ATOM   5438  O   ASN B  99     -43.319 -36.886 108.395  1.00 15.59           O  
ATOM   5439  CB  ASN B  99     -41.320 -37.829 110.284  1.00 13.29           C  
ATOM   5440  CG  ASN B  99     -39.942 -38.428 110.576  1.00 16.55           C  
ATOM   5441  OD1 ASN B  99     -39.043 -38.450 109.725  1.00 20.50           O  
ATOM   5442  ND2 ASN B  99     -39.764 -38.904 111.788  1.00 17.62           N  
ATOM   5449  N   VAL B 100     -42.870 -34.803 109.056  1.00 11.10           N  
ATOM   5450  CA  VAL B 100     -44.159 -34.355 108.559  1.00 12.41           C  
ATOM   5451  C   VAL B 100     -44.153 -34.410 107.034  1.00 14.12           C  
ATOM   5452  O   VAL B 100     -43.200 -33.959 106.370  1.00 16.22           O  
ATOM   5453  CB  VAL B 100     -44.497 -32.965 109.092  1.00 18.18           C  
ATOM   5454  CG1 VAL B 100     -43.466 -31.939 108.657  1.00 21.27           C  
ATOM   5455  CG2 VAL B 100     -45.896 -32.579 108.657  1.00 24.91           C  
ATOM   5465  N   THR B 101     -45.164 -35.062 106.468  1.00 13.00           N  
ATOM   5466  CA  THR B 101     -45.271 -35.185 105.011  1.00 13.39           C  
ATOM   5467  C   THR B 101     -46.386 -34.356 104.413  1.00 12.80           C  
ATOM   5468  O   THR B 101     -46.314 -34.038 103.223  1.00 13.13           O  
ATOM   5469  CB  THR B 101     -45.468 -36.637 104.608  1.00 14.88           C  
ATOM   5470  OG1 THR B 101     -46.735 -37.134 105.066  1.00 16.86           O  
ATOM   5471  CG2 THR B 101     -44.329 -37.492 105.130  1.00 15.97           C  
ATOM   5479  N   LYS B 102     -47.390 -33.950 105.208  1.00 12.13           N  
ATOM   5480  CA  LYS B 102     -48.563 -33.234 104.712  1.00 12.41           C  
ATOM   5481  C   LYS B 102     -48.888 -32.130 105.689  1.00 12.94           C  
ATOM   5482  O   LYS B 102     -49.109 -32.373 106.880  1.00 14.37           O  
ATOM   5483  CB  LYS B 102     -49.762 -34.173 104.506  1.00 13.62           C  
ATOM   5484  CG  LYS B 102     -49.530 -35.218 103.437  1.00 13.25           C  
ATOM   5485  CD  LYS B 102     -50.765 -36.093 103.261  1.00 22.19           C  
ATOM   5486  CE  LYS B 102     -50.554 -37.193 102.176  1.00 28.55           C  
ATOM   5487  NZ  LYS B 102     -51.440 -38.365 102.357  1.00 47.84           N  
ATOM   5501  N   LEU B 103     -48.928 -30.911 105.193  1.00 10.98           N  
ATOM   5502  CA  LEU B 103     -49.142 -29.744 106.018  1.00 12.24           C  
ATOM   5503  C   LEU B 103     -50.244 -28.907 105.396  1.00 13.15           C  
ATOM   5504  O   LEU B 103     -50.083 -28.396 104.275  1.00 13.90           O  
ATOM   5505  CB  LEU B 103     -47.864 -28.937 106.143  1.00 17.58           C  
ATOM   5506  CG  LEU B 103     -47.162 -28.680 107.453  1.00 50.10           C  
ATOM   5507  CD1 LEU B 103     -46.045 -27.716 107.098  1.00 15.89           C  
ATOM   5508  CD2 LEU B 103     -48.134 -28.094 108.483  1.00 22.10           C  
ATOM   5520  N   PHE B 104     -51.346 -28.727 106.127  1.00 11.12           N  
ATOM   5521  CA  PHE B 104     -52.473 -27.940 105.668  1.00 12.56           C  
ATOM   5522  C   PHE B 104     -52.543 -26.682 106.504  1.00 14.41           C  
ATOM   5523  O   PHE B 104     -52.912 -26.733 107.694  1.00 14.70           O  
ATOM   5524  CB  PHE B 104     -53.776 -28.719 105.747  1.00 15.30           C  
ATOM   5525  CG  PHE B 104     -53.787 -30.024 104.938  1.00 13.37           C  
ATOM   5526  CD1 PHE B 104     -53.315 -31.209 105.459  1.00 13.32           C  
ATOM   5527  CD2 PHE B 104     -54.290 -30.028 103.662  1.00 14.40           C  
ATOM   5528  CE1 PHE B 104     -53.367 -32.358 104.741  1.00 14.27           C  
ATOM   5529  CE2 PHE B 104     -54.303 -31.194 102.934  1.00 14.30           C  
ATOM   5530  CZ  PHE B 104     -53.851 -32.334 103.472  1.00 17.19           C  
ATOM   5540  N   LEU B 105     -52.148 -25.571 105.899  1.00 13.67           N  
ATOM   5541  CA  LEU B 105     -52.058 -24.286 106.582  1.00 13.19           C  
ATOM   5542  C   LEU B 105     -52.759 -23.184 105.779  1.00 13.25           C  
ATOM   5543  O   LEU B 105     -52.393 -22.008 105.860  1.00 13.96           O  
ATOM   5544  CB  LEU B 105     -50.598 -23.921 106.855  1.00 12.78           C  
ATOM   5545  CG  LEU B 105     -49.865 -24.760 107.887  1.00 14.41           C  
ATOM   5546  CD1 LEU B 105     -48.388 -24.543 107.758  1.00 16.03           C  
ATOM   5547  CD2 LEU B 105     -50.368 -24.394 109.291  1.00 17.45           C  
ATOM   5559  N   ASN B 106     -53.813 -23.537 105.031  1.00 13.64           N  
ATOM   5560  CA  ASN B 106     -54.595 -22.530 104.320  1.00 15.43           C  
ATOM   5561  C   ASN B 106     -55.282 -21.585 105.296  1.00 15.96           C  
ATOM   5562  O   ASN B 106     -55.774 -22.014 106.342  1.00 15.55           O  
ATOM   5563  CB  ASN B 106     -55.685 -23.159 103.462  1.00 14.60           C  
ATOM   5564  CG  ASN B 106     -55.156 -24.030 102.353  1.00 14.66           C  
ATOM   5565  OD1 ASN B 106     -54.069 -23.851 101.827  1.00 13.59           O  
ATOM   5566  ND2 ASN B 106     -55.976 -25.006 101.988  1.00 15.76           N  
ATOM   5573  N   GLY B 107     -55.333 -20.305 104.956  1.00 16.20           N  
ATOM   5574  CA  GLY B 107     -56.216 -19.387 105.682  1.00 17.53           C  
ATOM   5575  C   GLY B 107     -55.700 -18.998 107.042  1.00 20.60           C  
ATOM   5576  O   GLY B 107     -56.478 -18.947 108.011  1.00 22.79           O  
ATOM   5580  N   ASN B 108     -54.414 -18.689 107.132  1.00 18.43           N  
ATOM   5581  CA  ASN B 108     -53.813 -18.288 108.383  1.00 18.69           C  
ATOM   5582  C   ASN B 108     -53.209 -16.911 108.202  1.00 18.79           C  
ATOM   5583  O   ASN B 108     -53.636 -16.162 107.326  1.00 19.52           O  
ATOM   5584  CB  ASN B 108     -52.822 -19.346 108.847  1.00 18.07           C  
ATOM   5585  CG  ASN B 108     -53.526 -20.564 109.403  1.00 16.56           C  
ATOM   5586  OD1 ASN B 108     -54.151 -20.498 110.469  1.00 17.53           O  
ATOM   5587  ND2 ASN B 108     -53.421 -21.670 108.732  1.00 16.57           N  
ATOM   5594  N   LYS B 109     -52.287 -16.530 109.074  1.00 18.78           N  
ATOM   5595  CA  LYS B 109     -51.685 -15.218 109.051  1.00 22.46           C  
ATOM   5596  C   LYS B 109     -50.179 -15.343 108.910  1.00 23.40           C  
ATOM   5597  O   LYS B 109     -49.407 -14.536 109.440  1.00 25.01           O  
ATOM   5598  CB  LYS B 109     -52.077 -14.425 110.290  1.00 24.20           C  
ATOM   5599  CG  LYS B 109     -53.548 -14.068 110.315  1.00 28.57           C  
ATOM   5604  N   LEU B 110     -49.758 -16.310 108.093  1.00 18.08           N  
ATOM   5605  CA  LEU B 110     -48.344 -16.584 107.924  1.00 19.73           C  
ATOM   5606  C   LEU B 110     -47.694 -15.617 106.960  1.00 19.71           C  
ATOM   5607  O   LEU B 110     -48.294 -15.194 105.956  1.00 20.28           O  
ATOM   5608  CB  LEU B 110     -48.146 -18.016 107.446  1.00 21.07           C  
ATOM   5609  CG  LEU B 110     -48.546 -19.087 108.447  1.00 15.28           C  
ATOM   5610  CD1 LEU B 110     -48.517 -20.371 107.753  1.00 17.97           C  
ATOM   5611  CD2 LEU B 110     -47.560 -19.168 109.564  1.00 18.42           C  
ATOM   5623  N   THR B 111     -46.476 -15.213 107.298  1.00 23.70           N  
ATOM   5624  CA  THR B 111     -45.690 -14.317 106.464  1.00 30.39           C  
ATOM   5625  C   THR B 111     -44.292 -14.834 106.233  1.00 30.19           C  
ATOM   5626  O   THR B 111     -43.592 -14.314 105.359  1.00 55.97           O  
ATOM   5627  CB  THR B 111     -45.570 -12.926 107.100  1.00 28.08           C  
ATOM   5628  OG1 THR B 111     -44.990 -13.049 108.407  1.00 30.50           O  
ATOM   5629  CG2 THR B 111     -46.927 -12.241 107.196  1.00 30.97           C  
ATOM   5637  N   ASP B 112     -43.865 -15.821 106.997  1.00 30.78           N  
ATOM   5638  CA  ASP B 112     -42.513 -16.335 106.967  1.00 37.24           C  
ATOM   5639  C   ASP B 112     -42.656 -17.834 107.058  1.00 32.29           C  
ATOM   5640  O   ASP B 112     -43.421 -18.334 107.889  1.00 26.60           O  
ATOM   5641  CB  ASP B 112     -41.667 -15.806 108.132  1.00 36.47           C  
ATOM   5642  CG  ASP B 112     -40.355 -16.570 108.297  1.00 42.86           C  
ATOM   5643  OD1 ASP B 112     -39.803 -17.041 107.282  1.00 51.57           O  
ATOM   5644  OD2 ASP B 112     -39.870 -16.688 109.438  1.00 56.81           O  
ATOM   5649  N   ILE B 113     -41.990 -18.540 106.163  1.00 22.10           N  
ATOM   5650  CA  ILE B 113     -41.998 -19.992 106.183  1.00 23.49           C  
ATOM   5651  C   ILE B 113     -40.596 -20.566 106.365  1.00 23.91           C  
ATOM   5652  O   ILE B 113     -40.384 -21.771 106.140  1.00 20.42           O  
ATOM   5653  CB  ILE B 113     -42.675 -20.569 104.929  1.00 28.27           C  
ATOM   5654  CG1 ILE B 113     -42.057 -19.960 103.684  1.00 33.04           C  
ATOM   5655  CG2 ILE B 113     -44.179 -20.311 104.973  1.00 25.51           C  
ATOM   5656  CD1 ILE B 113     -42.479 -20.660 102.426  1.00 46.92           C  
ATOM   5668  N   LYS B 114     -39.652 -19.756 106.842  1.00 22.26           N  
ATOM   5669  CA  LYS B 114     -38.305 -20.260 107.099  1.00 20.05           C  
ATOM   5670  C   LYS B 114     -38.323 -21.509 107.988  1.00 18.43           C  
ATOM   5671  O   LYS B 114     -37.465 -22.385 107.817  1.00 20.45           O  
ATOM   5672  CB  LYS B 114     -37.432 -19.170 107.738  1.00 30.75           C  
ATOM   5675  N   PRO B 115     -39.252 -21.649 108.944  1.00 19.94           N  
ATOM   5676  CA  PRO B 115     -39.224 -22.855 109.795  1.00 15.96           C  
ATOM   5677  C   PRO B 115     -39.499 -24.131 109.034  1.00 14.98           C  
ATOM   5678  O   PRO B 115     -39.226 -25.217 109.553  1.00 16.37           O  
ATOM   5679  CB  PRO B 115     -40.309 -22.586 110.842  1.00 18.45           C  
ATOM   5680  CG  PRO B 115     -40.354 -21.086 110.967  1.00 17.89           C  
ATOM   5681  CD  PRO B 115     -40.154 -20.621 109.507  1.00 19.04           C  
ATOM   5689  N   LEU B 116     -40.026 -24.021 107.820  1.00 17.31           N  
ATOM   5690  CA  LEU B 116     -40.294 -25.200 106.983  1.00 16.52           C  
ATOM   5691  C   LEU B 116     -39.059 -25.707 106.260  1.00 16.12           C  
ATOM   5692  O   LEU B 116     -39.130 -26.784 105.646  1.00 16.18           O  
ATOM   5693  CB  LEU B 116     -41.318 -24.881 105.889  1.00 16.87           C  
ATOM   5694  CG  LEU B 116     -42.683 -24.378 106.350  1.00 16.54           C  
ATOM   5695  CD1 LEU B 116     -43.647 -24.234 105.168  1.00 21.21           C  
ATOM   5696  CD2 LEU B 116     -43.276 -25.247 107.437  1.00 16.53           C  
ATOM   5708  N   ALA B 117     -37.966 -24.943 106.264  1.00 15.59           N  
ATOM   5709  CA  ALA B 117     -36.926 -25.089 105.251  1.00 17.21           C  
ATOM   5710  C   ALA B 117     -36.256 -26.460 105.272  1.00 16.86           C  
ATOM   5711  O   ALA B 117     -35.748 -26.911 104.227  1.00 20.18           O  
ATOM   5712  CB  ALA B 117     -35.863 -24.013 105.437  1.00 21.15           C  
ATOM   5718  N   ASN B 118     -36.170 -27.101 106.431  1.00 16.71           N  
ATOM   5719  CA  ASN B 118     -35.465 -28.371 106.570  1.00 19.22           C  
ATOM   5720  C   ASN B 118     -36.408 -29.543 106.850  1.00 16.13           C  
ATOM   5721  O   ASN B 118     -35.970 -30.606 107.316  1.00 18.63           O  
ATOM   5722  CB  ASN B 118     -34.362 -28.232 107.618  1.00 20.28           C  
ATOM   5723  CG  ASN B 118     -33.337 -27.179 107.216  1.00 36.40           C  
ATOM   5724  OD1 ASN B 118     -32.880 -27.143 106.060  1.00 34.53           O  
ATOM   5725  ND2 ASN B 118     -32.993 -26.297 108.152  1.00 47.38           N  
ATOM   5732  N   LEU B 119     -37.676 -29.408 106.462  1.00 14.81           N  
ATOM   5733  CA  LEU B 119     -38.649 -30.495 106.551  1.00 13.00           C  
ATOM   5734  C   LEU B 119     -38.495 -31.365 105.306  1.00 14.57           C  
ATOM   5735  O   LEU B 119     -39.277 -31.293 104.349  1.00 15.95           O  
ATOM   5736  CB  LEU B 119     -40.047 -29.955 106.729  1.00 14.79           C  
ATOM   5737  CG  LEU B 119     -40.192 -29.113 108.008  1.00 18.00           C  
ATOM   5738  CD1 LEU B 119     -41.639 -28.736 108.137  1.00 23.11           C  
ATOM   5739  CD2 LEU B 119     -39.671 -29.791 109.263  1.00 18.38           C  
ATOM   5751  N   LYS B 120     -37.467 -32.213 105.344  1.00 16.15           N  
ATOM   5752  CA  LYS B 120     -37.006 -32.899 104.135  1.00 16.25           C  
ATOM   5753  C   LYS B 120     -38.037 -33.873 103.577  1.00 16.51           C  
ATOM   5754  O   LYS B 120     -37.959 -34.220 102.400  1.00 18.08           O  
ATOM   5755  CB  LYS B 120     -35.725 -33.670 104.445  1.00 19.67           C  
ATOM   5756  CG  LYS B 120     -34.579 -32.879 104.998  1.00 34.36           C  
ATOM   5757  CD  LYS B 120     -34.093 -31.868 103.990  1.00 43.55           C  
ATOM   5764  N   ASN B 121     -38.967 -34.356 104.397  1.00 15.76           N  
ATOM   5765  CA  ASN B 121     -39.954 -35.333 103.979  1.00 18.22           C  
ATOM   5766  C   ASN B 121     -41.283 -34.699 103.576  1.00 13.56           C  
ATOM   5767  O   ASN B 121     -42.236 -35.430 103.291  1.00 15.39           O  
ATOM   5768  CB  ASN B 121     -40.143 -36.359 105.098  1.00 17.59           C  
ATOM   5769  CG  ASN B 121     -38.862 -37.154 105.336  1.00 18.37           C  
ATOM   5770  OD1 ASN B 121     -38.276 -37.716 104.391  1.00 21.31           O  
ATOM   5771  ND2 ASN B 121     -38.365 -37.116 106.587  1.00 21.67           N  
ATOM   5778  N   LEU B 122     -41.365 -33.369 103.545  1.00 12.88           N  
ATOM   5779  CA  LEU B 122     -42.625 -32.710 103.192  1.00 14.08           C  
ATOM   5780  C   LEU B 122     -42.987 -33.021 101.752  1.00 12.53           C  
ATOM   5781  O   LEU B 122     -42.182 -32.782 100.846  1.00 15.12           O  
ATOM   5782  CB  LEU B 122     -42.509 -31.204 103.384  1.00 15.61           C  
ATOM   5783  CG  LEU B 122     -43.787 -30.393 103.450  1.00 25.23           C  
ATOM   5784  CD1 LEU B 122     -44.750 -30.865 104.528  1.00 22.22           C  
ATOM   5785  CD2 LEU B 122     -43.388 -28.970 103.777  1.00 20.78           C  
ATOM   5797  N   GLY B 123     -44.182 -33.576 101.555  1.00 12.14           N  
ATOM   5798  CA  GLY B 123     -44.674 -33.920 100.230  1.00 12.44           C  
ATOM   5799  C   GLY B 123     -45.797 -33.042  99.722  1.00 13.20           C  
ATOM   5800  O   GLY B 123     -45.893 -32.793  98.509  1.00 13.81           O  
ATOM   5804  N   TRP B 124     -46.650 -32.552 100.619  1.00 11.70           N  
ATOM   5805  CA  TRP B 124     -47.831 -31.778 100.265  1.00 12.92           C  
ATOM   5806  C   TRP B 124     -47.917 -30.578 101.191  1.00 11.56           C  
ATOM   5807  O   TRP B 124     -47.988 -30.742 102.410  1.00 12.39           O  
ATOM   5808  CB  TRP B 124     -49.094 -32.609 100.378  1.00 14.00           C  
ATOM   5809  CG  TRP B 124     -49.126 -33.896  99.575  1.00 12.11           C  
ATOM   5810  CD1 TRP B 124     -48.424 -35.067  99.784  1.00 15.06           C  
ATOM   5811  CD2 TRP B 124     -49.931 -34.122  98.403  1.00 16.62           C  
ATOM   5812  NE1 TRP B 124     -48.765 -35.990  98.829  1.00 24.92           N  
ATOM   5813  CE2 TRP B 124     -49.687 -35.440  97.977  1.00 17.88           C  
ATOM   5814  CE3 TRP B 124     -50.855 -33.356  97.721  1.00 20.18           C  
ATOM   5815  CZ2 TRP B 124     -50.343 -36.018  96.877  1.00 29.67           C  
ATOM   5816  CZ3 TRP B 124     -51.514 -33.932  96.605  1.00 28.31           C  
ATOM   5817  CH2 TRP B 124     -51.237 -35.246  96.198  1.00 31.84           C  
ATOM   5828  N   LEU B 125     -47.916 -29.392 100.616  1.00 13.04           N  
ATOM   5829  CA  LEU B 125     -47.908 -28.160 101.389  1.00 11.97           C  
ATOM   5830  C   LEU B 125     -48.981 -27.220 100.872  1.00 11.45           C  
ATOM   5831  O   LEU B 125     -48.988 -26.851  99.692  1.00 12.24           O  
ATOM   5832  CB  LEU B 125     -46.514 -27.529 101.327  1.00 13.08           C  
ATOM   5833  CG  LEU B 125     -46.385 -26.170 102.004  1.00 11.86           C  
ATOM   5834  CD1 LEU B 125     -46.744 -26.243 103.463  1.00 13.11           C  
ATOM   5835  CD2 LEU B 125     -44.954 -25.600 101.817  1.00 14.83           C  
ATOM   5847  N   PHE B 126     -49.902 -26.837 101.753  1.00 12.88           N  
ATOM   5848  CA  PHE B 126     -51.026 -25.965 101.404  1.00 12.05           C  
ATOM   5849  C   PHE B 126     -50.912 -24.709 102.250  1.00 12.36           C  
ATOM   5850  O   PHE B 126     -51.026 -24.762 103.478  1.00 12.55           O  
ATOM   5851  CB  PHE B 126     -52.379 -26.659 101.606  1.00 11.58           C  
ATOM   5852  CG  PHE B 126     -52.626 -27.809 100.677  1.00 12.45           C  
ATOM   5853  CD1 PHE B 126     -52.175 -29.066 100.965  1.00 14.34           C  
ATOM   5854  CD2 PHE B 126     -53.350 -27.599  99.521  1.00 13.63           C  
ATOM   5855  CE1 PHE B 126     -52.451 -30.140 100.102  1.00 15.69           C  
ATOM   5856  CE2 PHE B 126     -53.600 -28.643  98.644  1.00 13.59           C  
ATOM   5857  CZ  PHE B 126     -53.157 -29.899  98.925  1.00 14.31           C  
ATOM   5867  N   LEU B 127     -50.735 -23.576 101.571  1.00 13.58           N  
ATOM   5868  CA  LEU B 127     -50.528 -22.280 102.207  1.00 14.60           C  
ATOM   5869  C   LEU B 127     -51.399 -21.202 101.571  1.00 12.57           C  
ATOM   5870  O   LEU B 127     -51.014 -20.018 101.542  1.00 14.52           O  
ATOM   5871  CB  LEU B 127     -49.055 -21.883 102.124  1.00 14.40           C  
ATOM   5872  CG  LEU B 127     -48.114 -22.644 103.038  1.00 14.21           C  
ATOM   5873  CD1 LEU B 127     -46.641 -22.465 102.553  1.00 14.50           C  
ATOM   5874  CD2 LEU B 127     -48.236 -22.243 104.483  1.00 19.32           C  
ATOM   5886  N   ASP B 128     -52.571 -21.555 101.036  1.00 13.08           N  
ATOM   5887  CA  ASP B 128     -53.441 -20.554 100.435  1.00 14.34           C  
ATOM   5888  C   ASP B 128     -53.820 -19.512 101.479  1.00 14.84           C  
ATOM   5889  O   ASP B 128     -53.911 -19.798 102.673  1.00 16.13           O  
ATOM   5890  CB  ASP B 128     -54.742 -21.174  99.913  1.00 16.29           C  
ATOM   5891  CG  ASP B 128     -54.543 -22.160  98.781  1.00 18.45           C  
ATOM   5892  OD1 ASP B 128     -53.456 -22.252  98.195  1.00 15.02           O  
ATOM   5893  OD2 ASP B 128     -55.539 -22.826  98.459  1.00 17.81           O  
ATOM   5898  N   GLU B 129     -54.095 -18.302 101.026  1.00 15.10           N  
ATOM   5899  CA  GLU B 129     -54.651 -17.260 101.889  1.00 16.96           C  
ATOM   5901  C   GLU B 129     -53.748 -17.008 103.098  1.00 17.81           C  
ATOM   5902  O   GLU B 129     -54.185 -17.017 104.266  1.00 22.56           O  
ATOM   5903  CB  GLU B 129     -56.071 -17.615 102.330  1.00 22.09           C  
ATOM   5905  CG  GLU B 129     -57.108 -17.604 101.193  1.00 26.67           C  
ATOM   5907  CD  GLU B 129     -57.492 -16.200 100.720  1.00 26.90           C  
ATOM   5909  OE1 GLU B 129     -57.075 -15.206 101.351  1.00 28.00           O  
ATOM   5923  N   ASN B 130     -52.471 -16.786 102.818  1.00 16.96           N  
ATOM   5924  CA  ASN B 130     -51.529 -16.259 103.781  1.00 17.42           C  
ATOM   5925  C   ASN B 130     -50.880 -15.071 103.085  1.00 19.25           C  
ATOM   5926  O   ASN B 130     -51.417 -14.496 102.122  1.00 19.51           O  
ATOM   5927  CB  ASN B 130     -50.534 -17.327 104.247  1.00 20.02           C  
ATOM   5928  CG  ASN B 130     -51.182 -18.353 105.121  1.00 17.29           C  
ATOM   5929  OD1 ASN B 130     -51.394 -18.118 106.291  1.00 18.20           O  
ATOM   5930  ND2 ASN B 130     -51.454 -19.508 104.582  1.00 15.80           N  
ATOM   5937  N   LYS B 131     -49.747 -14.621 103.592  1.00 19.47           N  
ATOM   5938  CA  LYS B 131     -48.992 -13.575 102.906  1.00 20.76           C  
ATOM   5939  C   LYS B 131     -47.545 -14.015 102.806  1.00 20.22           C  
ATOM   5940  O   LYS B 131     -46.619 -13.307 103.212  1.00 22.05           O  
ATOM   5941  CB  LYS B 131     -49.137 -12.222 103.608  1.00 26.84           C  
ATOM   5942  CG  LYS B 131     -50.577 -11.751 103.716  1.00 31.01           C  
ATOM   5943  CD  LYS B 131     -50.686 -10.356 104.268  1.00 39.60           C  
ATOM   5944  CE  LYS B 131     -52.112 -10.054 104.563  1.00 37.14           C  
ATOM   5945  NZ  LYS B 131     -52.257  -9.589 105.957  1.00 54.26           N  
ATOM   5959  N   VAL B 132     -47.363 -15.240 102.305  1.00 17.96           N  
ATOM   5960  CA  VAL B 132     -46.062 -15.886 102.205  1.00 17.32           C  
ATOM   5961  C   VAL B 132     -45.458 -15.538 100.864  1.00 29.75           C  
ATOM   5962  O   VAL B 132     -46.001 -15.931  99.828  1.00 26.04           O  
ATOM   5963  CB  VAL B 132     -46.188 -17.405 102.370  1.00 19.17           C  
ATOM   5964  CG1 VAL B 132     -44.855 -18.093 102.018  1.00 29.33           C  
ATOM   5965  CG2 VAL B 132     -46.617 -17.697 103.845  1.00 26.09           C  
ATOM   5975  N   LYS B 133     -44.313 -14.853 100.900  1.00 28.73           N  
ATOM   5976  CA  LYS B 133     -43.558 -14.458  99.702  1.00 28.93           C  
ATOM   5977  C   LYS B 133     -42.118 -14.968  99.694  1.00 30.20           C  
ATOM   5978  O   LYS B 133     -41.435 -14.828  98.666  1.00 37.28           O  
ATOM   5979  CB  LYS B 133     -43.530 -12.928  99.557  1.00 47.56           C  
ATOM   5980  CG  LYS B 133     -44.905 -12.292  99.440  1.00 48.76           C  
ATOM   5981  CD  LYS B 133     -44.819 -10.812  99.066  1.00 57.95           C  
ATOM   5988  N   ASP B 134     -41.630 -15.548 100.796  1.00 41.38           N  
ATOM   5989  CA  ASP B 134     -40.242 -16.011 100.883  1.00 53.28           C  
ATOM   5990  C   ASP B 134     -40.116 -17.424 100.311  1.00 38.92           C  
ATOM   5991  O   ASP B 134     -39.788 -18.386 101.007  1.00 48.37           O  
ATOM   5992  CB  ASP B 134     -39.739 -15.948 102.329  1.00 51.01           C  
ATOM   5993  CG  ASP B 134     -40.651 -16.698 103.345  1.00 54.10           C  
ATOM   5994  OD1 ASP B 134     -41.902 -16.531 103.339  1.00 35.10           O  
ATOM   5995  OD2 ASP B 134     -40.097 -17.445 104.186  1.00 34.97           O  
ATOM   6000  N   LEU B 135     -40.372 -17.549  98.993  1.00 28.15           N  
ATOM   6001  CA  LEU B 135     -40.469 -18.888  98.423  1.00 23.39           C  
ATOM   6002  C   LEU B 135     -39.113 -19.600  98.348  1.00 20.03           C  
ATOM   6003  O   LEU B 135     -39.082 -20.833  98.258  1.00 25.06           O  
ATOM   6004  CB  LEU B 135     -41.118 -18.820  97.022  1.00 21.60           C  
ATOM   6005  CG  LEU B 135     -42.645 -18.932  96.937  1.00 40.44           C  
ATOM   6006  CD1 LEU B 135     -43.350 -18.180  98.045  1.00 41.75           C  
ATOM   6007  CD2 LEU B 135     -43.180 -18.479  95.564  1.00 22.88           C  
ATOM   6019  N   SER B 136     -38.005 -18.848  98.409  1.00 28.37           N  
ATOM   6020  CA  SER B 136     -36.674 -19.457  98.454  1.00 37.90           C  
ATOM   6021  C   SER B 136     -36.475 -20.299  99.716  1.00 26.67           C  
ATOM   6022  O   SER B 136     -35.593 -21.162  99.742  1.00 36.24           O  
ATOM   6023  CB  SER B 136     -35.595 -18.366  98.347  1.00 36.37           C  
ATOM   6024  OG  SER B 136     -35.706 -17.446  99.415  1.00 43.03           O  
ATOM   6030  N   SER B 137     -37.301 -20.118 100.745  1.00 26.65           N  
ATOM   6031  CA  SER B 137     -37.207 -21.003 101.900  1.00 21.48           C  
ATOM   6032  C   SER B 137     -37.586 -22.432 101.572  1.00 23.93           C  
ATOM   6033  O   SER B 137     -37.290 -23.328 102.362  1.00 23.92           O  
ATOM   6034  CB  SER B 137     -38.116 -20.528 103.051  1.00 32.15           C  
ATOM   6035  OG  SER B 137     -37.695 -19.270 103.531  1.00 41.44           O  
ATOM   6041  N   LEU B 138     -38.251 -22.665 100.449  1.00 18.13           N  
ATOM   6042  CA  LEU B 138     -38.675 -24.000 100.074  1.00 18.07           C  
ATOM   6043  C   LEU B 138     -37.596 -24.777  99.333  1.00 18.56           C  
ATOM   6044  O   LEU B 138     -37.844 -25.921  98.930  1.00 19.19           O  
ATOM   6045  CB  LEU B 138     -39.913 -23.919  99.180  1.00 24.47           C  
ATOM   6046  CG  LEU B 138     -41.311 -23.891  99.798  1.00 42.85           C  
ATOM   6047  CD1 LEU B 138     -41.291 -23.712 101.295  1.00 36.54           C  
ATOM   6048  CD2 LEU B 138     -42.148 -22.822  99.128  1.00 41.55           C  
ATOM   6060  N   LYS B 139     -36.427 -24.182  99.127  1.00 21.77           N  
ATOM   6061  CA  LYS B 139     -35.566 -24.657  98.049  1.00 23.37           C  
ATOM   6062  C   LYS B 139     -35.005 -26.047  98.303  1.00 23.84           C  
ATOM   6063  O   LYS B 139     -34.623 -26.724  97.337  1.00 25.15           O  
ATOM   6064  CB  LYS B 139     -34.425 -23.671  97.818  1.00 25.52           C  
ATOM   6065  CG  LYS B 139     -33.419 -23.592  98.960  1.00 27.25           C  
ATOM   6066  CD  LYS B 139     -32.398 -22.453  98.737  1.00 43.69           C  
ATOM   6067  CE  LYS B 139     -31.800 -21.992 100.056  1.00 47.91           C  
ATOM   6068  NZ  LYS B 139     -31.343 -20.572  99.987  1.00 67.02           N  
ATOM   6082  N   ASP B 140     -34.968 -26.508  99.552  1.00 20.50           N  
ATOM   6083  CA  ASP B 140     -34.380 -27.797  99.874  1.00 20.02           C  
ATOM   6084  C   ASP B 140     -35.446 -28.846 100.184  1.00 17.99           C  
ATOM   6085  O   ASP B 140     -35.121 -29.940 100.667  1.00 26.13           O  
ATOM   6086  CB  ASP B 140     -33.374 -27.636 101.012  1.00 23.51           C  
ATOM   6087  CG  ASP B 140     -32.128 -26.877 100.571  1.00 34.05           C  
ATOM   6088  OD1 ASP B 140     -31.756 -25.883 101.226  1.00 41.36           O  
ATOM   6089  OD2 ASP B 140     -31.527 -27.285  99.551  1.00 47.01           O  
ATOM   6094  N   LEU B 141     -36.695 -28.559  99.860  1.00 17.24           N  
ATOM   6095  CA  LEU B 141     -37.796 -29.520 100.019  1.00 16.86           C  
ATOM   6096  C   LEU B 141     -37.871 -30.405  98.764  1.00 20.63           C  
ATOM   6097  O   LEU B 141     -38.767 -30.314  97.925  1.00 19.55           O  
ATOM   6098  CB  LEU B 141     -39.101 -28.794 100.280  1.00 19.17           C  
ATOM   6099  CG  LEU B 141     -39.071 -27.821 101.451  1.00 18.21           C  
ATOM   6100  CD1 LEU B 141     -40.466 -27.211 101.629  1.00 21.64           C  
ATOM   6101  CD2 LEU B 141     -38.580 -28.504 102.732  1.00 22.88           C  
ATOM   6113  N   LYS B 142     -36.898 -31.297  98.664  1.00 16.32           N  
ATOM   6114  CA  LYS B 142     -36.699 -32.037  97.416  1.00 18.85           C  
ATOM   6115  C   LYS B 142     -37.687 -33.198  97.246  1.00 15.14           C  
ATOM   6116  O   LYS B 142     -37.706 -33.816  96.163  1.00 18.89           O  
ATOM   6117  CB  LYS B 142     -35.260 -32.543  97.323  1.00 22.90           C  
ATOM   6118  CG  LYS B 142     -34.194 -31.423  97.378  1.00 24.79           C  
ATOM   6119  CD  LYS B 142     -34.410 -30.339  96.285  1.00 23.29           C  
ATOM   6120  CE  LYS B 142     -33.207 -29.356  96.195  1.00 26.14           C  
ATOM   6121  NZ  LYS B 142     -33.333 -28.362  95.080  1.00 27.47           N  
ATOM   6135  N   LYS B 143     -38.523 -33.465  98.254  1.00 16.70           N  
ATOM   6136  CA  LYS B 143     -39.586 -34.451  98.151  1.00 15.63           C  
ATOM   6137  C   LYS B 143     -40.936 -33.799  97.949  1.00 13.56           C  
ATOM   6138  O   LYS B 143     -41.943 -34.495  97.844  1.00 16.20           O  
ATOM   6139  CB  LYS B 143     -39.600 -35.362  99.401  1.00 16.80           C  
ATOM   6140  CG  LYS B 143     -38.408 -36.289  99.439  1.00 20.58           C  
ATOM   6141  CD  LYS B 143     -38.332 -37.094 100.728  1.00 24.75           C  
ATOM   6142  CE  LYS B 143     -39.495 -38.050 100.887  1.00 43.65           C  
ATOM   6143  NZ  LYS B 143     -39.297 -38.949 102.083  1.00 41.80           N  
ATOM   6157  N   LEU B 144     -40.988 -32.478  97.864  1.00 14.57           N  
ATOM   6158  CA  LEU B 144     -42.262 -31.805  97.739  1.00 15.67           C  
ATOM   6159  C   LEU B 144     -42.877 -32.124  96.379  1.00 14.45           C  
ATOM   6160  O   LEU B 144     -42.233 -31.921  95.321  1.00 17.72           O  
ATOM   6161  CB  LEU B 144     -42.070 -30.304  97.924  1.00 15.51           C  
ATOM   6162  CG  LEU B 144     -43.335 -29.484  98.141  1.00 15.69           C  
ATOM   6163  CD1 LEU B 144     -43.968 -29.790  99.515  1.00 16.36           C  
ATOM   6164  CD2 LEU B 144     -43.022 -28.029  98.048  1.00 16.83           C  
ATOM   6176  N   LYS B 145     -44.116 -32.613  96.384  1.00 12.73           N  
ATOM   6177  CA  LYS B 145     -44.841 -32.974  95.167  1.00 13.96           C  
ATOM   6178  C   LYS B 145     -45.896 -31.946  94.813  1.00 12.59           C  
ATOM   6179  O   LYS B 145     -46.192 -31.764  93.625  1.00 14.91           O  
ATOM   6180  CB  LYS B 145     -45.576 -34.310  95.344  1.00 20.89           C  
ATOM   6181  CG  LYS B 145     -44.757 -35.521  95.654  1.00 36.54           C  
ATOM   6182  CD  LYS B 145     -45.736 -36.692  95.949  1.00 48.63           C  
ATOM   6183  CE  LYS B 145     -45.106 -38.066  95.770  1.00 63.46           C  
ATOM   6184  NZ  LYS B 145     -46.142 -39.151  95.872  1.00 65.48           N  
ATOM   6198  N   SER B 146     -46.507 -31.346  95.820  1.00 10.93           N  
ATOM   6199  CA  SER B 146     -47.659 -30.477  95.649  1.00 11.44           C  
ATOM   6200  C   SER B 146     -47.480 -29.222  96.481  1.00 11.71           C  
ATOM   6201  O   SER B 146     -47.204 -29.314  97.682  1.00 12.28           O  
ATOM   6202  CB  SER B 146     -48.936 -31.205  96.025  1.00 14.86           C  
ATOM   6203  OG  SER B 146     -50.086 -30.407  95.814  1.00 12.78           O  
ATOM   6209  N   LEU B 147     -47.650 -28.069  95.858  1.00 12.52           N  
ATOM   6210  CA  LEU B 147     -47.474 -26.785  96.525  1.00 12.77           C  
ATOM   6211  C   LEU B 147     -48.616 -25.857  96.142  1.00 13.83           C  
ATOM   6212  O   LEU B 147     -48.856 -25.645  94.962  1.00 13.29           O  
ATOM   6213  CB  LEU B 147     -46.135 -26.198  96.136  1.00 12.01           C  
ATOM   6214  CG  LEU B 147     -45.805 -24.799  96.672  1.00 11.15           C  
ATOM   6215  CD1 LEU B 147     -45.833 -24.737  98.196  1.00 12.06           C  
ATOM   6216  CD2 LEU B 147     -44.496 -24.268  96.123  1.00 12.73           C  
ATOM   6228  N   SER B 148     -49.319 -25.320  97.153  1.00 13.61           N  
ATOM   6229  CA  SER B 148     -50.461 -24.437  96.922  1.00 12.39           C  
ATOM   6230  C   SER B 148     -50.208 -23.137  97.661  1.00 11.27           C  
ATOM   6231  O   SER B 148     -50.001 -23.134  98.878  1.00 12.41           O  
ATOM   6232  CB  SER B 148     -51.753 -25.098  97.374  1.00 13.04           C  
ATOM   6233  OG  SER B 148     -52.895 -24.459  96.851  1.00 13.94           O  
ATOM   6239  N   LEU B 149     -50.187 -22.046  96.907  1.00 12.35           N  
ATOM   6240  CA  LEU B 149     -49.875 -20.723  97.412  1.00 12.64           C  
ATOM   6241  C   LEU B 149     -50.842 -19.707  96.832  1.00 14.04           C  
ATOM   6242  O   LEU B 149     -50.460 -18.593  96.479  1.00 14.63           O  
ATOM   6243  CB  LEU B 149     -48.449 -20.334  97.069  1.00 18.72           C  
ATOM   6244  CG  LEU B 149     -47.390 -20.982  97.929  1.00 20.57           C  
ATOM   6245  CD1 LEU B 149     -46.069 -20.973  97.209  1.00 23.98           C  
ATOM   6246  CD2 LEU B 149     -47.283 -20.216  99.183  1.00 20.81           C  
ATOM   6258  N   GLU B 150     -52.103 -20.076  96.689  1.00 13.80           N  
ATOM   6259  CA  GLU B 150     -53.049 -19.150  96.087  1.00 12.85           C  
ATOM   6260  C   GLU B 150     -53.363 -18.020  97.056  1.00 14.58           C  
ATOM   6261  O   GLU B 150     -53.371 -18.198  98.269  1.00 14.87           O  
ATOM   6262  CB  GLU B 150     -54.326 -19.886  95.692  1.00 15.03           C  
ATOM   6263  CG  GLU B 150     -54.006 -21.135  94.869  1.00 16.67           C  
ATOM   6264  CD  GLU B 150     -55.019 -21.505  93.774  1.00 15.10           C  
ATOM   6265  OE1 GLU B 150     -54.610 -21.651  92.595  1.00 14.78           O  
ATOM   6266  OE2 GLU B 150     -56.216 -21.640  94.134  1.00 20.72           O  
ATOM   6273  N   HIS B 151     -53.629 -16.825  96.512  1.00 14.01           N  
ATOM   6274  CA  HIS B 151     -54.002 -15.678  97.318  1.00 14.78           C  
ATOM   6276  C   HIS B 151     -52.962 -15.355  98.395  1.00 13.49           C  
ATOM   6277  O   HIS B 151     -53.287 -15.256  99.583  1.00 17.34           O  
ATOM   6278  CB  HIS B 151     -55.347 -15.908  98.015  1.00 14.28           C  
ATOM   6280  CG  HIS B 151     -56.539 -15.927  97.115  1.00 26.59           C  
ATOM   6282  ND1 HIS B 151     -57.105 -17.096  96.655  1.00 33.57           N  
ATOM   6284  CD2 HIS B 151     -57.320 -14.922  96.653  1.00 28.81           C  
ATOM   6286  CE1 HIS B 151     -58.170 -16.813  95.930  1.00 17.83           C  
ATOM   6288  NE2 HIS B 151     -58.320 -15.499  95.908  1.00 28.24           N  
ATOM   6303  N   ASN B 152     -51.713 -15.160  97.975  1.00 14.91           N  
ATOM   6304  CA  ASN B 152     -50.655 -14.762  98.885  1.00 14.85           C  
ATOM   6305  C   ASN B 152     -49.975 -13.451  98.511  1.00 16.38           C  
ATOM   6306  O   ASN B 152     -48.981 -13.081  99.151  1.00 18.61           O  
ATOM   6307  CB  ASN B 152     -49.567 -15.850  98.979  1.00 16.32           C  
ATOM   6308  CG  ASN B 152     -49.869 -16.888 100.056  1.00 16.22           C  
ATOM   6309  OD1 ASN B 152     -49.452 -16.780 101.209  1.00 17.37           O  
ATOM   6310  ND2 ASN B 152     -50.635 -17.879  99.697  1.00 15.37           N  
ATOM   6317  N   GLY B 153     -50.425 -12.769  97.466  1.00 13.80           N  
ATOM   6318  CA  GLY B 153     -49.779 -11.541  97.090  1.00 14.49           C  
ATOM   6319  C   GLY B 153     -48.419 -11.744  96.468  1.00 14.73           C  
ATOM   6320  O   GLY B 153     -47.599 -10.848  96.508  1.00 16.57           O  
ATOM   6324  N   ILE B 154     -48.198 -12.892  95.839  1.00 14.21           N  
ATOM   6325  CA  ILE B 154     -46.898 -13.265  95.284  1.00 13.08           C  
ATOM   6326  C   ILE B 154     -46.691 -12.628  93.925  1.00 12.84           C  
ATOM   6327  O   ILE B 154     -47.568 -12.707  93.065  1.00 13.42           O  
ATOM   6328  CB  ILE B 154     -46.813 -14.783  95.149  1.00 13.47           C  
ATOM   6329  CG1 ILE B 154     -46.751 -15.405  96.536  1.00 16.57           C  
ATOM   6330  CG2 ILE B 154     -45.589 -15.188  94.341  1.00 15.72           C  
ATOM   6331  CD1 ILE B 154     -46.928 -16.920  96.530  1.00 18.64           C  
ATOM   6343  N   SER B 155     -45.515 -12.043  93.728  1.00 13.58           N  
ATOM   6344  CA  SER B 155     -45.047 -11.676  92.385  1.00 15.34           C  
ATOM   6345  C   SER B 155     -43.827 -12.468  91.950  1.00 18.59           C  
ATOM   6346  O   SER B 155     -43.801 -12.983  90.838  1.00 19.50           O  
ATOM   6347  CB  SER B 155     -44.737 -10.186  92.297  1.00 18.18           C  
ATOM   6348  OG  SER B 155     -43.900  -9.778  93.361  1.00 21.26           O  
ATOM   6354  N   ASP B 156     -42.864 -12.673  92.815  1.00 16.67           N  
ATOM   6355  CA  ASP B 156     -41.604 -13.308  92.457  1.00 14.70           C  
ATOM   6356  C   ASP B 156     -41.666 -14.791  92.791  1.00 16.44           C  
ATOM   6357  O   ASP B 156     -41.742 -15.171  93.971  1.00 17.72           O  
ATOM   6358  CB  ASP B 156     -40.483 -12.620  93.221  1.00 17.13           C  
ATOM   6359  CG  ASP B 156     -39.123 -13.188  92.933  1.00 23.69           C  
ATOM   6360  OD1 ASP B 156     -39.000 -14.043  92.052  1.00 22.17           O  
ATOM   6361  OD2 ASP B 156     -38.167 -12.742  93.615  1.00 28.75           O  
ATOM   6366  N   ILE B 157     -41.643 -15.635  91.765  1.00 13.37           N  
ATOM   6367  CA  ILE B 157     -41.639 -17.087  91.944  1.00 13.90           C  
ATOM   6368  C   ILE B 157     -40.293 -17.707  91.555  1.00 13.11           C  
ATOM   6369  O   ILE B 157     -40.192 -18.951  91.411  1.00 14.39           O  
ATOM   6370  CB  ILE B 157     -42.783 -17.773  91.167  1.00 12.29           C  
ATOM   6371  CG1 ILE B 157     -42.713 -17.512  89.654  1.00 13.56           C  
ATOM   6372  CG2 ILE B 157     -44.151 -17.406  91.724  1.00 17.77           C  
ATOM   6373  CD1 ILE B 157     -43.516 -18.550  88.847  1.00 18.10           C  
ATOM   6385  N   ASN B 158     -39.241 -16.892  91.460  1.00 16.40           N  
ATOM   6386  CA  ASN B 158     -37.970 -17.397  90.975  1.00 16.48           C  
ATOM   6387  C   ASN B 158     -37.424 -18.497  91.880  1.00 19.57           C  
ATOM   6388  O   ASN B 158     -36.697 -19.380  91.413  1.00 18.19           O  
ATOM   6389  CB  ASN B 158     -36.973 -16.237  90.813  1.00 19.49           C  
ATOM   6390  CG  ASN B 158     -37.262 -15.384  89.558  1.00 24.49           C  
ATOM   6391  OD1 ASN B 158     -37.841 -15.844  88.537  1.00 26.37           O  
ATOM   6392  ND2 ASN B 158     -36.851 -14.135  89.627  1.00 29.88           N  
ATOM   6399  N   GLY B 159     -37.776 -18.488  93.169  1.00 16.87           N  
ATOM   6400  CA  GLY B 159     -37.259 -19.519  94.062  1.00 16.69           C  
ATOM   6401  C   GLY B 159     -37.772 -20.903  93.746  1.00 15.38           C  
ATOM   6402  O   GLY B 159     -37.209 -21.901  94.216  1.00 18.23           O  
ATOM   6406  N   LEU B 160     -38.853 -20.989  92.971  1.00 14.71           N  
ATOM   6407  CA  LEU B 160     -39.402 -22.296  92.663  1.00 14.42           C  
ATOM   6408  C   LEU B 160     -38.553 -23.048  91.664  1.00 14.94           C  
ATOM   6409  O   LEU B 160     -38.781 -24.244  91.429  1.00 16.37           O  
ATOM   6410  CB  LEU B 160     -40.822 -22.131  92.133  1.00 14.77           C  
ATOM   6411  CG  LEU B 160     -41.846 -21.493  93.045  1.00 17.10           C  
ATOM   6412  CD1 LEU B 160     -43.204 -21.517  92.328  1.00 20.73           C  
ATOM   6413  CD2 LEU B 160     -41.893 -22.202  94.423  1.00 19.65           C  
ATOM   6425  N   VAL B 161     -37.558 -22.388  91.084  1.00 16.43           N  
ATOM   6426  CA  VAL B 161     -36.656 -23.092  90.192  1.00 17.75           C  
ATOM   6427  C   VAL B 161     -35.981 -24.271  90.880  1.00 18.89           C  
ATOM   6428  O   VAL B 161     -35.548 -25.222  90.220  1.00 20.11           O  
ATOM   6429  CB  VAL B 161     -35.628 -22.079  89.654  1.00 17.02           C  
ATOM   6430  CG1 VAL B 161     -34.559 -21.742  90.648  1.00 18.17           C  
ATOM   6431  CG2 VAL B 161     -35.026 -22.608  88.328  1.00 19.90           C  
ATOM   6441  N   HIS B 162     -35.846 -24.218  92.205  1.00 16.52           N  
ATOM   6442  CA  HIS B 162     -35.208 -25.256  93.000  1.00 16.35           C  
ATOM   6443  C   HIS B 162     -36.108 -26.458  93.307  1.00 18.11           C  
ATOM   6444  O   HIS B 162     -35.664 -27.384  94.020  1.00 20.09           O  
ATOM   6445  CB  HIS B 162     -34.724 -24.626  94.292  1.00 19.91           C  
ATOM   6446  CG  HIS B 162     -33.748 -23.516  94.075  1.00 19.44           C  
ATOM   6447  ND1 HIS B 162     -32.497 -23.724  93.531  1.00 28.38           N  
ATOM   6448  CD2 HIS B 162     -33.834 -22.192  94.336  1.00 27.93           C  
ATOM   6449  CE1 HIS B 162     -31.855 -22.571  93.467  1.00 30.68           C  
ATOM   6450  NE2 HIS B 162     -32.650 -21.624  93.937  1.00 27.59           N  
ATOM   6458  N   LEU B 163     -37.315 -26.490  92.759  1.00 15.36           N  
ATOM   6459  CA  LEU B 163     -38.249 -27.590  92.977  1.00 14.40           C  
ATOM   6460  C   LEU B 163     -38.643 -28.250  91.670  1.00 14.50           C  
ATOM   6461  O   LEU B 163     -39.819 -28.362  91.358  1.00 14.80           O  
ATOM   6462  CB  LEU B 163     -39.478 -27.089  93.728  1.00 15.65           C  
ATOM   6463  CG  LEU B 163     -39.199 -26.390  95.056  1.00 18.36           C  
ATOM   6464  CD1 LEU B 163     -40.470 -25.771  95.559  1.00 19.43           C  
ATOM   6465  CD2 LEU B 163     -38.648 -27.353  96.077  1.00 21.27           C  
ATOM   6477  N   PRO B 164     -37.679 -28.747  90.900  1.00 17.37           N  
ATOM   6478  CA  PRO B 164     -38.027 -29.314  89.593  1.00 18.66           C  
ATOM   6479  C   PRO B 164     -38.797 -30.617  89.665  1.00 17.47           C  
ATOM   6480  O   PRO B 164     -39.314 -31.075  88.636  1.00 17.98           O  
ATOM   6481  CB  PRO B 164     -36.664 -29.519  88.943  1.00 17.22           C  
ATOM   6482  CG  PRO B 164     -35.733 -29.746  90.083  1.00 19.17           C  
ATOM   6483  CD  PRO B 164     -36.223 -28.745  91.121  1.00 18.64           C  
ATOM   6491  N   GLN B 165     -38.901 -31.239  90.833  1.00 17.05           N  
ATOM   6492  CA  GLN B 165     -39.679 -32.465  91.006  1.00 15.98           C  
ATOM   6493  C   GLN B 165     -41.166 -32.206  91.259  1.00 13.81           C  
ATOM   6494  O   GLN B 165     -41.937 -33.161  91.333  1.00 15.94           O  
ATOM   6495  CB  GLN B 165     -39.105 -33.275  92.171  1.00 18.77           C  
ATOM   6496  CG  GLN B 165     -39.550 -32.822  93.569  1.00 19.51           C  
ATOM   6497  CD  GLN B 165     -38.931 -31.520  94.001  1.00 17.96           C  
ATOM   6498  OE1 GLN B 165     -37.877 -31.104  93.512  1.00 18.31           O  
ATOM   6499  NE2 GLN B 165     -39.581 -30.857  94.964  1.00 17.37           N  
ATOM   6508  N   LEU B 166     -41.594 -30.953  91.365  1.00 13.25           N  
ATOM   6509  CA  LEU B 166     -42.984 -30.662  91.675  1.00 12.68           C  
ATOM   6510  C   LEU B 166     -43.925 -31.261  90.634  1.00 12.88           C  
ATOM   6511  O   LEU B 166     -43.661 -31.225  89.421  1.00 14.02           O  
ATOM   6512  CB  LEU B 166     -43.178 -29.155  91.747  1.00 17.58           C  
ATOM   6513  CG  LEU B 166     -43.995 -28.432  92.797  1.00 38.43           C  
ATOM   6514  CD1 LEU B 166     -43.934 -29.024  94.208  1.00 14.25           C  
ATOM   6515  CD2 LEU B 166     -43.464 -26.988  92.767  1.00 19.62           C  
ATOM   6527  N   GLU B 167     -45.007 -31.864  91.112  1.00 13.42           N  
ATOM   6528  CA  GLU B 167     -46.045 -32.405  90.259  1.00 13.85           C  
ATOM   6529  C   GLU B 167     -47.292 -31.551  90.186  1.00 13.49           C  
ATOM   6530  O   GLU B 167     -47.972 -31.541  89.162  1.00 12.60           O  
ATOM   6531  CB  GLU B 167     -46.432 -33.794  90.745  1.00 14.98           C  
ATOM   6532  CG  GLU B 167     -45.237 -34.710  90.724  1.00 18.85           C  
ATOM   6533  CD  GLU B 167     -45.496 -36.136  91.210  1.00 26.04           C  
ATOM   6534  OE1 GLU B 167     -46.660 -36.534  91.388  1.00 27.92           O  
ATOM   6535  OE2 GLU B 167     -44.497 -36.851  91.414  1.00 32.71           O  
ATOM   6542  N   SER B 168     -47.597 -30.797  91.233  1.00 11.94           N  
ATOM   6543  CA  SER B 168     -48.748 -29.920  91.273  1.00 11.32           C  
ATOM   6544  C   SER B 168     -48.333 -28.582  91.860  1.00 11.15           C  
ATOM   6545  O   SER B 168     -47.726 -28.545  92.928  1.00 11.92           O  
ATOM   6546  CB  SER B 168     -49.852 -30.478  92.161  1.00 11.49           C  
ATOM   6547  OG  SER B 168     -50.214 -31.793  91.824  1.00 13.87           O  
ATOM   6553  N   LEU B 169     -48.756 -27.512  91.225  1.00 11.17           N  
ATOM   6554  CA  LEU B 169     -48.431 -26.153  91.638  1.00 10.56           C  
ATOM   6555  C   LEU B 169     -49.655 -25.286  91.439  1.00 11.71           C  
ATOM   6556  O   LEU B 169     -50.153 -25.161  90.312  1.00 12.18           O  
ATOM   6557  CB  LEU B 169     -47.241 -25.622  90.824  1.00 11.07           C  
ATOM   6558  CG  LEU B 169     -46.791 -24.200  91.112  1.00 12.34           C  
ATOM   6559  CD1 LEU B 169     -46.464 -24.054  92.611  1.00 12.80           C  
ATOM   6560  CD2 LEU B 169     -45.622 -23.831  90.290  1.00 13.48           C  
ATOM   6572  N   TYR B 170     -50.102 -24.628  92.515  1.00 11.03           N  
ATOM   6573  CA  TYR B 170     -51.291 -23.795  92.495  1.00 11.28           C  
ATOM   6574  C   TYR B 170     -50.901 -22.387  92.927  1.00 11.98           C  
ATOM   6575  O   TYR B 170     -50.563 -22.158  94.090  1.00 12.36           O  
ATOM   6576  CB  TYR B 170     -52.386 -24.390  93.402  1.00 12.48           C  
ATOM   6577  CG  TYR B 170     -52.655 -25.844  93.165  1.00 11.65           C  
ATOM   6578  CD1 TYR B 170     -53.478 -26.252  92.134  1.00 12.01           C  
ATOM   6579  CD2 TYR B 170     -52.005 -26.785  93.877  1.00 11.06           C  
ATOM   6580  CE1 TYR B 170     -53.697 -27.595  91.898  1.00 11.88           C  
ATOM   6581  CE2 TYR B 170     -52.215 -28.150  93.656  1.00 12.49           C  
ATOM   6582  CZ  TYR B 170     -53.057 -28.552  92.642  1.00 12.83           C  
ATOM   6583  OH  TYR B 170     -53.248 -29.923  92.509  1.00 13.64           O  
ATOM   6593  N   LEU B 171     -50.930 -21.467  91.987  1.00 10.74           N  
ATOM   6594  CA  LEU B 171     -50.546 -20.082  92.203  1.00 11.09           C  
ATOM   6595  C   LEU B 171     -51.647 -19.128  91.784  1.00 11.47           C  
ATOM   6596  O   LEU B 171     -51.363 -17.933  91.570  1.00 12.83           O  
ATOM   6597  CB  LEU B 171     -49.269 -19.775  91.393  1.00 12.21           C  
ATOM   6598  CG  LEU B 171     -48.009 -20.382  91.994  1.00 14.61           C  
ATOM   6599  CD1 LEU B 171     -46.876 -20.365  90.944  1.00 14.71           C  
ATOM   6600  CD2 LEU B 171     -47.629 -19.616  93.248  1.00 17.90           C  
ATOM   6612  N   GLY B 172     -52.895 -19.575  91.753  1.00 12.04           N  
ATOM   6613  CA  GLY B 172     -53.983 -18.688  91.377  1.00 14.25           C  
ATOM   6614  C   GLY B 172     -54.111 -17.505  92.316  1.00 11.56           C  
ATOM   6615  O   GLY B 172     -53.762 -17.570  93.487  1.00 13.09           O  
ATOM   6619  N   ASN B 173     -54.632 -16.409  91.779  1.00 14.38           N  
ATOM   6621  CA  ASN B 173     -54.970 -15.218  92.563  1.00 13.38           C  
ATOM   6622  C   ASN B 173     -53.737 -14.625  93.256  1.00 14.33           C  
ATOM   6623  O   ASN B 173     -53.699 -14.460  94.483  1.00 13.85           O  
ATOM   6625  CB  ASN B 173     -56.068 -15.554  93.588  1.00 12.06           C  
ATOM   6627  CG  ASN B 173     -57.250 -16.271  92.953  1.00 22.62           C  
ATOM   6629  OD1 ASN B 173     -57.352 -17.502  92.997  1.00 36.38           O  
ATOM   6631  ND2 ASN B 173     -58.138 -15.514  92.358  1.00 21.39           N  
ATOM   6641  N   ASN B 174     -52.746 -14.255  92.450  1.00 12.88           N  
ATOM   6642  CA  ASN B 174     -51.525 -13.617  92.923  1.00 14.00           C  
ATOM   6643  C   ASN B 174     -51.310 -12.434  91.972  1.00 12.40           C  
ATOM   6644  O   ASN B 174     -52.256 -11.923  91.359  1.00 14.20           O  
ATOM   6645  CB  ASN B 174     -50.371 -14.615  93.046  1.00 13.01           C  
ATOM   6646  CG  ASN B 174     -50.467 -15.441  94.292  1.00 13.30           C  
ATOM   6647  OD1 ASN B 174     -50.395 -14.913  95.396  1.00 13.06           O  
ATOM   6648  ND2 ASN B 174     -50.662 -16.728  94.128  1.00 14.03           N  
ATOM   6655  N   LYS B 175     -50.080 -11.928  91.892  1.00 12.24           N  
ATOM   6656  CA  LYS B 175     -49.731 -10.782  91.053  1.00 14.17           C  
ATOM   6657  C   LYS B 175     -48.472 -11.118  90.253  1.00 13.84           C  
ATOM   6658  O   LYS B 175     -47.550 -10.315  90.101  1.00 14.20           O  
ATOM   6659  CB  LYS B 175     -49.570  -9.493  91.873  1.00 15.90           C  
ATOM   6660  CG  LYS B 175     -48.714  -9.634  93.109  1.00 15.52           C  
ATOM   6661  CD  LYS B 175     -48.874  -8.393  94.060  1.00 21.24           C  
ATOM   6662  CE  LYS B 175     -48.383  -7.141  93.453  1.00 27.14           C  
ATOM   6663  NZ  LYS B 175     -48.434  -6.067  94.572  1.00 29.63           N  
ATOM   6677  N   ILE B 176     -48.442 -12.330  89.725  1.00 12.06           N  
ATOM   6678  CA  ILE B 176     -47.302 -12.814  88.956  1.00 11.38           C  
ATOM   6679  C   ILE B 176     -47.345 -12.268  87.537  1.00 12.98           C  
ATOM   6680  O   ILE B 176     -48.395 -12.279  86.893  1.00 13.70           O  
ATOM   6681  CB  ILE B 176     -47.309 -14.352  88.945  1.00 10.95           C  
ATOM   6682  CG1 ILE B 176     -47.141 -14.884  90.362  1.00 12.27           C  
ATOM   6683  CG2 ILE B 176     -46.204 -14.903  88.016  1.00 14.48           C  
ATOM   6684  CD1 ILE B 176     -47.625 -16.375  90.532  1.00 13.35           C  
ATOM   6696  N   THR B 177     -46.193 -11.810  87.042  1.00 11.68           N  
ATOM   6697  CA  THR B 177     -46.035 -11.490  85.622  1.00 12.00           C  
ATOM   6698  C   THR B 177     -45.002 -12.379  84.936  1.00 13.59           C  
ATOM   6699  O   THR B 177     -45.127 -12.642  83.735  1.00 17.87           O  
ATOM   6700  CB  THR B 177     -45.610 -10.018  85.404  1.00 17.87           C  
ATOM   6701  OG1 THR B 177     -44.375  -9.778  86.073  1.00 19.21           O  
ATOM   6702  CG2 THR B 177     -46.634  -9.052  85.921  1.00 17.89           C  
ATOM   6710  N   ASP B 178     -43.991 -12.855  85.651  1.00 12.78           N  
ATOM   6711  CA  ASP B 178     -42.838 -13.513  85.055  1.00 13.64           C  
ATOM   6712  C   ASP B 178     -42.784 -14.966  85.511  1.00 13.07           C  
ATOM   6713  O   ASP B 178     -42.448 -15.258  86.669  1.00 13.53           O  
ATOM   6714  CB  ASP B 178     -41.559 -12.768  85.417  1.00 12.88           C  
ATOM   6715  CG  ASP B 178     -40.321 -13.376  84.780  1.00 18.45           C  
ATOM   6716  OD1 ASP B 178     -40.438 -14.397  84.056  1.00 15.88           O  
ATOM   6717  OD2 ASP B 178     -39.221 -12.842  85.030  1.00 25.78           O  
ATOM   6722  N   ILE B 179     -43.123 -15.885  84.596  1.00 13.34           N  
ATOM   6723  CA  ILE B 179     -43.091 -17.308  84.901  1.00 12.51           C  
ATOM   6724  C   ILE B 179     -41.921 -18.033  84.258  1.00 11.73           C  
ATOM   6725  O   ILE B 179     -41.935 -19.261  84.162  1.00 11.64           O  
ATOM   6726  CB  ILE B 179     -44.417 -17.989  84.541  1.00 12.85           C  
ATOM   6727  CG1 ILE B 179     -44.808 -17.786  83.071  1.00 11.21           C  
ATOM   6728  CG2 ILE B 179     -45.501 -17.504  85.470  1.00 13.88           C  
ATOM   6729  CD1 ILE B 179     -45.876 -18.742  82.651  1.00 13.97           C  
ATOM   6741  N   THR B 180     -40.856 -17.294  83.975  1.00 12.30           N  
ATOM   6742  CA  THR B 180     -39.650 -17.862  83.368  1.00 12.89           C  
ATOM   6743  C   THR B 180     -39.212 -19.188  84.001  1.00 12.97           C  
ATOM   6744  O   THR B 180     -38.889 -20.159  83.312  1.00 13.36           O  
ATOM   6745  CB  THR B 180     -38.512 -16.841  83.460  1.00 13.64           C  
ATOM   6746  OG1 THR B 180     -38.793 -15.750  82.572  1.00 14.15           O  
ATOM   6747  CG2 THR B 180     -37.146 -17.444  83.094  1.00 15.27           C  
ATOM   6755  N   VAL B 181     -39.118 -19.236  85.331  1.00 12.94           N  
ATOM   6756  CA  VAL B 181     -38.526 -20.420  85.932  1.00 13.20           C  
ATOM   6757  C   VAL B 181     -39.393 -21.659  85.814  1.00 13.02           C  
ATOM   6758  O   VAL B 181     -38.901 -22.766  86.060  1.00 13.77           O  
ATOM   6759  CB  VAL B 181     -38.190 -20.201  87.419  1.00 14.75           C  
ATOM   6760  CG1 VAL B 181     -37.208 -19.058  87.575  1.00 16.63           C  
ATOM   6761  CG2 VAL B 181     -39.480 -19.946  88.188  1.00 16.64           C  
ATOM   6771  N   LEU B 182     -40.673 -21.522  85.421  1.00 12.07           N  
ATOM   6772  CA  LEU B 182     -41.467 -22.732  85.296  1.00 12.90           C  
ATOM   6773  C   LEU B 182     -40.976 -23.616  84.164  1.00 12.38           C  
ATOM   6774  O   LEU B 182     -41.337 -24.803  84.126  1.00 13.47           O  
ATOM   6775  CB  LEU B 182     -42.931 -22.382  85.120  1.00 12.32           C  
ATOM   6776  CG  LEU B 182     -43.576 -21.662  86.310  1.00 12.52           C  
ATOM   6777  CD1 LEU B 182     -45.012 -21.521  86.012  1.00 16.71           C  
ATOM   6778  CD2 LEU B 182     -43.401 -22.454  87.610  1.00 12.67           C  
ATOM   6790  N   SER B 183     -40.129 -23.103  83.258  1.00 12.62           N  
ATOM   6791  CA  SER B 183     -39.615 -23.968  82.211  1.00 13.14           C  
ATOM   6792  C   SER B 183     -38.755 -25.099  82.768  1.00 14.19           C  
ATOM   6793  O   SER B 183     -38.525 -26.086  82.078  1.00 14.08           O  
ATOM   6794  CB  SER B 183     -38.816 -23.151  81.187  1.00 14.22           C  
ATOM   6795  OG  SER B 183     -37.626 -22.602  81.782  1.00 14.34           O  
ATOM   6801  N   ARG B 184     -38.315 -24.993  84.028  1.00 14.41           N  
ATOM   6802  CA  ARG B 184     -37.590 -26.085  84.691  1.00 14.20           C  
ATOM   6803  C   ARG B 184     -38.491 -27.143  85.339  1.00 13.80           C  
ATOM   6804  O   ARG B 184     -37.986 -28.215  85.698  1.00 14.29           O  
ATOM   6805  CB  ARG B 184     -36.704 -25.497  85.795  1.00 14.57           C  
ATOM   6806  CG  ARG B 184     -35.464 -24.797  85.325  1.00 15.37           C  
ATOM   6807  CD  ARG B 184     -35.772 -23.449  84.706  1.00 15.34           C  
ATOM   6808  NE  ARG B 184     -34.618 -22.575  84.689  1.00 18.00           N  
ATOM   6809  CZ  ARG B 184     -34.584 -21.408  84.056  1.00 17.01           C  
ATOM   6810  NH1 ARG B 184     -35.645 -20.978  83.354  1.00 15.33           N  
ATOM   6811  NH2 ARG B 184     -33.491 -20.684  84.117  1.00 22.47           N  
ATOM   6825  N   LEU B 185     -39.788 -26.869  85.480  1.00 13.57           N  
ATOM   6826  CA  LEU B 185     -40.680 -27.719  86.294  1.00 13.01           C  
ATOM   6827  C   LEU B 185     -41.339 -28.727  85.354  1.00 13.15           C  
ATOM   6828  O   LEU B 185     -42.547 -28.715  85.091  1.00 12.38           O  
ATOM   6829  CB  LEU B 185     -41.695 -26.865  87.048  1.00 12.08           C  
ATOM   6830  CG  LEU B 185     -41.202 -25.790  88.045  1.00 46.40           C  
ATOM   6831  CD1 LEU B 185     -42.116 -25.634  89.273  1.00 17.16           C  
ATOM   6832  CD2 LEU B 185     -39.793 -25.976  88.518  1.00 19.90           C  
ATOM   6844  N   THR B 186     -40.503 -29.606  84.838  1.00 13.46           N  
ATOM   6845  CA  THR B 186     -40.899 -30.525  83.766  1.00 13.74           C  
ATOM   6846  C   THR B 186     -41.617 -31.771  84.274  1.00 13.79           C  
ATOM   6847  O   THR B 186     -41.883 -32.703  83.484  1.00 14.55           O  
ATOM   6848  CB  THR B 186     -39.661 -30.917  82.970  1.00 15.81           C  
ATOM   6849  OG1 THR B 186     -38.688 -31.489  83.854  1.00 16.90           O  
ATOM   6850  CG2 THR B 186     -39.076 -29.678  82.224  1.00 15.64           C  
ATOM   6858  N   LYS B 187     -41.816 -31.884  85.578  1.00 14.04           N  
ATOM   6859  CA  LYS B 187     -42.622 -32.957  86.162  1.00 15.25           C  
ATOM   6860  C   LYS B 187     -44.027 -32.481  86.523  1.00 13.71           C  
ATOM   6861  O   LYS B 187     -44.863 -33.294  86.940  1.00 15.04           O  
ATOM   6862  CB  LYS B 187     -41.910 -33.562  87.380  1.00 15.27           C  
ATOM   6863  CG  LYS B 187     -40.691 -34.395  87.014  1.00 25.26           C  
ATOM   6864  CD  LYS B 187     -40.103 -35.115  88.211  1.00 37.98           C  
ATOM   6865  CE  LYS B 187     -38.670 -35.524  87.949  1.00 52.68           C  
ATOM   6866  NZ  LYS B 187     -37.986 -35.933  89.212  1.00 58.54           N  
ATOM   6880  N   LEU B 188     -44.336 -31.180  86.365  1.00 12.85           N  
ATOM   6881  CA  LEU B 188     -45.699 -30.740  86.647  1.00 12.50           C  
ATOM   6882  C   LEU B 188     -46.693 -31.450  85.754  1.00 13.35           C  
ATOM   6883  O   LEU B 188     -46.561 -31.430  84.522  1.00 12.35           O  
ATOM   6884  CB  LEU B 188     -45.844 -29.240  86.447  1.00 12.36           C  
ATOM   6885  CG  LEU B 188     -45.136 -28.383  87.487  1.00 11.68           C  
ATOM   6886  CD1 LEU B 188     -45.166 -26.949  87.026  1.00 13.14           C  
ATOM   6887  CD2 LEU B 188     -45.787 -28.497  88.863  1.00 15.00           C  
ATOM   6899  N   ASP B 189     -47.743 -32.003  86.363  1.00 12.77           N  
ATOM   6900  CA  ASP B 189     -48.895 -32.400  85.593  1.00 13.06           C  
ATOM   6901  C   ASP B 189     -50.090 -31.506  85.842  1.00 14.05           C  
ATOM   6902  O   ASP B 189     -50.989 -31.472  84.999  1.00 12.45           O  
ATOM   6903  CB  ASP B 189     -49.240 -33.886  85.822  1.00 13.90           C  
ATOM   6904  CG  ASP B 189     -49.766 -34.171  87.188  1.00 16.44           C  
ATOM   6905  OD1 ASP B 189     -50.828 -33.656  87.526  1.00 16.43           O  
ATOM   6906  OD2 ASP B 189     -49.122 -34.960  87.898  1.00 27.19           O  
ATOM   6911  N   THR B 190     -50.088 -30.706  86.923  1.00 12.89           N  
ATOM   6912  CA  THR B 190     -51.195 -29.815  87.251  1.00 11.71           C  
ATOM   6913  C   THR B 190     -50.636 -28.446  87.635  1.00 11.14           C  
ATOM   6914  O   THR B 190     -49.787 -28.376  88.536  1.00 11.65           O  
ATOM   6915  CB  THR B 190     -52.011 -30.419  88.395  1.00 11.37           C  
ATOM   6916  OG1 THR B 190     -52.582 -31.653  87.935  1.00 12.37           O  
ATOM   6917  CG2 THR B 190     -53.133 -29.472  88.872  1.00 12.84           C  
ATOM   6925  N   LEU B 191     -51.123 -27.388  87.002  1.00 11.23           N  
ATOM   6926  CA  LEU B 191     -50.578 -26.035  87.188  1.00 10.20           C  
ATOM   6927  C   LEU B 191     -51.698 -25.025  87.083  1.00 10.91           C  
ATOM   6928  O   LEU B 191     -52.350 -24.923  86.038  1.00 12.04           O  
ATOM   6929  CB  LEU B 191     -49.505 -25.753  86.114  1.00 11.60           C  
ATOM   6930  CG  LEU B 191     -48.960 -24.312  86.070  1.00 11.21           C  
ATOM   6931  CD1 LEU B 191     -48.304 -23.875  87.399  1.00 12.19           C  
ATOM   6932  CD2 LEU B 191     -47.985 -24.155  84.931  1.00 12.16           C  
ATOM   6944  N   SER B 192     -51.945 -24.268  88.144  1.00 10.90           N  
ATOM   6945  CA  SER B 192     -52.845 -23.122  88.085  1.00 10.50           C  
ATOM   6946  C   SER B 192     -52.066 -21.834  88.230  1.00 11.03           C  
ATOM   6947  O   SER B 192     -51.366 -21.602  89.227  1.00 11.85           O  
ATOM   6948  CB  SER B 192     -53.933 -23.139  89.138  1.00 11.15           C  
ATOM   6949  OG  SER B 192     -54.708 -21.969  88.914  1.00 13.96           O  
ATOM   6955  N   LEU B 193     -52.214 -20.983  87.237  1.00 10.59           N  
ATOM   6956  CA  LEU B 193     -51.756 -19.605  87.248  1.00 10.72           C  
ATOM   6957  C   LEU B 193     -52.911 -18.641  87.025  1.00 11.17           C  
ATOM   6958  O   LEU B 193     -52.699 -17.483  86.694  1.00 12.31           O  
ATOM   6959  CB  LEU B 193     -50.683 -19.435  86.179  1.00 10.79           C  
ATOM   6960  CG  LEU B 193     -49.403 -20.203  86.409  1.00 12.25           C  
ATOM   6961  CD1 LEU B 193     -48.658 -20.344  85.087  1.00 15.66           C  
ATOM   6962  CD2 LEU B 193     -48.553 -19.505  87.438  1.00 15.23           C  
ATOM   6974  N   GLU B 194     -54.144 -19.069  87.279  1.00 12.17           N  
ATOM   6975  CA  GLU B 194     -55.271 -18.212  86.973  1.00 13.22           C  
ATOM   6976  C   GLU B 194     -55.259 -16.962  87.855  1.00 11.86           C  
ATOM   6977  O   GLU B 194     -54.736 -16.968  88.978  1.00 12.66           O  
ATOM   6978  CB  GLU B 194     -56.582 -18.984  87.119  1.00 16.07           C  
ATOM   6979  CG  GLU B 194     -56.954 -19.270  88.500  1.00 16.58           C  
ATOM   6980  CD  GLU B 194     -58.427 -19.710  88.629  1.00 29.23           C  
ATOM   6981  OE1 GLU B 194     -59.135 -19.915  87.597  1.00 19.39           O  
ATOM   6982  OE2 GLU B 194     -58.869 -19.815  89.788  1.00 21.58           O  
ATOM   6989  N   ASP B 195     -55.801 -15.883  87.313  1.00 11.91           N  
ATOM   6990  CA  ASP B 195     -55.976 -14.632  88.050  1.00 12.98           C  
ATOM   6991  C   ASP B 195     -54.613 -14.116  88.502  1.00 12.40           C  
ATOM   6992  O   ASP B 195     -54.343 -13.895  89.669  1.00 15.34           O  
ATOM   6993  CB  ASP B 195     -56.938 -14.799  89.210  1.00 13.71           C  
ATOM   6994  CG  ASP B 195     -57.409 -13.497  89.766  1.00 25.63           C  
ATOM   6995  OD1 ASP B 195     -57.202 -12.429  89.139  1.00 27.28           O  
ATOM   6996  OD2 ASP B 195     -57.984 -13.540  90.855  1.00 30.32           O  
ATOM   7001  N   ASN B 196     -53.757 -13.928  87.505  1.00 11.80           N  
ATOM   7002  CA  ASN B 196     -52.495 -13.218  87.656  1.00 12.34           C  
ATOM   7003  C   ASN B 196     -52.390 -12.163  86.566  1.00 14.71           C  
ATOM   7004  O   ASN B 196     -53.390 -11.751  85.979  1.00 15.91           O  
ATOM   7005  CB  ASN B 196     -51.361 -14.243  87.644  1.00 11.56           C  
ATOM   7006  CG  ASN B 196     -51.187 -14.902  89.017  1.00 11.96           C  
ATOM   7007  OD1 ASN B 196     -50.650 -14.293  89.936  1.00 12.50           O  
ATOM   7008  ND2 ASN B 196     -51.615 -16.136  89.129  1.00 12.69           N  
ATOM   7015  N   GLN B 197     -51.169 -11.685  86.306  1.00 13.04           N  
ATOM   7016  CA  GLN B 197     -50.933 -10.602  85.372  1.00 11.68           C  
ATOM   7017  C   GLN B 197     -50.005 -11.054  84.227  1.00 14.76           C  
ATOM   7018  O   GLN B 197     -49.117 -10.299  83.795  1.00 16.38           O  
ATOM   7019  CB  GLN B 197     -50.351  -9.392  86.094  1.00 14.59           C  
ATOM   7020  CG  GLN B 197     -51.332  -8.787  87.112  1.00 13.70           C  
ATOM   7021  CD  GLN B 197     -50.683  -7.758  88.019  1.00 15.48           C  
ATOM   7022  OE1 GLN B 197     -49.771  -7.046  87.629  1.00 17.70           O  
ATOM   7023  NE2 GLN B 197     -51.178  -7.683  89.257  1.00 15.34           N  
ATOM   7032  N   ILE B 198     -50.188 -12.306  83.765  1.00 13.65           N  
ATOM   7033  CA  ILE B 198     -49.259 -12.959  82.851  1.00 11.46           C  
ATOM   7034  C   ILE B 198     -49.701 -12.722  81.420  1.00 11.38           C  
ATOM   7035  O   ILE B 198     -50.838 -13.036  81.037  1.00 12.41           O  
ATOM   7036  CB  ILE B 198     -49.166 -14.469  83.118  1.00 11.71           C  
ATOM   7037  CG1 ILE B 198     -48.676 -14.730  84.536  1.00 11.92           C  
ATOM   7038  CG2 ILE B 198     -48.256 -15.139  82.044  1.00 14.08           C  
ATOM   7039  CD1 ILE B 198     -49.029 -16.079  84.984  1.00 13.97           C  
ATOM   7051  N   SER B 199     -48.782 -12.198  80.600  1.00 12.71           N  
ATOM   7052  CA  SER B 199     -48.971 -12.213  79.161  1.00 14.38           C  
ATOM   7053  C   SER B 199     -48.042 -13.194  78.462  1.00 16.00           C  
ATOM   7054  O   SER B 199     -48.396 -13.738  77.412  1.00 16.30           O  
ATOM   7055  CB  SER B 199     -48.785 -10.807  78.554  1.00 14.56           C  
ATOM   7056  OG  SER B 199     -47.547 -10.232  78.885  1.00 18.87           O  
ATOM   7062  N   ASP B 200     -46.883 -13.462  79.033  1.00 11.87           N  
ATOM   7063  CA  ASP B 200     -45.827 -14.239  78.374  1.00 10.96           C  
ATOM   7064  C   ASP B 200     -45.872 -15.647  78.931  1.00 11.89           C  
ATOM   7065  O   ASP B 200     -45.391 -15.898  80.038  1.00 12.28           O  
ATOM   7066  CB  ASP B 200     -44.454 -13.598  78.591  1.00 11.70           C  
ATOM   7067  CG  ASP B 200     -43.331 -14.359  77.912  1.00 17.34           C  
ATOM   7068  OD1 ASP B 200     -43.654 -15.348  77.218  1.00 14.94           O  
ATOM   7069  OD2 ASP B 200     -42.161 -13.970  78.070  1.00 16.10           O  
ATOM   7074  N   ILE B 201     -46.436 -16.578  78.162  1.00 10.96           N  
ATOM   7075  CA  ILE B 201     -46.573 -17.962  78.582  1.00 11.87           C  
ATOM   7076  C   ILE B 201     -45.594 -18.865  77.841  1.00 12.27           C  
ATOM   7077  O   ILE B 201     -45.670 -20.085  77.958  1.00 11.09           O  
ATOM   7078  CB  ILE B 201     -48.024 -18.480  78.424  1.00 11.24           C  
ATOM   7079  CG1 ILE B 201     -48.605 -18.188  77.013  1.00 13.75           C  
ATOM   7080  CG2 ILE B 201     -48.900 -17.938  79.566  1.00 13.34           C  
ATOM   7081  CD1 ILE B 201     -49.835 -19.058  76.691  1.00 14.39           C  
ATOM   7093  N   VAL B 202     -44.615 -18.295  77.147  1.00 11.54           N  
ATOM   7094  CA  VAL B 202     -43.565 -19.090  76.501  1.00 11.09           C  
ATOM   7095  C   VAL B 202     -42.889 -20.046  77.486  1.00 11.72           C  
ATOM   7096  O   VAL B 202     -42.488 -21.131  77.080  1.00 12.23           O  
ATOM   7097  CB  VAL B 202     -42.546 -18.166  75.830  1.00 11.56           C  
ATOM   7098  CG1 VAL B 202     -41.216 -18.834  75.538  1.00 12.20           C  
ATOM   7099  CG2 VAL B 202     -43.210 -17.586  74.532  1.00 14.38           C  
ATOM   7109  N   PRO B 203     -42.685 -19.703  78.756  1.00 11.19           N  
ATOM   7110  CA  PRO B 203     -42.047 -20.673  79.662  1.00 12.18           C  
ATOM   7111  C   PRO B 203     -42.771 -21.989  79.806  1.00 11.20           C  
ATOM   7112  O   PRO B 203     -42.131 -22.960  80.226  1.00 11.52           O  
ATOM   7113  CB  PRO B 203     -42.034 -19.937  81.002  1.00 12.09           C  
ATOM   7114  CG  PRO B 203     -41.887 -18.490  80.582  1.00 11.92           C  
ATOM   7115  CD  PRO B 203     -42.814 -18.360  79.381  1.00 11.89           C  
ATOM   7123  N   LEU B 204     -44.046 -22.061  79.461  1.00 11.23           N  
ATOM   7124  CA  LEU B 204     -44.809 -23.309  79.497  1.00 13.78           C  
ATOM   7125  C   LEU B 204     -44.589 -24.207  78.301  1.00 13.41           C  
ATOM   7126  O   LEU B 204     -45.064 -25.351  78.330  1.00 11.42           O  
ATOM   7127  CB  LEU B 204     -46.311 -22.996  79.597  1.00 11.32           C  
ATOM   7128  CG  LEU B 204     -46.738 -22.078  80.746  1.00 11.37           C  
ATOM   7129  CD1 LEU B 204     -48.264 -21.895  80.735  1.00 11.71           C  
ATOM   7130  CD2 LEU B 204     -46.281 -22.620  82.102  1.00 13.64           C  
ATOM   7142  N   ALA B 205     -43.892 -23.744  77.267  1.00 11.99           N  
ATOM   7143  CA  ALA B 205     -44.036 -24.396  75.977  1.00 11.54           C  
ATOM   7144  C   ALA B 205     -43.466 -25.802  75.987  1.00 14.61           C  
ATOM   7145  O   ALA B 205     -43.973 -26.687  75.279  1.00 14.39           O  
ATOM   7146  CB  ALA B 205     -43.326 -23.572  74.909  1.00 11.92           C  
ATOM   7152  N   GLY B 206     -42.412 -26.037  76.761  1.00 12.26           N  
ATOM   7153  CA  GLY B 206     -41.810 -27.349  76.833  1.00 12.79           C  
ATOM   7154  C   GLY B 206     -42.334 -28.263  77.918  1.00 14.06           C  
ATOM   7155  O   GLY B 206     -41.803 -29.367  78.070  1.00 16.58           O  
ATOM   7159  N   LEU B 207     -43.403 -27.880  78.607  1.00 12.30           N  
ATOM   7160  CA  LEU B 207     -43.870 -28.640  79.773  1.00 11.79           C  
ATOM   7161  C   LEU B 207     -44.908 -29.675  79.347  1.00 12.06           C  
ATOM   7162  O   LEU B 207     -46.088 -29.624  79.697  1.00 12.63           O  
ATOM   7163  CB  LEU B 207     -44.437 -27.704  80.813  1.00 12.73           C  
ATOM   7164  CG  LEU B 207     -43.463 -26.664  81.356  1.00 13.15           C  
ATOM   7165  CD1 LEU B 207     -44.124 -25.857  82.530  1.00 11.63           C  
ATOM   7166  CD2 LEU B 207     -42.156 -27.264  81.812  1.00 13.74           C  
ATOM   7178  N   THR B 208     -44.439 -30.596  78.506  1.00 13.79           N  
ATOM   7179  CA  THR B 208     -45.357 -31.528  77.858  1.00 14.78           C  
ATOM   7180  C   THR B 208     -45.997 -32.538  78.818  1.00 13.33           C  
ATOM   7181  O   THR B 208     -46.959 -33.198  78.425  1.00 14.75           O  
ATOM   7182  CB  THR B 208     -44.657 -32.268  76.732  1.00 17.09           C  
ATOM   7183  OG1 THR B 208     -43.555 -32.999  77.238  1.00 19.25           O  
ATOM   7184  CG2 THR B 208     -44.072 -31.312  75.710  1.00 16.71           C  
ATOM   7192  N   LYS B 209     -45.542 -32.646  80.065  1.00 12.82           N  
ATOM   7193  CA  LYS B 209     -46.254 -33.499  81.000  1.00 13.44           C  
ATOM   7194  C   LYS B 209     -47.536 -32.859  81.491  1.00 13.93           C  
ATOM   7195  O   LYS B 209     -48.327 -33.529  82.161  1.00 15.89           O  
ATOM   7196  CB  LYS B 209     -45.348 -33.861  82.172  1.00 14.02           C  
ATOM   7197  CG  LYS B 209     -44.091 -34.658  81.786  1.00 24.72           C  
ATOM   7198  CD  LYS B 209     -44.409 -36.059  81.292  1.00 47.81           C  
ATOM   7199  CE  LYS B 209     -43.464 -36.502  80.155  1.00 53.62           C  
ATOM   7200  NZ  LYS B 209     -43.711 -35.769  78.843  1.00 52.08           N  
ATOM   7214  N   LEU B 210     -47.760 -31.573  81.236  1.00 12.98           N  
ATOM   7215  CA  LEU B 210     -48.963 -30.952  81.755  1.00 12.88           C  
ATOM   7216  C   LEU B 210     -50.232 -31.627  81.272  1.00 12.33           C  
ATOM   7217  O   LEU B 210     -50.443 -31.828  80.071  1.00 12.75           O  
ATOM   7218  CB  LEU B 210     -48.994 -29.484  81.378  1.00 12.30           C  
ATOM   7219  CG  LEU B 210     -48.088 -28.556  82.166  1.00 10.81           C  
ATOM   7220  CD1 LEU B 210     -48.113 -27.193  81.560  1.00 12.01           C  
ATOM   7221  CD2 LEU B 210     -48.504 -28.483  83.648  1.00 12.08           C  
ATOM   7233  N   GLN B 211     -51.104 -31.914  82.218  1.00 12.69           N  
ATOM   7234  CA  GLN B 211     -52.428 -32.448  81.943  1.00 12.14           C  
ATOM   7236  C   GLN B 211     -53.548 -31.487  82.296  1.00 13.24           C  
ATOM   7237  O   GLN B 211     -54.602 -31.505  81.657  1.00 13.66           O  
ATOM   7238  CB  GLN B 211     -52.638 -33.753  82.724  1.00 17.92           C  
ATOM   7240  CG  GLN B 211     -54.016 -34.341  82.626  1.00 16.33           C  
ATOM   7242  CD  GLN B 211     -54.119 -35.688  83.371  1.00 20.88           C  
ATOM   7244  OE1 GLN B 211     -53.213 -36.519  83.312  1.00 24.15           O  
ATOM   7246  NE2 GLN B 211     -55.208 -35.872  84.108  1.00 20.61           N  
ATOM   7262  N   ASN B 212     -53.364 -30.684  83.324  1.00 11.94           N  
ATOM   7263  CA  ASN B 212     -54.365 -29.755  83.813  1.00 11.53           C  
ATOM   7264  C   ASN B 212     -53.714 -28.388  83.936  1.00 11.74           C  
ATOM   7265  O   ASN B 212     -52.820 -28.199  84.768  1.00 13.65           O  
ATOM   7266  CB  ASN B 212     -54.891 -30.231  85.157  1.00 13.23           C  
ATOM   7267  CG  ASN B 212     -55.362 -31.683  85.102  1.00 13.93           C  
ATOM   7268  OD1 ASN B 212     -56.294 -31.992  84.367  1.00 14.36           O  
ATOM   7269  ND2 ASN B 212     -54.751 -32.550  85.884  1.00 15.44           N  
ATOM   7276  N   LEU B 213     -54.229 -27.430  83.184  1.00 11.32           N  
ATOM   7277  CA  LEU B 213     -53.597 -26.122  83.067  1.00 12.09           C  
ATOM   7278  C   LEU B 213     -54.657 -25.034  83.151  1.00 12.08           C  
ATOM   7279  O   LEU B 213     -55.585 -24.971  82.332  1.00 11.40           O  
ATOM   7280  CB  LEU B 213     -52.807 -26.066  81.747  1.00 11.39           C  
ATOM   7281  CG  LEU B 213     -52.132 -24.749  81.484  1.00 13.26           C  
ATOM   7282  CD1 LEU B 213     -51.183 -24.345  82.547  1.00 12.55           C  
ATOM   7283  CD2 LEU B 213     -51.419 -24.850  80.122  1.00 12.30           C  
ATOM   7295  N   TYR B 214     -54.549 -24.176  84.164  1.00 11.87           N  
ATOM   7296  CA  TYR B 214     -55.603 -23.216  84.521  1.00 11.62           C  
ATOM   7297  C   TYR B 214     -54.999 -21.829  84.358  1.00 12.77           C  
ATOM   7298  O   TYR B 214     -54.091 -21.440  85.111  1.00 11.85           O  
ATOM   7299  CB  TYR B 214     -56.098 -23.447  85.939  1.00 12.35           C  
ATOM   7300  CG  TYR B 214     -56.534 -24.877  86.217  1.00 11.75           C  
ATOM   7301  CD1 TYR B 214     -55.598 -25.833  86.542  1.00 12.23           C  
ATOM   7302  CD2 TYR B 214     -57.880 -25.264  86.155  1.00 11.50           C  
ATOM   7303  CE1 TYR B 214     -55.961 -27.140  86.785  1.00 11.26           C  
ATOM   7304  CE2 TYR B 214     -58.256 -26.586  86.379  1.00 11.78           C  
ATOM   7305  CZ  TYR B 214     -57.299 -27.499  86.702  1.00 13.92           C  
ATOM   7306  OH  TYR B 214     -57.650 -28.797  86.940  1.00 15.33           O  
ATOM   7316  N   LEU B 215     -55.443 -21.110  83.316  1.00 10.94           N  
ATOM   7317  CA  LEU B 215     -54.815 -19.861  82.890  1.00 11.04           C  
ATOM   7318  C   LEU B 215     -55.840 -18.736  82.746  1.00 12.06           C  
ATOM   7319  O   LEU B 215     -55.499 -17.683  82.192  1.00 11.48           O  
ATOM   7320  CB  LEU B 215     -54.091 -20.055  81.533  1.00 10.13           C  
ATOM   7321  CG  LEU B 215     -52.783 -20.846  81.620  1.00 10.37           C  
ATOM   7322  CD1 LEU B 215     -52.244 -21.153  80.244  1.00 11.61           C  
ATOM   7323  CD2 LEU B 215     -51.724 -20.167  82.412  1.00 15.19           C  
ATOM   7335  N   SER B 216     -57.071 -18.899  83.245  1.00 11.80           N  
ATOM   7336  CA  SER B 216     -58.056 -17.834  83.113  1.00 11.28           C  
ATOM   7337  C   SER B 216     -57.590 -16.575  83.820  1.00 11.96           C  
ATOM   7338  O   SER B 216     -56.801 -16.625  84.756  1.00 12.10           O  
ATOM   7339  CB  SER B 216     -59.406 -18.244  83.684  1.00 13.90           C  
ATOM   7340  OG  SER B 216     -59.851 -19.464  83.097  1.00 13.98           O  
ATOM   7346  N   LYS B 217     -58.110 -15.442  83.377  1.00 11.79           N  
ATOM   7347  CA  LYS B 217     -57.956 -14.160  84.094  1.00 12.10           C  
ATOM   7348  C   LYS B 217     -56.477 -13.773  84.177  1.00 13.18           C  
ATOM   7349  O   LYS B 217     -55.958 -13.370  85.218  1.00 15.03           O  
ATOM   7350  CB  LYS B 217     -58.627 -14.221  85.468  1.00 13.55           C  
ATOM   7351  CG  LYS B 217     -60.105 -14.468  85.394  1.00 18.33           C  
ATOM   7352  CD  LYS B 217     -60.696 -14.432  86.834  1.00 36.42           C  
ATOM   7353  CE  LYS B 217     -62.165 -14.740  86.853  1.00 50.40           C  
ATOM   7354  NZ  LYS B 217     -62.751 -14.437  88.190  1.00 62.82           N  
ATOM   7368  N   ASN B 218     -55.810 -13.848  83.042  1.00 12.17           N  
ATOM   7369  CA  ASN B 218     -54.473 -13.301  82.830  1.00 10.77           C  
ATOM   7370  C   ASN B 218     -54.528 -12.288  81.684  1.00 11.74           C  
ATOM   7371  O   ASN B 218     -55.581 -11.688  81.477  1.00 11.95           O  
ATOM   7372  CB  ASN B 218     -53.488 -14.432  82.597  1.00 12.75           C  
ATOM   7373  CG  ASN B 218     -53.044 -15.048  83.884  1.00 12.35           C  
ATOM   7374  OD1 ASN B 218     -52.302 -14.423  84.634  1.00 12.61           O  
ATOM   7375  ND2 ASN B 218     -53.513 -16.230  84.171  1.00 12.62           N  
ATOM   7382  N   HIS B 219     -53.410 -12.045  81.019  1.00 12.82           N  
ATOM   7383  CA  HIS B 219     -53.290 -11.056  79.945  1.00 11.55           C  
ATOM   7384  C   HIS B 219     -52.822 -11.734  78.666  1.00 13.21           C  
ATOM   7385  O   HIS B 219     -52.053 -11.173  77.902  1.00 12.97           O  
ATOM   7386  CB  HIS B 219     -52.312  -9.937  80.339  1.00 12.27           C  
ATOM   7387  CG  HIS B 219     -52.684  -9.157  81.580  1.00 12.75           C  
ATOM   7388  ND1 HIS B 219     -51.965  -8.054  81.975  1.00 18.73           N  
ATOM   7389  CD2 HIS B 219     -53.684  -9.291  82.489  1.00 16.53           C  
ATOM   7390  CE1 HIS B 219     -52.502  -7.542  83.078  1.00 17.50           C  
ATOM   7391  NE2 HIS B 219     -53.543  -8.277  83.419  1.00 17.15           N  
ATOM   7399  N   ILE B 220     -53.274 -12.967  78.440  1.00 11.35           N  
ATOM   7400  CA  ILE B 220     -52.743 -13.800  77.376  1.00 10.90           C  
ATOM   7401  C   ILE B 220     -53.433 -13.480  76.067  1.00 12.11           C  
ATOM   7402  O   ILE B 220     -54.660 -13.568  75.962  1.00 12.16           O  
ATOM   7403  CB  ILE B 220     -52.912 -15.283  77.708  1.00 10.76           C  
ATOM   7404  CG1 ILE B 220     -52.127 -15.608  78.963  1.00 12.35           C  
ATOM   7405  CG2 ILE B 220     -52.482 -16.157  76.507  1.00 12.35           C  
ATOM   7406  CD1 ILE B 220     -52.562 -16.874  79.619  1.00 14.26           C  
ATOM   7418  N   SER B 221     -52.634 -13.167  75.056  1.00 11.77           N  
ATOM   7419  CA  SER B 221     -53.151 -12.954  73.724  1.00 11.43           C  
ATOM   7420  C   SER B 221     -52.668 -13.968  72.700  1.00 12.79           C  
ATOM   7421  O   SER B 221     -53.263 -14.020  71.611  1.00 14.11           O  
ATOM   7422  CB  SER B 221     -52.782 -11.541  73.226  1.00 13.85           C  
ATOM   7423  OG  SER B 221     -51.387 -11.328  73.263  1.00 15.44           O  
ATOM   7429  N   ASP B 222     -51.645 -14.768  72.995  1.00 12.10           N  
ATOM   7430  CA  ASP B 222     -50.952 -15.596  71.997  1.00 11.67           C  
ATOM   7431  C   ASP B 222     -50.905 -17.029  72.525  1.00 10.77           C  
ATOM   7432  O   ASP B 222     -50.289 -17.265  73.564  1.00 12.07           O  
ATOM   7433  CB  ASP B 222     -49.531 -15.073  71.781  1.00 13.61           C  
ATOM   7434  CG  ASP B 222     -48.779 -15.786  70.705  1.00 17.78           C  
ATOM   7435  OD1 ASP B 222     -49.132 -16.877  70.227  1.00 15.32           O  
ATOM   7436  OD2 ASP B 222     -47.747 -15.186  70.365  1.00 19.19           O  
ATOM   7441  N   LEU B 223     -51.642 -17.964  71.925  1.00 11.56           N  
ATOM   7442  CA  LEU B 223     -51.687 -19.318  72.458  1.00 13.58           C  
ATOM   7443  C   LEU B 223     -50.579 -20.214  71.940  1.00 13.24           C  
ATOM   7444  O   LEU B 223     -50.592 -21.425  72.220  1.00 12.24           O  
ATOM   7445  CB  LEU B 223     -53.021 -19.976  72.138  1.00 12.34           C  
ATOM   7446  CG  LEU B 223     -54.293 -19.316  72.658  1.00 12.20           C  
ATOM   7447  CD1 LEU B 223     -55.484 -20.254  72.406  1.00 14.92           C  
ATOM   7448  CD2 LEU B 223     -54.215 -19.051  74.112  1.00 15.44           C  
ATOM   7460  N   ARG B 224     -49.646 -19.691  71.126  1.00 12.48           N  
ATOM   7461  CA  ARG B 224     -48.715 -20.604  70.498  1.00 13.58           C  
ATOM   7462  C   ARG B 224     -47.864 -21.372  71.499  1.00 11.87           C  
ATOM   7463  O   ARG B 224     -47.455 -22.491  71.193  1.00 12.24           O  
ATOM   7464  CB  ARG B 224     -47.812 -19.852  69.533  1.00 13.51           C  
ATOM   7465  CG  ARG B 224     -48.543 -19.417  68.274  1.00 14.73           C  
ATOM   7466  CD  ARG B 224     -47.635 -18.667  67.255  1.00 13.31           C  
ATOM   7467  NE  ARG B 224     -47.297 -17.362  67.807  1.00 16.23           N  
ATOM   7468  CZ  ARG B 224     -46.480 -16.477  67.234  1.00 16.70           C  
ATOM   7469  NH1 ARG B 224     -45.898 -16.799  66.094  1.00 21.12           N  
ATOM   7470  NH2 ARG B 224     -46.219 -15.344  67.858  1.00 23.10           N  
ATOM   7484  N   ALA B 225     -47.600 -20.815  72.682  1.00 11.92           N  
ATOM   7485  CA  ALA B 225     -46.811 -21.574  73.651  1.00 12.30           C  
ATOM   7486  C   ALA B 225     -47.500 -22.863  74.069  1.00 14.04           C  
ATOM   7487  O   ALA B 225     -46.851 -23.761  74.618  1.00 13.16           O  
ATOM   7488  CB  ALA B 225     -46.520 -20.712  74.888  1.00 11.44           C  
ATOM   7494  N   LEU B 226     -48.811 -22.963  73.875  1.00 11.87           N  
ATOM   7495  CA  LEU B 226     -49.530 -24.151  74.291  1.00 11.80           C  
ATOM   7496  C   LEU B 226     -49.559 -25.250  73.249  1.00 13.17           C  
ATOM   7497  O   LEU B 226     -50.014 -26.352  73.533  1.00 13.39           O  
ATOM   7498  CB  LEU B 226     -50.964 -23.772  74.677  1.00 12.15           C  
ATOM   7499  CG  LEU B 226     -51.095 -22.608  75.669  1.00 11.38           C  
ATOM   7500  CD1 LEU B 226     -52.552 -22.397  75.938  1.00 14.58           C  
ATOM   7501  CD2 LEU B 226     -50.285 -22.877  76.945  1.00 12.08           C  
ATOM   7513  N   ALA B 227     -49.056 -24.988  72.045  1.00 12.90           N  
ATOM   7514  CA  ALA B 227     -49.330 -25.857  70.906  1.00 12.51           C  
ATOM   7515  C   ALA B 227     -48.833 -27.288  71.101  1.00 12.84           C  
ATOM   7516  O   ALA B 227     -49.442 -28.245  70.599  1.00 17.74           O  
ATOM   7517  CB  ALA B 227     -48.688 -25.244  69.689  1.00 14.45           C  
ATOM   7523  N   GLY B 228     -47.711 -27.455  71.779  1.00 13.12           N  
ATOM   7524  CA  GLY B 228     -47.095 -28.754  71.969  1.00 14.76           C  
ATOM   7525  C   GLY B 228     -47.522 -29.502  73.208  1.00 17.84           C  
ATOM   7526  O   GLY B 228     -46.948 -30.565  73.488  1.00 16.02           O  
ATOM   7530  N   LEU B 229     -48.545 -29.030  73.924  1.00 12.94           N  
ATOM   7531  CA  LEU B 229     -48.945 -29.636  75.197  1.00 13.05           C  
ATOM   7532  C   LEU B 229     -50.001 -30.712  74.926  1.00 13.50           C  
ATOM   7533  O   LEU B 229     -51.185 -30.602  75.268  1.00 13.31           O  
ATOM   7534  CB  LEU B 229     -49.437 -28.562  76.163  1.00 12.12           C  
ATOM   7535  CG  LEU B 229     -48.428 -27.435  76.437  1.00 12.68           C  
ATOM   7536  CD1 LEU B 229     -48.943 -26.485  77.484  1.00 13.01           C  
ATOM   7537  CD2 LEU B 229     -47.054 -27.948  76.846  1.00 13.46           C  
ATOM   7549  N   LYS B 230     -49.516 -31.779  74.295  1.00 15.25           N  
ATOM   7550  CA  LYS B 230     -50.360 -32.806  73.730  1.00 16.82           C  
ATOM   7551  C   LYS B 230     -51.000 -33.697  74.783  1.00 15.45           C  
ATOM   7552  O   LYS B 230     -51.907 -34.458  74.432  1.00 17.34           O  
ATOM   7553  CB  LYS B 230     -49.530 -33.657  72.748  1.00 20.70           C  
ATOM   7554  CG  LYS B 230     -48.517 -34.513  73.448  1.00 23.77           C  
ATOM   7555  CD  LYS B 230     -47.631 -35.320  72.468  1.00 48.42           C  
ATOM   7556  CE  LYS B 230     -48.459 -35.989  71.352  1.00 49.55           C  
ATOM   7557  NZ  LYS B 230     -47.704 -37.030  70.572  1.00 58.62           N  
ATOM   7571  N   ASN B 231     -50.604 -33.591  76.053  1.00 14.41           N  
ATOM   7572  CA  ASN B 231     -51.208 -34.402  77.091  1.00 15.30           C  
ATOM   7573  C   ASN B 231     -52.258 -33.639  77.884  1.00 14.33           C  
ATOM   7574  O   ASN B 231     -52.788 -34.172  78.858  1.00 15.41           O  
ATOM   7575  CB  ASN B 231     -50.122 -34.949  78.011  1.00 15.66           C  
ATOM   7576  CG  ASN B 231     -49.185 -35.915  77.260  1.00 21.96           C  
ATOM   7577  OD1 ASN B 231     -49.640 -36.858  76.605  1.00 24.52           O  
ATOM   7578  ND2 ASN B 231     -47.891 -35.627  77.276  1.00 19.80           N  
ATOM   7585  N   LEU B 232     -52.584 -32.409  77.489  1.00 14.80           N  
ATOM   7586  CA  LEU B 232     -53.635 -31.690  78.183  1.00 13.86           C  
ATOM   7587  C   LEU B 232     -54.963 -32.430  78.127  1.00 13.95           C  
ATOM   7588  O   LEU B 232     -55.376 -32.957  77.087  1.00 14.09           O  
ATOM   7589  CB  LEU B 232     -53.785 -30.285  77.601  1.00 12.99           C  
ATOM   7590  CG  LEU B 232     -52.666 -29.290  77.949  1.00 11.67           C  
ATOM   7591  CD1 LEU B 232     -52.882 -27.966  77.256  1.00 15.50           C  
ATOM   7592  CD2 LEU B 232     -52.565 -29.015  79.412  1.00 14.09           C  
ATOM   7604  N   ASP B 233     -55.634 -32.427  79.276  1.00 13.75           N  
ATOM   7605  CA  ASP B 233     -56.996 -32.888  79.422  1.00 12.90           C  
ATOM   7606  C   ASP B 233     -57.941 -31.804  79.899  1.00 13.70           C  
ATOM   7607  O   ASP B 233     -59.109 -31.820  79.498  1.00 14.69           O  
ATOM   7608  CB  ASP B 233     -57.031 -34.078  80.395  1.00 12.87           C  
ATOM   7609  CG  ASP B 233     -58.408 -34.708  80.488  1.00 14.63           C  
ATOM   7610  OD1 ASP B 233     -58.929 -35.089  79.435  1.00 15.89           O  
ATOM   7611  OD2 ASP B 233     -58.953 -34.836  81.620  1.00 16.87           O  
ATOM   7616  N   VAL B 234     -57.440 -30.856  80.708  1.00 12.29           N  
ATOM   7617  CA  VAL B 234     -58.156 -29.700  81.219  1.00 13.16           C  
ATOM   7618  C   VAL B 234     -57.337 -28.472  80.882  1.00 12.98           C  
ATOM   7619  O   VAL B 234     -56.141 -28.420  81.192  1.00 12.21           O  
ATOM   7620  CB  VAL B 234     -58.378 -29.771  82.742  1.00 13.02           C  
ATOM   7621  CG1 VAL B 234     -58.935 -28.442  83.265  1.00 15.35           C  
ATOM   7622  CG2 VAL B 234     -59.336 -30.904  83.018  1.00 15.05           C  
ATOM   7632  N   LEU B 235     -57.978 -27.506  80.249  1.00 14.79           N  
ATOM   7633  CA  LEU B 235     -57.357 -26.250  79.884  1.00 11.57           C  
ATOM   7634  C   LEU B 235     -58.403 -25.165  80.041  1.00 11.93           C  
ATOM   7635  O   LEU B 235     -59.490 -25.259  79.444  1.00 14.73           O  
ATOM   7636  CB  LEU B 235     -56.882 -26.284  78.438  1.00 12.92           C  
ATOM   7637  CG  LEU B 235     -56.284 -24.981  77.893  1.00 13.08           C  
ATOM   7638  CD1 LEU B 235     -55.043 -24.552  78.632  1.00 14.73           C  
ATOM   7639  CD2 LEU B 235     -55.937 -25.161  76.432  1.00 15.36           C  
ATOM   7651  N   GLU B 236     -58.074 -24.132  80.811  1.00 11.83           N  
ATOM   7652  CA  GLU B 236     -58.969 -23.012  81.047  1.00 11.24           C  
ATOM   7653  C   GLU B 236     -58.283 -21.710  80.645  1.00 11.07           C  
ATOM   7654  O   GLU B 236     -57.162 -21.411  81.077  1.00 11.98           O  
ATOM   7655  CB  GLU B 236     -59.422 -22.951  82.510  1.00 12.35           C  
ATOM   7656  CG  GLU B 236     -60.146 -24.218  82.956  1.00 13.72           C  
ATOM   7657  CD  GLU B 236     -60.740 -24.156  84.373  1.00 13.65           C  
ATOM   7658  OE1 GLU B 236     -60.610 -23.114  85.062  1.00 14.18           O  
ATOM   7659  OE2 GLU B 236     -61.389 -25.155  84.788  1.00 13.89           O  
ATOM   7666  N   LEU B 237     -58.947 -20.972  79.766  1.00 12.02           N  
ATOM   7667  CA  LEU B 237     -58.383 -19.763  79.159  1.00 12.82           C  
ATOM   7668  C   LEU B 237     -59.373 -18.600  79.184  1.00 11.38           C  
ATOM   7669  O   LEU B 237     -59.263 -17.674  78.369  1.00 12.61           O  
ATOM   7670  CB  LEU B 237     -57.954 -20.068  77.721  1.00 11.98           C  
ATOM   7671  CG  LEU B 237     -56.668 -20.888  77.582  1.00 12.34           C  
ATOM   7672  CD1 LEU B 237     -56.584 -21.446  76.155  1.00 13.35           C  
ATOM   7673  CD2 LEU B 237     -55.487 -20.034  77.944  1.00 15.23           C  
ATOM   7685  N   PHE B 238     -60.360 -18.648  80.074  1.00 12.96           N  
ATOM   7686  CA  PHE B 238     -61.421 -17.651  80.131  1.00 14.49           C  
ATOM   7687  C   PHE B 238     -60.899 -16.262  80.522  1.00 14.30           C  
ATOM   7688  O   PHE B 238     -59.916 -16.116  81.232  1.00 14.59           O  
ATOM   7689  CB  PHE B 238     -62.472 -18.049  81.168  1.00 14.90           C  
ATOM   7690  CG  PHE B 238     -63.063 -19.420  80.985  1.00 16.07           C  
ATOM   7691  CD1 PHE B 238     -62.770 -20.437  81.861  1.00 15.45           C  
ATOM   7692  CD2 PHE B 238     -63.976 -19.655  79.968  1.00 15.75           C  
ATOM   7693  CE1 PHE B 238     -63.359 -21.697  81.712  1.00 17.06           C  
ATOM   7694  CE2 PHE B 238     -64.567 -20.918  79.821  1.00 14.60           C  
ATOM   7695  CZ  PHE B 238     -64.264 -21.930  80.682  1.00 14.50           C  
ATOM   7705  N   SER B 239     -61.581 -15.233  80.025  1.00 13.51           N  
ATOM   7706  CA  SER B 239     -61.556 -13.885  80.608  1.00 12.91           C  
ATOM   7707  C   SER B 239     -60.162 -13.250  80.662  1.00 16.00           C  
ATOM   7708  O   SER B 239     -59.734 -12.730  81.701  1.00 15.32           O  
ATOM   7709  CB  SER B 239     -62.211 -13.927  81.975  1.00 16.00           C  
ATOM   7710  OG  SER B 239     -63.560 -14.364  81.792  1.00 19.66           O  
ATOM   7716  N   GLN B 240     -59.485 -13.187  79.518  1.00 12.50           N  
ATOM   7717  CA  GLN B 240     -58.214 -12.488  79.434  1.00 11.60           C  
ATOM   7718  C   GLN B 240     -58.455 -10.995  79.282  1.00 12.88           C  
ATOM   7719  O   GLN B 240     -59.447 -10.564  78.685  1.00 14.17           O  
ATOM   7720  CB  GLN B 240     -57.387 -12.957  78.240  1.00 12.20           C  
ATOM   7721  CG  GLN B 240     -57.185 -14.438  78.212  1.00 12.66           C  
ATOM   7722  CD  GLN B 240     -56.430 -14.988  79.412  1.00 12.07           C  
ATOM   7723  OE1 GLN B 240     -55.460 -14.396  79.904  1.00 12.02           O  
ATOM   7724  NE2 GLN B 240     -56.850 -16.159  79.851  1.00 12.57           N  
ATOM   7733  N   GLU B 241     -57.512 -10.206  79.806  1.00 13.06           N  
ATOM   7734  CA  GLU B 241     -57.481  -8.745  79.627  1.00 12.32           C  
ATOM   7735  C   GLU B 241     -56.132  -8.434  79.014  1.00 12.32           C  
ATOM   7736  O   GLU B 241     -55.085  -8.469  79.677  1.00 12.89           O  
ATOM   7737  CB  GLU B 241     -57.693  -8.007  80.933  1.00 13.39           C  
ATOM   7738  CG  GLU B 241     -59.070  -8.169  81.520  1.00 17.71           C  
ATOM   7739  CD  GLU B 241     -60.192  -7.413  80.784  1.00 17.59           C  
ATOM   7740  OE1 GLU B 241     -61.324  -7.473  81.311  1.00 23.64           O  
ATOM   7741  OE2 GLU B 241     -60.002  -6.753  79.734  1.00 16.19           O  
ATOM   7748  N   CYS B 242     -56.131  -8.183  77.716  1.00 14.00           N  
ATOM   7749  CA  CYS B 242     -54.913  -7.908  76.981  1.00 14.54           C  
ATOM   7750  C   CYS B 242     -54.776  -6.407  76.846  1.00 15.70           C  
ATOM   7751  O   CYS B 242     -55.689  -5.731  76.363  1.00 15.61           O  
ATOM   7752  CB  CYS B 242     -54.961  -8.584  75.613  1.00 13.94           C  
ATOM   7753  SG  CYS B 242     -55.260 -10.394  75.704  1.00 18.24           S  
ATOM   7759  N   LEU B 243     -53.620  -5.887  77.227  1.00 13.67           N  
ATOM   7760  CA  LEU B 243     -53.415  -4.461  77.311  1.00 12.51           C  
ATOM   7761  C   LEU B 243     -52.357  -4.044  76.297  1.00 14.63           C  
ATOM   7762  O   LEU B 243     -51.189  -4.404  76.429  1.00 20.35           O  
ATOM   7763  CB  LEU B 243     -52.981  -4.089  78.723  1.00 17.66           C  
ATOM   7764  CG  LEU B 243     -53.895  -4.629  79.829  1.00 13.65           C  
ATOM   7765  CD1 LEU B 243     -53.325  -4.194  81.162  1.00 19.98           C  
ATOM   7766  CD2 LEU B 243     -55.304  -4.139  79.682  1.00 14.10           C  
ATOM   7778  N   ASN B 244     -52.767  -3.310  75.281  1.00 14.99           N  
ATOM   7779  CA  ASN B 244     -51.808  -2.801  74.300  1.00 15.55           C  
ATOM   7780  C   ASN B 244     -51.057  -1.579  74.824  1.00 18.38           C  
ATOM   7781  O   ASN B 244     -51.592  -0.759  75.576  1.00 16.82           O  
ATOM   7782  CB  ASN B 244     -52.525  -2.412  73.025  1.00 15.71           C  
ATOM   7783  CG  ASN B 244     -52.928  -3.586  72.209  1.00 15.46           C  
ATOM   7784  OD1 ASN B 244     -52.650  -4.741  72.539  1.00 17.28           O  
ATOM   7785  ND2 ASN B 244     -53.614  -3.298  71.120  1.00 15.18           N  
ATOM   7792  N   LYS B 245     -49.820  -1.425  74.342  1.00 18.20           N  
ATOM   7793  CA  LYS B 245     -49.075  -0.206  74.557  1.00 18.67           C  
ATOM   7794  C   LYS B 245     -49.844   0.975  73.966  1.00 18.44           C  
ATOM   7795  O   LYS B 245     -50.358   0.881  72.844  1.00 17.88           O  
ATOM   7796  CB  LYS B 245     -47.702  -0.314  73.891  1.00 21.83           C  
ATOM   7797  CG  LYS B 245     -46.746   0.815  74.196  1.00 39.56           C  
ATOM   7798  CD  LYS B 245     -45.350   0.531  73.624  1.00 53.27           C  
ATOM   7799  CE  LYS B 245     -44.351   1.622  74.000  1.00 63.39           C  
ATOM   7800  NZ  LYS B 245     -44.819   2.955  73.529  1.00 71.85           N  
ATOM   7814  N   PRO B 246     -49.929   2.095  74.671  1.00 19.09           N  
ATOM   7815  CA  PRO B 246     -50.597   3.266  74.109  1.00 19.10           C  
ATOM   7816  C   PRO B 246     -50.019   3.687  72.766  1.00 19.65           C  
ATOM   7817  O   PRO B 246     -48.798   3.660  72.547  1.00 20.70           O  
ATOM   7818  CB  PRO B 246     -50.374   4.352  75.168  1.00 20.15           C  
ATOM   7819  CG  PRO B 246     -50.183   3.581  76.462  1.00 20.32           C  
ATOM   7820  CD  PRO B 246     -49.484   2.326  76.074  1.00 20.04           C  
ATOM   7828  N   ILE B 247     -50.933   4.129  71.895  1.00 19.56           N  
ATOM   7829  CA  ILE B 247     -50.610   4.757  70.627  1.00 20.08           C  
ATOM   7830  C   ILE B 247     -51.359   6.088  70.542  1.00 20.46           C  
ATOM   7831  O   ILE B 247     -52.284   6.360  71.300  1.00 19.95           O  
ATOM   7832  CB  ILE B 247     -50.950   3.864  69.406  1.00 19.65           C  
ATOM   7833  CG1 ILE B 247     -52.464   3.686  69.282  1.00 18.69           C  
ATOM   7834  CG2 ILE B 247     -50.231   2.493  69.498  1.00 19.34           C  
ATOM   7835  CD1 ILE B 247     -52.937   2.904  68.034  1.00 23.44           C  
ATOM   7847  N   ASN B 248     -50.941   6.928  69.607  1.00 22.27           N  
ATOM   7848  CA  ASN B 248     -51.592   8.219  69.426  1.00 22.19           C  
ATOM   7849  C   ASN B 248     -53.006   8.039  68.902  1.00 21.99           C  
ATOM   7850  O   ASN B 248     -53.257   7.249  67.990  1.00 23.94           O  
ATOM   7851  CB  ASN B 248     -50.808   9.076  68.433  1.00 26.63           C  
ATOM   7852  CG  ASN B 248     -49.500   9.563  69.000  1.00 29.48           C  
ATOM   7853  OD1 ASN B 248     -49.372   9.748  70.206  1.00 29.73           O  
ATOM   7854  ND2 ASN B 248     -48.508   9.732  68.143  1.00 34.05           N  
ATOM   7861  N   HIS B 249     -53.927   8.838  69.430  1.00 27.80           N  
ATOM   7862  CA  HIS B 249     -55.212   8.971  68.778  1.00 24.21           C  
ATOM   7863  C   HIS B 249     -55.046   9.601  67.394  1.00 25.69           C  
ATOM   7864  O   HIS B 249     -54.181  10.449  67.182  1.00 30.39           O  
ATOM   7865  CB  HIS B 249     -56.153   9.819  69.619  1.00 23.67           C  
ATOM   7866  CG  HIS B 249     -57.351  10.276  68.865  1.00 24.52           C  
ATOM   7867  ND1 HIS B 249     -57.480  11.567  68.395  1.00 30.45           N  
ATOM   7868  CD2 HIS B 249     -58.454   9.610  68.458  1.00 29.66           C  
ATOM   7869  CE1 HIS B 249     -58.627  11.675  67.745  1.00 30.69           C  
ATOM   7870  NE2 HIS B 249     -59.232  10.503  67.762  1.00 29.92           N  
ATOM   7878  N   GLN B 250     -55.870   9.144  66.454  1.00 25.84           N  
ATOM   7879  CA  GLN B 250     -55.932   9.616  65.076  1.00 27.90           C  
ATOM   7880  C   GLN B 250     -57.356   9.418  64.590  1.00 26.09           C  
ATOM   7881  O   GLN B 250     -58.034   8.484  65.020  1.00 26.46           O  
ATOM   7882  CB  GLN B 250     -55.024   8.810  64.147  1.00 37.95           C  
ATOM   7883  CG  GLN B 250     -53.658   9.328  63.990  1.00 56.49           C  
ATOM   7884  CD  GLN B 250     -52.868   8.484  63.025  1.00 64.58           C  
ATOM   7885  OE1 GLN B 250     -53.195   8.406  61.838  1.00 63.39           O  
ATOM   7886  NE2 GLN B 250     -51.837   7.822  63.531  1.00 68.70           N  
ATOM   7895  N   SER B 251     -57.788  10.253  63.640  1.00 28.56           N  
ATOM   7896  CA  SER B 251     -59.157  10.132  63.143  1.00 30.76           C  
ATOM   7897  C   SER B 251     -59.380   8.796  62.450  1.00 28.72           C  
ATOM   7898  O   SER B 251     -60.462   8.195  62.555  1.00 31.52           O  
ATOM   7899  CB  SER B 251     -59.456  11.277  62.186  1.00 42.71           C  
ATOM   7900  OG  SER B 251     -58.527  11.231  61.124  1.00 45.70           O  
ATOM   7906  N   ASN B 252     -58.384   8.319  61.710  1.00 30.86           N  
ATOM   7907  CA  ASN B 252     -58.447   7.007  61.073  1.00 31.42           C  
ATOM   7908  C   ASN B 252     -57.458   6.109  61.806  1.00 28.59           C  
ATOM   7909  O   ASN B 252     -56.272   6.059  61.472  1.00 30.93           O  
ATOM   7910  CB  ASN B 252     -58.125   7.096  59.587  1.00 41.25           C  
ATOM   7911  CG  ASN B 252     -59.211   7.804  58.804  1.00 51.33           C  
ATOM   7912  OD1 ASN B 252     -60.396   7.646  59.086  1.00 48.92           O  
ATOM   7913  ND2 ASN B 252     -58.810   8.593  57.825  1.00 50.03           N  
ATOM   7920  N   LEU B 253     -57.958   5.376  62.806  1.00 23.73           N  
ATOM   7921  CA  LEU B 253     -57.104   4.568  63.648  1.00 22.20           C  
ATOM   7922  C   LEU B 253     -57.006   3.154  63.104  1.00 21.96           C  
ATOM   7923  O   LEU B 253     -58.013   2.534  62.762  1.00 24.39           O  
ATOM   7924  CB  LEU B 253     -57.652   4.541  65.078  1.00 25.13           C  
ATOM   7925  CG  LEU B 253     -56.747   4.004  66.180  1.00 23.98           C  
ATOM   7926  CD1 LEU B 253     -55.692   5.003  66.490  1.00 26.00           C  
ATOM   7927  CD2 LEU B 253     -57.570   3.655  67.427  1.00 27.46           C  
ATOM   7939  N   VAL B 254     -55.792   2.619  63.118  1.00 25.32           N  
ATOM   7940  CA  VAL B 254     -55.516   1.265  62.684  1.00 26.65           C  
ATOM   7941  C   VAL B 254     -54.706   0.595  63.778  1.00 31.91           C  
ATOM   7942  O   VAL B 254     -53.690   1.130  64.234  1.00 33.43           O  
ATOM   7943  CB  VAL B 254     -54.767   1.242  61.344  1.00 31.23           C  
ATOM   7944  CG1 VAL B 254     -54.595  -0.198  60.858  1.00 35.37           C  
ATOM   7945  CG2 VAL B 254     -55.526   2.043  60.342  1.00 38.20           C  
ATOM   7955  N   VAL B 255     -55.165  -0.577  64.214  1.00 22.42           N  
ATOM   7956  CA  VAL B 255     -54.517  -1.334  65.255  1.00 18.03           C  
ATOM   7957  C   VAL B 255     -54.335  -2.753  64.746  1.00 17.82           C  
ATOM   7958  O   VAL B 255     -55.311  -3.444  64.480  1.00 18.34           O  
ATOM   7959  CB  VAL B 255     -55.350  -1.363  66.563  1.00 17.49           C  
ATOM   7960  CG1 VAL B 255     -54.739  -2.276  67.626  1.00 21.35           C  
ATOM   7961  CG2 VAL B 255     -55.496   0.070  67.110  1.00 31.42           C  
ATOM   7971  N   PRO B 256     -53.115  -3.256  64.613  1.00 19.00           N  
ATOM   7972  CA  PRO B 256     -52.961  -4.678  64.276  1.00 17.87           C  
ATOM   7973  C   PRO B 256     -53.623  -5.571  65.317  1.00 16.43           C  
ATOM   7974  O   PRO B 256     -53.462  -5.372  66.522  1.00 16.59           O  
ATOM   7975  CB  PRO B 256     -51.447  -4.873  64.237  1.00 23.75           C  
ATOM   7976  CG  PRO B 256     -50.897  -3.468  64.040  1.00 34.84           C  
ATOM   7977  CD  PRO B 256     -51.831  -2.585  64.813  1.00 20.49           C  
ATOM   7985  N   ASN B 257     -54.348  -6.570  64.840  1.00 16.44           N  
ATOM   7986  CA  ASN B 257     -54.855  -7.627  65.711  1.00 17.13           C  
ATOM   7987  C   ASN B 257     -53.684  -8.519  66.095  1.00 17.18           C  
ATOM   7988  O   ASN B 257     -52.935  -8.974  65.219  1.00 21.66           O  
ATOM   7989  CB  ASN B 257     -55.940  -8.394  64.985  1.00 16.65           C  
ATOM   7990  CG  ASN B 257     -56.549  -9.527  65.800  1.00 15.10           C  
ATOM   7991  OD1 ASN B 257     -56.415  -9.609  67.022  1.00 14.67           O  
ATOM   7992  ND2 ASN B 257     -57.234 -10.395  65.121  1.00 16.37           N  
ATOM   7999  N   THR B 258     -53.532  -8.748  67.396  1.00 14.49           N  
ATOM   8000  CA  THR B 258     -52.447  -9.534  67.961  1.00 17.12           C  
ATOM   8001  C   THR B 258     -52.917 -10.805  68.643  1.00 15.76           C  
ATOM   8002  O   THR B 258     -52.117 -11.458  69.336  1.00 20.19           O  
ATOM   8003  CB  THR B 258     -51.662  -8.675  68.952  1.00 19.06           C  
ATOM   8004  OG1 THR B 258     -52.587  -8.024  69.823  1.00 23.30           O  
ATOM   8005  CG2 THR B 258     -50.860  -7.657  68.154  1.00 24.03           C  
ATOM   8013  N   VAL B 259     -54.179 -11.174  68.506  1.00 13.25           N  
ATOM   8014  CA  VAL B 259     -54.716 -12.332  69.212  1.00 14.06           C  
ATOM   8015  C   VAL B 259     -54.515 -13.548  68.320  1.00 13.81           C  
ATOM   8016  O   VAL B 259     -54.974 -13.570  67.170  1.00 14.14           O  
ATOM   8017  CB  VAL B 259     -56.200 -12.144  69.573  1.00 13.26           C  
ATOM   8018  CG1 VAL B 259     -56.714 -13.346  70.305  1.00 16.60           C  
ATOM   8019  CG2 VAL B 259     -56.448 -10.883  70.378  1.00 13.40           C  
ATOM   8029  N   LYS B 260     -53.782 -14.543  68.817  1.00 13.16           N  
ATOM   8030  CA  LYS B 260     -53.333 -15.652  67.987  1.00 13.71           C  
ATOM   8031  C   LYS B 260     -53.690 -17.006  68.565  1.00 13.46           C  
ATOM   8032  O   LYS B 260     -53.526 -17.255  69.767  1.00 13.43           O  
ATOM   8033  CB  LYS B 260     -51.804 -15.581  67.786  1.00 14.52           C  
ATOM   8034  CG  LYS B 260     -51.380 -14.314  67.067  1.00 15.11           C  
ATOM   8035  CD  LYS B 260     -49.898 -14.234  66.933  1.00 23.00           C  
ATOM   8036  CE  LYS B 260     -49.485 -12.834  66.559  1.00 35.07           C  
ATOM   8037  NZ  LYS B 260     -48.201 -12.869  65.843  1.00 41.39           N  
ATOM   8051  N   ASN B 261     -54.155 -17.878  67.699  1.00 14.75           N  
ATOM   8052  CA  ASN B 261     -54.395 -19.260  68.078  1.00 13.81           C  
ATOM   8054  C   ASN B 261     -53.094 -20.021  68.171  1.00 14.35           C  
ATOM   8055  O   ASN B 261     -52.015 -19.479  67.965  1.00 14.83           O  
ATOM   8056  CB  ASN B 261     -55.303 -19.934  67.074  1.00 18.20           C  
ATOM   8058  CG  ASN B 261     -56.279 -20.898  67.730  1.00 16.11           C  
ATOM   8060  OD1 ASN B 261     -55.959 -21.666  68.681  1.00 14.00           O  
ATOM   8062  ND2 ASN B 261     -57.470 -20.925  67.161  1.00 21.21           N  
ATOM   8074  N   THR B 262     -53.211 -21.313  68.467  1.00 15.39           N  
ATOM   8075  CA  THR B 262     -52.026 -22.121  68.687  1.00 15.36           C  
ATOM   8076  C   THR B 262     -51.185 -22.302  67.421  1.00 15.89           C  
ATOM   8077  O   THR B 262     -49.986 -22.586  67.511  1.00 18.75           O  
ATOM   8078  CB  THR B 262     -52.398 -23.489  69.210  1.00 19.24           C  
ATOM   8079  OG1 THR B 262     -53.231 -24.153  68.249  1.00 20.91           O  
ATOM   8080  CG2 THR B 262     -53.122 -23.423  70.535  1.00 18.76           C  
ATOM   8088  N   ASP B 263     -51.762 -22.087  66.246  1.00 13.78           N  
ATOM   8089  CA  ASP B 263     -51.046 -22.146  64.980  1.00 14.48           C  
ATOM   8090  C   ASP B 263     -50.665 -20.776  64.477  1.00 14.57           C  
ATOM   8091  O   ASP B 263     -50.230 -20.646  63.334  1.00 16.99           O  
ATOM   8092  CB  ASP B 263     -51.889 -22.864  63.923  1.00 17.10           C  
ATOM   8093  CG  ASP B 263     -53.167 -22.102  63.556  1.00 17.99           C  
ATOM   8094  OD1 ASP B 263     -53.453 -21.047  64.158  1.00 16.83           O  
ATOM   8095  OD2 ASP B 263     -53.930 -22.573  62.667  1.00 22.38           O  
ATOM   8100  N   GLY B 264     -50.797 -19.776  65.311  1.00 13.40           N  
ATOM   8101  CA  GLY B 264     -50.398 -18.454  64.936  1.00 14.47           C  
ATOM   8102  C   GLY B 264     -51.419 -17.701  64.127  1.00 13.23           C  
ATOM   8103  O   GLY B 264     -51.198 -16.516  63.853  1.00 16.57           O  
ATOM   8107  N   SER B 265     -52.540 -18.318  63.764  1.00 13.28           N  
ATOM   8108  CA  SER B 265     -53.530 -17.600  62.985  1.00 15.12           C  
ATOM   8109  C   SER B 265     -54.248 -16.589  63.871  1.00 14.31           C  
ATOM   8110  O   SER B 265     -54.409 -16.765  65.085  1.00 15.09           O  
ATOM   8111  CB  SER B 265     -54.521 -18.577  62.334  1.00 19.71           C  
ATOM   8112  OG  SER B 265     -55.296 -19.267  63.287  1.00 19.43           O  
ATOM   8118  N   LEU B 266     -54.683 -15.506  63.260  1.00 14.60           N  
ATOM   8119  CA  LEU B 266     -55.317 -14.442  64.001  1.00 14.19           C  
ATOM   8120  C   LEU B 266     -56.760 -14.784  64.315  1.00 16.94           C  
ATOM   8121  O   LEU B 266     -57.522 -15.240  63.452  1.00 19.62           O  
ATOM   8122  CB  LEU B 266     -55.249 -13.141  63.227  1.00 16.40           C  
ATOM   8123  CG  LEU B 266     -53.865 -12.536  63.064  1.00 17.51           C  
ATOM   8124  CD1 LEU B 266     -53.964 -11.330  62.180  1.00 18.31           C  
ATOM   8125  CD2 LEU B 266     -53.267 -12.150  64.395  1.00 23.14           C  
ATOM   8137  N   VAL B 267     -57.143 -14.530  65.555  1.00 15.29           N  
ATOM   8138  CA  VAL B 267     -58.525 -14.706  65.984  1.00 14.78           C  
ATOM   8139  C   VAL B 267     -59.340 -13.483  65.572  1.00 14.95           C  
ATOM   8140  O   VAL B 267     -59.017 -12.355  65.950  1.00 14.49           O  
ATOM   8141  CB  VAL B 267     -58.590 -14.917  67.505  1.00 15.09           C  
ATOM   8142  CG1 VAL B 267     -60.034 -14.969  67.944  1.00 16.36           C  
ATOM   8143  CG2 VAL B 267     -57.859 -16.201  67.940  1.00 16.93           C  
ATOM   8153  N   THR B 268     -60.412 -13.706  64.791  1.00 18.13           N  
ATOM   8154  CA  THR B 268     -61.226 -12.604  64.323  1.00 17.37           C  
ATOM   8155  C   THR B 268     -61.953 -11.980  65.507  1.00 16.97           C  
ATOM   8156  O   THR B 268     -62.621 -12.701  66.250  1.00 20.09           O  
ATOM   8157  CB  THR B 268     -62.244 -13.108  63.305  1.00 21.58           C  
ATOM   8158  OG1 THR B 268     -61.544 -13.596  62.153  1.00 28.15           O  
ATOM   8159  CG2 THR B 268     -63.192 -11.999  62.866  1.00 25.37           C  
ATOM   8167  N   PRO B 269     -61.856 -10.669  65.722  1.00 17.55           N  
ATOM   8168  CA  PRO B 269     -62.618 -10.080  66.830  1.00 16.45           C  
ATOM   8169  C   PRO B 269     -64.105 -10.322  66.682  1.00 20.55           C  
ATOM   8170  O   PRO B 269     -64.673 -10.206  65.597  1.00 27.10           O  
ATOM   8171  CB  PRO B 269     -62.300  -8.585  66.727  1.00 20.30           C  
ATOM   8172  CG  PRO B 269     -61.056  -8.495  65.925  1.00 18.86           C  
ATOM   8173  CD  PRO B 269     -61.045  -9.670  65.005  1.00 18.32           C  
ATOM   8181  N   GLU B 270     -64.747 -10.634  67.798  1.00 18.64           N  
ATOM   8182  CA  GLU B 270     -66.198 -10.803  67.818  1.00 25.03           C  
ATOM   8183  C   GLU B 270     -66.945  -9.480  67.894  1.00 21.44           C  
ATOM   8184  O   GLU B 270     -67.976  -9.311  67.250  1.00 23.41           O  
ATOM   8185  CB  GLU B 270     -66.617 -11.662  69.004  1.00 50.49           C  
ATOM   8186  CG  GLU B 270     -65.964 -12.990  69.018  1.00 72.64           C  
ATOM   8187  CD  GLU B 270     -66.181 -13.753  67.721  1.00 84.89           C  
ATOM   8188  OE1 GLU B 270     -67.253 -13.582  67.103  1.00 78.96           O  
ATOM   8189  OE2 GLU B 270     -65.275 -14.510  67.313  1.00 88.46           O  
ATOM   8196  N   ILE B 271     -66.488  -8.569  68.725  1.00 18.74           N  
ATOM   8197  CA  ILE B 271     -67.156  -7.304  68.952  1.00 18.68           C  
ATOM   8198  C   ILE B 271     -66.084  -6.257  69.015  1.00 17.20           C  
ATOM   8199  O   ILE B 271     -65.068  -6.443  69.684  1.00 18.92           O  
ATOM   8200  CB  ILE B 271     -67.970  -7.250  70.257  1.00 28.16           C  
ATOM   8201  CG1 ILE B 271     -68.943  -8.409  70.344  1.00 32.51           C  
ATOM   8202  CG2 ILE B 271     -68.705  -5.882  70.352  1.00 34.34           C  
ATOM   8203  CD1 ILE B 271     -69.646  -8.480  71.708  1.00 39.16           C  
ATOM   8215  N   ILE B 272     -66.327  -5.135  68.372  1.00 16.90           N  
ATOM   8216  CA  ILE B 272     -65.369  -4.051  68.330  1.00 17.97           C  
ATOM   8217  C   ILE B 272     -66.083  -2.814  68.859  1.00 19.99           C  
ATOM   8218  O   ILE B 272     -67.219  -2.534  68.456  1.00 17.54           O  
ATOM   8219  CB  ILE B 272     -64.845  -3.837  66.891  1.00 18.69           C  
ATOM   8220  CG1 ILE B 272     -64.190  -5.118  66.331  1.00 21.15           C  
ATOM   8221  CG2 ILE B 272     -63.895  -2.676  66.840  1.00 18.42           C  
ATOM   8222  CD1 ILE B 272     -63.987  -5.078  64.814  1.00 25.99           C  
ATOM   8234  N   SER B 273     -65.420  -2.084  69.771  1.00 18.02           N  
ATOM   8235  CA  SER B 273     -65.996  -0.874  70.322  1.00 17.09           C  
ATOM   8236  C   SER B 273     -66.049   0.230  69.274  1.00 16.72           C  
ATOM   8237  O   SER B 273     -65.428   0.160  68.203  1.00 16.35           O  
ATOM   8238  CB  SER B 273     -65.177  -0.386  71.521  1.00 20.91           C  
ATOM   8239  OG  SER B 273     -63.977   0.186  71.050  1.00 16.81           O  
ATOM   8245  N   ASP B 274     -66.803   1.268  69.612  1.00 17.24           N  
ATOM   8246  CA  ASP B 274     -66.780   2.544  68.883  1.00 17.06           C  
ATOM   8247  C   ASP B 274     -66.993   2.371  67.382  1.00 19.35           C  
ATOM   8248  O   ASP B 274     -66.375   3.062  66.565  1.00 20.87           O  
ATOM   8249  CB  ASP B 274     -65.472   3.266  69.183  1.00 18.26           C  
ATOM   8250  CG  ASP B 274     -65.320   3.576  70.653  1.00 17.78           C  
ATOM   8251  OD1 ASP B 274     -65.825   4.644  71.066  1.00 21.43           O  
ATOM   8252  OD2 ASP B 274     -64.711   2.765  71.387  1.00 17.99           O  
ATOM   8257  N   ASP B 275     -67.857   1.418  67.019  1.00 18.68           N  
ATOM   8258  CA  ASP B 275     -68.236   1.170  65.632  1.00 18.70           C  
ATOM   8259  C   ASP B 275     -67.055   0.811  64.732  1.00 21.55           C  
ATOM   8260  O   ASP B 275     -67.131   1.005  63.507  1.00 20.87           O  
ATOM   8261  CB  ASP B 275     -68.982   2.388  65.074  1.00 19.38           C  
ATOM   8262  CG  ASP B 275     -70.245   2.688  65.847  1.00 27.12           C  
ATOM   8263  OD1 ASP B 275     -71.018   1.751  66.097  1.00 30.53           O  
ATOM   8264  OD2 ASP B 275     -70.487   3.855  66.185  1.00 36.28           O  
ATOM   8269  N   GLY B 276     -65.965   0.288  65.292  1.00 20.49           N  
ATOM   8270  CA  GLY B 276     -64.849  -0.155  64.480  1.00 22.22           C  
ATOM   8271  C   GLY B 276     -65.181  -1.403  63.662  1.00 18.40           C  
ATOM   8272  O   GLY B 276     -66.206  -2.065  63.838  1.00 18.95           O  
ATOM   8276  N   ASP B 277     -64.286  -1.720  62.738  1.00 22.10           N  
ATOM   8277  CA  ASP B 277     -64.473  -2.878  61.890  1.00 21.78           C  
ATOM   8278  C   ASP B 277     -63.132  -3.571  61.717  1.00 23.58           C  
ATOM   8279  O   ASP B 277     -62.069  -3.032  62.032  1.00 20.95           O  
ATOM   8280  CB  ASP B 277     -65.097  -2.491  60.545  1.00 34.06           C  
ATOM   8281  CG  ASP B 277     -64.551  -1.211  60.015  1.00 51.25           C  
ATOM   8282  OD1 ASP B 277     -63.342  -1.175  59.708  1.00 59.52           O  
ATOM   8283  OD2 ASP B 277     -65.329  -0.235  59.906  1.00 64.40           O  
ATOM   8288  N   TYR B 278     -63.201  -4.806  61.251  1.00 24.52           N  
ATOM   8289  CA  TYR B 278     -62.028  -5.647  61.061  1.00 19.97           C  
ATOM   8290  C   TYR B 278     -61.750  -5.796  59.575  1.00 21.29           C  
ATOM   8291  O   TYR B 278     -62.646  -6.182  58.812  1.00 25.81           O  
ATOM   8292  CB  TYR B 278     -62.265  -7.006  61.667  1.00 20.82           C  
ATOM   8293  CG  TYR B 278     -61.065  -7.888  61.739  1.00 21.29           C  
ATOM   8294  CD1 TYR B 278     -59.902  -7.459  62.341  1.00 16.75           C  
ATOM   8295  CD2 TYR B 278     -61.115  -9.162  61.244  1.00 18.65           C  
ATOM   8296  CE1 TYR B 278     -58.798  -8.265  62.412  1.00 16.69           C  
ATOM   8297  CE2 TYR B 278     -60.028  -9.992  61.331  1.00 20.04           C  
ATOM   8298  CZ  TYR B 278     -58.872  -9.538  61.932  1.00 17.48           C  
ATOM   8299  OH  TYR B 278     -57.774 -10.360  62.056  1.00 18.58           O  
ATOM   8309  N   GLU B 279     -60.546  -5.431  59.168  1.00 24.94           N  
ATOM   8310  CA  GLU B 279     -60.023  -5.675  57.832  1.00 28.13           C  
ATOM   8311  C   GLU B 279     -58.721  -6.418  58.071  1.00 22.88           C  
ATOM   8312  O   GLU B 279     -57.657  -5.808  58.154  1.00 25.43           O  
ATOM   8313  CB  GLU B 279     -59.818  -4.377  57.059  1.00 52.05           C  
ATOM   8314  CG  GLU B 279     -61.082  -3.567  56.880  1.00 72.30           C  
ATOM   8315  CD  GLU B 279     -60.852  -2.325  56.045  1.00 85.09           C  
ATOM   8316  OE1 GLU B 279     -59.821  -2.267  55.340  1.00 83.45           O  
ATOM   8317  OE2 GLU B 279     -61.698  -1.408  56.104  1.00 88.22           O  
ATOM   8324  N   LYS B 280     -58.807  -7.739  58.173  1.00 22.08           N  
ATOM   8325  CA  LYS B 280     -57.692  -8.581  58.565  1.00 25.41           C  
ATOM   8326  C   LYS B 280     -56.419  -8.105  57.879  1.00 22.17           C  
ATOM   8327  O   LYS B 280     -56.419  -7.896  56.669  1.00 26.48           O  
ATOM   8328  CB  LYS B 280     -57.996 -10.037  58.216  1.00 27.66           C  
ATOM   8329  CG  LYS B 280     -56.935 -11.044  58.604  1.00 33.76           C  
ATOM   8330  CD  LYS B 280     -57.411 -12.444  58.219  1.00 49.01           C  
ATOM   8331  CE  LYS B 280     -56.382 -13.512  58.563  1.00 49.85           C  
ATOM   8332  NZ  LYS B 280     -56.854 -14.880  58.164  1.00 58.76           N  
ATOM   8346  N   PRO B 281     -55.309  -7.938  58.595  1.00 21.61           N  
ATOM   8347  CA  PRO B 281     -55.100  -8.210  60.023  1.00 18.94           C  
ATOM   8348  C   PRO B 281     -55.376  -7.051  60.962  1.00 18.92           C  
ATOM   8349  O   PRO B 281     -54.982  -7.170  62.130  1.00 19.06           O  
ATOM   8350  CB  PRO B 281     -53.622  -8.580  60.080  1.00 20.96           C  
ATOM   8351  CG  PRO B 281     -53.014  -7.638  59.088  1.00 21.48           C  
ATOM   8352  CD  PRO B 281     -54.057  -7.529  57.940  1.00 25.00           C  
ATOM   8360  N   ASN B 282     -56.048  -5.994  60.519  1.00 20.23           N  
ATOM   8361  CA  ASN B 282     -56.132  -4.753  61.286  1.00 18.49           C  
ATOM   8362  C   ASN B 282     -57.545  -4.480  61.774  1.00 19.64           C  
ATOM   8363  O   ASN B 282     -58.519  -4.762  61.075  1.00 21.53           O  
ATOM   8364  CB  ASN B 282     -55.647  -3.589  60.441  1.00 20.80           C  
ATOM   8365  CG  ASN B 282     -54.211  -3.727  60.106  1.00 24.82           C  
ATOM   8366  OD1 ASN B 282     -53.389  -3.944  60.989  1.00 23.73           O  
ATOM   8367  ND2 ASN B 282     -53.890  -3.661  58.817  1.00 28.81           N  
ATOM   8374  N   VAL B 283     -57.640  -3.939  62.992  1.00 17.21           N  
ATOM   8375  CA  VAL B 283     -58.865  -3.339  63.503  1.00 16.69           C  
ATOM   8376  C   VAL B 283     -58.803  -1.856  63.205  1.00 17.50           C  
ATOM   8377  O   VAL B 283     -57.756  -1.208  63.378  1.00 18.08           O  
ATOM   8378  CB  VAL B 283     -59.055  -3.610  65.011  1.00 18.98           C  
ATOM   8379  CG1 VAL B 283     -60.420  -3.218  65.419  1.00 19.83           C  
ATOM   8380  CG2 VAL B 283     -58.897  -5.085  65.327  1.00 18.82           C  
ATOM   8390  N   LYS B 284     -59.886  -1.341  62.630  1.00 19.86           N  
ATOM   8391  CA  LYS B 284     -59.947   0.033  62.193  1.00 19.20           C  
ATOM   8392  C   LYS B 284     -61.122   0.772  62.812  1.00 21.54           C  
ATOM   8393  O   LYS B 284     -62.205   0.214  62.989  1.00 23.72           O  
ATOM   8394  CB  LYS B 284     -60.070   0.074  60.667  1.00 22.09           C  
ATOM   8395  CG  LYS B 284     -58.842  -0.478  59.958  1.00 35.98           C  
ATOM   8396  CD  LYS B 284     -59.011  -0.488  58.457  1.00 48.04           C  
ATOM   8397  CE  LYS B 284     -57.686  -0.785  57.777  1.00 62.29           C  
ATOM   8398  NZ  LYS B 284     -57.851  -1.085  56.331  1.00 70.12           N  
ATOM   8412  N   TRP B 285     -60.880   2.029  63.177  1.00 20.56           N  
ATOM   8413  CA  TRP B 285     -61.887   2.901  63.757  1.00 21.76           C  
ATOM   8414  C   TRP B 285     -61.833   4.259  63.080  1.00 25.66           C  
ATOM   8415  O   TRP B 285     -60.752   4.756  62.742  1.00 24.68           O  
ATOM   8416  CB  TRP B 285     -61.677   3.132  65.243  1.00 19.33           C  
ATOM   8417  CG  TRP B 285     -61.839   2.000  66.155  1.00 17.80           C  
ATOM   8418  CD1 TRP B 285     -62.937   1.710  66.896  1.00 18.41           C  
ATOM   8419  CD2 TRP B 285     -60.852   1.045  66.508  1.00 18.06           C  
ATOM   8420  NE1 TRP B 285     -62.704   0.612  67.657  1.00 17.66           N  
ATOM   8421  CE2 TRP B 285     -61.419   0.193  67.475  1.00 16.31           C  
ATOM   8422  CE3 TRP B 285     -59.538   0.822  66.111  1.00 22.55           C  
ATOM   8423  CZ2 TRP B 285     -60.721  -0.882  68.030  1.00 18.79           C  
ATOM   8424  CZ3 TRP B 285     -58.857  -0.234  66.654  1.00 18.52           C  
ATOM   8425  CH2 TRP B 285     -59.427  -1.064  67.604  1.00 17.81           C  
ATOM   8436  N   HIS B 286     -63.012   4.872  62.931  1.00 25.29           N  
ATOM   8437  CA  HIS B 286     -63.145   6.290  62.606  1.00 24.36           C  
ATOM   8438  C   HIS B 286     -63.446   7.052  63.894  1.00 24.96           C  
ATOM   8439  O   HIS B 286     -64.534   6.898  64.466  1.00 28.27           O  
ATOM   8440  CB  HIS B 286     -64.251   6.507  61.575  1.00 33.72           C  
ATOM   8441  CG  HIS B 286     -64.329   7.914  61.068  1.00 51.58           C  
ATOM   8442  ND1 HIS B 286     -65.513   8.617  60.995  1.00 55.38           N  
ATOM   8443  CD2 HIS B 286     -63.366   8.752  60.617  1.00 52.70           C  
ATOM   8444  CE1 HIS B 286     -65.277   9.823  60.512  1.00 53.39           C  
ATOM   8445  NE2 HIS B 286     -63.983   9.931  60.274  1.00 52.38           N  
ATOM   8453  N   LEU B 287     -62.474   7.867  64.357  1.00 24.41           N  
ATOM   8454  CA  LEU B 287     -62.564   8.597  65.628  1.00 22.10           C  
ATOM   8455  C   LEU B 287     -62.318  10.084  65.413  1.00 30.23           C  
ATOM   8456  O   LEU B 287     -61.250  10.609  65.759  1.00 26.99           O  
ATOM   8457  CB  LEU B 287     -61.565   8.062  66.661  1.00 26.64           C  
ATOM   8458  CG  LEU B 287     -61.617   6.558  66.973  1.00 23.30           C  
ATOM   8459  CD1 LEU B 287     -60.434   6.137  67.797  1.00 25.89           C  
ATOM   8460  CD2 LEU B 287     -62.892   6.205  67.691  1.00 27.43           C  
ATOM   8472  N   PRO B 288     -63.289  10.801  64.855  1.00 31.67           N  
ATOM   8473  CA  PRO B 288     -63.082  12.245  64.634  1.00 36.77           C  
ATOM   8474  C   PRO B 288     -62.887  13.029  65.918  1.00 32.40           C  
ATOM   8475  O   PRO B 288     -62.274  14.104  65.888  1.00 42.81           O  
ATOM   8476  CB  PRO B 288     -64.353  12.678  63.883  1.00 33.21           C  
ATOM   8477  CG  PRO B 288     -65.373  11.638  64.202  1.00 35.49           C  
ATOM   8478  CD  PRO B 288     -64.603  10.340  64.373  1.00 34.94           C  
ATOM   8486  N   GLU B 289     -63.405  12.537  67.042  1.00 33.19           N  
ATOM   8487  CA  GLU B 289     -63.169  13.131  68.346  1.00 32.21           C  
ATOM   8488  C   GLU B 289     -62.223  12.240  69.134  1.00 31.11           C  
ATOM   8489  O   GLU B 289     -62.238  11.010  68.993  1.00 30.35           O  
ATOM   8490  CB  GLU B 289     -64.479  13.312  69.119  1.00 44.54           C  
ATOM   8493  N   PHE B 290     -61.387  12.863  69.954  1.00 25.65           N  
ATOM   8494  CA  PHE B 290     -60.515  12.099  70.835  1.00 33.18           C  
ATOM   8495  C   PHE B 290     -61.331  11.241  71.796  1.00 33.82           C  
ATOM   8496  O   PHE B 290     -62.371  11.660  72.310  1.00 28.25           O  
ATOM   8497  CB  PHE B 290     -59.591  13.011  71.649  1.00 40.28           C  
ATOM   8498  CG  PHE B 290     -58.816  12.270  72.705  1.00 29.33           C  
ATOM   8499  CD1 PHE B 290     -57.710  11.501  72.352  1.00 28.42           C  
ATOM   8500  CD2 PHE B 290     -59.209  12.292  74.030  1.00 31.30           C  
ATOM   8501  CE1 PHE B 290     -57.007  10.784  73.296  1.00 35.73           C  
ATOM   8502  CE2 PHE B 290     -58.504  11.577  74.982  1.00 30.59           C  
ATOM   8503  CZ  PHE B 290     -57.398  10.820  74.607  1.00 36.00           C  
ATOM   8513  N   THR B 291     -60.845  10.021  72.015  1.00 26.58           N  
ATOM   8514  CA  THR B 291     -61.282   9.173  73.111  1.00 21.60           C  
ATOM   8515  C   THR B 291     -60.061   8.469  73.695  1.00 21.10           C  
ATOM   8516  O   THR B 291     -59.075   8.222  72.990  1.00 25.50           O  
ATOM   8517  CB  THR B 291     -62.353   8.158  72.655  1.00 25.11           C  
ATOM   8518  OG1 THR B 291     -62.878   7.470  73.798  1.00 30.89           O  
ATOM   8519  CG2 THR B 291     -61.780   7.145  71.653  1.00 27.07           C  
ATOM   8527  N   ASN B 292     -60.142   8.179  75.006  1.00 22.32           N  
ATOM   8528  CA  ASN B 292     -59.027   7.654  75.799  1.00 27.75           C  
ATOM   8529  C   ASN B 292     -58.650   6.234  75.442  1.00 20.37           C  
ATOM   8530  O   ASN B 292     -57.515   5.825  75.701  1.00 21.83           O  
ATOM   8531  CB  ASN B 292     -59.368   7.657  77.307  1.00 24.08           C  
ATOM   8532  CG  ASN B 292     -59.345   9.049  77.913  1.00 54.10           C  
ATOM   8533  OD1 ASN B 292     -58.283   9.544  78.311  1.00 55.45           O  
ATOM   8534  ND2 ASN B 292     -60.513   9.691  77.989  1.00 52.61           N  
ATOM   8541  N   GLU B 293     -59.574   5.449  74.915  1.00 21.01           N  
ATOM   8542  CA  GLU B 293     -59.266   4.062  74.591  1.00 18.50           C  
ATOM   8543  C   GLU B 293     -60.342   3.524  73.663  1.00 17.90           C  
ATOM   8544  O   GLU B 293     -61.484   3.992  73.651  1.00 19.47           O  
ATOM   8545  CB  GLU B 293     -59.148   3.189  75.855  1.00 24.20           C  
ATOM   8546  CG  GLU B 293     -60.411   3.006  76.607  1.00 29.53           C  
ATOM   8547  CD  GLU B 293     -60.191   2.138  77.847  1.00 41.35           C  
ATOM   8548  OE1 GLU B 293     -59.028   1.970  78.248  1.00 44.08           O  
ATOM   8549  OE2 GLU B 293     -61.176   1.632  78.408  1.00 62.10           O  
ATOM   8556  N   VAL B 294     -59.965   2.492  72.922  1.00 17.17           N  
ATOM   8557  CA  VAL B 294     -60.878   1.657  72.172  1.00 16.57           C  
ATOM   8558  C   VAL B 294     -60.558   0.223  72.572  1.00 16.89           C  
ATOM   8559  O   VAL B 294     -59.549  -0.054  73.241  1.00 16.39           O  
ATOM   8560  CB  VAL B 294     -60.761   1.863  70.645  1.00 16.43           C  
ATOM   8561  CG1 VAL B 294     -61.266   3.268  70.227  1.00 17.45           C  
ATOM   8562  CG2 VAL B 294     -59.346   1.624  70.148  1.00 16.05           C  
ATOM   8572  N   SER B 295     -61.418  -0.703  72.153  1.00 15.67           N  
ATOM   8573  CA  SER B 295     -61.243  -2.083  72.583  1.00 15.17           C  
ATOM   8574  C   SER B 295     -61.929  -3.024  71.620  1.00 17.86           C  
ATOM   8575  O   SER B 295     -62.809  -2.627  70.844  1.00 16.70           O  
ATOM   8576  CB  SER B 295     -61.795  -2.295  74.004  1.00 15.79           C  
ATOM   8577  OG  SER B 295     -63.179  -2.064  74.038  1.00 16.59           O  
ATOM   8583  N   PHE B 296     -61.552  -4.292  71.698  1.00 14.44           N  
ATOM   8584  CA  PHE B 296     -62.315  -5.296  70.983  1.00 14.41           C  
ATOM   8585  C   PHE B 296     -62.294  -6.589  71.778  1.00 16.86           C  
ATOM   8586  O   PHE B 296     -61.405  -6.807  72.609  1.00 16.70           O  
ATOM   8587  CB  PHE B 296     -61.824  -5.520  69.538  1.00 14.61           C  
ATOM   8588  CG  PHE B 296     -60.326  -5.772  69.380  1.00 14.98           C  
ATOM   8589  CD1 PHE B 296     -59.828  -7.065  69.279  1.00 21.12           C  
ATOM   8590  CD2 PHE B 296     -59.441  -4.718  69.255  1.00 16.61           C  
ATOM   8591  CE1 PHE B 296     -58.454  -7.260  69.062  1.00 17.84           C  
ATOM   8592  CE2 PHE B 296     -58.087  -4.907  69.028  1.00 19.67           C  
ATOM   8593  CZ  PHE B 296     -57.589  -6.162  68.945  1.00 19.93           C  
ATOM   8603  N   ILE B 297     -63.337  -7.383  71.599  1.00 14.64           N  
ATOM   8604  CA  ILE B 297     -63.525  -8.600  72.377  1.00 14.89           C  
ATOM   8605  C   ILE B 297     -63.392  -9.782  71.440  1.00 17.27           C  
ATOM   8606  O   ILE B 297     -63.863  -9.731  70.316  1.00 18.21           O  
ATOM   8607  CB  ILE B 297     -64.884  -8.570  73.097  1.00 20.42           C  
ATOM   8608  CG1 ILE B 297     -64.806  -7.560  74.270  1.00 30.36           C  
ATOM   8609  CG2 ILE B 297     -65.239  -9.953  73.630  1.00 26.25           C  
ATOM   8610  CD1 ILE B 297     -66.076  -7.279  74.924  1.00 41.75           C  
ATOM   8622  N   PHE B 298     -62.710 -10.834  71.899  1.00 16.75           N  
ATOM   8623  CA  PHE B 298     -62.523 -12.050  71.132  1.00 13.93           C  
ATOM   8624  C   PHE B 298     -63.027 -13.269  71.893  1.00 18.29           C  
ATOM   8625  O   PHE B 298     -63.105 -13.295  73.136  1.00 15.78           O  
ATOM   8626  CB  PHE B 298     -61.048 -12.246  70.747  1.00 13.00           C  
ATOM   8627  CG  PHE B 298     -60.131 -12.443  71.877  1.00 15.14           C  
ATOM   8628  CD1 PHE B 298     -59.527 -11.380  72.484  1.00 19.06           C  
ATOM   8629  CD2 PHE B 298     -59.858 -13.728  72.341  1.00 15.97           C  
ATOM   8630  CE1 PHE B 298     -58.675 -11.572  73.537  1.00 16.81           C  
ATOM   8631  CE2 PHE B 298     -58.997 -13.914  73.375  1.00 14.01           C  
ATOM   8632  CZ  PHE B 298     -58.391 -12.840  73.975  1.00 15.35           C  
ATOM   8642  N   TYR B 299     -63.386 -14.291  71.116  1.00 15.91           N  
ATOM   8643  CA  TYR B 299     -63.818 -15.576  71.648  1.00 14.77           C  
ATOM   8644  C   TYR B 299     -63.458 -16.659  70.647  1.00 19.05           C  
ATOM   8645  O   TYR B 299     -63.802 -16.550  69.469  1.00 19.73           O  
ATOM   8646  CB  TYR B 299     -65.317 -15.598  71.899  1.00 16.14           C  
ATOM   8647  CG  TYR B 299     -65.858 -16.928  72.331  1.00 16.95           C  
ATOM   8648  CD1 TYR B 299     -66.050 -17.216  73.664  1.00 20.68           C  
ATOM   8649  CD2 TYR B 299     -66.233 -17.899  71.399  1.00 21.27           C  
ATOM   8650  CE1 TYR B 299     -66.582 -18.427  74.072  1.00 24.02           C  
ATOM   8651  CE2 TYR B 299     -66.803 -19.082  71.791  1.00 19.76           C  
ATOM   8652  CZ  TYR B 299     -66.954 -19.367  73.118  1.00 26.79           C  
ATOM   8653  OH  TYR B 299     -67.480 -20.594  73.476  1.00 32.09           O  
ATOM   8663  N   GLN B 300     -62.760 -17.679  71.107  1.00 15.90           N  
ATOM   8664  CA  GLN B 300     -62.285 -18.741  70.241  1.00 16.46           C  
ATOM   8665  C   GLN B 300     -62.271 -20.092  70.945  1.00 15.81           C  
ATOM   8666  O   GLN B 300     -61.490 -20.287  71.885  1.00 15.69           O  
ATOM   8667  CB  GLN B 300     -60.862 -18.433  69.797  1.00 18.85           C  
ATOM   8668  CG  GLN B 300     -60.254 -19.479  68.890  1.00 24.10           C  
ATOM   8669  CD  GLN B 300     -61.037 -19.585  67.604  1.00 28.51           C  
ATOM   8670  OE1 GLN B 300     -61.160 -18.601  66.882  1.00 33.51           O  
ATOM   8671  NE2 GLN B 300     -61.629 -20.737  67.348  1.00 31.59           N  
ATOM   8680  N   PRO B 301     -63.096 -21.047  70.553  1.00 15.27           N  
ATOM   8681  CA  PRO B 301     -62.918 -22.414  71.052  1.00 15.53           C  
ATOM   8682  C   PRO B 301     -61.580 -22.961  70.598  1.00 14.80           C  
ATOM   8683  O   PRO B 301     -61.163 -22.753  69.457  1.00 17.82           O  
ATOM   8684  CB  PRO B 301     -64.087 -23.179  70.406  1.00 18.93           C  
ATOM   8685  CG  PRO B 301     -65.096 -22.076  70.056  1.00 26.35           C  
ATOM   8686  CD  PRO B 301     -64.267 -20.926  69.672  1.00 20.56           C  
ATOM   8694  N   VAL B 302     -60.937 -23.711  71.477  1.00 14.63           N  
ATOM   8695  CA  VAL B 302     -59.605 -24.234  71.271  1.00 15.36           C  
ATOM   8696  C   VAL B 302     -59.575 -25.674  71.738  1.00 14.68           C  
ATOM   8697  O   VAL B 302     -60.099 -25.990  72.810  1.00 16.10           O  
ATOM   8698  CB  VAL B 302     -58.587 -23.383  72.058  1.00 35.99           C  
ATOM   8699  CG1 VAL B 302     -57.211 -24.033  72.085  1.00 42.91           C  
ATOM   8700  CG2 VAL B 302     -58.547 -21.980  71.470  1.00 33.63           C  
ATOM   8710  N   THR B 303     -58.925 -26.534  70.972  1.00 17.87           N  
ATOM   8711  CA  THR B 303     -58.696 -27.921  71.351  1.00 15.78           C  
ATOM   8712  C   THR B 303     -57.200 -28.170  71.273  1.00 19.13           C  
ATOM   8713  O   THR B 303     -56.597 -27.885  70.236  1.00 18.22           O  
ATOM   8714  CB  THR B 303     -59.429 -28.884  70.406  1.00 20.23           C  
ATOM   8715  OG1 THR B 303     -60.849 -28.719  70.549  1.00 23.28           O  
ATOM   8716  CG2 THR B 303     -59.092 -30.312  70.712  1.00 24.09           C  
ATOM   8724  N   ILE B 304     -56.606 -28.643  72.371  1.00 17.08           N  
ATOM   8725  CA  ILE B 304     -55.219 -29.089  72.420  1.00 15.29           C  
ATOM   8726  C   ILE B 304     -55.229 -30.464  73.070  1.00 18.95           C  
ATOM   8727  O   ILE B 304     -55.667 -30.618  74.218  1.00 17.77           O  
ATOM   8728  CB  ILE B 304     -54.297 -28.130  73.182  1.00 16.50           C  
ATOM   8729  CG1 ILE B 304     -54.494 -26.689  72.706  1.00 16.90           C  
ATOM   8730  CG2 ILE B 304     -52.857 -28.593  73.046  1.00 18.37           C  
ATOM   8731  CD1 ILE B 304     -53.697 -25.657  73.470  1.00 18.24           C  
ATOM   8743  N   GLY B 305     -54.790 -31.453  72.319  1.00 25.74           N  
ATOM   8744  CA  GLY B 305     -54.941 -32.825  72.770  1.00 32.38           C  
ATOM   8745  C   GLY B 305     -56.401 -33.138  73.025  1.00 19.88           C  
ATOM   8746  O   GLY B 305     -57.259 -32.916  72.181  1.00 21.01           O  
ATOM   8750  N   LYS B 306     -56.682 -33.654  74.219  1.00 18.80           N  
ATOM   8751  CA  LYS B 306     -58.036 -33.962  74.674  1.00 18.63           C  
ATOM   8752  C   LYS B 306     -58.748 -32.760  75.288  1.00 17.57           C  
ATOM   8753  O   LYS B 306     -59.957 -32.846  75.572  1.00 18.32           O  
ATOM   8754  CB  LYS B 306     -58.004 -35.082  75.709  1.00 18.92           C  
ATOM   8755  CG  LYS B 306     -57.513 -36.441  75.182  1.00 22.60           C  
ATOM   8756  CD  LYS B 306     -57.642 -37.540  76.229  1.00 39.39           C  
ATOM   8757  CE  LYS B 306     -56.694 -37.330  77.414  1.00 46.90           C  
ATOM   8758  NZ  LYS B 306     -55.246 -37.401  77.014  1.00 47.16           N  
ATOM   8772  N   ALA B 307     -58.035 -31.667  75.539  1.00 16.71           N  
ATOM   8773  CA  ALA B 307     -58.597 -30.567  76.292  1.00 16.10           C  
ATOM   8774  C   ALA B 307     -59.360 -29.627  75.389  1.00 15.90           C  
ATOM   8775  O   ALA B 307     -58.869 -29.226  74.323  1.00 16.72           O  
ATOM   8776  CB  ALA B 307     -57.509 -29.777  77.031  1.00 15.41           C  
ATOM   8782  N   LYS B 308     -60.541 -29.250  75.825  1.00 20.28           N  
ATOM   8783  CA  LYS B 308     -61.328 -28.256  75.124  1.00 18.61           C  
ATOM   8784  C   LYS B 308     -61.456 -27.010  75.993  1.00 15.35           C  
ATOM   8785  O   LYS B 308     -61.876 -27.091  77.149  1.00 17.92           O  
ATOM   8786  CB  LYS B 308     -62.703 -28.812  74.746  1.00 23.45           C  
ATOM   8787  CG  LYS B 308     -62.585 -30.005  73.818  1.00 29.67           C  
ATOM   8788  CD  LYS B 308     -63.938 -30.492  73.321  1.00 48.78           C  
ATOM   8789  CE  LYS B 308     -63.773 -31.664  72.348  1.00 58.45           C  
ATOM   8790  NZ  LYS B 308     -65.073 -32.233  71.875  1.00 59.64           N  
ATOM   8804  N   ALA B 309     -61.111 -25.869  75.428  1.00 15.13           N  
ATOM   8805  CA  ALA B 309     -61.101 -24.612  76.137  1.00 15.38           C  
ATOM   8806  C   ALA B 309     -61.808 -23.547  75.320  1.00 15.54           C  
ATOM   8807  O   ALA B 309     -62.044 -23.701  74.123  1.00 16.80           O  
ATOM   8808  CB  ALA B 309     -59.660 -24.214  76.432  1.00 16.55           C  
ATOM   8814  N   ARG B 310     -62.119 -22.438  75.969  1.00 14.26           N  
ATOM   8815  CA  ARG B 310     -62.722 -21.267  75.345  1.00 15.15           C  
ATOM   8816  C   ARG B 310     -61.823 -20.086  75.678  1.00 14.51           C  
ATOM   8817  O   ARG B 310     -61.874 -19.531  76.785  1.00 16.42           O  
ATOM   8818  CB  ARG B 310     -64.147 -21.063  75.839  1.00 17.22           C  
ATOM   8819  CG  ARG B 310     -65.035 -22.217  75.417  1.00 21.86           C  
ATOM   8820  CD  ARG B 310     -66.472 -22.060  75.938  1.00 35.47           C  
ATOM   8821  NE  ARG B 310     -67.380 -23.027  75.314  1.00 55.02           N  
ATOM   8822  CZ  ARG B 310     -68.708 -22.985  75.399  1.00 58.94           C  
ATOM   8823  NH1 ARG B 310     -69.309 -22.022  76.088  1.00 59.21           N  
ATOM   8824  NH2 ARG B 310     -69.440 -23.916  74.790  1.00 57.52           N  
ATOM   8838  N   PHE B 311     -61.009 -19.702  74.715  1.00 13.44           N  
ATOM   8839  CA  PHE B 311     -60.075 -18.591  74.840  1.00 15.33           C  
ATOM   8840  C   PHE B 311     -60.865 -17.326  74.542  1.00 13.82           C  
ATOM   8841  O   PHE B 311     -61.302 -17.114  73.411  1.00 14.91           O  
ATOM   8842  CB  PHE B 311     -58.944 -18.834  73.837  1.00 16.24           C  
ATOM   8843  CG  PHE B 311     -57.915 -17.731  73.715  1.00 12.67           C  
ATOM   8844  CD1 PHE B 311     -57.402 -17.087  74.809  1.00 13.64           C  
ATOM   8845  CD2 PHE B 311     -57.447 -17.383  72.462  1.00 15.34           C  
ATOM   8846  CE1 PHE B 311     -56.423 -16.117  74.672  1.00 12.50           C  
ATOM   8847  CE2 PHE B 311     -56.470 -16.387  72.319  1.00 14.64           C  
ATOM   8848  CZ  PHE B 311     -55.962 -15.775  73.441  1.00 12.81           C  
ATOM   8858  N   HIS B 312     -61.014 -16.450  75.531  1.00 13.22           N  
ATOM   8859  CA  HIS B 312     -61.806 -15.279  75.257  1.00 13.90           C  
ATOM   8860  C   HIS B 312     -61.305 -14.164  76.136  1.00 13.36           C  
ATOM   8861  O   HIS B 312     -60.669 -14.379  77.177  1.00 14.35           O  
ATOM   8862  CB  HIS B 312     -63.307 -15.556  75.390  1.00 20.62           C  
ATOM   8863  CG  HIS B 312     -63.806 -15.614  76.786  1.00 16.47           C  
ATOM   8864  ND1 HIS B 312     -64.243 -14.495  77.447  1.00 23.07           N  
ATOM   8865  CD2 HIS B 312     -64.047 -16.661  77.618  1.00 27.06           C  
ATOM   8866  CE1 HIS B 312     -64.659 -14.831  78.658  1.00 23.59           C  
ATOM   8867  NE2 HIS B 312     -64.566 -16.142  78.787  1.00 22.34           N  
ATOM   8875  N   GLY B 313     -61.580 -12.952  75.680  1.00 15.76           N  
ATOM   8876  CA  GLY B 313     -61.132 -11.808  76.438  1.00 18.05           C  
ATOM   8877  C   GLY B 313     -61.303 -10.553  75.635  1.00 14.89           C  
ATOM   8878  O   GLY B 313     -62.060 -10.513  74.658  1.00 16.99           O  
ATOM   8882  N   ARG B 314     -60.617  -9.517  76.118  1.00 13.83           N  
ATOM   8883  CA  ARG B 314     -60.735  -8.163  75.614  1.00 14.21           C  
ATOM   8884  C   ARG B 314     -59.338  -7.646  75.374  1.00 15.52           C  
ATOM   8885  O   ARG B 314     -58.452  -7.869  76.198  1.00 16.34           O  
ATOM   8886  CB  ARG B 314     -61.467  -7.241  76.585  1.00 15.04           C  
ATOM   8887  CG  ARG B 314     -61.447  -5.770  76.201  1.00 15.52           C  
ATOM   8888  CD  ARG B 314     -62.260  -4.858  77.082  1.00 24.17           C  
ATOM   8889  NE  ARG B 314     -62.372  -5.362  78.437  1.00 26.51           N  
ATOM   8890  CZ  ARG B 314     -63.519  -5.618  79.047  1.00 42.94           C  
ATOM   8891  NH1 ARG B 314     -64.679  -5.399  78.431  1.00 50.94           N  
ATOM   8892  NH2 ARG B 314     -63.498  -6.076  80.286  1.00 44.90           N  
ATOM   8906  N   VAL B 315     -59.143  -6.977  74.238  1.00 13.71           N  
ATOM   8907  CA  VAL B 315     -57.953  -6.186  73.971  1.00 15.33           C  
ATOM   8908  C   VAL B 315     -58.323  -4.727  74.203  1.00 14.14           C  
ATOM   8909  O   VAL B 315     -59.253  -4.214  73.569  1.00 14.71           O  
ATOM   8910  CB  VAL B 315     -57.454  -6.403  72.533  1.00 15.22           C  
ATOM   8911  CG1 VAL B 315     -56.201  -5.583  72.286  1.00 20.04           C  
ATOM   8912  CG2 VAL B 315     -57.188  -7.899  72.304  1.00 14.11           C  
ATOM   8922  N   THR B 316     -57.586  -4.048  75.069  1.00 14.24           N  
ATOM   8923  CA  THR B 316     -57.778  -2.633  75.312  1.00 14.99           C  
ATOM   8924  C   THR B 316     -56.635  -1.846  74.702  1.00 15.98           C  
ATOM   8925  O   THR B 316     -55.462  -2.163  74.936  1.00 14.46           O  
ATOM   8926  CB  THR B 316     -57.875  -2.333  76.815  1.00 15.52           C  
ATOM   8927  OG1 THR B 316     -58.997  -3.035  77.356  1.00 17.42           O  
ATOM   8928  CG2 THR B 316     -58.057  -0.898  77.022  1.00 16.42           C  
ATOM   8936  N   GLN B 317     -56.983  -0.826  73.921  1.00 15.38           N  
ATOM   8937  CA  GLN B 317     -56.010   0.058  73.288  1.00 17.57           C  
ATOM   8938  C   GLN B 317     -56.127   1.472  73.822  1.00 16.35           C  
ATOM   8939  O   GLN B 317     -56.966   2.252  73.344  1.00 17.08           O  
ATOM   8940  CB  GLN B 317     -56.228   0.054  71.779  1.00 16.15           C  
ATOM   8941  CG  GLN B 317     -55.296   0.957  71.055  1.00 18.49           C  
ATOM   8942  CD  GLN B 317     -53.847   0.551  71.220  1.00 18.21           C  
ATOM   8943  OE1 GLN B 317     -53.407  -0.421  70.597  1.00 17.71           O  
ATOM   8944  NE2 GLN B 317     -53.088   1.306  72.017  1.00 16.15           N  
ATOM   8953  N   PRO B 318     -55.284   1.871  74.790  1.00 16.50           N  
ATOM   8954  CA  PRO B 318     -55.305   3.260  75.229  1.00 18.06           C  
ATOM   8955  C   PRO B 318     -54.769   4.164  74.132  1.00 18.12           C  
ATOM   8956  O   PRO B 318     -53.943   3.760  73.299  1.00 17.32           O  
ATOM   8957  CB  PRO B 318     -54.380   3.277  76.458  1.00 20.84           C  
ATOM   8958  CG  PRO B 318     -54.173   1.878  76.824  1.00 19.71           C  
ATOM   8959  CD  PRO B 318     -54.330   1.065  75.571  1.00 18.22           C  
ATOM   8967  N   LEU B 319     -55.248   5.398  74.129  1.00 19.41           N  
ATOM   8968  CA  LEU B 319     -54.886   6.371  73.116  1.00 23.35           C  
ATOM   8969  C   LEU B 319     -54.316   7.608  73.791  1.00 25.74           C  
ATOM   8970  O   LEU B 319     -54.837   8.065  74.808  1.00 25.39           O  
ATOM   8971  CB  LEU B 319     -56.093   6.761  72.246  1.00 19.77           C  
ATOM   8972  CG  LEU B 319     -56.704   5.579  71.488  1.00 20.40           C  
ATOM   8973  CD1 LEU B 319     -57.923   6.031  70.698  1.00 21.97           C  
ATOM   8974  CD2 LEU B 319     -55.704   4.908  70.576  1.00 23.38           C  
ATOM   8986  N   LYS B 320     -53.233   8.128  73.227  1.00 22.63           N  
ATOM   8987  CA  LYS B 320     -52.661   9.392  73.656  1.00 25.14           C  
ATOM   8988  C   LYS B 320     -53.293  10.555  72.905  1.00 27.24           C  
ATOM   8989  O   LYS B 320     -53.518  10.502  71.687  1.00 25.85           O  
ATOM   8990  CB  LYS B 320     -51.148   9.379  73.443  1.00 26.01           C  
ATOM   8991  CG  LYS B 320     -50.413   8.311  74.274  1.00 26.37           C  
ATOM   8992  CD  LYS B 320     -48.932   8.263  73.963  1.00 34.11           C  
ATOM   8993  CE  LYS B 320     -48.684   7.574  72.657  1.00 32.65           C  
ATOM   8994  NZ  LYS B 320     -47.243   7.605  72.271  1.00 43.80           N  
ATOM   9008  N   GLU B 321     -53.569  11.620  73.636  1.00 28.74           N  
ATOM   9009  CA  GLU B 321     -54.155  12.800  73.026  1.00 30.73           C  
ATOM   9010  C   GLU B 321     -53.090  13.601  72.279  1.00 41.11           C  
ATOM   9011  O   GLU B 321     -53.257  13.923  71.097  1.00 48.51           O  
ATOM   9012  CB  GLU B 321     -54.835  13.669  74.092  1.00 44.53           C  
ATOM   9013  CG  GLU B 321     -55.946  14.552  73.544  1.00 49.97           C  
ATOM   9014  CD  GLU B 321     -56.608  15.369  74.619  1.00 55.25           C  
ATOM   9015  OE1 GLU B 321     -55.981  15.559  75.680  1.00 58.14           O  
ATOM   9016  OE2 GLU B 321     -57.756  15.811  74.405  1.00 56.10           O  
ATOM   9024  N   VAL C   2     -71.123 -25.279  97.503  1.00 41.31           N  
ATOM   9025  CA  VAL C   2     -71.271 -26.501  96.715  1.00 35.05           C  
ATOM   9026  C   VAL C   2     -71.997 -27.563  97.555  1.00 24.87           C  
ATOM   9027  O   VAL C   2     -71.630 -27.817  98.698  1.00 35.48           O  
ATOM   9028  CB  VAL C   2     -69.897 -27.026  96.217  1.00 37.74           C  
ATOM   9030  N   LYS C   3     -73.045 -28.160  96.982  1.00 27.18           N  
ATOM   9031  CA  LYS C   3     -73.807 -29.234  97.615  1.00 31.03           C  
ATOM   9032  C   LYS C   3     -73.778 -30.475  96.732  1.00 28.53           C  
ATOM   9033  O   LYS C   3     -73.892 -30.370  95.510  1.00 30.16           O  
ATOM   9034  CB  LYS C   3     -75.264 -28.819  97.858  1.00 38.83           C  
ATOM   9037  N   LEU C   4     -73.637 -31.649  97.348  1.00 27.47           N  
ATOM   9038  CA  LEU C   4     -73.574 -32.916  96.622  1.00 28.95           C  
ATOM   9039  C   LEU C   4     -74.792 -33.765  96.977  1.00 32.14           C  
ATOM   9040  O   LEU C   4     -75.005 -34.094  98.152  1.00 36.09           O  
ATOM   9041  CB  LEU C   4     -72.271 -33.657  96.938  1.00 24.89           C  
ATOM   9042  CG  LEU C   4     -70.982 -32.857  96.721  1.00 25.98           C  
ATOM   9043  CD1 LEU C   4     -69.751 -33.638  97.259  1.00 24.97           C  
ATOM   9044  CD2 LEU C   4     -70.800 -32.458  95.274  1.00 24.61           C  
ATOM   9056  N   GLU C   5     -75.600 -34.091  95.966  1.00 26.34           N  
ATOM   9057  CA  GLU C   5     -76.781 -34.932  96.121  1.00 35.42           C  
ATOM   9058  C   GLU C   5     -76.472 -36.334  95.609  1.00 32.73           C  
ATOM   9059  O   GLU C   5     -76.189 -36.519  94.413  1.00 28.46           O  
ATOM   9060  CB  GLU C   5     -77.970 -34.339  95.362  1.00 49.10           C  
ATOM   9061  CG  GLU C   5     -79.239 -35.198  95.457  1.00 63.94           C  
ATOM   9062  CD  GLU C   5     -80.415 -34.626  94.684  1.00 74.62           C  
ATOM   9063  OE1 GLU C   5     -80.222 -33.648  93.927  1.00 76.57           O  
ATOM   9064  OE2 GLU C   5     -81.536 -35.160  94.833  1.00 77.68           O  
ATOM   9071  N   GLU C   6     -76.557 -37.319  96.505  1.00 27.70           N  
ATOM   9072  CA  GLU C   6     -76.212 -38.697  96.192  1.00 27.00           C  
ATOM   9073  C   GLU C   6     -77.467 -39.517  95.940  1.00 31.14           C  
ATOM   9074  O   GLU C   6     -78.537 -39.226  96.470  1.00 32.87           O  
ATOM   9075  CB  GLU C   6     -75.415 -39.332  97.325  1.00 34.64           C  
ATOM   9076  CG  GLU C   6     -74.109 -38.626  97.687  1.00 31.47           C  
ATOM   9077  CD  GLU C   6     -73.514 -39.195  98.964  1.00 37.26           C  
ATOM   9078  OE1 GLU C   6     -74.146 -40.086  99.570  1.00 54.86           O  
ATOM   9079  OE2 GLU C   6     -72.446 -38.755  99.391  1.00 33.67           O  
ATOM   9086  N   SER C   7     -77.334 -40.562  95.137  1.00 28.19           N  
ATOM   9088  CA  SER C   7     -78.456 -41.449  94.896  1.00 31.26           C  
ATOM   9089  C   SER C   7     -77.930 -42.830  94.540  1.00 29.70           C  
ATOM   9090  O   SER C   7     -76.756 -42.997  94.186  1.00 27.60           O  
ATOM   9092  CB  SER C   7     -79.359 -40.894  93.788  1.00 35.84           C  
ATOM   9094  OG  SER C   7     -79.808 -39.593  94.120  1.00 40.30           O  
ATOM   9103  N   GLY C   8     -78.808 -43.822  94.655  1.00 31.68           N  
ATOM   9104  CA  GLY C   8     -78.442 -45.180  94.313  1.00 31.88           C  
ATOM   9105  C   GLY C   8     -77.973 -46.011  95.488  1.00 48.95           C  
ATOM   9106  O   GLY C   8     -78.407 -45.808  96.625  1.00 44.96           O  
ATOM   9110  N   GLY C   9     -77.082 -46.961  95.219  1.00 43.70           N  
ATOM   9111  CA  GLY C   9     -76.622 -47.846  96.266  1.00 41.95           C  
ATOM   9112  C   GLY C   9     -77.608 -48.975  96.510  1.00 47.33           C  
ATOM   9113  O   GLY C   9     -78.322 -49.411  95.609  1.00 58.26           O  
ATOM   9117  N   GLY C  10     -77.651 -49.440  97.761  1.00 44.93           N  
ATOM   9118  CA  GLY C  10     -78.530 -50.528  98.147  1.00 49.41           C  
ATOM   9119  C   GLY C  10     -77.807 -51.819  98.496  1.00 42.72           C  
ATOM   9120  O   GLY C  10     -76.646 -51.810  98.911  1.00 41.89           O  
ATOM   9124  N   SER C  11     -78.491 -52.951  98.342  1.00 44.36           N  
ATOM   9125  CA  SER C  11     -77.912 -54.245  98.657  1.00 45.97           C  
ATOM   9126  C   SER C  11     -78.049 -55.150  97.444  1.00 43.40           C  
ATOM   9127  O   SER C  11     -79.010 -55.046  96.679  1.00 49.93           O  
ATOM   9129  N   VAL C  12     -77.063 -56.029  97.267  1.00 40.79           N  
ATOM   9130  CA  VAL C  12     -77.039 -56.951  96.138  1.00 44.07           C  
ATOM   9131  C   VAL C  12     -76.220 -58.173  96.528  1.00 46.08           C  
ATOM   9132  O   VAL C  12     -75.324 -58.108  97.372  1.00 43.73           O  
ATOM   9133  CB  VAL C  12     -76.462 -56.282  94.865  1.00 40.46           C  
ATOM   9136  N   GLN C  13     -76.534 -59.303  95.910  1.00 43.69           N  
ATOM   9137  CA  GLN C  13     -75.746 -60.502  96.136  1.00 47.90           C  
ATOM   9138  C   GLN C  13     -74.397 -60.377  95.439  1.00 43.86           C  
ATOM   9139  O   GLN C  13     -74.265 -59.715  94.408  1.00 41.57           O  
ATOM   9141  N   ALA C  14     -73.390 -61.032  96.017  1.00 47.24           N  
ATOM   9142  CA  ALA C  14     -72.043 -60.997  95.464  1.00 48.78           C  
ATOM   9143  C   ALA C  14     -72.062 -61.421  94.002  1.00 42.65           C  
ATOM   9144  O   ALA C  14     -72.769 -62.359  93.621  1.00 44.51           O  
ATOM   9145  CB  ALA C  14     -71.123 -61.917  96.269  1.00 54.62           C  
ATOM   9151  N   GLY C  15     -71.265 -60.729  93.188  1.00 40.59           N  
ATOM   9152  CA  GLY C  15     -71.279 -60.894  91.753  1.00 48.39           C  
ATOM   9153  C   GLY C  15     -72.265 -60.004  91.030  1.00 43.20           C  
ATOM   9154  O   GLY C  15     -72.185 -59.886  89.802  1.00 41.32           O  
ATOM   9158  N   GLY C  16     -73.188 -59.375  91.749  1.00 38.61           N  
ATOM   9159  CA  GLY C  16     -74.190 -58.534  91.144  1.00 37.88           C  
ATOM   9160  C   GLY C  16     -73.654 -57.130  90.934  1.00 35.41           C  
ATOM   9161  O   GLY C  16     -72.487 -56.831  91.179  1.00 34.19           O  
ATOM   9165  N   SER C  17     -74.551 -56.249  90.512  1.00 34.97           N  
ATOM   9166  CA  SER C  17     -74.190 -54.892  90.121  1.00 34.90           C  
ATOM   9167  C   SER C  17     -75.026 -53.880  90.891  1.00 34.97           C  
ATOM   9168  O   SER C  17     -76.160 -54.155  91.288  1.00 38.48           O  
ATOM   9169  CB  SER C  17     -74.397 -54.689  88.621  1.00 48.40           C  
ATOM   9170  OG  SER C  17     -73.522 -55.519  87.890  1.00 52.43           O  
ATOM   9176  N   LEU C  18     -74.445 -52.706  91.112  1.00 33.45           N  
ATOM   9177  CA  LEU C  18     -75.151 -51.572  91.683  1.00 36.12           C  
ATOM   9178  C   LEU C  18     -74.648 -50.315  90.990  1.00 29.91           C  
ATOM   9179  O   LEU C  18     -73.546 -50.293  90.452  1.00 29.25           O  
ATOM   9180  CB  LEU C  18     -74.934 -51.465  93.195  1.00 42.80           C  
ATOM   9181  CG  LEU C  18     -75.724 -52.401  94.101  1.00 44.79           C  
ATOM   9182  CD1 LEU C  18     -75.162 -52.346  95.498  1.00 52.22           C  
ATOM   9183  CD2 LEU C  18     -77.188 -51.997  94.106  1.00 49.88           C  
ATOM   9195  N   ARG C  19     -75.467 -49.272  91.000  1.00 29.66           N  
ATOM   9196  CA  ARG C  19     -75.085 -47.988  90.428  1.00 27.62           C  
ATOM   9197  C   ARG C  19     -75.229 -46.907  91.491  1.00 26.41           C  
ATOM   9198  O   ARG C  19     -76.180 -46.917  92.278  1.00 31.21           O  
ATOM   9199  CB  ARG C  19     -75.944 -47.668  89.202  1.00 32.10           C  
ATOM   9202  N   LEU C  20     -74.261 -46.006  91.532  1.00 29.03           N  
ATOM   9203  CA  LEU C  20     -74.318 -44.807  92.346  1.00 25.59           C  
ATOM   9204  C   LEU C  20     -74.309 -43.589  91.431  1.00 22.40           C  
ATOM   9205  O   LEU C  20     -73.771 -43.623  90.316  1.00 22.70           O  
ATOM   9206  CB  LEU C  20     -73.134 -44.730  93.301  1.00 24.92           C  
ATOM   9207  CG  LEU C  20     -73.017 -45.740  94.434  1.00 35.30           C  
ATOM   9208  CD1 LEU C  20     -71.677 -45.544  95.143  1.00 34.33           C  
ATOM   9209  CD2 LEU C  20     -74.153 -45.547  95.390  1.00 47.33           C  
ATOM   9221  N   SER C  21     -74.920 -42.512  91.911  1.00 22.80           N  
ATOM   9222  CA  SER C  21     -74.956 -41.260  91.179  1.00 23.47           C  
ATOM   9223  C   SER C  21     -74.713 -40.106  92.137  1.00 23.62           C  
ATOM   9224  O   SER C  21     -75.119 -40.160  93.293  1.00 24.38           O  
ATOM   9225  CB  SER C  21     -76.323 -41.070  90.492  1.00 32.54           C  
ATOM   9226  OG  SER C  21     -76.219 -40.089  89.496  1.00 52.16           O  
ATOM   9232  N   CYS C  22     -74.103 -39.037  91.644  1.00 22.51           N  
ATOM   9233  CA  CYS C  22     -73.883 -37.860  92.475  1.00 20.96           C  
ATOM   9234  C   CYS C  22     -73.963 -36.613  91.624  1.00 21.51           C  
ATOM   9235  O   CYS C  22     -73.265 -36.515  90.612  1.00 23.78           O  
ATOM   9236  CB  CYS C  22     -72.533 -37.904  93.170  1.00 21.20           C  
ATOM   9237  SG  CYS C  22     -72.297 -36.463  94.257  1.00 23.23           S  
ATOM   9242  N   ALA C  23     -74.737 -35.635  92.094  1.00 22.39           N  
ATOM   9243  CA  ALA C  23     -74.941 -34.381  91.374  1.00 23.09           C  
ATOM   9244  C   ALA C  23     -74.400 -33.240  92.220  1.00 28.30           C  
ATOM   9245  O   ALA C  23     -74.729 -33.138  93.400  1.00 26.24           O  
ATOM   9246  CB  ALA C  23     -76.418 -34.131  91.049  1.00 25.34           C  
ATOM   9252  N   ALA C  24     -73.585 -32.386  91.610  1.00 24.27           N  
ATOM   9253  CA  ALA C  24     -73.077 -31.179  92.247  1.00 25.03           C  
ATOM   9254  C   ALA C  24     -73.935 -29.990  91.841  1.00 30.10           C  
ATOM   9255  O   ALA C  24     -74.288 -29.836  90.674  1.00 26.60           O  
ATOM   9256  CB  ALA C  24     -71.619 -30.916  91.856  1.00 26.51           C  
ATOM   9262  N   SER C  25     -74.261 -29.145  92.802  1.00 32.60           N  
ATOM   9263  CA  SER C  25     -75.021 -27.945  92.503  1.00 36.19           C  
ATOM   9264  C   SER C  25     -74.400 -26.789  93.259  1.00 45.31           C  
ATOM   9265  O   SER C  25     -73.566 -26.975  94.149  1.00 40.42           O  
ATOM   9266  CB  SER C  25     -76.490 -28.092  92.887  1.00 40.02           C  
ATOM   9267  OG  SER C  25     -76.587 -28.380  94.261  1.00 41.01           O  
ATOM   9273  N   GLY C  26     -74.827 -25.588  92.893  1.00 49.29           N  
ATOM   9274  CA  GLY C  26     -74.303 -24.384  93.495  1.00 56.19           C  
ATOM   9275  C   GLY C  26     -73.138 -23.799  92.730  1.00 53.01           C  
ATOM   9276  O   GLY C  26     -73.159 -23.731  91.496  1.00 55.68           O  
ATOM   9280  N   HIS C  27     -72.112 -23.371  93.460  1.00 49.61           N  
ATOM   9281  CA  HIS C  27     -71.014 -22.605  92.872  1.00 58.94           C  
ATOM   9282  C   HIS C  27     -69.911 -23.552  92.400  1.00 54.99           C  
ATOM   9283  O   HIS C  27     -68.805 -23.606  92.946  1.00 70.63           O  
ATOM   9284  CB  HIS C  27     -70.485 -21.588  93.874  1.00 61.61           C  
ATOM   9287  N   THR C  28     -70.226 -24.300  91.348  1.00 48.61           N  
ATOM   9288  CA  THR C  28     -69.250 -25.215  90.769  1.00 36.66           C  
ATOM   9289  C   THR C  28     -68.316 -24.471  89.813  1.00 29.82           C  
ATOM   9290  O   THR C  28     -68.686 -23.471  89.184  1.00 34.31           O  
ATOM   9291  CB  THR C  28     -69.936 -26.383  90.050  1.00 37.86           C  
ATOM   9292  OG1 THR C  28     -70.776 -25.901  89.000  1.00 52.53           O  
ATOM   9293  CG2 THR C  28     -70.783 -27.170  91.034  1.00 39.40           C  
ATOM   9301  N   TYR C  29     -67.077 -24.942  89.759  1.00 38.93           N  
ATOM   9302  CA  TYR C  29     -66.096 -24.432  88.825  1.00 30.93           C  
ATOM   9303  C   TYR C  29     -66.365 -24.998  87.433  1.00 24.50           C  
ATOM   9304  O   TYR C  29     -67.133 -25.955  87.260  1.00 26.95           O  
ATOM   9305  CB  TYR C  29     -64.684 -24.800  89.290  1.00 35.33           C  
ATOM   9306  CG  TYR C  29     -64.279 -24.185  90.613  1.00 27.65           C  
ATOM   9307  CD1 TYR C  29     -63.647 -22.947  90.652  1.00 39.55           C  
ATOM   9308  CD2 TYR C  29     -64.523 -24.837  91.810  1.00 32.97           C  
ATOM   9309  CE1 TYR C  29     -63.258 -22.367  91.866  1.00 37.59           C  
ATOM   9310  CE2 TYR C  29     -64.136 -24.282  93.015  1.00 29.07           C  
ATOM   9311  CZ  TYR C  29     -63.506 -23.042  93.043  1.00 37.24           C  
ATOM   9312  OH  TYR C  29     -63.117 -22.458  94.240  1.00 50.79           O  
ATOM   9322  N   SER C  30     -65.658 -24.457  86.439  1.00 23.27           N  
ATOM   9323  CA  SER C  30     -65.835 -24.922  85.058  1.00 19.77           C  
ATOM   9324  C   SER C  30     -65.456 -26.391  84.908  1.00 20.24           C  
ATOM   9325  O   SER C  30     -66.123 -27.147  84.185  1.00 22.22           O  
ATOM   9326  CB  SER C  30     -65.012 -24.065  84.105  1.00 27.54           C  
ATOM   9327  OG  SER C  30     -65.270 -24.490  82.774  1.00 33.56           O  
ATOM   9333  N   THR C  31     -64.375 -26.800  85.557  1.00 16.27           N  
ATOM   9334  CA  THR C  31     -63.968 -28.194  85.645  1.00 15.47           C  
ATOM   9335  C   THR C  31     -63.684 -28.503  87.097  1.00 13.76           C  
ATOM   9336  O   THR C  31     -63.304 -27.624  87.858  1.00 14.96           O  
ATOM   9337  CB  THR C  31     -62.741 -28.482  84.768  1.00 16.71           C  
ATOM   9338  OG1 THR C  31     -61.598 -27.838  85.309  1.00 14.85           O  
ATOM   9339  CG2 THR C  31     -62.975 -28.011  83.306  1.00 17.13           C  
ATOM   9347  N   TYR C  32     -63.866 -29.765  87.473  1.00 12.73           N  
ATOM   9348  CA  TYR C  32     -63.587 -30.137  88.848  1.00 12.00           C  
ATOM   9349  C   TYR C  32     -63.534 -31.646  88.955  1.00 14.28           C  
ATOM   9350  O   TYR C  32     -64.005 -32.358  88.087  1.00 15.75           O  
ATOM   9351  CB  TYR C  32     -64.649 -29.552  89.783  1.00 14.70           C  
ATOM   9352  CG  TYR C  32     -66.071 -29.912  89.419  1.00 15.86           C  
ATOM   9353  CD1 TYR C  32     -66.818 -29.115  88.542  1.00 16.60           C  
ATOM   9354  CD2 TYR C  32     -66.682 -31.026  89.951  1.00 16.34           C  
ATOM   9355  CE1 TYR C  32     -68.112 -29.455  88.191  1.00 18.57           C  
ATOM   9356  CE2 TYR C  32     -67.966 -31.371  89.601  1.00 15.75           C  
ATOM   9357  CZ  TYR C  32     -68.685 -30.572  88.737  1.00 16.43           C  
ATOM   9358  OH  TYR C  32     -69.988 -30.917  88.434  1.00 20.52           O  
ATOM   9368  N   CYS C  33     -62.983 -32.123  90.070  1.00 13.92           N  
ATOM   9369  CA  CYS C  33     -62.876 -33.550  90.334  1.00 12.47           C  
ATOM   9370  C   CYS C  33     -64.050 -33.982  91.184  1.00 11.66           C  
ATOM   9371  O   CYS C  33     -64.361 -33.352  92.188  1.00 13.15           O  
ATOM   9372  CB  CYS C  33     -61.579 -33.864  91.060  1.00 13.98           C  
ATOM   9373  SG  CYS C  33     -60.895 -35.477  90.729  1.00 15.49           S  
ATOM   9378  N   MET C  34     -64.678 -35.089  90.802  1.00 13.42           N  
ATOM   9379  CA  MET C  34     -65.801 -35.607  91.563  1.00 15.14           C  
ATOM   9380  C   MET C  34     -65.785 -37.132  91.504  1.00 15.79           C  
ATOM   9381  O   MET C  34     -65.446 -37.729  90.491  1.00 15.06           O  
ATOM   9382  CB  MET C  34     -67.133 -35.032  91.062  1.00 16.06           C  
ATOM   9383  CG  MET C  34     -68.292 -35.347  92.010  1.00 16.96           C  
ATOM   9384  SD  MET C  34     -69.656 -34.165  92.063  1.00 20.59           S  
ATOM   9385  CE  MET C  34     -70.344 -34.452  90.454  1.00 19.33           C  
ATOM   9395  N   GLY C  35     -66.171 -37.764  92.601  1.00 14.83           N  
ATOM   9396  CA  GLY C  35     -66.170 -39.206  92.652  1.00 16.47           C  
ATOM   9397  C   GLY C  35     -66.546 -39.636  94.037  1.00 18.20           C  
ATOM   9398  O   GLY C  35     -67.248 -38.904  94.746  1.00 17.65           O  
ATOM   9402  N   TRP C  36     -66.090 -40.828  94.417  1.00 16.28           N  
ATOM   9403  CA  TRP C  36     -66.442 -41.425  95.690  1.00 16.57           C  
ATOM   9404  C   TRP C  36     -65.205 -41.862  96.449  1.00 14.99           C  
ATOM   9405  O   TRP C  36     -64.219 -42.316  95.862  1.00 16.48           O  
ATOM   9406  CB  TRP C  36     -67.354 -42.651  95.491  1.00 18.77           C  
ATOM   9407  CG  TRP C  36     -68.726 -42.287  95.060  1.00 17.72           C  
ATOM   9408  CD1 TRP C  36     -69.816 -42.116  95.870  1.00 21.32           C  
ATOM   9409  CD2 TRP C  36     -69.181 -42.033  93.721  1.00 18.59           C  
ATOM   9410  NE1 TRP C  36     -70.905 -41.776  95.128  1.00 25.63           N  
ATOM   9411  CE2 TRP C  36     -70.549 -41.721  93.806  1.00 20.65           C  
ATOM   9412  CE3 TRP C  36     -68.572 -42.060  92.470  1.00 17.51           C  
ATOM   9413  CZ2 TRP C  36     -71.318 -41.435  92.691  1.00 23.72           C  
ATOM   9414  CZ3 TRP C  36     -69.334 -41.751  91.355  1.00 19.99           C  
ATOM   9415  CH2 TRP C  36     -70.695 -41.438  91.481  1.00 20.64           C  
ATOM   9426  N   PHE C  37     -65.280 -41.678  97.758  1.00 17.67           N  
ATOM   9427  CA  PHE C  37     -64.524 -42.429  98.744  1.00 20.52           C  
ATOM   9428  C   PHE C  37     -65.474 -43.434  99.382  1.00 24.55           C  
ATOM   9429  O   PHE C  37     -66.689 -43.339  99.237  1.00 21.91           O  
ATOM   9430  CB  PHE C  37     -63.965 -41.498  99.823  1.00 17.30           C  
ATOM   9431  CG  PHE C  37     -62.653 -40.826  99.507  1.00 16.67           C  
ATOM   9432  CD1 PHE C  37     -62.496 -40.039  98.377  1.00 15.58           C  
ATOM   9433  CD2 PHE C  37     -61.613 -40.871 100.430  1.00 18.72           C  
ATOM   9434  CE1 PHE C  37     -61.268 -39.369  98.137  1.00 17.04           C  
ATOM   9435  CE2 PHE C  37     -60.426 -40.206 100.220  1.00 18.66           C  
ATOM   9436  CZ  PHE C  37     -60.243 -39.465  99.079  1.00 19.12           C  
ATOM   9446  N   ARG C  38     -64.925 -44.380 100.136  1.00 21.26           N  
ATOM   9447  CA  ARG C  38     -65.766 -45.281 100.906  1.00 22.65           C  
ATOM   9448  C   ARG C  38     -65.115 -45.509 102.255  1.00 21.86           C  
ATOM   9449  O   ARG C  38     -63.901 -45.347 102.400  1.00 22.53           O  
ATOM   9450  CB  ARG C  38     -66.008 -46.624 100.197  1.00 23.88           C  
ATOM   9451  CG  ARG C  38     -64.819 -47.577 100.183  1.00 24.60           C  
ATOM   9452  CD  ARG C  38     -65.094 -48.754  99.276  1.00 29.34           C  
ATOM   9453  NE  ARG C  38     -63.870 -49.491  99.004  1.00 25.35           N  
ATOM   9454  CZ  ARG C  38     -63.798 -50.556  98.213  1.00 29.56           C  
ATOM   9455  NH1 ARG C  38     -64.865 -50.964  97.573  1.00 27.20           N  
ATOM   9456  NH2 ARG C  38     -62.651 -51.197  98.045  1.00 33.42           N  
ATOM   9470  N   GLN C  39     -65.943 -45.891 103.250  1.00 23.96           N  
ATOM   9471  CA  GLN C  39     -65.470 -46.228 104.586  1.00 27.37           C  
ATOM   9472  C   GLN C  39     -66.361 -47.293 105.235  1.00 37.57           C  
ATOM   9473  O   GLN C  39     -67.588 -47.147 105.229  1.00 34.81           O  
ATOM   9474  CB  GLN C  39     -65.437 -44.969 105.458  1.00 31.58           C  
ATOM   9475  CG  GLN C  39     -64.786 -45.156 106.813  1.00 39.10           C  
ATOM   9476  CD  GLN C  39     -64.913 -43.932 107.703  1.00 47.34           C  
ATOM   9477  OE1 GLN C  39     -65.924 -43.236 107.684  1.00 50.00           O  
ATOM   9478  NE2 GLN C  39     -63.885 -43.678 108.502  1.00 62.31           N  
ATOM   9487  N   GLU C  44     -61.296 -46.485 108.572  1.00 35.56           N  
ATOM   9488  CA  GLU C  44     -60.349 -45.786 107.668  1.00 36.54           C  
ATOM   9489  C   GLU C  44     -60.856 -45.611 106.219  1.00 34.37           C  
ATOM   9490  O   GLU C  44     -60.951 -46.586 105.480  1.00 39.92           O  
ATOM   9491  CB  GLU C  44     -59.014 -46.541 107.636  1.00 58.53           C  
ATOM   9494  N   ARG C  45     -61.160 -44.371 105.813  1.00 27.43           N  
ATOM   9495  CA  ARG C  45     -61.734 -44.115 104.501  1.00 25.96           C  
ATOM   9496  C   ARG C  45     -60.675 -44.288 103.419  1.00 25.80           C  
ATOM   9497  O   ARG C  45     -59.470 -44.198 103.674  1.00 29.49           O  
ATOM   9498  CB  ARG C  45     -62.307 -42.703 104.415  1.00 32.46           C  
ATOM   9499  CG  ARG C  45     -61.235 -41.633 104.235  1.00 31.69           C  
ATOM   9500  CD  ARG C  45     -61.799 -40.233 104.363  1.00 30.10           C  
ATOM   9501  NE  ARG C  45     -60.747 -39.222 104.235  1.00 32.03           N  
ATOM   9502  CZ  ARG C  45     -60.832 -37.992 104.734  1.00 48.26           C  
ATOM   9503  NH1 ARG C  45     -61.922 -37.604 105.380  1.00 40.26           N  
ATOM   9504  NH2 ARG C  45     -59.822 -37.145 104.586  1.00 47.30           N  
ATOM   9518  N   GLU C  46     -61.141 -44.522 102.196  1.00 21.99           N  
ATOM   9519  CA  GLU C  46     -60.239 -44.719 101.070  1.00 23.76           C  
ATOM   9520  C   GLU C  46     -60.918 -44.231  99.806  1.00 26.07           C  
ATOM   9521  O   GLU C  46     -62.131 -44.373  99.635  1.00 21.93           O  
ATOM   9522  CB  GLU C  46     -59.833 -46.188 100.892  1.00 28.66           C  
ATOM   9523  CG  GLU C  46     -60.993 -47.101 100.635  1.00 35.63           C  
ATOM   9524  CD  GLU C  46     -60.553 -48.535 100.401  1.00 42.47           C  
ATOM   9525  OE1 GLU C  46     -61.430 -49.405 100.271  1.00 32.38           O  
ATOM   9526  OE2 GLU C  46     -59.333 -48.786 100.351  1.00 53.22           O  
ATOM   9533  N   GLY C  47     -60.112 -43.703  98.889  1.00 21.29           N  
ATOM   9534  CA  GLY C  47     -60.643 -43.326  97.599  1.00 19.14           C  
ATOM   9535  C   GLY C  47     -61.071 -44.534  96.784  1.00 18.53           C  
ATOM   9536  O   GLY C  47     -60.486 -45.612  96.870  1.00 21.01           O  
ATOM   9540  N   VAL C  48     -62.113 -44.345  95.982  1.00 16.91           N  
ATOM   9541  CA  VAL C  48     -62.666 -45.403  95.152  1.00 17.07           C  
ATOM   9542  C   VAL C  48     -62.492 -45.090  93.681  1.00 15.64           C  
ATOM   9543  O   VAL C  48     -61.858 -45.850  92.943  1.00 17.30           O  
ATOM   9544  CB  VAL C  48     -64.145 -45.663  95.499  1.00 17.58           C  
ATOM   9545  CG1 VAL C  48     -64.728 -46.670  94.529  1.00 22.97           C  
ATOM   9546  CG2 VAL C  48     -64.267 -46.190  96.917  1.00 20.66           C  
ATOM   9556  N   ALA C  49     -63.050 -43.974  93.230  1.00 17.09           N  
ATOM   9557  CA  ALA C  49     -62.940 -43.602  91.834  1.00 15.31           C  
ATOM   9558  C   ALA C  49     -63.257 -42.139  91.699  1.00 14.40           C  
ATOM   9559  O   ALA C  49     -64.036 -41.592  92.473  1.00 16.01           O  
ATOM   9560  CB  ALA C  49     -63.902 -44.424  90.988  1.00 19.37           C  
ATOM   9566  N   ARG C  50     -62.626 -41.502  90.707  1.00 15.16           N  
ATOM   9567  CA  ARG C  50     -62.975 -40.129  90.395  1.00 14.40           C  
ATOM   9568  C   ARG C  50     -62.871 -39.896  88.903  1.00 14.16           C  
ATOM   9569  O   ARG C  50     -62.287 -40.680  88.161  1.00 15.85           O  
ATOM   9570  CB  ARG C  50     -62.121 -39.116  91.158  1.00 14.74           C  
ATOM   9571  CG  ARG C  50     -60.653 -39.107  90.922  1.00 16.60           C  
ATOM   9572  CD  ARG C  50     -60.234 -38.682  89.545  1.00 13.81           C  
ATOM   9573  NE  ARG C  50     -58.799 -38.435  89.560  1.00 15.17           N  
ATOM   9574  CZ  ARG C  50     -58.061 -38.267  88.461  1.00 18.63           C  
ATOM   9575  NH1 ARG C  50     -58.676 -38.279  87.297  1.00 16.64           N  
ATOM   9576  NH2 ARG C  50     -56.738 -38.075  88.527  1.00 18.44           N  
ATOM   9590  N   ILE C  51     -63.440 -38.769  88.494  1.00 14.73           N  
ATOM   9591  CA  ILE C  51     -63.361 -38.280  87.121  1.00 12.32           C  
ATOM   9592  C   ILE C  51     -63.237 -36.767  87.167  1.00 13.68           C  
ATOM   9593  O   ILE C  51     -63.778 -36.105  88.052  1.00 15.54           O  
ATOM   9594  CB  ILE C  51     -64.595 -38.734  86.305  1.00 16.22           C  
ATOM   9595  CG1 ILE C  51     -64.440 -38.461  84.818  1.00 16.71           C  
ATOM   9596  CG2 ILE C  51     -65.854 -38.115  86.864  1.00 16.95           C  
ATOM   9597  CD1 ILE C  51     -65.449 -39.224  84.038  1.00 15.96           C  
ATOM   9609  N   ASN C  52     -62.512 -36.218  86.193  1.00 13.89           N  
ATOM   9610  CA  ASN C  52     -62.368 -34.768  86.056  1.00 14.69           C  
ATOM   9611  C   ASN C  52     -63.568 -34.311  85.220  1.00 20.06           C  
ATOM   9612  O   ASN C  52     -63.570 -34.466  83.990  1.00 18.24           O  
ATOM   9613  CB  ASN C  52     -61.002 -34.435  85.414  1.00 15.67           C  
ATOM   9614  CG  ASN C  52     -60.214 -33.264  86.079  1.00 32.50           C  
ATOM   9615  OD1 ASN C  52     -58.990 -33.324  86.277  1.00 28.54           O  
ATOM   9616  ND2 ASN C  52     -60.883 -32.204  86.347  1.00 17.35           N  
ATOM   9623  N   VAL C  53     -64.608 -33.810  85.891  1.00 16.49           N  
ATOM   9624  CA  VAL C  53     -65.808 -33.284  85.268  1.00 16.02           C  
ATOM   9625  C   VAL C  53     -65.414 -32.064  84.456  1.00 22.48           C  
ATOM   9626  O   VAL C  53     -64.902 -31.072  84.987  1.00 23.57           O  
ATOM   9627  CB  VAL C  53     -66.889 -32.943  86.305  1.00 19.53           C  
ATOM   9628  CG1 VAL C  53     -68.176 -32.372  85.661  1.00 17.86           C  
ATOM   9629  CG2 VAL C  53     -67.244 -34.195  87.150  1.00 22.35           C  
ATOM   9639  N   GLY C  54     -65.663 -32.124  83.179  1.00 17.18           N  
ATOM   9640  CA  GLY C  54     -65.205 -31.124  82.263  1.00 19.75           C  
ATOM   9641  C   GLY C  54     -63.963 -31.509  81.485  1.00 19.67           C  
ATOM   9642  O   GLY C  54     -63.596 -30.794  80.527  1.00 20.63           O  
ATOM   9646  N   GLY C  55     -63.258 -32.546  81.943  1.00 18.05           N  
ATOM   9647  CA  GLY C  55     -62.210 -33.179  81.170  1.00 16.70           C  
ATOM   9648  C   GLY C  55     -62.571 -34.627  80.927  1.00 18.34           C  
ATOM   9649  O   GLY C  55     -63.743 -34.943  80.668  1.00 18.50           O  
ATOM   9653  N   SER C  56     -61.600 -35.518  81.035  1.00 16.10           N  
ATOM   9654  CA  SER C  56     -61.925 -36.924  80.858  1.00 16.71           C  
ATOM   9655  C   SER C  56     -61.164 -37.865  81.765  1.00 17.08           C  
ATOM   9656  O   SER C  56     -61.504 -39.054  81.804  1.00 17.02           O  
ATOM   9657  CB  SER C  56     -61.653 -37.329  79.410  1.00 17.82           C  
ATOM   9658  OG  SER C  56     -60.245 -37.372  79.151  1.00 18.24           O  
ATOM   9664  N   SER C  57     -60.132 -37.409  82.463  1.00 15.42           N  
ATOM   9665  CA  SER C  57     -59.271 -38.317  83.209  1.00 18.05           C  
ATOM   9667  C   SER C  57     -60.032 -38.994  84.339  1.00 15.37           C  
ATOM   9668  O   SER C  57     -60.814 -38.359  85.061  1.00 16.30           O  
ATOM   9669  CB  SER C  57     -58.073 -37.556  83.785  1.00 17.56           C  
ATOM   9671  OG  SER C  57     -57.262 -38.405  84.603  1.00 15.77           O  
ATOM   9681  N   THR C  58     -59.767 -40.286  84.516  1.00 15.49           N  
ATOM   9682  CA  THR C  58     -60.335 -41.064  85.603  1.00 14.77           C  
ATOM   9683  C   THR C  58     -59.226 -41.658  86.450  1.00 13.03           C  
ATOM   9684  O   THR C  58     -58.067 -41.772  86.038  1.00 16.50           O  
ATOM   9685  CB  THR C  58     -61.197 -42.203  85.097  1.00 17.91           C  
ATOM   9686  OG1 THR C  58     -60.391 -43.028  84.250  1.00 18.13           O  
ATOM   9687  CG2 THR C  58     -62.416 -41.680  84.329  1.00 16.47           C  
ATOM   9695  N   TRP C  59     -59.620 -42.047  87.643  1.00 14.31           N  
ATOM   9696  CA  TRP C  59     -58.753 -42.812  88.525  1.00 14.36           C  
ATOM   9697  C   TRP C  59     -59.593 -43.804  89.297  1.00 17.19           C  
ATOM   9698  O   TRP C  59     -60.735 -43.504  89.685  1.00 16.44           O  
ATOM   9699  CB  TRP C  59     -57.996 -41.896  89.503  1.00 16.37           C  
ATOM   9700  CG  TRP C  59     -57.282 -42.660  90.576  1.00 16.47           C  
ATOM   9701  CD1 TRP C  59     -55.998 -43.138  90.541  1.00 19.91           C  
ATOM   9702  CD2 TRP C  59     -57.815 -43.064  91.845  1.00 18.34           C  
ATOM   9703  NE1 TRP C  59     -55.702 -43.796  91.709  1.00 21.92           N  
ATOM   9704  CE2 TRP C  59     -56.796 -43.756  92.523  1.00 19.35           C  
ATOM   9705  CE3 TRP C  59     -59.041 -42.895  92.484  1.00 17.26           C  
ATOM   9706  CZ2 TRP C  59     -56.970 -44.289  93.783  1.00 17.56           C  
ATOM   9707  CZ3 TRP C  59     -59.187 -43.413  93.732  1.00 14.49           C  
ATOM   9708  CH2 TRP C  59     -58.171 -44.104  94.369  1.00 18.11           C  
ATOM   9719  N   TYR C  60     -59.039 -44.986  89.505  1.00 15.48           N  
ATOM   9720  CA  TYR C  60     -59.677 -46.045  90.290  1.00 17.26           C  
ATOM   9721  C   TYR C  60     -58.716 -46.610  91.320  1.00 16.90           C  
ATOM   9722  O   TYR C  60     -57.537 -46.821  91.028  1.00 20.47           O  
ATOM   9723  CB  TYR C  60     -60.133 -47.224  89.423  1.00 16.20           C  
ATOM   9724  CG  TYR C  60     -61.102 -46.831  88.335  1.00 17.92           C  
ATOM   9725  CD1 TYR C  60     -62.457 -46.837  88.554  1.00 18.99           C  
ATOM   9726  CD2 TYR C  60     -60.644 -46.451  87.082  1.00 17.57           C  
ATOM   9727  CE1 TYR C  60     -63.354 -46.448  87.554  1.00 19.17           C  
ATOM   9728  CE2 TYR C  60     -61.537 -46.060  86.085  1.00 20.66           C  
ATOM   9729  CZ  TYR C  60     -62.888 -46.094  86.336  1.00 21.99           C  
ATOM   9730  OH  TYR C  60     -63.798 -45.732  85.372  1.00 19.15           O  
ATOM   9740  N   ALA C  61     -59.242 -46.951  92.492  1.00 19.12           N  
ATOM   9741  CA  ALA C  61     -58.479 -47.776  93.417  1.00 20.65           C  
ATOM   9742  C   ALA C  61     -58.085 -49.095  92.765  1.00 21.74           C  
ATOM   9743  O   ALA C  61     -58.838 -49.649  91.968  1.00 21.22           O  
ATOM   9744  CB  ALA C  61     -59.320 -48.063  94.657  1.00 19.61           C  
ATOM   9750  N   ASP C  62     -56.891 -49.594  93.122  1.00 21.95           N  
ATOM   9751  CA  ASP C  62     -56.408 -50.871  92.588  1.00 26.41           C  
ATOM   9752  C   ASP C  62     -57.452 -51.982  92.726  1.00 26.53           C  
ATOM   9753  O   ASP C  62     -57.556 -52.856  91.859  1.00 25.31           O  
ATOM   9754  CB  ASP C  62     -55.124 -51.298  93.318  1.00 31.10           C  
ATOM   9755  CG  ASP C  62     -53.871 -50.541  92.866  1.00 31.08           C  
ATOM   9756  OD1 ASP C  62     -53.891 -49.793  91.872  1.00 30.91           O  
ATOM   9757  OD2 ASP C  62     -52.825 -50.771  93.516  1.00 41.51           O  
ATOM   9762  N   SER C  63     -58.183 -52.011  93.841  1.00 25.43           N  
ATOM   9763  CA  SER C  63     -59.081 -53.123  94.127  1.00 34.83           C  
ATOM   9764  C   SER C  63     -60.391 -53.066  93.358  1.00 24.64           C  
ATOM   9765  O   SER C  63     -61.135 -54.061  93.379  1.00 27.09           O  
ATOM   9766  CB  SER C  63     -59.412 -53.167  95.614  1.00 36.90           C  
ATOM   9767  OG  SER C  63     -60.186 -52.041  95.975  1.00 39.54           O  
ATOM   9773  N   VAL C  64     -60.712 -51.936  92.724  1.00 25.48           N  
ATOM   9774  CA  VAL C  64     -61.948 -51.810  91.966  1.00 26.63           C  
ATOM   9775  C   VAL C  64     -61.719 -51.573  90.483  1.00 25.27           C  
ATOM   9776  O   VAL C  64     -62.686 -51.580  89.726  1.00 23.88           O  
ATOM   9777  CB  VAL C  64     -62.860 -50.704  92.544  1.00 20.27           C  
ATOM   9778  CG1 VAL C  64     -63.064 -50.955  94.047  1.00 25.83           C  
ATOM   9779  CG2 VAL C  64     -62.314 -49.316  92.303  1.00 24.02           C  
ATOM   9789  N   ARG C  65     -60.464 -51.401  90.037  1.00 26.86           N  
ATOM   9790  CA  ARG C  65     -60.207 -50.899  88.687  1.00 28.05           C  
ATOM   9791  C   ARG C  65     -60.851 -51.781  87.616  1.00 29.75           C  
ATOM   9792  O   ARG C  65     -61.413 -51.274  86.641  1.00 49.48           O  
ATOM   9793  CB  ARG C  65     -58.695 -50.774  88.457  1.00 30.67           C  
ATOM   9794  CG  ARG C  65     -58.348 -50.031  87.165  1.00 36.74           C  
ATOM   9795  CD  ARG C  65     -56.864 -49.631  87.079  1.00 47.31           C  
ATOM   9796  NE  ARG C  65     -56.457 -48.676  88.116  1.00 40.99           N  
ATOM   9797  CZ  ARG C  65     -55.815 -49.012  89.232  1.00 52.93           C  
ATOM   9807  N   ASP C  66     -60.783 -53.088  87.766  1.00 37.86           N  
ATOM   9808  CA  ASP C  66     -61.289 -53.915  86.679  1.00 53.19           C  
ATOM   9809  C   ASP C  66     -62.805 -54.050  86.683  1.00 49.91           C  
ATOM   9810  O   ASP C  66     -63.359 -54.570  85.712  1.00 58.27           O  
ATOM   9811  CB  ASP C  66     -60.645 -55.295  86.745  1.00 53.87           C  
ATOM   9812  CG  ASP C  66     -59.146 -55.247  86.489  1.00 61.18           C  
ATOM   9813  OD1 ASP C  66     -58.656 -54.174  86.060  1.00 61.44           O  
ATOM   9814  OD2 ASP C  66     -58.462 -56.272  86.715  1.00 62.45           O  
ATOM   9819  N   ARG C  67     -63.481 -53.561  87.721  1.00 25.68           N  
ATOM   9820  CA  ARG C  67     -64.877 -53.894  87.984  1.00 28.65           C  
ATOM   9821  C   ARG C  67     -65.800 -52.696  88.015  1.00 24.51           C  
ATOM   9822  O   ARG C  67     -67.005 -52.867  87.811  1.00 25.83           O  
ATOM   9823  CB  ARG C  67     -65.004 -54.612  89.334  1.00 28.53           C  
ATOM   9824  CG  ARG C  67     -64.197 -55.877  89.409  1.00 30.37           C  
ATOM   9825  CD  ARG C  67     -64.337 -56.593  90.754  1.00 34.34           C  
ATOM   9826  NE  ARG C  67     -63.766 -55.813  91.850  1.00 31.45           N  
ATOM   9827  CZ  ARG C  67     -64.450 -55.365  92.901  1.00 30.62           C  
ATOM   9828  NH1 ARG C  67     -65.751 -55.623  93.023  1.00 31.17           N  
ATOM   9829  NH2 ARG C  67     -63.829 -54.652  93.833  1.00 28.24           N  
ATOM   9843  N   PHE C  68     -65.280 -51.512  88.333  1.00 24.35           N  
ATOM   9844  CA  PHE C  68     -66.061 -50.295  88.444  1.00 26.37           C  
ATOM   9845  C   PHE C  68     -65.744 -49.373  87.277  1.00 27.06           C  
ATOM   9846  O   PHE C  68     -64.622 -49.352  86.755  1.00 22.99           O  
ATOM   9847  CB  PHE C  68     -65.759 -49.518  89.725  1.00 20.89           C  
ATOM   9848  CG  PHE C  68     -66.154 -50.198  91.004  1.00 25.29           C  
ATOM   9849  CD1 PHE C  68     -66.619 -51.517  91.032  1.00 30.76           C  
ATOM   9850  CD2 PHE C  68     -66.071 -49.499  92.200  1.00 22.47           C  
ATOM   9851  CE1 PHE C  68     -66.976 -52.113  92.228  1.00 41.84           C  
ATOM   9852  CE2 PHE C  68     -66.402 -50.089  93.387  1.00 22.96           C  
ATOM   9853  CZ  PHE C  68     -66.874 -51.407  93.407  1.00 28.52           C  
ATOM   9863  N   THR C  69     -66.741 -48.602  86.878  1.00 22.84           N  
ATOM   9864  CA  THR C  69     -66.579 -47.636  85.798  1.00 22.52           C  
ATOM   9865  C   THR C  69     -67.244 -46.341  86.207  1.00 19.66           C  
ATOM   9866  O   THR C  69     -68.422 -46.336  86.579  1.00 20.20           O  
ATOM   9867  CB  THR C  69     -67.215 -48.137  84.502  1.00 24.27           C  
ATOM   9868  OG1 THR C  69     -66.599 -49.363  84.117  1.00 26.67           O  
ATOM   9869  CG2 THR C  69     -67.059 -47.073  83.373  1.00 27.81           C  
ATOM   9877  N   ILE C  70     -66.501 -45.246  86.144  1.00 20.66           N  
ATOM   9878  CA  ILE C  70     -67.052 -43.935  86.460  1.00 18.49           C  
ATOM   9879  C   ILE C  70     -67.217 -43.159  85.156  1.00 16.26           C  
ATOM   9880  O   ILE C  70     -66.393 -43.270  84.241  1.00 19.03           O  
ATOM   9881  CB  ILE C  70     -66.181 -43.185  87.490  1.00 15.93           C  
ATOM   9882  CG1 ILE C  70     -66.855 -41.893  87.937  1.00 18.27           C  
ATOM   9883  CG2 ILE C  70     -64.794 -42.858  86.940  1.00 20.62           C  
ATOM   9884  CD1 ILE C  70     -66.251 -41.303  89.204  1.00 18.72           C  
ATOM   9896  N   SER C  71     -68.305 -42.388  85.079  1.00 15.92           N  
ATOM   9897  CA  SER C  71     -68.619 -41.557  83.926  1.00 21.23           C  
ATOM   9898  C   SER C  71     -69.234 -40.249  84.402  1.00 18.65           C  
ATOM   9899  O   SER C  71     -69.584 -40.089  85.572  1.00 18.57           O  
ATOM   9900  CB  SER C  71     -69.582 -42.273  82.956  1.00 25.68           C  
ATOM   9901  OG  SER C  71     -70.775 -42.647  83.604  1.00 24.13           O  
ATOM   9907  N   GLN C  72     -69.407 -39.310  83.473  1.00 19.88           N  
ATOM   9908  CA  GLN C  72     -69.965 -38.012  83.791  1.00 23.60           C  
ATOM   9909  C   GLN C  72     -71.056 -37.638  82.809  1.00 24.94           C  
ATOM   9910  O   GLN C  72     -71.069 -38.082  81.659  1.00 20.59           O  
ATOM   9911  CB  GLN C  72     -68.901 -36.912  83.756  1.00 17.74           C  
ATOM   9912  CG  GLN C  72     -68.346 -36.612  82.382  1.00 20.78           C  
ATOM   9913  CD  GLN C  72     -67.245 -35.559  82.450  1.00 18.34           C  
ATOM   9914  OE1 GLN C  72     -67.522 -34.384  82.689  1.00 19.77           O  
ATOM   9915  NE2 GLN C  72     -66.024 -35.961  82.144  1.00 22.48           N  
ATOM   9924  N   ASP C  73     -71.956 -36.787  83.286  1.00 24.86           N  
ATOM   9925  CA  ASP C  73     -72.794 -35.937  82.450  1.00 25.46           C  
ATOM   9926  C   ASP C  73     -72.430 -34.501  82.855  1.00 28.58           C  
ATOM   9927  O   ASP C  73     -72.976 -33.956  83.816  1.00 29.69           O  
ATOM   9928  CB  ASP C  73     -74.292 -36.248  82.639  1.00 29.71           C  
ATOM   9929  CG  ASP C  73     -75.164 -35.503  81.644  1.00 35.45           C  
ATOM   9930  OD1 ASP C  73     -74.715 -34.434  81.182  1.00 35.91           O  
ATOM   9931  OD2 ASP C  73     -76.276 -35.982  81.322  1.00 34.54           O  
ATOM   9936  N   ASN C  74     -71.492 -33.896  82.117  1.00 24.68           N  
ATOM   9937  CA  ASN C  74     -70.978 -32.584  82.490  1.00 28.22           C  
ATOM   9938  C   ASN C  74     -72.084 -31.533  82.484  1.00 26.20           C  
ATOM   9939  O   ASN C  74     -72.125 -30.672  83.364  1.00 33.39           O  
ATOM   9940  CB  ASN C  74     -69.835 -32.198  81.548  1.00 34.92           C  
ATOM   9941  CG  ASN C  74     -69.159 -30.901  81.938  1.00 40.23           C  
ATOM   9942  OD1 ASN C  74     -69.391 -30.342  83.013  1.00 43.20           O  
ATOM   9943  ND2 ASN C  74     -68.312 -30.412  81.061  1.00 47.83           N  
ATOM   9950  N   ALA C  75     -73.008 -31.604  81.510  1.00 26.33           N  
ATOM   9951  CA  ALA C  75     -74.109 -30.649  81.448  1.00 33.04           C  
ATOM   9952  C   ALA C  75     -74.985 -30.711  82.694  1.00 30.84           C  
ATOM   9953  O   ALA C  75     -75.543 -29.687  83.113  1.00 34.03           O  
ATOM   9954  CB  ALA C  75     -74.955 -30.902  80.195  1.00 39.65           C  
ATOM   9960  N   LYS C  76     -75.154 -31.903  83.276  1.00 30.58           N  
ATOM   9961  CA  LYS C  76     -75.949 -32.080  84.488  1.00 34.71           C  
ATOM   9962  C   LYS C  76     -75.088 -32.075  85.751  1.00 27.49           C  
ATOM   9963  O   LYS C  76     -75.610 -32.327  86.843  1.00 29.44           O  
ATOM   9964  CB  LYS C  76     -76.750 -33.382  84.408  1.00 44.53           C  
ATOM   9967  N   ASN C  77     -73.800 -31.770  85.624  1.00 29.10           N  
ATOM   9968  CA  ASN C  77     -72.861 -31.779  86.752  1.00 23.46           C  
ATOM   9969  C   ASN C  77     -73.050 -33.033  87.601  1.00 20.41           C  
ATOM   9970  O   ASN C  77     -73.140 -32.989  88.829  1.00 21.98           O  
ATOM   9971  CB  ASN C  77     -73.013 -30.495  87.562  1.00 24.00           C  
ATOM   9972  CG  ASN C  77     -72.380 -29.311  86.853  1.00 25.42           C  
ATOM   9973  OD1 ASN C  77     -71.188 -29.305  86.626  1.00 26.28           O  
ATOM   9974  ND2 ASN C  77     -73.177 -28.363  86.435  1.00 27.86           N  
ATOM   9981  N   THR C  78     -73.135 -34.179  86.926  1.00 19.52           N  
ATOM   9982  CA  THR C  78     -73.417 -35.445  87.582  1.00 19.76           C  
ATOM   9983  C   THR C  78     -72.370 -36.471  87.192  1.00 21.79           C  
ATOM   9984  O   THR C  78     -71.913 -36.506  86.049  1.00 21.40           O  
ATOM   9985  CB  THR C  78     -74.822 -35.942  87.210  1.00 23.18           C  
ATOM   9986  OG1 THR C  78     -75.772 -34.956  87.625  1.00 25.57           O  
ATOM   9987  CG2 THR C  78     -75.155 -37.300  87.889  1.00 26.69           C  
ATOM   9995  N   VAL C  79     -72.006 -37.316  88.143  1.00 21.33           N  
ATOM   9996  CA  VAL C  79     -71.124 -38.435  87.872  1.00 18.61           C  
ATOM   9997  C   VAL C  79     -71.850 -39.699  88.297  1.00 20.45           C  
ATOM   9998  O   VAL C  79     -72.757 -39.688  89.142  1.00 21.72           O  
ATOM   9999  CB  VAL C  79     -69.745 -38.319  88.569  1.00 19.56           C  
ATOM  10000  CG1 VAL C  79     -68.945 -37.126  88.028  1.00 22.49           C  
ATOM  10001  CG2 VAL C  79     -69.870 -38.197  90.092  1.00 18.52           C  
ATOM  10011  N   TYR C  80     -71.443 -40.796  87.679  1.00 21.70           N  
ATOM  10012  CA  TYR C  80     -72.086 -42.086  87.834  1.00 19.94           C  
ATOM  10013  C   TYR C  80     -71.021 -43.139  88.057  1.00 18.41           C  
ATOM  10014  O   TYR C  80     -69.991 -43.132  87.379  1.00 21.60           O  
ATOM  10015  CB  TYR C  80     -72.903 -42.459  86.575  1.00 25.79           C  
ATOM  10016  CG  TYR C  80     -73.905 -41.416  86.142  1.00 25.80           C  
ATOM  10017  CD1 TYR C  80     -75.194 -41.440  86.616  1.00 29.24           C  
ATOM  10018  CD2 TYR C  80     -73.542 -40.409  85.271  1.00 27.88           C  
ATOM  10019  CE1 TYR C  80     -76.119 -40.481  86.235  1.00 35.55           C  
ATOM  10020  CE2 TYR C  80     -74.451 -39.443  84.876  1.00 35.75           C  
ATOM  10021  CZ  TYR C  80     -75.740 -39.489  85.361  1.00 34.53           C  
ATOM  10022  OH  TYR C  80     -76.644 -38.524  84.977  1.00 40.06           O  
ATOM  10032  N   LEU C  81     -71.291 -44.079  88.959  1.00 19.77           N  
ATOM  10033  CA  LEU C  81     -70.388 -45.184  89.226  1.00 20.89           C  
ATOM  10034  C   LEU C  81     -71.160 -46.459  88.971  1.00 23.76           C  
ATOM  10035  O   LEU C  81     -72.151 -46.724  89.660  1.00 26.82           O  
ATOM  10036  CB  LEU C  81     -69.881 -45.152  90.664  1.00 27.17           C  
ATOM  10037  CG  LEU C  81     -68.728 -46.109  90.978  1.00 25.23           C  
ATOM  10038  CD1 LEU C  81     -67.466 -45.651  90.220  1.00 22.60           C  
ATOM  10039  CD2 LEU C  81     -68.484 -46.205  92.473  1.00 26.13           C  
ATOM  10051  N   GLN C  82     -70.735 -47.219  87.965  1.00 23.77           N  
ATOM  10052  CA  GLN C  82     -71.231 -48.559  87.721  1.00 27.38           C  
ATOM  10053  C   GLN C  82     -70.321 -49.544  88.438  1.00 27.56           C  
ATOM  10054  O   GLN C  82     -69.127 -49.629  88.135  1.00 26.62           O  
ATOM  10055  CB  GLN C  82     -71.258 -48.845  86.221  1.00 52.85           C  
ATOM  10056  CG  GLN C  82     -71.802 -50.214  85.848  1.00 60.36           C  
ATOM  10057  CD  GLN C  82     -73.258 -50.342  86.190  1.00 62.98           C  
ATOM  10058  OE1 GLN C  82     -74.033 -49.400  86.015  1.00 53.06           O  
ATOM  10059  NE2 GLN C  82     -73.645 -51.503  86.699  1.00 58.13           N  
ATOM  10068  N   MET C  83     -70.886 -50.294  89.378  1.00 29.97           N  
ATOM  10069  CA  MET C  83     -70.136 -51.232  90.197  1.00 31.81           C  
ATOM  10070  C   MET C  83     -70.573 -52.630  89.788  1.00 35.23           C  
ATOM  10071  O   MET C  83     -71.706 -53.030  90.069  1.00 38.72           O  
ATOM  10072  CB  MET C  83     -70.395 -50.966  91.681  1.00 30.24           C  
ATOM  10073  CG  MET C  83     -70.091 -49.533  92.095  1.00 27.98           C  
ATOM  10074  SD  MET C  83     -70.643 -49.208  93.772  1.00 39.09           S  
ATOM  10075  CE  MET C  83     -69.390 -49.947  94.731  1.00 48.70           C  
ATOM  10085  N   ASN C  84     -69.695 -53.346  89.089  1.00 25.70           N  
ATOM  10086  CA  ASN C  84     -69.964 -54.698  88.624  1.00 29.48           C  
ATOM  10087  C   ASN C  84     -69.163 -55.709  89.433  1.00 32.49           C  
ATOM  10088  O   ASN C  84     -68.172 -55.367  90.084  1.00 28.26           O  
ATOM  10089  CB  ASN C  84     -69.613 -54.845  87.146  1.00 34.95           C  
ATOM  10090  CG  ASN C  84     -70.535 -54.055  86.250  1.00 40.23           C  
ATOM  10091  OD1 ASN C  84     -71.690 -53.802  86.598  1.00 38.95           O  
ATOM  10092  ND2 ASN C  84     -70.030 -53.652  85.091  1.00 48.37           N  
ATOM  10099  N   SER C  85     -69.598 -56.968  89.366  1.00 31.57           N  
ATOM  10100  CA  SER C  85     -68.864 -58.073  89.972  1.00 36.68           C  
ATOM  10101  C   SER C  85     -68.552 -57.771  91.440  1.00 30.59           C  
ATOM  10102  O   SER C  85     -67.415 -57.893  91.906  1.00 31.01           O  
ATOM  10103  CB  SER C  85     -67.587 -58.364  89.181  1.00 40.30           C  
ATOM  10104  OG  SER C  85     -67.888 -58.756  87.853  1.00 39.88           O  
ATOM  10110  N   LEU C  86     -69.580 -57.341  92.169  1.00 31.31           N  
ATOM  10111  CA  LEU C  86     -69.370 -56.844  93.513  1.00 30.99           C  
ATOM  10112  C   LEU C  86     -68.933 -57.974  94.437  1.00 30.68           C  
ATOM  10113  O   LEU C  86     -69.307 -59.140  94.259  1.00 36.73           O  
ATOM  10114  CB  LEU C  86     -70.645 -56.153  94.039  1.00 27.82           C  
ATOM  10115  CG  LEU C  86     -70.805 -54.684  93.576  1.00 29.17           C  
ATOM  10116  CD1 LEU C  86     -72.251 -54.194  93.763  1.00 32.53           C  
ATOM  10117  CD2 LEU C  86     -69.844 -53.771  94.305  1.00 31.18           C  
ATOM  10129  N   LYS C  87     -68.083 -57.616  95.395  1.00 31.18           N  
ATOM  10130  CA  LYS C  87     -67.514 -58.543  96.365  1.00 31.02           C  
ATOM  10131  C   LYS C  87     -67.934 -58.146  97.778  1.00 30.79           C  
ATOM  10132  O   LYS C  87     -68.301 -56.996  98.029  1.00 33.41           O  
ATOM  10133  CB  LYS C  87     -65.980 -58.546  96.264  1.00 40.60           C  
ATOM  10134  CG  LYS C  87     -65.442 -59.031  94.900  1.00 46.92           C  
ATOM  10135  CD  LYS C  87     -63.940 -58.791  94.725  1.00 40.08           C  
ATOM  10142  N   LEU C  88     -67.831 -59.096  98.716  1.00 33.07           N  
ATOM  10143  CA  LEU C  88     -68.199 -58.799 100.102  1.00 31.69           C  
ATOM  10144  C   LEU C  88     -67.430 -57.593 100.625  1.00 34.01           C  
ATOM  10145  O   LEU C  88     -67.998 -56.718 101.294  1.00 34.19           O  
ATOM  10146  CB  LEU C  88     -67.945 -60.028 100.987  1.00 43.18           C  
ATOM  10149  N   GLU C  89     -66.144 -57.503 100.286  1.00 33.03           N  
ATOM  10150  CA  GLU C  89     -65.289 -56.421 100.745  1.00 31.47           C  
ATOM  10151  C   GLU C  89     -65.667 -55.067 100.154  1.00 27.66           C  
ATOM  10152  O   GLU C  89     -65.110 -54.048 100.580  1.00 31.72           O  
ATOM  10153  CB  GLU C  89     -63.836 -56.752 100.410  1.00 42.99           C  
ATOM  10154  CG  GLU C  89     -63.595 -57.006  98.951  1.00 47.72           C  
ATOM  10155  CD  GLU C  89     -63.336 -58.476  98.604  1.00 51.08           C  
ATOM  10156  OE1 GLU C  89     -62.564 -58.708  97.648  1.00 56.81           O  
ATOM  10157  OE2 GLU C  89     -63.892 -59.390  99.268  1.00 38.72           O  
ATOM  10164  N   ASP C  90     -66.574 -55.023  99.182  1.00 33.33           N  
ATOM  10165  CA  ASP C  90     -67.045 -53.739  98.675  1.00 31.70           C  
ATOM  10166  C   ASP C  90     -68.137 -53.138  99.552  1.00 28.29           C  
ATOM  10167  O   ASP C  90     -68.511 -51.981  99.335  1.00 31.15           O  
ATOM  10168  CB  ASP C  90     -67.564 -53.879  97.235  1.00 31.53           C  
ATOM  10169  CG  ASP C  90     -66.462 -54.186  96.240  1.00 26.60           C  
ATOM  10170  OD1 ASP C  90     -65.388 -53.563  96.332  1.00 28.18           O  
ATOM  10171  OD2 ASP C  90     -66.673 -55.073  95.371  1.00 30.16           O  
ATOM  10176  N   THR C  91     -68.657 -53.893 100.525  1.00 27.24           N  
ATOM  10177  CA  THR C  91     -69.619 -53.342 101.472  1.00 29.05           C  
ATOM  10178  C   THR C  91     -68.999 -52.185 102.241  1.00 26.43           C  
ATOM  10179  O   THR C  91     -67.938 -52.332 102.851  1.00 35.65           O  
ATOM  10180  CB  THR C  91     -70.056 -54.414 102.448  1.00 31.48           C  
ATOM  10181  OG1 THR C  91     -70.735 -55.445 101.734  1.00 31.32           O  
ATOM  10182  CG2 THR C  91     -70.989 -53.822 103.524  1.00 36.25           C  
ATOM  10190  N   ALA C  92     -69.672 -51.036 102.216  1.00 28.50           N  
ATOM  10191  CA  ALA C  92     -69.191 -49.840 102.893  1.00 33.25           C  
ATOM  10192  C   ALA C  92     -70.214 -48.733 102.679  1.00 24.90           C  
ATOM  10193  O   ALA C  92     -71.154 -48.876 101.892  1.00 29.13           O  
ATOM  10194  CB  ALA C  92     -67.816 -49.411 102.364  1.00 28.98           C  
ATOM  10200  N   ILE C  93     -69.999 -47.606 103.365  1.00 27.91           N  
ATOM  10201  CA  ILE C  93     -70.694 -46.369 103.049  1.00 30.22           C  
ATOM  10202  C   ILE C  93     -69.869 -45.638 101.999  1.00 26.23           C  
ATOM  10203  O   ILE C  93     -68.668 -45.420 102.176  1.00 24.14           O  
ATOM  10204  CB  ILE C  93     -70.889 -45.499 104.304  1.00 24.99           C  
ATOM  10205  CG1 ILE C  93     -71.761 -46.228 105.332  1.00 31.14           C  
ATOM  10206  CG2 ILE C  93     -71.521 -44.178 103.941  1.00 31.83           C  
ATOM  10207  CD1 ILE C  93     -71.888 -45.477 106.640  1.00 39.37           C  
ATOM  10219  N   TYR C  94     -70.503 -45.291 100.895  1.00 22.63           N  
ATOM  10220  CA  TYR C  94     -69.842 -44.590  99.805  1.00 24.23           C  
ATOM  10221  C   TYR C  94     -70.233 -43.120  99.842  1.00 23.34           C  
ATOM  10222  O   TYR C  94     -71.419 -42.797  99.876  1.00 26.12           O  
ATOM  10223  CB  TYR C  94     -70.221 -45.213  98.463  1.00 25.55           C  
ATOM  10224  CG  TYR C  94     -69.560 -46.548  98.201  1.00 24.03           C  
ATOM  10225  CD1 TYR C  94     -69.897 -47.681  98.950  1.00 24.06           C  
ATOM  10226  CD2 TYR C  94     -68.622 -46.692  97.200  1.00 21.93           C  
ATOM  10227  CE1 TYR C  94     -69.299 -48.900  98.714  1.00 26.78           C  
ATOM  10228  CE2 TYR C  94     -68.018 -47.915  96.950  1.00 20.22           C  
ATOM  10229  CZ  TYR C  94     -68.363 -49.019  97.716  1.00 21.96           C  
ATOM  10230  OH  TYR C  94     -67.769 -50.240  97.469  1.00 25.37           O  
ATOM  10240  N   TYR C  95     -69.241 -42.240  99.859  1.00 19.47           N  
ATOM  10241  CA  TYR C  95     -69.457 -40.800  99.965  1.00 19.31           C  
ATOM  10242  C   TYR C  95     -69.077 -40.123  98.665  1.00 18.27           C  
ATOM  10243  O   TYR C  95     -67.919 -40.232  98.223  1.00 18.38           O  
ATOM  10244  CB  TYR C  95     -68.602 -40.182 101.067  1.00 23.11           C  
ATOM  10245  CG  TYR C  95     -68.880 -40.722 102.429  1.00 22.34           C  
ATOM  10246  CD1 TYR C  95     -69.825 -40.121 103.243  1.00 21.59           C  
ATOM  10247  CD2 TYR C  95     -68.199 -41.829 102.911  1.00 29.53           C  
ATOM  10248  CE1 TYR C  95     -70.107 -40.634 104.529  1.00 25.28           C  
ATOM  10249  CE2 TYR C  95     -68.459 -42.333 104.182  1.00 29.68           C  
ATOM  10250  CZ  TYR C  95     -69.418 -41.724 104.985  1.00 28.24           C  
ATOM  10251  OH  TYR C  95     -69.695 -42.217 106.251  1.00 31.74           O  
ATOM  10261  N   CYS C  96     -70.012 -39.382  98.082  1.00 18.73           N  
ATOM  10262  CA  CYS C  96     -69.630 -38.484  97.001  1.00 19.99           C  
ATOM  10263  C   CYS C  96     -68.748 -37.382  97.548  1.00 17.64           C  
ATOM  10264  O   CYS C  96     -68.929 -36.928  98.688  1.00 19.62           O  
ATOM  10265  CB  CYS C  96     -70.851 -37.874  96.336  1.00 20.64           C  
ATOM  10266  SG  CYS C  96     -70.438 -36.810  94.967  1.00 20.57           S  
ATOM  10271  N   THR C  97     -67.748 -36.999  96.762  1.00 16.21           N  
ATOM  10272  CA  THR C  97     -66.815 -35.990  97.231  1.00 16.15           C  
ATOM  10273  C   THR C  97     -66.185 -35.250  96.050  1.00 18.36           C  
ATOM  10274  O   THR C  97     -66.045 -35.789  94.948  1.00 16.38           O  
ATOM  10275  CB  THR C  97     -65.781 -36.650  98.168  1.00 18.35           C  
ATOM  10276  OG1 THR C  97     -64.991 -35.636  98.768  1.00 18.61           O  
ATOM  10277  CG2 THR C  97     -64.904 -37.617  97.478  1.00 18.27           C  
ATOM  10285  N   LEU C  98     -65.864 -33.979  96.281  1.00 15.52           N  
ATOM  10286  CA  LEU C  98     -65.485 -33.069  95.208  1.00 14.57           C  
ATOM  10287  C   LEU C  98     -64.313 -32.190  95.624  1.00 15.96           C  
ATOM  10288  O   LEU C  98     -64.256 -31.714  96.765  1.00 16.88           O  
ATOM  10289  CB  LEU C  98     -66.703 -32.201  94.826  1.00 17.24           C  
ATOM  10290  CG  LEU C  98     -66.538 -31.026  93.840  1.00 19.15           C  
ATOM  10291  CD1 LEU C  98     -67.889 -30.676  93.252  1.00 19.73           C  
ATOM  10292  CD2 LEU C  98     -65.935 -29.743  94.477  1.00 17.55           C  
ATOM  10304  N   HIS C  99     -63.435 -31.901  94.668  1.00 14.22           N  
ATOM  10305  CA  HIS C  99     -62.425 -30.864  94.811  1.00 13.40           C  
ATOM  10306  C   HIS C  99     -62.146 -30.331  93.430  1.00 16.49           C  
ATOM  10307  O   HIS C  99     -62.234 -31.073  92.459  1.00 14.40           O  
ATOM  10308  CB  HIS C  99     -61.097 -31.332  95.403  1.00 14.45           C  
ATOM  10309  CG  HIS C  99     -60.260 -30.199  95.880  1.00 12.53           C  
ATOM  10310  ND1 HIS C  99     -59.354 -29.523  95.076  1.00 14.25           N  
ATOM  10311  CD2 HIS C  99     -60.240 -29.588  97.089  1.00 14.48           C  
ATOM  10312  CE1 HIS C  99     -58.835 -28.526  95.772  1.00 13.63           C  
ATOM  10313  NE2 HIS C  99     -59.356 -28.546  96.996  1.00 15.15           N  
ATOM  10321  N   ARG C 100     -61.804 -29.049  93.339  1.00 13.54           N  
ATOM  10322  CA  ARG C 100     -61.544 -28.479  92.013  1.00 13.99           C  
ATOM  10323  C   ARG C 100     -60.426 -29.198  91.291  1.00 15.15           C  
ATOM  10324  O   ARG C 100     -60.463 -29.318  90.051  1.00 14.65           O  
ATOM  10325  CB  ARG C 100     -61.182 -26.999  92.135  1.00 15.58           C  
ATOM  10326  CG  ARG C 100     -61.081 -26.344  90.762  1.00 14.84           C  
ATOM  10327  CD  ARG C 100     -60.688 -24.924  90.894  1.00 15.73           C  
ATOM  10328  NE  ARG C 100     -60.662 -24.306  89.586  1.00 15.33           N  
ATOM  10329  CZ  ARG C 100     -60.265 -23.061  89.342  1.00 15.13           C  
ATOM  10330  NH1 ARG C 100     -59.782 -22.294  90.310  1.00 19.11           N  
ATOM  10331  NH2 ARG C 100     -60.322 -22.623  88.083  1.00 15.43           N  
ATOM  10345  N   PHE C 101     -59.422 -29.657  92.017  1.00 12.61           N  
ATOM  10346  CA  PHE C 101     -58.240 -30.260  91.431  1.00 12.52           C  
ATOM  10347  C   PHE C 101     -58.107 -31.736  91.823  1.00 12.29           C  
ATOM  10348  O   PHE C 101     -58.115 -32.071  93.019  1.00 13.29           O  
ATOM  10349  CB  PHE C 101     -57.031 -29.485  91.886  1.00 13.36           C  
ATOM  10350  CG  PHE C 101     -57.083 -28.012  91.566  1.00 12.52           C  
ATOM  10351  CD1 PHE C 101     -56.972 -27.575  90.260  1.00 15.10           C  
ATOM  10352  CD2 PHE C 101     -57.183 -27.071  92.566  1.00 14.09           C  
ATOM  10353  CE1 PHE C 101     -57.016 -26.216  89.966  1.00 13.71           C  
ATOM  10354  CE2 PHE C 101     -57.204 -25.712  92.266  1.00 14.90           C  
ATOM  10355  CZ  PHE C 101     -57.114 -25.311  90.973  1.00 14.03           C  
ATOM  10365  N   CYS C 102     -57.997 -32.613  90.833  1.00 12.82           N  
ATOM  10366  CA  CYS C 102     -57.974 -34.039  91.136  1.00 14.79           C  
ATOM  10367  C   CYS C 102     -56.782 -34.455  91.989  1.00 13.66           C  
ATOM  10368  O   CYS C 102     -56.921 -35.345  92.831  1.00 14.14           O  
ATOM  10369  CB  CYS C 102     -57.996 -34.854  89.862  1.00 12.80           C  
ATOM  10370  SG  CYS C 102     -59.698 -34.978  89.090  1.00 17.69           S  
ATOM  10375  N   ASN C 103     -55.611 -33.851  91.824  1.00 12.40           N  
ATOM  10376  CA  ASN C 103     -54.496 -34.316  92.638  1.00 13.12           C  
ATOM  10377  C   ASN C 103     -54.734 -34.027  94.111  1.00 14.77           C  
ATOM  10378  O   ASN C 103     -54.304 -34.820  94.960  1.00 15.34           O  
ATOM  10379  CB  ASN C 103     -53.186 -33.694  92.174  1.00 13.98           C  
ATOM  10380  CG  ASN C 103     -52.746 -34.217  90.818  1.00 14.19           C  
ATOM  10381  OD1 ASN C 103     -53.301 -35.217  90.275  1.00 16.63           O  
ATOM  10382  ND2 ASN C 103     -51.702 -33.605  90.277  1.00 13.45           N  
ATOM  10389  N   THR C 104     -55.451 -32.960  94.424  1.00 12.88           N  
ATOM  10390  CA  THR C 104     -55.813 -32.701  95.817  1.00 13.16           C  
ATOM  10391  C   THR C 104     -56.995 -33.542  96.258  1.00 14.17           C  
ATOM  10392  O   THR C 104     -57.043 -33.963  97.428  1.00 14.23           O  
ATOM  10393  CB  THR C 104     -56.055 -31.212  95.992  1.00 13.75           C  
ATOM  10394  OG1 THR C 104     -54.794 -30.579  95.801  1.00 14.17           O  
ATOM  10395  CG2 THR C 104     -56.593 -30.855  97.347  1.00 14.20           C  
ATOM  10403  N   TRP C 105     -57.952 -33.779  95.360  1.00 14.12           N  
ATOM  10404  CA  TRP C 105     -59.108 -34.639  95.650  1.00 13.84           C  
ATOM  10405  C   TRP C 105     -58.684 -35.934  96.332  1.00 13.77           C  
ATOM  10406  O   TRP C 105     -59.365 -36.429  97.249  1.00 13.82           O  
ATOM  10407  CB  TRP C 105     -59.832 -34.971  94.338  1.00 12.42           C  
ATOM  10408  CG  TRP C 105     -61.072 -35.818  94.494  1.00 12.38           C  
ATOM  10409  CD1 TRP C 105     -62.351 -35.368  94.579  1.00 16.25           C  
ATOM  10410  CD2 TRP C 105     -61.139 -37.260  94.531  1.00 13.02           C  
ATOM  10411  NE1 TRP C 105     -63.227 -36.445  94.703  1.00 16.91           N  
ATOM  10412  CE2 TRP C 105     -62.504 -37.603  94.710  1.00 13.11           C  
ATOM  10413  CE3 TRP C 105     -60.189 -38.288  94.493  1.00 14.36           C  
ATOM  10414  CZ2 TRP C 105     -62.931 -38.931  94.794  1.00 15.28           C  
ATOM  10415  CZ3 TRP C 105     -60.610 -39.593  94.569  1.00 13.56           C  
ATOM  10416  CH2 TRP C 105     -61.991 -39.902  94.749  1.00 14.42           C  
ATOM  10427  N   SER C 106     -57.581 -36.511  95.858  1.00 15.32           N  
ATOM  10428  CA  SER C 106     -57.098 -37.795  96.341  1.00 13.23           C  
ATOM  10429  C   SER C 106     -56.840 -37.807  97.840  1.00 16.01           C  
ATOM  10430  O   SER C 106     -56.866 -38.882  98.438  1.00 18.92           O  
ATOM  10431  CB  SER C 106     -55.798 -38.176  95.605  1.00 17.25           C  
ATOM  10432  OG  SER C 106     -54.696 -37.335  95.919  1.00 21.64           O  
ATOM  10438  N   LEU C 107     -56.546 -36.646  98.430  1.00 13.74           N  
ATOM  10439  CA  LEU C 107     -56.234 -36.564  99.864  1.00 14.68           C  
ATOM  10440  C   LEU C 107     -57.466 -36.637 100.741  1.00 15.59           C  
ATOM  10441  O   LEU C 107     -57.338 -36.946 101.940  1.00 18.40           O  
ATOM  10442  CB  LEU C 107     -55.502 -35.261 100.172  1.00 17.58           C  
ATOM  10443  CG  LEU C 107     -54.190 -35.022  99.389  1.00 15.40           C  
ATOM  10444  CD1 LEU C 107     -53.705 -33.580  99.676  1.00 17.36           C  
ATOM  10445  CD2 LEU C 107     -53.089 -35.975  99.735  1.00 19.87           C  
ATOM  10457  N   GLY C 108     -58.623 -36.232 100.207  1.00 15.16           N  
ATOM  10458  CA  GLY C 108     -59.859 -36.151 100.976  1.00 15.85           C  
ATOM  10459  C   GLY C 108     -60.001 -34.917 101.856  1.00 15.94           C  
ATOM  10460  O   GLY C 108     -61.078 -34.328 101.947  1.00 17.08           O  
ATOM  10464  N   THR C 109     -58.913 -34.572 102.553  1.00 17.01           N  
ATOM  10465  CA  THR C 109     -58.904 -33.559 103.609  1.00 18.86           C  
ATOM  10466  C   THR C 109     -59.590 -32.249 103.225  1.00 15.87           C  
ATOM  10467  O   THR C 109     -60.318 -31.666 104.053  1.00 18.53           O  
ATOM  10468  CB  THR C 109     -57.460 -33.311 103.996  1.00 18.98           C  
ATOM  10469  OG1 THR C 109     -56.888 -34.531 104.429  1.00 19.40           O  
ATOM  10470  CG2 THR C 109     -57.346 -32.265 105.087  1.00 18.31           C  
ATOM  10478  N   LEU C 110     -59.344 -31.751 102.003  1.00 15.15           N  
ATOM  10479  CA  LEU C 110     -59.857 -30.463 101.566  1.00 17.41           C  
ATOM  10480  C   LEU C 110     -61.114 -30.575 100.698  1.00 16.55           C  
ATOM  10481  O   LEU C 110     -61.578 -29.559 100.210  1.00 16.87           O  
ATOM  10482  CB  LEU C 110     -58.762 -29.687 100.825  1.00 16.35           C  
ATOM  10483  CG  LEU C 110     -57.504 -29.342 101.634  1.00 14.68           C  
ATOM  10484  CD1 LEU C 110     -56.398 -28.818 100.747  1.00 17.26           C  
ATOM  10485  CD2 LEU C 110     -57.832 -28.361 102.712  1.00 17.86           C  
ATOM  10497  N   ASN C 111     -61.709 -31.758 100.563  1.00 15.81           N  
ATOM  10498  CA  ASN C 111     -62.881 -31.936  99.721  1.00 14.85           C  
ATOM  10499  C   ASN C 111     -64.165 -31.422 100.358  1.00 18.01           C  
ATOM  10500  O   ASN C 111     -64.284 -31.268 101.574  1.00 19.65           O  
ATOM  10501  CB  ASN C 111     -63.084 -33.402  99.382  1.00 18.42           C  
ATOM  10502  CG  ASN C 111     -61.961 -33.968  98.545  1.00 17.46           C  
ATOM  10503  OD1 ASN C 111     -61.002 -33.264  98.198  1.00 16.41           O  
ATOM  10504  ND2 ASN C 111     -62.045 -35.253  98.234  1.00 16.77           N  
ATOM  10511  N   VAL C 112     -65.167 -31.204  99.482  1.00 17.10           N  
ATOM  10512  CA  VAL C 112     -66.577 -31.160  99.844  1.00 17.29           C  
ATOM  10513  C   VAL C 112     -67.099 -32.590  99.906  1.00 18.50           C  
ATOM  10514  O   VAL C 112     -66.680 -33.433  99.108  1.00 19.22           O  
ATOM  10515  CB  VAL C 112     -67.365 -30.316  98.833  1.00 23.40           C  
ATOM  10516  CG1 VAL C 112     -68.807 -30.229  99.244  1.00 25.92           C  
ATOM  10517  CG2 VAL C 112     -66.741 -28.926  98.695  1.00 28.65           C  
ATOM  10527  N   TRP C 113     -67.995 -32.885 100.866  1.00 18.27           N  
ATOM  10528  CA  TRP C 113     -68.439 -34.251 101.126  1.00 18.65           C  
ATOM  10529  C   TRP C 113     -69.952 -34.368 101.061  1.00 23.12           C  
ATOM  10530  O   TRP C 113     -70.677 -33.520 101.596  1.00 27.80           O  
ATOM  10531  CB  TRP C 113     -67.985 -34.737 102.511  1.00 22.12           C  
ATOM  10532  CG  TRP C 113     -66.509 -34.930 102.546  1.00 20.55           C  
ATOM  10533  CD1 TRP C 113     -65.568 -34.004 102.885  1.00 20.35           C  
ATOM  10534  CD2 TRP C 113     -65.796 -36.116 102.202  1.00 18.64           C  
ATOM  10535  NE1 TRP C 113     -64.319 -34.547 102.793  1.00 19.82           N  
ATOM  10536  CE2 TRP C 113     -64.428 -35.845 102.367  1.00 19.23           C  
ATOM  10537  CE3 TRP C 113     -66.179 -37.381 101.763  1.00 21.88           C  
ATOM  10538  CZ2 TRP C 113     -63.446 -36.799 102.116  1.00 17.62           C  
ATOM  10539  CZ3 TRP C 113     -65.200 -38.320 101.519  1.00 22.59           C  
ATOM  10540  CH2 TRP C 113     -63.853 -38.025 101.689  1.00 24.70           C  
ATOM  10551  N   GLY C 114     -70.424 -35.470 100.469  1.00 24.43           N  
ATOM  10552  CA  GLY C 114     -71.817 -35.844 100.570  1.00 25.00           C  
ATOM  10553  C   GLY C 114     -72.106 -36.559 101.881  1.00 27.14           C  
ATOM  10554  O   GLY C 114     -71.224 -36.787 102.710  1.00 26.15           O  
ATOM  10558  N   GLN C 115     -73.381 -36.929 102.050  1.00 29.05           N  
ATOM  10559  CA  GLN C 115     -73.865 -37.554 103.278  1.00 29.65           C  
ATOM  10560  C   GLN C 115     -73.539 -39.034 103.367  1.00 33.17           C  
ATOM  10561  O   GLN C 115     -73.514 -39.581 104.478  1.00 32.62           O  
ATOM  10562  CB  GLN C 115     -75.383 -37.373 103.397  1.00 31.57           C  
ATOM  10565  N   GLY C 116     -73.312 -39.691 102.233  1.00 27.28           N  
ATOM  10566  CA  GLY C 116     -72.990 -41.110 102.219  1.00 29.45           C  
ATOM  10567  C   GLY C 116     -74.153 -42.033 101.917  1.00 31.07           C  
ATOM  10568  O   GLY C 116     -75.240 -41.862 102.473  1.00 35.96           O  
ATOM  10572  N   THR C 117     -73.939 -43.029 101.061  1.00 35.28           N  
ATOM  10573  CA  THR C 117     -74.966 -44.009 100.733  1.00 34.85           C  
ATOM  10574  C   THR C 117     -74.454 -45.409 101.035  1.00 35.26           C  
ATOM  10575  O   THR C 117     -73.331 -45.766 100.666  1.00 34.47           O  
ATOM  10576  CB  THR C 117     -75.394 -43.916  99.269  1.00 48.50           C  
ATOM  10577  OG1 THR C 117     -74.466 -44.630  98.457  1.00 69.38           O  
ATOM  10578  CG2 THR C 117     -75.440 -42.477  98.796  1.00 47.25           C  
ATOM  10586  N   GLN C 118     -75.279 -46.199 101.714  1.00 40.48           N  
ATOM  10587  CA  GLN C 118     -74.862 -47.538 102.093  1.00 39.24           C  
ATOM  10588  C   GLN C 118     -74.847 -48.458 100.884  1.00 39.40           C  
ATOM  10589  O   GLN C 118     -75.765 -48.448 100.060  1.00 41.72           O  
ATOM  10590  CB  GLN C 118     -75.802 -48.101 103.154  1.00 42.24           C  
ATOM  10591  CG  GLN C 118     -75.447 -49.516 103.587  1.00 39.35           C  
ATOM  10592  CD  GLN C 118     -74.142 -49.605 104.357  1.00 39.48           C  
ATOM  10593  OE1 GLN C 118     -73.260 -50.408 104.031  1.00 52.20           O  
ATOM  10594  NE2 GLN C 118     -74.019 -48.796 105.399  1.00 38.65           N  
ATOM  10603  N   VAL C 119     -73.788 -49.254 100.778  1.00 33.28           N  
ATOM  10604  CA  VAL C 119     -73.695 -50.330  99.799  1.00 34.71           C  
ATOM  10605  C   VAL C 119     -73.394 -51.608 100.563  1.00 33.31           C  
ATOM  10606  O   VAL C 119     -72.412 -51.673 101.305  1.00 34.67           O  
ATOM  10607  CB  VAL C 119     -72.607 -50.055  98.754  1.00 34.75           C  
ATOM  10608  CG1 VAL C 119     -72.436 -51.219  97.803  1.00 36.41           C  
ATOM  10609  CG2 VAL C 119     -72.952 -48.791  97.956  1.00 34.84           C  
ATOM  10619  N   THR C 120     -74.223 -52.627 100.377  1.00 34.45           N  
ATOM  10620  CA  THR C 120     -74.042 -53.883 101.088  1.00 35.65           C  
ATOM  10621  C   THR C 120     -74.030 -55.037 100.093  1.00 35.99           C  
ATOM  10622  O   THR C 120     -74.916 -55.138  99.241  1.00 48.83           O  
ATOM  10623  CB  THR C 120     -75.151 -54.047 102.125  1.00 55.81           C  
ATOM  10624  OG1 THR C 120     -76.382 -53.584 101.566  1.00 65.05           O  
ATOM  10625  CG2 THR C 120     -74.848 -53.225 103.373  1.00 49.14           C  
ATOM  10633  N   VAL C 121     -73.006 -55.885 100.190  1.00 36.10           N  
ATOM  10634  CA  VAL C 121     -72.829 -57.031  99.305  1.00 43.17           C  
ATOM  10635  C   VAL C 121     -72.943 -58.295 100.148  1.00 50.64           C  
ATOM  10636  O   VAL C 121     -72.255 -58.441 101.165  1.00 43.90           O  
ATOM  10637  CB  VAL C 121     -71.480 -56.966  98.564  1.00 35.25           C  
ATOM  10638  CG1 VAL C 121     -71.350 -58.111  97.571  1.00 35.97           C  
ATOM  10639  CG2 VAL C 121     -71.330 -55.612  97.821  1.00 36.36           C  
ATOM  10649  N   SER C 122     -73.822 -59.198  99.733  1.00 40.37           N  
ATOM  10650  CA  SER C 122     -74.102 -60.419 100.472  1.00 43.34           C  
ATOM  10651  C   SER C 122     -73.761 -61.627  99.612  1.00 43.93           C  
ATOM  10652  O   SER C 122     -73.637 -61.526  98.392  1.00 53.87           O  
ATOM  10653  CB  SER C 122     -75.574 -60.467 100.894  1.00 51.13           C  
ATOM  10654  OG  SER C 122     -76.424 -60.363  99.764  1.00 46.25           O  
ATOM  10660  N   SER C 123     -73.603 -62.779 100.257  1.00 49.86           N  
ATOM  10661  CA  SER C 123     -73.419 -64.023  99.518  1.00 58.61           C  
ATOM  10662  C   SER C 123     -74.436 -65.059  99.949  1.00 68.32           C  
ATOM  10663  O   SER C 123     -75.361 -65.359  99.199  1.00 71.87           O  
ATOM  10664  CB  SER C 123     -72.000 -64.570  99.698  1.00 60.39           C  
ATOM  10665  OG  SER C 123     -71.707 -64.818 101.059  1.00 66.01           O  
