# Supplementary material for: A non-redundant data set of nanobody-antigen crystal structures
Source: Data Brief. 2019 Mar 6;24:103754. doi: 10.1016/j.dib.2019.103754 (PMC6441729; doi:10.1016/j.dib.2019.103754)
Supplement: Multimedia component 6 [file mmc6.zip › extended_dataset/complex_3/6ehg_3.pdb]

ATOM      1  N   SER A  23     -11.396  21.151 -96.493  1.00141.58           N  
ATOM      2  CA  SER A  23     -12.288  22.122 -95.873  1.00140.10           C  
ATOM      3  C   SER A  23     -12.206  22.037 -94.353  1.00134.32           C  
ATOM      4  O   SER A  23     -12.082  20.948 -93.793  1.00129.86           O  
ATOM      5  CB  SER A  23     -13.728  21.902 -96.337  1.00142.24           C  
ATOM      6  OG  SER A  23     -14.179  20.606 -95.987  1.00141.50           O  
ATOM      7  N   PRO A  24     -12.275  23.187 -93.685  1.00134.99           N  
ATOM      8  CA  PRO A  24     -12.185  23.194 -92.223  1.00129.91           C  
ATOM      9  C   PRO A  24     -13.493  22.770 -91.576  1.00125.64           C  
ATOM     10  O   PRO A  24     -14.582  23.149 -92.014  1.00127.39           O  
ATOM     11  CB  PRO A  24     -11.857  24.656 -91.901  1.00131.79           C  
ATOM     12  CG  PRO A  24     -12.495  25.417 -93.013  1.00137.27           C  
ATOM     13  CD  PRO A  24     -12.374  24.548 -94.241  1.00140.23           C  
ATOM     14  N   MET A  25     -13.374  21.966 -90.524  1.00120.43           N  
ATOM     15  CA  MET A  25     -14.511  21.560 -89.710  1.00117.52           C  
ATOM     16  C   MET A  25     -14.375  22.196 -88.334  1.00114.07           C  
ATOM     17  O   MET A  25     -13.373  21.979 -87.643  1.00113.42           O  
ATOM     18  CB  MET A  25     -14.600  20.039 -89.590  1.00116.23           C  
ATOM     19  CG  MET A  25     -15.822  19.576 -88.811  1.00114.41           C  
ATOM     20  SD  MET A  25     -15.838  17.821 -88.403  1.00115.49           S  
ATOM     21  CE  MET A  25     -14.466  17.722 -87.257  1.00108.52           C  
ATOM     22  N   TYR A  26     -15.378  22.979 -87.945  1.00110.71           N  
ATOM     23  CA  TYR A  26     -15.444  23.604 -86.632  1.00107.65           C  
ATOM     24  C   TYR A  26     -16.292  22.742 -85.708  1.00106.51           C  
ATOM     25  O   TYR A  26     -17.428  22.397 -86.049  1.00107.32           O  
ATOM     26  CB  TYR A  26     -16.031  25.011 -86.730  1.00110.66           C  
ATOM     27  CG  TYR A  26     -15.232  25.945 -87.605  1.00114.83           C  
ATOM     28  CD1 TYR A  26     -13.852  26.018 -87.495  1.00116.41           C  
ATOM     29  CD2 TYR A  26     -15.858  26.743 -88.557  1.00119.31           C  
ATOM     30  CE1 TYR A  26     -13.112  26.869 -88.296  1.00121.14           C  
ATOM     31  CE2 TYR A  26     -15.127  27.599 -89.363  1.00125.15           C  
ATOM     32  CZ  TYR A  26     -13.755  27.657 -89.230  1.00125.54           C  
ATOM     33  OH  TYR A  26     -13.026  28.505 -90.032  1.00129.58           O  
ATOM     34  N   SER A  27     -15.745  22.403 -84.542  1.00104.99           N  
ATOM     35  CA  SER A  27     -16.419  21.540 -83.584  1.00102.42           C  
ATOM     36  C   SER A  27     -16.506  22.229 -82.229  1.00101.31           C  
ATOM     37  O   SER A  27     -15.588  22.951 -81.824  1.00102.56           O  
ATOM     38  CB  SER A  27     -15.691  20.196 -83.440  1.00100.50           C  
ATOM     39  OG  SER A  27     -14.380  20.373 -82.939  1.00101.68           O  
ATOM     40  N   ILE A  28     -17.624  22.009 -81.541  1.00101.12           N  
ATOM     41  CA  ILE A  28     -17.839  22.513 -80.192  1.00 97.88           C  
ATOM     42  C   ILE A  28     -18.247  21.352 -79.299  1.00 92.47           C  
ATOM     43  O   ILE A  28     -18.914  20.408 -79.735  1.00 92.13           O  
ATOM     44  CB  ILE A  28     -18.904  23.629 -80.144  1.00101.24           C  
ATOM     45  CG1 ILE A  28     -20.242  23.115 -80.673  1.00105.72           C  
ATOM     46  CG2 ILE A  28     -18.452  24.827 -80.947  1.00106.08           C  
ATOM     47  CD1 ILE A  28     -21.328  24.162 -80.699  1.00108.55           C  
ATOM     48  N   ILE A  29     -17.834  21.425 -78.037  1.00 89.58           N  
ATOM     49  CA  ILE A  29     -18.132  20.394 -77.051  1.00 86.45           C  
ATOM     50  C   ILE A  29     -18.558  21.072 -75.758  1.00 84.07           C  
ATOM     51  O   ILE A  29     -17.875  21.981 -75.274  1.00 82.35           O  
ATOM     52  CB  ILE A  29     -16.928  19.464 -76.803  1.00 88.69           C  
ATOM     53  CG1 ILE A  29     -16.561  18.706 -78.081  1.00 92.18           C  
ATOM     54  CG2 ILE A  29     -17.224  18.503 -75.660  1.00 87.46           C  
ATOM     55  CD1 ILE A  29     -15.335  17.835 -77.945  1.00 93.58           C  
ATOM     56  N   THR A  30     -19.689  20.642 -75.214  1.00 85.60           N  
ATOM     57  CA  THR A  30     -20.220  21.094 -73.938  1.00 86.74           C  
ATOM     58  C   THR A  30     -20.713  19.873 -73.181  1.00 88.48           C  
ATOM     59  O   THR A  30     -20.884  18.800 -73.770  1.00 92.47           O  
ATOM     60  CB  THR A  30     -21.375  22.092 -74.115  1.00 88.65           C  
ATOM     61  OG1 THR A  30     -22.439  21.472 -74.846  1.00 91.09           O  
ATOM     62  CG2 THR A  30     -20.915  23.338 -74.852  1.00 90.66           C  
ATOM     63  N   PRO A  31     -20.936  19.995 -71.871  1.00 88.50           N  
ATOM     64  CA  PRO A  31     -21.574  18.894 -71.138  1.00 88.67           C  
ATOM     65  C   PRO A  31     -22.985  18.629 -71.647  1.00 93.06           C  
ATOM     66  O   PRO A  31     -23.656  19.517 -72.179  1.00 91.20           O  
ATOM     67  CB  PRO A  31     -21.587  19.393 -69.688  1.00 86.99           C  
ATOM     68  CG  PRO A  31     -20.460  20.364 -69.617  1.00 88.57           C  
ATOM     69  CD  PRO A  31     -20.419  21.033 -70.961  1.00 87.67           C  
ATOM     70  N   ASN A  32     -23.432  17.380 -71.478  1.00 96.88           N  
ATOM     71  CA  ASN A  32     -24.790  17.015 -71.876  1.00 93.78           C  
ATOM     72  C   ASN A  32     -25.828  17.844 -71.135  1.00 94.70           C  
ATOM     73  O   ASN A  32     -26.866  18.207 -71.701  1.00101.00           O  
ATOM     74  CB  ASN A  32     -25.038  15.529 -71.619  1.00 93.86           C  
ATOM     75  CG  ASN A  32     -24.689  14.667 -72.805  1.00 94.97           C  
ATOM     76  OD1 ASN A  32     -24.571  15.155 -73.927  1.00 97.64           O  
ATOM     77  ND2 ASN A  32     -24.533  13.372 -72.568  1.00 98.27           N  
ATOM     78  N   ILE A  33     -25.573  18.142 -69.866  1.00 90.41           N  
ATOM     79  CA  ILE A  33     -26.512  18.854 -69.011  1.00 87.02           C  
ATOM     80  C   ILE A  33     -25.811  20.082 -68.450  1.00 92.03           C  
ATOM     81  O   ILE A  33     -24.695  19.981 -67.927  1.00100.48           O  
ATOM     82  CB  ILE A  33     -27.033  17.954 -67.877  1.00 83.08           C  
ATOM     83  CG1 ILE A  33     -27.714  16.713 -68.456  1.00 75.94           C  
ATOM     84  CG2 ILE A  33     -27.986  18.719 -66.987  1.00 82.44           C  
ATOM     85  CD1 ILE A  33     -28.244  15.770 -67.406  1.00 69.18           C  
ATOM     86  N   LEU A  34     -26.463  21.234 -68.561  1.00 91.16           N  
ATOM     87  CA  LEU A  34     -25.944  22.482 -68.026  1.00 92.37           C  
ATOM     88  C   LEU A  34     -26.670  22.842 -66.734  1.00 96.66           C  
ATOM     89  O   LEU A  34     -27.856  22.549 -66.564  1.00 98.16           O  
ATOM     90  CB  LEU A  34     -26.090  23.610 -69.047  1.00 89.35           C  
ATOM     91  CG  LEU A  34     -25.479  23.320 -70.420  1.00 85.98           C  
ATOM     92  CD1 LEU A  34     -25.725  24.474 -71.378  1.00 86.54           C  
ATOM     93  CD2 LEU A  34     -23.993  23.031 -70.293  1.00 84.26           C  
ATOM     94  N   ARG A  35     -25.942  23.476 -65.821  1.00 99.44           N  
ATOM     95  CA  ARG A  35     -26.466  23.843 -64.515  1.00104.85           C  
ATOM     96  C   ARG A  35     -26.623  25.354 -64.409  1.00106.33           C  
ATOM     97  O   ARG A  35     -25.961  26.125 -65.110  1.00105.40           O  
ATOM     98  CB  ARG A  35     -25.555  23.340 -63.387  1.00110.44           C  
ATOM     99  CG  ARG A  35     -25.503  21.827 -63.220  1.00115.84           C  
ATOM    100  CD  ARG A  35     -24.489  21.184 -64.154  1.00122.21           C  
ATOM    101  NE  ARG A  35     -24.196  19.806 -63.771  1.00131.61           N  
ATOM    102  CZ  ARG A  35     -23.187  19.449 -62.983  1.00136.32           C  
ATOM    103  NH1 ARG A  35     -22.364  20.369 -62.494  1.00138.63           N1+
ATOM    104  NH2 ARG A  35     -22.996  18.171 -62.685  1.00138.53           N  
ATOM    105  N   LEU A  36     -27.512  25.769 -63.511  1.00108.51           N  
ATOM    106  CA  LEU A  36     -27.736  27.185 -63.263  1.00113.64           C  
ATOM    107  C   LEU A  36     -26.716  27.714 -62.263  1.00109.59           C  
ATOM    108  O   LEU A  36     -26.337  27.021 -61.315  1.00107.97           O  
ATOM    109  CB  LEU A  36     -29.153  27.424 -62.740  1.00125.29           C  
ATOM    110  CG  LEU A  36     -30.251  27.707 -63.769  1.00133.45           C  
ATOM    111  CD1 LEU A  36     -30.370  26.578 -64.777  1.00133.64           C  
ATOM    112  CD2 LEU A  36     -31.585  27.944 -63.076  1.00140.05           C  
ATOM    113  N   GLU A  37     -26.264  28.947 -62.492  1.00107.93           N  
ATOM    114  CA  GLU A  37     -25.279  29.642 -61.667  1.00108.77           C  
ATOM    115  C   GLU A  37     -23.956  28.890 -61.560  1.00109.11           C  
ATOM    116  O   GLU A  37     -23.097  29.272 -60.756  1.00109.76           O  
ATOM    117  CB  GLU A  37     -25.821  29.932 -60.260  1.00111.27           C  
ATOM    118  CG  GLU A  37     -27.124  30.711 -60.240  1.00114.30           C  
ATOM    119  CD  GLU A  37     -27.536  31.121 -58.840  1.00120.05           C  
ATOM    120  OE1 GLU A  37     -27.054  32.169 -58.358  1.00123.76           O  
ATOM    121  OE2 GLU A  37     -28.335  30.391 -58.216  1.00121.44           O1-
ATOM    122  N   SER A  38     -23.769  27.835 -62.344  1.00109.42           N  
ATOM    123  CA  SER A  38     -22.531  27.070 -62.353  1.00109.81           C  
ATOM    124  C   SER A  38     -21.727  27.415 -63.597  1.00110.97           C  
ATOM    125  O   SER A  38     -22.283  27.558 -64.690  1.00113.41           O  
ATOM    126  CB  SER A  38     -22.812  25.567 -62.313  1.00113.79           C  
ATOM    127  OG  SER A  38     -23.534  25.215 -61.147  1.00125.96           O  
ATOM    128  N   GLU A  39     -20.417  27.550 -63.423  1.00111.37           N  
ATOM    129  CA  GLU A  39     -19.526  27.893 -64.526  1.00110.06           C  
ATOM    130  C   GLU A  39     -19.279  26.640 -65.357  1.00105.37           C  
ATOM    131  O   GLU A  39     -18.527  25.750 -64.955  1.00101.90           O  
ATOM    132  CB  GLU A  39     -18.220  28.477 -64.001  1.00113.86           C  
ATOM    133  CG  GLU A  39     -17.322  29.048 -65.086  1.00118.03           C  
ATOM    134  CD  GLU A  39     -15.968  29.482 -64.560  1.00122.88           C  
ATOM    135  OE1 GLU A  39     -15.402  28.766 -63.706  1.00123.33           O  
ATOM    136  OE2 GLU A  39     -15.473  30.541 -64.999  1.00125.93           O1-
ATOM    137  N   GLU A  40     -19.926  26.564 -66.515  1.00107.16           N  
ATOM    138  CA  GLU A  40     -19.693  25.484 -67.460  1.00108.59           C  
ATOM    139  C   GLU A  40     -18.637  25.908 -68.473  1.00103.30           C  
ATOM    140  O   GLU A  40     -18.446  27.097 -68.739  1.00103.33           O  
ATOM    141  CB  GLU A  40     -20.988  25.095 -68.178  1.00115.11           C  
ATOM    142  CG  GLU A  40     -22.149  24.767 -67.245  1.00123.64           C  
ATOM    143  CD  GLU A  40     -21.924  23.499 -66.441  1.00129.61           C  
ATOM    144  OE1 GLU A  40     -21.587  22.458 -67.044  1.00130.40           O  
ATOM    145  OE2 GLU A  40     -22.084  23.544 -65.202  1.00133.76           O1-
ATOM    146  N   THR A  41     -17.946  24.922 -69.033  1.00 99.23           N  
ATOM    147  CA  THR A  41     -16.868  25.165 -69.979  1.00 94.76           C  
ATOM    148  C   THR A  41     -17.271  24.672 -71.362  1.00 93.82           C  
ATOM    149  O   THR A  41     -17.903  23.620 -71.498  1.00 90.99           O  
ATOM    150  CB  THR A  41     -15.578  24.472 -69.536  1.00 91.30           C  
ATOM    151  OG1 THR A  41     -15.372  24.698 -68.136  1.00 94.41           O  
ATOM    152  CG2 THR A  41     -14.390  25.024 -70.305  1.00 91.64           C  
ATOM    153  N   MET A  42     -16.903  25.438 -72.386  1.00 96.03           N  
ATOM    154  CA  MET A  42     -17.202  25.102 -73.774  1.00 98.17           C  
ATOM    155  C   MET A  42     -15.918  25.214 -74.581  1.00 97.82           C  
ATOM    156  O   MET A  42     -15.383  26.315 -74.748  1.00101.00           O  
ATOM    157  CB  MET A  42     -18.283  26.020 -74.337  1.00105.00           C  
ATOM    158  CG  MET A  42     -18.543  25.835 -75.817  1.00112.03           C  
ATOM    159  SD  MET A  42     -19.850  26.935 -76.385  1.00122.49           S  
ATOM    160  CE  MET A  42     -20.063  26.382 -78.070  1.00122.23           C  
ATOM    161  N   VAL A  43     -15.424  24.086 -75.081  1.00 95.06           N  
ATOM    162  CA  VAL A  43     -14.172  24.052 -75.828  1.00 96.89           C  
ATOM    163  C   VAL A  43     -14.470  24.202 -77.314  1.00 96.66           C  
ATOM    164  O   VAL A  43     -15.354  23.526 -77.856  1.00 95.34           O  
ATOM    165  CB  VAL A  43     -13.390  22.759 -75.539  1.00 95.28           C  
ATOM    166  CG1 VAL A  43     -14.171  21.546 -75.998  1.00 94.55           C  
ATOM    167  CG2 VAL A  43     -12.025  22.800 -76.208  1.00 96.75           C  
ATOM    168  N   LEU A  44     -13.733  25.092 -77.973  1.00 98.06           N  
ATOM    169  CA  LEU A  44     -13.935  25.421 -79.377  1.00 96.70           C  
ATOM    170  C   LEU A  44     -12.712  24.992 -80.172  1.00 96.57           C  
ATOM    171  O   LEU A  44     -11.579  25.314 -79.798  1.00 99.62           O  
ATOM    172  CB  LEU A  44     -14.181  26.921 -79.549  1.00 98.08           C  
ATOM    173  CG  LEU A  44     -15.123  27.540 -78.514  1.00 96.84           C  
ATOM    174  CD1 LEU A  44     -14.990  29.053 -78.501  1.00100.77           C  
ATOM    175  CD2 LEU A  44     -16.560  27.131 -78.783  1.00 97.30           C  
ATOM    176  N   GLU A  45     -12.939  24.270 -81.266  1.00 97.10           N  
ATOM    177  CA  GLU A  45     -11.858  23.783 -82.108  1.00 97.68           C  
ATOM    178  C   GLU A  45     -12.106  24.170 -83.558  1.00 97.55           C  
ATOM    179  O   GLU A  45     -13.251  24.291 -84.002  1.00 97.22           O  
ATOM    180  CB  GLU A  45     -11.698  22.262 -82.006  1.00 97.20           C  
ATOM    181  CG  GLU A  45     -11.411  21.757 -80.607  1.00 94.70           C  
ATOM    182  CD  GLU A  45     -11.097  20.275 -80.582  1.00 95.43           C  
ATOM    183  OE1 GLU A  45     -10.083  19.869 -81.188  1.00 97.06           O  
ATOM    184  OE2 GLU A  45     -11.871  19.512 -79.967  1.00 96.78           O1-
ATOM    185  N   ALA A  46     -11.008  24.356 -84.292  1.00101.77           N  
ATOM    186  CA  ALA A  46     -11.027  24.697 -85.714  1.00103.56           C  
ATOM    187  C   ALA A  46     -10.074  23.737 -86.420  1.00109.62           C  
ATOM    188  O   ALA A  46      -8.889  24.037 -86.580  1.00113.03           O  
ATOM    189  CB  ALA A  46     -10.634  26.154 -85.935  1.00102.80           C  
ATOM    190  N   HIS A  47     -10.592  22.587 -86.842  1.00115.89           N  
ATOM    191  CA  HIS A  47      -9.761  21.561 -87.458  1.00124.40           C  
ATOM    192  C   HIS A  47      -9.408  21.929 -88.893  1.00135.03           C  
ATOM    193  O   HIS A  47     -10.248  22.429 -89.647  1.00143.72           O  
ATOM    194  CB  HIS A  47     -10.476  20.210 -87.434  1.00123.62           C  
ATOM    195  CG  HIS A  47     -10.860  19.751 -86.062  1.00120.23           C  
ATOM    196  ND1 HIS A  47      -9.957  19.184 -85.188  1.00118.62           N  
ATOM    197  CD2 HIS A  47     -12.049  19.769 -85.416  1.00118.20           C  
ATOM    198  CE1 HIS A  47     -10.574  18.876 -84.062  1.00116.53           C  
ATOM    199  NE2 HIS A  47     -11.844  19.221 -84.173  1.00115.21           N  
ATOM    200  N   ASP A  48      -8.151  21.672 -89.266  1.00138.14           N  
ATOM    201  CA  ASP A  48      -7.669  21.833 -90.639  1.00144.43           C  
ATOM    202  C   ASP A  48      -7.933  23.247 -91.161  1.00146.14           C  
ATOM    203  O   ASP A  48      -8.592  23.452 -92.182  1.00147.24           O  
ATOM    204  CB  ASP A  48      -8.295  20.778 -91.560  1.00148.74           C  
ATOM    205  CG  ASP A  48      -7.966  19.362 -91.133  1.00149.49           C  
ATOM    206  OD1 ASP A  48      -6.818  19.117 -90.710  1.00149.98           O  
ATOM    207  OD2 ASP A  48      -8.858  18.491 -91.219  1.00149.22           O1-
ATOM    208  N   ALA A  49      -7.398  24.227 -90.437  1.00147.44           N  
ATOM    209  CA  ALA A  49      -7.585  25.626 -90.785  1.00151.39           C  
ATOM    210  C   ALA A  49      -6.282  26.383 -90.580  1.00154.79           C  
ATOM    211  O   ALA A  49      -5.456  26.015 -89.741  1.00152.88           O  
ATOM    212  CB  ALA A  49      -8.702  26.270 -89.953  1.00147.38           C  
ATOM    213  N   GLN A  50      -6.106  27.444 -91.365  1.00162.79           N  
ATOM    214  CA  GLN A  50      -4.973  28.347 -91.236  1.00166.72           C  
ATOM    215  C   GLN A  50      -5.479  29.752 -90.940  1.00165.51           C  
ATOM    216  O   GLN A  50      -6.564  30.145 -91.380  1.00166.23           O  
ATOM    217  CB  GLN A  50      -4.106  28.359 -92.506  1.00176.58           C  
ATOM    218  CG  GLN A  50      -3.293  27.089 -92.736  1.00179.97           C  
ATOM    219  CD  GLN A  50      -4.124  25.947 -93.290  1.00181.23           C  
ATOM    220  OE1 GLN A  50      -4.186  24.867 -92.702  1.00178.54           O  
ATOM    221  NE2 GLN A  50      -4.759  26.177 -94.434  1.00184.91           N  
ATOM    222  N   GLY A  51      -4.685  30.505 -90.185  1.00164.46           N  
ATOM    223  CA  GLY A  51      -5.053  31.849 -89.797  1.00163.92           C  
ATOM    224  C   GLY A  51      -5.924  31.877 -88.554  1.00155.96           C  
ATOM    225  O   GLY A  51      -6.374  30.854 -88.035  1.00149.78           O  
ATOM    226  N   ASP A  52      -6.166  33.092 -88.070  1.00156.92           N  
ATOM    227  CA  ASP A  52      -6.960  33.290 -86.867  1.00153.60           C  
ATOM    228  C   ASP A  52      -8.443  33.100 -87.160  1.00148.54           C  
ATOM    229  O   ASP A  52      -8.929  33.456 -88.237  1.00153.26           O  
ATOM    230  CB  ASP A  52      -6.713  34.684 -86.293  1.00161.27           C  
ATOM    231  CG  ASP A  52      -5.264  34.906 -85.915  1.00168.08           C  
ATOM    232  OD1 ASP A  52      -4.671  34.004 -85.289  1.00168.97           O  
ATOM    233  OD2 ASP A  52      -4.716  35.976 -86.252  1.00176.78           O1-
ATOM    234  N   VAL A  53      -9.157  32.541 -86.193  1.00138.08           N  
ATOM    235  CA  VAL A  53     -10.578  32.249 -86.314  1.00130.86           C  
ATOM    236  C   VAL A  53     -11.307  32.921 -85.157  1.00134.91           C  
ATOM    237  O   VAL A  53     -11.260  32.449 -84.021  1.00132.77           O  
ATOM    238  CB  VAL A  53     -10.843  30.733 -86.328  1.00116.81           C  
ATOM    239  CG1 VAL A  53     -12.333  30.456 -86.444  1.00111.83           C  
ATOM    240  CG2 VAL A  53     -10.081  30.068 -87.464  1.00115.65           C  
ATOM    241  N   PRO A  54     -11.996  34.035 -85.410  1.00143.73           N  
ATOM    242  CA  PRO A  54     -12.770  34.689 -84.345  1.00146.30           C  
ATOM    243  C   PRO A  54     -14.059  33.928 -84.063  1.00145.39           C  
ATOM    244  O   PRO A  54     -14.797  33.562 -84.982  1.00150.73           O  
ATOM    245  CB  PRO A  54     -13.056  36.081 -84.916  1.00154.73           C  
ATOM    246  CG  PRO A  54     -13.051  35.875 -86.394  1.00157.26           C  
ATOM    247  CD  PRO A  54     -12.027  34.802 -86.667  1.00151.03           C  
ATOM    248  N   VAL A  55     -14.327  33.695 -82.780  1.00132.85           N  
ATOM    249  CA  VAL A  55     -15.477  32.920 -82.330  1.00120.19           C  
ATOM    250  C   VAL A  55     -16.288  33.764 -81.362  1.00119.84           C  
ATOM    251  O   VAL A  55     -15.751  34.270 -80.370  1.00118.95           O  
ATOM    252  CB  VAL A  55     -15.050  31.602 -81.658  1.00108.99           C  
ATOM    253  CG1 VAL A  55     -16.234  30.644 -81.567  1.00103.55           C  
ATOM    254  CG2 VAL A  55     -13.887  30.978 -82.402  1.00106.73           C  
ATOM    255  N   THR A  56     -17.580  33.897 -81.642  1.00122.49           N  
ATOM    256  CA  THR A  56     -18.522  34.575 -80.761  1.00127.17           C  
ATOM    257  C   THR A  56     -19.520  33.540 -80.260  1.00123.38           C  
ATOM    258  O   THR A  56     -20.359  33.056 -81.027  1.00125.25           O  
ATOM    259  CB  THR A  56     -19.234  35.715 -81.483  1.00136.87           C  
ATOM    260  OG1 THR A  56     -18.267  36.660 -81.958  1.00147.42           O  
ATOM    261  CG2 THR A  56     -20.199  36.413 -80.540  1.00138.33           C  
ATOM    262  N   VAL A  57     -19.427  33.202 -78.979  1.00117.82           N  
ATOM    263  CA  VAL A  57     -20.296  32.211 -78.357  1.00114.78           C  
ATOM    264  C   VAL A  57     -21.455  32.933 -77.685  1.00118.22           C  
ATOM    265  O   VAL A  57     -21.244  33.869 -76.904  1.00125.87           O  
ATOM    266  CB  VAL A  57     -19.522  31.353 -77.342  1.00109.72           C  
ATOM    267  CG1 VAL A  57     -20.466  30.420 -76.613  1.00105.53           C  
ATOM    268  CG2 VAL A  57     -18.424  30.567 -78.041  1.00107.91           C  
ATOM    269  N   THR A  58     -22.678  32.501 -77.986  1.00114.86           N  
ATOM    270  CA  THR A  58     -23.875  33.050 -77.368  1.00115.06           C  
ATOM    271  C   THR A  58     -24.737  31.916 -76.829  1.00109.97           C  
ATOM    272  O   THR A  58     -24.772  30.819 -77.392  1.00105.86           O  
ATOM    273  CB  THR A  58     -24.694  33.903 -78.355  1.00120.21           C  
ATOM    274  OG1 THR A  58     -25.012  33.127 -79.518  1.00120.96           O  
ATOM    275  CG2 THR A  58     -23.914  35.143 -78.771  1.00124.35           C  
ATOM    276  N   VAL A  59     -25.427  32.190 -75.726  1.00110.46           N  
ATOM    277  CA  VAL A  59     -26.335  31.236 -75.098  1.00107.86           C  
ATOM    278  C   VAL A  59     -27.708  31.890 -75.029  1.00110.52           C  
ATOM    279  O   VAL A  59     -27.895  32.887 -74.320  1.00111.55           O  
ATOM    280  CB  VAL A  59     -25.857  30.809 -73.703  1.00106.29           C  
ATOM    281  CG1 VAL A  59     -26.851  29.835 -73.079  1.00102.00           C  
ATOM    282  CG2 VAL A  59     -24.465  30.189 -73.780  1.00102.14           C  
ATOM    283  N   HIS A  60     -28.663  31.336 -75.766  1.00113.58           N  
ATOM    284  CA  HIS A  60     -30.034  31.819 -75.791  1.00121.39           C  
ATOM    285  C   HIS A  60     -30.958  30.791 -75.149  1.00116.21           C  
ATOM    286  O   HIS A  60     -30.556  29.669 -74.827  1.00110.37           O  
ATOM    287  CB  HIS A  60     -30.477  32.123 -77.229  1.00134.89           C  
ATOM    288  CG  HIS A  60     -29.471  32.897 -78.025  1.00145.51           C  
ATOM    289  ND1 HIS A  60     -29.277  34.253 -77.868  1.00151.84           N  
ATOM    290  CD2 HIS A  60     -28.607  32.504 -78.991  1.00147.64           C  
ATOM    291  CE1 HIS A  60     -28.334  34.661 -78.698  1.00154.98           C  
ATOM    292  NE2 HIS A  60     -27.911  33.619 -79.391  1.00152.14           N  
ATOM    293  N   ASP A  61     -32.211  31.193 -74.959  1.00120.83           N  
ATOM    294  CA  ASP A  61     -33.224  30.320 -74.382  1.00123.06           C  
ATOM    295  C   ASP A  61     -33.729  29.355 -75.456  1.00122.58           C  
ATOM    296  O   ASP A  61     -33.113  29.185 -76.509  1.00124.52           O  
ATOM    297  CB  ASP A  61     -34.350  31.151 -73.775  1.00132.27           C  
ATOM    298  CG  ASP A  61     -35.041  32.031 -74.795  1.00144.83           C  
ATOM    299  OD1 ASP A  61     -34.338  32.772 -75.512  1.00149.71           O  
ATOM    300  OD2 ASP A  61     -36.285  31.968 -74.894  1.00150.03           O1-
ATOM    301  N   PHE A  62     -34.864  28.708 -75.199  1.00122.75           N  
ATOM    302  CA  PHE A  62     -35.440  27.720 -76.097  1.00118.97           C  
ATOM    303  C   PHE A  62     -36.839  27.466 -75.584  1.00121.92           C  
ATOM    304  O   PHE A  62     -37.014  27.376 -74.362  1.00128.57           O  
ATOM    305  CB  PHE A  62     -34.639  26.411 -76.133  1.00109.72           C  
ATOM    306  CG  PHE A  62     -35.154  25.413 -77.141  1.00106.87           C  
ATOM    307  CD1 PHE A  62     -34.742  25.479 -78.460  1.00105.53           C  
ATOM    308  CD2 PHE A  62     -36.064  24.425 -76.779  1.00105.41           C  
ATOM    309  CE1 PHE A  62     -35.208  24.584 -79.397  1.00105.59           C  
ATOM    310  CE2 PHE A  62     -36.539  23.521 -77.719  1.00106.11           C  
ATOM    311  CZ  PHE A  62     -36.108  23.604 -79.030  1.00107.19           C  
ATOM    312  N   PRO A  63     -37.847  27.328 -76.453  1.00119.81           N  
ATOM    313  CA  PRO A  63     -37.800  27.291 -77.922  1.00119.25           C  
ATOM    314  C   PRO A  63     -37.576  28.640 -78.591  1.00122.46           C  
ATOM    315  O   PRO A  63     -37.521  28.701 -79.816  1.00124.93           O  
ATOM    316  CB  PRO A  63     -39.183  26.745 -78.286  1.00121.36           C  
ATOM    317  CG  PRO A  63     -40.054  27.210 -77.180  1.00122.16           C  
ATOM    318  CD  PRO A  63     -39.212  27.126 -75.944  1.00118.69           C  
ATOM    319  N   GLY A  64     -37.452  29.707 -77.805  1.00124.43           N  
ATOM    320  CA  GLY A  64     -37.191  31.021 -78.350  1.00128.65           C  
ATOM    321  C   GLY A  64     -35.706  31.293 -78.505  1.00130.26           C  
ATOM    322  O   GLY A  64     -34.851  30.450 -78.242  1.00130.39           O  
ATOM    323  N   LYS A  65     -35.408  32.509 -78.964  1.00136.62           N  
ATOM    324  CA  LYS A  65     -34.034  32.990 -79.037  1.00138.77           C  
ATOM    325  C   LYS A  65     -33.945  34.463 -78.654  1.00149.87           C  
ATOM    326  O   LYS A  65     -32.954  35.123 -78.987  1.00152.16           O  
ATOM    327  CB  LYS A  65     -33.441  32.790 -80.438  1.00138.22           C  
ATOM    328  CG  LYS A  65     -33.080  31.353 -80.782  1.00132.89           C  
ATOM    329  CD  LYS A  65     -32.416  31.276 -82.149  1.00138.02           C  
ATOM    330  CE  LYS A  65     -32.023  29.851 -82.502  1.00137.03           C  
ATOM    331  NZ  LYS A  65     -31.375  29.775 -83.842  1.00141.65           N1+
ATOM    332  N   LYS A  66     -34.958  34.989 -77.963  1.00159.05           N  
ATOM    333  CA  LYS A  66     -35.003  36.419 -77.676  1.00168.64           C  
ATOM    334  C   LYS A  66     -33.952  36.815 -76.648  1.00168.95           C  
ATOM    335  O   LYS A  66     -33.286  37.846 -76.799  1.00178.69           O  
ATOM    336  CB  LYS A  66     -36.400  36.807 -77.190  1.00176.49           C  
ATOM    337  CG  LYS A  66     -36.651  38.305 -77.125  1.00184.21           C  
ATOM    338  CD  LYS A  66     -36.817  38.898 -78.516  1.00190.40           C  
ATOM    339  CE  LYS A  66     -37.990  38.264 -79.247  1.00192.29           C  
ATOM    340  NZ  LYS A  66     -38.162  38.820 -80.618  1.00198.33           N1+
ATOM    341  N   LEU A  67     -33.786  36.012 -75.602  1.00160.04           N  
ATOM    342  CA  LEU A  67     -32.904  36.356 -74.497  1.00153.31           C  
ATOM    343  C   LEU A  67     -31.470  35.939 -74.795  1.00153.89           C  
ATOM    344  O   LEU A  67     -31.225  34.890 -75.396  1.00150.84           O  
ATOM    345  CB  LEU A  67     -33.383  35.689 -73.206  1.00139.91           C  
ATOM    346  CG  LEU A  67     -34.850  35.921 -72.833  1.00134.54           C  
ATOM    347  CD1 LEU A  67     -35.194  35.218 -71.530  1.00128.06           C  
ATOM    348  CD2 LEU A  67     -35.159  37.408 -72.742  1.00137.90           C  
ATOM    349  N   VAL A  68     -30.525  36.774 -74.372  1.00159.53           N  
ATOM    350  CA  VAL A  68     -29.100  36.484 -74.469  1.00156.42           C  
ATOM    351  C   VAL A  68     -28.617  36.192 -73.055  1.00148.60           C  
ATOM    352  O   VAL A  68     -28.392  37.111 -72.258  1.00153.52           O  
ATOM    353  CB  VAL A  68     -28.316  37.636 -75.107  1.00164.06           C  
ATOM    354  CG1 VAL A  68     -26.830  37.307 -75.145  1.00162.53           C  
ATOM    355  CG2 VAL A  68     -28.838  37.921 -76.505  1.00170.04           C  
ATOM    356  N   LEU A  69     -28.459  34.908 -72.735  1.00135.18           N  
ATOM    357  CA  LEU A  69     -28.073  34.521 -71.383  1.00123.97           C  
ATOM    358  C   LEU A  69     -26.588  34.754 -71.136  1.00124.21           C  
ATOM    359  O   LEU A  69     -26.191  35.112 -70.022  1.00126.13           O  
ATOM    360  CB  LEU A  69     -28.438  33.057 -71.140  1.00111.32           C  
ATOM    361  CG  LEU A  69     -29.866  32.676 -71.536  1.00102.75           C  
ATOM    362  CD1 LEU A  69     -30.114  31.193 -71.319  1.00 95.88           C  
ATOM    363  CD2 LEU A  69     -30.874  33.511 -70.764  1.00103.08           C  
ATOM    364  N   SER A  70     -25.758  34.554 -72.156  1.00124.14           N  
ATOM    365  CA  SER A  70     -24.328  34.805 -72.048  1.00126.09           C  
ATOM    366  C   SER A  70     -23.773  35.047 -73.442  1.00125.49           C  
ATOM    367  O   SER A  70     -24.293  34.522 -74.430  1.00125.03           O  
ATOM    368  CB  SER A  70     -23.595  33.641 -71.372  1.00127.36           C  
ATOM    369  OG  SER A  70     -23.991  33.504 -70.019  1.00134.55           O  
ATOM    370  N   SER A  71     -22.711  35.849 -73.512  1.00124.61           N  
ATOM    371  CA  SER A  71     -22.087  36.169 -74.795  1.00125.25           C  
ATOM    372  C   SER A  71     -20.616  36.482 -74.534  1.00128.84           C  
ATOM    373  O   SER A  71     -20.281  37.587 -74.096  1.00132.93           O  
ATOM    374  CB  SER A  71     -22.797  37.330 -75.477  1.00128.64           C  
ATOM    375  OG  SER A  71     -22.248  37.582 -76.759  1.00129.01           O  
ATOM    376  N   GLU A  72     -19.752  35.509 -74.805  1.00129.07           N  
ATOM    377  CA  GLU A  72     -18.312  35.668 -74.680  1.00135.19           C  
ATOM    378  C   GLU A  72     -17.662  35.569 -76.054  1.00135.72           C  
ATOM    379  O   GLU A  72     -18.192  34.927 -76.965  1.00135.17           O  
ATOM    380  CB  GLU A  72     -17.718  34.609 -73.746  1.00136.89           C  
ATOM    381  CG  GLU A  72     -18.367  34.550 -72.371  1.00141.41           C  
ATOM    382  CD  GLU A  72     -17.920  35.679 -71.465  1.00150.13           C  
ATOM    383  OE1 GLU A  72     -16.713  36.000 -71.467  1.00153.12           O  
ATOM    384  OE2 GLU A  72     -18.775  36.248 -70.754  1.00153.80           O1-
ATOM    385  N   LYS A  73     -16.510  36.216 -76.199  1.00138.03           N  
ATOM    386  CA  LYS A  73     -15.770  36.224 -77.450  1.00137.76           C  
ATOM    387  C   LYS A  73     -14.355  35.710 -77.224  1.00131.73           C  
ATOM    388  O   LYS A  73     -13.774  35.889 -76.149  1.00132.52           O  
ATOM    389  CB  LYS A  73     -15.722  37.631 -78.063  1.00147.46           C  
ATOM    390  CG  LYS A  73     -17.067  38.144 -78.557  1.00153.64           C  
ATOM    391  CD  LYS A  73     -16.931  39.518 -79.199  1.00163.62           C  
ATOM    392  CE  LYS A  73     -18.251  39.989 -79.788  1.00168.61           C  
ATOM    393  NZ  LYS A  73     -19.328  40.046 -78.762  1.00168.22           N1+
ATOM    394  N   THR A  74     -13.809  35.062 -78.250  1.00125.57           N  
ATOM    395  CA  THR A  74     -12.446  34.549 -78.211  1.00119.76           C  
ATOM    396  C   THR A  74     -11.966  34.363 -79.643  1.00123.68           C  
ATOM    397  O   THR A  74     -12.745  34.443 -80.596  1.00127.55           O  
ATOM    398  CB  THR A  74     -12.354  33.233 -77.431  1.00108.92           C  
ATOM    399  OG1 THR A  74     -10.979  32.916 -77.182  1.00107.34           O  
ATOM    400  CG2 THR A  74     -12.984  32.103 -78.226  1.00102.82           C  
ATOM    401  N   VAL A  75     -10.666  34.114 -79.782  1.00121.98           N  
ATOM    402  CA  VAL A  75     -10.037  33.898 -81.079  1.00121.40           C  
ATOM    403  C   VAL A  75      -9.179  32.644 -80.994  1.00121.56           C  
ATOM    404  O   VAL A  75      -8.366  32.505 -80.074  1.00121.77           O  
ATOM    405  CB  VAL A  75      -9.184  35.106 -81.514  1.00123.13           C  
ATOM    406  CG1 VAL A  75      -8.480  34.813 -82.829  1.00123.53           C  
ATOM    407  CG2 VAL A  75     -10.046  36.355 -81.634  1.00125.12           C  
ATOM    408  N   LEU A  76      -9.362  31.735 -81.950  1.00123.78           N  
ATOM    409  CA  LEU A  76      -8.579  30.502 -82.021  1.00125.51           C  
ATOM    410  C   LEU A  76      -7.349  30.768 -82.882  1.00134.96           C  
ATOM    411  O   LEU A  76      -7.414  30.716 -84.112  1.00139.47           O  
ATOM    412  CB  LEU A  76      -9.419  29.361 -82.583  1.00121.83           C  
ATOM    413  CG  LEU A  76     -10.750  29.080 -81.882  1.00117.64           C  
ATOM    414  CD1 LEU A  76     -11.453  27.888 -82.515  1.00115.04           C  
ATOM    415  CD2 LEU A  76     -10.540  28.856 -80.394  1.00114.31           C  
ATOM    416  N   THR A  77      -6.221  31.054 -82.232  1.00135.19           N  
ATOM    417  CA  THR A  77      -4.997  31.354 -82.956  1.00137.40           C  
ATOM    418  C   THR A  77      -4.312  30.067 -83.416  1.00137.70           C  
ATOM    419  O   THR A  77      -4.414  29.030 -82.755  1.00132.93           O  
ATOM    420  CB  THR A  77      -4.037  32.155 -82.081  1.00137.08           C  
ATOM    421  OG1 THR A  77      -3.601  31.348 -80.979  1.00132.75           O  
ATOM    422  CG2 THR A  77      -4.718  33.407 -81.549  1.00138.42           C  
ATOM    423  N   PRO A  78      -3.612  30.108 -84.555  1.00144.54           N  
ATOM    424  CA  PRO A  78      -2.833  28.934 -84.980  1.00146.39           C  
ATOM    425  C   PRO A  78      -1.657  28.623 -84.071  1.00151.09           C  
ATOM    426  O   PRO A  78      -1.096  27.524 -84.172  1.00150.39           O  
ATOM    427  CB  PRO A  78      -2.361  29.317 -86.389  1.00148.93           C  
ATOM    428  CG  PRO A  78      -2.375  30.809 -86.399  1.00151.66           C  
ATOM    429  CD  PRO A  78      -3.533  31.208 -85.531  1.00149.19           C  
ATOM    430  N   ALA A  79      -1.264  29.550 -83.192  1.00157.87           N  
ATOM    431  CA  ALA A  79      -0.197  29.263 -82.240  1.00160.15           C  
ATOM    432  C   ALA A  79      -0.635  28.213 -81.227  1.00154.00           C  
ATOM    433  O   ALA A  79       0.162  27.354 -80.830  1.00154.70           O  
ATOM    434  CB  ALA A  79       0.237  30.547 -81.534  1.00166.65           C  
ATOM    435  N   THR A  80      -1.895  28.265 -80.797  1.00147.56           N  
ATOM    436  CA  THR A  80      -2.466  27.259 -79.915  1.00140.29           C  
ATOM    437  C   THR A  80      -3.090  26.098 -80.683  1.00139.55           C  
ATOM    438  O   THR A  80      -3.870  25.333 -80.104  1.00135.65           O  
ATOM    439  CB  THR A  80      -3.511  27.891 -78.991  1.00132.61           C  
ATOM    440  OG1 THR A  80      -4.626  28.345 -79.768  1.00128.81           O  
ATOM    441  CG2 THR A  80      -2.911  29.070 -78.236  1.00134.18           C  
ATOM    442  N   ASN A  81      -2.765  25.959 -81.970  1.00143.53           N  
ATOM    443  CA  ASN A  81      -3.308  24.905 -82.830  1.00142.80           C  
ATOM    444  C   ASN A  81      -4.833  24.943 -82.881  1.00137.45           C  
ATOM    445  O   ASN A  81      -5.485  23.902 -83.003  1.00134.87           O  
ATOM    446  CB  ASN A  81      -2.821  23.521 -82.394  1.00144.72           C  
ATOM    447  CG  ASN A  81      -1.309  23.413 -82.386  1.00151.65           C  
ATOM    448  OD1 ASN A  81      -0.683  23.223 -83.429  1.00155.01           O  
ATOM    449  ND2 ASN A  81      -0.715  23.532 -81.205  1.00152.57           N  
ATOM    450  N   HIS A  82      -5.402  26.148 -82.793  1.00136.74           N  
ATOM    451  CA  HIS A  82      -6.847  26.368 -82.861  1.00133.70           C  
ATOM    452  C   HIS A  82      -7.574  25.576 -81.770  1.00129.63           C  
ATOM    453  O   HIS A  82      -8.476  24.778 -82.031  1.00129.83           O  
ATOM    454  CB  HIS A  82      -7.390  26.025 -84.254  1.00133.52           C  
ATOM    455  CG  HIS A  82      -6.726  26.779 -85.365  1.00135.34           C  
ATOM    456  ND1 HIS A  82      -5.566  26.345 -85.970  1.00136.21           N  
ATOM    457  CD2 HIS A  82      -7.058  27.940 -85.978  1.00137.62           C  
ATOM    458  CE1 HIS A  82      -5.213  27.204 -86.909  1.00140.33           C  
ATOM    459  NE2 HIS A  82      -6.101  28.181 -86.933  1.00141.25           N  
ATOM    460  N   MET A  83      -7.160  25.821 -80.530  1.00125.74           N  
ATOM    461  CA  MET A  83      -7.705  25.125 -79.370  1.00118.67           C  
ATOM    462  C   MET A  83      -7.899  26.144 -78.257  1.00118.01           C  
ATOM    463  O   MET A  83      -6.919  26.652 -77.702  1.00127.82           O  
ATOM    464  CB  MET A  83      -6.780  23.994 -78.921  1.00117.53           C  
ATOM    465  CG  MET A  83      -7.267  23.228 -77.707  1.00113.48           C  
ATOM    466  SD  MET A  83      -8.635  22.114 -78.069  1.00107.59           S  
ATOM    467  CE  MET A  83      -8.772  21.239 -76.513  1.00105.38           C  
ATOM    468  N   GLY A  84      -9.157  26.450 -77.942  1.00109.20           N  
ATOM    469  CA  GLY A  84      -9.472  27.383 -76.879  1.00104.90           C  
ATOM    470  C   GLY A  84     -10.815  27.050 -76.267  1.00 99.59           C  
ATOM    471  O   GLY A  84     -11.592  26.260 -76.808  1.00 93.32           O  
ATOM    472  N   ASN A  85     -11.082  27.669 -75.119  1.00104.10           N  
ATOM    473  CA  ASN A  85     -12.319  27.432 -74.392  1.00109.17           C  
ATOM    474  C   ASN A  85     -12.995  28.756 -74.057  1.00107.09           C  
ATOM    475  O   ASN A  85     -12.394  29.831 -74.136  1.00109.61           O  
ATOM    476  CB  ASN A  85     -12.078  26.593 -73.121  1.00122.09           C  
ATOM    477  CG  ASN A  85     -11.129  27.252 -72.116  1.00140.96           C  
ATOM    478  OD1 ASN A  85     -10.876  28.458 -72.141  1.00141.16           O  
ATOM    479  ND2 ASN A  85     -10.608  26.432 -71.210  1.00162.97           N  
ATOM    480  N   VAL A  86     -14.271  28.660 -73.692  1.00104.14           N  
ATOM    481  CA  VAL A  86     -15.076  29.808 -73.291  1.00105.81           C  
ATOM    482  C   VAL A  86     -15.936  29.379 -72.111  1.00102.82           C  
ATOM    483  O   VAL A  86     -16.707  28.418 -72.217  1.00 98.14           O  
ATOM    484  CB  VAL A  86     -15.952  30.337 -74.440  1.00109.06           C  
ATOM    485  CG1 VAL A  86     -17.134  31.120 -73.895  1.00111.87           C  
ATOM    486  CG2 VAL A  86     -15.125  31.208 -75.373  1.00112.30           C  
ATOM    487  N   THR A  87     -15.794  30.073 -70.986  1.00107.79           N  
ATOM    488  CA  THR A  87     -16.527  29.750 -69.769  1.00109.44           C  
ATOM    489  C   THR A  87     -17.707  30.703 -69.632  1.00112.04           C  
ATOM    490  O   THR A  87     -17.527  31.925 -69.615  1.00117.48           O  
ATOM    491  CB  THR A  87     -15.621  29.833 -68.540  1.00111.37           C  
ATOM    492  OG1 THR A  87     -15.036  31.139 -68.462  1.00121.52           O  
ATOM    493  CG2 THR A  87     -14.517  28.787 -68.620  1.00109.40           C  
ATOM    494  N   PHE A  88     -18.904  30.141 -69.541  1.00107.80           N  
ATOM    495  CA  PHE A  88     -20.136  30.898 -69.388  1.00108.37           C  
ATOM    496  C   PHE A  88     -20.851  30.446 -68.118  1.00104.90           C  
ATOM    497  O   PHE A  88     -20.423  29.513 -67.433  1.00101.50           O  
ATOM    498  CB  PHE A  88     -21.032  30.733 -70.620  1.00107.47           C  
ATOM    499  CG  PHE A  88     -21.457  29.313 -70.881  1.00103.35           C  
ATOM    500  CD1 PHE A  88     -20.629  28.441 -71.573  1.00100.65           C  
ATOM    501  CD2 PHE A  88     -22.689  28.853 -70.444  1.00103.54           C  
ATOM    502  CE1 PHE A  88     -21.018  27.135 -71.817  1.00 96.06           C  
ATOM    503  CE2 PHE A  88     -23.085  27.548 -70.685  1.00101.34           C  
ATOM    504  CZ  PHE A  88     -22.248  26.689 -71.372  1.00 97.55           C  
ATOM    505  N   THR A  89     -21.952  31.122 -67.806  1.00107.30           N  
ATOM    506  CA  THR A  89     -22.748  30.794 -66.628  1.00108.19           C  
ATOM    507  C   THR A  89     -24.201  31.123 -66.924  1.00110.19           C  
ATOM    508  O   THR A  89     -24.527  32.280 -67.205  1.00114.51           O  
ATOM    509  CB  THR A  89     -22.267  31.563 -65.396  1.00110.82           C  
ATOM    510  OG1 THR A  89     -20.937  31.150 -65.058  1.00110.99           O  
ATOM    511  CG2 THR A  89     -23.187  31.299 -64.217  1.00110.59           C  
ATOM    512  N   ILE A  90     -25.064  30.115 -66.860  1.00108.66           N  
ATOM    513  CA  ILE A  90     -26.494  30.309 -67.087  1.00109.93           C  
ATOM    514  C   ILE A  90     -27.106  30.970 -65.858  1.00112.52           C  
ATOM    515  O   ILE A  90     -27.074  30.388 -64.763  1.00110.23           O  
ATOM    516  CB  ILE A  90     -27.195  28.979 -67.407  1.00106.32           C  
ATOM    517  CG1 ILE A  90     -26.698  28.418 -68.741  1.00102.72           C  
ATOM    518  CG2 ILE A  90     -28.704  29.166 -67.429  1.00107.54           C  
ATOM    519  CD1 ILE A  90     -27.361  27.116 -69.136  1.00100.83           C  
ATOM    520  N   PRO A  91     -27.667  32.170 -65.985  1.00119.18           N  
ATOM    521  CA  PRO A  91     -28.285  32.824 -64.828  1.00124.92           C  
ATOM    522  C   PRO A  91     -29.547  32.096 -64.390  1.00127.21           C  
ATOM    523  O   PRO A  91     -30.192  31.380 -65.158  1.00123.68           O  
ATOM    524  CB  PRO A  91     -28.603  34.231 -65.342  1.00128.27           C  
ATOM    525  CG  PRO A  91     -28.742  34.061 -66.819  1.00126.74           C  
ATOM    526  CD  PRO A  91     -27.751  32.997 -67.200  1.00122.01           C  
ATOM    527  N   ALA A  92     -29.895  32.290 -63.123  1.00134.47           N  
ATOM    528  CA  ALA A  92     -31.011  31.569 -62.518  1.00140.93           C  
ATOM    529  C   ALA A  92     -32.227  32.484 -62.377  1.00151.15           C  
ATOM    530  O   ALA A  92     -32.771  32.686 -61.289  1.00155.30           O  
ATOM    531  CB  ALA A  92     -30.594  30.984 -61.175  1.00140.48           C  
ATOM    532  N   ASN A  93     -32.643  33.042 -63.515  1.00155.68           N  
ATOM    533  CA  ASN A  93     -33.859  33.848 -63.536  1.00163.33           C  
ATOM    534  C   ASN A  93     -35.081  33.007 -63.199  1.00166.21           C  
ATOM    535  O   ASN A  93     -36.061  33.524 -62.651  1.00172.29           O  
ATOM    536  CB  ASN A  93     -34.033  34.514 -64.902  1.00165.19           C  
ATOM    537  CG  ASN A  93     -35.236  35.437 -64.946  1.00170.60           C  
ATOM    538  OD1 ASN A  93     -35.570  36.082 -63.952  1.00174.32           O  
ATOM    539  ND2 ASN A  93     -35.900  35.496 -66.095  1.00171.23           N  
ATOM    540  N   ARG A  94     -35.039  31.716 -63.512  1.00163.13           N  
ATOM    541  CA  ARG A  94     -36.139  30.809 -63.210  1.00161.38           C  
ATOM    542  C   ARG A  94     -35.966  30.165 -61.838  1.00159.82           C  
ATOM    543  CB  ARG A  94     -36.248  29.729 -64.290  1.00154.75           C  
ATOM    544  CG  ARG A  94     -36.724  30.250 -65.636  1.00150.72           C  
ATOM    545  CD  ARG A  94     -36.255  29.360 -66.775  1.00141.67           C  
ATOM    546  NE  ARG A  94     -34.840  29.562 -67.076  1.00133.06           N  
ATOM    547  CZ  ARG A  94     -34.174  28.907 -68.022  1.00124.55           C  
ATOM    548  NH1 ARG A  94     -32.889  29.160 -68.226  1.00120.14           N1+
ATOM    549  NH2 ARG A  94     -34.793  27.999 -68.765  1.00122.57           N  
ATOM    550  N   LYS A 100     -42.190  24.071 -64.870  1.00131.03           N  
ATOM    551  CA  LYS A 100     -43.361  23.408 -64.309  1.00134.24           C  
ATOM    552  C   LYS A 100     -43.015  21.988 -63.872  1.00134.70           C  
ATOM    553  O   LYS A 100     -42.664  21.750 -62.718  1.00134.59           O  
ATOM    554  CB  LYS A 100     -44.505  23.383 -65.326  1.00134.74           C  
ATOM    555  CG  LYS A 100     -44.746  24.712 -66.025  1.00133.44           C  
ATOM    556  CD  LYS A 100     -45.172  25.795 -65.047  1.00133.63           C  
ATOM    557  CE  LYS A 100     -46.540  25.500 -64.454  1.00136.05           C  
ATOM    558  NZ  LYS A 100     -47.006  26.606 -63.573  1.00138.71           N1+
ATOM    559  N   GLY A 101     -43.119  21.047 -64.807  1.00136.76           N  
ATOM    560  CA  GLY A 101     -42.776  19.665 -64.536  1.00137.90           C  
ATOM    561  C   GLY A 101     -42.116  18.991 -65.722  1.00137.35           C  
ATOM    562  O   GLY A 101     -42.034  17.761 -65.784  1.00137.43           O  
ATOM    563  N   ARG A 102     -41.641  19.794 -66.670  1.00136.98           N  
ATOM    564  CA  ARG A 102     -41.026  19.301 -67.892  1.00135.77           C  
ATOM    565  C   ARG A 102     -39.648  19.925 -68.058  1.00130.46           C  
ATOM    566  O   ARG A 102     -39.275  20.869 -67.357  1.00130.38           O  
ATOM    567  CB  ARG A 102     -41.906  19.595 -69.113  1.00140.71           C  
ATOM    568  CG  ARG A 102     -43.052  18.615 -69.298  1.00147.10           C  
ATOM    569  CD  ARG A 102     -44.259  19.284 -69.934  1.00154.57           C  
ATOM    570  NE  ARG A 102     -43.877  20.347 -70.860  1.00156.76           N  
ATOM    571  CZ  ARG A 102     -43.547  20.152 -72.133  1.00158.31           C  
ATOM    572  NH1 ARG A 102     -43.545  18.927 -72.641  1.00159.61           N1+
ATOM    573  NH2 ARG A 102     -43.215  21.183 -72.897  1.00159.08           N  
ATOM    574  N   ASN A 103     -38.890  19.387 -69.009  1.00126.41           N  
ATOM    575  CA  ASN A 103     -37.503  19.790 -69.184  1.00120.57           C  
ATOM    576  C   ASN A 103     -37.406  21.187 -69.789  1.00110.82           C  
ATOM    577  O   ASN A 103     -38.296  21.640 -70.513  1.00114.51           O  
ATOM    578  CB  ASN A 103     -36.770  18.787 -70.077  1.00125.75           C  
ATOM    579  CG  ASN A 103     -36.977  17.350 -69.637  1.00132.21           C  
ATOM    580  OD1 ASN A 103     -37.890  16.671 -70.108  1.00140.55           O  
ATOM    581  ND2 ASN A 103     -36.127  16.879 -68.732  1.00131.11           N  
ATOM    582  N   LYS A 104     -36.308  21.871 -69.480  1.00101.44           N  
ATOM    583  CA  LYS A 104     -35.985  23.155 -70.080  1.00 98.17           C  
ATOM    584  C   LYS A 104     -34.665  23.043 -70.830  1.00 90.63           C  
ATOM    585  O   LYS A 104     -33.760  22.310 -70.419  1.00 87.62           O  
ATOM    586  CB  LYS A 104     -35.894  24.264 -69.025  1.00101.68           C  
ATOM    587  CG  LYS A 104     -37.187  24.496 -68.263  1.00112.76           C  
ATOM    588  CD  LYS A 104     -37.092  25.728 -67.376  1.00121.28           C  
ATOM    589  CE  LYS A 104     -38.349  25.915 -66.538  1.00130.53           C  
ATOM    590  NZ  LYS A 104     -38.533  24.821 -65.542  1.00133.63           N1+
ATOM    591  N   PHE A 105     -34.563  23.774 -71.936  1.00 88.15           N  
ATOM    592  CA  PHE A 105     -33.401  23.707 -72.807  1.00 88.11           C  
ATOM    593  C   PHE A 105     -32.889  25.112 -73.091  1.00 90.79           C  
ATOM    594  O   PHE A 105     -33.575  26.109 -72.853  1.00 95.02           O  
ATOM    595  CB  PHE A 105     -33.730  22.991 -74.125  1.00 88.17           C  
ATOM    596  CG  PHE A 105     -34.297  21.611 -73.942  1.00 86.11           C  
ATOM    597  CD1 PHE A 105     -35.655  21.426 -73.737  1.00 90.53           C  
ATOM    598  CD2 PHE A 105     -33.473  20.499 -73.980  1.00 82.67           C  
ATOM    599  CE1 PHE A 105     -36.181  20.158 -73.569  1.00 90.42           C  
ATOM    600  CE2 PHE A 105     -33.993  19.227 -73.814  1.00 83.36           C  
ATOM    601  CZ  PHE A 105     -35.349  19.057 -73.608  1.00 87.11           C  
ATOM    602  N   VAL A 106     -31.656  25.174 -73.597  1.00 86.67           N  
ATOM    603  CA  VAL A 106     -31.039  26.413 -74.045  1.00 90.13           C  
ATOM    604  C   VAL A 106     -30.393  26.168 -75.401  1.00 96.65           C  
ATOM    605  O   VAL A 106     -30.124  25.030 -75.792  1.00 95.87           O  
ATOM    606  CB  VAL A 106     -29.990  26.955 -73.049  1.00 86.69           C  
ATOM    607  CG1 VAL A 106     -30.640  27.303 -71.721  1.00 88.31           C  
ATOM    608  CG2 VAL A 106     -28.862  25.949 -72.863  1.00 82.87           C  
ATOM    609  N   THR A 107     -30.139  27.262 -76.116  1.00100.50           N  
ATOM    610  CA  THR A 107     -29.496  27.222 -77.425  1.00102.81           C  
ATOM    611  C   THR A 107     -28.053  27.689 -77.271  1.00103.38           C  
ATOM    612  O   THR A 107     -27.795  28.883 -77.083  1.00105.86           O  
ATOM    613  CB  THR A 107     -30.247  28.090 -78.433  1.00106.67           C  
ATOM    614  OG1 THR A 107     -31.570  27.572 -78.621  1.00108.89           O  
ATOM    615  CG2 THR A 107     -29.520  28.109 -79.776  1.00104.83           C  
ATOM    616  N   VAL A 108     -27.118  26.748 -77.343  1.00103.58           N  
ATOM    617  CA  VAL A 108     -25.694  27.059 -77.319  1.00106.18           C  
ATOM    618  C   VAL A 108     -25.234  27.240 -78.759  1.00111.24           C  
ATOM    619  O   VAL A 108     -25.385  26.334 -79.586  1.00110.87           O  
ATOM    620  CB  VAL A 108     -24.893  25.955 -76.613  1.00102.43           C  
ATOM    621  CG1 VAL A 108     -23.418  26.311 -76.585  1.00102.08           C  
ATOM    622  CG2 VAL A 108     -25.423  25.737 -75.203  1.00100.19           C  
ATOM    623  N   GLN A 109     -24.675  28.410 -79.061  1.00117.81           N  
ATOM    624  CA  GLN A 109     -24.390  28.797 -80.437  1.00120.23           C  
ATOM    625  C   GLN A 109     -23.045  29.503 -80.494  1.00123.19           C  
ATOM    626  O   GLN A 109     -22.859  30.542 -79.855  1.00132.34           O  
ATOM    627  CB  GLN A 109     -25.498  29.703 -80.981  1.00125.73           C  
ATOM    628  CG  GLN A 109     -25.268  30.218 -82.387  1.00131.74           C  
ATOM    629  CD  GLN A 109     -26.406  31.096 -82.862  1.00137.72           C  
ATOM    630  OE1 GLN A 109     -26.285  32.320 -82.905  1.00142.10           O  
ATOM    631  NE2 GLN A 109     -27.525  30.474 -83.214  1.00139.51           N  
ATOM    632  N   ALA A 110     -22.116  28.941 -81.262  1.00120.59           N  
ATOM    633  CA  ALA A 110     -20.799  29.527 -81.473  1.00120.61           C  
ATOM    634  C   ALA A 110     -20.618  29.775 -82.962  1.00127.85           C  
ATOM    635  O   ALA A 110     -20.694  28.838 -83.765  1.00124.89           O  
ATOM    636  CB  ALA A 110     -19.694  28.617 -80.937  1.00114.58           C  
ATOM    637  N   THR A 111     -20.382  31.032 -83.326  1.00137.15           N  
ATOM    638  CA  THR A 111     -20.249  31.439 -84.723  1.00140.78           C  
ATOM    639  C   THR A 111     -18.766  31.606 -85.044  1.00136.43           C  
ATOM    640  O   THR A 111     -18.167  32.641 -84.742  1.00138.42           O  
ATOM    641  CB  THR A 111     -21.022  32.728 -84.986  1.00148.92           C  
ATOM    642  OG1 THR A 111     -22.375  32.576 -84.538  1.00151.77           O  
ATOM    643  CG2 THR A 111     -21.024  33.051 -86.470  1.00156.82           C  
ATOM    644  N   PHE A 112     -18.179  30.583 -85.663  1.00129.72           N  
ATOM    645  CA  PHE A 112     -16.799  30.646 -86.137  1.00125.21           C  
ATOM    646  C   PHE A 112     -16.762  31.426 -87.445  1.00128.12           C  
ATOM    647  O   PHE A 112     -17.228  30.938 -88.481  1.00129.69           O  
ATOM    648  CB  PHE A 112     -16.232  29.244 -86.333  1.00123.78           C  
ATOM    649  CG  PHE A 112     -16.284  28.387 -85.106  1.00120.28           C  
ATOM    650  CD1 PHE A 112     -17.410  27.630 -84.823  1.00118.20           C  
ATOM    651  CD2 PHE A 112     -15.206  28.334 -84.240  1.00118.16           C  
ATOM    652  CE1 PHE A 112     -17.463  26.841 -83.700  1.00113.96           C  
ATOM    653  CE2 PHE A 112     -15.250  27.547 -83.111  1.00115.74           C  
ATOM    654  CZ  PHE A 112     -16.381  26.798 -82.840  1.00113.60           C  
ATOM    655  N   GLY A 113     -16.191  32.628 -87.404  1.00129.87           N  
ATOM    656  CA  GLY A 113     -16.212  33.506 -88.559  1.00136.61           C  
ATOM    657  C   GLY A 113     -17.633  33.776 -89.006  1.00141.71           C  
ATOM    658  O   GLY A 113     -18.374  34.519 -88.352  1.00138.97           O  
ATOM    659  N   THR A 114     -18.035  33.161 -90.113  1.00146.18           N  
ATOM    660  CA  THR A 114     -19.408  33.258 -90.579  1.00146.76           C  
ATOM    661  C   THR A 114     -20.174  31.948 -90.488  1.00143.50           C  
ATOM    662  O   THR A 114     -21.379  31.941 -90.759  1.00143.55           O  
ATOM    663  CB  THR A 114     -19.447  33.761 -92.029  1.00150.27           C  
ATOM    664  OG1 THR A 114     -18.694  32.872 -92.864  1.00149.55           O  
ATOM    665  CG2 THR A 114     -18.858  35.157 -92.119  1.00155.22           C  
ATOM    666  N   GLN A 115     -19.516  30.852 -90.123  1.00142.01           N  
ATOM    667  CA  GLN A 115     -20.171  29.561 -89.975  1.00141.24           C  
ATOM    668  C   GLN A 115     -20.745  29.434 -88.571  1.00134.41           C  
ATOM    669  O   GLN A 115     -20.035  29.641 -87.583  1.00131.89           O  
ATOM    670  CB  GLN A 115     -19.187  28.421 -90.244  1.00144.45           C  
ATOM    671  CG  GLN A 115     -18.890  28.201 -91.710  1.00156.51           C  
ATOM    672  CD  GLN A 115     -20.099  27.696 -92.468  1.00167.32           C  
ATOM    673  OE1 GLN A 115     -20.663  26.654 -92.135  1.00163.04           O  
ATOM    674  NE2 GLN A 115     -20.512  28.440 -93.489  1.00182.98           N  
ATOM    675  N   VAL A 116     -22.025  29.089 -88.488  1.00131.77           N  
ATOM    676  CA  VAL A 116     -22.718  28.936 -87.216  1.00125.25           C  
ATOM    677  C   VAL A 116     -22.835  27.452 -86.899  1.00119.14           C  
ATOM    678  O   VAL A 116     -23.257  26.656 -87.748  1.00121.17           O  
ATOM    679  CB  VAL A 116     -24.099  29.614 -87.250  1.00131.30           C  
ATOM    680  CG1 VAL A 116     -24.861  29.218 -88.508  1.00137.64           C  
ATOM    681  CG2 VAL A 116     -24.895  29.267 -86.005  1.00130.13           C  
ATOM    682  N   VAL A 117     -22.441  27.077 -85.686  1.00112.40           N  
ATOM    683  CA  VAL A 117     -22.545  25.707 -85.198  1.00105.48           C  
ATOM    684  C   VAL A 117     -23.281  25.770 -83.866  1.00106.18           C  
ATOM    685  O   VAL A 117     -22.749  26.306 -82.885  1.00106.31           O  
ATOM    686  CB  VAL A 117     -21.172  25.039 -85.041  1.00 96.98           C  
ATOM    687  CG1 VAL A 117     -21.323  23.630 -84.491  1.00 90.18           C  
ATOM    688  CG2 VAL A 117     -20.433  25.017 -86.374  1.00 97.97           C  
ATOM    689  N   GLU A 118     -24.500  25.234 -83.827  1.00105.55           N  
ATOM    690  CA  GLU A 118     -25.356  25.336 -82.654  1.00106.00           C  
ATOM    691  C   GLU A 118     -25.861  23.961 -82.236  1.00101.25           C  
ATOM    692  O   GLU A 118     -25.911  23.020 -83.033  1.00 98.82           O  
ATOM    693  CB  GLU A 118     -26.543  26.276 -82.910  1.00114.05           C  
ATOM    694  CG  GLU A 118     -27.220  26.075 -84.252  1.00123.06           C  
ATOM    695  CD  GLU A 118     -28.245  27.151 -84.547  1.00133.15           C  
ATOM    696  OE1 GLU A 118     -28.834  27.691 -83.587  1.00134.37           O  
ATOM    697  OE2 GLU A 118     -28.453  27.463 -85.738  1.00140.72           O1-
ATOM    698  N   LYS A 119     -26.244  23.863 -80.963  1.00 98.19           N  
ATOM    699  CA  LYS A 119     -26.717  22.614 -80.381  1.00 97.35           C  
ATOM    700  C   LYS A 119     -27.672  22.931 -79.241  1.00 98.13           C  
ATOM    701  O   LYS A 119     -27.353  23.749 -78.373  1.00 96.05           O  
ATOM    702  CB  LYS A 119     -25.543  21.766 -79.874  1.00 90.55           C  
ATOM    703  CG  LYS A 119     -25.935  20.419 -79.285  1.00 86.67           C  
ATOM    704  CD  LYS A 119     -26.372  19.443 -80.365  1.00 90.83           C  
ATOM    705  CE  LYS A 119     -26.658  18.069 -79.783  1.00 95.51           C  
ATOM    706  NZ  LYS A 119     -27.074  17.097 -80.832  1.00106.25           N1+
ATOM    707  N   VAL A 120     -28.838  22.290 -79.248  1.00101.31           N  
ATOM    708  CA  VAL A 120     -29.804  22.437 -78.164  1.00101.00           C  
ATOM    709  C   VAL A 120     -29.403  21.498 -77.032  1.00 97.43           C  
ATOM    710  O   VAL A 120     -29.255  20.289 -77.240  1.00102.95           O  
ATOM    711  CB  VAL A 120     -31.230  22.146 -78.650  1.00106.82           C  
ATOM    712  CG1 VAL A 120     -32.218  22.263 -77.502  1.00112.84           C  
ATOM    713  CG2 VAL A 120     -31.604  23.095 -79.772  1.00111.02           C  
ATOM    714  N   VAL A 121     -29.226  22.050 -75.833  1.00 88.36           N  
ATOM    715  CA  VAL A 121     -28.651  21.323 -74.709  1.00 80.93           C  
ATOM    716  C   VAL A 121     -29.650  21.282 -73.561  1.00 82.42           C  
ATOM    717  O   VAL A 121     -30.267  22.297 -73.221  1.00 83.05           O  
ATOM    718  CB  VAL A 121     -27.322  21.957 -74.246  1.00 75.94           C  
ATOM    719  CG1 VAL A 121     -26.690  21.119 -73.150  1.00 67.07           C  
ATOM    720  CG2 VAL A 121     -26.369  22.112 -75.419  1.00 74.07           C  
ATOM    721  N   LEU A 122     -29.794  20.103 -72.959  1.00 82.03           N  
ATOM    722  CA  LEU A 122     -30.661  19.941 -71.800  1.00 84.73           C  
ATOM    723  C   LEU A 122     -30.070  20.651 -70.586  1.00 91.00           C  
ATOM    724  O   LEU A 122     -28.853  20.656 -70.380  1.00 92.65           O  
ATOM    725  CB  LEU A 122     -30.862  18.455 -71.501  1.00 85.01           C  
ATOM    726  CG  LEU A 122     -31.676  18.072 -70.262  1.00 86.36           C  
ATOM    727  CD1 LEU A 122     -33.102  18.594 -70.368  1.00 89.77           C  
ATOM    728  CD2 LEU A 122     -31.664  16.562 -70.051  1.00 85.95           C  
ATOM    729  N   VAL A 123     -30.940  21.253 -69.779  1.00 94.90           N  
ATOM    730  CA  VAL A 123     -30.537  22.033 -68.614  1.00 95.36           C  
ATOM    731  C   VAL A 123     -31.238  21.473 -67.384  1.00 99.01           C  
ATOM    732  O   VAL A 123     -32.455  21.257 -67.402  1.00101.20           O  
ATOM    733  CB  VAL A 123     -30.867  23.527 -68.789  1.00 94.90           C  
ATOM    734  CG1 VAL A 123     -30.414  24.314 -67.573  1.00 93.07           C  
ATOM    735  CG2 VAL A 123     -30.222  24.069 -70.051  1.00 96.64           C  
ATOM    736  N   SER A 124     -30.471  21.248 -66.318  1.00 99.66           N  
ATOM    737  CA  SER A 124     -31.008  20.801 -65.039  1.00102.72           C  
ATOM    738  C   SER A 124     -31.084  21.978 -64.077  1.00102.15           C  
ATOM    739  O   SER A 124     -30.129  22.754 -63.958  1.00 97.21           O  
ATOM    740  CB  SER A 124     -30.151  19.691 -64.430  1.00103.01           C  
ATOM    741  OG  SER A 124     -30.650  19.303 -63.161  1.00105.92           O  
ATOM    742  N   LEU A 125     -32.216  22.100 -63.385  1.00107.22           N  
ATOM    743  CA  LEU A 125     -32.431  23.191 -62.435  1.00112.59           C  
ATOM    744  C   LEU A 125     -31.838  22.805 -61.079  1.00117.45           C  
ATOM    745  O   LEU A 125     -32.535  22.473 -60.118  1.00120.19           O  
ATOM    746  CB  LEU A 125     -33.914  23.526 -62.334  1.00116.85           C  
ATOM    747  CG  LEU A 125     -34.631  24.088 -63.571  1.00118.02           C  
ATOM    748  CD1 LEU A 125     -33.765  25.110 -64.299  1.00117.70           C  
ATOM    749  CD2 LEU A 125     -35.098  22.990 -64.525  1.00117.63           C  
ATOM    750  N   GLN A 126     -30.508  22.846 -61.025  1.00119.33           N  
ATOM    751  CA  GLN A 126     -29.754  22.586 -59.806  1.00120.31           C  
ATOM    752  C   GLN A 126     -28.735  23.696 -59.607  1.00117.28           C  
ATOM    753  O   GLN A 126     -28.002  24.044 -60.538  1.00115.68           O  
ATOM    754  CB  GLN A 126     -29.042  21.231 -59.858  1.00126.17           C  
ATOM    755  CG  GLN A 126     -29.952  20.032 -59.685  1.00133.94           C  
ATOM    756  CD  GLN A 126     -29.177  18.769 -59.370  1.00140.46           C  
ATOM    757  OE1 GLN A 126     -28.369  18.739 -58.440  1.00144.21           O  
ATOM    758  NE2 GLN A 126     -29.410  17.720 -60.150  1.00142.14           N  
ATOM    759  N   SER A 127     -28.693  24.247 -58.395  1.00118.63           N  
ATOM    760  CA  SER A 127     -27.733  25.283 -58.042  1.00117.87           C  
ATOM    761  C   SER A 127     -26.543  24.747 -57.260  1.00118.32           C  
ATOM    762  O   SER A 127     -25.559  25.474 -57.087  1.00120.90           O  
ATOM    763  CB  SER A 127     -28.415  26.388 -57.225  1.00118.31           C  
ATOM    764  OG  SER A 127     -29.534  26.919 -57.911  1.00116.25           O  
ATOM    765  N   GLY A 128     -26.608  23.516 -56.790  1.00105.97           N  
ATOM    766  CA  GLY A 128     -25.550  22.923 -56.000  1.00101.56           C  
ATOM    767  C   GLY A 128     -26.116  21.839 -55.098  1.00 93.71           C  
ATOM    768  O   GLY A 128     -27.114  21.201 -55.429  1.00 92.58           O  
ATOM    769  N   TYR A 129     -25.453  21.650 -53.961  1.00 84.51           N  
ATOM    770  CA  TYR A 129     -25.864  20.668 -52.973  1.00 79.62           C  
ATOM    771  C   TYR A 129     -26.112  21.352 -51.635  1.00 71.56           C  
ATOM    772  O   TYR A 129     -25.586  22.432 -51.354  1.00 68.21           O  
ATOM    773  CB  TYR A 129     -24.814  19.564 -52.800  1.00 79.81           C  
ATOM    774  CG  TYR A 129     -24.370  18.912 -54.090  1.00 84.97           C  
ATOM    775  CD1 TYR A 129     -25.234  18.109 -54.822  1.00 87.32           C  
ATOM    776  CD2 TYR A 129     -23.076  19.085 -54.565  1.00 87.04           C  
ATOM    777  CE1 TYR A 129     -24.825  17.507 -55.999  1.00 90.64           C  
ATOM    778  CE2 TYR A 129     -22.660  18.487 -55.736  1.00 88.27           C  
ATOM    779  CZ  TYR A 129     -23.536  17.701 -56.448  1.00 90.26           C  
ATOM    780  OH  TYR A 129     -23.114  17.108 -57.615  1.00 95.75           O  
ATOM    781  N   LEU A 130     -26.936  20.705 -50.815  1.00 66.30           N  
ATOM    782  CA  LEU A 130     -27.190  21.132 -49.446  1.00 63.53           C  
ATOM    783  C   LEU A 130     -27.056  19.918 -48.545  1.00 65.56           C  
ATOM    784  O   LEU A 130     -27.715  18.899 -48.773  1.00 67.49           O  
ATOM    785  CB  LEU A 130     -28.578  21.757 -49.299  1.00 68.80           C  
ATOM    786  CG  LEU A 130     -28.805  23.111 -49.967  1.00 74.10           C  
ATOM    787  CD1 LEU A 130     -30.210  23.599 -49.670  1.00 76.95           C  
ATOM    788  CD2 LEU A 130     -27.771  24.113 -49.489  1.00 72.62           C  
ATOM    789  N   PHE A 131     -26.199  20.021 -47.534  1.00 66.40           N  
ATOM    790  CA  PHE A 131     -26.005  18.961 -46.556  1.00 63.73           C  
ATOM    791  C   PHE A 131     -26.429  19.480 -45.192  1.00 64.66           C  
ATOM    792  O   PHE A 131     -26.033  20.579 -44.792  1.00 70.10           O  
ATOM    793  CB  PHE A 131     -24.551  18.488 -46.538  1.00 61.22           C  
ATOM    794  CG  PHE A 131     -24.075  17.964 -47.861  1.00 67.93           C  
ATOM    795  CD1 PHE A 131     -24.534  16.749 -48.343  1.00 70.57           C  
ATOM    796  CD2 PHE A 131     -23.177  18.687 -48.629  1.00 69.69           C  
ATOM    797  CE1 PHE A 131     -24.105  16.264 -49.562  1.00 72.31           C  
ATOM    798  CE2 PHE A 131     -22.744  18.207 -49.849  1.00 69.71           C  
ATOM    799  CZ  PHE A 131     -23.208  16.994 -50.316  1.00 71.36           C  
ATOM    800  N   ILE A 132     -27.240  18.697 -44.489  1.00 66.19           N  
ATOM    801  CA  ILE A 132     -27.838  19.110 -43.225  1.00 69.19           C  
ATOM    802  C   ILE A 132     -27.274  18.240 -42.113  1.00 68.29           C  
ATOM    803  O   ILE A 132     -27.329  17.007 -42.190  1.00 70.66           O  
ATOM    804  CB  ILE A 132     -29.373  19.018 -43.274  1.00 69.20           C  
ATOM    805  CG1 ILE A 132     -29.901  19.695 -44.539  1.00 68.27           C  
ATOM    806  CG2 ILE A 132     -29.985  19.660 -42.039  1.00 74.51           C  
ATOM    807  CD1 ILE A 132     -31.398  19.617 -44.686  1.00 71.47           C  
ATOM    808  N   GLN A 133     -26.731  18.882 -41.085  1.00 66.60           N  
ATOM    809  CA  GLN A 133     -26.186  18.198 -39.921  1.00 66.62           C  
ATOM    810  C   GLN A 133     -27.003  18.575 -38.697  1.00 62.57           C  
ATOM    811  O   GLN A 133     -27.216  19.761 -38.436  1.00 64.13           O  
ATOM    812  CB  GLN A 133     -24.717  18.567 -39.697  1.00 63.99           C  
ATOM    813  CG  GLN A 133     -24.143  18.054 -38.381  1.00 63.36           C  
ATOM    814  CD  GLN A 133     -22.860  18.762 -37.984  1.00 67.57           C  
ATOM    815  OE1 GLN A 133     -22.601  19.883 -38.415  1.00 73.63           O  
ATOM    816  NE2 GLN A 133     -22.050  18.108 -37.159  1.00 69.29           N  
ATOM    817  N   THR A 134     -27.461  17.572 -37.955  1.00 54.10           N  
ATOM    818  CA  THR A 134     -28.076  17.789 -36.655  1.00 55.22           C  
ATOM    819  C   THR A 134     -27.110  17.338 -35.570  1.00 57.55           C  
ATOM    820  O   THR A 134     -26.347  16.386 -35.756  1.00 58.12           O  
ATOM    821  CB  THR A 134     -29.409  17.038 -36.511  1.00 53.72           C  
ATOM    822  OG1 THR A 134     -29.217  15.643 -36.778  1.00 58.33           O  
ATOM    823  CG2 THR A 134     -30.459  17.601 -37.466  1.00 51.75           C  
ATOM    824  N   ASP A 135     -27.140  18.042 -34.436  1.00 56.36           N  
ATOM    825  CA  ASP A 135     -26.229  17.709 -33.347  1.00 55.33           C  
ATOM    826  C   ASP A 135     -26.466  16.290 -32.842  1.00 55.71           C  
ATOM    827  O   ASP A 135     -25.511  15.565 -32.540  1.00 58.84           O  
ATOM    828  CB  ASP A 135     -26.365  18.723 -32.210  1.00 62.58           C  
ATOM    829  CG  ASP A 135     -27.758  18.753 -31.611  1.00 68.17           C  
ATOM    830  OD1 ASP A 135     -28.741  18.824 -32.379  1.00 71.53           O  
ATOM    831  OD2 ASP A 135     -27.867  18.701 -30.369  1.00 69.89           O1-
ATOM    832  N   LYS A 136     -27.726  15.867 -32.762  1.00 53.66           N  
ATOM    833  CA  LYS A 136     -28.078  14.525 -32.322  1.00 52.45           C  
ATOM    834  C   LYS A 136     -28.984  13.863 -33.351  1.00 52.44           C  
ATOM    835  O   LYS A 136     -29.554  14.515 -34.231  1.00 48.24           O  
ATOM    836  CB  LYS A 136     -28.772  14.542 -30.953  1.00 57.08           C  
ATOM    837  CG  LYS A 136     -27.889  14.994 -29.810  1.00 63.34           C  
ATOM    838  CD  LYS A 136     -28.624  14.877 -28.491  1.00 66.03           C  
ATOM    839  CE  LYS A 136     -29.868  15.739 -28.494  1.00 60.64           C  
ATOM    840  NZ  LYS A 136     -30.625  15.627 -27.223  1.00 68.67           N1+
ATOM    841  N   THR A 137     -29.114  12.544 -33.223  1.00 50.32           N  
ATOM    842  CA  THR A 137     -30.007  11.760 -34.063  1.00 52.93           C  
ATOM    843  C   THR A 137     -31.395  11.591 -33.460  1.00 61.87           C  
ATOM    844  O   THR A 137     -32.326  11.216 -34.181  1.00 67.19           O  
ATOM    845  CB  THR A 137     -29.400  10.378 -34.326  1.00 56.65           C  
ATOM    846  OG1 THR A 137     -29.110   9.739 -33.075  1.00 54.59           O  
ATOM    847  CG2 THR A 137     -28.121  10.500 -35.137  1.00 60.29           C  
ATOM    848  N   ILE A 138     -31.556  11.859 -32.164  1.00 60.13           N  
ATOM    849  CA  ILE A 138     -32.828  11.678 -31.476  1.00 59.55           C  
ATOM    850  C   ILE A 138     -32.952  12.767 -30.417  1.00 60.19           C  
ATOM    851  O   ILE A 138     -31.955  13.218 -29.850  1.00 60.53           O  
ATOM    852  CB  ILE A 138     -32.938  10.256 -30.871  1.00 57.64           C  
ATOM    853  CG1 ILE A 138     -34.347   9.984 -30.349  1.00 54.81           C  
ATOM    854  CG2 ILE A 138     -31.908  10.043 -29.768  1.00 56.98           C  
ATOM    855  CD1 ILE A 138     -34.530   8.576 -29.840  1.00 57.01           C  
ATOM    856  N   TYR A 139     -34.187  13.207 -30.170  1.00 58.66           N  
ATOM    857  CA  TYR A 139     -34.454  14.314 -29.260  1.00 56.83           C  
ATOM    858  C   TYR A 139     -35.709  14.031 -28.446  1.00 62.30           C  
ATOM    859  O   TYR A 139     -36.636  13.368 -28.918  1.00 63.69           O  
ATOM    860  CB  TYR A 139     -34.645  15.640 -30.010  1.00 55.44           C  
ATOM    861  CG  TYR A 139     -33.490  16.054 -30.889  1.00 57.18           C  
ATOM    862  CD1 TYR A 139     -33.367  15.567 -32.183  1.00 59.00           C  
ATOM    863  CD2 TYR A 139     -32.535  16.955 -30.435  1.00 59.90           C  
ATOM    864  CE1 TYR A 139     -32.316  15.950 -32.993  1.00 61.15           C  
ATOM    865  CE2 TYR A 139     -31.481  17.344 -31.239  1.00 62.02           C  
ATOM    866  CZ  TYR A 139     -31.377  16.839 -32.517  1.00 63.38           C  
ATOM    867  OH  TYR A 139     -30.331  17.223 -33.323  1.00 67.14           O  
ATOM    868  N   THR A 140     -35.738  14.561 -27.213  1.00 60.79           N  
ATOM    869  CA  THR A 140     -36.949  14.513 -26.407  1.00 61.17           C  
ATOM    870  C   THR A 140     -37.767  15.779 -26.601  1.00 70.11           C  
ATOM    871  O   THR A 140     -37.234  16.827 -26.977  1.00 73.66           O  
ATOM    872  CB  THR A 140     -36.610  14.361 -24.923  1.00 54.51           C  
ATOM    873  OG1 THR A 140     -35.913  15.527 -24.465  1.00 57.29           O  
ATOM    874  CG2 THR A 140     -35.769  13.129 -24.674  1.00 51.11           C  
ATOM    875  N   PRO A 141     -39.073  15.712 -26.353  1.00 71.03           N  
ATOM    876  CA  PRO A 141     -39.877  16.939 -26.334  1.00 73.59           C  
ATOM    877  C   PRO A 141     -39.366  17.898 -25.268  1.00 76.51           C  
ATOM    878  O   PRO A 141     -39.075  17.501 -24.138  1.00 82.75           O  
ATOM    879  CB  PRO A 141     -41.288  16.434 -26.016  1.00 79.03           C  
ATOM    880  CG  PRO A 141     -41.282  15.003 -26.442  1.00 76.99           C  
ATOM    881  CD  PRO A 141     -39.897  14.505 -26.177  1.00 73.10           C  
ATOM    882  N   GLY A 142     -39.252  19.169 -25.640  1.00 77.94           N  
ATOM    883  CA  GLY A 142     -38.708  20.183 -24.765  1.00 80.94           C  
ATOM    884  C   GLY A 142     -37.259  20.533 -25.028  1.00 83.25           C  
ATOM    885  O   GLY A 142     -36.788  21.561 -24.527  1.00 90.55           O  
ATOM    886  N   SER A 143     -36.544  19.719 -25.797  1.00 79.98           N  
ATOM    887  CA  SER A 143     -35.143  19.972 -26.086  1.00 75.84           C  
ATOM    888  C   SER A 143     -35.000  20.796 -27.364  1.00 77.14           C  
ATOM    889  O   SER A 143     -35.969  21.064 -28.078  1.00 76.01           O  
ATOM    890  CB  SER A 143     -34.378  18.654 -26.202  1.00 72.93           C  
ATOM    891  OG  SER A 143     -34.939  17.826 -27.203  1.00 75.40           O  
ATOM    892  N   THR A 144     -33.765  21.201 -27.647  1.00 75.63           N  
ATOM    893  CA  THR A 144     -33.453  22.064 -28.777  1.00 72.17           C  
ATOM    894  C   THR A 144     -32.712  21.278 -29.850  1.00 73.36           C  
ATOM    895  O   THR A 144     -31.797  20.505 -29.549  1.00 77.50           O  
ATOM    896  CB  THR A 144     -32.604  23.262 -28.334  1.00 68.30           C  
ATOM    897  OG1 THR A 144     -33.330  24.039 -27.374  1.00 72.84           O  
ATOM    898  CG2 THR A 144     -32.251  24.142 -29.524  1.00 69.48           C  
ATOM    899  N   VAL A 145     -33.109  21.478 -31.102  1.00 72.66           N  
ATOM    900  CA  VAL A 145     -32.433  20.881 -32.246  1.00 68.35           C  
ATOM    901  C   VAL A 145     -31.459  21.912 -32.795  1.00 70.91           C  
ATOM    902  O   VAL A 145     -31.870  22.909 -33.397  1.00 71.76           O  
ATOM    903  CB  VAL A 145     -33.425  20.432 -33.325  1.00 66.47           C  
ATOM    904  CG1 VAL A 145     -32.672  19.933 -34.550  1.00 62.58           C  
ATOM    905  CG2 VAL A 145     -34.341  19.356 -32.784  1.00 66.44           C  
ATOM    906  N   LEU A 146     -30.167  21.679 -32.584  1.00 69.10           N  
ATOM    907  CA  LEU A 146     -29.122  22.483 -33.206  1.00 64.62           C  
ATOM    908  C   LEU A 146     -28.750  21.838 -34.533  1.00 64.38           C  
ATOM    909  O   LEU A 146     -28.320  20.680 -34.564  1.00 67.71           O  
ATOM    910  CB  LEU A 146     -27.898  22.588 -32.297  1.00 62.70           C  
ATOM    911  CG  LEU A 146     -28.116  23.185 -30.907  1.00 65.06           C  
ATOM    912  CD1 LEU A 146     -26.854  23.062 -30.065  1.00 60.22           C  
ATOM    913  CD2 LEU A 146     -28.559  24.636 -31.007  1.00 66.83           C  
ATOM    914  N   TYR A 147     -28.917  22.574 -35.627  1.00 66.26           N  
ATOM    915  CA  TYR A 147     -28.629  22.014 -36.937  1.00 69.86           C  
ATOM    916  C   TYR A 147     -27.939  23.043 -37.819  1.00 74.83           C  
ATOM    917  O   TYR A 147     -28.253  24.236 -37.768  1.00 84.47           O  
ATOM    918  CB  TYR A 147     -29.906  21.486 -37.616  1.00 70.81           C  
ATOM    919  CG  TYR A 147     -30.990  22.512 -37.877  1.00 76.18           C  
ATOM    920  CD1 TYR A 147     -31.755  23.027 -36.838  1.00 77.89           C  
ATOM    921  CD2 TYR A 147     -31.275  22.933 -39.169  1.00 79.33           C  
ATOM    922  CE1 TYR A 147     -32.755  23.951 -37.076  1.00 81.86           C  
ATOM    923  CE2 TYR A 147     -32.275  23.854 -39.418  1.00 82.99           C  
ATOM    924  CZ  TYR A 147     -33.013  24.359 -38.367  1.00 87.00           C  
ATOM    925  OH  TYR A 147     -34.011  25.280 -38.605  1.00 93.47           O  
ATOM    926  N   ARG A 148     -26.988  22.568 -38.615  1.00 72.91           N  
ATOM    927  CA  ARG A 148     -26.256  23.388 -39.565  1.00 73.66           C  
ATOM    928  C   ARG A 148     -26.582  22.947 -40.985  1.00 74.78           C  
ATOM    929  O   ARG A 148     -26.897  21.780 -41.235  1.00 73.64           O  
ATOM    930  CB  ARG A 148     -24.742  23.301 -39.325  1.00 68.33           C  
ATOM    931  CG  ARG A 148     -24.271  24.014 -38.065  1.00 68.99           C  
ATOM    932  CD  ARG A 148     -22.753  23.995 -37.929  1.00 72.65           C  
ATOM    933  NE  ARG A 148     -22.249  22.709 -37.454  1.00 74.38           N  
ATOM    934  CZ  ARG A 148     -21.749  22.498 -36.240  1.00 71.38           C  
ATOM    935  NH1 ARG A 148     -21.668  23.493 -35.368  1.00 69.46           N1+
ATOM    936  NH2 ARG A 148     -21.317  21.292 -35.901  1.00 76.51           N  
ATOM    937  N   ILE A 149     -26.509  23.894 -41.915  1.00 77.09           N  
ATOM    938  CA  ILE A 149     -26.737  23.623 -43.328  1.00 76.76           C  
ATOM    939  C   ILE A 149     -25.531  24.126 -44.104  1.00 74.89           C  
ATOM    940  O   ILE A 149     -25.175  25.307 -44.008  1.00 83.68           O  
ATOM    941  CB  ILE A 149     -28.029  24.275 -43.842  1.00 80.32           C  
ATOM    942  CG1 ILE A 149     -29.236  23.600 -43.192  1.00 81.56           C  
ATOM    943  CG2 ILE A 149     -28.107  24.185 -45.360  1.00 78.80           C  
ATOM    944  CD1 ILE A 149     -30.549  24.000 -43.791  1.00 86.31           C  
ATOM    945  N   PHE A 150     -24.904  23.236 -44.864  1.00 69.84           N  
ATOM    946  CA  PHE A 150     -23.715  23.557 -45.640  1.00 68.18           C  
ATOM    947  C   PHE A 150     -24.120  23.806 -47.087  1.00 68.44           C  
ATOM    948  O   PHE A 150     -24.691  22.922 -47.737  1.00 67.17           O  
ATOM    949  CB  PHE A 150     -22.688  22.429 -45.548  1.00 65.96           C  
ATOM    950  CG  PHE A 150     -22.317  22.061 -44.138  1.00 64.80           C  
ATOM    951  CD1 PHE A 150     -21.350  22.778 -43.452  1.00 65.96           C  
ATOM    952  CD2 PHE A 150     -22.934  20.997 -43.501  1.00 62.74           C  
ATOM    953  CE1 PHE A 150     -21.008  22.443 -42.156  1.00 63.68           C  
ATOM    954  CE2 PHE A 150     -22.594  20.656 -42.205  1.00 62.41           C  
ATOM    955  CZ  PHE A 150     -21.630  21.380 -41.532  1.00 61.48           C  
ATOM    956  N   THR A 151     -23.828  25.005 -47.588  1.00 70.96           N  
ATOM    957  CA  THR A 151     -24.218  25.413 -48.934  1.00 73.38           C  
ATOM    958  C   THR A 151     -22.991  25.362 -49.840  1.00 75.66           C  
ATOM    959  O   THR A 151     -22.114  26.228 -49.761  1.00 77.88           O  
ATOM    960  CB  THR A 151     -24.836  26.810 -48.923  1.00 76.64           C  
ATOM    961  OG1 THR A 151     -23.834  27.781 -48.602  1.00 79.24           O  
ATOM    962  CG2 THR A 151     -25.951  26.886 -47.890  1.00 75.70           C  
ATOM    963  N   VAL A 152     -22.933  24.344 -50.700  1.00 75.00           N  
ATOM    964  CA  VAL A 152     -21.849  24.183 -51.658  1.00 75.67           C  
ATOM    965  C   VAL A 152     -22.445  24.050 -53.053  1.00 79.85           C  
ATOM    966  O   VAL A 152     -23.639  23.797 -53.225  1.00 80.60           O  
ATOM    967  CB  VAL A 152     -20.956  22.964 -51.337  1.00 71.45           C  
ATOM    968  CG1 VAL A 152     -20.334  23.107 -49.957  1.00 68.57           C  
ATOM    969  CG2 VAL A 152     -21.760  21.678 -51.435  1.00 69.40           C  
ATOM    970  N   ASN A 153     -21.592  24.232 -54.057  1.00 83.87           N  
ATOM    971  CA  ASN A 153     -21.987  24.068 -55.446  1.00 88.16           C  
ATOM    972  C   ASN A 153     -21.613  22.660 -55.919  1.00 88.76           C  
ATOM    973  O   ASN A 153     -21.321  21.774 -55.107  1.00 84.78           O  
ATOM    974  CB  ASN A 153     -21.353  25.172 -56.306  1.00 89.62           C  
ATOM    975  CG  ASN A 153     -19.843  25.249 -56.154  1.00 88.66           C  
ATOM    976  OD1 ASN A 153     -19.211  24.357 -55.588  1.00 86.96           O  
ATOM    977  ND2 ASN A 153     -19.258  26.326 -56.666  1.00 88.70           N  
ATOM    978  N   HIS A 154     -21.615  22.445 -57.234  1.00 93.18           N  
ATOM    979  CA  HIS A 154     -21.333  21.122 -57.774  1.00 95.01           C  
ATOM    980  C   HIS A 154     -19.867  20.731 -57.646  1.00 90.39           C  
ATOM    981  O   HIS A 154     -19.547  19.547 -57.803  1.00 89.10           O  
ATOM    982  CB  HIS A 154     -21.776  21.055 -59.234  1.00107.15           C  
ATOM    983  CG  HIS A 154     -23.239  21.304 -59.426  1.00115.23           C  
ATOM    984  ND1 HIS A 154     -23.784  22.570 -59.428  1.00118.13           N  
ATOM    985  CD2 HIS A 154     -24.274  20.448 -59.602  1.00117.71           C  
ATOM    986  CE1 HIS A 154     -25.090  22.484 -59.607  1.00120.83           C  
ATOM    987  NE2 HIS A 154     -25.413  21.208 -59.715  1.00119.39           N  
ATOM    988  N   LYS A 155     -18.980  21.684 -57.368  1.00 88.02           N  
ATOM    989  CA  LYS A 155     -17.581  21.406 -57.074  1.00 84.65           C  
ATOM    990  C   LYS A 155     -17.321  21.245 -55.579  1.00 85.21           C  
ATOM    991  O   LYS A 155     -16.157  21.211 -55.165  1.00 86.53           O  
ATOM    992  CB  LYS A 155     -16.693  22.520 -57.640  1.00 84.97           C  
ATOM    993  CG  LYS A 155     -16.809  22.717 -59.146  1.00 88.79           C  
ATOM    994  CD  LYS A 155     -16.117  24.000 -59.598  1.00 94.10           C  
ATOM    995  CE  LYS A 155     -14.636  23.996 -59.245  1.00 99.88           C  
ATOM    996  NZ  LYS A 155     -13.964  25.269 -59.638  1.00103.33           N1+
ATOM    997  N   LEU A 156     -18.380  21.154 -54.768  1.00 83.92           N  
ATOM    998  CA  LEU A 156     -18.309  21.057 -53.309  1.00 78.73           C  
ATOM    999  C   LEU A 156     -17.639  22.269 -52.669  1.00 80.83           C  
ATOM   1000  O   LEU A 156     -17.224  22.209 -51.508  1.00 81.81           O  
ATOM   1001  CB  LEU A 156     -17.604  19.772 -52.860  1.00 78.07           C  
ATOM   1002  CG  LEU A 156     -18.318  18.459 -53.172  1.00 76.72           C  
ATOM   1003  CD1 LEU A 156     -17.600  17.299 -52.508  1.00 77.81           C  
ATOM   1004  CD2 LEU A 156     -19.760  18.526 -52.718  1.00 76.58           C  
ATOM   1005  N   LEU A 157     -17.530  23.376 -53.397  1.00 80.56           N  
ATOM   1006  CA  LEU A 157     -16.973  24.591 -52.825  1.00 80.44           C  
ATOM   1007  C   LEU A 157     -18.085  25.462 -52.249  1.00 81.91           C  
ATOM   1008  O   LEU A 157     -19.194  25.501 -52.791  1.00 81.53           O  
ATOM   1009  CB  LEU A 157     -16.203  25.376 -53.884  1.00 78.75           C  
ATOM   1010  CG  LEU A 157     -14.986  24.676 -54.488  1.00 73.97           C  
ATOM   1011  CD1 LEU A 157     -14.365  25.529 -55.580  1.00 72.26           C  
ATOM   1012  CD2 LEU A 157     -13.968  24.353 -53.405  1.00 73.60           C  
ATOM   1013  N   PRO A 158     -17.812  26.171 -51.156  1.00 82.37           N  
ATOM   1014  CA  PRO A 158     -18.861  26.976 -50.523  1.00 81.95           C  
ATOM   1015  C   PRO A 158     -19.297  28.130 -51.409  1.00 83.41           C  
ATOM   1016  O   PRO A 158     -18.500  28.726 -52.138  1.00 85.85           O  
ATOM   1017  CB  PRO A 158     -18.194  27.480 -49.238  1.00 81.59           C  
ATOM   1018  CG  PRO A 158     -16.736  27.471 -49.550  1.00 83.54           C  
ATOM   1019  CD  PRO A 158     -16.521  26.296 -50.459  1.00 82.42           C  
ATOM   1020  N   VAL A 159     -20.591  28.440 -51.339  1.00 83.62           N  
ATOM   1021  CA  VAL A 159     -21.191  29.485 -52.155  1.00 86.39           C  
ATOM   1022  C   VAL A 159     -22.078  30.361 -51.280  1.00 85.23           C  
ATOM   1023  O   VAL A 159     -22.446  30.001 -50.159  1.00 81.09           O  
ATOM   1024  CB  VAL A 159     -22.003  28.910 -53.336  1.00 86.29           C  
ATOM   1025  CG1 VAL A 159     -21.073  28.314 -54.381  1.00 83.84           C  
ATOM   1026  CG2 VAL A 159     -22.998  27.867 -52.841  1.00 82.60           C  
ATOM   1027  N   GLY A 160     -22.411  31.532 -51.813  1.00 87.92           N  
ATOM   1028  CA  GLY A 160     -23.326  32.438 -51.151  1.00 88.05           C  
ATOM   1029  C   GLY A 160     -24.653  32.511 -51.876  1.00 88.27           C  
ATOM   1030  O   GLY A 160     -24.782  33.214 -52.882  1.00 92.28           O  
ATOM   1031  N   ARG A 161     -25.644  31.774 -51.381  1.00 85.61           N  
ATOM   1032  CA  ARG A 161     -26.959  31.714 -51.998  1.00 89.56           C  
ATOM   1033  C   ARG A 161     -28.030  31.887 -50.930  1.00 88.80           C  
ATOM   1034  O   ARG A 161     -27.769  31.763 -49.730  1.00 81.90           O  
ATOM   1035  CB  ARG A 161     -27.169  30.386 -52.739  1.00 91.55           C  
ATOM   1036  CG  ARG A 161     -26.045  30.013 -53.691  1.00 91.75           C  
ATOM   1037  CD  ARG A 161     -26.104  30.820 -54.975  1.00 98.39           C  
ATOM   1038  NE  ARG A 161     -24.917  30.609 -55.797  1.00103.43           N  
ATOM   1039  CZ  ARG A 161     -24.724  29.546 -56.571  1.00104.39           C  
ATOM   1040  NH1 ARG A 161     -25.642  28.590 -56.629  1.00103.24           N1+
ATOM   1041  NH2 ARG A 161     -23.612  29.436 -57.284  1.00105.25           N  
ATOM   1042  N   THR A 162     -29.245  32.185 -51.384  1.00 93.17           N  
ATOM   1043  CA  THR A 162     -30.408  32.254 -50.508  1.00 93.03           C  
ATOM   1044  C   THR A 162     -31.017  30.862 -50.397  1.00 93.23           C  
ATOM   1045  O   THR A 162     -31.366  30.247 -51.411  1.00 93.36           O  
ATOM   1046  CB  THR A 162     -31.435  33.255 -51.039  1.00 98.07           C  
ATOM   1047  OG1 THR A 162     -30.871  34.573 -51.022  1.00103.72           O  
ATOM   1048  CG2 THR A 162     -32.692  33.238 -50.182  1.00 98.30           C  
ATOM   1049  N   VAL A 163     -31.138  30.366 -49.169  1.00 95.71           N  
ATOM   1050  CA  VAL A 163     -31.576  29.002 -48.901  1.00 95.29           C  
ATOM   1051  C   VAL A 163     -32.861  29.052 -48.089  1.00 96.28           C  
ATOM   1052  O   VAL A 163     -32.958  29.808 -47.116  1.00 98.79           O  
ATOM   1053  CB  VAL A 163     -30.493  28.197 -48.158  1.00 94.50           C  
ATOM   1054  CG1 VAL A 163     -30.960  26.772 -47.916  1.00 95.30           C  
ATOM   1055  CG2 VAL A 163     -29.194  28.211 -48.946  1.00 95.79           C  
ATOM   1056  N   MET A 164     -33.843  28.251 -48.493  1.00 97.67           N  
ATOM   1057  CA  MET A 164     -35.093  28.102 -47.763  1.00 99.54           C  
ATOM   1058  C   MET A 164     -35.023  26.830 -46.928  1.00 97.03           C  
ATOM   1059  O   MET A 164     -34.609  25.780 -47.428  1.00 94.59           O  
ATOM   1060  CB  MET A 164     -36.284  28.047 -48.722  1.00102.76           C  
ATOM   1061  CG  MET A 164     -36.311  29.162 -49.763  1.00107.36           C  
ATOM   1062  SD  MET A 164     -36.337  30.811 -49.033  1.00111.94           S  
ATOM   1063  CE  MET A 164     -36.561  31.833 -50.484  1.00115.12           C  
ATOM   1064  N   VAL A 165     -35.416  26.929 -45.659  1.00 99.90           N  
ATOM   1065  CA  VAL A 165     -35.312  25.823 -44.713  1.00 98.76           C  
ATOM   1066  C   VAL A 165     -36.674  25.585 -44.076  1.00111.80           C  
ATOM   1067  O   VAL A 165     -37.373  26.536 -43.708  1.00119.81           O  
ATOM   1068  CB  VAL A 165     -34.252  26.097 -43.625  1.00 87.60           C  
ATOM   1069  CG1 VAL A 165     -33.989  24.842 -42.814  1.00 83.22           C  
ATOM   1070  CG2 VAL A 165     -32.965  26.615 -44.248  1.00 86.73           C  
ATOM   1071  N   ASN A 166     -37.045  24.313 -43.940  1.00105.60           N  
ATOM   1072  CA  ASN A 166     -38.305  23.922 -43.329  1.00100.95           C  
ATOM   1073  C   ASN A 166     -38.062  22.833 -42.296  1.00 93.43           C  
ATOM   1074  O   ASN A 166     -37.190  21.977 -42.463  1.00 90.65           O  
ATOM   1075  CB  ASN A 166     -39.315  23.408 -44.369  1.00105.49           C  
ATOM   1076  CG  ASN A 166     -39.721  24.469 -45.370  1.00110.61           C  
ATOM   1077  OD1 ASN A 166     -39.661  25.665 -45.086  1.00115.17           O  
ATOM   1078  ND2 ASN A 166     -40.149  24.033 -46.549  1.00111.36           N  
ATOM   1079  N   ILE A 167     -38.845  22.877 -41.222  1.00 94.10           N  
ATOM   1080  CA  ILE A 167     -38.911  21.806 -40.234  1.00 87.98           C  
ATOM   1081  C   ILE A 167     -40.361  21.354 -40.166  1.00 97.39           C  
ATOM   1082  O   ILE A 167     -41.239  22.134 -39.779  1.00107.74           O  
ATOM   1083  CB  ILE A 167     -38.410  22.259 -38.853  1.00 79.85           C  
ATOM   1084  CG1 ILE A 167     -36.926  22.621 -38.910  1.00 83.01           C  
ATOM   1085  CG2 ILE A 167     -38.644  21.171 -37.820  1.00 76.25           C  
ATOM   1086  CD1 ILE A 167     -36.344  22.999 -37.565  1.00 83.01           C  
ATOM   1087  N   GLU A 168     -40.617  20.108 -40.553  1.00 96.20           N  
ATOM   1088  CA  GLU A 168     -41.974  19.588 -40.599  1.00103.97           C  
ATOM   1089  C   GLU A 168     -42.114  18.377 -39.688  1.00100.91           C  
ATOM   1090  O   GLU A 168     -41.168  17.608 -39.492  1.00 97.61           O  
ATOM   1091  CB  GLU A 168     -42.388  19.223 -42.031  1.00110.08           C  
ATOM   1092  CG  GLU A 168     -41.636  18.054 -42.634  1.00112.07           C  
ATOM   1093  CD  GLU A 168     -42.064  17.773 -44.060  1.00119.58           C  
ATOM   1094  OE1 GLU A 168     -42.533  18.714 -44.734  1.00125.70           O  
ATOM   1095  OE2 GLU A 168     -41.938  16.613 -44.504  1.00123.14           O1-
ATOM   1096  N   ASN A 169     -43.311  18.225 -39.131  1.00100.67           N  
ATOM   1097  CA  ASN A 169     -43.625  17.133 -38.224  1.00 96.87           C  
ATOM   1098  C   ASN A 169     -43.912  15.867 -39.026  1.00 93.26           C  
ATOM   1099  O   ASN A 169     -43.906  15.887 -40.259  1.00 93.76           O  
ATOM   1100  CB  ASN A 169     -44.799  17.542 -37.333  1.00104.58           C  
ATOM   1101  CG  ASN A 169     -46.104  17.674 -38.094  1.00108.68           C  
ATOM   1102  OD1 ASN A 169     -46.114  17.911 -39.301  1.00111.32           O  
ATOM   1103  ND2 ASN A 169     -47.217  17.526 -37.383  1.00112.12           N  
ATOM   1104  N   PRO A 170     -44.133  14.719 -38.349  1.00 87.92           N  
ATOM   1105  CA  PRO A 170     -44.482  13.492 -39.083  1.00 99.54           C  
ATOM   1106  C   PRO A 170     -45.704  13.632 -39.979  1.00119.04           C  
ATOM   1107  O   PRO A 170     -45.847  12.893 -40.957  1.00123.28           O  
ATOM   1108  CB  PRO A 170     -44.733  12.480 -37.960  1.00 93.37           C  
ATOM   1109  CG  PRO A 170     -43.842  12.931 -36.866  1.00 80.35           C  
ATOM   1110  CD  PRO A 170     -43.814  14.431 -36.937  1.00 75.41           C  
ATOM   1111  N   GLU A 171     -46.591  14.573 -39.658  1.00134.29           N  
ATOM   1112  CA  GLU A 171     -47.783  14.809 -40.462  1.00148.85           C  
ATOM   1113  C   GLU A 171     -47.505  15.648 -41.703  1.00143.95           C  
ATOM   1114  O   GLU A 171     -48.436  15.912 -42.472  1.00149.91           O  
ATOM   1115  CB  GLU A 171     -48.862  15.486 -39.612  1.00167.34           C  
ATOM   1116  CG  GLU A 171     -49.091  14.826 -38.260  1.00177.13           C  
ATOM   1117  CD  GLU A 171     -49.519  13.377 -38.381  1.00186.50           C  
ATOM   1118  OE1 GLU A 171     -50.415  13.084 -39.201  1.00194.33           O  
ATOM   1119  OE2 GLU A 171     -48.955  12.528 -37.659  1.00186.12           O1-
ATOM   1120  N   GLY A 172     -46.260  16.070 -41.916  1.00133.04           N  
ATOM   1121  CA  GLY A 172     -45.914  16.892 -43.056  1.00125.82           C  
ATOM   1122  C   GLY A 172     -46.201  18.367 -42.897  1.00120.21           C  
ATOM   1123  O   GLY A 172     -46.061  19.116 -43.870  1.00119.34           O  
ATOM   1124  N   ILE A 173     -46.592  18.809 -41.707  1.00116.69           N  
ATOM   1125  CA  ILE A 173     -46.935  20.206 -41.461  1.00119.41           C  
ATOM   1126  C   ILE A 173     -45.657  20.945 -41.077  1.00111.11           C  
ATOM   1127  O   ILE A 173     -45.070  20.633 -40.028  1.00105.33           O  
ATOM   1128  CB  ILE A 173     -47.994  20.338 -40.359  1.00126.93           C  
ATOM   1129  CG1 ILE A 173     -49.246  19.532 -40.717  1.00133.95           C  
ATOM   1130  CG2 ILE A 173     -48.339  21.801 -40.121  1.00131.12           C  
ATOM   1131  CD1 ILE A 173     -49.910  19.967 -42.005  1.00140.49           C  
ATOM   1132  N   PRO A 174     -45.194  21.907 -41.876  1.00111.91           N  
ATOM   1133  CA  PRO A 174     -43.988  22.665 -41.508  1.00110.90           C  
ATOM   1134  C   PRO A 174     -44.253  23.552 -40.300  1.00114.55           C  
ATOM   1135  O   PRO A 174     -45.089  24.456 -40.348  1.00123.35           O  
ATOM   1136  CB  PRO A 174     -43.688  23.489 -42.767  1.00110.44           C  
ATOM   1137  CG  PRO A 174     -45.001  23.597 -43.468  1.00115.33           C  
ATOM   1138  CD  PRO A 174     -45.726  22.312 -43.189  1.00114.68           C  
ATOM   1139  N   VAL A 175     -43.531  23.286 -39.209  1.00110.82           N  
ATOM   1140  CA  VAL A 175     -43.710  24.052 -37.980  1.00111.82           C  
ATOM   1141  C   VAL A 175     -42.771  25.251 -37.883  1.00113.93           C  
ATOM   1142  O   VAL A 175     -43.052  26.182 -37.115  1.00122.93           O  
ATOM   1143  CB  VAL A 175     -43.526  23.154 -36.744  1.00107.15           C  
ATOM   1144  CG1 VAL A 175     -44.556  22.036 -36.742  1.00107.14           C  
ATOM   1145  CG2 VAL A 175     -42.119  22.585 -36.707  1.00102.74           C  
ATOM   1146  N   LYS A 176     -41.666  25.257 -38.629  1.00107.64           N  
ATOM   1147  CA  LYS A 176     -40.774  26.409 -38.667  1.00106.58           C  
ATOM   1148  C   LYS A 176     -40.201  26.551 -40.069  1.00103.87           C  
ATOM   1149  O   LYS A 176     -39.756  25.563 -40.660  1.00100.43           O  
ATOM   1150  CB  LYS A 176     -39.639  26.279 -37.645  1.00103.98           C  
ATOM   1151  CG  LYS A 176     -38.688  27.468 -37.649  1.00107.86           C  
ATOM   1152  CD  LYS A 176     -37.681  27.393 -36.516  1.00109.24           C  
ATOM   1153  CE  LYS A 176     -36.844  28.660 -36.442  1.00113.86           C  
ATOM   1154  NZ  LYS A 176     -35.925  28.654 -35.270  1.00113.84           N1+
ATOM   1155  N   GLN A 177     -40.216  27.777 -40.591  1.00107.02           N  
ATOM   1156  CA  GLN A 177     -39.696  28.084 -41.918  1.00109.82           C  
ATOM   1157  C   GLN A 177     -38.734  29.258 -41.817  1.00109.11           C  
ATOM   1158  O   GLN A 177     -39.069  30.290 -41.228  1.00110.66           O  
ATOM   1159  CB  GLN A 177     -40.830  28.406 -42.901  1.00118.56           C  
ATOM   1160  CG  GLN A 177     -41.799  27.252 -43.137  1.00125.43           C  
ATOM   1161  CD  GLN A 177     -42.911  27.602 -44.111  1.00138.19           C  
ATOM   1162  OE1 GLN A 177     -43.093  28.764 -44.477  1.00149.17           O  
ATOM   1163  NE2 GLN A 177     -43.662  26.592 -44.537  1.00139.89           N  
ATOM   1164  N   ASP A 178     -37.545  29.099 -42.391  1.00109.21           N  
ATOM   1165  CA  ASP A 178     -36.514  30.125 -42.378  1.00111.80           C  
ATOM   1166  C   ASP A 178     -36.083  30.448 -43.803  1.00108.28           C  
ATOM   1167  O   ASP A 178     -36.370  29.713 -44.750  1.00106.58           O  
ATOM   1168  CB  ASP A 178     -35.303  29.682 -41.547  1.00116.90           C  
ATOM   1169  CG  ASP A 178     -35.613  29.595 -40.067  1.00125.08           C  
ATOM   1170  OD1 ASP A 178     -36.215  30.547 -39.527  1.00131.77           O  
ATOM   1171  OD2 ASP A 178     -35.260  28.570 -39.444  1.00124.62           O1-
ATOM   1172  N   SER A 179     -35.380  31.572 -43.941  1.00108.72           N  
ATOM   1173  CA  SER A 179     -34.857  32.006 -45.236  1.00106.96           C  
ATOM   1174  C   SER A 179     -33.577  32.789 -44.959  1.00103.57           C  
ATOM   1175  O   SER A 179     -33.637  33.961 -44.574  1.00105.01           O  
ATOM   1176  CB  SER A 179     -35.877  32.843 -45.994  1.00112.62           C  
ATOM   1177  OG  SER A 179     -35.371  33.244 -47.255  1.00116.74           O  
ATOM   1178  N   LEU A 180     -32.435  32.141 -45.155  1.00 99.94           N  
ATOM   1179  CA  LEU A 180     -31.146  32.709 -44.794  1.00100.27           C  
ATOM   1180  C   LEU A 180     -30.348  33.087 -46.034  1.00 97.84           C  
ATOM   1181  O   LEU A 180     -30.638  32.655 -47.153  1.00 92.58           O  
ATOM   1182  CB  LEU A 180     -30.326  31.733 -43.943  1.00 99.82           C  
ATOM   1183  CG  LEU A 180     -30.867  31.325 -42.574  1.00102.67           C  
ATOM   1184  CD1 LEU A 180     -31.837  30.159 -42.697  1.00102.99           C  
ATOM   1185  CD2 LEU A 180     -29.716  30.979 -41.644  1.00102.17           C  
ATOM   1186  N   SER A 181     -29.326  33.905 -45.807  1.00102.39           N  
ATOM   1187  CA  SER A 181     -28.365  34.296 -46.830  1.00103.91           C  
ATOM   1188  C   SER A 181     -26.998  33.795 -46.390  1.00100.99           C  
ATOM   1189  O   SER A 181     -26.432  34.301 -45.415  1.00107.25           O  
ATOM   1190  CB  SER A 181     -28.359  35.810 -47.032  1.00112.50           C  
ATOM   1191  OG  SER A 181     -27.284  36.205 -47.865  1.00117.45           O  
ATOM   1192  N   SER A 182     -26.473  32.799 -47.097  1.00 96.47           N  
ATOM   1193  CA  SER A 182     -25.161  32.248 -46.791  1.00 90.65           C  
ATOM   1194  C   SER A 182     -24.019  33.105 -47.323  1.00 93.21           C  
ATOM   1195  O   SER A 182     -22.864  32.669 -47.271  1.00 97.06           O  
ATOM   1196  CB  SER A 182     -25.047  30.825 -47.344  1.00 84.85           C  
ATOM   1197  OG  SER A 182     -25.254  30.803 -48.745  1.00 85.94           O  
ATOM   1198  N   GLN A 183     -24.309  34.302 -47.831  1.00 97.47           N  
ATOM   1199  CA  GLN A 183     -23.265  35.173 -48.353  1.00104.85           C  
ATOM   1200  C   GLN A 183     -22.342  35.618 -47.225  1.00102.25           C  
ATOM   1201  O   GLN A 183     -22.804  36.051 -46.165  1.00106.74           O  
ATOM   1202  CB  GLN A 183     -23.882  36.386 -49.048  1.00116.56           C  
ATOM   1203  CG  GLN A 183     -22.881  37.259 -49.800  1.00125.34           C  
ATOM   1204  CD  GLN A 183     -22.369  36.606 -51.071  1.00129.04           C  
ATOM   1205  OE1 GLN A 183     -23.122  35.957 -51.797  1.00130.62           O  
ATOM   1206  NE2 GLN A 183     -21.080  36.774 -51.344  1.00131.09           N  
ATOM   1207  N   ASN A 184     -21.033  35.499 -47.456  1.00 96.98           N  
ATOM   1208  CA  ASN A 184     -19.996  35.822 -46.477  1.00 92.36           C  
ATOM   1209  C   ASN A 184     -20.118  34.986 -45.208  1.00 87.36           C  
ATOM   1210  O   ASN A 184     -19.601  35.371 -44.153  1.00 87.78           O  
ATOM   1211  CB  ASN A 184     -19.997  37.317 -46.132  1.00 92.80           C  
ATOM   1212  CG  ASN A 184     -19.534  38.178 -47.289  1.00 96.69           C  
ATOM   1213  OD1 ASN A 184     -18.689  37.768 -48.083  1.00 99.28           O  
ATOM   1214  ND2 ASN A 184     -20.088  39.380 -47.391  1.00102.42           N  
ATOM   1215  N   GLN A 185     -20.794  33.844 -45.293  1.00 83.69           N  
ATOM   1216  CA  GLN A 185     -20.918  32.910 -44.184  1.00 84.93           C  
ATOM   1217  C   GLN A 185     -20.022  31.690 -44.342  1.00 80.30           C  
ATOM   1218  O   GLN A 185     -20.082  30.785 -43.504  1.00 76.25           O  
ATOM   1219  CB  GLN A 185     -22.374  32.461 -44.034  1.00 88.21           C  
ATOM   1220  CG  GLN A 185     -23.313  33.558 -43.577  1.00 95.45           C  
ATOM   1221  CD  GLN A 185     -23.041  33.988 -42.154  1.00100.75           C  
ATOM   1222  OE1 GLN A 185     -22.684  35.138 -41.897  1.00108.00           O  
ATOM   1223  NE2 GLN A 185     -23.207  33.061 -41.216  1.00 99.08           N  
ATOM   1224  N   LEU A 186     -19.202  31.646 -45.395  1.00 82.04           N  
ATOM   1225  CA  LEU A 186     -18.349  30.496 -45.696  1.00 81.62           C  
ATOM   1226  C   LEU A 186     -19.179  29.221 -45.845  1.00 78.96           C  
ATOM   1227  O   LEU A 186     -18.755  28.128 -45.465  1.00 75.92           O  
ATOM   1228  CB  LEU A 186     -17.251  30.330 -44.641  1.00 87.79           C  
ATOM   1229  CG  LEU A 186     -16.044  29.447 -44.976  1.00 94.64           C  
ATOM   1230  CD1 LEU A 186     -15.691  29.553 -46.447  1.00 97.93           C  
ATOM   1231  CD2 LEU A 186     -14.852  29.833 -44.123  1.00101.36           C  
ATOM   1232  N   GLY A 187     -20.380  29.365 -46.401  1.00 81.48           N  
ATOM   1233  CA  GLY A 187     -21.224  28.214 -46.676  1.00 77.49           C  
ATOM   1234  C   GLY A 187     -21.646  27.426 -45.457  1.00 71.50           C  
ATOM   1235  O   GLY A 187     -21.836  26.209 -45.554  1.00 69.96           O  
ATOM   1236  N   VAL A 188     -21.797  28.082 -44.307  1.00 72.14           N  
ATOM   1237  CA  VAL A 188     -22.244  27.433 -43.078  1.00 74.09           C  
ATOM   1238  C   VAL A 188     -23.390  28.248 -42.495  1.00 80.59           C  
ATOM   1239  O   VAL A 188     -23.193  29.399 -42.087  1.00 85.95           O  
ATOM   1240  CB  VAL A 188     -21.114  27.289 -42.045  1.00 70.99           C  
ATOM   1241  CG1 VAL A 188     -21.661  26.703 -40.753  1.00 65.94           C  
ATOM   1242  CG2 VAL A 188     -19.995  26.419 -42.590  1.00 66.70           C  
ATOM   1243  N   LEU A 189     -24.580  27.650 -42.446  1.00 83.33           N  
ATOM   1244  CA  LEU A 189     -25.762  28.296 -41.882  1.00 79.91           C  
ATOM   1245  C   LEU A 189     -26.141  27.616 -40.574  1.00 76.71           C  
ATOM   1246  O   LEU A 189     -26.768  26.545 -40.590  1.00 82.18           O  
ATOM   1247  CB  LEU A 189     -26.931  28.245 -42.869  1.00 77.46           C  
ATOM   1248  CG  LEU A 189     -26.772  29.069 -44.146  1.00 80.01           C  
ATOM   1249  CD1 LEU A 189     -27.959  28.854 -45.068  1.00 80.52           C  
ATOM   1250  CD2 LEU A 189     -26.611  30.543 -43.810  1.00 89.68           C  
ATOM   1251  N   PRO A 190     -25.780  28.179 -39.425  1.00 72.15           N  
ATOM   1252  CA  PRO A 190     -26.200  27.591 -38.150  1.00 71.86           C  
ATOM   1253  C   PRO A 190     -27.628  27.991 -37.807  1.00 76.19           C  
ATOM   1254  O   PRO A 190     -28.038  29.139 -37.998  1.00 79.77           O  
ATOM   1255  CB  PRO A 190     -25.198  28.179 -37.151  1.00 70.60           C  
ATOM   1256  CG  PRO A 190     -24.847  29.511 -37.739  1.00 72.54           C  
ATOM   1257  CD  PRO A 190     -24.899  29.346 -39.238  1.00 72.45           C  
ATOM   1258  N   LEU A 191     -28.389  27.023 -37.299  1.00 75.26           N  
ATOM   1259  CA  LEU A 191     -29.798  27.216 -36.988  1.00 78.10           C  
ATOM   1260  C   LEU A 191     -30.152  26.416 -35.741  1.00 79.76           C  
ATOM   1261  O   LEU A 191     -29.386  25.562 -35.286  1.00 77.48           O  
ATOM   1262  CB  LEU A 191     -30.688  26.805 -38.168  1.00 77.21           C  
ATOM   1263  CG  LEU A 191     -30.669  27.723 -39.392  1.00 81.35           C  
ATOM   1264  CD1 LEU A 191     -31.102  26.978 -40.646  1.00 80.44           C  
ATOM   1265  CD2 LEU A 191     -31.562  28.929 -39.147  1.00 84.13           C  
ATOM   1266  N   SER A 192     -31.329  26.703 -35.185  1.00 85.92           N  
ATOM   1267  CA  SER A 192     -31.807  25.999 -34.002  1.00 84.29           C  
ATOM   1268  C   SER A 192     -33.324  26.098 -33.940  1.00 91.32           C  
ATOM   1269  O   SER A 192     -33.932  26.992 -34.534  1.00101.71           O  
ATOM   1270  CB  SER A 192     -31.186  26.554 -32.714  1.00 78.95           C  
ATOM   1271  OG  SER A 192     -31.623  27.877 -32.459  1.00 79.36           O  
ATOM   1272  N   TRP A 193     -33.924  25.163 -33.207  1.00 91.53           N  
ATOM   1273  CA  TRP A 193     -35.367  25.149 -33.004  1.00 90.44           C  
ATOM   1274  C   TRP A 193     -35.673  24.451 -31.690  1.00 87.93           C  
ATOM   1275  O   TRP A 193     -35.118  23.385 -31.411  1.00 81.76           O  
ATOM   1276  CB  TRP A 193     -36.092  24.444 -34.157  1.00 88.76           C  
ATOM   1277  CG  TRP A 193     -37.577  24.341 -33.947  1.00 90.38           C  
ATOM   1278  CD1 TRP A 193     -38.464  25.375 -33.836  1.00 92.93           C  
ATOM   1279  CD2 TRP A 193     -38.349  23.138 -33.833  1.00 88.34           C  
ATOM   1280  NE1 TRP A 193     -39.737  24.891 -33.656  1.00 93.37           N  
ATOM   1281  CE2 TRP A 193     -39.695  23.521 -33.651  1.00 91.75           C  
ATOM   1282  CE3 TRP A 193     -38.034  21.776 -33.864  1.00 85.05           C  
ATOM   1283  CZ2 TRP A 193     -40.722  22.591 -33.500  1.00 90.78           C  
ATOM   1284  CZ3 TRP A 193     -39.056  20.855 -33.717  1.00 86.88           C  
ATOM   1285  CH2 TRP A 193     -40.384  21.267 -33.537  1.00 88.15           C  
ATOM   1286  N   ASP A 194     -36.553  25.052 -30.896  1.00 94.29           N  
ATOM   1287  CA  ASP A 194     -36.978  24.485 -29.623  1.00 93.85           C  
ATOM   1288  C   ASP A 194     -38.194  23.595 -29.850  1.00 90.72           C  
ATOM   1289  O   ASP A 194     -39.250  24.073 -30.279  1.00103.29           O  
ATOM   1290  CB  ASP A 194     -37.302  25.590 -28.622  1.00 98.15           C  
ATOM   1291  CG  ASP A 194     -36.070  26.352 -28.182  1.00 99.74           C  
ATOM   1292  OD1 ASP A 194     -35.020  25.712 -27.970  1.00 97.43           O  
ATOM   1293  OD2 ASP A 194     -36.155  27.593 -28.052  1.00101.97           O1-
ATOM   1294  N   ILE A 195     -38.047  22.305 -29.567  1.00 82.11           N  
ATOM   1295  CA  ILE A 195     -39.168  21.373 -29.691  1.00 77.05           C  
ATOM   1296  C   ILE A 195     -40.152  21.629 -28.554  1.00 75.53           C  
ATOM   1297  O   ILE A 195     -39.764  21.532 -27.377  1.00 70.39           O  
ATOM   1298  CB  ILE A 195     -38.683  19.917 -29.661  1.00 70.34           C  
ATOM   1299  CG1 ILE A 195     -37.592  19.698 -30.704  1.00 62.78           C  
ATOM   1300  CG2 ILE A 195     -39.841  18.965 -29.904  1.00 70.55           C  
ATOM   1301  CD1 ILE A 195     -37.101  18.265 -30.758  1.00 54.19           C  
ATOM   1302  N   PRO A 196     -41.413  21.948 -28.838  1.00 80.49           N  
ATOM   1303  CA  PRO A 196     -42.375  22.176 -27.758  1.00 82.60           C  
ATOM   1304  C   PRO A 196     -42.645  20.902 -26.974  1.00 85.99           C  
ATOM   1305  O   PRO A 196     -42.362  19.789 -27.421  1.00 89.88           O  
ATOM   1306  CB  PRO A 196     -43.631  22.649 -28.492  1.00 86.40           C  
ATOM   1307  CG  PRO A 196     -43.141  23.133 -29.822  1.00 84.19           C  
ATOM   1308  CD  PRO A 196     -41.983  22.241 -30.158  1.00 81.14           C  
ATOM   1309  N   GLU A 197     -43.216  21.084 -25.778  1.00 87.82           N  
ATOM   1310  CA  GLU A 197     -43.560  19.937 -24.941  1.00 86.29           C  
ATOM   1311  C   GLU A 197     -44.738  19.163 -25.520  1.00 91.45           C  
ATOM   1312  O   GLU A 197     -44.709  17.927 -25.570  1.00 72.16           O  
ATOM   1313  CB  GLU A 197     -43.868  20.402 -23.519  1.00 90.99           C  
ATOM   1314  CG  GLU A 197     -42.670  20.955 -22.761  1.00 92.59           C  
ATOM   1315  CD  GLU A 197     -41.746  19.866 -22.251  1.00 93.06           C  
ATOM   1316  OE1 GLU A 197     -42.117  18.675 -22.335  1.00 92.27           O  
ATOM   1317  OE2 GLU A 197     -40.647  20.203 -21.762  1.00 93.52           O1-
ATOM   1318  N   LEU A 198     -45.783  19.870 -25.956  1.00 93.70           N  
ATOM   1319  CA  LEU A 198     -46.934  19.254 -26.616  1.00 97.96           C  
ATOM   1320  C   LEU A 198     -46.592  19.091 -28.091  1.00 99.57           C  
ATOM   1321  O   LEU A 198     -46.674  20.045 -28.872  1.00109.43           O  
ATOM   1322  CB  LEU A 198     -48.191  20.095 -26.421  1.00106.99           C  
ATOM   1323  CG  LEU A 198     -48.634  20.321 -24.976  1.00108.78           C  
ATOM   1324  CD1 LEU A 198     -49.796  21.294 -24.933  1.00115.69           C  
ATOM   1325  CD2 LEU A 198     -49.004  19.008 -24.306  1.00111.60           C  
ATOM   1326  N   VAL A 199     -46.224  17.869 -28.477  1.00 93.34           N  
ATOM   1327  CA  VAL A 199     -45.615  17.628 -29.779  1.00 86.31           C  
ATOM   1328  C   VAL A 199     -45.793  16.154 -30.128  1.00 85.82           C  
ATOM   1329  O   VAL A 199     -46.007  15.311 -29.251  1.00 85.06           O  
ATOM   1330  CB  VAL A 199     -44.122  18.052 -29.764  1.00 82.71           C  
ATOM   1331  CG1 VAL A 199     -43.243  16.988 -29.120  1.00 76.11           C  
ATOM   1332  CG2 VAL A 199     -43.637  18.400 -31.157  1.00 84.79           C  
ATOM   1333  N   ASN A 200     -45.731  15.843 -31.422  1.00 90.25           N  
ATOM   1334  CA  ASN A 200     -45.865  14.479 -31.918  1.00 96.07           C  
ATOM   1335  C   ASN A 200     -44.547  13.724 -31.826  1.00 93.92           C  
ATOM   1336  O   ASN A 200     -43.466  14.307 -31.938  1.00 96.27           O  
ATOM   1337  CB  ASN A 200     -46.343  14.477 -33.371  1.00100.69           C  
ATOM   1338  CG  ASN A 200     -47.669  15.158 -33.536  1.00 99.42           C  
ATOM   1339  OD1 ASN A 200     -47.798  16.125 -34.287  1.00106.94           O  
ATOM   1340  ND2 ASN A 200     -48.668  14.673 -32.812  1.00 89.54           N  
ATOM   1341  N   MET A 201     -44.651  12.413 -31.634  1.00 91.45           N  
ATOM   1342  CA  MET A 201     -43.507  11.514 -31.672  1.00 83.62           C  
ATOM   1343  C   MET A 201     -43.387  10.900 -33.059  1.00 83.76           C  
ATOM   1344  O   MET A 201     -44.382  10.721 -33.765  1.00 92.64           O  
ATOM   1345  CB  MET A 201     -43.637  10.399 -30.630  1.00 80.93           C  
ATOM   1346  CG  MET A 201     -44.075  10.867 -29.257  1.00 82.75           C  
ATOM   1347  SD  MET A 201     -42.839  11.859 -28.410  1.00 78.66           S  
ATOM   1348  CE  MET A 201     -43.776  12.385 -26.975  1.00 79.98           C  
ATOM   1349  N   GLY A 202     -42.160  10.575 -33.445  1.00 77.71           N  
ATOM   1350  CA  GLY A 202     -41.930   9.924 -34.711  1.00 75.56           C  
ATOM   1351  C   GLY A 202     -40.767  10.555 -35.433  1.00 72.66           C  
ATOM   1352  O   GLY A 202     -39.893  11.180 -34.821  1.00 68.52           O  
ATOM   1353  N   GLN A 203     -40.765  10.392 -36.753  1.00 73.92           N  
ATOM   1354  CA  GLN A 203     -39.667  10.850 -37.594  1.00 69.95           C  
ATOM   1355  C   GLN A 203     -39.973  12.257 -38.091  1.00 72.88           C  
ATOM   1356  O   GLN A 203     -40.904  12.460 -38.877  1.00 78.76           O  
ATOM   1357  CB  GLN A 203     -39.447   9.884 -38.755  1.00 70.59           C  
ATOM   1358  CG  GLN A 203     -39.081   8.476 -38.316  1.00 73.15           C  
ATOM   1359  CD  GLN A 203     -37.869   8.450 -37.404  1.00 78.59           C  
ATOM   1360  OE1 GLN A 203     -36.904   9.187 -37.611  1.00 85.39           O  
ATOM   1361  NE2 GLN A 203     -37.916   7.602 -36.382  1.00 78.45           N  
ATOM   1362  N   TRP A 204     -39.190  13.225 -37.629  1.00 75.81           N  
ATOM   1363  CA  TRP A 204     -39.279  14.600 -38.090  1.00 77.22           C  
ATOM   1364  C   TRP A 204     -38.257  14.849 -39.192  1.00 79.24           C  
ATOM   1365  O   TRP A 204     -37.207  14.205 -39.251  1.00 80.22           O  
ATOM   1366  CB  TRP A 204     -39.047  15.568 -36.929  1.00 75.55           C  
ATOM   1367  CG  TRP A 204     -40.183  15.614 -35.959  1.00 78.82           C  
ATOM   1368  CD1 TRP A 204     -40.652  14.586 -35.194  1.00 75.73           C  
ATOM   1369  CD2 TRP A 204     -40.993  16.750 -35.645  1.00 85.85           C  
ATOM   1370  NE1 TRP A 204     -41.705  15.012 -34.424  1.00 80.65           N  
ATOM   1371  CE2 TRP A 204     -41.934  16.338 -34.684  1.00 88.84           C  
ATOM   1372  CE3 TRP A 204     -41.013  18.077 -36.085  1.00 94.35           C  
ATOM   1373  CZ2 TRP A 204     -42.889  17.203 -34.160  1.00 97.40           C  
ATOM   1374  CZ3 TRP A 204     -41.960  18.935 -35.561  1.00100.57           C  
ATOM   1375  CH2 TRP A 204     -42.882  18.496 -34.606  1.00101.26           C  
ATOM   1376  N   LYS A 205     -38.574  15.795 -40.071  1.00 80.36           N  
ATOM   1377  CA  LYS A 205     -37.747  16.082 -41.232  1.00 82.16           C  
ATOM   1378  C   LYS A 205     -37.253  17.521 -41.186  1.00 76.97           C  
ATOM   1379  O   LYS A 205     -37.965  18.421 -40.730  1.00 80.45           O  
ATOM   1380  CB  LYS A 205     -38.521  15.849 -42.538  1.00 92.39           C  
ATOM   1381  CG  LYS A 205     -39.732  14.931 -42.411  1.00102.89           C  
ATOM   1382  CD  LYS A 205     -39.348  13.458 -42.352  1.00108.68           C  
ATOM   1383  CE  LYS A 205     -40.592  12.574 -42.333  1.00112.52           C  
ATOM   1384  NZ  LYS A 205     -40.268  11.120 -42.362  1.00112.71           N1+
ATOM   1385  N   ILE A 206     -36.030  17.730 -41.656  1.00 73.13           N  
ATOM   1386  CA  ILE A 206     -35.509  19.058 -41.948  1.00 74.38           C  
ATOM   1387  C   ILE A 206     -35.297  19.112 -43.452  1.00 75.16           C  
ATOM   1388  O   ILE A 206     -34.474  18.368 -43.998  1.00 77.94           O  
ATOM   1389  CB  ILE A 206     -34.206  19.350 -41.194  1.00 73.55           C  
ATOM   1390  CG1 ILE A 206     -34.439  19.280 -39.685  1.00 76.85           C  
ATOM   1391  CG2 ILE A 206     -33.667  20.715 -41.581  1.00 72.70           C  
ATOM   1392  CD1 ILE A 206     -33.207  19.601 -38.873  1.00 75.71           C  
ATOM   1393  N   ARG A 207     -36.046  19.974 -44.132  1.00 78.37           N  
ATOM   1394  CA  ARG A 207     -36.010  20.059 -45.586  1.00 82.25           C  
ATOM   1395  C   ARG A 207     -35.486  21.425 -46.002  1.00 80.77           C  
ATOM   1396  O   ARG A 207     -35.911  22.450 -45.460  1.00 80.33           O  
ATOM   1397  CB  ARG A 207     -37.395  19.796 -46.181  1.00 87.70           C  
ATOM   1398  CG  ARG A 207     -37.942  18.421 -45.826  1.00 93.62           C  
ATOM   1399  CD  ARG A 207     -39.247  18.111 -46.534  1.00101.30           C  
ATOM   1400  NE  ARG A 207     -39.702  16.755 -46.237  1.00108.83           N  
ATOM   1401  CZ  ARG A 207     -39.317  15.674 -46.909  1.00116.59           C  
ATOM   1402  NH1 ARG A 207     -38.470  15.785 -47.924  1.00119.56           N1+
ATOM   1403  NH2 ARG A 207     -39.780  14.479 -46.566  1.00117.65           N  
ATOM   1404  N   ALA A 208     -34.559  21.431 -46.955  1.00 78.07           N  
ATOM   1405  CA  ALA A 208     -33.941  22.658 -47.426  1.00 77.65           C  
ATOM   1406  C   ALA A 208     -33.796  22.602 -48.938  1.00 78.69           C  
ATOM   1407  O   ALA A 208     -33.664  21.526 -49.528  1.00 79.68           O  
ATOM   1408  CB  ALA A 208     -32.571  22.889 -46.774  1.00 74.58           C  
ATOM   1409  N   TYR A 209     -33.822  23.777 -49.558  1.00 78.71           N  
ATOM   1410  CA  TYR A 209     -33.654  23.881 -50.998  1.00 82.08           C  
ATOM   1411  C   TYR A 209     -33.192  25.288 -51.335  1.00 87.18           C  
ATOM   1412  O   TYR A 209     -33.423  26.229 -50.573  1.00 91.70           O  
ATOM   1413  CB  TYR A 209     -34.952  23.547 -51.747  1.00 84.71           C  
ATOM   1414  CG  TYR A 209     -36.144  24.386 -51.345  1.00 85.89           C  
ATOM   1415  CD1 TYR A 209     -36.979  23.987 -50.311  1.00 85.79           C  
ATOM   1416  CD2 TYR A 209     -36.442  25.572 -52.006  1.00 88.41           C  
ATOM   1417  CE1 TYR A 209     -38.074  24.746 -49.941  1.00 87.77           C  
ATOM   1418  CE2 TYR A 209     -37.534  26.338 -51.643  1.00 90.40           C  
ATOM   1419  CZ  TYR A 209     -38.347  25.920 -50.611  1.00 91.70           C  
ATOM   1420  OH  TYR A 209     -39.436  26.677 -50.244  1.00 98.94           O  
ATOM   1421  N   TYR A 210     -32.530  25.417 -52.478  1.00 86.99           N  
ATOM   1422  CA  TYR A 210     -32.107  26.729 -52.936  1.00 87.03           C  
ATOM   1423  C   TYR A 210     -33.294  27.513 -53.479  1.00 92.34           C  
ATOM   1424  O   TYR A 210     -34.240  26.948 -54.034  1.00 98.13           O  
ATOM   1425  CB  TYR A 210     -31.033  26.602 -54.014  1.00 87.49           C  
ATOM   1426  CG  TYR A 210     -29.655  26.285 -53.486  1.00 79.92           C  
ATOM   1427  CD1 TYR A 210     -28.917  27.243 -52.806  1.00 81.15           C  
ATOM   1428  CD2 TYR A 210     -29.085  25.035 -53.684  1.00 79.44           C  
ATOM   1429  CE1 TYR A 210     -27.653  26.962 -52.327  1.00 80.08           C  
ATOM   1430  CE2 TYR A 210     -27.819  24.745 -53.210  1.00 82.47           C  
ATOM   1431  CZ  TYR A 210     -27.108  25.714 -52.532  1.00 80.05           C  
ATOM   1432  OH  TYR A 210     -25.849  25.437 -52.054  1.00 77.37           O  
ATOM   1433  N   GLU A 211     -33.235  28.835 -53.315  1.00 96.00           N  
ATOM   1434  CA  GLU A 211     -34.297  29.685 -53.841  1.00102.74           C  
ATOM   1435  C   GLU A 211     -34.316  29.662 -55.363  1.00109.63           C  
ATOM   1436  O   GLU A 211     -35.389  29.665 -55.976  1.00113.04           O  
ATOM   1437  CB  GLU A 211     -34.126  31.113 -53.328  1.00104.33           C  
ATOM   1438  CG  GLU A 211     -35.205  32.077 -53.790  1.00110.89           C  
ATOM   1439  CD  GLU A 211     -34.923  33.502 -53.361  1.00115.52           C  
ATOM   1440  OE1 GLU A 211     -33.746  33.916 -53.419  1.00115.44           O  
ATOM   1441  OE2 GLU A 211     -35.874  34.206 -52.958  1.00118.52           O1-
ATOM   1442  N   ASN A 212     -33.138  29.627 -55.986  1.00115.28           N  
ATOM   1443  CA  ASN A 212     -33.052  29.649 -57.442  1.00125.00           C  
ATOM   1444  C   ASN A 212     -33.428  28.309 -58.062  1.00124.12           C  
ATOM   1445  O   ASN A 212     -33.873  28.270 -59.215  1.00126.86           O  
ATOM   1446  CB  ASN A 212     -31.641  30.047 -57.872  1.00132.41           C  
ATOM   1447  CG  ASN A 212     -31.182  31.344 -57.234  1.00141.01           C  
ATOM   1448  OD1 ASN A 212     -30.192  31.373 -56.503  1.00148.30           O  
ATOM   1449  ND2 ASN A 212     -31.903  32.426 -57.507  1.00144.13           N  
ATOM   1450  N   SER A 213     -33.254  27.210 -57.329  1.00121.08           N  
ATOM   1451  CA  SER A 213     -33.607  25.871 -57.801  1.00116.39           C  
ATOM   1452  C   SER A 213     -34.478  25.206 -56.744  1.00108.31           C  
ATOM   1453  O   SER A 213     -34.011  24.346 -55.984  1.00104.56           O  
ATOM   1454  CB  SER A 213     -32.359  25.040 -58.102  1.00115.97           C  
ATOM   1455  OG  SER A 213     -31.500  24.983 -56.978  1.00113.79           O  
ATOM   1456  N   PRO A 214     -35.757  25.580 -56.668  1.00108.41           N  
ATOM   1457  CA  PRO A 214     -36.639  25.026 -55.634  1.00107.61           C  
ATOM   1458  C   PRO A 214     -37.127  23.614 -55.914  1.00111.12           C  
ATOM   1459  O   PRO A 214     -37.821  23.042 -55.067  1.00111.60           O  
ATOM   1460  CB  PRO A 214     -37.811  26.017 -55.630  1.00107.20           C  
ATOM   1461  CG  PRO A 214     -37.873  26.504 -57.031  1.00109.67           C  
ATOM   1462  CD  PRO A 214     -36.448  26.570 -57.512  1.00109.36           C  
ATOM   1463  N   GLN A 215     -36.796  23.038 -57.067  1.00115.32           N  
ATOM   1464  CA  GLN A 215     -37.222  21.686 -57.397  1.00116.91           C  
ATOM   1465  C   GLN A 215     -36.278  20.614 -56.867  1.00111.78           C  
ATOM   1466  O   GLN A 215     -36.620  19.428 -56.919  1.00111.94           O  
ATOM   1467  CB  GLN A 215     -37.373  21.538 -58.914  1.00122.10           C  
ATOM   1468  CG  GLN A 215     -38.466  22.415 -59.506  1.00129.84           C  
ATOM   1469  CD  GLN A 215     -38.573  22.286 -61.013  1.00135.72           C  
ATOM   1470  OE1 GLN A 215     -39.513  21.685 -61.532  1.00137.87           O  
ATOM   1471  NE2 GLN A 215     -37.609  22.858 -61.725  1.00139.66           N  
ATOM   1472  N   GLN A 216     -35.109  20.997 -56.358  1.00108.04           N  
ATOM   1473  CA  GLN A 216     -34.148  20.066 -55.776  1.00106.57           C  
ATOM   1474  C   GLN A 216     -34.134  20.285 -54.268  1.00 98.95           C  
ATOM   1475  O   GLN A 216     -33.587  21.284 -53.786  1.00 95.26           O  
ATOM   1476  CB  GLN A 216     -32.759  20.265 -56.379  1.00114.92           C  
ATOM   1477  CG  GLN A 216     -31.699  19.317 -55.833  1.00120.74           C  
ATOM   1478  CD  GLN A 216     -31.931  17.877 -56.247  1.00129.26           C  
ATOM   1479  OE1 GLN A 216     -32.171  17.587 -57.420  1.00138.87           O  
ATOM   1480  NE2 GLN A 216     -31.863  16.964 -55.283  1.00127.06           N  
ATOM   1481  N   VAL A 217     -34.735  19.355 -53.527  1.00 96.08           N  
ATOM   1482  CA  VAL A 217     -34.887  19.459 -52.080  1.00 91.28           C  
ATOM   1483  C   VAL A 217     -33.988  18.433 -51.407  1.00 88.05           C  
ATOM   1484  O   VAL A 217     -33.942  17.267 -51.816  1.00 91.83           O  
ATOM   1485  CB  VAL A 217     -36.353  19.256 -51.650  1.00 94.40           C  
ATOM   1486  CG1 VAL A 217     -36.494  19.410 -50.145  1.00 92.30           C  
ATOM   1487  CG2 VAL A 217     -37.256  20.233 -52.373  1.00 98.80           C  
ATOM   1488  N   PHE A 218     -33.284  18.867 -50.366  1.00 83.43           N  
ATOM   1489  CA  PHE A 218     -32.428  18.002 -49.567  1.00 78.06           C  
ATOM   1490  C   PHE A 218     -33.025  17.858 -48.173  1.00 75.73           C  
ATOM   1491  O   PHE A 218     -33.499  18.836 -47.587  1.00 76.16           O  
ATOM   1492  CB  PHE A 218     -31.006  18.564 -49.481  1.00 74.11           C  
ATOM   1493  CG  PHE A 218     -30.362  18.801 -50.822  1.00 76.01           C  
ATOM   1494  CD1 PHE A 218     -30.582  19.981 -51.515  1.00 77.12           C  
ATOM   1495  CD2 PHE A 218     -29.531  17.846 -51.386  1.00 76.46           C  
ATOM   1496  CE1 PHE A 218     -29.989  20.202 -52.745  1.00 77.58           C  
ATOM   1497  CE2 PHE A 218     -28.935  18.062 -52.616  1.00 74.20           C  
ATOM   1498  CZ  PHE A 218     -29.165  19.241 -53.296  1.00 77.26           C  
ATOM   1499  N   SER A 219     -33.001  16.637 -47.641  1.00 73.42           N  
ATOM   1500  CA  SER A 219     -33.707  16.341 -46.404  1.00 73.19           C  
ATOM   1501  C   SER A 219     -32.853  15.473 -45.492  1.00 73.28           C  
ATOM   1502  O   SER A 219     -31.977  14.734 -45.947  1.00 77.87           O  
ATOM   1503  CB  SER A 219     -35.041  15.632 -46.677  1.00 79.31           C  
ATOM   1504  OG  SER A 219     -35.848  16.383 -47.566  1.00 87.78           O  
ATOM   1505  N   THR A 220     -33.127  15.578 -44.193  1.00 71.93           N  
ATOM   1506  CA  THR A 220     -32.580  14.681 -43.187  1.00 70.55           C  
ATOM   1507  C   THR A 220     -33.638  14.472 -42.112  1.00 72.93           C  
ATOM   1508  O   THR A 220     -34.551  15.284 -41.946  1.00 75.25           O  
ATOM   1509  CB  THR A 220     -31.279  15.223 -42.573  1.00 69.10           C  
ATOM   1510  OG1 THR A 220     -30.679  14.216 -41.750  1.00 73.10           O  
ATOM   1511  CG2 THR A 220     -31.558  16.454 -41.731  1.00 65.93           C  
ATOM   1512  N   GLU A 221     -33.517  13.363 -41.389  1.00 72.61           N  
ATOM   1513  CA  GLU A 221     -34.483  12.990 -40.369  1.00 75.16           C  
ATOM   1514  C   GLU A 221     -33.858  13.034 -38.982  1.00 70.97           C  
ATOM   1515  O   GLU A 221     -32.648  12.855 -38.817  1.00 70.04           O  
ATOM   1516  CB  GLU A 221     -35.047  11.587 -40.618  1.00 83.65           C  
ATOM   1517  CG  GLU A 221     -36.079  11.510 -41.720  1.00 93.87           C  
ATOM   1518  CD  GLU A 221     -36.738  10.148 -41.797  1.00103.65           C  
ATOM   1519  OE1 GLU A 221     -36.396   9.271 -40.975  1.00105.00           O  
ATOM   1520  OE2 GLU A 221     -37.599   9.954 -42.680  1.00113.04           O1-
ATOM   1521  N   PHE A 222     -34.703  13.274 -37.985  1.00 68.52           N  
ATOM   1522  CA  PHE A 222     -34.315  13.103 -36.594  1.00 67.25           C  
ATOM   1523  C   PHE A 222     -35.536  12.618 -35.829  1.00 69.46           C  
ATOM   1524  O   PHE A 222     -36.643  13.122 -36.039  1.00 71.69           O  
ATOM   1525  CB  PHE A 222     -33.758  14.401 -35.993  1.00 66.52           C  
ATOM   1526  CG  PHE A 222     -34.734  15.541 -35.974  1.00 69.27           C  
ATOM   1527  CD1 PHE A 222     -34.893  16.356 -37.082  1.00 69.28           C  
ATOM   1528  CD2 PHE A 222     -35.477  15.815 -34.837  1.00 70.84           C  
ATOM   1529  CE1 PHE A 222     -35.786  17.412 -37.060  1.00 71.54           C  
ATOM   1530  CE2 PHE A 222     -36.370  16.868 -34.810  1.00 72.12           C  
ATOM   1531  CZ  PHE A 222     -36.523  17.669 -35.922  1.00 74.29           C  
ATOM   1532  N   GLU A 223     -35.336  11.623 -34.971  1.00 65.47           N  
ATOM   1533  CA  GLU A 223     -36.439  11.032 -34.229  1.00 63.31           C  
ATOM   1534  C   GLU A 223     -36.757  11.864 -32.996  1.00 66.87           C  
ATOM   1535  O   GLU A 223     -35.857  12.363 -32.314  1.00 70.51           O  
ATOM   1536  CB  GLU A 223     -36.100   9.599 -33.820  1.00 60.66           C  
ATOM   1537  CG  GLU A 223     -37.228   8.872 -33.102  1.00 69.67           C  
ATOM   1538  CD  GLU A 223     -36.869   7.445 -32.739  1.00 80.40           C  
ATOM   1539  OE1 GLU A 223     -35.674   7.091 -32.831  1.00 86.88           O  
ATOM   1540  OE2 GLU A 223     -37.780   6.677 -32.365  1.00 87.87           O1-
ATOM   1541  N   VAL A 224     -38.048  12.022 -32.719  1.00 62.82           N  
ATOM   1542  CA  VAL A 224     -38.528  12.641 -31.490  1.00 64.89           C  
ATOM   1543  C   VAL A 224     -39.164  11.546 -30.647  1.00 64.37           C  
ATOM   1544  O   VAL A 224     -40.120  10.892 -31.082  1.00 65.71           O  
ATOM   1545  CB  VAL A 224     -39.517  13.783 -31.770  1.00 68.01           C  
ATOM   1546  CG1 VAL A 224     -40.221  14.204 -30.487  1.00 69.00           C  
ATOM   1547  CG2 VAL A 224     -38.784  14.965 -32.383  1.00 63.35           C  
ATOM   1548  N   LYS A 225     -38.631  11.344 -29.446  1.00 62.25           N  
ATOM   1549  CA  LYS A 225     -39.038  10.230 -28.604  1.00 63.07           C  
ATOM   1550  C   LYS A 225     -38.748  10.587 -27.152  1.00 66.67           C  
ATOM   1551  O   LYS A 225     -37.883  11.419 -26.863  1.00 66.53           O  
ATOM   1552  CB  LYS A 225     -38.312   8.942 -29.013  1.00 64.77           C  
ATOM   1553  CG  LYS A 225     -38.827   7.666 -28.368  1.00 72.51           C  
ATOM   1554  CD  LYS A 225     -37.974   6.471 -28.760  1.00 76.05           C  
ATOM   1555  CE  LYS A 225     -38.503   5.189 -28.143  1.00 84.30           C  
ATOM   1556  NZ  LYS A 225     -37.652   4.017 -28.482  1.00 87.04           N1+
ATOM   1557  N   GLU A 226     -39.499   9.969 -26.245  1.00 68.51           N  
ATOM   1558  CA  GLU A 226     -39.250  10.097 -24.815  1.00 68.41           C  
ATOM   1559  C   GLU A 226     -38.296   8.985 -24.392  1.00 69.17           C  
ATOM   1560  O   GLU A 226     -38.595   7.801 -24.580  1.00 79.76           O  
ATOM   1561  CB  GLU A 226     -40.559  10.030 -24.030  1.00 69.47           C  
ATOM   1562  CG  GLU A 226     -41.542  11.136 -24.385  1.00 76.08           C  
ATOM   1563  CD  GLU A 226     -42.832  11.062 -23.588  1.00 82.90           C  
ATOM   1564  OE1 GLU A 226     -43.145   9.977 -23.052  1.00 82.46           O  
ATOM   1565  OE2 GLU A 226     -43.532  12.093 -23.499  1.00 86.21           O1-
ATOM   1566  N   TYR A 227     -37.150   9.363 -23.831  1.00 61.48           N  
ATOM   1567  CA  TYR A 227     -36.116   8.390 -23.507  1.00 62.29           C  
ATOM   1568  C   TYR A 227     -35.213   8.954 -22.421  1.00 61.42           C  
ATOM   1569  O   TYR A 227     -35.276  10.137 -22.079  1.00 66.74           O  
ATOM   1570  CB  TYR A 227     -35.284   8.024 -24.745  1.00 57.43           C  
ATOM   1571  CG  TYR A 227     -34.542   9.201 -25.342  1.00 57.37           C  
ATOM   1572  CD1 TYR A 227     -33.295   9.588 -24.857  1.00 60.33           C  
ATOM   1573  CD2 TYR A 227     -35.089   9.931 -26.387  1.00 55.98           C  
ATOM   1574  CE1 TYR A 227     -32.619  10.665 -25.396  1.00 53.05           C  
ATOM   1575  CE2 TYR A 227     -34.417  11.009 -26.935  1.00 55.35           C  
ATOM   1576  CZ  TYR A 227     -33.185  11.372 -26.432  1.00 54.98           C  
ATOM   1577  OH  TYR A 227     -32.513  12.444 -26.968  1.00 63.00           O  
ATOM   1578  N   VAL A 228     -34.366   8.079 -21.886  1.00 60.35           N  
ATOM   1579  CA  VAL A 228     -33.180   8.464 -21.134  1.00 64.68           C  
ATOM   1580  C   VAL A 228     -32.007   7.694 -21.720  1.00 68.30           C  
ATOM   1581  O   VAL A 228     -32.174   6.602 -22.274  1.00 68.76           O  
ATOM   1582  CB  VAL A 228     -33.311   8.193 -19.618  1.00 61.60           C  
ATOM   1583  CG1 VAL A 228     -34.349   9.118 -19.001  1.00 62.29           C  
ATOM   1584  CG2 VAL A 228     -33.660   6.734 -19.364  1.00 57.24           C  
ATOM   1585  N   LEU A 229     -30.819   8.269 -21.609  1.00 77.89           N  
ATOM   1586  CA  LEU A 229     -29.646   7.652 -22.215  1.00 70.06           C  
ATOM   1587  C   LEU A 229     -29.308   6.351 -21.497  1.00 55.73           C  
ATOM   1588  O   LEU A 229     -29.278   6.321 -20.262  1.00 55.93           O  
ATOM   1589  CB  LEU A 229     -28.455   8.603 -22.171  1.00 58.90           C  
ATOM   1590  CG  LEU A 229     -28.569   9.861 -23.027  1.00 62.87           C  
ATOM   1591  CD1 LEU A 229     -27.262  10.629 -23.001  1.00 62.82           C  
ATOM   1592  CD2 LEU A 229     -28.959   9.505 -24.451  1.00 61.50           C  
ATOM   1593  N   PRO A 230     -29.066   5.262 -22.220  1.00 55.87           N  
ATOM   1594  CA  PRO A 230     -28.638   4.022 -21.565  1.00 53.07           C  
ATOM   1595  C   PRO A 230     -27.202   4.143 -21.076  1.00 58.32           C  
ATOM   1596  O   PRO A 230     -26.469   5.070 -21.427  1.00 58.11           O  
ATOM   1597  CB  PRO A 230     -28.779   2.969 -22.667  1.00 51.49           C  
ATOM   1598  CG  PRO A 230     -28.629   3.738 -23.937  1.00 52.07           C  
ATOM   1599  CD  PRO A 230     -29.213   5.102 -23.678  1.00 53.94           C  
ATOM   1600  N   SER A 231     -26.805   3.185 -20.236  1.00 59.76           N  
ATOM   1601  CA  SER A 231     -25.465   3.170 -19.664  1.00 65.55           C  
ATOM   1602  C   SER A 231     -24.515   2.217 -20.379  1.00 64.68           C  
ATOM   1603  O   SER A 231     -23.312   2.240 -20.094  1.00 65.03           O  
ATOM   1604  CB  SER A 231     -25.526   2.806 -18.172  1.00 66.42           C  
ATOM   1605  OG  SER A 231     -26.102   1.528 -17.975  1.00 73.23           O  
ATOM   1606  N   PHE A 232     -25.016   1.390 -21.294  1.00 66.47           N  
ATOM   1607  CA  PHE A 232     -24.167   0.466 -22.032  1.00 70.32           C  
ATOM   1608  C   PHE A 232     -24.739   0.270 -23.429  1.00 70.37           C  
ATOM   1609  O   PHE A 232     -25.906   0.570 -23.692  1.00 74.17           O  
ATOM   1610  CB  PHE A 232     -24.032  -0.879 -21.305  1.00 64.78           C  
ATOM   1611  CG  PHE A 232     -25.303  -1.679 -21.253  1.00 65.00           C  
ATOM   1612  CD1 PHE A 232     -26.311  -1.353 -20.359  1.00 65.34           C  
ATOM   1613  CD2 PHE A 232     -25.483  -2.771 -22.086  1.00 63.49           C  
ATOM   1614  CE1 PHE A 232     -27.478  -2.093 -20.309  1.00 65.82           C  
ATOM   1615  CE2 PHE A 232     -26.646  -3.514 -22.038  1.00 63.87           C  
ATOM   1616  CZ  PHE A 232     -27.644  -3.174 -21.149  1.00 66.63           C  
ATOM   1617  N   GLU A 233     -23.896  -0.230 -24.328  1.00 66.61           N  
ATOM   1618  CA  GLU A 233     -24.291  -0.528 -25.695  1.00 66.48           C  
ATOM   1619  C   GLU A 233     -24.276  -2.032 -25.933  1.00 58.90           C  
ATOM   1620  O   GLU A 233     -23.587  -2.788 -25.244  1.00 57.27           O  
ATOM   1621  CB  GLU A 233     -23.375   0.175 -26.704  1.00 75.53           C  
ATOM   1622  CG  GLU A 233     -21.891  -0.070 -26.493  1.00 88.51           C  
ATOM   1623  CD  GLU A 233     -21.045   0.525 -27.602  1.00 97.34           C  
ATOM   1624  OE1 GLU A 233     -21.527   0.577 -28.753  1.00 98.45           O  
ATOM   1625  OE2 GLU A 233     -19.903   0.947 -27.321  1.00103.52           O1-
ATOM   1626  N   VAL A 234     -25.064  -2.460 -26.917  1.00 58.89           N  
ATOM   1627  CA  VAL A 234     -25.183  -3.864 -27.290  1.00 56.81           C  
ATOM   1628  C   VAL A 234     -24.840  -3.992 -28.766  1.00 59.87           C  
ATOM   1629  O   VAL A 234     -25.365  -3.244 -29.600  1.00 64.71           O  
ATOM   1630  CB  VAL A 234     -26.591  -4.418 -27.004  1.00 55.91           C  
ATOM   1631  CG1 VAL A 234     -26.704  -5.857 -27.481  1.00 57.96           C  
ATOM   1632  CG2 VAL A 234     -26.899  -4.333 -25.525  1.00 59.04           C  
ATOM   1633  N   ILE A 235     -23.958  -4.934 -29.084  1.00 59.06           N  
ATOM   1634  CA  ILE A 235     -23.529  -5.194 -30.452  1.00 59.94           C  
ATOM   1635  C   ILE A 235     -23.969  -6.601 -30.814  1.00 59.54           C  
ATOM   1636  O   ILE A 235     -23.611  -7.565 -30.126  1.00 58.95           O  
ATOM   1637  CB  ILE A 235     -22.010  -5.032 -30.615  1.00 64.58           C  
ATOM   1638  CG1 ILE A 235     -21.580  -3.610 -30.251  1.00 61.68           C  
ATOM   1639  CG2 ILE A 235     -21.591  -5.370 -32.033  1.00 63.15           C  
ATOM   1640  CD1 ILE A 235     -20.089  -3.387 -30.357  1.00 66.49           C  
ATOM   1641  N   VAL A 236     -24.745  -6.719 -31.883  1.00 70.70           N  
ATOM   1642  CA  VAL A 236     -25.244  -7.999 -32.370  1.00 74.16           C  
ATOM   1643  C   VAL A 236     -24.460  -8.317 -33.635  1.00 76.70           C  
ATOM   1644  O   VAL A 236     -24.735  -7.764 -34.706  1.00 81.46           O  
ATOM   1645  CB  VAL A 236     -26.750  -7.965 -32.638  1.00 72.42           C  
ATOM   1646  CG1 VAL A 236     -27.231  -9.329 -33.099  1.00 73.95           C  
ATOM   1647  CG2 VAL A 236     -27.498  -7.513 -31.394  1.00 71.54           C  
ATOM   1648  N   GLU A 237     -23.487  -9.212 -33.520  1.00 80.36           N  
ATOM   1649  CA  GLU A 237     -22.548  -9.475 -34.609  1.00 86.75           C  
ATOM   1650  C   GLU A 237     -22.594 -10.940 -35.013  1.00 81.45           C  
ATOM   1651  O   GLU A 237     -22.173 -11.811 -34.227  1.00 83.90           O  
ATOM   1652  CB  GLU A 237     -21.131  -9.085 -34.190  1.00100.52           C  
ATOM   1653  CG  GLU A 237     -20.176  -8.871 -35.348  1.00113.14           C  
ATOM   1654  CD  GLU A 237     -20.641  -7.770 -36.280  1.00123.41           C  
ATOM   1655  OE1 GLU A 237     -21.301  -8.083 -37.293  1.00126.95           O  
ATOM   1656  OE2 GLU A 237     -20.356  -6.588 -35.990  1.00129.34           O1-
ATOM   1657  N   PRO A 238     -23.086 -11.265 -36.205  1.00 72.98           N  
ATOM   1658  CA  PRO A 238     -23.019 -12.651 -36.674  1.00 69.75           C  
ATOM   1659  C   PRO A 238     -21.598 -13.026 -37.058  1.00 70.59           C  
ATOM   1660  O   PRO A 238     -20.790 -12.178 -37.443  1.00 73.85           O  
ATOM   1661  CB  PRO A 238     -23.945 -12.656 -37.894  1.00 69.00           C  
ATOM   1662  CG  PRO A 238     -23.891 -11.252 -38.397  1.00 67.81           C  
ATOM   1663  CD  PRO A 238     -23.759 -10.383 -37.175  1.00 70.27           C  
ATOM   1664  N   THR A 239     -21.298 -14.322 -36.946  1.00 69.17           N  
ATOM   1665  CA  THR A 239     -19.952 -14.792 -37.258  1.00 74.28           C  
ATOM   1666  C   THR A 239     -19.601 -14.552 -38.720  1.00 77.48           C  
ATOM   1667  O   THR A 239     -18.422 -14.403 -39.059  1.00 82.19           O  
ATOM   1668  CB  THR A 239     -19.814 -16.273 -36.907  1.00 75.21           C  
ATOM   1669  OG1 THR A 239     -20.751 -17.037 -37.674  1.00 73.55           O  
ATOM   1670  CG2 THR A 239     -20.084 -16.490 -35.425  1.00 78.06           C  
ATOM   1671  N   GLU A 240     -20.602 -14.514 -39.596  1.00 75.83           N  
ATOM   1672  CA  GLU A 240     -20.422 -14.096 -40.977  1.00 78.97           C  
ATOM   1673  C   GLU A 240     -21.504 -13.085 -41.328  1.00 79.28           C  
ATOM   1674  O   GLU A 240     -22.612 -13.127 -40.786  1.00 74.02           O  
ATOM   1675  CB  GLU A 240     -20.473 -15.284 -41.949  1.00 80.78           C  
ATOM   1676  CG  GLU A 240     -19.576 -16.447 -41.558  1.00 86.05           C  
ATOM   1677  CD  GLU A 240     -19.094 -17.242 -42.755  1.00 93.47           C  
ATOM   1678  OE1 GLU A 240     -18.201 -16.746 -43.475  1.00 94.57           O  
ATOM   1679  OE2 GLU A 240     -19.612 -18.358 -42.981  1.00 95.11           O1-
ATOM   1680  N   LYS A 241     -21.175 -12.172 -42.242  1.00 84.17           N  
ATOM   1681  CA  LYS A 241     -22.100 -11.105 -42.608  1.00 86.29           C  
ATOM   1682  C   LYS A 241     -23.099 -11.587 -43.654  1.00 83.77           C  
ATOM   1683  O   LYS A 241     -23.572 -10.803 -44.484  1.00 86.44           O  
ATOM   1684  CB  LYS A 241     -21.332  -9.878 -43.110  1.00 94.50           C  
ATOM   1685  CG  LYS A 241     -20.432  -9.243 -42.056  1.00 99.64           C  
ATOM   1686  CD  LYS A 241     -19.921  -7.880 -42.500  1.00110.25           C  
ATOM   1687  CE  LYS A 241     -18.939  -7.297 -41.492  1.00116.99           C  
ATOM   1688  NZ  LYS A 241     -19.550  -7.137 -40.143  1.00116.99           N1+
ATOM   1689  N   PHE A 242     -23.424 -12.876 -43.611  1.00 77.88           N  
ATOM   1690  CA  PHE A 242     -24.437 -13.482 -44.465  1.00 72.33           C  
ATOM   1691  C   PHE A 242     -24.793 -14.836 -43.864  1.00 70.43           C  
ATOM   1692  O   PHE A 242     -24.239 -15.244 -42.839  1.00 70.03           O  
ATOM   1693  CB  PHE A 242     -23.942 -13.624 -45.907  1.00 73.10           C  
ATOM   1694  CG  PHE A 242     -22.687 -14.440 -46.037  1.00 72.30           C  
ATOM   1695  CD1 PHE A 242     -22.749 -15.817 -46.186  1.00 66.15           C  
ATOM   1696  CD2 PHE A 242     -21.445 -13.827 -46.010  1.00 71.42           C  
ATOM   1697  CE1 PHE A 242     -21.595 -16.566 -46.305  1.00 69.61           C  
ATOM   1698  CE2 PHE A 242     -20.288 -14.572 -46.129  1.00 72.96           C  
ATOM   1699  CZ  PHE A 242     -20.364 -15.943 -46.276  1.00 71.20           C  
ATOM   1700  N   TYR A 243     -25.717 -15.542 -44.512  1.00 68.35           N  
ATOM   1701  CA  TYR A 243     -26.030 -16.913 -44.125  1.00 67.28           C  
ATOM   1702  C   TYR A 243     -26.043 -17.805 -45.356  1.00 71.94           C  
ATOM   1703  O   TYR A 243     -26.849 -17.598 -46.269  1.00 72.19           O  
ATOM   1704  CB  TYR A 243     -27.368 -17.019 -43.395  1.00 65.04           C  
ATOM   1705  CG  TYR A 243     -27.712 -18.460 -43.118  1.00 60.93           C  
ATOM   1706  CD1 TYR A 243     -26.912 -19.231 -42.284  1.00 57.81           C  
ATOM   1707  CD2 TYR A 243     -28.810 -19.064 -43.714  1.00 58.48           C  
ATOM   1708  CE1 TYR A 243     -27.205 -20.561 -42.036  1.00 63.53           C  
ATOM   1709  CE2 TYR A 243     -29.113 -20.393 -43.471  1.00 59.83           C  
ATOM   1710  CZ  TYR A 243     -28.307 -21.136 -42.632  1.00 64.70           C  
ATOM   1711  OH  TYR A 243     -28.606 -22.456 -42.391  1.00 70.72           O  
ATOM   1712  N   TYR A 244     -25.164 -18.804 -45.364  1.00 76.08           N  
ATOM   1713  CA  TYR A 244     -25.132 -19.791 -46.435  1.00 82.13           C  
ATOM   1714  C   TYR A 244     -26.286 -20.769 -46.256  1.00 78.91           C  
ATOM   1715  O   TYR A 244     -26.374 -21.454 -45.232  1.00 73.31           O  
ATOM   1716  CB  TYR A 244     -23.791 -20.521 -46.433  1.00 78.55           C  
ATOM   1717  CG  TYR A 244     -23.636 -21.558 -47.524  1.00 78.86           C  
ATOM   1718  CD1 TYR A 244     -24.031 -21.289 -48.830  1.00 80.30           C  
ATOM   1719  CD2 TYR A 244     -23.074 -22.797 -47.252  1.00 82.24           C  
ATOM   1720  CE1 TYR A 244     -23.883 -22.236 -49.830  1.00 84.24           C  
ATOM   1721  CE2 TYR A 244     -22.919 -23.747 -48.244  1.00 83.45           C  
ATOM   1722  CZ  TYR A 244     -23.325 -23.463 -49.531  1.00 83.30           C  
ATOM   1723  OH  TYR A 244     -23.174 -24.409 -50.521  1.00 85.76           O  
ATOM   1724  N   ILE A 245     -27.168 -20.835 -47.256  1.00 81.81           N  
ATOM   1725  CA  ILE A 245     -28.421 -21.573 -47.114  1.00 84.66           C  
ATOM   1726  C   ILE A 245     -28.175 -23.049 -46.825  1.00 89.17           C  
ATOM   1727  O   ILE A 245     -29.012 -23.714 -46.201  1.00 96.89           O  
ATOM   1728  CB  ILE A 245     -29.296 -21.377 -48.370  1.00 89.07           C  
ATOM   1729  CG1 ILE A 245     -30.670 -22.022 -48.181  1.00 93.57           C  
ATOM   1730  CG2 ILE A 245     -28.612 -21.957 -49.594  1.00 92.61           C  
ATOM   1731  CD1 ILE A 245     -31.439 -21.490 -46.996  1.00 93.04           C  
ATOM   1732  N   TYR A 246     -27.034 -23.587 -47.250  1.00 85.46           N  
ATOM   1733  CA  TYR A 246     -26.716 -24.989 -47.014  1.00 84.79           C  
ATOM   1734  C   TYR A 246     -25.814 -25.192 -45.804  1.00 85.83           C  
ATOM   1735  O   TYR A 246     -25.292 -26.294 -45.612  1.00 92.02           O  
ATOM   1736  CB  TYR A 246     -26.074 -25.605 -48.258  1.00 83.58           C  
ATOM   1737  CG  TYR A 246     -26.952 -25.533 -49.485  1.00 84.36           C  
ATOM   1738  CD1 TYR A 246     -28.172 -26.194 -49.530  1.00 84.55           C  
ATOM   1739  CD2 TYR A 246     -26.559 -24.808 -50.601  1.00 85.37           C  
ATOM   1740  CE1 TYR A 246     -28.979 -26.131 -50.651  1.00 84.99           C  
ATOM   1741  CE2 TYR A 246     -27.357 -24.739 -51.727  1.00 86.48           C  
ATOM   1742  CZ  TYR A 246     -28.565 -25.401 -51.747  1.00 86.50           C  
ATOM   1743  OH  TYR A 246     -29.357 -25.331 -52.870  1.00 86.86           O  
ATOM   1744  N   ASN A 247     -25.617 -24.157 -44.988  1.00 83.63           N  
ATOM   1745  CA  ASN A 247     -24.829 -24.283 -43.769  1.00 84.48           C  
ATOM   1746  C   ASN A 247     -25.673 -24.970 -42.704  1.00 92.44           C  
ATOM   1747  O   ASN A 247     -26.691 -24.427 -42.261  1.00 93.29           O  
ATOM   1748  CB  ASN A 247     -24.349 -22.915 -43.289  1.00 77.38           C  
ATOM   1749  CG  ASN A 247     -23.500 -22.995 -42.026  1.00 70.74           C  
ATOM   1750  OD1 ASN A 247     -23.092 -24.074 -41.600  1.00 69.75           O  
ATOM   1751  ND2 ASN A 247     -23.223 -21.838 -41.425  1.00 63.91           N  
ATOM   1752  N   GLU A 248     -25.252 -26.166 -42.297  1.00 99.33           N  
ATOM   1753  CA  GLU A 248     -26.007 -26.916 -41.304  1.00102.38           C  
ATOM   1754  C   GLU A 248     -25.834 -26.343 -39.904  1.00 96.31           C  
ATOM   1755  O   GLU A 248     -26.668 -26.609 -39.033  1.00 95.94           O  
ATOM   1756  CB  GLU A 248     -25.585 -28.385 -41.335  1.00116.20           C  
ATOM   1757  CG  GLU A 248     -26.623 -29.348 -40.788  1.00128.02           C  
ATOM   1758  CD  GLU A 248     -27.948 -29.255 -41.519  1.00130.24           C  
ATOM   1759  OE1 GLU A 248     -28.968 -28.954 -40.863  1.00130.62           O  
ATOM   1760  OE2 GLU A 248     -27.970 -29.474 -42.749  1.00132.25           O1-
ATOM   1761  N   LYS A 249     -24.780 -25.558 -39.671  1.00 92.02           N  
ATOM   1762  CA  LYS A 249     -24.560 -24.964 -38.359  1.00 89.14           C  
ATOM   1763  C   LYS A 249     -25.553 -23.855 -38.039  1.00 86.78           C  
ATOM   1764  O   LYS A 249     -25.601 -23.407 -36.889  1.00 87.30           O  
ATOM   1765  CB  LYS A 249     -23.134 -24.416 -38.255  1.00 89.91           C  
ATOM   1766  CG  LYS A 249     -22.046 -25.474 -38.289  1.00 97.57           C  
ATOM   1767  CD  LYS A 249     -20.666 -24.850 -38.123  1.00103.10           C  
ATOM   1768  CE  LYS A 249     -19.568 -25.905 -38.183  1.00115.26           C  
ATOM   1769  NZ  LYS A 249     -18.207 -25.329 -37.988  1.00120.72           N1+
ATOM   1770  N   GLY A 250     -26.339 -23.407 -39.014  1.00 82.72           N  
ATOM   1771  CA  GLY A 250     -27.243 -22.304 -38.780  1.00 78.80           C  
ATOM   1772  C   GLY A 250     -26.497 -20.982 -38.698  1.00 79.85           C  
ATOM   1773  O   GLY A 250     -25.290 -20.889 -38.935  1.00 81.08           O  
ATOM   1774  N   LEU A 251     -27.251 -19.941 -38.349  1.00 75.06           N  
ATOM   1775  CA  LEU A 251     -26.707 -18.592 -38.226  1.00 73.12           C  
ATOM   1776  C   LEU A 251     -26.216 -18.387 -36.798  1.00 73.72           C  
ATOM   1777  O   LEU A 251     -27.020 -18.275 -35.867  1.00 77.70           O  
ATOM   1778  CB  LEU A 251     -27.752 -17.545 -38.605  1.00 69.87           C  
ATOM   1779  CG  LEU A 251     -27.293 -16.085 -38.549  1.00 68.58           C  
ATOM   1780  CD1 LEU A 251     -26.105 -15.842 -39.472  1.00 66.40           C  
ATOM   1781  CD2 LEU A 251     -28.435 -15.139 -38.889  1.00 70.76           C  
ATOM   1782  N   GLU A 252     -24.898 -18.342 -36.628  1.00 72.09           N  
ATOM   1783  CA  GLU A 252     -24.287 -18.115 -35.326  1.00 73.02           C  
ATOM   1784  C   GLU A 252     -24.081 -16.622 -35.107  1.00 71.78           C  
ATOM   1785  O   GLU A 252     -23.576 -15.921 -35.990  1.00 73.95           O  
ATOM   1786  CB  GLU A 252     -22.957 -18.861 -35.219  1.00 78.10           C  
ATOM   1787  CG  GLU A 252     -23.110 -20.369 -35.138  1.00 84.95           C  
ATOM   1788  CD  GLU A 252     -21.779 -21.093 -35.119  1.00 94.70           C  
ATOM   1789  OE1 GLU A 252     -21.193 -21.291 -36.205  1.00 97.46           O  
ATOM   1790  OE2 GLU A 252     -21.316 -21.457 -34.017  1.00100.13           O1-
ATOM   1791  N   VAL A 253     -24.477 -16.141 -33.931  1.00 68.11           N  
ATOM   1792  CA  VAL A 253     -24.435 -14.724 -33.597  1.00 64.81           C  
ATOM   1793  C   VAL A 253     -23.759 -14.566 -32.244  1.00 66.06           C  
ATOM   1794  O   VAL A 253     -23.972 -15.376 -31.334  1.00 70.99           O  
ATOM   1795  CB  VAL A 253     -25.850 -14.105 -33.578  1.00 59.25           C  
ATOM   1796  CG1 VAL A 253     -25.805 -12.670 -33.084  1.00 60.49           C  
ATOM   1797  CG2 VAL A 253     -26.472 -14.167 -34.963  1.00 56.87           C  
ATOM   1798  N   THR A 254     -22.933 -13.533 -32.114  1.00 62.22           N  
ATOM   1799  CA  THR A 254     -22.276 -13.206 -30.858  1.00 64.41           C  
ATOM   1800  C   THR A 254     -22.849 -11.896 -30.340  1.00 65.31           C  
ATOM   1801  O   THR A 254     -22.797 -10.874 -31.034  1.00 66.85           O  
ATOM   1802  CB  THR A 254     -20.762 -13.100 -31.034  1.00 68.74           C  
ATOM   1803  OG1 THR A 254     -20.244 -14.356 -31.495  1.00 72.86           O  
ATOM   1804  CG2 THR A 254     -20.103 -12.735 -29.710  1.00 67.41           C  
ATOM   1805  N   ILE A 255     -23.405 -11.932 -29.134  1.00 61.51           N  
ATOM   1806  CA  ILE A 255     -23.958 -10.745 -28.496  1.00 57.25           C  
ATOM   1807  C   ILE A 255     -22.881 -10.138 -27.611  1.00 61.60           C  
ATOM   1808  O   ILE A 255     -22.342 -10.811 -26.725  1.00 68.57           O  
ATOM   1809  CB  ILE A 255     -25.213 -11.081 -27.681  1.00 60.60           C  
ATOM   1810  CG1 ILE A 255     -26.215 -11.859 -28.536  1.00 57.57           C  
ATOM   1811  CG2 ILE A 255     -25.828  -9.808 -27.120  1.00 58.42           C  
ATOM   1812  CD1 ILE A 255     -26.681 -11.107 -29.756  1.00 57.49           C  
ATOM   1813  N   THR A 256     -22.570  -8.869 -27.845  1.00 63.28           N  
ATOM   1814  CA  THR A 256     -21.529  -8.166 -27.111  1.00 66.54           C  
ATOM   1815  C   THR A 256     -22.130  -6.945 -26.434  1.00 67.33           C  
ATOM   1816  O   THR A 256     -22.771  -6.118 -27.091  1.00 67.54           O  
ATOM   1817  CB  THR A 256     -20.388  -7.748 -28.040  1.00 70.37           C  
ATOM   1818  OG1 THR A 256     -19.813  -8.916 -28.638  1.00 80.57           O  
ATOM   1819  CG2 THR A 256     -19.318  -7.001 -27.262  1.00 69.99           C  
ATOM   1820  N   ALA A 257     -21.926  -6.840 -25.126  1.00 64.91           N  
ATOM   1821  CA  ALA A 257     -22.459  -5.739 -24.338  1.00 63.57           C  
ATOM   1822  C   ALA A 257     -21.358  -5.186 -23.449  1.00 66.93           C  
ATOM   1823  O   ALA A 257     -20.705  -5.939 -22.720  1.00 66.49           O  
ATOM   1824  CB  ALA A 257     -23.654  -6.187 -23.492  1.00 62.37           C  
ATOM   1825  N   ARG A 258     -21.153  -3.874 -23.513  1.00 65.79           N  
ATOM   1826  CA  ARG A 258     -20.174  -3.220 -22.662  1.00 68.13           C  
ATOM   1827  C   ARG A 258     -20.643  -1.802 -22.380  1.00 62.06           C  
ATOM   1828  O   ARG A 258     -21.390  -1.211 -23.164  1.00 57.48           O  
ATOM   1829  CB  ARG A 258     -18.780  -3.219 -23.301  1.00 78.00           C  
ATOM   1830  CG  ARG A 258     -18.675  -2.424 -24.588  1.00 88.37           C  
ATOM   1831  CD  ARG A 258     -17.355  -2.687 -25.302  1.00100.71           C  
ATOM   1832  NE  ARG A 258     -16.199  -2.422 -24.451  1.00112.17           N  
ATOM   1833  CZ  ARG A 258     -15.462  -3.366 -23.875  1.00121.19           C  
ATOM   1834  NH1 ARG A 258     -15.759  -4.645 -24.060  1.00123.14           N1+
ATOM   1835  NH2 ARG A 258     -14.427  -3.033 -23.115  1.00125.99           N  
ATOM   1836  N   PHE A 259     -20.202  -1.267 -21.246  1.00 61.45           N  
ATOM   1837  CA  PHE A 259     -20.599   0.072 -20.850  1.00 59.73           C  
ATOM   1838  C   PHE A 259     -19.993   1.111 -21.787  1.00 64.37           C  
ATOM   1839  O   PHE A 259     -19.011   0.861 -22.491  1.00 74.22           O  
ATOM   1840  CB  PHE A 259     -20.179   0.353 -19.408  1.00 61.06           C  
ATOM   1841  CG  PHE A 259     -20.930  -0.457 -18.392  1.00 63.28           C  
ATOM   1842  CD1 PHE A 259     -22.199  -0.074 -17.985  1.00 62.60           C  
ATOM   1843  CD2 PHE A 259     -20.370  -1.599 -17.842  1.00 61.37           C  
ATOM   1844  CE1 PHE A 259     -22.896  -0.816 -17.047  1.00 57.10           C  
ATOM   1845  CE2 PHE A 259     -21.062  -2.344 -16.904  1.00 59.82           C  
ATOM   1846  CZ  PHE A 259     -22.326  -1.952 -16.507  1.00 57.03           C  
ATOM   1847  N   LEU A 260     -20.600   2.300 -21.784  1.00 58.07           N  
ATOM   1848  CA  LEU A 260     -20.155   3.358 -22.682  1.00 56.68           C  
ATOM   1849  C   LEU A 260     -18.735   3.806 -22.372  1.00 62.30           C  
ATOM   1850  O   LEU A 260     -18.028   4.275 -23.269  1.00 67.62           O  
ATOM   1851  CB  LEU A 260     -21.110   4.545 -22.607  1.00 60.26           C  
ATOM   1852  CG  LEU A 260     -22.547   4.277 -23.054  1.00 61.89           C  
ATOM   1853  CD1 LEU A 260     -23.408   5.491 -22.768  1.00 58.42           C  
ATOM   1854  CD2 LEU A 260     -22.595   3.911 -24.534  1.00 56.52           C  
ATOM   1855  N   TYR A 261     -18.297   3.671 -21.122  1.00 66.11           N  
ATOM   1856  CA  TYR A 261     -16.960   4.093 -20.727  1.00 67.20           C  
ATOM   1857  C   TYR A 261     -15.915   2.995 -20.884  1.00 67.59           C  
ATOM   1858  O   TYR A 261     -14.749   3.220 -20.548  1.00 71.90           O  
ATOM   1859  CB  TYR A 261     -16.966   4.604 -19.282  1.00 70.11           C  
ATOM   1860  CG  TYR A 261     -17.765   3.760 -18.318  1.00 69.79           C  
ATOM   1861  CD1 TYR A 261     -19.108   4.022 -18.086  1.00 67.59           C  
ATOM   1862  CD2 TYR A 261     -17.172   2.712 -17.627  1.00 70.54           C  
ATOM   1863  CE1 TYR A 261     -19.842   3.259 -17.203  1.00 64.62           C  
ATOM   1864  CE2 TYR A 261     -17.899   1.943 -16.740  1.00 70.57           C  
ATOM   1865  CZ  TYR A 261     -19.233   2.222 -16.532  1.00 66.96           C  
ATOM   1866  OH  TYR A 261     -19.961   1.461 -15.650  1.00 71.05           O  
ATOM   1867  N   GLY A 262     -16.300   1.823 -21.384  1.00 67.30           N  
ATOM   1868  CA  GLY A 262     -15.337   0.797 -21.729  1.00 70.99           C  
ATOM   1869  C   GLY A 262     -15.134  -0.264 -20.669  1.00 81.73           C  
ATOM   1870  O   GLY A 262     -13.998  -0.563 -20.291  1.00104.57           O  
ATOM   1871  N   LYS A 263     -16.228  -0.842 -20.183  1.00 71.68           N  
ATOM   1872  CA  LYS A 263     -16.174  -1.919 -19.207  1.00 69.73           C  
ATOM   1873  C   LYS A 263     -17.204  -2.971 -19.585  1.00 64.35           C  
ATOM   1874  O   LYS A 263     -18.277  -2.652 -20.104  1.00 64.76           O  
ATOM   1875  CB  LYS A 263     -16.428  -1.411 -17.781  1.00 69.99           C  
ATOM   1876  CG  LYS A 263     -15.328  -0.514 -17.222  1.00 75.45           C  
ATOM   1877  CD  LYS A 263     -14.054  -1.297 -16.936  1.00 75.06           C  
ATOM   1878  CE  LYS A 263     -13.013  -0.430 -16.239  1.00 77.29           C  
ATOM   1879  NZ  LYS A 263     -11.810  -1.210 -15.826  1.00 84.64           N1+
ATOM   1880  N   LYS A 264     -16.870  -4.230 -19.319  1.00 63.35           N  
ATOM   1881  CA  LYS A 264     -17.721  -5.332 -19.739  1.00 72.75           C  
ATOM   1882  C   LYS A 264     -18.980  -5.414 -18.882  1.00 75.60           C  
ATOM   1883  O   LYS A 264     -18.987  -5.049 -17.703  1.00 74.52           O  
ATOM   1884  CB  LYS A 264     -16.950  -6.648 -19.681  1.00 79.20           C  
ATOM   1885  CG  LYS A 264     -15.763  -6.693 -20.628  1.00 86.21           C  
ATOM   1886  CD  LYS A 264     -14.917  -7.930 -20.397  1.00 97.35           C  
ATOM   1887  CE  LYS A 264     -13.683  -7.928 -21.283  1.00103.97           C  
ATOM   1888  NZ  LYS A 264     -12.800  -9.097 -21.010  1.00111.23           N1+
ATOM   1889  N   VAL A 265     -20.053  -5.907 -19.498  1.00 71.65           N  
ATOM   1890  CA  VAL A 265     -21.382  -5.958 -18.903  1.00 65.70           C  
ATOM   1891  C   VAL A 265     -21.694  -7.395 -18.508  1.00 71.13           C  
ATOM   1892  O   VAL A 265     -21.362  -8.337 -19.237  1.00 59.41           O  
ATOM   1893  CB  VAL A 265     -22.438  -5.406 -19.886  1.00 66.15           C  
ATOM   1894  CG1 VAL A 265     -23.809  -6.002 -19.620  1.00 63.79           C  
ATOM   1895  CG2 VAL A 265     -22.494  -3.886 -19.813  1.00 65.74           C  
ATOM   1896  N   GLU A 266     -22.313  -7.564 -17.342  1.00 74.46           N  
ATOM   1897  CA  GLU A 266     -22.846  -8.847 -16.902  1.00 77.45           C  
ATOM   1898  C   GLU A 266     -24.365  -8.763 -16.903  1.00 76.24           C  
ATOM   1899  O   GLU A 266     -24.937  -7.832 -16.326  1.00 77.44           O  
ATOM   1900  CB  GLU A 266     -22.340  -9.212 -15.503  1.00 85.35           C  
ATOM   1901  CG  GLU A 266     -20.832  -9.148 -15.332  1.00 95.14           C  
ATOM   1902  CD  GLU A 266     -20.115 -10.272 -16.049  1.00106.72           C  
ATOM   1903  OE1 GLU A 266     -20.743 -11.327 -16.274  1.00113.59           O  
ATOM   1904  OE2 GLU A 266     -18.924 -10.101 -16.389  1.00112.41           O1-
ATOM   1905  N   GLY A 267     -25.015  -9.723 -17.547  1.00 74.99           N  
ATOM   1906  CA  GLY A 267     -26.463  -9.731 -17.558  1.00 72.39           C  
ATOM   1907  C   GLY A 267     -27.020 -10.907 -18.324  1.00 71.18           C  
ATOM   1908  O   GLY A 267     -26.367 -11.940 -18.478  1.00 72.35           O  
ATOM   1909  N   THR A 268     -28.250 -10.731 -18.798  1.00 68.83           N  
ATOM   1910  CA  THR A 268     -28.977 -11.748 -19.541  1.00 67.97           C  
ATOM   1911  C   THR A 268     -29.449 -11.150 -20.856  1.00 65.25           C  
ATOM   1912  O   THR A 268     -29.843  -9.982 -20.906  1.00 67.83           O  
ATOM   1913  CB  THR A 268     -30.176 -12.263 -18.735  1.00 69.93           C  
ATOM   1914  OG1 THR A 268     -29.761 -12.550 -17.394  1.00 70.79           O  
ATOM   1915  CG2 THR A 268     -30.752 -13.522 -19.366  1.00 67.71           C  
ATOM   1916  N   ALA A 269     -29.405 -11.947 -21.920  1.00 61.20           N  
ATOM   1917  CA  ALA A 269     -29.808 -11.498 -23.244  1.00 63.18           C  
ATOM   1918  C   ALA A 269     -31.003 -12.302 -23.733  1.00 66.33           C  
ATOM   1919  O   ALA A 269     -31.045 -13.528 -23.583  1.00 66.08           O  
ATOM   1920  CB  ALA A 269     -28.656 -11.616 -24.246  1.00 64.45           C  
ATOM   1921  N   PHE A 270     -31.974 -11.600 -24.311  1.00 68.02           N  
ATOM   1922  CA  PHE A 270     -33.127 -12.207 -24.967  1.00 67.79           C  
ATOM   1923  C   PHE A 270     -32.971 -11.979 -26.465  1.00 65.45           C  
ATOM   1924  O   PHE A 270     -33.143 -10.853 -26.945  1.00 65.99           O  
ATOM   1925  CB  PHE A 270     -34.434 -11.608 -24.456  1.00 70.58           C  
ATOM   1926  CG  PHE A 270     -34.727 -11.919 -23.018  1.00 78.84           C  
ATOM   1927  CD1 PHE A 270     -34.263 -11.093 -22.008  1.00 77.01           C  
ATOM   1928  CD2 PHE A 270     -35.480 -13.032 -22.675  1.00 82.54           C  
ATOM   1929  CE1 PHE A 270     -34.537 -11.374 -20.685  1.00 74.41           C  
ATOM   1930  CE2 PHE A 270     -35.756 -13.318 -21.354  1.00 86.55           C  
ATOM   1931  CZ  PHE A 270     -35.283 -12.488 -20.358  1.00 82.77           C  
ATOM   1932  N   VAL A 271     -32.641 -13.039 -27.197  1.00 62.82           N  
ATOM   1933  CA  VAL A 271     -32.346 -12.958 -28.624  1.00 64.67           C  
ATOM   1934  C   VAL A 271     -33.428 -13.703 -29.389  1.00 64.20           C  
ATOM   1935  O   VAL A 271     -33.758 -14.847 -29.055  1.00 68.27           O  
ATOM   1936  CB  VAL A 271     -30.953 -13.529 -28.944  1.00 63.54           C  
ATOM   1937  CG1 VAL A 271     -30.641 -13.370 -30.423  1.00 62.45           C  
ATOM   1938  CG2 VAL A 271     -29.895 -12.846 -28.097  1.00 64.07           C  
ATOM   1939  N   ILE A 272     -33.978 -13.055 -30.414  1.00 60.71           N  
ATOM   1940  CA  ILE A 272     -34.987 -13.654 -31.280  1.00 63.67           C  
ATOM   1941  C   ILE A 272     -34.640 -13.315 -32.722  1.00 64.12           C  
ATOM   1942  O   ILE A 272     -34.143 -12.221 -33.013  1.00 55.36           O  
ATOM   1943  CB  ILE A 272     -36.414 -13.181 -30.919  1.00 61.75           C  
ATOM   1944  CG1 ILE A 272     -37.454 -13.941 -31.744  1.00 59.58           C  
ATOM   1945  CG2 ILE A 272     -36.560 -11.678 -31.118  1.00 56.15           C  
ATOM   1946  CD1 ILE A 272     -38.887 -13.610 -31.382  1.00 62.41           C  
ATOM   1947  N   PHE A 273     -34.888 -14.259 -33.622  1.00 70.92           N  
ATOM   1948  CA  PHE A 273     -34.550 -14.123 -35.029  1.00 70.64           C  
ATOM   1949  C   PHE A 273     -35.810 -13.929 -35.863  1.00 72.82           C  
ATOM   1950  O   PHE A 273     -36.935 -14.161 -35.411  1.00 77.61           O  
ATOM   1951  CB  PHE A 273     -33.774 -15.350 -35.522  1.00 72.05           C  
ATOM   1952  CG  PHE A 273     -32.420 -15.509 -34.889  1.00 72.84           C  
ATOM   1953  CD1 PHE A 273     -32.292 -16.041 -33.616  1.00 71.92           C  
ATOM   1954  CD2 PHE A 273     -31.276 -15.135 -35.573  1.00 73.24           C  
ATOM   1955  CE1 PHE A 273     -31.046 -16.191 -33.035  1.00 71.55           C  
ATOM   1956  CE2 PHE A 273     -30.028 -15.285 -34.998  1.00 68.53           C  
ATOM   1957  CZ  PHE A 273     -29.914 -15.813 -33.728  1.00 68.95           C  
ATOM   1958  N   GLY A 274     -35.602 -13.497 -37.101  1.00 68.52           N  
ATOM   1959  CA  GLY A 274     -36.696 -13.318 -38.034  1.00 70.00           C  
ATOM   1960  C   GLY A 274     -36.177 -13.249 -39.450  1.00 72.49           C  
ATOM   1961  O   GLY A 274     -34.997 -12.975 -39.689  1.00 72.00           O  
ATOM   1962  N   ILE A 275     -37.075 -13.507 -40.394  1.00 70.84           N  
ATOM   1963  CA  ILE A 275     -36.755 -13.479 -41.815  1.00 69.21           C  
ATOM   1964  C   ILE A 275     -37.502 -12.317 -42.452  1.00 73.73           C  
ATOM   1965  O   ILE A 275     -38.640 -12.015 -42.076  1.00 74.94           O  
ATOM   1966  CB  ILE A 275     -37.097 -14.818 -42.499  1.00 70.42           C  
ATOM   1967  CG1 ILE A 275     -36.676 -14.795 -43.969  1.00 72.79           C  
ATOM   1968  CG2 ILE A 275     -38.577 -15.145 -42.359  1.00 74.15           C  
ATOM   1969  CD1 ILE A 275     -36.858 -16.119 -44.669  1.00 75.44           C  
ATOM   1970  N   GLN A 276     -36.850 -11.649 -43.401  1.00 77.82           N  
ATOM   1971  CA  GLN A 276     -37.399 -10.459 -44.042  1.00 82.27           C  
ATOM   1972  C   GLN A 276     -37.346 -10.648 -45.551  1.00 91.99           C  
ATOM   1973  O   GLN A 276     -36.259 -10.726 -46.133  1.00 91.77           O  
ATOM   1974  CB  GLN A 276     -36.633  -9.206 -43.620  1.00 78.10           C  
ATOM   1975  CG  GLN A 276     -37.099  -7.933 -44.301  1.00 82.00           C  
ATOM   1976  CD  GLN A 276     -36.399  -6.700 -43.766  1.00 85.46           C  
ATOM   1977  OE1 GLN A 276     -35.884  -6.699 -42.646  1.00 80.87           O  
ATOM   1978  NE2 GLN A 276     -36.371  -5.641 -44.568  1.00 93.51           N  
ATOM   1979  N   ASP A 277     -38.516 -10.725 -46.178  1.00103.03           N  
ATOM   1980  CA  ASP A 277     -38.636 -10.807 -47.630  1.00112.96           C  
ATOM   1981  C   ASP A 277     -39.111  -9.450 -48.134  1.00113.89           C  
ATOM   1982  O   ASP A 277     -40.289  -9.104 -47.991  1.00116.93           O  
ATOM   1983  CB  ASP A 277     -39.601 -11.918 -48.039  1.00124.22           C  
ATOM   1984  CG  ASP A 277     -39.647 -12.130 -49.541  1.00129.95           C  
ATOM   1985  OD1 ASP A 277     -38.843 -11.502 -50.262  1.00132.12           O  
ATOM   1986  OD2 ASP A 277     -40.489 -12.929 -50.002  1.00135.01           O1-
ATOM   1987  N   GLY A 278     -38.196  -8.685 -48.722  1.00112.97           N  
ATOM   1988  CA  GLY A 278     -38.509  -7.336 -49.145  1.00115.57           C  
ATOM   1989  C   GLY A 278     -38.755  -6.413 -47.970  1.00115.59           C  
ATOM   1990  O   GLY A 278     -37.815  -6.019 -47.273  1.00111.84           O  
ATOM   1991  N   GLU A 279     -40.020  -6.065 -47.734  1.00119.32           N  
ATOM   1992  CA  GLU A 279     -40.393  -5.212 -46.613  1.00124.36           C  
ATOM   1993  C   GLU A 279     -41.378  -5.889 -45.669  1.00122.01           C  
ATOM   1994  O   GLU A 279     -41.946  -5.220 -44.798  1.00123.89           O  
ATOM   1995  CB  GLU A 279     -40.964  -3.888 -47.124  1.00139.58           C  
ATOM   1996  CG  GLU A 279     -39.916  -3.001 -47.771  1.00151.77           C  
ATOM   1997  CD  GLU A 279     -40.510  -1.986 -48.724  1.00168.62           C  
ATOM   1998  OE1 GLU A 279     -41.750  -1.837 -48.742  1.00179.32           O  
ATOM   1999  OE2 GLU A 279     -39.734  -1.342 -49.462  1.00177.11           O1-
ATOM   2000  N   GLN A 280     -41.594  -7.193 -45.816  1.00118.71           N  
ATOM   2001  CA  GLN A 280     -42.406  -7.966 -44.888  1.00114.70           C  
ATOM   2002  C   GLN A 280     -41.479  -8.689 -43.920  1.00101.21           C  
ATOM   2003  O   GLN A 280     -40.624  -9.473 -44.344  1.00 97.54           O  
ATOM   2004  CB  GLN A 280     -43.292  -8.967 -45.627  1.00122.15           C  
ATOM   2005  CG  GLN A 280     -44.221  -9.751 -44.710  1.00128.33           C  
ATOM   2006  CD  GLN A 280     -44.803 -10.983 -45.375  1.00133.41           C  
ATOM   2007  OE1 GLN A 280     -44.298 -11.448 -46.397  1.00133.09           O  
ATOM   2008  NE2 GLN A 280     -45.870 -11.521 -44.795  1.00137.32           N  
ATOM   2009  N   ARG A 281     -41.645  -8.423 -42.629  1.00 95.00           N  
ATOM   2010  CA  ARG A 281     -40.864  -9.080 -41.590  1.00 89.28           C  
ATOM   2011  C   ARG A 281     -41.698 -10.181 -40.951  1.00 89.04           C  
ATOM   2012  O   ARG A 281     -42.846  -9.951 -40.555  1.00 98.18           O  
ATOM   2013  CB  ARG A 281     -40.398  -8.074 -40.535  1.00 87.04           C  
ATOM   2014  CG  ARG A 281     -39.385  -7.064 -41.055  1.00 83.52           C  
ATOM   2015  CD  ARG A 281     -39.228  -5.886 -40.107  1.00 88.03           C  
ATOM   2016  NE  ARG A 281     -38.543  -6.248 -38.870  1.00 91.99           N  
ATOM   2017  CZ  ARG A 281     -37.246  -6.057 -38.652  1.00 94.30           C  
ATOM   2018  NH1 ARG A 281     -36.485  -5.505 -39.589  1.00 94.19           N1+
ATOM   2019  NH2 ARG A 281     -36.708  -6.415 -37.495  1.00 94.70           N  
ATOM   2020  N   ILE A 282     -41.120 -11.375 -40.863  1.00 83.28           N  
ATOM   2021  CA  ILE A 282     -41.772 -12.544 -40.285  1.00 83.49           C  
ATOM   2022  C   ILE A 282     -40.904 -13.015 -39.127  1.00 83.89           C  
ATOM   2023  O   ILE A 282     -39.824 -13.584 -39.341  1.00 83.13           O  
ATOM   2024  CB  ILE A 282     -41.974 -13.663 -41.316  1.00 82.57           C  
ATOM   2025  CG1 ILE A 282     -42.950 -13.215 -42.407  1.00 92.45           C  
ATOM   2026  CG2 ILE A 282     -42.458 -14.937 -40.639  1.00 80.46           C  
ATOM   2027  CD1 ILE A 282     -44.319 -12.823 -41.885  1.00102.61           C  
ATOM   2028  N   SER A 283     -41.365 -12.777 -37.904  1.00 84.72           N  
ATOM   2029  CA  SER A 283     -40.612 -13.202 -36.735  1.00 83.93           C  
ATOM   2030  C   SER A 283     -40.710 -14.712 -36.554  1.00 86.50           C  
ATOM   2031  O   SER A 283     -41.720 -15.338 -36.884  1.00 96.11           O  
ATOM   2032  CB  SER A 283     -41.122 -12.494 -35.482  1.00 83.81           C  
ATOM   2033  OG  SER A 283     -40.402 -12.916 -34.338  1.00 83.27           O  
ATOM   2034  N   LEU A 284     -39.635 -15.298 -36.026  1.00 80.25           N  
ATOM   2035  CA  LEU A 284     -39.563 -16.730 -35.752  1.00 79.73           C  
ATOM   2036  C   LEU A 284     -39.676 -16.939 -34.247  1.00 81.73           C  
ATOM   2037  O   LEU A 284     -38.667 -16.879 -33.529  1.00 77.99           O  
ATOM   2038  CB  LEU A 284     -38.258 -17.322 -36.291  1.00 73.92           C  
ATOM   2039  CG  LEU A 284     -37.982 -17.085 -37.781  1.00 72.00           C  
ATOM   2040  CD1 LEU A 284     -36.518 -17.334 -38.126  1.00 67.67           C  
ATOM   2041  CD2 LEU A 284     -38.888 -17.956 -38.637  1.00 71.33           C  
ATOM   2042  N   PRO A 285     -40.879 -17.181 -33.717  1.00 86.89           N  
ATOM   2043  CA  PRO A 285     -41.018 -17.298 -32.256  1.00 86.32           C  
ATOM   2044  C   PRO A 285     -40.289 -18.495 -31.673  1.00 90.27           C  
ATOM   2045  O   PRO A 285     -39.916 -18.461 -30.495  1.00 90.94           O  
ATOM   2046  CB  PRO A 285     -42.536 -17.405 -32.057  1.00 84.29           C  
ATOM   2047  CG  PRO A 285     -43.042 -17.969 -33.343  1.00 86.07           C  
ATOM   2048  CD  PRO A 285     -42.160 -17.387 -34.415  1.00 85.42           C  
ATOM   2049  N   GLU A 286     -40.070 -19.551 -32.461  1.00 91.64           N  
ATOM   2050  CA  GLU A 286     -39.319 -20.701 -31.971  1.00 97.28           C  
ATOM   2051  C   GLU A 286     -37.841 -20.394 -31.781  1.00 92.15           C  
ATOM   2052  O   GLU A 286     -37.148 -21.153 -31.097  1.00 92.14           O  
ATOM   2053  CB  GLU A 286     -39.467 -21.880 -32.929  1.00109.59           C  
ATOM   2054  CG  GLU A 286     -40.859 -22.464 -32.993  1.00124.00           C  
ATOM   2055  CD  GLU A 286     -40.961 -23.575 -34.016  1.00134.86           C  
ATOM   2056  OE1 GLU A 286     -40.192 -23.546 -35.002  1.00133.44           O  
ATOM   2057  OE2 GLU A 286     -41.801 -24.481 -33.832  1.00141.77           O1-
ATOM   2058  N   SER A 287     -37.341 -19.313 -32.373  1.00 84.87           N  
ATOM   2059  CA  SER A 287     -35.933 -18.963 -32.263  1.00 80.73           C  
ATOM   2060  C   SER A 287     -35.620 -18.137 -31.024  1.00 78.12           C  
ATOM   2061  O   SER A 287     -34.457 -17.778 -30.819  1.00 80.14           O  
ATOM   2062  CB  SER A 287     -35.477 -18.202 -33.512  1.00 78.63           C  
ATOM   2063  OG  SER A 287     -36.021 -16.895 -33.536  1.00 77.70           O  
ATOM   2064  N   LEU A 288     -36.619 -17.828 -30.200  1.00 78.37           N  
ATOM   2065  CA  LEU A 288     -36.388 -17.036 -28.998  1.00 74.46           C  
ATOM   2066  C   LEU A 288     -35.512 -17.811 -28.022  1.00 75.32           C  
ATOM   2067  O   LEU A 288     -35.908 -18.872 -27.527  1.00 80.24           O  
ATOM   2068  CB  LEU A 288     -37.713 -16.660 -28.343  1.00 72.74           C  
ATOM   2069  CG  LEU A 288     -37.600 -15.925 -27.005  1.00 70.90           C  
ATOM   2070  CD1 LEU A 288     -36.822 -14.628 -27.164  1.00 63.54           C  
ATOM   2071  CD2 LEU A 288     -38.978 -15.658 -26.422  1.00 73.45           C  
ATOM   2072  N   LYS A 289     -34.325 -17.282 -27.749  1.00 70.47           N  
ATOM   2073  CA  LYS A 289     -33.389 -17.876 -26.810  1.00 71.08           C  
ATOM   2074  C   LYS A 289     -33.055 -16.866 -25.720  1.00 70.45           C  
ATOM   2075  O   LYS A 289     -33.015 -15.657 -25.963  1.00 67.64           O  
ATOM   2076  CB  LYS A 289     -32.101 -18.326 -27.517  1.00 68.01           C  
ATOM   2077  CG  LYS A 289     -32.310 -19.292 -28.679  1.00 67.46           C  
ATOM   2078  CD  LYS A 289     -32.747 -20.666 -28.196  1.00 73.70           C  
ATOM   2079  CE  LYS A 289     -32.865 -21.651 -29.350  1.00 77.89           C  
ATOM   2080  NZ  LYS A 289     -33.312 -23.001 -28.897  1.00 84.83           N1+
ATOM   2081  N   ARG A 290     -32.822 -17.371 -24.514  1.00 75.54           N  
ATOM   2082  CA  ARG A 290     -32.409 -16.548 -23.379  1.00 72.14           C  
ATOM   2083  C   ARG A 290     -31.017 -17.018 -22.972  1.00 74.36           C  
ATOM   2084  O   ARG A 290     -30.866 -18.076 -22.354  1.00 76.38           O  
ATOM   2085  CB  ARG A 290     -33.405 -16.653 -22.229  1.00 68.17           C  
ATOM   2086  CG  ARG A 290     -33.015 -15.881 -20.977  1.00 68.32           C  
ATOM   2087  CD  ARG A 290     -34.028 -16.122 -19.869  1.00 72.24           C  
ATOM   2088  NE  ARG A 290     -34.216 -17.548 -19.612  1.00 76.47           N  
ATOM   2089  CZ  ARG A 290     -35.305 -18.073 -19.059  1.00 90.45           C  
ATOM   2090  NH1 ARG A 290     -36.316 -17.291 -18.705  1.00 93.58           N1+
ATOM   2091  NH2 ARG A 290     -35.387 -19.382 -18.869  1.00 96.39           N  
ATOM   2092  N   ILE A 291     -30.002 -16.240 -23.331  1.00 72.60           N  
ATOM   2093  CA  ILE A 291     -28.616 -16.633 -23.090  1.00 74.88           C  
ATOM   2094  C   ILE A 291     -28.013 -15.716 -22.033  1.00 73.59           C  
ATOM   2095  O   ILE A 291     -28.401 -14.542 -21.934  1.00 71.99           O  
ATOM   2096  CB  ILE A 291     -27.793 -16.603 -24.388  1.00 67.88           C  
ATOM   2097  CG1 ILE A 291     -27.693 -15.173 -24.927  1.00 66.54           C  
ATOM   2098  CG2 ILE A 291     -28.408 -17.528 -25.428  1.00 64.06           C  
ATOM   2099  CD1 ILE A 291     -26.800 -15.036 -26.137  1.00 74.73           C  
ATOM   2100  N   PRO A 292     -27.089 -16.208 -21.216  1.00 71.39           N  
ATOM   2101  CA  PRO A 292     -26.396 -15.327 -20.275  1.00 72.01           C  
ATOM   2102  C   PRO A 292     -25.292 -14.535 -20.959  1.00 75.66           C  
ATOM   2103  O   PRO A 292     -24.657 -14.996 -21.911  1.00 77.24           O  
ATOM   2104  CB  PRO A 292     -25.818 -16.300 -19.241  1.00 74.06           C  
ATOM   2105  CG  PRO A 292     -25.627 -17.569 -19.997  1.00 75.33           C  
ATOM   2106  CD  PRO A 292     -26.721 -17.622 -21.033  1.00 73.57           C  
ATOM   2107  N   ILE A 293     -25.082 -13.322 -20.462  1.00 75.51           N  
ATOM   2108  CA  ILE A 293     -24.020 -12.448 -20.952  1.00 71.08           C  
ATOM   2109  C   ILE A 293     -22.939 -12.468 -19.878  1.00 78.90           C  
ATOM   2110  O   ILE A 293     -22.993 -11.733 -18.889  1.00 74.61           O  
ATOM   2111  CB  ILE A 293     -24.527 -11.036 -21.243  1.00 66.44           C  
ATOM   2112  CG1 ILE A 293     -25.571 -11.071 -22.361  1.00 67.30           C  
ATOM   2113  CG2 ILE A 293     -23.381 -10.122 -21.640  1.00 63.20           C  
ATOM   2114  CD1 ILE A 293     -25.022 -11.542 -23.698  1.00 69.11           C  
ATOM   2115  N   GLU A 294     -21.950 -13.338 -20.068  1.00 90.67           N  
ATOM   2116  CA  GLU A 294     -20.841 -13.495 -19.137  1.00 95.33           C  
ATOM   2117  C   GLU A 294     -19.600 -12.835 -19.719  1.00 92.46           C  
ATOM   2118  O   GLU A 294     -19.225 -13.113 -20.864  1.00 89.86           O  
ATOM   2119  CB  GLU A 294     -20.575 -14.972 -18.847  1.00103.75           C  
ATOM   2120  CG  GLU A 294     -21.825 -15.764 -18.507  1.00110.67           C  
ATOM   2121  CD  GLU A 294     -21.515 -17.151 -17.988  1.00120.92           C  
ATOM   2122  OE1 GLU A 294     -21.274 -17.291 -16.771  1.00129.48           O  
ATOM   2123  OE2 GLU A 294     -21.498 -18.099 -18.800  1.00125.59           O1-
ATOM   2124  N   ASP A 295     -18.979 -11.957 -18.929  1.00 93.27           N  
ATOM   2125  CA  ASP A 295     -17.779 -11.221 -19.332  1.00 94.56           C  
ATOM   2126  C   ASP A 295     -18.034 -10.399 -20.595  1.00 85.62           C  
ATOM   2127  O   ASP A 295     -17.180 -10.297 -21.479  1.00 85.69           O  
ATOM   2128  CB  ASP A 295     -16.585 -12.164 -19.517  1.00105.75           C  
ATOM   2129  CG  ASP A 295     -15.247 -11.443 -19.432  1.00118.12           C  
ATOM   2130  OD1 ASP A 295     -14.957 -10.835 -18.379  1.00125.02           O  
ATOM   2131  OD2 ASP A 295     -14.478 -11.493 -20.416  1.00125.82           O1-
ATOM   2132  N   GLY A 296     -19.225  -9.809 -20.679  1.00 74.39           N  
ATOM   2133  CA  GLY A 296     -19.575  -8.925 -21.768  1.00 67.68           C  
ATOM   2134  C   GLY A 296     -19.915  -9.601 -23.078  1.00 66.60           C  
ATOM   2135  O   GLY A 296     -20.177  -8.901 -24.064  1.00 64.66           O  
ATOM   2136  N   SER A 297     -19.931 -10.931 -23.127  1.00 68.17           N  
ATOM   2137  CA  SER A 297     -20.144 -11.655 -24.369  1.00 66.68           C  
ATOM   2138  C   SER A 297     -21.140 -12.786 -24.167  1.00 70.88           C  
ATOM   2139  O   SER A 297     -21.285 -13.326 -23.066  1.00 77.17           O  
ATOM   2140  CB  SER A 297     -18.831 -12.229 -24.920  1.00 65.02           C  
ATOM   2141  OG  SER A 297     -19.063 -12.982 -26.099  1.00 67.38           O  
ATOM   2142  N   GLY A 298     -21.814 -13.143 -25.254  1.00 63.67           N  
ATOM   2143  CA  GLY A 298     -22.697 -14.292 -25.266  1.00 62.08           C  
ATOM   2144  C   GLY A 298     -22.976 -14.699 -26.692  1.00 65.44           C  
ATOM   2145  O   GLY A 298     -22.963 -13.866 -27.604  1.00 68.65           O  
ATOM   2146  N   GLU A 299     -23.221 -15.988 -26.890  1.00 66.12           N  
ATOM   2147  CA  GLU A 299     -23.448 -16.524 -28.221  1.00 76.39           C  
ATOM   2148  C   GLU A 299     -24.798 -17.223 -28.287  1.00 75.95           C  
ATOM   2149  O   GLU A 299     -25.303 -17.737 -27.284  1.00 76.54           O  
ATOM   2150  CB  GLU A 299     -22.326 -17.486 -28.630  1.00 93.95           C  
ATOM   2151  CG  GLU A 299     -21.025 -16.781 -28.990  1.00108.07           C  
ATOM   2152  CD  GLU A 299     -20.003 -17.716 -29.602  1.00126.19           C  
ATOM   2153  OE1 GLU A 299     -19.326 -18.442 -28.842  1.00135.80           O  
ATOM   2154  OE2 GLU A 299     -19.883 -17.734 -30.845  1.00133.31           O1-
ATOM   2155  N   VAL A 300     -25.379 -17.228 -29.486  1.00 71.43           N  
ATOM   2156  CA  VAL A 300     -26.698 -17.803 -29.713  1.00 73.85           C  
ATOM   2157  C   VAL A 300     -26.785 -18.181 -31.184  1.00 75.26           C  
ATOM   2158  O   VAL A 300     -26.213 -17.509 -32.046  1.00 78.16           O  
ATOM   2159  CB  VAL A 300     -27.815 -16.813 -29.290  1.00 70.52           C  
ATOM   2160  CG1 VAL A 300     -27.665 -15.495 -30.029  1.00 69.77           C  
ATOM   2161  CG2 VAL A 300     -29.193 -17.411 -29.523  1.00 69.28           C  
ATOM   2162  N   VAL A 301     -27.493 -19.271 -31.469  1.00 77.49           N  
ATOM   2163  CA  VAL A 301     -27.566 -19.837 -32.810  1.00 75.70           C  
ATOM   2164  C   VAL A 301     -29.023 -19.924 -33.243  1.00 79.23           C  
ATOM   2165  O   VAL A 301     -29.892 -20.325 -32.461  1.00 84.65           O  
ATOM   2166  CB  VAL A 301     -26.903 -21.230 -32.868  1.00 73.69           C  
ATOM   2167  CG1 VAL A 301     -26.965 -21.797 -34.278  1.00 66.38           C  
ATOM   2168  CG2 VAL A 301     -25.467 -21.157 -32.373  1.00 78.24           C  
ATOM   2169  N   LEU A 302     -29.286 -19.540 -34.490  1.00 78.69           N  
ATOM   2170  CA  LEU A 302     -30.546 -19.835 -35.162  1.00 76.36           C  
ATOM   2171  C   LEU A 302     -30.334 -21.097 -35.987  1.00 83.81           C  
ATOM   2172  O   LEU A 302     -29.650 -21.066 -37.015  1.00 90.86           O  
ATOM   2173  CB  LEU A 302     -30.993 -18.673 -36.045  1.00 71.52           C  
ATOM   2174  CG  LEU A 302     -32.059 -18.999 -37.095  1.00 71.00           C  
ATOM   2175  CD1 LEU A 302     -33.376 -19.386 -36.441  1.00 76.01           C  
ATOM   2176  CD2 LEU A 302     -32.249 -17.829 -38.045  1.00 68.76           C  
ATOM   2177  N   SER A 303     -30.901 -22.207 -35.530  1.00 87.71           N  
ATOM   2178  CA  SER A 303     -30.683 -23.469 -36.217  1.00 87.20           C  
ATOM   2179  C   SER A 303     -31.373 -23.466 -37.578  1.00 82.81           C  
ATOM   2180  O   SER A 303     -32.326 -22.722 -37.823  1.00 84.37           O  
ATOM   2181  CB  SER A 303     -31.186 -24.636 -35.371  1.00 91.18           C  
ATOM   2182  OG  SER A 303     -32.587 -24.563 -35.197  1.00 97.00           O  
ATOM   2183  N   ARG A 304     -30.866 -24.314 -38.475  1.00 80.56           N  
ATOM   2184  CA  ARG A 304     -31.424 -24.392 -39.820  1.00 78.55           C  
ATOM   2185  C   ARG A 304     -32.823 -24.994 -39.811  1.00 82.56           C  
ATOM   2186  O   ARG A 304     -33.649 -24.655 -40.667  1.00 84.46           O  
ATOM   2187  CB  ARG A 304     -30.491 -25.204 -40.721  1.00 78.44           C  
ATOM   2188  CG  ARG A 304     -30.857 -25.191 -42.195  1.00 77.29           C  
ATOM   2189  CD  ARG A 304     -29.841 -25.966 -43.021  1.00 78.14           C  
ATOM   2190  NE  ARG A 304     -30.135 -25.900 -44.449  1.00 78.43           N  
ATOM   2191  CZ  ARG A 304     -30.859 -26.800 -45.108  1.00 82.49           C  
ATOM   2192  NH1 ARG A 304     -31.368 -27.846 -44.469  1.00 85.00           N1+
ATOM   2193  NH2 ARG A 304     -31.074 -26.655 -46.408  1.00 85.98           N  
ATOM   2194  N   LYS A 305     -33.112 -25.875 -38.851  1.00 83.09           N  
ATOM   2195  CA  LYS A 305     -34.441 -26.473 -38.773  1.00 84.69           C  
ATOM   2196  C   LYS A 305     -35.476 -25.460 -38.295  1.00 85.49           C  
ATOM   2197  O   LYS A 305     -36.593 -25.414 -38.823  1.00 86.30           O  
ATOM   2198  CB  LYS A 305     -34.417 -27.693 -37.853  1.00 86.68           C  
ATOM   2199  CG  LYS A 305     -35.632 -28.595 -37.985  1.00 91.49           C  
ATOM   2200  CD  LYS A 305     -35.531 -29.796 -37.058  1.00100.38           C  
ATOM   2201  CE  LYS A 305     -36.563 -30.855 -37.409  1.00107.29           C  
ATOM   2202  NZ  LYS A 305     -37.946 -30.308 -37.384  1.00110.15           N1+
ATOM   2203  N   VAL A 306     -35.124 -24.640 -37.299  1.00 83.31           N  
ATOM   2204  CA  VAL A 306     -36.053 -23.623 -36.811  1.00 81.22           C  
ATOM   2205  C   VAL A 306     -36.372 -22.622 -37.912  1.00 85.33           C  
ATOM   2206  O   VAL A 306     -37.524 -22.202 -38.075  1.00 90.37           O  
ATOM   2207  CB  VAL A 306     -35.482 -22.930 -35.558  1.00 76.13           C  
ATOM   2208  CG1 VAL A 306     -36.213 -21.623 -35.281  1.00 75.85           C  
ATOM   2209  CG2 VAL A 306     -35.587 -23.852 -34.355  1.00 74.52           C  
ATOM   2210  N   LEU A 307     -35.363 -22.232 -38.693  1.00 87.81           N  
ATOM   2211  CA  LEU A 307     -35.600 -21.309 -39.798  1.00 84.99           C  
ATOM   2212  C   LEU A 307     -36.565 -21.909 -40.812  1.00 85.52           C  
ATOM   2213  O   LEU A 307     -37.527 -21.257 -41.233  1.00 84.30           O  
ATOM   2214  CB  LEU A 307     -34.278 -20.939 -40.468  1.00 73.59           C  
ATOM   2215  CG  LEU A 307     -34.411 -20.137 -41.763  1.00 68.27           C  
ATOM   2216  CD1 LEU A 307     -35.057 -18.785 -41.484  1.00 66.31           C  
ATOM   2217  CD2 LEU A 307     -33.058 -19.976 -42.450  1.00 62.36           C  
ATOM   2218  N   LEU A 308     -36.326 -23.159 -41.212  1.00 85.61           N  
ATOM   2219  CA  LEU A 308     -37.185 -23.785 -42.210  1.00 89.60           C  
ATOM   2220  C   LEU A 308     -38.578 -24.061 -41.653  1.00 96.64           C  
ATOM   2221  O   LEU A 308     -39.578 -23.880 -42.357  1.00 99.37           O  
ATOM   2222  CB  LEU A 308     -36.537 -25.071 -42.723  1.00 84.94           C  
ATOM   2223  CG  LEU A 308     -35.294 -24.858 -43.590  1.00 77.58           C  
ATOM   2224  CD1 LEU A 308     -34.662 -26.185 -43.973  1.00 79.22           C  
ATOM   2225  CD2 LEU A 308     -35.651 -24.056 -44.830  1.00 70.56           C  
ATOM   2226  N   ASP A 309     -38.665 -24.490 -40.391  1.00 99.46           N  
ATOM   2227  CA  ASP A 309     -39.971 -24.743 -39.788  1.00104.48           C  
ATOM   2228  C   ASP A 309     -40.772 -23.456 -39.640  1.00102.85           C  
ATOM   2229  O   ASP A 309     -41.988 -23.446 -39.865  1.00107.33           O  
ATOM   2230  CB  ASP A 309     -39.805 -25.425 -38.428  1.00109.34           C  
ATOM   2231  CG  ASP A 309     -39.304 -26.853 -38.546  1.00114.37           C  
ATOM   2232  OD1 ASP A 309     -39.112 -27.326 -39.686  1.00115.34           O  
ATOM   2233  OD2 ASP A 309     -39.103 -27.501 -37.496  1.00116.86           O1-
ATOM   2234  N   GLY A 310     -40.109 -22.361 -39.266  1.00 99.40           N  
ATOM   2235  CA  GLY A 310     -40.799 -21.101 -39.059  1.00 99.80           C  
ATOM   2236  C   GLY A 310     -41.299 -20.444 -40.329  1.00103.42           C  
ATOM   2237  O   GLY A 310     -42.221 -19.624 -40.266  1.00113.13           O  
ATOM   2238  N   VAL A 311     -40.715 -20.780 -41.479  1.00100.65           N  
ATOM   2239  CA  VAL A 311     -41.118 -20.181 -42.746  1.00101.31           C  
ATOM   2240  C   VAL A 311     -41.907 -21.219 -43.540  1.00105.64           C  
ATOM   2241  O   VAL A 311     -41.947 -21.192 -44.776  1.00102.45           O  
ATOM   2242  CB  VAL A 311     -39.894 -19.636 -43.514  1.00100.20           C  
ATOM   2243  CG1 VAL A 311     -39.006 -20.765 -44.035  1.00 99.67           C  
ATOM   2244  CG2 VAL A 311     -40.313 -18.664 -44.625  1.00 99.16           C  
ATOM   2245  N   GLN A 312     -42.541 -22.146 -42.815  1.00116.29           N  
ATOM   2246  CA  GLN A 312     -43.551 -23.058 -43.360  1.00128.74           C  
ATOM   2247  C   GLN A 312     -42.942 -24.112 -44.287  1.00132.87           C  
ATOM   2248  O   GLN A 312     -43.525 -24.456 -45.316  1.00138.72           O  
ATOM   2249  CB  GLN A 312     -44.667 -22.286 -44.071  1.00134.72           C  
ATOM   2250  CG  GLN A 312     -45.314 -21.214 -43.209  1.00138.52           C  
ATOM   2251  CD  GLN A 312     -45.710 -21.731 -41.840  1.00144.50           C  
ATOM   2252  OE1 GLN A 312     -46.604 -22.569 -41.713  1.00155.83           O  
ATOM   2253  NE2 GLN A 312     -45.042 -21.236 -40.805  1.00139.56           N  
ATOM   2254  N   ASN A 313     -41.771 -24.636 -43.905  1.00132.75           N  
ATOM   2255  CA  ASN A 313     -41.062 -25.738 -44.557  1.00133.58           C  
ATOM   2256  C   ASN A 313     -41.100 -25.672 -46.081  1.00131.50           C  
ATOM   2257  O   ASN A 313     -41.706 -26.542 -46.721  1.00134.62           O  
ATOM   2258  CB  ASN A 313     -41.637 -27.079 -44.094  1.00140.45           C  
ATOM   2259  CG  ASN A 313     -41.331 -27.374 -42.640  1.00142.69           C  
ATOM   2260  OD1 ASN A 313     -42.238 -27.528 -41.821  1.00149.57           O  
ATOM   2261  ND2 ASN A 313     -40.046 -27.456 -42.311  1.00138.92           N  
ATOM   2262  N   PRO A 314     -40.471 -24.673 -46.703  1.00126.37           N  
ATOM   2263  CA  PRO A 314     -40.406 -24.656 -48.166  1.00127.16           C  
ATOM   2264  C   PRO A 314     -39.142 -25.330 -48.665  1.00128.59           C  
ATOM   2265  O   PRO A 314     -38.340 -25.821 -47.863  1.00125.62           O  
ATOM   2266  CB  PRO A 314     -40.411 -23.159 -48.487  1.00124.10           C  
ATOM   2267  CG  PRO A 314     -39.636 -22.568 -47.345  1.00119.85           C  
ATOM   2268  CD  PRO A 314     -39.891 -23.447 -46.127  1.00121.15           C  
ATOM   2269  N   ARG A 315     -38.950 -25.370 -49.979  1.00134.63           N  
ATOM   2270  CA  ARG A 315     -37.662 -25.781 -50.512  1.00131.81           C  
ATOM   2271  C   ARG A 315     -36.634 -24.708 -50.178  1.00127.07           C  
ATOM   2272  O   ARG A 315     -36.888 -23.514 -50.369  1.00133.80           O  
ATOM   2273  CB  ARG A 315     -37.752 -26.007 -52.021  1.00135.37           C  
ATOM   2274  CG  ARG A 315     -36.723 -26.987 -52.556  1.00138.39           C  
ATOM   2275  CD  ARG A 315     -36.906 -27.240 -54.044  1.00142.65           C  
ATOM   2276  NE  ARG A 315     -35.914 -28.181 -54.555  1.00145.82           N  
ATOM   2277  CZ  ARG A 315     -35.747 -28.468 -55.842  1.00150.41           C  
ATOM   2278  NH1 ARG A 315     -36.506 -27.882 -56.758  1.00152.78           N1+
ATOM   2279  NH2 ARG A 315     -34.818 -29.338 -56.215  1.00151.76           N  
ATOM   2280  N   ALA A 316     -35.479 -25.132 -49.659  1.00119.07           N  
ATOM   2281  CA  ALA A 316     -34.503 -24.188 -49.119  1.00109.07           C  
ATOM   2282  C   ALA A 316     -34.038 -23.162 -50.145  1.00106.99           C  
ATOM   2283  O   ALA A 316     -33.563 -22.089 -49.756  1.00105.13           O  
ATOM   2284  CB  ALA A 316     -33.297 -24.943 -48.560  1.00105.86           C  
ATOM   2285  N   GLU A 317     -34.164 -23.459 -51.439  1.00109.87           N  
ATOM   2286  CA  GLU A 317     -33.757 -22.507 -52.464  1.00111.15           C  
ATOM   2287  C   GLU A 317     -34.683 -21.302 -52.536  1.00111.46           C  
ATOM   2288  O   GLU A 317     -34.283 -20.259 -53.063  1.00111.05           O  
ATOM   2289  CB  GLU A 317     -33.689 -23.196 -53.828  1.00117.98           C  
ATOM   2290  CG  GLU A 317     -32.619 -24.278 -53.930  1.00122.73           C  
ATOM   2291  CD  GLU A 317     -33.037 -25.593 -53.293  1.00127.12           C  
ATOM   2292  OE1 GLU A 317     -33.863 -26.310 -53.893  1.00131.29           O  
ATOM   2293  OE2 GLU A 317     -32.543 -25.907 -52.189  1.00126.55           O1-
ATOM   2294  N   ASP A 318     -35.908 -21.420 -52.019  1.00116.56           N  
ATOM   2295  CA  ASP A 318     -36.831 -20.292 -52.036  1.00120.63           C  
ATOM   2296  C   ASP A 318     -36.388 -19.190 -51.082  1.00109.78           C  
ATOM   2297  O   ASP A 318     -36.704 -18.016 -51.305  1.00109.47           O  
ATOM   2298  CB  ASP A 318     -38.242 -20.763 -51.687  1.00135.02           C  
ATOM   2299  CG  ASP A 318     -38.784 -21.765 -52.689  1.00151.66           C  
ATOM   2300  OD1 ASP A 318     -38.617 -21.541 -53.906  1.00158.90           O  
ATOM   2301  OD2 ASP A 318     -39.371 -22.781 -52.257  1.00156.99           O1-
ATOM   2302  N   LEU A 319     -35.657 -19.541 -50.021  1.00101.06           N  
ATOM   2303  CA  LEU A 319     -35.192 -18.539 -49.069  1.00 92.73           C  
ATOM   2304  C   LEU A 319     -34.013 -17.737 -49.596  1.00 87.89           C  
ATOM   2305  O   LEU A 319     -33.683 -16.697 -49.014  1.00 85.14           O  
ATOM   2306  CB  LEU A 319     -34.808 -19.202 -47.747  1.00 86.85           C  
ATOM   2307  CG  LEU A 319     -35.911 -19.953 -47.005  1.00 86.41           C  
ATOM   2308  CD1 LEU A 319     -35.392 -20.467 -45.673  1.00 83.15           C  
ATOM   2309  CD2 LEU A 319     -37.119 -19.056 -46.805  1.00 86.64           C  
ATOM   2310  N   VAL A 320     -33.371 -18.193 -50.670  1.00 84.29           N  
ATOM   2311  CA  VAL A 320     -32.257 -17.452 -51.246  1.00 79.90           C  
ATOM   2312  C   VAL A 320     -32.773 -16.140 -51.821  1.00 80.23           C  
ATOM   2313  O   VAL A 320     -33.738 -16.117 -52.597  1.00 86.16           O  
ATOM   2314  CB  VAL A 320     -31.548 -18.293 -52.317  1.00 81.31           C  
ATOM   2315  CG1 VAL A 320     -30.366 -17.529 -52.891  1.00 76.80           C  
ATOM   2316  CG2 VAL A 320     -31.089 -19.616 -51.730  1.00 81.32           C  
ATOM   2317  N   GLY A 321     -32.124 -15.036 -51.444  1.00 75.51           N  
ATOM   2318  CA  GLY A 321     -32.527 -13.703 -51.818  1.00 76.74           C  
ATOM   2319  C   GLY A 321     -33.191 -12.938 -50.693  1.00 77.97           C  
ATOM   2320  O   GLY A 321     -33.192 -11.701 -50.705  1.00 80.52           O  
ATOM   2321  N   LYS A 322     -33.758 -13.649 -49.727  1.00 80.41           N  
ATOM   2322  CA  LYS A 322     -34.303 -13.027 -48.537  1.00 81.99           C  
ATOM   2323  C   LYS A 322     -33.189 -12.779 -47.524  1.00 77.74           C  
ATOM   2324  O   LYS A 322     -32.076 -13.296 -47.640  1.00 81.11           O  
ATOM   2325  CB  LYS A 322     -35.400 -13.900 -47.933  1.00 89.15           C  
ATOM   2326  CG  LYS A 322     -36.526 -14.251 -48.895  1.00 99.04           C  
ATOM   2327  CD  LYS A 322     -37.598 -15.068 -48.184  1.00108.83           C  
ATOM   2328  CE  LYS A 322     -38.739 -15.452 -49.117  1.00118.26           C  
ATOM   2329  NZ  LYS A 322     -39.838 -16.165 -48.399  1.00125.68           N1+
ATOM   2330  N   SER A 323     -33.498 -11.970 -46.517  1.00 73.16           N  
ATOM   2331  CA  SER A 323     -32.534 -11.608 -45.493  1.00 66.70           C  
ATOM   2332  C   SER A 323     -33.015 -12.075 -44.127  1.00 70.86           C  
ATOM   2333  O   SER A 323     -34.186 -12.417 -43.936  1.00 75.84           O  
ATOM   2334  CB  SER A 323     -32.281 -10.094 -45.475  1.00 65.79           C  
ATOM   2335  OG  SER A 323     -33.491  -9.369 -45.350  1.00 70.42           O  
ATOM   2336  N   LEU A 324     -32.084 -12.092 -43.180  1.00 68.99           N  
ATOM   2337  CA  LEU A 324     -32.355 -12.451 -41.798  1.00 63.10           C  
ATOM   2338  C   LEU A 324     -32.036 -11.266 -40.900  1.00 66.67           C  
ATOM   2339  O   LEU A 324     -31.075 -10.533 -41.149  1.00 74.60           O  
ATOM   2340  CB  LEU A 324     -31.528 -13.662 -41.369  1.00 55.33           C  
ATOM   2341  CG  LEU A 324     -31.812 -14.973 -42.096  1.00 59.72           C  
ATOM   2342  CD1 LEU A 324     -30.930 -16.066 -41.530  1.00 54.67           C  
ATOM   2343  CD2 LEU A 324     -33.281 -15.349 -41.981  1.00 64.08           C  
ATOM   2344  N   TYR A 325     -32.844 -11.075 -39.861  1.00 64.76           N  
ATOM   2345  CA  TYR A 325     -32.581 -10.047 -38.866  1.00 66.46           C  
ATOM   2346  C   TYR A 325     -32.512 -10.677 -37.482  1.00 65.29           C  
ATOM   2347  O   TYR A 325     -33.124 -11.717 -37.221  1.00 64.12           O  
ATOM   2348  CB  TYR A 325     -33.640  -8.925 -38.902  1.00 67.95           C  
ATOM   2349  CG  TYR A 325     -35.051  -9.328 -38.526  1.00 77.97           C  
ATOM   2350  CD1 TYR A 325     -35.466  -9.330 -37.198  1.00 81.42           C  
ATOM   2351  CD2 TYR A 325     -35.980  -9.670 -39.501  1.00 83.64           C  
ATOM   2352  CE1 TYR A 325     -36.757  -9.684 -36.851  1.00 84.79           C  
ATOM   2353  CE2 TYR A 325     -37.277 -10.024 -39.162  1.00 87.70           C  
ATOM   2354  CZ  TYR A 325     -37.659 -10.029 -37.836  1.00 88.02           C  
ATOM   2355  OH  TYR A 325     -38.945 -10.381 -37.493  1.00 91.14           O  
ATOM   2356  N   VAL A 326     -31.734 -10.050 -36.604  1.00 66.52           N  
ATOM   2357  CA  VAL A 326     -31.516 -10.532 -35.246  1.00 68.18           C  
ATOM   2358  C   VAL A 326     -31.846  -9.397 -34.290  1.00 71.14           C  
ATOM   2359  O   VAL A 326     -31.372  -8.270 -34.470  1.00 74.81           O  
ATOM   2360  CB  VAL A 326     -30.069 -11.018 -35.038  1.00 65.66           C  
ATOM   2361  CG1 VAL A 326     -29.939 -11.752 -33.715  1.00 67.73           C  
ATOM   2362  CG2 VAL A 326     -29.633 -11.909 -36.186  1.00 66.60           C  
ATOM   2363  N   SER A 327     -32.661  -9.690 -33.282  1.00 69.44           N  
ATOM   2364  CA  SER A 327     -33.034  -8.713 -32.270  1.00 69.99           C  
ATOM   2365  C   SER A 327     -32.617  -9.243 -30.907  1.00 66.90           C  
ATOM   2366  O   SER A 327     -33.061 -10.320 -30.495  1.00 67.55           O  
ATOM   2367  CB  SER A 327     -34.535  -8.427 -32.304  1.00 75.39           C  
ATOM   2368  OG  SER A 327     -34.872  -7.427 -31.361  1.00 82.09           O  
ATOM   2369  N   ALA A 328     -31.763  -8.493 -30.217  1.00 60.54           N  
ATOM   2370  CA  ALA A 328     -31.264  -8.873 -28.905  1.00 60.70           C  
ATOM   2371  C   ALA A 328     -31.652  -7.822 -27.876  1.00 63.49           C  
ATOM   2372  O   ALA A 328     -31.597  -6.618 -28.149  1.00 63.01           O  
ATOM   2373  CB  ALA A 328     -29.743  -9.051 -28.914  1.00 59.06           C  
ATOM   2374  N   THR A 329     -32.044  -8.287 -26.694  1.00 63.41           N  
ATOM   2375  CA  THR A 329     -32.390  -7.418 -25.575  1.00 62.66           C  
ATOM   2376  C   THR A 329     -31.577  -7.870 -24.373  1.00 64.17           C  
ATOM   2377  O   THR A 329     -31.769  -8.985 -23.877  1.00 70.49           O  
ATOM   2378  CB  THR A 329     -33.888  -7.468 -25.276  1.00 64.06           C  
ATOM   2379  OG1 THR A 329     -34.619  -7.058 -26.437  1.00 70.21           O  
ATOM   2380  CG2 THR A 329     -34.225  -6.549 -24.120  1.00 59.25           C  
ATOM   2381  N   VAL A 330     -30.666  -7.018 -23.915  1.00 63.37           N  
ATOM   2382  CA  VAL A 330     -29.759  -7.338 -22.819  1.00 60.78           C  
ATOM   2383  C   VAL A 330     -30.211  -6.578 -21.581  1.00 63.19           C  
ATOM   2384  O   VAL A 330     -30.444  -5.364 -21.639  1.00 63.22           O  
ATOM   2385  CB  VAL A 330     -28.301  -6.999 -23.175  1.00 58.63           C  
ATOM   2386  CG1 VAL A 330     -27.382  -7.317 -22.012  1.00 55.17           C  
ATOM   2387  CG2 VAL A 330     -27.873  -7.763 -24.418  1.00 66.18           C  
ATOM   2388  N   ILE A 331     -30.342  -7.293 -20.467  1.00 62.93           N  
ATOM   2389  CA  ILE A 331     -30.772  -6.721 -19.197  1.00 64.80           C  
ATOM   2390  C   ILE A 331     -29.682  -6.973 -18.168  1.00 65.39           C  
ATOM   2391  O   ILE A 331     -29.223  -8.111 -18.011  1.00 67.57           O  
ATOM   2392  CB  ILE A 331     -32.110  -7.323 -18.728  1.00 70.16           C  
ATOM   2393  CG1 ILE A 331     -33.181  -7.155 -19.805  1.00 73.06           C  
ATOM   2394  CG2 ILE A 331     -32.554  -6.689 -17.415  1.00 69.33           C  
ATOM   2395  CD1 ILE A 331     -34.507  -7.785 -19.443  1.00 80.74           C  
ATOM   2396  N   LEU A 332     -29.267  -5.915 -17.475  1.00 64.29           N  
ATOM   2397  CA  LEU A 332     -28.307  -6.071 -16.391  1.00 65.86           C  
ATOM   2398  C   LEU A 332     -28.899  -6.934 -15.285  1.00 70.20           C  
ATOM   2399  O   LEU A 332     -30.111  -6.941 -15.053  1.00 72.06           O  
ATOM   2400  CB  LEU A 332     -27.907  -4.708 -15.826  1.00 67.53           C  
ATOM   2401  CG  LEU A 332     -27.249  -3.714 -16.786  1.00 65.02           C  
ATOM   2402  CD1 LEU A 332     -27.069  -2.354 -16.123  1.00 65.33           C  
ATOM   2403  CD2 LEU A 332     -25.919  -4.251 -17.272  1.00 59.39           C  
ATOM   2404  N   HIS A 333     -28.024  -7.669 -14.595  1.00 76.04           N  
ATOM   2405  CA  HIS A 333     -28.480  -8.531 -13.509  1.00 85.58           C  
ATOM   2406  C   HIS A 333     -29.139  -7.730 -12.394  1.00 87.56           C  
ATOM   2407  O   HIS A 333     -29.982  -8.264 -11.662  1.00 88.53           O  
ATOM   2408  CB  HIS A 333     -27.311  -9.351 -12.965  1.00 90.95           C  
ATOM   2409  CG  HIS A 333     -26.912 -10.488 -13.853  1.00 97.75           C  
ATOM   2410  ND1 HIS A 333     -25.596 -10.833 -14.076  1.00 99.67           N  
ATOM   2411  CD2 HIS A 333     -27.656 -11.359 -14.573  1.00100.56           C  
ATOM   2412  CE1 HIS A 333     -25.548 -11.868 -14.895  1.00100.71           C  
ATOM   2413  NE2 HIS A 333     -26.785 -12.207 -15.212  1.00101.64           N  
ATOM   2414  N   SER A 334     -28.775  -6.455 -12.249  1.00 85.61           N  
ATOM   2415  CA  SER A 334     -29.439  -5.588 -11.286  1.00 86.79           C  
ATOM   2416  C   SER A 334     -30.808  -5.130 -11.766  1.00 93.77           C  
ATOM   2417  O   SER A 334     -31.622  -4.690 -10.946  1.00109.71           O  
ATOM   2418  CB  SER A 334     -28.569  -4.366 -10.988  1.00 85.71           C  
ATOM   2419  OG  SER A 334     -28.340  -3.604 -12.161  1.00 82.10           O  
ATOM   2420  N   GLY A 335     -31.081  -5.228 -13.066  1.00 87.50           N  
ATOM   2421  CA  GLY A 335     -32.337  -4.762 -13.613  1.00 85.23           C  
ATOM   2422  C   GLY A 335     -32.473  -3.263 -13.703  1.00 84.82           C  
ATOM   2423  O   GLY A 335     -33.545  -2.773 -14.071  1.00 86.59           O  
ATOM   2424  N   SER A 336     -31.415  -2.516 -13.383  1.00 87.94           N  
ATOM   2425  CA  SER A 336     -31.483  -1.061 -13.375  1.00 93.36           C  
ATOM   2426  C   SER A 336     -31.443  -0.458 -14.771  1.00 93.09           C  
ATOM   2427  O   SER A 336     -31.852   0.695 -14.942  1.00100.88           O  
ATOM   2428  CB  SER A 336     -30.336  -0.490 -12.540  1.00101.56           C  
ATOM   2429  OG  SER A 336     -30.379  -0.992 -11.215  1.00107.69           O  
ATOM   2430  N   ASP A 337     -30.962  -1.199 -15.766  1.00 87.05           N  
ATOM   2431  CA  ASP A 337     -30.906  -0.679 -17.122  1.00 83.03           C  
ATOM   2432  C   ASP A 337     -30.957  -1.841 -18.103  1.00 69.38           C  
ATOM   2433  O   ASP A 337     -30.517  -2.952 -17.795  1.00 65.78           O  
ATOM   2434  CB  ASP A 337     -29.645   0.170 -17.340  1.00 90.19           C  
ATOM   2435  CG  ASP A 337     -29.697   0.977 -18.625  1.00100.17           C  
ATOM   2436  OD1 ASP A 337     -30.723   1.649 -18.870  1.00107.99           O  
ATOM   2437  OD2 ASP A 337     -28.706   0.951 -19.383  1.00105.88           O1-
ATOM   2438  N   MET A 338     -31.518  -1.572 -19.281  1.00 61.19           N  
ATOM   2439  CA  MET A 338     -31.609  -2.560 -20.344  1.00 68.32           C  
ATOM   2440  C   MET A 338     -31.498  -1.852 -21.687  1.00 61.80           C  
ATOM   2441  O   MET A 338     -31.802  -0.662 -21.806  1.00 60.47           O  
ATOM   2442  CB  MET A 338     -32.913  -3.359 -20.266  1.00 86.79           C  
ATOM   2443  CG  MET A 338     -34.158  -2.505 -20.130  1.00106.67           C  
ATOM   2444  SD  MET A 338     -35.651  -3.509 -20.105  1.00127.55           S  
ATOM   2445  CE  MET A 338     -35.717  -4.057 -21.808  1.00129.16           C  
ATOM   2446  N   VAL A 339     -31.051  -2.596 -22.696  1.00 57.25           N  
ATOM   2447  CA  VAL A 339     -30.772  -2.047 -24.018  1.00 57.13           C  
ATOM   2448  C   VAL A 339     -31.231  -3.046 -25.070  1.00 60.38           C  
ATOM   2449  O   VAL A 339     -30.972  -4.250 -24.955  1.00 63.06           O  
ATOM   2450  CB  VAL A 339     -29.271  -1.724 -24.193  1.00 53.59           C  
ATOM   2451  CG1 VAL A 339     -28.963  -1.353 -25.639  1.00 48.46           C  
ATOM   2452  CG2 VAL A 339     -28.852  -0.605 -23.257  1.00 54.35           C  
ATOM   2453  N   GLN A 340     -31.913  -2.546 -26.095  1.00 59.00           N  
ATOM   2454  CA  GLN A 340     -32.311  -3.349 -27.240  1.00 66.77           C  
ATOM   2455  C   GLN A 340     -31.434  -2.996 -28.434  1.00 63.21           C  
ATOM   2456  O   GLN A 340     -31.173  -1.819 -28.701  1.00 64.30           O  
ATOM   2457  CB  GLN A 340     -33.789  -3.128 -27.579  1.00 78.54           C  
ATOM   2458  CG  GLN A 340     -34.349  -4.083 -28.629  1.00 88.92           C  
ATOM   2459  CD  GLN A 340     -34.170  -3.575 -30.049  1.00100.60           C  
ATOM   2460  OE1 GLN A 340     -33.885  -2.397 -30.268  1.00115.97           O  
ATOM   2461  NE2 GLN A 340     -34.337  -4.464 -31.022  1.00 95.41           N  
ATOM   2462  N   ALA A 341     -30.975  -4.020 -29.147  1.00 59.86           N  
ATOM   2463  CA  ALA A 341     -30.181  -3.828 -30.348  1.00 58.64           C  
ATOM   2464  C   ALA A 341     -30.686  -4.770 -31.430  1.00 59.00           C  
ATOM   2465  O   ALA A 341     -31.247  -5.830 -31.139  1.00 58.22           O  
ATOM   2466  CB  ALA A 341     -28.685  -4.070 -30.085  1.00 59.71           C  
ATOM   2467  N   GLU A 342     -30.484  -4.374 -32.683  1.00 64.88           N  
ATOM   2468  CA  GLU A 342     -30.937  -5.173 -33.813  1.00 65.99           C  
ATOM   2469  C   GLU A 342     -29.898  -5.139 -34.923  1.00 64.98           C  
ATOM   2470  O   GLU A 342     -29.375  -4.072 -35.258  1.00 70.79           O  
ATOM   2471  CB  GLU A 342     -32.289  -4.673 -34.338  1.00 73.06           C  
ATOM   2472  CG  GLU A 342     -32.719  -5.308 -35.650  1.00 86.62           C  
ATOM   2473  CD  GLU A 342     -34.110  -4.883 -36.072  1.00100.21           C  
ATOM   2474  OE1 GLU A 342     -35.018  -4.890 -35.215  1.00107.67           O  
ATOM   2475  OE2 GLU A 342     -34.293  -4.534 -37.257  1.00108.97           O1-
ATOM   2476  N   ARG A 343     -29.602  -6.310 -35.480  1.00 61.67           N  
ATOM   2477  CA  ARG A 343     -28.779  -6.451 -36.677  1.00 61.30           C  
ATOM   2478  C   ARG A 343     -29.658  -7.050 -37.766  1.00 61.48           C  
ATOM   2479  O   ARG A 343     -30.064  -8.214 -37.671  1.00 62.66           O  
ATOM   2480  CB  ARG A 343     -27.562  -7.333 -36.413  1.00 60.70           C  
ATOM   2481  CG  ARG A 343     -26.726  -7.648 -37.652  1.00 60.59           C  
ATOM   2482  CD  ARG A 343     -25.999  -6.417 -38.161  1.00 69.32           C  
ATOM   2483  NE  ARG A 343     -24.772  -6.762 -38.875  1.00 82.07           N  
ATOM   2484  CZ  ARG A 343     -24.714  -7.046 -40.172  1.00 93.02           C  
ATOM   2485  NH1 ARG A 343     -25.817  -7.028 -40.911  1.00 92.45           N1+
ATOM   2486  NH2 ARG A 343     -23.551  -7.349 -40.733  1.00 99.27           N  
ATOM   2487  N   SER A 344     -29.959  -6.266 -38.793  1.00 61.17           N  
ATOM   2488  CA  SER A 344     -30.824  -6.703 -39.878  1.00 67.32           C  
ATOM   2489  C   SER A 344     -30.031  -6.745 -41.184  1.00 69.58           C  
ATOM   2490  O   SER A 344     -28.857  -6.368 -41.242  1.00 73.66           O  
ATOM   2491  CB  SER A 344     -32.048  -5.797 -39.984  1.00 69.49           C  
ATOM   2492  OG  SER A 344     -31.672  -4.461 -40.259  1.00 81.07           O  
ATOM   2493  N   GLY A 345     -30.677  -7.230 -42.240  1.00 69.05           N  
ATOM   2494  CA  GLY A 345     -30.036  -7.275 -43.540  1.00 70.55           C  
ATOM   2495  C   GLY A 345     -28.977  -8.343 -43.701  1.00 73.06           C  
ATOM   2496  O   GLY A 345     -28.001  -8.130 -44.428  1.00 79.23           O  
ATOM   2497  N   ILE A 346     -29.135  -9.483 -43.036  1.00 67.53           N  
ATOM   2498  CA  ILE A 346     -28.214 -10.608 -43.183  1.00 63.34           C  
ATOM   2499  C   ILE A 346     -28.723 -11.474 -44.327  1.00 68.50           C  
ATOM   2500  O   ILE A 346     -29.662 -12.260 -44.138  1.00 70.75           O  
ATOM   2501  CB  ILE A 346     -28.094 -11.415 -41.882  1.00 60.46           C  
ATOM   2502  CG1 ILE A 346     -27.715 -10.503 -40.714  1.00 56.33           C  
ATOM   2503  CG2 ILE A 346     -27.078 -12.537 -42.043  1.00 60.99           C  
ATOM   2504  CD1 ILE A 346     -27.617 -11.227 -39.389  1.00 52.97           C  
ATOM   2505  N   PRO A 347     -28.143 -11.371 -45.518  1.00 67.47           N  
ATOM   2506  CA  PRO A 347     -28.734 -12.031 -46.683  1.00 63.76           C  
ATOM   2507  C   PRO A 347     -28.484 -13.528 -46.694  1.00 65.76           C  
ATOM   2508  O   PRO A 347     -27.477 -14.027 -46.188  1.00 64.57           O  
ATOM   2509  CB  PRO A 347     -28.040 -11.344 -47.864  1.00 64.15           C  
ATOM   2510  CG  PRO A 347     -26.739 -10.899 -47.321  1.00 67.89           C  
ATOM   2511  CD  PRO A 347     -26.932 -10.608 -45.862  1.00 67.59           C  
ATOM   2512  N   ILE A 348     -29.441 -14.244 -47.273  1.00 73.62           N  
ATOM   2513  CA  ILE A 348     -29.359 -15.687 -47.454  1.00 75.95           C  
ATOM   2514  C   ILE A 348     -28.843 -15.943 -48.862  1.00 86.53           C  
ATOM   2515  O   ILE A 348     -29.488 -15.560 -49.846  1.00 90.96           O  
ATOM   2516  CB  ILE A 348     -30.722 -16.358 -47.232  1.00 74.22           C  
ATOM   2517  CG1 ILE A 348     -31.288 -15.971 -45.864  1.00 72.53           C  
ATOM   2518  CG2 ILE A 348     -30.595 -17.864 -47.371  1.00 78.89           C  
ATOM   2519  CD1 ILE A 348     -32.656 -16.554 -45.578  1.00 71.31           C  
ATOM   2520  N   VAL A 349     -27.682 -16.588 -48.967  1.00 82.70           N  
ATOM   2521  CA  VAL A 349     -26.976 -16.699 -50.235  1.00 81.34           C  
ATOM   2522  C   VAL A 349     -26.506 -18.130 -50.454  1.00 80.71           C  
ATOM   2523  O   VAL A 349     -26.325 -18.904 -49.513  1.00 79.37           O  
ATOM   2524  CB  VAL A 349     -25.770 -15.741 -50.300  1.00 79.34           C  
ATOM   2525  CG1 VAL A 349     -26.229 -14.293 -50.224  1.00 80.80           C  
ATOM   2526  CG2 VAL A 349     -24.795 -16.060 -49.179  1.00 75.89           C  
ATOM   2527  N   THR A 350     -26.302 -18.469 -51.725  1.00 82.94           N  
ATOM   2528  CA  THR A 350     -25.650 -19.713 -52.111  1.00 81.21           C  
ATOM   2529  C   THR A 350     -24.177 -19.515 -52.428  1.00 82.94           C  
ATOM   2530  O   THR A 350     -23.497 -20.480 -52.793  1.00 86.67           O  
ATOM   2531  CB  THR A 350     -26.348 -20.335 -53.323  1.00 80.06           C  
ATOM   2532  OG1 THR A 350     -26.418 -19.373 -54.382  1.00 83.19           O  
ATOM   2533  CG2 THR A 350     -27.748 -20.789 -52.957  1.00 81.15           C  
ATOM   2534  N   SER A 351     -23.676 -18.285 -52.305  1.00 76.81           N  
ATOM   2535  CA  SER A 351     -22.308 -17.935 -52.601  1.00 75.21           C  
ATOM   2536  C   SER A 351     -21.956 -16.689 -51.804  1.00 79.41           C  
ATOM   2537  O   SER A 351     -22.758 -15.741 -51.758  1.00 82.50           O  
ATOM   2538  CB  SER A 351     -22.083 -17.667 -54.092  1.00 79.80           C  
ATOM   2539  OG  SER A 351     -20.794 -17.122 -54.311  1.00 81.83           O  
ATOM   2540  N   PRO A 352     -20.780 -16.656 -51.177  1.00 76.29           N  
ATOM   2541  CA  PRO A 352     -20.366 -15.481 -50.403  1.00 77.20           C  
ATOM   2542  C   PRO A 352     -19.887 -14.305 -51.241  1.00 73.17           C  
ATOM   2543  O   PRO A 352     -19.374 -13.341 -50.669  1.00 75.00           O  
ATOM   2544  CB  PRO A 352     -19.217 -16.039 -49.549  1.00 75.32           C  
ATOM   2545  CG  PRO A 352     -18.644 -17.135 -50.369  1.00 68.20           C  
ATOM   2546  CD  PRO A 352     -19.796 -17.751 -51.108  1.00 71.63           C  
ATOM   2547  N   TYR A 353     -20.042 -14.348 -52.563  1.00 74.15           N  
ATOM   2548  CA  TYR A 353     -19.519 -13.305 -53.434  1.00 72.86           C  
ATOM   2549  C   TYR A 353     -20.533 -12.972 -54.519  1.00 74.99           C  
ATOM   2550  O   TYR A 353     -21.292 -13.833 -54.972  1.00 75.12           O  
ATOM   2551  CB  TYR A 353     -18.193 -13.734 -54.077  1.00 70.30           C  
ATOM   2552  CG  TYR A 353     -17.078 -13.954 -53.082  1.00 69.91           C  
ATOM   2553  CD1 TYR A 353     -16.730 -12.965 -52.173  1.00 70.99           C  
ATOM   2554  CD2 TYR A 353     -16.381 -15.154 -53.043  1.00 70.70           C  
ATOM   2555  CE1 TYR A 353     -15.714 -13.160 -51.258  1.00 73.98           C  
ATOM   2556  CE2 TYR A 353     -15.363 -15.361 -52.130  1.00 74.81           C  
ATOM   2557  CZ  TYR A 353     -15.034 -14.360 -51.240  1.00 76.93           C  
ATOM   2558  OH  TYR A 353     -14.021 -14.558 -50.329  1.00 78.78           O  
ATOM   2559  N   GLN A 354     -20.537 -11.704 -54.927  1.00 77.80           N  
ATOM   2560  CA  GLN A 354     -21.318 -11.226 -56.059  1.00 81.04           C  
ATOM   2561  C   GLN A 354     -20.383 -10.582 -57.071  1.00 76.39           C  
ATOM   2562  O   GLN A 354     -19.478  -9.831 -56.698  1.00 77.91           O  
ATOM   2563  CB  GLN A 354     -22.378 -10.205 -55.629  1.00 88.77           C  
ATOM   2564  CG  GLN A 354     -23.418 -10.728 -54.662  1.00 97.58           C  
ATOM   2565  CD  GLN A 354     -24.425  -9.662 -54.275  1.00106.23           C  
ATOM   2566  OE1 GLN A 354     -25.517  -9.590 -54.839  1.00116.64           O  
ATOM   2567  NE2 GLN A 354     -24.060  -8.823 -53.312  1.00105.46           N  
ATOM   2568  N   ILE A 355     -20.605 -10.868 -58.350  1.00 75.41           N  
ATOM   2569  CA  ILE A 355     -19.805 -10.312 -59.436  1.00 72.65           C  
ATOM   2570  C   ILE A 355     -20.645  -9.277 -60.172  1.00 72.01           C  
ATOM   2571  O   ILE A 355     -21.798  -9.543 -60.529  1.00 76.85           O  
ATOM   2572  CB  ILE A 355     -19.312 -11.411 -60.393  1.00 74.19           C  
ATOM   2573  CG1 ILE A 355     -18.349 -12.352 -59.666  1.00 72.83           C  
ATOM   2574  CG2 ILE A 355     -18.639 -10.799 -61.610  1.00 75.35           C  
ATOM   2575  CD1 ILE A 355     -17.866 -13.507 -60.513  1.00 72.89           C  
ATOM   2576  N   HIS A 356     -20.069  -8.097 -60.390  1.00 70.25           N  
ATOM   2577  CA  HIS A 356     -20.749  -7.001 -61.065  1.00 74.05           C  
ATOM   2578  C   HIS A 356     -19.873  -6.469 -62.188  1.00 77.88           C  
ATOM   2579  O   HIS A 356     -18.663  -6.297 -62.017  1.00 77.47           O  
ATOM   2580  CB  HIS A 356     -21.083  -5.860 -60.093  1.00 76.71           C  
ATOM   2581  CG  HIS A 356     -21.804  -6.306 -58.860  1.00 80.80           C  
ATOM   2582  ND1 HIS A 356     -23.173  -6.462 -58.813  1.00 84.58           N  
ATOM   2583  CD2 HIS A 356     -21.345  -6.626 -57.627  1.00 80.15           C  
ATOM   2584  CE1 HIS A 356     -23.526  -6.862 -57.605  1.00 87.20           C  
ATOM   2585  NE2 HIS A 356     -22.436  -6.970 -56.866  1.00 85.11           N  
ATOM   2586  N   PHE A 357     -20.490  -6.211 -63.340  1.00 82.52           N  
ATOM   2587  CA  PHE A 357     -19.813  -5.571 -64.458  1.00 80.55           C  
ATOM   2588  C   PHE A 357     -20.194  -4.103 -64.592  1.00 82.04           C  
ATOM   2589  O   PHE A 357     -20.082  -3.536 -65.684  1.00 88.65           O  
ATOM   2590  CB  PHE A 357     -20.111  -6.317 -65.760  1.00 76.97           C  
ATOM   2591  CG  PHE A 357     -19.564  -7.717 -65.800  1.00 74.79           C  
ATOM   2592  CD1 PHE A 357     -18.205  -7.940 -65.953  1.00 77.35           C  
ATOM   2593  CD2 PHE A 357     -20.409  -8.809 -65.699  1.00 70.69           C  
ATOM   2594  CE1 PHE A 357     -17.699  -9.228 -65.996  1.00 74.43           C  
ATOM   2595  CE2 PHE A 357     -19.909 -10.098 -65.744  1.00 71.05           C  
ATOM   2596  CZ  PHE A 357     -18.554 -10.307 -65.891  1.00 72.48           C  
ATOM   2597  N   THR A 358     -20.638  -3.477 -63.499  1.00 81.11           N  
ATOM   2598  CA  THR A 358     -21.087  -2.091 -63.549  1.00 80.42           C  
ATOM   2599  C   THR A 358     -19.946  -1.113 -63.798  1.00 78.79           C  
ATOM   2600  O   THR A 358     -20.206   0.047 -64.133  1.00 77.81           O  
ATOM   2601  CB  THR A 358     -21.807  -1.723 -62.250  1.00 79.91           C  
ATOM   2602  OG1 THR A 358     -20.908  -1.870 -61.144  1.00 81.26           O  
ATOM   2603  CG2 THR A 358     -23.006  -2.630 -62.037  1.00 82.18           C  
ATOM   2604  N   LYS A 359     -18.697  -1.548 -63.641  1.00 78.42           N  
ATOM   2605  CA  LYS A 359     -17.540  -0.708 -63.909  1.00 77.89           C  
ATOM   2606  C   LYS A 359     -16.832  -1.072 -65.207  1.00 78.06           C  
ATOM   2607  O   LYS A 359     -15.796  -0.474 -65.521  1.00 76.47           O  
ATOM   2608  CB  LYS A 359     -16.550  -0.784 -62.740  1.00 78.69           C  
ATOM   2609  CG  LYS A 359     -17.149  -0.408 -61.395  1.00 81.54           C  
ATOM   2610  CD  LYS A 359     -16.137  -0.574 -60.272  1.00 77.90           C  
ATOM   2611  CE  LYS A 359     -16.766  -0.305 -58.913  1.00 75.46           C  
ATOM   2612  NZ  LYS A 359     -17.281   1.087 -58.803  1.00 78.51           N1+
ATOM   2613  N   THR A 360     -17.364  -2.035 -65.975  1.00 77.87           N  
ATOM   2614  CA  THR A 360     -16.754  -2.488 -67.220  1.00 74.29           C  
ATOM   2615  C   THR A 360     -17.465  -1.868 -68.410  1.00 73.51           C  
ATOM   2616  O   THR A 360     -18.705  -1.832 -68.431  1.00 74.20           O  
ATOM   2617  CB  THR A 360     -16.816  -4.010 -67.324  1.00 80.52           C  
ATOM   2618  OG1 THR A 360     -16.145  -4.596 -66.202  1.00 91.88           O  
ATOM   2619  CG2 THR A 360     -16.152  -4.487 -68.606  1.00 77.24           C  
ATOM   2620  N   PRO A 361     -16.731  -1.363 -69.401  1.00 69.61           N  
ATOM   2621  CA  PRO A 361     -17.381  -0.878 -70.624  1.00 73.08           C  
ATOM   2622  C   PRO A 361     -18.173  -1.984 -71.303  1.00 78.89           C  
ATOM   2623  O   PRO A 361     -17.797  -3.157 -71.276  1.00 79.17           O  
ATOM   2624  CB  PRO A 361     -16.204  -0.422 -71.494  1.00 65.62           C  
ATOM   2625  CG  PRO A 361     -15.121  -0.109 -70.515  1.00 62.27           C  
ATOM   2626  CD  PRO A 361     -15.281  -1.103 -69.405  1.00 61.53           C  
ATOM   2627  N   LYS A 362     -19.288  -1.596 -71.917  1.00 78.74           N  
ATOM   2628  CA  LYS A 362     -20.148  -2.540 -72.615  1.00 81.19           C  
ATOM   2629  C   LYS A 362     -19.921  -2.534 -74.122  1.00 86.28           C  
ATOM   2630  O   LYS A 362     -20.663  -3.196 -74.853  1.00 91.01           O  
ATOM   2631  CB  LYS A 362     -21.614  -2.249 -72.294  1.00 80.55           C  
ATOM   2632  CG  LYS A 362     -21.925  -2.316 -70.807  1.00 80.99           C  
ATOM   2633  CD  LYS A 362     -21.462  -3.636 -70.209  1.00 79.61           C  
ATOM   2634  CE  LYS A 362     -21.427  -3.582 -68.689  1.00 80.37           C  
ATOM   2635  NZ  LYS A 362     -22.761  -3.283 -68.096  1.00 90.84           N1+
ATOM   2636  N   TYR A 363     -18.912  -1.809 -74.598  1.00 84.05           N  
ATOM   2637  CA  TYR A 363     -18.541  -1.794 -76.005  1.00 82.49           C  
ATOM   2638  C   TYR A 363     -17.046  -2.042 -76.128  1.00 79.57           C  
ATOM   2639  O   TYR A 363     -16.262  -1.574 -75.297  1.00 78.86           O  
ATOM   2640  CB  TYR A 363     -18.909  -0.464 -76.671  1.00 81.21           C  
ATOM   2641  CG  TYR A 363     -20.395  -0.200 -76.740  1.00 84.10           C  
ATOM   2642  CD1 TYR A 363     -21.168  -0.733 -77.763  1.00 87.92           C  
ATOM   2643  CD2 TYR A 363     -21.025   0.588 -75.785  1.00 81.87           C  
ATOM   2644  CE1 TYR A 363     -22.527  -0.494 -77.831  1.00 88.78           C  
ATOM   2645  CE2 TYR A 363     -22.384   0.834 -75.846  1.00 86.37           C  
ATOM   2646  CZ  TYR A 363     -23.130   0.291 -76.870  1.00 93.83           C  
ATOM   2647  OH  TYR A 363     -24.483   0.535 -76.931  1.00102.60           O  
ATOM   2648  N   PHE A 364     -16.655  -2.782 -77.163  1.00 81.18           N  
ATOM   2649  CA  PHE A 364     -15.258  -3.110 -77.404  1.00 81.80           C  
ATOM   2650  C   PHE A 364     -14.882  -2.722 -78.827  1.00 91.31           C  
ATOM   2651  O   PHE A 364     -15.739  -2.447 -79.671  1.00 97.39           O  
ATOM   2652  CB  PHE A 364     -14.978  -4.602 -77.167  1.00 79.57           C  
ATOM   2653  CG  PHE A 364     -15.488  -5.501 -78.260  1.00 80.16           C  
ATOM   2654  CD1 PHE A 364     -16.820  -5.878 -78.303  1.00 81.44           C  
ATOM   2655  CD2 PHE A 364     -14.630  -5.980 -79.238  1.00 82.92           C  
ATOM   2656  CE1 PHE A 364     -17.289  -6.708 -79.305  1.00 85.82           C  
ATOM   2657  CE2 PHE A 364     -15.093  -6.810 -80.243  1.00 87.92           C  
ATOM   2658  CZ  PHE A 364     -16.425  -7.175 -80.277  1.00 88.01           C  
ATOM   2659  N   LYS A 365     -13.576  -2.707 -79.088  1.00 95.14           N  
ATOM   2660  CA  LYS A 365     -13.050  -2.401 -80.411  1.00 98.77           C  
ATOM   2661  C   LYS A 365     -12.441  -3.654 -81.018  1.00 93.60           C  
ATOM   2662  O   LYS A 365     -11.468  -4.192 -80.469  1.00 87.52           O  
ATOM   2663  CB  LYS A 365     -12.015  -1.281 -80.334  1.00105.39           C  
ATOM   2664  CG  LYS A 365     -12.645   0.085 -80.155  1.00115.94           C  
ATOM   2665  CD  LYS A 365     -11.935   0.917 -79.106  1.00121.71           C  
ATOM   2666  CE  LYS A 365     -12.764   2.143 -78.756  1.00132.77           C  
ATOM   2667  NZ  LYS A 365     -13.026   3.009 -79.942  1.00139.68           N1+
ATOM   2668  N   PRO A 366     -12.975  -4.147 -82.135  1.00 96.55           N  
ATOM   2669  CA  PRO A 366     -12.489  -5.415 -82.698  1.00100.18           C  
ATOM   2670  C   PRO A 366     -11.015  -5.341 -83.071  1.00103.64           C  
ATOM   2671  O   PRO A 366     -10.569  -4.402 -83.735  1.00106.70           O  
ATOM   2672  CB  PRO A 366     -13.375  -5.614 -83.933  1.00102.06           C  
ATOM   2673  CG  PRO A 366     -14.595  -4.784 -83.668  1.00100.96           C  
ATOM   2674  CD  PRO A 366     -14.104  -3.596 -82.901  1.00 96.35           C  
ATOM   2675  N   GLY A 367     -10.260  -6.349 -82.636  1.00100.89           N  
ATOM   2676  CA  GLY A 367      -8.839  -6.417 -82.890  1.00101.59           C  
ATOM   2677  C   GLY A 367      -7.965  -5.842 -81.798  1.00 97.32           C  
ATOM   2678  O   GLY A 367      -6.751  -6.091 -81.803  1.00 96.77           O  
ATOM   2679  N   MET A 368      -8.536  -5.090 -80.863  1.00 96.50           N  
ATOM   2680  CA  MET A 368      -7.787  -4.470 -79.787  1.00 98.18           C  
ATOM   2681  C   MET A 368      -8.171  -5.086 -78.444  1.00 98.25           C  
ATOM   2682  O   MET A 368      -9.286  -5.593 -78.286  1.00 97.75           O  
ATOM   2683  CB  MET A 368      -8.045  -2.960 -79.759  1.00 98.23           C  
ATOM   2684  CG  MET A 368      -8.223  -2.371 -81.145  1.00106.25           C  
ATOM   2685  SD  MET A 368      -8.037  -0.584 -81.197  1.00110.46           S  
ATOM   2686  CE  MET A 368      -6.268  -0.434 -80.993  1.00109.01           C  
ATOM   2687  N   PRO A 369      -7.270  -5.070 -77.462  1.00100.49           N  
ATOM   2688  CA  PRO A 369      -7.571  -5.721 -76.181  1.00100.36           C  
ATOM   2689  C   PRO A 369      -8.713  -5.034 -75.446  1.00 97.14           C  
ATOM   2690  O   PRO A 369      -8.858  -3.810 -75.483  1.00 96.90           O  
ATOM   2691  CB  PRO A 369      -6.254  -5.603 -75.403  1.00 98.02           C  
ATOM   2692  CG  PRO A 369      -5.546  -4.450 -76.030  1.00 97.75           C  
ATOM   2693  CD  PRO A 369      -5.911  -4.500 -77.483  1.00100.19           C  
ATOM   2694  N   PHE A 370      -9.524  -5.845 -74.772  1.00 96.64           N  
ATOM   2695  CA  PHE A 370     -10.673  -5.379 -74.005  1.00 93.99           C  
ATOM   2696  C   PHE A 370     -10.376  -5.571 -72.523  1.00 89.33           C  
ATOM   2697  O   PHE A 370     -10.055  -6.684 -72.090  1.00 82.55           O  
ATOM   2698  CB  PHE A 370     -11.935  -6.136 -74.417  1.00 97.28           C  
ATOM   2699  CG  PHE A 370     -13.182  -5.666 -73.727  1.00 98.29           C  
ATOM   2700  CD1 PHE A 370     -13.616  -4.359 -73.863  1.00 98.40           C  
ATOM   2701  CD2 PHE A 370     -13.932  -6.540 -72.957  1.00100.20           C  
ATOM   2702  CE1 PHE A 370     -14.767  -3.928 -73.233  1.00 99.74           C  
ATOM   2703  CE2 PHE A 370     -15.083  -6.116 -72.326  1.00 99.55           C  
ATOM   2704  CZ  PHE A 370     -15.501  -4.808 -72.464  1.00 99.38           C  
ATOM   2705  N   ASP A 371     -10.481  -4.490 -71.751  1.00 91.43           N  
ATOM   2706  CA  ASP A 371     -10.125  -4.491 -70.335  1.00 95.05           C  
ATOM   2707  C   ASP A 371     -11.387  -4.672 -69.497  1.00 91.90           C  
ATOM   2708  O   ASP A 371     -12.202  -3.751 -69.381  1.00 89.89           O  
ATOM   2709  CB  ASP A 371      -9.402  -3.201 -69.958  1.00104.59           C  
ATOM   2710  CG  ASP A 371      -8.114  -3.007 -70.733  1.00115.82           C  
ATOM   2711  OD1 ASP A 371      -7.526  -4.016 -71.175  1.00121.84           O  
ATOM   2712  OD2 ASP A 371      -7.687  -1.844 -70.898  1.00122.32           O1-
ATOM   2713  N   LEU A 372     -11.539  -5.856 -68.910  1.00 92.00           N  
ATOM   2714  CA  LEU A 372     -12.646  -6.121 -68.001  1.00 92.54           C  
ATOM   2715  C   LEU A 372     -12.360  -5.535 -66.626  1.00 93.32           C  
ATOM   2716  O   LEU A 372     -11.253  -5.666 -66.096  1.00 95.99           O  
ATOM   2717  CB  LEU A 372     -12.889  -7.624 -67.874  1.00 94.67           C  
ATOM   2718  CG  LEU A 372     -13.527  -8.338 -69.061  1.00101.15           C  
ATOM   2719  CD1 LEU A 372     -13.405  -9.838 -68.881  1.00105.67           C  
ATOM   2720  CD2 LEU A 372     -14.983  -7.931 -69.192  1.00101.80           C  
ATOM   2721  N   MET A 373     -13.368  -4.891 -66.046  1.00 93.09           N  
ATOM   2722  CA  MET A 373     -13.281  -4.334 -64.700  1.00 93.59           C  
ATOM   2723  C   MET A 373     -14.260  -5.108 -63.824  1.00 88.40           C  
ATOM   2724  O   MET A 373     -15.384  -4.672 -63.572  1.00 91.64           O  
ATOM   2725  CB  MET A 373     -13.577  -2.840 -64.706  1.00101.45           C  
ATOM   2726  CG  MET A 373     -12.685  -2.048 -65.642  1.00110.49           C  
ATOM   2727  SD  MET A 373     -10.938  -2.333 -65.308  1.00115.41           S  
ATOM   2728  CE  MET A 373     -10.190  -1.386 -66.634  1.00125.92           C  
ATOM   2729  N   VAL A 374     -13.823  -6.274 -63.361  1.00 83.20           N  
ATOM   2730  CA  VAL A 374     -14.679  -7.147 -62.565  1.00 78.38           C  
ATOM   2731  C   VAL A 374     -14.716  -6.630 -61.132  1.00 73.10           C  
ATOM   2732  O   VAL A 374     -13.681  -6.538 -60.465  1.00 74.95           O  
ATOM   2733  CB  VAL A 374     -14.189  -8.600 -62.618  1.00 76.10           C  
ATOM   2734  CG1 VAL A 374     -15.109  -9.493 -61.804  1.00 75.52           C  
ATOM   2735  CG2 VAL A 374     -14.117  -9.075 -64.059  1.00 77.04           C  
ATOM   2736  N   PHE A 375     -15.911  -6.290 -60.660  1.00 74.08           N  
ATOM   2737  CA  PHE A 375     -16.125  -5.787 -59.309  1.00 74.27           C  
ATOM   2738  C   PHE A 375     -16.784  -6.883 -58.481  1.00 77.95           C  
ATOM   2739  O   PHE A 375     -17.893  -7.325 -58.800  1.00 85.65           O  
ATOM   2740  CB  PHE A 375     -16.986  -4.523 -59.334  1.00 69.72           C  
ATOM   2741  CG  PHE A 375     -17.216  -3.914 -57.982  1.00 69.52           C  
ATOM   2742  CD1 PHE A 375     -16.186  -3.827 -57.060  1.00 71.28           C  
ATOM   2743  CD2 PHE A 375     -18.460  -3.407 -57.639  1.00 67.89           C  
ATOM   2744  CE1 PHE A 375     -16.396  -3.259 -55.816  1.00 70.86           C  
ATOM   2745  CE2 PHE A 375     -18.675  -2.837 -56.400  1.00 66.13           C  
ATOM   2746  CZ  PHE A 375     -17.641  -2.763 -55.486  1.00 67.94           C  
ATOM   2747  N   VAL A 376     -16.097  -7.325 -57.428  1.00 75.30           N  
ATOM   2748  CA  VAL A 376     -16.564  -8.406 -56.566  1.00 74.47           C  
ATOM   2749  C   VAL A 376     -16.907  -7.823 -55.202  1.00 82.31           C  
ATOM   2750  O   VAL A 376     -16.104  -7.086 -54.616  1.00 93.01           O  
ATOM   2751  CB  VAL A 376     -15.512  -9.523 -56.440  1.00 63.61           C  
ATOM   2752  CG1 VAL A 376     -16.033 -10.654 -55.566  1.00 59.55           C  
ATOM   2753  CG2 VAL A 376     -15.133 -10.050 -57.809  1.00 62.50           C  
ATOM   2754  N   THR A 377     -18.094  -8.153 -54.698  1.00 81.91           N  
ATOM   2755  CA  THR A 377     -18.560  -7.660 -53.412  1.00 79.06           C  
ATOM   2756  C   THR A 377     -18.934  -8.820 -52.499  1.00 78.04           C  
ATOM   2757  O   THR A 377     -19.260  -9.922 -52.952  1.00 76.38           O  
ATOM   2758  CB  THR A 377     -19.775  -6.728 -53.563  1.00 77.97           C  
ATOM   2759  OG1 THR A 377     -20.906  -7.476 -54.031  1.00 74.94           O  
ATOM   2760  CG2 THR A 377     -19.476  -5.614 -54.539  1.00 80.87           C  
ATOM   2761  N   ASN A 378     -18.873  -8.553 -51.197  1.00 76.00           N  
ATOM   2762  CA  ASN A 378     -19.472  -9.437 -50.219  1.00 79.40           C  
ATOM   2763  C   ASN A 378     -20.993  -9.277 -50.269  1.00 79.70           C  
ATOM   2764  O   ASN A 378     -21.504  -8.311 -50.842  1.00 79.77           O  
ATOM   2765  CB  ASN A 378     -18.929  -9.121 -48.826  1.00 82.38           C  
ATOM   2766  CG  ASN A 378     -17.421  -9.287 -48.737  1.00 80.16           C  
ATOM   2767  OD1 ASN A 378     -16.911 -10.405 -48.672  1.00 80.94           O  
ATOM   2768  ND2 ASN A 378     -16.702  -8.170 -48.728  1.00 76.66           N  
ATOM   2769  N   PRO A 379     -21.744 -10.224 -49.699  1.00 79.55           N  
ATOM   2770  CA  PRO A 379     -23.213 -10.142 -49.786  1.00 84.37           C  
ATOM   2771  C   PRO A 379     -23.807  -8.875 -49.191  1.00 93.49           C  
ATOM   2772  O   PRO A 379     -24.935  -8.518 -49.550  1.00 95.85           O  
ATOM   2773  CB  PRO A 379     -23.677 -11.389 -49.023  1.00 84.39           C  
ATOM   2774  CG  PRO A 379     -22.550 -12.343 -49.157  1.00 83.26           C  
ATOM   2775  CD  PRO A 379     -21.307 -11.503 -49.112  1.00 81.95           C  
ATOM   2776  N   ASP A 380     -23.097  -8.184 -48.300  1.00 99.16           N  
ATOM   2777  CA  ASP A 380     -23.589  -6.935 -47.733  1.00104.22           C  
ATOM   2778  C   ASP A 380     -23.250  -5.719 -48.586  1.00 97.84           C  
ATOM   2779  O   ASP A 380     -23.596  -4.597 -48.203  1.00100.43           O  
ATOM   2780  CB  ASP A 380     -23.038  -6.736 -46.315  1.00115.15           C  
ATOM   2781  CG  ASP A 380     -21.525  -6.656 -46.281  1.00121.41           C  
ATOM   2782  OD1 ASP A 380     -20.872  -7.505 -46.919  1.00125.65           O  
ATOM   2783  OD2 ASP A 380     -20.989  -5.741 -45.619  1.00125.12           O1-
ATOM   2784  N   GLY A 381     -22.588  -5.908 -49.726  1.00 90.94           N  
ATOM   2785  CA  GLY A 381     -22.256  -4.820 -50.621  1.00 85.56           C  
ATOM   2786  C   GLY A 381     -20.847  -4.284 -50.485  1.00 82.68           C  
ATOM   2787  O   GLY A 381     -20.404  -3.530 -51.361  1.00 80.93           O  
ATOM   2788  N   SER A 382     -20.134  -4.643 -49.422  1.00 83.54           N  
ATOM   2789  CA  SER A 382     -18.773  -4.169 -49.242  1.00 78.29           C  
ATOM   2790  C   SER A 382     -17.836  -4.844 -50.245  1.00 73.64           C  
ATOM   2791  O   SER A 382     -18.064  -5.987 -50.648  1.00 71.12           O  
ATOM   2792  CB  SER A 382     -18.300  -4.445 -47.816  1.00 80.31           C  
ATOM   2793  OG  SER A 382     -18.496  -5.804 -47.469  1.00 72.67           O  
ATOM   2794  N   PRO A 383     -16.778  -4.153 -50.669  1.00 77.09           N  
ATOM   2795  CA  PRO A 383     -15.850  -4.758 -51.633  1.00 75.34           C  
ATOM   2796  C   PRO A 383     -15.041  -5.881 -51.002  1.00 77.65           C  
ATOM   2797  O   PRO A 383     -14.557  -5.770 -49.874  1.00 85.19           O  
ATOM   2798  CB  PRO A 383     -14.954  -3.585 -52.047  1.00 74.68           C  
ATOM   2799  CG  PRO A 383     -15.016  -2.645 -50.892  1.00 77.36           C  
ATOM   2800  CD  PRO A 383     -16.408  -2.766 -50.340  1.00 79.13           C  
ATOM   2801  N   ALA A 384     -14.898  -6.972 -51.750  1.00 75.01           N  
ATOM   2802  CA  ALA A 384     -14.156  -8.137 -51.292  1.00 77.67           C  
ATOM   2803  C   ALA A 384     -12.694  -8.033 -51.712  1.00 83.78           C  
ATOM   2804  O   ALA A 384     -12.384  -7.617 -52.832  1.00 81.30           O  
ATOM   2805  CB  ALA A 384     -14.777  -9.421 -51.845  1.00 72.69           C  
ATOM   2806  N   TYR A 385     -11.801  -8.421 -50.805  1.00 91.35           N  
ATOM   2807  CA  TYR A 385     -10.364  -8.296 -50.998  1.00 97.07           C  
ATOM   2808  C   TYR A 385      -9.749  -9.658 -51.296  1.00 96.36           C  
ATOM   2809  O   TYR A 385     -10.084 -10.656 -50.648  1.00 95.64           O  
ATOM   2810  CB  TYR A 385      -9.703  -7.686 -49.755  1.00108.65           C  
ATOM   2811  CG  TYR A 385      -8.245  -7.317 -49.933  1.00118.40           C  
ATOM   2812  CD1 TYR A 385      -7.740  -6.970 -51.180  1.00120.26           C  
ATOM   2813  CD2 TYR A 385      -7.373  -7.318 -48.851  1.00125.82           C  
ATOM   2814  CE1 TYR A 385      -6.409  -6.633 -51.345  1.00123.84           C  
ATOM   2815  CE2 TYR A 385      -6.039  -6.982 -49.006  1.00130.67           C  
ATOM   2816  CZ  TYR A 385      -5.564  -6.641 -50.255  1.00129.95           C  
ATOM   2817  OH  TYR A 385      -4.239  -6.307 -50.414  1.00133.48           O  
ATOM   2818  N   ARG A 386      -8.850  -9.687 -52.282  1.00 97.28           N  
ATOM   2819  CA  ARG A 386      -8.069 -10.875 -52.629  1.00101.53           C  
ATOM   2820  C   ARG A 386      -8.972 -12.051 -53.010  1.00 95.34           C  
ATOM   2821  O   ARG A 386      -8.883 -13.146 -52.451  1.00 98.58           O  
ATOM   2822  CB  ARG A 386      -7.119 -11.261 -51.488  1.00114.31           C  
ATOM   2823  CG  ARG A 386      -5.993 -10.270 -51.243  1.00125.27           C  
ATOM   2824  CD  ARG A 386      -4.964 -10.832 -50.274  1.00138.51           C  
ATOM   2825  NE  ARG A 386      -3.873  -9.893 -50.028  1.00149.37           N  
ATOM   2826  CZ  ARG A 386      -2.771  -9.818 -50.767  1.00155.88           C  
ATOM   2827  NH1 ARG A 386      -1.831  -8.932 -50.466  1.00161.81           N1+
ATOM   2828  NH2 ARG A 386      -2.608 -10.625 -51.807  1.00155.41           N  
ATOM   2829  N   VAL A 387      -9.846 -11.810 -53.981  1.00 88.88           N  
ATOM   2830  CA  VAL A 387     -10.733 -12.837 -54.514  1.00 83.83           C  
ATOM   2831  C   VAL A 387     -10.318 -13.104 -55.959  1.00 79.27           C  
ATOM   2832  O   VAL A 387     -10.506 -12.237 -56.826  1.00 77.87           O  
ATOM   2833  CB  VAL A 387     -12.208 -12.423 -54.428  1.00 81.88           C  
ATOM   2834  CG1 VAL A 387     -13.087 -13.496 -55.052  1.00 80.22           C  
ATOM   2835  CG2 VAL A 387     -12.604 -12.172 -52.981  1.00 81.66           C  
ATOM   2836  N   PRO A 388      -9.751 -14.270 -56.267  1.00 76.36           N  
ATOM   2837  CA  PRO A 388      -9.322 -14.537 -57.647  1.00 75.87           C  
ATOM   2838  C   PRO A 388     -10.518 -14.745 -58.565  1.00 76.85           C  
ATOM   2839  O   PRO A 388     -11.459 -15.471 -58.233  1.00 77.68           O  
ATOM   2840  CB  PRO A 388      -8.479 -15.811 -57.516  1.00 76.06           C  
ATOM   2841  CG  PRO A 388      -8.999 -16.478 -56.286  1.00 72.78           C  
ATOM   2842  CD  PRO A 388      -9.414 -15.375 -55.354  1.00 72.89           C  
ATOM   2843  N   VAL A 389     -10.478 -14.092 -59.725  1.00 74.85           N  
ATOM   2844  CA  VAL A 389     -11.513 -14.217 -60.741  1.00 72.93           C  
ATOM   2845  C   VAL A 389     -10.854 -14.611 -62.053  1.00 76.16           C  
ATOM   2846  O   VAL A 389      -9.679 -14.316 -62.294  1.00 75.50           O  
ATOM   2847  CB  VAL A 389     -12.322 -12.913 -60.910  1.00 71.94           C  
ATOM   2848  CG1 VAL A 389     -13.054 -12.572 -59.623  1.00 70.98           C  
ATOM   2849  CG2 VAL A 389     -11.409 -11.770 -61.324  1.00 71.43           C  
ATOM   2850  N   ALA A 390     -11.621 -15.284 -62.908  1.00 76.85           N  
ATOM   2851  CA  ALA A 390     -11.100 -15.749 -64.183  1.00 73.45           C  
ATOM   2852  C   ALA A 390     -12.234 -15.847 -65.190  1.00 78.45           C  
ATOM   2853  O   ALA A 390     -13.394 -16.054 -64.826  1.00 79.47           O  
ATOM   2854  CB  ALA A 390     -10.395 -17.103 -64.043  1.00 68.54           C  
ATOM   2855  N   VAL A 391     -11.882 -15.698 -66.462  1.00 84.08           N  
ATOM   2856  CA  VAL A 391     -12.836 -15.798 -67.559  1.00 88.26           C  
ATOM   2857  C   VAL A 391     -12.938 -17.258 -67.986  1.00 98.00           C  
ATOM   2858  O   VAL A 391     -11.920 -17.944 -68.137  1.00103.02           O  
ATOM   2859  CB  VAL A 391     -12.409 -14.911 -68.739  1.00 83.86           C  
ATOM   2860  CG1 VAL A 391     -13.458 -14.944 -69.837  1.00 88.61           C  
ATOM   2861  CG2 VAL A 391     -12.165 -13.486 -68.266  1.00 78.92           C  
ATOM   2862  N   GLN A 392     -14.163 -17.736 -68.178  1.00105.80           N  
ATOM   2863  CA  GLN A 392     -14.344 -19.102 -68.644  1.00116.75           C  
ATOM   2864  C   GLN A 392     -13.903 -19.233 -70.095  1.00129.55           C  
ATOM   2865  O   GLN A 392     -13.975 -18.284 -70.881  1.00127.74           O  
ATOM   2866  CB  GLN A 392     -15.801 -19.537 -68.496  1.00118.14           C  
ATOM   2867  CG  GLN A 392     -16.160 -20.011 -67.100  1.00120.03           C  
ATOM   2868  CD  GLN A 392     -17.460 -20.791 -67.066  1.00124.39           C  
ATOM   2869  OE1 GLN A 392     -18.525 -20.261 -67.379  1.00125.83           O  
ATOM   2870  NE2 GLN A 392     -17.378 -22.059 -66.682  1.00127.72           N  
ATOM   2871  N   GLY A 393     -13.439 -20.431 -70.446  1.00145.78           N  
ATOM   2872  CA  GLY A 393     -12.930 -20.706 -71.769  1.00162.28           C  
ATOM   2873  C   GLY A 393     -11.471 -20.361 -71.972  1.00176.47           C  
ATOM   2874  O   GLY A 393     -10.870 -20.824 -72.948  1.00179.20           O  
ATOM   2875  N   GLU A 394     -10.884 -19.563 -71.080  1.00187.46           N  
ATOM   2876  CA  GLU A 394      -9.476 -19.193 -71.168  1.00193.38           C  
ATOM   2877  C   GLU A 394      -8.625 -19.974 -70.173  1.00195.46           C  
ATOM   2878  O   GLU A 394      -7.667 -20.646 -70.567  1.00205.86           O  
ATOM   2879  CB  GLU A 394      -9.314 -17.683 -70.947  1.00192.79           C  
ATOM   2880  CG  GLU A 394      -9.973 -16.827 -72.017  1.00195.28           C  
ATOM   2881  CD  GLU A 394      -9.347 -17.017 -73.386  1.00200.42           C  
ATOM   2882  OE1 GLU A 394      -8.128 -17.282 -73.455  1.00202.58           O  
ATOM   2883  OE2 GLU A 394     -10.076 -16.905 -74.394  1.00202.67           O1-
ATOM   2884  N   GLU A 395      -8.951 -19.877 -68.881  1.00189.50           N  
ATOM   2885  CA  GLU A 395      -8.238 -20.570 -67.809  1.00187.07           C  
ATOM   2886  C   GLU A 395      -6.778 -20.138 -67.724  1.00183.03           C  
ATOM   2887  O   GLU A 395      -6.010 -20.681 -66.923  1.00184.12           O  
ATOM   2888  CB  GLU A 395      -8.329 -22.087 -67.993  1.00191.16           C  
ATOM   2889  CG  GLU A 395      -9.746 -22.630 -67.988  1.00190.89           C  
ATOM   2890  CD  GLU A 395      -9.804 -24.101 -68.344  1.00194.59           C  
ATOM   2891  OE1 GLU A 395      -8.793 -24.632 -68.851  1.00197.04           O  
ATOM   2892  OE2 GLU A 395     -10.860 -24.728 -68.117  1.00195.28           O1-
ATOM   2893  N   THR A 396      -6.388 -19.163 -68.545  1.00178.19           N  
ATOM   2894  CA  THR A 396      -5.039 -18.621 -68.534  1.00175.57           C  
ATOM   2895  C   THR A 396      -4.978 -17.161 -68.121  1.00167.18           C  
ATOM   2896  O   THR A 396      -3.891 -16.679 -67.786  1.00170.29           O  
ATOM   2897  CB  THR A 396      -4.385 -18.772 -69.918  1.00180.15           C  
ATOM   2898  OG1 THR A 396      -5.153 -18.055 -70.893  1.00179.63           O  
ATOM   2899  CG2 THR A 396      -4.313 -20.239 -70.316  1.00184.37           C  
ATOM   2900  N   VAL A 397      -6.100 -16.449 -68.136  1.00156.67           N  
ATOM   2901  CA  VAL A 397      -6.178 -15.064 -67.690  1.00147.17           C  
ATOM   2902  C   VAL A 397      -6.916 -15.066 -66.358  1.00137.48           C  
ATOM   2903  O   VAL A 397      -8.139 -15.243 -66.316  1.00136.73           O  
ATOM   2904  CB  VAL A 397      -6.885 -14.169 -68.716  1.00146.32           C  
ATOM   2905  CG1 VAL A 397      -6.653 -12.699 -68.393  1.00144.41           C  
ATOM   2906  CG2 VAL A 397      -6.420 -14.501 -70.127  1.00149.29           C  
ATOM   2907  N   GLN A 398      -6.175 -14.876 -65.268  1.00128.60           N  
ATOM   2908  CA  GLN A 398      -6.745 -14.896 -63.926  1.00117.05           C  
ATOM   2909  C   GLN A 398      -6.108 -13.783 -63.112  1.00110.26           C  
ATOM   2910  O   GLN A 398      -4.882 -13.735 -62.978  1.00119.22           O  
ATOM   2911  CB  GLN A 398      -6.521 -16.254 -63.254  1.00115.96           C  
ATOM   2912  CG  GLN A 398      -7.022 -16.330 -61.826  1.00113.18           C  
ATOM   2913  CD  GLN A 398      -6.804 -17.695 -61.209  1.00114.40           C  
ATOM   2914  OE1 GLN A 398      -6.074 -17.835 -60.229  1.00115.06           O  
ATOM   2915  NE2 GLN A 398      -7.442 -18.713 -61.779  1.00115.09           N  
ATOM   2916  N   SER A 399      -6.934 -12.894 -62.573  1.00 96.90           N  
ATOM   2917  CA  SER A 399      -6.471 -11.751 -61.800  1.00 88.02           C  
ATOM   2918  C   SER A 399      -6.957 -11.863 -60.360  1.00 80.24           C  
ATOM   2919  O   SER A 399      -7.597 -12.840 -59.965  1.00 81.12           O  
ATOM   2920  CB  SER A 399      -6.939 -10.436 -62.429  1.00 87.23           C  
ATOM   2921  OG  SER A 399      -6.498  -9.321 -61.671  1.00 87.62           O  
ATOM   2922  N   LEU A 400      -6.643 -10.836 -59.576  1.00 79.88           N  
ATOM   2923  CA  LEU A 400      -6.969 -10.780 -58.160  1.00 80.18           C  
ATOM   2924  C   LEU A 400      -7.544  -9.408 -57.847  1.00 78.44           C  
ATOM   2925  O   LEU A 400      -7.059  -8.393 -58.357  1.00 83.94           O  
ATOM   2926  CB  LEU A 400      -5.725 -11.047 -57.300  1.00 88.09           C  
ATOM   2927  CG  LEU A 400      -5.910 -11.301 -55.806  1.00 94.82           C  
ATOM   2928  CD1 LEU A 400      -6.601 -12.634 -55.586  1.00 99.18           C  
ATOM   2929  CD2 LEU A 400      -4.567 -11.262 -55.091  1.00 98.23           C  
ATOM   2930  N   THR A 401      -8.581  -9.378 -57.017  1.00 75.90           N  
ATOM   2931  CA  THR A 401      -9.246  -8.124 -56.688  1.00 77.52           C  
ATOM   2932  C   THR A 401      -8.415  -7.321 -55.696  1.00 84.42           C  
ATOM   2933  O   THR A 401      -7.881  -7.866 -54.725  1.00 83.66           O  
ATOM   2934  CB  THR A 401     -10.637  -8.390 -56.112  1.00 75.03           C  
ATOM   2935  OG1 THR A 401     -10.535  -9.280 -54.993  1.00 75.69           O  
ATOM   2936  CG2 THR A 401     -11.532  -9.017 -57.165  1.00 72.51           C  
ATOM   2937  N   GLN A 402      -8.303  -6.018 -55.949  1.00 90.67           N  
ATOM   2938  CA  GLN A 402      -7.550  -5.130 -55.074  1.00 99.63           C  
ATOM   2939  C   GLN A 402      -8.418  -4.738 -53.879  1.00102.48           C  
ATOM   2940  O   GLN A 402      -9.477  -5.320 -53.627  1.00102.68           O  
ATOM   2941  CB  GLN A 402      -7.058  -3.905 -55.845  1.00105.47           C  
ATOM   2942  CG  GLN A 402      -5.739  -4.103 -56.589  1.00113.80           C  
ATOM   2943  CD  GLN A 402      -5.916  -4.684 -57.980  1.00119.53           C  
ATOM   2944  OE1 GLN A 402      -6.617  -4.120 -58.821  1.00120.18           O  
ATOM   2945  NE2 GLN A 402      -5.269  -5.816 -58.232  1.00123.94           N  
ATOM   2946  N   GLY A 403      -7.965  -3.735 -53.124  1.00106.06           N  
ATOM   2947  CA  GLY A 403      -8.733  -3.258 -51.987  1.00107.16           C  
ATOM   2948  C   GLY A 403     -10.063  -2.634 -52.359  1.00104.79           C  
ATOM   2949  O   GLY A 403     -10.999  -2.649 -51.553  1.00104.57           O  
ATOM   2950  N   ASP A 404     -10.168  -2.073 -53.568  1.00104.87           N  
ATOM   2951  CA  ASP A 404     -11.418  -1.493 -54.052  1.00100.74           C  
ATOM   2952  C   ASP A 404     -12.400  -2.542 -54.558  1.00 91.57           C  
ATOM   2953  O   ASP A 404     -13.496  -2.178 -55.000  1.00 90.77           O  
ATOM   2954  CB  ASP A 404     -11.141  -0.473 -55.170  1.00105.66           C  
ATOM   2955  CG  ASP A 404     -10.313  -1.055 -56.304  1.00110.04           C  
ATOM   2956  OD1 ASP A 404      -9.881  -2.219 -56.187  1.00112.63           O  
ATOM   2957  OD2 ASP A 404     -10.086  -0.348 -57.312  1.00111.09           O1-
ATOM   2958  N   GLY A 405     -12.035  -3.823 -54.507  1.00 86.22           N  
ATOM   2959  CA  GLY A 405     -12.876  -4.895 -54.989  1.00 80.11           C  
ATOM   2960  C   GLY A 405     -12.834  -5.127 -56.483  1.00 81.11           C  
ATOM   2961  O   GLY A 405     -13.584  -5.977 -56.981  1.00 79.89           O  
ATOM   2962  N   VAL A 406     -11.983  -4.413 -57.214  1.00 82.17           N  
ATOM   2963  CA  VAL A 406     -11.932  -4.487 -58.669  1.00 83.42           C  
ATOM   2964  C   VAL A 406     -10.702  -5.280 -59.083  1.00 83.79           C  
ATOM   2965  O   VAL A 406      -9.629  -5.142 -58.485  1.00 85.02           O  
ATOM   2966  CB  VAL A 406     -11.924  -3.082 -59.303  1.00 87.29           C  
ATOM   2967  CG1 VAL A 406     -11.985  -3.174 -60.820  1.00 91.69           C  
ATOM   2968  CG2 VAL A 406     -13.079  -2.251 -58.771  1.00 88.07           C  
ATOM   2969  N   ALA A 407     -10.864  -6.114 -60.107  1.00 83.32           N  
ATOM   2970  CA  ALA A 407      -9.767  -6.852 -60.715  1.00 82.43           C  
ATOM   2971  C   ALA A 407      -9.810  -6.620 -62.216  1.00 84.15           C  
ATOM   2972  O   ALA A 407     -10.878  -6.713 -62.828  1.00 87.68           O  
ATOM   2973  CB  ALA A 407      -9.857  -8.349 -60.402  1.00 80.75           C  
ATOM   2974  N   LYS A 408      -8.658  -6.310 -62.804  1.00 87.75           N  
ATOM   2975  CA  LYS A 408      -8.573  -6.044 -64.233  1.00 91.98           C  
ATOM   2976  C   LYS A 408      -8.271  -7.329 -64.992  1.00 89.62           C  
ATOM   2977  O   LYS A 408      -7.425  -8.125 -64.579  1.00 92.26           O  
ATOM   2978  CB  LYS A 408      -7.497  -4.997 -64.523  1.00103.38           C  
ATOM   2979  CG  LYS A 408      -7.408  -4.582 -65.983  1.00112.36           C  
ATOM   2980  CD  LYS A 408      -6.337  -3.524 -66.190  1.00123.05           C  
ATOM   2981  CE  LYS A 408      -6.287  -3.072 -67.639  1.00132.75           C  
ATOM   2982  NZ  LYS A 408      -5.251  -2.027 -67.861  1.00138.34           N1+
ATOM   2983  N   LEU A 409      -8.970  -7.524 -66.110  1.00 88.67           N  
ATOM   2984  CA  LEU A 409      -8.804  -8.718 -66.941  1.00 90.77           C  
ATOM   2985  C   LEU A 409      -8.752  -8.279 -68.401  1.00 96.36           C  
ATOM   2986  O   LEU A 409      -9.794  -8.095 -69.036  1.00106.08           O  
ATOM   2987  CB  LEU A 409      -9.931  -9.717 -66.703  1.00 88.26           C  
ATOM   2988  CG  LEU A 409      -9.884 -10.505 -65.394  1.00 87.63           C  
ATOM   2989  CD1 LEU A 409     -11.173 -11.280 -65.195  1.00 87.64           C  
ATOM   2990  CD2 LEU A 409      -8.693 -11.447 -65.395  1.00 89.12           C  
ATOM   2991  N   SER A 410      -7.541  -8.117 -68.930  1.00 95.01           N  
ATOM   2992  CA  SER A 410      -7.365  -7.765 -70.334  1.00 95.02           C  
ATOM   2993  C   SER A 410      -7.400  -9.030 -71.183  1.00 89.16           C  
ATOM   2994  O   SER A 410      -6.589  -9.940 -70.985  1.00 90.60           O  
ATOM   2995  CB  SER A 410      -6.049  -7.019 -70.542  1.00 99.85           C  
ATOM   2996  OG  SER A 410      -6.059  -5.765 -69.883  1.00103.91           O  
ATOM   2997  N   ILE A 411      -8.335  -9.089 -72.127  1.00 88.27           N  
ATOM   2998  CA  ILE A 411      -8.464 -10.225 -73.030  1.00 93.98           C  
ATOM   2999  C   ILE A 411      -8.409  -9.720 -74.465  1.00 93.23           C  
ATOM   3000  O   ILE A 411      -8.981  -8.674 -74.790  1.00 94.47           O  
ATOM   3001  CB  ILE A 411      -9.764 -11.016 -72.775  1.00 94.98           C  
ATOM   3002  CG1 ILE A 411     -10.976 -10.086 -72.811  1.00 93.86           C  
ATOM   3003  CG2 ILE A 411      -9.690 -11.747 -71.441  1.00 96.40           C  
ATOM   3004  CD1 ILE A 411     -12.279 -10.785 -72.520  1.00 96.21           C  
ATOM   3005  N   ASN A 412      -7.709 -10.460 -75.320  1.00 91.65           N  
ATOM   3006  CA  ASN A 412      -7.595 -10.089 -76.723  1.00 93.84           C  
ATOM   3007  C   ASN A 412      -8.853 -10.486 -77.481  1.00 91.93           C  
ATOM   3008  O   ASN A 412      -9.401 -11.573 -77.279  1.00 89.26           O  
ATOM   3009  CB  ASN A 412      -6.369 -10.747 -77.355  1.00 98.21           C  
ATOM   3010  CG  ASN A 412      -5.068 -10.161 -76.848  1.00 96.92           C  
ATOM   3011  OD1 ASN A 412      -4.746  -9.006 -77.129  1.00 99.72           O  
ATOM   3012  ND2 ASN A 412      -4.309 -10.956 -76.102  1.00 93.46           N  
ATOM   3013  N   THR A 413      -9.307  -9.596 -78.359  1.00 94.78           N  
ATOM   3014  CA  THR A 413     -10.534  -9.791 -79.117  1.00101.93           C  
ATOM   3015  C   THR A 413     -10.221  -9.918 -80.601  1.00106.79           C  
ATOM   3016  O   THR A 413      -9.306  -9.263 -81.112  1.00108.76           O  
ATOM   3017  CB  THR A 413     -11.509  -8.631 -78.891  1.00101.52           C  
ATOM   3018  OG1 THR A 413     -10.934  -7.418 -79.393  1.00102.12           O  
ATOM   3019  CG2 THR A 413     -11.802  -8.468 -77.408  1.00 96.62           C  
ATOM   3020  N   HIS A 414     -10.986 -10.763 -81.288  1.00110.92           N  
ATOM   3021  CA  HIS A 414     -10.804 -10.934 -82.719  1.00117.02           C  
ATOM   3022  C   HIS A 414     -11.221  -9.666 -83.463  1.00114.35           C  
ATOM   3023  O   HIS A 414     -12.151  -8.969 -83.049  1.00110.30           O  
ATOM   3024  CB  HIS A 414     -11.625 -12.113 -83.235  1.00125.76           C  
ATOM   3025  CG  HIS A 414     -11.173 -13.444 -82.720  1.00130.53           C  
ATOM   3026  ND1 HIS A 414     -11.503 -13.909 -81.466  1.00129.11           N  
ATOM   3027  CD2 HIS A 414     -10.425 -14.415 -83.297  1.00135.53           C  
ATOM   3028  CE1 HIS A 414     -10.974 -15.107 -81.289  1.00131.09           C  
ATOM   3029  NE2 HIS A 414     -10.315 -15.437 -82.386  1.00134.41           N  
ATOM   3030  N   PRO A 415     -10.544  -9.342 -84.562  1.00117.09           N  
ATOM   3031  CA  PRO A 415     -11.030  -8.259 -85.427  1.00115.33           C  
ATOM   3032  C   PRO A 415     -12.285  -8.679 -86.175  1.00115.46           C  
ATOM   3033  O   PRO A 415     -12.235  -8.990 -87.368  1.00121.36           O  
ATOM   3034  CB  PRO A 415      -9.850  -8.009 -86.375  1.00119.41           C  
ATOM   3035  CG  PRO A 415      -9.108  -9.305 -86.396  1.00122.01           C  
ATOM   3036  CD  PRO A 415      -9.255  -9.888 -85.021  1.00119.03           C  
ATOM   3037  N   SER A 416     -13.416  -8.697 -85.473  1.00114.57           N  
ATOM   3038  CA  SER A 416     -14.668  -9.189 -86.028  1.00117.55           C  
ATOM   3039  C   SER A 416     -15.824  -8.404 -85.430  1.00117.89           C  
ATOM   3040  O   SER A 416     -15.725  -7.858 -84.328  1.00114.95           O  
ATOM   3041  CB  SER A 416     -14.846 -10.688 -85.757  1.00118.84           C  
ATOM   3042  OG  SER A 416     -16.147 -11.120 -86.108  1.00123.18           O  
ATOM   3043  N   GLN A 417     -16.934  -8.362 -86.168  1.00125.16           N  
ATOM   3044  CA  GLN A 417     -18.130  -7.651 -85.740  1.00127.66           C  
ATOM   3045  C   GLN A 417     -19.060  -8.515 -84.896  1.00132.76           C  
ATOM   3046  O   GLN A 417     -20.242  -8.182 -84.752  1.00136.79           O  
ATOM   3047  CB  GLN A 417     -18.880  -7.102 -86.956  1.00130.84           C  
ATOM   3048  CG  GLN A 417     -18.075  -6.100 -87.761  1.00130.90           C  
ATOM   3049  CD  GLN A 417     -17.608  -4.929 -86.920  1.00124.31           C  
ATOM   3050  OE1 GLN A 417     -16.417  -4.623 -86.869  1.00123.08           O  
ATOM   3051  NE2 GLN A 417     -18.546  -4.267 -86.254  1.00120.99           N  
ATOM   3052  N   LYS A 418     -18.555  -9.610 -84.334  1.00134.21           N  
ATOM   3053  CA  LYS A 418     -19.376 -10.478 -83.509  1.00135.75           C  
ATOM   3054  C   LYS A 418     -19.522  -9.900 -82.102  1.00127.49           C  
ATOM   3055  O   LYS A 418     -18.635  -9.192 -81.616  1.00125.47           O  
ATOM   3056  CB  LYS A 418     -18.764 -11.873 -83.426  1.00142.68           C  
ATOM   3057  CG  LYS A 418     -17.428 -11.915 -82.698  1.00144.91           C  
ATOM   3058  CD  LYS A 418     -16.966 -13.340 -82.449  1.00149.45           C  
ATOM   3059  CE  LYS A 418     -15.704 -13.369 -81.597  1.00147.25           C  
ATOM   3060  NZ  LYS A 418     -15.907 -12.721 -80.269  1.00141.73           N1+
ATOM   3061  N   PRO A 419     -20.638 -10.178 -81.432  1.00122.17           N  
ATOM   3062  CA  PRO A 419     -20.754  -9.798 -80.021  1.00115.31           C  
ATOM   3063  C   PRO A 419     -19.809 -10.619 -79.159  1.00112.39           C  
ATOM   3064  O   PRO A 419     -19.486 -11.768 -79.468  1.00115.46           O  
ATOM   3065  CB  PRO A 419     -22.220 -10.099 -79.689  1.00116.42           C  
ATOM   3066  CG  PRO A 419     -22.632 -11.124 -80.695  1.00121.05           C  
ATOM   3067  CD  PRO A 419     -21.869 -10.802 -81.945  1.00123.97           C  
ATOM   3068  N   LEU A 420     -19.359 -10.010 -78.068  1.00107.29           N  
ATOM   3069  CA  LEU A 420     -18.374 -10.611 -77.173  1.00104.31           C  
ATOM   3070  C   LEU A 420     -19.067 -10.988 -75.867  1.00100.26           C  
ATOM   3071  O   LEU A 420     -19.272 -10.138 -74.996  1.00 94.28           O  
ATOM   3072  CB  LEU A 420     -17.214  -9.652 -76.930  1.00104.77           C  
ATOM   3073  CG  LEU A 420     -16.039 -10.201 -76.124  1.00106.66           C  
ATOM   3074  CD1 LEU A 420     -15.330 -11.300 -76.903  1.00111.39           C  
ATOM   3075  CD2 LEU A 420     -15.080  -9.079 -75.764  1.00104.34           C  
ATOM   3076  N   SER A 421     -19.423 -12.263 -75.732  1.00101.92           N  
ATOM   3077  CA  SER A 421     -20.061 -12.769 -74.522  1.00101.80           C  
ATOM   3078  C   SER A 421     -18.983 -13.239 -73.552  1.00102.43           C  
ATOM   3079  O   SER A 421     -18.159 -14.092 -73.899  1.00111.70           O  
ATOM   3080  CB  SER A 421     -21.028 -13.904 -74.856  1.00106.51           C  
ATOM   3081  OG  SER A 421     -21.731 -14.333 -73.703  1.00105.96           O  
ATOM   3082  N   ILE A 422     -18.990 -12.686 -72.340  1.00 93.09           N  
ATOM   3083  CA  ILE A 422     -17.953 -12.942 -71.347  1.00 83.44           C  
ATOM   3084  C   ILE A 422     -18.607 -13.422 -70.060  1.00 80.43           C  
ATOM   3085  O   ILE A 422     -19.509 -12.762 -69.534  1.00 77.58           O  
ATOM   3086  CB  ILE A 422     -17.107 -11.686 -71.069  1.00 79.53           C  
ATOM   3087  CG1 ILE A 422     -16.511 -11.136 -72.365  1.00 81.37           C  
ATOM   3088  CG2 ILE A 422     -16.015 -11.997 -70.056  1.00 75.77           C  
ATOM   3089  CD1 ILE A 422     -15.835  -9.797 -72.193  1.00 78.96           C  
ATOM   3090  N   THR A 423     -18.138 -14.556 -69.544  1.00 83.11           N  
ATOM   3091  CA  THR A 423     -18.589 -15.091 -68.264  1.00 83.96           C  
ATOM   3092  C   THR A 423     -17.395 -15.180 -67.326  1.00 85.75           C  
ATOM   3093  O   THR A 423     -16.421 -15.882 -67.620  1.00 86.24           O  
ATOM   3094  CB  THR A 423     -19.245 -16.464 -68.432  1.00 86.80           C  
ATOM   3095  OG1 THR A 423     -20.430 -16.336 -69.228  1.00 88.81           O  
ATOM   3096  CG2 THR A 423     -19.615 -17.044 -67.076  1.00 88.71           C  
ATOM   3097  N   VAL A 424     -17.473 -14.473 -66.202  1.00 86.45           N  
ATOM   3098  CA  VAL A 424     -16.406 -14.429 -65.208  1.00 83.17           C  
ATOM   3099  C   VAL A 424     -16.869 -15.179 -63.967  1.00 82.31           C  
ATOM   3100  O   VAL A 424     -17.999 -14.985 -63.502  1.00 82.38           O  
ATOM   3101  CB  VAL A 424     -16.019 -12.980 -64.865  1.00 82.22           C  
ATOM   3102  CG1 VAL A 424     -14.920 -12.955 -63.814  1.00 81.82           C  
ATOM   3103  CG2 VAL A 424     -15.580 -12.240 -66.119  1.00 85.61           C  
ATOM   3104  N   ARG A 425     -16.000 -16.036 -63.435  1.00 79.09           N  
ATOM   3105  CA  ARG A 425     -16.287 -16.806 -62.234  1.00 76.99           C  
ATOM   3106  C   ARG A 425     -15.156 -16.640 -61.230  1.00 73.54           C  
ATOM   3107  O   ARG A 425     -13.998 -16.433 -61.603  1.00 78.76           O  
ATOM   3108  CB  ARG A 425     -16.482 -18.296 -62.552  1.00 81.23           C  
ATOM   3109  CG  ARG A 425     -17.618 -18.580 -63.519  1.00 91.33           C  
ATOM   3110  CD  ARG A 425     -17.792 -20.071 -63.766  1.00101.80           C  
ATOM   3111  NE  ARG A 425     -18.362 -20.779 -62.621  1.00108.13           N  
ATOM   3112  CZ  ARG A 425     -17.643 -21.397 -61.689  1.00105.45           C  
ATOM   3113  NH1 ARG A 425     -16.319 -21.392 -61.757  1.00103.91           N1+
ATOM   3114  NH2 ARG A 425     -18.249 -22.019 -60.687  1.00104.83           N  
ATOM   3115  N   THR A 426     -15.501 -16.728 -59.948  1.00 68.18           N  
ATOM   3116  CA  THR A 426     -14.498 -16.706 -58.895  1.00 65.15           C  
ATOM   3117  C   THR A 426     -13.829 -18.072 -58.776  1.00 72.29           C  
ATOM   3118  O   THR A 426     -14.428 -19.110 -59.074  1.00 76.69           O  
ATOM   3119  CB  THR A 426     -15.118 -16.309 -57.550  1.00 64.73           C  
ATOM   3120  OG1 THR A 426     -16.138 -17.248 -57.184  1.00 65.18           O  
ATOM   3121  CG2 THR A 426     -15.723 -14.913 -57.625  1.00 60.54           C  
ATOM   3122  N   LYS A 427     -12.569 -18.061 -58.348  1.00 75.90           N  
ATOM   3123  CA  LYS A 427     -11.762 -19.269 -58.199  1.00 82.56           C  
ATOM   3124  C   LYS A 427     -11.161 -19.331 -56.800  1.00 86.00           C  
ATOM   3125  O   LYS A 427      -9.960 -19.541 -56.617  1.00 87.29           O  
ATOM   3126  CB  LYS A 427     -10.660 -19.331 -59.257  1.00 86.72           C  
ATOM   3127  CG  LYS A 427     -11.138 -19.151 -60.695  1.00 91.47           C  
ATOM   3128  CD  LYS A 427     -12.002 -20.316 -61.168  1.00102.13           C  
ATOM   3129  CE  LYS A 427     -12.432 -20.132 -62.622  1.00103.34           C  
ATOM   3130  NZ  LYS A 427     -13.264 -21.260 -63.134  1.00106.87           N1+
ATOM   3131  N   LYS A 428     -12.004 -19.147 -55.785  1.00 89.60           N  
ATOM   3132  CA  LYS A 428     -11.540 -19.171 -54.404  1.00 92.41           C  
ATOM   3133  C   LYS A 428     -11.099 -20.579 -54.020  1.00 99.80           C  
ATOM   3134  O   LYS A 428     -11.807 -21.556 -54.285  1.00 99.20           O  
ATOM   3135  CB  LYS A 428     -12.644 -18.687 -53.467  1.00 90.93           C  
ATOM   3136  CG  LYS A 428     -12.170 -18.392 -52.059  1.00 91.75           C  
ATOM   3137  CD  LYS A 428     -11.245 -17.190 -52.039  1.00 88.45           C  
ATOM   3138  CE  LYS A 428     -10.748 -16.901 -50.636  1.00 90.09           C  
ATOM   3139  NZ  LYS A 428      -9.857 -15.711 -50.614  1.00 88.77           N1+
ATOM   3140  N   GLN A 429      -9.927 -20.682 -53.388  1.00109.90           N  
ATOM   3141  CA  GLN A 429      -9.357 -21.993 -53.087  1.00122.55           C  
ATOM   3142  C   GLN A 429     -10.187 -22.741 -52.051  1.00124.66           C  
ATOM   3143  O   GLN A 429     -10.583 -23.892 -52.270  1.00126.27           O  
ATOM   3144  CB  GLN A 429      -7.913 -21.843 -52.606  1.00133.64           C  
ATOM   3145  CG  GLN A 429      -6.882 -21.802 -53.720  1.00143.19           C  
ATOM   3146  CD  GLN A 429      -5.460 -21.850 -53.195  1.00153.54           C  
ATOM   3147  OE1 GLN A 429      -4.607 -22.550 -53.742  1.00161.87           O  
ATOM   3148  NE2 GLN A 429      -5.197 -21.102 -52.130  1.00155.68           N  
ATOM   3149  N   GLU A 430     -10.456 -22.103 -50.912  1.00124.72           N  
ATOM   3150  CA  GLU A 430     -11.174 -22.738 -49.812  1.00125.40           C  
ATOM   3151  C   GLU A 430     -12.648 -22.978 -50.113  1.00119.47           C  
ATOM   3152  O   GLU A 430     -13.347 -23.537 -49.262  1.00120.92           O  
ATOM   3153  CB  GLU A 430     -11.040 -21.880 -48.554  1.00130.66           C  
ATOM   3154  CG  GLU A 430     -11.553 -20.460 -48.728  1.00132.69           C  
ATOM   3155  CD  GLU A 430     -11.217 -19.568 -47.550  1.00138.85           C  
ATOM   3156  OE1 GLU A 430     -10.385 -19.975 -46.712  1.00143.20           O  
ATOM   3157  OE2 GLU A 430     -11.784 -18.459 -47.464  1.00139.10           O1-
ATOM   3158  N   ILE A 431     -13.132 -22.586 -51.287  1.00112.85           N  
ATOM   3159  CA  ILE A 431     -14.548 -22.645 -51.628  1.00107.66           C  
ATOM   3160  C   ILE A 431     -14.758 -23.710 -52.696  1.00103.08           C  
ATOM   3161  O   ILE A 431     -13.987 -23.798 -53.659  1.00102.79           O  
ATOM   3162  CB  ILE A 431     -15.050 -21.266 -52.101  1.00106.28           C  
ATOM   3163  CG1 ILE A 431     -15.164 -20.307 -50.917  1.00107.11           C  
ATOM   3164  CG2 ILE A 431     -16.376 -21.378 -52.819  1.00106.13           C  
ATOM   3165  CD1 ILE A 431     -15.703 -18.951 -51.293  1.00106.74           C  
ATOM   3166  N   SER A 432     -15.798 -24.523 -52.520  1.00102.09           N  
ATOM   3167  CA  SER A 432     -16.146 -25.522 -53.520  1.00102.23           C  
ATOM   3168  C   SER A 432     -16.791 -24.861 -54.735  1.00 99.46           C  
ATOM   3169  O   SER A 432     -17.262 -23.722 -54.679  1.00 96.68           O  
ATOM   3170  CB  SER A 432     -17.096 -26.564 -52.929  1.00105.62           C  
ATOM   3171  OG  SER A 432     -18.312 -25.965 -52.518  1.00105.20           O  
ATOM   3172  N   GLU A 433     -16.818 -25.601 -55.847  1.00103.30           N  
ATOM   3173  CA  GLU A 433     -17.351 -25.055 -57.092  1.00106.24           C  
ATOM   3174  C   GLU A 433     -18.819 -24.659 -56.988  1.00101.18           C  
ATOM   3175  O   GLU A 433     -19.268 -23.789 -57.744  1.00 96.29           O  
ATOM   3176  CB  GLU A 433     -17.169 -26.067 -58.226  1.00118.10           C  
ATOM   3177  CG  GLU A 433     -15.750 -26.154 -58.753  1.00127.29           C  
ATOM   3178  CD  GLU A 433     -15.188 -24.795 -59.121  1.00131.80           C  
ATOM   3179  OE1 GLU A 433     -14.410 -24.233 -58.321  1.00133.93           O  
ATOM   3180  OE2 GLU A 433     -15.531 -24.283 -60.208  1.00134.70           O1-
ATOM   3181  N   ALA A 434     -19.575 -25.270 -56.076  1.00102.13           N  
ATOM   3182  CA  ALA A 434     -20.980 -24.903 -55.927  1.00 98.44           C  
ATOM   3183  C   ALA A 434     -21.126 -23.500 -55.357  1.00 94.27           C  
ATOM   3184  O   ALA A 434     -22.018 -22.748 -55.767  1.00 91.99           O  
ATOM   3185  CB  ALA A 434     -21.699 -25.920 -55.041  1.00100.77           C  
ATOM   3186  N   GLU A 435     -20.262 -23.128 -54.416  1.00 94.48           N  
ATOM   3187  CA  GLU A 435     -20.359 -21.850 -53.726  1.00 94.01           C  
ATOM   3188  C   GLU A 435     -19.641 -20.721 -54.458  1.00 89.36           C  
ATOM   3189  O   GLU A 435     -19.528 -19.620 -53.911  1.00 86.62           O  
ATOM   3190  CB  GLU A 435     -19.804 -21.980 -52.305  1.00 96.90           C  
ATOM   3191  CG  GLU A 435     -20.107 -23.312 -51.638  1.00102.42           C  
ATOM   3192  CD  GLU A 435     -19.403 -23.466 -50.303  1.00106.12           C  
ATOM   3193  OE1 GLU A 435     -19.529 -22.558 -49.453  1.00107.65           O  
ATOM   3194  OE2 GLU A 435     -18.716 -24.491 -50.107  1.00107.18           O1-
ATOM   3195  N   GLN A 436     -19.151 -20.965 -55.670  1.00 89.74           N  
ATOM   3196  CA  GLN A 436     -18.493 -19.914 -56.429  1.00 79.92           C  
ATOM   3197  C   GLN A 436     -19.525 -18.966 -57.035  1.00 77.36           C  
ATOM   3198  O   GLN A 436     -20.700 -19.305 -57.200  1.00 84.29           O  
ATOM   3199  CB  GLN A 436     -17.616 -20.508 -57.534  1.00 78.86           C  
ATOM   3200  CG  GLN A 436     -16.510 -21.434 -57.040  1.00 77.73           C  
ATOM   3201  CD  GLN A 436     -15.368 -20.692 -56.366  1.00 75.30           C  
ATOM   3202  OE1 GLN A 436     -15.332 -19.460 -56.351  1.00 73.31           O  
ATOM   3203  NE2 GLN A 436     -14.426 -21.443 -55.806  1.00 73.53           N  
ATOM   3204  N   ALA A 437     -19.069 -17.762 -57.364  1.00 73.29           N  
ATOM   3205  CA  ALA A 437     -19.910 -16.739 -57.966  1.00 71.20           C  
ATOM   3206  C   ALA A 437     -19.658 -16.662 -59.466  1.00 76.88           C  
ATOM   3207  O   ALA A 437     -18.576 -17.001 -59.951  1.00 70.02           O  
ATOM   3208  CB  ALA A 437     -19.653 -15.374 -57.326  1.00 59.61           C  
ATOM   3209  N   THR A 438     -20.674 -16.212 -60.200  1.00 82.25           N  
ATOM   3210  CA  THR A 438     -20.576 -16.091 -61.646  1.00 85.80           C  
ATOM   3211  C   THR A 438     -21.491 -14.972 -62.118  1.00 88.18           C  
ATOM   3212  O   THR A 438     -22.453 -14.601 -61.441  1.00 93.77           O  
ATOM   3213  CB  THR A 438     -20.934 -17.406 -62.353  1.00 89.47           C  
ATOM   3214  OG1 THR A 438     -20.713 -17.272 -63.762  1.00 93.15           O  
ATOM   3215  CG2 THR A 438     -22.392 -17.760 -62.108  1.00 92.52           C  
ATOM   3216  N   ARG A 439     -21.174 -14.438 -63.295  1.00 88.88           N  
ATOM   3217  CA  ARG A 439     -21.957 -13.383 -63.923  1.00 90.87           C  
ATOM   3218  C   ARG A 439     -21.509 -13.265 -65.371  1.00 88.71           C  
ATOM   3219  O   ARG A 439     -20.324 -13.429 -65.669  1.00 83.68           O  
ATOM   3220  CB  ARG A 439     -21.784 -12.042 -63.192  1.00 91.61           C  
ATOM   3221  CG  ARG A 439     -22.610 -10.895 -63.764  1.00 95.78           C  
ATOM   3222  CD  ARG A 439     -24.103 -11.112 -63.574  1.00104.16           C  
ATOM   3223  NE  ARG A 439     -24.546 -10.730 -62.237  1.00108.25           N  
ATOM   3224  CZ  ARG A 439     -24.923  -9.501 -61.898  1.00110.90           C  
ATOM   3225  NH1 ARG A 439     -24.910  -8.530 -62.800  1.00111.47           N1+
ATOM   3226  NH2 ARG A 439     -25.312  -9.243 -60.657  1.00115.24           N  
ATOM   3227  N   THR A 440     -22.456 -12.992 -66.262  1.00 92.85           N  
ATOM   3228  CA  THR A 440     -22.189 -12.920 -67.691  1.00 95.92           C  
ATOM   3229  C   THR A 440     -22.543 -11.534 -68.208  1.00 97.49           C  
ATOM   3230  O   THR A 440     -23.596 -10.988 -67.862  1.00101.63           O  
ATOM   3231  CB  THR A 440     -22.978 -13.992 -68.452  1.00101.67           C  
ATOM   3232  OG1 THR A 440     -22.557 -15.293 -68.022  1.00100.84           O  
ATOM   3233  CG2 THR A 440     -22.754 -13.866 -69.950  1.00106.04           C  
ATOM   3234  N   MET A 441     -21.658 -10.966 -69.026  1.00 94.32           N  
ATOM   3235  CA  MET A 441     -21.920  -9.716 -69.723  1.00 95.73           C  
ATOM   3236  C   MET A 441     -21.624  -9.889 -71.206  1.00 98.26           C  
ATOM   3237  O   MET A 441     -20.887 -10.790 -71.615  1.00 99.98           O  
ATOM   3238  CB  MET A 441     -21.082  -8.560 -69.169  1.00 94.61           C  
ATOM   3239  CG  MET A 441     -19.590  -8.725 -69.392  1.00 95.92           C  
ATOM   3240  SD  MET A 441     -18.717  -7.148 -69.410  1.00 99.34           S  
ATOM   3241  CE  MET A 441     -19.300  -6.454 -70.952  1.00 96.68           C  
ATOM   3242  N   GLN A 442     -22.208  -9.007 -72.012  1.00 96.74           N  
ATOM   3243  CA  GLN A 442     -21.976  -8.979 -73.447  1.00 97.60           C  
ATOM   3244  C   GLN A 442     -21.496  -7.594 -73.857  1.00 94.72           C  
ATOM   3245  O   GLN A 442     -22.035  -6.580 -73.402  1.00 93.60           O  
ATOM   3246  CB  GLN A 442     -23.244  -9.352 -74.229  1.00104.28           C  
ATOM   3247  CG  GLN A 442     -23.038  -9.431 -75.737  1.00111.10           C  
ATOM   3248  CD  GLN A 442     -24.280  -9.881 -76.482  1.00118.90           C  
ATOM   3249  OE1 GLN A 442     -25.006  -9.066 -77.051  1.00121.15           O  
ATOM   3250  NE2 GLN A 442     -24.527 -11.186 -76.488  1.00122.29           N  
ATOM   3251  N   ALA A 443     -20.473  -7.560 -74.707  1.00 92.66           N  
ATOM   3252  CA  ALA A 443     -19.922  -6.322 -75.239  1.00 90.38           C  
ATOM   3253  C   ALA A 443     -20.167  -6.271 -76.741  1.00 93.30           C  
ATOM   3254  O   ALA A 443     -19.910  -7.250 -77.449  1.00 95.43           O  
ATOM   3255  CB  ALA A 443     -18.425  -6.210 -74.942  1.00 88.55           C  
ATOM   3256  N   LEU A 444     -20.670  -5.121 -77.224  1.00 92.59           N  
ATOM   3257  CA  LEU A 444     -20.975  -4.964 -78.637  1.00 92.46           C  
ATOM   3258  C   LEU A 444     -19.824  -4.280 -79.365  1.00 91.26           C  
ATOM   3259  O   LEU A 444     -19.115  -3.450 -78.786  1.00 87.31           O  
ATOM   3260  CB  LEU A 444     -22.257  -4.149 -78.826  1.00 91.11           C  
ATOM   3261  CG  LEU A 444     -23.523  -4.764 -78.227  1.00 93.07           C  
ATOM   3262  CD1 LEU A 444     -24.745  -3.916 -78.550  1.00 95.51           C  
ATOM   3263  CD2 LEU A 444     -23.713  -6.195 -78.711  1.00 94.90           C  
ATOM   3264  N   PRO A 445     -19.609  -4.616 -80.635  1.00 93.79           N  
ATOM   3265  CA  PRO A 445     -18.497  -4.008 -81.374  1.00 94.06           C  
ATOM   3266  C   PRO A 445     -18.760  -2.541 -81.679  1.00 94.92           C  
ATOM   3267  O   PRO A 445     -19.856  -2.157 -82.092  1.00103.94           O  
ATOM   3268  CB  PRO A 445     -18.422  -4.845 -82.656  1.00 97.98           C  
ATOM   3269  CG  PRO A 445     -19.802  -5.387 -82.828  1.00100.41           C  
ATOM   3270  CD  PRO A 445     -20.322  -5.624 -81.438  1.00 98.38           C  
ATOM   3271  N   TYR A 446     -17.735  -1.723 -81.460  1.00 89.28           N  
ATOM   3272  CA  TYR A 446     -17.795  -0.305 -81.790  1.00 86.40           C  
ATOM   3273  C   TYR A 446     -17.969  -0.120 -83.294  1.00 89.58           C  
ATOM   3274  O   TYR A 446     -17.143  -0.584 -84.086  1.00 90.38           O  
ATOM   3275  CB  TYR A 446     -16.519   0.383 -81.299  1.00 86.11           C  
ATOM   3276  CG  TYR A 446     -16.363   1.839 -81.685  1.00 85.96           C  
ATOM   3277  CD1 TYR A 446     -15.728   2.200 -82.868  1.00 86.95           C  
ATOM   3278  CD2 TYR A 446     -16.821   2.852 -80.853  1.00 81.97           C  
ATOM   3279  CE1 TYR A 446     -15.572   3.525 -83.222  1.00 84.04           C  
ATOM   3280  CE2 TYR A 446     -16.667   4.185 -81.199  1.00 80.39           C  
ATOM   3281  CZ  TYR A 446     -16.042   4.514 -82.386  1.00 80.39           C  
ATOM   3282  OH  TYR A 446     -15.880   5.833 -82.745  1.00 76.14           O  
ATOM   3283  N   SER A 447     -19.046   0.557 -83.683  1.00 94.92           N  
ATOM   3284  CA  SER A 447     -19.336   0.793 -85.091  1.00 96.46           C  
ATOM   3285  C   SER A 447     -18.545   1.995 -85.595  1.00101.05           C  
ATOM   3286  O   SER A 447     -18.568   3.067 -84.983  1.00 97.82           O  
ATOM   3287  CB  SER A 447     -20.834   1.020 -85.293  1.00 96.66           C  
ATOM   3288  OG  SER A 447     -21.146   1.264 -86.655  1.00104.01           O  
ATOM   3289  N   THR A 448     -17.850   1.815 -86.713  1.00112.17           N  
ATOM   3290  CA  THR A 448     -17.044   2.865 -87.312  1.00121.56           C  
ATOM   3291  C   THR A 448     -17.750   3.445 -88.532  1.00117.08           C  
ATOM   3292  O   THR A 448     -18.680   2.851 -89.084  1.00128.13           O  
ATOM   3293  CB  THR A 448     -15.657   2.337 -87.699  1.00126.67           C  
ATOM   3294  OG1 THR A 448     -14.873   3.399 -88.256  1.00133.95           O  
ATOM   3295  CG2 THR A 448     -15.780   1.210 -88.709  1.00130.07           C  
ATOM   3296  N   VAL A 449     -17.293   4.623 -88.946  1.00111.76           N  
ATOM   3297  CA  VAL A 449     -17.908   5.358 -90.048  1.00115.93           C  
ATOM   3298  C   VAL A 449     -17.531   4.696 -91.370  1.00120.45           C  
ATOM   3299  O   VAL A 449     -16.346   4.577 -91.700  1.00107.45           O  
ATOM   3300  CB  VAL A 449     -17.485   6.834 -90.030  1.00114.17           C  
ATOM   3301  CG1 VAL A 449     -18.126   7.590 -91.183  1.00106.62           C  
ATOM   3302  CG2 VAL A 449     -17.850   7.477 -88.701  1.00 96.79           C  
ATOM   3303  N   GLY A 450     -18.540   4.275 -92.131  1.00111.33           N  
ATOM   3304  CA  GLY A 450     -18.313   3.670 -93.428  1.00120.29           C  
ATOM   3305  C   GLY A 450     -17.597   2.341 -93.405  1.00126.12           C  
ATOM   3306  O   GLY A 450     -17.103   1.901 -94.446  1.00133.69           O  
ATOM   3307  N   ASN A 451     -17.530   1.684 -92.245  1.00125.83           N  
ATOM   3308  CA  ASN A 451     -16.812   0.417 -92.093  1.00134.73           C  
ATOM   3309  C   ASN A 451     -15.355   0.558 -92.526  1.00139.74           C  
ATOM   3310  O   ASN A 451     -14.788  -0.315 -93.187  1.00147.54           O  
ATOM   3311  CB  ASN A 451     -17.509  -0.709 -92.854  1.00145.87           C  
ATOM   3312  CG  ASN A 451     -18.805  -1.131 -92.196  1.00150.77           C  
ATOM   3313  OD1 ASN A 451     -18.799  -1.868 -91.210  1.00148.99           O  
ATOM   3314  ND2 ASN A 451     -19.924  -0.663 -92.734  1.00157.10           N  
ATOM   3315  N   SER A 452     -14.745   1.678 -92.146  1.00134.78           N  
ATOM   3316  CA  SER A 452     -13.339   1.917 -92.435  1.00133.42           C  
ATOM   3317  C   SER A 452     -12.410   1.190 -91.474  1.00128.36           C  
ATOM   3318  O   SER A 452     -11.198   1.162 -91.716  1.00134.08           O  
ATOM   3319  CB  SER A 452     -13.047   3.416 -92.394  1.00129.84           C  
ATOM   3320  OG  SER A 452     -13.314   3.944 -91.106  1.00119.00           O  
ATOM   3321  N   ASN A 453     -12.948   0.608 -90.401  1.00118.46           N  
ATOM   3322  CA  ASN A 453     -12.154  -0.097 -89.393  1.00116.97           C  
ATOM   3323  C   ASN A 453     -11.077   0.808 -88.800  1.00115.64           C  
ATOM   3324  O   ASN A 453      -9.939   0.390 -88.575  1.00115.54           O  
ATOM   3325  CB  ASN A 453     -11.543  -1.379 -89.963  1.00121.06           C  
ATOM   3326  CG  ASN A 453     -12.594  -2.409 -90.328  1.00126.45           C  
ATOM   3327  OD1 ASN A 453     -13.179  -3.051 -89.455  1.00125.43           O  
ATOM   3328  ND2 ASN A 453     -12.839  -2.573 -91.624  1.00128.43           N  
ATOM   3329  N   ASN A 454     -11.440   2.064 -88.550  1.00112.92           N  
ATOM   3330  CA  ASN A 454     -10.573   3.017 -87.871  1.00112.89           C  
ATOM   3331  C   ASN A 454     -11.050   3.167 -86.434  1.00109.60           C  
ATOM   3332  O   ASN A 454     -12.161   3.654 -86.192  1.00107.50           O  
ATOM   3333  CB  ASN A 454     -10.576   4.372 -88.578  1.00118.37           C  
ATOM   3334  CG  ASN A 454      -9.965   4.308 -89.957  1.00128.19           C  
ATOM   3335  OD1 ASN A 454      -9.179   3.411 -90.260  1.00133.17           O  
ATOM   3336  ND2 ASN A 454     -10.320   5.266 -90.804  1.00134.55           N  
ATOM   3337  N   TYR A 455     -10.214   2.753 -85.488  1.00105.39           N  
ATOM   3338  CA  TYR A 455     -10.545   2.782 -84.074  1.00 98.95           C  
ATOM   3339  C   TYR A 455      -9.520   3.612 -83.312  1.00101.95           C  
ATOM   3340  O   TYR A 455      -8.479   4.010 -83.844  1.00106.06           O  
ATOM   3341  CB  TYR A 455     -10.608   1.362 -83.495  1.00 97.59           C  
ATOM   3342  CG  TYR A 455     -11.552   0.432 -84.224  1.00 96.61           C  
ATOM   3343  CD1 TYR A 455     -12.919   0.471 -83.982  1.00 94.47           C  
ATOM   3344  CD2 TYR A 455     -11.075  -0.494 -85.143  1.00101.22           C  
ATOM   3345  CE1 TYR A 455     -13.787  -0.380 -84.643  1.00100.72           C  
ATOM   3346  CE2 TYR A 455     -11.936  -1.350 -85.808  1.00107.17           C  
ATOM   3347  CZ  TYR A 455     -13.291  -1.288 -85.553  1.00105.87           C  
ATOM   3348  OH  TYR A 455     -14.156  -2.134 -86.209  1.00109.68           O  
ATOM   3349  N   LEU A 456      -9.839   3.869 -82.045  1.00 99.64           N  
ATOM   3350  CA  LEU A 456      -8.944   4.547 -81.113  1.00 98.66           C  
ATOM   3351  C   LEU A 456      -9.091   3.874 -79.759  1.00 97.36           C  
ATOM   3352  O   LEU A 456     -10.199   3.810 -79.222  1.00 94.54           O  
ATOM   3353  CB  LEU A 456      -9.269   6.040 -81.005  1.00 93.20           C  
ATOM   3354  CG  LEU A 456      -8.597   6.803 -79.858  1.00 86.54           C  
ATOM   3355  CD1 LEU A 456      -7.094   6.877 -80.057  1.00 87.30           C  
ATOM   3356  CD2 LEU A 456      -9.184   8.198 -79.716  1.00 86.17           C  
ATOM   3357  N   HIS A 457      -7.990   3.371 -79.211  1.00101.50           N  
ATOM   3358  CA  HIS A 457      -8.008   2.662 -77.938  1.00102.86           C  
ATOM   3359  C   HIS A 457      -7.276   3.473 -76.880  1.00100.15           C  
ATOM   3360  O   HIS A 457      -6.149   3.927 -77.107  1.00 99.89           O  
ATOM   3361  CB  HIS A 457      -7.375   1.276 -78.064  1.00110.18           C  
ATOM   3362  CG  HIS A 457      -7.556   0.419 -76.851  1.00115.74           C  
ATOM   3363  ND1 HIS A 457      -8.796   0.135 -76.320  1.00116.62           N  
ATOM   3364  CD2 HIS A 457      -6.656  -0.216 -76.064  1.00119.11           C  
ATOM   3365  CE1 HIS A 457      -8.651  -0.638 -75.258  1.00117.35           C  
ATOM   3366  NE2 HIS A 457      -7.363  -0.865 -75.081  1.00119.02           N  
ATOM   3367  N   LEU A 458      -7.921   3.650 -75.729  1.00 98.27           N  
ATOM   3368  CA  LEU A 458      -7.320   4.278 -74.558  1.00 94.69           C  
ATOM   3369  C   LEU A 458      -7.126   3.196 -73.504  1.00105.10           C  
ATOM   3370  O   LEU A 458      -8.103   2.633 -72.999  1.00105.30           O  
ATOM   3371  CB  LEU A 458      -8.192   5.414 -74.027  1.00 83.63           C  
ATOM   3372  CG  LEU A 458      -8.286   6.683 -74.874  1.00 75.54           C  
ATOM   3373  CD1 LEU A 458      -9.213   7.693 -74.220  1.00 71.01           C  
ATOM   3374  CD2 LEU A 458      -6.911   7.281 -75.078  1.00 74.67           C  
ATOM   3375  N   SER A 459      -5.871   2.899 -73.185  1.00115.02           N  
ATOM   3376  CA  SER A 459      -5.531   1.902 -72.184  1.00121.86           C  
ATOM   3377  C   SER A 459      -4.820   2.571 -71.017  1.00125.58           C  
ATOM   3378  O   SER A 459      -4.010   3.483 -71.208  1.00127.00           O  
ATOM   3379  CB  SER A 459      -4.651   0.796 -72.773  1.00130.20           C  
ATOM   3380  OG  SER A 459      -3.440   1.319 -73.289  1.00132.12           O  
ATOM   3381  N   VAL A 460      -5.134   2.112 -69.811  1.00128.72           N  
ATOM   3382  CA  VAL A 460      -4.580   2.682 -68.592  1.00129.36           C  
ATOM   3383  C   VAL A 460      -4.674   1.619 -67.508  1.00136.37           C  
ATOM   3384  O   VAL A 460      -5.657   0.878 -67.434  1.00142.15           O  
ATOM   3385  CB  VAL A 460      -5.321   3.984 -68.204  1.00122.28           C  
ATOM   3386  CG1 VAL A 460      -6.817   3.737 -68.123  1.00120.44           C  
ATOM   3387  CG2 VAL A 460      -4.800   4.528 -66.892  1.00121.14           C  
ATOM   3388  N   LEU A 461      -3.635   1.531 -66.679  1.00138.23           N  
ATOM   3389  CA  LEU A 461      -3.628   0.516 -65.636  1.00141.20           C  
ATOM   3390  C   LEU A 461      -4.643   0.859 -64.555  1.00147.25           C  
ATOM   3391  O   LEU A 461      -4.823   2.025 -64.195  1.00144.31           O  
ATOM   3392  CB  LEU A 461      -2.245   0.369 -65.007  1.00138.54           C  
ATOM   3393  CG  LEU A 461      -2.325  -0.876 -64.111  1.00138.29           C  
ATOM   3394  CD1 LEU A 461      -1.901  -2.132 -64.885  1.00140.24           C  
ATOM   3395  CD2 LEU A 461      -1.599  -0.719 -62.777  1.00138.52           C  
ATOM   3396  N   ARG A 462      -5.310  -0.172 -64.040  1.00156.72           N  
ATOM   3397  CA  ARG A 462      -6.358  -0.029 -63.036  1.00155.59           C  
ATOM   3398  C   ARG A 462      -5.836  -0.513 -61.684  1.00147.95           C  
ATOM   3399  O   ARG A 462      -5.844  -1.711 -61.388  1.00148.56           O  
ATOM   3400  CB  ARG A 462      -7.609  -0.788 -63.458  1.00169.21           C  
ATOM   3401  CG  ARG A 462      -8.782  -0.619 -62.514  1.00179.32           C  
ATOM   3402  CD  ARG A 462      -9.323   0.802 -62.537  1.00182.84           C  
ATOM   3403  NE  ARG A 462      -9.967   1.137 -63.806  1.00182.00           N  
ATOM   3404  CZ  ARG A 462      -9.428   1.917 -64.737  1.00182.88           C  
ATOM   3405  NH1 ARG A 462      -8.229   2.449 -64.543  1.00184.56           N1+
ATOM   3406  NH2 ARG A 462     -10.087   2.171 -65.861  1.00181.55           N  
ATOM   3407  N   THR A 463      -5.370   0.433 -60.874  1.00141.90           N  
ATOM   3408  CA  THR A 463      -5.122   0.227 -59.455  1.00138.75           C  
ATOM   3409  C   THR A 463      -5.583   1.491 -58.743  1.00138.58           C  
ATOM   3410  O   THR A 463      -5.912   2.496 -59.383  1.00135.16           O  
ATOM   3411  CB  THR A 463      -3.644  -0.091 -59.173  1.00135.42           C  
ATOM   3412  OG1 THR A 463      -3.154  -0.993 -60.167  1.00133.90           O  
ATOM   3413  CG2 THR A 463      -3.471  -0.757 -57.809  1.00136.04           C  
ATOM   3414  N   GLU A 464      -5.635   1.436 -57.412  1.00140.98           N  
ATOM   3415  CA  GLU A 464      -6.068   2.595 -56.644  1.00140.51           C  
ATOM   3416  C   GLU A 464      -5.161   3.788 -56.924  1.00136.03           C  
ATOM   3417  O   GLU A 464      -3.990   3.801 -56.529  1.00139.53           O  
ATOM   3418  CB  GLU A 464      -6.112   2.278 -55.146  1.00148.92           C  
ATOM   3419  CG  GLU A 464      -4.891   1.565 -54.591  1.00157.95           C  
ATOM   3420  CD  GLU A 464      -4.851   1.609 -53.077  1.00165.37           C  
ATOM   3421  OE1 GLU A 464      -3.830   2.064 -52.518  1.00168.72           O  
ATOM   3422  OE2 GLU A 464      -5.849   1.202 -52.447  1.00167.29           O1-
ATOM   3423  N   LEU A 465      -5.693   4.782 -57.627  1.00124.33           N  
ATOM   3424  CA  LEU A 465      -4.949   5.974 -58.000  1.00113.93           C  
ATOM   3425  C   LEU A 465      -5.186   7.070 -56.970  1.00111.46           C  
ATOM   3426  O   LEU A 465      -6.314   7.274 -56.513  1.00112.70           O  
ATOM   3427  CB  LEU A 465      -5.364   6.456 -59.391  1.00101.81           C  
ATOM   3428  CG  LEU A 465      -4.508   7.557 -60.012  1.00 95.37           C  
ATOM   3429  CD1 LEU A 465      -3.052   7.132 -60.048  1.00 97.93           C  
ATOM   3430  CD2 LEU A 465      -5.004   7.878 -61.409  1.00 92.10           C  
ATOM   3431  N   ARG A 466      -4.117   7.767 -56.600  1.00109.72           N  
ATOM   3432  CA  ARG A 466      -4.182   8.792 -55.573  1.00108.47           C  
ATOM   3433  C   ARG A 466      -3.559  10.083 -56.082  1.00101.80           C  
ATOM   3434  O   ARG A 466      -2.687  10.051 -56.955  1.00103.40           O  
ATOM   3435  CB  ARG A 466      -3.465   8.336 -54.292  1.00117.55           C  
ATOM   3436  CG  ARG A 466      -4.064   7.077 -53.680  1.00124.83           C  
ATOM   3437  CD  ARG A 466      -3.524   6.798 -52.286  1.00134.36           C  
ATOM   3438  NE  ARG A 466      -4.225   5.680 -51.658  1.00140.72           N  
ATOM   3439  CZ  ARG A 466      -4.041   5.289 -50.402  1.00147.76           C  
ATOM   3440  NH1 ARG A 466      -3.174   5.925 -49.626  1.00151.49           N1+
ATOM   3441  NH2 ARG A 466      -4.726   4.261 -49.919  1.00150.06           N  
ATOM   3442  N   PRO A 467      -4.004  11.233 -55.569  1.00 95.26           N  
ATOM   3443  CA  PRO A 467      -3.403  12.504 -55.988  1.00 91.63           C  
ATOM   3444  C   PRO A 467      -1.909  12.530 -55.712  1.00 91.57           C  
ATOM   3445  O   PRO A 467      -1.411  11.882 -54.789  1.00 93.90           O  
ATOM   3446  CB  PRO A 467      -4.146  13.545 -55.146  1.00 91.67           C  
ATOM   3447  CG  PRO A 467      -5.453  12.905 -54.834  1.00 90.34           C  
ATOM   3448  CD  PRO A 467      -5.161  11.438 -54.680  1.00 90.93           C  
ATOM   3449  N   GLY A 468      -1.194  13.299 -56.529  1.00 89.74           N  
ATOM   3450  CA  GLY A 468       0.248  13.314 -56.507  1.00 91.99           C  
ATOM   3451  C   GLY A 468       0.901  12.340 -57.462  1.00 92.33           C  
ATOM   3452  O   GLY A 468       2.074  12.520 -57.805  1.00 95.26           O  
ATOM   3453  N   GLU A 469       0.179  11.313 -57.900  1.00 89.53           N  
ATOM   3454  CA  GLU A 469       0.722  10.381 -58.870  1.00 91.28           C  
ATOM   3455  C   GLU A 469       0.506  10.903 -60.287  1.00 88.95           C  
ATOM   3456  O   GLU A 469      -0.325  11.781 -60.539  1.00 84.67           O  
ATOM   3457  CB  GLU A 469       0.077   9.002 -58.726  1.00 93.96           C  
ATOM   3458  CG  GLU A 469       0.155   8.400 -57.335  1.00101.13           C  
ATOM   3459  CD  GLU A 469      -0.316   6.959 -57.309  1.00109.24           C  
ATOM   3460  OE1 GLU A 469       0.165   6.162 -58.141  1.00117.07           O  
ATOM   3461  OE2 GLU A 469      -1.176   6.624 -56.467  1.00110.74           O1-
ATOM   3462  N   THR A 470       1.279  10.353 -61.215  1.00 95.14           N  
ATOM   3463  CA  THR A 470       1.129  10.626 -62.635  1.00 98.62           C  
ATOM   3464  C   THR A 470       0.533   9.399 -63.308  1.00 98.04           C  
ATOM   3465  O   THR A 470       0.941   8.267 -63.028  1.00100.53           O  
ATOM   3466  CB  THR A 470       2.473  10.988 -63.279  1.00103.11           C  
ATOM   3467  OG1 THR A 470       3.010  12.155 -62.644  1.00108.20           O  
ATOM   3468  CG2 THR A 470       2.305  11.264 -64.768  1.00 96.00           C  
ATOM   3469  N   LEU A 471      -0.446   9.625 -64.176  1.00 96.71           N  
ATOM   3470  CA  LEU A 471      -1.123   8.557 -64.898  1.00 96.36           C  
ATOM   3471  C   LEU A 471      -0.655   8.567 -66.347  1.00 93.01           C  
ATOM   3472  O   LEU A 471      -0.836   9.564 -67.054  1.00 95.18           O  
ATOM   3473  CB  LEU A 471      -2.639   8.721 -64.822  1.00 91.39           C  
ATOM   3474  CG  LEU A 471      -3.445   7.497 -65.249  1.00 86.80           C  
ATOM   3475  CD1 LEU A 471      -3.163   6.341 -64.301  1.00 89.88           C  
ATOM   3476  CD2 LEU A 471      -4.930   7.820 -65.290  1.00 82.82           C  
ATOM   3477  N   ASN A 472      -0.050   7.462 -66.781  1.00 93.34           N  
ATOM   3478  CA  ASN A 472       0.403   7.305 -68.163  1.00 95.26           C  
ATOM   3479  C   ASN A 472      -0.754   6.752 -68.985  1.00 93.48           C  
ATOM   3480  O   ASN A 472      -1.080   5.565 -68.903  1.00 96.39           O  
ATOM   3481  CB  ASN A 472       1.622   6.394 -68.231  1.00 98.17           C  
ATOM   3482  CG  ASN A 472       2.857   7.030 -67.631  1.00102.59           C  
ATOM   3483  OD1 ASN A 472       3.126   8.212 -67.851  1.00 97.94           O  
ATOM   3484  ND2 ASN A 472       3.614   6.252 -66.866  1.00113.09           N  
ATOM   3485  N   VAL A 473      -1.373   7.616 -69.785  1.00 87.37           N  
ATOM   3486  CA  VAL A 473      -2.507   7.255 -70.627  1.00 84.63           C  
ATOM   3487  C   VAL A 473      -1.988   6.935 -72.021  1.00 89.74           C  
ATOM   3488  O   VAL A 473      -1.398   7.796 -72.686  1.00 86.55           O  
ATOM   3489  CB  VAL A 473      -3.550   8.382 -70.677  1.00 81.39           C  
ATOM   3490  CG1 VAL A 473      -4.749   7.948 -71.504  1.00 76.69           C  
ATOM   3491  CG2 VAL A 473      -3.963   8.778 -69.273  1.00 75.83           C  
ATOM   3492  N   ASN A 474      -2.222   5.705 -72.469  1.00 99.81           N  
ATOM   3493  CA  ASN A 474      -1.725   5.233 -73.755  1.00107.36           C  
ATOM   3494  C   ASN A 474      -2.769   5.458 -74.845  1.00102.49           C  
ATOM   3495  O   ASN A 474      -3.919   5.024 -74.714  1.00 97.23           O  
ATOM   3496  CB  ASN A 474      -1.357   3.752 -73.670  1.00113.38           C  
ATOM   3497  CG  ASN A 474      -0.265   3.483 -72.654  1.00120.38           C  
ATOM   3498  OD1 ASN A 474       0.915   3.414 -72.997  1.00132.83           O  
ATOM   3499  ND2 ASN A 474      -0.654   3.335 -71.392  1.00116.12           N  
ATOM   3500  N   PHE A 475      -2.358   6.129 -75.921  1.00104.18           N  
ATOM   3501  CA  PHE A 475      -3.220   6.423 -77.067  1.00104.46           C  
ATOM   3502  C   PHE A 475      -2.817   5.497 -78.209  1.00106.29           C  
ATOM   3503  O   PHE A 475      -1.902   5.794 -78.978  1.00110.04           O  
ATOM   3504  CB  PHE A 475      -3.093   7.882 -77.490  1.00103.21           C  
ATOM   3505  CG  PHE A 475      -3.773   8.852 -76.569  1.00100.06           C  
ATOM   3506  CD1 PHE A 475      -3.304   9.059 -75.282  1.00 99.17           C  
ATOM   3507  CD2 PHE A 475      -4.867   9.580 -77.004  1.00 97.22           C  
ATOM   3508  CE1 PHE A 475      -3.929   9.960 -74.440  1.00 97.24           C  
ATOM   3509  CE2 PHE A 475      -5.492  10.483 -76.167  1.00 93.45           C  
ATOM   3510  CZ  PHE A 475      -5.023  10.672 -74.883  1.00 93.62           C  
ATOM   3511  N   LEU A 476      -3.513   4.370 -78.333  1.00104.27           N  
ATOM   3512  CA  LEU A 476      -3.230   3.421 -79.400  1.00108.92           C  
ATOM   3513  C   LEU A 476      -4.141   3.682 -80.591  1.00110.19           C  
ATOM   3514  O   LEU A 476      -5.342   3.918 -80.433  1.00107.64           O  
ATOM   3515  CB  LEU A 476      -3.401   1.983 -78.912  1.00108.35           C  
ATOM   3516  CG  LEU A 476      -2.993   0.924 -79.938  1.00110.01           C  
ATOM   3517  CD1 LEU A 476      -1.584   1.184 -80.447  1.00111.05           C  
ATOM   3518  CD2 LEU A 476      -3.099  -0.462 -79.342  1.00110.00           C  
ATOM   3519  N   LEU A 477      -3.559   3.638 -81.787  1.00114.20           N  
ATOM   3520  CA  LEU A 477      -4.264   3.953 -83.024  1.00115.65           C  
ATOM   3521  C   LEU A 477      -4.229   2.738 -83.943  1.00126.73           C  
ATOM   3522  O   LEU A 477      -3.161   2.352 -84.428  1.00137.57           O  
ATOM   3523  CB  LEU A 477      -3.641   5.170 -83.705  1.00108.09           C  
ATOM   3524  CG  LEU A 477      -4.182   5.504 -85.094  1.00104.37           C  
ATOM   3525  CD1 LEU A 477      -5.668   5.800 -85.018  1.00100.20           C  
ATOM   3526  CD2 LEU A 477      -3.426   6.673 -85.705  1.00103.18           C  
ATOM   3527  N   ARG A 478      -5.394   2.139 -84.179  1.00127.61           N  
ATOM   3528  CA  ARG A 478      -5.560   1.084 -85.174  1.00131.55           C  
ATOM   3529  C   ARG A 478      -6.355   1.667 -86.333  1.00129.49           C  
ATOM   3530  O   ARG A 478      -7.554   1.928 -86.199  1.00124.47           O  
ATOM   3531  CB  ARG A 478      -6.267  -0.138 -84.590  1.00132.39           C  
ATOM   3532  CG  ARG A 478      -6.624  -1.196 -85.633  1.00137.80           C  
ATOM   3533  CD  ARG A 478      -7.573  -2.246 -85.072  1.00139.03           C  
ATOM   3534  NE  ARG A 478      -8.115  -3.109 -86.119  1.00145.10           N  
ATOM   3535  CZ  ARG A 478      -7.635  -4.310 -86.427  1.00151.39           C  
ATOM   3536  NH1 ARG A 478      -6.597  -4.802 -85.764  1.00153.35           N1+
ATOM   3537  NH2 ARG A 478      -8.194  -5.021 -87.396  1.00155.01           N  
ATOM   3538  N   MET A 479      -5.688   1.877 -87.462  1.00136.11           N  
ATOM   3539  CA  MET A 479      -6.344   2.429 -88.639  1.00141.29           C  
ATOM   3540  C   MET A 479      -5.522   2.061 -89.866  1.00150.72           C  
ATOM   3541  O   MET A 479      -4.476   1.413 -89.769  1.00152.99           O  
ATOM   3542  CB  MET A 479      -6.517   3.944 -88.520  1.00138.11           C  
ATOM   3543  CG  MET A 479      -5.216   4.716 -88.602  1.00140.63           C  
ATOM   3544  SD  MET A 479      -5.488   6.452 -88.992  1.00141.89           S  
ATOM   3545  CE  MET A 479      -6.345   6.318 -90.558  1.00143.91           C  
ATOM   3546  N   ASP A 480      -6.005   2.490 -91.028  1.00159.09           N  
ATOM   3547  CA  ASP A 480      -5.310   2.215 -92.276  1.00169.48           C  
ATOM   3548  C   ASP A 480      -4.067   3.087 -92.394  1.00167.40           C  
ATOM   3549  O   ASP A 480      -4.056   4.245 -91.968  1.00166.27           O  
ATOM   3550  CB  ASP A 480      -6.242   2.455 -93.461  1.00178.84           C  
ATOM   3551  CG  ASP A 480      -5.651   1.982 -94.769  1.00192.12           C  
ATOM   3552  OD1 ASP A 480      -5.382   0.769 -94.895  1.00197.46           O  
ATOM   3553  OD2 ASP A 480      -5.458   2.822 -95.672  1.00196.75           O1-
ATOM   3554  N   ARG A 481      -3.009   2.520 -92.975  1.00167.67           N  
ATOM   3555  CA  ARG A 481      -1.743   3.229 -93.104  1.00164.33           C  
ATOM   3556  C   ARG A 481      -1.739   4.232 -94.249  1.00155.98           C  
ATOM   3557  O   ARG A 481      -0.812   5.045 -94.338  1.00155.79           O  
ATOM   3558  CB  ARG A 481      -0.598   2.226 -93.285  1.00174.44           C  
ATOM   3559  CG  ARG A 481       0.770   2.748 -92.859  1.00179.37           C  
ATOM   3560  CD  ARG A 481       1.831   1.659 -92.936  1.00187.11           C  
ATOM   3561  NE  ARG A 481       3.145   2.138 -92.512  1.00190.06           N  
ATOM   3562  CZ  ARG A 481       4.059   2.641 -93.336  1.00195.34           C  
ATOM   3563  NH1 ARG A 481       5.227   3.051 -92.861  1.00197.35           N1+
ATOM   3564  NH2 ARG A 481       3.807   2.735 -94.634  1.00198.70           N  
ATOM   3565  N   ALA A 482      -2.746   4.202 -95.121  1.00150.38           N  
ATOM   3566  CA  ALA A 482      -2.844   5.169 -96.206  1.00148.37           C  
ATOM   3567  C   ALA A 482      -3.417   6.507 -95.757  1.00142.79           C  
ATOM   3568  O   ALA A 482      -3.530   7.420 -96.582  1.00143.63           O  
ATOM   3569  CB  ALA A 482      -3.696   4.601 -97.346  1.00149.70           C  
ATOM   3570  N   HIS A 483      -3.780   6.645 -94.479  1.00138.80           N  
ATOM   3571  CA  HIS A 483      -4.313   7.898 -93.967  1.00136.07           C  
ATOM   3572  C   HIS A 483      -3.793   8.262 -92.585  1.00133.64           C  
ATOM   3573  O   HIS A 483      -4.162   9.325 -92.073  1.00134.30           O  
ATOM   3574  CB  HIS A 483      -5.850   7.851 -93.929  1.00134.03           C  
ATOM   3575  CG  HIS A 483      -6.479   7.517 -95.246  1.00139.99           C  
ATOM   3576  ND1 HIS A 483      -6.710   8.462 -96.222  1.00141.94           N  
ATOM   3577  CD2 HIS A 483      -6.923   6.341 -95.749  1.00141.91           C  
ATOM   3578  CE1 HIS A 483      -7.270   7.883 -97.269  1.00145.83           C  
ATOM   3579  NE2 HIS A 483      -7.410   6.596 -97.007  1.00145.67           N  
ATOM   3580  N   GLU A 484      -2.951   7.429 -91.966  1.00134.45           N  
ATOM   3581  CA  GLU A 484      -2.466   7.725 -90.623  1.00130.36           C  
ATOM   3582  C   GLU A 484      -1.588   8.972 -90.570  1.00129.12           C  
ATOM   3583  O   GLU A 484      -1.503   9.599 -89.510  1.00126.28           O  
ATOM   3584  CB  GLU A 484      -1.704   6.513 -90.064  1.00133.88           C  
ATOM   3585  CG  GLU A 484      -0.524   6.039 -90.905  1.00142.95           C  
ATOM   3586  CD  GLU A 484       0.730   6.862 -90.673  1.00148.62           C  
ATOM   3587  OE1 GLU A 484       1.276   7.406 -91.655  1.00155.75           O  
ATOM   3588  OE2 GLU A 484       1.164   6.972 -89.507  1.00146.52           O1-
ATOM   3589  N   ALA A 485      -0.946   9.351 -91.679  1.00132.66           N  
ATOM   3590  CA  ALA A 485      -0.149  10.573 -91.706  1.00133.96           C  
ATOM   3591  C   ALA A 485      -0.994  11.832 -91.571  1.00131.71           C  
ATOM   3592  O   ALA A 485      -0.437  12.908 -91.328  1.00131.27           O  
ATOM   3593  CB  ALA A 485       0.669  10.649 -92.997  1.00138.81           C  
ATOM   3594  N   LYS A 486      -2.313  11.727 -91.735  1.00130.59           N  
ATOM   3595  CA  LYS A 486      -3.188  12.882 -91.601  1.00133.79           C  
ATOM   3596  C   LYS A 486      -3.543  13.179 -90.150  1.00127.35           C  
ATOM   3597  O   LYS A 486      -3.887  14.322 -89.831  1.00127.61           O  
ATOM   3598  CB  LYS A 486      -4.464  12.665 -92.419  1.00141.97           C  
ATOM   3599  CG  LYS A 486      -5.263  13.931 -92.687  1.00148.12           C  
ATOM   3600  CD  LYS A 486      -6.447  13.659 -93.599  1.00153.68           C  
ATOM   3601  CE  LYS A 486      -7.139  14.950 -93.999  1.00157.80           C  
ATOM   3602  NZ  LYS A 486      -6.218  15.865 -94.730  1.00164.13           N1+
ATOM   3603  N   ILE A 487      -3.459  12.187 -89.268  1.00122.41           N  
ATOM   3604  CA  ILE A 487      -3.748  12.373 -87.850  1.00113.56           C  
ATOM   3605  C   ILE A 487      -2.472  12.861 -87.176  1.00116.44           C  
ATOM   3606  O   ILE A 487      -1.483  12.129 -87.094  1.00118.13           O  
ATOM   3607  CB  ILE A 487      -4.260  11.084 -87.197  1.00105.33           C  
ATOM   3608  CG1 ILE A 487      -5.669  10.746 -87.690  1.00102.08           C  
ATOM   3609  CG2 ILE A 487      -4.250  11.216 -85.681  1.00100.26           C  
ATOM   3610  CD1 ILE A 487      -5.707   9.980 -88.991  1.00105.49           C  
ATOM   3611  N   ARG A 488      -2.494  14.101 -86.690  1.00117.76           N  
ATOM   3612  CA  ARG A 488      -1.332  14.696 -86.051  1.00123.98           C  
ATOM   3613  C   ARG A 488      -1.592  15.147 -84.621  1.00117.62           C  
ATOM   3614  O   ARG A 488      -0.658  15.614 -83.956  1.00116.76           O  
ATOM   3615  CB  ARG A 488      -0.820  15.881 -86.884  1.00136.67           C  
ATOM   3616  CG  ARG A 488      -1.858  16.957 -87.149  1.00142.20           C  
ATOM   3617  CD  ARG A 488      -1.344  17.977 -88.152  1.00153.39           C  
ATOM   3618  NE  ARG A 488      -2.205  19.154 -88.227  1.00159.08           N  
ATOM   3619  CZ  ARG A 488      -3.260  19.262 -89.027  1.00163.72           C  
ATOM   3620  NH1 ARG A 488      -3.595  18.259 -89.827  1.00165.62           N1+
ATOM   3621  NH2 ARG A 488      -3.984  20.373 -89.025  1.00165.20           N  
ATOM   3622  N   TYR A 489      -2.820  15.020 -84.124  1.00112.48           N  
ATOM   3623  CA  TYR A 489      -3.115  15.367 -82.742  1.00106.81           C  
ATOM   3624  C   TYR A 489      -4.400  14.676 -82.312  1.00101.68           C  
ATOM   3625  O   TYR A 489      -5.311  14.469 -83.117  1.00 99.94           O  
ATOM   3626  CB  TYR A 489      -3.239  16.886 -82.546  1.00108.75           C  
ATOM   3627  CG  TYR A 489      -4.304  17.556 -83.391  1.00113.23           C  
ATOM   3628  CD1 TYR A 489      -5.631  17.591 -82.978  1.00111.00           C  
ATOM   3629  CD2 TYR A 489      -3.978  18.172 -84.593  1.00119.58           C  
ATOM   3630  CE1 TYR A 489      -6.606  18.205 -83.744  1.00112.95           C  
ATOM   3631  CE2 TYR A 489      -4.947  18.792 -85.366  1.00121.53           C  
ATOM   3632  CZ  TYR A 489      -6.259  18.805 -84.935  1.00118.24           C  
ATOM   3633  OH  TYR A 489      -7.230  19.417 -85.693  1.00121.04           O  
ATOM   3634  N   TYR A 490      -4.452  14.316 -81.034  1.00100.35           N  
ATOM   3635  CA  TYR A 490      -5.673  13.869 -80.387  1.00 95.02           C  
ATOM   3636  C   TYR A 490      -6.176  14.972 -79.467  1.00 91.92           C  
ATOM   3637  O   TYR A 490      -5.389  15.739 -78.905  1.00 92.14           O  
ATOM   3638  CB  TYR A 490      -5.450  12.588 -79.578  1.00 96.47           C  
ATOM   3639  CG  TYR A 490      -4.850  11.440 -80.356  1.00102.81           C  
ATOM   3640  CD1 TYR A 490      -5.653  10.576 -81.089  1.00103.27           C  
ATOM   3641  CD2 TYR A 490      -3.482  11.208 -80.340  1.00107.56           C  
ATOM   3642  CE1 TYR A 490      -5.106   9.519 -81.794  1.00107.52           C  
ATOM   3643  CE2 TYR A 490      -2.926  10.156 -81.042  1.00112.77           C  
ATOM   3644  CZ  TYR A 490      -3.742   9.315 -81.766  1.00112.71           C  
ATOM   3645  OH  TYR A 490      -3.188   8.267 -82.464  1.00118.22           O  
ATOM   3646  N   THR A 491      -7.493  15.052 -79.319  1.00 91.67           N  
ATOM   3647  CA  THR A 491      -8.126  16.038 -78.452  1.00 91.07           C  
ATOM   3648  C   THR A 491      -8.778  15.295 -77.293  1.00 91.46           C  
ATOM   3649  O   THR A 491      -9.793  14.616 -77.478  1.00 94.81           O  
ATOM   3650  CB  THR A 491      -9.152  16.870 -79.218  1.00 94.11           C  
ATOM   3651  OG1 THR A 491      -8.528  17.472 -80.360  1.00 99.45           O  
ATOM   3652  CG2 THR A 491      -9.717  17.962 -78.324  1.00 92.48           C  
ATOM   3653  N   TYR A 492      -8.194  15.421 -76.103  1.00 87.41           N  
ATOM   3654  CA  TYR A 492      -8.689  14.736 -74.918  1.00 81.90           C  
ATOM   3655  C   TYR A 492      -9.434  15.711 -74.015  1.00 78.21           C  
ATOM   3656  O   TYR A 492      -9.049  16.877 -73.884  1.00 77.33           O  
ATOM   3657  CB  TYR A 492      -7.544  14.072 -74.144  1.00 86.23           C  
ATOM   3658  CG  TYR A 492      -6.599  15.031 -73.446  1.00 89.39           C  
ATOM   3659  CD1 TYR A 492      -6.828  15.433 -72.135  1.00 88.04           C  
ATOM   3660  CD2 TYR A 492      -5.471  15.521 -74.092  1.00 94.05           C  
ATOM   3661  CE1 TYR A 492      -5.970  16.303 -71.493  1.00 91.84           C  
ATOM   3662  CE2 TYR A 492      -4.604  16.391 -73.454  1.00 96.82           C  
ATOM   3663  CZ  TYR A 492      -4.860  16.779 -72.155  1.00 95.69           C  
ATOM   3664  OH  TYR A 492      -4.005  17.644 -71.513  1.00 98.29           O  
ATOM   3665  N   LEU A 493     -10.504  15.223 -73.391  1.00 75.16           N  
ATOM   3666  CA  LEU A 493     -11.287  15.999 -72.443  1.00 73.01           C  
ATOM   3667  C   LEU A 493     -11.435  15.203 -71.156  1.00 71.56           C  
ATOM   3668  O   LEU A 493     -11.538  13.972 -71.186  1.00 68.24           O  
ATOM   3669  CB  LEU A 493     -12.668  16.354 -73.006  1.00 71.77           C  
ATOM   3670  CG  LEU A 493     -12.674  17.192 -74.286  1.00 74.66           C  
ATOM   3671  CD1 LEU A 493     -12.645  16.310 -75.530  1.00 72.34           C  
ATOM   3672  CD2 LEU A 493     -13.873  18.122 -74.304  1.00 80.04           C  
ATOM   3673  N   ILE A 494     -11.442  15.907 -70.029  1.00 72.95           N  
ATOM   3674  CA  ILE A 494     -11.494  15.287 -68.710  1.00 74.77           C  
ATOM   3675  C   ILE A 494     -12.786  15.716 -68.033  1.00 74.75           C  
ATOM   3676  O   ILE A 494     -13.023  16.914 -67.836  1.00 76.50           O  
ATOM   3677  CB  ILE A 494     -10.277  15.665 -67.855  1.00 78.12           C  
ATOM   3678  CG1 ILE A 494      -8.991  15.212 -68.547  1.00 76.35           C  
ATOM   3679  CG2 ILE A 494     -10.402  15.061 -66.464  1.00 76.70           C  
ATOM   3680  CD1 ILE A 494      -7.733  15.598 -67.813  1.00 79.26           C  
ATOM   3681  N   MET A 495     -13.614  14.740 -67.674  1.00 77.95           N  
ATOM   3682  CA  MET A 495     -14.897  14.982 -67.026  1.00 79.24           C  
ATOM   3683  C   MET A 495     -14.788  14.604 -65.555  1.00 75.83           C  
ATOM   3684  O   MET A 495     -14.531  13.440 -65.230  1.00 76.91           O  
ATOM   3685  CB  MET A 495     -16.007  14.182 -67.707  1.00 83.56           C  
ATOM   3686  CG  MET A 495     -16.370  14.692 -69.086  1.00 91.01           C  
ATOM   3687  SD  MET A 495     -17.189  16.292 -68.997  1.00101.62           S  
ATOM   3688  CE  MET A 495     -18.689  15.853 -68.115  1.00103.91           C  
ATOM   3689  N   ASN A 496     -14.991  15.581 -64.673  1.00 74.78           N  
ATOM   3690  CA  ASN A 496     -14.939  15.365 -63.231  1.00 74.11           C  
ATOM   3691  C   ASN A 496     -16.132  16.042 -62.576  1.00 79.26           C  
ATOM   3692  O   ASN A 496     -16.299  17.260 -62.699  1.00 80.50           O  
ATOM   3693  CB  ASN A 496     -13.635  15.901 -62.638  1.00 75.60           C  
ATOM   3694  CG  ASN A 496     -13.657  15.928 -61.124  1.00 76.93           C  
ATOM   3695  OD1 ASN A 496     -13.874  16.975 -60.514  1.00 77.89           O  
ATOM   3696  ND2 ASN A 496     -13.445  14.772 -60.508  1.00 77.78           N  
ATOM   3697  N   LYS A 497     -16.951  15.253 -61.876  1.00 83.62           N  
ATOM   3698  CA  LYS A 497     -18.108  15.760 -61.134  1.00 73.61           C  
ATOM   3699  C   LYS A 497     -19.093  16.480 -62.054  1.00 72.51           C  
ATOM   3700  O   LYS A 497     -19.668  17.509 -61.694  1.00 73.69           O  
ATOM   3701  CB  LYS A 497     -17.672  16.667 -59.982  1.00 66.40           C  
ATOM   3702  CG  LYS A 497     -16.854  15.948 -58.920  1.00 70.33           C  
ATOM   3703  CD  LYS A 497     -16.754  16.758 -57.634  1.00 70.17           C  
ATOM   3704  CE  LYS A 497     -15.789  17.923 -57.772  1.00 71.10           C  
ATOM   3705  NZ  LYS A 497     -14.373  17.472 -57.884  1.00 69.91           N1+
ATOM   3706  N   GLY A 498     -19.287  15.930 -63.253  1.00 74.11           N  
ATOM   3707  CA  GLY A 498     -20.228  16.478 -64.210  1.00 80.10           C  
ATOM   3708  C   GLY A 498     -19.829  17.782 -64.862  1.00 88.61           C  
ATOM   3709  O   GLY A 498     -20.697  18.473 -65.405  1.00100.86           O  
ATOM   3710  N   ARG A 499     -18.548  18.145 -64.835  1.00 86.38           N  
ATOM   3711  CA  ARG A 499     -18.083  19.382 -65.445  1.00 89.85           C  
ATOM   3712  C   ARG A 499     -16.807  19.100 -66.225  1.00 95.61           C  
ATOM   3713  O   ARG A 499     -16.149  18.076 -66.029  1.00 97.70           O  
ATOM   3714  CB  ARG A 499     -17.827  20.472 -64.392  1.00 88.69           C  
ATOM   3715  CG  ARG A 499     -16.429  20.431 -63.792  1.00 88.89           C  
ATOM   3716  CD  ARG A 499     -16.300  21.370 -62.605  1.00 95.18           C  
ATOM   3717  NE  ARG A 499     -14.939  21.417 -62.074  1.00 97.89           N  
ATOM   3718  CZ  ARG A 499     -14.358  20.422 -61.409  1.00 98.41           C  
ATOM   3719  NH1 ARG A 499     -15.011  19.287 -61.203  1.00 99.25           N1+
ATOM   3720  NH2 ARG A 499     -13.121  20.558 -60.956  1.00101.94           N  
ATOM   3721  N   LEU A 500     -16.462  20.018 -67.125  1.00104.77           N  
ATOM   3722  CA  LEU A 500     -15.211  19.919 -67.871  1.00103.08           C  
ATOM   3723  C   LEU A 500     -14.088  20.503 -67.026  1.00101.44           C  
ATOM   3724  O   LEU A 500     -14.022  21.719 -66.824  1.00109.66           O  
ATOM   3725  CB  LEU A 500     -15.321  20.639 -69.211  1.00108.67           C  
ATOM   3726  CG  LEU A 500     -15.890  19.823 -70.370  1.00111.28           C  
ATOM   3727  CD1 LEU A 500     -15.990  20.680 -71.617  1.00115.65           C  
ATOM   3728  CD2 LEU A 500     -15.019  18.608 -70.626  1.00111.13           C  
ATOM   3729  N   LEU A 501     -13.202  19.639 -66.532  1.00 94.84           N  
ATOM   3730  CA  LEU A 501     -12.088  20.072 -65.696  1.00 90.79           C  
ATOM   3731  C   LEU A 501     -10.897  20.537 -66.527  1.00 93.75           C  
ATOM   3732  O   LEU A 501     -10.407  21.656 -66.340  1.00 99.47           O  
ATOM   3733  CB  LEU A 501     -11.670  18.941 -64.753  1.00 85.36           C  
ATOM   3734  CG  LEU A 501     -10.426  19.186 -63.895  1.00 81.08           C  
ATOM   3735  CD1 LEU A 501     -10.607  20.408 -63.013  1.00 77.44           C  
ATOM   3736  CD2 LEU A 501     -10.102  17.962 -63.055  1.00 78.14           C  
ATOM   3737  N   LYS A 502     -10.415  19.695 -67.439  1.00 90.74           N  
ATOM   3738  CA  LYS A 502      -9.305  20.056 -68.311  1.00 92.40           C  
ATOM   3739  C   LYS A 502      -9.538  19.465 -69.692  1.00 89.85           C  
ATOM   3740  O   LYS A 502      -9.888  18.289 -69.816  1.00 88.46           O  
ATOM   3741  CB  LYS A 502      -7.963  19.576 -67.748  1.00 94.06           C  
ATOM   3742  CG  LYS A 502      -6.762  20.032 -68.565  1.00 99.72           C  
ATOM   3743  CD  LYS A 502      -5.455  19.515 -67.989  1.00104.10           C  
ATOM   3744  CE  LYS A 502      -4.279  19.892 -68.877  1.00110.34           C  
ATOM   3745  NZ  LYS A 502      -4.163  21.365 -69.060  1.00115.75           N1+
ATOM   3746  N   ALA A 503      -9.347  20.288 -70.721  1.00 89.49           N  
ATOM   3747  CA  ALA A 503      -9.403  19.855 -72.111  1.00 89.72           C  
ATOM   3748  C   ALA A 503      -8.108  20.270 -72.791  1.00 93.94           C  
ATOM   3749  O   ALA A 503      -7.726  21.444 -72.737  1.00 96.96           O  
ATOM   3750  CB  ALA A 503     -10.610  20.458 -72.839  1.00 89.28           C  
ATOM   3751  N   GLY A 504      -7.430  19.312 -73.417  1.00 94.24           N  
ATOM   3752  CA  GLY A 504      -6.151  19.601 -74.037  1.00 96.84           C  
ATOM   3753  C   GLY A 504      -5.902  18.871 -75.340  1.00 97.12           C  
ATOM   3754  O   GLY A 504      -6.820  18.290 -75.927  1.00 95.12           O  
ATOM   3755  N   ARG A 505      -4.652  18.896 -75.800  1.00102.08           N  
ATOM   3756  CA  ARG A 505      -4.248  18.263 -77.046  1.00105.60           C  
ATOM   3757  C   ARG A 505      -3.051  17.358 -76.798  1.00111.69           C  
ATOM   3758  O   ARG A 505      -2.109  17.738 -76.096  1.00122.59           O  
ATOM   3759  CB  ARG A 505      -3.886  19.305 -78.114  1.00112.30           C  
ATOM   3760  CG  ARG A 505      -5.066  20.061 -78.695  1.00110.03           C  
ATOM   3761  CD  ARG A 505      -5.824  19.217 -79.706  1.00107.02           C  
ATOM   3762  NE  ARG A 505      -6.815  20.006 -80.429  1.00106.33           N  
ATOM   3763  CZ  ARG A 505      -6.542  20.731 -81.508  1.00110.07           C  
ATOM   3764  NH1 ARG A 505      -5.307  20.764 -81.990  1.00113.08           N1+
ATOM   3765  NH2 ARG A 505      -7.502  21.422 -82.107  1.00113.03           N  
ATOM   3766  N   GLN A 506      -3.091  16.163 -77.379  1.00108.46           N  
ATOM   3767  CA  GLN A 506      -1.975  15.224 -77.344  1.00105.97           C  
ATOM   3768  C   GLN A 506      -1.402  15.135 -78.752  1.00109.19           C  
ATOM   3769  O   GLN A 506      -2.024  14.551 -79.647  1.00108.68           O  
ATOM   3770  CB  GLN A 506      -2.417  13.855 -76.831  1.00102.58           C  
ATOM   3771  CG  GLN A 506      -1.360  12.763 -76.952  1.00108.71           C  
ATOM   3772  CD  GLN A 506      -0.160  12.980 -76.044  1.00118.24           C  
ATOM   3773  OE1 GLN A 506      -0.179  13.828 -75.151  1.00120.92           O  
ATOM   3774  NE2 GLN A 506       0.895  12.205 -76.269  1.00124.54           N  
ATOM   3775  N   VAL A 507      -0.221  15.721 -78.946  1.00108.69           N  
ATOM   3776  CA  VAL A 507       0.368  15.804 -80.276  1.00107.33           C  
ATOM   3777  C   VAL A 507       0.825  14.424 -80.727  1.00110.04           C  
ATOM   3778  O   VAL A 507       1.350  13.630 -79.934  1.00111.14           O  
ATOM   3779  CB  VAL A 507       1.531  16.812 -80.279  1.00108.83           C  
ATOM   3780  CG1 VAL A 507       2.108  16.959 -81.674  1.00114.96           C  
ATOM   3781  CG2 VAL A 507       1.062  18.159 -79.752  1.00106.32           C  
ATOM   3782  N   ARG A 508       0.614  14.127 -82.008  1.00112.03           N  
ATOM   3783  CA  ARG A 508       1.040  12.873 -82.609  1.00114.21           C  
ATOM   3784  C   ARG A 508       1.892  13.163 -83.834  1.00123.16           C  
ATOM   3785  O   ARG A 508       1.583  14.065 -84.617  1.00124.86           O  
ATOM   3786  CB  ARG A 508      -0.158  12.002 -83.008  1.00109.67           C  
ATOM   3787  CG  ARG A 508       0.228  10.694 -83.683  1.00110.48           C  
ATOM   3788  CD  ARG A 508      -0.965  10.037 -84.354  1.00111.16           C  
ATOM   3789  NE  ARG A 508      -0.620   8.751 -84.953  1.00115.14           N  
ATOM   3790  CZ  ARG A 508      -0.158   8.602 -86.191  1.00123.87           C  
ATOM   3791  NH1 ARG A 508       0.020   9.662 -86.966  1.00128.32           N1+
ATOM   3792  NH2 ARG A 508       0.128   7.392 -86.653  1.00127.97           N  
ATOM   3793  N   GLU A 509       2.961  12.404 -83.990  1.00130.24           N  
ATOM   3794  CA  GLU A 509       3.772  12.520 -85.188  1.00139.54           C  
ATOM   3795  C   GLU A 509       3.493  11.354 -86.128  1.00135.58           C  
ATOM   3796  O   GLU A 509       3.132  10.262 -85.679  1.00132.87           O  
ATOM   3797  CB  GLU A 509       5.262  12.550 -84.835  1.00154.09           C  
ATOM   3798  CG  GLU A 509       5.669  13.755 -84.007  1.00163.04           C  
ATOM   3799  CD  GLU A 509       5.383  15.065 -84.713  1.00173.24           C  
ATOM   3800  OE1 GLU A 509       5.688  15.170 -85.920  1.00182.47           O  
ATOM   3801  OE2 GLU A 509       4.844  15.986 -84.064  1.00172.52           O1-
ATOM   3802  N   PRO A 510       3.633  11.564 -87.437  1.00136.81           N  
ATOM   3803  CA  PRO A 510       3.393  10.470 -88.388  1.00140.04           C  
ATOM   3804  C   PRO A 510       4.277   9.269 -88.085  1.00142.28           C  
ATOM   3805  O   PRO A 510       5.502   9.379 -88.005  1.00148.28           O  
ATOM   3806  CB  PRO A 510       3.735  11.099 -89.744  1.00144.99           C  
ATOM   3807  CG  PRO A 510       3.523  12.560 -89.540  1.00143.30           C  
ATOM   3808  CD  PRO A 510       3.922  12.837 -88.118  1.00139.38           C  
ATOM   3809  N   GLY A 511       3.638   8.114 -87.907  1.00141.68           N  
ATOM   3810  CA  GLY A 511       4.313   6.892 -87.547  1.00146.70           C  
ATOM   3811  C   GLY A 511       4.174   6.505 -86.089  1.00145.78           C  
ATOM   3812  O   GLY A 511       4.438   5.348 -85.741  1.00149.94           O  
ATOM   3813  N   GLN A 512       3.771   7.440 -85.230  1.00140.65           N  
ATOM   3814  CA  GLN A 512       3.572   7.160 -83.808  1.00136.86           C  
ATOM   3815  C   GLN A 512       2.176   6.582 -83.617  1.00131.16           C  
ATOM   3816  O   GLN A 512       1.213   7.297 -83.334  1.00128.71           O  
ATOM   3817  CB  GLN A 512       3.771   8.419 -82.972  1.00137.19           C  
ATOM   3818  CG  GLN A 512       5.223   8.808 -82.768  1.00145.21           C  
ATOM   3819  CD  GLN A 512       5.385   9.951 -81.787  1.00146.28           C  
ATOM   3820  OE1 GLN A 512       4.579  10.882 -81.761  1.00143.67           O  
ATOM   3821  NE2 GLN A 512       6.426   9.883 -80.966  1.00149.42           N  
ATOM   3822  N   ASP A 513       2.067   5.262 -83.777  1.00130.38           N  
ATOM   3823  CA  ASP A 513       0.802   4.586 -83.515  1.00124.59           C  
ATOM   3824  C   ASP A 513       0.434   4.612 -82.038  1.00114.10           C  
ATOM   3825  O   ASP A 513      -0.741   4.433 -81.699  1.00104.77           O  
ATOM   3826  CB  ASP A 513       0.862   3.142 -84.019  1.00132.75           C  
ATOM   3827  CG  ASP A 513       0.954   3.054 -85.534  1.00143.85           C  
ATOM   3828  OD1 ASP A 513       0.256   3.830 -86.220  1.00144.51           O  
ATOM   3829  OD2 ASP A 513       1.725   2.210 -86.039  1.00150.87           O1-
ATOM   3830  N   LEU A 514       1.405   4.836 -81.155  1.00113.00           N  
ATOM   3831  CA  LEU A 514       1.157   4.944 -79.725  1.00111.65           C  
ATOM   3832  C   LEU A 514       1.863   6.175 -79.182  1.00113.46           C  
ATOM   3833  O   LEU A 514       3.060   6.364 -79.421  1.00117.92           O  
ATOM   3834  CB  LEU A 514       1.635   3.700 -78.974  1.00112.60           C  
ATOM   3835  CG  LEU A 514       1.515   3.830 -77.454  1.00107.97           C  
ATOM   3836  CD1 LEU A 514       0.055   3.888 -77.052  1.00104.84           C  
ATOM   3837  CD2 LEU A 514       2.232   2.705 -76.726  1.00112.60           C  
ATOM   3838  N   VAL A 515       1.120   7.007 -78.458  1.00108.17           N  
ATOM   3839  CA  VAL A 515       1.686   8.123 -77.713  1.00109.37           C  
ATOM   3840  C   VAL A 515       1.163   8.051 -76.287  1.00112.86           C  
ATOM   3841  O   VAL A 515       0.032   7.618 -76.041  1.00114.57           O  
ATOM   3842  CB  VAL A 515       1.359   9.490 -78.354  1.00104.96           C  
ATOM   3843  CG1 VAL A 515       2.056   9.624 -79.697  1.00107.83           C  
ATOM   3844  CG2 VAL A 515      -0.137   9.662 -78.514  1.00100.18           C  
ATOM   3845  N   VAL A 516       2.001   8.464 -75.341  1.00114.08           N  
ATOM   3846  CA  VAL A 516       1.684   8.398 -73.919  1.00105.81           C  
ATOM   3847  C   VAL A 516       1.444   9.813 -73.416  1.00 98.88           C  
ATOM   3848  O   VAL A 516       2.303  10.691 -73.571  1.00101.53           O  
ATOM   3849  CB  VAL A 516       2.801   7.711 -73.119  1.00107.17           C  
ATOM   3850  CG1 VAL A 516       2.429   7.645 -71.650  1.00104.76           C  
ATOM   3851  CG2 VAL A 516       3.060   6.320 -73.666  1.00110.06           C  
ATOM   3852  N   LEU A 517       0.275  10.035 -72.819  1.00 91.90           N  
ATOM   3853  CA  LEU A 517      -0.043  11.314 -72.206  1.00 89.12           C  
ATOM   3854  C   LEU A 517       0.173  11.206 -70.706  1.00 86.27           C  
ATOM   3855  O   LEU A 517      -0.632  10.555 -70.021  1.00 83.74           O  
ATOM   3856  CB  LEU A 517      -1.483  11.719 -72.508  1.00 84.08           C  
ATOM   3857  CG  LEU A 517      -2.012  12.930 -71.733  1.00 80.21           C  
ATOM   3858  CD1 LEU A 517      -1.212  14.179 -72.067  1.00 82.67           C  
ATOM   3859  CD2 LEU A 517      -3.494  13.146 -72.001  1.00 78.50           C  
ATOM   3860  N   PRO A 518       1.230  11.793 -70.153  1.00 88.06           N  
ATOM   3861  CA  PRO A 518       1.406  11.804 -68.695  1.00 88.05           C  
ATOM   3862  C   PRO A 518       0.482  12.830 -68.060  1.00 87.54           C  
ATOM   3863  O   PRO A 518       0.677  14.041 -68.200  1.00 84.84           O  
ATOM   3864  CB  PRO A 518       2.886  12.177 -68.529  1.00 88.73           C  
ATOM   3865  CG  PRO A 518       3.196  12.990 -69.733  1.00 89.75           C  
ATOM   3866  CD  PRO A 518       2.355  12.436 -70.853  1.00 91.52           C  
ATOM   3867  N   LEU A 519      -0.541  12.343 -67.367  1.00 87.88           N  
ATOM   3868  CA  LEU A 519      -1.553  13.195 -66.764  1.00 91.20           C  
ATOM   3869  C   LEU A 519      -1.259  13.366 -65.280  1.00 98.87           C  
ATOM   3870  O   LEU A 519      -1.109  12.377 -64.554  1.00105.72           O  
ATOM   3871  CB  LEU A 519      -2.946  12.599 -66.968  1.00 87.31           C  
ATOM   3872  CG  LEU A 519      -4.128  13.532 -66.725  1.00 83.63           C  
ATOM   3873  CD1 LEU A 519      -4.051  14.732 -67.654  1.00 84.51           C  
ATOM   3874  CD2 LEU A 519      -5.427  12.777 -66.923  1.00 81.60           C  
ATOM   3875  N   SER A 520      -1.168  14.617 -64.837  1.00102.50           N  
ATOM   3876  CA  SER A 520      -0.955  14.916 -63.425  1.00105.77           C  
ATOM   3877  C   SER A 520      -2.268  14.751 -62.671  1.00102.97           C  
ATOM   3878  O   SER A 520      -3.247  15.447 -62.960  1.00109.61           O  
ATOM   3879  CB  SER A 520      -0.413  16.333 -63.251  1.00109.35           C  
ATOM   3880  OG  SER A 520       0.810  16.505 -63.942  1.00115.54           O  
ATOM   3881  N   ILE A 521      -2.291  13.836 -61.704  1.00 95.07           N  
ATOM   3882  CA  ILE A 521      -3.486  13.571 -60.909  1.00 85.40           C  
ATOM   3883  C   ILE A 521      -3.401  14.433 -59.653  1.00 89.15           C  
ATOM   3884  O   ILE A 521      -2.653  14.129 -58.723  1.00 93.12           O  
ATOM   3885  CB  ILE A 521      -3.627  12.088 -60.568  1.00 79.49           C  
ATOM   3886  CG1 ILE A 521      -3.585  11.238 -61.838  1.00 77.59           C  
ATOM   3887  CG2 ILE A 521      -4.928  11.841 -59.828  1.00 74.58           C  
ATOM   3888  CD1 ILE A 521      -4.706  11.540 -62.811  1.00 72.64           C  
ATOM   3889  N   THR A 522      -4.179  15.511 -59.626  1.00 89.93           N  
ATOM   3890  CA  THR A 522      -4.253  16.398 -58.477  1.00 91.33           C  
ATOM   3891  C   THR A 522      -5.520  16.100 -57.675  1.00 90.33           C  
ATOM   3892  O   THR A 522      -6.288  15.188 -57.990  1.00 90.20           O  
ATOM   3893  CB  THR A 522      -4.210  17.859 -58.927  1.00 90.75           C  
ATOM   3894  OG1 THR A 522      -5.404  18.174 -59.653  1.00 87.86           O  
ATOM   3895  CG2 THR A 522      -3.009  18.096 -59.827  1.00 92.82           C  
ATOM   3896  N   THR A 523      -5.742  16.885 -56.618  1.00 92.24           N  
ATOM   3897  CA  THR A 523      -6.923  16.692 -55.783  1.00 90.17           C  
ATOM   3898  C   THR A 523      -8.215  17.086 -56.488  1.00 89.99           C  
ATOM   3899  O   THR A 523      -9.296  16.779 -55.975  1.00 89.86           O  
ATOM   3900  CB  THR A 523      -6.793  17.481 -54.476  1.00 89.95           C  
ATOM   3901  OG1 THR A 523      -6.669  18.879 -54.762  1.00 90.94           O  
ATOM   3902  CG2 THR A 523      -5.578  17.014 -53.691  1.00 92.85           C  
ATOM   3903  N   ASP A 524      -8.133  17.749 -57.642  1.00 89.89           N  
ATOM   3904  CA  ASP A 524      -9.323  18.110 -58.399  1.00 90.74           C  
ATOM   3905  C   ASP A 524      -9.940  16.929 -59.136  1.00 83.68           C  
ATOM   3906  O   ASP A 524     -11.031  17.075 -59.698  1.00 79.05           O  
ATOM   3907  CB  ASP A 524      -8.992  19.218 -59.401  1.00 97.86           C  
ATOM   3908  CG  ASP A 524      -8.557  20.500 -58.725  1.00108.59           C  
ATOM   3909  OD1 ASP A 524      -9.141  20.848 -57.677  1.00115.92           O  
ATOM   3910  OD2 ASP A 524      -7.629  21.157 -59.240  1.00117.57           O1-
ATOM   3911  N   PHE A 525      -9.273  15.777 -59.151  1.00 82.92           N  
ATOM   3912  CA  PHE A 525      -9.778  14.582 -59.813  1.00 80.10           C  
ATOM   3913  C   PHE A 525     -10.580  13.682 -58.882  1.00 80.52           C  
ATOM   3914  O   PHE A 525     -11.208  12.729 -59.356  1.00 83.76           O  
ATOM   3915  CB  PHE A 525      -8.615  13.791 -60.423  1.00 81.15           C  
ATOM   3916  CG  PHE A 525      -7.945  14.490 -61.574  1.00 85.81           C  
ATOM   3917  CD1 PHE A 525      -7.116  15.579 -61.357  1.00 84.89           C  
ATOM   3918  CD2 PHE A 525      -8.142  14.055 -62.875  1.00 90.55           C  
ATOM   3919  CE1 PHE A 525      -6.503  16.224 -62.413  1.00 85.28           C  
ATOM   3920  CE2 PHE A 525      -7.528  14.696 -63.935  1.00 86.16           C  
ATOM   3921  CZ  PHE A 525      -6.708  15.781 -63.704  1.00 84.72           C  
ATOM   3922  N   ILE A 526     -10.567  13.960 -57.581  1.00 77.39           N  
ATOM   3923  CA  ILE A 526     -11.392  13.213 -56.626  1.00 74.78           C  
ATOM   3924  C   ILE A 526     -12.861  13.433 -56.966  1.00 74.79           C  
ATOM   3925  O   ILE A 526     -13.250  14.568 -57.312  1.00 75.51           O  
ATOM   3926  CB  ILE A 526     -11.076  13.668 -55.188  1.00 72.60           C  
ATOM   3927  CG1 ILE A 526      -9.599  13.421 -54.868  1.00 70.49           C  
ATOM   3928  CG2 ILE A 526     -11.965  12.978 -54.163  1.00 70.67           C  
ATOM   3929  CD1 ILE A 526      -9.206  13.790 -53.452  1.00 72.73           C  
ATOM   3930  N   PRO A 527     -13.730  12.407 -56.905  1.00 72.55           N  
ATOM   3931  CA  PRO A 527     -13.490  11.005 -56.540  1.00 71.89           C  
ATOM   3932  C   PRO A 527     -13.185  10.106 -57.726  1.00 72.69           C  
ATOM   3933  O   PRO A 527     -12.794   8.952 -57.544  1.00 73.71           O  
ATOM   3934  CB  PRO A 527     -14.811  10.597 -55.896  1.00 71.01           C  
ATOM   3935  CG  PRO A 527     -15.825  11.370 -56.675  1.00 70.47           C  
ATOM   3936  CD  PRO A 527     -15.170  12.679 -57.070  1.00 69.31           C  
ATOM   3937  N   SER A 528     -13.378  10.632 -58.929  1.00 72.36           N  
ATOM   3938  CA  SER A 528     -13.141   9.888 -60.158  1.00 72.64           C  
ATOM   3939  C   SER A 528     -13.238  10.876 -61.310  1.00 69.11           C  
ATOM   3940  O   SER A 528     -13.600  12.041 -61.127  1.00 66.68           O  
ATOM   3941  CB  SER A 528     -14.130   8.734 -60.332  1.00 75.16           C  
ATOM   3942  OG  SER A 528     -15.460   9.206 -60.457  1.00 77.41           O  
ATOM   3943  N   PHE A 529     -12.912  10.395 -62.504  1.00 68.05           N  
ATOM   3944  CA  PHE A 529     -12.988  11.243 -63.682  1.00 65.43           C  
ATOM   3945  C   PHE A 529     -13.055  10.360 -64.915  1.00 62.52           C  
ATOM   3946  O   PHE A 529     -12.711   9.177 -64.877  1.00 61.82           O  
ATOM   3947  CB  PHE A 529     -11.796  12.203 -63.765  1.00 70.88           C  
ATOM   3948  CG  PHE A 529     -10.481  11.520 -63.995  1.00 69.35           C  
ATOM   3949  CD1 PHE A 529      -9.808  10.918 -62.946  1.00 70.06           C  
ATOM   3950  CD2 PHE A 529      -9.918  11.480 -65.259  1.00 68.17           C  
ATOM   3951  CE1 PHE A 529      -8.599  10.287 -63.153  1.00 71.93           C  
ATOM   3952  CE2 PHE A 529      -8.709  10.850 -65.472  1.00 69.31           C  
ATOM   3953  CZ  PHE A 529      -8.048  10.254 -64.417  1.00 69.61           C  
ATOM   3954  N   ARG A 530     -13.519  10.957 -66.009  1.00 64.97           N  
ATOM   3955  CA  ARG A 530     -13.556  10.314 -67.311  1.00 65.32           C  
ATOM   3956  C   ARG A 530     -12.592  11.018 -68.250  1.00 66.55           C  
ATOM   3957  O   ARG A 530     -12.497  12.249 -68.251  1.00 64.86           O  
ATOM   3958  CB  ARG A 530     -14.964  10.342 -67.908  1.00 67.47           C  
ATOM   3959  CG  ARG A 530     -15.931   9.398 -67.246  1.00 68.19           C  
ATOM   3960  CD  ARG A 530     -17.220   9.309 -68.031  1.00 69.93           C  
ATOM   3961  NE  ARG A 530     -18.163   8.408 -67.384  1.00 70.15           N  
ATOM   3962  CZ  ARG A 530     -18.938   8.760 -66.365  1.00 68.23           C  
ATOM   3963  NH1 ARG A 530     -18.879   9.996 -65.885  1.00 67.71           N1+
ATOM   3964  NH2 ARG A 530     -19.768   7.877 -65.827  1.00 67.48           N  
ATOM   3965  N   LEU A 531     -11.879  10.234 -69.046  1.00 70.19           N  
ATOM   3966  CA  LEU A 531     -10.981  10.762 -70.065  1.00 80.00           C  
ATOM   3967  C   LEU A 531     -11.506  10.311 -71.421  1.00 81.37           C  
ATOM   3968  O   LEU A 531     -11.412   9.128 -71.768  1.00 89.20           O  
ATOM   3969  CB  LEU A 531      -9.548  10.289 -69.837  1.00 88.92           C  
ATOM   3970  CG  LEU A 531      -8.510  10.842 -70.814  1.00 98.88           C  
ATOM   3971  CD1 LEU A 531      -8.575  12.359 -70.863  1.00105.27           C  
ATOM   3972  CD2 LEU A 531      -7.120  10.385 -70.422  1.00107.08           C  
ATOM   3973  N   VAL A 532     -12.073  11.246 -72.176  1.00 73.45           N  
ATOM   3974  CA  VAL A 532     -12.573  10.978 -73.517  1.00 77.09           C  
ATOM   3975  C   VAL A 532     -11.677  11.707 -74.509  1.00 72.52           C  
ATOM   3976  O   VAL A 532     -11.370  12.892 -74.329  1.00 71.96           O  
ATOM   3977  CB  VAL A 532     -14.049  11.392 -73.667  1.00 78.52           C  
ATOM   3978  CG1 VAL A 532     -14.258  12.840 -73.254  1.00 77.84           C  
ATOM   3979  CG2 VAL A 532     -14.526  11.161 -75.092  1.00 79.86           C  
ATOM   3980  N   ALA A 533     -11.230  10.989 -75.535  1.00 68.92           N  
ATOM   3981  CA  ALA A 533     -10.365  11.546 -76.562  1.00 75.24           C  
ATOM   3982  C   ALA A 533     -10.903  11.171 -77.934  1.00 77.29           C  
ATOM   3983  O   ALA A 533     -11.625  10.183 -78.092  1.00 74.97           O  
ATOM   3984  CB  ALA A 533      -8.920  11.056 -76.410  1.00 76.47           C  
ATOM   3985  N   TYR A 534     -10.543  11.976 -78.931  1.00 80.81           N  
ATOM   3986  CA  TYR A 534     -10.997  11.734 -80.290  1.00 83.83           C  
ATOM   3987  C   TYR A 534     -10.027  12.363 -81.277  1.00 87.18           C  
ATOM   3988  O   TYR A 534      -9.406  13.391 -80.994  1.00 83.42           O  
ATOM   3989  CB  TYR A 534     -12.409  12.286 -80.529  1.00 82.59           C  
ATOM   3990  CG  TYR A 534     -12.462  13.769 -80.840  1.00 84.02           C  
ATOM   3991  CD1 TYR A 534     -12.486  14.714 -79.823  1.00 81.95           C  
ATOM   3992  CD2 TYR A 534     -12.502  14.224 -82.155  1.00 86.06           C  
ATOM   3993  CE1 TYR A 534     -12.540  16.069 -80.104  1.00 83.78           C  
ATOM   3994  CE2 TYR A 534     -12.553  15.575 -82.445  1.00 87.89           C  
ATOM   3995  CZ  TYR A 534     -12.573  16.493 -81.418  1.00 89.32           C  
ATOM   3996  OH  TYR A 534     -12.626  17.837 -81.712  1.00 90.69           O  
ATOM   3997  N   TYR A 535      -9.913  11.732 -82.442  1.00 92.60           N  
ATOM   3998  CA  TYR A 535      -9.212  12.294 -83.585  1.00 96.66           C  
ATOM   3999  C   TYR A 535     -10.167  12.357 -84.768  1.00102.81           C  
ATOM   4000  O   TYR A 535     -11.124  11.580 -84.856  1.00103.96           O  
ATOM   4001  CB  TYR A 535      -7.964  11.476 -83.955  1.00 94.96           C  
ATOM   4002  CG  TYR A 535      -8.240  10.063 -84.426  1.00 92.49           C  
ATOM   4003  CD1 TYR A 535      -8.454   9.785 -85.771  1.00 95.81           C  
ATOM   4004  CD2 TYR A 535      -8.267   9.004 -83.530  1.00 89.60           C  
ATOM   4005  CE1 TYR A 535      -8.698   8.495 -86.207  1.00 97.38           C  
ATOM   4006  CE2 TYR A 535      -8.510   7.712 -83.956  1.00 91.98           C  
ATOM   4007  CZ  TYR A 535      -8.724   7.462 -85.294  1.00 96.09           C  
ATOM   4008  OH  TYR A 535      -8.965   6.175 -85.719  1.00101.02           O  
ATOM   4009  N   THR A 536      -9.903  13.288 -85.677  1.00105.61           N  
ATOM   4010  CA  THR A 536     -10.749  13.490 -86.841  1.00105.43           C  
ATOM   4011  C   THR A 536      -9.885  13.629 -88.086  1.00109.39           C  
ATOM   4012  O   THR A 536      -8.733  14.064 -88.019  1.00112.55           O  
ATOM   4013  CB  THR A 536     -11.645  14.728 -86.674  1.00102.42           C  
ATOM   4014  OG1 THR A 536     -12.430  14.915 -87.858  1.00105.24           O  
ATOM   4015  CG2 THR A 536     -10.805  15.973 -86.414  1.00101.60           C  
ATOM   4016  N   LEU A 537     -10.454  13.247 -89.226  1.00107.81           N  
ATOM   4017  CA  LEU A 537      -9.737  13.309 -90.493  1.00106.34           C  
ATOM   4018  C   LEU A 537     -10.737  13.185 -91.631  1.00104.81           C  
ATOM   4019  O   LEU A 537     -11.921  12.910 -91.423  1.00 98.21           O  
ATOM   4020  CB  LEU A 537      -8.677  12.206 -90.601  1.00107.72           C  
ATOM   4021  CG  LEU A 537      -9.198  10.826 -91.016  1.00108.22           C  
ATOM   4022  CD1 LEU A 537      -8.099  10.010 -91.677  1.00113.18           C  
ATOM   4023  CD2 LEU A 537      -9.783  10.072 -89.831  1.00102.47           C  
ATOM   4024  N   ILE A 538     -10.235  13.399 -92.842  1.00111.30           N  
ATOM   4025  CA  ILE A 538     -10.962  13.131 -94.076  1.00114.79           C  
ATOM   4026  C   ILE A 538     -10.216  12.003 -94.774  1.00125.03           C  
ATOM   4027  O   ILE A 538      -9.108  12.206 -95.287  1.00131.32           O  
ATOM   4028  CB  ILE A 538     -11.063  14.378 -94.964  1.00113.03           C  
ATOM   4029  CG1 ILE A 538     -11.671  15.542 -94.179  1.00108.89           C  
ATOM   4030  CG2 ILE A 538     -11.891  14.085 -96.197  1.00111.84           C  
ATOM   4031  CD1 ILE A 538     -11.796  16.820 -94.980  1.00112.15           C  
ATOM   4032  N   GLY A 539     -10.807  10.811 -94.786  1.00128.10           N  
ATOM   4033  CA  GLY A 539     -10.064   9.633 -95.192  1.00133.34           C  
ATOM   4034  C   GLY A 539     -10.597   8.855 -96.379  1.00139.63           C  
ATOM   4035  O   GLY A 539     -10.286   9.178 -97.529  1.00142.40           O  
ATOM   4036  N   ALA A 540     -11.403   7.836 -96.133  1.00143.64           N  
ATOM   4037  CA  ALA A 540     -11.747   6.890 -97.198  1.00153.20           C  
ATOM   4038  C   ALA A 540     -12.432   7.302 -98.494  1.00165.99           C  
ATOM   4039  O   ALA A 540     -12.001   6.891 -99.563  1.00172.55           O  
ATOM   4040  CB  ALA A 540     -12.511   5.726 -96.589  1.00150.39           C  
ATOM   4041  N   SER A 541     -13.548   8.000 -98.411  1.00169.86           N  
ATOM   4042  CA  SER A 541     -14.240   8.425 -99.616  1.00177.93           C  
ATOM   4043  C   SER A 541     -14.329   9.927 -99.557  1.00174.60           C  
ATOM   4044  O   SER A 541     -15.275  10.520-100.078  1.00177.99           O  
ATOM   4045  CB  SER A 541     -15.639   7.811 -99.681  1.00183.19           C  
ATOM   4046  OG  SER A 541     -15.572   6.401 -99.803  1.00185.53           O  
ATOM   4047  N   GLY A 542     -13.348  10.557 -98.920  1.00169.76           N  
ATOM   4048  CA  GLY A 542     -13.481  11.986 -98.727  1.00165.81           C  
ATOM   4049  C   GLY A 542     -14.495  12.356 -97.674  1.00157.01           C  
ATOM   4050  O   GLY A 542     -14.905  13.518 -97.594  1.00155.30           O  
ATOM   4051  N   GLN A 543     -14.913  11.392 -96.861  1.00150.00           N  
ATOM   4052  CA  GLN A 543     -15.919  11.614 -95.835  1.00142.30           C  
ATOM   4053  C   GLN A 543     -15.247  12.044 -94.538  1.00127.72           C  
ATOM   4054  O   GLN A 543     -14.249  11.448 -94.118  1.00123.61           O  
ATOM   4055  CB  GLN A 543     -16.750  10.348 -95.618  1.00149.27           C  
ATOM   4056  CG  GLN A 543     -15.924   9.093 -95.363  1.00156.96           C  
ATOM   4057  CD  GLN A 543     -16.781   7.860 -95.148  1.00162.45           C  
ATOM   4058  OE1 GLN A 543     -17.964   7.843 -95.487  1.00165.60           O  
ATOM   4059  NE2 GLN A 543     -16.184   6.819 -94.579  1.00163.61           N  
ATOM   4060  N   ARG A 544     -15.785  13.091 -93.918  1.00118.13           N  
ATOM   4061  CA  ARG A 544     -15.286  13.538 -92.626  1.00110.79           C  
ATOM   4062  C   ARG A 544     -15.590  12.482 -91.573  1.00107.92           C  
ATOM   4063  O   ARG A 544     -16.758  12.183 -91.303  1.00108.03           O  
ATOM   4064  CB  ARG A 544     -15.917  14.873 -92.247  1.00107.40           C  
ATOM   4065  CG  ARG A 544     -15.669  15.272 -90.804  1.00102.63           C  
ATOM   4066  CD  ARG A 544     -14.188  15.485 -90.532  1.00101.69           C  
ATOM   4067  NE  ARG A 544     -13.668  16.675 -91.200  1.00108.38           N  
ATOM   4068  CZ  ARG A 544     -12.419  17.114 -91.079  1.00111.65           C  
ATOM   4069  NH1 ARG A 544     -11.555  16.461 -90.314  1.00108.42           N1+
ATOM   4070  NH2 ARG A 544     -12.033  18.206 -91.724  1.00118.38           N  
ATOM   4071  N   GLU A 545     -14.545  11.916 -90.979  1.00103.89           N  
ATOM   4072  CA  GLU A 545     -14.686  10.833 -90.018  1.00102.74           C  
ATOM   4073  C   GLU A 545     -14.175  11.282 -88.659  1.00101.03           C  
ATOM   4074  O   GLU A 545     -13.084  11.853 -88.557  1.00102.64           O  
ATOM   4075  CB  GLU A 545     -13.932   9.586 -90.480  1.00105.46           C  
ATOM   4076  CG  GLU A 545     -14.041   8.422 -89.516  1.00108.18           C  
ATOM   4077  CD  GLU A 545     -13.417   7.157 -90.060  1.00116.26           C  
ATOM   4078  OE1 GLU A 545     -12.919   7.184 -91.203  1.00123.42           O  
ATOM   4079  OE2 GLU A 545     -13.426   6.134 -89.343  1.00118.63           O1-
ATOM   4080  N   VAL A 546     -14.965  11.022 -87.621  1.00 94.89           N  
ATOM   4081  CA  VAL A 546     -14.598  11.321 -86.242  1.00 89.08           C  
ATOM   4082  C   VAL A 546     -14.589  10.009 -85.473  1.00 88.83           C  
ATOM   4083  O   VAL A 546     -15.583   9.272 -85.479  1.00 87.66           O  
ATOM   4084  CB  VAL A 546     -15.561  12.330 -85.599  1.00 86.33           C  
ATOM   4085  CG1 VAL A 546     -15.154  12.607 -84.160  1.00 82.37           C  
ATOM   4086  CG2 VAL A 546     -15.596  13.618 -86.410  1.00 87.22           C  
ATOM   4087  N   VAL A 547     -13.467   9.713 -84.822  1.00 88.90           N  
ATOM   4088  CA  VAL A 547     -13.286   8.484 -84.057  1.00 86.29           C  
ATOM   4089  C   VAL A 547     -12.948   8.869 -82.626  1.00 86.84           C  
ATOM   4090  O   VAL A 547     -12.039   9.675 -82.397  1.00 91.72           O  
ATOM   4091  CB  VAL A 547     -12.185   7.595 -84.665  1.00 84.69           C  
ATOM   4092  CG1 VAL A 547     -12.098   6.273 -83.924  1.00 82.26           C  
ATOM   4093  CG2 VAL A 547     -12.444   7.363 -86.150  1.00 92.05           C  
ATOM   4094  N   ALA A 548     -13.673   8.294 -81.666  1.00 82.16           N  
ATOM   4095  CA  ALA A 548     -13.538   8.670 -80.267  1.00 74.20           C  
ATOM   4096  C   ALA A 548     -13.483   7.426 -79.391  1.00 75.91           C  
ATOM   4097  O   ALA A 548     -13.793   6.312 -79.824  1.00 77.27           O  
ATOM   4098  CB  ALA A 548     -14.688   9.578 -79.814  1.00 66.80           C  
ATOM   4099  N   ASP A 549     -13.083   7.639 -78.138  1.00 73.44           N  
ATOM   4100  CA  ASP A 549     -13.052   6.597 -77.122  1.00 75.73           C  
ATOM   4101  C   ASP A 549     -12.956   7.261 -75.756  1.00 71.46           C  
ATOM   4102  O   ASP A 549     -12.455   8.382 -75.632  1.00 67.57           O  
ATOM   4103  CB  ASP A 549     -11.885   5.630 -77.338  1.00 81.63           C  
ATOM   4104  CG  ASP A 549     -11.873   4.493 -76.335  1.00 87.12           C  
ATOM   4105  OD1 ASP A 549     -12.950   3.912 -76.079  1.00 89.56           O  
ATOM   4106  OD2 ASP A 549     -10.785   4.172 -75.812  1.00 89.98           O1-
ATOM   4107  N   SER A 550     -13.448   6.562 -74.736  1.00 73.67           N  
ATOM   4108  CA  SER A 550     -13.464   7.086 -73.378  1.00 77.11           C  
ATOM   4109  C   SER A 550     -13.169   5.962 -72.396  1.00 79.67           C  
ATOM   4110  O   SER A 550     -13.368   4.781 -72.692  1.00 85.43           O  
ATOM   4111  CB  SER A 550     -14.811   7.737 -73.045  1.00 75.71           C  
ATOM   4112  OG  SER A 550     -15.864   6.796 -73.158  1.00 79.22           O  
ATOM   4113  N   VAL A 551     -12.694   6.347 -71.215  1.00 79.24           N  
ATOM   4114  CA  VAL A 551     -12.396   5.397 -70.147  1.00 78.71           C  
ATOM   4115  C   VAL A 551     -12.661   6.080 -68.813  1.00 77.31           C  
ATOM   4116  O   VAL A 551     -12.387   7.272 -68.645  1.00 74.51           O  
ATOM   4117  CB  VAL A 551     -10.946   4.871 -70.243  1.00 77.29           C  
ATOM   4118  CG1 VAL A 551      -9.947   6.006 -70.075  1.00 69.01           C  
ATOM   4119  CG2 VAL A 551     -10.702   3.773 -69.220  1.00 87.02           C  
ATOM   4120  N   TRP A 552     -13.214   5.324 -67.870  1.00 82.73           N  
ATOM   4121  CA  TRP A 552     -13.547   5.833 -66.546  1.00 85.63           C  
ATOM   4122  C   TRP A 552     -12.456   5.424 -65.565  1.00 87.58           C  
ATOM   4123  O   TRP A 552     -12.212   4.230 -65.364  1.00 92.07           O  
ATOM   4124  CB  TRP A 552     -14.908   5.308 -66.090  1.00 89.82           C  
ATOM   4125  CG  TRP A 552     -15.307   5.771 -64.723  1.00 94.29           C  
ATOM   4126  CD1 TRP A 552     -15.793   7.000 -64.384  1.00 93.29           C  
ATOM   4127  CD2 TRP A 552     -15.270   5.007 -63.513  1.00 99.00           C  
ATOM   4128  NE1 TRP A 552     -16.053   7.051 -63.037  1.00 95.30           N  
ATOM   4129  CE2 TRP A 552     -15.741   5.839 -62.479  1.00 99.56           C  
ATOM   4130  CE3 TRP A 552     -14.882   3.699 -63.203  1.00103.53           C  
ATOM   4131  CZ2 TRP A 552     -15.835   5.407 -61.157  1.00102.61           C  
ATOM   4132  CZ3 TRP A 552     -14.975   3.272 -61.890  1.00108.08           C  
ATOM   4133  CH2 TRP A 552     -15.448   4.124 -60.884  1.00107.22           C  
ATOM   4134  N   VAL A 553     -11.809   6.413 -64.955  1.00 85.56           N  
ATOM   4135  CA  VAL A 553     -10.683   6.191 -64.055  1.00 87.00           C  
ATOM   4136  C   VAL A 553     -11.116   6.560 -62.643  1.00 85.39           C  
ATOM   4137  O   VAL A 553     -11.519   7.701 -62.385  1.00 80.62           O  
ATOM   4138  CB  VAL A 553      -9.450   7.000 -64.480  1.00 88.30           C  
ATOM   4139  CG1 VAL A 553      -8.291   6.730 -63.530  1.00 92.12           C  
ATOM   4140  CG2 VAL A 553      -9.072   6.667 -65.911  1.00 90.04           C  
ATOM   4141  N   ASP A 554     -11.019   5.601 -61.731  1.00 85.48           N  
ATOM   4142  CA  ASP A 554     -11.415   5.792 -60.344  1.00 84.05           C  
ATOM   4143  C   ASP A 554     -10.189   6.155 -59.514  1.00 79.59           C  
ATOM   4144  O   ASP A 554      -9.142   5.511 -59.635  1.00 83.41           O  
ATOM   4145  CB  ASP A 554     -12.075   4.525 -59.798  1.00 91.81           C  
ATOM   4146  CG  ASP A 554     -12.758   4.750 -58.465  1.00 98.80           C  
ATOM   4147  OD1 ASP A 554     -12.972   5.923 -58.094  1.00 99.46           O  
ATOM   4148  OD2 ASP A 554     -13.080   3.750 -57.786  1.00101.81           O1-
ATOM   4149  N   VAL A 555     -10.317   7.189 -58.688  1.00 74.82           N  
ATOM   4150  CA  VAL A 555      -9.262   7.567 -57.758  1.00 84.17           C  
ATOM   4151  C   VAL A 555      -9.747   7.303 -56.336  1.00 91.58           C  
ATOM   4152  O   VAL A 555     -10.949   7.241 -56.056  1.00 91.15           O  
ATOM   4153  CB  VAL A 555      -8.816   9.036 -57.925  1.00 78.32           C  
ATOM   4154  CG1 VAL A 555      -8.725   9.408 -59.402  1.00 72.37           C  
ATOM   4155  CG2 VAL A 555      -9.741   9.971 -57.175  1.00 74.15           C  
ATOM   4156  N   LYS A 556      -8.786   7.141 -55.428  1.00101.12           N  
ATOM   4157  CA  LYS A 556      -9.097   6.757 -54.057  1.00112.54           C  
ATOM   4158  C   LYS A 556      -9.881   7.860 -53.356  1.00121.59           C  
ATOM   4159  O   LYS A 556      -9.444   9.014 -53.305  1.00118.02           O  
ATOM   4160  CB  LYS A 556      -7.811   6.449 -53.292  1.00117.14           C  
ATOM   4161  CG  LYS A 556      -8.019   5.638 -52.022  1.00123.80           C  
ATOM   4162  CD  LYS A 556      -8.546   4.243 -52.336  1.00128.42           C  
ATOM   4163  CE  LYS A 556      -8.701   3.410 -51.071  1.00134.88           C  
ATOM   4164  NZ  LYS A 556      -9.181   2.031 -51.368  1.00137.19           N1+
ATOM   4165  N   ASP A 557     -11.043   7.499 -52.815  1.00144.96           N  
ATOM   4166  CA  ASP A 557     -11.903   8.471 -52.155  1.00145.46           C  
ATOM   4167  C   ASP A 557     -11.256   8.996 -50.881  1.00140.53           C  
ATOM   4168  O   ASP A 557     -10.668   8.240 -50.102  1.00147.03           O  
ATOM   4169  CB  ASP A 557     -13.262   7.852 -51.826  1.00146.81           C  
ATOM   4170  CG  ASP A 557     -14.157   7.720 -53.043  1.00154.73           C  
ATOM   4171  OD1 ASP A 557     -13.658   7.882 -54.177  1.00159.55           O  
ATOM   4172  OD2 ASP A 557     -15.366   7.460 -52.863  1.00155.46           O1-
ATOM   4173  N   SER A 558     -11.379  10.299 -50.672  1.00123.68           N  
ATOM   4174  CA  SER A 558     -10.872  10.992 -49.490  1.00104.28           C  
ATOM   4175  C   SER A 558     -11.416  12.415 -49.541  1.00 94.57           C  
ATOM   4176  O   SER A 558     -12.242  12.747 -50.399  1.00 97.17           O  
ATOM   4177  CB  SER A 558      -9.343  10.958 -49.436  1.00 99.25           C  
ATOM   4178  OG  SER A 558      -8.777  11.434 -50.646  1.00 99.15           O  
ATOM   4179  N   CYS A 559     -10.963  13.257 -48.621  1.00 82.73           N  
ATOM   4180  CA  CYS A 559     -11.255  14.677 -48.714  1.00 76.03           C  
ATOM   4181  C   CYS A 559     -10.322  15.343 -49.716  1.00 75.63           C  
ATOM   4182  O   CYS A 559      -9.179  14.917 -49.910  1.00 77.97           O  
ATOM   4183  CB  CYS A 559     -11.106  15.355 -47.357  1.00 77.81           C  
ATOM   4184  SG  CYS A 559     -12.461  15.071 -46.217  1.00 82.42           S  
ATOM   4185  N   VAL A 560     -10.824  16.396 -50.364  1.00 71.23           N  
ATOM   4186  CA  VAL A 560      -9.966  17.216 -51.215  1.00 74.14           C  
ATOM   4187  C   VAL A 560      -8.848  17.829 -50.383  1.00 78.96           C  
ATOM   4188  O   VAL A 560      -7.675  17.820 -50.776  1.00 88.41           O  
ATOM   4189  CB  VAL A 560     -10.793  18.294 -51.938  1.00 67.43           C  
ATOM   4190  CG1 VAL A 560      -9.884  19.218 -52.734  1.00 70.26           C  
ATOM   4191  CG2 VAL A 560     -11.829  17.645 -52.842  1.00 68.28           C  
ATOM   4192  N   GLY A 561      -9.198  18.364 -49.217  1.00 77.71           N  
ATOM   4193  CA  GLY A 561      -8.211  18.784 -48.245  1.00 78.29           C  
ATOM   4194  C   GLY A 561      -8.006  17.703 -47.205  1.00 78.12           C  
ATOM   4195  O   GLY A 561      -7.807  16.536 -47.554  1.00 83.51           O  
ATOM   4196  N   SER A 562      -8.067  18.073 -45.929  1.00 76.37           N  
ATOM   4197  CA  SER A 562      -7.943  17.103 -44.851  1.00 75.00           C  
ATOM   4198  C   SER A 562      -8.444  17.733 -43.562  1.00 71.90           C  
ATOM   4199  O   SER A 562      -8.429  18.957 -43.406  1.00 76.18           O  
ATOM   4200  CB  SER A 562      -6.497  16.623 -44.684  1.00 79.91           C  
ATOM   4201  OG  SER A 562      -5.625  17.714 -44.452  1.00 85.33           O  
ATOM   4202  N   LEU A 563      -8.890  16.879 -42.644  1.00 67.76           N  
ATOM   4203  CA  LEU A 563      -9.356  17.331 -41.335  1.00 61.89           C  
ATOM   4204  C   LEU A 563      -9.200  16.182 -40.355  1.00 62.15           C  
ATOM   4205  O   LEU A 563      -9.716  15.086 -40.598  1.00 59.76           O  
ATOM   4206  CB  LEU A 563     -10.811  17.797 -41.396  1.00 57.90           C  
ATOM   4207  CG  LEU A 563     -11.360  18.400 -40.100  1.00 57.80           C  
ATOM   4208  CD1 LEU A 563     -10.600  19.670 -39.732  1.00 52.93           C  
ATOM   4209  CD2 LEU A 563     -12.857  18.670 -40.214  1.00 53.58           C  
ATOM   4210  N   VAL A 564      -8.486  16.423 -39.261  1.00 62.47           N  
ATOM   4211  CA  VAL A 564      -8.254  15.412 -38.237  1.00 63.74           C  
ATOM   4212  C   VAL A 564      -8.440  16.059 -36.873  1.00 69.79           C  
ATOM   4213  O   VAL A 564      -7.970  17.177 -36.635  1.00 78.23           O  
ATOM   4214  CB  VAL A 564      -6.850  14.783 -38.362  1.00 58.11           C  
ATOM   4215  CG1 VAL A 564      -6.569  13.864 -37.186  1.00 55.98           C  
ATOM   4216  CG2 VAL A 564      -6.719  14.020 -39.672  1.00 55.95           C  
ATOM   4217  N   VAL A 565      -9.141  15.362 -35.983  1.00 65.98           N  
ATOM   4218  CA  VAL A 565      -9.299  15.775 -34.593  1.00 59.85           C  
ATOM   4219  C   VAL A 565      -8.708  14.680 -33.720  1.00 61.16           C  
ATOM   4220  O   VAL A 565      -9.080  13.508 -33.853  1.00 63.70           O  
ATOM   4221  CB  VAL A 565     -10.771  16.035 -34.233  1.00 56.25           C  
ATOM   4222  CG1 VAL A 565     -10.915  16.301 -32.742  1.00 56.70           C  
ATOM   4223  CG2 VAL A 565     -11.301  17.208 -35.025  1.00 52.55           C  
ATOM   4224  N   LYS A 566      -7.779  15.056 -32.843  1.00 64.04           N  
ATOM   4225  CA  LYS A 566      -7.176  14.107 -31.918  1.00 67.14           C  
ATOM   4226  C   LYS A 566      -6.840  14.833 -30.621  1.00 71.49           C  
ATOM   4227  O   LYS A 566      -7.169  16.010 -30.438  1.00 65.12           O  
ATOM   4228  CB  LYS A 566      -5.942  13.436 -32.533  1.00 69.85           C  
ATOM   4229  CG  LYS A 566      -4.878  14.384 -33.068  1.00 74.09           C  
ATOM   4230  CD  LYS A 566      -3.700  13.594 -33.635  1.00 80.41           C  
ATOM   4231  CE  LYS A 566      -2.673  14.500 -34.289  1.00 90.13           C  
ATOM   4232  NZ  LYS A 566      -1.496  13.741 -34.799  1.00100.46           N1+
ATOM   4233  N   SER A 567      -6.183  14.116 -29.713  1.00 86.73           N  
ATOM   4234  CA  SER A 567      -5.836  14.674 -28.414  1.00 94.86           C  
ATOM   4235  C   SER A 567      -4.594  15.546 -28.526  1.00 97.82           C  
ATOM   4236  O   SER A 567      -3.611  15.173 -29.172  1.00 98.48           O  
ATOM   4237  CB  SER A 567      -5.602  13.555 -27.397  1.00102.19           C  
ATOM   4238  OG  SER A 567      -5.174  14.077 -26.150  1.00111.01           O  
ATOM   4239  N   GLY A 568      -4.647  16.716 -27.899  1.00100.33           N  
ATOM   4240  CA  GLY A 568      -3.522  17.622 -27.831  1.00106.29           C  
ATOM   4241  C   GLY A 568      -2.681  17.490 -26.581  1.00110.93           C  
ATOM   4242  O   GLY A 568      -1.820  18.341 -26.333  1.00115.33           O  
ATOM   4243  N   GLN A 569      -2.907  16.451 -25.782  1.00111.97           N  
ATOM   4244  CA  GLN A 569      -2.152  16.208 -24.564  1.00124.96           C  
ATOM   4245  C   GLN A 569      -1.614  14.784 -24.583  1.00134.86           C  
ATOM   4246  O   GLN A 569      -1.982  13.969 -25.433  1.00133.40           O  
ATOM   4247  CB  GLN A 569      -3.015  16.444 -23.317  1.00124.17           C  
ATOM   4248  CG  GLN A 569      -4.304  15.641 -23.302  1.00121.56           C  
ATOM   4249  CD  GLN A 569      -5.247  16.076 -22.201  1.00121.54           C  
ATOM   4250  OE1 GLN A 569      -5.045  17.112 -21.568  1.00124.55           O  
ATOM   4251  NE2 GLN A 569      -6.287  15.284 -21.964  1.00117.84           N  
ATOM   4252  N   SER A 570      -0.724  14.493 -23.631  1.00147.89           N  
ATOM   4253  CA  SER A 570      -0.141  13.157 -23.540  1.00156.55           C  
ATOM   4254  C   SER A 570      -1.221  12.103 -23.337  1.00171.80           C  
ATOM   4255  O   SER A 570      -1.267  11.095 -24.053  1.00168.32           O  
ATOM   4256  CB  SER A 570       0.878  13.111 -22.402  1.00151.46           C  
ATOM   4257  OG  SER A 570       0.271  13.453 -21.168  1.00144.49           O  
ATOM   4258  N   GLU A 571      -2.099  12.325 -22.360  1.00190.53           N  
ATOM   4259  CA  GLU A 571      -3.237  11.448 -22.086  1.00200.37           C  
ATOM   4260  C   GLU A 571      -2.792  10.008 -21.831  1.00200.00           C  
ATOM   4261  O   GLU A 571      -3.412   9.049 -22.296  1.00203.97           O  
ATOM   4262  CB  GLU A 571      -4.276  11.518 -23.211  1.00206.45           C  
ATOM   4263  CG  GLU A 571      -5.669  11.040 -22.801  1.00207.16           C  
ATOM   4264  CD  GLU A 571      -6.778  11.676 -23.617  1.00205.86           C  
ATOM   4265  OE1 GLU A 571      -7.283  12.742 -23.206  1.00206.50           O  
ATOM   4266  OE2 GLU A 571      -7.142  11.113 -24.671  1.00205.19           O1-
ATOM   4267  N   ASP A 572      -1.690   9.853 -21.095  1.00194.89           N  
ATOM   4268  CA  ASP A 572      -1.462   8.593 -20.401  1.00189.62           C  
ATOM   4269  C   ASP A 572      -2.481   8.408 -19.288  1.00182.18           C  
ATOM   4270  O   ASP A 572      -2.685   7.285 -18.815  1.00183.93           O  
ATOM   4271  CB  ASP A 572      -0.039   8.546 -19.839  1.00193.85           C  
ATOM   4272  CG  ASP A 572       0.309   7.197 -19.238  1.00193.71           C  
ATOM   4273  OD1 ASP A 572       0.696   6.286 -20.001  1.00193.48           O  
ATOM   4274  OD2 ASP A 572       0.193   7.047 -18.004  1.00193.93           O1-
ATOM   4275  N   ARG A 573      -3.126   9.496 -18.882  1.00173.50           N  
ATOM   4276  CA  ARG A 573      -4.188   9.517 -17.892  1.00164.40           C  
ATOM   4277  C   ARG A 573      -5.542   9.321 -18.562  1.00145.41           C  
ATOM   4278  O   ARG A 573      -5.746   9.700 -19.719  1.00142.85           O  
ATOM   4279  CB  ARG A 573      -4.174  10.857 -17.158  1.00171.10           C  
ATOM   4280  CG  ARG A 573      -4.170  12.023 -18.140  1.00175.07           C  
ATOM   4281  CD  ARG A 573      -4.071  13.384 -17.482  1.00178.91           C  
ATOM   4282  NE  ARG A 573      -4.010  14.434 -18.496  1.00178.75           N  
ATOM   4283  CZ  ARG A 573      -3.959  15.735 -18.233  1.00180.42           C  
ATOM   4284  NH1 ARG A 573      -3.963  16.162 -16.979  1.00183.09           N1+
ATOM   4285  NH2 ARG A 573      -3.906  16.610 -19.228  1.00179.56           N  
ATOM   4286  N   GLN A 574      -6.469   8.730 -17.824  1.00129.48           N  
ATOM   4287  CA  GLN A 574      -7.840   8.747 -18.318  1.00110.76           C  
ATOM   4288  C   GLN A 574      -8.564   9.957 -17.742  1.00 92.77           C  
ATOM   4289  O   GLN A 574      -8.529  10.166 -16.523  1.00 93.67           O  
ATOM   4290  CB  GLN A 574      -8.576   7.466 -17.942  1.00115.76           C  
ATOM   4291  CG  GLN A 574      -9.882   7.249 -18.704  1.00116.19           C  
ATOM   4292  CD  GLN A 574     -10.352   5.804 -18.671  1.00116.88           C  
ATOM   4293  OE1 GLN A 574     -10.259   5.131 -17.643  1.00123.33           O  
ATOM   4294  NE2 GLN A 574     -10.851   5.318 -19.802  1.00113.24           N  
ATOM   4295  N   PRO A 575      -9.206  10.778 -18.570  1.00 76.40           N  
ATOM   4296  CA  PRO A 575      -9.785  12.027 -18.066  1.00 73.67           C  
ATOM   4297  C   PRO A 575     -10.934  11.783 -17.099  1.00 75.50           C  
ATOM   4298  O   PRO A 575     -11.590  10.738 -17.100  1.00 72.22           O  
ATOM   4299  CB  PRO A 575     -10.268  12.737 -19.336  1.00 64.04           C  
ATOM   4300  CG  PRO A 575     -10.436  11.659 -20.336  1.00 61.96           C  
ATOM   4301  CD  PRO A 575      -9.392  10.629 -20.022  1.00 67.95           C  
ATOM   4302  N   VAL A 576     -11.174  12.798 -16.275  1.00 76.30           N  
ATOM   4303  CA  VAL A 576     -12.083  12.748 -15.133  1.00 75.47           C  
ATOM   4304  C   VAL A 576     -13.206  13.749 -15.391  1.00 74.01           C  
ATOM   4305  O   VAL A 576     -12.980  14.746 -16.092  1.00 75.34           O  
ATOM   4306  CB  VAL A 576     -11.302  13.026 -13.835  1.00 74.34           C  
ATOM   4307  CG1 VAL A 576     -12.193  13.493 -12.693  1.00 83.25           C  
ATOM   4308  CG2 VAL A 576     -10.545  11.780 -13.431  1.00 64.03           C  
ATOM   4309  N   PRO A 577     -14.429  13.513 -14.911  1.00 73.06           N  
ATOM   4310  CA  PRO A 577     -15.505  14.489 -15.133  1.00 68.41           C  
ATOM   4311  C   PRO A 577     -15.102  15.887 -14.687  1.00 69.06           C  
ATOM   4312  O   PRO A 577     -14.644  16.094 -13.562  1.00 73.19           O  
ATOM   4313  CB  PRO A 577     -16.658  13.933 -14.292  1.00 65.46           C  
ATOM   4314  CG  PRO A 577     -16.428  12.464 -14.287  1.00 66.48           C  
ATOM   4315  CD  PRO A 577     -14.931  12.279 -14.275  1.00 74.15           C  
ATOM   4316  N   GLY A 578     -15.256  16.850 -15.595  1.00 70.86           N  
ATOM   4317  CA  GLY A 578     -14.906  18.230 -15.331  1.00 74.67           C  
ATOM   4318  C   GLY A 578     -13.467  18.601 -15.614  1.00 80.29           C  
ATOM   4319  O   GLY A 578     -13.087  19.757 -15.383  1.00 88.01           O  
ATOM   4320  N   GLN A 579     -12.659  17.669 -16.111  1.00 78.14           N  
ATOM   4321  CA  GLN A 579     -11.237  17.913 -16.301  1.00 81.96           C  
ATOM   4322  C   GLN A 579     -10.987  18.678 -17.594  1.00 84.10           C  
ATOM   4323  O   GLN A 579     -11.653  18.451 -18.608  1.00 81.93           O  
ATOM   4324  CB  GLN A 579     -10.473  16.588 -16.313  1.00 85.01           C  
ATOM   4325  CG  GLN A 579      -8.985  16.700 -16.584  1.00 93.66           C  
ATOM   4326  CD  GLN A 579      -8.303  15.345 -16.661  1.00 99.21           C  
ATOM   4327  OE1 GLN A 579      -8.680  14.406 -15.960  1.00 94.76           O  
ATOM   4328  NE2 GLN A 579      -7.297  15.237 -17.523  1.00110.28           N  
ATOM   4329  N   GLN A 580     -10.026  19.597 -17.547  1.00 90.16           N  
ATOM   4330  CA  GLN A 580      -9.624  20.322 -18.743  1.00 90.12           C  
ATOM   4331  C   GLN A 580      -8.871  19.397 -19.688  1.00 84.35           C  
ATOM   4332  O   GLN A 580      -8.075  18.556 -19.262  1.00 82.56           O  
ATOM   4333  CB  GLN A 580      -8.751  21.520 -18.373  1.00101.10           C  
ATOM   4334  CG  GLN A 580      -8.315  22.366 -19.558  1.00110.10           C  
ATOM   4335  CD  GLN A 580      -7.451  23.538 -19.145  1.00123.99           C  
ATOM   4336  OE1 GLN A 580      -7.946  24.647 -18.942  1.00131.00           O  
ATOM   4337  NE2 GLN A 580      -6.151  23.299 -19.016  1.00132.87           N  
ATOM   4338  N   MET A 581      -9.130  19.556 -20.981  1.00 83.14           N  
ATOM   4339  CA  MET A 581      -8.528  18.712 -21.999  1.00 82.37           C  
ATOM   4340  C   MET A 581      -8.122  19.566 -23.189  1.00 82.75           C  
ATOM   4341  O   MET A 581      -8.880  20.434 -23.629  1.00 81.15           O  
ATOM   4342  CB  MET A 581      -9.496  17.616 -22.449  1.00 85.72           C  
ATOM   4343  CG  MET A 581      -8.941  16.719 -23.529  1.00 90.75           C  
ATOM   4344  SD  MET A 581     -10.149  15.523 -24.102  1.00 92.05           S  
ATOM   4345  CE  MET A 581      -9.166  14.634 -25.309  1.00102.52           C  
ATOM   4346  N   THR A 582      -6.923  19.316 -23.704  1.00 82.99           N  
ATOM   4347  CA  THR A 582      -6.448  19.993 -24.901  1.00 81.19           C  
ATOM   4348  C   THR A 582      -6.835  19.181 -26.130  1.00 78.75           C  
ATOM   4349  O   THR A 582      -6.533  17.987 -26.216  1.00 78.07           O  
ATOM   4350  CB  THR A 582      -4.935  20.191 -24.855  1.00 86.50           C  
ATOM   4351  OG1 THR A 582      -4.593  20.990 -23.716  1.00 96.54           O  
ATOM   4352  CG2 THR A 582      -4.457  20.890 -26.118  1.00 85.62           C  
ATOM   4353  N   LEU A 583      -7.511  19.832 -27.070  1.00 79.81           N  
ATOM   4354  CA  LEU A 583      -7.961  19.207 -28.304  1.00 78.83           C  
ATOM   4355  C   LEU A 583      -7.125  19.739 -29.459  1.00 80.04           C  
ATOM   4356  O   LEU A 583      -6.894  20.949 -29.556  1.00 87.73           O  
ATOM   4357  CB  LEU A 583      -9.445  19.495 -28.540  1.00 83.23           C  
ATOM   4358  CG  LEU A 583     -10.225  18.548 -29.450  1.00 88.79           C  
ATOM   4359  CD1 LEU A 583     -10.453  17.210 -28.762  1.00 85.21           C  
ATOM   4360  CD2 LEU A 583     -11.545  19.180 -29.859  1.00 87.44           C  
ATOM   4361  N   LYS A 584      -6.663  18.840 -30.325  1.00 73.43           N  
ATOM   4362  CA  LYS A 584      -5.842  19.210 -31.470  1.00 73.71           C  
ATOM   4363  C   LYS A 584      -6.653  19.067 -32.750  1.00 73.31           C  
ATOM   4364  O   LYS A 584      -7.221  18.002 -33.016  1.00 73.82           O  
ATOM   4365  CB  LYS A 584      -4.578  18.351 -31.554  1.00 74.69           C  
ATOM   4366  CG  LYS A 584      -3.667  18.735 -32.712  1.00 78.25           C  
ATOM   4367  CD  LYS A 584      -2.497  17.778 -32.876  1.00 80.73           C  
ATOM   4368  CE  LYS A 584      -1.526  17.857 -31.710  1.00 84.55           C  
ATOM   4369  NZ  LYS A 584      -0.346  16.972 -31.919  1.00 91.39           N1+
ATOM   4370  N   ILE A 585      -6.702  20.137 -33.537  1.00 75.16           N  
ATOM   4371  CA  ILE A 585      -7.412  20.161 -34.809  1.00 76.78           C  
ATOM   4372  C   ILE A 585      -6.403  20.496 -35.897  1.00 84.75           C  
ATOM   4373  O   ILE A 585      -5.788  21.570 -35.869  1.00 96.55           O  
ATOM   4374  CB  ILE A 585      -8.564  21.177 -34.804  1.00 74.20           C  
ATOM   4375  CG1 ILE A 585      -9.508  20.909 -33.634  1.00 73.70           C  
ATOM   4376  CG2 ILE A 585      -9.324  21.129 -36.121  1.00 73.51           C  
ATOM   4377  CD1 ILE A 585     -10.611  21.926 -33.514  1.00 73.99           C  
ATOM   4378  N   GLU A 586      -6.231  19.582 -36.846  1.00 77.75           N  
ATOM   4379  CA  GLU A 586      -5.325  19.770 -37.972  1.00 78.69           C  
ATOM   4380  C   GLU A 586      -6.149  19.812 -39.252  1.00 71.93           C  
ATOM   4381  O   GLU A 586      -6.905  18.877 -39.536  1.00 75.57           O  
ATOM   4382  CB  GLU A 586      -4.283  18.652 -38.033  1.00 79.05           C  
ATOM   4383  CG  GLU A 586      -3.527  18.442 -36.730  1.00 84.22           C  
ATOM   4384  CD  GLU A 586      -2.503  17.329 -36.818  1.00 90.62           C  
ATOM   4385  OE1 GLU A 586      -1.315  17.583 -36.518  1.00 98.13           O  
ATOM   4386  OE2 GLU A 586      -2.883  16.201 -37.195  1.00 89.37           O1-
ATOM   4387  N   GLY A 587      -6.008  20.890 -40.013  1.00 66.61           N  
ATOM   4388  CA  GLY A 587      -6.752  21.019 -41.245  1.00 66.90           C  
ATOM   4389  C   GLY A 587      -6.129  22.027 -42.186  1.00 71.98           C  
ATOM   4390  O   GLY A 587      -4.979  22.439 -42.018  1.00 74.58           O  
ATOM   4391  N   ASP A 588      -6.915  22.417 -43.185  1.00 73.21           N  
ATOM   4392  CA  ASP A 588      -6.459  23.361 -44.194  1.00 77.69           C  
ATOM   4393  C   ASP A 588      -6.395  24.774 -43.627  1.00 84.04           C  
ATOM   4394  O   ASP A 588      -7.169  25.151 -42.744  1.00 89.55           O  
ATOM   4395  CB  ASP A 588      -7.394  23.335 -45.403  1.00 81.92           C  
ATOM   4396  CG  ASP A 588      -7.634  21.933 -45.923  1.00 87.06           C  
ATOM   4397  OD1 ASP A 588      -6.646  21.201 -46.143  1.00 92.81           O  
ATOM   4398  OD2 ASP A 588      -8.813  21.560 -46.102  1.00 85.65           O1-
ATOM   4399  N   HIS A 589      -5.460  25.562 -44.151  1.00 87.62           N  
ATOM   4400  CA  HIS A 589      -5.349  26.953 -43.740  1.00 87.89           C  
ATOM   4401  C   HIS A 589      -6.555  27.745 -44.231  1.00 84.72           C  
ATOM   4402  O   HIS A 589      -7.002  27.584 -45.370  1.00 84.80           O  
ATOM   4403  CB  HIS A 589      -4.053  27.565 -44.275  1.00 92.56           C  
ATOM   4404  CG  HIS A 589      -3.825  28.980 -43.841  1.00 96.99           C  
ATOM   4405  ND1 HIS A 589      -3.689  29.342 -42.518  1.00 98.89           N  
ATOM   4406  CD2 HIS A 589      -3.706  30.123 -44.557  1.00101.02           C  
ATOM   4407  CE1 HIS A 589      -3.498  30.647 -42.437  1.00102.15           C  
ATOM   4408  NE2 HIS A 589      -3.505  31.145 -43.661  1.00104.10           N  
ATOM   4409  N   GLY A 590      -7.091  28.593 -43.356  1.00 82.23           N  
ATOM   4410  CA  GLY A 590      -8.247  29.400 -43.687  1.00 81.36           C  
ATOM   4411  C   GLY A 590      -9.569  28.669 -43.684  1.00 78.87           C  
ATOM   4412  O   GLY A 590     -10.574  29.236 -44.129  1.00 81.30           O  
ATOM   4413  N   ALA A 591      -9.605  27.431 -43.202  1.00 74.52           N  
ATOM   4414  CA  ALA A 591     -10.837  26.660 -43.147  1.00 72.92           C  
ATOM   4415  C   ALA A 591     -11.560  26.915 -41.832  1.00 77.58           C  
ATOM   4416  O   ALA A 591     -10.932  27.061 -40.779  1.00 79.43           O  
ATOM   4417  CB  ALA A 591     -10.549  25.167 -43.305  1.00 66.99           C  
ATOM   4418  N   ARG A 592     -12.886  26.976 -41.904  1.00 80.91           N  
ATOM   4419  CA  ARG A 592     -13.734  27.139 -40.732  1.00 81.72           C  
ATOM   4420  C   ARG A 592     -14.211  25.766 -40.280  1.00 80.84           C  
ATOM   4421  O   ARG A 592     -14.938  25.086 -41.011  1.00 83.35           O  
ATOM   4422  CB  ARG A 592     -14.923  28.049 -41.039  1.00 83.13           C  
ATOM   4423  CG  ARG A 592     -15.837  28.300 -39.856  1.00 85.90           C  
ATOM   4424  CD  ARG A 592     -16.975  29.233 -40.234  1.00 90.54           C  
ATOM   4425  NE  ARG A 592     -16.484  30.528 -40.694  1.00 96.41           N  
ATOM   4426  CZ  ARG A 592     -16.409  31.615 -39.933  1.00101.22           C  
ATOM   4427  NH1 ARG A 592     -16.802  31.572 -38.668  1.00102.23           N1+
ATOM   4428  NH2 ARG A 592     -15.945  32.749 -40.441  1.00106.68           N  
ATOM   4429  N   VAL A 593     -13.797  25.360 -39.085  1.00 73.45           N  
ATOM   4430  CA  VAL A 593     -14.148  24.061 -38.527  1.00 68.03           C  
ATOM   4431  C   VAL A 593     -15.293  24.247 -37.543  1.00 64.53           C  
ATOM   4432  O   VAL A 593     -15.221  25.095 -36.644  1.00 60.70           O  
ATOM   4433  CB  VAL A 593     -12.937  23.403 -37.844  1.00 61.21           C  
ATOM   4434  CG1 VAL A 593     -13.315  22.040 -37.290  1.00 56.02           C  
ATOM   4435  CG2 VAL A 593     -11.780  23.286 -38.822  1.00 61.00           C  
ATOM   4436  N   VAL A 594     -16.354  23.465 -37.718  1.00 63.45           N  
ATOM   4437  CA  VAL A 594     -17.477  23.432 -36.791  1.00 63.42           C  
ATOM   4438  C   VAL A 594     -17.448  22.096 -36.063  1.00 61.12           C  
ATOM   4439  O   VAL A 594     -17.157  21.054 -36.665  1.00 57.33           O  
ATOM   4440  CB  VAL A 594     -18.821  23.654 -37.514  1.00 62.44           C  
ATOM   4441  CG1 VAL A 594     -18.871  25.050 -38.104  1.00 57.83           C  
ATOM   4442  CG2 VAL A 594     -19.029  22.618 -38.601  1.00 53.45           C  
ATOM   4443  N   LEU A 595     -17.734  22.127 -34.766  1.00 62.38           N  
ATOM   4444  CA  LEU A 595     -17.562  20.967 -33.905  1.00 61.03           C  
ATOM   4445  C   LEU A 595     -18.885  20.574 -33.262  1.00 64.73           C  
ATOM   4446  O   LEU A 595     -19.865  21.324 -33.274  1.00 68.74           O  
ATOM   4447  CB  LEU A 595     -16.521  21.247 -32.814  1.00 65.86           C  
ATOM   4448  CG  LEU A 595     -15.121  21.661 -33.262  1.00 68.57           C  
ATOM   4449  CD1 LEU A 595     -14.361  22.308 -32.118  1.00 71.29           C  
ATOM   4450  CD2 LEU A 595     -14.377  20.452 -33.767  1.00 65.35           C  
ATOM   4451  N   VAL A 596     -18.886  19.371 -32.693  1.00 60.09           N  
ATOM   4452  CA  VAL A 596     -19.982  18.885 -31.862  1.00 57.93           C  
ATOM   4453  C   VAL A 596     -19.456  17.702 -31.062  1.00 57.29           C  
ATOM   4454  O   VAL A 596     -18.636  16.920 -31.552  1.00 51.64           O  
ATOM   4455  CB  VAL A 596     -21.219  18.504 -32.712  1.00 59.05           C  
ATOM   4456  CG1 VAL A 596     -20.926  17.295 -33.586  1.00 53.11           C  
ATOM   4457  CG2 VAL A 596     -22.422  18.245 -31.818  1.00 62.46           C  
ATOM   4458  N   ALA A 597     -19.913  17.589 -29.816  1.00 58.16           N  
ATOM   4459  CA  ALA A 597     -19.557  16.477 -28.942  1.00 60.11           C  
ATOM   4460  C   ALA A 597     -20.837  15.817 -28.457  1.00 61.31           C  
ATOM   4461  O   ALA A 597     -21.677  16.472 -27.832  1.00 64.05           O  
ATOM   4462  CB  ALA A 597     -18.707  16.945 -27.759  1.00 59.45           C  
ATOM   4463  N   VAL A 598     -20.981  14.525 -28.737  1.00 54.70           N  
ATOM   4464  CA  VAL A 598     -22.213  13.792 -28.481  1.00 56.68           C  
ATOM   4465  C   VAL A 598     -21.918  12.641 -27.531  1.00 59.70           C  
ATOM   4466  O   VAL A 598     -20.903  11.950 -27.671  1.00 59.51           O  
ATOM   4467  CB  VAL A 598     -22.839  13.274 -29.794  1.00 50.06           C  
ATOM   4468  CG1 VAL A 598     -24.116  12.493 -29.517  1.00 48.91           C  
ATOM   4469  CG2 VAL A 598     -23.116  14.436 -30.730  1.00 44.79           C  
ATOM   4470  N   ASP A 599     -22.804  12.451 -26.555  1.00 61.87           N  
ATOM   4471  CA  ASP A 599     -22.746  11.274 -25.699  1.00 59.76           C  
ATOM   4472  C   ASP A 599     -23.079  10.044 -26.533  1.00 58.88           C  
ATOM   4473  O   ASP A 599     -24.138   9.988 -27.166  1.00 65.98           O  
ATOM   4474  CB  ASP A 599     -23.722  11.425 -24.534  1.00 64.87           C  
ATOM   4475  CG  ASP A 599     -23.482  10.414 -23.422  1.00 70.58           C  
ATOM   4476  OD1 ASP A 599     -23.232   9.226 -23.720  1.00 70.91           O  
ATOM   4477  OD2 ASP A 599     -23.549  10.813 -22.240  1.00 75.40           O1-
ATOM   4478  N   LYS A 600     -22.176   9.061 -26.541  1.00 47.47           N  
ATOM   4479  CA  LYS A 600     -22.385   7.883 -27.374  1.00 51.47           C  
ATOM   4480  C   LYS A 600     -23.583   7.051 -26.939  1.00 56.45           C  
ATOM   4481  O   LYS A 600     -23.952   6.113 -27.654  1.00 64.44           O  
ATOM   4482  CB  LYS A 600     -21.127   7.014 -27.399  1.00 50.92           C  
ATOM   4483  CG  LYS A 600     -20.015   7.583 -28.269  1.00 53.19           C  
ATOM   4484  CD  LYS A 600     -18.997   6.520 -28.641  1.00 54.64           C  
ATOM   4485  CE  LYS A 600     -19.627   5.446 -29.511  1.00 58.89           C  
ATOM   4486  NZ  LYS A 600     -18.670   4.358 -29.855  1.00 62.62           N1+
ATOM   4487  N   GLY A 601     -24.197   7.364 -25.796  1.00 54.12           N  
ATOM   4488  CA  GLY A 601     -25.459   6.735 -25.455  1.00 54.21           C  
ATOM   4489  C   GLY A 601     -26.582   7.134 -26.389  1.00 57.00           C  
ATOM   4490  O   GLY A 601     -27.538   6.375 -26.576  1.00 62.57           O  
ATOM   4491  N   VAL A 602     -26.486   8.325 -26.986  1.00 52.44           N  
ATOM   4492  CA  VAL A 602     -27.474   8.750 -27.973  1.00 52.86           C  
ATOM   4493  C   VAL A 602     -27.516   7.770 -29.137  1.00 55.42           C  
ATOM   4494  O   VAL A 602     -28.594   7.370 -29.594  1.00 57.40           O  
ATOM   4495  CB  VAL A 602     -27.165  10.182 -28.448  1.00 55.16           C  
ATOM   4496  CG1 VAL A 602     -28.085  10.579 -29.591  1.00 58.64           C  
ATOM   4497  CG2 VAL A 602     -27.288  11.163 -27.292  1.00 53.29           C  
ATOM   4498  N   PHE A 603     -26.344   7.351 -29.619  1.00 56.24           N  
ATOM   4499  CA  PHE A 603     -26.275   6.476 -30.783  1.00 57.90           C  
ATOM   4500  C   PHE A 603     -26.755   5.064 -30.478  1.00 58.17           C  
ATOM   4501  O   PHE A 603     -27.105   4.328 -31.407  1.00 58.52           O  
ATOM   4502  CB  PHE A 603     -24.847   6.448 -31.323  1.00 54.94           C  
ATOM   4503  CG  PHE A 603     -24.321   7.803 -31.690  1.00 57.71           C  
ATOM   4504  CD1 PHE A 603     -25.132   8.721 -32.338  1.00 57.82           C  
ATOM   4505  CD2 PHE A 603     -23.024   8.170 -31.370  1.00 58.13           C  
ATOM   4506  CE1 PHE A 603     -24.656   9.973 -32.674  1.00 61.58           C  
ATOM   4507  CE2 PHE A 603     -22.545   9.422 -31.702  1.00 61.97           C  
ATOM   4508  CZ  PHE A 603     -23.361  10.324 -32.355  1.00 64.08           C  
ATOM   4509  N   VAL A 604     -26.775   4.671 -29.203  1.00 58.90           N  
ATOM   4510  CA  VAL A 604     -27.360   3.388 -28.835  1.00 57.49           C  
ATOM   4511  C   VAL A 604     -28.855   3.382 -29.126  1.00 55.97           C  
ATOM   4512  O   VAL A 604     -29.433   2.331 -29.426  1.00 60.40           O  
ATOM   4513  CB  VAL A 604     -27.064   3.086 -27.355  1.00 59.49           C  
ATOM   4514  CG1 VAL A 604     -27.714   1.782 -26.930  1.00 61.02           C  
ATOM   4515  CG2 VAL A 604     -25.565   3.036 -27.124  1.00 49.95           C  
ATOM   4516  N   LEU A 605     -29.498   4.550 -29.063  1.00 48.83           N  
ATOM   4517  CA  LEU A 605     -30.923   4.685 -29.329  1.00 54.94           C  
ATOM   4518  C   LEU A 605     -31.222   4.931 -30.805  1.00 55.85           C  
ATOM   4519  O   LEU A 605     -32.187   4.377 -31.340  1.00 53.68           O  
ATOM   4520  CB  LEU A 605     -31.502   5.818 -28.480  1.00 56.71           C  
ATOM   4521  CG  LEU A 605     -31.363   5.609 -26.971  1.00 55.47           C  
ATOM   4522  CD1 LEU A 605     -31.780   6.849 -26.213  1.00 51.98           C  
ATOM   4523  CD2 LEU A 605     -32.181   4.409 -26.520  1.00 55.05           C  
ATOM   4524  N   ASN A 606     -30.416   5.749 -31.477  1.00 57.26           N  
ATOM   4525  CA  ASN A 606     -30.607   6.002 -32.899  1.00 59.57           C  
ATOM   4526  C   ASN A 606     -29.276   6.431 -33.491  1.00 60.72           C  
ATOM   4527  O   ASN A 606     -28.604   7.304 -32.936  1.00 54.94           O  
ATOM   4528  CB  ASN A 606     -31.676   7.077 -33.135  1.00 64.66           C  
ATOM   4529  CG  ASN A 606     -32.018   7.246 -34.603  1.00 69.83           C  
ATOM   4530  OD1 ASN A 606     -31.296   7.907 -35.350  1.00 72.20           O  
ATOM   4531  ND2 ASN A 606     -33.126   6.650 -35.024  1.00 79.16           N  
ATOM   4532  N   LYS A 607     -28.899   5.818 -34.613  1.00 64.59           N  
ATOM   4533  CA  LYS A 607     -27.638   6.141 -35.270  1.00 63.28           C  
ATOM   4534  C   LYS A 607     -27.829   6.406 -36.759  1.00 66.30           C  
ATOM   4535  O   LYS A 607     -26.880   6.267 -37.536  1.00 65.29           O  
ATOM   4536  CB  LYS A 607     -26.613   5.024 -35.052  1.00 56.37           C  
ATOM   4537  CG  LYS A 607     -27.064   3.662 -35.548  1.00 62.51           C  
ATOM   4538  CD  LYS A 607     -26.107   2.565 -35.117  1.00 69.53           C  
ATOM   4539  CE  LYS A 607     -26.611   1.197 -35.553  1.00 84.25           C  
ATOM   4540  NZ  LYS A 607     -26.724   1.091 -37.034  1.00 99.90           N1+
ATOM   4541  N   LYS A 608     -29.032   6.789 -37.167  1.00 67.08           N  
ATOM   4542  CA  LYS A 608     -29.342   7.039 -38.564  1.00 69.11           C  
ATOM   4543  C   LYS A 608     -29.211   8.524 -38.885  1.00 75.91           C  
ATOM   4544  O   LYS A 608     -29.244   9.384 -38.001  1.00 81.91           O  
ATOM   4545  CB  LYS A 608     -30.754   6.540 -38.898  1.00 70.84           C  
ATOM   4546  CG  LYS A 608     -30.977   5.067 -38.560  1.00 76.87           C  
ATOM   4547  CD  LYS A 608     -32.278   4.513 -39.139  1.00 86.20           C  
ATOM   4548  CE  LYS A 608     -33.510   5.012 -38.392  1.00 95.37           C  
ATOM   4549  NZ  LYS A 608     -33.864   6.419 -38.730  1.00105.68           N1+
ATOM   4550  N   ASN A 609     -29.040   8.810 -40.178  1.00 80.52           N  
ATOM   4551  CA  ASN A 609     -28.985  10.178 -40.698  1.00 82.14           C  
ATOM   4552  C   ASN A 609     -27.836  10.972 -40.077  1.00 83.00           C  
ATOM   4553  O   ASN A 609     -28.005  12.107 -39.626  1.00 90.92           O  
ATOM   4554  CB  ASN A 609     -30.322  10.900 -40.494  1.00 86.91           C  
ATOM   4555  CG  ASN A 609     -31.470  10.220 -41.213  1.00 91.61           C  
ATOM   4556  OD1 ASN A 609     -32.236   9.469 -40.611  1.00 93.51           O  
ATOM   4557  ND2 ASN A 609     -31.598  10.485 -42.509  1.00 95.00           N  
ATOM   4558  N   LYS A 610     -26.654  10.365 -40.056  1.00 76.25           N  
ATOM   4559  CA  LYS A 610     -25.443  11.034 -39.602  1.00 70.12           C  
ATOM   4560  C   LYS A 610     -24.610  11.432 -40.813  1.00 75.66           C  
ATOM   4561  O   LYS A 610     -24.422  10.631 -41.735  1.00 86.40           O  
ATOM   4562  CB  LYS A 610     -24.632  10.138 -38.665  1.00 65.85           C  
ATOM   4563  CG  LYS A 610     -25.313   9.853 -37.339  1.00 64.62           C  
ATOM   4564  CD  LYS A 610     -24.487   8.922 -36.469  1.00 60.70           C  
ATOM   4565  CE  LYS A 610     -23.194   9.579 -36.023  1.00 57.57           C  
ATOM   4566  NZ  LYS A 610     -22.398   8.655 -35.174  1.00 58.45           N1+
ATOM   4567  N   LEU A 611     -24.120  12.668 -40.809  1.00 69.78           N  
ATOM   4568  CA  LEU A 611     -23.362  13.192 -41.937  1.00 65.90           C  
ATOM   4569  C   LEU A 611     -21.960  12.598 -41.935  1.00 68.76           C  
ATOM   4570  O   LEU A 611     -21.242  12.687 -40.933  1.00 68.32           O  
ATOM   4571  CB  LEU A 611     -23.304  14.715 -41.876  1.00 65.52           C  
ATOM   4572  CG  LEU A 611     -22.582  15.394 -43.039  1.00 68.32           C  
ATOM   4573  CD1 LEU A 611     -23.210  14.995 -44.368  1.00 69.25           C  
ATOM   4574  CD2 LEU A 611     -22.604  16.901 -42.861  1.00 69.86           C  
ATOM   4575  N   THR A 612     -21.578  11.981 -43.049  1.00 71.55           N  
ATOM   4576  CA  THR A 612     -20.250  11.415 -43.224  1.00 71.07           C  
ATOM   4577  C   THR A 612     -19.717  11.813 -44.592  1.00 71.06           C  
ATOM   4578  O   THR A 612     -20.476  12.170 -45.497  1.00 74.87           O  
ATOM   4579  CB  THR A 612     -20.259   9.884 -43.094  1.00 74.18           C  
ATOM   4580  OG1 THR A 612     -21.063   9.321 -44.137  1.00 74.60           O  
ATOM   4581  CG2 THR A 612     -20.818   9.458 -41.747  1.00 78.28           C  
ATOM   4582  N   GLN A 613     -18.392  11.748 -44.738  1.00 68.12           N  
ATOM   4583  CA  GLN A 613     -17.787  12.075 -46.024  1.00 62.94           C  
ATOM   4584  C   GLN A 613     -18.218  11.092 -47.102  1.00 63.69           C  
ATOM   4585  O   GLN A 613     -18.357  11.471 -48.271  1.00 62.20           O  
ATOM   4586  CB  GLN A 613     -16.264  12.098 -45.903  1.00 60.46           C  
ATOM   4587  CG  GLN A 613     -15.559  12.694 -47.108  1.00 60.27           C  
ATOM   4588  CD  GLN A 613     -15.835  14.178 -47.271  1.00 66.87           C  
ATOM   4589  OE1 GLN A 613     -16.106  14.883 -46.299  1.00 69.44           O  
ATOM   4590  NE2 GLN A 613     -15.766  14.659 -48.507  1.00 70.51           N  
ATOM   4591  N   SER A 614     -18.444   9.832 -46.726  1.00 66.22           N  
ATOM   4592  CA  SER A 614     -18.878   8.837 -47.697  1.00 64.85           C  
ATOM   4593  C   SER A 614     -20.259   9.158 -48.256  1.00 69.25           C  
ATOM   4594  O   SER A 614     -20.526   8.890 -49.432  1.00 75.18           O  
ATOM   4595  CB  SER A 614     -18.872   7.450 -47.061  1.00 65.04           C  
ATOM   4596  OG  SER A 614     -19.259   6.467 -48.003  1.00 75.91           O  
ATOM   4597  N   LYS A 615     -21.145   9.729 -47.437  1.00 67.79           N  
ATOM   4598  CA  LYS A 615     -22.462  10.113 -47.934  1.00 65.44           C  
ATOM   4599  C   LYS A 615     -22.382  11.327 -48.850  1.00 69.12           C  
ATOM   4600  O   LYS A 615     -23.229  11.488 -49.737  1.00 71.52           O  
ATOM   4601  CB  LYS A 615     -23.411  10.387 -46.767  1.00 67.21           C  
ATOM   4602  CG  LYS A 615     -23.747   9.156 -45.938  1.00 70.51           C  
ATOM   4603  CD  LYS A 615     -24.726   9.488 -44.826  1.00 74.90           C  
ATOM   4604  CE  LYS A 615     -25.068   8.261 -43.998  1.00 78.54           C  
ATOM   4605  NZ  LYS A 615     -26.142   8.556 -43.009  1.00 83.93           N1+
ATOM   4606  N   ILE A 616     -21.381  12.188 -48.656  1.00 69.89           N  
ATOM   4607  CA  ILE A 616     -21.209  13.327 -49.551  1.00 67.88           C  
ATOM   4608  C   ILE A 616     -20.780  12.857 -50.935  1.00 68.72           C  
ATOM   4609  O   ILE A 616     -21.280  13.350 -51.953  1.00 75.63           O  
ATOM   4610  CB  ILE A 616     -20.211  14.336 -48.957  1.00 65.70           C  
ATOM   4611  CG1 ILE A 616     -20.770  14.949 -47.674  1.00 68.56           C  
ATOM   4612  CG2 ILE A 616     -19.898  15.430 -49.959  1.00 64.36           C  
ATOM   4613  CD1 ILE A 616     -19.870  15.998 -47.064  1.00 69.81           C  
ATOM   4614  N   TRP A 617     -19.855  11.893 -51.001  1.00 63.90           N  
ATOM   4615  CA  TRP A 617     -19.446  11.360 -52.295  1.00 68.02           C  
ATOM   4616  C   TRP A 617     -20.537  10.524 -52.947  1.00 76.53           C  
ATOM   4617  O   TRP A 617     -20.521  10.360 -54.170  1.00 83.99           O  
ATOM   4618  CB  TRP A 617     -18.165  10.533 -52.162  1.00 65.00           C  
ATOM   4619  CG  TRP A 617     -16.972  11.351 -51.762  1.00 64.69           C  
ATOM   4620  CD1 TRP A 617     -16.164  11.146 -50.684  1.00 70.04           C  
ATOM   4621  CD2 TRP A 617     -16.470  12.522 -52.423  1.00 63.82           C  
ATOM   4622  NE1 TRP A 617     -15.185  12.108 -50.635  1.00 74.96           N  
ATOM   4623  CE2 TRP A 617     -15.351  12.966 -51.690  1.00 68.51           C  
ATOM   4624  CE3 TRP A 617     -16.856  13.236 -53.564  1.00 62.89           C  
ATOM   4625  CZ2 TRP A 617     -14.614  14.090 -52.059  1.00 67.01           C  
ATOM   4626  CZ3 TRP A 617     -16.123  14.352 -53.929  1.00 65.04           C  
ATOM   4627  CH2 TRP A 617     -15.015  14.768 -53.179  1.00 66.86           C  
ATOM   4628  N   ASP A 618     -21.481   9.994 -52.166  1.00 81.57           N  
ATOM   4629  CA  ASP A 618     -22.624   9.313 -52.762  1.00 89.72           C  
ATOM   4630  C   ASP A 618     -23.524  10.297 -53.498  1.00 89.87           C  
ATOM   4631  O   ASP A 618     -24.062   9.977 -54.564  1.00 98.69           O  
ATOM   4632  CB  ASP A 618     -23.416   8.562 -51.691  1.00100.92           C  
ATOM   4633  CG  ASP A 618     -22.771   7.247 -51.302  1.00111.79           C  
ATOM   4634  OD1 ASP A 618     -22.163   6.599 -52.178  1.00119.00           O  
ATOM   4635  OD2 ASP A 618     -22.874   6.860 -50.118  1.00119.02           O1-
ATOM   4636  N   VAL A 619     -23.695  11.500 -52.947  1.00 81.38           N  
ATOM   4637  CA  VAL A 619     -24.534  12.503 -53.597  1.00 73.70           C  
ATOM   4638  C   VAL A 619     -23.882  12.994 -54.882  1.00 75.89           C  
ATOM   4639  O   VAL A 619     -24.565  13.257 -55.880  1.00 80.12           O  
ATOM   4640  CB  VAL A 619     -24.820  13.662 -52.625  1.00 68.33           C  
ATOM   4641  CG1 VAL A 619     -25.594  14.770 -53.322  1.00 67.38           C  
ATOM   4642  CG2 VAL A 619     -25.579  13.156 -51.411  1.00 65.14           C  
ATOM   4643  N   VAL A 620     -22.552  13.115 -54.885  1.00 74.57           N  
ATOM   4644  CA  VAL A 620     -21.851  13.624 -56.061  1.00 71.97           C  
ATOM   4645  C   VAL A 620     -21.943  12.629 -57.212  1.00 73.88           C  
ATOM   4646  O   VAL A 620     -22.210  13.006 -58.359  1.00 76.96           O  
ATOM   4647  CB  VAL A 620     -20.388  13.951 -55.713  1.00 67.36           C  
ATOM   4648  CG1 VAL A 620     -19.587  14.222 -56.977  1.00 65.24           C  
ATOM   4649  CG2 VAL A 620     -20.319  15.144 -54.769  1.00 61.50           C  
ATOM   4650  N   GLU A 621     -21.729  11.343 -56.923  1.00 77.58           N  
ATOM   4651  CA  GLU A 621     -21.734  10.343 -57.986  1.00 86.98           C  
ATOM   4652  C   GLU A 621     -23.136  10.090 -58.522  1.00 90.28           C  
ATOM   4653  O   GLU A 621     -23.296   9.786 -59.710  1.00 96.04           O  
ATOM   4654  CB  GLU A 621     -21.102   9.043 -57.491  1.00 94.01           C  
ATOM   4655  CG  GLU A 621     -19.584   9.107 -57.385  1.00108.30           C  
ATOM   4656  CD  GLU A 621     -18.917   9.394 -58.721  1.00119.68           C  
ATOM   4657  OE1 GLU A 621     -19.098   8.595 -59.664  1.00125.51           O  
ATOM   4658  OE2 GLU A 621     -18.220  10.425 -58.832  1.00124.24           O1-
ATOM   4659  N   LYS A 622     -24.158  10.207 -57.676  1.00 89.24           N  
ATOM   4660  CA  LYS A 622     -25.525  10.083 -58.165  1.00 89.13           C  
ATOM   4661  C   LYS A 622     -25.922  11.252 -59.054  1.00 86.58           C  
ATOM   4662  O   LYS A 622     -26.825  11.108 -59.882  1.00 98.03           O  
ATOM   4663  CB  LYS A 622     -26.495   9.955 -56.989  1.00 96.66           C  
ATOM   4664  CG  LYS A 622     -26.382   8.631 -56.248  1.00103.06           C  
ATOM   4665  CD  LYS A 622     -27.090   8.674 -54.905  1.00109.11           C  
ATOM   4666  CE  LYS A 622     -26.777   7.437 -54.077  1.00112.84           C  
ATOM   4667  NZ  LYS A 622     -27.382   7.511 -52.718  1.00116.20           N1+
ATOM   4668  N   ALA A 623     -25.268  12.399 -58.905  1.00 75.85           N  
ATOM   4669  CA  ALA A 623     -25.523  13.563 -59.739  1.00 72.44           C  
ATOM   4670  C   ALA A 623     -24.641  13.595 -60.977  1.00 75.83           C  
ATOM   4671  O   ALA A 623     -24.665  14.578 -61.723  1.00 78.87           O  
ATOM   4672  CB  ALA A 623     -25.339  14.844 -58.931  1.00 67.43           C  
ATOM   4673  N   ASP A 624     -23.859  12.548 -61.208  1.00 75.82           N  
ATOM   4674  CA  ASP A 624     -22.968  12.525 -62.357  1.00 78.67           C  
ATOM   4675  C   ASP A 624     -23.774  12.396 -63.644  1.00 81.28           C  
ATOM   4676  O   ASP A 624     -24.665  11.545 -63.743  1.00 78.22           O  
ATOM   4677  CB  ASP A 624     -21.981  11.372 -62.224  1.00 76.00           C  
ATOM   4678  CG  ASP A 624     -21.037  11.279 -63.401  1.00 76.84           C  
ATOM   4679  OD1 ASP A 624     -20.423  12.301 -63.763  1.00 78.47           O  
ATOM   4680  OD2 ASP A 624     -20.893  10.165 -63.948  1.00 76.31           O1-
ATOM   4681  N   ILE A 625     -23.449  13.235 -64.638  1.00 79.87           N  
ATOM   4682  CA  ILE A 625     -24.185  13.237 -65.896  1.00 77.90           C  
ATOM   4683  C   ILE A 625     -23.592  12.252 -66.889  1.00 76.95           C  
ATOM   4684  O   ILE A 625     -24.046  12.193 -68.049  1.00 80.53           O  
ATOM   4685  CB  ILE A 625     -24.229  14.653 -66.504  1.00 78.33           C  
ATOM   4686  CG1 ILE A 625     -22.848  15.067 -67.007  1.00 80.41           C  
ATOM   4687  CG2 ILE A 625     -24.747  15.637 -65.471  1.00 72.92           C  
ATOM   4688  CD1 ILE A 625     -22.774  16.484 -67.507  1.00 84.10           C  
ATOM   4689  N   GLY A 626     -22.595  11.472 -66.469  1.00 72.38           N  
ATOM   4690  CA  GLY A 626     -22.083  10.380 -67.280  1.00 67.48           C  
ATOM   4691  C   GLY A 626     -22.700   9.079 -66.802  1.00 71.94           C  
ATOM   4692  O   GLY A 626     -22.863   8.866 -65.597  1.00 75.20           O  
ATOM   4693  N   CYS A 627     -23.062   8.219 -67.754  1.00 76.13           N  
ATOM   4694  CA  CYS A 627     -23.874   7.045 -67.468  1.00 85.79           C  
ATOM   4695  C   CYS A 627     -23.150   5.725 -67.677  1.00 85.68           C  
ATOM   4696  O   CYS A 627     -23.672   4.674 -67.277  1.00 85.38           O  
ATOM   4697  CB  CYS A 627     -25.157   7.077 -68.321  1.00 97.18           C  
ATOM   4698  SG  CYS A 627     -26.127   8.607 -68.121  1.00106.14           S  
ATOM   4699  N   THR A 628     -21.956   5.749 -68.249  1.00 89.49           N  
ATOM   4700  CA  THR A 628     -21.331   4.525 -68.699  1.00 94.32           C  
ATOM   4701  C   THR A 628     -19.835   4.581 -68.440  1.00 91.20           C  
ATOM   4702  O   THR A 628     -19.227   5.659 -68.529  1.00 93.42           O  
ATOM   4703  CB  THR A 628     -21.646   4.298 -70.189  1.00104.31           C  
ATOM   4704  OG1 THR A 628     -22.655   3.287 -70.309  1.00113.79           O  
ATOM   4705  CG2 THR A 628     -20.424   3.879 -70.969  1.00105.25           C  
ATOM   4706  N   PRO A 629     -19.228   3.450 -68.073  1.00 87.95           N  
ATOM   4707  CA  PRO A 629     -17.800   3.462 -67.743  1.00 88.50           C  
ATOM   4708  C   PRO A 629     -16.865   3.422 -68.936  1.00 98.96           C  
ATOM   4709  O   PRO A 629     -15.641   3.486 -68.741  1.00 96.40           O  
ATOM   4710  CB  PRO A 629     -17.630   2.203 -66.883  1.00 85.25           C  
ATOM   4711  CG  PRO A 629     -18.687   1.282 -67.374  1.00 84.59           C  
ATOM   4712  CD  PRO A 629     -19.858   2.161 -67.748  1.00 86.11           C  
ATOM   4713  N   GLY A 630     -17.383   3.317 -70.156  1.00113.76           N  
ATOM   4714  CA  GLY A 630     -16.549   3.119 -71.327  1.00116.65           C  
ATOM   4715  C   GLY A 630     -17.054   3.861 -72.540  1.00122.33           C  
ATOM   4716  O   GLY A 630     -17.727   4.889 -72.421  1.00136.76           O  
ATOM   4717  N   SER A 631     -16.732   3.333 -73.714  1.00117.94           N  
ATOM   4718  CA  SER A 631     -17.079   3.963 -74.978  1.00117.06           C  
ATOM   4719  C   SER A 631     -18.555   3.725 -75.292  1.00118.43           C  
ATOM   4720  O   SER A 631     -19.329   3.238 -74.463  1.00122.88           O  
ATOM   4721  CB  SER A 631     -16.175   3.435 -76.089  1.00114.70           C  
ATOM   4722  OG  SER A 631     -16.375   2.046 -76.285  1.00112.16           O  
ATOM   4723  N   GLY A 632     -18.958   4.073 -76.510  1.00114.68           N  
ATOM   4724  CA  GLY A 632     -20.329   3.883 -76.937  1.00113.32           C  
ATOM   4725  C   GLY A 632     -20.430   3.047 -78.194  1.00110.25           C  
ATOM   4726  O   GLY A 632     -19.441   2.443 -78.619  1.00108.71           O  
ATOM   4727  N   LYS A 633     -21.618   3.000 -78.804  1.00107.18           N  
ATOM   4728  CA  LYS A 633     -21.779   2.223 -80.030  1.00107.49           C  
ATOM   4729  C   LYS A 633     -21.036   2.856 -81.199  1.00100.73           C  
ATOM   4730  O   LYS A 633     -20.601   2.147 -82.114  1.00100.95           O  
ATOM   4731  CB  LYS A 633     -23.265   2.057 -80.357  1.00114.85           C  
ATOM   4732  CG  LYS A 633     -24.050   3.360 -80.418  1.00120.77           C  
ATOM   4733  CD  LYS A 633     -25.546   3.104 -80.558  1.00129.50           C  
ATOM   4734  CE  LYS A 633     -26.107   2.377 -79.340  1.00134.19           C  
ATOM   4735  NZ  LYS A 633     -27.582   2.171 -79.430  1.00139.14           N1+
ATOM   4736  N   ASP A 634     -20.872   4.175 -81.184  1.00 95.06           N  
ATOM   4737  CA  ASP A 634     -20.135   4.887 -82.219  1.00 93.63           C  
ATOM   4738  C   ASP A 634     -19.455   6.087 -81.570  1.00 85.21           C  
ATOM   4739  O   ASP A 634     -19.414   6.207 -80.343  1.00 82.19           O  
ATOM   4740  CB  ASP A 634     -21.066   5.292 -83.369  1.00104.92           C  
ATOM   4741  CG  ASP A 634     -22.179   6.223 -82.922  1.00113.09           C  
ATOM   4742  OD1 ASP A 634     -22.827   5.933 -81.895  1.00114.51           O  
ATOM   4743  OD2 ASP A 634     -22.402   7.250 -83.597  1.00119.33           O1-
ATOM   4744  N   TYR A 635     -18.918   6.985 -82.400  1.00 86.39           N  
ATOM   4745  CA  TYR A 635     -18.262   8.172 -81.862  1.00 86.18           C  
ATOM   4746  C   TYR A 635     -19.245   9.071 -81.123  1.00 88.26           C  
ATOM   4747  O   TYR A 635     -18.873   9.708 -80.132  1.00 85.76           O  
ATOM   4748  CB  TYR A 635     -17.567   8.952 -82.979  1.00 89.40           C  
ATOM   4749  CG  TYR A 635     -18.506   9.737 -83.870  1.00 98.40           C  
ATOM   4750  CD1 TYR A 635     -19.155   9.127 -84.935  1.00104.07           C  
ATOM   4751  CD2 TYR A 635     -18.737  11.090 -83.650  1.00 99.42           C  
ATOM   4752  CE1 TYR A 635     -20.012   9.841 -85.753  1.00106.52           C  
ATOM   4753  CE2 TYR A 635     -19.593  11.811 -84.461  1.00104.59           C  
ATOM   4754  CZ  TYR A 635     -20.227  11.182 -85.512  1.00107.24           C  
ATOM   4755  OH  TYR A 635     -21.080  11.896 -86.324  1.00111.63           O  
ATOM   4756  N   ALA A 636     -20.496   9.137 -81.586  1.00 93.31           N  
ATOM   4757  CA  ALA A 636     -21.490   9.956 -80.900  1.00 92.40           C  
ATOM   4758  C   ALA A 636     -21.846   9.366 -79.543  1.00 88.41           C  
ATOM   4759  O   ALA A 636     -22.051  10.104 -78.572  1.00 79.48           O  
ATOM   4760  CB  ALA A 636     -22.739  10.104 -81.766  1.00 84.55           C  
ATOM   4761  N   GLY A 637     -21.922   8.036 -79.456  1.00 86.47           N  
ATOM   4762  CA  GLY A 637     -22.207   7.399 -78.183  1.00 81.77           C  
ATOM   4763  C   GLY A 637     -21.110   7.592 -77.158  1.00 81.21           C  
ATOM   4764  O   GLY A 637     -21.377   7.583 -75.953  1.00 83.24           O  
ATOM   4765  N   VAL A 638     -19.868   7.773 -77.612  1.00 76.95           N  
ATOM   4766  CA  VAL A 638     -18.763   7.976 -76.681  1.00 75.66           C  
ATOM   4767  C   VAL A 638     -18.917   9.304 -75.951  1.00 77.87           C  
ATOM   4768  O   VAL A 638     -18.738   9.381 -74.728  1.00 78.82           O  
ATOM   4769  CB  VAL A 638     -17.416   7.890 -77.421  1.00 77.39           C  
ATOM   4770  CG1 VAL A 638     -16.276   8.239 -76.480  1.00 73.47           C  
ATOM   4771  CG2 VAL A 638     -17.220   6.501 -77.997  1.00 79.22           C  
ATOM   4772  N   PHE A 639     -19.258  10.369 -76.682  1.00 76.21           N  
ATOM   4773  CA  PHE A 639     -19.420  11.677 -76.054  1.00 79.99           C  
ATOM   4774  C   PHE A 639     -20.627  11.698 -75.124  1.00 86.18           C  
ATOM   4775  O   PHE A 639     -20.545  12.199 -73.995  1.00 89.39           O  
ATOM   4776  CB  PHE A 639     -19.557  12.764 -77.119  1.00 82.12           C  
ATOM   4777  CG  PHE A 639     -18.293  13.037 -77.880  1.00 83.56           C  
ATOM   4778  CD1 PHE A 639     -17.268  13.769 -77.306  1.00 80.66           C  
ATOM   4779  CD2 PHE A 639     -18.140  12.587 -79.181  1.00 84.48           C  
ATOM   4780  CE1 PHE A 639     -16.107  14.032 -78.009  1.00 82.79           C  
ATOM   4781  CE2 PHE A 639     -16.981  12.847 -79.889  1.00 81.86           C  
ATOM   4782  CZ  PHE A 639     -15.964  13.570 -79.301  1.00 82.28           C  
ATOM   4783  N   SER A 640     -21.763  11.168 -75.585  1.00 86.78           N  
ATOM   4784  CA  SER A 640     -22.985  11.234 -74.788  1.00 88.51           C  
ATOM   4785  C   SER A 640     -22.865  10.410 -73.512  1.00 83.48           C  
ATOM   4786  O   SER A 640     -23.293  10.855 -72.442  1.00 83.60           O  
ATOM   4787  CB  SER A 640     -24.179  10.768 -75.619  1.00 92.55           C  
ATOM   4788  OG  SER A 640     -24.374  11.605 -76.745  1.00102.38           O  
ATOM   4789  N   ASP A 641     -22.289   9.209 -73.601  1.00 80.18           N  
ATOM   4790  CA  ASP A 641     -22.172   8.363 -72.418  1.00 76.04           C  
ATOM   4791  C   ASP A 641     -21.272   8.997 -71.370  1.00 78.74           C  
ATOM   4792  O   ASP A 641     -21.489   8.811 -70.167  1.00 83.43           O  
ATOM   4793  CB  ASP A 641     -21.656   6.980 -72.806  1.00 75.31           C  
ATOM   4794  CG  ASP A 641     -22.665   6.201 -73.628  1.00 78.67           C  
ATOM   4795  OD1 ASP A 641     -23.855   6.576 -73.608  1.00 77.90           O  
ATOM   4796  OD2 ASP A 641     -22.268   5.214 -74.285  1.00 81.00           O1-
ATOM   4797  N   ALA A 642     -20.269   9.757 -71.802  1.00 80.21           N  
ATOM   4798  CA  ALA A 642     -19.418  10.493 -70.877  1.00 77.68           C  
ATOM   4799  C   ALA A 642     -20.033  11.815 -70.439  1.00 79.91           C  
ATOM   4800  O   ALA A 642     -19.415  12.533 -69.647  1.00 82.40           O  
ATOM   4801  CB  ALA A 642     -18.046  10.744 -71.512  1.00 76.98           C  
ATOM   4802  N   GLY A 643     -21.227  12.146 -70.922  1.00 78.57           N  
ATOM   4803  CA  GLY A 643     -21.871  13.389 -70.544  1.00 72.80           C  
ATOM   4804  C   GLY A 643     -21.423  14.589 -71.346  1.00 74.36           C  
ATOM   4805  O   GLY A 643     -21.315  15.692 -70.796  1.00 75.45           O  
ATOM   4806  N   LEU A 644     -21.162  14.411 -72.638  1.00 75.29           N  
ATOM   4807  CA  LEU A 644     -20.687  15.489 -73.491  1.00 77.61           C  
ATOM   4808  C   LEU A 644     -21.506  15.553 -74.772  1.00 79.50           C  
ATOM   4809  O   LEU A 644     -22.048  14.547 -75.237  1.00 79.58           O  
ATOM   4810  CB  LEU A 644     -19.203  15.317 -73.839  1.00 75.44           C  
ATOM   4811  CG  LEU A 644     -18.209  15.630 -72.722  1.00 73.63           C  
ATOM   4812  CD1 LEU A 644     -16.800  15.357 -73.196  1.00 72.52           C  
ATOM   4813  CD2 LEU A 644     -18.351  17.077 -72.279  1.00 75.15           C  
ATOM   4814  N   THR A 645     -21.592  16.756 -75.332  1.00 81.87           N  
ATOM   4815  CA  THR A 645     -22.194  16.982 -76.635  1.00 89.41           C  
ATOM   4816  C   THR A 645     -21.101  17.277 -77.652  1.00 91.55           C  
ATOM   4817  O   THR A 645     -20.050  17.832 -77.317  1.00 89.94           O  
ATOM   4818  CB  THR A 645     -23.195  18.145 -76.608  1.00 89.44           C  
ATOM   4819  OG1 THR A 645     -22.527  19.346 -76.205  1.00 89.07           O  
ATOM   4820  CG2 THR A 645     -24.330  17.856 -75.643  1.00 87.83           C  
ATOM   4821  N   PHE A 646     -21.353  16.888 -78.896  1.00 92.99           N  
ATOM   4822  CA  PHE A 646     -20.458  17.179 -80.003  1.00 91.35           C  
ATOM   4823  C   PHE A 646     -21.288  17.703 -81.163  1.00 98.43           C  
ATOM   4824  O   PHE A 646     -22.367  17.177 -81.450  1.00101.38           O  
ATOM   4825  CB  PHE A 646     -19.666  15.939 -80.432  1.00 84.52           C  
ATOM   4826  CG  PHE A 646     -18.611  16.219 -81.461  1.00 88.78           C  
ATOM   4827  CD1 PHE A 646     -17.380  16.729 -81.086  1.00 89.62           C  
ATOM   4828  CD2 PHE A 646     -18.845  15.968 -82.805  1.00 89.67           C  
ATOM   4829  CE1 PHE A 646     -16.403  16.988 -82.030  1.00 91.59           C  
ATOM   4830  CE2 PHE A 646     -17.872  16.224 -83.753  1.00 90.03           C  
ATOM   4831  CZ  PHE A 646     -16.649  16.735 -83.365  1.00 87.61           C  
ATOM   4832  N   THR A 647     -20.795  18.753 -81.810  1.00 98.66           N  
ATOM   4833  CA  THR A 647     -21.486  19.338 -82.948  1.00100.18           C  
ATOM   4834  C   THR A 647     -20.448  19.955 -83.870  1.00100.58           C  
ATOM   4835  O   THR A 647     -19.512  20.611 -83.406  1.00 97.32           O  
ATOM   4836  CB  THR A 647     -22.506  20.397 -82.509  1.00101.95           C  
ATOM   4837  OG1 THR A 647     -23.303  19.881 -81.436  1.00102.11           O  
ATOM   4838  CG2 THR A 647     -23.421  20.762 -83.666  1.00104.97           C  
ATOM   4839  N   SER A 648     -20.611  19.736 -85.173  1.00103.81           N  
ATOM   4840  CA  SER A 648     -19.654  20.235 -86.148  1.00108.26           C  
ATOM   4841  C   SER A 648     -20.391  20.835 -87.336  1.00114.11           C  
ATOM   4842  O   SER A 648     -21.581  20.589 -87.550  1.00116.47           O  
ATOM   4843  CB  SER A 648     -18.699  19.132 -86.624  1.00106.14           C  
ATOM   4844  OG  SER A 648     -19.362  18.201 -87.462  1.00110.44           O  
ATOM   4845  N   SER A 649     -19.659  21.638 -88.110  1.00117.49           N  
ATOM   4846  CA  SER A 649     -20.196  22.196 -89.343  1.00123.19           C  
ATOM   4847  C   SER A 649     -20.287  21.164 -90.458  1.00125.29           C  
ATOM   4848  O   SER A 649     -20.947  21.426 -91.467  1.00128.79           O  
ATOM   4849  CB  SER A 649     -19.340  23.379 -89.795  1.00123.27           C  
ATOM   4850  OG  SER A 649     -17.970  23.020 -89.850  1.00119.26           O  
ATOM   4851  N   SER A 650     -19.647  20.007 -90.300  1.00126.55           N  
ATOM   4852  CA  SER A 650     -19.683  18.943 -91.293  1.00128.23           C  
ATOM   4853  C   SER A 650     -20.788  17.927 -91.030  1.00123.17           C  
ATOM   4854  O   SER A 650     -20.801  16.867 -91.664  1.00125.45           O  
ATOM   4855  CB  SER A 650     -18.327  18.234 -91.352  1.00134.38           C  
ATOM   4856  OG  SER A 650     -17.300  19.129 -91.744  1.00141.13           O  
ATOM   4857  N   GLY A 651     -21.709  18.222 -90.112  1.00118.91           N  
ATOM   4858  CA  GLY A 651     -22.815  17.343 -89.810  1.00114.62           C  
ATOM   4859  C   GLY A 651     -22.571  16.356 -88.687  1.00108.11           C  
ATOM   4860  O   GLY A 651     -23.535  15.795 -88.155  1.00106.92           O  
ATOM   4861  N   GLN A 652     -21.316  16.124 -88.313  1.00104.60           N  
ATOM   4862  CA  GLN A 652     -21.008  15.177 -87.248  1.00105.19           C  
ATOM   4863  C   GLN A 652     -21.479  15.738 -85.910  1.00106.00           C  
ATOM   4864  O   GLN A 652     -21.001  16.789 -85.468  1.00 94.58           O  
ATOM   4865  CB  GLN A 652     -19.508  14.895 -87.218  1.00108.21           C  
ATOM   4866  CG  GLN A 652     -18.858  14.834 -88.598  1.00114.17           C  
ATOM   4867  CD  GLN A 652     -19.297  13.628 -89.405  1.00118.21           C  
ATOM   4868  OE1 GLN A 652     -19.859  13.766 -90.492  1.00119.27           O  
ATOM   4869  NE2 GLN A 652     -19.032  12.436 -88.882  1.00119.59           N  
ATOM   4870  N   GLN A 653     -22.417  15.046 -85.265  1.00 94.16           N  
ATOM   4871  CA  GLN A 653     -22.949  15.510 -83.992  1.00100.08           C  
ATOM   4872  C   GLN A 653     -23.477  14.326 -83.193  1.00 98.98           C  
ATOM   4873  O   GLN A 653     -23.631  13.216 -83.708  1.00 98.47           O  
ATOM   4874  CB  GLN A 653     -24.048  16.561 -84.189  1.00104.97           C  
ATOM   4875  CG  GLN A 653     -25.285  16.045 -84.899  1.00112.32           C  
ATOM   4876  CD  GLN A 653     -26.384  17.086 -84.976  1.00120.82           C  
ATOM   4877  OE1 GLN A 653     -26.399  18.048 -84.208  1.00119.18           O  
ATOM   4878  NE2 GLN A 653     -27.310  16.900 -85.911  1.00129.54           N  
ATOM   4879  N   THR A 654     -23.754  14.583 -81.918  1.00 96.62           N  
ATOM   4880  CA  THR A 654     -24.288  13.580 -81.010  1.00 95.40           C  
ATOM   4881  C   THR A 654     -25.811  13.605 -81.016  1.00100.93           C  
ATOM   4882  O   THR A 654     -26.442  14.581 -81.428  1.00109.42           O  
ATOM   4883  CB  THR A 654     -23.781  13.808 -79.584  1.00 95.40           C  
ATOM   4884  OG1 THR A 654     -24.066  15.155 -79.183  1.00 96.22           O  
ATOM   4885  CG2 THR A 654     -22.285  13.560 -79.499  1.00 93.76           C  
ATOM   4886  N   ALA A 655     -26.399  12.511 -80.543  1.00102.97           N  
ATOM   4887  CA  ALA A 655     -27.846  12.435 -80.441  1.00 94.11           C  
ATOM   4888  C   ALA A 655     -28.347  13.332 -79.315  1.00105.83           C  
ATOM   4889  O   ALA A 655     -27.641  13.603 -78.339  1.00107.46           O  
ATOM   4890  CB  ALA A 655     -28.294  10.992 -80.210  1.00 93.30           C  
ATOM   4891  N   GLN A 656     -29.580  13.800 -79.468  1.00106.74           N  
ATOM   4892  CA  GLN A 656     -30.170  14.708 -78.496  1.00109.10           C  
ATOM   4893  C   GLN A 656     -30.492  13.974 -77.201  1.00104.97           C  
ATOM   4894  O   GLN A 656     -30.977  12.839 -77.215  1.00108.38           O  
ATOM   4895  CB  GLN A 656     -31.435  15.340 -79.075  1.00121.26           C  
ATOM   4896  CG  GLN A 656     -32.079  16.376 -78.179  1.00132.33           C  
ATOM   4897  CD  GLN A 656     -31.225  17.617 -78.020  1.00140.87           C  
ATOM   4898  OE1 GLN A 656     -30.340  17.887 -78.834  1.00142.34           O  
ATOM   4899  NE2 GLN A 656     -31.486  18.382 -76.967  1.00149.59           N  
ATOM   4900  N   ARG A 657     -30.218  14.628 -76.075  1.00100.32           N  
ATOM   4901  CA  ARG A 657     -30.501  14.074 -74.756  1.00 98.08           C  
ATOM   4902  C   ARG A 657     -31.581  14.914 -74.087  1.00100.19           C  
ATOM   4903  O   ARG A 657     -31.398  16.120 -73.890  1.00 98.11           O  
ATOM   4904  CB  ARG A 657     -29.240  14.034 -73.890  1.00 91.91           C  
ATOM   4905  CG  ARG A 657     -29.494  13.422 -72.531  1.00 91.78           C  
ATOM   4906  CD  ARG A 657     -28.325  13.581 -71.582  1.00 87.82           C  
ATOM   4907  NE  ARG A 657     -28.667  13.045 -70.269  1.00 87.60           N  
ATOM   4908  CZ  ARG A 657     -27.795  12.838 -69.290  1.00 87.75           C  
ATOM   4909  NH1 ARG A 657     -26.512  13.120 -69.470  1.00 93.04           N1+
ATOM   4910  NH2 ARG A 657     -28.208  12.343 -68.131  1.00 84.22           N  
ATOM   4911  N   ALA A 658     -32.700  14.276 -73.730  1.00105.55           N  
ATOM   4912  CA  ALA A 658     -33.819  14.989 -73.128  1.00113.22           C  
ATOM   4913  C   ALA A 658     -34.244  14.458 -71.765  1.00113.91           C  
ATOM   4914  O   ALA A 658     -35.217  14.972 -71.201  1.00120.28           O  
ATOM   4915  CB  ALA A 658     -35.039  14.970 -74.069  1.00116.87           C  
ATOM   4916  N   GLU A 659     -33.559  13.456 -71.222  1.00111.07           N  
ATOM   4917  CA  GLU A 659     -33.873  12.904 -69.910  1.00109.31           C  
ATOM   4918  C   GLU A 659     -32.766  13.267 -68.932  1.00 94.68           C  
ATOM   4919  O   GLU A 659     -31.582  13.106 -69.244  1.00 87.60           O  
ATOM   4920  CB  GLU A 659     -34.051  11.385 -69.982  1.00116.40           C  
ATOM   4921  CG  GLU A 659     -35.263  10.946 -70.788  1.00128.11           C  
ATOM   4922  CD  GLU A 659     -36.565  11.462 -70.205  1.00135.89           C  
ATOM   4923  OE1 GLU A 659     -36.680  11.522 -68.963  1.00136.39           O  
ATOM   4924  OE2 GLU A 659     -37.471  11.816 -70.990  1.00140.94           O1-
ATOM   4925  N   LEU A 660     -33.155  13.761 -67.754  1.00 94.25           N  
ATOM   4926  CA  LEU A 660     -32.164  14.175 -66.764  1.00 92.83           C  
ATOM   4927  C   LEU A 660     -31.430  12.978 -66.176  1.00 92.05           C  
ATOM   4928  O   LEU A 660     -30.223  13.049 -65.918  1.00 94.16           O  
ATOM   4929  CB  LEU A 660     -32.835  14.980 -65.654  1.00 91.13           C  
ATOM   4930  CG  LEU A 660     -33.450  16.317 -66.061  1.00 93.92           C  
ATOM   4931  CD1 LEU A 660     -34.193  16.926 -64.888  1.00 96.06           C  
ATOM   4932  CD2 LEU A 660     -32.372  17.260 -66.559  1.00 92.30           C  
ATOM   4933  N   GLN A 661     -32.138  11.880 -65.945  1.00 95.18           N  
ATOM   4934  CA  GLN A 661     -31.536  10.688 -65.374  1.00 97.24           C  
ATOM   4935  C   GLN A 661     -30.936   9.807 -66.465  1.00 96.55           C  
ATOM   4936  O   GLN A 661     -31.209   9.969 -67.656  1.00 98.89           O  
ATOM   4937  CB  GLN A 661     -32.563   9.893 -64.565  1.00106.03           C  
ATOM   4938  CG  GLN A 661     -32.777  10.401 -63.143  1.00113.05           C
[truncated: 663,634 more chars]
