# Supplementary material for: A non-redundant data set of nanobody-antigen crystal structures
Source: Data Brief. 2019 Mar 6;24:103754. doi: 10.1016/j.dib.2019.103754 (PMC6441729; doi:10.1016/j.dib.2019.103754)
Supplement: Multimedia component 6 [file mmc6.zip › extended_dataset/complex_3/6fe4_3.pdb]

ATOM      1  N   ALA A  20      -2.759  70.160  11.074  1.00105.64           N  
ATOM      2  CA  ALA A  20      -1.776  69.430  11.900  1.00105.10           C  
ATOM      3  C   ALA A  20      -2.167  67.917  11.977  1.00106.79           C  
ATOM      4  O   ALA A  20      -2.849  67.467  12.908  1.00109.14           O  
ATOM      5  CB  ALA A  20      -1.636  70.080  13.292  1.00105.57           C  
ATOM      6  N   ASP A  21      -1.734  67.153  10.963  1.00160.42           N  
ATOM      7  CA  ASP A  21      -2.099  65.759  10.746  1.00156.16           C  
ATOM      8  C   ASP A  21      -1.648  64.822  11.858  1.00157.35           C  
ATOM      9  O   ASP A  21      -0.465  64.614  12.099  1.00161.18           O  
ATOM     10  CB  ASP A  21      -1.636  65.295   9.369  1.00159.44           C  
ATOM     11  CG  ASP A  21      -2.049  66.210   8.227  1.00166.98           C  
ATOM     12  OD1 ASP A  21      -1.257  66.356   7.276  1.00170.44           O  
ATOM     13  OD2 ASP A  21      -3.116  66.842   8.327  1.00168.77           O  
ATOM     14  N   CYS A  22      -2.650  64.315  12.558  1.00148.87           N  
ATOM     15  CA  CYS A  22      -2.611  63.424  13.706  1.00149.15           C  
ATOM     16  C   CYS A  22      -2.286  61.980  13.338  1.00151.78           C  
ATOM     17  O   CYS A  22      -1.373  61.383  13.928  1.00155.82           O  
ATOM     18  CB  CYS A  22      -3.910  63.538  14.506  1.00145.84           C  
ATOM     19  SG  CYS A  22      -3.923  64.918  15.679  1.00150.11           S  
ATOM     20  N   ALA A  23      -3.026  61.431  12.361  1.00142.72           N  
ATOM     21  CA  ALA A  23      -2.892  60.081  11.806  1.00143.40           C  
ATOM     22  C   ALA A  23      -3.399  60.086  10.374  1.00143.07           C  
ATOM     23  O   ALA A  23      -4.343  60.804  10.051  1.00139.02           O  
ATOM     24  CB  ALA A  23      -3.674  59.071  12.636  1.00142.87           C  
ATOM     25  N   LYS A  24      -2.747  59.307   9.514  1.00141.43           N  
ATOM     26  CA  LYS A  24      -3.104  59.142   8.109  1.00139.95           C  
ATOM     27  C   LYS A  24      -3.083  57.651   7.861  1.00144.80           C  
ATOM     28  O   LYS A  24      -2.050  57.010   8.089  1.00149.70           O  
ATOM     29  CB  LYS A  24      -2.098  59.859   7.187  1.00145.25           C  
ATOM     30  CG  LYS A  24      -2.677  60.314   5.857  1.00152.32           C  
ATOM     31  CD  LYS A  24      -1.597  60.888   4.966  1.00163.02           C  
ATOM     32  CE  LYS A  24      -2.148  61.846   3.946  1.00174.76           C  
ATOM     33  NZ  LYS A  24      -1.206  62.000   2.803  1.00192.62           N  
ATOM     34  N   GLY A  25      -4.228  57.098   7.474  1.00136.85           N  
ATOM     35  CA  GLY A  25      -4.331  55.670   7.209  1.00138.71           C  
ATOM     36  C   GLY A  25      -5.733  55.126   7.082  1.00138.83           C  
ATOM     37  O   GLY A  25      -6.706  55.876   7.169  1.00134.29           O  
ATOM     38  N   LYS A  26      -5.827  53.802   6.841  1.00137.40           N  
ATOM     39  CA  LYS A  26      -7.074  53.038   6.738  1.00134.50           C  
ATOM     40  C   LYS A  26      -7.631  52.834   8.187  1.00136.49           C  
ATOM     41  O   LYS A  26      -6.835  52.696   9.123  1.00137.81           O  
ATOM     42  CB  LYS A  26      -6.791  51.687   6.050  1.00140.05           C  
ATOM     43  N   ILE A  27      -8.976  52.859   8.387  1.00128.98           N  
ATOM     44  CA  ILE A  27      -9.574  52.667   9.724  1.00126.55           C  
ATOM     45  C   ILE A  27      -9.508  51.185  10.138  1.00133.91           C  
ATOM     46  O   ILE A  27     -10.192  50.334   9.548  1.00134.38           O  
ATOM     47  CB  ILE A  27     -11.000  53.285   9.867  1.00124.53           C  
ATOM     48  CG1 ILE A  27     -10.968  54.811   9.665  1.00121.79           C  
ATOM     49  CG2 ILE A  27     -11.614  52.950  11.218  1.00123.63           C  
ATOM     50  CD1 ILE A  27     -12.248  55.419   9.163  1.00126.32           C  
ATOM     51  N   GLU A  28      -8.665  50.890  11.150  1.00132.59           N  
ATOM     52  CA  GLU A  28      -8.456  49.544  11.699  1.00136.36           C  
ATOM     53  C   GLU A  28      -9.776  49.007  12.223  1.00137.09           C  
ATOM     54  O   GLU A  28     -10.205  47.913  11.842  1.00138.97           O  
ATOM     55  CB  GLU A  28      -7.405  49.583  12.822  1.00140.60           C  
ATOM     56  N   PHE A  29     -10.445  49.827  13.045  1.00128.68           N  
ATOM     57  CA  PHE A  29     -11.752  49.558  13.623  1.00126.03           C  
ATOM     58  C   PHE A  29     -12.400  50.861  14.078  1.00124.75           C  
ATOM     59  O   PHE A  29     -11.707  51.857  14.321  1.00123.52           O  
ATOM     60  CB  PHE A  29     -11.658  48.560  14.801  1.00130.83           C  
ATOM     61  CG  PHE A  29     -11.135  49.111  16.108  1.00131.47           C  
ATOM     62  CD1 PHE A  29     -11.968  49.824  16.970  1.00129.91           C  
ATOM     63  CD2 PHE A  29      -9.829  48.875  16.505  1.00137.09           C  
ATOM     64  CE1 PHE A  29     -11.489  50.326  18.179  1.00130.09           C  
ATOM     65  CE2 PHE A  29      -9.359  49.359  17.730  1.00139.61           C  
ATOM     66  CZ  PHE A  29     -10.190  50.097  18.548  1.00133.17           C  
ATOM     67  N   SER A  30     -13.727  50.821  14.254  1.00117.70           N  
ATOM     68  CA  SER A  30     -14.520  51.925  14.767  1.00112.54           C  
ATOM     69  C   SER A  30     -15.316  51.414  15.969  1.00115.99           C  
ATOM     70  O   SER A  30     -15.534  50.211  16.091  1.00118.48           O  
ATOM     71  CB  SER A  30     -15.454  52.455  13.691  1.00113.52           C  
ATOM     72  OG  SER A  30     -16.481  51.533  13.362  1.00123.58           O  
ATOM     73  N   LYS A  31     -15.730  52.312  16.863  1.00109.73           N  
ATOM     74  CA  LYS A  31     -16.482  51.926  18.042  1.00110.48           C  
ATOM     75  C   LYS A  31     -17.444  53.030  18.460  1.00114.94           C  
ATOM     76  O   LYS A  31     -17.015  54.171  18.665  1.00114.47           O  
ATOM     77  CB  LYS A  31     -15.523  51.576  19.195  1.00114.31           C  
ATOM     78  CG  LYS A  31     -16.199  51.044  20.441  1.00121.70           C  
ATOM     79  CD  LYS A  31     -15.175  50.742  21.514  1.00127.51           C  
ATOM     80  CE  LYS A  31     -15.449  51.517  22.774  1.00134.76           C  
ATOM     81  NZ  LYS A  31     -14.396  52.530  23.043  1.00136.35           N  
ATOM     82  N   TYR A  32     -18.747  52.691  18.578  1.00110.75           N  
ATOM     83  CA  TYR A  32     -19.768  53.609  19.067  1.00107.63           C  
ATOM     84  C   TYR A  32     -19.701  53.496  20.582  1.00112.53           C  
ATOM     85  O   TYR A  32     -19.754  52.388  21.118  1.00114.07           O  
ATOM     86  CB  TYR A  32     -21.165  53.215  18.568  1.00108.82           C  
ATOM     87  CG  TYR A  32     -22.228  54.260  18.851  1.00108.26           C  
ATOM     88  CD1 TYR A  32     -22.901  54.289  20.070  1.00111.12           C  
ATOM     89  CD2 TYR A  32     -22.571  55.215  17.895  1.00106.02           C  
ATOM     90  CE1 TYR A  32     -23.881  55.249  20.336  1.00110.42           C  
ATOM     91  CE2 TYR A  32     -23.539  56.186  18.154  1.00104.92           C  
ATOM     92  CZ  TYR A  32     -24.194  56.197  19.375  1.00112.75           C  
ATOM     93  OH  TYR A  32     -25.150  57.149  19.635  1.00110.26           O  
ATOM     94  N   ASN A  33     -19.550  54.636  21.265  1.00107.81           N  
ATOM     95  CA  ASN A  33     -19.402  54.700  22.717  1.00107.98           C  
ATOM     96  C   ASN A  33     -20.697  54.975  23.446  1.00109.19           C  
ATOM     97  O   ASN A  33     -21.625  55.524  22.862  1.00106.90           O  
ATOM     98  CB  ASN A  33     -18.358  55.735  23.087  1.00107.34           C  
ATOM     99  CG  ASN A  33     -17.028  55.462  22.445  1.00124.24           C  
ATOM    100  OD1 ASN A  33     -16.305  54.555  22.836  1.00130.20           O  
ATOM    101  ND2 ASN A  33     -16.685  56.246  21.441  1.00106.09           N  
ATOM    102  N   GLU A  34     -20.748  54.622  24.737  1.00107.19           N  
ATOM    103  CA  GLU A  34     -21.929  54.819  25.574  1.00108.09           C  
ATOM    104  C   GLU A  34     -22.340  56.299  25.674  1.00112.25           C  
ATOM    105  O   GLU A  34     -23.515  56.597  25.916  1.00111.62           O  
ATOM    106  CB  GLU A  34     -21.722  54.221  26.984  1.00112.45           C  
ATOM    107  CG  GLU A  34     -22.002  52.729  27.132  1.00131.20           C  
ATOM    108  CD  GLU A  34     -23.428  52.263  27.388  1.00162.67           C  
ATOM    109  OE1 GLU A  34     -24.281  53.084  27.808  1.00149.79           O  
ATOM    110  OE2 GLU A  34     -23.673  51.045  27.221  1.00165.57           O  
ATOM    111  N   ASP A  35     -21.376  57.224  25.473  1.00109.47           N  
ATOM    112  CA  ASP A  35     -21.632  58.662  25.571  1.00108.48           C  
ATOM    113  C   ASP A  35     -21.956  59.297  24.200  1.00110.99           C  
ATOM    114  O   ASP A  35     -21.956  60.530  24.044  1.00110.41           O  
ATOM    115  CB  ASP A  35     -20.489  59.384  26.320  1.00110.80           C  
ATOM    116  CG  ASP A  35     -19.189  59.552  25.571  1.00120.75           C  
ATOM    117  OD1 ASP A  35     -18.879  58.690  24.723  1.00122.05           O  
ATOM    118  OD2 ASP A  35     -18.474  60.554  25.838  1.00123.74           O  
ATOM    119  N   ASP A  36     -22.318  58.436  23.235  1.00106.05           N  
ATOM    120  CA  ASP A  36     -22.690  58.775  21.862  1.00103.19           C  
ATOM    121  C   ASP A  36     -21.534  59.403  21.081  1.00100.32           C  
ATOM    122  O   ASP A  36     -21.776  60.110  20.090  1.00 96.34           O  
ATOM    123  CB  ASP A  36     -23.980  59.629  21.798  1.00105.62           C  
ATOM    124  CG  ASP A  36     -25.170  59.009  22.498  1.00128.37           C  
ATOM    125  OD1 ASP A  36     -25.539  57.879  22.137  1.00131.49           O  
ATOM    126  OD2 ASP A  36     -25.739  59.668  23.413  1.00139.28           O  
ATOM    127  N   THR A  37     -20.273  59.138  21.525  1.00 96.96           N  
ATOM    128  CA  THR A  37     -19.091  59.591  20.791  1.00 96.38           C  
ATOM    129  C   THR A  37     -18.699  58.444  19.882  1.00102.71           C  
ATOM    130  O   THR A  37     -19.364  57.397  19.897  1.00104.36           O  
ATOM    131  CB  THR A  37     -17.940  60.109  21.664  1.00101.73           C  
ATOM    132  OG1 THR A  37     -17.462  59.071  22.500  1.00108.41           O  
ATOM    133  CG2 THR A  37     -18.313  61.329  22.476  1.00 95.68           C  
ATOM    134  N   PHE A  38     -17.645  58.625  19.081  1.00 98.19           N  
ATOM    135  CA  PHE A  38     -17.253  57.585  18.158  1.00 99.42           C  
ATOM    136  C   PHE A  38     -15.772  57.539  18.089  1.00107.85           C  
ATOM    137  O   PHE A  38     -15.151  58.558  17.780  1.00109.02           O  
ATOM    138  CB  PHE A  38     -17.847  57.890  16.775  1.00 99.72           C  
ATOM    139  CG  PHE A  38     -17.966  56.721  15.825  1.00101.76           C  
ATOM    140  CD1 PHE A  38     -18.919  55.731  16.031  1.00104.87           C  
ATOM    141  CD2 PHE A  38     -17.182  56.651  14.684  1.00103.57           C  
ATOM    142  CE1 PHE A  38     -19.057  54.674  15.139  1.00107.00           C  
ATOM    143  CE2 PHE A  38     -17.320  55.592  13.790  1.00108.07           C  
ATOM    144  CZ  PHE A  38     -18.264  54.614  14.020  1.00107.20           C  
ATOM    145  N   THR A  39     -15.192  56.366  18.399  1.00107.16           N  
ATOM    146  CA  THR A  39     -13.749  56.132  18.361  1.00109.48           C  
ATOM    147  C   THR A  39     -13.405  55.416  17.063  1.00115.96           C  
ATOM    148  O   THR A  39     -14.222  54.660  16.549  1.00115.78           O  
ATOM    149  CB  THR A  39     -13.293  55.312  19.580  1.00119.38           C  
ATOM    150  OG1 THR A  39     -13.899  55.811  20.778  1.00121.63           O  
ATOM    151  CG2 THR A  39     -11.794  55.323  19.759  1.00119.43           C  
ATOM    152  N   VAL A  40     -12.216  55.697  16.519  1.00115.23           N  
ATOM    153  CA  VAL A  40     -11.596  55.078  15.338  1.00117.24           C  
ATOM    154  C   VAL A  40     -10.116  54.884  15.641  1.00126.80           C  
ATOM    155  O   VAL A  40      -9.488  55.793  16.203  1.00125.03           O  
ATOM    156  CB  VAL A  40     -11.783  55.829  13.989  1.00118.25           C  
ATOM    157  CG1 VAL A  40     -13.203  55.714  13.482  1.00115.11           C  
ATOM    158  CG2 VAL A  40     -11.333  57.285  14.061  1.00116.41           C  
ATOM    159  N   LYS A  41      -9.570  53.695  15.306  1.00130.15           N  
ATOM    160  CA  LYS A  41      -8.145  53.386  15.483  1.00135.50           C  
ATOM    161  C   LYS A  41      -7.528  53.531  14.113  1.00143.00           C  
ATOM    162  O   LYS A  41      -7.885  52.791  13.197  1.00144.16           O  
ATOM    163  CB  LYS A  41      -7.898  51.976  16.062  1.00141.84           C  
ATOM    164  N   VAL A  42      -6.710  54.575  13.943  1.00140.46           N  
ATOM    165  CA  VAL A  42      -6.036  54.883  12.684  1.00142.22           C  
ATOM    166  C   VAL A  42      -4.553  54.952  12.986  1.00153.04           C  
ATOM    167  O   VAL A  42      -4.132  55.724  13.859  1.00152.63           O  
ATOM    168  CB  VAL A  42      -6.561  56.181  11.997  1.00141.66           C  
ATOM    169  CG1 VAL A  42      -5.808  56.472  10.699  1.00143.13           C  
ATOM    170  CG2 VAL A  42      -8.049  56.090  11.722  1.00137.78           C  
ATOM    171  N   ASP A  43      -3.763  54.127  12.273  1.00155.42           N  
ATOM    172  CA  ASP A  43      -2.311  54.077  12.427  1.00161.31           C  
ATOM    173  C   ASP A  43      -1.923  53.784  13.910  1.00165.60           C  
ATOM    174  O   ASP A  43      -1.139  54.509  14.530  1.00166.92           O  
ATOM    175  CB  ASP A  43      -1.672  55.365  11.820  1.00163.68           C  
ATOM    176  CG  ASP A  43      -0.175  55.545  11.958  1.00182.72           C  
ATOM    177  OD1 ASP A  43       0.574  54.584  11.658  1.00187.27           O  
ATOM    178  OD2 ASP A  43       0.251  56.657  12.340  1.00191.75           O  
ATOM    179  N   GLY A  44      -2.554  52.747  14.461  1.00160.18           N  
ATOM    180  CA  GLY A  44      -2.330  52.258  15.820  1.00161.33           C  
ATOM    181  C   GLY A  44      -2.715  53.165  16.974  1.00160.38           C  
ATOM    182  O   GLY A  44      -2.521  52.789  18.136  1.00160.92           O  
ATOM    183  N   LYS A  45      -3.236  54.371  16.670  1.00152.35           N  
ATOM    184  CA  LYS A  45      -3.669  55.339  17.677  1.00148.70           C  
ATOM    185  C   LYS A  45      -5.188  55.502  17.610  1.00146.17           C  
ATOM    186  O   LYS A  45      -5.742  55.569  16.511  1.00143.35           O  
ATOM    187  CB  LYS A  45      -2.946  56.686  17.474  1.00151.08           C  
ATOM    188  N   GLU A  46      -5.859  55.532  18.777  1.00140.53           N  
ATOM    189  CA  GLU A  46      -7.320  55.708  18.862  1.00135.86           C  
ATOM    190  C   GLU A  46      -7.705  57.186  18.978  1.00133.97           C  
ATOM    191  O   GLU A  46      -7.100  57.931  19.751  1.00134.71           O  
ATOM    192  CB  GLU A  46      -7.910  54.954  20.058  1.00138.36           C  
ATOM    193  CG  GLU A  46      -8.086  53.456  19.885  1.00154.06           C  
ATOM    194  CD  GLU A  46      -8.503  52.734  21.161  1.00172.45           C  
ATOM    195  OE1 GLU A  46      -9.561  53.091  21.731  1.00150.08           O  
ATOM    196  OE2 GLU A  46      -7.768  51.816  21.596  1.00167.29           O  
ATOM    197  N   TYR A  47      -8.733  57.592  18.228  1.00124.84           N  
ATOM    198  CA  TYR A  47      -9.214  58.968  18.192  1.00121.20           C  
ATOM    199  C   TYR A  47     -10.710  58.923  18.369  1.00121.93           C  
ATOM    200  O   TYR A  47     -11.331  57.996  17.862  1.00122.87           O  
ATOM    201  CB  TYR A  47      -8.874  59.594  16.830  1.00122.26           C  
ATOM    202  CG  TYR A  47      -7.393  59.667  16.537  1.00129.13           C  
ATOM    203  CD1 TYR A  47      -6.644  60.775  16.910  1.00133.12           C  
ATOM    204  CD2 TYR A  47      -6.734  58.616  15.907  1.00132.74           C  
ATOM    205  CE1 TYR A  47      -5.265  60.822  16.699  1.00139.03           C  
ATOM    206  CE2 TYR A  47      -5.359  58.652  15.689  1.00137.56           C  
ATOM    207  CZ  TYR A  47      -4.625  59.755  16.093  1.00148.49           C  
ATOM    208  OH  TYR A  47      -3.264  59.808  15.893  1.00155.62           O  
ATOM    209  N   TRP A  48     -11.303  59.886  19.092  1.00114.13           N  
ATOM    210  CA  TRP A  48     -12.750  59.908  19.295  1.00109.61           C  
ATOM    211  C   TRP A  48     -13.345  61.246  18.884  1.00106.69           C  
ATOM    212  O   TRP A  48     -12.659  62.263  18.955  1.00106.14           O  
ATOM    213  CB  TRP A  48     -13.102  59.585  20.753  1.00109.14           C  
ATOM    214  CG  TRP A  48     -12.535  60.586  21.721  1.00110.86           C  
ATOM    215  CD1 TRP A  48     -11.268  60.617  22.229  1.00116.25           C  
ATOM    216  CD2 TRP A  48     -13.195  61.762  22.218  1.00109.50           C  
ATOM    217  NE1 TRP A  48     -11.098  61.731  23.021  1.00115.87           N  
ATOM    218  CE2 TRP A  48     -12.272  62.440  23.053  1.00115.00           C  
ATOM    219  CE3 TRP A  48     -14.472  62.327  22.016  1.00108.61           C  
ATOM    220  CZ2 TRP A  48     -12.598  63.630  23.722  1.00113.84           C  
ATOM    221  CZ3 TRP A  48     -14.792  63.507  22.678  1.00109.57           C  
ATOM    222  CH2 TRP A  48     -13.861  64.147  23.514  1.00112.04           C  
ATOM    223  N   THR A  49     -14.627  61.259  18.506  1.00 99.04           N  
ATOM    224  CA  THR A  49     -15.278  62.493  18.109  1.00 96.90           C  
ATOM    225  C   THR A  49     -16.711  62.573  18.598  1.00101.86           C  
ATOM    226  O   THR A  49     -17.453  61.592  18.547  1.00103.31           O  
ATOM    227  CB  THR A  49     -15.154  62.752  16.587  1.00103.09           C  
ATOM    228  OG1 THR A  49     -15.735  64.027  16.308  1.00 96.99           O  
ATOM    229  CG2 THR A  49     -15.764  61.627  15.701  1.00102.82           C  
ATOM    230  N   SER A  50     -17.117  63.767  19.020  1.00 97.19           N  
ATOM    231  CA  SER A  50     -18.471  63.978  19.495  1.00 95.60           C  
ATOM    232  C   SER A  50     -19.444  64.298  18.356  1.00101.20           C  
ATOM    233  O   SER A  50     -20.664  64.319  18.572  1.00102.32           O  
ATOM    234  CB  SER A  50     -18.491  65.053  20.568  1.00 97.73           C  
ATOM    235  OG  SER A  50     -18.477  66.353  20.010  1.00109.72           O  
ATOM    236  N   ARG A  51     -18.908  64.549  17.157  1.00 98.43           N  
ATOM    237  CA  ARG A  51     -19.686  64.893  15.964  1.00 98.18           C  
ATOM    238  C   ARG A  51     -20.522  63.696  15.505  1.00109.35           C  
ATOM    239  O   ARG A  51     -20.024  62.564  15.481  1.00110.83           O  
ATOM    240  CB  ARG A  51     -18.780  65.423  14.835  1.00 92.68           C  
ATOM    241  CG  ARG A  51     -17.653  66.353  15.295  1.00 92.19           C  
ATOM    242  CD  ARG A  51     -18.067  67.769  15.630  1.00 84.60           C  
ATOM    243  NE  ARG A  51     -17.163  68.421  16.587  1.00 97.68           N  
ATOM    244  CZ  ARG A  51     -16.748  69.684  16.488  1.00123.40           C  
ATOM    245  NH1 ARG A  51     -17.116  70.433  15.453  1.00113.28           N  
ATOM    246  NH2 ARG A  51     -15.925  70.193  17.397  1.00117.15           N  
ATOM    247  N   TRP A  52     -21.815  63.936  15.258  1.00110.54           N  
ATOM    248  CA  TRP A  52     -22.733  62.885  14.860  1.00113.86           C  
ATOM    249  C   TRP A  52     -22.626  62.573  13.401  1.00112.11           C  
ATOM    250  O   TRP A  52     -22.628  61.403  13.035  1.00111.79           O  
ATOM    251  CB  TRP A  52     -24.185  63.195  15.287  1.00116.76           C  
ATOM    252  CG  TRP A  52     -24.449  62.816  16.706  1.00122.39           C  
ATOM    253  CD1 TRP A  52     -23.531  62.369  17.619  1.00126.85           C  
ATOM    254  CD2 TRP A  52     -25.726  62.793  17.371  1.00124.89           C  
ATOM    255  NE1 TRP A  52     -24.147  62.094  18.821  1.00129.12           N  
ATOM    256  CE2 TRP A  52     -25.496  62.358  18.705  1.00130.87           C  
ATOM    257  CE3 TRP A  52     -27.054  63.104  16.969  1.00127.97           C  
ATOM    258  CZ2 TRP A  52     -26.535  62.252  19.656  1.00131.46           C  
ATOM    259  CZ3 TRP A  52     -28.089  62.978  17.903  1.00131.47           C  
ATOM    260  CH2 TRP A  52     -27.825  62.561  19.228  1.00132.96           C  
ATOM    261  N   ASN A  53     -22.465  63.606  12.567  1.00104.94           N  
ATOM    262  CA  ASN A  53     -22.380  63.465  11.120  1.00103.20           C  
ATOM    263  C   ASN A  53     -21.187  62.656  10.699  1.00103.86           C  
ATOM    264  O   ASN A  53     -21.201  62.096   9.609  1.00103.66           O  
ATOM    265  CB  ASN A  53     -22.362  64.824  10.436  1.00104.52           C  
ATOM    266  CG  ASN A  53     -23.359  65.813  10.966  1.00128.94           C  
ATOM    267  OD1 ASN A  53     -23.043  66.982  11.190  1.00119.28           O  
ATOM    268  ND2 ASN A  53     -24.601  65.390  11.126  1.00126.15           N  
ATOM    269  N   LEU A  54     -20.151  62.606  11.548  1.00 98.76           N  
ATOM    270  CA  LEU A  54     -18.923  61.882  11.261  1.00 98.58           C  
ATOM    271  C   LEU A  54     -19.107  60.380  11.370  1.00102.59           C  
ATOM    272  O   LEU A  54     -18.382  59.643  10.698  1.00104.84           O  
ATOM    273  CB  LEU A  54     -17.764  62.353  12.157  1.00 98.63           C  
ATOM    274  CG  LEU A  54     -16.937  63.490  11.596  1.00102.74           C  
ATOM    275  CD1 LEU A  54     -15.798  63.827  12.521  1.00104.33           C  
ATOM    276  CD2 LEU A  54     -16.408  63.160  10.220  1.00102.73           C  
ATOM    277  N   GLN A  55     -20.075  59.924  12.198  1.00 94.34           N  
ATOM    278  CA  GLN A  55     -20.330  58.507  12.445  1.00 93.37           C  
ATOM    279  C   GLN A  55     -20.592  57.723  11.155  1.00 97.86           C  
ATOM    280  O   GLN A  55     -19.815  56.792  10.876  1.00 98.84           O  
ATOM    281  CB  GLN A  55     -21.424  58.317  13.491  1.00 94.02           C  
ATOM    282  CG  GLN A  55     -20.885  58.641  14.863  1.00104.94           C  
ATOM    283  CD  GLN A  55     -21.940  58.830  15.902  1.00130.34           C  
ATOM    284  OE1 GLN A  55     -23.079  58.344  15.785  1.00122.45           O  
ATOM    285  NE2 GLN A  55     -21.547  59.511  16.974  1.00126.57           N  
ATOM    286  N   PRO A  56     -21.572  58.126  10.298  1.00 93.40           N  
ATOM    287  CA  PRO A  56     -21.786  57.393   9.048  1.00 94.23           C  
ATOM    288  C   PRO A  56     -20.643  57.585   8.067  1.00100.41           C  
ATOM    289  O   PRO A  56     -20.314  56.630   7.367  1.00103.86           O  
ATOM    290  CB  PRO A  56     -23.081  57.972   8.527  1.00 94.92           C  
ATOM    291  CG  PRO A  56     -23.115  59.323   9.067  1.00 97.78           C  
ATOM    292  CD  PRO A  56     -22.558  59.212  10.430  1.00 93.23           C  
ATOM    293  N   LEU A  57     -20.015  58.786   8.041  1.00 94.45           N  
ATOM    294  CA  LEU A  57     -18.883  59.076   7.160  1.00 94.53           C  
ATOM    295  C   LEU A  57     -17.675  58.205   7.494  1.00101.89           C  
ATOM    296  O   LEU A  57     -17.001  57.731   6.573  1.00104.60           O  
ATOM    297  CB  LEU A  57     -18.468  60.545   7.218  1.00 92.69           C  
ATOM    298  CG  LEU A  57     -19.466  61.598   6.815  1.00 96.04           C  
ATOM    299  CD1 LEU A  57     -18.896  62.967   7.097  1.00 96.14           C  
ATOM    300  CD2 LEU A  57     -19.883  61.478   5.366  1.00 97.72           C  
ATOM    301  N   LEU A  58     -17.398  57.991   8.791  1.00 97.01           N  
ATOM    302  CA  LEU A  58     -16.260  57.180   9.199  1.00 98.75           C  
ATOM    303  C   LEU A  58     -16.333  55.689   8.927  1.00107.35           C  
ATOM    304  O   LEU A  58     -15.363  55.144   8.407  1.00109.67           O  
ATOM    305  CB  LEU A  58     -15.860  57.454  10.637  1.00 98.08           C  
ATOM    306  CG  LEU A  58     -15.283  58.841  10.911  1.00100.54           C  
ATOM    307  CD1 LEU A  58     -15.476  59.231  12.365  1.00 99.70           C  
ATOM    308  CD2 LEU A  58     -13.832  58.941  10.512  1.00102.73           C  
ATOM    309  N   GLN A  59     -17.486  55.035   9.216  1.00105.03           N  
ATOM    310  CA  GLN A  59     -17.684  53.610   8.881  1.00108.12           C  
ATOM    311  C   GLN A  59     -17.772  53.335   7.352  1.00115.94           C  
ATOM    312  O   GLN A  59     -17.290  52.306   6.872  1.00119.13           O  
ATOM    313  CB  GLN A  59     -19.015  53.099   9.443  1.00109.14           C  
ATOM    314  CG  GLN A  59     -19.281  51.589   9.276  1.00123.18           C  
ATOM    315  CD  GLN A  59     -20.527  51.119   9.995  1.00146.61           C  
ATOM    316  OE1 GLN A  59     -21.187  51.873  10.717  1.00146.06           O  
ATOM    317  NE2 GLN A  59     -20.869  49.856   9.844  1.00133.46           N  
ATOM    318  N   SER A  60     -18.265  54.317   6.636  1.00110.91           N  
ATOM    319  CA  SER A  60     -18.288  54.199   5.222  1.00111.85           C  
ATOM    320  C   SER A  60     -16.819  54.091   4.920  1.00117.17           C  
ATOM    321  O   SER A  60     -16.339  53.097   4.403  1.00120.39           O  
ATOM    322  CB  SER A  60     -18.805  55.492   4.624  1.00113.84           C  
ATOM    323  OG  SER A  60     -20.149  55.713   4.982  1.00128.88           O  
ATOM    324  N   ALA A  61     -16.086  55.111   5.328  1.00111.27           N  
ATOM    325  CA  ALA A  61     -14.645  55.173   5.040  1.00112.10           C  
ATOM    326  C   ALA A  61     -13.948  53.890   5.443  1.00120.83           C  
ATOM    327  O   ALA A  61     -13.058  53.438   4.722  1.00124.70           O  
ATOM    328  CB  ALA A  61     -14.011  56.358   5.743  1.00110.60           C  
ATOM    329  N   GLN A  62     -14.369  53.293   6.589  1.00117.50           N  
ATOM    330  CA  GLN A  62     -13.815  52.049   7.132  1.00120.81           C  
ATOM    331  C   GLN A  62     -14.126  50.883   6.205  1.00129.70           C  
ATOM    332  O   GLN A  62     -13.228  50.100   5.866  1.00135.32           O  
ATOM    333  CB  GLN A  62     -14.348  51.768   8.546  1.00120.51           C  
ATOM    334  CG  GLN A  62     -13.686  50.561   9.188  1.00134.86           C  
ATOM    335  CD  GLN A  62     -14.359  50.053  10.433  1.00150.71           C  
ATOM    336  OE1 GLN A  62     -15.318  50.631  10.947  1.00136.24           O  
ATOM    337  NE2 GLN A  62     -13.873  48.924  10.941  1.00152.18           N  
ATOM    338  N   LEU A  63     -15.393  50.793   5.787  1.00123.15           N  
ATOM    339  CA  LEU A  63     -15.919  49.753   4.911  1.00124.94           C  
ATOM    340  C   LEU A  63     -15.336  49.777   3.513  1.00130.72           C  
ATOM    341  O   LEU A  63     -14.975  48.730   2.997  1.00134.00           O  
ATOM    342  CB  LEU A  63     -17.453  49.834   4.869  1.00122.55           C  
ATOM    343  CG  LEU A  63     -18.157  49.353   6.128  1.00126.45           C  
ATOM    344  CD1 LEU A  63     -19.622  49.679   6.094  1.00124.15           C  
ATOM    345  CD2 LEU A  63     -17.957  47.885   6.319  1.00133.83           C  
ATOM    346  N   THR A  64     -15.233  50.959   2.909  1.00126.77           N  
ATOM    347  CA  THR A  64     -14.708  51.151   1.555  1.00129.72           C  
ATOM    348  C   THR A  64     -13.159  51.038   1.468  1.00139.49           C  
ATOM    349  O   THR A  64     -12.603  50.794   0.376  1.00142.07           O  
ATOM    350  CB  THR A  64     -15.230  52.465   0.946  1.00135.06           C  
ATOM    351  OG1 THR A  64     -14.482  52.732  -0.234  1.00147.39           O  
ATOM    352  CG2 THR A  64     -15.008  53.625   1.828  1.00125.33           C  
ATOM    353  N   GLY A  65     -12.497  51.241   2.600  1.00136.40           N  
ATOM    354  CA  GLY A  65     -11.044  51.192   2.666  1.00139.23           C  
ATOM    355  C   GLY A  65     -10.410  52.511   2.281  1.00141.09           C  
ATOM    356  O   GLY A  65      -9.383  52.552   1.595  1.00143.18           O  
ATOM    357  N   MET A  66     -11.014  53.596   2.753  1.00133.63           N  
ATOM    358  CA  MET A  66     -10.536  54.944   2.499  1.00131.50           C  
ATOM    359  C   MET A  66      -9.336  55.412   3.288  1.00137.64           C  
ATOM    360  O   MET A  66      -9.124  54.983   4.431  1.00138.68           O  
ATOM    361  CB  MET A  66     -11.655  55.956   2.749  1.00128.71           C  
ATOM    362  CG  MET A  66     -12.523  56.183   1.574  1.00130.46           C  
ATOM    363  SD  MET A  66     -13.791  57.363   2.026  1.00128.85           S  
ATOM    364  CE  MET A  66     -13.663  58.493   0.683  1.00124.97           C  
ATOM    365  N   THR A  67      -8.592  56.338   2.685  1.00134.22           N  
ATOM    366  CA  THR A  67      -7.481  56.987   3.362  1.00135.31           C  
ATOM    367  C   THR A  67      -7.913  58.235   4.161  1.00135.26           C  
ATOM    368  O   THR A  67      -8.317  59.260   3.585  1.00132.45           O  
ATOM    369  CB  THR A  67      -6.309  57.207   2.378  1.00145.81           C  
ATOM    370  OG1 THR A  67      -5.858  55.976   1.826  1.00144.72           O  
ATOM    371  CG2 THR A  67      -5.133  57.974   3.002  1.00147.02           C  
ATOM    372  N   VAL A  68      -7.997  58.052   5.487  1.00129.84           N  
ATOM    373  CA  VAL A  68      -8.452  59.073   6.418  1.00124.88           C  
ATOM    374  C   VAL A  68      -7.272  59.811   7.057  1.00131.88           C  
ATOM    375  O   VAL A  68      -6.310  59.185   7.516  1.00134.91           O  
ATOM    376  CB  VAL A  68      -9.542  58.684   7.442  1.00124.89           C  
ATOM    377  CG1 VAL A  68     -10.673  57.926   6.770  1.00123.53           C  
ATOM    378  CG2 VAL A  68      -8.982  57.882   8.608  1.00126.49           C  
ATOM    379  N   THR A  69      -7.340  61.143   7.062  1.00127.07           N  
ATOM    380  CA  THR A  69      -6.312  61.995   7.653  1.00128.10           C  
ATOM    381  C   THR A  69      -6.957  62.770   8.812  1.00127.25           C  
ATOM    382  O   THR A  69      -7.764  63.674   8.570  1.00125.63           O  
ATOM    383  CB  THR A  69      -5.681  62.908   6.585  1.00139.41           C  
ATOM    384  OG1 THR A  69      -5.498  62.202   5.352  1.00141.96           O  
ATOM    385  CG2 THR A  69      -4.371  63.508   7.043  1.00141.99           C  
ATOM    386  N   ILE A  70      -6.653  62.378  10.063  1.00120.81           N  
ATOM    387  CA  ILE A  70      -7.189  63.031  11.263  1.00116.50           C  
ATOM    388  C   ILE A  70      -6.339  64.267  11.585  1.00122.94           C  
ATOM    389  O   ILE A  70      -5.135  64.154  11.716  1.00126.16           O  
ATOM    390  CB  ILE A  70      -7.337  62.041  12.442  1.00118.26           C  
ATOM    391  CG1 ILE A  70      -8.394  60.970  12.123  1.00115.83           C  
ATOM    392  CG2 ILE A  70      -7.668  62.776  13.722  1.00117.08           C  
ATOM    393  CD1 ILE A  70      -8.307  59.695  12.869  1.00124.91           C  
ATOM    394  N   LYS A  71      -6.960  65.442  11.635  1.00117.98           N  
ATOM    395  CA  LYS A  71      -6.280  66.706  11.887  1.00119.49           C  
ATOM    396  C   LYS A  71      -6.763  67.293  13.204  1.00124.65           C  
ATOM    397  O   LYS A  71      -7.985  67.305  13.491  1.00122.01           O  
ATOM    398  CB  LYS A  71      -6.499  67.691  10.721  1.00120.74           C  
ATOM    399  CG  LYS A  71      -6.126  67.118   9.361  1.00126.85           C  
ATOM    400  CD  LYS A  71      -6.247  68.132   8.243  1.00130.68           C  
ATOM    401  CE  LYS A  71      -5.669  67.632   6.940  1.00135.24           C  
ATOM    402  NZ  LYS A  71      -6.345  66.400   6.461  1.00143.93           N  
ATOM    403  N   SER A  72      -5.785  67.770  14.007  1.00124.89           N  
ATOM    404  CA  SER A  72      -5.986  68.418  15.308  1.00126.12           C  
ATOM    405  C   SER A  72      -4.794  69.289  15.685  1.00136.61           C  
ATOM    406  O   SER A  72      -3.661  68.924  15.379  1.00140.25           O  
ATOM    407  CB  SER A  72      -6.265  67.384  16.397  1.00129.67           C  
ATOM    408  OG  SER A  72      -6.642  67.941  17.649  1.00136.23           O  
ATOM    409  N   SER A  73      -5.044  70.423  16.366  1.00135.22           N  
ATOM    410  CA  SER A  73      -3.985  71.348  16.804  1.00140.58           C  
ATOM    411  C   SER A  73      -3.218  70.759  17.993  1.00149.33           C  
ATOM    412  O   SER A  73      -1.981  70.859  18.063  1.00152.01           O  
ATOM    413  CB  SER A  73      -4.571  72.700  17.207  1.00144.11           C  
ATOM    414  OG  SER A  73      -5.459  73.247  16.246  1.00150.95           O  
ATOM    415  N   THR A  74      -3.986  70.222  18.964  1.00146.17           N  
ATOM    416  CA  THR A  74      -3.486  69.595  20.182  1.00148.87           C  
ATOM    417  C   THR A  74      -3.655  68.091  19.983  1.00151.64           C  
ATOM    418  O   THR A  74      -4.642  67.460  20.376  1.00147.80           O  
ATOM    419  CB  THR A  74      -4.072  70.231  21.472  1.00159.15           C  
ATOM    420  OG1 THR A  74      -5.433  69.839  21.658  1.00157.50           O  
ATOM    421  CG2 THR A  74      -3.934  71.764  21.506  1.00158.39           C  
ATOM    422  N   CYS A  75      -2.680  67.552  19.277  1.00151.69           N  
ATOM    423  CA  CYS A  75      -2.605  66.167  18.881  1.00151.48           C  
ATOM    424  C   CYS A  75      -2.165  65.186  20.020  1.00155.70           C  
ATOM    425  O   CYS A  75      -2.483  63.993  19.943  1.00155.11           O  
ATOM    426  CB  CYS A  75      -1.710  66.062  17.653  1.00154.56           C  
ATOM    427  SG  CYS A  75      -2.091  64.661  16.576  1.00157.11           S  
ATOM    428  N   GLU A  76      -1.479  65.678  21.077  1.00152.71           N  
ATOM    429  CA  GLU A  76      -1.058  64.803  22.173  1.00153.97           C  
ATOM    430  C   GLU A  76      -1.665  65.175  23.527  1.00152.90           C  
ATOM    431  O   GLU A  76      -0.915  65.355  24.492  1.00156.73           O  
ATOM    432  CB  GLU A  76       0.476  64.733  22.277  1.00161.70           C  
ATOM    433  CG  GLU A  76       1.166  64.070  21.103  1.00177.74           C  
ATOM    434  CD  GLU A  76       1.862  65.064  20.199  1.00202.73           C  
ATOM    435  OE1 GLU A  76       1.168  65.701  19.372  1.00202.61           O  
ATOM    436  OE2 GLU A  76       3.096  65.233  20.343  1.00199.98           O  
ATOM    437  N   SER A  77      -3.005  65.262  23.627  1.00141.12           N  
ATOM    438  CA  SER A  77      -3.639  65.617  24.909  1.00138.42           C  
ATOM    439  C   SER A  77      -4.677  64.623  25.366  1.00138.43           C  
ATOM    440  O   SER A  77      -5.009  64.558  26.561  1.00136.83           O  
ATOM    441  CB  SER A  77      -4.252  67.012  24.848  1.00137.72           C  
ATOM    442  OG  SER A  77      -5.030  67.194  23.680  1.00139.24           O  
ATOM    443  N   GLY A  78      -5.176  63.860  24.402  1.00133.99           N  
ATOM    444  CA  GLY A  78      -6.254  62.897  24.604  1.00131.81           C  
ATOM    445  C   GLY A  78      -7.591  63.494  24.208  1.00129.83           C  
ATOM    446  O   GLY A  78      -8.647  62.881  24.403  1.00126.07           O  
ATOM    447  N   SER A  79      -7.524  64.721  23.663  1.00125.76           N  
ATOM    448  CA  SER A  79      -8.634  65.510  23.160  1.00122.47           C  
ATOM    449  C   SER A  79      -9.088  64.898  21.845  1.00124.33           C  
ATOM    450  O   SER A  79      -8.256  64.400  21.073  1.00126.90           O  
ATOM    451  CB  SER A  79      -8.178  66.946  22.921  1.00127.28           C  
ATOM    452  OG  SER A  79      -7.129  67.007  21.967  1.00139.09           O  
ATOM    453  N   GLY A  80     -10.384  64.948  21.593  1.00115.83           N  
ATOM    454  CA  GLY A  80     -10.934  64.405  20.364  1.00113.26           C  
ATOM    455  C   GLY A  80     -10.805  65.335  19.176  1.00116.58           C  
ATOM    456  O   GLY A  80     -10.655  66.558  19.325  1.00116.44           O  
ATOM    457  N   PHE A  81     -10.867  64.738  17.977  1.00112.75           N  
ATOM    458  CA  PHE A  81     -10.812  65.437  16.690  1.00111.97           C  
ATOM    459  C   PHE A  81     -12.233  65.769  16.200  1.00117.16           C  
ATOM    460  O   PHE A  81     -13.237  65.271  16.726  1.00116.59           O  
ATOM    461  CB  PHE A  81     -10.083  64.583  15.633  1.00113.84           C  
ATOM    462  CG  PHE A  81     -10.855  63.365  15.181  1.00112.64           C  
ATOM    463  CD1 PHE A  81     -10.842  62.196  15.929  1.00115.52           C  
ATOM    464  CD2 PHE A  81     -11.617  63.396  14.021  1.00111.99           C  
ATOM    465  CE1 PHE A  81     -11.583  61.085  15.529  1.00115.15           C  
ATOM    466  CE2 PHE A  81     -12.355  62.285  13.624  1.00113.57           C  
ATOM    467  CZ  PHE A  81     -12.312  61.129  14.367  1.00112.59           C  
ATOM    468  N   ALA A  82     -12.301  66.578  15.151  1.00113.71           N  
ATOM    469  CA  ALA A  82     -13.540  66.995  14.521  1.00110.37           C  
ATOM    470  C   ALA A  82     -13.211  67.379  13.104  1.00115.14           C  
ATOM    471  O   ALA A  82     -14.092  67.851  12.410  1.00115.20           O  
ATOM    472  CB  ALA A  82     -14.117  68.181  15.259  1.00110.50           C  
ATOM    473  N   GLU A  83     -11.948  67.199  12.672  1.00113.09           N  
ATOM    474  CA  GLU A  83     -11.536  67.504  11.319  1.00113.73           C  
ATOM    475  C   GLU A  83     -10.899  66.271  10.701  1.00117.35           C  
ATOM    476  O   GLU A  83      -9.905  65.779  11.229  1.00120.60           O  
ATOM    477  CB  GLU A  83     -10.581  68.700  11.316  1.00118.18           C  
ATOM    478  CG  GLU A  83     -10.337  69.274   9.931  1.00135.91           C  
ATOM    479  CD  GLU A  83      -9.436  70.488   9.898  1.00163.97           C  
ATOM    480  OE1 GLU A  83      -9.678  71.427  10.691  1.00171.33           O  
ATOM    481  OE2 GLU A  83      -8.495  70.505   9.073  1.00153.91           O  
ATOM    482  N   VAL A  84     -11.476  65.756   9.608  1.00110.39           N  
ATOM    483  CA  VAL A  84     -10.969  64.567   8.907  1.00110.68           C  
ATOM    484  C   VAL A  84     -11.112  64.707   7.421  1.00115.64           C  
ATOM    485  O   VAL A  84     -12.159  65.160   6.930  1.00113.58           O  
ATOM    486  CB  VAL A  84     -11.618  63.237   9.331  1.00113.49           C  
ATOM    487  CG1 VAL A  84     -11.150  62.095   8.506  1.00115.69           C  
ATOM    488  CG2 VAL A  84     -11.435  62.941  10.790  1.00111.75           C  
ATOM    489  N   GLN A  85     -10.076  64.264   6.694  1.00114.35           N  
ATOM    490  CA  GLN A  85     -10.048  64.254   5.238  1.00114.72           C  
ATOM    491  C   GLN A  85     -10.182  62.809   4.759  1.00120.83           C  
ATOM    492  O   GLN A  85      -9.521  61.920   5.292  1.00122.54           O  
ATOM    493  CB  GLN A  85      -8.757  64.892   4.715  1.00118.60           C  
ATOM    494  CG  GLN A  85      -8.620  64.860   3.198  1.00126.26           C  
ATOM    495  CD  GLN A  85      -7.481  65.691   2.704  1.00140.62           C  
ATOM    496  OE1 GLN A  85      -7.359  66.875   3.044  1.00128.48           O  
ATOM    497  NE2 GLN A  85      -6.663  65.104   1.838  1.00142.42           N  
ATOM    498  N   PHE A  86     -11.028  62.583   3.753  1.00117.52           N  
ATOM    499  CA  PHE A  86     -11.263  61.261   3.185  1.00118.85           C  
ATOM    500  C   PHE A  86     -10.784  61.217   1.750  1.00128.23           C  
ATOM    501  O   PHE A  86     -11.142  62.089   0.954  1.00126.14           O  
ATOM    502  CB  PHE A  86     -12.754  60.899   3.232  1.00117.76           C  
ATOM    503  CG  PHE A  86     -13.443  61.113   4.558  1.00116.76           C  
ATOM    504  CD1 PHE A  86     -13.923  62.368   4.918  1.00117.29           C  
ATOM    505  CD2 PHE A  86     -13.628  60.059   5.439  1.00119.22           C  
ATOM    506  CE1 PHE A  86     -14.519  62.572   6.166  1.00116.37           C  
ATOM    507  CE2 PHE A  86     -14.244  60.262   6.681  1.00119.98           C  
ATOM    508  CZ  PHE A  86     -14.687  61.513   7.033  1.00115.39           C  
ATOM    509  N   ASN A  87      -9.977  60.187   1.426  1.00131.32           N  
ATOM    510  CA  ASN A  87      -9.436  59.917   0.087  1.00134.73           C  
ATOM    511  C   ASN A  87      -9.672  58.440  -0.197  1.00144.23           C  
ATOM    512  O   ASN A  87      -9.503  57.628   0.714  1.00144.36           O  
ATOM    513  CB  ASN A  87      -7.941  60.221   0.046  1.00135.29           C  
ATOM    514  CG  ASN A  87      -7.550  61.633   0.422  1.00150.12           C  
ATOM    515  OD1 ASN A  87      -7.553  62.005   1.609  1.00140.62           O  
ATOM    516  ND2 ASN A  87      -7.279  62.473  -0.588  1.00139.27           N  
ATOM    517  N   ASN A  88     -10.073  58.080  -1.430  1.00146.05           N  
ATOM    518  CA  ASN A  88     -10.314  56.669  -1.769  1.00151.06           C  
ATOM    519  C   ASN A  88      -8.997  55.926  -1.918  1.00168.52           C  
ATOM    520  O   ASN A  88      -7.954  56.562  -2.057  1.00169.35           O  
ATOM    521  CB  ASN A  88     -11.132  56.524  -3.054  1.00150.11           C  
ATOM    522  CG  ASN A  88     -12.229  57.529  -3.219  1.00161.60           C  
ATOM    523  OD1 ASN A  88     -11.984  58.686  -3.564  1.00155.48           O  
ATOM    524  ND2 ASN A  88     -13.456  57.096  -3.015  1.00151.19           N  
ATOM    525  N   ASP A  89      -9.031  54.589  -1.880  1.00175.87           N  
ATOM    526  CA  ASP A  89      -7.794  53.835  -2.075  1.00184.78           C  
ATOM    527  C   ASP A  89      -7.418  53.752  -3.557  1.00199.89           C  
ATOM    528  O   ASP A  89      -8.277  53.896  -4.435  1.00197.71           O  
ATOM    529  CB  ASP A  89      -7.809  52.448  -1.385  1.00189.59           C  
ATOM    530  CG  ASP A  89      -8.774  51.382  -1.902  1.00205.34           C  
ATOM    531  OD1 ASP A  89      -9.321  51.553  -3.017  1.00205.60           O  
ATOM    532  OD2 ASP A  89      -8.945  50.353  -1.211  1.00214.74           O  
ATOM    533  N   LEU A  90      -6.133  53.552  -3.830  1.00132.03           N  
ATOM    534  CA  LEU A  90      -5.642  53.428  -5.195  1.00134.73           C  
ATOM    535  C   LEU A  90      -5.245  51.941  -5.434  1.00144.11           C  
ATOM    536  O   LEU A  90      -4.246  51.459  -4.866  1.00144.85           O  
ATOM    537  CB  LEU A  90      -4.491  54.430  -5.421  1.00134.93           C  
ATOM    538  CG  LEU A  90      -4.812  55.893  -5.038  1.00139.81           C  
ATOM    539  CD1 LEU A  90      -3.559  56.655  -4.661  1.00140.05           C  
ATOM    540  CD2 LEU A  90      -5.606  56.611  -6.139  1.00142.29           C  
ATOM    541  N   GLU A  91      -6.109  51.198  -6.201  1.00141.81           N  
ATOM    542  CA  GLU A  91      -6.000  49.759  -6.532  1.00177.68           C  
ATOM    543  C   GLU A  91      -5.975  48.856  -5.296  1.00191.71           C  
ATOM    544  O   GLU A  91      -6.886  48.913  -4.473  1.00148.32           O  
ATOM    545  CB  GLU A  91      -4.808  49.453  -7.463  1.00179.11           C  
ATOM   2715  N   GLN F   1     -19.925  88.242  21.778  1.00115.41           N  
ATOM   2716  CA  GLN F   1     -18.572  87.677  21.739  1.00114.53           C  
ATOM   2717  C   GLN F   1     -18.503  86.401  22.569  1.00113.50           C  
ATOM   2718  O   GLN F   1     -18.927  86.398  23.732  1.00113.08           O  
ATOM   2719  CB  GLN F   1     -17.515  88.684  22.233  1.00119.51           C  
ATOM   2720  CG  GLN F   1     -16.069  88.167  22.063  1.00145.46           C  
ATOM   2721  CD  GLN F   1     -14.968  89.167  22.373  1.00163.97           C  
ATOM   2722  OE1 GLN F   1     -15.215  90.346  22.650  1.00161.44           O  
ATOM   2723  NE2 GLN F   1     -13.713  88.731  22.251  1.00151.68           N  
ATOM   2724  N   VAL F   2     -17.951  85.324  21.987  1.00105.50           N  
ATOM   2725  CA  VAL F   2     -17.820  84.064  22.715  1.00100.90           C  
ATOM   2726  C   VAL F   2     -16.918  84.313  23.906  1.00103.66           C  
ATOM   2727  O   VAL F   2     -15.864  84.916  23.760  1.00106.49           O  
ATOM   2728  CB  VAL F   2     -17.304  82.913  21.816  1.00103.11           C  
ATOM   2729  CG1 VAL F   2     -16.820  81.718  22.630  1.00100.21           C  
ATOM   2730  CG2 VAL F   2     -18.380  82.477  20.842  1.00101.93           C  
ATOM   2731  N   GLN F   3     -17.364  83.900  25.085  1.00 98.39           N  
ATOM   2732  CA  GLN F   3     -16.606  84.057  26.314  1.00100.04           C  
ATOM   2733  C   GLN F   3     -16.816  82.871  27.221  1.00 99.89           C  
ATOM   2734  O   GLN F   3     -17.930  82.389  27.350  1.00 97.56           O  
ATOM   2735  CB  GLN F   3     -16.948  85.364  27.025  1.00104.44           C  
ATOM   2736  CG  GLN F   3     -16.509  86.596  26.261  1.00139.41           C  
ATOM   2737  CD  GLN F   3     -16.955  87.821  27.006  1.00172.76           C  
ATOM   2738  OE1 GLN F   3     -17.924  87.816  27.783  1.00172.77           O  
ATOM   2739  NE2 GLN F   3     -16.254  88.910  26.760  1.00166.31           N  
ATOM   2740  N   LEU F   4     -15.742  82.404  27.843  1.00 97.43           N  
ATOM   2741  CA  LEU F   4     -15.719  81.292  28.793  1.00 95.88           C  
ATOM   2742  C   LEU F   4     -15.000  81.832  30.026  1.00105.65           C  
ATOM   2743  O   LEU F   4     -13.879  82.343  29.914  1.00107.82           O  
ATOM   2744  CB  LEU F   4     -14.935  80.103  28.190  1.00 93.92           C  
ATOM   2745  CG  LEU F   4     -15.492  79.466  26.918  1.00 94.74           C  
ATOM   2746  CD1 LEU F   4     -14.479  78.558  26.318  1.00 94.18           C  
ATOM   2747  CD2 LEU F   4     -16.790  78.693  27.185  1.00 93.49           C  
ATOM   2748  N   GLN F   5     -15.674  81.803  31.180  1.00104.18           N  
ATOM   2749  CA  GLN F   5     -15.103  82.356  32.405  1.00107.44           C  
ATOM   2750  C   GLN F   5     -14.960  81.346  33.513  1.00110.38           C  
ATOM   2751  O   GLN F   5     -15.911  81.093  34.277  1.00108.68           O  
ATOM   2752  CB  GLN F   5     -15.880  83.578  32.875  1.00110.94           C  
ATOM   2753  CG  GLN F   5     -15.603  84.815  32.056  1.00140.80           C  
ATOM   2754  CD  GLN F   5     -16.325  85.962  32.677  1.00166.46           C  
ATOM   2755  OE1 GLN F   5     -15.820  86.627  33.605  1.00166.74           O  
ATOM   2756  NE2 GLN F   5     -17.524  86.222  32.162  1.00150.69           N  
ATOM   2757  N   GLU F   6     -13.737  80.786  33.615  1.00107.74           N  
ATOM   2758  CA  GLU F   6     -13.390  79.801  34.633  1.00107.98           C  
ATOM   2759  C   GLU F   6     -13.249  80.489  35.985  1.00115.69           C  
ATOM   2760  O   GLU F   6     -12.803  81.649  36.060  1.00117.45           O  
ATOM   2761  CB  GLU F   6     -12.077  79.074  34.295  1.00109.68           C  
ATOM   2762  CG  GLU F   6     -12.068  78.303  32.994  1.00118.25           C  
ATOM   2763  CD  GLU F   6     -11.612  79.057  31.761  1.00137.26           C  
ATOM   2764  OE1 GLU F   6     -11.768  80.300  31.716  1.00129.18           O  
ATOM   2765  OE2 GLU F   6     -11.117  78.390  30.822  1.00129.52           O  
ATOM   2766  N   SER F   7     -13.639  79.761  37.047  1.00112.80           N  
ATOM   2767  CA  SER F   7     -13.560  80.159  38.454  1.00116.00           C  
ATOM   2768  C   SER F   7     -13.556  78.905  39.345  1.00121.68           C  
ATOM   2769  O   SER F   7     -13.763  77.791  38.861  1.00118.70           O  
ATOM   2770  CB  SER F   7     -14.704  81.104  38.829  1.00119.07           C  
ATOM   2771  OG  SER F   7     -15.971  80.533  38.557  1.00129.47           O  
ATOM   2772  N   GLY F   8     -13.270  79.099  40.623  1.00123.44           N  
ATOM   2773  CA  GLY F   8     -13.285  78.030  41.610  1.00124.54           C  
ATOM   2774  C   GLY F   8     -11.950  77.417  41.949  1.00129.65           C  
ATOM   2775  O   GLY F   8     -11.913  76.447  42.712  1.00130.54           O  
ATOM   2776  N   GLY F   9     -10.873  77.964  41.380  1.00125.58           N  
ATOM   2777  CA  GLY F   9      -9.526  77.460  41.602  1.00128.01           C  
ATOM   2778  C   GLY F   9      -8.948  77.929  42.920  1.00138.43           C  
ATOM   2779  O   GLY F   9      -9.676  78.433  43.782  1.00139.89           O  
ATOM   2780  N   GLY F  10      -7.627  77.787  43.058  1.00137.94           N  
ATOM   2781  CA  GLY F  10      -6.887  78.233  44.230  1.00143.22           C  
ATOM   2782  C   GLY F  10      -5.921  77.221  44.812  1.00149.46           C  
ATOM   2783  O   GLY F  10      -5.466  76.305  44.115  1.00147.47           O  
ATOM   2784  N   LEU F  11      -5.596  77.408  46.113  1.00149.87           N  
ATOM   2785  CA  LEU F  11      -4.700  76.546  46.853  1.00153.10           C  
ATOM   2786  C   LEU F  11      -5.471  75.572  47.734  1.00157.95           C  
ATOM   2787  O   LEU F  11      -6.254  75.989  48.574  1.00159.01           O  
ATOM   2788  CB  LEU F  11      -3.683  77.346  47.656  1.00158.79           C  
ATOM   2789  CG  LEU F  11      -2.656  76.448  48.266  1.00166.47           C  
ATOM   2790  CD1 LEU F  11      -1.338  77.124  48.340  1.00170.08           C  
ATOM   2791  CD2 LEU F  11      -3.136  75.855  49.582  1.00172.65           C  
ATOM   2792  N   VAL F  12      -5.232  74.281  47.540  1.00154.46           N  
ATOM   2793  CA  VAL F  12      -5.867  73.198  48.290  1.00155.27           C  
ATOM   2794  C   VAL F  12      -4.758  72.298  48.856  1.00165.13           C  
ATOM   2795  O   VAL F  12      -3.695  72.211  48.246  1.00164.84           O  
ATOM   2796  CB  VAL F  12      -6.883  72.440  47.382  1.00153.55           C  
ATOM   2797  CG1 VAL F  12      -6.235  71.861  46.128  1.00150.84           C  
ATOM   2798  CG2 VAL F  12      -7.637  71.362  48.144  1.00154.38           C  
ATOM   2799  N   GLN F  13      -4.970  71.678  50.031  1.00166.98           N  
ATOM   2800  CA  GLN F  13      -3.980  70.751  50.609  1.00170.52           C  
ATOM   2801  C   GLN F  13      -4.204  69.363  49.962  1.00172.97           C  
ATOM   2802  O   GLN F  13      -5.349  69.086  49.568  1.00170.24           O  
ATOM   2803  CB  GLN F  13      -4.085  70.692  52.147  1.00172.99           C  
ATOM   2804  N   PRO F  14      -3.159  68.506  49.765  1.00169.99           N  
ATOM   2805  CA  PRO F  14      -3.396  67.201  49.105  1.00168.79           C  
ATOM   2806  C   PRO F  14      -4.459  66.355  49.804  1.00172.46           C  
ATOM   2807  O   PRO F  14      -4.529  66.339  51.031  1.00173.37           O  
ATOM   2808  CB  PRO F  14      -2.014  66.561  49.083  1.00171.21           C  
ATOM   2809  CG  PRO F  14      -1.072  67.725  49.169  1.00174.31           C  
ATOM   2810  CD  PRO F  14      -1.734  68.669  50.108  1.00171.51           C  
ATOM   2811  N   GLY F  15      -5.326  65.740  49.009  1.00167.40           N  
ATOM   2812  CA  GLY F  15      -6.459  64.965  49.503  1.00168.10           C  
ATOM   2813  C   GLY F  15      -7.741  65.784  49.530  1.00170.27           C  
ATOM   2814  O   GLY F  15      -8.844  65.224  49.572  1.00169.17           O  
ATOM   2815  N   GLY F  16      -7.589  67.114  49.472  1.00165.66           N  
ATOM   2816  CA  GLY F  16      -8.686  68.076  49.477  1.00162.31           C  
ATOM   2817  C   GLY F  16      -9.531  68.073  48.221  1.00160.19           C  
ATOM   2818  O   GLY F  16      -9.293  67.277  47.304  1.00158.24           O  
ATOM   2819  N   SER F  17     -10.532  68.975  48.173  1.00153.64           N  
ATOM   2820  CA  SER F  17     -11.463  69.082  47.048  1.00147.54           C  
ATOM   2821  C   SER F  17     -11.651  70.514  46.559  1.00147.13           C  
ATOM   2822  O   SER F  17     -11.387  71.453  47.310  1.00149.67           O  
ATOM   2823  CB  SER F  17     -12.813  68.463  47.403  1.00151.09           C  
ATOM   2824  OG  SER F  17     -12.657  67.151  47.926  1.00165.38           O  
ATOM   2825  N   LEU F  18     -12.108  70.671  45.294  1.00136.83           N  
ATOM   2826  CA  LEU F  18     -12.365  71.954  44.626  1.00131.99           C  
ATOM   2827  C   LEU F  18     -13.436  71.772  43.575  1.00128.36           C  
ATOM   2828  O   LEU F  18     -13.489  70.712  42.949  1.00126.30           O  
ATOM   2829  CB  LEU F  18     -11.092  72.452  43.910  1.00131.44           C  
ATOM   2830  CG  LEU F  18     -10.082  73.272  44.674  1.00139.05           C  
ATOM   2831  CD1 LEU F  18      -8.852  73.480  43.843  1.00138.63           C  
ATOM   2832  CD2 LEU F  18     -10.642  74.621  45.045  1.00141.96           C  
ATOM   2833  N   ARG F  19     -14.238  72.825  43.321  1.00121.10           N  
ATOM   2834  CA  ARG F  19     -15.263  72.800  42.271  1.00115.71           C  
ATOM   2835  C   ARG F  19     -15.115  73.959  41.295  1.00118.86           C  
ATOM   2836  O   ARG F  19     -15.490  75.103  41.584  1.00119.05           O  
ATOM   2837  CB  ARG F  19     -16.682  72.697  42.827  1.00111.80           C  
ATOM   2838  CG  ARG F  19     -17.766  72.772  41.757  1.00112.74           C  
ATOM   2839  CD  ARG F  19     -19.098  72.361  42.306  1.00117.00           C  
ATOM   2840  NE  ARG F  19     -20.174  72.529  41.340  1.00123.72           N  
ATOM   2841  CZ  ARG F  19     -21.264  73.257  41.556  1.00149.00           C  
ATOM   2842  NH1 ARG F  19     -21.407  73.933  42.694  1.00135.57           N  
ATOM   2843  NH2 ARG F  19     -22.225  73.313  40.641  1.00144.31           N  
ATOM   2844  N   LEU F  20     -14.590  73.634  40.113  1.00114.09           N  
ATOM   2845  CA  LEU F  20     -14.392  74.594  39.037  1.00111.83           C  
ATOM   2846  C   LEU F  20     -15.670  74.871  38.315  1.00114.27           C  
ATOM   2847  O   LEU F  20     -16.447  73.951  38.074  1.00113.23           O  
ATOM   2848  CB  LEU F  20     -13.344  74.098  38.053  1.00110.95           C  
ATOM   2849  CG  LEU F  20     -11.980  73.861  38.624  1.00117.79           C  
ATOM   2850  CD1 LEU F  20     -11.043  73.351  37.551  1.00116.93           C  
ATOM   2851  CD2 LEU F  20     -11.473  75.094  39.298  1.00121.69           C  
ATOM   2852  N   SER F  21     -15.889  76.137  37.960  1.00110.92           N  
ATOM   2853  CA  SER F  21     -17.066  76.593  37.240  1.00108.96           C  
ATOM   2854  C   SER F  21     -16.641  77.430  36.066  1.00115.53           C  
ATOM   2855  O   SER F  21     -15.714  78.232  36.177  1.00115.42           O  
ATOM   2856  CB  SER F  21     -17.931  77.453  38.150  1.00112.77           C  
ATOM   2857  OG  SER F  21     -18.436  76.692  39.230  1.00131.04           O  
ATOM   2858  N   CYS F  22     -17.298  77.226  34.936  1.00113.26           N  
ATOM   2859  CA  CYS F  22     -17.001  77.962  33.736  1.00113.87           C  
ATOM   2860  C   CYS F  22     -18.320  78.480  33.199  1.00111.48           C  
ATOM   2861  O   CYS F  22     -19.218  77.693  32.913  1.00109.06           O  
ATOM   2862  CB  CYS F  22     -16.260  77.105  32.719  1.00115.55           C  
ATOM   2863  SG  CYS F  22     -16.228  77.786  31.037  1.00120.30           S  
ATOM   2864  N   ALA F  23     -18.456  79.801  33.119  1.00106.64           N  
ATOM   2865  CA  ALA F  23     -19.676  80.436  32.644  1.00104.63           C  
ATOM   2866  C   ALA F  23     -19.545  80.863  31.191  1.00108.15           C  
ATOM   2867  O   ALA F  23     -18.813  81.813  30.882  1.00110.47           O  
ATOM   2868  CB  ALA F  23     -20.029  81.614  33.519  1.00107.36           C  
ATOM   2869  N   ALA F  24     -20.265  80.139  30.300  1.00100.10           N  
ATOM   2870  CA  ALA F  24     -20.254  80.360  28.868  1.00 98.03           C  
ATOM   2871  C   ALA F  24     -21.310  81.369  28.420  1.00104.10           C  
ATOM   2872  O   ALA F  24     -22.428  81.396  28.959  1.00105.10           O  
ATOM   2873  CB  ALA F  24     -20.430  79.042  28.144  1.00 96.21           C  
ATOM   2874  N   SER F  25     -20.947  82.191  27.412  1.00101.20           N  
ATOM   2875  CA  SER F  25     -21.803  83.209  26.795  1.00102.04           C  
ATOM   2876  C   SER F  25     -21.367  83.477  25.362  1.00107.10           C  
ATOM   2877  O   SER F  25     -20.244  83.133  24.991  1.00107.70           O  
ATOM   2878  CB  SER F  25     -21.752  84.509  27.597  1.00108.61           C  
ATOM   2879  OG  SER F  25     -20.429  84.880  27.954  1.00120.49           O  
ATOM   2880  N   GLY F  26     -22.251  84.089  24.572  1.00103.79           N  
ATOM   2881  CA  GLY F  26     -21.944  84.508  23.207  1.00104.88           C  
ATOM   2882  C   GLY F  26     -22.024  83.464  22.117  1.00105.62           C  
ATOM   2883  O   GLY F  26     -21.606  83.723  20.971  1.00107.98           O  
ATOM   2884  N   PHE F  27     -22.563  82.284  22.467  1.00 95.30           N  
ATOM   2885  CA  PHE F  27     -22.777  81.147  21.549  1.00 91.15           C  
ATOM   2886  C   PHE F  27     -23.827  80.232  22.152  1.00 92.23           C  
ATOM   2887  O   PHE F  27     -24.011  80.264  23.392  1.00 93.29           O  
ATOM   2888  CB  PHE F  27     -21.470  80.361  21.285  1.00 90.60           C  
ATOM   2889  CG  PHE F  27     -20.915  79.635  22.487  1.00 88.15           C  
ATOM   2890  CD1 PHE F  27     -20.232  80.322  23.478  1.00 89.78           C  
ATOM   2891  CD2 PHE F  27     -21.068  78.257  22.621  1.00 87.14           C  
ATOM   2892  CE1 PHE F  27     -19.705  79.648  24.571  1.00 89.65           C  
ATOM   2893  CE2 PHE F  27     -20.547  77.585  23.726  1.00 88.86           C  
ATOM   2894  CZ  PHE F  27     -19.871  78.286  24.690  1.00 87.52           C  
ATOM   2895  N   THR F  28     -24.488  79.394  21.318  1.00 84.51           N  
ATOM   2896  CA  THR F  28     -25.503  78.524  21.895  1.00 82.54           C  
ATOM   2897  C   THR F  28     -24.800  77.285  22.532  1.00 83.89           C  
ATOM   2898  O   THR F  28     -24.367  76.364  21.842  1.00 81.75           O  
ATOM   2899  CB  THR F  28     -26.702  78.279  20.950  1.00 85.16           C  
ATOM   2900  OG1 THR F  28     -26.282  77.686  19.734  1.00 89.57           O  
ATOM   2901  CG2 THR F  28     -27.544  79.518  20.711  1.00 79.42           C  
ATOM   2902  N   PHE F  29     -24.625  77.370  23.872  1.00 80.80           N  
ATOM   2903  CA  PHE F  29     -23.930  76.428  24.749  1.00 80.52           C  
ATOM   2904  C   PHE F  29     -24.472  75.020  24.598  1.00 82.83           C  
ATOM   2905  O   PHE F  29     -23.693  74.078  24.410  1.00 82.49           O  
ATOM   2906  CB  PHE F  29     -23.950  76.902  26.221  1.00 82.51           C  
ATOM   2907  CG  PHE F  29     -23.372  75.988  27.293  1.00 83.42           C  
ATOM   2908  CD1 PHE F  29     -22.002  75.930  27.516  1.00 87.09           C  
ATOM   2909  CD2 PHE F  29     -24.207  75.270  28.147  1.00 84.57           C  
ATOM   2910  CE1 PHE F  29     -21.477  75.144  28.556  1.00 89.01           C  
ATOM   2911  CE2 PHE F  29     -23.676  74.469  29.174  1.00 87.38           C  
ATOM   2912  CZ  PHE F  29     -22.321  74.407  29.368  1.00 86.61           C  
ATOM   2913  N   SER F  30     -25.791  74.876  24.569  1.00 78.38           N  
ATOM   2914  CA  SER F  30     -26.438  73.563  24.429  1.00 77.89           C  
ATOM   2915  C   SER F  30     -26.072  72.846  23.129  1.00 84.57           C  
ATOM   2916  O   SER F  30     -26.252  71.639  23.031  1.00 86.12           O  
ATOM   2917  CB  SER F  30     -27.947  73.681  24.573  1.00 78.26           C  
ATOM   2918  OG  SER F  30     -28.410  74.777  23.800  1.00 89.19           O  
ATOM   2919  N   SER F  31     -25.513  73.557  22.159  1.00 80.52           N  
ATOM   2920  CA  SER F  31     -25.140  72.923  20.900  1.00 80.81           C  
ATOM   2921  C   SER F  31     -23.746  72.374  20.893  1.00 88.98           C  
ATOM   2922  O   SER F  31     -23.341  71.832  19.859  1.00 92.39           O  
ATOM   2923  CB  SER F  31     -25.278  73.907  19.746  1.00 83.86           C  
ATOM   2924  OG  SER F  31     -26.621  74.347  19.622  1.00100.64           O  
ATOM   2925  N   TYR F  32     -22.992  72.496  22.004  1.00 83.96           N  
ATOM   2926  CA  TYR F  32     -21.604  72.083  21.993  1.00 83.97           C  
ATOM   2927  C   TYR F  32     -21.218  71.092  23.053  1.00 88.41           C  
ATOM   2928  O   TYR F  32     -21.636  71.207  24.206  1.00 85.91           O  
ATOM   2929  CB  TYR F  32     -20.707  73.320  22.117  1.00 85.05           C  
ATOM   2930  CG  TYR F  32     -20.730  74.217  20.911  1.00 87.62           C  
ATOM   2931  CD1 TYR F  32     -19.816  74.048  19.881  1.00 89.70           C  
ATOM   2932  CD2 TYR F  32     -21.675  75.235  20.792  1.00 89.88           C  
ATOM   2933  CE1 TYR F  32     -19.818  74.874  18.770  1.00 90.25           C  
ATOM   2934  CE2 TYR F  32     -21.718  76.046  19.657  1.00 93.24           C  
ATOM   2935  CZ  TYR F  32     -20.770  75.862  18.654  1.00100.07           C  
ATOM   2936  OH  TYR F  32     -20.680  76.646  17.539  1.00105.08           O  
ATOM   2937  N   TYR F  33     -20.352  70.141  22.654  1.00 88.08           N  
ATOM   2938  CA  TYR F  33     -19.699  69.191  23.536  1.00 87.80           C  
ATOM   2939  C   TYR F  33     -18.778  70.109  24.313  1.00 91.42           C  
ATOM   2940  O   TYR F  33     -18.246  71.055  23.743  1.00 90.34           O  
ATOM   2941  CB  TYR F  33     -18.861  68.156  22.745  1.00 89.80           C  
ATOM   2942  CG  TYR F  33     -18.369  67.002  23.602  1.00 94.09           C  
ATOM   2943  CD1 TYR F  33     -17.198  67.108  24.354  1.00 96.74           C  
ATOM   2944  CD2 TYR F  33     -19.045  65.793  23.630  1.00 96.67           C  
ATOM   2945  CE1 TYR F  33     -16.729  66.044  25.126  1.00 97.50           C  
ATOM   2946  CE2 TYR F  33     -18.575  64.716  24.384  1.00 99.40           C  
ATOM   2947  CZ  TYR F  33     -17.438  64.857  25.157  1.00104.43           C  
ATOM   2948  OH  TYR F  33     -17.052  63.804  25.946  1.00105.73           O  
ATOM   2949  N   MET F  34     -18.650  69.898  25.607  1.00 89.05           N  
ATOM   2950  CA  MET F  34     -17.769  70.735  26.390  1.00 89.65           C  
ATOM   2951  C   MET F  34     -16.766  69.849  27.049  1.00 98.67           C  
ATOM   2952  O   MET F  34     -17.078  68.701  27.375  1.00100.92           O  
ATOM   2953  CB  MET F  34     -18.551  71.527  27.441  1.00 91.09           C  
ATOM   2954  CG  MET F  34     -19.415  72.605  26.873  1.00 94.51           C  
ATOM   2955  SD  MET F  34     -18.409  73.915  26.196  1.00100.90           S  
ATOM   2956  CE  MET F  34     -19.133  74.067  24.703  1.00 98.17           C  
ATOM   2957  N   SER F  35     -15.555  70.362  27.247  1.00 96.26           N  
ATOM   2958  CA  SER F  35     -14.530  69.617  27.932  1.00 97.36           C  
ATOM   2959  C   SER F  35     -13.653  70.521  28.795  1.00100.81           C  
ATOM   2960  O   SER F  35     -13.757  71.750  28.708  1.00 99.16           O  
ATOM   2961  CB  SER F  35     -13.734  68.752  26.953  1.00102.03           C  
ATOM   2962  OG  SER F  35     -13.363  69.417  25.763  1.00106.36           O  
ATOM   2963  N   TRP F  36     -12.865  69.904  29.698  1.00 98.77           N  
ATOM   2964  CA  TRP F  36     -11.909  70.581  30.578  1.00 99.90           C  
ATOM   2965  C   TRP F  36     -10.538  70.062  30.205  1.00107.45           C  
ATOM   2966  O   TRP F  36     -10.361  68.851  30.014  1.00108.38           O  
ATOM   2967  CB  TRP F  36     -12.164  70.275  32.056  1.00 99.17           C  
ATOM   2968  CG  TRP F  36     -13.351  70.965  32.667  1.00 99.00           C  
ATOM   2969  CD1 TRP F  36     -14.581  70.424  32.900  1.00100.64           C  
ATOM   2970  CD2 TRP F  36     -13.381  72.279  33.236  1.00 99.24           C  
ATOM   2971  NE1 TRP F  36     -15.385  71.329  33.554  1.00 98.91           N  
ATOM   2972  CE2 TRP F  36     -14.678  72.478  33.769  1.00101.06           C  
ATOM   2973  CE3 TRP F  36     -12.447  73.324  33.320  1.00102.40           C  
ATOM   2974  CZ2 TRP F  36     -15.072  73.682  34.350  1.00100.50           C  
ATOM   2975  CZ3 TRP F  36     -12.827  74.505  33.939  1.00104.43           C  
ATOM   2976  CH2 TRP F  36     -14.134  74.682  34.425  1.00103.58           C  
ATOM   2977  N   VAL F  37      -9.566  70.968  30.081  1.00105.69           N  
ATOM   2978  CA  VAL F  37      -8.196  70.606  29.766  1.00108.57           C  
ATOM   2979  C   VAL F  37      -7.286  71.306  30.762  1.00115.62           C  
ATOM   2980  O   VAL F  37      -7.537  72.460  31.101  1.00115.42           O  
ATOM   2981  CB  VAL F  37      -7.770  70.856  28.282  1.00113.76           C  
ATOM   2982  CG1 VAL F  37      -8.706  70.170  27.282  1.00112.03           C  
ATOM   2983  CG2 VAL F  37      -7.635  72.337  27.956  1.00113.80           C  
ATOM   2984  N   ARG F  38      -6.244  70.627  31.241  1.00114.51           N  
ATOM   2985  CA  ARG F  38      -5.301  71.254  32.158  1.00116.05           C  
ATOM   2986  C   ARG F  38      -3.924  71.387  31.495  1.00125.66           C  
ATOM   2987  O   ARG F  38      -3.596  70.603  30.599  1.00128.80           O  
ATOM   2988  CB  ARG F  38      -5.256  70.524  33.497  1.00113.42           C  
ATOM   2989  CG  ARG F  38      -4.708  69.107  33.456  1.00113.88           C  
ATOM   2990  CD  ARG F  38      -4.778  68.486  34.834  1.00110.00           C  
ATOM   2991  NE  ARG F  38      -4.294  67.108  34.873  1.00112.20           N  
ATOM   2992  CZ  ARG F  38      -4.548  66.272  35.867  1.00137.29           C  
ATOM   2993  NH1 ARG F  38      -5.325  66.643  36.872  1.00131.20           N  
ATOM   2994  NH2 ARG F  38      -4.059  65.040  35.845  1.00135.03           N  
ATOM   2995  N   GLN F  39      -3.140  72.400  31.893  1.00122.13           N  
ATOM   2996  CA  GLN F  39      -1.812  72.654  31.331  1.00123.48           C  
ATOM   2997  C   GLN F  39      -0.864  72.734  32.523  1.00131.74           C  
ATOM   2998  O   GLN F  39      -0.831  73.744  33.233  1.00132.40           O  
ATOM   2999  CB  GLN F  39      -1.834  73.948  30.479  1.00123.41           C  
ATOM   3000  CG  GLN F  39      -0.495  74.533  30.077  1.00129.25           C  
ATOM   3001  CD  GLN F  39       0.031  73.938  28.810  1.00157.34           C  
ATOM   3002  OE1 GLN F  39      -0.380  74.309  27.714  1.00154.36           O  
ATOM   3003  NE2 GLN F  39       0.996  73.048  28.924  1.00157.97           N  
ATOM   3004  N   ALA F  40      -0.158  71.626  32.788  1.00130.62           N  
ATOM   3005  CA  ALA F  40       0.784  71.556  33.896  1.00134.33           C  
ATOM   3006  C   ALA F  40       2.064  72.324  33.527  1.00142.39           C  
ATOM   3007  O   ALA F  40       2.432  72.339  32.349  1.00142.77           O  
ATOM   3008  CB  ALA F  40       1.096  70.108  34.220  1.00136.45           C  
ATOM   3009  N   PRO F  41       2.740  73.003  34.481  1.00141.32           N  
ATOM   3010  CA  PRO F  41       3.955  73.764  34.114  1.00144.14           C  
ATOM   3011  C   PRO F  41       5.077  72.865  33.626  1.00147.56           C  
ATOM   3012  O   PRO F  41       5.405  71.900  34.311  1.00150.37           O  
ATOM   3013  CB  PRO F  41       4.347  74.487  35.409  1.00149.52           C  
ATOM   3014  CG  PRO F  41       3.173  74.355  36.316  1.00152.16           C  
ATOM   3015  CD  PRO F  41       2.438  73.123  35.919  1.00144.13           C  
ATOM   3016  N   GLY F  42       5.609  73.155  32.438  1.00140.28           N  
ATOM   3017  CA  GLY F  42       6.688  72.378  31.838  1.00140.83           C  
ATOM   3018  C   GLY F  42       6.210  71.250  30.948  1.00137.15           C  
ATOM   3019  O   GLY F  42       6.926  70.805  30.049  1.00138.07           O  
ATOM   3020  N   LYS F  43       5.010  70.764  31.212  1.00127.83           N  
ATOM   3021  CA  LYS F  43       4.399  69.691  30.444  1.00125.89           C  
ATOM   3022  C   LYS F  43       3.495  70.319  29.380  1.00129.79           C  
ATOM   3023  O   LYS F  43       3.244  71.528  29.418  1.00130.00           O  
ATOM   3024  CB  LYS F  43       3.567  68.782  31.372  1.00125.91           C  
ATOM   3025  CG  LYS F  43       4.356  67.726  32.125  1.00129.54           C  
ATOM   3026  CD  LYS F  43       3.461  66.869  32.999  1.00138.89           C  
ATOM   3027  CE  LYS F  43       3.926  66.814  34.433  1.00163.99           C  
ATOM   3028  NZ  LYS F  43       3.713  68.109  35.137  1.00177.93           N  
ATOM   3029  N   GLY F  44       3.025  69.506  28.444  1.00125.67           N  
ATOM   3030  CA  GLY F  44       2.091  69.946  27.415  1.00123.10           C  
ATOM   3031  C   GLY F  44       0.654  69.937  27.934  1.00124.56           C  
ATOM   3032  O   GLY F  44       0.399  69.617  29.116  1.00124.68           O  
ATOM   3033  N   PRO F  45      -0.324  70.296  27.077  1.00116.99           N  
ATOM   3034  CA  PRO F  45      -1.720  70.312  27.538  1.00113.02           C  
ATOM   3035  C   PRO F  45      -2.274  68.898  27.675  1.00118.32           C  
ATOM   3036  O   PRO F  45      -1.947  68.016  26.882  1.00120.38           O  
ATOM   3037  CB  PRO F  45      -2.455  71.108  26.449  1.00111.89           C  
ATOM   3038  CG  PRO F  45      -1.417  71.574  25.505  1.00118.68           C  
ATOM   3039  CD  PRO F  45      -0.228  70.696  25.664  1.00117.91           C  
ATOM   3040  N   GLU F  46      -3.084  68.677  28.706  1.00113.33           N  
ATOM   3041  CA  GLU F  46      -3.686  67.381  28.992  1.00112.66           C  
ATOM   3042  C   GLU F  46      -5.183  67.508  28.991  1.00114.66           C  
ATOM   3043  O   GLU F  46      -5.710  68.293  29.777  1.00113.92           O  
ATOM   3044  CB  GLU F  46      -3.221  66.872  30.366  1.00116.05           C  
ATOM   3045  CG  GLU F  46      -3.719  65.479  30.708  1.00125.31           C  
ATOM   3046  CD  GLU F  46      -3.375  64.896  32.068  1.00136.82           C  
ATOM   3047  OE1 GLU F  46      -2.882  65.630  32.958  1.00129.56           O  
ATOM   3048  OE2 GLU F  46      -3.620  63.680  32.239  1.00117.40           O  
ATOM   3049  N   TRP F  47      -5.880  66.720  28.141  1.00110.87           N  
ATOM   3050  CA  TRP F  47      -7.345  66.726  28.143  1.00108.30           C  
ATOM   3051  C   TRP F  47      -7.722  65.964  29.398  1.00112.39           C  
ATOM   3052  O   TRP F  47      -7.044  64.968  29.737  1.00114.01           O  
ATOM   3053  CB  TRP F  47      -7.939  66.100  26.865  1.00107.00           C  
ATOM   3054  CG  TRP F  47      -9.410  65.830  26.949  1.00105.81           C  
ATOM   3055  CD1 TRP F  47     -10.419  66.708  26.689  1.00105.80           C  
ATOM   3056  CD2 TRP F  47     -10.040  64.615  27.394  1.00106.62           C  
ATOM   3057  NE1 TRP F  47     -11.640  66.114  26.933  1.00103.82           N  
ATOM   3058  CE2 TRP F  47     -11.435  64.833  27.375  1.00107.75           C  
ATOM   3059  CE3 TRP F  47      -9.561  63.356  27.786  1.00111.07           C  
ATOM   3060  CZ2 TRP F  47     -12.349  63.837  27.725  1.00107.59           C  
ATOM   3061  CZ3 TRP F  47     -10.469  62.379  28.151  1.00113.10           C  
ATOM   3062  CH2 TRP F  47     -11.843  62.625  28.124  1.00111.23           C  
ATOM   3063  N   VAL F  48      -8.726  66.479  30.136  1.00106.97           N  
ATOM   3064  CA  VAL F  48      -9.071  65.885  31.422  1.00108.67           C  
ATOM   3065  C   VAL F  48     -10.450  65.229  31.457  1.00112.77           C  
ATOM   3066  O   VAL F  48     -10.590  64.103  31.947  1.00113.68           O  
ATOM   3067  CB  VAL F  48      -8.866  66.851  32.618  1.00113.14           C  
ATOM   3068  CG1 VAL F  48      -7.418  67.270  32.743  1.00114.10           C  
ATOM   3069  CG2 VAL F  48      -9.778  68.035  32.647  1.00111.15           C  
ATOM   3070  N   SER F  49     -11.459  65.924  30.956  1.00108.05           N  
ATOM   3071  CA  SER F  49     -12.826  65.444  31.021  1.00106.40           C  
ATOM   3072  C   SER F  49     -13.664  66.050  29.923  1.00104.51           C  
ATOM   3073  O   SER F  49     -13.333  67.121  29.431  1.00101.65           O  
ATOM   3074  CB  SER F  49     -13.416  65.801  32.383  1.00111.77           C  
ATOM   3075  OG  SER F  49     -13.102  67.113  32.812  1.00124.48           O  
ATOM   3076  N   GLY F  50     -14.737  65.361  29.547  1.00100.33           N  
ATOM   3077  CA  GLY F  50     -15.655  65.801  28.497  1.00 97.28           C  
ATOM   3078  C   GLY F  50     -17.084  65.413  28.786  1.00 97.61           C  
ATOM   3079  O   GLY F  50     -17.306  64.467  29.545  1.00 98.99           O  
ATOM   3080  N   ILE F  51     -18.021  66.134  28.191  1.00 89.91           N  
ATOM   3081  CA  ILE F  51     -19.428  65.901  28.417  1.00 86.72           C  
ATOM   3082  C   ILE F  51     -20.231  66.276  27.189  1.00 87.41           C  
ATOM   3083  O   ILE F  51     -19.999  67.311  26.596  1.00 83.35           O  
ATOM   3084  CB  ILE F  51     -19.883  66.755  29.587  1.00 87.61           C  
ATOM   3085  CG1 ILE F  51     -21.162  66.211  30.177  1.00 87.55           C  
ATOM   3086  CG2 ILE F  51     -20.038  68.191  29.150  1.00 85.90           C  
ATOM   3087  CD1 ILE F  51     -21.445  66.744  31.553  1.00 89.37           C  
ATOM   3088  N   ASN F  52     -21.178  65.424  26.814  1.00 85.94           N  
ATOM   3089  CA  ASN F  52     -22.006  65.647  25.634  1.00 85.32           C  
ATOM   3090  C   ASN F  52     -23.059  66.695  25.852  1.00 89.32           C  
ATOM   3091  O   ASN F  52     -23.342  67.072  26.967  1.00 86.38           O  
ATOM   3092  CB  ASN F  52     -22.701  64.352  25.204  1.00 88.11           C  
ATOM   3093  CG  ASN F  52     -24.004  64.103  25.960  1.00112.80           C  
ATOM   3094  OD1 ASN F  52     -24.172  64.568  27.080  1.00128.56           O  
ATOM   3095  ND2 ASN F  52     -24.927  63.365  25.351  1.00 63.70           N  
ATOM   3096  N   THR F  53     -23.649  67.165  24.771  1.00 88.46           N  
ATOM   3097  CA  THR F  53     -24.712  68.121  24.885  1.00 87.07           C  
ATOM   3098  C   THR F  53     -25.754  67.251  25.479  1.00 94.05           C  
ATOM   3099  O   THR F  53     -26.127  66.269  24.881  1.00 97.83           O  
ATOM   3100  CB  THR F  53     -25.242  68.481  23.521  1.00 89.11           C  
ATOM   3101  OG1 THR F  53     -25.415  67.277  22.785  1.00 89.00           O  
ATOM   3102  CG2 THR F  53     -24.273  69.328  22.797  1.00 88.29           C  
ATOM   3103  N   GLY F  54     -26.233  67.582  26.655  1.00 89.18           N  
ATOM   3104  CA  GLY F  54     -27.220  66.740  27.280  1.00 91.14           C  
ATOM   3105  C   GLY F  54     -26.832  66.540  28.713  1.00 98.00           C  
ATOM   3106  O   GLY F  54     -27.668  66.416  29.583  1.00100.78           O  
ATOM   3107  N   GLY F  55     -25.537  66.500  28.955  1.00 93.60           N  
ATOM   3108  CA  GLY F  55     -25.043  66.367  30.298  1.00 93.91           C  
ATOM   3109  C   GLY F  55     -25.164  64.995  30.879  1.00 98.47           C  
ATOM   3110  O   GLY F  55     -24.929  64.824  32.054  1.00100.45           O  
ATOM   3111  N   VAL F  56     -25.531  64.011  30.082  1.00 93.42           N  
ATOM   3112  CA  VAL F  56     -25.630  62.670  30.644  1.00 94.90           C  
ATOM   3113  C   VAL F  56     -24.334  61.873  30.357  1.00104.07           C  
ATOM   3114  O   VAL F  56     -23.840  61.161  31.248  1.00107.49           O  
ATOM   3115  CB  VAL F  56     -26.876  61.936  30.144  1.00 98.07           C  
ATOM   3116  CG1 VAL F  56     -26.880  60.496  30.618  1.00101.36           C  
ATOM   3117  CG2 VAL F  56     -28.124  62.641  30.623  1.00 96.73           C  
ATOM   3118  N   GLY F  57     -23.788  62.053  29.142  1.00 99.38           N  
ATOM   3119  CA  GLY F  57     -22.645  61.328  28.601  1.00 99.96           C  
ATOM   3120  C   GLY F  57     -21.300  61.958  28.803  1.00102.92           C  
ATOM   3121  O   GLY F  57     -20.865  62.776  27.993  1.00101.66           O  
ATOM   3122  N   THR F  58     -20.600  61.493  29.846  1.00 99.85           N  
ATOM   3123  CA  THR F  58     -19.279  61.966  30.247  1.00 97.47           C  
ATOM   3124  C   THR F  58     -18.160  61.027  29.801  1.00102.61           C  
ATOM   3125  O   THR F  58     -18.411  59.846  29.564  1.00103.78           O  
ATOM   3126  CB  THR F  58     -19.270  62.156  31.758  1.00 97.18           C  
ATOM   3127  OG1 THR F  58     -19.412  60.880  32.387  1.00 99.44           O  
ATOM   3128  CG2 THR F  58     -20.364  63.089  32.235  1.00 90.89           C  
ATOM   3129  N   ARG F  59     -16.925  61.576  29.702  1.00 99.56           N  
ATOM   3130  CA  ARG F  59     -15.631  60.934  29.379  1.00101.84           C  
ATOM   3131  C   ARG F  59     -14.607  61.475  30.352  1.00107.93           C  
ATOM   3132  O   ARG F  59     -14.620  62.672  30.636  1.00106.89           O  
ATOM   3133  CB  ARG F  59     -15.122  61.354  27.993  1.00100.60           C  
ATOM   3134  CG  ARG F  59     -15.595  60.486  26.882  1.00113.20           C  
ATOM   3135  CD  ARG F  59     -14.835  60.758  25.607  1.00118.31           C  
ATOM   3136  NE  ARG F  59     -13.951  59.657  25.251  1.00131.27           N  
ATOM   3137  CZ  ARG F  59     -14.359  58.482  24.779  1.00153.31           C  
ATOM   3138  NH1 ARG F  59     -15.654  58.233  24.624  1.00131.49           N  
ATOM   3139  NH2 ARG F  59     -13.474  57.540  24.471  1.00154.21           N  
ATOM   3140  N   TYR F  60     -13.680  60.640  30.814  1.00107.21           N  
ATOM   3141  CA  TYR F  60     -12.617  61.115  31.679  1.00107.79           C  
ATOM   3142  C   TYR F  60     -11.279  60.526  31.252  1.00117.52           C  
ATOM   3143  O   TYR F  60     -11.208  59.381  30.787  1.00120.92           O  
ATOM   3144  CB  TYR F  60     -12.898  60.788  33.155  1.00110.02           C  
ATOM   3145  CG  TYR F  60     -14.189  61.362  33.684  1.00109.09           C  
ATOM   3146  CD1 TYR F  60     -14.253  62.668  34.158  1.00108.92           C  
ATOM   3147  CD2 TYR F  60     -15.349  60.598  33.717  1.00110.76           C  
ATOM   3148  CE1 TYR F  60     -15.456  63.214  34.616  1.00108.84           C  
ATOM   3149  CE2 TYR F  60     -16.549  61.117  34.204  1.00110.21           C  
ATOM   3150  CZ  TYR F  60     -16.602  62.425  34.658  1.00115.32           C  
ATOM   3151  OH  TYR F  60     -17.814  62.902  35.116  1.00111.54           O  
ATOM   3152  N   ALA F  61     -10.207  61.302  31.439  1.00113.91           N  
ATOM   3153  CA  ALA F  61      -8.855  60.825  31.202  1.00116.28           C  
ATOM   3154  C   ALA F  61      -8.579  59.806  32.323  1.00125.00           C  
ATOM   3155  O   ALA F  61      -9.122  59.947  33.427  1.00124.52           O  
ATOM   3156  CB  ALA F  61      -7.882  61.986  31.296  1.00116.22           C  
ATOM   3157  N   ASP F  62      -7.769  58.773  32.042  1.00126.26           N  
ATOM   3158  CA  ASP F  62      -7.433  57.714  33.022  1.00129.38           C  
ATOM   3159  C   ASP F  62      -6.841  58.258  34.324  1.00131.04           C  
ATOM   3160  O   ASP F  62      -7.193  57.778  35.402  1.00131.24           O  
ATOM   3161  CB  ASP F  62      -6.532  56.635  32.395  1.00134.81           C  
ATOM   3162  CG  ASP F  62      -7.221  55.825  31.300  1.00146.59           C  
ATOM   3163  OD1 ASP F  62      -7.943  56.431  30.465  1.00146.88           O  
ATOM   3164  OD2 ASP F  62      -7.064  54.592  31.287  1.00153.33           O  
ATOM   3165  N   SER F  63      -6.021  59.305  34.216  1.00126.34           N  
ATOM   3166  CA  SER F  63      -5.375  59.990  35.334  1.00128.13           C  
ATOM   3167  C   SER F  63      -6.321  60.601  36.366  1.00131.48           C  
ATOM   3168  O   SER F  63      -5.920  60.748  37.529  1.00134.76           O  
ATOM   3169  CB  SER F  63      -4.416  61.059  34.825  1.00132.55           C  
ATOM   3170  OG  SER F  63      -4.969  61.772  33.729  1.00142.79           O  
ATOM   3171  N   VAL F  64      -7.552  60.978  35.966  1.00123.23           N  
ATOM   3172  CA  VAL F  64      -8.503  61.582  36.911  1.00120.94           C  
ATOM   3173  C   VAL F  64      -9.728  60.709  37.163  1.00125.23           C  
ATOM   3174  O   VAL F  64     -10.466  61.012  38.110  1.00124.20           O  
ATOM   3175  CB  VAL F  64      -8.919  63.036  36.566  1.00120.11           C  
ATOM   3176  CG1 VAL F  64      -7.703  63.913  36.279  1.00120.36           C  
ATOM   3177  CG2 VAL F  64      -9.922  63.080  35.420  1.00116.19           C  
ATOM   3178  N   LYS F  65      -9.969  59.657  36.307  1.00122.74           N  
ATOM   3179  CA  LYS F  65     -11.123  58.744  36.429  1.00122.75           C  
ATOM   3180  C   LYS F  65     -11.332  58.322  37.885  1.00131.46           C  
ATOM   3181  O   LYS F  65     -10.404  57.848  38.533  1.00135.15           O  
ATOM   3182  CB  LYS F  65     -11.004  57.526  35.500  1.00125.98           C  
ATOM   3183  N   GLY F  66     -12.509  58.622  38.417  1.00128.34           N  
ATOM   3184  CA  GLY F  66     -12.860  58.296  39.796  1.00131.91           C  
ATOM   3185  C   GLY F  66     -12.756  59.434  40.792  1.00136.08           C  
ATOM   3186  O   GLY F  66     -13.441  59.415  41.822  1.00137.03           O  
ATOM   3187  N   ARG F  67     -11.905  60.438  40.493  1.00130.82           N  
ATOM   3188  CA  ARG F  67     -11.680  61.589  41.373  1.00129.61           C  
ATOM   3189  C   ARG F  67     -12.385  62.828  40.877  1.00129.39           C  
ATOM   3190  O   ARG F  67     -12.818  63.640  41.688  1.00128.70           O  
ATOM   3191  CB  ARG F  67     -10.188  61.866  41.541  1.00128.12           C  
ATOM   3192  CG  ARG F  67      -9.368  60.604  41.723  1.00129.23           C  
ATOM   3193  CD  ARG F  67      -7.917  60.913  41.928  1.00129.23           C  
ATOM   3194  NE  ARG F  67      -7.300  61.491  40.740  1.00127.41           N  
ATOM   3195  CZ  ARG F  67      -6.634  62.641  40.731  1.00140.41           C  
ATOM   3196  NH1 ARG F  67      -6.499  63.349  41.848  1.00129.79           N  
ATOM   3197  NH2 ARG F  67      -6.101  63.095  39.605  1.00121.24           N  
ATOM   3198  N   PHE F  68     -12.484  62.984  39.550  1.00123.67           N  
ATOM   3199  CA  PHE F  68     -13.140  64.127  38.912  1.00119.47           C  
ATOM   3200  C   PHE F  68     -14.481  63.700  38.308  1.00121.07           C  
ATOM   3201  O   PHE F  68     -14.667  62.527  37.942  1.00121.20           O  
ATOM   3202  CB  PHE F  68     -12.244  64.775  37.846  1.00119.16           C  
ATOM   3203  CG  PHE F  68     -10.967  65.451  38.304  1.00122.57           C  
ATOM   3204  CD1 PHE F  68     -10.440  65.209  39.571  1.00129.57           C  
ATOM   3205  CD2 PHE F  68     -10.260  66.283  37.447  1.00123.10           C  
ATOM   3206  CE1 PHE F  68      -9.240  65.803  39.972  1.00132.96           C  
ATOM   3207  CE2 PHE F  68      -9.062  66.881  37.850  1.00127.79           C  
ATOM   3208  CZ  PHE F  68      -8.560  66.637  39.107  1.00129.91           C  
ATOM   3209  N   THR F  69     -15.426  64.665  38.253  1.00114.96           N  
ATOM   3210  CA  THR F  69     -16.770  64.482  37.714  1.00112.98           C  
ATOM   3211  C   THR F  69     -17.255  65.781  37.063  1.00113.09           C  
ATOM   3212  O   THR F  69     -17.445  66.798  37.737  1.00113.54           O  
ATOM   3213  CB  THR F  69     -17.755  63.873  38.724  1.00124.82           C  
ATOM   3214  OG1 THR F  69     -17.870  64.710  39.889  1.00131.67           O  
ATOM   3215  CG2 THR F  69     -17.352  62.473  39.130  1.00123.21           C  
ATOM   3216  N   ILE F  70     -17.415  65.736  35.724  1.00105.10           N  
ATOM   3217  CA  ILE F  70     -17.869  66.856  34.899  1.00 99.84           C  
ATOM   3218  C   ILE F  70     -19.405  66.886  34.855  1.00102.21           C  
ATOM   3219  O   ILE F  70     -20.045  65.836  34.867  1.00104.03           O  
ATOM   3220  CB  ILE F  70     -17.201  66.761  33.495  1.00100.07           C  
ATOM   3221  CG1 ILE F  70     -17.377  68.069  32.695  1.00 96.57           C  
ATOM   3222  CG2 ILE F  70     -17.654  65.527  32.724  1.00101.04           C  
ATOM   3223  CD1 ILE F  70     -16.711  68.099  31.365  1.00 94.82           C  
ATOM   3224  N   SER F  71     -19.983  68.085  34.847  1.00 95.48           N  
ATOM   3225  CA  SER F  71     -21.420  68.300  34.743  1.00 93.71           C  
ATOM   3226  C   SER F  71     -21.676  69.597  33.969  1.00 96.21           C  
ATOM   3227  O   SER F  71     -20.764  70.424  33.831  1.00 94.78           O  
ATOM   3228  CB  SER F  71     -22.076  68.342  36.119  1.00 97.49           C  
ATOM   3229  OG  SER F  71     -21.601  69.418  36.907  1.00110.92           O  
ATOM   3230  N   ARG F  72     -22.892  69.756  33.421  1.00 91.72           N  
ATOM   3231  CA  ARG F  72     -23.272  70.985  32.724  1.00 89.07           C  
ATOM   3232  C   ARG F  72     -24.675  71.411  33.123  1.00 94.14           C  
ATOM   3233  O   ARG F  72     -25.486  70.554  33.495  1.00 95.54           O  
ATOM   3234  CB  ARG F  72     -23.125  70.859  31.198  1.00 82.52           C  
ATOM   3235  CG  ARG F  72     -24.109  69.940  30.527  1.00 75.25           C  
ATOM   3236  CD  ARG F  72     -23.747  69.652  29.103  1.00 79.27           C  
ATOM   3237  NE  ARG F  72     -23.835  70.823  28.241  1.00 88.59           N  
ATOM   3238  CZ  ARG F  72     -23.139  70.959  27.115  1.00 96.79           C  
ATOM   3239  NH1 ARG F  72     -22.306  70.003  26.725  1.00 76.04           N  
ATOM   3240  NH2 ARG F  72     -23.260  72.062  26.375  1.00 73.30           N  
ATOM   3241  N   ASP F  73     -24.936  72.724  33.123  1.00 89.79           N  
ATOM   3242  CA  ASP F  73     -26.268  73.239  33.379  1.00 90.27           C  
ATOM   3243  C   ASP F  73     -26.634  74.029  32.151  1.00 93.23           C  
ATOM   3244  O   ASP F  73     -26.196  75.182  32.015  1.00 92.69           O  
ATOM   3245  CB  ASP F  73     -26.346  74.110  34.646  1.00 94.56           C  
ATOM   3246  CG  ASP F  73     -27.773  74.448  35.060  1.00113.38           C  
ATOM   3247  OD1 ASP F  73     -28.730  74.057  34.316  1.00113.30           O  
ATOM   3248  OD2 ASP F  73     -27.944  75.066  36.141  1.00124.12           O  
ATOM   3249  N   ASN F  74     -27.381  73.386  31.214  1.00 88.29           N  
ATOM   3250  CA  ASN F  74     -27.749  74.034  29.959  1.00 86.14           C  
ATOM   3251  C   ASN F  74     -28.729  75.182  30.173  1.00 87.79           C  
ATOM   3252  O   ASN F  74     -28.793  76.099  29.333  1.00 88.77           O  
ATOM   3253  CB  ASN F  74     -28.269  73.037  28.964  1.00 82.99           C  
ATOM   3254  CG  ASN F  74     -27.226  72.117  28.417  1.00 95.81           C  
ATOM   3255  OD1 ASN F  74     -26.117  72.528  28.170  1.00 99.28           O  
ATOM   3256  ND2 ASN F  74     -27.471  70.851  28.453  1.00 82.99           N  
ATOM   3257  N   ALA F  75     -29.445  75.160  31.323  1.00 79.72           N  
ATOM   3258  CA  ALA F  75     -30.379  76.219  31.675  1.00 79.08           C  
ATOM   3259  C   ALA F  75     -29.627  77.455  32.157  1.00 84.49           C  
ATOM   3260  O   ALA F  75     -30.168  78.546  32.055  1.00 85.47           O  
ATOM   3261  CB  ALA F  75     -31.312  75.745  32.754  1.00 80.43           C  
ATOM   3262  N   LYS F  76     -28.405  77.279  32.701  1.00 80.69           N  
ATOM   3263  CA  LYS F  76     -27.583  78.336  33.263  1.00 82.43           C  
ATOM   3264  C   LYS F  76     -26.313  78.563  32.440  1.00 92.24           C  
ATOM   3265  O   LYS F  76     -25.445  79.357  32.870  1.00 97.23           O  
ATOM   3266  CB  LYS F  76     -27.206  77.981  34.726  1.00 84.94           C  
ATOM   3267  CG  LYS F  76     -28.254  78.346  35.767  1.00 87.15           C  
ATOM   3268  N   ASN F  77     -26.165  77.855  31.289  1.00 85.97           N  
ATOM   3269  CA  ASN F  77     -24.964  77.944  30.423  1.00 84.69           C  
ATOM   3270  C   ASN F  77     -23.632  77.894  31.212  1.00 88.98           C  
ATOM   3271  O   ASN F  77     -22.761  78.770  31.079  1.00 88.07           O  
ATOM   3272  CB  ASN F  77     -25.001  79.182  29.537  1.00 82.85           C  
ATOM   3273  CG  ASN F  77     -26.189  79.238  28.647  1.00103.31           C  
ATOM   3274  OD1 ASN F  77     -26.620  78.232  28.019  1.00 98.35           O  
ATOM   3275  ND2 ASN F  77     -26.726  80.438  28.580  1.00 95.01           N  
ATOM   3276  N   THR F  78     -23.526  76.901  32.096  1.00 86.81           N  
ATOM   3277  CA  THR F  78     -22.338  76.704  32.923  1.00 87.76           C  
ATOM   3278  C   THR F  78     -21.868  75.272  32.850  1.00 92.41           C  
ATOM   3279  O   THR F  78     -22.678  74.350  32.676  1.00 91.07           O  
ATOM   3280  CB  THR F  78     -22.567  77.151  34.359  1.00 94.19           C  
ATOM   3281  OG1 THR F  78     -23.868  76.756  34.749  1.00 94.12           O  
ATOM   3282  CG2 THR F  78     -22.455  78.647  34.518  1.00 97.14           C  
ATOM   3283  N   LEU F  79     -20.544  75.093  32.961  1.00 89.87           N  
ATOM   3284  CA  LEU F  79     -19.859  73.807  32.941  1.00 88.32           C  
ATOM   3285  C   LEU F  79     -19.134  73.694  34.265  1.00 95.92           C  
ATOM   3286  O   LEU F  79     -18.541  74.673  34.721  1.00 96.66           O  
ATOM   3287  CB  LEU F  79     -18.865  73.795  31.783  1.00 86.75           C  
ATOM   3288  CG  LEU F  79     -18.089  72.533  31.565  1.00 90.70           C  
ATOM   3289  CD1 LEU F  79     -18.948  71.447  30.949  1.00 89.03           C  
ATOM   3290  CD2 LEU F  79     -16.890  72.805  30.706  1.00 95.12           C  
ATOM   3291  N   TYR F  80     -19.195  72.523  34.894  1.00 94.92           N  
ATOM   3292  CA  TYR F  80     -18.530  72.329  36.184  1.00 97.94           C  
ATOM   3293  C   TYR F  80     -17.557  71.148  36.192  1.00101.08           C  
ATOM   3294  O   TYR F  80     -17.672  70.242  35.364  1.00 99.87           O  
ATOM   3295  CB  TYR F  80     -19.555  72.133  37.308  1.00101.26           C  
ATOM   3296  CG  TYR F  80     -20.658  73.167  37.363  1.00104.76           C  
ATOM   3297  CD1 TYR F  80     -20.493  74.353  38.071  1.00108.15           C  
ATOM   3298  CD2 TYR F  80     -21.899  72.919  36.793  1.00106.02           C  
ATOM   3299  CE1 TYR F  80     -21.525  75.290  38.173  1.00108.76           C  
ATOM   3300  CE2 TYR F  80     -22.944  73.842  36.898  1.00108.18           C  
ATOM   3301  CZ  TYR F  80     -22.756  75.024  37.600  1.00119.32           C  
ATOM   3302  OH  TYR F  80     -23.796  75.926  37.726  1.00126.24           O  
ATOM   3303  N   LEU F  81     -16.609  71.158  37.154  1.00 97.27           N  
ATOM   3304  CA  LEU F  81     -15.645  70.086  37.383  1.00 96.47           C  
ATOM   3305  C   LEU F  81     -15.458  69.891  38.876  1.00101.35           C  
ATOM   3306  O   LEU F  81     -15.009  70.801  39.569  1.00101.36           O  
ATOM   3307  CB  LEU F  81     -14.305  70.330  36.667  1.00 95.96           C  
ATOM   3308  CG  LEU F  81     -13.356  69.129  36.626  1.00101.60           C  
ATOM   3309  CD1 LEU F  81     -13.847  68.055  35.691  1.00 99.49           C  
ATOM   3310  CD2 LEU F  81     -11.982  69.546  36.228  1.00107.23           C  
ATOM   3311  N   GLN F  82     -15.872  68.731  39.380  1.00100.11           N  
ATOM   3312  CA  GLN F  82     -15.728  68.424  40.795  1.00104.77           C  
ATOM   3313  C   GLN F  82     -14.479  67.633  40.929  1.00117.04           C  
ATOM   3314  O   GLN F  82     -14.409  66.495  40.460  1.00118.49           O  
ATOM   3315  CB  GLN F  82     -16.924  67.636  41.356  1.00106.74           C  
ATOM   3316  CG  GLN F  82     -16.851  67.343  42.857  1.00109.98           C  
ATOM   3317  CD  GLN F  82     -16.851  68.605  43.679  1.00125.59           C  
ATOM   3318  OE1 GLN F  82     -15.832  68.957  44.309  1.00124.74           O  
ATOM   3319  NE2 GLN F  82     -17.982  69.337  43.643  1.00107.53           N  
ATOM   3320  N   MET F  83     -13.480  68.249  41.547  1.00118.60           N  
ATOM   3321  CA  MET F  83     -12.178  67.652  41.761  1.00122.42           C  
ATOM   3322  C   MET F  83     -12.071  67.211  43.208  1.00131.35           C  
ATOM   3323  O   MET F  83     -12.025  68.056  44.097  1.00132.76           O  
ATOM   3324  CB  MET F  83     -11.101  68.674  41.437  1.00125.41           C  
ATOM   3325  CG  MET F  83     -11.374  69.448  40.168  1.00126.28           C  
ATOM   3326  SD  MET F  83      -9.879  70.203  39.513  1.00132.06           S  
ATOM   3327  CE  MET F  83      -9.697  71.526  40.628  1.00131.42           C  
ATOM   3328  N   ASN F  84     -12.115  65.895  43.451  1.00130.50           N  
ATOM   3329  CA  ASN F  84     -11.996  65.338  44.794  1.00135.13           C  
ATOM   3330  C   ASN F  84     -10.661  64.607  44.890  1.00145.56           C  
ATOM   3331  O   ASN F  84     -10.074  64.261  43.854  1.00144.26           O  
ATOM   3332  CB  ASN F  84     -13.136  64.381  45.129  1.00132.35           C  
ATOM   3333  CG  ASN F  84     -14.512  64.940  44.991  1.00152.75           C  
ATOM   3334  OD1 ASN F  84     -14.942  65.887  45.672  1.00143.54           O  
ATOM   3335  ND2 ASN F  84     -15.246  64.301  44.117  1.00150.65           N  
ATOM   3336  N   SER F  85     -10.189  64.363  46.139  1.00147.89           N  
ATOM   3337  CA  SER F  85      -8.931  63.675  46.444  1.00152.26           C  
ATOM   3338  C   SER F  85      -7.806  64.098  45.486  1.00153.67           C  
ATOM   3339  O   SER F  85      -7.378  63.339  44.608  1.00153.37           O  
ATOM   3340  CB  SER F  85      -9.134  62.161  46.487  1.00159.27           C  
ATOM   3341  OG  SER F  85      -9.760  61.668  45.313  1.00164.09           O  
ATOM   3342  N   LEU F  86      -7.386  65.352  45.635  1.00148.19           N  
ATOM   3343  CA  LEU F  86      -6.393  65.975  44.782  1.00145.92           C  
ATOM   3344  C   LEU F  86      -4.970  65.612  45.129  1.00153.56           C  
ATOM   3345  O   LEU F  86      -4.539  65.747  46.274  1.00157.82           O  
ATOM   3346  CB  LEU F  86      -6.593  67.495  44.759  1.00143.62           C  
ATOM   3347  CG  LEU F  86      -7.850  67.953  44.021  1.00143.07           C  
ATOM   3348  CD1 LEU F  86      -8.419  69.204  44.631  1.00142.93           C  
ATOM   3349  CD2 LEU F  86      -7.594  68.117  42.530  1.00141.53           C  
ATOM   3350  N   LYS F  87      -4.244  65.144  44.118  1.00148.74           N  
ATOM   3351  CA  LYS F  87      -2.828  64.761  44.194  1.00152.15           C  
ATOM   3352  C   LYS F  87      -2.015  65.969  43.716  1.00153.52           C  
ATOM   3353  O   LYS F  87      -2.527  66.692  42.863  1.00149.56           O  
ATOM   3354  CB  LYS F  87      -2.547  63.587  43.220  1.00154.12           C  
ATOM   3355  CG  LYS F  87      -3.359  62.325  43.451  1.00166.06           C  
ATOM   3356  CD  LYS F  87      -3.336  61.405  42.234  1.00167.47           C  
ATOM   3357  CE  LYS F  87      -3.574  59.959  42.595  1.00171.98           C  
ATOM   3358  NZ  LYS F  87      -4.943  59.724  43.139  1.00174.31           N  
ATOM   3359  N   PRO F  88      -0.741  66.176  44.132  1.00152.54           N  
ATOM   3360  CA  PRO F  88       0.038  67.308  43.577  1.00151.89           C  
ATOM   3361  C   PRO F  88       0.187  67.310  42.041  1.00153.95           C  
ATOM   3362  O   PRO F  88       0.263  68.383  41.442  1.00151.24           O  
ATOM   3363  CB  PRO F  88       1.387  67.213  44.292  1.00158.56           C  
ATOM   3364  CG  PRO F  88       1.443  65.840  44.807  1.00165.42           C  
ATOM   3365  CD  PRO F  88       0.049  65.425  45.121  1.00158.79           C  
ATOM   3366  N   GLU F  89       0.134  66.116  41.403  1.00151.60           N  
ATOM   3367  CA  GLU F  89       0.217  65.926  39.948  1.00149.09           C  
ATOM   3368  C   GLU F  89      -0.897  66.689  39.185  1.00148.48           C  
ATOM   3369  O   GLU F  89      -0.885  66.725  37.951  1.00146.29           O  
ATOM   3370  CB  GLU F  89       0.139  64.429  39.585  1.00151.46           C  
ATOM   3371  CG  GLU F  89       1.208  63.537  40.191  1.00172.95           C  
ATOM   3372  CD  GLU F  89       0.830  62.887  41.509  1.00202.81           C  
ATOM   3373  OE1 GLU F  89       0.921  63.580  42.542  1.00203.69           O  
ATOM   3374  OE2 GLU F  89       0.581  61.659  41.527  1.00204.39           O  
ATOM   3375  N   ASP F  90      -1.843  67.301  39.933  1.00142.84           N  
ATOM   3376  CA  ASP F  90      -2.983  68.063  39.416  1.00137.20           C  
ATOM   3377  C   ASP F  90      -2.787  69.583  39.501  1.00141.39           C  
ATOM   3378  O   ASP F  90      -3.685  70.340  39.128  1.00138.40           O  
ATOM   3379  CB  ASP F  90      -4.270  67.629  40.123  1.00136.58           C  
ATOM   3380  CG  ASP F  90      -4.504  66.137  40.086  1.00141.65           C  
ATOM   3381  OD1 ASP F  90      -4.103  65.496  39.082  1.00140.57           O  
ATOM   3382  OD2 ASP F  90      -5.076  65.606  41.061  1.00148.00           O  
ATOM   3383  N   THR F  91      -1.618  70.032  39.979  1.00141.15           N  
ATOM   3384  CA  THR F  91      -1.301  71.449  40.028  1.00141.34           C  
ATOM   3385  C   THR F  91      -1.090  71.893  38.594  1.00142.53           C  
ATOM   3386  O   THR F  91      -0.063  71.594  37.978  1.00145.50           O  
ATOM   3387  CB  THR F  91      -0.139  71.687  40.971  1.00153.83           C  
ATOM   3388  OG1 THR F  91      -0.641  71.479  42.281  1.00152.68           O  
ATOM   3389  CG2 THR F  91       0.450  73.092  40.859  1.00156.00           C  
ATOM   3390  N   ALA F  92      -2.116  72.509  38.037  1.00133.15           N  
ATOM   3391  CA  ALA F  92      -2.098  72.953  36.654  1.00130.40           C  
ATOM   3392  C   ALA F  92      -3.082  74.099  36.466  1.00130.95           C  
ATOM   3393  O   ALA F  92      -3.859  74.407  37.378  1.00130.77           O  
ATOM   3394  CB  ALA F  92      -2.460  71.791  35.731  1.00128.57           C  
ATOM   3395  N   LEU F  93      -3.031  74.746  35.294  1.00124.39           N  
ATOM   3396  CA  LEU F  93      -3.939  75.827  34.960  1.00121.62           C  
ATOM   3397  C   LEU F  93      -5.059  75.176  34.161  1.00123.99           C  
ATOM   3398  O   LEU F  93      -4.806  74.612  33.087  1.00124.69           O  
ATOM   3399  CB  LEU F  93      -3.207  76.909  34.166  1.00122.80           C  
ATOM   3400  CG  LEU F  93      -3.975  78.186  33.881  1.00126.04           C  
ATOM   3401  CD1 LEU F  93      -4.383  78.883  35.134  1.00127.43           C  
ATOM   3402  CD2 LEU F  93      -3.131  79.134  33.123  1.00131.24           C  
ATOM   3403  N   TYR F  94      -6.281  75.174  34.724  1.00116.82           N  
ATOM   3404  CA  TYR F  94      -7.415  74.492  34.128  1.00112.04           C  
ATOM   3405  C   TYR F  94      -8.258  75.355  33.214  1.00119.03           C  
ATOM   3406  O   TYR F  94      -8.857  76.341  33.648  1.00120.54           O  
ATOM   3407  CB  TYR F  94      -8.260  73.865  35.212  1.00110.43           C  
ATOM   3408  CG  TYR F  94      -7.643  72.642  35.842  1.00112.92           C  
ATOM   3409  CD1 TYR F  94      -6.574  72.754  36.729  1.00118.20           C  
ATOM   3410  CD2 TYR F  94      -8.194  71.381  35.646  1.00112.09           C  
ATOM   3411  CE1 TYR F  94      -6.037  71.636  37.363  1.00118.97           C  
ATOM   3412  CE2 TYR F  94      -7.664  70.255  36.274  1.00114.97           C  
ATOM   3413  CZ  TYR F  94      -6.591  70.391  37.139  1.00119.42           C  
ATOM   3414  OH  TYR F  94      -6.070  69.288  37.753  1.00116.02           O  
ATOM   3415  N   TYR F  95      -8.318  74.951  31.939  1.00115.74           N  
ATOM   3416  CA  TYR F  95      -9.079  75.598  30.888  1.00114.51           C  
ATOM   3417  C   TYR F  95     -10.362  74.828  30.666  1.00120.61           C  
ATOM   3418  O   TYR F  95     -10.411  73.596  30.752  1.00121.12           O  
ATOM   3419  CB  TYR F  95      -8.271  75.667  29.579  1.00115.63           C  
ATOM   3420  CG  TYR F  95      -6.976  76.440  29.702  1.00120.17           C  
ATOM   3421  CD1 TYR F  95      -6.943  77.819  29.519  1.00123.02           C  
ATOM   3422  CD2 TYR F  95      -5.772  75.788  29.964  1.00123.08           C  
ATOM   3423  CE1 TYR F  95      -5.758  78.540  29.656  1.00127.50           C  
ATOM   3424  CE2 TYR F  95      -4.580  76.501  30.118  1.00127.00           C  
ATOM   3425  CZ  TYR F  95      -4.581  77.880  29.970  1.00132.37           C  
ATOM   3426  OH  TYR F  95      -3.420  78.599  30.090  1.00130.07           O  
ATOM   3427  N   CYS F  96     -11.401  75.580  30.386  1.00116.91           N  
ATOM   3428  CA  CYS F  96     -12.728  75.128  30.058  1.00114.24           C  
ATOM   3429  C   CYS F  96     -12.710  75.311  28.542  1.00111.22           C  
ATOM   3430  O   CYS F  96     -12.346  76.392  28.069  1.00112.08           O  
ATOM   3431  CB  CYS F  96     -13.713  76.054  30.761  1.00116.31           C  
ATOM   3432  SG  CYS F  96     -15.456  75.634  30.561  1.00119.39           S  
ATOM   3433  N   ALA F  97     -12.892  74.213  27.790  1.00101.95           N  
ATOM   3434  CA  ALA F  97     -12.786  74.240  26.330  1.00 99.91           C  
ATOM   3435  C   ALA F  97     -14.051  73.823  25.572  1.00100.85           C  
ATOM   3436  O   ALA F  97     -14.642  72.788  25.881  1.00 99.94           O  
ATOM   3437  CB  ALA F  97     -11.621  73.366  25.906  1.00101.96           C  
ATOM   3438  N   ILE F  98     -14.439  74.618  24.547  1.00 95.72           N  
ATOM   3439  CA  ILE F  98     -15.579  74.339  23.663  1.00 93.48           C  
ATOM   3440  C   ILE F  98     -15.178  73.209  22.703  1.00 99.93           C  
ATOM   3441  O   ILE F  98     -14.230  73.360  21.935  1.00102.98           O  
ATOM   3442  CB  ILE F  98     -16.024  75.620  22.887  1.00 95.85           C  
ATOM   3443  CG1 ILE F  98     -16.528  76.720  23.839  1.00 95.72           C  
ATOM   3444  CG2 ILE F  98     -17.056  75.299  21.815  1.00 93.96           C  
ATOM   3445  CD1 ILE F  98     -16.567  78.091  23.271  1.00 97.41           C  
ATOM   3446  N   GLY F  99     -15.870  72.087  22.784  1.00 95.66           N  
ATOM   3447  CA  GLY F  99     -15.608  70.937  21.931  1.00 97.22           C  
ATOM   3448  C   GLY F  99     -14.897  69.817  22.646  1.00106.20           C  
ATOM   3449  O   GLY F  99     -15.183  69.518  23.814  1.00106.03           O  
ATOM   3450  N   GLU F 100     -13.964  69.197  21.937  1.00107.99           N  
ATOM   3451  CA  GLU F 100     -13.174  68.094  22.457  1.00111.69           C  
ATOM   3452  C   GLU F 100     -11.869  68.591  23.079  1.00123.05           C  
ATOM   3453  O   GLU F 100     -11.136  67.795  23.669  1.00125.27           O  
ATOM   3454  CB  GLU F 100     -12.917  67.087  21.341  1.00114.92           C  
ATOM   3455  CG  GLU F 100     -14.166  66.483  20.697  1.00113.92           C  
ATOM   3456  CD  GLU F 100     -14.857  67.259  19.584  1.00113.50           C  
ATOM   3457  OE1 GLU F 100     -14.426  68.403  19.311  1.00119.96           O  
ATOM   3458  OE2 GLU F 100     -15.842  66.739  19.001  1.00 84.55           O  
ATOM   3459  N   GLY F 101     -11.616  69.906  22.951  1.00122.20           N  
ATOM   3460  CA  GLY F 101     -10.465  70.610  23.523  1.00124.02           C  
ATOM   3461  C   GLY F 101      -9.227  70.548  22.675  1.00131.71           C  
ATOM   3462  O   GLY F 101      -8.125  70.785  23.174  1.00133.25           O  
ATOM   3463  N   GLY F 102      -9.424  70.242  21.396  1.00129.87           N  
ATOM   3464  CA  GLY F 102      -8.350  70.154  20.419  1.00132.74           C  
ATOM   3465  C   GLY F 102      -7.899  71.492  19.866  1.00137.42           C  
ATOM   3466  O   GLY F 102      -6.924  71.544  19.109  1.00141.06           O  
ATOM   3467  N   ASN F 103      -8.607  72.588  20.220  1.00130.08           N  
ATOM   3468  CA  ASN F 103      -8.288  73.917  19.709  1.00130.17           C  
ATOM   3469  C   ASN F 103      -8.245  74.934  20.833  1.00129.07           C  
ATOM   3470  O   ASN F 103      -9.284  75.220  21.425  1.00126.55           O  
ATOM   3471  CB  ASN F 103      -9.287  74.325  18.614  1.00132.68           C  
ATOM   3472  CG  ASN F 103      -8.850  75.499  17.763  1.00167.40           C  
ATOM   3473  OD1 ASN F 103      -8.163  76.417  18.219  1.00163.67           O  
ATOM   3474  ND2 ASN F 103      -9.280  75.527  16.510  1.00162.94           N  
ATOM   3475  N   ARG F 104      -7.034  75.485  21.106  1.00124.70           N  
ATOM   3476  CA  ARG F 104      -6.744  76.458  22.169  1.00123.41           C  
ATOM   3477  C   ARG F 104      -7.436  77.822  21.958  1.00125.94           C  
ATOM   3478  O   ARG F 104      -7.606  78.577  22.922  1.00124.52           O  
ATOM   3479  CB  ARG F 104      -5.223  76.608  22.425  1.00124.78           C  
ATOM   3480  CG  ARG F 104      -4.367  76.907  21.195  1.00139.14           C  
ATOM   3481  CD  ARG F 104      -3.000  76.245  21.236  1.00152.76           C  
ATOM   3482  NE  ARG F 104      -2.091  76.780  20.211  1.00169.76           N  
ATOM   3483  CZ  ARG F 104      -1.573  76.077  19.201  1.00184.07           C  
ATOM   3484  NH1 ARG F 104      -1.862  74.786  19.062  1.00170.82           N  
ATOM   3485  NH2 ARG F 104      -0.753  76.658  18.329  1.00167.35           N  
ATOM   3486  N   ASN F 105      -7.892  78.114  20.729  1.00123.36           N  
ATOM   3487  CA  ASN F 105      -8.585  79.370  20.447  1.00124.44           C  
ATOM   3488  C   ASN F 105      -9.951  79.389  21.085  1.00126.13           C  
ATOM   3489  O   ASN F 105     -10.482  80.462  21.387  1.00125.65           O  
ATOM   3490  CB  ASN F 105      -8.746  79.580  18.951  1.00130.10           C  
ATOM   3491  CG  ASN F 105      -7.486  79.433  18.137  1.00165.88           C  
ATOM   3492  OD1 ASN F 105      -6.362  79.748  18.574  1.00161.62           O  
ATOM   3493  ND2 ASN F 105      -7.663  78.932  16.920  1.00161.54           N  
ATOM   3494  N   TYR F 106     -10.515  78.190  21.286  1.00121.30           N  
ATOM   3495  CA  TYR F 106     -11.838  77.990  21.847  1.00118.13           C  
ATOM   3496  C   TYR F 106     -11.789  77.603  23.329  1.00120.53           C  
ATOM   3497  O   TYR F 106     -12.691  76.910  23.808  1.00118.09           O  
ATOM   3498  CB  TYR F 106     -12.623  77.005  20.968  1.00118.24           C  
ATOM   3499  CG  TYR F 106     -12.727  77.501  19.538  1.00124.01           C  
ATOM   3500  CD1 TYR F 106     -13.483  78.630  19.223  1.00126.87           C  
ATOM   3501  CD2 TYR F 106     -11.990  76.904  18.514  1.00127.74           C  
ATOM   3502  CE1 TYR F 106     -13.542  79.128  17.917  1.00132.30           C  
ATOM   3503  CE2 TYR F 106     -12.025  77.403  17.205  1.00131.63           C  
ATOM   3504  CZ  TYR F 106     -12.810  78.514  16.906  1.00143.34           C  
ATOM   3505  OH  TYR F 106     -12.881  79.009  15.612  1.00146.97           O  
ATOM   3506  N   TRP F 107     -10.753  78.115  24.066  1.00119.04           N  
ATOM   3507  CA  TRP F 107     -10.550  77.981  25.529  1.00118.56           C  
ATOM   3508  C   TRP F 107     -10.732  79.363  26.155  1.00124.27           C  
ATOM   3509  O   TRP F 107     -10.639  80.377  25.456  1.00126.47           O  
ATOM   3510  CB  TRP F 107      -9.129  77.525  25.905  1.00119.09           C  
ATOM   3511  CG  TRP F 107      -8.651  76.201  25.391  1.00119.85           C  
ATOM   3512  CD1 TRP F 107      -9.311  75.343  24.563  1.00121.18           C  
ATOM   3513  CD2 TRP F 107      -7.355  75.626  25.616  1.00121.85           C  
ATOM   3514  NE1 TRP F 107      -8.523  74.248  24.288  1.00121.74           N  
ATOM   3515  CE2 TRP F 107      -7.312  74.401  24.912  1.00125.11           C  
ATOM   3516  CE3 TRP F 107      -6.225  76.023  26.362  1.00125.76           C  
ATOM   3517  CZ2 TRP F 107      -6.186  73.574  24.919  1.00126.34           C  
ATOM   3518  CZ3 TRP F 107      -5.128  75.181  26.409  1.00129.20           C  
ATOM   3519  CH2 TRP F 107      -5.112  73.974  25.693  1.00129.45           C  
ATOM   3520  N   GLY F 108     -10.964  79.397  27.458  1.00119.91           N  
ATOM   3521  CA  GLY F 108     -11.104  80.657  28.172  1.00122.04           C  
ATOM   3522  C   GLY F 108      -9.777  80.903  28.833  1.00131.04           C  
ATOM   3523  O   GLY F 108      -8.879  80.075  28.668  1.00132.10           O  
ATOM   3524  N   GLN F 109      -9.611  82.008  29.578  1.00130.91           N  
ATOM   3525  CA  GLN F 109      -8.317  82.182  30.264  1.00134.92           C  
ATOM   3526  C   GLN F 109      -8.451  81.393  31.554  1.00136.78           C  
ATOM   3527  O   GLN F 109      -9.374  81.665  32.333  1.00138.17           O  
ATOM   3528  CB  GLN F 109      -7.955  83.649  30.499  1.00140.84           C  
ATOM   3529  CG  GLN F 109      -7.716  84.442  29.201  1.00164.00           C  
ATOM   3530  CD  GLN F 109      -8.961  85.019  28.538  1.00180.07           C  
ATOM   3531  OE1 GLN F 109     -10.081  84.842  29.038  1.00173.33           O  
ATOM   3532  NE2 GLN F 109      -8.812  85.697  27.388  1.00168.67           N  
ATOM   3533  N   GLY F 110      -7.610  80.361  31.697  1.00128.39           N  
ATOM   3534  CA  GLY F 110      -7.666  79.357  32.760  1.00125.52           C  
ATOM   3535  C   GLY F 110      -7.816  79.776  34.207  1.00126.59           C  
ATOM   3536  O   GLY F 110      -7.599  80.939  34.537  1.00129.28           O  
ATOM   3537  N   THR F 111      -8.196  78.826  35.082  1.00118.64           N  
ATOM   3538  CA  THR F 111      -8.270  79.051  36.529  1.00119.70           C  
ATOM   3539  C   THR F 111      -7.143  78.252  37.179  1.00126.82           C  
ATOM   3540  O   THR F 111      -6.979  77.068  36.867  1.00125.57           O  
ATOM   3541  CB  THR F 111      -9.657  78.818  37.114  1.00116.22           C  
ATOM   3542  OG1 THR F 111      -9.685  79.282  38.467  1.00116.83           O  
ATOM   3543  CG2 THR F 111     -10.086  77.373  37.053  1.00110.99           C  
ATOM   3544  N   GLN F 112      -6.312  78.910  38.000  1.00127.00           N  
ATOM   3545  CA  GLN F 112      -5.164  78.226  38.575  1.00130.05           C  
ATOM   3546  C   GLN F 112      -5.528  77.329  39.747  1.00136.02           C  
ATOM   3547  O   GLN F 112      -6.212  77.767  40.669  1.00137.22           O  
ATOM   3548  CB  GLN F 112      -4.055  79.226  38.938  1.00135.96           C  
ATOM   3549  CG  GLN F 112      -2.756  78.599  39.444  1.00148.06           C  
ATOM   3550  CD  GLN F 112      -1.958  77.901  38.375  1.00161.61           C  
ATOM   3551  OE1 GLN F 112      -1.500  78.517  37.403  1.00156.13           O  
ATOM   3552  NE2 GLN F 112      -1.678  76.620  38.591  1.00152.76           N  
ATOM   3553  N   VAL F 113      -5.054  76.069  39.701  1.00132.41           N  
ATOM   3554  CA  VAL F 113      -5.221  75.070  40.753  1.00133.16           C  
ATOM   3555  C   VAL F 113      -3.833  74.641  41.226  1.00143.69           C  
ATOM   3556  O   VAL F 113      -2.995  74.238  40.410  1.00143.53           O  
ATOM   3557  CB  VAL F 113      -6.077  73.873  40.292  1.00132.39           C  
ATOM   3558  CG1 VAL F 113      -6.158  72.807  41.374  1.00133.81           C  
ATOM   3559  CG2 VAL F 113      -7.471  74.331  39.897  1.00128.47           C  
ATOM   3560  N   THR F 114      -3.580  74.770  42.541  1.00145.00           N  
ATOM   3561  CA  THR F 114      -2.310  74.397  43.155  1.00149.94           C  
ATOM   3562  C   THR F 114      -2.530  73.553  44.423  1.00158.56           C  
ATOM   3563  O   THR F 114      -2.916  74.076  45.472  1.00161.34           O  
ATOM   3564  CB  THR F 114      -1.383  75.625  43.356  1.00160.33           C  
ATOM   3565  OG1 THR F 114      -2.000  76.547  44.253  1.00163.08           O  
ATOM   3566  CG2 THR F 114      -1.025  76.340  42.051  1.00155.54           C  
ATOM   3567  N   VAL F 115      -2.294  72.247  44.315  1.00155.71           N  
ATOM   3568  CA  VAL F 115      -2.402  71.288  45.417  1.00159.01           C  
ATOM   3569  C   VAL F 115      -1.015  71.095  46.095  1.00173.88           C  
ATOM   3570  O   VAL F 115      -0.151  70.400  45.560  1.00174.73           O  
ATOM   3571  CB  VAL F 115      -3.108  69.974  44.956  1.00158.69           C  
ATOM   3572  CG1 VAL F 115      -2.313  69.246  43.890  1.00155.35           C  
ATOM   3573  CG2 VAL F 115      -3.463  69.046  46.106  1.00162.03           C  
ATOM   3574  N   SER F 116      -0.789  71.774  47.236  1.00176.87           N  
ATOM   3575  CA  SER F 116       0.481  71.752  47.963  1.00179.92           C  
ATOM   3576  C   SER F 116       0.325  71.726  49.491  1.00188.53           C  
ATOM   3577  O   SER F 116      -0.769  71.964  50.014  1.00187.52           O  
ATOM   3578  CB  SER F 116       1.341  72.945  47.541  1.00182.41           C  
ATOM   3579  OG  SER F 116       2.632  72.938  48.129  1.00189.39           O  
ATOM   3580  N   SER F 117       1.459  71.469  50.195  1.00104.25           N  
ATOM   3581  CA  SER F 117       1.605  71.406  51.665  1.00141.40           C  
ATOM   3582  C   SER F 117       2.565  72.501  52.192  1.00176.51           C  
ATOM   3583  O   SER F 117       3.142  73.288  51.429  1.00138.15           O  
ATOM   3584  CB  SER F 117       2.111  70.029  52.101  1.00143.57           C  
ATOM   3585  OG  SER F 117       1.338  68.962  51.577  1.00146.85           O  
