# Supplementary material for: A non-redundant data set of nanobody-antigen crystal structures
Source: Data Brief. 2019 Mar 6;24:103754. doi: 10.1016/j.dib.2019.103754 (PMC6441729; doi:10.1016/j.dib.2019.103754)
Supplement: Multimedia component 6 [file mmc6.zip › extended_dataset/complex_3/6fv0_3.pdb]

ATOM      1  N   ARG A 214      50.125  -4.641   1.058  1.00107.98           N  
ATOM      2  CA  ARG A 214      48.854  -4.153   1.594  1.00107.49           C  
ATOM      3  C   ARG A 214      48.972  -2.820   2.346  1.00110.58           C  
ATOM      4  O   ARG A 214      47.993  -2.073   2.403  1.00109.72           O  
ATOM      5  CB  ARG A 214      48.158  -5.220   2.466  1.00108.09           C  
ATOM      6  CG  ARG A 214      48.959  -5.682   3.688  1.00119.60           C  
ATOM      7  CD  ARG A 214      48.076  -6.215   4.802  1.00131.06           C  
ATOM      8  NE  ARG A 214      47.499  -7.523   4.484  1.00141.65           N  
ATOM      9  CZ  ARG A 214      46.885  -8.309   5.364  1.00156.19           C  
ATOM     10  NH1 ARG A 214      46.770  -7.935   6.633  1.00143.12           N  
ATOM     11  NH2 ARG A 214      46.390  -9.479   4.984  1.00143.28           N  
ATOM     12  N   THR A 215      50.164  -2.535   2.927  1.00106.99           N  
ATOM     13  CA  THR A 215      50.471  -1.321   3.700  1.00106.67           C  
ATOM     14  C   THR A 215      50.111  -0.044   2.929  1.00109.88           C  
ATOM     15  O   THR A 215      49.467   0.839   3.495  1.00109.50           O  
ATOM     16  CB  THR A 215      51.939  -1.332   4.185  1.00115.34           C  
ATOM     17  OG1 THR A 215      52.257  -2.618   4.718  1.00116.28           O  
ATOM     18  CG2 THR A 215      52.224  -0.260   5.237  1.00113.40           C  
ATOM     19  N   LEU A 216      50.497   0.019   1.636  1.00105.71           N  
ATOM     20  CA  LEU A 216      50.252   1.128   0.709  1.00105.11           C  
ATOM     21  C   LEU A 216      48.759   1.494   0.575  1.00108.03           C  
ATOM     22  O   LEU A 216      48.435   2.684   0.546  1.00107.68           O  
ATOM     23  CB  LEU A 216      50.907   0.807  -0.655  1.00105.25           C  
ATOM     24  CG  LEU A 216      50.196   1.209  -1.949  1.00110.04           C  
ATOM     25  CD1 LEU A 216      50.452   2.671  -2.295  1.00110.18           C  
ATOM     26  CD2 LEU A 216      50.622   0.310  -3.083  1.00112.62           C  
ATOM     27  N   HIS A 217      47.868   0.477   0.504  1.00103.57           N  
ATOM     28  CA  HIS A 217      46.411   0.640   0.400  1.00102.96           C  
ATOM     29  C   HIS A 217      45.863   1.399   1.617  1.00105.64           C  
ATOM     30  O   HIS A 217      44.966   2.233   1.472  1.00104.78           O  
ATOM     31  CB  HIS A 217      45.739  -0.740   0.228  1.00103.80           C  
ATOM     32  CG  HIS A 217      44.258  -0.773   0.473  1.00106.96           C  
ATOM     33  ND1 HIS A 217      43.355  -0.352  -0.486  1.00108.69           N  
ATOM     34  CD2 HIS A 217      43.573  -1.229   1.548  1.00108.36           C  
ATOM     35  CE1 HIS A 217      42.157  -0.540   0.043  1.00107.79           C  
ATOM     36  NE2 HIS A 217      42.238  -1.065   1.265  1.00107.92           N  
ATOM     37  N   ASN A 218      46.440   1.130   2.802  1.00101.77           N  
ATOM     38  CA  ASN A 218      46.075   1.774   4.062  1.00101.19           C  
ATOM     39  C   ASN A 218      46.644   3.194   4.147  1.00104.85           C  
ATOM     40  O   ASN A 218      46.076   4.039   4.836  1.00103.88           O  
ATOM     41  CB  ASN A 218      46.543   0.928   5.252  1.00101.08           C  
ATOM     42  CG  ASN A 218      45.991  -0.482   5.267  1.00118.61           C  
ATOM     43  OD1 ASN A 218      44.776  -0.712   5.194  1.00111.40           O  
ATOM     44  ND2 ASN A 218      46.874  -1.460   5.379  1.00108.85           N  
ATOM     45  N   LEU A 219      47.757   3.457   3.441  1.00101.99           N  
ATOM     46  CA  LEU A 219      48.419   4.763   3.442  1.00101.89           C  
ATOM     47  C   LEU A 219      47.695   5.814   2.596  1.00105.04           C  
ATOM     48  O   LEU A 219      47.617   6.973   3.014  1.00104.49           O  
ATOM     49  CB  LEU A 219      49.895   4.646   3.015  1.00102.27           C  
ATOM     50  CG  LEU A 219      50.800   3.728   3.848  1.00107.42           C  
ATOM     51  CD1 LEU A 219      52.095   3.466   3.137  1.00107.77           C  
ATOM     52  CD2 LEU A 219      51.069   4.293   5.232  1.00110.24           C  
ATOM     53  N   VAL A 220      47.174   5.415   1.413  1.00101.04           N  
ATOM     54  CA  VAL A 220      46.467   6.311   0.488  1.00100.71           C  
ATOM     55  C   VAL A 220      45.164   6.843   1.097  1.00103.92           C  
ATOM     56  O   VAL A 220      44.957   8.060   1.088  1.00103.39           O  
ATOM     57  CB  VAL A 220      46.248   5.701  -0.923  1.00104.84           C  
ATOM     58  CG1 VAL A 220      45.512   6.680  -1.832  1.00104.76           C  
ATOM     59  CG2 VAL A 220      47.571   5.279  -1.557  1.00104.81           C  
ATOM     60  N   ILE A 221      44.303   5.943   1.633  1.00103.72           N  
ATOM     61  CA  ILE A 221      43.024   6.297   2.275  1.00103.59           C  
ATOM     62  C   ILE A 221      43.243   7.358   3.377  1.00106.98           C  
ATOM     63  O   ILE A 221      42.450   8.295   3.480  1.00106.28           O  
ATOM     64  CB  ILE A 221      42.209   5.046   2.751  1.00107.12           C  
ATOM     65  CG1 ILE A 221      40.859   5.444   3.411  1.00107.92           C  
ATOM     66  CG2 ILE A 221      43.032   4.108   3.646  1.00108.36           C  
ATOM     67  CD1 ILE A 221      39.802   4.319   3.558  1.00117.13           C  
ATOM     68  N   GLN A 222      44.362   7.243   4.131  1.00103.51           N  
ATOM     69  CA  GLN A 222      44.774   8.174   5.184  1.00103.22           C  
ATOM     70  C   GLN A 222      45.086   9.560   4.609  1.00106.73           C  
ATOM     71  O   GLN A 222      44.636  10.563   5.168  1.00106.13           O  
ATOM     72  CB  GLN A 222      45.987   7.623   5.947  1.00104.70           C  
ATOM     73  CG  GLN A 222      45.630   6.572   6.997  1.00122.37           C  
ATOM     74  CD  GLN A 222      46.837   5.873   7.584  1.00142.42           C  
ATOM     75  OE1 GLN A 222      47.984   6.330   7.475  1.00138.22           O  
ATOM     76  NE2 GLN A 222      46.601   4.745   8.238  1.00134.43           N  
ATOM     77  N   TYR A 223      45.839   9.611   3.487  1.00103.27           N  
ATOM     78  CA  TYR A 223      46.196  10.853   2.796  1.00103.02           C  
ATOM     79  C   TYR A 223      44.974  11.501   2.134  1.00106.78           C  
ATOM     80  O   TYR A 223      44.861  12.729   2.129  1.00106.22           O  
ATOM     81  CB  TYR A 223      47.314  10.613   1.767  1.00104.30           C  
ATOM     82  CG  TYR A 223      48.707  10.780   2.335  1.00106.08           C  
ATOM     83  CD1 TYR A 223      49.466   9.674   2.708  1.00108.16           C  
ATOM     84  CD2 TYR A 223      49.265  12.043   2.508  1.00106.81           C  
ATOM     85  CE1 TYR A 223      50.748   9.822   3.236  1.00109.16           C  
ATOM     86  CE2 TYR A 223      50.542  12.204   3.042  1.00107.87           C  
ATOM     87  CZ  TYR A 223      51.284  11.089   3.399  1.00115.63           C  
ATOM     88  OH  TYR A 223      52.548  11.244   3.918  1.00116.91           O  
ATOM     89  N   ALA A 224      44.059  10.667   1.594  1.00103.41           N  
ATOM     90  CA  ALA A 224      42.819  11.091   0.941  1.00103.40           C  
ATOM     91  C   ALA A 224      41.830  11.704   1.943  1.00107.76           C  
ATOM     92  O   ALA A 224      41.195  12.711   1.622  1.00107.54           O  
ATOM     93  CB  ALA A 224      42.178   9.913   0.224  1.00104.03           C  
ATOM     94  N   SER A 225      41.725  11.111   3.160  1.00104.50           N  
ATOM     95  CA  SER A 225      40.849  11.565   4.251  1.00104.72           C  
ATOM     96  C   SER A 225      41.178  12.990   4.700  1.00108.61           C  
ATOM     97  O   SER A 225      40.283  13.723   5.120  1.00108.29           O  
ATOM     98  CB  SER A 225      40.941  10.616   5.442  1.00108.63           C  
ATOM     99  OG  SER A 225      40.497   9.315   5.096  1.00118.17           O  
ATOM    100  N   GLN A 226      42.462  13.376   4.596  1.00105.21           N  
ATOM    101  CA  GLN A 226      42.963  14.704   4.940  1.00105.15           C  
ATOM    102  C   GLN A 226      42.744  15.715   3.801  1.00108.78           C  
ATOM    103  O   GLN A 226      42.891  16.921   4.012  1.00108.61           O  
ATOM    104  CB  GLN A 226      44.454  14.624   5.310  1.00106.45           C  
ATOM    105  CG  GLN A 226      44.736  14.823   6.800  1.00124.55           C  
ATOM    106  CD  GLN A 226      44.625  16.264   7.247  1.00146.01           C  
ATOM    107  OE1 GLN A 226      45.226  17.177   6.666  1.00142.15           O  
ATOM    108  NE2 GLN A 226      43.877  16.493   8.317  1.00138.43           N  
ATOM    109  N   GLY A 227      42.390  15.212   2.619  1.00104.81           N  
ATOM    110  CA  GLY A 227      42.165  16.026   1.432  1.00104.56           C  
ATOM    111  C   GLY A 227      43.453  16.407   0.728  1.00107.67           C  
ATOM    112  O   GLY A 227      43.497  17.421   0.025  1.00107.42           O  
ATOM    113  N   ARG A 228      44.512  15.593   0.918  1.00103.54           N  
ATOM    114  CA  ARG A 228      45.827  15.798   0.305  1.00103.28           C  
ATOM    115  C   ARG A 228      45.859  15.099  -1.062  1.00106.35           C  
ATOM    116  O   ARG A 228      46.567  14.104  -1.242  1.00105.85           O  
ATOM    117  CB  ARG A 228      46.954  15.282   1.226  1.00103.54           C  
ATOM    118  CG  ARG A 228      47.146  16.080   2.504  1.00114.36           C  
ATOM    119  CD  ARG A 228      48.349  15.579   3.271  1.00125.73           C  
ATOM    120  NE  ARG A 228      48.358  16.074   4.647  1.00136.83           N  
ATOM    121  CZ  ARG A 228      49.347  15.870   5.512  1.00153.16           C  
ATOM    122  NH1 ARG A 228      50.426  15.186   5.151  1.00141.25           N  
ATOM    123  NH2 ARG A 228      49.268  16.356   6.744  1.00140.78           N  
ATOM    124  N   TYR A 229      45.070  15.623  -2.020  1.00102.46           N  
ATOM    125  CA  TYR A 229      44.943  15.075  -3.374  1.00101.96           C  
ATOM    126  C   TYR A 229      46.226  15.205  -4.191  1.00105.69           C  
ATOM    127  O   TYR A 229      46.494  14.349  -5.032  1.00105.12           O  
ATOM    128  CB  TYR A 229      43.729  15.675  -4.106  1.00103.16           C  
ATOM    129  CG  TYR A 229      42.422  15.437  -3.377  1.00104.68           C  
ATOM    130  CD1 TYR A 229      41.798  16.462  -2.672  1.00106.91           C  
ATOM    131  CD2 TYR A 229      41.840  14.173  -3.342  1.00105.05           C  
ATOM    132  CE1 TYR A 229      40.607  16.242  -1.979  1.00107.65           C  
ATOM    133  CE2 TYR A 229      40.651  13.941  -2.652  1.00105.88           C  
ATOM    134  CZ  TYR A 229      40.037  14.979  -1.971  1.00113.17           C  
ATOM    135  OH  TYR A 229      38.865  14.753  -1.291  1.00113.36           O  
ATOM    136  N   GLU A 230      47.047  16.231  -3.891  1.00102.51           N  
ATOM    137  CA  GLU A 230      48.344  16.490  -4.531  1.00102.67           C  
ATOM    138  C   GLU A 230      49.383  15.409  -4.164  1.00105.53           C  
ATOM    139  O   GLU A 230      50.409  15.296  -4.839  1.00105.47           O  
ATOM    140  CB  GLU A 230      48.875  17.876  -4.123  1.00104.61           C  
ATOM    141  CG  GLU A 230      48.077  19.050  -4.663  1.00115.69           C  
ATOM    142  CD  GLU A 230      48.526  20.389  -4.111  1.00135.65           C  
ATOM    143  OE1 GLU A 230      48.141  20.721  -2.966  1.00127.79           O  
ATOM    144  OE2 GLU A 230      49.264  21.107  -4.823  1.00129.60           O  
ATOM    145  N   VAL A 231      49.115  14.633  -3.089  1.00 91.09           N  
ATOM    146  CA  VAL A 231      49.975  13.557  -2.577  1.00 90.39           C  
ATOM    147  C   VAL A 231      49.332  12.171  -2.812  1.00 91.68           C  
ATOM    148  O   VAL A 231      50.036  11.234  -3.198  1.00 90.58           O  
ATOM    149  CB  VAL A 231      50.347  13.784  -1.081  1.00 95.53           C  
ATOM    150  CG1 VAL A 231      51.233  12.662  -0.547  1.00 95.08           C  
ATOM    151  CG2 VAL A 231      51.019  15.139  -0.875  1.00 96.37           C  
ATOM    152  N   ALA A 232      48.005  12.051  -2.580  1.00 87.03           N  
ATOM    153  CA  ALA A 232      47.250  10.802  -2.742  1.00 85.42           C  
ATOM    154  C   ALA A 232      47.178  10.304  -4.190  1.00 85.98           C  
ATOM    155  O   ALA A 232      47.377   9.109  -4.419  1.00 85.16           O  
ATOM    156  CB  ALA A 232      45.853  10.944  -2.159  1.00 86.53           C  
ATOM    157  N   VAL A 233      46.903  11.207  -5.158  1.00 80.45           N  
ATOM    158  CA  VAL A 233      46.812  10.864  -6.586  1.00 78.58           C  
ATOM    159  C   VAL A 233      48.184  10.355  -7.117  1.00 80.77           C  
ATOM    160  O   VAL A 233      48.200   9.228  -7.617  1.00 79.25           O  
ATOM    161  CB  VAL A 233      46.174  11.982  -7.461  1.00 81.60           C  
ATOM    162  CG1 VAL A 233      46.243  11.648  -8.950  1.00 80.41           C  
ATOM    163  CG2 VAL A 233      44.732  12.238  -7.047  1.00 81.35           C  
ATOM    164  N   PRO A 234      49.340  11.072  -6.959  1.00 77.75           N  
ATOM    165  CA  PRO A 234      50.617  10.514  -7.448  1.00 77.41           C  
ATOM    166  C   PRO A 234      51.039   9.220  -6.752  1.00 80.76           C  
ATOM    167  O   PRO A 234      51.789   8.448  -7.344  1.00 80.18           O  
ATOM    168  CB  PRO A 234      51.622  11.643  -7.199  1.00 79.83           C  
ATOM    169  CG  PRO A 234      50.797  12.871  -7.095  1.00 84.38           C  
ATOM    170  CD  PRO A 234      49.557  12.419  -6.396  1.00 79.96           C  
ATOM    171  N   LEU A 235      50.543   8.971  -5.516  1.00 77.18           N  
ATOM    172  CA  LEU A 235      50.814   7.744  -4.762  1.00 76.82           C  
ATOM    173  C   LEU A 235      50.165   6.548  -5.452  1.00 78.95           C  
ATOM    174  O   LEU A 235      50.831   5.533  -5.644  1.00 78.78           O  
ATOM    175  CB  LEU A 235      50.317   7.847  -3.309  1.00 77.36           C  
ATOM    176  CG  LEU A 235      51.357   8.209  -2.245  1.00 82.85           C  
ATOM    177  CD1 LEU A 235      50.680   8.618  -0.951  1.00 83.61           C  
ATOM    178  CD2 LEU A 235      52.330   7.054  -1.984  1.00 84.97           C  
ATOM    179  N   CYS A 236      48.878   6.684  -5.844  1.00 73.88           N  
ATOM    180  CA  CYS A 236      48.107   5.659  -6.552  1.00 72.86           C  
ATOM    181  C   CYS A 236      48.699   5.418  -7.933  1.00 76.15           C  
ATOM    182  O   CYS A 236      48.921   4.266  -8.303  1.00 75.96           O  
ATOM    183  CB  CYS A 236      46.638   6.058  -6.648  1.00 72.64           C  
ATOM    184  SG  CYS A 236      45.692   5.793  -5.132  1.00 76.74           S  
ATOM    185  N   LYS A 237      48.952   6.512  -8.687  1.00 71.93           N  
ATOM    186  CA  LYS A 237      49.520   6.498 -10.036  1.00 71.52           C  
ATOM    187  C   LYS A 237      50.875   5.798 -10.081  1.00 76.44           C  
ATOM    188  O   LYS A 237      51.070   4.924 -10.926  1.00 76.46           O  
ATOM    189  CB  LYS A 237      49.606   7.920 -10.609  1.00 73.22           C  
ATOM    190  CG  LYS A 237      48.273   8.446 -11.128  1.00 83.74           C  
ATOM    191  CD  LYS A 237      48.380   9.907 -11.537  1.00 92.49           C  
ATOM    192  CE  LYS A 237      47.319  10.317 -12.527  1.00 98.24           C  
ATOM    193  NZ  LYS A 237      47.651   9.879 -13.909  1.00104.26           N  
ATOM    194  N   GLN A 238      51.791   6.145  -9.150  1.00 73.81           N  
ATOM    195  CA  GLN A 238      53.111   5.523  -9.071  1.00 74.65           C  
ATOM    196  C   GLN A 238      53.051   4.069  -8.598  1.00 78.94           C  
ATOM    197  O   GLN A 238      53.876   3.263  -9.029  1.00 79.68           O  
ATOM    198  CB  GLN A 238      54.091   6.353  -8.224  1.00 76.59           C  
ATOM    199  CG  GLN A 238      54.990   7.294  -9.038  1.00 92.30           C  
ATOM    200  CD  GLN A 238      55.979   6.604  -9.964  1.00112.31           C  
ATOM    201  OE1 GLN A 238      56.320   7.123 -11.032  1.00108.97           O  
ATOM    202  NE2 GLN A 238      56.477   5.428  -9.585  1.00102.27           N  
ATOM    203  N   ALA A 239      52.070   3.731  -7.735  1.00 74.72           N  
ATOM    204  CA  ALA A 239      51.848   2.365  -7.253  1.00 74.30           C  
ATOM    205  C   ALA A 239      51.344   1.504  -8.411  1.00 77.79           C  
ATOM    206  O   ALA A 239      51.825   0.386  -8.585  1.00 78.07           O  
ATOM    207  CB  ALA A 239      50.836   2.360  -6.121  1.00 74.48           C  
ATOM    208  N   LEU A 240      50.413   2.053  -9.230  1.00 73.16           N  
ATOM    209  CA  LEU A 240      49.853   1.396 -10.416  1.00 73.00           C  
ATOM    210  C   LEU A 240      50.913   1.206 -11.501  1.00 77.19           C  
ATOM    211  O   LEU A 240      50.815   0.260 -12.282  1.00 77.56           O  
ATOM    212  CB  LEU A 240      48.663   2.188 -10.982  1.00 72.45           C  
ATOM    213  CG  LEU A 240      47.327   2.040 -10.256  1.00 76.81           C  
ATOM    214  CD1 LEU A 240      46.448   3.250 -10.496  1.00 76.68           C  
ATOM    215  CD2 LEU A 240      46.598   0.784 -10.691  1.00 79.07           C  
ATOM    216  N   GLU A 241      51.917   2.106 -11.550  1.00 94.74           N  
ATOM    217  CA  GLU A 241      53.028   2.046 -12.497  1.00 94.70           C  
ATOM    218  C   GLU A 241      53.920   0.845 -12.146  1.00 97.71           C  
ATOM    219  O   GLU A 241      54.281   0.077 -13.039  1.00 96.39           O  
ATOM    220  CB  GLU A 241      53.831   3.359 -12.467  1.00 97.61           C  
ATOM    221  CG  GLU A 241      54.661   3.597 -13.716  1.00109.43           C  
ATOM    222  CD  GLU A 241      55.650   4.743 -13.616  1.00134.69           C  
ATOM    223  OE1 GLU A 241      55.206   5.913 -13.585  1.00130.33           O  
ATOM    224  OE2 GLU A 241      56.871   4.470 -13.595  1.00131.09           O  
ATOM    225  N   ASP A 242      54.227   0.668 -10.837  1.00 94.90           N  
ATOM    226  CA  ASP A 242      55.038  -0.429 -10.296  1.00 94.98           C  
ATOM    227  C   ASP A 242      54.366  -1.788 -10.506  1.00 97.11           C  
ATOM    228  O   ASP A 242      55.025  -2.725 -10.959  1.00 96.50           O  
ATOM    229  CB  ASP A 242      55.311  -0.225  -8.790  1.00 98.30           C  
ATOM    230  CG  ASP A 242      56.113   1.008  -8.414  1.00110.60           C  
ATOM    231  OD1 ASP A 242      57.070   1.345  -9.149  1.00111.90           O  
ATOM    232  OD2 ASP A 242      55.832   1.592  -7.345  1.00117.42           O  
ATOM    233  N   LEU A 243      53.060  -1.887 -10.171  1.00 92.54           N  
ATOM    234  CA  LEU A 243      52.255  -3.110 -10.280  1.00 91.40           C  
ATOM    235  C   LEU A 243      52.067  -3.602 -11.712  1.00 94.91           C  
ATOM    236  O   LEU A 243      52.022  -4.814 -11.927  1.00 94.36           O  
ATOM    237  CB  LEU A 243      50.885  -2.933  -9.603  1.00 91.03           C  
ATOM    238  CG  LEU A 243      50.876  -2.779  -8.084  1.00 96.20           C  
ATOM    239  CD1 LEU A 243      49.615  -2.085  -7.622  1.00 96.06           C  
ATOM    240  CD2 LEU A 243      51.044  -4.117  -7.386  1.00 98.52           C  
ATOM    241  N   GLU A 244      51.942  -2.675 -12.683  1.00 91.61           N  
ATOM    242  CA  GLU A 244      51.753  -3.023 -14.093  1.00 91.29           C  
ATOM    243  C   GLU A 244      53.039  -3.505 -14.769  1.00 96.05           C  
ATOM    244  O   GLU A 244      52.970  -4.120 -15.834  1.00 95.61           O  
ATOM    245  CB  GLU A 244      51.091  -1.881 -14.875  1.00 92.56           C  
ATOM    246  CG  GLU A 244      49.590  -1.822 -14.642  1.00102.77           C  
ATOM    247  CD  GLU A 244      48.747  -1.299 -15.788  1.00122.46           C  
ATOM    248  OE1 GLU A 244      48.993  -1.700 -16.949  1.00113.34           O  
ATOM    249  OE2 GLU A 244      47.788  -0.542 -15.511  1.00116.73           O  
ATOM    250  N   LYS A 245      54.202  -3.246 -14.144  1.00 93.58           N  
ATOM    251  CA  LYS A 245      55.508  -3.691 -14.634  1.00 93.72           C  
ATOM    252  C   LYS A 245      55.908  -5.002 -13.944  1.00 97.76           C  
ATOM    253  O   LYS A 245      56.669  -5.786 -14.515  1.00 97.26           O  
ATOM    254  CB  LYS A 245      56.574  -2.611 -14.396  1.00 97.12           C  
ATOM    255  N   THR A 246      55.382  -5.234 -12.721  1.00 94.51           N  
ATOM    256  CA  THR A 246      55.652  -6.418 -11.899  1.00 94.52           C  
ATOM    257  C   THR A 246      54.717  -7.593 -12.242  1.00 97.58           C  
ATOM    258  O   THR A 246      55.207  -8.694 -12.504  1.00 96.96           O  
ATOM    259  CB  THR A 246      55.629  -6.051 -10.393  1.00103.80           C  
ATOM    260  OG1 THR A 246      56.457  -4.910 -10.161  1.00103.69           O  
ATOM    261  CG2 THR A 246      56.080  -7.201  -9.491  1.00103.52           C  
ATOM    262  N   SER A 247      53.384  -7.362 -12.223  1.00 93.78           N  
ATOM    263  CA  SER A 247      52.379  -8.405 -12.473  1.00 93.35           C  
ATOM    264  C   SER A 247      51.343  -8.067 -13.576  1.00 96.26           C  
ATOM    265  O   SER A 247      50.307  -8.732 -13.673  1.00 95.97           O  
ATOM    266  CB  SER A 247      51.681  -8.787 -11.170  1.00 97.27           C  
ATOM    267  OG  SER A 247      51.279  -7.645 -10.430  1.00106.09           O  
ATOM    268  N   GLY A 248      51.657  -7.080 -14.416  1.00 92.30           N  
ATOM    269  CA  GLY A 248      50.804  -6.663 -15.525  1.00 91.98           C  
ATOM    270  C   GLY A 248      49.548  -5.915 -15.121  1.00 95.38           C  
ATOM    271  O   GLY A 248      49.408  -5.505 -13.965  1.00 94.70           O  
ATOM    272  N   HIS A 249      48.625  -5.729 -16.083  1.00 91.70           N  
ATOM    273  CA  HIS A 249      47.361  -5.021 -15.878  1.00 91.16           C  
ATOM    274  C   HIS A 249      46.319  -5.893 -15.171  1.00 95.28           C  
ATOM    275  O   HIS A 249      45.724  -5.443 -14.191  1.00 94.54           O  
ATOM    276  CB  HIS A 249      46.822  -4.467 -17.210  1.00 92.12           C  
ATOM    277  CG  HIS A 249      45.616  -3.587 -17.071  1.00 95.31           C  
ATOM    278  ND1 HIS A 249      45.705  -2.321 -16.519  1.00 96.40           N  
ATOM    279  CD2 HIS A 249      44.335  -3.810 -17.446  1.00 97.46           C  
ATOM    280  CE1 HIS A 249      44.481  -1.824 -16.562  1.00 95.66           C  
ATOM    281  NE2 HIS A 249      43.623  -2.682 -17.114  1.00 96.64           N  
ATOM    282  N   ASP A 250      46.100  -7.132 -15.660  1.00 92.38           N  
ATOM    283  CA  ASP A 250      45.126  -8.056 -15.077  1.00 92.70           C  
ATOM    284  C   ASP A 250      45.680  -8.758 -13.824  1.00 96.22           C  
ATOM    285  O   ASP A 250      46.106  -9.916 -13.877  1.00 96.43           O  
ATOM    286  CB  ASP A 250      44.583  -9.045 -16.134  1.00 95.80           C  
ATOM    287  CG  ASP A 250      43.828  -8.413 -17.299  1.00104.77           C  
ATOM    288  OD1 ASP A 250      43.301  -7.288 -17.133  1.00104.01           O  
ATOM    289  OD2 ASP A 250      43.727  -9.063 -18.362  1.00111.63           O  
ATOM    290  N   HIS A 251      45.672  -8.028 -12.694  1.00 92.08           N  
ATOM    291  CA  HIS A 251      46.141  -8.475 -11.377  1.00 91.89           C  
ATOM    292  C   HIS A 251      45.244  -7.856 -10.276  1.00 94.17           C  
ATOM    293  O   HIS A 251      44.860  -6.693 -10.421  1.00 92.93           O  
ATOM    294  CB  HIS A 251      47.615  -8.082 -11.175  1.00 92.48           C  
ATOM    295  CG  HIS A 251      48.237  -8.661  -9.942  1.00 96.54           C  
ATOM    296  ND1 HIS A 251      48.658  -9.979  -9.897  1.00 99.03           N  
ATOM    297  CD2 HIS A 251      48.483  -8.082  -8.744  1.00 98.52           C  
ATOM    298  CE1 HIS A 251      49.148 -10.158  -8.680  1.00 98.91           C  
ATOM    299  NE2 HIS A 251      49.065  -9.045  -7.951  1.00 99.03           N  
ATOM    300  N   PRO A 252      44.896  -8.593  -9.186  1.00 90.46           N  
ATOM    301  CA  PRO A 252      44.002  -8.019  -8.156  1.00 89.61           C  
ATOM    302  C   PRO A 252      44.466  -6.720  -7.498  1.00 91.70           C  
ATOM    303  O   PRO A 252      43.626  -5.868  -7.208  1.00 90.74           O  
ATOM    304  CB  PRO A 252      43.868  -9.145  -7.124  1.00 92.39           C  
ATOM    305  CG  PRO A 252      44.202 -10.385  -7.859  1.00 97.85           C  
ATOM    306  CD  PRO A 252      45.239  -9.995  -8.866  1.00 92.93           C  
ATOM    307  N   ASP A 253      45.786  -6.558  -7.275  1.00 78.80           N  
ATOM    308  CA  ASP A 253      46.351  -5.359  -6.644  1.00 77.76           C  
ATOM    309  C   ASP A 253      46.226  -4.106  -7.514  1.00 78.33           C  
ATOM    310  O   ASP A 253      46.161  -2.998  -6.975  1.00 76.67           O  
ATOM    311  CB  ASP A 253      47.797  -5.590  -6.195  1.00 83.47           C  
ATOM    312  CG  ASP A 253      47.940  -6.701  -5.177  1.00 96.71           C  
ATOM    313  OD1 ASP A 253      47.442  -6.532  -4.039  1.00 96.39           O  
ATOM    314  OD2 ASP A 253      48.548  -7.739  -5.514  1.00105.51           O  
ATOM    315  N   VAL A 254      46.166  -4.287  -8.853  1.00 73.53           N  
ATOM    316  CA  VAL A 254      45.979  -3.211  -9.834  1.00 70.96           C  
ATOM    317  C   VAL A 254      44.540  -2.693  -9.682  1.00 69.54           C  
ATOM    318  O   VAL A 254      44.340  -1.487  -9.545  1.00 67.24           O  
ATOM    319  CB  VAL A 254      46.295  -3.681 -11.284  1.00 76.29           C  
ATOM    320  CG1 VAL A 254      45.992  -2.592 -12.314  1.00 74.41           C  
ATOM    321  CG2 VAL A 254      47.742  -4.145 -11.410  1.00 79.78           C  
ATOM    322  N   ALA A 255      43.557  -3.617  -9.650  1.00 64.63           N  
ATOM    323  CA  ALA A 255      42.130  -3.323  -9.479  1.00 62.01           C  
ATOM    324  C   ALA A 255      41.825  -2.659  -8.128  1.00 63.98           C  
ATOM    325  O   ALA A 255      40.933  -1.818  -8.064  1.00 61.95           O  
ATOM    326  CB  ALA A 255      41.314  -4.592  -9.635  1.00 63.06           C  
ATOM    327  N   THR A 256      42.574  -3.025  -7.063  1.00 61.18           N  
ATOM    328  CA  THR A 256      42.450  -2.455  -5.715  1.00 60.10           C  
ATOM    329  C   THR A 256      42.854  -0.972  -5.741  1.00 62.63           C  
ATOM    330  O   THR A 256      42.132  -0.125  -5.210  1.00 60.92           O  
ATOM    331  CB  THR A 256      43.264  -3.295  -4.708  1.00 68.98           C  
ATOM    332  OG1 THR A 256      42.730  -4.619  -4.670  1.00 68.02           O  
ATOM    333  CG2 THR A 256      43.260  -2.708  -3.300  1.00 67.78           C  
ATOM    334  N   MET A 257      43.995  -0.670  -6.386  1.00 59.69           N  
ATOM    335  CA  MET A 257      44.523   0.686  -6.517  1.00 59.14           C  
ATOM    336  C   MET A 257      43.677   1.539  -7.458  1.00 59.26           C  
ATOM    337  O   MET A 257      43.497   2.729  -7.189  1.00 57.97           O  
ATOM    338  CB  MET A 257      46.010   0.673  -6.915  1.00 63.89           C  
ATOM    339  CG  MET A 257      46.923   0.116  -5.827  1.00 69.97           C  
ATOM    340  SD  MET A 257      46.618   0.790  -4.167  1.00 74.00           S  
ATOM    341  CE  MET A 257      47.271   2.450  -4.368  1.00 71.04           C  
ATOM    342  N   LEU A 258      43.119   0.923  -8.527  1.00 54.26           N  
ATOM    343  CA  LEU A 258      42.226   1.600  -9.475  1.00 52.68           C  
ATOM    344  C   LEU A 258      40.943   2.010  -8.759  1.00 54.44           C  
ATOM    345  O   LEU A 258      40.441   3.109  -8.981  1.00 53.82           O  
ATOM    346  CB  LEU A 258      41.880   0.694 -10.674  1.00 52.91           C  
ATOM    347  CG  LEU A 258      42.937   0.521 -11.769  1.00 58.72           C  
ATOM    348  CD1 LEU A 258      42.532  -0.561 -12.725  1.00 59.47           C  
ATOM    349  CD2 LEU A 258      43.172   1.804 -12.540  1.00 60.28           C  
ATOM    350  N   ASN A 259      40.448   1.133  -7.870  1.00 50.05           N  
ATOM    351  CA  ASN A 259      39.244   1.316  -7.066  1.00 48.95           C  
ATOM    352  C   ASN A 259      39.395   2.485  -6.082  1.00 53.50           C  
ATOM    353  O   ASN A 259      38.531   3.363  -6.064  1.00 53.60           O  
ATOM    354  CB  ASN A 259      38.920   0.016  -6.343  1.00 49.51           C  
ATOM    355  CG  ASN A 259      37.525  -0.069  -5.816  1.00 72.60           C  
ATOM    356  OD1 ASN A 259      36.585  -0.420  -6.533  1.00 67.34           O  
ATOM    357  ND2 ASN A 259      37.375   0.200  -4.536  1.00 66.09           N  
ATOM    358  N   ILE A 260      40.495   2.516  -5.297  1.00 50.95           N  
ATOM    359  CA  ILE A 260      40.787   3.581  -4.325  1.00 51.76           C  
ATOM    360  C   ILE A 260      40.995   4.935  -5.031  1.00 54.22           C  
ATOM    361  O   ILE A 260      40.438   5.936  -4.574  1.00 54.46           O  
ATOM    362  CB  ILE A 260      41.958   3.192  -3.361  1.00 57.08           C  
ATOM    363  CG1 ILE A 260      41.594   2.005  -2.431  1.00 58.20           C  
ATOM    364  CG2 ILE A 260      42.504   4.379  -2.551  1.00 60.13           C  
ATOM    365  CD1 ILE A 260      40.234   2.110  -1.538  1.00 69.26           C  
ATOM    366  N   LEU A 261      41.754   4.961  -6.151  1.00 49.40           N  
ATOM    367  CA  LEU A 261      41.998   6.188  -6.924  1.00 49.23           C  
ATOM    368  C   LEU A 261      40.703   6.731  -7.531  1.00 51.30           C  
ATOM    369  O   LEU A 261      40.521   7.946  -7.569  1.00 51.69           O  
ATOM    370  CB  LEU A 261      43.088   5.990  -8.005  1.00 49.63           C  
ATOM    371  CG  LEU A 261      43.514   7.219  -8.840  1.00 54.85           C  
ATOM    372  CD1 LEU A 261      44.005   8.378  -7.963  1.00 56.40           C  
ATOM    373  CD2 LEU A 261      44.572   6.849  -9.864  1.00 57.11           C  
ATOM    374  N   ALA A 262      39.792   5.832  -7.966  1.00 46.36           N  
ATOM    375  CA  ALA A 262      38.485   6.206  -8.517  1.00 45.80           C  
ATOM    376  C   ALA A 262      37.669   6.954  -7.459  1.00 50.79           C  
ATOM    377  O   ALA A 262      37.078   7.989  -7.766  1.00 51.49           O  
ATOM    378  CB  ALA A 262      37.738   4.972  -8.982  1.00 45.73           C  
ATOM    379  N   LEU A 263      37.703   6.468  -6.200  1.00 47.06           N  
ATOM    380  CA  LEU A 263      37.018   7.101  -5.074  1.00 48.01           C  
ATOM    381  C   LEU A 263      37.631   8.457  -4.734  1.00 52.37           C  
ATOM    382  O   LEU A 263      36.914   9.357  -4.303  1.00 53.66           O  
ATOM    383  CB  LEU A 263      36.985   6.186  -3.840  1.00 48.19           C  
ATOM    384  CG  LEU A 263      36.153   4.899  -3.935  1.00 52.78           C  
ATOM    385  CD1 LEU A 263      36.178   4.150  -2.612  1.00 53.22           C  
ATOM    386  CD2 LEU A 263      34.700   5.184  -4.325  1.00 57.06           C  
ATOM    387  N   VAL A 264      38.945   8.611  -4.968  1.00 48.40           N  
ATOM    388  CA  VAL A 264      39.681   9.861  -4.771  1.00 49.35           C  
ATOM    389  C   VAL A 264      39.238  10.857  -5.858  1.00 52.90           C  
ATOM    390  O   VAL A 264      39.004  12.029  -5.551  1.00 54.50           O  
ATOM    391  CB  VAL A 264      41.217   9.609  -4.744  1.00 53.40           C  
ATOM    392  CG1 VAL A 264      42.013  10.894  -4.942  1.00 54.60           C  
ATOM    393  CG2 VAL A 264      41.631   8.915  -3.449  1.00 53.63           C  
ATOM    394  N   TYR A 265      39.069  10.369  -7.109  1.00 47.29           N  
ATOM    395  CA  TYR A 265      38.602  11.166  -8.245  1.00 47.24           C  
ATOM    396  C   TYR A 265      37.161  11.635  -8.059  1.00 51.48           C  
ATOM    397  O   TYR A 265      36.857  12.790  -8.350  1.00 53.13           O  
ATOM    398  CB  TYR A 265      38.751  10.389  -9.564  1.00 47.30           C  
ATOM    399  CG  TYR A 265      40.165  10.320 -10.103  1.00 49.04           C  
ATOM    400  CD1 TYR A 265      41.073  11.351  -9.877  1.00 52.40           C  
ATOM    401  CD2 TYR A 265      40.574   9.256 -10.901  1.00 49.08           C  
ATOM    402  CE1 TYR A 265      42.366  11.306 -10.398  1.00 54.22           C  
ATOM    403  CE2 TYR A 265      41.859   9.209 -11.443  1.00 50.30           C  
ATOM    404  CZ  TYR A 265      42.755  10.230 -11.178  1.00 58.96           C  
ATOM    405  OH  TYR A 265      44.024  10.185 -11.698  1.00 60.90           O  
ATOM    406  N   ARG A 266      36.281  10.741  -7.570  1.00 46.69           N  
ATOM    407  CA  ARG A 266      34.873  11.028  -7.296  1.00 47.85           C  
ATOM    408  C   ARG A 266      34.761  12.183  -6.290  1.00 54.88           C  
ATOM    409  O   ARG A 266      33.965  13.097  -6.504  1.00 56.98           O  
ATOM    410  CB  ARG A 266      34.172   9.763  -6.772  1.00 45.47           C  
ATOM    411  CG  ARG A 266      32.710   9.959  -6.397  1.00 54.26           C  
ATOM    412  CD  ARG A 266      32.230   8.869  -5.468  1.00 58.48           C  
ATOM    413  NE  ARG A 266      32.817   9.002  -4.135  1.00 61.40           N  
ATOM    414  CZ  ARG A 266      32.649   8.126  -3.152  1.00 70.20           C  
ATOM    415  NH1 ARG A 266      33.215   8.330  -1.971  1.00 53.05           N  
ATOM    416  NH2 ARG A 266      31.913   7.039  -3.342  1.00 57.56           N  
ATOM    417  N   ASP A 267      35.598  12.161  -5.230  1.00 52.17           N  
ATOM    418  CA  ASP A 267      35.662  13.195  -4.192  1.00 54.61           C  
ATOM    419  C   ASP A 267      36.169  14.543  -4.741  1.00 60.94           C  
ATOM    420  O   ASP A 267      35.910  15.588  -4.139  1.00 63.44           O  
ATOM    421  CB  ASP A 267      36.514  12.715  -2.999  1.00 55.76           C  
ATOM    422  CG  ASP A 267      35.971  11.500  -2.254  1.00 64.38           C  
ATOM    423  OD1 ASP A 267      34.812  11.103  -2.517  1.00 63.94           O  
ATOM    424  OD2 ASP A 267      36.711  10.937  -1.418  1.00 71.01           O  
ATOM    425  N   GLN A 268      36.863  14.509  -5.898  1.00 54.69           N  
ATOM    426  CA  GLN A 268      37.391  15.676  -6.615  1.00 55.36           C  
ATOM    427  C   GLN A 268      36.430  16.110  -7.739  1.00 60.40           C  
ATOM    428  O   GLN A 268      36.759  17.014  -8.515  1.00 60.94           O  
ATOM    429  CB  GLN A 268      38.765  15.344  -7.221  1.00 56.26           C  
ATOM    430  CG  GLN A 268      39.893  15.245  -6.215  1.00 69.51           C  
ATOM    431  CD  GLN A 268      41.193  14.932  -6.907  1.00 89.00           C  
ATOM    432  OE1 GLN A 268      41.611  13.774  -7.001  1.00 85.01           O  
ATOM    433  NE2 GLN A 268      41.850  15.955  -7.432  1.00 80.17           N  
ATOM    434  N   ASN A 269      35.253  15.449  -7.831  1.00 56.74           N  
ATOM    435  CA  ASN A 269      34.196  15.653  -8.834  1.00 57.11           C  
ATOM    436  C   ASN A 269      34.612  15.184 -10.245  1.00 61.59           C  
ATOM    437  O   ASN A 269      33.913  15.480 -11.219  1.00 61.98           O  
ATOM    438  CB  ASN A 269      33.653  17.099  -8.842  1.00 59.73           C  
ATOM    439  CG  ASN A 269      32.657  17.426  -7.748  1.00 88.44           C  
ATOM    440  OD1 ASN A 269      32.315  16.602  -6.886  1.00 84.17           O  
ATOM    441  ND2 ASN A 269      32.154  18.652  -7.768  1.00 81.72           N  
ATOM    442  N   LYS A 270      35.717  14.406 -10.341  1.00 57.76           N  
ATOM    443  CA  LYS A 270      36.232  13.828 -11.587  1.00 57.29           C  
ATOM    444  C   LYS A 270      35.522  12.478 -11.815  1.00 60.54           C  
ATOM    445  O   LYS A 270      36.142  11.410 -11.756  1.00 59.42           O  
ATOM    446  CB  LYS A 270      37.767  13.664 -11.528  1.00 59.73           C  
ATOM    447  CG  LYS A 270      38.556  14.970 -11.622  1.00 74.87           C  
ATOM    448  CD  LYS A 270      40.069  14.738 -11.519  1.00 86.05           C  
ATOM    449  CE  LYS A 270      40.721  14.420 -12.850  1.00 98.99           C  
ATOM    450  NZ  LYS A 270      42.171  14.125 -12.706  1.00107.14           N  
ATOM    451  N   TYR A 271      34.203  12.551 -12.058  1.00 57.63           N  
ATOM    452  CA  TYR A 271      33.300  11.415 -12.245  1.00 57.41           C  
ATOM    453  C   TYR A 271      33.584  10.587 -13.495  1.00 60.51           C  
ATOM    454  O   TYR A 271      33.445   9.364 -13.441  1.00 59.98           O  
ATOM    455  CB  TYR A 271      31.842  11.879 -12.203  1.00 59.20           C  
ATOM    456  CG  TYR A 271      31.355  12.155 -10.797  1.00 61.81           C  
ATOM    457  CD1 TYR A 271      31.492  13.416 -10.224  1.00 64.50           C  
ATOM    458  CD2 TYR A 271      30.751  11.157 -10.038  1.00 62.55           C  
ATOM    459  CE1 TYR A 271      31.043  13.676  -8.928  1.00 65.64           C  
ATOM    460  CE2 TYR A 271      30.292  11.406  -8.745  1.00 63.54           C  
ATOM    461  CZ  TYR A 271      30.446  12.666  -8.191  1.00 72.20           C  
ATOM    462  OH  TYR A 271      29.998  12.916  -6.915  1.00 74.97           O  
ATOM    463  N   LYS A 272      33.983  11.238 -14.605  1.00 56.57           N  
ATOM    464  CA  LYS A 272      34.343  10.577 -15.866  1.00 56.53           C  
ATOM    465  C   LYS A 272      35.510   9.606 -15.600  1.00 58.91           C  
ATOM    466  O   LYS A 272      35.418   8.427 -15.945  1.00 58.45           O  
ATOM    467  CB  LYS A 272      34.712  11.634 -16.934  1.00 59.38           C  
ATOM    468  CG  LYS A 272      35.444  11.095 -18.162  1.00 73.83           C  
ATOM    469  CD  LYS A 272      36.532  12.061 -18.612  1.00 83.92           C  
ATOM    470  CE  LYS A 272      37.639  11.371 -19.371  1.00 95.98           C  
ATOM    471  NZ  LYS A 272      38.769  12.296 -19.656  1.00104.60           N  
ATOM    472  N   ASP A 273      36.568  10.107 -14.931  1.00 54.53           N  
ATOM    473  CA  ASP A 273      37.769   9.367 -14.543  1.00 53.81           C  
ATOM    474  C   ASP A 273      37.411   8.264 -13.558  1.00 55.34           C  
ATOM    475  O   ASP A 273      37.835   7.124 -13.747  1.00 55.28           O  
ATOM    476  CB  ASP A 273      38.807  10.317 -13.919  1.00 55.95           C  
ATOM    477  CG  ASP A 273      39.262  11.438 -14.832  1.00 69.68           C  
ATOM    478  OD1 ASP A 273      38.445  12.347 -15.112  1.00 71.05           O  
ATOM    479  OD2 ASP A 273      40.441  11.427 -15.241  1.00 76.71           O  
ATOM    480  N   ALA A 274      36.602   8.596 -12.529  1.00 49.86           N  
ATOM    481  CA  ALA A 274      36.155   7.655 -11.507  1.00 48.56           C  
ATOM    482  C   ALA A 274      35.429   6.451 -12.123  1.00 52.30           C  
ATOM    483  O   ALA A 274      35.746   5.319 -11.762  1.00 51.30           O  
ATOM    484  CB  ALA A 274      35.269   8.360 -10.496  1.00 49.04           C  
ATOM    485  N   ALA A 275      34.512   6.695 -13.096  1.00 49.93           N  
ATOM    486  CA  ALA A 275      33.758   5.660 -13.816  1.00 50.39           C  
ATOM    487  C   ALA A 275      34.672   4.776 -14.658  1.00 55.80           C  
ATOM    488  O   ALA A 275      34.498   3.556 -14.653  1.00 55.95           O  
ATOM    489  CB  ALA A 275      32.694   6.292 -14.700  1.00 51.84           C  
ATOM    490  N   ASN A 276      35.650   5.387 -15.360  1.00 53.07           N  
ATOM    491  CA  ASN A 276      36.612   4.677 -16.203  1.00 53.67           C  
ATOM    492  C   ASN A 276      37.449   3.680 -15.408  1.00 56.59           C  
ATOM    493  O   ASN A 276      37.509   2.510 -15.788  1.00 56.79           O  
ATOM    494  CB  ASN A 276      37.485   5.654 -16.994  1.00 55.95           C  
ATOM    495  CG  ASN A 276      36.775   6.271 -18.174  1.00 82.57           C  
ATOM    496  OD1 ASN A 276      36.233   5.577 -19.042  1.00 79.23           O  
ATOM    497  ND2 ASN A 276      36.790   7.591 -18.251  1.00 75.49           N  
ATOM    498  N   LEU A 277      38.029   4.121 -14.276  1.00 51.80           N  
ATOM    499  CA  LEU A 277      38.837   3.266 -13.403  1.00 52.46           C  
ATOM    500  C   LEU A 277      38.014   2.159 -12.751  1.00 55.16           C  
ATOM    501  O   LEU A 277      38.487   1.026 -12.695  1.00 55.74           O  
ATOM    502  CB  LEU A 277      39.577   4.073 -12.320  1.00 52.61           C  
ATOM    503  CG  LEU A 277      40.523   5.207 -12.744  1.00 58.36           C  
ATOM    504  CD1 LEU A 277      41.377   5.628 -11.582  1.00 59.00           C  
ATOM    505  CD2 LEU A 277      41.424   4.809 -13.906  1.00 62.74           C  
ATOM    506  N   LEU A 278      36.788   2.477 -12.282  1.00 50.31           N  
ATOM    507  CA  LEU A 278      35.890   1.506 -11.646  1.00 50.20           C  
ATOM    508  C   LEU A 278      35.480   0.386 -12.601  1.00 55.61           C  
ATOM    509  O   LEU A 278      35.531  -0.779 -12.214  1.00 56.10           O  
ATOM    510  CB  LEU A 278      34.652   2.177 -11.013  1.00 49.02           C  
ATOM    511  CG  LEU A 278      34.842   2.893  -9.672  1.00 53.03           C  
ATOM    512  CD1 LEU A 278      33.572   3.603  -9.245  1.00 52.48           C  
ATOM    513  CD2 LEU A 278      35.292   1.944  -8.580  1.00 55.86           C  
ATOM    514  N   ASN A 279      35.126   0.733 -13.854  1.00 52.93           N  
ATOM    515  CA  ASN A 279      34.759  -0.235 -14.897  1.00 54.32           C  
ATOM    516  C   ASN A 279      35.935  -1.131 -15.264  1.00 61.57           C  
ATOM    517  O   ASN A 279      35.736  -2.312 -15.558  1.00 63.24           O  
ATOM    518  CB  ASN A 279      34.223   0.472 -16.137  1.00 53.45           C  
ATOM    519  CG  ASN A 279      32.784   0.896 -16.001  1.00 68.24           C  
ATOM    520  OD1 ASN A 279      31.898   0.094 -15.677  1.00 59.65           O  
ATOM    521  ND2 ASN A 279      32.515   2.164 -16.277  1.00 58.23           N  
ATOM    522  N   ASP A 280      37.158  -0.570 -15.227  1.00 58.90           N  
ATOM    523  CA  ASP A 280      38.403  -1.283 -15.495  1.00 60.59           C  
ATOM    524  C   ASP A 280      38.688  -2.245 -14.336  1.00 64.30           C  
ATOM    525  O   ASP A 280      38.928  -3.426 -14.579  1.00 65.23           O  
ATOM    526  CB  ASP A 280      39.558  -0.284 -15.685  1.00 63.10           C  
ATOM    527  CG  ASP A 280      40.859  -0.856 -16.229  1.00 76.95           C  
ATOM    528  OD1 ASP A 280      40.875  -2.052 -16.615  1.00 78.50           O  
ATOM    529  OD2 ASP A 280      41.852  -0.101 -16.300  1.00 84.24           O  
ATOM    530  N   ALA A 281      38.609  -1.748 -13.081  1.00 59.66           N  
ATOM    531  CA  ALA A 281      38.809  -2.530 -11.854  1.00 59.05           C  
ATOM    532  C   ALA A 281      37.810  -3.682 -11.767  1.00 62.60           C  
ATOM    533  O   ALA A 281      38.176  -4.750 -11.287  1.00 62.76           O  
ATOM    534  CB  ALA A 281      38.680  -1.634 -10.634  1.00 58.44           C  
ATOM    535  N   LEU A 282      36.565  -3.471 -12.263  1.00 58.97           N  
ATOM    536  CA  LEU A 282      35.489  -4.467 -12.298  1.00 59.42           C  
ATOM    537  C   LEU A 282      35.843  -5.643 -13.208  1.00 65.92           C  
ATOM    538  O   LEU A 282      35.708  -6.791 -12.785  1.00 66.39           O  
ATOM    539  CB  LEU A 282      34.148  -3.825 -12.726  1.00 58.86           C  
ATOM    540  CG  LEU A 282      32.917  -4.752 -12.840  1.00 63.91           C  
ATOM    541  CD1 LEU A 282      32.463  -5.263 -11.478  1.00 63.68           C  
ATOM    542  CD2 LEU A 282      31.773  -4.049 -13.526  1.00 65.62           C  
ATOM    543  N   ALA A 283      36.290  -5.355 -14.449  1.00 63.89           N  
ATOM    544  CA  ALA A 283      36.691  -6.359 -15.442  1.00 65.91           C  
ATOM    545  C   ALA A 283      37.881  -7.189 -14.939  1.00 70.99           C  
ATOM    546  O   ALA A 283      37.896  -8.411 -15.129  1.00 71.89           O  
ATOM    547  CB  ALA A 283      37.037  -5.684 -16.762  1.00 67.55           C  
ATOM    548  N   ILE A 284      38.854  -6.523 -14.268  1.00 66.65           N  
ATOM    549  CA  ILE A 284      40.039  -7.161 -13.689  1.00 67.13           C  
ATOM    550  C   ILE A 284      39.622  -8.094 -12.546  1.00 70.44           C  
ATOM    551  O   ILE A 284      40.006  -9.263 -12.558  1.00 71.50           O  
ATOM    552  CB  ILE A 284      41.131  -6.128 -13.267  1.00 69.91           C  
ATOM    553  CG1 ILE A 284      41.637  -5.320 -14.482  1.00 71.27           C  
ATOM    554  CG2 ILE A 284      42.313  -6.821 -12.560  1.00 71.92           C  
ATOM    555  CD1 ILE A 284      42.286  -3.994 -14.143  1.00 75.57           C  
ATOM    556  N   ARG A 285      38.809  -7.594 -11.593  1.00 65.14           N  
ATOM    557  CA  ARG A 285      38.339  -8.369 -10.443  1.00 64.05           C  
ATOM    558  C   ARG A 285      37.498  -9.582 -10.844  1.00 69.17           C  
ATOM    559  O   ARG A 285      37.642 -10.637 -10.229  1.00 69.20           O  
ATOM    560  CB  ARG A 285      37.619  -7.480  -9.421  1.00 61.13           C  
ATOM    561  CG  ARG A 285      38.602  -6.797  -8.481  1.00 65.78           C  
ATOM    562  CD  ARG A 285      37.960  -5.858  -7.483  1.00 63.14           C  
ATOM    563  NE  ARG A 285      38.950  -5.346  -6.535  1.00 59.29           N  
ATOM    564  CZ  ARG A 285      38.673  -4.552  -5.506  1.00 69.55           C  
ATOM    565  NH1 ARG A 285      37.424  -4.163  -5.275  1.00 60.38           N  
ATOM    566  NH2 ARG A 285      39.641  -4.143  -4.697  1.00 48.81           N  
ATOM    567  N   GLU A 286      36.670  -9.451 -11.900  1.00 66.27           N  
ATOM    568  CA  GLU A 286      35.844 -10.546 -12.419  1.00 67.36           C  
ATOM    569  C   GLU A 286      36.712 -11.684 -12.986  1.00 72.68           C  
ATOM    570  O   GLU A 286      36.373 -12.860 -12.824  1.00 73.36           O  
ATOM    571  CB  GLU A 286      34.852 -10.031 -13.475  1.00 69.16           C  
ATOM    572  CG  GLU A 286      33.593  -9.427 -12.871  1.00 79.20           C  
ATOM    573  CD  GLU A 286      32.433  -9.149 -13.810  1.00103.53           C  
ATOM    574  OE1 GLU A 286      31.528  -8.383 -13.410  1.00 94.23           O  
ATOM    575  OE2 GLU A 286      32.408  -9.712 -14.929  1.00104.76           O  
ATOM    576  N   LYS A 287      37.847 -11.324 -13.615  1.00 69.33           N  
ATOM    577  CA  LYS A 287      38.820 -12.246 -14.205  1.00 70.67           C  
ATOM    578  C   LYS A 287      39.727 -12.873 -13.136  1.00 73.39           C  
ATOM    579  O   LYS A 287      39.797 -14.098 -13.028  1.00 74.08           O  
ATOM    580  CB  LYS A 287      39.705 -11.496 -15.221  1.00 74.15           C  
ATOM    581  CG  LYS A 287      39.283 -11.614 -16.672  1.00 88.24           C  
ATOM    582  CD  LYS A 287      40.337 -10.984 -17.571  1.00 96.91           C  
ATOM    583  CE  LYS A 287      40.076 -11.218 -19.036  1.00108.39           C  
ATOM    584  NZ  LYS A 287      41.166 -10.664 -19.881  1.00117.07           N  
ATOM    585  N   THR A 288      40.440 -12.020 -12.374  1.00 68.13           N  
ATOM    586  CA  THR A 288      41.443 -12.389 -11.374  1.00 67.66           C  
ATOM    587  C   THR A 288      40.894 -12.983 -10.073  1.00 71.11           C  
ATOM    588  O   THR A 288      41.639 -13.691  -9.387  1.00 70.80           O  
ATOM    589  CB  THR A 288      42.363 -11.200 -11.067  1.00 74.15           C  
ATOM    590  OG1 THR A 288      41.598 -10.123 -10.522  1.00 72.96           O  
ATOM    591  CG2 THR A 288      43.143 -10.731 -12.285  1.00 73.76           C  
ATOM    592  N   LEU A 289      39.626 -12.690  -9.714  1.00 66.77           N  
ATOM    593  CA  LEU A 289      39.052 -13.188  -8.463  1.00 65.87           C  
ATOM    594  C   LEU A 289      37.785 -14.039  -8.635  1.00 70.76           C  
ATOM    595  O   LEU A 289      37.544 -14.932  -7.821  1.00 69.86           O  
ATOM    596  CB  LEU A 289      38.802 -12.036  -7.473  1.00 64.37           C  
ATOM    597  CG  LEU A 289      40.000 -11.142  -7.112  1.00 68.80           C  
ATOM    598  CD1 LEU A 289      39.538  -9.866  -6.454  1.00 67.74           C  
ATOM    599  CD2 LEU A 289      41.008 -11.866  -6.216  1.00 71.29           C  
ATOM    600  N   GLY A 290      37.003 -13.763  -9.679  1.00 68.85           N  
ATOM    601  CA  GLY A 290      35.764 -14.483  -9.964  1.00 70.03           C  
ATOM    602  C   GLY A 290      34.542 -13.588  -9.948  1.00 73.92           C  
ATOM    603  O   GLY A 290      34.521 -12.588  -9.232  1.00 72.32           O  
ATOM    604  N   ARG A 291      33.508 -13.952 -10.724  1.00 72.18           N  
ATOM    605  CA  ARG A 291      32.255 -13.197 -10.872  1.00 72.05           C  
ATOM    606  C   ARG A 291      31.441 -13.043  -9.579  1.00 75.55           C  
ATOM    607  O   ARG A 291      30.707 -12.061  -9.436  1.00 74.47           O  
ATOM    608  CB  ARG A 291      31.383 -13.799 -11.988  1.00 75.24           C  
ATOM    609  CG  ARG A 291      32.070 -13.768 -13.345  1.00 92.17           C  
ATOM    610  CD  ARG A 291      31.180 -14.170 -14.502  1.00109.37           C  
ATOM    611  NE  ARG A 291      31.836 -13.852 -15.771  1.00121.87           N  
ATOM    612  CZ  ARG A 291      31.670 -12.712 -16.434  1.00137.18           C  
ATOM    613  NH1 ARG A 291      30.835 -11.786 -15.978  1.00123.09           N  
ATOM    614  NH2 ARG A 291      32.326 -12.494 -17.566  1.00126.38           N  
ATOM    615  N   ASP A 292      31.576 -14.003  -8.648  1.00 72.45           N  
ATOM    616  CA  ASP A 292      30.863 -14.018  -7.369  1.00 71.98           C  
ATOM    617  C   ASP A 292      31.769 -13.651  -6.177  1.00 73.08           C  
ATOM    618  O   ASP A 292      31.414 -13.925  -5.031  1.00 73.00           O  
ATOM    619  CB  ASP A 292      30.184 -15.390  -7.154  1.00 75.98           C  
ATOM    620  CG  ASP A 292      29.253 -15.834  -8.269  1.00 90.65           C  
ATOM    621  OD1 ASP A 292      28.463 -14.992  -8.759  1.00 91.64           O  
ATOM    622  OD2 ASP A 292      29.286 -17.033  -8.626  1.00 98.22           O  
ATOM    623  N   HIS A 293      32.925 -13.020  -6.440  1.00 67.29           N  
ATOM    624  CA  HIS A 293      33.858 -12.625  -5.384  1.00 65.36           C  
ATOM    625  C   HIS A 293      33.358 -11.362  -4.660  1.00 66.55           C  
ATOM    626  O   HIS A 293      32.870 -10.452  -5.334  1.00 65.74           O  
ATOM    627  CB  HIS A 293      35.268 -12.404  -5.962  1.00 65.71           C  
ATOM    628  CG  HIS A 293      36.365 -12.613  -4.965  1.00 68.61           C  
ATOM    629  ND1 HIS A 293      36.741 -11.614  -4.082  1.00 69.38           N  
ATOM    630  CD2 HIS A 293      37.134 -13.704  -4.743  1.00 70.71           C  
ATOM    631  CE1 HIS A 293      37.712 -12.130  -3.348  1.00 68.65           C  
ATOM    632  NE2 HIS A 293      37.989 -13.383  -3.714  1.00 69.74           N  
ATOM    633  N   PRO A 294      33.475 -11.266  -3.306  1.00 61.74           N  
ATOM    634  CA  PRO A 294      33.002 -10.052  -2.601  1.00 60.40           C  
ATOM    635  C   PRO A 294      33.646  -8.729  -3.042  1.00 61.23           C  
ATOM    636  O   PRO A 294      33.044  -7.674  -2.848  1.00 59.66           O  
ATOM    637  CB  PRO A 294      33.301 -10.351  -1.127  1.00 62.36           C  
ATOM    638  CG  PRO A 294      33.418 -11.824  -1.045  1.00 67.87           C  
ATOM    639  CD  PRO A 294      34.001 -12.262  -2.348  1.00 63.53           C  
ATOM    640  N   ALA A 295      34.862  -8.786  -3.630  1.00 57.02           N  
ATOM    641  CA  ALA A 295      35.596  -7.621  -4.137  1.00 55.84           C  
ATOM    642  C   ALA A 295      34.944  -7.073  -5.417  1.00 58.89           C  
ATOM    643  O   ALA A 295      35.055  -5.874  -5.697  1.00 57.90           O  
ATOM    644  CB  ALA A 295      37.048  -7.983  -4.394  1.00 56.67           C  
ATOM    645  N   VAL A 296      34.253  -7.953  -6.180  1.00 55.25           N  
ATOM    646  CA  VAL A 296      33.507  -7.590  -7.389  1.00 55.14           C  
ATOM    647  C   VAL A 296      32.276  -6.789  -6.947  1.00 58.06           C  
ATOM    648  O   VAL A 296      32.011  -5.722  -7.504  1.00 57.41           O  
ATOM    649  CB  VAL A 296      33.156  -8.830  -8.260  1.00 60.46           C  
ATOM    650  CG1 VAL A 296      32.127  -8.495  -9.341  1.00 60.83           C  
ATOM    651  CG2 VAL A 296      34.413  -9.415  -8.890  1.00 60.77           C  
ATOM    652  N   ALA A 297      31.584  -7.274  -5.891  1.00 50.44           N  
ATOM    653  CA  ALA A 297      30.416  -6.641  -5.278  1.00 47.89           C  
ATOM    654  C   ALA A 297      30.758  -5.259  -4.699  1.00 49.65           C  
ATOM    655  O   ALA A 297      29.905  -4.373  -4.715  1.00 48.44           O  
ATOM    656  CB  ALA A 297      29.847  -7.540  -4.190  1.00 47.75           C  
ATOM    657  N   ALA A 298      32.001  -5.077  -4.201  1.00 45.27           N  
ATOM    658  CA  ALA A 298      32.489  -3.802  -3.660  1.00 43.54           C  
ATOM    659  C   ALA A 298      32.651  -2.771  -4.781  1.00 47.04           C  
ATOM    660  O   ALA A 298      32.319  -1.602  -4.585  1.00 45.86           O  
ATOM    661  CB  ALA A 298      33.813  -4.004  -2.936  1.00 44.50           C  
ATOM    662  N   THR A 299      33.142  -3.215  -5.957  1.00 45.11           N  
ATOM    663  CA  THR A 299      33.341  -2.375  -7.144  1.00 45.87           C  
ATOM    664  C   THR A 299      31.989  -2.074  -7.814  1.00 48.90           C  
ATOM    665  O   THR A 299      31.763  -0.929  -8.217  1.00 47.83           O  
ATOM    666  CB  THR A 299      34.407  -2.991  -8.068  1.00 53.59           C  
ATOM    667  OG1 THR A 299      35.622  -3.115  -7.330  1.00 51.75           O  
ATOM    668  CG2 THR A 299      34.680  -2.149  -9.306  1.00 53.18           C  
ATOM    669  N   LEU A 300      31.080  -3.090  -7.894  1.00 45.45           N  
ATOM    670  CA  LEU A 300      29.720  -2.939  -8.442  1.00 45.05           C  
ATOM    671  C   LEU A 300      28.977  -1.872  -7.650  1.00 47.84           C  
ATOM    672  O   LEU A 300      28.278  -1.040  -8.237  1.00 47.57           O  
ATOM    673  CB  LEU A 300      28.926  -4.259  -8.365  1.00 45.40           C  
ATOM    674  CG  LEU A 300      29.256  -5.357  -9.382  1.00 51.76           C  
ATOM    675  CD1 LEU A 300      28.767  -6.695  -8.890  1.00 51.77           C  
ATOM    676  CD2 LEU A 300      28.655  -5.064 -10.740  1.00 55.34           C  
ATOM    677  N   ASN A 301      29.159  -1.896  -6.308  1.00 43.47           N  
ATOM    678  CA  ASN A 301      28.581  -0.957  -5.355  1.00 41.57           C  
ATOM    679  C   ASN A 301      29.120   0.454  -5.595  1.00 45.35           C  
ATOM    680  O   ASN A 301      28.337   1.401  -5.623  1.00 45.27           O  
ATOM    681  CB  ASN A 301      28.867  -1.396  -3.915  1.00 39.47           C  
ATOM    682  CG  ASN A 301      28.392  -0.394  -2.892  1.00 54.82           C  
ATOM    683  OD1 ASN A 301      27.227   0.008  -2.884  1.00 46.47           O  
ATOM    684  ND2 ASN A 301      29.303   0.091  -2.066  1.00 43.64           N  
ATOM    685  N   ASN A 302      30.447   0.587  -5.765  1.00 41.74           N  
ATOM    686  CA  ASN A 302      31.103   1.866  -6.034  1.00 42.05           C  
ATOM    687  C   ASN A 302      30.623   2.472  -7.356  1.00 47.43           C  
ATOM    688  O   ASN A 302      30.502   3.692  -7.440  1.00 47.44           O  
ATOM    689  CB  ASN A 302      32.625   1.724  -6.000  1.00 42.06           C  
ATOM    690  CG  ASN A 302      33.211   1.508  -4.621  1.00 57.74           C  
ATOM    691  OD1 ASN A 302      32.665   1.929  -3.593  1.00 46.05           O  
ATOM    692  ND2 ASN A 302      34.357   0.856  -4.568  1.00 51.15           N  
ATOM    693  N   LEU A 303      30.308   1.623  -8.367  1.00 44.93           N  
ATOM    694  CA  LEU A 303      29.764   2.063  -9.658  1.00 45.69           C  
ATOM    695  C   LEU A 303      28.317   2.532  -9.480  1.00 46.56           C  
ATOM    696  O   LEU A 303      27.956   3.586 -10.002  1.00 46.53           O  
ATOM    697  CB  LEU A 303      29.841   0.953 -10.721  1.00 47.61           C  
ATOM    698  CG  LEU A 303      31.155   0.847 -11.486  1.00 54.88           C  
ATOM    699  CD1 LEU A 303      31.414  -0.578 -11.923  1.00 56.72           C  
ATOM    700  CD2 LEU A 303      31.189   1.795 -12.683  1.00 58.76           C  
ATOM    701  N   ALA A 304      27.506   1.767  -8.716  1.00 40.90           N  
ATOM    702  CA  ALA A 304      26.113   2.099  -8.412  1.00 39.84           C  
ATOM    703  C   ALA A 304      26.020   3.434  -7.653  1.00 43.27           C  
ATOM    704  O   ALA A 304      25.204   4.281  -8.017  1.00 43.84           O  
ATOM    705  CB  ALA A 304      25.469   0.984  -7.597  1.00 39.62           C  
ATOM    706  N   VAL A 305      26.890   3.629  -6.635  1.00 38.73           N  
ATOM    707  CA  VAL A 305      26.982   4.844  -5.813  1.00 38.22           C  
ATOM    708  C   VAL A 305      27.365   6.038  -6.698  1.00 44.18           C  
ATOM    709  O   VAL A 305      26.815   7.128  -6.527  1.00 43.77           O  
ATOM    710  CB  VAL A 305      27.964   4.638  -4.620  1.00 41.11           C  
ATOM    711  CG1 VAL A 305      28.441   5.964  -4.026  1.00 41.05           C  
ATOM    712  CG2 VAL A 305      27.339   3.761  -3.540  1.00 39.56           C  
ATOM    713  N   LEU A 306      28.287   5.816  -7.655  1.00 42.75           N  
ATOM    714  CA  LEU A 306      28.737   6.842  -8.590  1.00 44.92           C  
ATOM    715  C   LEU A 306      27.593   7.296  -9.481  1.00 49.41           C  
ATOM    716  O   LEU A 306      27.371   8.499  -9.602  1.00 49.34           O  
ATOM    717  CB  LEU A 306      29.910   6.340  -9.441  1.00 46.87           C  
ATOM    718  CG  LEU A 306      30.772   7.427 -10.038  1.00 54.24           C  
ATOM    719  CD1 LEU A 306      31.933   7.736  -9.138  1.00 55.23           C  
ATOM    720  CD2 LEU A 306      31.268   7.029 -11.389  1.00 58.87           C  
ATOM    721  N   TYR A 307      26.843   6.337 -10.067  1.00 46.78           N  
ATOM    722  CA  TYR A 307      25.692   6.631 -10.927  1.00 47.82           C  
ATOM    723  C   TYR A 307      24.581   7.308 -10.113  1.00 50.01           C  
ATOM    724  O   TYR A 307      23.962   8.257 -10.596  1.00 50.03           O  
ATOM    725  CB  TYR A 307      25.170   5.355 -11.622  1.00 50.31           C  
ATOM    726  CG  TYR A 307      26.071   4.722 -12.669  1.00 54.20           C  
ATOM    727  CD1 TYR A 307      27.294   5.298 -13.014  1.00 57.69           C  
ATOM    728  CD2 TYR A 307      25.696   3.553 -13.320  1.00 56.08           C  
ATOM    729  CE1 TYR A 307      28.123   4.718 -13.976  1.00 60.94           C  
ATOM    730  CE2 TYR A 307      26.512   2.969 -14.291  1.00 59.17           C  
ATOM    731  CZ  TYR A 307      27.726   3.554 -14.615  1.00 68.95           C  
ATOM    732  OH  TYR A 307      28.535   2.974 -15.565  1.00 73.13           O  
ATOM    733  N   GLY A 308      24.391   6.846  -8.874  1.00 45.21           N  
ATOM    734  CA  GLY A 308      23.418   7.384  -7.930  1.00 44.66           C  
ATOM    735  C   GLY A 308      23.697   8.824  -7.560  1.00 50.04           C  
ATOM    736  O   GLY A 308      22.781   9.648  -7.537  1.00 50.89           O  
ATOM    737  N   LYS A 309      24.981   9.148  -7.320  1.00 46.99           N  
ATOM    738  CA  LYS A 309      25.431  10.504  -6.995  1.00 47.50           C  
ATOM    739  C   LYS A 309      25.290  11.460  -8.181  1.00 52.83           C  
ATOM    740  O   LYS A 309      25.327  12.673  -7.982  1.00 54.00           O  
ATOM    741  CB  LYS A 309      26.869  10.493  -6.452  1.00 49.58           C  
ATOM    742  CG  LYS A 309      26.929  10.212  -4.960  1.00 54.67           C  
ATOM    743  CD  LYS A 309      28.344   9.960  -4.456  1.00 59.30           C  
ATOM    744  CE  LYS A 309      28.376  10.024  -2.948  1.00 62.90           C  
ATOM    745  NZ  LYS A 309      29.595   9.398  -2.381  1.00 70.66           N  
ATOM    746  N   ARG A 310      25.097  10.916  -9.404  1.00 49.82           N  
ATOM    747  CA  ARG A 310      24.924  11.685 -10.643  1.00 51.18           C  
ATOM    748  C   ARG A 310      23.468  11.712 -11.157  1.00 54.92           C  
ATOM    749  O   ARG A 310      23.200  12.314 -12.198  1.00 56.77           O  
ATOM    750  CB  ARG A 310      25.892  11.197 -11.736  1.00 52.95           C  
ATOM    751  CG  ARG A 310      27.346  11.563 -11.474  1.00 68.42           C  
ATOM    752  CD  ARG A 310      28.168  11.570 -12.748  1.00 88.93           C  
ATOM    753  NE  ARG A 310      28.491  10.223 -13.224  1.00104.54           N  
ATOM    754  CZ  ARG A 310      29.132   9.961 -14.360  1.00124.19           C  
ATOM    755  NH1 ARG A 310      29.520  10.950 -15.158  1.00113.78           N  
ATOM    756  NH2 ARG A 310      29.384   8.707 -14.712  1.00113.13           N  
ATOM    757  N   GLY A 311      22.555  11.069 -10.428  1.00 49.81           N  
ATOM    758  CA  GLY A 311      21.131  11.025 -10.753  1.00 49.45           C  
ATOM    759  C   GLY A 311      20.687   9.885 -11.650  1.00 51.61           C  
ATOM    760  O   GLY A 311      19.505   9.798 -11.990  1.00 52.23           O  
ATOM    761  N   LYS A 312      21.620   9.000 -12.036  1.00 46.49           N  
ATOM    762  CA  LYS A 312      21.349   7.848 -12.898  1.00 46.91           C  
ATOM    763  C   LYS A 312      20.903   6.655 -12.042  1.00 48.92           C  
ATOM    764  O   LYS A 312      21.582   5.630 -11.988  1.00 48.14           O  
ATOM    765  CB  LYS A 312      22.594   7.516 -13.745  1.00 50.30           C  
ATOM    766  CG  LYS A 312      22.840   8.482 -14.900  1.00 71.16           C  
ATOM    767  CD  LYS A 312      24.286   8.442 -15.415  1.00 86.63           C  
ATOM    768  CE  LYS A 312      24.569   7.351 -16.429  1.00103.57           C  
ATOM    769  NZ  LYS A 312      24.926   6.060 -15.778  1.00114.28           N  
ATOM    770  N   TYR A 313      19.755   6.805 -11.367  1.00 45.55           N  
ATOM    771  CA  TYR A 313      19.193   5.818 -10.440  1.00 44.87           C  
ATOM    772  C   TYR A 313      18.753   4.522 -11.100  1.00 50.31           C  
ATOM    773  O   TYR A 313      18.944   3.461 -10.507  1.00 48.78           O  
ATOM    774  CB  TYR A 313      18.053   6.430  -9.610  1.00 46.24           C  
ATOM    775  CG  TYR A 313      18.481   7.663  -8.845  1.00 46.81           C  
ATOM    776  CD1 TYR A 313      19.391   7.575  -7.796  1.00 47.00           C  
ATOM    777  CD2 TYR A 313      18.001   8.923  -9.190  1.00 48.47           C  
ATOM    778  CE1 TYR A 313      19.826   8.710  -7.117  1.00 47.13           C  
ATOM    779  CE2 TYR A 313      18.415  10.067  -8.507  1.00 48.92           C  
ATOM    780  CZ  TYR A 313      19.338   9.955  -7.478  1.00 55.07           C  
ATOM    781  OH  TYR A 313      19.753  11.068  -6.789  1.00 56.84           O  
ATOM    782  N   LYS A 314      18.181   4.606 -12.317  1.00 50.19           N  
ATOM    783  CA  LYS A 314      17.729   3.460 -13.111  1.00 52.88           C  
ATOM    784  C   LYS A 314      18.922   2.572 -13.506  1.00 57.28           C  
ATOM    785  O   LYS A 314      18.830   1.350 -13.391  1.00 58.16           O  
ATOM    786  CB  LYS A 314      16.974   3.926 -14.374  1.00 58.74           C  
ATOM    787  CG  LYS A 314      15.698   4.712 -14.099  1.00 78.50           C  
ATOM    788  CD  LYS A 314      15.275   5.520 -15.316  1.00 92.63           C  
ATOM    789  CE  LYS A 314      14.148   6.472 -14.999  1.00106.45           C  
ATOM    790  NZ  LYS A 314      13.834   7.355 -16.153  1.00118.40           N  
ATOM    791  N   GLU A 315      20.032   3.191 -13.959  1.00 52.75           N  
ATOM    792  CA  GLU A 315      21.265   2.504 -14.361  1.00 52.61           C  
ATOM    793  C   GLU A 315      21.996   1.917 -13.146  1.00 53.90           C  
ATOM    794  O   GLU A 315      22.634   0.871 -13.263  1.00 53.90           O  
ATOM    795  CB  GLU A 315      22.213   3.460 -15.119  1.00 54.28           C  
ATOM    796  CG  GLU A 315      21.702   3.956 -16.467  1.00 68.41           C  
ATOM    797  CD  GLU A 315      20.731   5.127 -16.483  1.00 92.41           C  
ATOM    798  OE1 GLU A 315      20.361   5.558 -17.599  1.00 86.81           O  
ATOM    799  OE2 GLU A 315      20.329   5.608 -15.397  1.00 86.51           O  
ATOM    800  N   ALA A 316      21.915   2.603 -11.994  1.00 48.34           N  
ATOM    801  CA  ALA A 316      22.567   2.212 -10.741  1.00 46.37           C  
ATOM    802  C   ALA A 316      21.913   1.022 -10.031  1.00 50.36           C  
ATOM    803  O   ALA A 316      22.623   0.239  -9.393  1.00 48.44           O  
ATOM    804  CB  ALA A 316      22.626   3.399  -9.799  1.00 45.30           C  
ATOM    805  N   GLU A 317      20.568   0.911 -10.110  1.00 48.50           N  
ATOM    806  CA  GLU A 317      19.786  -0.145  -9.462  1.00 49.47           C  
ATOM    807  C   GLU A 317      20.238  -1.595  -9.814  1.00 54.72           C  
ATOM    808  O   GLU A 317      20.422  -2.365  -8.865  1.00 53.49           O  
ATOM    809  CB  GLU A 317      18.277   0.041  -9.709  1.00 52.80           C  
ATOM    810  CG  GLU A 317      17.404  -0.645  -8.668  1.00 63.47           C  
ATOM    811  CD  GLU A 317      15.904  -0.493  -8.838  1.00 85.24           C  
ATOM    812  OE1 GLU A 317      15.445   0.614  -9.204  1.00 73.60           O  
ATOM    813  OE2 GLU A 317      15.179  -1.475  -8.556  1.00 84.03           O  
ATOM    814  N   PRO A 318      20.437  -2.011 -11.101  1.00 53.36           N  
ATOM    815  CA  PRO A 318      20.857  -3.406 -11.359  1.00 54.74           C  
ATOM    816  C   PRO A 318      22.242  -3.767 -10.813  1.00 56.72           C  
ATOM    817  O   PRO A 318      22.452  -4.911 -10.401  1.00 56.93           O  
ATOM    818  CB  PRO A 318      20.790  -3.532 -12.887  1.00 59.13           C  
ATOM    819  CG  PRO A 318      19.975  -2.366 -13.347  1.00 63.68           C  
ATOM    820  CD  PRO A 318      20.273  -1.280 -12.373  1.00 56.21           C  
ATOM    821  N   LEU A 319      23.175  -2.791 -10.792  1.00 51.05           N  
ATOM    822  CA  LEU A 319      24.532  -2.974 -10.265  1.00 49.54           C  
ATOM    823  C   LEU A 319      24.450  -3.211  -8.752  1.00 50.95           C  
ATOM    824  O   LEU A 319      25.131  -4.090  -8.219  1.00 50.28           O  
ATOM    825  CB  LEU A 319      25.408  -1.740 -10.559  1.00 48.70           C  
ATOM    826  CG  LEU A 319      25.744  -1.444 -12.027  1.00 55.63           C  
ATOM    827  CD1 LEU A 319      26.009   0.023 -12.229  1.00 55.02           C  
ATOM    828  CD2 LEU A 319      26.954  -2.224 -12.492  1.00 59.55           C  
ATOM    829  N   CYS A 320      23.577  -2.446  -8.080  1.00 45.85           N  
ATOM    830  CA  CYS A 320      23.350  -2.540  -6.648  1.00 44.06           C  
ATOM    831  C   CYS A 320      22.739  -3.882  -6.278  1.00 48.65           C  
ATOM    832  O   CYS A 320      23.160  -4.485  -5.292  1.00 47.51           O  
ATOM    833  CB  CYS A 320      22.486  -1.385  -6.164  1.00 43.70           C  
ATOM    834  SG  CYS A 320      22.452  -1.209  -4.368  1.00 45.72           S  
ATOM    835  N   LYS A 321      21.766  -4.357  -7.086  1.00 49.38           N  
ATOM    836  CA  LYS A 321      21.092  -5.639  -6.890  1.00 50.02           C  
ATOM    837  C   LYS A 321      22.052  -6.813  -7.065  1.00 53.66           C  
ATOM    838  O   LYS A 321      21.984  -7.766  -6.287  1.00 53.49           O  
ATOM    839  CB  LYS A 321      19.866  -5.770  -7.805  1.00 53.57           C  
ATOM    840  CG  LYS A 321      18.676  -4.948  -7.326  1.00 63.31           C  
ATOM    841  CD  LYS A 321      17.424  -5.242  -8.124  1.00 74.18           C  
ATOM    842  CE  LYS A 321      16.211  -4.593  -7.508  1.00 86.22           C  
ATOM    843  NZ  LYS A 321      14.998  -4.796  -8.339  1.00 98.48           N  
ATOM    844  N   ARG A 322      22.971  -6.726  -8.054  1.00 50.37           N  
ATOM    845  CA  ARG A 322      23.977  -7.758  -8.311  1.00 50.34           C  
ATOM    846  C   ARG A 322      24.934  -7.866  -7.115  1.00 54.36           C  
ATOM    847  O   ARG A 322      25.185  -8.972  -6.638  1.00 55.13           O  
ATOM    848  CB  ARG A 322      24.735  -7.485  -9.619  1.00 50.53           C  
ATOM    849  CG  ARG A 322      25.415  -8.730 -10.175  1.00 63.48           C  
ATOM    850  CD  ARG A 322      25.991  -8.520 -11.566  1.00 76.08           C  
ATOM    851  NE  ARG A 322      27.456  -8.479 -11.577  1.00 85.52           N  
ATOM    852  CZ  ARG A 322      28.245  -9.551 -11.607  1.00103.80           C  
ATOM    853  NH1 ARG A 322      27.722 -10.773 -11.600  1.00 97.43           N  
ATOM    854  NH2 ARG A 322      29.564  -9.410 -11.628  1.00 88.43           N  
ATOM    855  N   ALA A 323      25.409  -6.711  -6.603  1.00 50.13           N  
ATOM    856  CA  ALA A 323      26.291  -6.601  -5.440  1.00 49.29           C  
ATOM    857  C   ALA A 323      25.633  -7.193  -4.184  1.00 53.81           C  
ATOM    858  O   ALA A 323      26.299  -7.899  -3.428  1.00 53.37           O  
ATOM    859  CB  ALA A 323      26.656  -5.146  -5.204  1.00 48.80           C  
ATOM    860  N   LEU A 324      24.320  -6.935  -3.991  1.00 51.19           N  
ATOM    861  CA  LEU A 324      23.528  -7.450  -2.870  1.00 51.83           C  
ATOM    862  C   LEU A 324      23.415  -8.977  -2.953  1.00 58.99           C  
ATOM    863  O   LEU A 324      23.658  -9.656  -1.954  1.00 59.14           O  
ATOM    864  CB  LEU A 324      22.133  -6.788  -2.846  1.00 51.44           C  
ATOM    865  CG  LEU A 324      21.135  -7.255  -1.770  1.00 55.87           C  
ATOM    866  CD1 LEU A 324      21.497  -6.712  -0.393  1.00 55.57           C  
ATOM    867  CD2 LEU A 324      19.728  -6.835  -2.126  1.00 57.15           C  
ATOM    868  N   GLU A 325      23.065  -9.506  -4.148  1.00 57.45           N  
ATOM    869  CA  GLU A 325      22.928 -10.940  -4.422  1.00 58.81           C  
ATOM    870  C   GLU A 325      24.228 -11.695  -4.122  1.00 62.77           C  
ATOM    871  O   GLU A 325      24.176 -12.745  -3.484  1.00 63.29           O  
ATOM    872  CB  GLU A 325      22.474 -11.180  -5.871  1.00 60.82           C  
ATOM    873  CG  GLU A 325      20.979 -10.983  -6.081  1.00 75.62           C  
ATOM    874  CD  GLU A 325      20.504 -10.697  -7.497  1.00106.18           C  
ATOM    875  OE1 GLU A 325      21.241 -11.011  -8.462  1.00109.45           O  
ATOM    876  OE2 GLU A 325      19.376 -10.172  -7.639  1.00100.69           O  
ATOM    877  N   ILE A 326      25.387 -11.133  -4.536  1.00 58.31           N  
ATOM    878  CA  ILE A 326      26.713 -11.716  -4.295  1.00 58.32           C  
ATOM    879  C   ILE A 326      27.014 -11.734  -2.790  1.00 62.78           C  
ATOM    880  O   ILE A 326      27.375 -12.779  -2.254  1.00 64.11           O  
ATOM    881  CB  ILE A 326      27.821 -10.994  -5.125  1.00 60.22           C  
ATOM    882  CG1 ILE A 326      27.669 -11.293  -6.635  1.00 60.54           C  
ATOM    883  CG2 ILE A 326      29.235 -11.351  -4.634  1.00 60.74           C  
ATOM    884  CD1 ILE A 326      28.262 -10.223  -7.570  1.00 66.74           C  
ATOM    885  N   ARG A 327      26.822 -10.594  -2.116  1.00 58.23           N  
ATOM    886  CA  ARG A 327      27.085 -10.444  -0.685  1.00 58.48           C  
ATOM    887  C   ARG A 327      26.174 -11.298   0.203  1.00 64.28           C  
ATOM    888  O   ARG A 327      26.632 -11.768   1.243  1.00 64.64           O  
ATOM    889  CB  ARG A 327      27.059  -8.969  -0.277  1.00 56.14           C  
ATOM    890  CG  ARG A 327      28.310  -8.261  -0.765  1.00 58.51           C  
ATOM    891  CD  ARG A 327      28.305  -6.775  -0.543  1.00 59.76           C  
ATOM    892  NE  ARG A 327      29.682  -6.287  -0.510  1.00 65.17           N  
ATOM    893  CZ  ARG A 327      30.033  -5.007  -0.506  1.00 73.55           C  
ATOM    894  NH1 ARG A 327      31.313  -4.667  -0.461  1.00 60.56           N  
ATOM    895  NH2 ARG A 327      29.107  -4.056  -0.548  1.00 53.37           N  
ATOM    896  N   GLU A 328      24.916 -11.536  -0.215  1.00 61.66           N  
ATOM    897  CA  GLU A 328      23.985 -12.381   0.539  1.00 62.75           C  
ATOM    898  C   GLU A 328      24.376 -13.859   0.411  1.00 69.01           C  
ATOM    899  O   GLU A 328      24.388 -14.577   1.409  1.00 69.91           O  
ATOM    900  CB  GLU A 328      22.539 -12.173   0.068  1.00 63.69           C  
ATOM    901  CG  GLU A 328      21.854 -10.965   0.675  1.00 73.43           C  
ATOM    902  CD  GLU A 328      20.372 -10.900   0.366  1.00 97.71           C  
ATOM    903  OE1 GLU A 328      20.018 -10.577  -0.791  1.00 95.53           O  
ATOM    904  OE2 GLU A 328      19.562 -11.192   1.276  1.00 92.73           O  
ATOM    905  N   LYS A 329      24.710 -14.296  -0.815  1.00 66.08           N  
ATOM    906  CA  LYS A 329      25.100 -15.664  -1.153  1.00 67.16           C  
ATOM    907  C   LYS A 329      26.431 -16.077  -0.511  1.00 71.82           C  
ATOM    908  O   LYS A 329      26.526 -17.178   0.032  1.00 73.10           O  
ATOM    909  CB  LYS A 329      25.189 -15.801  -2.685  1.00 69.83           C  
ATOM    910  CG  LYS A 329      25.112 -17.222  -3.221  1.00 87.93           C  
ATOM    911  CD  LYS A 329      25.226 -17.220  -4.741  1.00 99.69           C  
ATOM    912  CE  LYS A 329      25.112 -18.602  -5.334  1.00113.50           C  
ATOM    913  NZ  LYS A 329      25.222 -18.570  -6.816  1.00123.13           N  
ATOM    914  N   VAL A 330      27.449 -15.196  -0.578  1.00 67.06           N  
ATOM    915  CA  VAL A 330      28.812 -15.451  -0.098  1.00 67.22           C  
ATOM    916  C   VAL A 330      28.997 -15.162   1.406  1.00 71.00           C  
ATOM    917  O   VAL A 330      29.531 -16.015   2.117  1.00 72.19           O  
ATOM    918  CB  VAL A 330      29.855 -14.699  -0.979  1.00 69.88           C  
ATOM    919  CG1 VAL A 330      31.280 -14.884  -0.462  1.00 70.55           C  
ATOM    920  CG2 VAL A 330      29.761 -15.144  -2.436  1.00 69.26           C  
ATOM    921  N   LEU A 331      28.584 -13.974   1.880  1.00 66.06           N  
ATOM    922  CA  LEU A 331      28.772 -13.560   3.277  1.00 65.97           C  
ATOM    923  C   LEU A 331      27.633 -13.922   4.237  1.00 70.34           C  
ATOM    924  O   LEU A 331      27.845 -13.913   5.453  1.00 70.91           O  
ATOM    925  CB  LEU A 331      29.051 -12.048   3.367  1.00 64.53           C  
ATOM    926  CG  LEU A 331      30.224 -11.487   2.569  1.00 68.55           C  
ATOM    927  CD1 LEU A 331      30.072  -9.992   2.379  1.00 66.91           C  
ATOM    928  CD2 LEU A 331      31.558 -11.806   3.233  1.00 72.64           C  
ATOM    929  N   GLY A 332      26.449 -14.207   3.700  1.00 66.00           N  
ATOM    930  CA  GLY A 332      25.270 -14.502   4.503  1.00 65.98           C  
ATOM    931  C   GLY A 332      24.405 -13.267   4.655  1.00 68.72           C  
ATOM    932  O   GLY A 332      24.921 -12.147   4.638  1.00 67.93           O  
ATOM    933  N   LYS A 333      23.090 -13.463   4.835  1.00 70.52           N  
ATOM    934  CA  LYS A 333      22.079 -12.399   4.962  1.00 67.30           C  
ATOM    935  C   LYS A 333      22.239 -11.497   6.212  1.00 69.19           C  
ATOM    936  O   LYS A 333      21.581 -10.460   6.306  1.00 65.30           O  
ATOM    937  CB  LYS A 333      20.660 -13.007   4.903  1.00 71.07           C  
ATOM    938  CG  LYS A 333      20.432 -13.913   3.691  1.00 89.42           C  
ATOM    939  CD  LYS A 333      18.966 -14.143   3.378  1.00102.03           C  
ATOM    940  CE  LYS A 333      18.810 -15.046   2.177  1.00117.16           C  
ATOM    941  NZ  LYS A 333      17.392 -15.160   1.745  1.00127.54           N  
ATOM    942  N   ASP A 334      23.150 -11.874   7.129  1.00 68.61           N  
ATOM    943  CA  ASP A 334      23.424 -11.237   8.422  1.00 68.44           C  
ATOM    944  C   ASP A 334      24.659 -10.305   8.471  1.00 69.32           C  
ATOM    945  O   ASP A 334      24.837  -9.583   9.453  1.00 67.33           O  
ATOM    946  CB  ASP A 334      23.575 -12.362   9.472  1.00 74.84           C  
ATOM    947  CG  ASP A 334      23.437 -11.963  10.929  1.00 92.70           C  
ATOM    948  OD1 ASP A 334      23.824 -12.774  11.804  1.00 97.81           O  
ATOM    949  OD2 ASP A 334      22.942 -10.841  11.199  1.00 97.73           O  
ATOM    950  N   HIS A 335      25.510 -10.334   7.432  1.00 65.53           N  
ATOM    951  CA  HIS A 335      26.765  -9.580   7.358  1.00 64.23           C  
ATOM    952  C   HIS A 335      26.613  -8.046   7.237  1.00 64.42           C  
ATOM    953  O   HIS A 335      25.742  -7.604   6.491  1.00 62.11           O  
ATOM    954  CB  HIS A 335      27.610 -10.124   6.197  1.00 65.96           C  
ATOM    955  CG  HIS A 335      29.071  -9.830   6.314  1.00 69.61           C  
ATOM    956  ND1 HIS A 335      29.632  -8.724   5.708  1.00 69.00           N  
ATOM    957  CD2 HIS A 335      30.035 -10.497   6.989  1.00 73.88           C  
ATOM    958  CE1 HIS A 335      30.918  -8.759   6.015  1.00 69.51           C  
ATOM    959  NE2 HIS A 335      31.208  -9.810   6.784  1.00 72.82           N  
ATOM    960  N   PRO A 336      27.482  -7.220   7.898  1.00 60.65           N  
ATOM    961  CA  PRO A 336      27.384  -5.750   7.750  1.00 57.62           C  
ATOM    962  C   PRO A 336      27.471  -5.217   6.319  1.00 58.16           C  
ATOM    963  O   PRO A 336      26.931  -4.145   6.061  1.00 55.92           O  
ATOM    964  CB  PRO A 336      28.552  -5.223   8.590  1.00 60.30           C  
ATOM    965  CG  PRO A 336      28.848  -6.288   9.544  1.00 67.97           C  
ATOM    966  CD  PRO A 336      28.571  -7.576   8.830  1.00 64.84           C  
ATOM    967  N   ASP A 337      28.139  -5.951   5.399  1.00 54.38           N  
ATOM    968  CA  ASP A 337      28.257  -5.567   3.988  1.00 52.62           C  
ATOM    969  C   ASP A 337      26.933  -5.718   3.218  1.00 53.82           C  
ATOM    970  O   ASP A 337      26.761  -5.101   2.162  1.00 52.14           O  
ATOM    971  CB  ASP A 337      29.413  -6.308   3.293  1.00 56.17           C  
ATOM    972  CG  ASP A 337      30.799  -5.803   3.657  1.00 68.83           C  
ATOM    973  OD1 ASP A 337      30.920  -4.616   4.047  1.00 68.49           O  
ATOM    974  OD2 ASP A 337      31.769  -6.575   3.505  1.00 77.09           O  
ATOM    975  N   VAL A 338      26.005  -6.530   3.754  1.00 49.72           N  
ATOM    976  CA  VAL A 338      24.657  -6.725   3.215  1.00 48.52           C  
ATOM    977  C   VAL A 338      23.841  -5.471   3.602  1.00 48.87           C  
ATOM    978  O   VAL A 338      23.158  -4.908   2.750  1.00 46.84           O  
ATOM    979  CB  VAL A 338      24.023  -8.059   3.709  1.00 54.37           C  
ATOM    980  CG1 VAL A 338      22.531  -8.147   3.381  1.00 53.64           C  
ATOM    981  CG2 VAL A 338      24.769  -9.258   3.127  1.00 56.65           C  
ATOM    982  N   ALA A 339      23.985  -5.001   4.867  1.00 44.64           N  
ATOM    983  CA  ALA A 339      23.341  -3.790   5.390  1.00 42.49           C  
ATOM    984  C   ALA A 339      23.782  -2.555   4.591  1.00 44.47           C  
ATOM    985  O   ALA A 339      22.983  -1.646   4.368  1.00 42.67           O  
ATOM    986  CB  ALA A 339      23.683  -3.610   6.860  1.00 43.71           C  
ATOM    987  N   LYS A 340      25.051  -2.553   4.142  1.00 41.42           N  
ATOM    988  CA  LYS A 340      25.680  -1.523   3.311  1.00 40.14           C  
ATOM    989  C   LYS A 340      24.942  -1.426   1.976  1.00 44.34           C  
ATOM    990  O   LYS A 340      24.587  -0.326   1.547  1.00 44.30           O  
ATOM    991  CB  LYS A 340      27.164  -1.894   3.090  1.00 42.71           C  
ATOM    992  CG  LYS A 340      27.954  -0.981   2.148  1.00 54.71           C  
ATOM    993  CD  LYS A 340      29.409  -1.441   1.978  1.00 62.23           C  
ATOM    994  CE  LYS A 340      30.286  -1.080   3.160  1.00 68.65           C  
ATOM    995  NZ  LYS A 340      31.633  -1.703   3.069  1.00 73.78           N  
ATOM    996  N   GLN A 341      24.701  -2.584   1.338  1.00 41.04           N  
ATOM    997  CA  GLN A 341      24.033  -2.683   0.048  1.00 40.88           C  
ATOM    998  C   GLN A 341      22.546  -2.383   0.123  1.00 44.05           C  
ATOM    999  O   GLN A 341      22.032  -1.711  -0.770  1.00 42.89           O  
ATOM   1000  CB  GLN A 341      24.296  -4.047  -0.600  1.00 43.89           C  
ATOM   1001  CG  GLN A 341      24.522  -3.963  -2.104  1.00 56.35           C  
ATOM   1002  CD  GLN A 341      25.701  -3.100  -2.484  1.00 69.90           C  
ATOM   1003  OE1 GLN A 341      26.842  -3.333  -2.071  1.00 63.99           O  
ATOM   1004  NE2 GLN A 341      25.443  -2.092  -3.300  1.00 60.40           N  
ATOM   1005  N   LEU A 342      21.859  -2.863   1.187  1.00 40.70           N  
ATOM   1006  CA  LEU A 342      20.429  -2.619   1.412  1.00 40.04           C  
ATOM   1007  C   LEU A 342      20.183  -1.115   1.555  1.00 41.89           C  
ATOM   1008  O   LEU A 342      19.259  -0.588   0.931  1.00 41.19           O  
ATOM   1009  CB  LEU A 342      19.912  -3.374   2.652  1.00 40.65           C  
ATOM   1010  CG  LEU A 342      19.815  -4.895   2.555  1.00 47.02           C  
ATOM   1011  CD1 LEU A 342      19.811  -5.518   3.926  1.00 47.82           C  
ATOM   1012  CD2 LEU A 342      18.579  -5.332   1.780  1.00 51.34           C  
ATOM   1013  N   ASN A 343      21.052  -0.425   2.323  1.00 37.74           N  
ATOM   1014  CA  ASN A 343      21.013   1.025   2.528  1.00 36.71           C  
ATOM   1015  C   ASN A 343      21.155   1.766   1.191  1.00 39.85           C  
ATOM   1016  O   ASN A 343      20.395   2.695   0.935  1.00 39.14           O  
ATOM   1017  CB  ASN A 343      22.113   1.463   3.505  1.00 36.86           C  
ATOM   1018  CG  ASN A 343      22.288   2.961   3.594  1.00 50.28           C  
ATOM   1019  OD1 ASN A 343      21.558   3.647   4.307  1.00 39.80           O  
ATOM   1020  ND2 ASN A 343      23.245   3.501   2.848  1.00 42.69           N  
ATOM   1021  N   ASN A 344      22.129   1.358   0.355  1.00 36.78           N  
ATOM   1022  CA  ASN A 344      22.370   1.980  -0.945  1.00 36.51           C  
ATOM   1023  C   ASN A 344      21.231   1.718  -1.914  1.00 40.36           C  
ATOM   1024  O   ASN A 344      20.807   2.644  -2.603  1.00 39.60           O  
ATOM   1025  CB  ASN A 344      23.734   1.588  -1.512  1.00 36.83           C  
ATOM   1026  CG  ASN A 344      24.902   2.156  -0.734  1.00 51.18           C  
ATOM   1027  OD1 ASN A 344      24.765   3.054   0.109  1.00 43.04           O  
ATOM   1028  ND2 ASN A 344      26.088   1.642  -0.999  1.00 39.27           N  
ATOM   1029  N   LEU A 345      20.686   0.480  -1.911  1.00 37.38           N  
ATOM   1030  CA  LEU A 345      19.531   0.094  -2.722  1.00 37.61           C  
ATOM   1031  C   LEU A 345      18.304   0.929  -2.370  1.00 40.35           C  
ATOM   1032  O   LEU A 345      17.657   1.446  -3.276  1.00 40.65           O  
ATOM   1033  CB  LEU A 345      19.227  -1.414  -2.595  1.00 38.84           C  
ATOM   1034  CG  LEU A 345      18.136  -1.986  -3.518  1.00 44.96           C  
ATOM   1035  CD1 LEU A 345      18.533  -1.889  -4.993  1.00 46.14           C  
ATOM   1036  CD2 LEU A 345      17.826  -3.417  -3.156  1.00 48.99           C  
ATOM   1037  N   ALA A 346      18.004   1.092  -1.065  1.00 36.79           N  
ATOM   1038  CA  ALA A 346      16.861   1.887  -0.593  1.00 36.07           C  
ATOM   1039  C   ALA A 346      16.988   3.358  -1.026  1.00 39.21           C  
ATOM   1040  O   ALA A 346      16.001   3.964  -1.434  1.00 39.86           O  
ATOM   1041  CB  ALA A 346      16.735   1.780   0.917  1.00 36.26           C  
ATOM   1042  N   LEU A 347      18.215   3.891  -1.005  1.00 35.33           N  
ATOM   1043  CA  LEU A 347      18.576   5.248  -1.423  1.00 35.67           C  
ATOM   1044  C   LEU A 347      18.291   5.449  -2.923  1.00 39.91           C  
ATOM   1045  O   LEU A 347      17.667   6.442  -3.295  1.00 39.27           O  
ATOM   1046  CB  LEU A 347      20.072   5.471  -1.114  1.00 35.60           C  
ATOM   1047  CG  LEU A 347      20.552   6.754  -0.409  1.00 40.44           C  
ATOM   1048  CD1 LEU A 347      19.490   7.384   0.486  1.00 39.88           C  
ATOM   1049  CD2 LEU A 347      21.833   6.485   0.372  1.00 41.97           C  
ATOM   1050  N   LEU A 348      18.707   4.479  -3.768  1.00 37.62           N  
ATOM   1051  CA  LEU A 348      18.511   4.489  -5.225  1.00 38.70           C  
ATOM   1052  C   LEU A 348      17.041   4.323  -5.599  1.00 43.84           C  
ATOM   1053  O   LEU A 348      16.601   4.869  -6.611  1.00 44.46           O  
ATOM   1054  CB  LEU A 348      19.353   3.393  -5.910  1.00 39.32           C  
ATOM   1055  CG  LEU A 348      20.882   3.494  -5.799  1.00 43.50           C  
ATOM   1056  CD1 LEU A 348      21.547   2.248  -6.326  1.00 44.23           C  
ATOM   1057  CD2 LEU A 348      21.416   4.694  -6.523  1.00 46.79           C  
ATOM   1058  N   CYS A 349      16.289   3.565  -4.780  1.00 40.89           N  
ATOM   1059  CA  CYS A 349      14.860   3.320  -4.957  1.00 42.19           C  
ATOM   1060  C   CYS A 349      14.012   4.534  -4.592  1.00 44.65           C  
ATOM   1061  O   CYS A 349      13.122   4.880  -5.360  1.00 45.86           O  
ATOM   1062  CB  CYS A 349      14.417   2.077  -4.189  1.00 42.86           C  
ATOM   1063  SG  CYS A 349      14.954   0.516  -4.933  1.00 48.53           S  
ATOM   1064  N   GLN A 350      14.272   5.175  -3.429  1.00 40.03           N  
ATOM   1065  CA  GLN A 350      13.507   6.343  -2.966  1.00 40.04           C  
ATOM   1066  C   GLN A 350      13.663   7.559  -3.872  1.00 46.33           C  
ATOM   1067  O   GLN A 350      12.693   8.283  -4.092  1.00 47.44           O  
ATOM   1068  CB  GLN A 350      13.812   6.692  -1.497  1.00 39.99           C  
ATOM   1069  CG  GLN A 350      15.198   7.287  -1.215  1.00 42.73           C  
ATOM   1070  CD  GLN A 350      15.511   7.318   0.256  1.00 55.82           C  
ATOM   1071  OE1 GLN A 350      15.367   6.319   0.967  1.00 48.11           O  
ATOM   1072  NE2 GLN A 350      15.989   8.453   0.738  1.00 46.22           N  
ATOM   1073  N   ASN A 351      14.870   7.758  -4.426  1.00 43.58           N  
ATOM   1074  CA  ASN A 351      15.173   8.864  -5.332  1.00 45.00           C  
ATOM   1075  C   ASN A 351      14.495   8.705  -6.704  1.00 50.50           C  
ATOM   1076  O   ASN A 351      14.509   9.637  -7.508  1.00 51.65           O  
ATOM   1077  CB  ASN A 351      16.676   9.055  -5.452  1.00 44.99           C  
ATOM   1078  CG  ASN A 351      17.335   9.596  -4.205  1.00 65.34           C  
ATOM   1079  OD1 ASN A 351      16.780  10.428  -3.479  1.00 60.41           O  
ATOM   1080  ND2 ASN A 351      18.559   9.163  -3.951  1.00 56.46           N  
ATOM   1081  N   GLN A 352      13.876   7.531  -6.940  1.00 46.95           N  
ATOM   1082  CA  GLN A 352      13.098   7.185  -8.127  1.00 48.88           C  
ATOM   1083  C   GLN A 352      11.594   7.297  -7.820  1.00 53.32           C  
ATOM   1084  O   GLN A 352      10.780   7.307  -8.743  1.00 55.73           O  
ATOM   1085  CB  GLN A 352      13.412   5.748  -8.572  1.00 50.10           C  
ATOM   1086  CG  GLN A 352      14.595   5.627  -9.511  1.00 55.12           C  
ATOM   1087  CD  GLN A 352      14.847   4.194  -9.902  1.00 67.44           C  
ATOM   1088  OE1 GLN A 352      14.585   3.782 -11.036  1.00 66.09           O  
ATOM   1089  NE2 GLN A 352      15.346   3.391  -8.968  1.00 51.89           N  
ATOM   1090  N   GLY A 353      11.247   7.370  -6.535  1.00 47.69           N  
ATOM   1091  CA  GLY A 353       9.864   7.434  -6.073  1.00 47.45           C  
ATOM   1092  C   GLY A 353       9.263   6.060  -5.837  1.00 51.07           C  
ATOM   1093  O   GLY A 353       8.047   5.938  -5.664  1.00 51.42           O  
ATOM   1094  N   LYS A 354      10.117   5.010  -5.854  1.00 54.50           N  
ATOM   1095  CA  LYS A 354       9.738   3.615  -5.619  1.00 55.38           C  
ATOM   1096  C   LYS A 354       9.906   3.387  -4.120  1.00 58.59           C  
ATOM   1097  O   LYS A 354      11.015   3.101  -3.678  1.00 56.51           O  
ATOM   1098  CB  LYS A 354      10.668   2.646  -6.385  1.00 57.52           C  
ATOM   1099  CG  LYS A 354      10.693   2.779  -7.897  1.00 69.73           C  
ATOM   1100  CD  LYS A 354      11.700   1.792  -8.472  1.00 77.82           C  
ATOM   1101  CE  LYS A 354      11.897   1.957  -9.954  1.00 93.26           C  
ATOM   1102  NZ  LYS A 354      12.957   1.050 -10.464  1.00104.26           N  
ATOM   1103  N   TYR A 355       8.834   3.555  -3.333  1.00 56.42           N  
ATOM   1104  CA  TYR A 355       8.910   3.422  -1.874  1.00 54.71           C  
ATOM   1105  C   TYR A 355       8.556   2.032  -1.339  1.00 59.33           C  
ATOM   1106  O   TYR A 355       8.868   1.747  -0.184  1.00 58.23           O  
ATOM   1107  CB  TYR A 355       8.061   4.507  -1.180  1.00 56.05           C  
ATOM   1108  CG  TYR A 355       8.448   5.914  -1.579  1.00 57.05           C  
ATOM   1109  CD1 TYR A 355       9.688   6.444  -1.231  1.00 56.93           C  
ATOM   1110  CD2 TYR A 355       7.578   6.715  -2.313  1.00 59.72           C  
ATOM   1111  CE1 TYR A 355      10.059   7.731  -1.618  1.00 57.80           C  
ATOM   1112  CE2 TYR A 355       7.932   8.009  -2.693  1.00 60.64           C  
ATOM   1113  CZ  TYR A 355       9.176   8.512  -2.346  1.00 66.18           C  
ATOM   1114  OH  TYR A 355       9.532   9.783  -2.723  1.00 67.64           O  
ATOM   1115  N   GLU A 356       7.948   1.173  -2.182  1.00 57.96           N  
ATOM   1116  CA  GLU A 356       7.467  -0.193  -1.906  1.00 59.24           C  
ATOM   1117  C   GLU A 356       8.233  -0.987  -0.814  1.00 60.20           C  
ATOM   1118  O   GLU A 356       7.623  -1.365   0.191  1.00 60.60           O  
ATOM   1119  CB  GLU A 356       7.410  -1.027  -3.204  1.00 63.27           C  
ATOM   1120  CG  GLU A 356       6.319  -0.607  -4.179  1.00 79.30           C  
ATOM   1121  CD  GLU A 356       6.711   0.473  -5.171  1.00105.17           C  
ATOM   1122  OE1 GLU A 356       7.637   0.235  -5.980  1.00103.11           O  
ATOM   1123  OE2 GLU A 356       6.064   1.546  -5.164  1.00101.24           O  
ATOM   1124  N   GLU A 357       9.544  -1.233  -1.006  1.00 53.39           N  
ATOM   1125  CA  GLU A 357      10.365  -2.032  -0.080  1.00 50.99           C  
ATOM   1126  C   GLU A 357      11.456  -1.223   0.648  1.00 49.31           C  
ATOM   1127  O   GLU A 357      12.240  -1.803   1.399  1.00 47.79           O  
ATOM   1128  CB  GLU A 357      11.027  -3.205  -0.849  1.00 53.26           C  
ATOM   1129  CG  GLU A 357      10.099  -4.015  -1.745  1.00 66.28           C  
ATOM   1130  CD  GLU A 357       9.329  -5.155  -1.104  1.00 91.13           C  
ATOM   1131  OE1 GLU A 357       9.335  -5.270   0.143  1.00 78.40           O  
ATOM   1132  OE2 GLU A 357       8.717  -5.943  -1.861  1.00 94.47           O  
ATOM   1133  N   VAL A 358      11.505   0.098   0.425  1.00 43.72           N  
ATOM   1134  CA  VAL A 358      12.527   1.014   0.940  1.00 41.60           C  
ATOM   1135  C   VAL A 358      12.643   0.989   2.470  1.00 44.60           C  
ATOM   1136  O   VAL A 358      13.741   0.755   2.983  1.00 43.85           O  
ATOM   1137  CB  VAL A 358      12.335   2.443   0.377  1.00 45.40           C  
ATOM   1138  CG1 VAL A 358      13.313   3.426   0.999  1.00 44.40           C  
ATOM   1139  CG2 VAL A 358      12.508   2.437  -1.128  1.00 45.46           C  
ATOM   1140  N   GLU A 359      11.529   1.189   3.184  1.00 40.95           N  
ATOM   1141  CA  GLU A 359      11.515   1.166   4.646  1.00 40.35           C  
ATOM   1142  C   GLU A 359      11.898  -0.205   5.197  1.00 44.41           C  
ATOM   1143  O   GLU A 359      12.619  -0.262   6.193  1.00 43.49           O  
ATOM   1144  CB  GLU A 359      10.186   1.671   5.205  1.00 42.41           C  
ATOM   1145  CG  GLU A 359      10.007   3.163   4.998  1.00 51.36           C  
ATOM   1146  CD  GLU A 359       8.578   3.642   5.130  1.00 68.02           C  
ATOM   1147  OE1 GLU A 359       8.080   3.704   6.275  1.00 53.32           O  
ATOM   1148  OE2 GLU A 359       7.951   3.945   4.090  1.00 66.82           O  
ATOM   1149  N   TYR A 360      11.491  -1.296   4.503  1.00 41.80           N  
ATOM   1150  CA  TYR A 360      11.867  -2.671   4.859  1.00 41.69           C  
ATOM   1151  C   TYR A 360      13.397  -2.853   4.799  1.00 43.06           C  
ATOM   1152  O   TYR A 360      13.949  -3.464   5.707  1.00 41.83           O  
ATOM   1153  CB  TYR A 360      11.157  -3.720   3.975  1.00 44.54           C  
ATOM   1154  CG  TYR A 360      11.597  -5.142   4.274  1.00 47.30           C  
ATOM   1155  CD1 TYR A 360      11.074  -5.842   5.357  1.00 50.08           C  
ATOM   1156  CD2 TYR A 360      12.576  -5.766   3.505  1.00 48.22           C  
ATOM   1157  CE1 TYR A 360      11.501  -7.134   5.659  1.00 52.09           C  
ATOM   1158  CE2 TYR A 360      13.027  -7.050   3.810  1.00 49.83           C  
ATOM   1159  CZ  TYR A 360      12.479  -7.734   4.883  1.00 58.99           C  
ATOM   1160  OH  TYR A 360      12.904  -9.006   5.182  1.00 62.62           O  
ATOM   1161  N   TYR A 361      14.068  -2.334   3.733  1.00 38.87           N  
ATOM   1162  CA  TYR A 361      15.530  -2.420   3.568  1.00 37.75           C  
ATOM   1163  C   TYR A 361      16.251  -1.685   4.692  1.00 41.25           C  
ATOM   1164  O   TYR A 361      17.258  -2.183   5.193  1.00 41.05           O  
ATOM   1165  CB  TYR A 361      16.006  -1.833   2.221  1.00 37.93           C  
ATOM   1166  CG  TYR A 361      15.465  -2.480   0.966  1.00 40.20           C  
ATOM   1167  CD1 TYR A 361      15.278  -3.859   0.891  1.00 43.37           C  
ATOM   1168  CD2 TYR A 361      15.248  -1.731  -0.188  1.00 41.26           C  
ATOM   1169  CE1 TYR A 361      14.811  -4.464  -0.276  1.00 45.81           C  
ATOM   1170  CE2 TYR A 361      14.790  -2.324  -1.363  1.00 43.46           C  
ATOM   1171  CZ  TYR A 361      14.573  -3.692  -1.403  1.00 52.26           C  
ATOM   1172  OH  TYR A 361      14.112  -4.275  -2.558  1.00 56.26           O  
ATOM   1173  N   TYR A 362      15.740  -0.496   5.073  1.00 37.24           N  
ATOM   1174  CA  TYR A 362      16.302   0.327   6.140  1.00 36.69           C  
ATOM   1175  C   TYR A 362      16.264  -0.361   7.490  1.00 40.02           C  
ATOM   1176  O   TYR A 362      17.311  -0.505   8.115  1.00 40.06           O  
ATOM   1177  CB  TYR A 362      15.638   1.708   6.187  1.00 37.79           C  
ATOM   1178  CG  TYR A 362      16.142   2.655   5.119  1.00 37.86           C  
ATOM   1179  CD1 TYR A 362      17.506   2.842   4.913  1.00 39.20           C  
ATOM   1180  CD2 TYR A 362      15.258   3.409   4.355  1.00 38.22           C  
ATOM   1181  CE1 TYR A 362      17.975   3.729   3.950  1.00 40.09           C  
ATOM   1182  CE2 TYR A 362      15.716   4.322   3.412  1.00 38.61           C  
ATOM   1183  CZ  TYR A 362      17.077   4.470   3.204  1.00 45.58           C  
ATOM   1184  OH  TYR A 362      17.538   5.340   2.251  1.00 45.36           O  
ATOM   1185  N   GLN A 363      15.086  -0.849   7.907  1.00 36.89           N  
ATOM   1186  CA  GLN A 363      14.925  -1.574   9.169  1.00 37.41           C  
ATOM   1187  C   GLN A 363      15.707  -2.890   9.159  1.00 41.04           C  
ATOM   1188  O   GLN A 363      16.188  -3.298  10.207  1.00 41.57           O  
ATOM   1189  CB  GLN A 363      13.444  -1.758   9.556  1.00 39.41           C  
ATOM   1190  CG  GLN A 363      12.619  -2.498   8.523  1.00 49.37           C  
ATOM   1191  CD  GLN A 363      11.148  -2.472   8.800  1.00 57.05           C  
ATOM   1192  OE1 GLN A 363      10.649  -3.182   9.667  1.00 52.33           O  
ATOM   1193  NE2 GLN A 363      10.415  -1.728   7.997  1.00 44.60           N  
ATOM   1194  N   ARG A 364      15.922  -3.493   7.969  1.00 37.05           N  
ATOM   1195  CA  ARG A 364      16.733  -4.702   7.839  1.00 37.22           C  
ATOM   1196  C   ARG A 364      18.217  -4.369   8.042  1.00 41.89           C  
ATOM   1197  O   ARG A 364      18.892  -5.062   8.802  1.00 42.82           O  
ATOM   1198  CB  ARG A 364      16.512  -5.397   6.490  1.00 36.52           C  
ATOM   1199  CG  ARG A 364      17.085  -6.804   6.496  1.00 44.62           C  
ATOM   1200  CD  ARG A 364      16.834  -7.569   5.231  1.00 46.61           C  
ATOM   1201  NE  ARG A 364      17.896  -8.552   5.035  1.00 52.75           N  
ATOM   1202  CZ  ARG A 364      18.174  -9.139   3.877  1.00 64.59           C  
ATOM   1203  NH1 ARG A 364      19.170 -10.009   3.792  1.00 49.52           N  
ATOM   1204  NH2 ARG A 364      17.462  -8.855   2.792  1.00 52.22           N  
ATOM   1205  N   ALA A 365      18.705  -3.294   7.386  1.00 37.93           N  
ATOM   1206  CA  ALA A 365      20.087  -2.818   7.473  1.00 38.09           C  
ATOM   1207  C   ALA A 365      20.427  -2.308   8.877  1.00 43.79           C  
ATOM   1208  O   ALA A 365      21.545  -2.513   9.354  1.00 44.27           O  
ATOM   1209  CB  ALA A 365      20.332  -1.721   6.444  1.00 37.71           C  
ATOM   1210  N   LEU A 366      19.460  -1.646   9.527  1.00 41.25           N  
ATOM   1211  CA  LEU A 366      19.592  -1.100  10.874  1.00 43.33           C  
ATOM   1212  C   LEU A 366      19.808  -2.210  11.894  1.00 47.96           C  
ATOM   1213  O   LEU A 366      20.690  -2.087  12.740  1.00 49.29           O  
ATOM   1214  CB  LEU A 366      18.342  -0.280  11.226  1.00 43.92           C  
ATOM   1215  CG  LEU A 366      18.551   1.095  11.839  1.00 50.37           C  
ATOM   1216  CD1 LEU A 366      19.645   1.877  11.120  1.00 50.66           C  
ATOM   1217  CD2 LEU A 366      17.289   1.879  11.770  1.00 53.38           C  
ATOM   1218  N   GLY A 367      19.031  -3.287  11.771  1.00 44.05           N  
ATOM   1219  CA  GLY A 367      19.127  -4.467  12.624  1.00 44.84           C  
ATOM   1220  C   GLY A 367      20.498  -5.098  12.539  1.00 49.18           C  
ATOM   1221  O   GLY A 367      21.118  -5.350  13.569  1.00 49.86           O  
ATOM   1222  N   ILE A 368      21.007  -5.294  11.306  1.00 45.18           N  
ATOM   1223  CA  ILE A 368      22.335  -5.863  11.046  1.00 45.98           C  
ATOM   1224  C   ILE A 368      23.448  -4.992  11.674  1.00 53.18           C  
ATOM   1225  O   ILE A 368      24.307  -5.514  12.387  1.00 55.36           O  
ATOM   1226  CB  ILE A 368      22.559  -6.102   9.519  1.00 47.23           C  
ATOM   1227  CG1 ILE A 368      21.611  -7.198   8.962  1.00 46.55           C  
ATOM   1228  CG2 ILE A 368      24.031  -6.420   9.211  1.00 48.11           C  
ATOM   1229  CD1 ILE A 368      21.453  -7.210   7.419  1.00 48.42           C  
ATOM   1230  N   TYR A 369      23.401  -3.673  11.425  1.00 45.74           N  
ATOM   1231  CA  TYR A 369      24.384  -2.698  11.891  1.00 46.61           C  
ATOM   1232  C   TYR A 369      24.464  -2.553  13.420  1.00 50.85           C  
ATOM   1233  O   TYR A 369      25.571  -2.539  13.956  1.00 51.56           O  
ATOM   1234  CB  TYR A 369      24.169  -1.332  11.214  1.00 47.60           C  
ATOM   1235  CG  TYR A 369      24.876  -1.177   9.882  1.00 50.11           C  
ATOM   1236  CD1 TYR A 369      26.159  -1.682   9.686  1.00 53.54           C  
ATOM   1237  CD2 TYR A 369      24.297  -0.453   8.844  1.00 50.24           C  
ATOM   1238  CE1 TYR A 369      26.822  -1.527   8.471  1.00 54.43           C  
ATOM   1239  CE2 TYR A 369      24.961  -0.270   7.630  1.00 51.56           C  
ATOM   1240  CZ  TYR A 369      26.220  -0.818   7.446  1.00 60.46           C  
ATOM   1241  OH  TYR A 369      26.887  -0.654   6.257  1.00 62.51           O  
ATOM   1242  N   GLN A 370      23.319  -2.460  14.119  1.00 47.11           N  
ATOM   1243  CA  GLN A 370      23.321  -2.343  15.583  1.00 48.43           C  
ATOM   1244  C   GLN A 370      23.764  -3.646  16.271  1.00 55.73           C  
ATOM   1245  O   GLN A 370      24.316  -3.597  17.370  1.00 57.19           O  
ATOM   1246  CB  GLN A 370      21.958  -1.861  16.115  1.00 48.88           C  
ATOM   1247  CG  GLN A 370      20.804  -2.841  15.881  1.00 52.95           C  
ATOM   1248  CD  GLN A 370      19.514  -2.465  16.549  1.00 56.37           C  
ATOM   1249  OE1 GLN A 370      19.195  -1.291  16.765  1.00 48.96           O  
ATOM   1250  NE2 GLN A 370      18.727  -3.475  16.864  1.00 46.80           N  
ATOM   1251  N   THR A 371      23.525  -4.801  15.615  1.00 53.63           N  
ATOM   1252  CA  THR A 371      23.843  -6.143  16.116  1.00 55.16           C  
ATOM   1253  C   THR A 371      25.313  -6.485  15.922  1.00 61.71           C  
ATOM   1254  O   THR A 371      25.985  -6.831  16.893  1.00 63.75           O  
ATOM   1255  CB  THR A 371      22.887  -7.174  15.485  1.00 60.08           C  
ATOM   1256  OG1 THR A 371      21.550  -6.800  15.796  1.00 57.71           O  
ATOM   1257  CG2 THR A 371      23.141  -8.595  15.954  1.00 59.64           C  
ATOM   1258  N   LYS A 372      25.800  -6.418  14.668  1.00 58.56           N  
ATOM   1259  CA  LYS A 372      27.181  -6.733  14.304  1.00 59.75           C  
ATOM   1260  C   LYS A 372      28.176  -5.706  14.835  1.00 65.85           C  
ATOM   1261  O   LYS A 372      29.183  -6.084  15.432  1.00 67.63           O  
ATOM   1262  CB  LYS A 372      27.306  -6.938  12.789  1.00 60.98           C  
ATOM   1263  CG  LYS A 372      27.481  -8.398  12.375  1.00 75.29           C  
ATOM   1264  CD  LYS A 372      26.235  -9.263  12.582  1.00 85.01           C  
ATOM   1265  CE  LYS A 372      26.477 -10.705  12.210  1.00 97.96           C  
ATOM   1266  NZ  LYS A 372      27.378 -11.402  13.166  1.00111.18           N  
ATOM   1267  N   LEU A 373      27.883  -4.418  14.633  1.00 62.28           N  
ATOM   1268  CA  LEU A 373      28.682  -3.301  15.139  1.00 63.74           C  
ATOM   1269  C   LEU A 373      27.861  -2.729  16.299  1.00 69.77           C  
ATOM   1270  O   LEU A 373      26.939  -3.402  16.753  1.00 69.43           O  
ATOM   1271  CB  LEU A 373      28.916  -2.266  14.017  1.00 62.73           C  
ATOM   1272  CG  LEU A 373      29.640  -2.791  12.766  1.00 67.32           C  
ATOM   1273  CD1 LEU A 373      29.346  -1.930  11.557  1.00 66.00           C  
ATOM   1274  CD2 LEU A 373      31.142  -2.901  12.991  1.00 72.10           C  
ATOM   1275  N   GLY A 374      28.183  -1.541  16.799  1.00 68.15           N  
ATOM   1276  CA  GLY A 374      27.414  -0.978  17.907  1.00 68.81           C  
ATOM   1277  C   GLY A 374      26.287  -0.048  17.485  1.00 70.14           C  
ATOM   1278  O   GLY A 374      26.260   0.387  16.332  1.00 68.42           O  
ATOM   1279  N   PRO A 375      25.358   0.341  18.398  1.00 66.24           N  
ATOM   1280  CA  PRO A 375      24.335   1.330  18.013  1.00 64.47           C  
ATOM   1281  C   PRO A 375      24.925   2.748  17.892  1.00 69.67           C  
ATOM   1282  O   PRO A 375      24.247   3.662  17.419  1.00 68.06           O  
ATOM   1283  CB  PRO A 375      23.289   1.218  19.126  1.00 66.69           C  
ATOM   1284  CG  PRO A 375      24.028   0.717  20.299  1.00 73.64           C  
ATOM   1285  CD  PRO A 375      25.232  -0.044  19.820  1.00 69.67           C  
ATOM   1286  N   ASP A 376      26.205   2.913  18.302  1.00 69.09           N  
ATOM   1287  CA  ASP A 376      26.981   4.155  18.247  1.00 70.67           C  
ATOM   1288  C   ASP A 376      27.867   4.233  16.997  1.00 72.58           C  
ATOM   1289  O   ASP A 376      28.437   5.291  16.722  1.00 73.13           O  
ATOM   1290  CB  ASP A 376      27.834   4.310  19.514  1.00 76.59           C  
ATOM   1291  CG  ASP A 376      27.032   4.654  20.748  1.00 89.92           C  
ATOM   1292  OD1 ASP A 376      27.063   3.862  21.714  1.00 92.30           O  
ATOM   1293  OD2 ASP A 376      26.387   5.726  20.758  1.00 96.29           O  
ATOM   1294  N   ASP A 377      27.977   3.113  16.243  1.00 66.67           N  
ATOM   1295  CA  ASP A 377      28.763   2.998  15.012  1.00 65.26           C  
ATOM   1296  C   ASP A 377      28.272   4.018  13.961  1.00 66.72           C  
ATOM   1297  O   ASP A 377      27.058   4.198  13.835  1.00 64.79           O  
ATOM   1298  CB  ASP A 377      28.692   1.560  14.465  1.00 65.74           C  
ATOM   1299  CG  ASP A 377      29.608   1.285  13.292  1.00 77.14           C  
ATOM   1300  OD1 ASP A 377      30.804   1.005  13.525  1.00 79.89           O  
ATOM   1301  OD2 ASP A 377      29.135   1.367  12.141  1.00 81.66           O  
ATOM   1302  N   PRO A 378      29.192   4.710  13.231  1.00 62.95           N  
ATOM   1303  CA  PRO A 378      28.761   5.728  12.247  1.00 61.32           C  
ATOM   1304  C   PRO A 378      27.774   5.270  11.170  1.00 61.12           C  
ATOM   1305  O   PRO A 378      26.982   6.093  10.710  1.00 59.83           O  
ATOM   1306  CB  PRO A 378      30.081   6.201  11.626  1.00 64.36           C  
ATOM   1307  CG  PRO A 378      31.102   5.920  12.667  1.00 71.25           C  
ATOM   1308  CD  PRO A 378      30.667   4.640  13.303  1.00 66.22           C  
ATOM   1309  N   ASN A 379      27.808   3.975  10.781  1.00 55.63           N  
ATOM   1310  CA  ASN A 379      26.900   3.397   9.779  1.00 52.99           C  
ATOM   1311  C   ASN A 379      25.438   3.379  10.242  1.00 54.34           C  
ATOM   1312  O   ASN A 379      24.537   3.466   9.410  1.00 52.35           O  
ATOM   1313  CB  ASN A 379      27.347   1.993   9.384  1.00 53.99           C  
ATOM   1314  CG  ASN A 379      28.630   1.956   8.587  1.00 79.59           C  
ATOM   1315  OD1 ASN A 379      28.692   2.397   7.435  1.00 72.40           O  
ATOM   1316  ND2 ASN A 379      29.682   1.404   9.174  1.00 73.23           N  
ATOM   1317  N   VAL A 380      25.208   3.268  11.562  1.00 50.97           N  
ATOM   1318  CA  VAL A 380      23.877   3.254  12.178  1.00 49.53           C  
ATOM   1319  C   VAL A 380      23.215   4.633  11.999  1.00 52.38           C  
ATOM   1320  O   VAL A 380      22.107   4.704  11.475  1.00 51.27           O  
ATOM   1321  CB  VAL A 380      23.945   2.788  13.663  1.00 54.53           C  
ATOM   1322  CG1 VAL A 380      22.592   2.904  14.361  1.00 53.58           C  
ATOM   1323  CG2 VAL A 380      24.470   1.359  13.760  1.00 54.62           C  
ATOM   1324  N   ALA A 381      23.921   5.716  12.381  1.00 49.90           N  
ATOM   1325  CA  ALA A 381      23.466   7.104  12.257  1.00 49.89           C  
ATOM   1326  C   ALA A 381      23.241   7.508  10.791  1.00 52.57           C  
ATOM   1327  O   ALA A 381      22.304   8.256  10.510  1.00 52.41           O  
ATOM   1328  CB  ALA A 381      24.470   8.042  12.910  1.00 52.96           C  
ATOM   1329  N   LYS A 382      24.088   7.000   9.867  1.00 48.03           N  
ATOM   1330  CA  LYS A 382      23.997   7.264   8.426  1.00 46.74           C  
ATOM   1331  C   LYS A 382      22.744   6.619   7.833  1.00 48.72           C  
ATOM   1332  O   LYS A 382      22.002   7.295   7.123  1.00 48.40           O  
ATOM   1333  CB  LYS A 382      25.256   6.782   7.690  1.00 49.37           C  
ATOM   1334  CG  LYS A 382      26.454   7.709   7.842  1.00 60.25           C  
ATOM   1335  CD  LYS A 382      27.660   7.161   7.100  1.00 68.36           C  
ATOM   1336  CE  LYS A 382      28.961   7.776   7.544  1.00 78.75           C  
ATOM   1337  NZ  LYS A 382      30.126   7.024   7.010  1.00 86.74           N  
ATOM   1338  N   THR A 383      22.495   5.329   8.154  1.00 44.06           N  
ATOM   1339  CA  THR A 383      21.321   4.575   7.700  1.00 42.64           C  
ATOM   1340  C   THR A 383      20.040   5.215   8.258  1.00 44.66           C  
ATOM   1341  O   THR A 383      19.061   5.339   7.521  1.00 43.84           O  
ATOM   1342  CB  THR A 383      21.459   3.073   8.029  1.00 50.59           C  
ATOM   1343  OG1 THR A 383      22.725   2.602   7.563  1.00 50.84           O  
ATOM   1344  CG2 THR A 383      20.353   2.221   7.399  1.00 48.93           C  
ATOM   1345  N   LYS A 384      20.074   5.663   9.535  1.00 39.79           N  
ATOM   1346  CA  LYS A 384      18.950   6.331  10.196  1.00 38.47           C  
ATOM   1347  C   LYS A 384      18.634   7.660   9.521  1.00 41.83           C  
ATOM   1348  O   LYS A 384      17.463   7.932   9.264  1.00 41.36           O  
ATOM   1349  CB  LYS A 384      19.198   6.509  11.703  1.00 40.80           C  
ATOM   1350  CG  LYS A 384      18.964   5.230  12.492  1.00 43.03           C  
ATOM   1351  CD  LYS A 384      19.065   5.417  13.989  1.00 47.75           C  
ATOM   1352  CE  LYS A 384      19.004   4.071  14.672  1.00 56.16           C  
ATOM   1353  NZ  LYS A 384      19.063   4.191  16.153  1.00 64.55           N  
ATOM   1354  N   ASN A 385      19.674   8.462   9.180  1.00 37.89           N  
ATOM   1355  CA  ASN A 385      19.503   9.736   8.475  1.00 37.91           C  
ATOM   1356  C   ASN A 385      18.896   9.521   7.092  1.00 40.56           C  
ATOM   1357  O   ASN A 385      18.048  10.310   6.677  1.00 40.60           O  
ATOM   1358  CB  ASN A 385      20.822  10.514   8.380  1.00 41.62           C  
ATOM   1359  CG  ASN A 385      21.037  11.473   9.523  1.00 69.51           C  
ATOM   1360  OD1 ASN A 385      20.318  12.467   9.683  1.00 66.08           O  
ATOM   1361  ND2 ASN A 385      22.037  11.199  10.345  1.00 62.60           N  
ATOM   1362  N   ASN A 386      19.290   8.424   6.406  1.00 35.95           N  
ATOM   1363  CA  ASN A 386      18.771   8.055   5.087  1.00 35.14           C  
ATOM   1364  C   ASN A 386      17.290   7.682   5.145  1.00 38.10           C  
ATOM   1365  O   ASN A 386      16.529   8.109   4.275  1.00 37.89           O  
ATOM   1366  CB  ASN A 386      19.603   6.937   4.462  1.00 34.26           C  
ATOM   1367  CG  ASN A 386      20.991   7.352   4.060  1.00 47.90           C  
ATOM   1368  OD1 ASN A 386      21.292   8.530   3.860  1.00 43.56           O  
ATOM   1369  ND2 ASN A 386      21.865   6.381   3.902  1.00 40.48           N  
ATOM   1370  N   LEU A 387      16.881   6.916   6.188  1.00 33.62           N  
ATOM   1371  CA  LEU A 387      15.489   6.529   6.429  1.00 32.82           C  
ATOM   1372  C   LEU A 387      14.656   7.770   6.766  1.00 38.39           C  
ATOM   1373  O   LEU A 387      13.533   7.887   6.287  1.00 38.58           O  
ATOM   1374  CB  LEU A 387      15.392   5.469   7.549  1.00 32.13           C  
ATOM   1375  CG  LEU A 387      13.986   5.045   8.046  1.00 35.28           C  
ATOM   1376  CD1 LEU A 387      13.083   4.556   6.909  1.00 35.23           C  
ATOM   1377  CD2 LEU A 387      14.090   3.999   9.129  1.00 35.57           C  
ATOM   1378  N   ALA A 388      15.216   8.705   7.558  1.00 36.31           N  
ATOM   1379  CA  ALA A 388      14.553   9.963   7.900  1.00 37.07           C  
ATOM   1380  C   ALA A 388      14.345  10.827   6.638  1.00 43.80           C  
ATOM   1381  O   ALA A 388      13.317  11.495   6.535  1.00 44.14           O  
ATOM   1382  CB  ALA A 388      15.359  10.716   8.939  1.00 38.21           C  
ATOM   1383  N   SER A 389      15.295  10.774   5.667  1.00 41.84           N  
ATOM   1384  CA  SER A 389      15.195  11.483   4.379  1.00 43.34           C  
ATOM   1385  C   SER A 389      14.095  10.825   3.548  1.00 48.83           C  
ATOM   1386  O   SER A 389      13.360  11.517   2.846  1.00 49.46           O  
ATOM   1387  CB  SER A 389      16.512  11.432   3.607  1.00 47.50           C  
ATOM   1388  OG  SER A 389      17.615  11.847   4.394  1.00 59.51           O  
ATOM   1389  N   CYS A 390      13.973   9.485   3.655  1.00 42.38           N  
ATOM   1390  CA  CYS A 390      12.937   8.692   2.998  1.00 42.87           C  
ATOM   1391  C   CYS A 390      11.564   9.138   3.520  1.00 45.31           C  
ATOM   1392  O   CYS A 390      10.642   9.307   2.719  1.00 46.14           O  
ATOM   1393  CB  CYS A 390      13.171   7.201   3.229  1.00 42.94           C  
ATOM   1394  SG  CYS A 390      11.795   6.141   2.712  1.00 47.71           S  
ATOM   1395  N   TYR A 391      11.446   9.363   4.853  1.00 39.61           N  
ATOM   1396  CA  TYR A 391      10.218   9.843   5.491  1.00 39.63           C  
ATOM   1397  C   TYR A 391       9.865  11.244   4.981  1.00 46.49           C  
ATOM   1398  O   TYR A 391       8.694  11.514   4.722  1.00 47.60           O  
ATOM   1399  CB  TYR A 391      10.353   9.896   7.029  1.00 39.37           C  
ATOM   1400  CG  TYR A 391      10.441   8.573   7.764  1.00 38.59           C  
ATOM   1401  CD1 TYR A 391       9.693   7.470   7.352  1.00 39.93           C  
ATOM   1402  CD2 TYR A 391      11.175   8.457   8.941  1.00 38.49           C  
ATOM   1403  CE1 TYR A 391       9.733   6.265   8.055  1.00 38.65           C  
ATOM   1404  CE2 TYR A 391      11.213   7.262   9.658  1.00 38.43           C  
ATOM   1405  CZ  TYR A 391      10.486   6.170   9.214  1.00 44.06           C  
ATOM   1406  OH  TYR A 391      10.530   4.990   9.917  1.00 42.57           O  
ATOM   1407  N   LEU A 392      10.877  12.129   4.830  1.00 44.19           N  
ATOM   1408  CA  LEU A 392      10.692  13.505   4.356  1.00 45.88           C  
ATOM   1409  C   LEU A 392      10.128  13.567   2.939  1.00 50.76           C  
ATOM   1410  O   LEU A 392       9.212  14.353   2.695  1.00 51.95           O  
ATOM   1411  CB  LEU A 392      11.989  14.324   4.460  1.00 46.29           C  
ATOM   1412  CG  LEU A 392      12.452  14.733   5.861  1.00 50.53           C  
ATOM   1413  CD1 LEU A 392      13.868  15.268   5.817  1.00 50.95           C  
ATOM   1414  CD2 LEU A 392      11.528  15.779   6.479  1.00 54.23           C  
ATOM   1415  N   LYS A 393      10.645  12.712   2.023  1.00 46.86           N  
ATOM   1416  CA  LYS A 393      10.211  12.605   0.620  1.00 48.33           C  
ATOM   1417  C   LYS A 393       8.758  12.130   0.513  1.00 53.01           C  
ATOM   1418  O   LYS A 393       8.090  12.417  -0.483  1.00 55.80           O  
ATOM   1419  CB  LYS A 393      11.123  11.636  -0.161  1.00 50.07           C  
ATOM   1420  CG  LYS A 393      12.469  12.228  -0.571  1.00 63.48           C  
ATOM   1421  CD  LYS A 393      13.304  11.250  -1.403  1.00 73.20           C  
ATOM   1422  CE  LYS A 393      13.282  11.547  -2.888  1.00 88.24           C  
ATOM   1423  NZ  LYS A 393      11.980  11.197  -3.523  1.00 97.88           N  
ATOM   1424  N   GLN A 394       8.288  11.389   1.534  1.00 46.87           N  
ATOM   1425  CA  GLN A 394       6.946  10.820   1.621  1.00 46.66           C  
ATOM   1426  C   GLN A 394       5.980  11.690   2.434  1.00 51.33           C  
ATOM   1427  O   GLN A 394       4.806  11.338   2.572  1.00 51.61           O  
ATOM   1428  CB  GLN A 394       7.014   9.403   2.220  1.00 45.51           C  
ATOM   1429  CG  GLN A 394       7.655   8.369   1.303  1.00 52.62           C  
ATOM   1430  CD  GLN A 394       7.727   7.024   1.971  1.00 64.09           C  
ATOM   1431  OE1 GLN A 394       8.583   6.772   2.824  1.00 55.06           O  
ATOM   1432  NE2 GLN A 394       6.821   6.131   1.601  1.00 58.81           N  
ATOM   1433  N   GLY A 395       6.476  12.802   2.966  1.00 48.17           N  
ATOM   1434  CA  GLY A 395       5.684  13.720   3.778  1.00 48.95           C  
ATOM   1435  C   GLY A 395       5.384  13.203   5.174  1.00 51.03           C  
ATOM   1436  O   GLY A 395       4.461  13.698   5.826  1.00 51.49           O  
ATOM   1437  N   LYS A 396       6.163  12.201   5.642  1.00 45.38           N  
ATOM   1438  CA  LYS A 396       6.048  11.586   6.972  1.00 43.97           C  
ATOM   1439  C   LYS A 396       6.900  12.397   7.968  1.00 48.46           C  
ATOM   1440  O   LYS A 396       7.887  11.896   8.521  1.00 47.17           O  
ATOM   1441  CB  LYS A 396       6.486  10.106   6.931  1.00 44.14           C  
ATOM   1442  CG  LYS A 396       5.592   9.221   6.081  1.00 48.87           C  
ATOM   1443  CD  LYS A 396       6.145   7.822   5.962  1.00 50.65           C  
ATOM   1444  CE  LYS A 396       5.199   6.946   5.189  1.00 58.55           C  
ATOM   1445  NZ  LYS A 396       5.889   5.759   4.632  1.00 66.21           N  
ATOM   1446  N   PHE A 397       6.508  13.667   8.174  1.00 46.34           N  
ATOM   1447  CA  PHE A 397       7.218  14.640   9.003  1.00 46.05           C  
ATOM   1448  C   PHE A 397       7.352  14.238  10.469  1.00 49.51           C  
ATOM   1449  O   PHE A 397       8.389  14.521  11.072  1.00 48.99           O  
ATOM   1450  CB  PHE A 397       6.595  16.042   8.861  1.00 49.86           C  
ATOM   1451  CG  PHE A 397       6.535  16.534   7.430  1.00 52.58           C  
ATOM   1452  CD1 PHE A 397       7.699  16.847   6.733  1.00 55.33           C  
ATOM   1453  CD2 PHE A 397       5.316  16.670   6.774  1.00 56.04           C  
ATOM   1454  CE1 PHE A 397       7.645  17.274   5.403  1.00 57.84           C  
ATOM   1455  CE2 PHE A 397       5.263  17.100   5.446  1.00 60.66           C  
ATOM   1456  CZ  PHE A 397       6.426  17.403   4.771  1.00 58.86           C  
ATOM   1457  N   LYS A 398       6.330  13.574  11.036  1.00 46.26           N  
ATOM   1458  CA  LYS A 398       6.348  13.135  12.435  1.00 45.62           C  
ATOM   1459  C   LYS A 398       7.333  11.981  12.656  1.00 47.40           C  
ATOM   1460  O   LYS A 398       8.072  11.995  13.642  1.00 46.84           O  
ATOM   1461  CB  LYS A 398       4.934  12.797  12.938  1.00 49.03           C  
ATOM   1462  CG  LYS A 398       4.017  14.016  13.011  1.00 66.24           C  
ATOM   1463  CD  LYS A 398       2.607  13.662  13.487  1.00 77.50           C  
ATOM   1464  CE  LYS A 398       1.615  14.784  13.264  1.00 91.20           C  
ATOM   1465  NZ  LYS A 398       1.869  15.959  14.146  1.00101.73           N  
ATOM   1466  N   GLN A 399       7.370  11.008  11.725  1.00 43.08           N  
ATOM   1467  CA  GLN A 399       8.298   9.871  11.780  1.00 41.55           C  
ATOM   1468  C   GLN A 399       9.761  10.324  11.582  1.00 45.30           C  
ATOM   1469  O   GLN A 399      10.658   9.778  12.229  1.00 45.10           O  
ATOM   1470  CB  GLN A 399       7.902   8.779  10.775  1.00 42.03           C  
ATOM   1471  CG  GLN A 399       6.664   7.997  11.198  1.00 57.63           C  
ATOM   1472  CD  GLN A 399       6.418   6.807  10.308  1.00 83.48           C  
ATOM   1473  OE1 GLN A 399       5.795   6.911   9.246  1.00 81.54           O  
ATOM   1474  NE2 GLN A 399       6.892   5.643  10.727  1.00 76.92           N  
ATOM   1475  N   ALA A 400       9.993  11.339  10.717  1.00 41.44           N  
ATOM   1476  CA  ALA A 400      11.324  11.911  10.491  1.00 40.81           C  
ATOM   1477  C   ALA A 400      11.775  12.619  11.779  1.00 44.94           C  
ATOM   1478  O   ALA A 400      12.916  12.438  12.205  1.00 44.13           O  
ATOM   1479  CB  ALA A 400      11.294  12.889   9.323  1.00 42.16           C  
ATOM   1480  N   GLU A 401      10.844  13.360  12.430  1.00 42.41           N  
ATOM   1481  CA  GLU A 401      11.050  14.058  13.704  1.00 43.49           C  
ATOM   1482  C   GLU A 401      11.480  13.047  14.776  1.00 47.94           C  
ATOM   1483  O   GLU A 401      12.488  13.271  15.442  1.00 48.28           O  
ATOM   1484  CB  GLU A 401       9.761  14.796  14.120  1.00 46.01           C  
ATOM   1485  CG  GLU A 401       9.919  15.752  15.293  1.00 57.26           C  
ATOM   1486  CD  GLU A 401       8.700  16.580  15.658  1.00 75.04           C  
ATOM   1487  OE1 GLU A 401       7.905  16.920  14.751  1.00 73.85           O  
ATOM   1488  OE2 GLU A 401       8.565  16.931  16.852  1.00 63.34           O  
ATOM   1489  N   THR A 402      10.752  11.911  14.880  1.00 44.65           N  
ATOM   1490  CA  THR A 402      11.013  10.803  15.810  1.00 44.65           C  
ATOM   1491  C   THR A 402      12.422  10.232  15.605  1.00 48.98           C  
ATOM   1492  O   THR A 402      13.148  10.059  16.585  1.00 49.91           O  
ATOM   1493  CB  THR A 402       9.915   9.727  15.670  1.00 49.50           C  
ATOM   1494  OG1 THR A 402       8.644  10.325  15.915  1.00 50.72           O  
ATOM   1495  CG2 THR A 402      10.107   8.549  16.613  1.00 46.59           C  
ATOM   1496  N   LEU A 403      12.808   9.961  14.340  1.00 44.57           N  
ATOM   1497  CA  LEU A 403      14.121   9.412  14.012  1.00 44.69           C  
ATOM   1498  C   LEU A 403      15.278  10.366  14.280  1.00 49.69           C  
ATOM   1499  O   LEU A 403      16.325   9.911  14.740  1.00 50.99           O  
ATOM   1500  CB  LEU A 403      14.190   8.909  12.569  1.00 43.78           C  
ATOM   1501  CG  LEU A 403      14.455   7.418  12.369  1.00 47.83           C  
ATOM   1502  CD1 LEU A 403      14.834   7.162  10.958  1.00 47.35           C  
ATOM   1503  CD2 LEU A 403      15.570   6.887  13.284  1.00 50.79           C  
ATOM   1504  N   TYR A 404      15.105  11.672  13.984  1.00 45.35           N  
ATOM   1505  CA  TYR A 404      16.133  12.688  14.236  1.00 45.78           C  
ATOM   1506  C   TYR A 404      16.342  12.880  15.735  1.00 50.21           C  
ATOM   1507  O   TYR A 404      17.475  13.079  16.168  1.00 51.08           O  
ATOM   1508  CB  TYR A 404      15.796  14.030  13.560  1.00 47.03           C  
ATOM   1509  CG  TYR A 404      15.937  14.037  12.054  1.00 47.55           C  
ATOM   1510  CD1 TYR A 404      17.070  13.513  11.436  1.00 49.17           C  
ATOM   1511  CD2 TYR A 404      14.978  14.643  11.249  1.00 48.30           C  
ATOM   1512  CE1 TYR A 404      17.222  13.550  10.052  1.00 49.65           C  
ATOM   1513  CE2 TYR A 404      15.109  14.670   9.863  1.00 48.95           C  
ATOM   1514  CZ  TYR A 404      16.237  14.129   9.269  1.00 57.21           C  
ATOM   1515  OH  TYR A 404      16.373  14.164   7.904  1.00 60.50           O  
ATOM   1516  N   LYS A 405      15.253  12.787  16.523  1.00 46.29           N  
ATOM   1517  CA  LYS A 405      15.282  12.886  17.983  1.00 47.39           C  
ATOM   1518  C   LYS A 405      16.057  11.710  18.574  1.00 52.89           C  
ATOM   1519  O   LYS A 405      16.853  11.910  19.486  1.00 55.61           O  
ATOM   1520  CB  LYS A 405      13.860  12.949  18.564  1.00 48.47           C  
ATOM   1521  CG  LYS A 405      13.243  14.336  18.475  1.00 53.31           C  
ATOM   1522  CD  LYS A 405      11.810  14.362  18.973  1.00 58.54           C  
ATOM   1523  CE  LYS A 405      11.229  15.750  18.869  1.00 68.75           C  
ATOM   1524  NZ  LYS A 405       9.848  15.815  19.412  1.00 78.99           N  
ATOM   1525  N   GLU A 406      15.862  10.503  18.013  1.00 47.67           N  
ATOM   1526  CA  GLU A 406      16.526   9.260  18.413  1.00 47.89           C  
ATOM   1527  C   GLU A 406      18.052   9.344  18.246  1.00 53.66           C  
ATOM   1528  O   GLU A 406      18.779   8.925  19.151  1.00 55.02           O  
ATOM   1529  CB  GLU A 406      15.955   8.089  17.604  1.00 47.11           C  
ATOM   1530  CG  GLU A 406      16.394   6.724  18.085  1.00 54.31           C  
ATOM   1531  CD  GLU A 406      15.772   5.598  17.291  1.00 64.34           C  
ATOM   1532  OE1 GLU A 406      16.385   5.177  16.287  1.00 50.43           O  
ATOM   1533  OE2 GLU A 406      14.665   5.148  17.661  1.00 59.00           O  
ATOM   1534  N   ILE A 407      18.524   9.880  17.090  1.00 49.69           N  
ATOM   1535  CA  ILE A 407      19.944  10.060  16.755  1.00 50.62           C  
ATOM   1536  C   ILE A 407      20.598  11.008  17.772  1.00 57.52           C  
ATOM   1537  O   ILE A 407      21.673  10.705  18.295  1.00 59.26           O  
ATOM   1538  CB  ILE A 407      20.116  10.562  15.284  1.00 52.29           C  
ATOM   1539  CG1 ILE A 407      19.638   9.500  14.263  1.00 50.80           C  
ATOM   1540  CG2 ILE A 407      21.569  10.996  14.991  1.00 53.86           C  
ATOM   1541  CD1 ILE A 407      19.183  10.066  12.905  1.00 56.03           C  
ATOM   1542  N   LEU A 408      19.924  12.140  18.057  1.00 54.13           N  
ATOM   1543  CA  LEU A 408      20.377  13.164  18.996  1.00 55.95           C  
ATOM   1544  C   LEU A 408      20.354  12.674  20.441  1.00 63.20           C  
ATOM   1545  O   LEU A 408      21.213  13.078  21.227  1.00 65.40           O  
ATOM   1546  CB  LEU A 408      19.552  14.452  18.843  1.00 55.32           C  
ATOM   1547  CG  LEU A 408      19.662  15.186  17.503  1.00 57.80           C  
ATOM   1548  CD1 LEU A 408      18.603  16.239  17.382  1.00 57.29           C  
ATOM   1549  CD2 LEU A 408      21.041  15.806  17.302  1.00 61.59           C  
ATOM   1550  N   THR A 409      19.386  11.799  20.788  1.00 59.67           N  
ATOM   1551  CA  THR A 409      19.265  11.202  22.122  1.00 62.01           C  
ATOM   1552  C   THR A 409      20.443  10.256  22.350  1.00 68.97           C  
ATOM   1553  O   THR A 409      21.096  10.347  23.390  1.00 72.15           O  
ATOM   1554  CB  THR A 409      17.886  10.543  22.305  1.00 64.97           C  
ATOM   1555  OG1 THR A 409      16.885  11.549  22.153  1.00 64.20           O  
ATOM   1556  CG2 THR A 409      17.721   9.858  23.667  1.00 63.29           C  
ATOM   1557  N   ARG A 410      20.739   9.392  21.357  1.00 59.62           N  
ATOM   1558  CA  ARG A 410      21.851   8.442  21.388  1.00 61.12           C  
ATOM   1559  C   ARG A 410      23.197   9.181  21.472  1.00 68.60           C  
ATOM   1560  O   ARG A 410      24.080   8.740  22.206  1.00 69.30           O  
ATOM   1561  CB  ARG A 410      21.797   7.501  20.165  1.00 61.33           C  
ATOM   1562  CG  ARG A 410      22.853   6.389  20.154  1.00 74.09           C  
ATOM   1563  CD  ARG A 410      22.487   5.209  21.038  1.00 84.87           C  
ATOM   1564  NE  ARG A 410      23.644   4.714  21.786  1.00 93.93           N  
ATOM   1565  CZ  ARG A 410      23.857   4.940  23.078  1.00108.81           C  
ATOM   1566  NH1 ARG A 410      24.938   4.454  23.673  1.00 97.75           N  
ATOM   1567  NH2 ARG A 410      22.987   5.648  23.789  1.00 94.80           N  
ATOM   1568  N   ALA A 411      23.334  10.314  20.748  1.00 66.88           N  
ATOM   1569  CA  ALA A 411      24.543  11.143  20.755  1.00 68.17           C  
ATOM   1570  C   ALA A 411      24.708  11.845  22.108  1.00 74.54           C  
ATOM   1571  O   ALA A 411      25.838  11.977  22.586  1.00 75.21           O  
ATOM   1572  CB  ALA A 411      24.494  12.165  19.629  1.00 68.61           C  
ATOM   1573  N   HIS A 412      23.580  12.266  22.731  1.00 72.05           N  
ATOM   1574  CA  HIS A 412      23.550  12.916  24.048  1.00 72.80           C  
ATOM   1575  C   HIS A 412      23.886  11.911  25.151  1.00 78.43           C  
ATOM   1576  O   HIS A 412      24.627  12.252  26.075  1.00 78.81           O  
ATOM   1577  CB  HIS A 412      22.180  13.581  24.307  1.00 73.47           C  
ATOM   1578  CG  HIS A 412      22.007  14.125  25.695  1.00 77.53           C  
ATOM   1579  ND1 HIS A 412      22.621  15.300  26.093  1.00 79.90           N  
ATOM   1580  CD2 HIS A 412      21.293  13.632  26.733  1.00 79.51           C  
ATOM   1581  CE1 HIS A 412      22.268  15.479  27.355  1.00 79.79           C  
ATOM   1582  NE2 HIS A 412      21.466  14.504  27.782  1.00 79.94           N  
ATOM   1583  N   GLU A 413      23.337  10.681  25.054  1.00 75.73           N  
ATOM   1584  CA  GLU A 413      23.550   9.606  26.028  1.00 76.18           C  
ATOM   1585  C   GLU A 413      24.983   9.080  26.026  1.00 82.06           C  
ATOM   1586  O   GLU A 413      25.504   8.729  27.085  1.00 81.56           O  
ATOM   1587  CB  GLU A 413      22.547   8.460  25.829  1.00 77.15           C  
ATOM   1588  CG  GLU A 413      21.152   8.774  26.346  1.00 87.25           C  
ATOM   1589  CD  GLU A 413      20.287   7.585  26.724  1.00108.78           C  
ATOM   1590  OE1 GLU A 413      20.501   6.478  26.177  1.00101.84           O  
ATOM   1591  OE2 GLU A 413      19.377   7.770  27.563  1.00105.62           O  
ATOM   1592  N   ARG A 414      25.618   9.036  24.842  1.00 80.42           N  
ATOM   1593  CA  ARG A 414      26.997   8.578  24.657  1.00 82.03           C  
ATOM   1594  C   ARG A 414      28.001   9.528  25.342  1.00 87.57           C  
ATOM   1595  O   ARG A 414      29.019   9.068  25.860  1.00 87.93           O  
ATOM   1596  CB  ARG A 414      27.309   8.467  23.153  1.00 83.95           C  
ATOM   1597  CG  ARG A 414      28.518   7.597  22.822  1.00 99.73           C  
ATOM   1598  CD  ARG A 414      29.108   7.932  21.462  1.00115.52           C  
ATOM   1599  NE  ARG A 414      29.898   9.167  21.487  1.00129.75           N  
ATOM   1600  CZ  ARG A 414      31.201   9.225  21.752  1.00148.51           C  
ATOM   1601  NH1 ARG A 414      31.881   8.116  22.022  1.00138.95           N  
ATOM   1602  NH2 ARG A 414      31.833  10.391  21.752  1.00136.16           N  
ATOM   1603  N   GLU A 415      27.701  10.844  25.343  1.00 84.63           N  
ATOM   1604  CA  GLU A 415      28.549  11.896  25.906  1.00 85.06           C  
ATOM   1605  C   GLU A 415      28.171  12.347  27.321  1.00 88.73           C  
ATOM   1606  O   GLU A 415      28.986  12.201  28.231  1.00 88.62           O  
ATOM   1607  CB  GLU A 415      28.598  13.108  24.960  1.00 86.61           C  
ATOM   1608  CG  GLU A 415      29.837  13.168  24.083  1.00 98.67           C  
ATOM   1609  CD  GLU A 415      29.949  14.414  23.223  1.00120.11           C  
ATOM   1610  OE1 GLU A 415      29.826  15.535  23.771  1.00115.63           O  
ATOM   1611  OE2 GLU A 415      30.189  14.269  22.003  1.00114.85           O  
ATOM   1612  N   PHE A 416      26.964  12.928  27.498  1.00 84.89           N  
ATOM   1613  CA  PHE A 416      26.508  13.486  28.776  1.00 84.66           C  
ATOM   1614  C   PHE A 416      25.783  12.492  29.709  1.00 87.13           C  
ATOM   1615  O   PHE A 416      25.482  12.849  30.851  1.00 86.87           O  
ATOM   1616  CB  PHE A 416      25.639  14.743  28.545  1.00 86.85           C  
ATOM   1617  CG  PHE A 416      26.290  15.944  27.880  1.00 89.19           C  
ATOM   1618  CD1 PHE A 416      27.668  16.133  27.933  1.00 93.12           C  
ATOM   1619  CD2 PHE A 416      25.516  16.918  27.260  1.00 91.62           C  
ATOM   1620  CE1 PHE A 416      28.263  17.247  27.330  1.00 94.66           C  
ATOM   1621  CE2 PHE A 416      26.110  18.039  26.670  1.00 95.05           C  
ATOM   1622  CZ  PHE A 416      27.479  18.196  26.708  1.00 93.71           C  
ATOM   1623  N   GLY A 417      25.531  11.271  29.236  1.00 82.57           N  
ATOM   1624  CA  GLY A 417      24.878  10.229  30.026  1.00 81.60           C  
ATOM   1625  C   GLY A 417      23.386  10.071  29.802  1.00 84.38           C  
ATOM   1626  O   GLY A 417      22.798  10.767  28.966  1.00 83.80           O  
ATOM   1627  N   SER A 418      22.767   9.146  30.569  1.00 80.23           N  
ATOM   1628  CA  SER A 418      21.337   8.809  30.525  1.00 79.66           C  
ATOM   1629  C   SER A 418      20.432  10.014  30.796  1.00 83.16           C  
ATOM   1630  O   SER A 418      20.759  10.862  31.628  1.00 82.88           O  
ATOM   1631  CB  SER A 418      21.026   7.679  31.499  1.00 83.53           C  
ATOM   1632  OG  SER A 418      19.724   7.160  31.292  1.00 93.63           O  
ATOM   1633  N   VAL A 419      19.297  10.079  30.085  1.00 79.75           N  
ATOM   1634  CA  VAL A 419      18.324  11.173  30.163  1.00 80.39           C  
ATOM   1635  C   VAL A 419      17.504  11.161  31.473  1.00 85.78           C  
ATOM   1636  O   VAL A 419      16.917  10.139  31.837  1.00 85.41           O  
ATOM   1637  CB  VAL A 419      17.409  11.224  28.905  1.00 83.80           C  
ATOM   1638  CG1 VAL A 419      16.408  12.375  28.981  1.00 84.33           C  
ATOM   1639  CG2 VAL A 419      18.237  11.323  27.624  1.00 82.92           C  
ATOM   1640  N   ASP A 420      17.465  12.329  32.149  1.00 83.56           N  
ATOM   1641  CA  ASP A 420      16.713  12.633  33.372  1.00 84.93           C  
ATOM   1642  C   ASP A 420      16.344  14.134  33.369  1.00 90.93           C  
ATOM   1643  O   ASP A 420      16.540  14.789  32.344  1.00 90.06           O  
ATOM   1644  CB  ASP A 420      17.493  12.216  34.642  1.00 86.67           C  
ATOM   1645  CG  ASP A 420      18.922  12.711  34.716  1.00 95.70           C  
ATOM   1646  OD1 ASP A 420      19.842  11.869  34.675  1.00 95.16           O  
ATOM   1647  OD2 ASP A 420      19.121  13.937  34.827  1.00102.05           O  
ATOM   1648  N   ASP A 421      15.802  14.674  34.487  1.00 80.07           N  
ATOM   1649  CA  ASP A 421      15.424  16.092  34.592  1.00 80.51           C  
ATOM   1650  C   ASP A 421      16.632  17.041  34.534  1.00 84.84           C  
ATOM   1651  O   ASP A 421      16.574  18.054  33.834  1.00 84.47           O  
ATOM   1652  CB  ASP A 421      14.568  16.360  35.850  1.00 83.62           C  
ATOM   1653  CG  ASP A 421      13.098  15.970  35.744  1.00 95.18           C  
ATOM   1654  OD1 ASP A 421      12.564  15.947  34.610  1.00 95.12           O  
ATOM   1655  OD2 ASP A 421      12.467  15.746  36.802  1.00102.08           O  
ATOM   1656  N   GLU A 422      17.729  16.697  35.242  1.00 81.93           N  
ATOM   1657  CA  GLU A 422      18.966  17.493  35.287  1.00 82.44           C  
ATOM   1658  C   GLU A 422      19.901  17.250  34.074  1.00 84.54           C  
ATOM   1659  O   GLU A 422      20.944  17.908  33.965  1.00 84.39           O  
ATOM   1660  CB  GLU A 422      19.721  17.328  36.632  1.00 85.30           C  
ATOM   1661  CG  GLU A 422      19.542  15.992  37.344  1.00 98.26           C  
ATOM   1662  CD  GLU A 422      20.797  15.160  37.532  1.00120.57           C  
ATOM   1663  OE1 GLU A 422      21.401  14.746  36.516  1.00113.37           O  
ATOM   1664  OE2 GLU A 422      21.144  14.870  38.700  1.00115.85           O  
ATOM   1665  N   ASN A 423      19.512  16.337  33.154  1.00 79.32           N  
ATOM   1666  CA  ASN A 423      20.275  16.015  31.943  1.00 78.15           C  
ATOM   1667  C   ASN A 423      19.347  15.628  30.778  1.00 80.33           C  
ATOM   1668  O   ASN A 423      18.996  14.458  30.618  1.00 80.08           O  
ATOM   1669  CB  ASN A 423      21.335  14.938  32.229  1.00 78.32           C  
ATOM   1670  CG  ASN A 423      22.252  14.647  31.067  1.00 96.60           C  
ATOM   1671  OD1 ASN A 423      22.304  13.523  30.561  1.00 89.14           O  
ATOM   1672  ND2 ASN A 423      22.999  15.649  30.620  1.00 89.16           N  
ATOM   1673  N   LYS A 424      18.956  16.623  29.968  1.00 75.56           N  
ATOM   1674  CA  LYS A 424      18.047  16.451  28.830  1.00 74.15           C  
ATOM   1675  C   LYS A 424      18.748  16.661  27.473  1.00 77.13           C  
ATOM   1676  O   LYS A 424      19.611  17.539  27.390  1.00 76.81           O  
ATOM   1677  CB  LYS A 424      16.863  17.431  28.951  1.00 75.99           C  
ATOM   1678  CG  LYS A 424      15.900  17.119  30.087  1.00 86.02           C  
ATOM   1679  CD  LYS A 424      14.587  17.868  29.933  1.00 94.62           C  
ATOM   1680  CE  LYS A 424      13.569  17.509  30.992  1.00106.90           C  
ATOM   1681  NZ  LYS A 424      13.004  16.144  30.799  1.00115.46           N  
ATOM   1682  N   PRO A 425      18.365  15.927  26.383  1.00 72.97           N  
ATOM   1683  CA  PRO A 425      18.985  16.186  25.065  1.00 72.28           C  
ATOM   1684  C   PRO A 425      18.583  17.561  24.527  1.00 74.93           C  
ATOM   1685  O   PRO A 425      17.614  18.146  25.017  1.00 74.30           O  
ATOM   1686  CB  PRO A 425      18.442  15.059  24.173  1.00 74.17           C  
ATOM   1687  CG  PRO A 425      17.782  14.091  25.085  1.00 78.97           C  
ATOM   1688  CD  PRO A 425      17.348  14.862  26.286  1.00 74.30           C  
ATOM   1689  N   ILE A 426      19.332  18.078  23.530  1.00 70.68           N  
ATOM   1690  CA  ILE A 426      19.122  19.404  22.933  1.00 69.95           C  
ATOM   1691  C   ILE A 426      17.655  19.647  22.519  1.00 72.07           C  
ATOM   1692  O   ILE A 426      17.108  20.697  22.866  1.00 70.95           O  
ATOM   1693  CB  ILE A 426      20.115  19.706  21.771  1.00 73.64           C  
ATOM   1694  CG1 ILE A 426      21.551  19.229  22.115  1.00 75.06           C  
ATOM   1695  CG2 ILE A 426      20.101  21.207  21.427  1.00 74.09           C  
ATOM   1696  CD1 ILE A 426      22.477  18.935  20.906  1.00 85.55           C  
ATOM   1697  N   TRP A 427      17.019  18.668  21.825  1.00 68.07           N  
ATOM   1698  CA  TRP A 427      15.627  18.763  21.361  1.00 67.05           C  
ATOM   1699  C   TRP A 427      14.609  18.938  22.496  1.00 71.32           C  
ATOM   1700  O   TRP A 427      13.573  19.572  22.278  1.00 70.68           O  
ATOM   1701  CB  TRP A 427      15.239  17.589  20.441  1.00 65.61           C  
ATOM   1702  CG  TRP A 427      15.310  16.229  21.073  1.00 66.53           C  
ATOM   1703  CD1 TRP A 427      16.369  15.371  21.051  1.00 70.10           C  
ATOM   1704  CD2 TRP A 427      14.254  15.548  21.763  1.00 66.07           C  
ATOM   1705  NE1 TRP A 427      16.048  14.205  21.706  1.00 69.62           N  
ATOM   1706  CE2 TRP A 427      14.757  14.288  22.158  1.00 70.46           C  
ATOM   1707  CE3 TRP A 427      12.936  15.889  22.112  1.00 66.60           C  
ATOM   1708  CZ2 TRP A 427      13.985  13.363  22.875  1.00 69.79           C  
ATOM   1709  CZ3 TRP A 427      12.165  14.964  22.802  1.00 68.10           C  
ATOM   1710  CH2 TRP A 427      12.690  13.720  23.179  1.00 69.34           C  
ATOM   1711  N   MET A 428      14.904  18.397  23.698  1.00 68.58           N  
ATOM   1712  CA  MET A 428      14.033  18.528  24.872  1.00 68.68           C  
ATOM   1713  C   MET A 428      14.033  19.967  25.385  1.00 73.16           C  
ATOM   1714  O   MET A 428      12.966  20.501  25.694  1.00 72.71           O  
ATOM   1715  CB  MET A 428      14.442  17.558  25.988  1.00 71.51           C  
ATOM   1716  CG  MET A 428      13.909  16.168  25.791  1.00 75.37           C  
ATOM   1717  SD  MET A 428      13.863  15.240  27.337  1.00 80.20           S  
ATOM   1718  CE  MET A 428      13.580  13.603  26.713  1.00 77.16           C  
ATOM   1719  N   HIS A 429      15.228  20.601  25.443  1.00 70.37           N  
ATOM   1720  CA  HIS A 429      15.405  21.991  25.868  1.00 70.84           C  
ATOM   1721  C   HIS A 429      14.755  22.958  24.878  1.00 74.91           C  
ATOM   1722  O   HIS A 429      14.236  23.997  25.292  1.00 75.27           O  
ATOM   1723  CB  HIS A 429      16.891  22.325  26.041  1.00 72.18           C  
ATOM   1724  CG  HIS A 429      17.530  21.653  27.215  1.00 76.07           C  
ATOM   1725  ND1 HIS A 429      17.167  21.969  28.515  1.00 78.52           N  
ATOM   1726  CD2 HIS A 429      18.514  20.726  27.250  1.00 77.82           C  
ATOM   1727  CE1 HIS A 429      17.922  21.210  29.291  1.00 78.29           C  
ATOM   1728  NE2 HIS A 429      18.751  20.448  28.576  1.00 78.17           N  
ATOM   1729  N   ALA A 430      14.767  22.595  23.577  1.00 70.88           N  
ATOM   1730  CA  ALA A 430      14.177  23.359  22.476  1.00 70.52           C  
ATOM   1731  C   ALA A 430      12.657  23.472  22.634  1.00 74.67           C  
ATOM   1732  O   ALA A 430      12.106  24.560  22.468  1.00 74.23           O  
ATOM   1733  CB  ALA A 430      14.523  22.704  21.145  1.00 70.91           C  
ATOM   1734  N   GLU A 431      11.992  22.352  22.983  1.00 71.74           N  
ATOM   1735  CA  GLU A 431      10.542  22.280  23.193  1.00 71.48           C  
ATOM   1736  C   GLU A 431      10.097  23.009  24.470  1.00 76.46           C  
ATOM   1737  O   GLU A 431       8.947  23.445  24.545  1.00 76.07           O  
ATOM   1738  CB  GLU A 431      10.050  20.823  23.179  1.00 72.51           C  
ATOM   1739  CG  GLU A 431      10.216  20.145  21.825  1.00 81.12           C  
ATOM   1740  CD  GLU A 431       9.536  18.801  21.633  1.00 94.23           C  
ATOM   1741  OE1 GLU A 431       9.173  18.153  22.642  1.00 91.86           O  
ATOM   1742  OE2 GLU A 431       9.384  18.388  20.461  1.00 79.04           O  
ATOM   1743  N   GLU A 432      11.008  23.148  25.460  1.00 85.56           N  
ATOM   1744  CA  GLU A 432      10.760  23.859  26.718  1.00 86.83           C  
ATOM   1745  C   GLU A 432      10.652  25.360  26.449  1.00 91.58           C  
ATOM   1746  O   GLU A 432       9.723  26.001  26.943  1.00 92.12           O  
ATOM   1747  CB  GLU A 432      11.885  23.591  27.734  1.00 88.57           C  
ATOM   1748  CG  GLU A 432      11.721  22.309  28.530  1.00 99.76           C  
ATOM   1749  CD  GLU A 432      12.837  22.028  29.519  1.00123.13           C  
ATOM   1750  OE1 GLU A 432      13.113  22.896  30.379  1.00120.41           O  
ATOM   1751  OE2 GLU A 432      13.422  20.924  29.448  1.00117.33           O  
ATOM   1752  N   ARG A 433      11.597  25.906  25.648  1.00 87.94           N  
ATOM   1753  CA  ARG A 433      11.674  27.320  25.260  1.00 88.55           C  
ATOM   1754  C   ARG A 433      10.474  27.749  24.408  1.00 92.87           C  
ATOM   1755  O   ARG A 433      10.031  28.895  24.515  1.00 93.69           O  
ATOM   1756  CB  ARG A 433      12.987  27.615  24.514  1.00 88.57           C  
ATOM   1757  CG  ARG A 433      14.244  27.432  25.359  1.00100.17           C  
ATOM   1758  CD  ARG A 433      15.496  27.755  24.569  1.00111.02           C  
ATOM   1759  NE  ARG A 433      16.702  27.266  25.240  1.00121.19           N  
ATOM   1760  CZ  ARG A 433      17.941  27.465  24.799  1.00135.81           C  
ATOM   1761  NH1 ARG A 433      18.155  28.148  23.680  1.00122.66           N  
ATOM   1762  NH2 ARG A 433      18.975  26.979  25.471  1.00123.16           N  
ATOM   1763  N   GLU A 434       9.957  26.829  23.568  1.00 88.58           N  
ATOM   1764  CA  GLU A 434       8.802  27.052  22.693  1.00 88.74           C  
ATOM   1765  C   GLU A 434       7.505  27.194  23.501  1.00 93.79           C  
ATOM   1766  O   GLU A 434       6.655  28.015  23.151  1.00 94.43           O  
ATOM   1767  CB  GLU A 434       8.690  25.921  21.648  1.00 89.28           C  
ATOM   1768  CG  GLU A 434       7.659  26.153  20.551  1.00100.04           C  
ATOM   1769  CD  GLU A 434       7.762  27.462  19.789  1.00120.18           C  
ATOM   1770  OE1 GLU A 434       6.723  28.145  19.648  1.00116.94           O  
ATOM   1771  OE2 GLU A 434       8.876  27.803  19.330  1.00111.18           O  
ATOM   1772  N   GLU A 435       7.372  26.404  24.588  1.00 90.47           N  
ATOM   1773  CA  GLU A 435       6.224  26.393  25.503  1.00 91.60           C  
ATOM   1774  C   GLU A 435       6.098  27.730  26.258  1.00 96.47           C  
ATOM   1775  O   GLU A 435       4.986  28.135  26.604  1.00 97.50           O  
ATOM   1776  CB  GLU A 435       6.358  25.224  26.496  1.00 92.59           C  
ATOM   1777  CG  GLU A 435       5.051  24.791  27.136  1.00104.74           C  
ATOM   1778  CD  GLU A 435       5.219  23.938  28.378  1.00123.70           C  
ATOM   1779  OE1 GLU A 435       5.073  24.483  29.496  1.00116.31           O  
ATOM   1780  OE2 GLU A 435       5.504  22.727  28.235  1.00115.17           O  
ATOM   1781  N   CYS A 436       7.241  28.410  26.492  1.00 92.55           N  
ATOM   1782  CA  CYS A 436       7.333  29.696  27.184  1.00116.79           C  
ATOM   1783  C   CYS A 436       7.359  30.843  26.177  1.00143.75           C  
ATOM   1784  O   CYS A 436       6.314  31.252  25.675  1.00106.67           O  
ATOM   1785  CB  CYS A 436       8.561  29.728  28.091  1.00116.92           C  
ATOM   1786  SG  CYS A 436       8.720  28.288  29.180  1.00120.31           S  
ATOM   1787  N   SER A 460      30.516  13.915  15.397  1.00110.09           N  
ATOM   1788  CA  SER A 460      30.105  13.268  14.152  1.00110.21           C  
ATOM   1789  C   SER A 460      29.503  14.286  13.163  1.00112.22           C  
ATOM   1790  O   SER A 460      28.725  15.145  13.591  1.00109.29           O  
ATOM   1791  CB  SER A 460      29.113  12.144  14.436  1.00112.54           C  
ATOM   1792  OG  SER A 460      28.893  11.340  13.288  1.00122.07           O  
ATOM   1793  N   PRO A 461      29.839  14.217  11.847  1.00110.16           N  
ATOM   1794  CA  PRO A 461      29.277  15.196  10.893  1.00108.49           C  
ATOM   1795  C   PRO A 461      27.800  14.982  10.555  1.00109.17           C  
ATOM   1796  O   PRO A 461      27.144  15.925  10.106  1.00107.04           O  
ATOM   1797  CB  PRO A 461      30.172  15.046   9.661  1.00113.26           C  
ATOM   1798  CG  PRO A 461      30.644  13.639   9.714  1.00120.24           C  
ATOM   1799  CD  PRO A 461      30.753  13.270  11.170  1.00115.12           C  
ATOM   1800  N   THR A 462      27.287  13.747  10.765  1.00105.11           N  
ATOM   1801  CA  THR A 462      25.892  13.351  10.517  1.00102.89           C  
ATOM   1802  C   THR A 462      24.933  14.077  11.458  1.00102.88           C  
ATOM   1803  O   THR A 462      23.806  14.380  11.068  1.00101.02           O  
ATOM   1804  CB  THR A 462      25.716  11.830  10.650  1.00111.29           C  
ATOM   1805  OG1 THR A 462      26.108  11.416  11.961  1.00110.62           O  
ATOM   1806  CG2 THR A 462      26.488  11.052   9.597  1.00112.90           C  
ATOM   1807  N   VAL A 463      25.392  14.346  12.697  1.00 74.03           N  
ATOM   1808  CA  VAL A 463      24.647  15.030  13.760  1.00 73.39           C  
ATOM   1809  C   VAL A 463      24.350  16.495  13.375  1.00 75.88           C  
ATOM   1810  O   VAL A 463      23.272  16.984  13.696  1.00 75.88           O  
ATOM   1811  CB  VAL A 463      25.353  14.866  15.139  1.00 77.52           C  
ATOM   1812  CG1 VAL A 463      24.748  15.768  16.215  1.00 77.37           C  
ATOM   1813  CG2 VAL A 463      25.319  13.408  15.593  1.00 77.23           C  
ATOM   1814  N   THR A 464      25.269  17.166  12.651  1.00 70.83           N  
ATOM   1815  CA  THR A 464      25.090  18.549  12.189  1.00 69.89           C  
ATOM   1816  C   THR A 464      23.898  18.638  11.218  1.00 71.95           C  
ATOM   1817  O   THR A 464      23.071  19.543  11.351  1.00 71.54           O  
ATOM   1818  CB  THR A 464      26.419  19.109  11.645  1.00 75.35           C  
ATOM   1819  OG1 THR A 464      27.327  19.235  12.741  1.00 73.84           O  
ATOM   1820  CG2 THR A 464      26.266  20.467  10.966  1.00 72.55           C  
ATOM   1821  N   THR A 465      23.787  17.671  10.287  1.00 67.08           N  
ATOM   1822  CA  THR A 465      22.672  17.603   9.340  1.00 66.14           C  
ATOM   1823  C   THR A 465      21.389  17.139  10.053  1.00 67.78           C  
ATOM   1824  O   THR A 465      20.297  17.478   9.596  1.00 67.05           O  
ATOM   1825  CB  THR A 465      23.024  16.791   8.080  1.00 76.86           C  
ATOM   1826  OG1 THR A 465      23.457  15.483   8.451  1.00 78.21           O  
ATOM   1827  CG2 THR A 465      24.082  17.475   7.213  1.00 77.07           C  
ATOM   1828  N   THR A 466      21.523  16.397  11.185  1.00 62.83           N  
ATOM   1829  CA  THR A 466      20.399  15.948  12.024  1.00 61.85           C  
ATOM   1830  C   THR A 466      19.846  17.174  12.780  1.00 66.15           C  
ATOM   1831  O   THR A 466      18.630  17.348  12.843  1.00 65.52           O  
ATOM   1832  CB  THR A 466      20.834  14.811  12.980  1.00 64.37           C  
ATOM   1833  OG1 THR A 466      21.432  13.751  12.235  1.00 61.27           O  
ATOM   1834  CG2 THR A 466      19.683  14.256  13.805  1.00 60.96           C  
ATOM   1835  N   LEU A 467      20.750  18.024  13.330  1.00 63.63           N  
ATOM   1836  CA  LEU A 467      20.433  19.260  14.057  1.00 64.00           C  
ATOM   1837  C   LEU A 467      19.760  20.274  13.129  1.00 69.19           C  
ATOM   1838  O   LEU A 467      18.799  20.928  13.538  1.00 69.17           O  
ATOM   1839  CB  LEU A 467      21.698  19.886  14.680  1.00 64.12           C  
ATOM   1840  CG  LEU A 467      22.312  19.192  15.900  1.00 68.49           C  
ATOM   1841  CD1 LEU A 467      23.789  19.496  16.002  1.00 68.52           C  
ATOM   1842  CD2 LEU A 467      21.604  19.585  17.187  1.00 70.67           C  
ATOM   1843  N   LYS A 468      20.254  20.390  11.879  1.00 66.26           N  
ATOM   1844  CA  LYS A 468      19.693  21.297  10.880  1.00 66.50           C  
ATOM   1845  C   LYS A 468      18.322  20.828  10.385  1.00 70.37           C  
ATOM   1846  O   LYS A 468      17.395  21.639  10.356  1.00 70.76           O  
ATOM   1847  CB  LYS A 468      20.668  21.529   9.716  1.00 69.44           C  
ATOM   1848  CG  LYS A 468      21.780  22.516  10.049  1.00 85.74           C  
ATOM   1849  CD  LYS A 468      22.494  23.006   8.802  1.00 97.27           C  
ATOM   1850  CE  LYS A 468      23.477  24.105   9.119  1.00110.04           C  
ATOM   1851  NZ  LYS A 468      24.093  24.666   7.888  1.00119.63           N  
ATOM   1852  N   ASN A 469      18.181  19.523  10.037  1.00 56.79           N  
ATOM   1853  CA  ASN A 469      16.927  18.933   9.543  1.00 56.25           C  
ATOM   1854  C   ASN A 469      15.799  18.927  10.574  1.00 59.70           C  
ATOM   1855  O   ASN A 469      14.644  19.121  10.193  1.00 59.53           O  
ATOM   1856  CB  ASN A 469      17.142  17.541   8.966  1.00 57.11           C  
ATOM   1857  CG  ASN A 469      17.616  17.514   7.530  1.00 78.32           C  
ATOM   1858  OD1 ASN A 469      17.266  18.365   6.705  1.00 72.58           O  
ATOM   1859  ND2 ASN A 469      18.380  16.490   7.182  1.00 70.28           N  
ATOM   1860  N   LEU A 470      16.121  18.722  11.872  1.00 55.56           N  
ATOM   1861  CA  LEU A 470      15.120  18.771  12.942  1.00 54.78           C  
ATOM   1862  C   LEU A 470      14.727  20.232  13.219  1.00 58.18           C  
ATOM   1863  O   LEU A 470      13.572  20.503  13.557  1.00 57.93           O  
ATOM   1864  CB  LEU A 470      15.599  18.058  14.220  1.00 54.58           C  
ATOM   1865  CG  LEU A 470      14.535  17.805  15.302  1.00 59.33           C  
ATOM   1866  CD1 LEU A 470      13.524  16.757  14.864  1.00 59.62           C  
ATOM   1867  CD2 LEU A 470      15.168  17.374  16.595  1.00 61.77           C  
ATOM   1868  N   GLY A 471      15.682  21.148  13.035  1.00 54.26           N  
ATOM   1869  CA  GLY A 471      15.470  22.585  13.175  1.00 54.22           C  
ATOM   1870  C   GLY A 471      14.498  23.086  12.127  1.00 58.15           C  
ATOM   1871  O   GLY A 471      13.592  23.860  12.440  1.00 57.95           O  
ATOM   1872  N   ALA A 472      14.656  22.598  10.880  1.00 54.94           N  
ATOM   1873  CA  ALA A 472      13.782  22.915   9.749  1.00 55.01           C  
ATOM   1874  C   ALA A 472      12.372  22.354   9.967  1.00 59.67           C  
ATOM   1875  O   ALA A 472      11.404  23.004   9.572  1.00 59.71           O  
ATOM   1876  CB  ALA A 472      14.372  22.369   8.461  1.00 55.52           C  
ATOM   1877  N   LEU A 473      12.257  21.162  10.611  1.00 56.34           N  
ATOM   1878  CA  LEU A 473      10.978  20.519  10.933  1.00 56.16           C  
ATOM   1879  C   LEU A 473      10.185  21.340  11.945  1.00 59.99           C  
ATOM   1880  O   LEU A 473       8.964  21.434  11.821  1.00 59.58           O  
ATOM   1881  CB  LEU A 473      11.167  19.079  11.446  1.00 56.06           C  
ATOM   1882  CG  LEU A 473      11.342  17.987  10.389  1.00 60.52           C  
ATOM   1883  CD1 LEU A 473      11.767  16.687  11.028  1.00 60.31           C  
ATOM   1884  CD2 LEU A 473      10.062  17.769   9.586  1.00 63.43           C  
ATOM   1885  N   TYR A 474      10.880  21.944  12.932  1.00 57.02           N  
ATOM   1886  CA  TYR A 474      10.271  22.814  13.940  1.00 57.26           C  
ATOM   1887  C   TYR A 474       9.747  24.097  13.287  1.00 61.98           C  
ATOM   1888  O   TYR A 474       8.636  24.524  13.601  1.00 61.94           O  
ATOM   1889  CB  TYR A 474      11.263  23.148  15.069  1.00 58.06           C  
ATOM   1890  CG  TYR A 474      11.488  22.037  16.074  1.00 59.13           C  
ATOM   1891  CD1 TYR A 474      10.414  21.361  16.651  1.00 61.06           C  
ATOM   1892  CD2 TYR A 474      12.768  21.725  16.521  1.00 59.42           C  
ATOM   1893  CE1 TYR A 474      10.615  20.353  17.594  1.00 61.41           C  
ATOM   1894  CE2 TYR A 474      12.980  20.729  17.473  1.00 59.79           C  
ATOM   1895  CZ  TYR A 474      11.901  20.044  18.005  1.00 65.83           C  
ATOM   1896  OH  TYR A 474      12.113  19.059  18.935  1.00 65.11           O  
ATOM   1897  N   ARG A 475      10.533  24.677  12.349  1.00 72.11           N  
ATOM   1898  CA  ARG A 475      10.205  25.890  11.590  1.00 72.65           C  
ATOM   1899  C   ARG A 475       8.912  25.713  10.784  1.00 77.95           C  
ATOM   1900  O   ARG A 475       8.098  26.637  10.726  1.00 78.18           O  
ATOM   1901  CB  ARG A 475      11.359  26.244  10.646  1.00 72.51           C  
ATOM   1902  CG  ARG A 475      11.563  27.739  10.461  1.00 80.61           C  
ATOM   1903  CD  ARG A 475      12.731  28.077   9.534  1.00 83.01           C  
ATOM   1904  NE  ARG A 475      13.934  27.270   9.771  1.00 82.39           N  
ATOM   1905  CZ  ARG A 475      14.802  27.463  10.762  1.00 90.24           C  
ATOM   1906  NH1 ARG A 475      14.606  28.437  11.646  1.00 69.48           N  
ATOM   1907  NH2 ARG A 475      15.862  26.677  10.886  1.00 75.70           N  
ATOM   1908  N   ARG A 476       8.732  24.517  10.179  1.00 74.76           N  
ATOM   1909  CA  ARG A 476       7.565  24.115   9.389  1.00 75.51           C  
ATOM   1910  C   ARG A 476       6.314  24.080  10.285  1.00 79.47           C  
ATOM   1911  O   ARG A 476       5.237  24.493   9.851  1.00 79.84           O  
ATOM   1912  CB  ARG A 476       7.819  22.734   8.750  1.00 76.84           C  
ATOM   1913  CG  ARG A 476       6.756  22.287   7.752  1.00 89.31           C  
ATOM   1914  CD  ARG A 476       6.761  20.782   7.568  1.00 97.37           C  
ATOM   1915  NE  ARG A 476       5.461  20.286   7.113  1.00104.73           N  
ATOM   1916  CZ  ARG A 476       4.481  19.890   7.921  1.00117.88           C  
ATOM   1917  NH1 ARG A 476       4.643  19.925   9.239  1.00103.86           N  
ATOM   1918  NH2 ARG A 476       3.334  19.455   7.418  1.00105.08           N  
ATOM   1919  N   GLN A 477       6.478  23.610  11.542  1.00 75.04           N  
ATOM   1920  CA  GLN A 477       5.425  23.513  12.558  1.00 74.75           C  
ATOM   1921  C   GLN A 477       5.102  24.883  13.184  1.00 77.49           C  
ATOM   1922  O   GLN A 477       4.128  25.001  13.929  1.00 77.61           O  
ATOM   1923  CB  GLN A 477       5.843  22.524  13.665  1.00 75.66           C  
ATOM   1924  CG  GLN A 477       5.791  21.054  13.259  1.00 85.67           C  
ATOM   1925  CD  GLN A 477       6.723  20.191  14.081  1.00100.04           C  
ATOM   1926  OE1 GLN A 477       6.733  20.221  15.319  1.00 91.74           O  
ATOM   1927  NE2 GLN A 477       7.514  19.376  13.401  1.00 95.07           N  
ATOM   1928  N   GLY A 478       5.926  25.887  12.885  1.00 72.84           N  
ATOM   1929  CA  GLY A 478       5.791  27.237  13.422  1.00 72.01           C  
ATOM   1930  C   GLY A 478       6.433  27.382  14.788  1.00 74.28           C  
ATOM   1931  O   GLY A 478       6.182  28.366  15.491  1.00 74.28           O  
ATOM   1932  N   LYS A 479       7.270  26.395  15.170  1.00 69.46           N  
ATOM   1933  CA  LYS A 479       7.987  26.330  16.445  1.00 68.92           C  
ATOM   1934  C   LYS A 479       9.389  26.935  16.279  1.00 72.65           C  
ATOM   1935  O   LYS A 479      10.397  26.224  16.283  1.00 71.91           O  
ATOM   1936  CB  LYS A 479       8.028  24.878  16.973  1.00 71.13           C  
ATOM   1937  CG  LYS A 479       6.650  24.300  17.290  1.00 83.44           C  
ATOM   1938  CD  LYS A 479       6.727  22.874  17.820  1.00 92.92           C  
ATOM   1939  CE  LYS A 479       5.372  22.329  18.219  1.00103.64           C  
ATOM   1940  NZ  LYS A 479       4.849  22.960  19.465  1.00111.43           N  
ATOM   1941  N   PHE A 480       9.431  28.270  16.122  1.00 69.54           N  
ATOM   1942  CA  PHE A 480      10.633  29.065  15.864  1.00 69.66           C  
ATOM   1943  C   PHE A 480      11.643  29.113  17.016  1.00 74.45           C  
ATOM   1944  O   PHE A 480      12.845  29.101  16.750  1.00 74.41           O  
ATOM   1945  CB  PHE A 480      10.251  30.482  15.416  1.00 71.71           C  
ATOM   1946  CG  PHE A 480       9.328  30.523  14.217  1.00 72.59           C  
ATOM   1947  CD1 PHE A 480       9.669  29.880  13.031  1.00 75.05           C  
ATOM   1948  CD2 PHE A 480       8.125  31.214  14.270  1.00 74.50           C  
ATOM   1949  CE1 PHE A 480       8.821  29.924  11.924  1.00 75.86           C  
ATOM   1950  CE2 PHE A 480       7.276  31.259  13.160  1.00 77.02           C  
ATOM   1951  CZ  PHE A 480       7.631  30.615  11.995  1.00 75.10           C  
ATOM   1952  N   GLU A 481      11.174  29.157  18.276  1.00 71.87           N  
ATOM   1953  CA  GLU A 481      12.052  29.174  19.454  1.00 72.66           C  
ATOM   1954  C   GLU A 481      12.760  27.824  19.636  1.00 75.72           C  
ATOM   1955  O   GLU A 481      13.873  27.785  20.160  1.00 75.33           O  
ATOM   1956  CB  GLU A 481      11.293  29.592  20.727  1.00 74.86           C  
ATOM   1957  CG  GLU A 481      10.716  30.997  20.655  1.00 89.16           C  
ATOM   1958  CD  GLU A 481      10.562  31.696  21.990  1.00120.84           C  
ATOM   1959  OE1 GLU A 481      11.568  32.253  22.485  1.00121.76           O  
ATOM   1960  OE2 GLU A 481       9.431  31.709  22.531  1.00118.58           O  
ATOM   1961  N   ALA A 482      12.124  26.729  19.173  1.00 71.97           N  
ATOM   1962  CA  ALA A 482      12.685  25.378  19.204  1.00 71.29           C  
ATOM   1963  C   ALA A 482      13.703  25.220  18.066  1.00 75.58           C  
ATOM   1964  O   ALA A 482      14.707  24.522  18.225  1.00 74.43           O  
ATOM   1965  CB  ALA A 482      11.578  24.349  19.063  1.00 71.36           C  
ATOM   1966  N   ALA A 483      13.434  25.886  16.922  1.00 72.96           N  
ATOM   1967  CA  ALA A 483      14.275  25.886  15.726  1.00 73.04           C  
ATOM   1968  C   ALA A 483      15.581  26.646  15.967  1.00 78.82           C  
ATOM   1969  O   ALA A 483      16.628  26.219  15.479  1.00 78.59           O  
ATOM   1970  CB  ALA A 483      13.517  26.502  14.560  1.00 73.91           C  
ATOM   1971  N   GLU A 484      15.515  27.763  16.730  1.00 73.59           N  
ATOM   1972  CA  GLU A 484      16.665  28.603  17.076  1.00 73.87           C  
ATOM   1973  C   GLU A 484      17.652  27.854  17.981  1.00 76.77           C  
ATOM   1974  O   GLU A 484      18.858  27.946  17.759  1.00 76.37           O  
ATOM   1975  CB  GLU A 484      16.204  29.921  17.725  1.00 75.92           C  
ATOM   1976  CG  GLU A 484      17.298  30.977  17.816  1.00 89.26           C  
ATOM   1977  CD  GLU A 484      16.851  32.357  18.260  1.00116.95           C  
ATOM   1978  OE1 GLU A 484      17.225  33.344  17.585  1.00113.82           O  
ATOM   1979  OE2 GLU A 484      16.134  32.456  19.282  1.00114.16           O  
ATOM   1980  N   THR A 485      17.133  27.095  18.972  1.00 72.77           N  
ATOM   1981  CA  THR A 485      17.904  26.287  19.929  1.00 72.44           C  
ATOM   1982  C   THR A 485      18.788  25.256  19.206  1.00 77.35           C  
ATOM   1983  O   THR A 485      19.923  25.028  19.625  1.00 76.90           O  
ATOM   1984  CB  THR A 485      16.957  25.613  20.947  1.00 77.50           C  
ATOM   1985  OG1 THR A 485      15.975  26.548  21.394  1.00 75.51           O  
ATOM   1986  CG2 THR A 485      17.694  25.020  22.145  1.00 75.00           C  
ATOM   1987  N   LEU A 486      18.270  24.644  18.124  1.00 75.04           N  
ATOM   1988  CA  LEU A 486      19.010  23.651  17.346  1.00 75.47           C  
ATOM   1989  C   LEU A 486      20.041  24.275  16.424  1.00 81.88           C  
ATOM   1990  O   LEU A 486      21.123  23.707  16.270  1.00 81.22           O  
ATOM   1991  CB  LEU A 486      18.078  22.723  16.565  1.00 74.78           C  
ATOM   1992  CG  LEU A 486      17.279  21.706  17.372  1.00 78.72           C  
ATOM   1993  CD1 LEU A 486      16.388  20.939  16.474  1.00 78.30           C  
ATOM   1994  CD2 LEU A 486      18.180  20.726  18.110  1.00 80.85           C  
ATOM   1995  N   GLU A 487      19.712  25.437  15.811  1.00 81.18           N  
ATOM   1996  CA  GLU A 487      20.613  26.196  14.929  1.00 82.59           C  
ATOM   1997  C   GLU A 487      21.818  26.714  15.722  1.00 88.89           C  
ATOM   1998  O   GLU A 487      22.932  26.717  15.200  1.00 88.82           O  
ATOM   1999  CB  GLU A 487      19.874  27.360  14.244  1.00 84.46           C  
ATOM   2000  CG  GLU A 487      18.971  26.941  13.093  1.00 96.12           C  
ATOM   2001  CD  GLU A 487      19.693  26.518  11.828  1.00121.62           C  
ATOM   2002  OE1 GLU A 487      20.237  27.400  11.125  1.00114.53           O  
ATOM   2003  OE2 GLU A 487      19.704  25.300  11.534  1.00119.43           O  
ATOM   2004  N   GLU A 488      21.587  27.115  16.994  1.00 87.42           N  
ATOM   2005  CA  GLU A 488      22.611  27.579  17.936  1.00 88.47           C  
ATOM   2006  C   GLU A 488      23.564  26.428  18.272  1.00 94.44           C  
ATOM   2007  O   GLU A 488      24.770  26.647  18.400  1.00 94.44           O  
ATOM   2008  CB  GLU A 488      21.961  28.102  19.230  1.00 89.77           C  
ATOM   2009  CG  GLU A 488      21.377  29.500  19.112  1.00100.95           C  
ATOM   2010  CD  GLU A 488      20.567  29.999  20.296  1.00122.13           C  
ATOM   2011  OE1 GLU A 488      19.727  29.233  20.822  1.00116.15           O  
ATOM   2012  OE2 GLU A 488      20.736  31.185  20.661  1.00115.70           O  
ATOM   2013  N   ALA A 489      23.012  25.206  18.407  1.00 92.34           N  
ATOM   2014  CA  ALA A 489      23.748  23.978  18.706  1.00 93.12           C  
ATOM   2015  C   ALA A 489      24.517  23.465  17.485  1.00 98.94           C  
ATOM   2016  O   ALA A 489      25.600  22.907  17.655  1.00 98.79           O  
ATOM   2017  CB  ALA A 489      22.794  22.907  19.211  1.00 93.57           C  
ATOM   2018  N   ALA A 490      23.959  23.644  16.265  1.00 96.91           N  
ATOM   2019  CA  ALA A 490      24.572  23.224  14.997  1.00 97.73           C  
ATOM   2020  C   ALA A 490      25.789  24.088  14.638  1.00103.94           C  
ATOM   2021  O   ALA A 490      26.715  23.603  13.986  1.00103.97           O  
ATOM   2022  CB  ALA A 490      23.546  23.271  13.876  1.00 98.06           C  
ATOM   2023  N   MET A 491      25.773  25.366  15.065  1.00101.85           N  
ATOM   2024  CA  MET A 491      26.841  26.350  14.867  1.00102.62           C  
ATOM   2025  C   MET A 491      28.025  26.027  15.799  1.00107.72           C  
ATOM   2026  O   MET A 491      29.170  26.002  15.343  1.00107.62           O  
ATOM   2027  CB  MET A 491      26.284  27.773  15.106  1.00104.90           C  
ATOM   2028  CG  MET A 491      27.338  28.854  15.258  1.00108.87           C  
ATOM   2029  SD  MET A 491      27.372  29.521  16.941  1.00112.80           S  
ATOM   2030  CE  MET A 491      26.163  30.819  16.796  1.00109.43           C  
ATOM   2031  N   ARG A 492      27.732  25.770  17.093  1.00104.96           N  
ATOM   2032  CA  ARG A 492      28.705  25.429  18.138  1.00105.40           C  
ATOM   2033  C   ARG A 492      29.397  24.085  17.872  1.00111.21           C  
ATOM   2034  O   ARG A 492      30.603  23.969  18.097  1.00111.39           O  
ATOM   2035  CB  ARG A 492      28.027  25.407  19.521  1.00104.80           C  
ATOM   2036  CG  ARG A 492      27.744  26.783  20.109  1.00113.71           C  
ATOM   2037  CD  ARG A 492      26.905  26.680  21.368  1.00122.11           C  
ATOM   2038  NE  ARG A 492      27.113  27.823  22.260  1.00130.70           N  
ATOM   2039  CZ  ARG A 492      26.388  28.073  23.346  1.00145.64           C  
ATOM   2040  NH1 ARG A 492      25.384  27.272  23.683  1.00133.65           N  
ATOM   2041  NH2 ARG A 492      26.655  29.131  24.099  1.00132.18           N  
ATOM   2042  N   SER A 493      28.632  23.077  17.397  1.00108.75           N  
ATOM   2043  CA  SER A 493      29.127  21.727  17.104  1.00109.71           C  
ATOM   2044  C   SER A 493      29.951  21.626  15.814  1.00114.96           C  
ATOM   2045  O   SER A 493      30.719  20.671  15.667  1.00115.26           O  
ATOM   2046  CB  SER A 493      27.983  20.715  17.095  1.00113.18           C  
ATOM   2047  OG  SER A 493      26.994  21.040  16.131  1.00121.22           O  
ATOM   2048  N   ARG A 494      29.797  22.592  14.885  1.00111.93           N  
ATOM   2049  CA  ARG A 494      30.545  22.587  13.628  1.00112.54           C  
ATOM   2050  C   ARG A 494      31.934  23.209  13.819  1.00117.49           C  
ATOM   2051  O   ARG A 494      32.934  22.510  13.645  1.00117.93           O  
ATOM   2052  CB  ARG A 494      29.758  23.270  12.496  1.00112.92           C  
ATOM   2053  CG  ARG A 494      30.012  22.633  11.134  1.00125.65           C  
ATOM   2054  CD  ARG A 494      29.690  23.570   9.985  1.00137.90           C  
ATOM   2055  NE  ARG A 494      28.291  23.481   9.559  1.00147.72           N  
ATOM   2056  CZ  ARG A 494      27.849  22.691   8.583  1.00162.29           C  
ATOM   2057  NH1 ARG A 494      28.688  21.895   7.931  1.00150.48           N  
ATOM   2058  NH2 ARG A 494      26.563  22.683   8.260  1.00148.07           N  
ATOM   2059  N   LYS A 495      31.989  24.507  14.205  1.00113.83           N  
ATOM   2060  CA  LYS A 495      33.217  25.273  14.458  1.00146.50           C  
ATOM   2061  C   LYS A 495      32.920  26.515  15.294  1.00172.25           C  
ATOM   2062  O   LYS A 495      33.137  26.514  16.504  1.00132.05           O  
ATOM   2063  CB  LYS A 495      33.912  25.670  13.143  1.00149.44           C  
ATOM   2064  CG  LYS A 495      35.176  24.866  12.871  1.00165.36           C  
ATOM   2065  CD  LYS A 495      35.624  24.979  11.425  1.00176.26           C  
ATOM   2066  CE  LYS A 495      36.777  24.052  11.131  1.00188.61           C  
ATOM   2067  NZ  LYS A 495      37.137  24.061   9.690  1.00198.40           N  
ATOM   2068  N   VAL A 702      14.859  24.236   1.799  1.00 78.69           N  
ATOM   2069  CA  VAL A 702      13.891  23.623   2.710  1.00 78.44           C  
ATOM   2070  C   VAL A 702      14.650  22.748   3.733  1.00 81.37           C  
ATOM   2071  O   VAL A 702      14.949  23.221   4.832  1.00 80.74           O  
ATOM   2072  CB  VAL A 702      12.758  22.852   1.961  1.00 82.74           C  
ATOM   2073  CG1 VAL A 702      11.562  22.599   2.878  1.00 82.53           C  
ATOM   2074  CG2 VAL A 702      12.310  23.591   0.697  1.00 82.90           C  
ATOM   2075  N   PHE A 703      14.985  21.497   3.356  1.00 77.52           N  
ATOM   2076  CA  PHE A 703      15.738  20.549   4.180  1.00 77.01           C  
ATOM   2077  C   PHE A 703      17.122  20.302   3.579  1.00 81.20           C  
ATOM   2078  O   PHE A 703      17.321  20.524   2.381  1.00 80.43           O  
ATOM   2079  CB  PHE A 703      14.980  19.216   4.316  1.00 78.41           C  
ATOM   2080  CG  PHE A 703      13.682  19.315   5.076  1.00 79.54           C  
ATOM   2081  CD1 PHE A 703      13.670  19.311   6.467  1.00 82.20           C  
ATOM   2082  CD2 PHE A 703      12.468  19.393   4.404  1.00 81.38           C  
ATOM   2083  CE1 PHE A 703      12.467  19.410   7.170  1.00 82.96           C  
ATOM   2084  CE2 PHE A 703      11.265  19.488   5.109  1.00 83.97           C  
ATOM   2085  CZ  PHE A 703      11.273  19.497   6.487  1.00 81.93           C  
ATOM   2086  N   THR A 704      18.076  19.832   4.407  1.00 78.51           N  
ATOM   2087  CA  THR A 704      19.434  19.537   3.943  1.00 78.85           C  
ATOM   2088  C   THR A 704      19.455  18.189   3.213  1.00 82.67           C  
ATOM   2089  O   THR A 704      19.421  17.133   3.855  1.00 82.23           O  
ATOM   2090  CB  THR A 704      20.476  19.670   5.077  1.00 89.54           C  
ATOM   2091  OG1 THR A 704      20.236  18.678   6.075  1.00 90.76           O  
ATOM   2092  CG2 THR A 704      20.503  21.067   5.704  1.00 88.67           C  
ATOM   2093  N   LYS A 705      19.459  18.233   1.864  1.00 79.07           N  
ATOM   2094  CA  LYS A 705      19.479  17.036   1.023  1.00 78.98           C  
ATOM   2095  C   LYS A 705      20.911  16.508   0.879  1.00 82.78           C  
ATOM   2096  O   LYS A 705      21.704  17.043   0.094  1.00 82.55           O  
ATOM   2097  CB  LYS A 705      18.823  17.299  -0.346  1.00 81.55           C  
ATOM   2098  CG  LYS A 705      18.362  16.026  -1.059  1.00 95.33           C  
ATOM   2099  CD  LYS A 705      18.944  15.905  -2.465  1.00104.75           C  
ATOM   2100  CE  LYS A 705      20.105  14.943  -2.530  1.00113.52           C  
ATOM   2101  NZ  LYS A 705      20.675  14.864  -3.901  1.00122.25           N  
ATOM   2102  N   LEU A 706      21.240  15.478   1.678  1.00 78.73           N  
ATOM   2103  CA  LEU A 706      22.544  14.821   1.696  1.00 78.71           C  
ATOM   2104  C   LEU A 706      22.361  13.327   1.971  1.00 81.89           C  
ATOM   2105  O   LEU A 706      22.135  12.921   3.114  1.00 81.34           O  
ATOM   2106  CB  LEU A 706      23.497  15.494   2.718  1.00 78.94           C  
ATOM   2107  CG  LEU A 706      24.900  14.888   2.914  1.00 84.20           C  
ATOM   2108  CD1 LEU A 706      25.759  15.029   1.665  1.00 86.97           C  
ATOM   2109  CD2 LEU A 706      25.595  15.518   4.096  1.00 84.53           C  
ATOM   2110  N   ASP A 707      22.422  12.520   0.899  1.00 48.70           N  
ATOM   2111  CA  ASP A 707      22.266  11.069   0.968  1.00 47.46           C  
ATOM   2112  C   ASP A 707      23.582  10.419   1.353  1.00 50.16           C  
ATOM   2113  O   ASP A 707      24.604  10.686   0.716  1.00 49.98           O  
ATOM   2114  CB  ASP A 707      21.754  10.506  -0.375  1.00 48.72           C  
ATOM   2115  CG  ASP A 707      20.385  11.003  -0.807  1.00 57.73           C  
ATOM   2116  OD1 ASP A 707      19.599  11.433   0.074  1.00 59.75           O  
ATOM   2117  OD2 ASP A 707      20.086  10.935  -2.017  1.00 60.71           O  
ATOM   2118  N   TYR A 708      23.565   9.579   2.399  1.00 45.48           N  
ATOM   2119  CA  TYR A 708      24.765   8.892   2.855  1.00 44.85           C  
ATOM   2120  C   TYR A 708      24.937   7.526   2.206  1.00 46.25           C  
ATOM   2121  O   TYR A 708      24.385   6.530   2.683  1.00 45.53           O  
ATOM   2122  CB  TYR A 708      24.823   8.798   4.392  1.00 47.14           C  
ATOM   2123  CG  TYR A 708      25.025  10.129   5.080  1.00 50.21           C  
ATOM   2124  CD1 TYR A 708      26.278  10.736   5.115  1.00 52.55           C  
ATOM   2125  CD2 TYR A 708      23.972  10.767   5.726  1.00 51.93           C  
ATOM   2126  CE1 TYR A 708      26.471  11.963   5.749  1.00 54.24           C  
ATOM   2127  CE2 TYR A 708      24.154  11.986   6.374  1.00 54.06           C  
ATOM   2128  CZ  TYR A 708      25.404  12.582   6.383  1.00 62.70           C  
ATOM   2129  OH  TYR A 708      25.583  13.784   7.025  1.00 66.54           O  
ATOM   2130  N   TYR A 709      25.701   7.484   1.107  1.00 41.68           N  
ATOM   2131  CA  TYR A 709      26.021   6.238   0.421  1.00 41.01           C  
ATOM   2132  C   TYR A 709      27.234   5.643   1.128  1.00 45.89           C  
ATOM   2133  O   TYR A 709      28.135   6.380   1.535  1.00 46.46           O  
ATOM   2134  CB  TYR A 709      26.341   6.471  -1.065  1.00 41.77           C  
ATOM   2135  CG  TYR A 709      25.149   6.805  -1.934  1.00 42.22           C  
ATOM   2136  CD1 TYR A 709      24.285   5.808  -2.382  1.00 43.34           C  
ATOM   2137  CD2 TYR A 709      24.929   8.105  -2.378  1.00 43.27           C  
ATOM   2138  CE1 TYR A 709      23.192   6.109  -3.195  1.00 43.41           C  
ATOM   2139  CE2 TYR A 709      23.847   8.417  -3.199  1.00 44.37           C  
ATOM   2140  CZ  TYR A 709      22.984   7.414  -3.613  1.00 50.32           C  
ATOM   2141  OH  TYR A 709      21.918   7.721  -4.424  1.00 49.03           O  
ATOM   2142  N   LEU A 710      27.247   4.321   1.289  1.00 42.82           N  
ATOM   2143  CA  LEU A 710      28.333   3.618   1.965  1.00 43.82           C  
ATOM   2144  C   LEU A 710      29.218   2.946   0.927  1.00 48.61           C  
ATOM   2145  O   LEU A 710      28.731   2.152   0.123  1.00 47.65           O  
ATOM   2146  CB  LEU A 710      27.769   2.629   3.012  1.00 44.29           C  
ATOM   2147  CG  LEU A 710      26.706   3.212   3.956  1.00 48.63           C  
ATOM   2148  CD1 LEU A 710      25.939   2.122   4.684  1.00 49.23           C  
ATOM   2149  CD2 LEU A 710      27.305   4.213   4.924  1.00 51.65           C  
ATOM   2150  N   ASP A 711      30.505   3.333   0.899  1.00 46.94           N  
ATOM   2151  CA  ASP A 711      31.500   2.879  -0.076  1.00 47.96           C  
ATOM   2152  C   ASP A 711      32.004   1.456   0.120  1.00 53.98           C  
ATOM   2153  O   ASP A 711      31.967   0.938   1.238  1.00 54.16           O  
ATOM   2154  CB  ASP A 711      32.693   3.850  -0.119  1.00 49.98           C  
ATOM   2155  CG  ASP A 711      32.360   5.284  -0.474  1.00 57.15           C  
ATOM   2156  OD1 ASP A 711      33.182   6.173  -0.171  1.00 58.85           O  
ATOM   2157  OD2 ASP A 711      31.287   5.518  -1.069  1.00 60.26           O  
ATOM   2158  N   ASP A 712      32.525   0.855  -0.983  1.00 51.59           N  
ATOM   2159  CA  ASP A 712      33.110  -0.488  -1.083  1.00 55.37           C  
ATOM   2160  C   ASP A 712      32.178  -1.591  -0.554  1.00 70.42           C  
ATOM   2161  O   ASP A 712      31.132  -1.831  -1.189  1.00 72.06           O  
ATOM   2162  CB  ASP A 712      34.504  -0.546  -0.423  1.00 58.83           C  
ATOM   2163  CG  ASP A 712      35.557   0.283  -1.123  1.00 66.90           C  
ATOM   2164  OD1 ASP A 712      36.130  -0.206  -2.117  1.00 68.14           O  
ATOM   2165  OD2 ASP A 712      35.844   1.401  -0.646  1.00 72.00           O  
ATOM   2166  OXT ASP A 712      32.493  -2.230   0.474  1.00 94.48           O  
ATOM   2168  N   VAL F   2      24.533 -10.406  25.429  1.00 67.80           N  
ATOM   2169  CA  VAL F   2      23.134 -10.096  25.126  1.00 66.62           C  
ATOM   2170  C   VAL F   2      22.251 -11.280  25.538  1.00 69.02           C  
ATOM   2171  O   VAL F   2      22.494 -12.408  25.098  1.00 68.86           O  
ATOM   2172  CB  VAL F   2      22.924  -9.677  23.638  1.00 70.52           C  
ATOM   2173  CG1 VAL F   2      21.446  -9.467  23.316  1.00 69.39           C  
ATOM   2174  CG2 VAL F   2      23.721  -8.421  23.297  1.00 71.24           C  
ATOM   2175  N   GLN F   3      21.241 -11.016  26.394  1.00 63.77           N  
ATOM   2176  CA  GLN F   3      20.312 -12.032  26.890  1.00 62.43           C  
ATOM   2177  C   GLN F   3      18.841 -11.663  26.663  1.00 62.80           C  
ATOM   2178  O   GLN F   3      18.337 -10.704  27.254  1.00 61.99           O  
ATOM   2179  CB  GLN F   3      20.574 -12.345  28.374  1.00 64.46           C  
ATOM   2180  CG  GLN F   3      21.111 -13.749  28.622  1.00 85.96           C  
ATOM   2181  CD  GLN F   3      21.038 -14.132  30.081  1.00112.21           C  
ATOM   2182  OE1 GLN F   3      21.719 -13.558  30.940  1.00110.07           O  
ATOM   2183  NE2 GLN F   3      20.219 -15.125  30.394  1.00104.66           N  
ATOM   2184  N   LEU F   4      18.160 -12.441  25.808  1.00 56.84           N  
ATOM   2185  CA  LEU F   4      16.740 -12.266  25.492  1.00 54.85           C  
ATOM   2186  C   LEU F   4      15.975 -13.537  25.863  1.00 56.98           C  
ATOM   2187  O   LEU F   4      16.410 -14.638  25.526  1.00 56.45           O  
ATOM   2188  CB  LEU F   4      16.529 -11.911  24.005  1.00 54.17           C  
ATOM   2189  CG  LEU F   4      17.176 -10.612  23.489  1.00 58.83           C  
ATOM   2190  CD1 LEU F   4      17.104 -10.530  21.981  1.00 58.34           C  
ATOM   2191  CD2 LEU F   4      16.518  -9.383  24.086  1.00 61.10           C  
ATOM   2192  N   GLN F   5      14.868 -13.387  26.600  1.00 52.42           N  
ATOM   2193  CA  GLN F   5      14.039 -14.503  27.055  1.00 51.69           C  
ATOM   2194  C   GLN F   5      12.575 -14.247  26.695  1.00 53.46           C  
ATOM   2195  O   GLN F   5      11.995 -13.272  27.173  1.00 53.36           O  
ATOM   2196  CB  GLN F   5      14.186 -14.693  28.578  1.00 53.94           C  
ATOM   2197  CG  GLN F   5      15.533 -15.260  29.021  1.00 78.49           C  
ATOM   2198  CD  GLN F   5      15.768 -15.061  30.500  1.00102.08           C  
ATOM   2199  OE1 GLN F   5      16.478 -14.141  30.922  1.00 98.86           O  
ATOM   2200  NE2 GLN F   5      15.185 -15.925  31.321  1.00 93.96           N  
ATOM   2201  N   GLU F   6      11.982 -15.118  25.863  1.00 47.81           N  
ATOM   2202  CA  GLU F   6      10.584 -14.996  25.437  1.00 46.30           C  
ATOM   2203  C   GLU F   6       9.628 -15.774  26.344  1.00 51.33           C  
ATOM   2204  O   GLU F   6      10.013 -16.786  26.933  1.00 52.68           O  
ATOM   2205  CB  GLU F   6      10.386 -15.446  23.975  1.00 46.75           C  
ATOM   2206  CG  GLU F   6      11.246 -14.726  22.950  1.00 53.83           C  
ATOM   2207  CD  GLU F   6      12.622 -15.322  22.710  1.00 65.33           C  
ATOM   2208  OE1 GLU F   6      12.998 -16.277  23.428  1.00 58.19           O  
ATOM   2209  OE2 GLU F   6      13.335 -14.819  21.812  1.00 51.26           O  
ATOM   2210  N   SER F   7       8.375 -15.294  26.440  1.00 46.57           N  
ATOM   2211  CA  SER F   7       7.272 -15.890  27.201  1.00 45.97           C  
ATOM   2212  C   SER F   7       5.942 -15.367  26.642  1.00 47.87           C  
ATOM   2213  O   SER F   7       5.946 -14.425  25.850  1.00 46.97           O  
ATOM   2214  CB  SER F   7       7.396 -15.567  28.690  1.00 49.78           C  
ATOM   2215  OG  SER F   7       7.259 -14.181  28.955  1.00 57.84           O  
ATOM   2216  N   GLY F   8       4.834 -15.987  27.036  1.00 49.51           N  
ATOM   2217  CA  GLY F   8       3.503 -15.570  26.608  1.00 49.00           C  
ATOM   2218  C   GLY F   8       2.831 -16.427  25.557  1.00 51.36           C  
ATOM   2219  O   GLY F   8       1.731 -16.106  25.112  1.00 50.68           O  
ATOM   2220  N   GLY F   9       3.482 -17.504  25.149  1.00 47.74           N  
ATOM   2221  CA  GLY F   9       2.912 -18.416  24.170  1.00 48.09           C  
ATOM   2222  C   GLY F   9       1.876 -19.333  24.786  1.00 52.07           C  
ATOM   2223  O   GLY F   9       1.793 -19.458  26.016  1.00 50.69           O  
ATOM   2224  N   GLY F  10       1.085 -19.967  23.928  1.00 49.68           N  
ATOM   2225  CA  GLY F  10       0.047 -20.891  24.362  1.00 49.70           C  
ATOM   2226  C   GLY F  10      -0.900 -21.340  23.272  1.00 54.14           C  
ATOM   2227  O   GLY F  10      -0.713 -21.004  22.100  1.00 53.59           O  
ATOM   2228  N   LEU F  11      -1.925 -22.118  23.666  1.00 51.22           N  
ATOM   2229  CA  LEU F  11      -2.932 -22.646  22.752  1.00 51.50           C  
ATOM   2230  C   LEU F  11      -4.222 -21.853  22.866  1.00 54.13           C  
ATOM   2231  O   LEU F  11      -4.797 -21.736  23.950  1.00 53.40           O  
ATOM   2232  CB  LEU F  11      -3.174 -24.153  22.974  1.00 52.06           C  
ATOM   2233  CG  LEU F  11      -4.085 -24.849  21.954  1.00 57.88           C  
ATOM   2234  CD1 LEU F  11      -3.393 -26.029  21.320  1.00 59.69           C  
ATOM   2235  CD2 LEU F  11      -5.365 -25.311  22.602  1.00 60.46           C  
ATOM   2236  N   VAL F  12      -4.656 -21.298  21.733  1.00 49.92           N  
ATOM   2237  CA  VAL F  12      -5.885 -20.515  21.593  1.00 49.17           C  
ATOM   2238  C   VAL F  12      -6.661 -21.026  20.372  1.00 53.82           C  
ATOM   2239  O   VAL F  12      -6.125 -21.789  19.569  1.00 54.12           O  
ATOM   2240  CB  VAL F  12      -5.637 -18.972  21.517  1.00 51.92           C  
ATOM   2241  CG1 VAL F  12      -5.104 -18.414  22.832  1.00 51.41           C  
ATOM   2242  CG2 VAL F  12      -4.727 -18.594  20.349  1.00 51.44           C  
ATOM   2243  N   GLN F  13      -7.907 -20.587  20.230  1.00 50.46           N  
ATOM   2244  CA  GLN F  13      -8.777 -20.925  19.111  1.00 50.34           C  
ATOM   2245  C   GLN F  13      -8.695 -19.790  18.073  1.00 53.67           C  
ATOM   2246  O   GLN F  13      -8.339 -18.670  18.455  1.00 52.89           O  
ATOM   2247  CB  GLN F  13     -10.222 -21.058  19.620  1.00 51.83           C  
ATOM   2248  CG  GLN F  13     -10.484 -22.334  20.408  1.00 68.34           C  
ATOM   2249  CD  GLN F  13     -11.621 -22.155  21.375  1.00 89.65           C  
ATOM   2250  OE1 GLN F  13     -12.799 -22.217  21.008  1.00 85.50           O  
ATOM   2251  NE2 GLN F  13     -11.293 -21.927  22.639  1.00 82.75           N  
ATOM   2252  N   PRO F  14      -9.033 -20.018  16.776  1.00 49.76           N  
ATOM   2253  CA  PRO F  14      -9.004 -18.904  15.809  1.00 48.55           C  
ATOM   2254  C   PRO F  14      -9.871 -17.728  16.259  1.00 51.77           C  
ATOM   2255  O   PRO F  14     -11.030 -17.921  16.623  1.00 51.42           O  
ATOM   2256  CB  PRO F  14      -9.516 -19.545  14.515  1.00 50.18           C  
ATOM   2257  CG  PRO F  14      -9.215 -20.998  14.677  1.00 55.84           C  
ATOM   2258  CD  PRO F  14      -9.466 -21.270  16.124  1.00 51.69           C  
ATOM   2259  N   GLY F  15      -9.269 -16.542  16.298  1.00 48.02           N  
ATOM   2260  CA  GLY F  15      -9.913 -15.312  16.745  1.00 47.61           C  
ATOM   2261  C   GLY F  15      -9.448 -14.857  18.119  1.00 52.63           C  
ATOM   2262  O   GLY F  15      -9.733 -13.727  18.528  1.00 52.08           O  
ATOM   2263  N   GLY F  16      -8.730 -15.742  18.816  1.00 37.19           N  
ATOM   2264  CA  GLY F  16      -8.191 -15.516  20.153  1.00 36.07           C  
ATOM   2265  C   GLY F  16      -6.966 -14.621  20.207  1.00 40.03           C  
ATOM   2266  O   GLY F  16      -6.449 -14.190  19.166  1.00 39.60           O  
ATOM   2267  N   SER F  17      -6.501 -14.332  21.439  1.00 35.86           N  
ATOM   2268  CA  SER F  17      -5.354 -13.462  21.686  1.00 35.28           C  
ATOM   2269  C   SER F  17      -4.307 -14.042  22.621  1.00 39.09           C  
ATOM   2270  O   SER F  17      -4.593 -14.871  23.480  1.00 37.62           O  
ATOM   2271  CB  SER F  17      -5.806 -12.113  22.243  1.00 37.99           C  
ATOM   2272  OG  SER F  17      -6.786 -11.478  21.441  1.00 46.59           O  
ATOM   2273  N   LEU F  18      -3.083 -13.553  22.455  1.00 36.59           N  
ATOM   2274  CA  LEU F  18      -1.921 -13.864  23.269  1.00 36.34           C  
ATOM   2275  C   LEU F  18      -1.097 -12.591  23.353  1.00 39.26           C  
ATOM   2276  O   LEU F  18      -1.198 -11.730  22.469  1.00 37.40           O  
ATOM   2277  CB  LEU F  18      -1.064 -14.979  22.622  1.00 36.64           C  
ATOM   2278  CG  LEU F  18      -1.583 -16.425  22.702  1.00 41.42           C  
ATOM   2279  CD1 LEU F  18      -0.704 -17.350  21.886  1.00 42.23           C  
ATOM   2280  CD2 LEU F  18      -1.670 -16.921  24.147  1.00 42.12           C  
ATOM   2281  N   ARG F  19      -0.312 -12.451  24.427  1.00 36.27           N  
ATOM   2282  CA  ARG F  19       0.602 -11.331  24.559  1.00 36.16           C  
ATOM   2283  C   ARG F  19       1.980 -11.877  24.859  1.00 39.96           C  
ATOM   2284  O   ARG F  19       2.196 -12.522  25.888  1.00 39.81           O  
ATOM   2285  CB  ARG F  19       0.153 -10.270  25.570  1.00 35.90           C  
ATOM   2286  CG  ARG F  19       1.055  -9.032  25.517  1.00 40.68           C  
ATOM   2287  CD  ARG F  19       0.997  -8.201  26.774  1.00 42.94           C  
ATOM   2288  NE  ARG F  19       1.604  -8.869  27.923  1.00 45.19           N  
ATOM   2289  CZ  ARG F  19       1.974  -8.247  29.039  1.00 59.01           C  
ATOM   2290  NH1 ARG F  19       1.844  -6.931  29.149  1.00 38.92           N  
ATOM   2291  NH2 ARG F  19       2.499  -8.933  30.044  1.00 52.32           N  
ATOM   2292  N   LEU F  20       2.890 -11.681  23.910  1.00 35.92           N  
ATOM   2293  CA  LEU F  20       4.255 -12.152  24.034  1.00 35.63           C  
ATOM   2294  C   LEU F  20       5.097 -11.128  24.751  1.00 40.62           C  
ATOM   2295  O   LEU F  20       4.906  -9.919  24.576  1.00 39.34           O  
ATOM   2296  CB  LEU F  20       4.870 -12.470  22.672  1.00 34.87           C  
ATOM   2297  CG  LEU F  20       4.114 -13.397  21.730  1.00 38.41           C  
ATOM   2298  CD1 LEU F  20       4.913 -13.603  20.467  1.00 37.70           C  
ATOM   2299  CD2 LEU F  20       3.777 -14.739  22.382  1.00 39.67           C  
ATOM   2300  N   SER F  21       6.006 -11.621  25.586  1.00 39.13           N  
ATOM   2301  CA  SER F  21       6.925 -10.806  26.361  1.00 40.34           C  
ATOM   2302  C   SER F  21       8.342 -11.219  26.037  1.00 45.61           C  
ATOM   2303  O   SER F  21       8.597 -12.391  25.754  1.00 45.59           O  
ATOM   2304  CB  SER F  21       6.667 -10.979  27.855  1.00 44.21           C  
ATOM   2305  OG  SER F  21       5.487 -10.305  28.256  1.00 53.47           O  
ATOM   2306  N   CYS F  22       9.261 -10.262  26.067  1.00 58.17           N  
ATOM   2307  CA  CYS F  22      10.668 -10.537  25.840  1.00 58.04           C  
ATOM   2308  C   CYS F  22      11.512  -9.771  26.849  1.00 61.21           C  
ATOM   2309  O   CYS F  22      11.638  -8.551  26.752  1.00 60.30           O  
ATOM   2310  CB  CYS F  22      11.078 -10.249  24.399  1.00 58.42           C  
ATOM   2311  SG  CYS F  22      12.868 -10.270  24.125  1.00 62.32           S  
ATOM   2312  N   ALA F  23      12.053 -10.494  27.842  1.00 58.30           N  
ATOM   2313  CA  ALA F  23      12.904  -9.934  28.890  1.00 57.78           C  
ATOM   2314  C   ALA F  23      14.330  -9.786  28.362  1.00 61.54           C  
ATOM   2315  O   ALA F  23      14.922 -10.761  27.897  1.00 60.98           O  
ATOM   2316  CB  ALA F  23      12.884 -10.830  30.117  1.00 58.82           C  
ATOM   2317  N   ALA F  24      14.864  -8.555  28.418  1.00 58.16           N  
ATOM   2318  CA  ALA F  24      16.204  -8.223  27.934  1.00 57.68           C  
ATOM   2319  C   ALA F  24      17.152  -7.813  29.054  1.00 61.82           C  
ATOM   2320  O   ALA F  24      16.750  -7.115  29.988  1.00 61.68           O  
ATOM   2321  CB  ALA F  24      16.121  -7.116  26.901  1.00 58.25           C  
ATOM   2322  N   SER F  25      18.418  -8.249  28.940  1.00 58.43           N  
ATOM   2323  CA  SER F  25      19.519  -7.957  29.864  1.00 58.64           C  
ATOM   2324  C   SER F  25      20.871  -8.093  29.153  1.00 63.02           C  
ATOM   2325  O   SER F  25      20.936  -8.660  28.058  1.00 62.20           O  
ATOM   2326  CB  SER F  25      19.460  -8.862  31.095  1.00 62.30           C  
ATOM   2327  OG  SER F  25      19.349 -10.235  30.759  1.00 71.05           O  
ATOM   2328  N   GLY F  26      21.919  -7.539  29.762  1.00 60.67           N  
ATOM   2329  CA  GLY F  26      23.287  -7.602  29.253  1.00 61.18           C  
ATOM   2330  C   GLY F  26      23.645  -6.639  28.137  1.00 66.02           C  
ATOM   2331  O   GLY F  26      24.732  -6.755  27.559  1.00 66.61           O  
ATOM   2332  N   PHE F  27      22.741  -5.684  27.817  1.00 61.95           N  
ATOM   2333  CA  PHE F  27      22.947  -4.663  26.778  1.00 61.89           C  
ATOM   2334  C   PHE F  27      22.069  -3.428  27.004  1.00 66.36           C  
ATOM   2335  O   PHE F  27      21.073  -3.502  27.730  1.00 65.13           O  
ATOM   2336  CB  PHE F  27      22.758  -5.246  25.353  1.00 63.09           C  
ATOM   2337  CG  PHE F  27      21.339  -5.538  24.915  1.00 63.39           C  
ATOM   2338  CD1 PHE F  27      20.637  -6.617  25.443  1.00 65.50           C  
ATOM   2339  CD2 PHE F  27      20.724  -4.768  23.935  1.00 65.02           C  
ATOM   2340  CE1 PHE F  27      19.332  -6.898  25.024  1.00 65.77           C  
ATOM   2341  CE2 PHE F  27      19.421  -5.053  23.513  1.00 66.99           C  
ATOM   2342  CZ  PHE F  27      18.733  -6.112  24.063  1.00 64.51           C  
ATOM   2343  N   ALA F  28      22.444  -2.292  26.376  1.00 64.60           N  
ATOM   2344  CA  ALA F  28      21.705  -1.028  26.451  1.00 64.69           C  
ATOM   2345  C   ALA F  28      20.464  -1.142  25.559  1.00 67.91           C  
ATOM   2346  O   ALA F  28      20.436  -0.628  24.438  1.00 68.07           O  
ATOM   2347  CB  ALA F  28      22.593   0.130  26.012  1.00 66.66           C  
ATOM   2348  N   PHE F  29      19.450  -1.862  26.069  1.00 53.77           N  
ATOM   2349  CA  PHE F  29      18.179  -2.169  25.408  1.00 52.44           C  
ATOM   2350  C   PHE F  29      17.487  -0.946  24.790  1.00 55.81           C  
ATOM   2351  O   PHE F  29      17.030  -1.035  23.648  1.00 55.14           O  
ATOM   2352  CB  PHE F  29      17.249  -2.923  26.381  1.00 53.63           C  
ATOM   2353  CG  PHE F  29      15.809  -3.116  25.961  1.00 54.27           C  
ATOM   2354  CD1 PHE F  29      15.459  -4.109  25.052  1.00 57.13           C  
ATOM   2355  CD2 PHE F  29      14.797  -2.340  26.513  1.00 55.65           C  
ATOM   2356  CE1 PHE F  29      14.125  -4.307  24.689  1.00 57.82           C  
ATOM   2357  CE2 PHE F  29      13.464  -2.538  26.149  1.00 58.27           C  
ATOM   2358  CZ  PHE F  29      13.136  -3.519  25.238  1.00 56.58           C  
ATOM   2359  N   SER F  30      17.450   0.191  25.519  1.00 52.17           N  
ATOM   2360  CA  SER F  30      16.804   1.431  25.069  1.00 51.95           C  
ATOM   2361  C   SER F  30      17.502   2.107  23.872  1.00 55.89           C  
ATOM   2362  O   SER F  30      16.932   3.023  23.280  1.00 54.92           O  
ATOM   2363  CB  SER F  30      16.631   2.412  26.228  1.00 56.36           C  
ATOM   2364  OG  SER F  30      17.870   2.891  26.725  1.00 67.36           O  
ATOM   2365  N   SER F  31      18.717   1.652  23.517  1.00 52.84           N  
ATOM   2366  CA  SER F  31      19.496   2.168  22.388  1.00 52.81           C  
ATOM   2367  C   SER F  31      19.320   1.284  21.143  1.00 55.41           C  
ATOM   2368  O   SER F  31      19.850   1.608  20.077  1.00 54.52           O  
ATOM   2369  CB  SER F  31      20.973   2.246  22.765  1.00 57.46           C  
ATOM   2370  OG  SER F  31      21.183   3.204  23.787  1.00 70.03           O  
ATOM   2371  N   TYR F  32      18.562   0.178  21.282  1.00 51.15           N  
ATOM   2372  CA  TYR F  32      18.344  -0.789  20.214  1.00 50.09           C  
ATOM   2373  C   TYR F  32      16.937  -0.813  19.656  1.00 52.39           C  
ATOM   2374  O   TYR F  32      15.960  -0.651  20.393  1.00 51.84           O  
ATOM   2375  CB  TYR F  32      18.698  -2.202  20.709  1.00 51.53           C  
ATOM   2376  CG  TYR F  32      20.173  -2.534  20.663  1.00 54.22           C  
ATOM   2377  CD1 TYR F  32      21.049  -2.043  21.629  1.00 56.78           C  
ATOM   2378  CD2 TYR F  32      20.684  -3.392  19.695  1.00 55.17           C  
ATOM   2379  CE1 TYR F  32      22.404  -2.366  21.608  1.00 57.77           C  
ATOM   2380  CE2 TYR F  32      22.040  -3.718  19.661  1.00 56.85           C  
ATOM   2381  CZ  TYR F  32      22.896  -3.205  20.622  1.00 66.49           C  
ATOM   2382  OH  TYR F  32      24.235  -3.521  20.597  1.00 71.79           O  
ATOM   2383  N   TRP F  33      16.842  -1.076  18.347  1.00 47.72           N  
ATOM   2384  CA  TRP F  33      15.582  -1.304  17.653  1.00 46.75           C  
ATOM   2385  C   TRP F  33      15.292  -2.772  17.943  1.00 50.60           C  
ATOM   2386  O   TRP F  33      16.231  -3.569  18.021  1.00 50.47           O  
ATOM   2387  CB  TRP F  33      15.741  -1.083  16.137  1.00 45.09           C  
ATOM   2388  CG  TRP F  33      15.608   0.345  15.696  1.00 45.67           C  
ATOM   2389  CD1 TRP F  33      16.244   1.430  16.221  1.00 48.65           C  
ATOM   2390  CD2 TRP F  33      14.851   0.827  14.577  1.00 45.27           C  
ATOM   2391  NE1 TRP F  33      15.898   2.564  15.529  1.00 47.82           N  
ATOM   2392  CE2 TRP F  33      15.043   2.224  14.513  1.00 49.13           C  
ATOM   2393  CE3 TRP F  33      14.002   0.218  13.637  1.00 46.43           C  
ATOM   2394  CZ2 TRP F  33      14.421   3.024  13.544  1.00 48.44           C  
ATOM   2395  CZ3 TRP F  33      13.381   1.009  12.682  1.00 47.96           C  
ATOM   2396  CH2 TRP F  33      13.601   2.392  12.633  1.00 48.64           C  
ATOM   2397  N   MET F  34      14.035  -3.133  18.179  1.00 41.30           N  
ATOM   2398  CA  MET F  34      13.747  -4.529  18.504  1.00 41.04           C  
ATOM   2399  C   MET F  34      12.879  -5.197  17.446  1.00 43.89           C  
ATOM   2400  O   MET F  34      12.181  -4.517  16.691  1.00 42.31           O  
ATOM   2401  CB  MET F  34      13.189  -4.678  19.925  1.00 43.80           C  
ATOM   2402  CG  MET F  34      14.214  -4.358  21.026  1.00 48.22           C  
ATOM   2403  SD  MET F  34      15.747  -5.348  21.036  1.00 52.83           S  
ATOM   2404  CE  MET F  34      15.092  -6.954  21.484  1.00 49.63           C  
ATOM   2405  N   TYR F  35      13.011  -6.528  17.324  1.00 40.81           N  
ATOM   2406  CA  TYR F  35      12.334  -7.293  16.282  1.00 39.91           C  
ATOM   2407  C   TYR F  35      11.649  -8.531  16.800  1.00 43.32           C  
ATOM   2408  O   TYR F  35      12.184  -9.215  17.671  1.00 42.87           O  
ATOM   2409  CB  TYR F  35      13.334  -7.706  15.176  1.00 40.94           C  
ATOM   2410  CG  TYR F  35      14.073  -6.548  14.543  1.00 42.04           C  
ATOM   2411  CD1 TYR F  35      15.155  -5.951  15.184  1.00 43.63           C  
ATOM   2412  CD2 TYR F  35      13.702  -6.056  13.294  1.00 42.42           C  
ATOM   2413  CE1 TYR F  35      15.814  -4.860  14.628  1.00 42.71           C  
ATOM   2414  CE2 TYR F  35      14.385  -4.990  12.707  1.00 42.79           C  
ATOM   2415  CZ  TYR F  35      15.434  -4.392  13.385  1.00 47.25           C  
ATOM   2416  OH  TYR F  35      16.085  -3.312  12.860  1.00 46.79           O  
ATOM   2417  N   TRP F  36      10.476  -8.834  16.230  1.00 39.15           N  
ATOM   2418  CA  TRP F  36       9.741 -10.059  16.511  1.00 38.77           C  
ATOM   2419  C   TRP F  36       9.859 -10.906  15.262  1.00 44.20           C  
ATOM   2420  O   TRP F  36       9.609 -10.420  14.158  1.00 43.64           O  
ATOM   2421  CB  TRP F  36       8.274  -9.801  16.875  1.00 35.98           C  
ATOM   2422  CG  TRP F  36       8.077  -9.448  18.317  1.00 36.52           C  
ATOM   2423  CD1 TRP F  36       7.801  -8.215  18.826  1.00 39.16           C  
ATOM   2424  CD2 TRP F  36       8.195 -10.332  19.444  1.00 36.61           C  
ATOM   2425  NE1 TRP F  36       7.703  -8.280  20.196  1.00 38.94           N  
ATOM   2426  CE2 TRP F  36       7.968  -9.562  20.605  1.00 40.55           C  
ATOM   2427  CE3 TRP F  36       8.456 -11.708  19.585  1.00 38.04           C  
ATOM   2428  CZ2 TRP F  36       7.980 -10.121  21.890  1.00 40.18           C  
ATOM   2429  CZ3 TRP F  36       8.484 -12.257  20.857  1.00 39.69           C  
ATOM   2430  CH2 TRP F  36       8.254 -11.467  21.993  1.00 40.29           C  
ATOM   2431  N   VAL F  37      10.349 -12.134  15.428  1.00 41.74           N  
ATOM   2432  CA  VAL F  37      10.527 -13.087  14.334  1.00 42.45           C  
ATOM   2433  C   VAL F  37       9.824 -14.413  14.684  1.00 47.34           C  
ATOM   2434  O   VAL F  37       9.724 -14.757  15.866  1.00 47.08           O  
ATOM   2435  CB  VAL F  37      12.013 -13.269  13.887  1.00 47.05           C  
ATOM   2436  CG1 VAL F  37      12.576 -11.989  13.271  1.00 46.15           C  
ATOM   2437  CG2 VAL F  37      12.904 -13.750  15.029  1.00 47.47           C  
ATOM   2438  N   ARG F  38       9.305 -15.128  13.673  1.00 43.84           N  
ATOM   2439  CA  ARG F  38       8.620 -16.399  13.893  1.00 43.84           C  
ATOM   2440  C   ARG F  38       9.088 -17.492  12.947  1.00 50.37           C  
ATOM   2441  O   ARG F  38       9.533 -17.202  11.837  1.00 50.84           O  
ATOM   2442  CB  ARG F  38       7.085 -16.237  13.838  1.00 41.26           C  
ATOM   2443  CG  ARG F  38       6.474 -16.187  12.435  1.00 44.08           C  
ATOM   2444  CD  ARG F  38       5.017 -15.777  12.507  1.00 49.20           C  
ATOM   2445  NE  ARG F  38       4.394 -15.699  11.187  1.00 49.00           N  
ATOM   2446  CZ  ARG F  38       3.147 -15.300  10.966  1.00 57.08           C  
ATOM   2447  NH1 ARG F  38       2.375 -14.915  11.977  1.00 42.50           N  
ATOM   2448  NH2 ARG F  38       2.661 -15.278   9.733  1.00 42.97           N  
ATOM   2449  N   GLN F  39       8.962 -18.752  13.382  1.00 48.14           N  
ATOM   2450  CA  GLN F  39       9.291 -19.904  12.560  1.00 49.92           C  
ATOM   2451  C   GLN F  39       8.197 -20.953  12.687  1.00 53.95           C  
ATOM   2452  O   GLN F  39       8.122 -21.665  13.693  1.00 52.83           O  
ATOM   2453  CB  GLN F  39      10.693 -20.462  12.864  1.00 52.89           C  
ATOM   2454  CG  GLN F  39      11.090 -21.621  11.943  1.00 60.12           C  
ATOM   2455  CD  GLN F  39      12.560 -21.944  11.982  1.00 78.29           C  
ATOM   2456  OE1 GLN F  39      13.180 -22.049  13.048  1.00 75.12           O  
ATOM   2457  NE2 GLN F  39      13.139 -22.158  10.811  1.00 68.21           N  
ATOM   2458  N   ALA F  40       7.326 -21.011  11.660  1.00 51.87           N  
ATOM   2459  CA  ALA F  40       6.222 -21.968  11.545  1.00 52.65           C  
ATOM   2460  C   ALA F  40       6.783 -23.406  11.402  1.00 59.53           C  
ATOM   2461  O   ALA F  40       7.895 -23.558  10.885  1.00 60.70           O  
ATOM   2462  CB  ALA F  40       5.346 -21.612  10.351  1.00 53.33           C  
ATOM   2463  N   PRO F  41       6.049 -24.447  11.880  1.00 71.41           N  
ATOM   2464  CA  PRO F  41       6.573 -25.829  11.850  1.00 71.80           C  
ATOM   2465  C   PRO F  41       7.494 -26.249  10.690  1.00 75.48           C  
ATOM   2466  O   PRO F  41       8.611 -26.698  10.966  1.00 75.75           O  
ATOM   2467  CB  PRO F  41       5.303 -26.680  11.860  1.00 74.67           C  
ATOM   2468  CG  PRO F  41       4.296 -25.847  12.589  1.00 79.21           C  
ATOM   2469  CD  PRO F  41       4.739 -24.406  12.568  1.00 73.62           C  
ATOM   2470  N   GLU F  42       7.053 -26.126   9.420  1.00 70.89           N  
ATOM   2471  CA  GLU F  42       7.867 -26.594   8.292  1.00 70.51           C  
ATOM   2472  C   GLU F  42       8.389 -25.490   7.367  1.00 72.61           C  
ATOM   2473  O   GLU F  42       8.823 -25.777   6.246  1.00 72.27           O  
ATOM   2474  CB  GLU F  42       7.094 -27.657   7.500  1.00 72.97           C  
ATOM   2475  CG  GLU F  42       7.463 -29.085   7.873  1.00 84.48           C  
ATOM   2476  CD  GLU F  42       7.499 -29.443   9.347  1.00101.88           C  
ATOM   2477  OE1 GLU F  42       8.596 -29.792   9.840  1.00 99.27           O  
ATOM   2478  OE2 GLU F  42       6.440 -29.368  10.011  1.00 92.24           O  
ATOM   2479  N   LYS F  43       8.404 -24.244   7.858  1.00 67.48           N  
ATOM   2480  CA  LYS F  43       8.883 -23.086   7.106  1.00 66.37           C  
ATOM   2481  C   LYS F  43      10.160 -22.507   7.727  1.00 68.05           C  
ATOM   2482  O   LYS F  43      10.562 -22.910   8.822  1.00 67.42           O  
ATOM   2483  CB  LYS F  43       7.788 -22.004   7.043  1.00 69.02           C  
ATOM   2484  CG  LYS F  43       6.663 -22.297   6.055  1.00 86.63           C  
ATOM   2485  CD  LYS F  43       5.805 -21.057   5.795  1.00 99.10           C  
ATOM   2486  CE  LYS F  43       4.596 -20.971   6.696  1.00114.97           C  
ATOM   2487  NZ  LYS F  43       4.062 -19.585   6.772  1.00127.23           N  
ATOM   2488  N   GLY F  44      10.781 -21.572   7.013  1.00 63.49           N  
ATOM   2489  CA  GLY F  44      11.966 -20.863   7.479  1.00 63.01           C  
ATOM   2490  C   GLY F  44      11.588 -19.700   8.378  1.00 65.75           C  
ATOM   2491  O   GLY F  44      10.401 -19.388   8.523  1.00 64.67           O  
ATOM   2492  N   LEU F  45      12.594 -19.047   8.987  1.00 62.22           N  
ATOM   2493  CA  LEU F  45      12.379 -17.905   9.875  1.00 62.00           C  
ATOM   2494  C   LEU F  45      11.842 -16.687   9.108  1.00 65.51           C  
ATOM   2495  O   LEU F  45      12.414 -16.289   8.091  1.00 65.31           O  
ATOM   2496  CB  LEU F  45      13.661 -17.561  10.651  1.00 62.62           C  
ATOM   2497  CG  LEU F  45      13.461 -16.781  11.948  1.00 67.51           C  
ATOM   2498  CD1 LEU F  45      13.389 -17.718  13.148  1.00 67.61           C  
ATOM   2499  CD2 LEU F  45      14.567 -15.775  12.145  1.00 70.59           C  
ATOM   2500  N   GLU F  46      10.715 -16.138   9.592  1.00 61.76           N  
ATOM   2501  CA  GLU F  46       9.997 -14.986   9.042  1.00 61.80           C  
ATOM   2502  C   GLU F  46      10.092 -13.806   9.990  1.00 65.89           C  
ATOM   2503  O   GLU F  46       9.991 -13.980  11.206  1.00 65.05           O  
ATOM   2504  CB  GLU F  46       8.492 -15.304   8.915  1.00 62.95           C  
ATOM   2505  CG  GLU F  46       8.078 -16.250   7.806  1.00 72.80           C  
ATOM   2506  CD  GLU F  46       6.572 -16.332   7.634  1.00 88.71           C  
ATOM   2507  OE1 GLU F  46       5.875 -16.721   8.601  1.00 79.72           O  
ATOM   2508  OE2 GLU F  46       6.087 -16.001   6.528  1.00 79.38           O  
ATOM   2509  N   TRP F  47      10.181 -12.595   9.433  1.00 43.84           N  
ATOM   2510  CA  TRP F  47      10.157 -11.370  10.223  1.00 42.68           C  
ATOM   2511  C   TRP F  47       8.674 -11.041  10.460  1.00 43.89           C  
ATOM   2512  O   TRP F  47       7.863 -11.187   9.548  1.00 42.50           O  
ATOM   2513  CB  TRP F  47      10.880 -10.229   9.486  1.00 41.48           C  
ATOM   2514  CG  TRP F  47      10.428  -8.867   9.920  1.00 41.67           C  
ATOM   2515  CD1 TRP F  47      10.757  -8.224  11.077  1.00 44.55           C  
ATOM   2516  CD2 TRP F  47       9.461  -8.040   9.261  1.00 40.69           C  
ATOM   2517  NE1 TRP F  47      10.100  -7.021  11.151  1.00 43.37           N  
ATOM   2518  CE2 TRP F  47       9.291  -6.883  10.053  1.00 44.21           C  
ATOM   2519  CE3 TRP F  47       8.730  -8.157   8.067  1.00 41.43           C  
ATOM   2520  CZ2 TRP F  47       8.435  -5.840   9.681  1.00 42.55           C  
ATOM   2521  CZ3 TRP F  47       7.901  -7.116   7.688  1.00 42.00           C  
ATOM   2522  CH2 TRP F  47       7.763  -5.971   8.488  1.00 42.22           C  
ATOM   2523  N   VAL F  48       8.319 -10.626  11.682  1.00 39.91           N  
ATOM   2524  CA  VAL F  48       6.933 -10.332  12.048  1.00 38.42           C  
ATOM   2525  C   VAL F  48       6.728  -8.854  12.324  1.00 40.28           C  
ATOM   2526  O   VAL F  48       5.800  -8.257  11.777  1.00 38.92           O  
ATOM   2527  CB  VAL F  48       6.463 -11.203  13.243  1.00 42.90           C  
ATOM   2528  CG1 VAL F  48       4.972 -11.023  13.525  1.00 41.98           C  
ATOM   2529  CG2 VAL F  48       6.786 -12.665  13.010  1.00 43.65           C  
ATOM   2530  N   SER F  49       7.558  -8.277  13.207  1.00 36.74           N  
ATOM   2531  CA  SER F  49       7.405  -6.884  13.607  1.00 36.12           C  
ATOM   2532  C   SER F  49       8.715  -6.206  13.970  1.00 39.91           C  
ATOM   2533  O   SER F  49       9.683  -6.879  14.324  1.00 40.17           O  
ATOM   2534  CB  SER F  49       6.424  -6.781  14.774  1.00 39.48           C  
ATOM   2535  OG  SER F  49       5.990  -5.443  14.937  1.00 49.08           O  
ATOM   2536  N   THR F  50       8.728  -4.863  13.882  1.00 35.57           N  
ATOM   2537  CA  THR F  50       9.860  -3.985  14.195  1.00 34.83           C  
ATOM   2538  C   THR F  50       9.360  -2.795  15.015  1.00 37.26           C  
ATOM   2539  O   THR F  50       8.303  -2.241  14.717  1.00 36.01           O  
ATOM   2540  CB  THR F  50      10.510  -3.477  12.903  1.00 41.65           C  
ATOM   2541  OG1 THR F  50      10.879  -4.585  12.091  1.00 44.98           O  
ATOM   2542  CG2 THR F  50      11.740  -2.613  13.148  1.00 40.27           C  
ATOM   2543  N   ILE F  51      10.153  -2.380  16.010  1.00 33.95           N  
ATOM   2544  CA  ILE F  51       9.895  -1.215  16.857  1.00 33.86           C  
ATOM   2545  C   ILE F  51      11.205  -0.430  17.008  1.00 39.97           C  
ATOM   2546  O   ILE F  51      12.263  -1.046  17.148  1.00 39.79           O  
ATOM   2547  CB  ILE F  51       9.261  -1.623  18.227  1.00 36.91           C  
ATOM   2548  CG1 ILE F  51       8.738  -0.390  19.003  1.00 37.81           C  
ATOM   2549  CG2 ILE F  51      10.203  -2.492  19.079  1.00 37.20           C  
ATOM   2550  CD1 ILE F  51       7.736  -0.662  20.080  1.00 40.13           C  
ATOM   2551  N   ASN F  52      11.147   0.921  16.978  1.00 37.51           N  
ATOM   2552  CA  ASN F  52      12.355   1.720  17.196  1.00 38.11           C  
ATOM   2553  C   ASN F  52      12.673   1.747  18.716  1.00 43.75           C  
ATOM   2554  O   ASN F  52      12.010   1.050  19.488  1.00 43.29           O  
ATOM   2555  CB  ASN F  52      12.237   3.124  16.571  1.00 36.91           C  
ATOM   2556  CG  ASN F  52      11.353   4.090  17.320  1.00 52.10           C  
ATOM   2557  OD1 ASN F  52      10.275   3.737  17.805  1.00 46.89           O  
ATOM   2558  ND2 ASN F  52      11.771   5.346  17.385  1.00 38.90           N  
ATOM   2559  N   THR F  53      13.688   2.519  19.134  1.00 41.86           N  
ATOM   2560  CA  THR F  53      14.133   2.610  20.531  1.00 43.12           C  
ATOM   2561  C   THR F  53      13.039   3.061  21.523  1.00 47.06           C  
ATOM   2562  O   THR F  53      12.839   2.409  22.548  1.00 46.44           O  
ATOM   2563  CB  THR F  53      15.369   3.504  20.637  1.00 51.52           C  
ATOM   2564  OG1 THR F  53      14.992   4.853  20.369  1.00 52.66           O  
ATOM   2565  CG2 THR F  53      16.508   3.058  19.725  1.00 48.71           C  
ATOM   2566  N   GLY F  54      12.369   4.172  21.215  1.00 44.82           N  
ATOM   2567  CA  GLY F  54      11.333   4.752  22.065  1.00 45.44           C  
ATOM   2568  C   GLY F  54       9.921   4.246  21.846  1.00 49.15           C  
ATOM   2569  O   GLY F  54       9.063   4.433  22.712  1.00 49.65           O  
ATOM   2570  N   GLY F  55       9.672   3.633  20.688  1.00 44.67           N  
ATOM   2571  CA  GLY F  55       8.364   3.084  20.345  1.00 44.13           C  
ATOM   2572  C   GLY F  55       7.491   3.943  19.448  1.00 47.86           C  
ATOM   2573  O   GLY F  55       6.334   3.597  19.213  1.00 47.58           O  
ATOM   2574  N   GLY F  56       8.040   5.052  18.949  1.00 44.24           N  
ATOM   2575  CA  GLY F  56       7.336   5.975  18.060  1.00 43.46           C  
ATOM   2576  C   GLY F  56       7.249   5.498  16.621  1.00 45.24           C  
ATOM   2577  O   GLY F  56       6.452   6.021  15.840  1.00 45.15           O  
ATOM   2578  N   ILE F  57       8.087   4.516  16.255  1.00 39.82           N  
ATOM   2579  CA  ILE F  57       8.128   3.925  14.920  1.00 38.42           C  
ATOM   2580  C   ILE F  57       7.891   2.424  15.056  1.00 42.77           C  
ATOM   2581  O   ILE F  57       8.653   1.740  15.746  1.00 43.16           O  
ATOM   2582  CB  ILE F  57       9.462   4.243  14.176  1.00 40.17           C  
ATOM   2583  CG1 ILE F  57       9.600   5.759  13.893  1.00 40.09           C  
ATOM   2584  CG2 ILE F  57       9.591   3.413  12.885  1.00 39.68           C  
ATOM   2585  CD1 ILE F  57      10.954   6.215  13.336  1.00 41.41           C  
ATOM   2586  N   THR F  58       6.827   1.922  14.409  1.00 38.19           N  
ATOM   2587  CA  THR F  58       6.480   0.502  14.399  1.00 37.51           C  
ATOM   2588  C   THR F  58       6.246   0.019  12.966  1.00 40.72           C  
ATOM   2589  O   THR F  58       5.754   0.779  12.128  1.00 40.66           O  
ATOM   2590  CB  THR F  58       5.279   0.187  15.313  1.00 40.78           C  
ATOM   2591  OG1 THR F  58       4.129   0.885  14.843  1.00 39.18           O  
ATOM   2592  CG2 THR F  58       5.540   0.506  16.781  1.00 37.91           C  
ATOM   2593  N   TYR F  59       6.592  -1.250  12.701  1.00 36.15           N  
ATOM   2594  CA  TYR F  59       6.428  -1.918  11.412  1.00 35.80           C  
ATOM   2595  C   TYR F  59       5.930  -3.335  11.624  1.00 40.15           C  
ATOM   2596  O   TYR F  59       6.286  -3.965  12.618  1.00 39.48           O  
ATOM   2597  CB  TYR F  59       7.744  -1.951  10.633  1.00 36.78           C  
ATOM   2598  CG  TYR F  59       8.177  -0.616  10.075  1.00 37.54           C  
ATOM   2599  CD1 TYR F  59       7.592  -0.097   8.923  1.00 39.25           C  
ATOM   2600  CD2 TYR F  59       9.246   0.079  10.632  1.00 37.78           C  
ATOM   2601  CE1 TYR F  59       8.027   1.105   8.368  1.00 39.55           C  
ATOM   2602  CE2 TYR F  59       9.703   1.271  10.076  1.00 38.13           C  
ATOM   2603  CZ  TYR F  59       9.080   1.790   8.953  1.00 45.54           C  
ATOM   2604  OH  TYR F  59       9.524   2.973   8.413  1.00 44.94           O  
ATOM   2605  N   TYR F  60       5.102  -3.834  10.691  1.00 37.65           N  
ATOM   2606  CA  TYR F  60       4.488  -5.159  10.762  1.00 37.90           C  
ATOM   2607  C   TYR F  60       4.502  -5.852   9.420  1.00 44.02           C  
ATOM   2608  O   TYR F  60       4.475  -5.192   8.379  1.00 44.16           O  
ATOM   2609  CB  TYR F  60       3.016  -5.054  11.227  1.00 38.28           C  
ATOM   2610  CG  TYR F  60       2.844  -4.347  12.550  1.00 38.32           C  
ATOM   2611  CD1 TYR F  60       2.917  -5.046  13.752  1.00 39.20           C  
ATOM   2612  CD2 TYR F  60       2.636  -2.971  12.605  1.00 38.67           C  
ATOM   2613  CE1 TYR F  60       2.801  -4.392  14.976  1.00 39.20           C  
ATOM   2614  CE2 TYR F  60       2.520  -2.306  13.824  1.00 39.18           C  
ATOM   2615  CZ  TYR F  60       2.600  -3.021  15.006  1.00 44.35           C  
ATOM   2616  OH  TYR F  60       2.487  -2.370  16.203  1.00 44.72           O  
ATOM   2617  N   LYS F  61       4.503  -7.198   9.455  1.00 39.61           N  
ATOM   2618  CA  LYS F  61       4.389  -8.068   8.293  1.00 40.15           C  
ATOM   2619  C   LYS F  61       2.955  -7.830   7.770  1.00 46.03           C  
ATOM   2620  O   LYS F  61       2.037  -7.713   8.587  1.00 46.17           O  
ATOM   2621  CB  LYS F  61       4.568  -9.525   8.749  1.00 42.17           C  
ATOM   2622  CG  LYS F  61       4.699 -10.539   7.631  1.00 43.70           C  
ATOM   2623  CD  LYS F  61       4.626 -11.958   8.190  1.00 47.05           C  
ATOM   2624  CE  LYS F  61       4.698 -13.013   7.112  1.00 53.94           C  
ATOM   2625  NZ  LYS F  61       3.479 -13.041   6.259  1.00 64.32           N  
ATOM   2626  N   ASP F  62       2.773  -7.703   6.438  1.00 43.27           N  
ATOM   2627  CA  ASP F  62       1.478  -7.418   5.795  1.00 44.18           C  
ATOM   2628  C   ASP F  62       0.302  -8.236   6.341  1.00 48.24           C  
ATOM   2629  O   ASP F  62      -0.774  -7.678   6.572  1.00 48.09           O  
ATOM   2630  CB  ASP F  62       1.571  -7.571   4.265  1.00 47.08           C  
ATOM   2631  CG  ASP F  62       2.579  -6.656   3.583  1.00 64.27           C  
ATOM   2632  OD1 ASP F  62       2.728  -5.490   4.029  1.00 64.86           O  
ATOM   2633  OD2 ASP F  62       3.188  -7.089   2.578  1.00 73.15           O  
ATOM   2634  N   SER F  63       0.528  -9.543   6.582  1.00 44.40           N  
ATOM   2635  CA  SER F  63      -0.473 -10.487   7.088  1.00 43.88           C  
ATOM   2636  C   SER F  63      -0.860 -10.289   8.562  1.00 47.12           C  
ATOM   2637  O   SER F  63      -1.846 -10.882   9.001  1.00 47.60           O  
ATOM   2638  CB  SER F  63      -0.007 -11.922   6.858  1.00 46.65           C  
ATOM   2639  OG  SER F  63       1.167 -12.210   7.601  1.00 54.32           O  
ATOM   2640  N   VAL F  64      -0.088  -9.487   9.330  1.00 42.49           N  
ATOM   2641  CA  VAL F  64      -0.361  -9.272  10.759  1.00 41.70           C  
ATOM   2642  C   VAL F  64      -0.807  -7.812  11.069  1.00 44.46           C  
ATOM   2643  O   VAL F  64      -1.213  -7.533  12.202  1.00 43.11           O  
ATOM   2644  CB  VAL F  64       0.794  -9.755  11.693  1.00 45.08           C  
ATOM   2645  CG1 VAL F  64       1.244 -11.175  11.350  1.00 44.84           C  
ATOM   2646  CG2 VAL F  64       1.979  -8.790  11.710  1.00 44.43           C  
ATOM   2647  N   LYS F  65      -0.753  -6.908  10.059  1.00 40.80           N  
ATOM   2648  CA  LYS F  65      -1.167  -5.500  10.168  1.00 40.47           C  
ATOM   2649  C   LYS F  65      -2.624  -5.389  10.623  1.00 44.62           C  
ATOM   2650  O   LYS F  65      -3.504  -6.040  10.048  1.00 44.80           O  
ATOM   2651  CB  LYS F  65      -1.014  -4.781   8.818  1.00 42.84           C  
ATOM   2652  CG  LYS F  65       0.393  -4.328   8.490  1.00 55.30           C  
ATOM   2653  CD  LYS F  65       0.379  -3.479   7.228  1.00 63.15           C  
ATOM   2654  CE  LYS F  65       1.714  -2.858   6.907  1.00 69.32           C  
ATOM   2655  NZ  LYS F  65       2.655  -3.836   6.306  1.00 75.50           N  
ATOM   2656  N   GLY F  66      -2.855  -4.585  11.657  1.00 36.25           N  
ATOM   2657  CA  GLY F  66      -4.183  -4.366  12.221  1.00 36.17           C  
ATOM   2658  C   GLY F  66      -4.634  -5.394  13.242  1.00 39.26           C  
ATOM   2659  O   GLY F  66      -5.658  -5.187  13.896  1.00 40.18           O  
ATOM   2660  N   ARG F  67      -3.894  -6.516  13.377  1.00 34.69           N  
ATOM   2661  CA  ARG F  67      -4.193  -7.599  14.328  1.00 34.30           C  
ATOM   2662  C   ARG F  67      -3.136  -7.648  15.437  1.00 37.29           C  
ATOM   2663  O   ARG F  67      -3.464  -7.946  16.592  1.00 36.44           O  
ATOM   2664  CB  ARG F  67      -4.249  -8.969  13.622  1.00 34.19           C  
ATOM   2665  CG  ARG F  67      -5.281  -9.088  12.502  1.00 38.91           C  
ATOM   2666  CD  ARG F  67      -5.498 -10.534  12.078  1.00 43.35           C  
ATOM   2667  NE  ARG F  67      -4.340 -11.109  11.384  1.00 46.60           N  
ATOM   2668  CZ  ARG F  67      -3.577 -12.087  11.865  1.00 53.12           C  
ATOM   2669  NH1 ARG F  67      -2.553 -12.541  11.163  1.00 41.34           N  
ATOM   2670  NH2 ARG F  67      -3.839 -12.621  13.051  1.00 41.85           N  
ATOM   2671  N   PHE F  68      -1.865  -7.382  15.075  1.00 32.76           N  
ATOM   2672  CA  PHE F  68      -0.736  -7.398  16.007  1.00 31.76           C  
ATOM   2673  C   PHE F  68      -0.294  -5.982  16.365  1.00 34.76           C  
ATOM   2674  O   PHE F  68      -0.380  -5.076  15.534  1.00 33.70           O  
ATOM   2675  CB  PHE F  68       0.453  -8.209  15.442  1.00 33.23           C  
ATOM   2676  CG  PHE F  68       0.341  -9.722  15.300  1.00 35.06           C  
ATOM   2677  CD1 PHE F  68      -0.902 -10.349  15.240  1.00 38.32           C  
ATOM   2678  CD2 PHE F  68       1.481 -10.507  15.149  1.00 36.81           C  
ATOM   2679  CE1 PHE F  68      -1.002 -11.731  15.055  1.00 39.47           C  
ATOM   2680  CE2 PHE F  68       1.380 -11.889  14.961  1.00 40.05           C  
ATOM   2681  CZ  PHE F  68       0.139 -12.490  14.909  1.00 38.71           C  
ATOM   2682  N   THR F  69       0.165  -5.798  17.616  1.00 31.59           N  
ATOM   2683  CA  THR F  69       0.659  -4.520  18.133  1.00 30.93           C  
ATOM   2684  C   THR F  69       1.924  -4.727  18.961  1.00 34.59           C  
ATOM   2685  O   THR F  69       1.864  -5.338  20.029  1.00 34.82           O  
ATOM   2686  CB  THR F  69      -0.423  -3.790  18.948  1.00 37.70           C  
ATOM   2687  OG1 THR F  69      -1.628  -3.739  18.187  1.00 39.68           O  
ATOM   2688  CG2 THR F  69       0.003  -2.375  19.362  1.00 32.69           C  
ATOM   2689  N   VAL F  70       3.054  -4.181  18.483  1.00 30.46           N  
ATOM   2690  CA  VAL F  70       4.350  -4.220  19.166  1.00 29.99           C  
ATOM   2691  C   VAL F  70       4.485  -2.985  20.078  1.00 35.74           C  
ATOM   2692  O   VAL F  70       4.080  -1.882  19.702  1.00 35.84           O  
ATOM   2693  CB  VAL F  70       5.542  -4.377  18.166  1.00 33.64           C  
ATOM   2694  CG1 VAL F  70       5.688  -3.167  17.247  1.00 33.32           C  
ATOM   2695  CG2 VAL F  70       6.863  -4.692  18.875  1.00 32.92           C  
ATOM   2696  N   SER F  71       5.018  -3.189  21.288  1.00 32.66           N  
ATOM   2697  CA  SER F  71       5.268  -2.124  22.253  1.00 31.90           C  
ATOM   2698  C   SER F  71       6.490  -2.466  23.096  1.00 35.29           C  
ATOM   2699  O   SER F  71       7.025  -3.571  22.973  1.00 35.92           O  
ATOM   2700  CB  SER F  71       4.038  -1.841  23.114  1.00 34.80           C  
ATOM   2701  OG  SER F  71       3.672  -2.959  23.903  1.00 44.48           O  
ATOM   2702  N   ARG F  72       6.946  -1.518  23.926  1.00 41.87           N  
ATOM   2703  CA  ARG F  72       8.101  -1.712  24.797  1.00 41.84           C  
ATOM   2704  C   ARG F  72       8.071  -0.834  26.045  1.00 47.05           C  
ATOM   2705  O   ARG F  72       7.549   0.281  26.015  1.00 46.73           O  
ATOM   2706  CB  ARG F  72       9.432  -1.548  24.027  1.00 39.31           C  
ATOM   2707  CG  ARG F  72       9.645  -0.183  23.365  1.00 42.35           C  
ATOM   2708  CD  ARG F  72      10.805  -0.207  22.387  1.00 39.64           C  
ATOM   2709  NE  ARG F  72      12.083  -0.422  23.069  1.00 45.00           N  
ATOM   2710  CZ  ARG F  72      13.217  -0.766  22.469  1.00 56.12           C  
ATOM   2711  NH1 ARG F  72      13.257  -0.928  21.153  1.00 42.58           N  
ATOM   2712  NH2 ARG F  72      14.319  -0.947  23.179  1.00 42.36           N  
ATOM   2713  N   ASP F  73       8.638  -1.352  27.137  1.00 44.45           N  
ATOM   2714  CA  ASP F  73       8.779  -0.653  28.409  1.00 45.09           C  
ATOM   2715  C   ASP F  73      10.269  -0.650  28.701  1.00 49.36           C  
ATOM   2716  O   ASP F  73      10.823  -1.656  29.157  1.00 48.86           O  
ATOM   2717  CB  ASP F  73       7.971  -1.338  29.534  1.00 47.44           C  
ATOM   2718  CG  ASP F  73       7.895  -0.565  30.848  1.00 59.16           C  
ATOM   2719  OD1 ASP F  73       8.446   0.562  30.916  1.00 60.00           O  
ATOM   2720  OD2 ASP F  73       7.273  -1.080  31.804  1.00 64.41           O  
ATOM   2721  N   ASN F  74      10.924   0.471  28.355  1.00 46.44           N  
ATOM   2722  CA  ASN F  74      12.366   0.660  28.495  1.00 46.59           C  
ATOM   2723  C   ASN F  74      12.864   0.609  29.945  1.00 51.72           C  
ATOM   2724  O   ASN F  74      13.965   0.109  30.169  1.00 51.71           O  
ATOM   2725  CB  ASN F  74      12.817   1.929  27.784  1.00 45.47           C  
ATOM   2726  CG  ASN F  74      12.822   1.782  26.275  1.00 61.72           C  
ATOM   2727  OD1 ASN F  74      12.997   0.683  25.722  1.00 50.76           O  
ATOM   2728  ND2 ASN F  74      12.643   2.889  25.568  1.00 53.33           N  
ATOM   2729  N   ALA F  75      12.050   1.067  30.918  1.00 48.92           N  
ATOM   2730  CA  ALA F  75      12.391   1.025  32.347  1.00 49.43           C  
ATOM   2731  C   ALA F  75      12.390  -0.422  32.872  1.00 53.86           C  
ATOM   2732  O   ALA F  75      13.178  -0.762  33.762  1.00 53.88           O  
ATOM   2733  CB  ALA F  75      11.409   1.869  33.145  1.00 50.49           C  
ATOM   2734  N   LYS F  76      11.519  -1.268  32.299  1.00 50.10           N  
ATOM   2735  CA  LYS F  76      11.381  -2.675  32.661  1.00 50.23           C  
ATOM   2736  C   LYS F  76      12.262  -3.581  31.781  1.00 53.76           C  
ATOM   2737  O   LYS F  76      12.376  -4.776  32.064  1.00 53.82           O  
ATOM   2738  CB  LYS F  76       9.905  -3.092  32.561  1.00 52.76           C  
ATOM   2739  CG  LYS F  76       9.486  -4.103  33.613  1.00 73.01           C  
ATOM   2740  CD  LYS F  76       8.432  -5.063  33.079  1.00 86.03           C  
ATOM   2741  CE  LYS F  76       8.341  -6.319  33.913  1.00 98.20           C  
ATOM   2742  NZ  LYS F  76       7.602  -7.398  33.206  1.00106.77           N  
ATOM   2743  N   ASN F  77      12.899  -3.005  30.733  1.00 46.69           N  
ATOM   2744  CA  ASN F  77      13.747  -3.698  29.744  1.00 46.36           C  
ATOM   2745  C   ASN F  77      13.006  -4.879  29.105  1.00 48.37           C  
ATOM   2746  O   ASN F  77      13.538  -5.990  29.008  1.00 47.62           O  
ATOM   2747  CB  ASN F  77      15.123  -4.092  30.321  1.00 48.23           C  
ATOM   2748  CG  ASN F  77      16.028  -2.913  30.567  1.00 68.50           C  
ATOM   2749  OD1 ASN F  77      16.278  -2.516  31.710  1.00 63.89           O  
ATOM   2750  ND2 ASN F  77      16.525  -2.311  29.502  1.00 57.88           N  
ATOM   2751  N   THR F  78      11.753  -4.620  28.688  1.00 43.88           N  
ATOM   2752  CA  THR F  78      10.854  -5.617  28.116  1.00 42.40           C  
ATOM   2753  C   THR F  78      10.261  -5.171  26.783  1.00 43.94           C  
ATOM   2754  O   THR F  78       9.898  -4.006  26.611  1.00 43.43           O  
ATOM   2755  CB  THR F  78       9.749  -5.980  29.140  1.00 50.16           C  
ATOM   2756  OG1 THR F  78      10.323  -6.098  30.444  1.00 54.08           O  
ATOM   2757  CG2 THR F  78       9.001  -7.270  28.786  1.00 46.09           C  
ATOM   2758  N   LEU F  79      10.139  -6.131  25.861  1.00 39.02           N  
ATOM   2759  CA  LEU F  79       9.531  -5.984  24.546  1.00 37.82           C  
ATOM   2760  C   LEU F  79       8.210  -6.760  24.573  1.00 41.70           C  
ATOM   2761  O   LEU F  79       8.142  -7.833  25.183  1.00 41.71           O  
ATOM   2762  CB  LEU F  79      10.482  -6.535  23.457  1.00 37.22           C  
ATOM   2763  CG  LEU F  79       9.966  -6.584  22.010  1.00 40.51           C  
ATOM   2764  CD1 LEU F  79       9.727  -5.199  21.452  1.00 40.49           C  
ATOM   2765  CD2 LEU F  79      10.910  -7.366  21.119  1.00 40.50           C  
ATOM   2766  N   TYR F  80       7.158  -6.205  23.945  1.00 37.77           N  
ATOM   2767  CA  TYR F  80       5.845  -6.843  23.908  1.00 37.44           C  
ATOM   2768  C   TYR F  80       5.297  -7.002  22.497  1.00 40.42           C  
ATOM   2769  O   TYR F  80       5.645  -6.229  21.602  1.00 39.54           O  
ATOM   2770  CB  TYR F  80       4.822  -6.065  24.758  1.00 38.80           C  
ATOM   2771  CG  TYR F  80       5.163  -5.944  26.225  1.00 41.04           C  
ATOM   2772  CD1 TYR F  80       4.911  -6.990  27.108  1.00 43.38           C  
ATOM   2773  CD2 TYR F  80       5.653  -4.751  26.749  1.00 42.18           C  
ATOM   2774  CE1 TYR F  80       5.203  -6.877  28.467  1.00 44.12           C  
ATOM   2775  CE2 TYR F  80       5.937  -4.621  28.109  1.00 43.72           C  
ATOM   2776  CZ  TYR F  80       5.709  -5.687  28.965  1.00 51.64           C  
ATOM   2777  OH  TYR F  80       5.984  -5.567  30.308  1.00 53.76           O  
ATOM   2778  N   LEU F  81       4.406  -7.994  22.321  1.00 36.65           N  
ATOM   2779  CA  LEU F  81       3.686  -8.259  21.081  1.00 35.56           C  
ATOM   2780  C   LEU F  81       2.266  -8.724  21.403  1.00 41.48           C  
ATOM   2781  O   LEU F  81       2.053  -9.889  21.757  1.00 42.26           O  
ATOM   2782  CB  LEU F  81       4.413  -9.252  20.145  1.00 34.18           C  
ATOM   2783  CG  LEU F  81       3.798  -9.430  18.743  1.00 37.49           C  
ATOM   2784  CD1 LEU F  81       4.017  -8.198  17.863  1.00 36.92           C  
ATOM   2785  CD2 LEU F  81       4.345 -10.659  18.051  1.00 38.90           C  
ATOM   2786  N   GLN F  82       1.302  -7.796  21.305  1.00 35.09           N  
ATOM   2787  CA  GLN F  82      -0.108  -8.103  21.517  1.00 35.24           C  
ATOM   2788  C   GLN F  82      -0.595  -8.726  20.212  1.00 40.43           C  
ATOM   2789  O   GLN F  82      -0.453  -8.120  19.150  1.00 39.41           O  
ATOM   2790  CB  GLN F  82      -0.911  -6.838  21.888  1.00 35.77           C  
ATOM   2791  CG  GLN F  82      -2.393  -7.100  22.192  1.00 43.06           C  
ATOM   2792  CD  GLN F  82      -2.634  -7.968  23.406  1.00 51.46           C  
ATOM   2793  OE1 GLN F  82      -1.959  -7.852  24.434  1.00 48.71           O  
ATOM   2794  NE2 GLN F  82      -3.615  -8.856  23.315  1.00 31.46           N  
ATOM   2795  N   MET F  83      -1.085  -9.963  20.287  1.00 38.81           N  
ATOM   2796  CA  MET F  83      -1.530 -10.720  19.124  1.00 39.27           C  
ATOM   2797  C   MET F  83      -3.017 -10.988  19.200  1.00 43.77           C  
ATOM   2798  O   MET F  83      -3.434 -11.879  19.937  1.00 44.39           O  
ATOM   2799  CB  MET F  83      -0.748 -12.035  19.025  1.00 42.68           C  
ATOM   2800  CG  MET F  83       0.659 -11.861  18.516  1.00 47.73           C  
ATOM   2801  SD  MET F  83       1.730 -13.285  18.841  1.00 54.17           S  
ATOM   2802  CE  MET F  83       1.159 -14.419  17.708  1.00 51.21           C  
ATOM   2803  N   ASN F  84      -3.819 -10.212  18.453  1.00 39.52           N  
ATOM   2804  CA  ASN F  84      -5.274 -10.366  18.419  1.00 39.38           C  
ATOM   2805  C   ASN F  84      -5.719 -11.040  17.133  1.00 44.27           C  
ATOM   2806  O   ASN F  84      -4.948 -11.094  16.173  1.00 43.41           O  
ATOM   2807  CB  ASN F  84      -5.974  -9.012  18.568  1.00 38.24           C  
ATOM   2808  CG  ASN F  84      -5.644  -8.273  19.836  1.00 54.88           C  
ATOM   2809  OD1 ASN F  84      -5.497  -8.853  20.920  1.00 47.93           O  
ATOM   2810  ND2 ASN F  84      -5.538  -6.965  19.723  1.00 46.27           N  
ATOM   2811  N   SER F  85      -6.975 -11.543  17.115  1.00 42.09           N  
ATOM   2812  CA  SER F  85      -7.618 -12.213  15.979  1.00 42.60           C  
ATOM   2813  C   SER F  85      -6.684 -13.242  15.329  1.00 46.82           C  
ATOM   2814  O   SER F  85      -6.502 -13.252  14.107  1.00 47.06           O  
ATOM   2815  CB  SER F  85      -8.130 -11.186  14.968  1.00 46.68           C  
ATOM   2816  OG  SER F  85      -9.058 -10.293  15.563  1.00 57.32           O  
ATOM   2817  N   LEU F  86      -6.057 -14.080  16.176  1.00 42.92           N  
ATOM   2818  CA  LEU F  86      -5.103 -15.107  15.771  1.00 42.58           C  
ATOM   2819  C   LEU F  86      -5.692 -16.113  14.801  1.00 48.21           C  
ATOM   2820  O   LEU F  86      -6.806 -16.594  14.999  1.00 48.48           O  
ATOM   2821  CB  LEU F  86      -4.468 -15.794  16.988  1.00 42.55           C  
ATOM   2822  CG  LEU F  86      -3.343 -14.999  17.659  1.00 46.10           C  
ATOM   2823  CD1 LEU F  86      -3.032 -15.531  19.037  1.00 46.11           C  
ATOM   2824  CD2 LEU F  86      -2.095 -14.996  16.806  1.00 48.21           C  
ATOM   2825  N   LYS F  87      -4.949 -16.373  13.718  1.00 45.47           N  
ATOM   2826  CA  LYS F  87      -5.305 -17.264  12.618  1.00 45.99           C  
ATOM   2827  C   LYS F  87      -4.396 -18.498  12.618  1.00 50.84           C  
ATOM   2828  O   LYS F  87      -3.253 -18.389  13.070  1.00 50.07           O  
ATOM   2829  CB  LYS F  87      -5.138 -16.521  11.277  1.00 48.28           C  
ATOM   2830  CG  LYS F  87      -6.131 -15.391  11.051  1.00 60.49           C  
ATOM   2831  CD  LYS F  87      -5.820 -14.656   9.759  1.00 71.13           C  
ATOM   2832  CE  LYS F  87      -6.640 -13.401   9.616  1.00 80.86           C  
ATOM   2833  NZ  LYS F  87      -6.345 -12.699   8.340  1.00 89.71           N  
ATOM   2834  N   PRO F  88      -4.837 -19.658  12.063  1.00 48.69           N  
ATOM   2835  CA  PRO F  88      -3.947 -20.841  12.006  1.00 49.83           C  
ATOM   2836  C   PRO F  88      -2.569 -20.597  11.384  1.00 54.51           C  
ATOM   2837  O   PRO F  88      -1.615 -21.257  11.781  1.00 54.89           O  
ATOM   2838  CB  PRO F  88      -4.755 -21.848  11.185  1.00 52.63           C  
ATOM   2839  CG  PRO F  88      -6.179 -21.466  11.442  1.00 56.32           C  
ATOM   2840  CD  PRO F  88      -6.163 -19.966  11.484  1.00 50.50           C  
ATOM   2841  N   GLU F  89      -2.458 -19.632  10.442  1.00 50.55           N  
ATOM   2842  CA  GLU F  89      -1.202 -19.249   9.765  1.00 50.12           C  
ATOM   2843  C   GLU F  89      -0.170 -18.619  10.726  1.00 52.24           C  
ATOM   2844  O   GLU F  89       1.032 -18.611  10.428  1.00 51.81           O  
ATOM   2845  CB  GLU F  89      -1.484 -18.311   8.570  1.00 51.65           C  
ATOM   2846  CG  GLU F  89      -2.140 -16.987   8.945  1.00 60.65           C  
ATOM   2847  CD  GLU F  89      -2.659 -16.148   7.793  1.00 82.33           C  
ATOM   2848  OE1 GLU F  89      -2.257 -14.966   7.690  1.00 64.75           O  
ATOM   2849  OE2 GLU F  89      -3.501 -16.657   7.017  1.00 82.27           O  
ATOM   2850  N   ASP F  90      -0.649 -18.081  11.864  1.00 47.05           N  
ATOM   2851  CA  ASP F  90       0.184 -17.454  12.891  1.00 45.68           C  
ATOM   2852  C   ASP F  90       0.796 -18.482  13.850  1.00 50.43           C  
ATOM   2853  O   ASP F  90       1.624 -18.108  14.677  1.00 50.48           O  
ATOM   2854  CB  ASP F  90      -0.608 -16.392  13.680  1.00 46.27           C  
ATOM   2855  CG  ASP F  90      -1.326 -15.353  12.844  1.00 50.66           C  
ATOM   2856  OD1 ASP F  90      -0.682 -14.752  11.962  1.00 50.13           O  
ATOM   2857  OD2 ASP F  90      -2.517 -15.106  13.108  1.00 55.65           O  
ATOM   2858  N   ALA F  91       0.398 -19.767  13.752  1.00 47.46           N  
ATOM   2859  CA  ALA F  91       0.936 -20.818  14.619  1.00 47.89           C  
ATOM   2860  C   ALA F  91       2.409 -21.047  14.284  1.00 52.22           C  
ATOM   2861  O   ALA F  91       2.744 -21.458  13.164  1.00 52.91           O  
ATOM   2862  CB  ALA F  91       0.135 -22.103  14.470  1.00 49.21           C  
ATOM   2863  N   ALA F  92       3.289 -20.696  15.241  1.00 47.71           N  
ATOM   2864  CA  ALA F  92       4.744 -20.759  15.100  1.00 47.62           C  
ATOM   2865  C   ALA F  92       5.457 -20.620  16.450  1.00 51.18           C  
ATOM   2866  O   ALA F  92       4.827 -20.330  17.470  1.00 49.95           O  
ATOM   2867  CB  ALA F  92       5.206 -19.623  14.184  1.00 47.85           C  
ATOM   2868  N   GLN F  93       6.789 -20.788  16.427  1.00 48.43           N  
ATOM   2869  CA  GLN F  93       7.682 -20.557  17.556  1.00 48.34           C  
ATOM   2870  C   GLN F  93       8.110 -19.099  17.358  1.00 51.17           C  
ATOM   2871  O   GLN F  93       8.599 -18.751  16.284  1.00 51.03           O  
ATOM   2872  CB  GLN F  93       8.893 -21.511  17.495  1.00 50.80           C  
ATOM   2873  CG  GLN F  93       9.816 -21.447  18.720  1.00 64.58           C  
ATOM   2874  CD  GLN F  93       9.333 -22.178  19.958  1.00 78.88           C  
ATOM   2875  OE1 GLN F  93       8.384 -22.974  19.936  1.00 71.59           O  
ATOM   2876  NE2 GLN F  93      10.013 -21.945  21.070  1.00 69.72           N  
ATOM   2877  N   TYR F  94       7.846 -18.238  18.347  1.00 46.96           N  
ATOM   2878  CA  TYR F  94       8.147 -16.810  18.267  1.00 46.16           C  
ATOM   2879  C   TYR F  94       9.359 -16.414  19.087  1.00 52.06           C  
ATOM   2880  O   TYR F  94       9.489 -16.810  20.245  1.00 52.84           O  
ATOM   2881  CB  TYR F  94       6.933 -15.977  18.698  1.00 46.08           C  
ATOM   2882  CG  TYR F  94       5.827 -15.897  17.669  1.00 46.05           C  
ATOM   2883  CD1 TYR F  94       5.005 -16.992  17.413  1.00 47.61           C  
ATOM   2884  CD2 TYR F  94       5.554 -14.707  17.001  1.00 45.88           C  
ATOM   2885  CE1 TYR F  94       3.972 -16.919  16.486  1.00 47.23           C  
ATOM   2886  CE2 TYR F  94       4.512 -14.618  16.080  1.00 45.88           C  
ATOM   2887  CZ  TYR F  94       3.728 -15.729  15.821  1.00 51.18           C  
ATOM   2888  OH  TYR F  94       2.695 -15.649  14.922  1.00 49.42           O  
ATOM   2889  N   TYR F  95      10.215 -15.587  18.491  1.00 49.18           N  
ATOM   2890  CA  TYR F  95      11.449 -15.097  19.092  1.00 49.23           C  
ATOM   2891  C   TYR F  95      11.532 -13.587  18.978  1.00 53.38           C  
ATOM   2892  O   TYR F  95      11.025 -13.008  18.015  1.00 52.34           O  
ATOM   2893  CB  TYR F  95      12.676 -15.662  18.341  1.00 50.40           C  
ATOM   2894  CG  TYR F  95      12.704 -17.160  18.144  1.00 52.44           C  
ATOM   2895  CD1 TYR F  95      13.346 -17.991  19.057  1.00 54.77           C  
ATOM   2896  CD2 TYR F  95      12.166 -17.741  16.999  1.00 53.30           C  
ATOM   2897  CE1 TYR F  95      13.395 -19.371  18.870  1.00 55.78           C  
ATOM   2898  CE2 TYR F  95      12.210 -19.120  16.799  1.00 54.68           C  
ATOM   2899  CZ  TYR F  95      12.835 -19.931  17.732  1.00 62.70           C  
ATOM   2900  OH  TYR F  95      12.886 -21.290  17.533  1.00 64.25           O  
ATOM   2901  N   CYS F  96      12.241 -12.962  19.922  1.00 51.06           N  
ATOM   2902  CA  CYS F  96      12.567 -11.544  19.871  1.00 51.69           C  
ATOM   2903  C   CYS F  96      14.050 -11.466  19.482  1.00 53.24           C  
ATOM   2904  O   CYS F  96      14.801 -12.404  19.761  1.00 53.18           O  
ATOM   2905  CB  CYS F  96      12.294 -10.854  21.201  1.00 53.66           C  
ATOM   2906  SG  CYS F  96      13.188 -11.569  22.598  1.00 59.26           S  
ATOM   2907  N   ALA F  97      14.463 -10.391  18.796  1.00 47.60           N  
ATOM   2908  CA  ALA F  97      15.846 -10.247  18.338  1.00 46.62           C  
ATOM   2909  C   ALA F  97      16.253  -8.794  18.118  1.00 50.18           C  
ATOM   2910  O   ALA F  97      15.413  -7.897  18.177  1.00 49.64           O  
ATOM   2911  CB  ALA F  97      16.062 -11.057  17.063  1.00 46.60           C  
ATOM   2912  N   THR F  98      17.557  -8.572  17.887  1.00 47.21           N  
ATOM   2913  CA  THR F  98      18.163  -7.265  17.617  1.00 46.72           C  
ATOM   2914  C   THR F  98      18.320  -7.057  16.098  1.00 50.16           C  
ATOM   2915  O   THR F  98      18.836  -6.026  15.664  1.00 48.91           O  
ATOM   2916  CB  THR F  98      19.501  -7.127  18.363  1.00 51.04           C  
ATOM   2917  OG1 THR F  98      20.359  -8.208  17.989  1.00 47.83           O  
ATOM   2918  CG2 THR F  98      19.332  -7.065  19.880  1.00 48.54           C  
ATOM   2919  N   ASP F  99      17.848  -8.038  15.303  1.00 47.55           N  
ATOM   2920  CA  ASP F  99      17.870  -8.056  13.838  1.00 47.28           C  
ATOM   2921  C   ASP F  99      16.803  -9.028  13.282  1.00 51.45           C  
ATOM   2922  O   ASP F  99      16.188  -9.767  14.046  1.00 50.23           O  
ATOM   2923  CB  ASP F  99      19.281  -8.409  13.316  1.00 49.59           C  
ATOM   2924  CG  ASP F  99      19.772  -9.794  13.673  1.00 63.23           C  
ATOM   2925  OD1 ASP F  99      19.319 -10.339  14.702  1.00 65.65           O  
ATOM   2926  OD2 ASP F  99      20.624 -10.326  12.937  1.00 69.97           O  
ATOM   2927  N   MET F 100      16.597  -9.026  11.955  1.00 49.30           N  
ATOM   2928  CA  MET F 100      15.617  -9.879  11.279  1.00 49.97           C  
ATOM   2929  C   MET F 100      16.061 -11.346  11.144  1.00 56.67           C  
ATOM   2930  O   MET F 100      15.205 -12.229  11.020  1.00 57.37           O  
ATOM   2931  CB  MET F 100      15.232  -9.288   9.914  1.00 51.73           C  
ATOM   2932  CG  MET F 100      14.364  -8.055  10.019  1.00 54.43           C  
ATOM   2933  SD  MET F 100      13.950  -7.382   8.400  1.00 57.85           S  
ATOM   2934  CE  MET F 100      12.959  -6.046   8.872  1.00 54.20           C  
ATOM   2935  N   SER F 101      17.383 -11.605  11.193  1.00 62.86           N  
ATOM   2936  CA  SER F 101      17.964 -12.948  11.087  1.00 63.83           C  
ATOM   2937  C   SER F 101      17.773 -13.800  12.346  1.00 68.87           C  
ATOM   2938  O   SER F 101      17.908 -15.026  12.288  1.00 69.18           O  
ATOM   2939  CB  SER F 101      19.446 -12.865  10.735  1.00 67.57           C  
ATOM   2940  OG  SER F 101      19.628 -12.318   9.440  1.00 76.97           O  
ATOM   2941  N   GLY F 102      17.473 -13.148  13.463  1.00 65.41           N  
ATOM   2942  CA  GLY F 102      17.272 -13.816  14.740  1.00 65.26           C  
ATOM   2943  C   GLY F 102      18.548 -13.974  15.540  1.00 69.35           C  
ATOM   2944  O   GLY F 102      18.681 -14.934  16.303  1.00 69.11           O  
ATOM   2945  N   THR F 103      19.503 -13.041  15.374  1.00 65.61           N  
ATOM   2946  CA  THR F 103      20.741 -13.065  16.152  1.00 65.84           C  
ATOM   2947  C   THR F 103      20.372 -12.588  17.558  1.00 70.93           C  
ATOM   2948  O   THR F 103      19.595 -11.635  17.710  1.00 70.91           O  
ATOM   2949  CB  THR F 103      21.855 -12.220  15.498  1.00 72.03           C  
ATOM   2950  OG1 THR F 103      21.939 -12.523  14.104  1.00 70.22           O  
ATOM   2951  CG2 THR F 103      23.218 -12.433  16.152  1.00 70.67           C  
ATOM   2952  N   TYR F 104      20.890 -13.304  18.570  1.00 67.48           N  
ATOM   2953  CA  TYR F 104      20.708 -13.102  20.010  1.00 67.24           C  
ATOM   2954  C   TYR F 104      19.327 -13.538  20.518  1.00 70.46           C  
ATOM   2955  O   TYR F 104      19.003 -13.270  21.678  1.00 70.59           O  
ATOM   2956  CB  TYR F 104      21.054 -11.666  20.451  1.00 69.01           C  
ATOM   2957  CG  TYR F 104      22.504 -11.302  20.211  1.00 71.05           C  
ATOM   2958  CD1 TYR F 104      23.535 -12.029  20.804  1.00 72.93           C  
ATOM   2959  CD2 TYR F 104      22.848 -10.225  19.402  1.00 72.05           C  
ATOM   2960  CE1 TYR F 104      24.871 -11.706  20.578  1.00 74.09           C  
ATOM   2961  CE2 TYR F 104      24.181  -9.885  19.179  1.00 73.46           C  
ATOM   2962  CZ  TYR F 104      25.190 -10.631  19.766  1.00 81.45           C  
ATOM   2963  OH  TYR F 104      26.505 -10.299  19.544  1.00 84.15           O  
ATOM   2964  N   ARG F 105      18.553 -14.280  19.689  1.00 66.00           N  
ATOM   2965  CA  ARG F 105      17.232 -14.789  20.072  1.00 65.10           C  
ATOM   2966  C   ARG F 105      17.328 -15.822  21.198  1.00 68.00           C  
ATOM   2967  O   ARG F 105      18.334 -16.524  21.309  1.00 67.88           O  
ATOM   2968  CB  ARG F 105      16.457 -15.338  18.853  1.00 64.75           C  
ATOM   2969  CG  ARG F 105      16.908 -16.703  18.315  1.00 72.23           C  
ATOM   2970  CD  ARG F 105      16.195 -17.015  17.013  1.00 81.13           C  
ATOM   2971  NE  ARG F 105      16.390 -18.397  16.577  1.00 90.48           N  
ATOM   2972  CZ  ARG F 105      17.254 -18.777  15.642  1.00108.75           C  
ATOM   2973  NH1 ARG F 105      18.029 -17.882  15.040  1.00 96.20           N  
ATOM   2974  NH2 ARG F 105      17.356 -20.055  15.304  1.00 99.84           N  
ATOM   2975  N   GLY F 106      16.292 -15.887  22.028  1.00 63.60           N  
ATOM   2976  CA  GLY F 106      16.231 -16.830  23.138  1.00 62.07           C  
ATOM   2977  C   GLY F 106      15.758 -18.195  22.694  1.00 64.07           C  
ATOM   2978  O   GLY F 106      15.982 -18.592  21.546  1.00 63.36           O  
ATOM   2979  N   GLN F 107      15.081 -18.921  23.597  1.00 67.93           N  
ATOM   2980  CA  GLN F 107      14.560 -20.254  23.285  1.00 65.56           C  
ATOM   2981  C   GLN F 107      13.185 -20.183  22.605  1.00 65.13           C  
ATOM   2982  O   GLN F 107      12.675 -21.194  22.112  1.00 63.58           O  
ATOM   2983  CB  GLN F 107      14.546 -21.157  24.534  1.00 67.88           C  
ATOM   2984  CG  GLN F 107      15.931 -21.429  25.150  1.00 91.12           C  
ATOM   2985  CD  GLN F 107      16.935 -22.048  24.196  1.00115.89           C  
ATOM   2986  OE1 GLN F 107      17.899 -21.400  23.766  1.00113.85           O  
ATOM   2987  NE2 GLN F 107      16.746 -23.318  23.860  1.00108.52           N  
ATOM   2988  N   GLY F 108      12.621 -18.981  22.566  1.00 59.76           N  
ATOM   2989  CA  GLY F 108      11.327 -18.722  21.957  1.00 56.29           C  
ATOM   2990  C   GLY F 108      10.153 -19.165  22.798  1.00 57.94           C  
ATOM   2991  O   GLY F 108      10.318 -19.658  23.919  1.00 58.45           O  
ATOM   2992  N   THR F 109       8.952 -18.973  22.250  1.00 51.69           N  
ATOM   2993  CA  THR F 109       7.689 -19.344  22.881  1.00 49.42           C  
ATOM   2994  C   THR F 109       6.747 -19.869  21.784  1.00 52.13           C  
ATOM   2995  O   THR F 109       6.681 -19.294  20.692  1.00 51.24           O  
ATOM   2996  CB  THR F 109       7.159 -18.202  23.791  1.00 50.68           C  
ATOM   2997  OG1 THR F 109       6.107 -18.687  24.623  1.00 49.10           O  
ATOM   2998  CG2 THR F 109       6.746 -16.938  23.031  1.00 43.08           C  
ATOM   2999  N   GLN F 110       6.098 -21.008  22.047  1.00 48.92           N  
ATOM   3000  CA  GLN F 110       5.216 -21.672  21.092  1.00 48.44           C  
ATOM   3001  C   GLN F 110       3.809 -21.096  21.095  1.00 52.18           C  
ATOM   3002  O   GLN F 110       3.184 -21.002  22.149  1.00 51.37           O  
ATOM   3003  CB  GLN F 110       5.187 -23.196  21.335  1.00 50.43           C  
ATOM   3004  CG  GLN F 110       4.453 -23.978  20.241  1.00 67.73           C  
ATOM   3005  CD  GLN F 110       4.598 -25.473  20.366  1.00 86.27           C  
ATOM   3006  OE1 GLN F 110       4.345 -26.072  21.418  1.00 82.00           O  
ATOM   3007  NE2 GLN F 110       4.956 -26.116  19.267  1.00 78.40           N  
ATOM   3008  N   VAL F 111       3.309 -20.747  19.899  1.00 49.46           N  
ATOM   3009  CA  VAL F 111       1.959 -20.228  19.682  1.00 49.48           C  
ATOM   3010  C   VAL F 111       1.194 -21.280  18.869  1.00 55.31           C  
ATOM   3011  O   VAL F 111       1.671 -21.694  17.810  1.00 55.05           O  
ATOM   3012  CB  VAL F 111       1.978 -18.839  18.988  1.00 52.74           C  
ATOM   3013  CG1 VAL F 111       0.591 -18.437  18.486  1.00 52.65           C  
ATOM   3014  CG2 VAL F 111       2.548 -17.771  19.915  1.00 52.22           C  
ATOM   3015  N   THR F 112       0.025 -21.714  19.373  1.00 53.38           N  
ATOM   3016  CA  THR F 112      -0.815 -22.701  18.691  1.00 55.31           C  
ATOM   3017  C   THR F 112      -2.235 -22.176  18.510  1.00 60.13           C  
ATOM   3018  O   THR F 112      -2.834 -21.682  19.466  1.00 59.64           O  
ATOM   3019  CB  THR F 112      -0.780 -24.074  19.388  1.00 67.60           C  
ATOM   3020  OG1 THR F 112       0.478 -24.274  20.038  1.00 68.55           O  
ATOM   3021  CG2 THR F 112      -1.049 -25.222  18.421  1.00 68.37           C  
ATOM   3022  N   VAL F 113      -2.760 -22.266  17.276  1.00 58.45           N  
ATOM   3023  CA  VAL F 113      -4.112 -21.824  16.922  1.00 60.26           C  
ATOM   3024  C   VAL F 113      -4.897 -23.053  16.434  1.00 68.91           C  
ATOM   3025  O   VAL F 113      -4.629 -23.557  15.338  1.00 69.93           O  
ATOM   3026  CB  VAL F 113      -4.114 -20.660  15.889  1.00 63.63           C  
ATOM   3027  CG1 VAL F 113      -5.523 -20.121  15.675  1.00 64.98           C  
ATOM   3028  CG2 VAL F 113      -3.174 -19.532  16.311  1.00 61.08           C  
ATOM   3029  N   SER F 114      -5.825 -23.568  17.272  1.00 67.74           N  
ATOM   3030  CA  SER F 114      -6.606 -24.770  16.950  1.00 71.22           C  
ATOM   3031  C   SER F 114      -8.044 -24.744  17.477  1.00 78.03           C  
ATOM   3032  O   SER F 114      -8.287 -24.289  18.598  1.00 76.45           O  
ATOM   3033  CB  SER F 114      -5.897 -26.021  17.462  1.00 75.19           C  
ATOM   3034  OG  SER F 114      -4.585 -26.151  16.936  1.00 82.38           O  
ATOM   3035  N   SER F 115      -8.984 -25.290  16.667  1.00 78.64           N  
ATOM   3036  CA  SER F 115     -10.427 -25.435  16.924  1.00108.94           C  
ATOM   3037  C   SER F 115     -11.137 -24.138  17.300  1.00143.08           C  
ATOM   3038  O   SER F 115     -11.960 -23.640  16.534  1.00108.51           O  
ATOM   3039  CB  SER F 115     -10.697 -26.520  17.964  1.00113.92           C  
ATOM   3040  OG  SER F 115     -10.177 -27.773  17.553  1.00123.75           O  
