# Supplementary material for: A non-redundant data set of nanobody-antigen crystal structures
Source: Data Brief. 2019 Mar 6;24:103754. doi: 10.1016/j.dib.2019.103754 (PMC6441729; doi:10.1016/j.dib.2019.103754)
Supplement: Multimedia component 6 [file mmc6.zip › extended_dataset/complex_3/6h02_3.pdb]

ATOM      1  N   MET A   1     -55.629  34.838 -20.076  1.00 98.29           N  
ATOM      2  CA  MET A   1     -54.584  33.827 -19.975  1.00103.45           C  
ATOM      3  C   MET A   1     -55.020  32.674 -19.079  1.00102.45           C  
ATOM      4  O   MET A   1     -54.867  31.505 -19.435  1.00102.01           O  
ATOM      5  CB  MET A   1     -53.290  34.439 -19.435  1.00104.36           C  
ATOM      6  CG  MET A   1     -52.115  33.476 -19.425  1.00105.15           C  
ATOM      7  SD  MET A   1     -50.728  34.049 -18.427  1.00107.37           S  
ATOM      8  CE  MET A   1     -51.386  33.820 -16.777  1.00104.92           C  
ATOM      9  N   GLU A   2     -55.564  33.017 -17.909  1.00103.95           N  
ATOM     10  CA  GLU A   2     -55.955  31.997 -16.942  1.00109.02           C  
ATOM     11  C   GLU A   2     -57.095  31.130 -17.462  1.00107.31           C  
ATOM     12  O   GLU A   2     -57.206  29.961 -17.076  1.00104.47           O  
ATOM     13  CB  GLU A   2     -56.338  32.655 -15.617  1.00115.58           C  
ATOM     14  CG  GLU A   2     -55.185  33.396 -14.954  1.00119.57           C  
ATOM     15  CD  GLU A   2     -55.600  34.126 -13.692  1.00123.12           C  
ATOM     16  OE1 GLU A   2     -56.818  34.301 -13.478  1.00125.67           O  
ATOM     17  OE2 GLU A   2     -54.708  34.525 -12.915  1.00123.35           O  
ATOM     18  N   THR A   3     -57.950  31.677 -18.330  1.00110.38           N  
ATOM     19  CA  THR A   3     -58.977  30.854 -18.962  1.00110.29           C  
ATOM     20  C   THR A   3     -58.370  29.947 -20.024  1.00109.41           C  
ATOM     21  O   THR A   3     -58.815  28.807 -20.203  1.00107.21           O  
ATOM     22  CB  THR A   3     -60.068  31.737 -19.569  1.00104.74           C  
ATOM     23  OG1 THR A   3     -59.496  32.596 -20.563  1.00106.07           O  
ATOM     24  CG2 THR A   3     -60.724  32.585 -18.493  1.00103.91           C  
ATOM     25  N   GLN A   4     -57.359  30.439 -20.744  1.00109.96           N  
ATOM     26  CA  GLN A   4     -56.629  29.584 -21.674  1.00109.61           C  
ATOM     27  C   GLN A   4     -55.890  28.479 -20.932  1.00 99.10           C  
ATOM     28  O   GLN A   4     -55.904  27.319 -21.360  1.00 94.71           O  
ATOM     29  CB  GLN A   4     -55.653  30.420 -22.502  1.00119.35           C  
ATOM     30  CG  GLN A   4     -56.319  31.373 -23.480  1.00130.23           C  
ATOM     31  CD  GLN A   4     -56.965  30.652 -24.646  1.00142.72           C  
ATOM     32  OE1 GLN A   4     -56.436  29.661 -25.148  1.00146.35           O  
ATOM     33  NE2 GLN A   4     -58.119  31.145 -25.080  1.00147.59           N  
ATOM     34  N   LEU A   5     -55.247  28.820 -19.812  1.00 94.30           N  
ATOM     35  CA  LEU A   5     -54.568  27.807 -19.011  1.00 89.30           C  
ATOM     36  C   LEU A   5     -55.550  26.769 -18.483  1.00 88.62           C  
ATOM     37  O   LEU A   5     -55.209  25.587 -18.362  1.00 91.86           O  
ATOM     38  CB  LEU A   5     -53.817  28.469 -17.856  1.00 86.40           C  
ATOM     39  CG  LEU A   5     -52.475  29.122 -18.188  1.00 82.86           C  
ATOM     40  CD1 LEU A   5     -51.969  29.944 -17.011  1.00 74.91           C  
ATOM     41  CD2 LEU A   5     -51.462  28.057 -18.578  1.00 86.34           C  
ATOM     42  N   GLN A   6     -56.774  27.194 -18.162  1.00 90.07           N  
ATOM     43  CA  GLN A   6     -57.783  26.258 -17.678  1.00 89.84           C  
ATOM     44  C   GLN A   6     -58.123  25.224 -18.745  1.00 90.94           C  
ATOM     45  O   GLN A   6     -58.210  24.025 -18.459  1.00 88.19           O  
ATOM     46  CB  GLN A   6     -59.036  27.020 -17.242  1.00 86.91           C  
ATOM     47  CG  GLN A   6     -60.151  26.135 -16.712  1.00 85.05           C  
ATOM     48  CD  GLN A   6     -59.814  25.511 -15.372  1.00 85.38           C  
ATOM     49  OE1 GLN A   6     -59.016  26.049 -14.605  1.00 89.35           O  
ATOM     50  NE2 GLN A   6     -60.423  24.366 -15.084  1.00 85.18           N  
ATOM     51  N   SER A   7     -58.313  25.674 -19.987  1.00 91.83           N  
ATOM     52  CA  SER A   7     -58.631  24.746 -21.067  1.00 90.48           C  
ATOM     53  C   SER A   7     -57.447  23.844 -21.390  1.00 94.06           C  
ATOM     54  O   SER A   7     -57.630  22.663 -21.711  1.00 97.50           O  
ATOM     55  CB  SER A   7     -59.068  25.520 -22.310  1.00 89.01           C  
ATOM     56  OG  SER A   7     -59.288  24.646 -23.403  1.00 90.12           O  
ATOM     57  N   ILE A   8     -56.227  24.379 -21.311  1.00 94.74           N  
ATOM     58  CA  ILE A   8     -55.041  23.595 -21.654  1.00 88.80           C  
ATOM     59  C   ILE A   8     -54.862  22.448 -20.668  1.00 90.32           C  
ATOM     60  O   ILE A   8     -54.770  21.277 -21.055  1.00 96.02           O  
ATOM     61  CB  ILE A   8     -53.792  24.492 -21.701  1.00 86.69           C  
ATOM     62  CG1 ILE A   8     -53.862  25.458 -22.886  1.00 92.18           C  
ATOM     63  CG2 ILE A   8     -52.528  23.645 -21.775  1.00 84.88           C  
ATOM     64  CD1 ILE A   8     -53.961  24.775 -24.229  1.00 97.77           C  
ATOM     65  N   PHE A   9     -54.817  22.768 -19.376  1.00 85.54           N  
ATOM     66  CA  PHE A   9     -54.523  21.764 -18.364  1.00 87.48           C  
ATOM     67  C   PHE A   9     -55.719  20.886 -18.023  1.00 92.91           C  
ATOM     68  O   PHE A   9     -55.550  19.893 -17.308  1.00 96.53           O  
ATOM     69  CB  PHE A   9     -53.979  22.439 -17.104  1.00 85.04           C  
ATOM     70  CG  PHE A   9     -52.516  22.770 -17.189  1.00 84.69           C  
ATOM     71  CD1 PHE A   9     -52.052  23.669 -18.136  1.00 84.04           C  
ATOM     72  CD2 PHE A   9     -51.605  22.174 -16.335  1.00 80.37           C  
ATOM     73  CE1 PHE A   9     -50.708  23.971 -18.226  1.00 75.08           C  
ATOM     74  CE2 PHE A   9     -50.257  22.474 -16.419  1.00 75.14           C  
ATOM     75  CZ  PHE A   9     -49.810  23.373 -17.367  1.00 70.39           C  
ATOM     76  N   GLU A  10     -56.916  21.219 -18.511  1.00 93.02           N  
ATOM     77  CA  GLU A  10     -58.014  20.262 -18.441  1.00 95.01           C  
ATOM     78  C   GLU A  10     -57.835  19.161 -19.478  1.00 92.67           C  
ATOM     79  O   GLU A  10     -58.175  18.000 -19.224  1.00 92.24           O  
ATOM     80  CB  GLU A  10     -59.355  20.970 -18.629  1.00 98.16           C  
ATOM     81  CG  GLU A  10     -59.904  21.602 -17.361  1.00100.45           C  
ATOM     82  CD  GLU A  10     -61.249  22.268 -17.577  1.00104.31           C  
ATOM     83  OE1 GLU A  10     -61.836  22.090 -18.666  1.00105.66           O  
ATOM     84  OE2 GLU A  10     -61.719  22.970 -16.657  1.00104.84           O  
ATOM     85  N   GLU A  11     -57.299  19.508 -20.652  1.00 88.89           N  
ATOM     86  CA  GLU A  11     -56.973  18.492 -21.646  1.00 88.40           C  
ATOM     87  C   GLU A  11     -55.853  17.584 -21.156  1.00 85.40           C  
ATOM     88  O   GLU A  11     -55.861  16.379 -21.428  1.00 80.79           O  
ATOM     89  CB  GLU A  11     -56.589  19.152 -22.970  1.00 92.58           C  
ATOM     90  CG  GLU A  11     -57.775  19.610 -23.802  1.00107.11           C  
ATOM     91  CD  GLU A  11     -58.594  18.448 -24.332  1.00121.26           C  
ATOM     92  OE1 GLU A  11     -58.007  17.378 -24.599  1.00124.84           O  
ATOM     93  OE2 GLU A  11     -59.826  18.602 -24.475  1.00122.94           O  
ATOM     94  N   VAL A  12     -54.882  18.145 -20.430  1.00 84.81           N  
ATOM     95  CA  VAL A  12     -53.799  17.334 -19.880  1.00 81.93           C  
ATOM     96  C   VAL A  12     -54.352  16.295 -18.914  1.00 88.50           C  
ATOM     97  O   VAL A  12     -53.954  15.124 -18.939  1.00 96.50           O  
ATOM     98  CB  VAL A  12     -52.748  18.234 -19.203  1.00 77.68           C  
ATOM     99  CG1 VAL A  12     -51.659  17.389 -18.558  1.00 73.43           C  
ATOM    100  CG2 VAL A  12     -52.153  19.207 -20.210  1.00 78.63           C  
ATOM    101  N   VAL A  13     -55.285  16.704 -18.053  1.00 87.56           N  
ATOM    102  CA  VAL A  13     -55.908  15.760 -17.132  1.00 86.74           C  
ATOM    103  C   VAL A  13     -56.832  14.809 -17.884  1.00 87.48           C  
ATOM    104  O   VAL A  13     -56.820  13.595 -17.648  1.00 87.03           O  
ATOM    105  CB  VAL A  13     -56.656  16.519 -16.021  1.00 84.01           C  
ATOM    106  CG1 VAL A  13     -57.456  15.555 -15.162  1.00 84.21           C  
ATOM    107  CG2 VAL A  13     -55.675  17.316 -15.171  1.00 78.29           C  
ATOM    108  N   LYS A  14     -57.638  15.342 -18.806  1.00 89.90           N  
ATOM    109  CA  LYS A  14     -58.585  14.509 -19.541  1.00 89.78           C  
ATOM    110  C   LYS A  14     -57.876  13.499 -20.437  1.00 86.93           C  
ATOM    111  O   LYS A  14     -58.367  12.377 -20.611  1.00 87.29           O  
ATOM    112  CB  LYS A  14     -59.523  15.393 -20.364  1.00 92.71           C  
ATOM    113  CG  LYS A  14     -60.603  14.645 -21.124  1.00 98.90           C  
ATOM    114  CD  LYS A  14     -60.340  14.668 -22.620  1.00105.14           C  
ATOM    115  CE  LYS A  14     -61.520  14.101 -23.392  1.00109.64           C  
ATOM    116  NZ  LYS A  14     -61.830  12.703 -22.985  1.00111.05           N  
ATOM    117  N   THR A  15     -56.729  13.870 -21.011  1.00 88.81           N  
ATOM    118  CA  THR A  15     -55.983  12.929 -21.840  1.00 88.54           C  
ATOM    119  C   THR A  15     -55.361  11.818 -21.004  1.00 83.52           C  
ATOM    120  O   THR A  15     -55.252  10.678 -21.471  1.00 87.61           O  
ATOM    121  CB  THR A  15     -54.901  13.664 -22.634  1.00 90.98           C  
ATOM    122  OG1 THR A  15     -55.495  14.740 -23.372  1.00 93.95           O  
ATOM    123  CG2 THR A  15     -54.202  12.721 -23.604  1.00 91.07           C  
ATOM    124  N   GLU A  16     -54.954  12.122 -19.772  1.00 76.49           N  
ATOM    125  CA  GLU A  16     -54.351  11.102 -18.923  1.00 76.87           C  
ATOM    126  C   GLU A  16     -55.395  10.174 -18.313  1.00 90.42           C  
ATOM    127  O   GLU A  16     -55.093   9.008 -18.034  1.00 98.00           O  
ATOM    128  CB  GLU A  16     -53.513  11.762 -17.825  1.00 73.52           C  
ATOM    129  CG  GLU A  16     -52.803  10.789 -16.890  1.00 81.72           C  
ATOM    130  CD  GLU A  16     -51.796   9.901 -17.603  1.00 91.18           C  
ATOM    131  OE1 GLU A  16     -51.329  10.273 -18.701  1.00 95.58           O  
ATOM    132  OE2 GLU A  16     -51.467   8.826 -17.058  1.00 94.60           O  
ATOM    133  N   VAL A  17     -56.621  10.662 -18.108  1.00 86.73           N  
ATOM    134  CA  VAL A  17     -57.670   9.816 -17.547  1.00 88.33           C  
ATOM    135  C   VAL A  17     -58.020   8.687 -18.510  1.00 93.20           C  
ATOM    136  O   VAL A  17     -58.218   7.538 -18.096  1.00 90.06           O  
ATOM    137  CB  VAL A  17     -58.903  10.664 -17.183  1.00 83.30           C  
ATOM    138  CG1 VAL A  17     -60.098   9.773 -16.888  1.00 81.42           C  
ATOM    139  CG2 VAL A  17     -58.596  11.548 -15.986  1.00 82.83           C  
ATOM    140  N   ILE A  18     -58.093   8.987 -19.808  1.00 94.58           N  
ATOM    141  CA  ILE A  18     -58.365   7.940 -20.787  1.00 98.44           C  
ATOM    142  C   ILE A  18     -57.137   7.079 -21.054  1.00 99.94           C  
ATOM    143  O   ILE A  18     -57.281   5.927 -21.480  1.00 98.19           O  
ATOM    144  CB  ILE A  18     -58.898   8.532 -22.102  1.00100.11           C  
ATOM    145  CG1 ILE A  18     -57.860   9.452 -22.745  1.00106.71           C  
ATOM    146  CG2 ILE A  18     -60.194   9.287 -21.856  1.00 97.64           C  
ATOM    147  CD1 ILE A  18     -58.317  10.079 -24.047  1.00111.36           C  
ATOM    148  N   GLU A  19     -55.930   7.602 -20.815  1.00101.29           N  
ATOM    149  CA  GLU A  19     -54.737   6.766 -20.908  1.00104.43           C  
ATOM    150  C   GLU A  19     -54.614   5.833 -19.712  1.00102.57           C  
ATOM    151  O   GLU A  19     -54.123   4.707 -19.853  1.00101.87           O  
ATOM    152  CB  GLU A  19     -53.487   7.637 -21.032  1.00105.02           C  
ATOM    153  CG  GLU A  19     -53.133   8.008 -22.463  1.00109.96           C  
ATOM    154  CD  GLU A  19     -52.571   6.835 -23.244  1.00118.09           C  
ATOM    155  OE1 GLU A  19     -52.023   5.907 -22.612  1.00120.38           O  
ATOM    156  OE2 GLU A  19     -52.676   6.839 -24.489  1.00121.24           O  
ATOM    157  N   GLU A  20     -55.049   6.280 -18.531  1.00 98.91           N  
ATOM    158  CA  GLU A  20     -55.056   5.407 -17.363  1.00 98.03           C  
ATOM    159  C   GLU A  20     -56.102   4.307 -17.495  1.00 98.21           C  
ATOM    160  O   GLU A  20     -55.892   3.191 -17.005  1.00 94.58           O  
ATOM    161  CB  GLU A  20     -55.311   6.230 -16.100  1.00100.33           C  
ATOM    162  CG  GLU A  20     -55.269   5.429 -14.810  1.00105.80           C  
ATOM    163  CD  GLU A  20     -55.938   6.149 -13.656  1.00109.92           C  
ATOM    164  OE1 GLU A  20     -56.863   6.950 -13.908  1.00109.25           O  
ATOM    165  OE2 GLU A  20     -55.539   5.913 -12.496  1.00111.23           O  
ATOM    166  N   ALA A  21     -57.225   4.600 -18.153  1.00 98.66           N  
ATOM    167  CA  ALA A  21     -58.313   3.639 -18.270  1.00103.93           C  
ATOM    168  C   ALA A  21     -58.119   2.657 -19.418  1.00109.87           C  
ATOM    169  O   ALA A  21     -58.678   1.557 -19.372  1.00111.18           O  
ATOM    170  CB  ALA A  21     -59.644   4.372 -18.441  1.00105.68           C  
ATOM    171  N   PHE A  22     -57.349   3.024 -20.441  1.00112.19           N  
ATOM    172  CA  PHE A  22     -57.100   2.161 -21.596  1.00115.98           C  
ATOM    173  C   PHE A  22     -55.612   2.175 -21.918  1.00125.15           C  
ATOM    174  O   PHE A  22     -55.166   2.888 -22.828  1.00125.93           O  
ATOM    175  CB  PHE A  22     -57.929   2.597 -22.804  1.00111.23           C  
ATOM    176  CG  PHE A  22     -59.401   2.693 -22.526  1.00110.83           C  
ATOM    177  CD1 PHE A  22     -60.139   1.561 -22.224  1.00112.39           C  
ATOM    178  CD2 PHE A  22     -60.049   3.916 -22.575  1.00110.99           C  
ATOM    179  CE1 PHE A  22     -61.494   1.647 -21.968  1.00111.00           C  
ATOM    180  CE2 PHE A  22     -61.404   4.008 -22.323  1.00111.76           C  
ATOM    181  CZ  PHE A  22     -62.127   2.872 -22.019  1.00110.39           C  
ATOM    182  N   PRO A  23     -54.814   1.398 -21.195  1.00132.18           N  
ATOM    183  CA  PRO A  23     -53.382   1.316 -21.484  1.00135.22           C  
ATOM    184  C   PRO A  23     -53.068   0.172 -22.442  1.00145.88           C  
ATOM    185  O   PRO A  23     -53.922  -0.649 -22.782  1.00149.31           O  
ATOM    186  CB  PRO A  23     -52.768   1.063 -20.100  1.00130.30           C  
ATOM    187  CG  PRO A  23     -53.893   0.456 -19.267  1.00129.86           C  
ATOM    188  CD  PRO A  23     -55.183   0.556 -20.047  1.00132.58           C  
ATOM    189  N   GLY A  24     -51.810   0.139 -22.876  1.00154.24           N  
ATOM    190  CA  GLY A  24     -51.370  -0.887 -23.801  1.00165.12           C  
ATOM    191  C   GLY A  24     -51.960  -0.787 -25.188  1.00175.10           C  
ATOM    192  O   GLY A  24     -51.949  -1.775 -25.926  1.00175.18           O  
ATOM    193  N   MET A  25     -52.475   0.383 -25.568  1.00183.36           N  
ATOM    194  CA  MET A  25     -53.091   0.576 -26.876  1.00193.17           C  
ATOM    195  C   MET A  25     -52.139   1.253 -27.858  1.00201.95           C  
ATOM    196  O   MET A  25     -51.850   0.705 -28.926  1.00201.31           O  
ATOM    197  CB  MET A  25     -54.387   1.385 -26.730  1.00192.00           C  
ATOM    198  CG  MET A  25     -55.162   1.559 -28.025  1.00193.40           C  
ATOM    199  SD  MET A  25     -55.396   0.009 -28.920  1.00195.06           S  
ATOM    200  CE  MET A  25     -56.196  -1.003 -27.675  1.00194.07           C  
ATOM    201  N   PHE A  26     -51.645   2.442 -27.514  1.00211.28           N  
ATOM    202  CA  PHE A  26     -50.696   3.146 -28.367  1.00219.97           C  
ATOM    203  C   PHE A  26     -49.385   3.368 -27.621  1.00225.15           C  
ATOM    204  O   PHE A  26     -48.924   4.504 -27.477  1.00223.60           O  
ATOM    205  CB  PHE A  26     -51.286   4.478 -28.841  1.00220.87           C  
ATOM    206  CG  PHE A  26     -50.544   5.098 -29.995  1.00221.15           C  
ATOM    207  CD1 PHE A  26     -50.663   4.574 -31.271  1.00223.40           C  
ATOM    208  CD2 PHE A  26     -49.741   6.213 -29.808  1.00218.53           C  
ATOM    209  CE1 PHE A  26     -49.987   5.140 -32.334  1.00223.03           C  
ATOM    210  CE2 PHE A  26     -49.061   6.782 -30.868  1.00218.44           C  
ATOM    211  CZ  PHE A  26     -49.186   6.245 -32.133  1.00220.66           C  
ATOM    212  N   MET A  27     -48.783   2.287 -27.135  1.00231.94           N  
ATOM    213  CA  MET A  27     -47.530   2.334 -26.393  1.00237.55           C  
ATOM    214  C   MET A  27     -46.586   1.249 -26.886  1.00250.49           C  
ATOM    215  O   MET A  27     -45.938   0.559 -26.096  1.00251.80           O  
ATOM    216  CB  MET A  27     -47.778   2.195 -24.892  1.00231.70           C  
ATOM    217  CG  MET A  27     -48.520   3.372 -24.271  1.00226.72           C  
ATOM    218  SD  MET A  27     -47.623   4.924 -24.482  1.00221.90           S  
ATOM    219  CE  MET A  27     -48.825   6.114 -23.890  1.00218.50           C  
ATOM    220  N   ASP A  28     -46.499   1.080 -28.207  1.00265.53           N  
ATOM    221  CA  ASP A  28     -45.755  -0.045 -28.766  1.00268.10           C  
ATOM    222  C   ASP A  28     -44.280   0.024 -28.386  1.00265.68           C  
ATOM    223  O   ASP A  28     -43.701  -0.961 -27.914  1.00268.19           O  
ATOM    224  CB  ASP A  28     -45.927  -0.081 -30.284  1.00273.31           C  
ATOM    225  CG  ASP A  28     -46.002  -1.494 -30.823  1.00279.12           C  
ATOM    226  OD1 ASP A  28     -45.249  -2.358 -30.332  1.00280.22           O  
ATOM    227  OD2 ASP A  28     -46.821  -1.743 -31.733  1.00281.81           O  
ATOM    228  N   THR A  29     -43.654   1.178 -28.598  1.00251.68           N  
ATOM    229  CA  THR A  29     -42.288   1.436 -28.138  1.00235.83           C  
ATOM    230  C   THR A  29     -42.188   2.904 -27.743  1.00227.80           C  
ATOM    231  O   THR A  29     -41.596   3.724 -28.456  1.00228.86           O  
ATOM    232  CB  THR A  29     -41.262   1.072 -29.214  1.00234.27           C  
ATOM    233  OG1 THR A  29     -41.528  -0.252 -29.696  1.00236.32           O  
ATOM    234  CG2 THR A  29     -39.848   1.116 -28.638  1.00233.78           C  
ATOM    235  N   PRO A  30     -42.770   3.273 -26.606  1.00221.27           N  
ATOM    236  CA  PRO A  30     -42.665   4.652 -26.133  1.00214.95           C  
ATOM    237  C   PRO A  30     -41.321   4.876 -25.455  1.00208.10           C  
ATOM    238  O   PRO A  30     -40.592   3.939 -25.128  1.00209.03           O  
ATOM    239  CB  PRO A  30     -43.821   4.764 -25.136  1.00215.58           C  
ATOM    240  CG  PRO A  30     -43.907   3.392 -24.547  1.00217.32           C  
ATOM    241  CD  PRO A  30     -43.496   2.422 -25.644  1.00220.09           C  
ATOM    242  N   GLU A  31     -40.997   6.146 -25.252  1.00201.09           N  
ATOM    243  CA  GLU A  31     -39.754   6.481 -24.579  1.00195.57           C  
ATOM    244  C   GLU A  31     -39.880   6.257 -23.077  1.00190.56           C  
ATOM    245  O   GLU A  31     -40.971   6.331 -22.501  1.00188.06           O  
ATOM    246  CB  GLU A  31     -39.357   7.926 -24.875  1.00193.45           C  
ATOM    247  CG  GLU A  31     -39.021   8.168 -26.337  1.00194.38           C  
ATOM    248  CD  GLU A  31     -37.758   7.458 -26.775  1.00194.20           C  
ATOM    249  OE1 GLU A  31     -36.904   7.172 -25.910  1.00192.91           O  
ATOM    250  OE2 GLU A  31     -37.620   7.186 -27.986  1.00194.44           O  
ATOM    251  N   ASP A  32     -38.742   5.971 -22.444  1.00188.13           N  
ATOM    252  CA  ASP A  32     -38.698   5.623 -21.024  1.00184.23           C  
ATOM    253  C   ASP A  32     -39.075   6.845 -20.190  1.00180.33           C  
ATOM    254  O   ASP A  32     -38.227   7.541 -19.625  1.00181.44           O  
ATOM    255  CB  ASP A  32     -37.320   5.092 -20.648  1.00185.69           C  
ATOM    256  CG  ASP A  32     -36.981   3.799 -21.362  1.00186.83           C  
ATOM    257  OD1 ASP A  32     -37.919   3.083 -21.770  1.00187.77           O  
ATOM    258  OD2 ASP A  32     -35.778   3.496 -21.513  1.00186.74           O  
ATOM    259  N   GLU A  33     -40.384   7.101 -20.120  1.00171.46           N  
ATOM    260  CA  GLU A  33     -40.952   8.160 -19.282  1.00159.59           C  
ATOM    261  C   GLU A  33     -40.354   9.525 -19.622  1.00148.20           C  
ATOM    262  O   GLU A  33     -39.897  10.265 -18.748  1.00149.65           O  
ATOM    263  CB  GLU A  33     -40.770   7.836 -17.796  1.00161.22           C  
ATOM    264  CG  GLU A  33     -41.458   6.557 -17.341  1.00163.52           C  
ATOM    265  CD  GLU A  33     -42.964   6.704 -17.248  1.00163.75           C  
ATOM    266  OE1 GLU A  33     -43.449   7.854 -17.187  1.00161.61           O  
ATOM    267  OE2 GLU A  33     -43.664   5.670 -17.235  1.00165.16           O  
ATOM    268  N   LYS A  34     -40.361   9.860 -20.912  1.00136.42           N  
ATOM    269  CA  LYS A  34     -39.811  11.137 -21.350  1.00125.76           C  
ATOM    270  C   LYS A  34     -40.664  11.764 -22.447  1.00119.04           C  
ATOM    271  O   LYS A  34     -41.189  12.867 -22.270  1.00120.09           O  
ATOM    272  CB  LYS A  34     -38.368  10.962 -21.829  1.00121.36           C  
ATOM    273  CG  LYS A  34     -37.562  12.252 -21.850  1.00115.77           C  
ATOM    274  CD  LYS A  34     -36.082  11.966 -22.052  1.00113.26           C  
ATOM    275  CE  LYS A  34     -35.241  13.225 -21.905  1.00101.46           C  
ATOM    276  NZ  LYS A  34     -35.507  14.205 -22.993  1.00 90.24           N  
ATOM    277  N   THR A  35     -40.806  11.074 -23.582  1.00112.87           N  
ATOM    278  CA  THR A  35     -41.623  11.608 -24.670  1.00109.45           C  
ATOM    279  C   THR A  35     -43.091  11.692 -24.268  1.00108.38           C  
ATOM    280  O   THR A  35     -43.792  12.635 -24.654  1.00110.44           O  
ATOM    281  CB  THR A  35     -41.446  10.756 -25.930  1.00108.44           C  
ATOM    282  OG1 THR A  35     -40.163  11.026 -26.508  1.00111.25           O  
ATOM    283  CG2 THR A  35     -42.526  11.057 -26.963  1.00110.40           C  
ATOM    284  N   LYS A  36     -43.569  10.722 -23.483  1.00103.28           N  
ATOM    285  CA  LYS A  36     -44.934  10.784 -22.972  1.00 98.32           C  
ATOM    286  C   LYS A  36     -45.174  12.085 -22.216  1.00 92.62           C  
ATOM    287  O   LYS A  36     -46.106  12.834 -22.527  1.00 93.40           O  
ATOM    288  CB  LYS A  36     -45.211   9.576 -22.074  1.00 99.05           C  
ATOM    289  CG  LYS A  36     -46.602   9.557 -21.455  1.00101.34           C  
ATOM    290  CD  LYS A  36     -46.836   8.269 -20.676  1.00104.75           C  
ATOM    291  CE  LYS A  36     -48.229   8.219 -20.062  1.00102.94           C  
ATOM    292  NZ  LYS A  36     -48.398   9.220 -18.974  1.00 98.91           N  
ATOM    293  N   LEU A  37     -44.318  12.383 -21.235  1.00 84.82           N  
ATOM    294  CA  LEU A  37     -44.489  13.596 -20.443  1.00 81.04           C  
ATOM    295  C   LEU A  37     -44.311  14.848 -21.294  1.00 82.91           C  
ATOM    296  O   LEU A  37     -45.022  15.842 -21.103  1.00 92.16           O  
ATOM    297  CB  LEU A  37     -43.508  13.596 -19.271  1.00 80.13           C  
ATOM    298  CG  LEU A  37     -43.699  12.484 -18.237  1.00 78.49           C  
ATOM    299  CD1 LEU A  37     -42.575  12.499 -17.212  1.00 74.94           C  
ATOM    300  CD2 LEU A  37     -45.054  12.620 -17.557  1.00 78.00           C  
ATOM    301  N   ILE A  38     -43.365  14.822 -22.236  1.00 76.27           N  
ATOM    302  CA  ILE A  38     -43.156  15.975 -23.108  1.00 78.19           C  
ATOM    303  C   ILE A  38     -44.372  16.200 -23.998  1.00 87.63           C  
ATOM    304  O   ILE A  38     -44.837  17.335 -24.162  1.00 97.19           O  
ATOM    305  CB  ILE A  38     -41.871  15.792 -23.937  1.00 74.73           C  
ATOM    306  CG1 ILE A  38     -40.635  15.908 -23.044  1.00 75.13           C  
ATOM    307  CG2 ILE A  38     -41.807  16.813 -25.060  1.00 72.64           C  
ATOM    308  CD1 ILE A  38     -39.332  15.647 -23.768  1.00 71.37           C  
ATOM    309  N   SER A  39     -44.912  15.126 -24.578  1.00 83.94           N  
ATOM    310  CA  SER A  39     -46.070  15.265 -25.453  1.00 80.08           C  
ATOM    311  C   SER A  39     -47.309  15.702 -24.683  1.00 81.41           C  
ATOM    312  O   SER A  39     -48.205  16.329 -25.260  1.00 83.48           O  
ATOM    313  CB  SER A  39     -46.337  13.950 -26.185  1.00 83.64           C  
ATOM    314  OG  SER A  39     -47.337  14.109 -27.177  1.00 90.69           O  
ATOM    315  N   CYS A  40     -47.381  15.385 -23.386  1.00 82.75           N  
ATOM    316  CA  CYS A  40     -48.524  15.809 -22.584  1.00 85.11           C  
ATOM    317  C   CYS A  40     -48.598  17.328 -22.490  1.00 86.02           C  
ATOM    318  O   CYS A  40     -49.687  17.910 -22.559  1.00 84.43           O  
ATOM    319  CB  CYS A  40     -48.449  15.192 -21.186  1.00 85.99           C  
ATOM    320  SG  CYS A  40     -48.766  13.414 -21.122  1.00 90.45           S  
ATOM    321  N   LEU A  41     -47.450  17.988 -22.337  1.00 83.36           N  
ATOM    322  CA  LEU A  41     -47.382  19.440 -22.255  1.00 81.43           C  
ATOM    323  C   LEU A  41     -47.073  20.083 -23.603  1.00 81.02           C  
ATOM    324  O   LEU A  41     -46.538  21.196 -23.646  1.00 79.77           O  
ATOM    325  CB  LEU A  41     -46.349  19.861 -21.208  1.00 79.73           C  
ATOM    326  CG  LEU A  41     -46.877  20.168 -19.803  1.00 81.04           C  
ATOM    327  CD1 LEU A  41     -47.891  19.126 -19.357  1.00 79.10           C  
ATOM    328  CD2 LEU A  41     -45.727  20.258 -18.810  1.00 80.82           C  
ATOM    329  N   GLY A  42     -47.402  19.404 -24.703  1.00 81.82           N  
ATOM    330  CA  GLY A  42     -47.163  19.982 -26.015  1.00 86.56           C  
ATOM    331  C   GLY A  42     -48.012  21.211 -26.274  1.00 89.75           C  
ATOM    332  O   GLY A  42     -47.527  22.210 -26.814  1.00 94.50           O  
ATOM    333  N   ALA A  43     -49.292  21.155 -25.899  1.00 89.30           N  
ATOM    334  CA  ALA A  43     -50.152  22.324 -26.037  1.00 89.69           C  
ATOM    335  C   ALA A  43     -49.704  23.455 -25.123  1.00 91.90           C  
ATOM    336  O   ALA A  43     -49.828  24.631 -25.486  1.00 94.65           O  
ATOM    337  CB  ALA A  43     -51.604  21.946 -25.746  1.00 90.67           C  
ATOM    338  N   PHE A  44     -49.180  23.124 -23.942  1.00 89.13           N  
ATOM    339  CA  PHE A  44     -48.690  24.159 -23.040  1.00 88.21           C  
ATOM    340  C   PHE A  44     -47.377  24.758 -23.529  1.00 87.72           C  
ATOM    341  O   PHE A  44     -47.083  25.922 -23.235  1.00 86.92           O  
ATOM    342  CB  PHE A  44     -48.526  23.593 -21.630  1.00 87.50           C  
ATOM    343  CG  PHE A  44     -47.816  24.519 -20.687  1.00 84.51           C  
ATOM    344  CD1 PHE A  44     -48.419  25.692 -20.261  1.00 80.23           C  
ATOM    345  CD2 PHE A  44     -46.547  24.219 -20.228  1.00 80.24           C  
ATOM    346  CE1 PHE A  44     -47.767  26.547 -19.394  1.00 74.20           C  
ATOM    347  CE2 PHE A  44     -45.892  25.068 -19.362  1.00 78.68           C  
ATOM    348  CZ  PHE A  44     -46.501  26.234 -18.945  1.00 75.17           C  
ATOM    349  N   ARG A  45     -46.581  23.987 -24.274  1.00 89.47           N  
ATOM    350  CA  ARG A  45     -45.315  24.508 -24.781  1.00 91.12           C  
ATOM    351  C   ARG A  45     -45.544  25.610 -25.808  1.00 95.55           C  
ATOM    352  O   ARG A  45     -44.849  26.633 -25.794  1.00101.46           O  
ATOM    353  CB  ARG A  45     -44.483  23.375 -25.382  1.00 95.99           C  
ATOM    354  CG  ARG A  45     -43.095  23.796 -25.837  1.00 98.09           C  
ATOM    355  CD  ARG A  45     -42.294  22.606 -26.339  1.00100.27           C  
ATOM    356  NE  ARG A  45     -42.145  21.579 -25.313  1.00103.22           N  
ATOM    357  CZ  ARG A  45     -41.126  21.514 -24.461  1.00101.56           C  
ATOM    358  NH1 ARG A  45     -40.157  22.418 -24.510  1.00 92.79           N  
ATOM    359  NH2 ARG A  45     -41.076  20.543 -23.559  1.00105.94           N  
ATOM    360  N   GLN A  46     -46.513  25.421 -26.707  1.00 98.14           N  
ATOM    361  CA  GLN A  46     -46.831  26.463 -27.678  1.00103.61           C  
ATOM    362  C   GLN A  46     -47.474  27.666 -27.001  1.00100.27           C  
ATOM    363  O   GLN A  46     -47.234  28.812 -27.399  1.00102.14           O  
ATOM    364  CB  GLN A  46     -47.747  25.905 -28.767  1.00115.22           C  
ATOM    365  CG  GLN A  46     -47.088  24.857 -29.646  1.00126.00           C  
ATOM    366  CD  GLN A  46     -45.919  25.414 -30.434  1.00130.34           C  
ATOM    367  OE1 GLN A  46     -45.983  26.527 -30.957  1.00132.84           O  
ATOM    368  NE2 GLN A  46     -44.839  24.646 -30.516  1.00130.04           N  
ATOM    369  N   PHE A  47     -48.295  27.425 -25.977  1.00 96.23           N  
ATOM    370  CA  PHE A  47     -48.885  28.527 -25.226  1.00 92.01           C  
ATOM    371  C   PHE A  47     -47.817  29.318 -24.483  1.00 88.88           C  
ATOM    372  O   PHE A  47     -47.877  30.552 -24.422  1.00 88.26           O  
ATOM    373  CB  PHE A  47     -49.935  27.991 -24.252  1.00 91.91           C  
ATOM    374  CG  PHE A  47     -50.577  29.052 -23.406  1.00 92.19           C  
ATOM    375  CD1 PHE A  47     -51.608  29.827 -23.911  1.00 91.48           C  
ATOM    376  CD2 PHE A  47     -50.159  29.268 -22.103  1.00 90.23           C  
ATOM    377  CE1 PHE A  47     -52.204  30.802 -23.137  1.00 88.36           C  
ATOM    378  CE2 PHE A  47     -50.752  30.243 -21.323  1.00 89.68           C  
ATOM    379  CZ  PHE A  47     -51.777  31.009 -21.842  1.00 88.04           C  
ATOM    380  N   TRP A  48     -46.830  28.623 -23.915  1.00 85.73           N  
ATOM    381  CA  TRP A  48     -45.752  29.285 -23.190  1.00 84.65           C  
ATOM    382  C   TRP A  48     -44.838  30.084 -24.110  1.00 88.50           C  
ATOM    383  O   TRP A  48     -44.197  31.035 -23.652  1.00 89.15           O  
ATOM    384  CB  TRP A  48     -44.939  28.247 -22.414  1.00 80.07           C  
ATOM    385  CG  TRP A  48     -43.843  28.824 -21.574  1.00 77.15           C  
ATOM    386  CD1 TRP A  48     -42.538  28.994 -21.933  1.00 77.60           C  
ATOM    387  CD2 TRP A  48     -43.954  29.301 -20.228  1.00 78.64           C  
ATOM    388  NE1 TRP A  48     -41.830  29.550 -20.895  1.00 82.12           N  
ATOM    389  CE2 TRP A  48     -42.677  29.748 -19.836  1.00 80.74           C  
ATOM    390  CE3 TRP A  48     -45.010  29.395 -19.316  1.00 84.67           C  
ATOM    391  CZ2 TRP A  48     -42.427  30.281 -18.574  1.00 81.95           C  
ATOM    392  CZ3 TRP A  48     -44.760  29.924 -18.063  1.00 86.36           C  
ATOM    393  CH2 TRP A  48     -43.479  30.360 -17.704  1.00 81.15           C  
ATOM    394  N   GLY A  49     -44.762  29.722 -25.391  1.00 86.68           N  
ATOM    395  CA  GLY A  49     -43.916  30.469 -26.306  1.00 83.32           C  
ATOM    396  C   GLY A  49     -44.465  31.848 -26.618  1.00 85.25           C  
ATOM    397  O   GLY A  49     -43.703  32.803 -26.797  1.00 91.89           O  
ATOM    398  N   GLY A  50     -45.788  31.974 -26.683  1.00 83.90           N  
ATOM    399  CA  GLY A  50     -46.412  33.244 -26.999  1.00 88.85           C  
ATOM    400  C   GLY A  50     -46.696  34.106 -25.785  1.00 89.80           C  
ATOM    401  O   GLY A  50     -47.665  34.872 -25.771  1.00 91.48           O  
ATOM    402  N   LEU A  51     -45.860  33.990 -24.758  1.00 88.07           N  
ATOM    403  CA  LEU A  51     -45.994  34.769 -23.537  1.00 85.45           C  
ATOM    404  C   LEU A  51     -44.723  35.569 -23.300  1.00 86.81           C  
ATOM    405  O   LEU A  51     -43.614  35.064 -23.504  1.00 81.90           O  
ATOM    406  CB  LEU A  51     -46.268  33.871 -22.323  1.00 78.45           C  
ATOM    407  CG  LEU A  51     -47.572  33.074 -22.272  1.00 79.75           C  
ATOM    408  CD1 LEU A  51     -47.602  32.192 -21.032  1.00 79.06           C  
ATOM    409  CD2 LEU A  51     -48.778  33.998 -22.301  1.00 85.22           C  
ATOM    410  N   SER A  52     -44.887  36.816 -22.871  1.00 89.53           N  
ATOM    411  CA  SER A  52     -43.742  37.615 -22.468  1.00 93.93           C  
ATOM    412  C   SER A  52     -43.217  37.134 -21.118  1.00 97.35           C  
ATOM    413  O   SER A  52     -43.887  36.404 -20.383  1.00 99.36           O  
ATOM    414  CB  SER A  52     -44.116  39.095 -22.393  1.00 95.37           C  
ATOM    415  OG  SER A  52     -45.107  39.323 -21.405  1.00 91.12           O  
ATOM    416  N   GLN A  53     -41.992  37.556 -20.794  1.00 98.64           N  
ATOM    417  CA  GLN A  53     -41.401  37.193 -19.512  1.00101.31           C  
ATOM    418  C   GLN A  53     -42.139  37.821 -18.336  1.00100.05           C  
ATOM    419  O   GLN A  53     -41.959  37.376 -17.198  1.00 97.94           O  
ATOM    420  CB  GLN A  53     -39.925  37.590 -19.480  1.00106.19           C  
ATOM    421  CG  GLN A  53     -39.054  36.792 -20.437  1.00114.37           C  
ATOM    422  CD  GLN A  53     -37.594  37.194 -20.373  1.00123.32           C  
ATOM    423  OE1 GLN A  53     -37.252  38.253 -19.848  1.00129.49           O  
ATOM    424  NE2 GLN A  53     -36.722  36.345 -20.906  1.00123.69           N  
ATOM    425  N   GLU A  54     -42.965  38.841 -18.586  1.00102.77           N  
ATOM    426  CA  GLU A  54     -43.759  39.434 -17.516  1.00103.97           C  
ATOM    427  C   GLU A  54     -44.850  38.486 -17.035  1.00101.37           C  
ATOM    428  O   GLU A  54     -45.226  38.522 -15.858  1.00103.02           O  
ATOM    429  CB  GLU A  54     -44.379  40.750 -17.989  1.00110.10           C  
ATOM    430  CG  GLU A  54     -43.379  41.755 -18.538  1.00113.77           C  
ATOM    431  CD  GLU A  54     -44.052  42.972 -19.143  1.00118.33           C  
ATOM    432  OE1 GLU A  54     -45.292  42.955 -19.289  1.00119.55           O  
ATOM    433  OE2 GLU A  54     -43.341  43.945 -19.472  1.00118.02           O  
ATOM    434  N   SER A  55     -45.365  37.635 -17.922  1.00 98.27           N  
ATOM    435  CA  SER A  55     -46.465  36.738 -17.595  1.00 96.47           C  
ATOM    436  C   SER A  55     -46.005  35.391 -17.053  1.00 95.16           C  
ATOM    437  O   SER A  55     -46.851  34.588 -16.644  1.00102.16           O  
ATOM    438  CB  SER A  55     -47.339  36.505 -18.832  1.00 99.45           C  
ATOM    439  OG  SER A  55     -47.771  37.731 -19.394  1.00104.76           O  
ATOM    440  N   HIS A  56     -44.695  35.129 -17.036  1.00 90.28           N  
ATOM    441  CA  HIS A  56     -44.200  33.807 -16.660  1.00 84.99           C  
ATOM    442  C   HIS A  56     -44.569  33.459 -15.222  1.00 86.87           C  
ATOM    443  O   HIS A  56     -45.074  32.364 -14.948  1.00 84.63           O  
ATOM    444  CB  HIS A  56     -42.685  33.740 -16.860  1.00 78.30           C  
ATOM    445  CG  HIS A  56     -42.270  33.626 -18.294  1.00 79.45           C  
ATOM    446  ND1 HIS A  56     -40.950  33.562 -18.685  1.00 78.97           N  
ATOM    447  CD2 HIS A  56     -43.003  33.556 -19.431  1.00 80.40           C  
ATOM    448  CE1 HIS A  56     -40.887  33.462 -20.001  1.00 79.47           C  
ATOM    449  NE2 HIS A  56     -42.119  33.456 -20.478  1.00 80.67           N  
ATOM    450  N   GLU A  57     -44.322  34.379 -14.286  1.00 87.26           N  
ATOM    451  CA  GLU A  57     -44.600  34.084 -12.884  1.00 84.40           C  
ATOM    452  C   GLU A  57     -46.093  33.928 -12.626  1.00 91.01           C  
ATOM    453  O   GLU A  57     -46.492  33.137 -11.764  1.00 93.32           O  
ATOM    454  CB  GLU A  57     -44.011  35.172 -11.985  1.00 77.92           C  
ATOM    455  CG  GLU A  57     -44.148  34.878 -10.498  1.00 80.67           C  
ATOM    456  CD  GLU A  57     -43.236  35.733  -9.644  1.00 90.62           C  
ATOM    457  OE1 GLU A  57     -42.371  36.434 -10.210  1.00 95.28           O  
ATOM    458  OE2 GLU A  57     -43.380  35.700  -8.404  1.00 95.45           O  
ATOM    459  N   GLN A  58     -46.932  34.661 -13.362  1.00 96.72           N  
ATOM    460  CA  GLN A  58     -48.373  34.491 -13.217  1.00100.06           C  
ATOM    461  C   GLN A  58     -48.836  33.151 -13.775  1.00 93.38           C  
ATOM    462  O   GLN A  58     -49.773  32.547 -13.239  1.00 91.26           O  
ATOM    463  CB  GLN A  58     -49.109  35.640 -13.907  1.00106.29           C  
ATOM    464  CG  GLN A  58     -50.615  35.632 -13.699  1.00110.51           C  
ATOM    465  CD  GLN A  58     -51.321  36.690 -14.523  1.00110.81           C  
ATOM    466  OE1 GLN A  58     -50.680  37.548 -15.131  1.00108.01           O  
ATOM    467  NE2 GLN A  58     -52.647  36.632 -14.552  1.00110.73           N  
ATOM    468  N   CYS A  59     -48.192  32.667 -14.840  1.00 88.77           N  
ATOM    469  CA  CYS A  59     -48.587  31.391 -15.428  1.00 82.58           C  
ATOM    470  C   CYS A  59     -48.185  30.220 -14.540  1.00 78.31           C  
ATOM    471  O   CYS A  59     -48.934  29.246 -14.412  1.00 77.54           O  
ATOM    472  CB  CYS A  59     -47.972  31.245 -16.820  1.00 84.49           C  
ATOM    473  SG  CYS A  59     -48.299  29.659 -17.620  1.00 86.75           S  
ATOM    474  N   ILE A  60     -47.009  30.298 -13.915  1.00 74.07           N  
ATOM    475  CA  ILE A  60     -46.542  29.202 -13.071  1.00 75.07           C  
ATOM    476  C   ILE A  60     -47.319  29.164 -11.760  1.00 83.51           C  
ATOM    477  O   ILE A  60     -47.648  28.086 -11.250  1.00 84.56           O  
ATOM    478  CB  ILE A  60     -45.025  29.325 -12.839  1.00 68.07           C  
ATOM    479  CG1 ILE A  60     -44.277  29.109 -14.156  1.00 70.15           C  
ATOM    480  CG2 ILE A  60     -44.557  28.336 -11.782  1.00 63.74           C  
ATOM    481  CD1 ILE A  60     -42.787  29.342 -14.063  1.00 70.53           C  
ATOM    482  N   GLN A  61     -47.626  30.336 -11.195  1.00 85.74           N  
ATOM    483  CA  GLN A  61     -48.441  30.381  -9.984  1.00 79.08           C  
ATOM    484  C   GLN A  61     -49.807  29.750 -10.215  1.00 78.38           C  
ATOM    485  O   GLN A  61     -50.340  29.065  -9.334  1.00 77.11           O  
ATOM    486  CB  GLN A  61     -48.597  31.824  -9.506  1.00 78.00           C  
ATOM    487  CG  GLN A  61     -47.414  32.358  -8.719  1.00 80.54           C  
ATOM    488  CD  GLN A  61     -47.596  33.810  -8.325  1.00 81.04           C  
ATOM    489  OE1 GLN A  61     -48.245  34.579  -9.035  1.00 84.36           O  
ATOM    490  NE2 GLN A  61     -47.031  34.191  -7.186  1.00 80.06           N  
ATOM    491  N   TRP A  62     -50.388  29.967 -11.397  1.00 76.22           N  
ATOM    492  CA  TRP A  62     -51.675  29.354 -11.703  1.00 71.45           C  
ATOM    493  C   TRP A  62     -51.552  27.840 -11.816  1.00 74.74           C  
ATOM    494  O   TRP A  62     -52.414  27.104 -11.321  1.00 78.83           O  
ATOM    495  CB  TRP A  62     -52.248  29.943 -12.993  1.00 68.98           C  
ATOM    496  CG  TRP A  62     -53.610  29.415 -13.324  1.00 76.55           C  
ATOM    497  CD1 TRP A  62     -54.807  29.993 -13.019  1.00 73.44           C  
ATOM    498  CD2 TRP A  62     -53.918  28.195 -14.013  1.00 84.93           C  
ATOM    499  NE1 TRP A  62     -55.840  29.214 -13.478  1.00 81.76           N  
ATOM    500  CE2 TRP A  62     -55.321  28.104 -14.091  1.00 87.56           C  
ATOM    501  CE3 TRP A  62     -53.143  27.174 -14.573  1.00 85.95           C  
ATOM    502  CZ2 TRP A  62     -55.966  27.033 -14.706  1.00 88.60           C  
ATOM    503  CZ3 TRP A  62     -53.786  26.111 -15.181  1.00 85.92           C  
ATOM    504  CH2 TRP A  62     -55.182  26.048 -15.242  1.00 83.97           C  
ATOM    505  N   ILE A  63     -50.493  27.357 -12.473  1.00 75.68           N  
ATOM    506  CA  ILE A  63     -50.307  25.918 -12.640  1.00 72.00           C  
ATOM    507  C   ILE A  63     -50.162  25.237 -11.286  1.00 68.51           C  
ATOM    508  O   ILE A  63     -50.763  24.185 -11.036  1.00 69.60           O  
ATOM    509  CB  ILE A  63     -49.093  25.638 -13.545  1.00 72.35           C  
ATOM    510  CG1 ILE A  63     -49.346  26.160 -14.959  1.00 72.71           C  
ATOM    511  CG2 ILE A  63     -48.776  24.151 -13.575  1.00 65.25           C  
ATOM    512  CD1 ILE A  63     -48.142  26.053 -15.863  1.00 66.17           C  
ATOM    513  N   VAL A  64     -49.366  25.827 -10.392  1.00 63.97           N  
ATOM    514  CA  VAL A  64     -49.202  25.265  -9.054  1.00 64.84           C  
ATOM    515  C   VAL A  64     -50.532  25.259  -8.311  1.00 73.97           C  
ATOM    516  O   VAL A  64     -50.869  24.291  -7.618  1.00 80.29           O  
ATOM    517  CB  VAL A  64     -48.122  26.042  -8.280  1.00 64.12           C  
ATOM    518  CG1 VAL A  64     -48.089  25.610  -6.824  1.00 64.79           C  
ATOM    519  CG2 VAL A  64     -46.762  25.840  -8.930  1.00 59.80           C  
ATOM    520  N   LYS A  65     -51.314  26.333  -8.452  1.00 79.71           N  
ATOM    521  CA  LYS A  65     -52.624  26.380  -7.811  1.00 81.77           C  
ATOM    522  C   LYS A  65     -53.567  25.328  -8.382  1.00 84.63           C  
ATOM    523  O   LYS A  65     -54.409  24.791  -7.652  1.00 84.67           O  
ATOM    524  CB  LYS A  65     -53.230  27.776  -7.956  1.00 86.98           C  
ATOM    525  CG  LYS A  65     -54.564  27.952  -7.247  1.00 90.83           C  
ATOM    526  CD  LYS A  65     -55.120  29.352  -7.450  1.00 96.19           C  
ATOM    527  CE  LYS A  65     -54.227  30.403  -6.810  1.00102.75           C  
ATOM    528  NZ  LYS A  65     -54.173  30.264  -5.327  1.00106.37           N  
ATOM    529  N   PHE A  66     -53.441  25.012  -9.673  1.00 85.11           N  
ATOM    530  CA  PHE A  66     -54.289  23.987 -10.269  1.00 81.79           C  
ATOM    531  C   PHE A  66     -53.847  22.582  -9.883  1.00 89.01           C  
ATOM    532  O   PHE A  66     -54.691  21.687  -9.754  1.00 95.91           O  
ATOM    533  CB  PHE A  66     -54.305  24.132 -11.792  1.00 76.55           C  
ATOM    534  CG  PHE A  66     -55.112  23.076 -12.493  1.00 83.91           C  
ATOM    535  CD1 PHE A  66     -56.495  23.083 -12.421  1.00 91.00           C  
ATOM    536  CD2 PHE A  66     -54.490  22.079 -13.228  1.00 87.87           C  
ATOM    537  CE1 PHE A  66     -57.242  22.113 -13.064  1.00 96.76           C  
ATOM    538  CE2 PHE A  66     -55.232  21.107 -13.875  1.00 85.07           C  
ATOM    539  CZ  PHE A  66     -56.609  21.124 -13.793  1.00 90.75           C  
ATOM    540  N   ILE A  67     -52.543  22.365  -9.698  1.00 85.80           N  
ATOM    541  CA  ILE A  67     -52.070  21.056  -9.258  1.00 85.61           C  
ATOM    542  C   ILE A  67     -52.420  20.830  -7.793  1.00 90.54           C  
ATOM    543  O   ILE A  67     -52.874  19.745  -7.408  1.00 92.67           O  
ATOM    544  CB  ILE A  67     -50.557  20.917  -9.506  1.00 78.33           C  
ATOM    545  CG1 ILE A  67     -50.242  21.040 -10.998  1.00 75.28           C  
ATOM    546  CG2 ILE A  67     -50.050  19.588  -8.966  1.00 74.21           C  
ATOM    547  CD1 ILE A  67     -48.768  20.942 -11.319  1.00 69.93           C  
ATOM    548  N   HIS A  68     -52.223  21.848  -6.953  1.00 84.92           N  
ATOM    549  CA  HIS A  68     -52.547  21.732  -5.537  1.00 86.53           C  
ATOM    550  C   HIS A  68     -54.047  21.699  -5.275  1.00 94.95           C  
ATOM    551  O   HIS A  68     -54.455  21.393  -4.148  1.00 89.68           O  
ATOM    552  CB  HIS A  68     -51.908  22.884  -4.759  1.00 82.92           C  
ATOM    553  CG  HIS A  68     -50.412  22.848  -4.749  1.00 80.76           C  
ATOM    554  ND1 HIS A  68     -49.652  23.708  -3.986  1.00 80.47           N  
ATOM    555  CD2 HIS A  68     -49.535  22.055  -5.408  1.00 79.86           C  
ATOM    556  CE1 HIS A  68     -48.371  23.445  -4.174  1.00 76.64           C  
ATOM    557  NE2 HIS A  68     -48.273  22.448  -5.034  1.00 79.32           N  
ATOM    558  N   GLY A  69     -54.872  22.005  -6.276  1.00 98.81           N  
ATOM    559  CA  GLY A  69     -56.310  21.901  -6.141  1.00 93.44           C  
ATOM    560  C   GLY A  69     -56.886  20.541  -6.451  1.00 94.16           C  
ATOM    561  O   GLY A  69     -58.083  20.322  -6.244  1.00 98.36           O  
ATOM    562  N   GLN A  70     -56.064  19.618  -6.943  1.00 98.29           N  
ATOM    563  CA  GLN A  70     -56.520  18.269  -7.239  1.00 95.55           C  
ATOM    564  C   GLN A  70     -56.656  17.455  -5.958  1.00 98.80           C  
ATOM    565  O   GLN A  70     -55.999  17.726  -4.948  1.00 97.14           O  
ATOM    566  CB  GLN A  70     -55.554  17.573  -8.200  1.00 93.17           C  
ATOM    567  CG  GLN A  70     -55.409  18.260  -9.547  1.00 92.77           C  
ATOM    568  CD  GLN A  70     -56.679  18.200 -10.366  1.00100.52           C  
ATOM    569  OE1 GLN A  70     -57.439  17.237 -10.282  1.00107.27           O  
ATOM    570  NE2 GLN A  70     -56.921  19.236 -11.159  1.00103.91           N  
ATOM    571  N   HIS A  71     -57.525  16.447  -6.008  1.00110.27           N  
ATOM    572  CA  HIS A  71     -57.749  15.571  -4.867  1.00112.38           C  
ATOM    573  C   HIS A  71     -57.011  14.246  -4.974  1.00106.69           C  
ATOM    574  O   HIS A  71     -56.675  13.653  -3.945  1.00115.28           O  
ATOM    575  CB  HIS A  71     -59.246  15.293  -4.693  1.00123.19           C  
ATOM    576  CG  HIS A  71     -60.073  16.527  -4.512  1.00133.50           C  
ATOM    577  ND1 HIS A  71     -60.077  17.257  -3.343  1.00135.85           N  
ATOM    578  CD2 HIS A  71     -60.927  17.159  -5.352  1.00136.56           C  
ATOM    579  CE1 HIS A  71     -60.895  18.286  -3.471  1.00135.88           C  
ATOM    580  NE2 HIS A  71     -61.424  18.249  -4.681  1.00135.95           N  
ATOM    581  N   SER A  72     -56.747  13.774  -6.186  1.00 91.21           N  
ATOM    582  CA  SER A  72     -56.092  12.486  -6.367  1.00 88.87           C  
ATOM    583  C   SER A  72     -54.580  12.644  -6.266  1.00 92.63           C  
ATOM    584  O   SER A  72     -53.993  13.404  -7.045  1.00 95.08           O  
ATOM    585  CB  SER A  72     -56.462  11.887  -7.717  1.00 88.72           C  
ATOM    586  OG  SER A  72     -55.686  10.734  -7.993  1.00 87.78           O  
ATOM    587  N   PRO A  73     -53.916  11.963  -5.328  1.00 92.63           N  
ATOM    588  CA  PRO A  73     -52.444  11.981  -5.321  1.00 89.63           C  
ATOM    589  C   PRO A  73     -51.839  11.361  -6.566  1.00 87.70           C  
ATOM    590  O   PRO A  73     -50.744  11.760  -6.980  1.00 85.37           O  
ATOM    591  CB  PRO A  73     -52.089  11.179  -4.060  1.00 89.13           C  
ATOM    592  CG  PRO A  73     -53.320  11.231  -3.209  1.00 90.17           C  
ATOM    593  CD  PRO A  73     -54.467  11.241  -4.170  1.00 89.69           C  
ATOM    594  N   LYS A  74     -52.523  10.388  -7.174  1.00 91.53           N  
ATOM    595  CA  LYS A  74     -52.037   9.805  -8.419  1.00 87.68           C  
ATOM    596  C   LYS A  74     -52.040  10.826  -9.548  1.00 85.78           C  
ATOM    597  O   LYS A  74     -51.175  10.782 -10.430  1.00 85.20           O  
ATOM    598  CB  LYS A  74     -52.889   8.591  -8.793  1.00 86.03           C  
ATOM    599  CG  LYS A  74     -52.284   7.698  -9.864  1.00 88.21           C  
ATOM    600  CD  LYS A  74     -53.165   6.484 -10.116  1.00 94.87           C  
ATOM    601  CE  LYS A  74     -52.445   5.422 -10.933  1.00 98.18           C  
ATOM    602  NZ  LYS A  74     -52.058   5.912 -12.283  1.00 97.43           N  
ATOM    603  N   ARG A  75     -52.999  11.755  -9.536  1.00 88.09           N  
ATOM    604  CA  ARG A  75     -53.052  12.796 -10.557  1.00 88.76           C  
ATOM    605  C   ARG A  75     -52.112  13.953 -10.241  1.00 84.26           C  
ATOM    606  O   ARG A  75     -51.561  14.567 -11.161  1.00 78.02           O  
ATOM    607  CB  ARG A  75     -54.487  13.301 -10.707  1.00 90.80           C  
ATOM    608  CG  ARG A  75     -54.688  14.291 -11.838  1.00 94.47           C  
ATOM    609  CD  ARG A  75     -56.134  14.744 -11.905  1.00100.89           C  
ATOM    610  NE  ARG A  75     -57.048  13.621 -12.088  1.00105.47           N  
ATOM    611  CZ  ARG A  75     -58.372  13.734 -12.137  1.00103.06           C  
ATOM    612  NH1 ARG A  75     -58.943  14.925 -12.015  1.00101.27           N  
ATOM    613  NH2 ARG A  75     -59.124  12.656 -12.307  1.00104.12           N  
ATOM    614  N   ILE A  76     -51.920  14.265  -8.957  1.00 80.67           N  
ATOM    615  CA  ILE A  76     -50.946  15.284  -8.576  1.00 76.46           C  
ATOM    616  C   ILE A  76     -49.541  14.847  -8.970  1.00 82.62           C  
ATOM    617  O   ILE A  76     -48.743  15.646  -9.477  1.00 87.86           O  
ATOM    618  CB  ILE A  76     -51.045  15.582  -7.067  1.00 70.96           C  
ATOM    619  CG1 ILE A  76     -52.369  16.278  -6.743  1.00 72.12           C  
ATOM    620  CG2 ILE A  76     -49.865  16.422  -6.604  1.00 63.97           C  
ATOM    621  CD1 ILE A  76     -52.546  16.595  -5.273  1.00 64.97           C  
ATOM    622  N   SER A  77     -49.220  13.569  -8.748  1.00 80.40           N  
ATOM    623  CA  SER A  77     -47.905  13.055  -9.119  1.00 75.75           C  
ATOM    624  C   SER A  77     -47.689  13.121 -10.625  1.00 78.14           C  
ATOM    625  O   SER A  77     -46.588  13.439 -11.088  1.00 78.35           O  
ATOM    626  CB  SER A  77     -47.744  11.621  -8.616  1.00 69.08           C  
ATOM    627  OG  SER A  77     -46.523  11.058  -9.064  1.00 69.67           O  
ATOM    628  N   PHE A  78     -48.728  12.819 -11.407  1.00 77.38           N  
ATOM    629  CA  PHE A  78     -48.606  12.895 -12.860  1.00 76.76           C  
ATOM    630  C   PHE A  78     -48.356  14.327 -13.314  1.00 81.13           C  
ATOM    631  O   PHE A  78     -47.491  14.581 -14.160  1.00 88.86           O  
ATOM    632  CB  PHE A  78     -49.862  12.330 -13.521  1.00 81.52           C  
ATOM    633  CG  PHE A  78     -50.028  12.740 -14.958  1.00 85.24           C  
ATOM    634  CD1 PHE A  78     -49.300  12.118 -15.958  1.00 81.62           C  
ATOM    635  CD2 PHE A  78     -50.919  13.743 -15.308  1.00 89.52           C  
ATOM    636  CE1 PHE A  78     -49.453  12.492 -17.280  1.00 80.95           C  
ATOM    637  CE2 PHE A  78     -51.076  14.122 -16.628  1.00 89.52           C  
ATOM    638  CZ  PHE A  78     -50.342  13.494 -17.616  1.00 86.47           C  
ATOM    639  N   LEU A  79     -49.113  15.279 -12.763  1.00 78.63           N  
ATOM    640  CA  LEU A  79     -48.916  16.679 -13.121  1.00 74.75           C  
ATOM    641  C   LEU A  79     -47.543  17.171 -12.683  1.00 75.19           C  
ATOM    642  O   LEU A  79     -46.901  17.955 -13.393  1.00 76.60           O  
ATOM    643  CB  LEU A  79     -50.021  17.536 -12.506  1.00 76.25           C  
ATOM    644  CG  LEU A  79     -51.420  17.296 -13.077  1.00 78.65           C  
ATOM    645  CD1 LEU A  79     -52.472  18.054 -12.283  1.00 74.58           C  
ATOM    646  CD2 LEU A  79     -51.465  17.691 -14.546  1.00 77.21           C  
ATOM    647  N   TYR A  80     -47.075  16.721 -11.517  1.00 75.17           N  
ATOM    648  CA  TYR A  80     -45.723  17.060 -11.086  1.00 73.48           C  
ATOM    649  C   TYR A  80     -44.680  16.453 -12.016  1.00 74.15           C  
ATOM    650  O   TYR A  80     -43.654  17.082 -12.305  1.00 75.83           O  
ATOM    651  CB  TYR A  80     -45.493  16.593  -9.648  1.00 75.20           C  
ATOM    652  CG  TYR A  80     -45.919  17.590  -8.594  1.00 74.64           C  
ATOM    653  CD1 TYR A  80     -46.321  18.872  -8.944  1.00 71.12           C  
ATOM    654  CD2 TYR A  80     -45.906  17.253  -7.247  1.00 73.22           C  
ATOM    655  CE1 TYR A  80     -46.703  19.787  -7.983  1.00 73.71           C  
ATOM    656  CE2 TYR A  80     -46.287  18.161  -6.279  1.00 68.22           C  
ATOM    657  CZ  TYR A  80     -46.685  19.426  -6.653  1.00 74.72           C  
ATOM    658  OH  TYR A  80     -47.065  20.335  -5.693  1.00 79.29           O  
ATOM    659  N   ASP A  81     -44.922  15.228 -12.492  1.00 74.91           N  
ATOM    660  CA  ASP A  81     -43.996  14.601 -13.430  1.00 77.76           C  
ATOM    661  C   ASP A  81     -43.932  15.376 -14.739  1.00 82.79           C  
ATOM    662  O   ASP A  81     -42.844  15.606 -15.281  1.00 86.39           O  
ATOM    663  CB  ASP A  81     -44.404  13.150 -13.683  1.00 81.42           C  
ATOM    664  CG  ASP A  81     -44.107  12.247 -12.504  1.00 84.81           C  
ATOM    665  OD1 ASP A  81     -43.510  12.732 -11.520  1.00 85.66           O  
ATOM    666  OD2 ASP A  81     -44.469  11.053 -12.561  1.00 86.05           O  
ATOM    667  N   CYS A  82     -45.091  15.780 -15.265  1.00 85.07           N  
ATOM    668  CA  CYS A  82     -45.103  16.656 -16.431  1.00 81.81           C  
ATOM    669  C   CYS A  82     -44.359  17.954 -16.146  1.00 78.03           C  
ATOM    670  O   CYS A  82     -43.627  18.461 -17.004  1.00 76.32           O  
ATOM    671  CB  CYS A  82     -46.543  16.950 -16.854  1.00 78.18           C  
ATOM    672  SG  CYS A  82     -47.413  15.562 -17.612  1.00 83.52           S  
ATOM    673  N   LEU A  83     -44.529  18.499 -14.939  1.00 76.99           N  
ATOM    674  CA  LEU A  83     -43.839  19.731 -14.570  1.00 73.93           C  
ATOM    675  C   LEU A  83     -42.335  19.512 -14.462  1.00 77.43           C  
ATOM    676  O   LEU A  83     -41.546  20.357 -14.903  1.00 72.89           O  
ATOM    677  CB  LEU A  83     -44.401  20.260 -13.251  1.00 71.26           C  
ATOM    678  CG  LEU A  83     -44.191  21.738 -12.928  1.00 72.98           C  
ATOM    679  CD1 LEU A  83     -44.979  22.598 -13.898  1.00 73.21           C  
ATOM    680  CD2 LEU A  83     -44.601  22.030 -11.494  1.00 75.09           C  
ATOM    681  N   ALA A  84     -41.921  18.382 -13.879  1.00 76.78           N  
ATOM    682  CA  ALA A  84     -40.497  18.089 -13.740  1.00 69.12           C  
ATOM    683  C   ALA A  84     -39.816  17.994 -15.097  1.00 70.14           C  
ATOM    684  O   ALA A  84     -38.697  18.490 -15.276  1.00 74.68           O  
ATOM    685  CB  ALA A  84     -40.300  16.791 -12.959  1.00 58.13           C  
ATOM    686  N   MET A  85     -40.473  17.353 -16.065  1.00 68.72           N  
ATOM    687  CA  MET A  85     -39.899  17.256 -17.401  1.00 69.85           C  
ATOM    688  C   MET A  85     -39.835  18.618 -18.079  1.00 69.30           C  
ATOM    689  O   MET A  85     -38.925  18.869 -18.875  1.00 66.46           O  
ATOM    690  CB  MET A  85     -40.707  16.274 -18.249  1.00 78.12           C  
ATOM    691  CG  MET A  85     -40.022  15.861 -19.537  1.00 85.13           C  
ATOM    692  SD  MET A  85     -38.439  15.047 -19.248  1.00 90.88           S  
ATOM    693  CE  MET A  85     -38.949  13.670 -18.222  1.00 91.34           C  
ATOM    694  N   ALA A  86     -40.784  19.507 -17.771  1.00 72.68           N  
ATOM    695  CA  ALA A  86     -40.756  20.848 -18.345  1.00 65.11           C  
ATOM    696  C   ALA A  86     -39.573  21.656 -17.829  1.00 68.15           C  
ATOM    697  O   ALA A  86     -39.064  22.529 -18.541  1.00 69.77           O  
ATOM    698  CB  ALA A  86     -42.068  21.573 -18.049  1.00 60.84           C  
ATOM    699  N   VAL A  87     -39.125  21.387 -16.603  1.00 68.69           N  
ATOM    700  CA  VAL A  87     -37.938  22.057 -16.083  1.00 65.74           C  
ATOM    701  C   VAL A  87     -36.673  21.417 -16.640  1.00 67.17           C  
ATOM    702  O   VAL A  87     -35.721  22.116 -17.007  1.00 67.10           O  
ATOM    703  CB  VAL A  87     -37.950  22.042 -14.544  1.00 61.13           C  
ATOM    704  CG1 VAL A  87     -36.688  22.689 -13.997  1.00 57.38           C  
ATOM    705  CG2 VAL A  87     -39.189  22.747 -14.017  1.00 61.71           C  
ATOM    706  N   GLU A  88     -36.643  20.084 -16.712  1.00 70.24           N  
ATOM    707  CA  GLU A  88     -35.476  19.390 -17.248  1.00 72.67           C  
ATOM    708  C   GLU A  88     -35.218  19.777 -18.699  1.00 73.25           C  
ATOM    709  O   GLU A  88     -34.067  19.983 -19.100  1.00 68.04           O  
ATOM    710  CB  GLU A  88     -35.665  17.879 -17.121  1.00 76.97           C  
ATOM    711  CG  GLU A  88     -34.585  17.055 -17.803  1.00 86.19           C  
ATOM    712  CD  GLU A  88     -34.903  15.574 -17.810  1.00 99.57           C  
ATOM    713  OE1 GLU A  88     -35.890  15.174 -17.157  1.00105.87           O  
ATOM    714  OE2 GLU A  88     -34.171  14.810 -18.473  1.00106.80           O  
ATOM    715  N   THR A  89     -36.278  19.888 -19.499  1.00 76.49           N  
ATOM    716  CA  THR A  89     -36.144  20.233 -20.908  1.00 80.97           C  
ATOM    717  C   THR A  89     -35.904  21.721 -21.138  1.00 74.50           C  
ATOM    718  O   THR A  89     -35.824  22.146 -22.296  1.00 71.08           O  
ATOM    719  CB  THR A  89     -37.391  19.791 -21.681  1.00 92.53           C  
ATOM    720  OG1 THR A  89     -37.112  19.802 -23.087  1.00103.47           O  
ATOM    721  CG2 THR A  89     -38.553  20.732 -21.402  1.00 95.24           C  
ATOM    722  N   GLY A  90     -35.789  22.517 -20.076  1.00 71.28           N  
ATOM    723  CA  GLY A  90     -35.528  23.934 -20.210  1.00 71.61           C  
ATOM    724  C   GLY A  90     -36.734  24.790 -20.523  1.00 77.86           C  
ATOM    725  O   GLY A  90     -36.571  25.986 -20.789  1.00 81.23           O  
ATOM    726  N   LEU A  91     -37.940  24.221 -20.496  1.00 77.73           N  
ATOM    727  CA  LEU A  91     -39.132  24.996 -20.822  1.00 79.45           C  
ATOM    728  C   LEU A  91     -39.533  25.922 -19.678  1.00 78.53           C  
ATOM    729  O   LEU A  91     -39.941  27.064 -19.917  1.00 83.42           O  
ATOM    730  CB  LEU A  91     -40.286  24.057 -21.179  1.00 82.92           C  
ATOM    731  CG  LEU A  91     -41.592  24.715 -21.631  1.00 83.99           C  
ATOM    732  CD1 LEU A  91     -41.389  25.502 -22.915  1.00 80.74           C  
ATOM    733  CD2 LEU A  91     -42.691  23.676 -21.800  1.00 89.37           C  
ATOM    734  N   LEU A  92     -39.422  25.454 -18.437  1.00 76.04           N  
ATOM    735  CA  LEU A  92     -39.813  26.230 -17.274  1.00 79.51           C  
ATOM    736  C   LEU A  92     -38.602  26.516 -16.397  1.00 80.18           C  
ATOM    737  O   LEU A  92     -37.810  25.602 -16.126  1.00 87.14           O  
ATOM    738  CB  LEU A  92     -40.886  25.495 -16.451  1.00 81.14           C  
ATOM    739  CG  LEU A  92     -42.347  25.727 -16.840  1.00 83.09           C  
ATOM    740  CD1 LEU A  92     -42.642  25.177 -18.221  1.00 84.58           C  
ATOM    741  CD2 LEU A  92     -43.278  25.112 -15.810  1.00 82.33           C  
ATOM    742  N   PRO A  93     -38.421  27.751 -15.938  1.00 76.75           N  
ATOM    743  CA  PRO A  93     -37.303  28.059 -15.042  1.00 76.39           C  
ATOM    744  C   PRO A  93     -37.464  27.342 -13.714  1.00 75.51           C  
ATOM    745  O   PRO A  93     -38.561  27.329 -13.135  1.00 83.22           O  
ATOM    746  CB  PRO A  93     -37.396  29.583 -14.867  1.00 82.59           C  
ATOM    747  CG  PRO A  93     -38.243  30.059 -16.008  1.00 84.10           C  
ATOM    748  CD  PRO A  93     -39.205  28.948 -16.279  1.00 79.24           C  
ATOM    749  N   PRO A  94     -36.395  26.733 -13.198  1.00 69.81           N  
ATOM    750  CA  PRO A  94     -36.525  25.981 -11.941  1.00 67.74           C  
ATOM    751  C   PRO A  94     -36.821  26.853 -10.732  1.00 65.44           C  
ATOM    752  O   PRO A  94     -37.536  26.403  -9.828  1.00 59.59           O  
ATOM    753  CB  PRO A  94     -35.167  25.276 -11.811  1.00 63.12           C  
ATOM    754  CG  PRO A  94     -34.230  26.104 -12.627  1.00 56.36           C  
ATOM    755  CD  PRO A  94     -35.041  26.635 -13.770  1.00 62.30           C  
ATOM    756  N   ARG A  95     -36.302  28.082 -10.683  1.00 63.55           N  
ATOM    757  CA  ARG A  95     -36.500  28.912  -9.497  1.00 67.42           C  
ATOM    758  C   ARG A  95     -37.961  29.317  -9.340  1.00 77.07           C  
ATOM    759  O   ARG A  95     -38.531  29.201  -8.249  1.00 80.66           O  
ATOM    760  CB  ARG A  95     -35.603  30.149  -9.555  1.00 64.79           C  
ATOM    761  CG  ARG A  95     -35.761  31.057  -8.345  1.00 70.19           C  
ATOM    762  CD  ARG A  95     -34.827  32.252  -8.401  1.00 79.59           C  
ATOM    763  NE  ARG A  95     -34.957  32.988  -9.654  1.00 92.54           N  
ATOM    764  CZ  ARG A  95     -35.915  33.874  -9.906  1.00102.42           C  
ATOM    765  NH1 ARG A  95     -36.840  34.136  -8.991  1.00103.77           N  
ATOM    766  NH2 ARG A  95     -35.952  34.495 -11.076  1.00106.69           N  
ATOM    767  N   LEU A  96     -38.585  29.799 -10.420  1.00 77.72           N  
ATOM    768  CA  LEU A  96     -39.991  30.191 -10.349  1.00 76.24           C  
ATOM    769  C   LEU A  96     -40.874  29.019  -9.940  1.00 83.32           C  
ATOM    770  O   LEU A  96     -41.814  29.186  -9.153  1.00 90.02           O  
ATOM    771  CB  LEU A  96     -40.452  30.758 -11.692  1.00 74.72           C  
ATOM    772  CG  LEU A  96     -40.151  32.225 -12.002  1.00 76.00           C  
ATOM    773  CD1 LEU A  96     -40.792  32.625 -13.323  1.00 76.62           C  
ATOM    774  CD2 LEU A  96     -40.633  33.126 -10.876  1.00 75.45           C  
ATOM    775  N   VAL A  97     -40.590  27.826 -10.466  1.00 77.56           N  
ATOM    776  CA  VAL A  97     -41.380  26.649 -10.112  1.00 72.75           C  
ATOM    777  C   VAL A  97     -41.200  26.317  -8.636  1.00 73.66           C  
ATOM    778  O   VAL A  97     -42.174  26.085  -7.911  1.00 77.50           O  
ATOM    779  CB  VAL A  97     -41.001  25.458 -11.011  1.00 67.31           C  
ATOM    780  CG1 VAL A  97     -41.717  24.201 -10.553  1.00 67.84           C  
ATOM    781  CG2 VAL A  97     -41.335  25.761 -12.463  1.00 59.92           C  
ATOM    782  N   CYS A  98     -39.950  26.297  -8.169  1.00 72.95           N  
ATOM    783  CA  CYS A  98     -39.691  26.015  -6.761  1.00 75.36           C  
ATOM    784  C   CYS A  98     -40.294  27.087  -5.861  1.00 77.74           C  
ATOM    785  O   CYS A  98     -40.851  26.777  -4.802  1.00 80.01           O  
ATOM    786  CB  CYS A  98     -38.188  25.895  -6.518  1.00 76.98           C  
ATOM    787  SG  CYS A  98     -37.430  24.407  -7.207  1.00 77.84           S  
ATOM    788  N   GLU A  99     -40.196  28.355  -6.267  1.00 77.19           N  
ATOM    789  CA  GLU A  99     -40.775  29.431  -5.469  1.00 71.49           C  
ATOM    790  C   GLU A  99     -42.289  29.299  -5.379  1.00 77.03           C  
ATOM    791  O   GLU A  99     -42.872  29.481  -4.304  1.00 83.81           O  
ATOM    792  CB  GLU A  99     -40.390  30.789  -6.058  1.00 66.60           C  
ATOM    793  CG  GLU A  99     -38.952  31.197  -5.792  1.00 71.76           C  
ATOM    794  CD  GLU A  99     -38.545  32.433  -6.571  1.00 80.98           C  
ATOM    795  OE1 GLU A  99     -39.265  32.800  -7.524  1.00 86.99           O  
ATOM    796  OE2 GLU A  99     -37.507  33.038  -6.231  1.00 79.96           O  
ATOM    797  N   SER A 100     -42.943  28.971  -6.495  1.00 73.17           N  
ATOM    798  CA  SER A 100     -44.398  28.868  -6.491  1.00 72.46           C  
ATOM    799  C   SER A 100     -44.878  27.624  -5.752  1.00 71.87           C  
ATOM    800  O   SER A 100     -45.956  27.644  -5.146  1.00 71.98           O  
ATOM    801  CB  SER A 100     -44.926  28.868  -7.926  1.00 76.45           C  
ATOM    802  OG  SER A 100     -44.483  30.014  -8.632  1.00 77.03           O  
ATOM    803  N   LEU A 101     -44.103  26.538  -5.793  1.00 73.99           N  
ATOM    804  CA  LEU A 101     -44.510  25.315  -5.109  1.00 70.76           C  
ATOM    805  C   LEU A 101     -44.420  25.468  -3.597  1.00 72.53           C  
ATOM    806  O   LEU A 101     -45.249  24.921  -2.861  1.00 71.53           O  
ATOM    807  CB  LEU A 101     -43.649  24.141  -5.575  1.00 69.48           C  
ATOM    808  CG  LEU A 101     -43.885  23.604  -6.985  1.00 69.39           C  
ATOM    809  CD1 LEU A 101     -42.742  22.691  -7.387  1.00 62.75           C  
ATOM    810  CD2 LEU A 101     -45.214  22.873  -7.066  1.00 76.74           C  
ATOM    811  N   ILE A 102     -43.424  26.208  -3.118  1.00 79.03           N  
ATOM    812  CA  ILE A 102     -43.212  26.346  -1.683  1.00 82.26           C  
ATOM    813  C   ILE A 102     -44.026  27.496  -1.090  1.00 85.32           C  
ATOM    814  O   ILE A 102     -44.478  27.405   0.056  1.00 93.74           O  
ATOM    815  CB  ILE A 102     -41.709  26.511  -1.399  1.00 81.09           C  
ATOM    816  CG1 ILE A 102     -40.941  25.319  -1.976  1.00 74.00           C  
ATOM    817  CG2 ILE A 102     -41.445  26.635   0.096  1.00 84.60           C  
ATOM    818  CD1 ILE A 102     -39.457  25.551  -2.118  1.00 73.71           C  
ATOM    819  N   ASN A 103     -44.243  28.572  -1.850  1.00 81.42           N  
ATOM    820  CA  ASN A 103     -45.051  29.689  -1.373  1.00 76.86           C  
ATOM    821  C   ASN A 103     -46.548  29.414  -1.428  1.00 80.85           C  
ATOM    822  O   ASN A 103     -47.327  30.241  -0.942  1.00 79.63           O  
ATOM    823  CB  ASN A 103     -44.746  30.951  -2.184  1.00 73.24           C  
ATOM    824  CG  ASN A 103     -43.324  31.437  -1.998  1.00 73.74           C  
ATOM    825  OD1 ASN A 103     -42.721  31.243  -0.943  1.00 76.77           O  
ATOM    826  ND2 ASN A 103     -42.781  32.078  -3.026  1.00 70.80           N  
ATOM    827  N   SER A 104     -46.967  28.287  -2.001  1.00 83.20           N  
ATOM    828  CA  SER A 104     -48.388  28.010  -2.164  1.00 85.10           C  
ATOM    829  C   SER A 104     -49.073  27.877  -0.809  1.00 88.21           C  
ATOM    830  O   SER A 104     -48.601  27.153   0.073  1.00 89.31           O  
ATOM    831  CB  SER A 104     -48.584  26.735  -2.983  1.00 81.07           C  
ATOM    832  OG  SER A 104     -49.960  26.458  -3.175  1.00 83.24           O  
ATOM    833  N   ASP A 105     -50.192  28.584  -0.646  1.00 91.07           N  
ATOM    834  CA  ASP A 105     -50.963  28.510   0.588  1.00 97.65           C  
ATOM    835  C   ASP A 105     -51.794  27.238   0.690  1.00 98.50           C  
ATOM    836  O   ASP A 105     -52.372  26.977   1.751  1.00 95.12           O  
ATOM    837  CB  ASP A 105     -51.869  29.738   0.717  1.00101.98           C  
ATOM    838  CG  ASP A 105     -52.662  30.016  -0.546  1.00107.58           C  
ATOM    839  OD1 ASP A 105     -52.562  29.219  -1.503  1.00111.97           O  
ATOM    840  OD2 ASP A 105     -53.383  31.034  -0.583  1.00107.07           O  
ATOM    841  N   THR A 106     -51.874  26.448  -0.382  1.00 99.39           N  
ATOM    842  CA  THR A 106     -52.484  25.128  -0.304  1.00 94.54           C  
ATOM    843  C   THR A 106     -51.522  24.090   0.260  1.00 90.15           C  
ATOM    844  O   THR A 106     -51.969  23.081   0.815  1.00 89.89           O  
ATOM    845  CB  THR A 106     -52.972  24.695  -1.690  1.00 95.26           C  
ATOM    846  OG1 THR A 106     -53.723  25.760  -2.286  1.00 96.38           O  
ATOM    847  CG2 THR A 106     -53.861  23.461  -1.593  1.00 97.91           C  
ATOM    848  N   LEU A 107     -50.217  24.326   0.148  1.00 89.48           N  
ATOM    849  CA  LEU A 107     -49.208  23.406   0.665  1.00 90.25           C  
ATOM    850  C   LEU A 107     -49.179  23.496   2.185  1.00 95.72           C  
ATOM    851  O   LEU A 107     -48.656  24.455   2.757  1.00 97.92           O  
ATOM    852  CB  LEU A 107     -47.841  23.727   0.071  1.00 82.62           C  
ATOM    853  CG  LEU A 107     -46.685  22.875   0.598  1.00 77.37           C  
ATOM    854  CD1 LEU A 107     -46.940  21.400   0.325  1.00 73.96           C  
ATOM    855  CD2 LEU A 107     -45.361  23.320  -0.006  1.00 72.17           C  
ATOM    856  N   GLU A 108     -49.745  22.490   2.845  1.00 96.62           N  
ATOM    857  CA  GLU A 108     -49.739  22.397   4.295  1.00101.74           C  
ATOM    858  C   GLU A 108     -49.177  21.045   4.706  1.00 99.82           C  
ATOM    859  O   GLU A 108     -49.282  20.062   3.967  1.00100.79           O  
ATOM    860  CB  GLU A 108     -51.148  22.575   4.878  1.00111.83           C  
ATOM    861  CG  GLU A 108     -51.793  23.914   4.564  1.00118.65           C  
ATOM    862  CD  GLU A 108     -53.254  23.960   4.966  1.00124.74           C  
ATOM    863  OE1 GLU A 108     -53.826  22.885   5.243  1.00126.02           O  
ATOM    864  OE2 GLU A 108     -53.829  25.068   5.005  1.00127.60           O  
ATOM    865  N   TRP A 109     -48.574  21.003   5.896  1.00 97.81           N  
ATOM    866  CA  TRP A 109     -48.044  19.746   6.409  1.00 98.10           C  
ATOM    867  C   TRP A 109     -49.145  18.729   6.676  1.00104.43           C  
ATOM    868  O   TRP A 109     -48.874  17.523   6.683  1.00105.65           O  
ATOM    869  CB  TRP A 109     -47.242  19.993   7.686  1.00 95.35           C  
ATOM    870  CG  TRP A 109     -48.093  20.336   8.866  1.00 95.27           C  
ATOM    871  CD1 TRP A 109     -48.498  21.580   9.250  1.00 97.77           C  
ATOM    872  CD2 TRP A 109     -48.646  19.421   9.818  1.00 94.85           C  
ATOM    873  NE1 TRP A 109     -49.269  21.497  10.384  1.00 98.99           N  
ATOM    874  CE2 TRP A 109     -49.374  20.181  10.753  1.00 98.00           C  
ATOM    875  CE3 TRP A 109     -48.595  18.032   9.971  1.00 95.54           C  
ATOM    876  CZ2 TRP A 109     -50.049  19.600  11.825  1.00100.99           C  
ATOM    877  CZ3 TRP A 109     -49.264  17.456  11.036  1.00 97.14           C  
ATOM    878  CH2 TRP A 109     -49.980  18.240  11.949  1.00 99.16           C  
ATOM    879  N   GLU A 110     -50.379  19.189   6.901  1.00109.51           N  
ATOM    880  CA  GLU A 110     -51.492  18.267   7.092  1.00110.78           C  
ATOM    881  C   GLU A 110     -51.878  17.580   5.787  1.00102.17           C  
ATOM    882  O   GLU A 110     -52.382  16.451   5.808  1.00 98.37           O  
ATOM    883  CB  GLU A 110     -52.683  19.012   7.695  1.00119.22           C  
ATOM    884  CG  GLU A 110     -52.361  19.674   9.030  1.00126.92           C  
ATOM    885  CD  GLU A 110     -53.530  20.445   9.609  1.00136.56           C  
ATOM    886  OE1 GLU A 110     -54.602  20.472   8.970  1.00138.91           O  
ATOM    887  OE2 GLU A 110     -53.375  21.025  10.706  1.00139.08           O  
ATOM    888  N   ARG A 111     -51.654  18.239   4.649  1.00 95.97           N  
ATOM    889  CA  ARG A 111     -51.742  17.593   3.339  1.00 91.49           C  
ATOM    890  C   ARG A 111     -50.526  16.680   3.200  1.00 96.44           C  
ATOM    891  O   ARG A 111     -49.526  17.007   2.558  1.00 96.55           O  
ATOM    892  CB  ARG A 111     -51.799  18.632   2.224  1.00 82.15           C  
ATOM    893  CG  ARG A 111     -53.139  19.336   2.077  1.00 68.64           C  
ATOM    894  CD  ARG A 111     -54.206  18.357   1.624  1.00 82.19           C  
ATOM    895  NE  ARG A 111     -53.774  17.591   0.457  1.00 88.77           N  
ATOM    896  CZ  ARG A 111     -54.433  16.550  -0.043  1.00 90.58           C  
ATOM    897  NH1 ARG A 111     -55.562  16.141   0.522  1.00 85.28           N  
ATOM    898  NH2 ARG A 111     -53.963  15.915  -1.107  1.00 88.74           N  
ATOM    899  N   THR A 112     -50.625  15.500   3.820  1.00 96.67           N  
ATOM    900  CA  THR A 112     -49.441  14.671   4.035  1.00 94.63           C  
ATOM    901  C   THR A 112     -48.860  14.133   2.732  1.00 96.58           C  
ATOM    902  O   THR A 112     -47.644  13.933   2.640  1.00100.54           O  
ATOM    903  CB  THR A 112     -49.771  13.519   4.988  1.00 96.41           C  
ATOM    904  OG1 THR A 112     -48.600  12.721   5.200  1.00 95.92           O  
ATOM    905  CG2 THR A 112     -50.884  12.646   4.424  1.00102.05           C  
ATOM    906  N   GLN A 113     -49.693  13.895   1.719  1.00 97.65           N  
ATOM    907  CA  GLN A 113     -49.177  13.367   0.462  1.00101.41           C  
ATOM    908  C   GLN A 113     -48.733  14.471  -0.489  1.00102.97           C  
ATOM    909  O   GLN A 113     -47.724  14.315  -1.187  1.00102.68           O  
ATOM    910  CB  GLN A 113     -50.224  12.481  -0.216  1.00109.83           C  
ATOM    911  CG  GLN A 113     -49.699  11.748  -1.443  1.00119.59           C  
ATOM    912  CD  GLN A 113     -48.490  10.881  -1.135  1.00126.51           C  
ATOM    913  OE1 GLN A 113     -47.371  11.183  -1.552  1.00123.27           O  
ATOM    914  NE2 GLN A 113     -48.713   9.794  -0.406  1.00133.00           N  
ATOM    915  N   LEU A 114     -49.468  15.586  -0.534  1.00 99.41           N  
ATOM    916  CA  LEU A 114     -49.020  16.729  -1.322  1.00 88.35           C  
ATOM    917  C   LEU A 114     -47.699  17.274  -0.798  1.00 82.23           C  
ATOM    918  O   LEU A 114     -46.870  17.754  -1.580  1.00 80.50           O  
ATOM    919  CB  LEU A 114     -50.087  17.824  -1.318  1.00 82.61           C  
ATOM    920  CG  LEU A 114     -49.735  19.122  -2.050  1.00 78.02           C  
ATOM    921  CD1 LEU A 114     -49.510  18.862  -3.532  1.00 77.58           C  
ATOM    922  CD2 LEU A 114     -50.812  20.176  -1.843  1.00 74.20           C  
ATOM    923  N   TRP A 115     -47.485  17.197   0.517  1.00 80.00           N  
ATOM    924  CA  TRP A 115     -46.223  17.634   1.103  1.00 75.35           C  
ATOM    925  C   TRP A 115     -45.055  16.827   0.552  1.00 84.71           C  
ATOM    926  O   TRP A 115     -44.058  17.392   0.087  1.00 92.19           O  
ATOM    927  CB  TRP A 115     -46.298  17.515   2.626  1.00 72.47           C  
ATOM    928  CG  TRP A 115     -45.033  17.867   3.353  1.00 75.91           C  
ATOM    929  CD1 TRP A 115     -43.971  17.044   3.599  1.00 79.10           C  
ATOM    930  CD2 TRP A 115     -44.709  19.128   3.951  1.00 72.75           C  
ATOM    931  NE1 TRP A 115     -43.003  17.719   4.303  1.00 80.37           N  
ATOM    932  CE2 TRP A 115     -43.432  19.000   4.532  1.00 78.34           C  
ATOM    933  CE3 TRP A 115     -45.373  20.355   4.046  1.00 68.08           C  
ATOM    934  CZ2 TRP A 115     -42.806  20.051   5.199  1.00 81.03           C  
ATOM    935  CZ3 TRP A 115     -44.750  21.396   4.709  1.00 69.72           C  
ATOM    936  CH2 TRP A 115     -43.480  21.238   5.276  1.00 76.43           C  
ATOM    937  N   ALA A 116     -45.165  15.497   0.587  1.00 85.66           N  
ATOM    938  CA  ALA A 116     -44.078  14.647   0.110  1.00 82.08           C  
ATOM    939  C   ALA A 116     -43.860  14.816  -1.389  1.00 83.26           C  
ATOM    940  O   ALA A 116     -42.721  14.943  -1.852  1.00 84.22           O  
ATOM    941  CB  ALA A 116     -44.367  13.186   0.452  1.00 80.72           C  
ATOM    942  N   LEU A 117     -44.947  14.821  -2.167  1.00 85.03           N  
ATOM    943  CA  LEU A 117     -44.822  14.956  -3.615  1.00 83.53           C  
ATOM    944  C   LEU A 117     -44.231  16.304  -4.009  1.00 84.64           C  
ATOM    945  O   LEU A 117     -43.499  16.392  -5.002  1.00 83.97           O  
ATOM    946  CB  LEU A 117     -46.185  14.764  -4.281  1.00 80.20           C  
ATOM    947  CG  LEU A 117     -46.799  13.364  -4.208  1.00 75.57           C  
ATOM    948  CD1 LEU A 117     -48.180  13.358  -4.837  1.00 76.07           C  
ATOM    949  CD2 LEU A 117     -45.900  12.345  -4.889  1.00 68.21           C  
ATOM    950  N   THR A 118     -44.534  17.360  -3.251  1.00 83.78           N  
ATOM    951  CA  THR A 118     -44.009  18.682  -3.583  1.00 84.07           C  
ATOM    952  C   THR A 118     -42.504  18.750  -3.351  1.00 85.48           C  
ATOM    953  O   THR A 118     -41.753  19.205  -4.222  1.00 88.66           O  
ATOM    954  CB  THR A 118     -44.726  19.758  -2.766  1.00 78.86           C  
ATOM    955  OG1 THR A 118     -46.120  19.763  -3.097  1.00 78.77           O  
ATOM    956  CG2 THR A 118     -44.141  21.129  -3.063  1.00 75.21           C  
ATOM    957  N   PHE A 119     -42.044  18.300  -2.183  1.00 81.98           N  
ATOM    958  CA  PHE A 119     -40.624  18.378  -1.866  1.00 79.12           C  
ATOM    959  C   PHE A 119     -39.797  17.330  -2.599  1.00 80.46           C  
ATOM    960  O   PHE A 119     -38.592  17.534  -2.784  1.00 80.29           O  
ATOM    961  CB  PHE A 119     -40.415  18.258  -0.356  1.00 73.22           C  
ATOM    962  CG  PHE A 119     -40.846  19.478   0.407  1.00 74.66           C  
ATOM    963  CD1 PHE A 119     -40.022  20.589   0.483  1.00 74.08           C  
ATOM    964  CD2 PHE A 119     -42.075  19.517   1.044  1.00 75.28           C  
ATOM    965  CE1 PHE A 119     -40.417  21.716   1.183  1.00 73.87           C  
ATOM    966  CE2 PHE A 119     -42.474  20.640   1.744  1.00 71.34           C  
ATOM    967  CZ  PHE A 119     -41.645  21.740   1.814  1.00 68.26           C  
ATOM    968  N   LYS A 120     -40.406  16.217  -3.016  1.00 77.26           N  
ATOM    969  CA  LYS A 120     -39.717  15.316  -3.933  1.00 77.22           C  
ATOM    970  C   LYS A 120     -39.502  15.974  -5.288  1.00 81.67           C  
ATOM    971  O   LYS A 120     -38.499  15.703  -5.957  1.00 87.15           O  
ATOM    972  CB  LYS A 120     -40.501  14.013  -4.093  1.00 73.05           C  
ATOM    973  CG  LYS A 120     -40.410  13.072  -2.902  1.00 70.94           C  
ATOM    974  CD  LYS A 120     -41.355  11.891  -3.064  1.00 78.94           C  
ATOM    975  CE  LYS A 120     -41.424  11.054  -1.796  1.00 83.69           C  
ATOM    976  NZ  LYS A 120     -42.514  10.037  -1.859  1.00 79.06           N  
ATOM    977  N   LEU A 121     -40.429  16.841  -5.704  1.00 76.05           N  
ATOM    978  CA  LEU A 121     -40.246  17.582  -6.946  1.00 72.71           C  
ATOM    979  C   LEU A 121     -39.201  18.678  -6.784  1.00 82.44           C  
ATOM    980  O   LEU A 121     -38.390  18.909  -7.689  1.00 86.91           O  
ATOM    981  CB  LEU A 121     -41.577  18.176  -7.405  1.00 65.91           C  
ATOM    982  CG  LEU A 121     -41.506  19.033  -8.669  1.00 62.29           C  
ATOM    983  CD1 LEU A 121     -40.883  18.239  -9.795  1.00 63.02           C  
ATOM    984  CD2 LEU A 121     -42.881  19.529  -9.071  1.00 62.90           C  
ATOM    985  N   VAL A 122     -39.211  19.368  -5.640  1.00 79.40           N  
ATOM    986  CA  VAL A 122     -38.193  20.381  -5.372  1.00 72.54           C  
ATOM    987  C   VAL A 122     -36.806  19.751  -5.382  1.00 72.42           C  
ATOM    988  O   VAL A 122     -35.847  20.332  -5.903  1.00 74.39           O  
ATOM    989  CB  VAL A 122     -38.485  21.093  -4.037  1.00 70.99           C  
ATOM    990  CG1 VAL A 122     -37.350  22.037  -3.673  1.00 73.68           C  
ATOM    991  CG2 VAL A 122     -39.798  21.852  -4.114  1.00 71.64           C  
ATOM    992  N   ARG A 123     -36.684  18.544  -4.825  1.00 70.77           N  
ATOM    993  CA  ARG A 123     -35.390  17.872  -4.767  1.00 68.04           C  
ATOM    994  C   ARG A 123     -34.826  17.604  -6.159  1.00 67.26           C  
ATOM    995  O   ARG A 123     -33.603  17.598  -6.342  1.00 66.99           O  
ATOM    996  CB  ARG A 123     -35.524  16.568  -3.978  1.00 71.45           C  
ATOM    997  CG  ARG A 123     -34.258  15.727  -3.900  1.00 77.01           C  
ATOM    998  CD  ARG A 123     -33.099  16.508  -3.301  1.00 86.07           C  
ATOM    999  NE  ARG A 123     -31.923  15.665  -3.111  1.00 85.08           N  
ATOM   1000  CZ  ARG A 123     -31.033  15.398  -4.061  1.00 85.05           C  
ATOM   1001  NH1 ARG A 123     -31.182  15.908  -5.276  1.00 80.33           N  
ATOM   1002  NH2 ARG A 123     -29.993  14.619  -3.796  1.00 89.72           N  
ATOM   1003  N   LYS A 124     -35.692  17.402  -7.152  1.00 70.35           N  
ATOM   1004  CA  LYS A 124     -35.215  17.083  -8.494  1.00 69.65           C  
ATOM   1005  C   LYS A 124     -34.682  18.313  -9.220  1.00 67.28           C  
ATOM   1006  O   LYS A 124     -33.638  18.241  -9.877  1.00 74.76           O  
ATOM   1007  CB  LYS A 124     -36.333  16.437  -9.314  1.00 78.96           C  
ATOM   1008  CG  LYS A 124     -36.732  15.047  -8.851  1.00 84.78           C  
ATOM   1009  CD  LYS A 124     -37.741  14.419  -9.803  1.00 90.94           C  
ATOM   1010  CE  LYS A 124     -37.173  14.295 -11.209  1.00 93.01           C  
ATOM   1011  NZ  LYS A 124     -38.118  13.614 -12.138  1.00 92.65           N  
ATOM   1012  N   ILE A 125     -35.373  19.450  -9.109  1.00 67.24           N  
ATOM   1013  CA  ILE A 125     -35.096  20.598  -9.970  1.00 73.35           C  
ATOM   1014  C   ILE A 125     -34.358  21.733  -9.269  1.00 71.42           C  
ATOM   1015  O   ILE A 125     -33.858  22.638  -9.956  1.00 74.85           O  
ATOM   1016  CB  ILE A 125     -36.398  21.148 -10.593  1.00 72.24           C  
ATOM   1017  CG1 ILE A 125     -37.340  21.663  -9.503  1.00 68.81           C  
ATOM   1018  CG2 ILE A 125     -37.083  20.077 -11.426  1.00 71.31           C  
ATOM   1019  CD1 ILE A 125     -38.623  22.261 -10.044  1.00 65.32           C  
ATOM   1020  N   ILE A 126     -34.270  21.723  -7.936  1.00 61.60           N  
ATOM   1021  CA  ILE A 126     -33.664  22.848  -7.227  1.00 68.29           C  
ATOM   1022  C   ILE A 126     -32.179  22.978  -7.535  1.00 75.35           C  
ATOM   1023  O   ILE A 126     -31.598  24.053  -7.335  1.00 85.79           O  
ATOM   1024  CB  ILE A 126     -33.901  22.726  -5.705  1.00 68.65           C  
ATOM   1025  CG1 ILE A 126     -33.679  24.075  -5.017  1.00 69.60           C  
ATOM   1026  CG2 ILE A 126     -33.000  21.659  -5.103  1.00 64.33           C  
ATOM   1027  CD1 ILE A 126     -33.918  24.049  -3.529  1.00 69.21           C  
ATOM   1028  N   GLY A 127     -31.548  21.909  -8.030  1.00 72.26           N  
ATOM   1029  CA  GLY A 127     -30.142  21.969  -8.384  1.00 69.84           C  
ATOM   1030  C   GLY A 127     -29.820  22.980  -9.466  1.00 70.58           C  
ATOM   1031  O   GLY A 127     -28.698  23.496  -9.501  1.00 74.32           O  
ATOM   1032  N   GLY A 128     -30.779  23.287 -10.338  1.00 67.18           N  
ATOM   1033  CA  GLY A 128     -30.556  24.247 -11.397  1.00 68.69           C  
ATOM   1034  C   GLY A 128     -30.808  25.694 -11.041  1.00 73.13           C  
ATOM   1035  O   GLY A 128     -30.753  26.555 -11.923  1.00 75.99           O  
ATOM   1036  N   VAL A 129     -31.084  25.988  -9.779  1.00 70.76           N  
ATOM   1037  CA  VAL A 129     -31.322  27.351  -9.318  1.00 71.95           C  
ATOM   1038  C   VAL A 129     -29.989  27.980  -8.938  1.00 73.08           C  
ATOM   1039  O   VAL A 129     -29.103  27.306  -8.399  1.00 74.72           O  
ATOM   1040  CB  VAL A 129     -32.306  27.356  -8.131  1.00 72.60           C  
ATOM   1041  CG1 VAL A 129     -32.577  28.774  -7.654  1.00 70.64           C  
ATOM   1042  CG2 VAL A 129     -33.605  26.660  -8.513  1.00 74.02           C  
ATOM   1043  N   ASP A 130     -29.838  29.271  -9.227  1.00 72.18           N  
ATOM   1044  CA  ASP A 130     -28.620  29.978  -8.863  1.00 72.62           C  
ATOM   1045  C   ASP A 130     -28.486  30.065  -7.344  1.00 69.21           C  
ATOM   1046  O   ASP A 130     -29.457  29.915  -6.597  1.00 70.90           O  
ATOM   1047  CB  ASP A 130     -28.599  31.378  -9.479  1.00 82.24           C  
ATOM   1048  CG  ASP A 130     -29.639  32.299  -8.874  1.00 92.73           C  
ATOM   1049  OD1 ASP A 130     -30.750  31.825  -8.558  1.00 94.80           O  
ATOM   1050  OD2 ASP A 130     -29.339  33.502  -8.717  1.00 97.32           O  
ATOM   1051  N   TYR A 131     -27.254  30.322  -6.892  1.00 71.35           N  
ATOM   1052  CA  TYR A 131     -26.947  30.216  -5.468  1.00 76.17           C  
ATOM   1053  C   TYR A 131     -27.740  31.214  -4.633  1.00 76.60           C  
ATOM   1054  O   TYR A 131     -28.072  30.924  -3.478  1.00 78.14           O  
ATOM   1055  CB  TYR A 131     -25.444  30.392  -5.236  1.00 75.92           C  
ATOM   1056  CG  TYR A 131     -24.905  31.781  -5.506  1.00 74.46           C  
ATOM   1057  CD1 TYR A 131     -24.676  32.221  -6.804  1.00 73.82           C  
ATOM   1058  CD2 TYR A 131     -24.600  32.643  -4.460  1.00 70.63           C  
ATOM   1059  CE1 TYR A 131     -24.175  33.486  -7.053  1.00 71.83           C  
ATOM   1060  CE2 TYR A 131     -24.097  33.909  -4.699  1.00 71.98           C  
ATOM   1061  CZ  TYR A 131     -23.886  34.326  -5.997  1.00 75.18           C  
ATOM   1062  OH  TYR A 131     -23.387  35.585  -6.240  1.00 77.10           O  
ATOM   1063  N   LYS A 132     -28.057  32.384  -5.189  1.00 77.51           N  
ATOM   1064  CA  LYS A 132     -28.878  33.337  -4.449  1.00 75.67           C  
ATOM   1065  C   LYS A 132     -30.314  32.845  -4.327  1.00 73.05           C  
ATOM   1066  O   LYS A 132     -30.936  32.983  -3.267  1.00 69.94           O  
ATOM   1067  CB  LYS A 132     -28.825  34.711  -5.116  1.00 79.07           C  
ATOM   1068  CG  LYS A 132     -27.577  35.506  -4.767  1.00 83.43           C  
ATOM   1069  CD  LYS A 132     -27.551  36.859  -5.459  1.00 90.16           C  
ATOM   1070  CE  LYS A 132     -27.279  36.716  -6.947  1.00 97.21           C  
ATOM   1071  NZ  LYS A 132     -27.046  38.038  -7.593  1.00101.20           N  
ATOM   1072  N   GLY A 133     -30.856  32.261  -5.398  1.00 75.40           N  
ATOM   1073  CA  GLY A 133     -32.189  31.690  -5.323  1.00 70.01           C  
ATOM   1074  C   GLY A 133     -32.265  30.476  -4.420  1.00 67.87           C  
ATOM   1075  O   GLY A 133     -33.293  30.240  -3.779  1.00 72.41           O  
ATOM   1076  N   VAL A 134     -31.187  29.692  -4.356  1.00 57.82           N  
ATOM   1077  CA  VAL A 134     -31.152  28.551  -3.447  1.00 60.14           C  
ATOM   1078  C   VAL A 134     -31.151  29.024  -1.998  1.00 69.90           C  
ATOM   1079  O   VAL A 134     -31.751  28.390  -1.122  1.00 79.53           O  
ATOM   1080  CB  VAL A 134     -29.938  27.657  -3.762  1.00 61.00           C  
ATOM   1081  CG1 VAL A 134     -29.808  26.542  -2.737  1.00 57.40           C  
ATOM   1082  CG2 VAL A 134     -30.065  27.076  -5.161  1.00 55.80           C  
ATOM   1083  N   ARG A 135     -30.488  30.151  -1.723  1.00 71.03           N  
ATOM   1084  CA  ARG A 135     -30.547  30.729  -0.384  1.00 72.05           C  
ATOM   1085  C   ARG A 135     -31.952  31.225  -0.060  1.00 74.74           C  
ATOM   1086  O   ARG A 135     -32.424  31.070   1.073  1.00 78.03           O  
ATOM   1087  CB  ARG A 135     -29.534  31.866  -0.251  1.00 75.46           C  
ATOM   1088  CG  ARG A 135     -29.628  32.602   1.076  1.00 86.98           C  
ATOM   1089  CD  ARG A 135     -28.556  33.664   1.226  1.00 97.80           C  
ATOM   1090  NE  ARG A 135     -28.618  34.675   0.175  1.00107.75           N  
ATOM   1091  CZ  ARG A 135     -29.379  35.763   0.227  1.00115.68           C  
ATOM   1092  NH1 ARG A 135     -30.155  35.982   1.280  1.00123.64           N  
ATOM   1093  NH2 ARG A 135     -29.367  36.630  -0.775  1.00113.72           N  
ATOM   1094  N   ASP A 136     -32.633  31.824  -1.039  1.00 70.79           N  
ATOM   1095  CA  ASP A 136     -34.011  32.256  -0.829  1.00 71.61           C  
ATOM   1096  C   ASP A 136     -34.910  31.071  -0.504  1.00 73.30           C  
ATOM   1097  O   ASP A 136     -35.688  31.108   0.456  1.00 73.03           O  
ATOM   1098  CB  ASP A 136     -34.526  32.994  -2.065  1.00 70.36           C  
ATOM   1099  CG  ASP A 136     -33.742  34.253  -2.361  1.00 71.05           C  
ATOM   1100  OD1 ASP A 136     -33.148  34.819  -1.420  1.00 69.78           O  
ATOM   1101  OD2 ASP A 136     -33.724  34.678  -3.536  1.00 71.47           O  
ATOM   1102  N   LEU A 137     -34.810  30.003  -1.298  1.00 69.97           N  
ATOM   1103  CA  LEU A 137     -35.621  28.817  -1.048  1.00 71.62           C  
ATOM   1104  C   LEU A 137     -35.231  28.129   0.254  1.00 75.28           C  
ATOM   1105  O   LEU A 137     -36.075  27.490   0.889  1.00 76.81           O  
ATOM   1106  CB  LEU A 137     -35.502  27.848  -2.222  1.00 67.31           C  
ATOM   1107  CG  LEU A 137     -36.039  28.374  -3.553  1.00 61.71           C  
ATOM   1108  CD1 LEU A 137     -35.581  27.486  -4.694  1.00 53.20           C  
ATOM   1109  CD2 LEU A 137     -37.558  28.469  -3.512  1.00 56.85           C  
ATOM   1110  N   LEU A 138     -33.968  28.250   0.671  1.00 69.22           N  
ATOM   1111  CA  LEU A 138     -33.558  27.667   1.943  1.00 72.47           C  
ATOM   1112  C   LEU A 138     -34.288  28.311   3.114  1.00 83.61           C  
ATOM   1113  O   LEU A 138     -34.611  27.632   4.096  1.00 93.46           O  
ATOM   1114  CB  LEU A 138     -32.047  27.801   2.125  1.00 74.02           C  
ATOM   1115  CG  LEU A 138     -31.505  27.264   3.450  1.00 73.60           C  
ATOM   1116  CD1 LEU A 138     -31.703  25.758   3.547  1.00 73.86           C  
ATOM   1117  CD2 LEU A 138     -30.048  27.630   3.622  1.00 68.03           C  
ATOM   1118  N   LYS A 139     -34.569  29.612   3.027  1.00 81.77           N  
ATOM   1119  CA  LYS A 139     -35.249  30.292   4.125  1.00 83.90           C  
ATOM   1120  C   LYS A 139     -36.701  29.845   4.233  1.00 86.46           C  
ATOM   1121  O   LYS A 139     -37.180  29.517   5.324  1.00 93.41           O  
ATOM   1122  CB  LYS A 139     -35.169  31.808   3.942  1.00 84.05           C  
ATOM   1123  CG  LYS A 139     -35.634  32.603   5.154  1.00 87.57           C  
ATOM   1124  CD  LYS A 139     -35.586  34.101   4.889  1.00 88.41           C  
ATOM   1125  CE  LYS A 139     -36.692  34.533   3.939  1.00 86.63           C  
ATOM   1126  NZ  LYS A 139     -38.041  34.326   4.537  1.00 85.39           N  
ATOM   1127  N   VAL A 140     -37.417  29.817   3.108  1.00 81.81           N  
ATOM   1128  CA  VAL A 140     -38.846  29.516   3.146  1.00 77.49           C  
ATOM   1129  C   VAL A 140     -39.087  28.042   3.456  1.00 75.49           C  
ATOM   1130  O   VAL A 140     -40.063  27.694   4.130  1.00 78.80           O  
ATOM   1131  CB  VAL A 140     -39.521  29.939   1.829  1.00 74.05           C  
ATOM   1132  CG1 VAL A 140     -39.478  31.448   1.680  1.00 65.45           C  
ATOM   1133  CG2 VAL A 140     -38.855  29.269   0.640  1.00 81.13           C  
ATOM   1134  N   ILE A 141     -38.216  27.154   2.970  1.00 74.89           N  
ATOM   1135  CA  ILE A 141     -38.369  25.734   3.278  1.00 75.34           C  
ATOM   1136  C   ILE A 141     -38.191  25.493   4.771  1.00 78.15           C  
ATOM   1137  O   ILE A 141     -38.946  24.732   5.387  1.00 79.78           O  
ATOM   1138  CB  ILE A 141     -37.387  24.892   2.442  1.00 74.97           C  
ATOM   1139  CG1 ILE A 141     -37.789  24.916   0.968  1.00 71.21           C  
ATOM   1140  CG2 ILE A 141     -37.360  23.460   2.935  1.00 81.79           C  
ATOM   1141  CD1 ILE A 141     -36.817  24.199   0.059  1.00 64.12           C  
ATOM   1142  N   LEU A 142     -37.197  26.145   5.379  1.00 80.28           N  
ATOM   1143  CA  LEU A 142     -37.026  26.039   6.824  1.00 81.55           C  
ATOM   1144  C   LEU A 142     -38.187  26.682   7.573  1.00 91.96           C  
ATOM   1145  O   LEU A 142     -38.490  26.281   8.703  1.00100.84           O  
ATOM   1146  CB  LEU A 142     -35.701  26.674   7.246  1.00 75.90           C  
ATOM   1147  CG  LEU A 142     -34.421  25.965   6.801  1.00 71.81           C  
ATOM   1148  CD1 LEU A 142     -33.207  26.829   7.089  1.00 68.20           C  
ATOM   1149  CD2 LEU A 142     -34.287  24.620   7.487  1.00 75.47           C  
ATOM   1150  N   GLU A 143     -38.846  27.672   6.967  1.00 89.47           N  
ATOM   1151  CA  GLU A 143     -40.012  28.274   7.605  1.00 91.74           C  
ATOM   1152  C   GLU A 143     -41.217  27.344   7.539  1.00 98.25           C  
ATOM   1153  O   GLU A 143     -42.003  27.270   8.491  1.00105.49           O  
ATOM   1154  CB  GLU A 143     -40.336  29.620   6.957  1.00 92.27           C  
ATOM   1155  CG  GLU A 143     -39.352  30.728   7.299  1.00 98.80           C  
ATOM   1156  CD  GLU A 143     -39.715  32.055   6.657  1.00106.88           C  
ATOM   1157  OE1 GLU A 143     -40.769  32.130   5.992  1.00109.40           O  
ATOM   1158  OE2 GLU A 143     -38.944  33.025   6.819  1.00107.84           O  
ATOM   1159  N   LYS A 144     -41.382  26.629   6.423  1.00 94.07           N  
ATOM   1160  CA  LYS A 144     -42.481  25.675   6.316  1.00 95.70           C  
ATOM   1161  C   LYS A 144     -42.262  24.471   7.224  1.00 96.68           C  
ATOM   1162  O   LYS A 144     -43.221  23.924   7.777  1.00 96.57           O  
ATOM   1163  CB  LYS A 144     -42.655  25.226   4.866  1.00 96.34           C  
ATOM   1164  CG  LYS A 144     -43.604  26.094   4.057  1.00 98.02           C  
ATOM   1165  CD  LYS A 144     -45.019  26.018   4.611  1.00104.39           C  
ATOM   1166  CE  LYS A 144     -45.990  26.848   3.784  1.00110.94           C  
ATOM   1167  NZ  LYS A 144     -46.082  26.364   2.379  1.00113.86           N  
ATOM   1168  N   ILE A 145     -41.009  24.038   7.382  1.00 94.74           N  
ATOM   1169  CA  ILE A 145     -40.711  22.951   8.310  1.00 91.11           C  
ATOM   1170  C   ILE A 145     -41.001  23.378   9.745  1.00 98.95           C  
ATOM   1171  O   ILE A 145     -41.376  22.551  10.586  1.00104.04           O  
ATOM   1172  CB  ILE A 145     -39.251  22.490   8.126  1.00 76.79           C  
ATOM   1173  CG1 ILE A 145     -39.057  21.882   6.735  1.00 68.36           C  
ATOM   1174  CG2 ILE A 145     -38.857  21.481   9.190  1.00 78.08           C  
ATOM   1175  CD1 ILE A 145     -37.660  21.361   6.483  1.00 61.63           C  
ATOM   1176  N   LEU A 146     -40.860  24.672  10.045  1.00 98.72           N  
ATOM   1177  CA  LEU A 146     -41.131  25.170  11.389  1.00100.74           C  
ATOM   1178  C   LEU A 146     -42.616  25.133  11.736  1.00 89.74           C  
ATOM   1179  O   LEU A 146     -42.962  25.182  12.921  1.00 81.17           O  
ATOM   1180  CB  LEU A 146     -40.591  26.596  11.531  1.00112.06           C  
ATOM   1181  CG  LEU A 146     -40.565  27.233  12.922  1.00120.65           C  
ATOM   1182  CD1 LEU A 146     -39.707  26.415  13.876  1.00122.27           C  
ATOM   1183  CD2 LEU A 146     -40.067  28.668  12.841  1.00120.27           C  
ATOM   1184  N   THR A 147     -43.497  25.039  10.738  1.00 87.19           N  
ATOM   1185  CA  THR A 147     -44.932  25.014  10.994  1.00 86.40           C  
ATOM   1186  C   THR A 147     -45.431  23.656  11.469  1.00 92.09           C  
ATOM   1187  O   THR A 147     -46.609  23.539  11.824  1.00 92.43           O  
ATOM   1188  CB  THR A 147     -45.704  25.418   9.735  1.00 80.97           C  
ATOM   1189  OG1 THR A 147     -45.624  24.366   8.765  1.00 81.59           O  
ATOM   1190  CG2 THR A 147     -45.124  26.690   9.141  1.00 79.97           C  
ATOM   1191  N   ILE A 148     -44.577  22.638  11.483  1.00 91.39           N  
ATOM   1192  CA  ILE A 148     -44.970  21.296  11.902  1.00 92.21           C  
ATOM   1193  C   ILE A 148     -44.817  21.191  13.416  1.00 93.35           C  
ATOM   1194  O   ILE A 148     -43.756  21.539  13.954  1.00 91.86           O  
ATOM   1195  CB  ILE A 148     -44.138  20.225  11.179  1.00 96.79           C  
ATOM   1196  CG1 ILE A 148     -44.175  20.458   9.667  1.00 99.33           C  
ATOM   1197  CG2 ILE A 148     -44.645  18.832  11.516  1.00100.09           C  
ATOM   1198  CD1 ILE A 148     -43.325  19.486   8.877  1.00101.43           C  
ATOM   1199  N   PRO A 149     -45.837  20.729  14.137  1.00 96.02           N  
ATOM   1200  CA  PRO A 149     -45.730  20.634  15.597  1.00 96.29           C  
ATOM   1201  C   PRO A 149     -44.728  19.567  16.013  1.00 99.45           C  
ATOM   1202  O   PRO A 149     -44.288  18.732  15.220  1.00103.07           O  
ATOM   1203  CB  PRO A 149     -47.151  20.269  16.037  1.00100.05           C  
ATOM   1204  CG  PRO A 149     -47.753  19.608  14.844  1.00100.39           C  
ATOM   1205  CD  PRO A 149     -47.159  20.301  13.650  1.00 99.05           C  
ATOM   1206  N   ASN A 150     -44.371  19.608  17.298  1.00104.74           N  
ATOM   1207  CA  ASN A 150     -43.371  18.689  17.828  1.00113.80           C  
ATOM   1208  C   ASN A 150     -43.896  17.266  17.966  1.00122.20           C  
ATOM   1209  O   ASN A 150     -43.093  16.332  18.062  1.00125.69           O  
ATOM   1210  CB  ASN A 150     -42.865  19.193  19.181  1.00115.59           C  
ATOM   1211  CG  ASN A 150     -42.043  20.461  19.059  1.00117.34           C  
ATOM   1212  OD1 ASN A 150     -41.297  20.639  18.096  1.00113.73           O  
ATOM   1213  ND2 ASN A 150     -42.177  21.351  20.036  1.00119.64           N  
ATOM   1214  N   THR A 151     -45.213  17.078  17.981  1.00128.71           N  
ATOM   1215  CA  THR A 151     -45.824  15.757  18.077  1.00128.86           C  
ATOM   1216  C   THR A 151     -46.742  15.558  16.880  1.00122.44           C  
ATOM   1217  O   THR A 151     -47.650  16.364  16.650  1.00121.91           O  
ATOM   1218  CB  THR A 151     -46.608  15.600  19.382  1.00135.59           C  
ATOM   1219  OG1 THR A 151     -47.641  16.591  19.445  1.00140.44           O  
ATOM   1220  CG2 THR A 151     -45.687  15.756  20.585  1.00136.72           C  
ATOM   1221  N   VAL A 152     -46.506  14.488  16.122  1.00112.69           N  
ATOM   1222  CA  VAL A 152     -47.283  14.162  14.935  1.00104.65           C  
ATOM   1223  C   VAL A 152     -47.561  12.662  14.928  1.00105.95           C  
ATOM   1224  O   VAL A 152     -47.166  11.929  15.839  1.00111.85           O  
ATOM   1225  CB  VAL A 152     -46.570  14.581  13.633  1.00 92.71           C  
ATOM   1226  CG1 VAL A 152     -46.454  16.094  13.549  1.00 94.57           C  
ATOM   1227  CG2 VAL A 152     -45.201  13.922  13.547  1.00 86.03           C  
ATOM   1228  N   SER A 153     -48.249  12.209  13.884  1.00101.57           N  
ATOM   1229  CA  SER A 153     -48.519  10.792  13.701  1.00104.42           C  
ATOM   1230  C   SER A 153     -47.271  10.073  13.202  1.00107.63           C  
ATOM   1231  O   SER A 153     -46.430  10.650  12.507  1.00109.96           O  
ATOM   1232  CB  SER A 153     -49.671  10.587  12.716  1.00101.81           C  
ATOM   1233  OG  SER A 153     -49.941   9.209  12.521  1.00 99.84           O  
ATOM   1234  N   SER A 154     -47.158   8.793  13.564  1.00106.81           N  
ATOM   1235  CA  SER A 154     -45.971   8.027  13.200  1.00103.88           C  
ATOM   1236  C   SER A 154     -45.945   7.684  11.716  1.00103.57           C  
ATOM   1237  O   SER A 154     -44.864   7.511  11.142  1.00103.03           O  
ATOM   1238  CB  SER A 154     -45.894   6.751  14.038  1.00107.53           C  
ATOM   1239  OG  SER A 154     -47.024   5.925  13.812  1.00112.87           O  
ATOM   1240  N   ALA A 155     -47.113   7.586  11.078  1.00103.45           N  
ATOM   1241  CA  ALA A 155     -47.176   7.151   9.689  1.00104.28           C  
ATOM   1242  C   ALA A 155     -46.833   8.255   8.697  1.00109.32           C  
ATOM   1243  O   ALA A 155     -46.453   7.949   7.562  1.00112.10           O  
ATOM   1244  CB  ALA A 155     -48.568   6.598   9.374  1.00100.78           C  
ATOM   1245  N   VAL A 156     -46.953   9.527   9.093  1.00108.37           N  
ATOM   1246  CA  VAL A 156     -46.711  10.634   8.172  1.00103.85           C  
ATOM   1247  C   VAL A 156     -45.274  11.132   8.209  1.00102.02           C  
ATOM   1248  O   VAL A 156     -44.924  12.035   7.437  1.00104.45           O  
ATOM   1249  CB  VAL A 156     -47.659  11.816   8.465  1.00 97.92           C  
ATOM   1250  CG1 VAL A 156     -49.104  11.345   8.480  1.00 96.63           C  
ATOM   1251  CG2 VAL A 156     -47.288  12.481   9.783  1.00 97.09           C  
ATOM   1252  N   VAL A 157     -44.427  10.569   9.073  1.00102.32           N  
ATOM   1253  CA  VAL A 157     -43.066  11.077   9.225  1.00 97.90           C  
ATOM   1254  C   VAL A 157     -42.265  10.862   7.945  1.00 91.38           C  
ATOM   1255  O   VAL A 157     -41.571  11.768   7.471  1.00 88.85           O  
ATOM   1256  CB  VAL A 157     -42.381  10.420  10.437  1.00 92.98           C  
ATOM   1257  CG1 VAL A 157     -40.942  10.897  10.557  1.00 86.64           C  
ATOM   1258  CG2 VAL A 157     -43.156  10.722  11.711  1.00 92.64           C  
ATOM   1259  N   GLN A 158     -42.352   9.660   7.366  1.00 93.76           N  
ATOM   1260  CA  GLN A 158     -41.593   9.367   6.154  1.00 94.29           C  
ATOM   1261  C   GLN A 158     -41.988  10.285   5.005  1.00 91.80           C  
ATOM   1262  O   GLN A 158     -41.149  10.619   4.160  1.00 93.13           O  
ATOM   1263  CB  GLN A 158     -41.785   7.904   5.754  1.00 95.74           C  
ATOM   1264  CG  GLN A 158     -41.201   6.915   6.746  1.00102.07           C  
ATOM   1265  CD  GLN A 158     -39.715   7.119   6.961  1.00107.27           C  
ATOM   1266  OE1 GLN A 158     -39.293   7.652   7.987  1.00107.49           O  
ATOM   1267  NE2 GLN A 158     -38.912   6.695   5.992  1.00110.00           N  
ATOM   1268  N   GLN A 159     -43.253  10.705   4.956  1.00 88.04           N  
ATOM   1269  CA  GLN A 159     -43.681  11.657   3.940  1.00 88.86           C  
ATOM   1270  C   GLN A 159     -43.278  13.083   4.294  1.00 89.14           C  
ATOM   1271  O   GLN A 159     -42.978  13.879   3.396  1.00 87.39           O  
ATOM   1272  CB  GLN A 159     -45.194  11.559   3.740  1.00 89.14           C  
ATOM   1273  CG  GLN A 159     -45.655  10.196   3.246  1.00 94.68           C  
ATOM   1274  CD  GLN A 159     -47.161  10.034   3.288  1.00102.52           C  
ATOM   1275  OE1 GLN A 159     -47.846  10.684   4.077  1.00105.55           O  
ATOM   1276  NE2 GLN A 159     -47.685   9.162   2.435  1.00106.56           N  
ATOM   1277  N   LEU A 160     -43.258  13.423   5.586  1.00 85.07           N  
ATOM   1278  CA  LEU A 160     -42.789  14.743   5.995  1.00 80.72           C  
ATOM   1279  C   LEU A 160     -41.285  14.891   5.802  1.00 79.95           C  
ATOM   1280  O   LEU A 160     -40.795  16.008   5.601  1.00 77.92           O  
ATOM   1281  CB  LEU A 160     -43.161  15.009   7.455  1.00 78.16           C  
ATOM   1282  CG  LEU A 160     -44.639  15.221   7.786  1.00 77.23           C  
ATOM   1283  CD1 LEU A 160     -44.823  15.488   9.273  1.00 78.72           C  
ATOM   1284  CD2 LEU A 160     -45.216  16.359   6.962  1.00 81.40           C  
ATOM   1285  N   LEU A 161     -40.542  13.783   5.856  1.00 78.65           N  
ATOM   1286  CA  LEU A 161     -39.091  13.831   5.719  1.00 79.92           C  
ATOM   1287  C   LEU A 161     -38.636  14.177   4.307  1.00 83.48           C  
ATOM   1288  O   LEU A 161     -37.438  14.403   4.105  1.00 89.86           O  
ATOM   1289  CB  LEU A 161     -38.480  12.493   6.142  1.00 78.94           C  
ATOM   1290  CG  LEU A 161     -38.400  12.216   7.645  1.00 80.26           C  
ATOM   1291  CD1 LEU A 161     -38.005  10.770   7.901  1.00 80.84           C  
ATOM   1292  CD2 LEU A 161     -37.416  13.164   8.310  1.00 79.66           C  
ATOM   1293  N   ALA A 162     -39.550  14.222   3.334  1.00 82.87           N  
ATOM   1294  CA  ALA A 162     -39.165  14.599   1.978  1.00 77.33           C  
ATOM   1295  C   ALA A 162     -38.645  16.029   1.923  1.00 76.88           C  
ATOM   1296  O   ALA A 162     -37.849  16.367   1.039  1.00 79.70           O  
ATOM   1297  CB  ALA A 162     -40.347  14.424   1.025  1.00 77.64           C  
ATOM   1298  N   ALA A 163     -39.083  16.882   2.852  1.00 76.84           N  
ATOM   1299  CA  ALA A 163     -38.537  18.231   2.941  1.00 78.01           C  
ATOM   1300  C   ALA A 163     -37.154  18.239   3.577  1.00 82.60           C  
ATOM   1301  O   ALA A 163     -36.345  19.124   3.278  1.00 89.88           O  
ATOM   1302  CB  ALA A 163     -39.484  19.134   3.733  1.00 80.10           C  
ATOM   1303  N   ARG A 164     -36.871  17.273   4.455  1.00 83.05           N  
ATOM   1304  CA  ARG A 164     -35.542  17.169   5.050  1.00 85.50           C  
ATOM   1305  C   ARG A 164     -34.486  16.834   4.005  1.00 86.21           C  
ATOM   1306  O   ARG A 164     -33.341  17.286   4.116  1.00 90.05           O  
ATOM   1307  CB  ARG A 164     -35.547  16.111   6.153  1.00 90.87           C  
ATOM   1308  CG  ARG A 164     -34.237  15.978   6.916  1.00 90.83           C  
ATOM   1309  CD  ARG A 164     -34.170  14.643   7.641  1.00 94.32           C  
ATOM   1310  NE  ARG A 164     -33.282  14.677   8.799  1.00 97.65           N  
ATOM   1311  CZ  ARG A 164     -31.985  14.392   8.758  1.00101.37           C  
ATOM   1312  NH1 ARG A 164     -31.414  14.051   7.610  1.00100.85           N  
ATOM   1313  NH2 ARG A 164     -31.258  14.447   9.866  1.00104.39           N  
ATOM   1314  N   GLU A 165     -34.850  16.047   2.989  1.00 82.66           N  
ATOM   1315  CA  GLU A 165     -33.892  15.692   1.948  1.00 85.95           C  
ATOM   1316  C   GLU A 165     -33.514  16.896   1.096  1.00 84.96           C  
ATOM   1317  O   GLU A 165     -32.388  16.966   0.591  1.00 88.42           O  
ATOM   1318  CB  GLU A 165     -34.458  14.572   1.074  1.00 88.77           C  
ATOM   1319  CG  GLU A 165     -34.945  13.362   1.859  1.00 99.63           C  
ATOM   1320  CD  GLU A 165     -33.857  12.731   2.710  1.00109.02           C  
ATOM   1321  OE1 GLU A 165     -32.676  12.773   2.305  1.00108.94           O  
ATOM   1322  OE2 GLU A 165     -34.186  12.194   3.789  1.00112.91           O  
ATOM   1323  N   VAL A 166     -34.433  17.848   0.921  1.00 81.61           N  
ATOM   1324  CA  VAL A 166     -34.087  19.081   0.222  1.00 77.17           C  
ATOM   1325  C   VAL A 166     -33.125  19.912   1.061  1.00 76.94           C  
ATOM   1326  O   VAL A 166     -32.178  20.510   0.536  1.00 81.71           O  
ATOM   1327  CB  VAL A 166     -35.360  19.869  -0.135  1.00 69.04           C  
ATOM   1328  CG1 VAL A 166     -34.998  21.185  -0.806  1.00 61.17           C  
ATOM   1329  CG2 VAL A 166     -36.257  19.037  -1.036  1.00 64.58           C  
ATOM   1330  N   ILE A 167     -33.348  19.960   2.376  1.00 70.24           N  
ATOM   1331  CA  ILE A 167     -32.402  20.628   3.265  1.00 75.13           C  
ATOM   1332  C   ILE A 167     -31.061  19.906   3.247  1.00 76.92           C  
ATOM   1333  O   ILE A 167     -29.998  20.537   3.223  1.00 81.90           O  
ATOM   1334  CB  ILE A 167     -32.981  20.722   4.690  1.00 75.20           C  
ATOM   1335  CG1 ILE A 167     -34.256  21.563   4.689  1.00 69.06           C  
ATOM   1336  CG2 ILE A 167     -31.961  21.319   5.647  1.00 70.43           C  
ATOM   1337  CD1 ILE A 167     -34.036  22.973   4.219  1.00 70.73           C  
ATOM   1338  N   ALA A 168     -31.090  18.570   3.246  1.00 75.79           N  
ATOM   1339  CA  ALA A 168     -29.851  17.803   3.166  1.00 72.47           C  
ATOM   1340  C   ALA A 168     -29.140  18.021   1.837  1.00 68.30           C  
ATOM   1341  O   ALA A 168     -27.907  17.964   1.779  1.00 65.81           O  
ATOM   1342  CB  ALA A 168     -30.136  16.317   3.378  1.00 63.44           C  
ATOM   1343  N   TYR A 169     -29.896  18.269   0.767  1.00 69.24           N  
ATOM   1344  CA  TYR A 169     -29.291  18.524  -0.535  1.00 72.71           C  
ATOM   1345  C   TYR A 169     -28.704  19.928  -0.612  1.00 68.70           C  
ATOM   1346  O   TYR A 169     -27.616  20.118  -1.167  1.00 63.00           O  
ATOM   1347  CB  TYR A 169     -30.327  18.307  -1.639  1.00 73.13           C  
ATOM   1348  CG  TYR A 169     -29.809  18.520  -3.044  1.00 67.40           C  
ATOM   1349  CD1 TYR A 169     -28.643  17.906  -3.477  1.00 58.99           C  
ATOM   1350  CD2 TYR A 169     -30.504  19.315  -3.945  1.00 68.34           C  
ATOM   1351  CE1 TYR A 169     -28.174  18.093  -4.763  1.00 64.91           C  
ATOM   1352  CE2 TYR A 169     -30.045  19.504  -5.234  1.00 65.27           C  
ATOM   1353  CZ  TYR A 169     -28.879  18.892  -5.637  1.00 67.90           C  
ATOM   1354  OH  TYR A 169     -28.415  19.079  -6.919  1.00 76.31           O  
ATOM   1355  N   ILE A 170     -29.405  20.920  -0.056  1.00 73.59           N  
ATOM   1356  CA  ILE A 170     -28.897  22.289  -0.059  1.00 71.75           C  
ATOM   1357  C   ILE A 170     -27.650  22.400   0.809  1.00 70.27           C  
ATOM   1358  O   ILE A 170     -26.660  23.033   0.421  1.00 72.63           O  
ATOM   1359  CB  ILE A 170     -29.997  23.265   0.398  1.00 67.57           C  
ATOM   1360  CG1 ILE A 170     -31.119  23.329  -0.640  1.00 65.69           C  
ATOM   1361  CG2 ILE A 170     -29.421  24.650   0.654  1.00 61.84           C  
ATOM   1362  CD1 ILE A 170     -32.287  24.192  -0.222  1.00 60.48           C  
ATOM   1363  N   LEU A 171     -27.671  21.783   1.989  1.00 68.11           N  
ATOM   1364  CA  LEU A 171     -26.537  21.821   2.904  1.00 65.82           C  
ATOM   1365  C   LEU A 171     -25.395  20.908   2.479  1.00 77.90           C  
ATOM   1366  O   LEU A 171     -24.366  20.876   3.163  1.00 89.71           O  
ATOM   1367  CB  LEU A 171     -26.986  21.446   4.319  1.00 64.80           C  
ATOM   1368  CG  LEU A 171     -28.028  22.342   4.994  1.00 70.71           C  
ATOM   1369  CD1 LEU A 171     -28.375  21.809   6.374  1.00 70.14           C  
ATOM   1370  CD2 LEU A 171     -27.534  23.772   5.083  1.00 74.00           C  
ATOM   1371  N   GLU A 172     -25.544  20.167   1.383  1.00 78.50           N  
ATOM   1372  CA  GLU A 172     -24.487  19.276   0.914  1.00 79.81           C  
ATOM   1373  C   GLU A 172     -23.343  20.105   0.345  1.00 77.38           C  
ATOM   1374  O   GLU A 172     -23.510  20.798  -0.664  1.00 80.37           O  
ATOM   1375  CB  GLU A 172     -25.036  18.309  -0.131  1.00 89.31           C  
ATOM   1376  CG  GLU A 172     -24.003  17.333  -0.674  1.00102.17           C  
ATOM   1377  CD  GLU A 172     -23.451  16.410   0.396  1.00114.60           C  
ATOM   1378  OE1 GLU A 172     -24.216  16.033   1.309  1.00118.02           O  
ATOM   1379  OE2 GLU A 172     -22.252  16.066   0.327  1.00119.10           O  
ATOM   1380  N   ARG A 173     -22.175  20.038   0.991  1.00 73.59           N  
ATOM   1381  CA  ARG A 173     -21.029  20.817   0.531  1.00 68.38           C  
ATOM   1382  C   ARG A 173     -20.522  20.322  -0.817  1.00 75.39           C  
ATOM   1383  O   ARG A 173     -20.164  21.127  -1.685  1.00 81.65           O  
ATOM   1384  CB  ARG A 173     -19.910  20.773   1.571  1.00 63.67           C  
ATOM   1385  CG  ARG A 173     -20.205  21.552   2.842  1.00 66.00           C  
ATOM   1386  CD  ARG A 173     -19.047  21.454   3.822  1.00 67.24           C  
ATOM   1387  NE  ARG A 173     -19.260  22.280   5.007  1.00 68.95           N  
ATOM   1388  CZ  ARG A 173     -18.854  23.540   5.120  1.00 74.77           C  
ATOM   1389  NH1 ARG A 173     -18.212  24.123   4.117  1.00 76.65           N  
ATOM   1390  NH2 ARG A 173     -19.089  24.218   6.235  1.00 80.56           N  
ATOM   1391  N   ASN A 174     -20.477  19.001  -1.011  1.00 82.44           N  
ATOM   1392  CA  ASN A 174     -20.029  18.451  -2.285  1.00 80.33           C  
ATOM   1393  C   ASN A 174     -20.953  18.831  -3.437  1.00 75.98           C  
ATOM   1394  O   ASN A 174     -20.510  18.851  -4.590  1.00 70.84           O  
ATOM   1395  CB  ASN A 174     -19.908  16.928  -2.186  1.00 85.98           C  
ATOM   1396  CG  ASN A 174     -18.761  16.490  -1.291  1.00 90.26           C  
ATOM   1397  OD1 ASN A 174     -17.711  17.132  -1.248  1.00 86.64           O  
ATOM   1398  ND2 ASN A 174     -18.957  15.392  -0.571  1.00 92.82           N  
ATOM   1399  N   ALA A 175     -22.223  19.135  -3.153  1.00 71.28           N  
ATOM   1400  CA  ALA A 175     -23.129  19.586  -4.204  1.00 66.27           C  
ATOM   1401  C   ALA A 175     -22.814  21.011  -4.636  1.00 70.44           C  
ATOM   1402  O   ALA A 175     -22.941  21.341  -5.822  1.00 69.22           O  
ATOM   1403  CB  ALA A 175     -24.578  19.472  -3.729  1.00 63.82           C  
ATOM   1404  N   CYS A 176     -22.405  21.860  -3.692  1.00 75.37           N  
ATOM   1405  CA  CYS A 176     -21.916  23.209  -3.981  1.00 78.73           C  
ATOM   1406  C   CYS A 176     -22.958  24.038  -4.735  1.00 84.82           C  
ATOM   1407  O   CYS A 176     -22.649  24.731  -5.707  1.00 87.73           O  
ATOM   1408  CB  CYS A 176     -20.593  23.158  -4.749  1.00 83.89           C  
ATOM   1409  SG  CYS A 176     -19.618  24.678  -4.673  1.00 93.73           S  
ATOM   1410  N   LEU A 177     -24.210  23.958  -4.276  1.00 83.05           N  
ATOM   1411  CA  LEU A 177     -25.282  24.778  -4.830  1.00 76.21           C  
ATOM   1412  C   LEU A 177     -25.182  26.235  -4.401  1.00 77.79           C  
ATOM   1413  O   LEU A 177     -25.689  27.115  -5.106  1.00 78.94           O  
ATOM   1414  CB  LEU A 177     -26.642  24.217  -4.413  1.00 73.88           C  
ATOM   1415  CG  LEU A 177     -26.978  22.793  -4.857  1.00 72.27           C  
ATOM   1416  CD1 LEU A 177     -28.323  22.380  -4.292  1.00 67.15           C  
ATOM   1417  CD2 LEU A 177     -26.978  22.689  -6.374  1.00 71.29           C  
ATOM   1418  N   LEU A 178     -24.538  26.506  -3.271  1.00 73.78           N  
ATOM   1419  CA  LEU A 178     -24.418  27.852  -2.731  1.00 68.34           C  
ATOM   1420  C   LEU A 178     -23.261  27.863  -1.744  1.00 75.65           C  
ATOM   1421  O   LEU A 178     -22.853  26.802  -1.255  1.00 73.40           O  
ATOM   1422  CB  LEU A 178     -25.722  28.297  -2.043  1.00 58.09           C  
ATOM   1423  CG  LEU A 178     -26.034  27.761  -0.639  1.00 63.01           C  
ATOM   1424  CD1 LEU A 178     -27.212  28.509  -0.037  1.00 59.20           C  
ATOM   1425  CD2 LEU A 178     -26.312  26.264  -0.642  1.00 65.77           C  
ATOM   1426  N   PRO A 179     -22.696  29.033  -1.446  1.00 77.15           N  
ATOM   1427  CA  PRO A 179     -21.677  29.095  -0.392  1.00 70.91           C  
ATOM   1428  C   PRO A 179     -22.248  28.577   0.918  1.00 68.34           C  
ATOM   1429  O   PRO A 179     -23.344  28.964   1.330  1.00 75.77           O  
ATOM   1430  CB  PRO A 179     -21.333  30.587  -0.309  1.00 74.69           C  
ATOM   1431  CG  PRO A 179     -21.732  31.148  -1.619  1.00 77.48           C  
ATOM   1432  CD  PRO A 179     -22.915  30.347  -2.077  1.00 75.97           C  
ATOM   1433  N   ALA A 180     -21.503  27.677   1.564  1.00 66.13           N  
ATOM   1434  CA  ALA A 180     -21.950  27.140   2.844  1.00 67.67           C  
ATOM   1435  C   ALA A 180     -22.198  28.249   3.857  1.00 72.12           C  
ATOM   1436  O   ALA A 180     -23.015  28.085   4.770  1.00 74.44           O  
ATOM   1437  CB  ALA A 180     -20.925  26.142   3.384  1.00 64.95           C  
ATOM   1438  N   TYR A 181     -21.508  29.383   3.707  1.00 69.10           N  
ATOM   1439  CA  TYR A 181     -21.723  30.515   4.601  1.00 64.24           C  
ATOM   1440  C   TYR A 181     -23.138  31.063   4.469  1.00 67.57           C  
ATOM   1441  O   TYR A 181     -23.751  31.466   5.465  1.00 69.54           O  
ATOM   1442  CB  TYR A 181     -20.692  31.606   4.313  1.00 61.29           C  
ATOM   1443  CG  TYR A 181     -20.753  32.777   5.263  1.00 65.91           C  
ATOM   1444  CD1 TYR A 181     -20.128  32.723   6.501  1.00 69.21           C  
ATOM   1445  CD2 TYR A 181     -21.431  33.939   4.920  1.00 68.17           C  
ATOM   1446  CE1 TYR A 181     -20.180  33.791   7.374  1.00 68.10           C  
ATOM   1447  CE2 TYR A 181     -21.488  35.012   5.786  1.00 70.22           C  
ATOM   1448  CZ  TYR A 181     -20.861  34.934   7.011  1.00 69.67           C  
ATOM   1449  OH  TYR A 181     -20.915  36.001   7.877  1.00 73.32           O  
ATOM   1450  N   PHE A 182     -23.672  31.096   3.244  1.00 66.69           N  
ATOM   1451  CA  PHE A 182     -25.060  31.505   3.054  1.00 65.92           C  
ATOM   1452  C   PHE A 182     -26.010  30.588   3.812  1.00 75.32           C  
ATOM   1453  O   PHE A 182     -26.980  31.052   4.422  1.00 80.65           O  
ATOM   1454  CB  PHE A 182     -25.420  31.508   1.568  1.00 60.74           C  
ATOM   1455  CG  PHE A 182     -25.038  32.768   0.848  1.00 62.70           C  
ATOM   1456  CD1 PHE A 182     -24.280  33.744   1.472  1.00 68.24           C  
ATOM   1457  CD2 PHE A 182     -25.454  32.980  -0.457  1.00 63.12           C  
ATOM   1458  CE1 PHE A 182     -23.932  34.905   0.803  1.00 72.47           C  
ATOM   1459  CE2 PHE A 182     -25.113  34.137  -1.130  1.00 69.31           C  
ATOM   1460  CZ  PHE A 182     -24.350  35.101  -0.500  1.00 71.86           C  
ATOM   1461  N   ALA A 183     -25.743  29.281   3.784  1.00 76.10           N  
ATOM   1462  CA  ALA A 183     -26.652  28.321   4.399  1.00 66.05           C  
ATOM   1463  C   ALA A 183     -26.664  28.455   5.916  1.00 63.41           C  
ATOM   1464  O   ALA A 183     -27.735  28.445   6.535  1.00 64.70           O  
ATOM   1465  CB  ALA A 183     -26.270  26.902   3.984  1.00 65.70           C  
ATOM   1466  N   VAL A 184     -25.488  28.583   6.536  1.00 62.35           N  
ATOM   1467  CA  VAL A 184     -25.436  28.728   7.985  1.00 68.61           C  
ATOM   1468  C   VAL A 184     -25.987  30.078   8.428  1.00 75.12           C  
ATOM   1469  O   VAL A 184     -26.457  30.209   9.564  1.00 81.58           O  
ATOM   1470  CB  VAL A 184     -23.997  28.521   8.502  1.00 68.36           C  
ATOM   1471  CG1 VAL A 184     -23.112  29.706   8.141  1.00 67.95           C  
ATOM   1472  CG2 VAL A 184     -23.994  28.274  10.005  1.00 68.81           C  
ATOM   1473  N   THR A 185     -25.961  31.085   7.553  1.00 72.68           N  
ATOM   1474  CA  THR A 185     -26.539  32.379   7.899  1.00 73.66           C  
ATOM   1475  C   THR A 185     -28.054  32.280   8.025  1.00 75.61           C  
ATOM   1476  O   THR A 185     -28.641  32.775   8.993  1.00 72.41           O  
ATOM   1477  CB  THR A 185     -26.152  33.428   6.855  1.00 70.03           C  
ATOM   1478  OG1 THR A 185     -24.727  33.462   6.713  1.00 77.00           O  
ATOM   1479  CG2 THR A 185     -26.638  34.806   7.275  1.00 60.71           C  
ATOM   1480  N   GLU A 186     -28.704  31.631   7.055  1.00 77.22           N  
ATOM   1481  CA  GLU A 186     -30.155  31.491   7.100  1.00 75.45           C  
ATOM   1482  C   GLU A 186     -30.598  30.552   8.215  1.00 70.23           C  
ATOM   1483  O   GLU A 186     -31.677  30.741   8.788  1.00 69.57           O  
ATOM   1484  CB  GLU A 186     -30.676  30.998   5.751  1.00 76.07           C  
ATOM   1485  CG  GLU A 186     -30.317  31.905   4.589  1.00 78.10           C  
ATOM   1486  CD  GLU A 186     -30.907  33.294   4.731  1.00 86.08           C  
ATOM   1487  OE1 GLU A 186     -32.031  33.414   5.263  1.00 91.78           O  
ATOM   1488  OE2 GLU A 186     -30.244  34.267   4.313  1.00 89.46           O  
ATOM   1489  N   ILE A 187     -29.786  29.542   8.535  1.00 70.29           N  
ATOM   1490  CA  ILE A 187     -30.132  28.629   9.619  1.00 70.15           C  
ATOM   1491  C   ILE A 187     -30.100  29.354  10.959  1.00 72.22           C  
ATOM   1492  O   ILE A 187     -30.986  29.169  11.802  1.00 76.00           O  
ATOM   1493  CB  ILE A 187     -29.191  27.410   9.609  1.00 66.67           C  
ATOM   1494  CG1 ILE A 187     -29.481  26.519   8.398  1.00 63.70           C  
ATOM   1495  CG2 ILE A 187     -29.321  26.616  10.899  1.00 64.22           C  
ATOM   1496  CD1 ILE A 187     -28.570  25.315   8.297  1.00 60.60           C  
ATOM   1497  N   ARG A 188     -29.089  30.199  11.174  1.00 73.16           N  
ATOM   1498  CA  ARG A 188     -28.965  30.895  12.450  1.00 79.37           C  
ATOM   1499  C   ARG A 188     -29.982  32.021  12.587  1.00 88.53           C  
ATOM   1500  O   ARG A 188     -30.330  32.401  13.711  1.00 93.47           O  
ATOM   1501  CB  ARG A 188     -27.545  31.435  12.612  1.00 73.33           C  
ATOM   1502  CG  ARG A 188     -26.482  30.352  12.699  1.00 68.59           C  
ATOM   1503  CD  ARG A 188     -26.448  29.711  14.076  1.00 69.69           C  
ATOM   1504  NE  ARG A 188     -25.813  30.583  15.060  1.00 76.09           N  
ATOM   1505  CZ  ARG A 188     -25.676  30.281  16.347  1.00 76.04           C  
ATOM   1506  NH1 ARG A 188     -26.135  29.127  16.812  1.00 61.79           N  
ATOM   1507  NH2 ARG A 188     -25.082  31.135  17.170  1.00 81.37           N  
ATOM   1508  N   LYS A 189     -30.464  32.571  11.469  1.00 88.33           N  
ATOM   1509  CA  LYS A 189     -31.498  33.599  11.544  1.00 86.25           C  
ATOM   1510  C   LYS A 189     -32.800  33.030  12.096  1.00 89.32           C  
ATOM   1511  O   LYS A 189     -33.508  33.704  12.853  1.00 84.40           O  
ATOM   1512  CB  LYS A 189     -31.724  34.222  10.166  1.00 83.09           C  
ATOM   1513  CG  LYS A 189     -30.589  35.118   9.692  1.00 88.49           C  
ATOM   1514  CD  LYS A 189     -30.649  35.348   8.188  1.00 93.32           C  
ATOM   1515  CE  LYS A 189     -31.798  36.263   7.798  1.00 98.29           C  
ATOM   1516  NZ  LYS A 189     -31.556  37.670   8.224  1.00105.60           N  
ATOM   1517  N   LEU A 190     -33.129  31.791  11.731  1.00 87.92           N  
ATOM   1518  CA  LEU A 190     -34.326  31.136  12.240  1.00 88.62           C  
ATOM   1519  C   LEU A 190     -34.068  30.344  13.513  1.00 88.74           C  
ATOM   1520  O   LEU A 190     -34.978  30.201  14.338  1.00 96.90           O  
ATOM   1521  CB  LEU A 190     -34.913  30.207  11.173  1.00 91.63           C  
ATOM   1522  CG  LEU A 190     -35.597  30.889   9.988  1.00 91.57           C  
ATOM   1523  CD1 LEU A 190     -35.820  29.898   8.862  1.00 88.78           C  
ATOM   1524  CD2 LEU A 190     -36.916  31.508  10.419  1.00 91.35           C  
ATOM   1525  N   TYR A 191     -32.851  29.827  13.692  1.00 82.08           N  
ATOM   1526  CA  TYR A 191     -32.460  29.083  14.888  1.00 85.49           C  
ATOM   1527  C   TYR A 191     -31.283  29.793  15.549  1.00 92.26           C  
ATOM   1528  O   TYR A 191     -30.138  29.327  15.468  1.00 95.10           O  
ATOM   1529  CB  TYR A 191     -32.095  27.638  14.553  1.00 87.28           C  
ATOM   1530  CG  TYR A 191     -33.224  26.829  13.956  1.00 92.03           C  
ATOM   1531  CD1 TYR A 191     -34.163  26.206  14.767  1.00 95.35           C  
ATOM   1532  CD2 TYR A 191     -33.344  26.679  12.581  1.00 94.74           C  
ATOM   1533  CE1 TYR A 191     -35.196  25.462  14.225  1.00102.49           C  
ATOM   1534  CE2 TYR A 191     -34.374  25.936  12.029  1.00 99.28           C  
ATOM   1535  CZ  TYR A 191     -35.297  25.330  12.856  1.00102.20           C  
ATOM   1536  OH  TYR A 191     -36.323  24.589  12.314  1.00100.26           O  
ATOM   1537  N   PRO A 192     -31.530  30.925  16.219  1.00 94.35           N  
ATOM   1538  CA  PRO A 192     -30.426  31.661  16.850  1.00 91.65           C  
ATOM   1539  C   PRO A 192     -29.863  30.935  18.061  1.00 92.20           C  
ATOM   1540  O   PRO A 192     -30.296  29.825  18.385  1.00 93.80           O  
ATOM   1541  CB  PRO A 192     -31.076  32.993  17.244  1.00 90.20           C  
ATOM   1542  CG  PRO A 192     -32.509  32.656  17.446  1.00 90.93           C  
ATOM   1543  CD  PRO A 192     -32.830  31.584  16.439  1.00 93.33           C  
ATOM   1544  N   GLU A 193     -28.896  31.557  18.735  1.00 92.53           N  
ATOM   1545  CA  GLU A 193     -28.272  30.951  19.904  1.00 97.63           C  
ATOM   1546  C   GLU A 193     -29.290  30.744  21.019  1.00103.23           C  
ATOM   1547  O   GLU A 193     -29.740  31.708  21.646  1.00106.17           O  
ATOM   1548  CB  GLU A 193     -27.109  31.813  20.401  1.00 99.24           C  
ATOM   1549  CG  GLU A 193     -26.416  31.258  21.636  1.00102.78           C  
ATOM   1550  CD  GLU A 193     -25.807  29.889  21.397  1.00103.29           C  
ATOM   1551  OE1 GLU A 193     -25.268  29.662  20.293  1.00 99.28           O  
ATOM   1552  OE2 GLU A 193     -25.874  29.039  22.310  1.00104.20           O  
ATOM   1553  N   GLY A 194     -29.661  29.490  21.267  1.00103.70           N  
ATOM   1554  CA  GLY A 194     -30.613  29.178  22.314  1.00109.20           C  
ATOM   1555  C   GLY A 194     -31.770  28.317  21.851  1.00109.71           C  
ATOM   1556  O   GLY A 194     -32.418  27.652  22.664  1.00110.76           O  
ATOM   1557  N   LYS A 195     -32.040  28.315  20.548  1.00108.08           N  
ATOM   1558  CA  LYS A 195     -33.157  27.562  19.998  1.00109.97           C  
ATOM   1559  C   LYS A 195     -32.703  26.177  19.556  1.00106.70           C  
ATOM   1560  O   LYS A 195     -31.591  26.003  19.048  1.00102.84           O  
ATOM   1561  CB  LYS A 195     -33.785  28.308  18.820  1.00117.08           C  
ATOM   1562  CG  LYS A 195     -35.154  27.781  18.417  1.00124.34           C  
ATOM   1563  CD  LYS A 195     -35.751  28.594  17.282  1.00125.42           C  
ATOM   1564  CE  LYS A 195     -37.193  28.189  17.017  1.00127.59           C  
ATOM   1565  NZ  LYS A 195     -37.318  26.737  16.708  1.00128.94           N  
ATOM   1566  N   LEU A 196     -33.575  25.193  19.753  1.00109.43           N  
ATOM   1567  CA  LEU A 196     -33.293  23.815  19.372  1.00110.53           C  
ATOM   1568  C   LEU A 196     -33.853  23.528  17.981  1.00107.16           C  
ATOM   1569  O   LEU A 196     -34.980  23.925  17.672  1.00103.38           O  
ATOM   1570  CB  LEU A 196     -33.902  22.842  20.377  1.00114.79           C  
ATOM   1571  CG  LEU A 196     -33.409  22.981  21.819  1.00118.35           C  
ATOM   1572  CD1 LEU A 196     -34.187  22.064  22.751  1.00122.56           C  
ATOM   1573  CD2 LEU A 196     -31.916  22.699  21.909  1.00114.59           C  
ATOM   1574  N   PRO A 197     -33.073  22.855  17.135  1.00106.38           N  
ATOM   1575  CA  PRO A 197     -33.544  22.552  15.778  1.00100.33           C  
ATOM   1576  C   PRO A 197     -34.816  21.717  15.789  1.00 89.97           C  
ATOM   1577  O   PRO A 197     -35.079  20.951  16.719  1.00 83.41           O  
ATOM   1578  CB  PRO A 197     -32.374  21.778  15.162  1.00100.70           C  
ATOM   1579  CG  PRO A 197     -31.178  22.234  15.932  1.00101.62           C  
ATOM   1580  CD  PRO A 197     -31.670  22.455  17.335  1.00105.04           C  
ATOM   1581  N   HIS A 198     -35.609  21.878  14.731  1.00 83.94           N  
ATOM   1582  CA  HIS A 198     -36.855  21.138  14.599  1.00 85.70           C  
ATOM   1583  C   HIS A 198     -36.578  19.640  14.538  1.00 93.14           C  
ATOM   1584  O   HIS A 198     -35.524  19.199  14.072  1.00 99.96           O  
ATOM   1585  CB  HIS A 198     -37.606  21.593  13.346  1.00 83.00           C  
ATOM   1586  CG  HIS A 198     -39.060  21.239  13.345  1.00 87.89           C  
ATOM   1587  ND1 HIS A 198     -39.552  20.109  12.728  1.00 90.86           N  
ATOM   1588  CD2 HIS A 198     -40.132  21.873  13.878  1.00 90.75           C  
ATOM   1589  CE1 HIS A 198     -40.863  20.060  12.884  1.00 92.52           C  
ATOM   1590  NE2 HIS A 198     -41.240  21.118  13.579  1.00 93.05           N  
ATOM   1591  N   TRP A 199     -37.542  18.852  15.023  1.00 90.70           N  
ATOM   1592  CA  TRP A 199     -37.349  17.406  15.085  1.00 88.05           C  
ATOM   1593  C   TRP A 199     -37.207  16.796  13.697  1.00 87.84           C  
ATOM   1594  O   TRP A 199     -36.534  15.771  13.537  1.00 90.02           O  
ATOM   1595  CB  TRP A 199     -38.506  16.747  15.840  1.00 88.50           C  
ATOM   1596  CG  TRP A 199     -39.837  16.888  15.161  1.00 89.34           C  
ATOM   1597  CD1 TRP A 199     -40.785  17.840  15.404  1.00 89.44           C  
ATOM   1598  CD2 TRP A 199     -40.367  16.050  14.126  1.00 85.49           C  
ATOM   1599  NE1 TRP A 199     -41.871  17.647  14.585  1.00 86.46           N  
ATOM   1600  CE2 TRP A 199     -41.639  16.555  13.790  1.00 85.50           C  
ATOM   1601  CE3 TRP A 199     -39.890  14.922  13.450  1.00 82.43           C  
ATOM   1602  CZ2 TRP A 199     -42.438  15.973  12.808  1.00 85.17           C  
ATOM   1603  CZ3 TRP A 199     -40.685  14.346  12.476  1.00 80.08           C  
ATOM   1604  CH2 TRP A 199     -41.944  14.872  12.165  1.00 83.16           C  
ATOM   1605  N   LEU A 200     -37.831  17.405  12.686  1.00 86.80           N  
ATOM   1606  CA  LEU A 200     -37.724  16.881  11.329  1.00 89.95           C  
ATOM   1607  C   LEU A 200     -36.295  16.964  10.809  1.00 96.22           C  
ATOM   1608  O   LEU A 200     -35.863  16.097  10.041  1.00100.18           O  
ATOM   1609  CB  LEU A 200     -38.673  17.639  10.400  1.00 83.24           C  
ATOM   1610  CG  LEU A 200     -38.943  17.010   9.033  1.00 76.16           C  
ATOM   1611  CD1 LEU A 200     -39.800  15.765   9.180  1.00 71.93           C  
ATOM   1612  CD2 LEU A 200     -39.602  18.009   8.098  1.00 75.29           C  
ATOM   1613  N   LEU A 201     -35.549  17.986  11.222  1.00 95.81           N  
ATOM   1614  CA  LEU A 201     -34.153  18.148  10.798  1.00 93.17           C  
ATOM   1615  C   LEU A 201     -33.223  17.487  11.812  1.00 96.23           C  
ATOM   1616  O   LEU A 201     -32.630  16.440  11.536  1.00101.56           O  
ATOM   1617  CB  LEU A 201     -33.833  19.633  10.618  1.00 91.83           C  
ATOM   1618  CG  LEU A 201     -34.807  20.399   9.721  1.00 91.16           C  
ATOM   1619  CD1 LEU A 201     -34.626  21.898   9.882  1.00 88.18           C  
ATOM   1620  CD2 LEU A 201     -34.632  19.990   8.266  1.00 95.64           C  
ATOM   1621  N   GLY A 202     -33.088  18.094  12.988  1.00 97.90           N  
ATOM   1622  CA  GLY A 202     -32.305  17.511  14.059  1.00100.64           C  
ATOM   1623  C   GLY A 202     -30.808  17.534  13.831  1.00103.31           C  
ATOM   1624  O   GLY A 202     -30.202  18.605  13.726  1.00102.29           O  
ATOM   1625  N   ASN A 203     -30.201  16.346  13.754  1.00103.13           N  
ATOM   1626  CA  ASN A 203     -28.754  16.245  13.598  1.00102.46           C  
ATOM   1627  C   ASN A 203     -28.261  16.847  12.289  1.00 92.94           C  
ATOM   1628  O   ASN A 203     -27.072  17.161  12.177  1.00 89.35           O  
ATOM   1629  CB  ASN A 203     -28.315  14.780  13.684  1.00109.76           C  
ATOM   1630  CG  ASN A 203     -28.398  14.226  15.092  1.00115.73           C  
ATOM   1631  OD1 ASN A 203     -29.443  13.737  15.520  1.00119.61           O  
ATOM   1632  ND2 ASN A 203     -27.288  14.293  15.820  1.00118.90           N  
ATOM   1633  N   LEU A 204     -29.142  17.015  11.301  1.00 89.90           N  
ATOM   1634  CA  LEU A 204     -28.710  17.522  10.002  1.00 86.19           C  
ATOM   1635  C   LEU A 204     -28.189  18.950  10.112  1.00 90.10           C  
ATOM   1636  O   LEU A 204     -27.067  19.249   9.686  1.00 98.95           O  
ATOM   1637  CB  LEU A 204     -29.861  17.444   9.000  1.00 81.67           C  
ATOM   1638  CG  LEU A 204     -29.529  17.886   7.574  1.00 76.33           C  
ATOM   1639  CD1 LEU A 204     -28.458  16.988   6.971  1.00 70.86           C  
ATOM   1640  CD2 LEU A 204     -30.780  17.897   6.710  1.00 77.06           C  
ATOM   1641  N   VAL A 205     -28.991  19.849  10.684  1.00 81.25           N  
ATOM   1642  CA  VAL A 205     -28.578  21.246  10.757  1.00 80.12           C  
ATOM   1643  C   VAL A 205     -27.656  21.489  11.947  1.00 80.24           C  
ATOM   1644  O   VAL A 205     -26.847  22.423  11.924  1.00 89.88           O  
ATOM   1645  CB  VAL A 205     -29.807  22.170  10.800  1.00 85.25           C  
ATOM   1646  CG1 VAL A 205     -30.719  21.894   9.614  1.00 85.59           C  
ATOM   1647  CG2 VAL A 205     -30.558  22.004  12.107  1.00 85.23           C  
ATOM   1648  N   SER A 206     -27.752  20.668  12.996  1.00 74.35           N  
ATOM   1649  CA  SER A 206     -26.871  20.841  14.147  1.00 84.56           C  
ATOM   1650  C   SER A 206     -25.420  20.559  13.777  1.00 90.44           C  
ATOM   1651  O   SER A 206     -24.513  21.288  14.197  1.00 94.17           O  
ATOM   1652  CB  SER A 206     -27.317  19.934  15.293  1.00 97.20           C  
ATOM   1653  OG  SER A 206     -28.629  20.255  15.721  1.00107.33           O  
ATOM   1654  N   ASP A 207     -25.181  19.507  12.991  1.00 88.55           N  
ATOM   1655  CA  ASP A 207     -23.820  19.195  12.572  1.00 85.82           C  
ATOM   1656  C   ASP A 207     -23.306  20.194  11.544  1.00 85.97           C  
ATOM   1657  O   ASP A 207     -22.099  20.455  11.486  1.00 87.37           O  
ATOM   1658  CB  ASP A 207     -23.755  17.774  12.011  1.00 87.67           C  
ATOM   1659  CG  ASP A 207     -24.200  16.728  13.016  1.00 94.28           C  
ATOM   1660  OD1 ASP A 207     -24.139  17.005  14.233  1.00 96.93           O  
ATOM   1661  OD2 ASP A 207     -24.610  15.628  12.589  1.00 95.93           O  
ATOM   1662  N   PHE A 208     -24.199  20.759  10.727  1.00 81.91           N  
ATOM   1663  CA  PHE A 208     -23.772  21.737   9.731  1.00 74.46           C  
ATOM   1664  C   PHE A 208     -23.311  23.029  10.392  1.00 73.12           C  
ATOM   1665  O   PHE A 208     -22.369  23.674   9.917  1.00 68.50           O  
ATOM   1666  CB  PHE A 208     -24.905  22.012   8.743  1.00 70.37           C  
ATOM   1667  CG  PHE A 208     -24.523  22.947   7.630  1.00 71.60           C  
ATOM   1668  CD1 PHE A 208     -23.840  22.478   6.520  1.00 69.54           C  
ATOM   1669  CD2 PHE A 208     -24.848  24.294   7.692  1.00 76.17           C  
ATOM   1670  CE1 PHE A 208     -23.485  23.334   5.493  1.00 73.69           C  
ATOM   1671  CE2 PHE A 208     -24.496  25.155   6.668  1.00 75.00           C  
ATOM   1672  CZ  PHE A 208     -23.814  24.674   5.567  1.00 74.95           C  
ATOM   1673  N   VAL A 209     -23.966  23.425  11.486  1.00 73.25           N  
ATOM   1674  CA  VAL A 209     -23.542  24.616  12.215  1.00 71.70           C  
ATOM   1675  C   VAL A 209     -22.163  24.404  12.828  1.00 74.14           C  
ATOM   1676  O   VAL A 209     -21.335  25.322  12.861  1.00 80.12           O  
ATOM   1677  CB  VAL A 209     -24.589  24.988  13.280  1.00 71.35           C  
ATOM   1678  CG1 VAL A 209     -24.074  26.105  14.175  1.00 70.95           C  
ATOM   1679  CG2 VAL A 209     -25.892  25.400  12.618  1.00 71.29           C  
ATOM   1680  N   ASP A 210     -21.888  23.187  13.308  1.00 77.83           N  
ATOM   1681  CA  ASP A 210     -20.606  22.903  13.942  1.00 81.17           C  
ATOM   1682  C   ASP A 210     -19.443  22.934  12.957  1.00 76.19           C  
ATOM   1683  O   ASP A 210     -18.288  23.002  13.389  1.00 75.64           O  
ATOM   1684  CB  ASP A 210     -20.656  21.546  14.645  1.00 90.89           C  
ATOM   1685  CG  ASP A 210     -21.637  21.525  15.802  1.00104.02           C  
ATOM   1686  OD1 ASP A 210     -21.879  22.595  16.399  1.00110.51           O  
ATOM   1687  OD2 ASP A 210     -22.166  20.439  16.113  1.00111.54           O  
ATOM   1688  N   THR A 211     -19.712  22.878  11.649  1.00 74.43           N  
ATOM   1689  CA  THR A 211     -18.638  23.027  10.674  1.00 74.59           C  
ATOM   1690  C   THR A 211     -18.148  24.466  10.582  1.00 75.75           C  
ATOM   1691  O   THR A 211     -17.047  24.702  10.072  1.00 83.67           O  
ATOM   1692  CB  THR A 211     -19.095  22.538   9.298  1.00 72.26           C  
ATOM   1693  OG1 THR A 211     -20.212  23.319   8.853  1.00 69.60           O  
ATOM   1694  CG2 THR A 211     -19.499  21.073   9.367  1.00 57.93           C  
ATOM   1695  N   PHE A 212     -18.936  25.424  11.065  1.00 73.01           N  
ATOM   1696  CA  PHE A 212     -18.518  26.814  11.167  1.00 72.13           C  
ATOM   1697  C   PHE A 212     -18.007  27.167  12.556  1.00 72.19           C  
ATOM   1698  O   PHE A 212     -17.628  28.319  12.790  1.00 77.38           O  
ATOM   1699  CB  PHE A 212     -19.672  27.743  10.780  1.00 74.32           C  
ATOM   1700  CG  PHE A 212     -19.991  27.723   9.315  1.00 73.48           C  
ATOM   1701  CD1 PHE A 212     -20.807  26.739   8.786  1.00 73.19           C  
ATOM   1702  CD2 PHE A 212     -19.464  28.681   8.465  1.00 74.27           C  
ATOM   1703  CE1 PHE A 212     -21.096  26.713   7.438  1.00 77.92           C  
ATOM   1704  CE2 PHE A 212     -19.752  28.660   7.116  1.00 76.17           C  
ATOM   1705  CZ  PHE A 212     -20.566  27.674   6.604  1.00 76.39           C  
ATOM   1706  N   ARG A 213     -18.000  26.205  13.477  1.00 72.60           N  
ATOM   1707  CA  ARG A 213     -17.349  26.415  14.767  1.00 81.55           C  
ATOM   1708  C   ARG A 213     -15.877  26.796  14.634  1.00 78.30           C  
ATOM   1709  O   ARG A 213     -15.413  27.626  15.436  1.00 78.60           O  
ATOM   1710  CB  ARG A 213     -17.520  25.161  15.634  1.00 95.45           C  
ATOM   1711  CG  ARG A 213     -17.533  25.424  17.129  1.00106.29           C  
ATOM   1712  CD  ARG A 213     -18.059  24.213  17.891  1.00119.98           C  
ATOM   1713  NE  ARG A 213     -17.053  23.166  18.047  1.00130.59           N  
ATOM   1714  CZ  ARG A 213     -17.322  21.919  18.426  1.00137.59           C  
ATOM   1715  NH1 ARG A 213     -18.572  21.555  18.682  1.00141.32           N  
ATOM   1716  NH2 ARG A 213     -16.342  21.035  18.549  1.00138.16           N  
ATOM   1717  N   PRO A 214     -15.096  26.252  13.691  1.00 75.96           N  
ATOM   1718  CA  PRO A 214     -13.730  26.775  13.519  1.00 73.14           C  
ATOM   1719  C   PRO A 214     -13.692  28.208  13.017  1.00 73.62           C  
ATOM   1720  O   PRO A 214     -12.855  28.994  13.478  1.00 74.74           O  
ATOM   1721  CB  PRO A 214     -13.105  25.802  12.509  1.00 70.44           C  
ATOM   1722  CG  PRO A 214     -13.906  24.561  12.628  1.00 70.32           C  
ATOM   1723  CD  PRO A 214     -15.299  25.013  12.916  1.00 73.85           C  
ATOM   1724  N   THR A 215     -14.571  28.571  12.079  1.00 71.60           N  
ATOM   1725  CA  THR A 215     -14.556  29.927  11.536  1.00 71.36           C  
ATOM   1726  C   THR A 215     -14.878  30.958  12.612  1.00 76.27           C  
ATOM   1727  O   THR A 215     -14.296  32.050  12.632  1.00 77.16           O  
ATOM   1728  CB  THR A 215     -15.542  30.038  10.371  1.00 71.40           C  
ATOM   1729  OG1 THR A 215     -15.139  29.154   9.318  1.00 73.15           O  
ATOM   1730  CG2 THR A 215     -15.586  31.460   9.833  1.00 73.51           C  
ATOM   1731  N   ALA A 216     -15.797  30.627  13.522  1.00 81.94           N  
ATOM   1732  CA  ALA A 216     -16.113  31.538  14.617  1.00 82.60           C  
ATOM   1733  C   ALA A 216     -14.908  31.745  15.526  1.00 82.84           C  
ATOM   1734  O   ALA A 216     -14.681  32.854  16.025  1.00 87.76           O  
ATOM   1735  CB  ALA A 216     -17.306  31.009  15.413  1.00 84.27           C  
ATOM   1736  N   ARG A 217     -14.125  30.687  15.754  1.00 78.01           N  
ATOM   1737  CA  ARG A 217     -12.904  30.823  16.543  1.00 72.44           C  
ATOM   1738  C   ARG A 217     -11.893  31.720  15.840  1.00 71.51           C  
ATOM   1739  O   ARG A 217     -11.222  32.536  16.483  1.00 73.63           O  
ATOM   1740  CB  ARG A 217     -12.297  29.446  16.813  1.00 72.72           C  
ATOM   1741  CG  ARG A 217     -13.061  28.602  17.819  1.00 72.95           C  
ATOM   1742  CD  ARG A 217     -12.808  29.076  19.239  1.00 76.25           C  
ATOM   1743  NE  ARG A 217     -13.410  28.182  20.223  1.00 87.70           N  
ATOM   1744  CZ  ARG A 217     -12.819  27.091  20.701  1.00 97.11           C  
ATOM   1745  NH1 ARG A 217     -11.605  26.754  20.285  1.00 99.69           N  
ATOM   1746  NH2 ARG A 217     -13.442  26.336  21.594  1.00101.32           N  
ATOM   1747  N   ILE A 218     -11.774  31.584  14.517  1.00 65.45           N  
ATOM   1748  CA  ILE A 218     -10.831  32.398  13.755  1.00 62.07           C  
ATOM   1749  C   ILE A 218     -11.194  33.874  13.845  1.00 61.32           C  
ATOM   1750  O   ILE A 218     -10.323  34.745  13.732  1.00 63.08           O  
ATOM   1751  CB  ILE A 218     -10.780  31.905  12.292  1.00 61.30           C  
ATOM   1752  CG1 ILE A 218     -10.264  30.465  12.234  1.00 65.48           C  
ATOM   1753  CG2 ILE A 218      -9.908  32.804  11.434  1.00 57.02           C  
ATOM   1754  CD1 ILE A 218     -10.128  29.918  10.829  1.00 58.27           C  
ATOM   1755  N   ASN A 219     -12.469  34.182  14.070  1.00 58.79           N  
ATOM   1756  CA  ASN A 219     -12.940  35.558  14.131  1.00 63.23           C  
ATOM   1757  C   ASN A 219     -13.170  36.049  15.556  1.00 70.33           C  
ATOM   1758  O   ASN A 219     -13.771  37.111  15.740  1.00 69.85           O  
ATOM   1759  CB  ASN A 219     -14.228  35.707  13.319  1.00 61.87           C  
ATOM   1760  CG  ASN A 219     -13.992  35.613  11.826  1.00 71.06           C  
ATOM   1761  OD1 ASN A 219     -13.081  36.243  11.287  1.00 78.93           O  
ATOM   1762  ND2 ASN A 219     -14.814  34.822  11.147  1.00 73.10           N  
ATOM   1763  N   SER A 220     -12.704  35.313  16.562  1.00 69.66           N  
ATOM   1764  CA  SER A 220     -12.931  35.664  17.957  1.00 69.64           C  
ATOM   1765  C   SER A 220     -11.609  35.941  18.660  1.00 69.43           C  
ATOM   1766  O   SER A 220     -10.610  35.257  18.422  1.00 73.10           O  
ATOM   1767  CB  SER A 220     -13.685  34.549  18.692  1.00 68.94           C  
ATOM   1768  OG  SER A 220     -14.960  34.329  18.113  1.00 75.15           O  
ATOM   1769  N   ILE A 221     -11.613  36.946  19.530  1.00 69.92           N  
ATOM   1770  CA  ILE A 221     -10.445  37.272  20.341  1.00 68.59           C  
ATOM   1771  C   ILE A 221     -10.391  36.309  21.521  1.00 70.44           C  
ATOM   1772  O   ILE A 221     -11.360  36.185  22.278  1.00 72.32           O  
ATOM   1773  CB  ILE A 221     -10.493  38.730  20.819  1.00 72.26           C  
ATOM   1774  CG1 ILE A 221     -10.492  39.686  19.623  1.00 72.44           C  
ATOM   1775  CG2 ILE A 221      -9.328  39.027  21.752  1.00 74.65           C  
ATOM   1776  CD1 ILE A 221     -10.762  41.129  19.991  1.00 69.44           C  
ATOM   1777  N   CYS A 222      -9.258  35.627  21.681  1.00 68.65           N  
ATOM   1778  CA  CYS A 222      -9.112  34.663  22.764  1.00 69.95           C  
ATOM   1779  C   CYS A 222      -9.177  35.360  24.118  1.00 71.52           C  
ATOM   1780  O   CYS A 222      -8.429  36.305  24.384  1.00 79.35           O  
ATOM   1781  CB  CYS A 222      -7.793  33.901  22.622  1.00 70.76           C  
ATOM   1782  SG  CYS A 222      -7.706  32.818  21.173  1.00 79.16           S  
ATOM   1783  N   GLY A 223     -10.083  34.890  24.971  1.00 58.08           N  
ATOM   1784  CA  GLY A 223     -10.220  35.443  26.304  1.00 57.01           C  
ATOM   1785  C   GLY A 223     -10.755  36.855  26.348  1.00 61.55           C  
ATOM   1786  O   GLY A 223     -10.427  37.602  27.274  1.00 74.45           O  
ATOM   1787  N   ARG A 224     -11.591  37.237  25.378  1.00 63.12           N  
ATOM   1788  CA  ARG A 224     -12.030  38.627  25.278  1.00 69.07           C  
ATOM   1789  C   ARG A 224     -12.861  39.047  26.486  1.00 69.82           C  
ATOM   1790  O   ARG A 224     -12.761  40.191  26.947  1.00 72.36           O  
ATOM   1791  CB  ARG A 224     -12.824  38.835  23.987  1.00 70.87           C  
ATOM   1792  CG  ARG A 224     -13.393  40.237  23.837  1.00 70.87           C  
ATOM   1793  CD  ARG A 224     -14.091  40.429  22.503  1.00 72.74           C  
ATOM   1794  NE  ARG A 224     -14.616  41.785  22.371  1.00 77.89           N  
ATOM   1795  CZ  ARG A 224     -15.296  42.226  21.319  1.00 80.69           C  
ATOM   1796  NH1 ARG A 224     -15.538  41.417  20.296  1.00 79.62           N  
ATOM   1797  NH2 ARG A 224     -15.735  43.477  21.289  1.00 80.67           N  
ATOM   1798  N   CYS A 225     -13.683  38.138  27.015  1.00 75.59           N  
ATOM   1799  CA  CYS A 225     -14.585  38.491  28.106  1.00 79.96           C  
ATOM   1800  C   CYS A 225     -13.846  38.849  29.389  1.00 84.09           C  
ATOM   1801  O   CYS A 225     -14.402  39.569  30.227  1.00 82.77           O  
ATOM   1802  CB  CYS A 225     -15.564  37.346  28.372  1.00 78.46           C  
ATOM   1803  SG  CYS A 225     -16.630  36.939  26.969  1.00 82.95           S  
ATOM   1804  N   SER A 226     -12.616  38.373  29.564  1.00 87.18           N  
ATOM   1805  CA  SER A 226     -11.815  38.710  30.734  1.00 84.37           C  
ATOM   1806  C   SER A 226     -10.816  39.828  30.470  1.00 80.56           C  
ATOM   1807  O   SER A 226     -10.139  40.265  31.405  1.00 80.46           O  
ATOM   1808  CB  SER A 226     -11.078  37.469  31.250  1.00 84.44           C  
ATOM   1809  OG  SER A 226     -11.987  36.520  31.780  1.00 82.61           O  
ATOM   1810  N   LEU A 227     -10.701  40.294  29.228  1.00 79.32           N  
ATOM   1811  CA  LEU A 227      -9.885  41.466  28.940  1.00 81.12           C  
ATOM   1812  C   LEU A 227     -10.583  42.713  29.466  1.00 87.37           C  
ATOM   1813  O   LEU A 227     -11.741  42.977  29.129  1.00 93.14           O  
ATOM   1814  CB  LEU A 227      -9.633  41.589  27.438  1.00 74.42           C  
ATOM   1815  CG  LEU A 227      -8.884  40.435  26.768  1.00 71.16           C  
ATOM   1816  CD1 LEU A 227      -8.704  40.706  25.284  1.00 65.96           C  
ATOM   1817  CD2 LEU A 227      -7.539  40.198  27.440  1.00 72.85           C  
ATOM   1818  N   LEU A 228      -9.885  43.474  30.308  1.00 84.40           N  
ATOM   1819  CA  LEU A 228     -10.455  44.659  30.922  1.00 82.69           C  
ATOM   1820  C   LEU A 228      -9.622  45.890  30.589  1.00 78.46           C  
ATOM   1821  O   LEU A 228      -8.390  45.809  30.539  1.00 82.04           O  
ATOM   1822  CB  LEU A 228     -10.543  44.499  32.447  1.00 83.72           C  
ATOM   1823  CG  LEU A 228     -11.557  43.475  32.960  1.00 81.82           C  
ATOM   1824  CD1 LEU A 228     -11.373  43.236  34.449  1.00 83.30           C  
ATOM   1825  CD2 LEU A 228     -12.973  43.938  32.667  1.00 79.11           C  
ATOM   1826  N   PRO A 229     -10.257  47.034  30.360  1.00 74.90           N  
ATOM   1827  CA  PRO A 229      -9.522  48.253  30.026  1.00 70.79           C  
ATOM   1828  C   PRO A 229      -9.135  49.045  31.271  1.00 66.94           C  
ATOM   1829  O   PRO A 229      -9.594  48.781  32.383  1.00 60.43           O  
ATOM   1830  CB  PRO A 229     -10.535  49.035  29.183  1.00 67.69           C  
ATOM   1831  CG  PRO A 229     -11.847  48.664  29.790  1.00 69.47           C  
ATOM   1832  CD  PRO A 229     -11.715  47.236  30.284  1.00 74.50           C  
ATOM   1833  N   VAL A 230      -8.270  50.029  31.056  1.00 69.82           N  
ATOM   1834  CA  VAL A 230      -7.925  51.012  32.075  1.00 72.27           C  
ATOM   1835  C   VAL A 230      -8.687  52.286  31.746  1.00 78.86           C  
ATOM   1836  O   VAL A 230      -8.562  52.825  30.640  1.00 78.69           O  
ATOM   1837  CB  VAL A 230      -6.410  51.259  32.133  1.00 70.02           C  
ATOM   1838  CG1 VAL A 230      -6.099  52.403  33.077  1.00 57.66           C  
ATOM   1839  CG2 VAL A 230      -5.689  49.995  32.575  1.00 74.99           C  
ATOM   1840  N   VAL A 231      -9.485  52.765  32.696  1.00 85.10           N  
ATOM   1841  CA  VAL A 231     -10.445  53.832  32.429  1.00 87.29           C  
ATOM   1842  C   VAL A 231      -9.701  55.152  32.248  1.00 88.71           C  
ATOM   1843  O   VAL A 231      -9.212  55.743  33.213  1.00 87.31           O  
ATOM   1844  CB  VAL A 231     -11.493  53.931  33.541  1.00 89.67           C  
ATOM   1845  CG1 VAL A 231     -12.488  55.036  33.228  1.00 88.92           C  
ATOM   1846  CG2 VAL A 231     -12.208  52.593  33.714  1.00 87.92           C  
ATOM   1847  N   ASN A 232      -9.624  55.618  31.005  1.00103.82           N  
ATOM   1848  CA  ASN A 232      -9.146  56.956  30.672  1.00120.24           C  
ATOM   1849  C   ASN A 232     -10.273  57.675  29.944  1.00131.67           C  
ATOM   1850  O   ASN A 232     -10.658  57.276  28.840  1.00132.47           O  
ATOM   1851  CB  ASN A 232      -7.884  56.909  29.811  1.00131.73           C  
ATOM   1852  CG  ASN A 232      -6.626  56.674  30.625  1.00141.52           C  
ATOM   1853  OD1 ASN A 232      -6.556  57.036  31.800  1.00146.47           O  
ATOM   1854  ND2 ASN A 232      -5.620  56.073  30.000  1.00142.79           N  
ATOM   1855  N   ASN A 233     -10.810  58.722  30.567  1.00140.67           N  
ATOM   1856  CA  ASN A 233     -11.894  59.510  29.979  1.00144.48           C  
ATOM   1857  C   ASN A 233     -11.391  60.558  28.996  1.00154.04           C  
ATOM   1858  O   ASN A 233     -11.885  61.688  28.982  1.00155.35           O  
ATOM   1859  CB  ASN A 233     -12.708  60.159  31.098  1.00136.60           C  
ATOM   1860  CG  ASN A 233     -11.851  60.987  32.044  1.00131.00           C  
ATOM   1861  OD1 ASN A 233     -10.753  61.420  31.695  1.00135.51           O  
ATOM   1862  ND2 ASN A 233     -12.354  61.210  33.253  1.00128.21           N  
ATOM   1863  N   SER A 234     -10.418  60.202  28.150  1.00159.77           N  
ATOM   1864  CA  SER A 234      -9.660  61.184  27.395  1.00163.24           C  
ATOM   1865  C   SER A 234     -10.062  61.110  25.933  1.00169.09           C  
ATOM   1866  O   SER A 234     -11.120  61.651  25.558  1.00171.20           O  
ATOM   1867  CB  SER A 234      -8.159  60.968  27.630  1.00160.66           C  
ATOM   1868  OG  SER A 234      -7.831  61.128  29.000  1.00158.20           O  
ATOM   1869  N   GLY A 235      -9.276  60.475  25.066  1.00172.42           N  
ATOM   1870  CA  GLY A 235      -9.495  60.564  23.635  1.00178.57           C  
ATOM   1871  C   GLY A 235     -10.397  59.501  23.045  1.00185.50           C  
ATOM   1872  O   GLY A 235      -9.985  58.347  22.884  1.00187.13           O  
ATOM   1873  N   ALA A 236     -11.624  59.888  22.712  1.00193.54           N  
ATOM   1874  CA  ALA A 236     -12.602  59.023  22.040  1.00193.86           C  
ATOM   1875  C   ALA A 236     -12.822  57.773  22.897  1.00191.08           C  
ATOM   1876  O   ALA A 236     -12.767  57.833  24.132  1.00192.91           O  
ATOM   1877  CB  ALA A 236     -12.148  58.744  20.617  1.00194.48           C  
ATOM   1878  N   ILE A 237     -13.075  56.636  22.248  1.00181.36           N  
ATOM   1879  CA  ILE A 237     -13.268  55.371  22.945  1.00171.34           C  
ATOM   1880  C   ILE A 237     -13.025  54.252  21.946  1.00158.68           C  
ATOM   1881  O   ILE A 237     -13.320  54.388  20.755  1.00159.94           O  
ATOM   1882  CB  ILE A 237     -14.680  55.287  23.582  1.00171.81           C  
ATOM   1883  CG1 ILE A 237     -14.810  54.029  24.441  1.00169.79           C  
ATOM   1884  CG2 ILE A 237     -15.762  55.331  22.511  1.00172.98           C  
ATOM   1885  CD1 ILE A 237     -13.773  53.937  25.537  1.00168.43           C  
ATOM   1886  N   CYS A 238     -12.468  53.146  22.431  1.00144.81           N  
ATOM   1887  CA  CYS A 238     -12.193  51.999  21.579  1.00135.25           C  
ATOM   1888  C   CYS A 238     -13.468  51.192  21.371  1.00128.06           C  
ATOM   1889  O   CYS A 238     -14.184  50.887  22.330  1.00129.54           O  
ATOM   1890  CB  CYS A 238     -11.101  51.126  22.197  1.00136.93           C  
ATOM   1891  SG  CYS A 238     -10.452  49.843  21.101  1.00141.12           S  
ATOM   1892  N   ASN A 239     -13.751  50.846  20.112  1.00117.46           N  
ATOM   1893  CA  ASN A 239     -14.952  50.086  19.787  1.00106.88           C  
ATOM   1894  C   ASN A 239     -14.951  48.689  20.392  1.00103.46           C  
ATOM   1895  O   ASN A 239     -15.999  48.034  20.395  1.00109.03           O  
ATOM   1896  CB  ASN A 239     -15.118  49.984  18.269  1.00102.17           C  
ATOM   1897  CG  ASN A 239     -15.285  51.337  17.609  1.00100.71           C  
ATOM   1898  OD1 ASN A 239     -16.380  51.900  17.589  1.00 99.34           O  
ATOM   1899  ND2 ASN A 239     -14.199  51.864  17.057  1.00102.80           N  
ATOM   1900  N   SER A 240     -13.811  48.218  20.901  1.00 97.63           N  
ATOM   1901  CA  SER A 240     -13.746  46.889  21.495  1.00 96.87           C  
ATOM   1902  C   SER A 240     -14.584  46.774  22.762  1.00 91.13           C  
ATOM   1903  O   SER A 240     -14.995  45.664  23.119  1.00 89.70           O  
ATOM   1904  CB  SER A 240     -12.292  46.529  21.802  1.00103.76           C  
ATOM   1905  OG  SER A 240     -11.484  46.623  20.642  1.00108.41           O  
ATOM   1906  N   TRP A 241     -14.849  47.886  23.443  1.00 88.95           N  
ATOM   1907  CA  TRP A 241     -15.554  47.871  24.716  1.00 84.34           C  
ATOM   1908  C   TRP A 241     -17.018  48.275  24.595  1.00 77.28           C  
ATOM   1909  O   TRP A 241     -17.718  48.314  25.611  1.00 77.69           O  
ATOM   1910  CB  TRP A 241     -14.847  48.790  25.717  1.00 82.25           C  
ATOM   1911  CG  TRP A 241     -13.360  48.619  25.730  1.00 79.55           C  
ATOM   1912  CD1 TRP A 241     -12.430  49.479  25.222  1.00 81.00           C  
ATOM   1913  CD2 TRP A 241     -12.630  47.511  26.268  1.00 77.51           C  
ATOM   1914  NE1 TRP A 241     -11.165  48.977  25.417  1.00 78.84           N  
ATOM   1915  CE2 TRP A 241     -11.261  47.769  26.056  1.00 79.40           C  
ATOM   1916  CE3 TRP A 241     -13.001  46.326  26.910  1.00 69.68           C  
ATOM   1917  CZ2 TRP A 241     -10.264  46.887  26.464  1.00 71.93           C  
ATOM   1918  CZ3 TRP A 241     -12.012  45.453  27.313  1.00 73.76           C  
ATOM   1919  CH2 TRP A 241     -10.659  45.738  27.090  1.00 75.87           C  
ATOM   1920  N   LYS A 242     -17.496  48.574  23.391  1.00 70.96           N  
ATOM   1921  CA  LYS A 242     -18.888  48.967  23.219  1.00 75.00           C  
ATOM   1922  C   LYS A 242     -19.811  47.769  23.400  1.00 79.09           C  
ATOM   1923  O   LYS A 242     -19.484  46.645  23.009  1.00 84.66           O  
ATOM   1924  CB  LYS A 242     -19.098  49.595  21.842  1.00 80.09           C  
ATOM   1925  CG  LYS A 242     -18.493  50.983  21.699  1.00 85.18           C  
ATOM   1926  CD  LYS A 242     -18.673  51.523  20.291  1.00 87.91           C  
ATOM   1927  CE  LYS A 242     -18.080  52.918  20.150  1.00 89.59           C  
ATOM   1928  NZ  LYS A 242     -18.798  53.920  20.984  1.00 94.56           N  
ATOM   1929  N   LEU A 243     -20.974  48.019  23.998  1.00 80.18           N  
ATOM   1930  CA  LEU A 243     -21.945  46.978  24.295  1.00 76.65           C  
ATOM   1931  C   LEU A 243     -23.315  47.387  23.775  1.00 83.42           C  
ATOM   1932  O   LEU A 243     -23.599  48.569  23.567  1.00 88.11           O  
ATOM   1933  CB  LEU A 243     -22.029  46.698  25.803  1.00 68.92           C  
ATOM   1934  CG  LEU A 243     -20.746  46.244  26.501  1.00 70.79           C  
ATOM   1935  CD1 LEU A 243     -20.954  46.170  28.004  1.00 68.74           C  
ATOM   1936  CD2 LEU A 243     -20.291  44.902  25.958  1.00 73.51           C  
ATOM   1937  N   ASP A 244     -24.162  46.389  23.569  1.00 86.47           N  
ATOM   1938  CA  ASP A 244     -25.546  46.633  23.184  1.00 88.91           C  
ATOM   1939  C   ASP A 244     -26.301  47.200  24.380  1.00 86.87           C  
ATOM   1940  O   ASP A 244     -26.362  46.543  25.428  1.00 82.47           O  
ATOM   1941  CB  ASP A 244     -26.191  45.335  22.699  1.00 95.12           C  
ATOM   1942  CG  ASP A 244     -27.503  45.562  21.963  1.00 96.57           C  
ATOM   1943  OD1 ASP A 244     -28.212  46.544  22.267  1.00 96.54           O  
ATOM   1944  OD2 ASP A 244     -27.829  44.746  21.075  1.00 97.04           O  
ATOM   1945  N   PRO A 245     -26.882  48.400  24.279  1.00 88.29           N  
ATOM   1946  CA  PRO A 245     -27.572  48.986  25.440  1.00 80.23           C  
ATOM   1947  C   PRO A 245     -28.813  48.224  25.875  1.00 81.60           C  
ATOM   1948  O   PRO A 245     -29.309  48.477  26.980  1.00 87.36           O  
ATOM   1949  CB  PRO A 245     -27.933  50.397  24.959  1.00 76.51           C  
ATOM   1950  CG  PRO A 245     -27.960  50.295  23.471  1.00 81.77           C  
ATOM   1951  CD  PRO A 245     -26.893  49.302  23.116  1.00 87.05           C  
ATOM   1952  N   ALA A 246     -29.330  47.310  25.056  1.00 80.53           N  
ATOM   1953  CA  ALA A 246     -30.502  46.529  25.425  1.00 83.80           C  
ATOM   1954  C   ALA A 246     -30.163  45.150  25.973  1.00 86.33           C  
ATOM   1955  O   ALA A 246     -30.995  44.559  26.670  1.00 88.60           O  
ATOM   1956  CB  ALA A 246     -31.437  46.368  24.220  1.00 83.41           C  
ATOM   1957  N   THR A 247     -28.972  44.625  25.676  1.00 84.37           N  
ATOM   1958  CA  THR A 247     -28.602  43.273  26.073  1.00 78.83           C  
ATOM   1959  C   THR A 247     -27.237  43.161  26.740  1.00 79.54           C  
ATOM   1960  O   THR A 247     -26.929  42.091  27.277  1.00 77.82           O  
ATOM   1961  CB  THR A 247     -28.619  42.330  24.858  1.00 74.08           C  
ATOM   1962  OG1 THR A 247     -27.611  42.735  23.923  1.00 73.93           O  
ATOM   1963  CG2 THR A 247     -29.976  42.348  24.171  1.00 72.75           C  
ATOM   1964  N   LEU A 248     -26.414  44.212  26.719  1.00 79.29           N  
ATOM   1965  CA  LEU A 248     -25.051  44.195  27.255  1.00 80.80           C  
ATOM   1966  C   LEU A 248     -24.163  43.166  26.562  1.00 83.66           C  
ATOM   1967  O   LEU A 248     -23.171  42.709  27.138  1.00 81.89           O  
ATOM   1968  CB  LEU A 248     -25.041  43.955  28.770  1.00 82.15           C  
ATOM   1969  CG  LEU A 248     -25.497  45.109  29.663  1.00 89.61           C  
ATOM   1970  CD1 LEU A 248     -25.450  44.699  31.126  1.00 97.20           C  
ATOM   1971  CD2 LEU A 248     -24.639  46.338  29.423  1.00 87.26           C  
ATOM   1972  N   ARG A 249     -24.495  42.795  25.330  1.00 84.83           N  
ATOM   1973  CA  ARG A 249     -23.731  41.819  24.569  1.00 88.11           C  
ATOM   1974  C   ARG A 249     -22.893  42.515  23.503  1.00 85.79           C  
ATOM   1975  O   ARG A 249     -23.244  43.593  23.016  1.00 82.91           O  
ATOM   1976  CB  ARG A 249     -24.661  40.789  23.924  1.00 92.21           C  
ATOM   1977  CG  ARG A 249     -25.308  39.846  24.927  1.00 99.25           C  
ATOM   1978  CD  ARG A 249     -26.682  39.372  24.475  1.00101.71           C  
ATOM   1979  NE  ARG A 249     -26.635  38.578  23.251  1.00105.39           N  
ATOM   1980  CZ  ARG A 249     -27.653  37.853  22.797  1.00108.10           C  
ATOM   1981  NH1 ARG A 249     -28.794  37.817  23.472  1.00109.38           N  
ATOM   1982  NH2 ARG A 249     -27.530  37.160  21.674  1.00108.12           N  
ATOM   1983  N   PHE A 250     -21.771  41.890  23.155  1.00 81.97           N  
ATOM   1984  CA  PHE A 250     -20.907  42.444  22.125  1.00 73.08           C  
ATOM   1985  C   PHE A 250     -21.607  42.393  20.769  1.00 77.04           C  
ATOM   1986  O   PHE A 250     -22.250  41.392  20.437  1.00 81.78           O  
ATOM   1987  CB  PHE A 250     -19.588  41.675  22.042  1.00 64.45           C  
ATOM   1988  CG  PHE A 250     -18.683  41.877  23.224  1.00 66.22           C  
ATOM   1989  CD1 PHE A 250     -18.238  43.142  23.569  1.00 70.59           C  
ATOM   1990  CD2 PHE A 250     -18.255  40.794  23.974  1.00 66.27           C  
ATOM   1991  CE1 PHE A 250     -17.397  43.325  24.652  1.00 71.58           C  
ATOM   1992  CE2 PHE A 250     -17.413  40.969  25.055  1.00 64.52           C  
ATOM   1993  CZ  PHE A 250     -16.984  42.236  25.396  1.00 68.22           C  
ATOM   1994  N   PRO A 251     -21.513  43.456  19.969  1.00 75.78           N  
ATOM   1995  CA  PRO A 251     -21.994  43.373  18.584  1.00 77.80           C  
ATOM   1996  C   PRO A 251     -21.103  42.472  17.743  1.00 82.00           C  
ATOM   1997  O   PRO A 251     -19.958  42.822  17.441  1.00 84.73           O  
ATOM   1998  CB  PRO A 251     -21.951  44.831  18.106  1.00 68.91           C  
ATOM   1999  CG  PRO A 251     -20.950  45.492  18.991  1.00 65.94           C  
ATOM   2000  CD  PRO A 251     -21.057  44.811  20.323  1.00 66.08           C  
ATOM   2001  N   LEU A 252     -21.618  41.305  17.368  1.00 80.36           N  
ATOM   2002  CA  LEU A 252     -20.852  40.306  16.638  1.00 74.59           C  
ATOM   2003  C   LEU A 252     -21.155  40.389  15.148  1.00 73.74           C  
ATOM   2004  O   LEU A 252     -22.287  40.674  14.747  1.00 79.97           O  
ATOM   2005  CB  LEU A 252     -21.165  38.901  17.160  1.00 73.99           C  
ATOM   2006  CG  LEU A 252     -20.974  38.697  18.665  1.00 69.90           C  
ATOM   2007  CD1 LEU A 252     -21.532  37.351  19.102  1.00 65.96           C  
ATOM   2008  CD2 LEU A 252     -19.505  38.822  19.046  1.00 68.59           C  
ATOM   2009  N   LYS A 253     -20.136  40.135  14.331  1.00 70.99           N  
ATOM   2010  CA  LYS A 253     -20.269  40.176  12.880  1.00 79.59           C  
ATOM   2011  C   LYS A 253     -20.715  38.808  12.376  1.00 84.32           C  
ATOM   2012  O   LYS A 253     -20.054  37.798  12.642  1.00 82.30           O  
ATOM   2013  CB  LYS A 253     -18.949  40.584  12.227  1.00 77.55           C  
ATOM   2014  CG  LYS A 253     -18.457  41.968  12.619  1.00 77.48           C  
ATOM   2015  CD  LYS A 253     -19.270  43.063  11.947  1.00 78.94           C  
ATOM   2016  CE  LYS A 253     -19.061  43.064  10.441  1.00 78.33           C  
ATOM   2017  NZ  LYS A 253     -19.726  44.228   9.792  1.00 73.55           N  
ATOM   2018  N   GLY A 254     -21.830  38.778  11.653  1.00 83.63           N  
ATOM   2019  CA  GLY A 254     -22.335  37.550  11.077  1.00 80.59           C  
ATOM   2020  C   GLY A 254     -23.080  36.684  12.078  1.00 79.45           C  
ATOM   2021  O   GLY A 254     -23.015  36.868  13.295  1.00 78.40           O  
ATOM   2022  N   LEU A 255     -23.809  35.712  11.536  1.00 77.23           N  
ATOM   2023  CA  LEU A 255     -24.555  34.751  12.346  1.00 75.40           C  
ATOM   2024  C   LEU A 255     -23.793  33.427  12.390  1.00 80.66           C  
ATOM   2025  O   LEU A 255     -24.158  32.434  11.759  1.00 86.44           O  
ATOM   2026  CB  LEU A 255     -25.968  34.572  11.793  1.00 73.22           C  
ATOM   2027  CG  LEU A 255     -26.978  35.721  11.909  1.00 72.90           C  
ATOM   2028  CD1 LEU A 255     -26.940  36.342  13.298  1.00 62.28           C  
ATOM   2029  CD2 LEU A 255     -26.768  36.777  10.831  1.00 77.06           C  
ATOM   2030  N   LEU A 256     -22.709  33.436  13.155  1.00 77.77           N  
ATOM   2031  CA  LEU A 256     -21.829  32.292  13.326  1.00 72.60           C  
ATOM   2032  C   LEU A 256     -21.988  31.689  14.716  1.00 74.78           C  
ATOM   2033  O   LEU A 256     -22.410  32.369  15.656  1.00 83.31           O  
ATOM   2034  CB  LEU A 256     -20.363  32.698  13.112  1.00 70.19           C  
ATOM   2035  CG  LEU A 256     -19.911  32.948  11.673  1.00 69.09           C  
ATOM   2036  CD1 LEU A 256     -18.464  33.408  11.644  1.00 71.63           C  
ATOM   2037  CD2 LEU A 256     -20.089  31.694  10.833  1.00 73.90           C  
ATOM   2038  N   PRO A 257     -21.663  30.401  14.884  1.00 71.72           N  
ATOM   2039  CA  PRO A 257     -21.734  29.782  16.226  1.00 70.05           C  
ATOM   2040  C   PRO A 257     -20.565  30.188  17.116  1.00 72.23           C  
ATOM   2041  O   PRO A 257     -19.654  29.408  17.417  1.00 74.59           O  
ATOM   2042  CB  PRO A 257     -21.734  28.285  15.896  1.00 67.25           C  
ATOM   2043  CG  PRO A 257     -20.976  28.188  14.624  1.00 64.19           C  
ATOM   2044  CD  PRO A 257     -21.337  29.416  13.838  1.00 67.72           C  
ATOM   2045  N   TYR A 258     -20.579  31.444  17.552  1.00 74.08           N  
ATOM   2046  CA  TYR A 258     -19.562  31.922  18.473  1.00 70.36           C  
ATOM   2047  C   TYR A 258     -19.724  31.251  19.834  1.00 68.68           C  
ATOM   2048  O   TYR A 258     -20.769  30.678  20.154  1.00 75.82           O  
ATOM   2049  CB  TYR A 258     -19.636  33.443  18.621  1.00 72.13           C  
ATOM   2050  CG  TYR A 258     -19.290  34.200  17.358  1.00 74.39           C  
ATOM   2051  CD1 TYR A 258     -17.968  34.388  16.979  1.00 77.13           C  
ATOM   2052  CD2 TYR A 258     -20.285  34.731  16.548  1.00 71.57           C  
ATOM   2053  CE1 TYR A 258     -17.646  35.080  15.827  1.00 74.03           C  
ATOM   2054  CE2 TYR A 258     -19.972  35.426  15.394  1.00 68.04           C  
ATOM   2055  CZ  TYR A 258     -18.651  35.596  15.038  1.00 69.10           C  
ATOM   2056  OH  TYR A 258     -18.332  36.286  13.891  1.00 69.77           O  
ATOM   2057  N   ASP A 259     -18.664  31.324  20.637  1.00 73.52           N  
ATOM   2058  CA  ASP A 259     -18.670  30.695  21.949  1.00 80.82           C  
ATOM   2059  C   ASP A 259     -19.792  31.268  22.814  1.00 86.96           C  
ATOM   2060  O   ASP A 259     -20.247  32.398  22.623  1.00 89.96           O  
ATOM   2061  CB  ASP A 259     -17.317  30.880  22.635  1.00 83.41           C  
ATOM   2062  CG  ASP A 259     -16.202  30.127  21.936  1.00 87.90           C  
ATOM   2063  OD1 ASP A 259     -16.470  29.029  21.405  1.00 92.29           O  
ATOM   2064  OD2 ASP A 259     -15.060  30.630  21.913  1.00 92.24           O  
ATOM   2065  N   LYS A 260     -20.238  30.459  23.781  1.00 89.14           N  
ATOM   2066  CA  LYS A 260     -21.410  30.813  24.578  1.00 95.17           C  
ATOM   2067  C   LYS A 260     -21.202  32.097  25.371  1.00 92.44           C  
ATOM   2068  O   LYS A 260     -22.149  32.872  25.552  1.00 94.40           O  
ATOM   2069  CB  LYS A 260     -21.768  29.658  25.517  1.00105.04           C  
ATOM   2070  CG  LYS A 260     -22.967  29.921  26.415  1.00112.04           C  
ATOM   2071  CD  LYS A 260     -24.228  30.171  25.602  1.00119.26           C  
ATOM   2072  CE  LYS A 260     -25.426  30.413  26.508  1.00124.14           C  
ATOM   2073  NZ  LYS A 260     -26.685  30.632  25.743  1.00125.62           N  
ATOM   2074  N   ASP A 261     -19.980  32.348  25.845  1.00 92.13           N  
ATOM   2075  CA  ASP A 261     -19.739  33.545  26.644  1.00 92.85           C  
ATOM   2076  C   ASP A 261     -19.868  34.824  25.828  1.00 85.31           C  
ATOM   2077  O   ASP A 261     -20.127  35.886  26.404  1.00 81.82           O  
ATOM   2078  CB  ASP A 261     -18.357  33.484  27.300  1.00 97.99           C  
ATOM   2079  CG  ASP A 261     -17.237  33.302  26.295  1.00102.19           C  
ATOM   2080  OD1 ASP A 261     -17.532  33.121  25.095  1.00105.00           O  
ATOM   2081  OD2 ASP A 261     -16.058  33.338  26.706  1.00102.79           O  
ATOM   2082  N   LEU A 262     -19.696  34.750  24.508  1.00 82.99           N  
ATOM   2083  CA  LEU A 262     -19.846  35.925  23.659  1.00 80.91           C  
ATOM   2084  C   LEU A 262     -21.302  36.303  23.423  1.00 81.43           C  
ATOM   2085  O   LEU A 262     -21.567  37.419  22.961  1.00 87.90           O  
ATOM   2086  CB  LEU A 262     -19.143  35.701  22.317  1.00 75.02           C  
ATOM   2087  CG  LEU A 262     -17.614  35.709  22.354  1.00 63.81           C  
ATOM   2088  CD1 LEU A 262     -17.042  35.600  20.948  1.00 55.86           C  
ATOM   2089  CD2 LEU A 262     -17.105  36.962  23.054  1.00 60.17           C  
ATOM   2090  N   PHE A 263     -22.245  35.412  23.722  1.00 79.94           N  
ATOM   2091  CA  PHE A 263     -23.666  35.722  23.637  1.00 79.65           C  
ATOM   2092  C   PHE A 263     -24.253  36.166  24.969  1.00 82.06           C  
ATOM   2093  O   PHE A 263     -25.437  36.516  25.021  1.00 94.68           O  
ATOM   2094  CB  PHE A 263     -24.448  34.509  23.121  1.00 77.06           C  
ATOM   2095  CG  PHE A 263     -24.250  34.233  21.659  1.00 73.89           C  
ATOM   2096  CD1 PHE A 263     -24.996  34.909  20.706  1.00 73.48           C  
ATOM   2097  CD2 PHE A 263     -23.330  33.290  21.238  1.00 67.67           C  
ATOM   2098  CE1 PHE A 263     -24.820  34.653  19.359  1.00 71.09           C  
ATOM   2099  CE2 PHE A 263     -23.150  33.030  19.893  1.00 67.95           C  
ATOM   2100  CZ  PHE A 263     -23.896  33.712  18.953  1.00 68.52           C  
ATOM   2101  N   GLU A 264     -23.464  36.156  26.041  1.00 78.34           N  
ATOM   2102  CA  GLU A 264     -23.952  36.519  27.361  1.00 85.85           C  
ATOM   2103  C   GLU A 264     -23.726  38.003  27.636  1.00 84.63           C  
ATOM   2104  O   GLU A 264     -22.819  38.617  27.064  1.00 88.98           O  
ATOM   2105  CB  GLU A 264     -23.250  35.688  28.433  1.00 93.16           C  
ATOM   2106  CG  GLU A 264     -23.724  34.248  28.509  1.00103.37           C  
ATOM   2107  CD  GLU A 264     -23.090  33.490  29.656  1.00111.91           C  
ATOM   2108  OE1 GLU A 264     -22.032  33.934  30.150  1.00114.88           O  
ATOM   2109  OE2 GLU A 264     -23.652  32.453  30.067  1.00115.45           O  
ATOM   2110  N   PRO A 265     -24.544  38.601  28.502  1.00 80.59           N  
ATOM   2111  CA  PRO A 265     -24.319  40.002  28.873  1.00 81.46           C  
ATOM   2112  C   PRO A 265     -22.999  40.166  29.610  1.00 82.39           C  
ATOM   2113  O   PRO A 265     -22.628  39.344  30.450  1.00 81.45           O  
ATOM   2114  CB  PRO A 265     -25.515  40.326  29.776  1.00 79.79           C  
ATOM   2115  CG  PRO A 265     -25.972  39.001  30.290  1.00 83.07           C  
ATOM   2116  CD  PRO A 265     -25.727  38.034  29.173  1.00 83.40           C  
ATOM   2117  N   GLN A 266     -22.286  41.243  29.284  1.00 80.47           N  
ATOM   2118  CA  GLN A 266     -20.971  41.503  29.871  1.00 79.90           C  
ATOM   2119  C   GLN A 266     -21.135  42.316  31.155  1.00 80.20           C  
ATOM   2120  O   GLN A 266     -20.746  43.481  31.259  1.00 89.11           O  
ATOM   2121  CB  GLN A 266     -20.070  42.209  28.867  1.00 77.77           C  
ATOM   2122  CG  GLN A 266     -19.868  41.437  27.574  1.00 74.57           C  
ATOM   2123  CD  GLN A 266     -19.259  40.067  27.801  1.00 78.41           C  
ATOM   2124  OE1 GLN A 266     -18.455  39.874  28.713  1.00 82.82           O  
ATOM   2125  NE2 GLN A 266     -19.644  39.105  26.970  1.00 78.28           N  
ATOM   2126  N   THR A 267     -21.731  41.661  32.153  1.00 74.46           N  
ATOM   2127  CA  THR A 267     -21.948  42.314  33.439  1.00 84.61           C  
ATOM   2128  C   THR A 267     -20.629  42.589  34.149  1.00 88.35           C  
ATOM   2129  O   THR A 267     -20.428  43.681  34.692  1.00 96.17           O  
ATOM   2130  CB  THR A 267     -22.859  41.457  34.319  1.00 88.20           C  
ATOM   2131  OG1 THR A 267     -22.269  40.164  34.506  1.00 86.55           O  
ATOM   2132  CG2 THR A 267     -24.231  41.300  33.675  1.00 83.76           C  
ATOM   2133  N   ALA A 268     -19.716  41.614  34.149  1.00 84.90           N  
ATOM   2134  CA  ALA A 268     -18.431  41.800  34.817  1.00 83.86           C  
ATOM   2135  C   ALA A 268     -17.648  42.952  34.200  1.00 84.74           C  
ATOM   2136  O   ALA A 268     -16.945  43.684  34.908  1.00 86.09           O  
ATOM   2137  CB  ALA A 268     -17.619  40.507  34.760  1.00 81.75           C  
ATOM   2138  N   LEU A 269     -17.757  43.129  32.882  1.00 82.71           N  
ATOM   2139  CA  LEU A 269     -17.076  44.239  32.224  1.00 83.16           C  
ATOM   2140  C   LEU A 269     -17.679  45.575  32.641  1.00 88.38           C  
ATOM   2141  O   LEU A 269     -16.955  46.503  33.020  1.00 89.16           O  
ATOM   2142  CB  LEU A 269     -17.141  44.066  30.706  1.00 83.93           C  
ATOM   2143  CG  LEU A 269     -16.603  45.221  29.858  1.00 84.81           C  
ATOM   2144  CD1 LEU A 269     -15.115  45.422  30.091  1.00 83.48           C  
ATOM   2145  CD2 LEU A 269     -16.890  44.980  28.384  1.00 86.34           C  
ATOM   2146  N   LEU A 270     -19.008  45.688  32.582  1.00 85.53           N  
ATOM   2147  CA  LEU A 270     -19.662  46.936  32.963  1.00 77.56           C  
ATOM   2148  C   LEU A 270     -19.521  47.203  34.457  1.00 76.29           C  
ATOM   2149  O   LEU A 270     -19.354  48.355  34.873  1.00 78.08           O  
ATOM   2150  CB  LEU A 270     -21.136  46.897  32.560  1.00 80.12           C  
ATOM   2151  CG  LEU A 270     -21.966  48.142  32.877  1.00 84.58           C  
ATOM   2152  CD1 LEU A 270     -21.469  49.335  32.077  1.00 79.88           C  
ATOM   2153  CD2 LEU A 270     -23.442  47.890  32.611  1.00 90.44           C  
ATOM   2154  N   ARG A 271     -19.588  46.151  35.278  1.00 79.97           N  
ATOM   2155  CA  ARG A 271     -19.432  46.319  36.720  1.00 77.62           C  
ATOM   2156  C   ARG A 271     -18.061  46.889  37.060  1.00 76.51           C  
ATOM   2157  O   ARG A 271     -17.945  47.823  37.862  1.00 74.58           O  
ATOM   2158  CB  ARG A 271     -19.647  44.981  37.430  1.00 75.50           C  
ATOM   2159  CG  ARG A 271     -19.192  44.956  38.881  1.00 77.03           C  
ATOM   2160  CD  ARG A 271     -20.237  45.553  39.804  1.00 87.70           C  
ATOM   2161  NE  ARG A 271     -21.446  44.737  39.854  1.00 99.92           N  
ATOM   2162  CZ  ARG A 271     -21.604  43.680  40.644  1.00103.09           C  
ATOM   2163  NH1 ARG A 271     -20.625  43.300  41.455  1.00105.60           N  
ATOM   2164  NH2 ARG A 271     -22.741  42.998  40.622  1.00101.98           N  
ATOM   2165  N   TYR A 272     -17.008  46.336  36.452  1.00 77.63           N  
ATOM   2166  CA  TYR A 272     -15.655  46.800  36.742  1.00 80.90           C  
ATOM   2167  C   TYR A 272     -15.491  48.278  36.413  1.00 81.98           C  
ATOM   2168  O   TYR A 272     -14.795  49.007  37.129  1.00 80.56           O  
ATOM   2169  CB  TYR A 272     -14.633  45.969  35.966  1.00 75.88           C  
ATOM   2170  CG  TYR A 272     -13.265  46.610  35.898  1.00 72.64           C  
ATOM   2171  CD1 TYR A 272     -12.396  46.550  36.979  1.00 73.55           C  
ATOM   2172  CD2 TYR A 272     -12.845  47.282  34.756  1.00 76.49           C  
ATOM   2173  CE1 TYR A 272     -11.146  47.137  36.926  1.00 75.15           C  
ATOM   2174  CE2 TYR A 272     -11.597  47.875  34.694  1.00 77.32           C  
ATOM   2175  CZ  TYR A 272     -10.752  47.798  35.782  1.00 77.30           C  
ATOM   2176  OH  TYR A 272      -9.508  48.384  35.726  1.00 80.41           O  
ATOM   2177  N   VAL A 273     -16.126  48.738  35.336  1.00 80.65           N  
ATOM   2178  CA  VAL A 273     -15.967  50.127  34.920  1.00 76.90           C  
ATOM   2179  C   VAL A 273     -16.728  51.055  35.859  1.00 76.45           C  
ATOM   2180  O   VAL A 273     -16.187  52.061  36.332  1.00 68.89           O  
ATOM   2181  CB  VAL A 273     -16.413  50.302  33.458  1.00 78.12           C  
ATOM   2182  CG1 VAL A 273     -16.296  51.757  33.038  1.00 77.41           C  
ATOM   2183  CG2 VAL A 273     -15.576  49.415  32.553  1.00 82.15           C  
ATOM   2184  N   LEU A 274     -17.990  50.724  36.154  1.00 74.70           N  
ATOM   2185  CA  LEU A 274     -18.791  51.554  37.050  1.00 71.33           C  
ATOM   2186  C   LEU A 274     -18.130  51.719  38.413  1.00 74.73           C  
ATOM   2187  O   LEU A 274     -18.328  52.741  39.079  1.00 76.39           O  
ATOM   2188  CB  LEU A 274     -20.191  50.957  37.212  1.00 76.14           C  
ATOM   2189  CG  LEU A 274     -21.189  51.155  36.070  1.00 77.22           C  
ATOM   2190  CD1 LEU A 274     -22.427  50.305  36.295  1.00 77.04           C  
ATOM   2191  CD2 LEU A 274     -21.570  52.621  35.940  1.00 74.71           C  
ATOM   2192  N   GLU A 275     -17.342  50.730  38.842  1.00 74.65           N  
ATOM   2193  CA  GLU A 275     -16.640  50.830  40.115  1.00 76.28           C  
ATOM   2194  C   GLU A 275     -15.523  51.864  40.086  1.00 76.25           C  
ATOM   2195  O   GLU A 275     -15.109  52.337  41.150  1.00 86.10           O  
ATOM   2196  CB  GLU A 275     -16.062  49.468  40.506  1.00 81.10           C  
ATOM   2197  CG  GLU A 275     -17.100  48.417  40.859  1.00 81.94           C  
ATOM   2198  CD  GLU A 275     -16.497  47.031  40.990  1.00 85.61           C  
ATOM   2199  OE1 GLU A 275     -15.314  46.858  40.629  1.00 90.02           O  
ATOM   2200  OE2 GLU A 275     -17.206  46.112  41.452  1.00 92.44           O  
ATOM   2201  N   GLN A 276     -15.031  52.228  38.902  1.00 69.41           N  
ATOM   2202  CA  GLN A 276     -13.874  53.111  38.811  1.00 73.71           C  
ATOM   2203  C   GLN A 276     -14.306  54.574  38.829  1.00 76.51           C  
ATOM   2204  O   GLN A 276     -15.309  54.934  38.205  1.00 81.31           O  
ATOM   2205  CB  GLN A 276     -13.083  52.835  37.536  1.00 73.91           C  
ATOM   2206  CG  GLN A 276     -12.710  51.377  37.340  1.00 78.47           C  
ATOM   2207  CD  GLN A 276     -11.862  50.833  38.472  1.00 91.28           C  
ATOM   2208  OE1 GLN A 276     -11.007  51.533  39.014  1.00100.28           O  
ATOM   2209  NE2 GLN A 276     -12.098  49.579  38.837  1.00 94.09           N  
ATOM   2210  N   PRO A 277     -13.563  55.422  39.539  1.00 75.88           N  
ATOM   2211  CA  PRO A 277     -13.862  56.858  39.515  1.00 75.17           C  
ATOM   2212  C   PRO A 277     -13.669  57.440  38.123  1.00 74.43           C  
ATOM   2213  O   PRO A 277     -12.788  57.018  37.370  1.00 81.98           O  
ATOM   2214  CB  PRO A 277     -12.861  57.446  40.518  1.00 69.07           C  
ATOM   2215  CG  PRO A 277     -12.490  56.294  41.405  1.00 68.62           C  
ATOM   2216  CD  PRO A 277     -12.505  55.093  40.509  1.00 71.02           C  
ATOM   2217  N   TYR A 278     -14.516  58.413  37.786  1.00 69.32           N  
ATOM   2218  CA  TYR A 278     -14.482  59.134  36.516  1.00 71.16           C  
ATOM   2219  C   TYR A 278     -14.790  58.242  35.320  1.00 74.01           C  
ATOM   2220  O   TYR A 278     -14.405  58.563  34.191  1.00 74.33           O  
ATOM   2221  CB  TYR A 278     -13.138  59.843  36.309  1.00 66.34           C  
ATOM   2222  CG  TYR A 278     -12.834  60.862  37.382  1.00 62.96           C  
ATOM   2223  CD1 TYR A 278     -13.242  62.182  37.247  1.00 55.45           C  
ATOM   2224  CD2 TYR A 278     -12.151  60.500  38.536  1.00 62.11           C  
ATOM   2225  CE1 TYR A 278     -12.973  63.116  38.227  1.00 56.98           C  
ATOM   2226  CE2 TYR A 278     -11.878  61.427  39.522  1.00 61.58           C  
ATOM   2227  CZ  TYR A 278     -12.291  62.734  39.363  1.00 63.41           C  
ATOM   2228  OH  TYR A 278     -12.023  63.663  40.340  1.00 67.50           O  
ATOM   2229  N   SER A 279     -15.484  57.127  35.540  1.00 73.31           N  
ATOM   2230  CA  SER A 279     -15.938  56.266  34.456  1.00 73.87           C  
ATOM   2231  C   SER A 279     -17.230  56.758  33.818  1.00 76.51           C  
ATOM   2232  O   SER A 279     -17.783  56.062  32.960  1.00 75.80           O  
ATOM   2233  CB  SER A 279     -16.136  54.841  34.971  1.00 73.87           C  
ATOM   2234  OG  SER A 279     -17.139  54.800  35.972  1.00 77.26           O  
ATOM   2235  N   ARG A 280     -17.709  57.939  34.214  1.00 80.89           N  
ATOM   2236  CA  ARG A 280     -18.999  58.435  33.746  1.00 80.25           C  
ATOM   2237  C   ARG A 280     -19.044  58.528  32.226  1.00 78.77           C  
ATOM   2238  O   ARG A 280     -20.008  58.081  31.593  1.00 74.16           O  
ATOM   2239  CB  ARG A 280     -19.278  59.796  34.383  1.00 84.74           C  
ATOM   2240  CG  ARG A 280     -20.568  60.452  33.950  1.00 91.16           C  
ATOM   2241  CD  ARG A 280     -20.675  61.841  34.552  1.00 98.45           C  
ATOM   2242  NE  ARG A 280     -19.640  62.731  34.039  1.00104.04           N  
ATOM   2243  CZ  ARG A 280     -19.768  63.465  32.939  1.00109.41           C  
ATOM   2244  NH1 ARG A 280     -20.890  63.417  32.235  1.00112.46           N  
ATOM   2245  NH2 ARG A 280     -18.775  64.246  32.541  1.00113.52           N  
ATOM   2246  N   ASP A 281     -18.002  59.099  31.619  1.00 82.06           N  
ATOM   2247  CA  ASP A 281     -18.002  59.285  30.171  1.00 84.22           C  
ATOM   2248  C   ASP A 281     -17.836  57.961  29.435  1.00 79.57           C  
ATOM   2249  O   ASP A 281     -18.432  57.758  28.371  1.00 77.91           O  
ATOM   2250  CB  ASP A 281     -16.900  60.265  29.769  1.00 92.45           C  
ATOM   2251  CG  ASP A 281     -17.120  61.651  30.338  1.00101.07           C  
ATOM   2252  OD1 ASP A 281     -18.287  62.005  30.604  1.00103.37           O  
ATOM   2253  OD2 ASP A 281     -16.126  62.387  30.516  1.00104.60           O  
ATOM   2254  N   MET A 282     -17.029  57.047  29.981  1.00 77.16           N  
ATOM   2255  CA  MET A 282     -16.800  55.778  29.298  1.00 77.28           C  
ATOM   2256  C   MET A 282     -18.023  54.870  29.367  1.00 81.33           C  
ATOM   2257  O   MET A 282     -18.272  54.100  28.434  1.00 80.03           O  
ATOM   2258  CB  MET A 282     -15.579  55.071  29.887  1.00 71.14           C  
ATOM   2259  CG  MET A 282     -15.073  53.910  29.043  1.00 75.95           C  
ATOM   2260  SD  MET A 282     -13.685  53.032  29.789  1.00 79.91           S  
ATOM   2261  CE  MET A 282     -13.289  51.850  28.501  1.00 68.37           C  
ATOM   2262  N   VAL A 283     -18.792  54.943  30.455  1.00 77.11           N  
ATOM   2263  CA  VAL A 283     -20.002  54.132  30.562  1.00 74.42           C  
ATOM   2264  C   VAL A 283     -21.036  54.581  29.536  1.00 75.08           C  
ATOM   2265  O   VAL A 283     -21.768  53.759  28.970  1.00 77.96           O  
ATOM   2266  CB  VAL A 283     -20.552  54.189  32.000  1.00 72.74           C  
ATOM   2267  CG1 VAL A 283     -21.954  53.601  32.071  1.00 67.58           C  
ATOM   2268  CG2 VAL A 283     -19.617  53.452  32.946  1.00 70.73           C  
ATOM   2269  N   CYS A 284     -21.103  55.886  29.268  1.00 67.77           N  
ATOM   2270  CA  CYS A 284     -22.036  56.389  28.266  1.00 68.38           C  
ATOM   2271  C   CYS A 284     -21.623  55.967  26.861  1.00 75.31           C  
ATOM   2272  O   CYS A 284     -22.471  55.575  26.051  1.00 78.93           O  
ATOM   2273  CB  CYS A 284     -22.135  57.912  28.358  1.00 68.32           C  
ATOM   2274  SG  CYS A 284     -22.709  58.534  29.952  1.00 71.29           S  
ATOM   2275  N   ASN A 285     -20.323  56.036  26.555  1.00 78.91           N  
ATOM   2276  CA  ASN A 285     -19.858  55.710  25.209  1.00 84.64           C  
ATOM   2277  C   ASN A 285     -20.060  54.235  24.885  1.00 79.81           C  
ATOM   2278  O   ASN A 285     -20.355  53.885  23.737  1.00 77.78           O  
ATOM   2279  CB  ASN A 285     -18.387  56.097  25.053  1.00101.45           C  
ATOM   2280  CG  ASN A 285     -18.191  57.591  24.886  1.00114.18           C  
ATOM   2281  OD1 ASN A 285     -18.876  58.233  24.089  1.00120.38           O  
ATOM   2282  ND2 ASN A 285     -17.257  58.153  25.644  1.00115.38           N  
ATOM   2283  N   MET A 286     -19.898  53.355  25.878  1.00 80.94           N  
ATOM   2284  CA  MET A 286     -20.142  51.933  25.655  1.00 83.25           C  
ATOM   2285  C   MET A 286     -21.582  51.684  25.228  1.00 85.14           C  
ATOM   2286  O   MET A 286     -21.841  51.026  24.214  1.00 82.74           O  
ATOM   2287  CB  MET A 286     -19.832  51.134  26.920  1.00 84.06           C  
ATOM   2288  CG  MET A 286     -18.386  51.138  27.356  1.00 83.02           C  
ATOM   2289  SD  MET A 286     -18.214  50.179  28.870  1.00 78.71           S  
ATOM   2290  CE  MET A 286     -16.539  50.584  29.332  1.00 80.53           C  
ATOM   2291  N   LEU A 287     -22.535  52.206  25.995  1.00 84.52           N  
ATOM   2292  CA  LEU A 287     -23.951  51.961  25.769  1.00 85.73           C  
ATOM   2293  C   LEU A 287     -24.589  52.984  24.838  1.00 86.79           C  
ATOM   2294  O   LEU A 287     -25.815  52.982  24.686  1.00 85.62           O  
ATOM   2295  CB  LEU A 287     -24.689  51.938  27.109  1.00 82.01           C  
ATOM   2296  CG  LEU A 287     -24.072  51.007  28.156  1.00 72.01           C  
ATOM   2297  CD1 LEU A 287     -24.711  51.215  29.518  1.00 72.02           C  
ATOM   2298  CD2 LEU A 287     -24.204  49.560  27.718  1.00 67.44           C  
ATOM   2299  N   GLY A 288     -23.791  53.847  24.212  1.00 82.14           N  
ATOM   2300  CA  GLY A 288     -24.334  54.855  23.317  1.00 88.01           C  
ATOM   2301  C   GLY A 288     -25.277  55.829  23.986  1.00 94.36           C  
ATOM   2302  O   GLY A 288     -26.228  56.298  23.351  1.00 97.90           O  
ATOM   2303  N   LEU A 289     -25.044  56.143  25.259  1.00 97.45           N  
ATOM   2304  CA  LEU A 289     -25.913  57.058  26.000  1.00108.75           C  
ATOM   2305  C   LEU A 289     -25.446  58.497  25.777  1.00126.89           C  
ATOM   2306  O   LEU A 289     -25.006  59.199  26.688  1.00131.36           O  
ATOM   2307  CB  LEU A 289     -25.928  56.700  27.480  1.00101.81           C  
ATOM   2308  CG  LEU A 289     -26.092  55.220  27.824  1.00 98.45           C  
ATOM   2309  CD1 LEU A 289     -26.094  55.018  29.331  1.00 92.95           C  
ATOM   2310  CD2 LEU A 289     -27.355  54.647  27.196  1.00101.05           C  
ATOM   2311  N   ASN A 290     -25.552  58.930  24.518  1.00136.90           N  
ATOM   2312  CA  ASN A 290     -25.189  60.287  24.128  1.00142.78           C  
ATOM   2313  C   ASN A 290     -26.329  61.274  24.323  1.00148.22           C  
ATOM   2314  O   ASN A 290     -26.400  62.281  23.603  1.00148.41           O  
ATOM   2315  CB  ASN A 290     -24.706  60.311  22.679  1.00143.39           C  
ATOM   2316  CG  ASN A 290     -23.512  59.412  22.453  1.00142.11           C  
ATOM   2317  OD1 ASN A 290     -23.429  58.717  21.441  1.00141.15           O  
ATOM   2318  ND2 ASN A 290     -22.582  59.411  23.402  1.00140.77           N  
ATOM   2319  N   LYS A 291     -27.236  60.993  25.259  1.00153.55           N  
ATOM   2320  CA  LYS A 291     -28.243  61.956  25.684  1.00159.25           C  
ATOM   2321  C   LYS A 291     -29.206  62.308  24.555  1.00163.43           C  
ATOM   2322  O   LYS A 291     -29.151  63.409  23.996  1.00162.14           O  
ATOM   2323  CB  LYS A 291     -27.550  63.207  26.222  1.00158.70           C  
ATOM   2324  CG  LYS A 291     -28.446  64.144  26.975  1.00158.69           C  
ATOM   2325  CD  LYS A 291     -27.751  65.472  27.187  1.00157.97           C  
ATOM   2326  CE  LYS A 291     -28.199  66.450  26.122  1.00158.96           C  
ATOM   2327  NZ  LYS A 291     -29.697  66.424  26.055  1.00159.96           N  
ATOM   2328  N   GLN A 292     -30.099  61.379  24.222  1.00167.59           N  
ATOM   2329  CA  GLN A 292     -31.067  61.553  23.146  1.00169.81           C  
ATOM   2330  C   GLN A 292     -32.502  61.652  23.636  1.00167.75           C  
ATOM   2331  O   GLN A 292     -33.285  62.429  23.086  1.00166.13           O  
ATOM   2332  CB  GLN A 292     -30.960  60.391  22.153  1.00173.83           C  
ATOM   2333  CG  GLN A 292     -29.557  60.138  21.637  1.00175.38           C  
ATOM   2334  CD  GLN A 292     -29.441  58.814  20.909  1.00177.28           C  
ATOM   2335  OE1 GLN A 292     -30.127  57.846  21.241  1.00176.03           O  
ATOM   2336  NE2 GLN A 292     -28.571  58.764  19.908  1.00179.06           N  
ATOM   2337  N   HIS A 293     -32.862  60.880  24.656  1.00168.70           N  
ATOM   2338  CA  HIS A 293     -34.214  60.849  25.200  1.00171.31           C  
ATOM   2339  C   HIS A 293     -34.116  60.300  26.618  1.00166.98           C  
ATOM   2340  O   HIS A 293     -33.032  59.937  27.085  1.00164.70           O  
ATOM   2341  CB  HIS A 293     -35.143  60.005  24.315  1.00175.45           C  
ATOM   2342  CG  HIS A 293     -36.596  60.104  24.675  1.00180.32           C  
ATOM   2343  ND1 HIS A 293     -37.463  59.038  24.566  1.00181.80           N  
ATOM   2344  CD2 HIS A 293     -37.335  61.143  25.133  1.00181.86           C  
ATOM   2345  CE1 HIS A 293     -38.672  59.414  24.946  1.00182.80           C  
ATOM   2346  NE2 HIS A 293     -38.621  60.686  25.295  1.00182.68           N  
ATOM   2347  N   LYS A 294     -35.252  60.254  27.312  1.00165.49           N  
ATOM   2348  CA  LYS A 294     -35.300  59.557  28.590  1.00160.26           C  
ATOM   2349  C   LYS A 294     -34.956  58.091  28.361  1.00152.52           C  
ATOM   2350  O   LYS A 294     -35.830  57.277  28.045  1.00154.17           O  
ATOM   2351  CB  LYS A 294     -36.673  59.715  29.254  1.00162.09           C  
ATOM   2352  CG  LYS A 294     -37.858  59.548  28.317  1.00162.78           C  
ATOM   2353  CD  LYS A 294     -39.177  59.768  29.039  1.00163.93           C  
ATOM   2354  CE  LYS A 294     -40.357  59.533  28.109  1.00164.23           C  
ATOM   2355  NZ  LYS A 294     -41.655  59.857  28.763  1.00162.29           N  
ATOM   2356  N   GLN A 295     -33.672  57.753  28.501  1.00144.42           N  
ATOM   2357  CA  GLN A 295     -33.210  56.419  28.134  1.00139.68           C  
ATOM   2358  C   GLN A 295     -33.879  55.348  28.984  1.00135.90           C  
ATOM   2359  O   GLN A 295     -34.442  54.382  28.454  1.00134.40           O  
ATOM   2360  CB  GLN A 295     -31.688  56.337  28.264  1.00134.40           C  
ATOM   2361  CG  GLN A 295     -30.971  55.806  27.026  1.00131.04           C  
ATOM   2362  CD  GLN A 295     -31.171  54.314  26.808  1.00130.85           C  
ATOM   2363  OE1 GLN A 295     -31.771  53.626  27.632  1.00137.45           O  
ATOM   2364  NE2 GLN A 295     -30.662  53.809  25.691  1.00123.71           N  
ATOM   2365  N   ARG A 296     -33.838  55.509  30.307  1.00136.16           N  
ATOM   2366  CA  ARG A 296     -34.308  54.488  31.241  1.00140.58           C  
ATOM   2367  C   ARG A 296     -33.662  53.141  30.931  1.00140.89           C  
ATOM   2368  O   ARG A 296     -34.335  52.115  30.821  1.00147.34           O  
ATOM   2369  CB  ARG A 296     -35.832  54.366  31.219  1.00148.13           C  
ATOM   2370  CG  ARG A 296     -36.597  55.490  31.885  1.00156.98           C  
ATOM   2371  CD  ARG A 296     -38.075  55.139  31.896  1.00165.26           C  
ATOM   2372  NE  ARG A 296     -38.920  56.218  32.394  1.00172.40           N  
ATOM   2373  CZ  ARG A 296     -40.247  56.164  32.420  1.00179.39           C  
ATOM   2374  NH1 ARG A 296     -40.875  55.084  31.975  1.00181.61           N  
ATOM   2375  NH2 ARG A 296     -40.949  57.188  32.887  1.00182.00           N  
ATOM   2376  N   CYS A 297     -32.339  53.156  30.768  1.00126.12           N  
ATOM   2377  CA  CYS A 297     -31.581  51.962  30.414  1.00115.87           C  
ATOM   2378  C   CYS A 297     -31.650  50.949  31.550  1.00113.16           C  
ATOM   2379  O   CYS A 297     -30.933  51.090  32.549  1.00109.75           O  
ATOM   2380  CB  CYS A 297     -30.127  52.323  30.101  1.00109.85           C  
ATOM   2381  SG  CYS A 297     -29.168  50.993  29.338  1.00105.62           S  
ATOM   2382  N   PRO A 298     -32.486  49.912  31.435  1.00115.55           N  
ATOM   2383  CA  PRO A 298     -32.702  49.031  32.590  1.00114.69           C  
ATOM   2384  C   PRO A 298     -31.507  48.152  32.897  1.00117.17           C  
ATOM   2385  O   PRO A 298     -31.272  47.839  34.070  1.00118.55           O  
ATOM   2386  CB  PRO A 298     -33.927  48.196  32.178  1.00115.67           C  
ATOM   2387  CG  PRO A 298     -34.400  48.777  30.850  1.00115.87           C  
ATOM   2388  CD  PRO A 298     -33.193  49.416  30.245  1.00115.99           C  
ATOM   2389  N   VAL A 299     -30.743  47.746  31.881  1.00116.31           N  
ATOM   2390  CA  VAL A 299     -29.577  46.904  32.125  1.00117.14           C  
ATOM   2391  C   VAL A 299     -28.503  47.687  32.870  1.00113.04           C  
ATOM   2392  O   VAL A 299     -27.787  47.136  33.715  1.00114.82           O  
ATOM   2393  CB  VAL A 299     -29.055  46.314  30.802  1.00121.50           C  
ATOM   2394  CG1 VAL A 299     -30.152  45.518  30.113  1.00122.40           C  
ATOM   2395  CG2 VAL A 299     -28.537  47.407  29.881  1.00123.51           C  
ATOM   2396  N   LEU A 300     -28.375  48.984  32.576  1.00108.05           N  
ATOM   2397  CA  LEU A 300     -27.537  49.843  33.403  1.00101.51           C  
ATOM   2398  C   LEU A 300     -28.209  50.120  34.739  1.00101.55           C  
ATOM   2399  O   LEU A 300     -27.559  50.086  35.790  1.00103.54           O  
ATOM   2400  CB  LEU A 300     -27.238  51.151  32.670  1.00 95.30           C  
ATOM   2401  CG  LEU A 300     -26.509  52.227  33.479  1.00 86.05           C  
ATOM   2402  CD1 LEU A 300     -25.066  51.823  33.741  1.00 86.14           C  
ATOM   2403  CD2 LEU A 300     -26.578  53.575  32.779  1.00 77.97           C  
ATOM   2404  N   GLU A 301     -29.519  50.379  34.711  1.00 99.63           N  
ATOM   2405  CA  GLU A 301     -30.268  50.630  35.937  1.00 96.84           C  
ATOM   2406  C   GLU A 301     -30.193  49.440  36.885  1.00 94.38           C  
ATOM   2407  O   GLU A 301     -30.048  49.613  38.101  1.00 92.45           O  
ATOM   2408  CB  GLU A 301     -31.720  50.954  35.586  1.00100.49           C  
ATOM   2409  CG  GLU A 301     -32.595  51.326  36.756  1.00107.27           C  
ATOM   2410  CD  GLU A 301     -33.976  51.773  36.323  1.00116.69           C  
ATOM   2411  OE1 GLU A 301     -34.359  51.493  35.167  1.00118.01           O  
ATOM   2412  OE2 GLU A 301     -34.677  52.408  37.136  1.00123.60           O  
ATOM   2413  N   ASP A 302     -30.287  48.222  36.347  1.00 99.55           N  
ATOM   2414  CA  ASP A 302     -30.198  47.034  37.189  1.00102.14           C  
ATOM   2415  C   ASP A 302     -28.770  46.780  37.650  1.00 98.84           C  
ATOM   2416  O   ASP A 302     -28.561  46.205  38.725  1.00 94.28           O  
ATOM   2417  CB  ASP A 302     -30.740  45.815  36.440  1.00105.15           C  
ATOM   2418  CG  ASP A 302     -30.852  44.588  37.325  1.00110.98           C  
ATOM   2419  OD1 ASP A 302     -31.687  44.599  38.253  1.00112.52           O  
ATOM   2420  OD2 ASP A 302     -30.109  43.611  37.088  1.00112.27           O  
ATOM   2421  N   GLN A 303     -27.777  47.197  36.859  1.00102.40           N  
ATOM   2422  CA  GLN A 303     -26.389  47.002  37.262  1.00105.54           C  
ATOM   2423  C   GLN A 303     -25.985  47.977  38.360  1.00101.78           C  
ATOM   2424  O   GLN A 303     -25.175  47.629  39.227  1.00102.69           O  
ATOM   2425  CB  GLN A 303     -25.461  47.141  36.055  1.00110.37           C  
ATOM   2426  CG  GLN A 303     -24.042  46.664  36.317  1.00116.13           C  
ATOM   2427  CD  GLN A 303     -23.986  45.198  36.701  1.00123.78           C  
ATOM   2428  OE1 GLN A 303     -23.538  44.847  37.793  1.00127.14           O  
ATOM   2429  NE2 GLN A 303     -24.438  44.333  35.801  1.00124.47           N  
ATOM   2430  N   LEU A 304     -26.532  49.195  38.341  1.00 98.58           N  
ATOM   2431  CA  LEU A 304     -26.319  50.114  39.454  1.00 95.18           C  
ATOM   2432  C   LEU A 304     -26.933  49.565  40.735  1.00 94.00           C  
ATOM   2433  O   LEU A 304     -26.375  49.737  41.825  1.00 90.70           O  
ATOM   2434  CB  LEU A 304     -26.906  51.488  39.125  1.00 93.14           C  
ATOM   2435  CG  LEU A 304     -26.418  52.189  37.855  1.00 90.56           C  
ATOM   2436  CD1 LEU A 304     -27.216  53.460  37.607  1.00 91.94           C  
ATOM   2437  CD2 LEU A 304     -24.931  52.493  37.929  1.00 87.62           C  
ATOM   2438  N   VAL A 305     -28.083  48.897  40.620  1.00 91.43           N  
ATOM   2439  CA  VAL A 305     -28.716  48.286  41.785  1.00 94.47           C  
ATOM   2440  C   VAL A 305     -27.862  47.142  42.319  1.00 93.99           C  
ATOM   2441  O   VAL A 305     -27.690  46.995  43.535  1.00 95.01           O  
ATOM   2442  CB  VAL A 305     -30.140  47.819  41.429  1.00 99.83           C  
ATOM   2443  CG1 VAL A 305     -30.728  46.982  42.555  1.00 99.40           C  
ATOM   2444  CG2 VAL A 305     -31.027  49.017  41.132  1.00101.31           C  
ATOM   2445  N   ASP A 306     -27.314  46.315  41.423  1.00 89.86           N  
ATOM   2446  CA  ASP A 306     -26.416  45.250  41.857  1.00 91.59           C  
ATOM   2447  C   ASP A 306     -25.159  45.809  42.511  1.00 86.12           C  
ATOM   2448  O   ASP A 306     -24.607  45.189  43.427  1.00 83.42           O  
ATOM   2449  CB  ASP A 306     -26.043  44.355  40.674  1.00 99.67           C  
ATOM   2450  CG  ASP A 306     -27.184  43.459  40.238  1.00111.22           C  
ATOM   2451  OD1 ASP A 306     -28.064  43.168  41.075  1.00116.00           O  
ATOM   2452  OD2 ASP A 306     -27.197  43.041  39.061  1.00113.81           O  
ATOM   2453  N   LEU A 307     -24.693  46.974  42.055  1.00 82.51           N  
ATOM   2454  CA  LEU A 307     -23.530  47.597  42.678  1.00 78.95           C  
ATOM   2455  C   LEU A 307     -23.865  48.141  44.061  1.00 85.26           C  
ATOM   2456  O   LEU A 307     -22.983  48.223  44.924  1.00 84.86           O  
ATOM   2457  CB  LEU A 307     -22.988  48.706  41.776  1.00 75.21           C  
ATOM   2458  CG  LEU A 307     -21.625  49.303  42.130  1.00 75.92           C  
ATOM   2459  CD1 LEU A 307     -20.579  48.210  42.276  1.00 76.75           C  
ATOM   2460  CD2 LEU A 307     -21.201  50.312  41.074  1.00 74.51           C  
ATOM   2461  N   VAL A 308     -25.126  48.511  44.292  1.00 87.65           N  
ATOM   2462  CA  VAL A 308     -25.542  48.945  45.622  1.00 86.87           C  
ATOM   2463  C   VAL A 308     -25.654  47.750  46.561  1.00 89.72           C  
ATOM   2464  O   VAL A 308     -25.245  47.820  47.727  1.00 88.84           O  
ATOM   2465  CB  VAL A 308     -26.864  49.729  45.538  1.00 81.05           C  
ATOM   2466  CG1 VAL A 308     -27.408  49.997  46.927  1.00 72.41           C  
ATOM   2467  CG2 VAL A 308     -26.657  51.035  44.788  1.00 79.95           C  
ATOM   2468  N   VAL A 309     -26.210  46.638  46.072  1.00 90.90           N  
ATOM   2469  CA  VAL A 309     -26.280  45.421  46.878  1.00 94.52           C  
ATOM   2470  C   VAL A 309     -24.881  44.957  47.261  1.00 97.81           C  
ATOM   2471  O   VAL A 309     -24.644  44.514  48.392  1.00 99.32           O  
ATOM   2472  CB  VAL A 309     -27.052  44.324  46.122  1.00 93.53           C  
ATOM   2473  CG1 VAL A 309     -27.083  43.037  46.932  1.00 90.00           C  
ATOM   2474  CG2 VAL A 309     -28.462  44.791  45.799  1.00 97.95           C  
ATOM   2475  N   TYR A 310     -23.932  45.059  46.328  1.00 96.24           N  
ATOM   2476  CA  TYR A 310     -22.559  44.659  46.619  1.00 98.02           C  
ATOM   2477  C   TYR A 310     -21.946  45.538  47.702  1.00100.44           C  
ATOM   2478  O   TYR A 310     -21.167  45.057  48.534  1.00103.18           O  
ATOM   2479  CB  TYR A 310     -21.720  44.707  45.342  1.00 99.36           C  
ATOM   2480  CG  TYR A 310     -20.250  44.446  45.565  1.00103.97           C  
ATOM   2481  CD1 TYR A 310     -19.804  43.207  46.009  1.00104.80           C  
ATOM   2482  CD2 TYR A 310     -19.305  45.434  45.324  1.00108.95           C  
ATOM   2483  CE1 TYR A 310     -18.460  42.964  46.212  1.00107.76           C  
ATOM   2484  CE2 TYR A 310     -17.960  45.200  45.523  1.00111.70           C  
ATOM   2485  CZ  TYR A 310     -17.543  43.963  45.967  1.00112.95           C  
ATOM   2486  OH  TYR A 310     -16.202  43.726  46.167  1.00115.43           O  
ATOM   2487  N   ALA A 311     -22.284  46.829  47.709  1.00100.25           N  
ATOM   2488  CA  ALA A 311     -21.824  47.702  48.783  1.00 99.66           C  
ATOM   2489  C   ALA A 311     -22.471  47.339  50.113  1.00102.33           C  
ATOM   2490  O   ALA A 311     -21.854  47.514  51.170  1.00103.64           O  
ATOM   2491  CB  ALA A 311     -22.107  49.162  48.434  1.00 98.24           C  
ATOM   2492  N   MET A 312     -23.707  46.835  50.081  1.00103.33           N  
ATOM   2493  CA  MET A 312     -24.352  46.371  51.304  1.00103.48           C  
ATOM   2494  C   MET A 312     -23.719  45.083  51.814  1.00102.41           C  
ATOM   2495  O   MET A 312     -23.661  44.861  53.029  1.00 96.18           O  
ATOM   2496  CB  MET A 312     -25.847  46.169  51.060  1.00101.09           C  
ATOM   2497  CG  MET A 312     -26.587  47.439  50.676  1.00 98.61           C  
ATOM   2498  SD  MET A 312     -26.932  48.492  52.095  1.00 94.49           S  
ATOM   2499  CE  MET A 312     -28.067  47.449  53.001  1.00 91.52           C  
ATOM   2500  N   GLU A 313     -23.242  44.227  50.908  1.00106.82           N  
ATOM   2501  CA  GLU A 313     -22.595  42.987  51.323  1.00110.21           C  
ATOM   2502  C   GLU A 313     -21.254  43.265  51.993  1.00118.18           C  
ATOM   2503  O   GLU A 313     -20.947  42.699  53.048  1.00122.20           O  
ATOM   2504  CB  GLU A 313     -22.419  42.060  50.120  1.00107.53           C  
ATOM   2505  CG  GLU A 313     -23.726  41.606  49.489  1.00106.25           C  
ATOM   2506  CD  GLU A 313     -23.520  40.925  48.150  1.00110.11           C  
ATOM   2507  OE1 GLU A 313     -22.382  40.951  47.637  1.00110.64           O  
ATOM   2508  OE2 GLU A 313     -24.499  40.367  47.611  1.00112.29           O  
ATOM   2509  N   ARG A 314     -20.441  44.140  51.393  1.00120.53           N  
ATOM   2510  CA  ARG A 314     -19.167  44.506  52.001  1.00121.96           C  
ATOM   2511  C   ARG A 314     -19.342  45.371  53.242  1.00126.85           C  
ATOM   2512  O   ARG A 314     -18.388  45.525  54.012  1.00126.70           O  
ATOM   2513  CB  ARG A 314     -18.279  45.229  50.988  1.00121.50           C  
ATOM   2514  CG  ARG A 314     -17.502  44.302  50.066  1.00127.94           C  
ATOM   2515  CD  ARG A 314     -16.442  45.067  49.287  1.00134.90           C  
ATOM   2516  NE  ARG A 314     -15.621  44.187  48.460  1.00139.52           N  
ATOM   2517  CZ  ARG A 314     -14.469  43.651  48.851  1.00141.85           C  
ATOM   2518  NH1 ARG A 314     -13.994  43.903  50.063  1.00142.71           N  
ATOM   2519  NH2 ARG A 314     -13.790  42.863  48.029  1.00142.46           N  
ATOM   2520  N   SER A 315     -20.531  45.945  53.450  1.00132.65           N  
ATOM   2521  CA  SER A 315     -20.781  46.690  54.679  1.00139.89           C  
ATOM   2522  C   SER A 315     -20.717  45.773  55.893  1.00145.50           C  
ATOM   2523  O   SER A 315     -20.264  46.181  56.969  1.00145.07           O  
ATOM   2524  CB  SER A 315     -22.136  47.394  54.604  1.00142.38           C  
ATOM   2525  OG  SER A 315     -22.147  48.373  53.580  1.00141.27           O  
ATOM   2526  N   GLU A 316     -21.163  44.530  55.737  1.00152.41           N  
ATOM   2527  CA  GLU A 316     -21.008  43.521  56.775  1.00160.71           C  
ATOM   2528  C   GLU A 316     -19.569  43.000  56.733  1.00166.63           C  
ATOM   2529  O   GLU A 316     -18.710  43.545  56.034  1.00165.59           O  
ATOM   2530  CB  GLU A 316     -22.047  42.415  56.592  1.00164.11           C  
ATOM   2531  CG  GLU A 316     -22.447  41.696  57.876  1.00169.50           C  
ATOM   2532  CD  GLU A 316     -23.577  40.705  57.664  1.00173.55           C  
ATOM   2533  OE1 GLU A 316     -24.358  40.888  56.707  1.00174.03           O  
ATOM   2534  OE2 GLU A 316     -23.682  39.742  58.453  1.00175.02           O  
ATOM   2535  N   THR A 317     -19.294  41.936  57.490  1.00170.97           N  
ATOM   2536  CA  THR A 317     -17.965  41.338  57.574  1.00170.82           C  
ATOM   2537  C   THR A 317     -16.928  42.352  58.044  1.00173.60           C  
ATOM   2538  O   THR A 317     -16.179  42.908  57.232  1.00173.44           O  
ATOM   2539  CB  THR A 317     -17.548  40.736  56.225  1.00165.32           C  
ATOM   2540  OG1 THR A 317     -18.623  39.949  55.695  1.00161.82           O  
ATOM   2541  CG2 THR A 317     -16.319  39.850  56.387  1.00165.43           C  
ATOM   2542  N   GLU A 318     -16.900  42.610  59.350  1.00175.33           N  
ATOM   2543  CA  GLU A 318     -15.846  43.400  60.010  1.00176.16           C  
ATOM   2544  C   GLU A 318     -15.902  44.839  59.497  1.00179.83           C  
ATOM   2545  O   GLU A 318     -17.009  45.400  59.461  1.00180.01           O  
ATOM   2546  CB  GLU A 318     -14.517  42.682  59.830  1.00172.76           C  
ATOM   2547  CG  GLU A 318     -14.415  41.379  60.619  1.00171.49           C  
ATOM   2548  CD  GLU A 318     -14.190  41.613  62.107  1.00170.71           C  
ATOM   2549  OE1 GLU A 318     -13.382  42.501  62.442  1.00169.99           O  
ATOM   2550  OE2 GLU A 318     -14.813  40.917  62.940  1.00171.25           O  
ATOM   2551  N   GLU A 319     -14.767  45.440  59.110  1.00182.95           N  
ATOM   2552  CA  GLU A 319     -14.551  46.850  58.779  1.00184.61           C  
ATOM   2553  C   GLU A 319     -14.286  47.660  60.047  1.00185.65           C  
ATOM   2554  O   GLU A 319     -13.795  48.793  59.975  1.00182.39           O  
ATOM   2555  CB  GLU A 319     -15.710  47.450  57.973  1.00185.57           C  
ATOM   2556  CG  GLU A 319     -16.674  48.333  58.761  1.00186.68           C  
ATOM   2557  CD  GLU A 319     -17.985  48.553  58.024  1.00186.55           C  
ATOM   2558  OE1 GLU A 319     -18.034  48.275  56.806  1.00186.13           O  
ATOM   2559  OE2 GLU A 319     -18.966  48.992  58.660  1.00186.68           O  
ATOM   2560  N   LYS A 320     -14.612  47.085  61.207  1.00189.98           N  
ATOM   2561  CA  LYS A 320     -14.193  47.588  62.513  1.00192.68           C  
ATOM   2562  C   LYS A 320     -14.721  48.980  62.843  1.00198.38           C  
ATOM   2563  O   LYS A 320     -15.559  49.531  62.120  1.00197.54           O  
ATOM   2564  CB  LYS A 320     -12.665  47.580  62.617  1.00188.52           C  
ATOM   2565  CG  LYS A 320     -12.076  46.216  62.934  1.00185.37           C  
ATOM   2566  CD  LYS A 320     -12.721  45.623  64.177  1.00182.42           C  
ATOM   2567  CE  LYS A 320     -12.017  44.351  64.617  1.00179.44           C  
ATOM   2568  NZ  LYS A 320     -12.747  43.668  65.721  1.00178.10           N  
ATOM   2569  N   PHE A 321     -14.221  49.553  63.943  1.00204.35           N  
ATOM   2570  CA  PHE A 321     -14.771  50.801  64.460  1.00207.20           C  
ATOM   2571  C   PHE A 321     -14.372  52.000  63.610  1.00211.35           C  
ATOM   2572  O   PHE A 321     -15.154  52.948  63.477  1.00211.56           O  
ATOM   2573  CB  PHE A 321     -14.317  51.024  65.904  1.00203.63           C  
ATOM   2574  CG  PHE A 321     -14.138  49.758  66.694  1.00201.04           C  
ATOM   2575  CD1 PHE A 321     -15.223  49.134  67.287  1.00199.61           C  
ATOM   2576  CD2 PHE A 321     -12.879  49.201  66.858  1.00200.29           C  
ATOM   2577  CE1 PHE A 321     -15.057  47.971  68.019  1.00199.91           C  
ATOM   2578  CE2 PHE A 321     -12.708  48.039  67.588  1.00200.32           C  
ATOM   2579  CZ  PHE A 321     -13.798  47.424  68.169  1.00200.33           C  
ATOM   2580  N   ASP A 322     -13.171  51.988  63.040  1.00217.07           N  
ATOM   2581  CA  ASP A 322     -12.621  53.140  62.339  1.00214.51           C  
ATOM   2582  C   ASP A 322     -12.640  52.906  60.835  1.00211.25           C  
ATOM   2583  O   ASP A 322     -12.193  51.857  60.359  1.00211.82           O  
ATOM   2584  CB  ASP A 322     -11.194  53.434  62.810  1.00218.06           C  
ATOM   2585  CG  ASP A 322     -10.318  52.196  62.828  1.00221.32           C  
ATOM   2586  OD1 ASP A 322     -10.858  51.078  62.687  1.00223.21           O  
ATOM   2587  OD2 ASP A 322      -9.087  52.340  62.983  1.00222.19           O  
ATOM   2588  N   ASP A 323     -13.167  53.887  60.099  1.00200.77           N  
ATOM   2589  CA  ASP A 323     -13.149  53.898  58.640  1.00190.34           C  
ATOM   2590  C   ASP A 323     -13.827  52.673  58.041  1.00192.77           C  
ATOM   2591  O   ASP A 323     -14.570  51.962  58.727  1.00195.87           O  
ATOM   2592  CB  ASP A 323     -11.711  54.006  58.127  1.00179.44           C  
ATOM   2593  CG  ASP A 323     -11.023  55.274  58.589  1.00174.93           C  
ATOM   2594  OD1 ASP A 323     -11.719  56.296  58.768  1.00174.41           O  
ATOM   2595  OD2 ASP A 323      -9.789  55.250  58.775  1.00174.01           O  
ATOM   2596  N   GLY A 324     -13.576  52.422  56.760  1.00192.46           N  
ATOM   2597  CA  GLY A 324     -14.189  51.301  56.081  1.00193.24           C  
ATOM   2598  C   GLY A 324     -13.198  50.365  55.422  1.00194.24           C  
ATOM   2599  O   GLY A 324     -13.340  49.143  55.525  1.00196.10           O  
ATOM   2600  N   GLY A 325     -12.184  50.920  54.758  1.00191.08           N  
ATOM   2601  CA  GLY A 325     -11.293  50.115  53.943  1.00188.38           C  
ATOM   2602  C   GLY A 325     -12.088  49.422  52.859  1.00188.38           C  
ATOM   2603  O   GLY A 325     -12.537  48.287  53.048  1.00191.84           O  
ATOM   2604  N   THR A 326     -12.253  50.100  51.718  1.00184.68           N  
ATOM   2605  CA  THR A 326     -13.329  49.828  50.769  1.00181.41           C  
ATOM   2606  C   THR A 326     -14.647  50.100  51.491  1.00175.84           C  
ATOM   2607  O   THR A 326     -14.662  50.850  52.473  1.00177.49           O  
ATOM   2608  CB  THR A 326     -13.252  48.400  50.207  1.00184.18           C  
ATOM   2609  OG1 THR A 326     -11.879  48.002  50.105  1.00186.34           O  
ATOM   2610  CG2 THR A 326     -13.881  48.326  48.818  1.00183.15           C  
ATOM   2611  N   SER A 327     -15.751  49.515  51.019  1.00166.98           N  
ATOM   2612  CA  SER A 327     -17.072  49.744  51.601  1.00160.36           C  
ATOM   2613  C   SER A 327     -17.403  51.232  51.641  1.00156.73           C  
ATOM   2614  O   SER A 327     -18.088  51.744  50.750  1.00158.30           O  
ATOM   2615  CB  SER A 327     -17.159  49.140  53.005  1.00158.58           C  
ATOM   2616  OG  SER A 327     -16.914  47.745  52.976  1.00161.42           O  
ATOM   2617  N   GLN A 328     -16.919  51.932  52.673  1.00152.93           N  
ATOM   2618  CA  GLN A 328     -17.100  53.379  52.739  1.00149.19           C  
ATOM   2619  C   GLN A 328     -16.464  54.071  51.540  1.00139.85           C  
ATOM   2620  O   GLN A 328     -16.904  55.156  51.141  1.00137.40           O  
ATOM   2621  CB  GLN A 328     -16.517  53.919  54.047  1.00155.67           C  
ATOM   2622  CG  GLN A 328     -16.775  55.399  54.294  1.00162.27           C  
ATOM   2623  CD  GLN A 328     -16.273  55.863  55.649  1.00167.70           C  
ATOM   2624  OE1 GLN A 328     -15.876  55.053  56.487  1.00169.67           O  
ATOM   2625  NE2 GLN A 328     -16.290  57.172  55.870  1.00169.22           N  
ATOM   2626  N   LEU A 329     -15.435  53.457  50.953  1.00134.38           N  
ATOM   2627  CA  LEU A 329     -14.859  53.981  49.719  1.00125.46           C  
ATOM   2628  C   LEU A 329     -15.795  53.746  48.539  1.00115.76           C  
ATOM   2629  O   LEU A 329     -15.902  54.593  47.645  1.00112.91           O  
ATOM   2630  CB  LEU A 329     -13.496  53.334  49.460  1.00127.87           C  
ATOM   2631  CG  LEU A 329     -12.244  53.783  50.224  1.00128.10           C  
ATOM   2632  CD1 LEU A 329     -12.437  53.790  51.735  1.00126.00           C  
ATOM   2633  CD2 LEU A 329     -11.081  52.878  49.855  1.00129.66           C  
ATOM   2634  N   LEU A 330     -16.482  52.601  48.523  1.00109.86           N  
ATOM   2635  CA  LEU A 330     -17.433  52.308  47.457  1.00100.30           C  
ATOM   2636  C   LEU A 330     -18.719  53.109  47.621  1.00 97.38           C  
ATOM   2637  O   LEU A 330     -19.287  53.583  46.630  1.00 95.53           O  
ATOM   2638  CB  LEU A 330     -17.738  50.809  47.420  1.00 89.94           C  
ATOM   2639  CG  LEU A 330     -18.681  50.340  46.312  1.00 83.84           C  
ATOM   2640  CD1 LEU A 330     -18.091  50.634  44.941  1.00 83.31           C  
ATOM   2641  CD2 LEU A 330     -18.992  48.859  46.456  1.00 80.37           C  
ATOM   2642  N   TRP A 331     -19.196  53.262  48.860  1.00 95.37           N  
ATOM   2643  CA  TRP A 331     -20.347  54.126  49.103  1.00 92.72           C  
ATOM   2644  C   TRP A 331     -20.051  55.558  48.680  1.00 93.50           C  
ATOM   2645  O   TRP A 331     -20.904  56.228  48.086  1.00 97.02           O  
ATOM   2646  CB  TRP A 331     -20.746  54.084  50.579  1.00 91.43           C  
ATOM   2647  CG  TRP A 331     -21.448  52.828  51.001  1.00 91.42           C  
ATOM   2648  CD1 TRP A 331     -20.999  51.899  51.892  1.00 93.82           C  
ATOM   2649  CD2 TRP A 331     -22.731  52.370  50.555  1.00 89.25           C  
ATOM   2650  NE1 TRP A 331     -21.921  50.889  52.028  1.00 93.66           N  
ATOM   2651  CE2 TRP A 331     -22.993  51.155  51.218  1.00 91.05           C  
ATOM   2652  CE3 TRP A 331     -23.681  52.869  49.660  1.00 89.26           C  
ATOM   2653  CZ2 TRP A 331     -24.165  50.431  51.013  1.00 94.22           C  
ATOM   2654  CZ3 TRP A 331     -24.844  52.149  49.458  1.00 92.78           C  
ATOM   2655  CH2 TRP A 331     -25.076  50.943  50.131  1.00 94.35           C  
ATOM   2656  N   GLN A 332     -18.845  56.043  48.987  1.00 90.12           N  
ATOM   2657  CA  GLN A 332     -18.431  57.364  48.530  1.00 85.25           C  
ATOM   2658  C   GLN A 332     -18.484  57.457  47.011  1.00 78.73           C  
ATOM   2659  O   GLN A 332     -18.938  58.465  46.457  1.00 79.31           O  
ATOM   2660  CB  GLN A 332     -17.023  57.671  49.040  1.00 93.63           C  
ATOM   2661  CG  GLN A 332     -16.487  59.034  48.641  1.00106.95           C  
ATOM   2662  CD  GLN A 332     -15.048  59.235  49.076  1.00119.61           C  
ATOM   2663  OE1 GLN A 332     -14.448  58.357  49.697  1.00124.35           O  
ATOM   2664  NE2 GLN A 332     -14.485  60.393  48.750  1.00120.40           N  
ATOM   2665  N   HIS A 333     -18.031  56.407  46.322  1.00 78.69           N  
ATOM   2666  CA  HIS A 333     -18.106  56.393  44.866  1.00 79.79           C  
ATOM   2667  C   HIS A 333     -19.548  56.283  44.388  1.00 84.54           C  
ATOM   2668  O   HIS A 333     -19.942  56.965  43.436  1.00 80.69           O  
ATOM   2669  CB  HIS A 333     -17.268  55.245  44.306  1.00 79.09           C  
ATOM   2670  CG  HIS A 333     -17.294  55.154  42.813  1.00 79.41           C  
ATOM   2671  ND1 HIS A 333     -16.829  56.164  41.999  1.00 80.73           N  
ATOM   2672  CD2 HIS A 333     -17.732  54.176  41.985  1.00 79.85           C  
ATOM   2673  CE1 HIS A 333     -16.977  55.811  40.734  1.00 79.36           C  
ATOM   2674  NE2 HIS A 333     -17.523  54.609  40.698  1.00 78.94           N  
ATOM   2675  N   LEU A 334     -20.348  55.430  45.035  1.00 91.78           N  
ATOM   2676  CA  LEU A 334     -21.750  55.291  44.650  1.00 88.24           C  
ATOM   2677  C   LEU A 334     -22.501  56.605  44.807  1.00 89.93           C  
ATOM   2678  O   LEU A 334     -23.421  56.899  44.035  1.00 89.28           O  
ATOM   2679  CB  LEU A 334     -22.423  54.198  45.480  1.00 87.24           C  
ATOM   2680  CG  LEU A 334     -22.196  52.748  45.055  1.00 86.45           C  
ATOM   2681  CD1 LEU A 334     -22.905  51.807  46.011  1.00 81.57           C  
ATOM   2682  CD2 LEU A 334     -22.680  52.535  43.632  1.00 88.13           C  
ATOM   2683  N   SER A 335     -22.130  57.404  45.810  1.00 95.05           N  
ATOM   2684  CA  SER A 335     -22.790  58.684  46.039  1.00 97.94           C  
ATOM   2685  C   SER A 335     -22.726  59.564  44.796  1.00 99.26           C  
ATOM   2686  O   SER A 335     -23.755  60.016  44.286  1.00 97.35           O  
ATOM   2687  CB  SER A 335     -22.153  59.390  47.239  1.00101.77           C  
ATOM   2688  OG  SER A 335     -22.695  60.687  47.413  1.00104.66           O  
ATOM   2689  N   SER A 336     -21.518  59.805  44.284  1.00100.86           N  
ATOM   2690  CA  SER A 336     -21.346  60.685  43.135  1.00101.07           C  
ATOM   2691  C   SER A 336     -21.626  59.996  41.805  1.00106.77           C  
ATOM   2692  O   SER A 336     -21.952  60.680  40.828  1.00109.25           O  
ATOM   2693  CB  SER A 336     -19.928  61.257  43.126  1.00 96.81           C  
ATOM   2694  OG  SER A 336     -18.964  60.221  43.064  1.00 95.23           O  
ATOM   2695  N   GLN A 337     -21.515  58.668  41.741  1.00106.56           N  
ATOM   2696  CA  GLN A 337     -21.673  57.974  40.466  1.00103.06           C  
ATOM   2697  C   GLN A 337     -23.137  57.912  40.045  1.00101.22           C  
ATOM   2698  O   GLN A 337     -23.492  58.324  38.934  1.00100.40           O  
ATOM   2699  CB  GLN A 337     -21.082  56.566  40.557  1.00102.91           C  
ATOM   2700  CG  GLN A 337     -21.152  55.768  39.264  1.00101.86           C  
ATOM   2701  CD  GLN A 337     -20.218  56.303  38.198  1.00104.75           C  
ATOM   2702  OE1 GLN A 337     -20.593  57.163  37.401  1.00107.93           O  
ATOM   2703  NE2 GLN A 337     -18.991  55.794  38.177  1.00104.09           N  
ATOM   2704  N   LEU A 338     -24.002  57.396  40.921  1.00101.09           N  
ATOM   2705  CA  LEU A 338     -25.397  57.167  40.560  1.00108.73           C  
ATOM   2706  C   LEU A 338     -26.168  58.461  40.326  1.00109.89           C  
ATOM   2707  O   LEU A 338     -27.238  58.423  39.707  1.00111.02           O  
ATOM   2708  CB  LEU A 338     -26.093  56.352  41.651  1.00112.68           C  
ATOM   2709  CG  LEU A 338     -25.378  55.120  42.207  1.00114.84           C  
ATOM   2710  CD1 LEU A 338     -26.193  54.499  43.334  1.00114.66           C  
ATOM   2711  CD2 LEU A 338     -25.115  54.106  41.112  1.00117.36           C  
ATOM   2712  N   ILE A 339     -25.658  59.596  40.807  1.00106.50           N  
ATOM   2713  CA  ILE A 339     -26.377  60.859  40.657  1.00101.54           C  
ATOM   2714  C   ILE A 339     -26.494  61.241  39.188  1.00105.12           C  
ATOM   2715  O   ILE A 339     -27.555  61.682  38.729  1.00111.45           O  
ATOM   2716  CB  ILE A 339     -25.687  61.967  41.473  1.00 97.08           C  
ATOM   2717  CG1 ILE A 339     -25.973  61.784  42.959  1.00 94.05           C  
ATOM   2718  CG2 ILE A 339     -26.137  63.346  41.007  1.00 96.13           C  
ATOM   2719  CD1 ILE A 339     -25.230  62.754  43.819  1.00 91.32           C  
ATOM   2720  N   PHE A 340     -25.409  61.080  38.429  1.00 99.72           N  
ATOM   2721  CA  PHE A 340     -25.415  61.501  37.031  1.00 96.51           C  
ATOM   2722  C   PHE A 340     -26.446  60.725  36.222  1.00 99.81           C  
ATOM   2723  O   PHE A 340     -27.203  61.307  35.437  1.00103.77           O  
ATOM   2724  CB  PHE A 340     -24.026  61.326  36.422  1.00 95.80           C  
ATOM   2725  CG  PHE A 340     -24.023  61.340  34.920  1.00 96.23           C  
ATOM   2726  CD1 PHE A 340     -24.042  62.538  34.227  1.00 93.65           C  
ATOM   2727  CD2 PHE A 340     -24.007  60.154  34.201  1.00 97.60           C  
ATOM   2728  CE1 PHE A 340     -24.038  62.555  32.847  1.00 93.82           C  
ATOM   2729  CE2 PHE A 340     -24.007  60.166  32.820  1.00 98.20           C  
ATOM   2730  CZ  PHE A 340     -24.023  61.369  32.142  1.00 96.29           C  
ATOM   2731  N   PHE A 341     -26.481  59.401  36.393  1.00101.28           N  
ATOM   2732  CA  PHE A 341     -27.340  58.574  35.554  1.00100.10           C  
ATOM   2733  C   PHE A 341     -28.817  58.817  35.839  1.00103.42           C  
ATOM   2734  O   PHE A 341     -29.652  58.646  34.945  1.00102.84           O  
ATOM   2735  CB  PHE A 341     -26.981  57.099  35.737  1.00 90.92           C  
ATOM   2736  CG  PHE A 341     -25.578  56.763  35.310  1.00 86.41           C  
ATOM   2737  CD1 PHE A 341     -25.235  56.745  33.967  1.00 86.00           C  
ATOM   2738  CD2 PHE A 341     -24.602  56.468  36.248  1.00 84.75           C  
ATOM   2739  CE1 PHE A 341     -23.946  56.441  33.568  1.00 82.91           C  
ATOM   2740  CE2 PHE A 341     -23.311  56.162  35.855  1.00 81.52           C  
ATOM   2741  CZ  PHE A 341     -22.984  56.149  34.513  1.00 81.89           C  
ATOM   2742  N   VAL A 342     -29.164  59.226  37.056  1.00110.61           N  
ATOM   2743  CA  VAL A 342     -30.554  59.551  37.344  1.00117.05           C  
ATOM   2744  C   VAL A 342     -30.872  61.004  36.998  1.00118.74           C  
ATOM   2745  O   VAL A 342     -32.013  61.320  36.645  1.00122.03           O  
ATOM   2746  CB  VAL A 342     -30.886  59.247  38.815  1.00118.54           C  
ATOM   2747  CG1 VAL A 342     -30.229  60.260  39.726  1.00121.55           C  
ATOM   2748  CG2 VAL A 342     -32.391  59.230  39.034  1.00120.86           C  
ATOM   2749  N   LEU A 343     -29.881  61.895  37.074  1.00117.94           N  
ATOM   2750  CA  LEU A 343     -30.127  63.299  36.771  1.00120.99           C  
ATOM   2751  C   LEU A 343     -30.381  63.500  35.281  1.00122.42           C  
ATOM   2752  O   LEU A 343     -31.305  64.223  34.892  1.00126.78           O  
ATOM   2753  CB  LEU A 343     -28.948  64.150  37.243  1.00120.24           C  
ATOM   2754  CG  LEU A 343     -29.083  65.661  37.052  1.00121.52           C  
ATOM   2755  CD1 LEU A 343     -30.249  66.203  37.867  1.00121.51           C  
ATOM   2756  CD2 LEU A 343     -27.784  66.368  37.417  1.00121.34           C  
ATOM   2757  N   PHE A 344     -29.573  62.867  34.433  1.00121.15           N  
ATOM   2758  CA  PHE A 344     -29.726  62.962  32.988  1.00123.68           C  
ATOM   2759  C   PHE A 344     -30.696  61.917  32.450  1.00122.56           C  
ATOM   2760  O   PHE A 344     -30.764  61.708  31.234  1.00122.42           O  
ATOM   2761  CB  PHE A 344     -28.363  62.832  32.293  1.00126.38           C  
ATOM   2762  CG  PHE A 344     -27.449  64.029  32.477  1.00128.59           C  
ATOM   2763  CD1 PHE A 344     -27.493  64.806  33.629  1.00129.62           C  
ATOM   2764  CD2 PHE A 344     -26.543  64.375  31.486  1.00129.65           C  
ATOM   2765  CE1 PHE A 344     -26.649  65.897  33.786  1.00129.19           C  
ATOM   2766  CE2 PHE A 344     -25.699  65.464  31.637  1.00128.80           C  
ATOM   2767  CZ  PHE A 344     -25.752  66.225  32.788  1.00127.93           C  
ATOM   2768  N   GLN A 345     -31.423  61.243  33.340  1.00120.28           N  
ATOM   2769  CA  GLN A 345     -32.518  60.344  32.981  1.00121.57           C  
ATOM   2770  C   GLN A 345     -32.018  59.115  32.217  1.00116.67           C  
ATOM   2771  O   GLN A 345     -32.442  58.832  31.096  1.00118.03           O  
ATOM   2772  CB  GLN A 345     -33.593  61.087  32.181  1.00128.15           C  
ATOM   2773  CG  GLN A 345     -34.211  62.273  32.911  1.00132.93           C  
ATOM   2774  CD  GLN A 345     -35.361  62.896  32.133  1.00138.47           C  
ATOM   2775  OE1 GLN A 345     -35.870  62.298  31.187  1.00139.25           O  
ATOM   2776  NE2 GLN A 345     -35.772  64.102  32.526  1.00142.20           N  
ATOM   2777  N   PHE A 346     -31.111  58.376  32.856  1.00110.62           N  
ATOM   2778  CA  PHE A 346     -30.695  57.045  32.420  1.00102.97           C  
ATOM   2779  C   PHE A 346     -31.121  55.955  33.391  1.00100.55           C  
ATOM   2780  O   PHE A 346     -31.515  54.866  32.966  1.00 99.96           O  
ATOM   2781  CB  PHE A 346     -29.172  56.995  32.231  1.00 98.90           C  
ATOM   2782  CG  PHE A 346     -28.652  57.999  31.242  1.00 98.60           C  
ATOM   2783  CD1 PHE A 346     -29.021  57.928  29.910  1.00 98.44           C  
ATOM   2784  CD2 PHE A 346     -27.786  59.003  31.639  1.00101.01           C  
ATOM   2785  CE1 PHE A 346     -28.544  58.843  28.994  1.00100.64           C  
ATOM   2786  CE2 PHE A 346     -27.301  59.921  30.726  1.00103.31           C  
ATOM   2787  CZ  PHE A 346     -27.682  59.840  29.401  1.00103.05           C  
ATOM   2788  N   ALA A 347     -31.074  56.233  34.687  1.00 99.43           N  
ATOM   2789  CA  ALA A 347     -31.622  55.348  35.701  1.00 99.63           C  
ATOM   2790  C   ALA A 347     -32.806  56.031  36.370  1.00109.26           C  
ATOM   2791  O   ALA A 347     -32.788  57.245  36.594  1.00113.18           O  
ATOM   2792  CB  ALA A 347     -30.566  54.973  36.743  1.00 90.89           C  
ATOM   2793  N   SER A 348     -33.840  55.255  36.673  1.00110.44           N  
ATOM   2794  CA  SER A 348     -35.046  55.778  37.301  1.00109.50           C  
ATOM   2795  C   SER A 348     -34.969  55.527  38.801  1.00107.92           C  
ATOM   2796  O   SER A 348     -34.800  54.383  39.234  1.00104.48           O  
ATOM   2797  CB  SER A 348     -36.299  55.136  36.707  1.00115.21           C  
ATOM   2798  OG  SER A 348     -37.471  55.648  37.320  1.00119.67           O  
ATOM   2799  N   PHE A 349     -35.090  56.596  39.588  1.00108.21           N  
ATOM   2800  CA  PHE A 349     -35.007  56.451  41.040  1.00106.55           C  
ATOM   2801  C   PHE A 349     -36.132  55.603  41.620  1.00102.18           C  
ATOM   2802  O   PHE A 349     -35.838  54.714  42.439  1.00100.57           O  
ATOM   2803  CB  PHE A 349     -34.954  57.831  41.705  1.00109.00           C  
ATOM   2804  CG  PHE A 349     -34.855  57.772  43.203  1.00113.04           C  
ATOM   2805  CD1 PHE A 349     -33.649  57.484  43.821  1.00115.60           C  
ATOM   2806  CD2 PHE A 349     -35.969  57.996  43.994  1.00115.02           C  
ATOM   2807  CE1 PHE A 349     -33.558  57.423  45.200  1.00117.63           C  
ATOM   2808  CE2 PHE A 349     -35.881  57.938  45.371  1.00117.52           C  
ATOM   2809  CZ  PHE A 349     -34.674  57.653  45.974  1.00118.26           C  
ATOM   2810  N   PRO A 350     -37.411  55.806  41.273  1.00101.27           N  
ATOM   2811  CA  PRO A 350     -38.445  54.925  41.844  1.00102.50           C  
ATOM   2812  C   PRO A 350     -38.264  53.467  41.461  1.00101.46           C  
ATOM   2813  O   PRO A 350     -38.413  52.585  42.316  1.00 99.30           O  
ATOM   2814  CB  PRO A 350     -39.752  55.508  41.287  1.00102.56           C  
ATOM   2815  CG  PRO A 350     -39.345  56.263  40.071  1.00101.99           C  
ATOM   2816  CD  PRO A 350     -38.008  56.839  40.405  1.00100.20           C  
ATOM   2817  N   HIS A 351     -37.933  53.188  40.199  1.00100.04           N  
ATOM   2818  CA  HIS A 351     -37.718  51.805  39.785  1.00102.18           C  
ATOM   2819  C   HIS A 351     -36.492  51.208  40.465  1.00104.36           C  
ATOM   2820  O   HIS A 351     -36.507  50.036  40.857  1.00104.59           O  
ATOM   2821  CB  HIS A 351     -37.582  51.724  38.265  1.00106.35           C  
ATOM   2822  CG  HIS A 351     -38.839  52.065  37.526  1.00114.42           C  
ATOM   2823  ND1 HIS A 351     -39.254  53.364  37.321  1.00115.74           N  
ATOM   2824  CD2 HIS A 351     -39.771  51.276  36.941  1.00116.07           C  
ATOM   2825  CE1 HIS A 351     -40.387  53.360  36.642  1.00116.26           C  
ATOM   2826  NE2 HIS A 351     -40.722  52.105  36.399  1.00117.35           N  
ATOM   2827  N   MET A 352     -35.422  51.995  40.616  1.00105.36           N  
ATOM   2828  CA  MET A 352     -34.233  51.495  41.300  1.00104.94           C  
ATOM   2829  C   MET A 352     -34.533  51.152  42.752  1.00108.84           C  
ATOM   2830  O   MET A 352     -34.026  50.156  43.278  1.00108.78           O  
ATOM   2831  CB  MET A 352     -33.100  52.520  41.228  1.00102.18           C  
ATOM   2832  CG  MET A 352     -32.225  52.394  39.999  1.00106.41           C  
ATOM   2833  SD  MET A 352     -30.666  53.290  40.134  1.00110.91           S  
ATOM   2834  CE  MET A 352     -31.257  54.954  40.430  1.00107.70           C  
ATOM   2835  N   VAL A 353     -35.359  51.964  43.415  1.00110.16           N  
ATOM   2836  CA  VAL A 353     -35.624  51.758  44.836  1.00106.97           C  
ATOM   2837  C   VAL A 353     -36.430  50.483  45.053  1.00107.08           C  
ATOM   2838  O   VAL A 353     -36.074  49.642  45.888  1.00105.87           O  
ATOM   2839  CB  VAL A 353     -36.332  52.987  45.434  1.00103.19           C  
ATOM   2840  CG1 VAL A 353     -36.895  52.653  46.800  1.00101.98           C  
ATOM   2841  CG2 VAL A 353     -35.363  54.154  45.534  1.00 98.43           C  
ATOM   2842  N   LEU A 354     -37.527  50.316  44.311  1.00109.11           N  
ATOM   2843  CA  LEU A 354     -38.333  49.111  44.477  1.00117.57           C  
ATOM   2844  C   LEU A 354     -37.604  47.874  43.965  1.00119.18           C  
ATOM   2845  O   LEU A 354     -37.791  46.779  44.509  1.00121.07           O  
ATOM   2846  CB  LEU A 354     -39.690  49.275  43.786  1.00125.64           C  
ATOM   2847  CG  LEU A 354     -39.770  49.764  42.338  1.00131.67           C  
ATOM   2848  CD1 LEU A 354     -39.566  48.636  41.336  1.00134.42           C  
ATOM   2849  CD2 LEU A 354     -41.098  50.470  42.095  1.00131.24           C  
ATOM   2850  N   SER A 355     -36.774  48.024  42.929  1.00118.57           N  
ATOM   2851  CA  SER A 355     -35.912  46.919  42.526  1.00116.22           C  
ATOM   2852  C   SER A 355     -34.841  46.653  43.572  1.00113.52           C  
ATOM   2853  O   SER A 355     -34.399  45.510  43.730  1.00114.46           O  
ATOM   2854  CB  SER A 355     -35.269  47.206  41.168  1.00116.20           C  
ATOM   2855  OG  SER A 355     -34.406  46.151  40.778  1.00116.97           O  
ATOM   2856  N   LEU A 356     -34.418  47.692  44.297  1.00110.12           N  
ATOM   2857  CA  LEU A 356     -33.497  47.493  45.408  1.00107.86           C  
ATOM   2858  C   LEU A 356     -34.188  46.822  46.587  1.00107.10           C  
ATOM   2859  O   LEU A 356     -33.548  46.078  47.338  1.00106.20           O  
ATOM   2860  CB  LEU A 356     -32.895  48.831  45.837  1.00102.45           C  
ATOM   2861  CG  LEU A 356     -31.664  48.809  46.741  1.00102.17           C  
ATOM   2862  CD1 LEU A 356     -30.495  48.161  46.021  1.00104.76           C  
ATOM   2863  CD2 LEU A 356     -31.314  50.220  47.179  1.00 99.26           C  
ATOM   2864  N   HIS A 357     -35.489  47.067  46.762  1.00105.37           N  
ATOM   2865  CA  HIS A 357     -36.219  46.432  47.854  1.00106.70           C  
ATOM   2866  C   HIS A 357     -36.324  44.927  47.644  1.00113.13           C  
ATOM   2867  O   HIS A 357     -36.131  44.150  48.586  1.00115.90           O  
ATOM   2868  CB  HIS A 357     -37.609  47.052  47.990  1.00101.10           C  
ATOM   2869  CG  HIS A 357     -38.351  46.607  49.211  1.00 98.78           C  
ATOM   2870  ND1 HIS A 357     -39.026  45.407  49.277  1.00 97.36           N  
ATOM   2871  CD2 HIS A 357     -38.526  47.203  50.414  1.00 97.35           C  
ATOM   2872  CE1 HIS A 357     -39.584  45.283  50.468  1.00 97.26           C  
ATOM   2873  NE2 HIS A 357     -39.296  46.359  51.177  1.00 98.14           N  
ATOM   2874  N   GLN A 358     -36.627  44.497  46.416  1.00112.37           N  
ATOM   2875  CA  GLN A 358     -36.708  43.068  46.128  1.00112.67           C  
ATOM   2876  C   GLN A 358     -35.361  42.386  46.333  1.00114.84           C  
ATOM   2877  O   GLN A 358     -35.296  41.273  46.869  1.00115.14           O  
ATOM   2878  CB  GLN A 358     -37.209  42.848  44.701  1.00113.54           C  
ATOM   2879  CG  GLN A 358     -38.687  43.137  44.507  1.00121.60           C  
ATOM   2880  CD  GLN A 358     -39.574  42.063  45.108  1.00128.34           C  
ATOM   2881  OE1 GLN A 358     -39.203  40.890  45.157  1.00132.37           O  
ATOM   2882  NE2 GLN A 358     -40.752  42.461  45.573  1.00126.84           N  
ATOM   2883  N   LYS A 359     -34.273  43.037  45.914  1.00109.88           N  
ATOM   2884  CA  LYS A 359     -32.949  42.450  46.085  1.00107.65           C  
ATOM   2885  C   LYS A 359     -32.540  42.392  47.552  1.00107.07           C  
ATOM   2886  O   LYS A 359     -31.840  41.458  47.961  1.00107.12           O  
ATOM   2887  CB  LYS A 359     -31.916  43.241  45.281  1.00112.09           C  
ATOM   2888  CG  LYS A 359     -32.136  43.234  43.774  1.00114.75           C  
ATOM   2889  CD  LYS A 359     -31.723  41.912  43.150  1.00116.28           C  
ATOM   2890  CE  LYS A 359     -31.770  41.987  41.631  1.00117.03           C  
ATOM   2891  NZ  LYS A 359     -31.291  40.731  40.987  1.00117.94           N  
ATOM   2892  N   LEU A 360     -32.959  43.371  48.353  1.00107.67           N  
ATOM   2893  CA  LEU A 360     -32.598  43.429  49.764  1.00107.52           C  
ATOM   2894  C   LEU A 360     -33.617  42.758  50.676  1.00108.91           C  
ATOM   2895  O   LEU A 360     -33.335  42.585  51.867  1.00105.25           O  
ATOM   2896  CB  LEU A 360     -32.410  44.886  50.209  1.00102.93           C  
ATOM   2897  CG  LEU A 360     -31.017  45.511  50.071  1.00100.22           C  
ATOM   2898  CD1 LEU A 360     -29.987  44.723  50.868  1.00 97.81           C  
ATOM   2899  CD2 LEU A 360     -30.598  45.624  48.616  1.00 99.83           C  
ATOM   2900  N   ALA A 361     -34.784  42.380  50.158  1.00115.64           N  
ATOM   2901  CA  ALA A 361     -35.797  41.734  50.984  1.00122.00           C  
ATOM   2902  C   ALA A 361     -35.357  40.319  51.332  1.00127.35           C  
ATOM   2903  O   ALA A 361     -35.213  39.469  50.447  1.00130.01           O  
ATOM   2904  CB  ALA A 361     -37.142  41.714  50.262  1.00121.39           C  
ATOM   2905  N   GLY A 362     -35.141  40.068  52.619  1.00127.70           N  
ATOM   2906  CA  GLY A 362     -34.744  38.746  53.070  1.00127.25           C  
ATOM   2907  C   GLY A 362     -33.364  38.319  52.618  1.00124.27           C  
ATOM   2908  O   GLY A 362     -33.159  37.142  52.294  1.00123.66           O  
ATOM   2909  N   ARG A 363     -32.408  39.248  52.586  1.00121.92           N  
ATOM   2910  CA  ARG A 363     -31.043  38.914  52.199  1.00123.10           C  
ATOM   2911  C   ARG A 363     -30.077  39.230  53.336  1.00130.42           C  
ATOM   2912  O   ARG A 363     -29.156  40.037  53.175  1.00134.68           O  
ATOM   2913  CB  ARG A 363     -30.644  39.664  50.923  1.00121.75           C  
ATOM   2914  CG  ARG A 363     -29.378  39.134  50.254  1.00121.42           C  
ATOM   2915  CD  ARG A 363     -28.884  40.074  49.164  1.00121.82           C  
ATOM   2916  NE  ARG A 363     -29.630  39.923  47.918  1.00124.40           N  
ATOM   2917  CZ  ARG A 363     -29.202  39.220  46.875  1.00126.27           C  
ATOM   2918  NH1 ARG A 363     -28.029  38.606  46.926  1.00126.16           N  
ATOM   2919  NH2 ARG A 363     -29.944  39.135  45.779  1.00127.72           N  
ATOM   2920  N   GLY A 364     -30.289  38.610  54.494  1.00136.48           N  
ATOM   2921  CA  GLY A 364     -29.349  38.732  55.589  1.00143.63           C  
ATOM   2922  C   GLY A 364     -29.425  40.068  56.310  1.00150.02           C  
ATOM   2923  O   GLY A 364     -30.418  40.801  56.247  1.00146.85           O  
ATOM   2924  N   LEU A 365     -28.333  40.383  57.004  1.00161.26           N  
ATOM   2925  CA  LEU A 365     -28.278  41.567  57.846  1.00162.68           C  
ATOM   2926  C   LEU A 365     -28.110  42.831  57.003  1.00159.18           C  
ATOM   2927  O   LEU A 365     -27.860  42.788  55.794  1.00155.32           O  
ATOM   2928  CB  LEU A 365     -27.139  41.456  58.860  1.00165.04           C  
ATOM   2929  CG  LEU A 365     -27.448  40.800  60.209  1.00166.72           C  
ATOM   2930  CD1 LEU A 365     -27.829  39.336  60.045  1.00167.75           C  
ATOM   2931  CD2 LEU A 365     -26.261  40.946  61.147  1.00166.02           C  
ATOM   2932  N   ILE A 366     -28.256  43.975  57.671  1.00158.78           N  
ATOM   2933  CA  ILE A 366     -28.224  45.282  57.024  1.00152.73           C  
ATOM   2934  C   ILE A 366     -27.407  46.241  57.884  1.00149.50           C  
ATOM   2935  O   ILE A 366     -27.944  46.900  58.782  1.00153.86           O  
ATOM   2936  CB  ILE A 366     -29.653  45.811  56.793  1.00150.57           C  
ATOM   2937  CG1 ILE A 366     -30.440  44.858  55.889  1.00148.90           C  
ATOM   2938  CG2 ILE A 366     -29.624  47.201  56.186  1.00150.76           C  
ATOM   2939  CD1 ILE A 366     -31.926  44.844  56.157  1.00149.25           C  
ATOM   2940  N   LYS A 367     -26.100  46.317  57.625  1.00140.86           N  
ATOM   2941  CA  LYS A 367     -25.222  47.203  58.380  1.00134.93           C  
ATOM   2942  C   LYS A 367     -24.929  48.514  57.660  1.00127.96           C  
ATOM   2943  O   LYS A 367     -24.644  49.517  58.325  1.00126.33           O  
ATOM   2944  CB  LYS A 367     -23.900  46.491  58.708  1.00138.15           C  
ATOM   2945  CG  LYS A 367     -22.965  47.286  59.616  1.00139.91           C  
ATOM   2946  CD  LYS A 367     -21.696  46.520  59.965  1.00139.75           C  
ATOM   2947  CE  LYS A 367     -21.929  45.537  61.102  1.00140.59           C  
ATOM   2948  NZ  LYS A 367     -20.653  44.944  61.591  1.00140.14           N  
ATOM   2949  N   GLY A 368     -25.005  48.539  56.332  1.00119.53           N  
ATOM   2950  CA  GLY A 368     -24.758  49.758  55.587  1.00108.60           C  
ATOM   2951  C   GLY A 368     -26.026  50.479  55.181  1.00101.61           C  
ATOM   2952  O   GLY A 368     -26.128  50.990  54.062  1.00 97.73           O  
ATOM   2953  N   ARG A 369     -27.004  50.529  56.089  1.00100.94           N  
ATOM   2954  CA  ARG A 369     -28.276  51.169  55.771  1.00 99.24           C  
ATOM   2955  C   ARG A 369     -28.141  52.687  55.737  1.00 96.71           C  
ATOM   2956  O   ARG A 369     -28.740  53.349  54.880  1.00 96.92           O  
ATOM   2957  CB  ARG A 369     -29.341  50.744  56.783  1.00 98.27           C  
ATOM   2958  CG  ARG A 369     -28.999  51.084  58.223  1.00 97.64           C  
ATOM   2959  CD  ARG A 369     -29.924  50.387  59.194  1.00 95.04           C  
ATOM   2960  NE  ARG A 369     -29.778  50.908  60.549  1.00 99.31           N  
ATOM   2961  CZ  ARG A 369     -30.346  50.364  61.619  1.00104.49           C  
ATOM   2962  NH1 ARG A 369     -31.090  49.275  61.490  1.00106.36           N  
ATOM   2963  NH2 ARG A 369     -30.165  50.904  62.816  1.00104.33           N  
ATOM   2964  N   ASP A 370     -27.360  53.256  56.659  1.00 93.87           N  
ATOM   2965  CA  ASP A 370     -27.174  54.703  56.682  1.00 93.23           C  
ATOM   2966  C   ASP A 370     -26.458  55.183  55.427  1.00 91.78           C  
ATOM   2967  O   ASP A 370     -26.814  56.221  54.857  1.00 91.04           O  
ATOM   2968  CB  ASP A 370     -26.398  55.113  57.933  1.00 93.67           C  
ATOM   2969  CG  ASP A 370     -27.155  54.817  59.213  1.00101.13           C  
ATOM   2970  OD1 ASP A 370     -28.403  54.803  59.180  1.00103.01           O  
ATOM   2971  OD2 ASP A 370     -26.499  54.603  60.254  1.00105.03           O  
ATOM   2972  N   HIS A 371     -25.446  54.436  54.980  1.00 88.23           N  
ATOM   2973  CA  HIS A 371     -24.746  54.797  53.752  1.00 86.37           C  
ATOM   2974  C   HIS A 371     -25.662  54.667  52.543  1.00 91.75           C  
ATOM   2975  O   HIS A 371     -25.579  55.465  51.602  1.00 96.34           O  
ATOM   2976  CB  HIS A 371     -23.502  53.926  53.585  1.00 85.22           C  
ATOM   2977  CG  HIS A 371     -22.570  53.973  54.755  1.00 90.27           C  
ATOM   2978  ND1 HIS A 371     -21.605  54.947  54.899  1.00 93.59           N  
ATOM   2979  CD2 HIS A 371     -22.456  53.167  55.837  1.00 92.75           C  
ATOM   2980  CE1 HIS A 371     -20.937  54.739  56.020  1.00 93.91           C  
ATOM   2981  NE2 HIS A 371     -21.433  53.665  56.607  1.00 92.78           N  
ATOM   2982  N   LEU A 372     -26.545  53.664  52.550  1.00 96.06           N  
ATOM   2983  CA  LEU A 372     -27.510  53.521  51.466  1.00 92.48           C  
ATOM   2984  C   LEU A 372     -28.471  54.702  51.427  1.00 88.95           C  
ATOM   2985  O   LEU A 372     -28.764  55.238  50.351  1.00 85.89           O  
ATOM   2986  CB  LEU A 372     -28.276  52.206  51.618  1.00 89.83           C  
ATOM   2987  CG  LEU A 372     -29.458  51.991  50.669  1.00 86.67           C  
ATOM   2988  CD1 LEU A 372     -29.027  52.171  49.226  1.00 83.99           C  
ATOM   2989  CD2 LEU A 372     -30.067  50.615  50.876  1.00 82.44           C  
ATOM   2990  N   MET A 373     -28.970  55.124  52.590  1.00 89.55           N  
ATOM   2991  CA  MET A 373     -29.855  56.282  52.630  1.00 91.10           C  
ATOM   2992  C   MET A 373     -29.108  57.570  52.312  1.00 85.36           C  
ATOM   2993  O   MET A 373     -29.692  58.496  51.738  1.00 79.34           O  
ATOM   2994  CB  MET A 373     -30.535  56.378  53.995  1.00 91.59           C  
ATOM   2995  CG  MET A 373     -31.502  55.241  54.270  1.00 90.90           C  
ATOM   2996  SD  MET A 373     -32.804  55.143  53.026  1.00 91.59           S  
ATOM   2997  CE  MET A 373     -33.637  53.641  53.528  1.00 95.42           C  
ATOM   2998  N   TRP A 374     -27.824  57.650  52.674  1.00 84.71           N  
ATOM   2999  CA  TRP A 374     -27.022  58.802  52.277  1.00 80.43           C  
ATOM   3000  C   TRP A 374     -26.910  58.891  50.762  1.00 79.60           C  
ATOM   3001  O   TRP A 374     -27.022  59.980  50.187  1.00 83.90           O  
ATOM   3002  CB  TRP A 374     -25.634  58.726  52.913  1.00 81.86           C  
ATOM   3003  CG  TRP A 374     -24.703  59.807  52.447  1.00 84.96           C  
ATOM   3004  CD1 TRP A 374     -23.636  59.664  51.607  1.00 84.24           C  
ATOM   3005  CD2 TRP A 374     -24.761  61.197  52.788  1.00 82.89           C  
ATOM   3006  NE1 TRP A 374     -23.023  60.878  51.409  1.00 82.72           N  
ATOM   3007  CE2 TRP A 374     -23.695  61.836  52.123  1.00 83.85           C  
ATOM   3008  CE3 TRP A 374     -25.609  61.963  53.594  1.00 78.00           C  
ATOM   3009  CZ2 TRP A 374     -23.455  63.204  52.239  1.00 80.44           C  
ATOM   3010  CZ3 TRP A 374     -25.369  63.321  53.707  1.00 74.52           C  
ATOM   3011  CH2 TRP A 374     -24.302  63.927  53.033  1.00 74.04           C  
ATOM   3012  N   VAL A 375     -26.688  57.753  50.098  1.00 76.39           N  
ATOM   3013  CA  VAL A 375     -26.688  57.727  48.638  1.00 77.70           C  
ATOM   3014  C   VAL A 375     -28.047  58.158  48.105  1.00 84.43           C  
ATOM   3015  O   VAL A 375     -28.146  58.960  47.169  1.00 87.74           O  
ATOM   3016  CB  VAL A 375     -26.300  56.327  48.126  1.00 73.70           C  
ATOM   3017  CG1 VAL A 375     -26.535  56.221  46.626  1.00 71.05           C  
ATOM   3018  CG2 VAL A 375     -24.852  56.018  48.461  1.00 68.23           C  
ATOM   3019  N   LEU A 376     -29.119  57.638  48.708  1.00 83.38           N  
ATOM   3020  CA  LEU A 376     -30.463  57.962  48.248  1.00 80.68           C  
ATOM   3021  C   LEU A 376     -30.843  59.400  48.575  1.00 87.88           C  
ATOM   3022  O   LEU A 376     -31.595  60.024  47.819  1.00 95.57           O  
ATOM   3023  CB  LEU A 376     -31.472  56.988  48.854  1.00 80.38           C  
ATOM   3024  CG  LEU A 376     -31.857  55.784  47.990  1.00 77.13           C  
ATOM   3025  CD1 LEU A 376     -30.629  55.018  47.520  1.00 77.20           C  
ATOM   3026  CD2 LEU A 376     -32.808  54.870  48.746  1.00 72.63           C  
ATOM   3027  N   LEU A 377     -30.337  59.939  49.688  1.00 88.03           N  
ATOM   3028  CA  LEU A 377     -30.610  61.333  50.026  1.00 85.63           C  
ATOM   3029  C   LEU A 377     -30.081  62.280  48.958  1.00 88.29           C  
ATOM   3030  O   LEU A 377     -30.670  63.341  48.723  1.00 84.92           O  
ATOM   3031  CB  LEU A 377     -30.001  61.672  51.388  1.00 81.77           C  
ATOM   3032  CG  LEU A 377     -29.975  63.137  51.832  1.00 81.84           C  
ATOM   3033  CD1 LEU A 377     -31.380  63.716  51.908  1.00 85.44           C  
ATOM   3034  CD2 LEU A 377     -29.264  63.273  53.170  1.00 79.55           C  
ATOM   3035  N   GLN A 378     -28.980  61.912  48.299  1.00 88.23           N  
ATOM   3036  CA  GLN A 378     -28.422  62.761  47.252  1.00 86.48           C  
ATOM   3037  C   GLN A 378     -29.396  62.921  46.091  1.00 94.65           C  
ATOM   3038  O   GLN A 378     -29.505  64.006  45.508  1.00 87.50           O  
ATOM   3039  CB  GLN A 378     -27.094  62.184  46.766  1.00 84.69           C  
ATOM   3040  CG  GLN A 378     -26.084  61.935  47.871  1.00 82.39           C  
ATOM   3041  CD  GLN A 378     -25.724  63.196  48.629  1.00 84.84           C  
ATOM   3042  OE1 GLN A 378     -25.497  64.249  48.035  1.00 87.90           O  
ATOM   3043  NE2 GLN A 378     -25.675  63.095  49.951  1.00 84.32           N  
ATOM   3044  N   PHE A 379     -30.115  61.852  45.741  1.00114.91           N  
ATOM   3045  CA  PHE A 379     -31.128  61.952  44.694  1.00124.35           C  
ATOM   3046  C   PHE A 379     -32.291  62.827  45.142  1.00128.70           C  
ATOM   3047  O   PHE A 379     -32.728  63.724  44.411  1.00133.47           O  
ATOM   3048  CB  PHE A 379     -31.641  60.562  44.314  1.00136.32           C  
ATOM   3049  CG  PHE A 379     -30.559  59.561  44.038  1.00151.20           C  
ATOM   3050  CD1 PHE A 379     -29.698  59.729  42.972  1.00156.90           C  
ATOM   3051  CD2 PHE A 379     -30.416  58.440  44.835  1.00157.98           C  
ATOM   3052  CE1 PHE A 379     -28.708  58.802  42.709  1.00159.16           C  
ATOM   3053  CE2 PHE A 379     -29.429  57.510  44.580  1.00161.10           C  
ATOM   3054  CZ  PHE A 379     -28.575  57.692  43.516  1.00160.09           C  
ATOM   3055  N   ILE A 380     -32.801  62.577  46.347  1.00120.61           N  
ATOM   3056  CA  ILE A 380     -34.032  63.221  46.798  1.00114.62           C  
ATOM   3057  C   ILE A 380     -33.798  64.706  47.051  1.00120.43           C  
ATOM   3058  O   ILE A 380     -34.470  65.565  46.469  1.00125.14           O  
ATOM   3059  CB  ILE A 380     -34.573  62.514  48.052  1.00102.76           C  
ATOM   3060  CG1 ILE A 380     -34.824  61.035  47.750  1.00 94.11           C  
ATOM   3061  CG2 ILE A 380     -35.838  63.197  48.547  1.00106.02           C  
ATOM   3062  CD1 ILE A 380     -34.988  60.176  48.978  1.00 92.40           C  
ATOM   3063  N   SER A 381     -32.835  65.027  47.919  1.00119.17           N  
ATOM   3064  CA  SER A 381     -32.611  66.418  48.304  1.00116.26           C  
ATOM   3065  C   SER A 381     -32.285  67.297  47.104  1.00118.52           C  
ATOM   3066  O   SER A 381     -32.575  68.499  47.120  1.00119.62           O  
ATOM   3067  CB  SER A 381     -31.490  66.500  49.340  1.00113.43           C  
ATOM   3068  OG  SER A 381     -31.266  67.839  49.746  1.00112.46           O  
ATOM   3069  N   GLY A 382     -31.703  66.723  46.055  1.00121.23           N  
ATOM   3070  CA  GLY A 382     -31.281  67.506  44.911  1.00121.99           C  
ATOM   3071  C   GLY A 382     -32.286  67.595  43.780  1.00123.64           C  
ATOM   3072  O   GLY A 382     -32.235  68.537  42.983  1.00124.76           O  
ATOM   3073  N   SER A 383     -33.208  66.633  43.692  1.00119.64           N  
ATOM   3074  CA  SER A 383     -34.129  66.565  42.567  1.00114.98           C  
ATOM   3075  C   SER A 383     -35.601  66.638  42.947  1.00110.91           C  
ATOM   3076  O   SER A 383     -36.439  66.799  42.052  1.00111.67           O  
ATOM   3077  CB  SER A 383     -33.895  65.280  41.757  1.00117.48           C  
ATOM   3078  OG  SER A 383     -34.210  64.129  42.520  1.00121.54           O  
ATOM   3079  N   ILE A 384     -35.949  66.530  44.232  1.00110.97           N  
ATOM   3080  CA  ILE A 384     -37.350  66.625  44.636  1.00112.85           C  
ATOM   3081  C   ILE A 384     -37.911  68.028  44.460  1.00117.66           C  
ATOM   3082  O   ILE A 384     -39.116  68.233  44.651  1.00119.63           O  
ATOM   3083  CB  ILE A 384     -37.527  66.168  46.099  1.00107.75           C  
ATOM   3084  CG1 ILE A 384     -38.950  65.655  46.340  1.00103.60           C  
ATOM   3085  CG2 ILE A 384     -37.190  67.301  47.062  1.00107.14           C  
ATOM   3086  CD1 ILE A 384     -39.208  65.217  47.764  1.00102.79           C  
ATOM   3087  N   GLN A 385     -37.066  68.997  44.094  1.00123.23           N  
ATOM   3088  CA  GLN A 385     -37.531  70.365  43.882  1.00125.43           C  
ATOM   3089  C   GLN A 385     -38.647  70.424  42.847  1.00128.92           C  
ATOM   3090  O   GLN A 385     -39.627  71.157  43.021  1.00129.30           O  
ATOM   3091  CB  GLN A 385     -36.360  71.249  43.451  1.00123.33           C  
ATOM   3092  CG  GLN A 385     -35.374  71.574  44.560  1.00120.23           C  
ATOM   3093  CD  GLN A 385     -35.847  72.715  45.438  1.00120.00           C  
ATOM   3094  OE1 GLN A 385     -36.310  72.503  46.558  1.00118.04           O  
ATOM   3095  NE2 GLN A 385     -35.734  73.937  44.930  1.00121.41           N  
ATOM   3096  N   LYS A 386     -38.519  69.660  41.763  1.00131.77           N  
ATOM   3097  CA  LYS A 386     -39.479  69.719  40.668  1.00134.15           C  
ATOM   3098  C   LYS A 386     -39.987  68.365  40.197  1.00133.39           C  
ATOM   3099  O   LYS A 386     -41.028  68.325  39.530  1.00134.73           O  
ATOM   3100  CB  LYS A 386     -38.875  70.469  39.471  1.00135.09           C  
ATOM   3101  CG  LYS A 386     -38.544  71.921  39.780  1.00135.62           C  
ATOM   3102  CD  LYS A 386     -37.755  72.580  38.664  1.00135.16           C  
ATOM   3103  CE  LYS A 386     -37.383  74.006  39.040  1.00133.42           C  
ATOM   3104  NZ  LYS A 386     -36.537  74.659  38.005  1.00133.31           N  
ATOM   3105  N   ASN A 387     -39.306  67.265  40.508  1.00130.81           N  
ATOM   3106  CA  ASN A 387     -39.832  65.951  40.173  1.00130.52           C  
ATOM   3107  C   ASN A 387     -41.100  65.668  40.971  1.00128.71           C  
ATOM   3108  O   ASN A 387     -41.291  66.180  42.077  1.00129.19           O  
ATOM   3109  CB  ASN A 387     -38.790  64.865  40.445  1.00130.07           C  
ATOM   3110  CG  ASN A 387     -37.699  64.824  39.394  1.00128.96           C  
ATOM   3111  OD1 ASN A 387     -36.663  65.473  39.531  1.00128.13           O  
ATOM   3112  ND2 ASN A 387     -37.927  64.055  38.335  1.00128.87           N  
ATOM   3113  N   ALA A 388     -41.973  64.846  40.392  1.00125.94           N  
ATOM   3114  CA  ALA A 388     -43.223  64.502  41.054  1.00123.16           C  
ATOM   3115  C   ALA A 388     -42.954  63.761  42.359  1.00123.16           C  
ATOM   3116  O   ALA A 388     -41.944  63.068  42.512  1.00125.32           O  
ATOM   3117  CB  ALA A 388     -44.098  63.650  40.133  1.00121.17           C  
ATOM   3118  N   LEU A 389     -43.877  63.918  43.311  1.00122.84           N  
ATOM   3119  CA  LEU A 389     -43.694  63.320  44.630  1.00122.60           C  
ATOM   3120  C   LEU A 389     -43.788  61.800  44.583  1.00123.85           C  
ATOM   3121  O   LEU A 389     -43.121  61.116  45.368  1.00124.56           O  
ATOM   3122  CB  LEU A 389     -44.723  63.893  45.608  1.00122.64           C  
ATOM   3123  CG  LEU A 389     -44.795  63.312  47.024  1.00124.67           C  
ATOM   3124  CD1 LEU A 389     -45.003  64.417  48.045  1.00125.38           C  
ATOM   3125  CD2 LEU A 389     -45.913  62.284  47.133  1.00126.88           C  
ATOM   3126  N   ALA A 390     -44.596  61.254  43.672  1.00126.06           N  
ATOM   3127  CA  ALA A 390     -44.802  59.812  43.607  1.00129.87           C  
ATOM   3128  C   ALA A 390     -43.553  59.045  43.191  1.00128.72           C  
ATOM   3129  O   ALA A 390     -43.560  57.811  43.252  1.00127.47           O  
ATOM   3130  CB  ALA A 390     -45.947  59.489  42.646  1.00134.17           C  
ATOM   3131  N   ASP A 391     -42.492  59.733  42.773  1.00127.49           N  
ATOM   3132  CA  ASP A 391     -41.259  59.076  42.363  1.00122.83           C  
ATOM   3133  C   ASP A 391     -40.314  58.799  43.525  1.00118.27           C  
ATOM   3134  O   ASP A 391     -39.360  58.031  43.357  1.00117.96           O  
ATOM   3135  CB  ASP A 391     -40.535  59.921  41.309  1.00121.15           C  
ATOM   3136  CG  ASP A 391     -41.393  60.191  40.088  1.00121.48           C  
ATOM   3137  OD1 ASP A 391     -42.197  59.310  39.718  1.00122.00           O  
ATOM   3138  OD2 ASP A 391     -41.263  61.285  39.500  1.00121.31           O  
ATOM   3139  N   PHE A 392     -40.551  59.398  44.691  1.00115.28           N  
ATOM   3140  CA  PHE A 392     -39.706  59.202  45.861  1.00113.77           C  
ATOM   3141  C   PHE A 392     -40.410  58.453  46.983  1.00111.76           C  
ATOM   3142  O   PHE A 392     -39.779  58.153  48.002  1.00111.49           O  
ATOM   3143  CB  PHE A 392     -39.201  60.555  46.380  1.00115.02           C  
ATOM   3144  CG  PHE A 392     -38.478  61.369  45.344  1.00113.09           C  
ATOM   3145  CD1 PHE A 392     -37.152  61.114  45.046  1.00112.94           C  
ATOM   3146  CD2 PHE A 392     -39.125  62.390  44.669  1.00113.28           C  
ATOM   3147  CE1 PHE A 392     -36.483  61.858  44.093  1.00116.29           C  
ATOM   3148  CE2 PHE A 392     -38.462  63.140  43.714  1.00111.94           C  
ATOM   3149  CZ  PHE A 392     -37.139  62.873  43.426  1.00115.26           C  
ATOM   3150  N   LEU A 393     -41.698  58.151  46.827  1.00112.03           N  
ATOM   3151  CA  LEU A 393     -42.411  57.391  47.847  1.00117.00           C  
ATOM   3152  C   LEU A 393     -41.886  55.969  48.057  1.00114.70           C  
ATOM   3153  O   LEU A 393     -41.938  55.502  49.208  1.00120.22           O  
ATOM   3154  CB  LEU A 393     -43.909  57.363  47.508  1.00128.69           C  
ATOM   3155  CG  LEU A 393     -44.613  58.721  47.548  1.00136.52           C  
ATOM   3156  CD1 LEU A 393     -46.110  58.560  47.338  1.00140.09           C  
ATOM   3157  CD2 LEU A 393     -44.324  59.438  48.859  1.00138.32           C  
ATOM   3158  N   PRO A 394     -41.390  55.229  47.032  1.00106.14           N  
ATOM   3159  CA  PRO A 394     -40.859  53.881  47.293  1.00100.60           C  
ATOM   3160  C   PRO A 394     -39.761  53.817  48.347  1.00 97.95           C  
ATOM   3161  O   PRO A 394     -39.443  52.733  48.844  1.00 93.49           O  
ATOM   3162  CB  PRO A 394     -40.328  53.454  45.919  1.00 96.97           C  
ATOM   3163  CG  PRO A 394     -41.222  54.127  44.972  1.00 96.95           C  
ATOM   3164  CD  PRO A 394     -41.533  55.467  45.581  1.00103.08           C  
ATOM   3165  N   VAL A 395     -39.170  54.964  48.691  1.00102.00           N  
ATOM   3166  CA  VAL A 395     -38.182  54.995  49.766  1.00103.33           C  
ATOM   3167  C   VAL A 395     -38.812  54.586  51.090  1.00105.55           C  
ATOM   3168  O   VAL A 395     -38.137  54.026  51.963  1.00101.02           O  
ATOM   3169  CB  VAL A 395     -37.539  56.393  49.849  1.00103.37           C  
ATOM   3170  CG1 VAL A 395     -36.504  56.446  50.962  1.00103.84           C  
ATOM   3171  CG2 VAL A 395     -36.905  56.757  48.523  1.00104.48           C  
ATOM   3172  N   MET A 396     -40.113  54.843  51.260  1.00111.09           N  
ATOM   3173  CA  MET A 396     -40.785  54.468  52.500  1.00110.91           C  
ATOM   3174  C   MET A 396     -40.740  52.961  52.720  1.00103.30           C  
ATOM   3175  O   MET A 396     -40.570  52.497  53.854  1.00 95.93           O  
ATOM   3176  CB  MET A 396     -42.230  54.966  52.488  1.00122.12           C  
ATOM   3177  CG  MET A 396     -42.367  56.468  52.302  1.00129.53           C  
ATOM   3178  SD  MET A 396     -44.064  57.046  52.499  1.00138.53           S  
ATOM   3179  CE  MET A 396     -44.888  56.156  51.181  1.00137.67           C  
ATOM   3180  N   LYS A 397     -40.887  52.179  51.647  1.00107.13           N  
ATOM   3181  CA  LYS A 397     -40.780  50.729  51.776  1.00111.47           C  
ATOM   3182  C   LYS A 397     -39.369  50.305  52.161  1.00112.62           C  
ATOM   3183  O   LYS A 397     -39.197  49.325  52.897  1.00113.10           O  
ATOM   3184  CB  LYS A 397     -41.203  50.048  50.474  1.00115.00           C  
ATOM   3185  CG  LYS A 397     -42.670  50.245  50.119  1.00120.68           C  
ATOM   3186  CD  LYS A 397     -43.038  49.564  48.804  1.00124.74           C  
ATOM   3187  CE  LYS A 397     -43.420  48.099  48.997  1.00129.03           C  
ATOM   3188  NZ  LYS A 397     -42.255  47.220  49.294  1.00130.36           N  
ATOM   3189  N   LEU A 398     -38.351  51.022  51.679  1.00112.68           N  
ATOM   3190  CA  LEU A 398     -36.981  50.710  52.072  1.00109.84           C  
ATOM   3191  C   LEU A 398     -36.739  51.029  53.541  1.00110.88           C  
ATOM   3192  O   LEU A 398     -36.069  50.264  54.243  1.00108.63           O  
ATOM   3193  CB  LEU A 398     -35.988  51.469  51.191  1.00106.76           C  
ATOM   3194  CG  LEU A 398     -35.507  50.765  49.921  1.00105.92           C  
ATOM   3195  CD1 LEU A 398     -34.446  51.598  49.222  1.00102.79           C  
ATOM   3196  CD2 LEU A 398     -34.971  49.379  50.244  1.00106.04           C  
ATOM   3197  N   PHE A 399     -37.274  52.153  54.026  1.00110.82           N  
ATOM   3198  CA  PHE A 399     -37.080  52.517  55.426  1.00109.74           C  
ATOM   3199  C   PHE A 399     -37.696  51.480  56.356  1.00106.48           C  
ATOM   3200  O   PHE A 399     -37.076  51.067  57.343  1.00104.19           O  
ATOM   3201  CB  PHE A 399     -37.671  53.899  55.705  1.00112.93           C  
ATOM   3202  CG  PHE A 399     -37.822  54.200  57.168  1.00118.94           C  
ATOM   3203  CD1 PHE A 399     -36.717  54.513  57.940  1.00117.24           C  
ATOM   3204  CD2 PHE A 399     -39.066  54.157  57.776  1.00125.21           C  
ATOM   3205  CE1 PHE A 399     -36.847  54.786  59.288  1.00121.58           C  
ATOM   3206  CE2 PHE A 399     -39.203  54.426  59.125  1.00126.50           C  
ATOM   3207  CZ  PHE A 399     -38.091  54.743  59.882  1.00125.25           C  
ATOM   3208  N   ASP A 400     -38.926  51.050  56.058  1.00106.83           N  
ATOM   3209  CA  ASP A 400     -39.580  50.031  56.871  1.00109.57           C  
ATOM   3210  C   ASP A 400     -38.834  48.705  56.840  1.00106.29           C  
ATOM   3211  O   ASP A 400     -39.005  47.888  57.750  1.00105.58           O  
ATOM   3212  CB  ASP A 400     -41.022  49.825  56.401  1.00108.89           C  
ATOM   3213  CG  ASP A 400     -41.876  51.065  56.577  1.00108.85           C  
ATOM   3214  OD1 ASP A 400     -41.624  51.831  57.530  1.00108.48           O  
ATOM   3215  OD2 ASP A 400     -42.800  51.273  55.762  1.00108.88           O  
ATOM   3216  N   LEU A 401     -38.006  48.480  55.822  1.00103.99           N  
ATOM   3217  CA  LEU A 401     -37.278  47.228  55.680  1.00101.69           C  
ATOM   3218  C   LEU A 401     -35.959  47.212  56.441  1.00104.04           C  
ATOM   3219  O   LEU A 401     -35.553  46.153  56.933  1.00100.48           O  
ATOM   3220  CB  LEU A 401     -37.006  46.950  54.198  1.00 97.66           C  
ATOM   3221  CG  LEU A 401     -36.345  45.620  53.825  1.00 91.75           C  
ATOM   3222  CD1 LEU A 401     -37.348  44.479  53.910  1.00 82.03           C  
ATOM   3223  CD2 LEU A 401     -35.721  45.697  52.439  1.00 86.14           C  
ATOM   3224  N   LEU A 402     -35.285  48.357  56.562  1.00110.42           N  
ATOM   3225  CA  LEU A 402     -33.908  48.387  57.038  1.00111.54           C  
ATOM   3226  C   LEU A 402     -33.753  48.871  58.476  1.00113.79           C  
ATOM   3227  O   LEU A 402     -32.660  48.737  59.034  1.00106.55           O  
ATOM   3228  CB  LEU A 402     -33.053  49.278  56.126  1.00110.24           C  
ATOM   3229  CG  LEU A 402     -33.167  49.097  54.610  1.00110.57           C  
ATOM   3230  CD1 LEU A 402     -32.286  50.103  53.885  1.00109.99           C  
ATOM   3231  CD2 LEU A 402     -32.821  47.681  54.189  1.00108.97           C  
ATOM   3232  N   TYR A 403     -34.797  49.421  59.093  1.00125.79           N  
ATOM   3233  CA  TYR A 403     -34.585  50.057  60.383  1.00135.26           C  
ATOM   3234  C   TYR A 403     -35.475  49.453  61.465  1.00149.64           C  
ATOM   3235  O   TYR A 403     -36.562  48.947  61.170  1.00146.50           O  
ATOM   3236  CB  TYR A 403     -34.850  51.565  60.293  1.00129.53           C  
ATOM   3237  CG  TYR A 403     -33.800  52.308  59.506  1.00123.66           C  
ATOM   3238  CD1 TYR A 403     -32.655  52.788  60.125  1.00119.45           C  
ATOM   3239  CD2 TYR A 403     -33.948  52.523  58.143  1.00122.28           C  
ATOM   3240  CE1 TYR A 403     -31.689  53.466  59.411  1.00117.72           C  
ATOM   3241  CE2 TYR A 403     -32.987  53.200  57.419  1.00119.53           C  
ATOM   3242  CZ  TYR A 403     -31.859  53.669  58.058  1.00118.11           C  
ATOM   3243  OH  TYR A 403     -30.899  54.344  57.341  1.00117.27           O  
ATOM   3244  N   PRO A 404     -35.037  49.490  62.727  1.00166.40           N  
ATOM   3245  CA  PRO A 404     -35.891  49.017  63.827  1.00169.52           C  
ATOM   3246  C   PRO A 404     -36.941  50.065  64.173  1.00171.80           C  
ATOM   3247  O   PRO A 404     -36.618  51.224  64.441  1.00174.14           O  
ATOM   3248  CB  PRO A 404     -34.902  48.806  64.979  1.00170.34           C  
ATOM   3249  CG  PRO A 404     -33.818  49.791  64.710  1.00167.73           C  
ATOM   3250  CD  PRO A 404     -33.711  49.917  63.207  1.00166.24           C  
ATOM   3251  N   GLU A 405     -38.205  49.647  64.170  1.00165.34           N  
ATOM   3252  CA  GLU A 405     -39.327  50.569  64.296  1.00162.42           C  
ATOM   3253  C   GLU A 405     -39.683  50.903  65.739  1.00162.39           C  
ATOM   3254  O   GLU A 405     -40.147  52.018  66.009  1.00163.93           O  
ATOM   3255  CB  GLU A 405     -40.555  49.984  63.591  1.00162.99           C  
ATOM   3256  CG  GLU A 405     -40.918  48.584  64.070  1.00162.04           C  
ATOM   3257  CD  GLU A 405     -41.913  47.896  63.162  1.00160.33           C  
ATOM   3258  OE1 GLU A 405     -42.342  48.524  62.171  1.00158.42           O  
ATOM   3259  OE2 GLU A 405     -42.262  46.729  63.434  1.00160.90           O  
ATOM   3260  N   LYS A 406     -39.468  49.977  66.671  1.00158.64           N  
ATOM   3261  CA  LYS A 406     -39.982  50.126  68.029  1.00150.71           C  
ATOM   3262  C   LYS A 406     -39.351  51.293  68.782  1.00147.22           C  
ATOM   3263  O   LYS A 406     -40.019  52.298  69.042  1.00146.22           O  
ATOM   3264  CB  LYS A 406     -39.780  48.828  68.815  1.00142.72           C  
ATOM   3265  CG  LYS A 406     -40.084  48.945  70.306  1.00139.26           C  
ATOM   3266  CD  LYS A 406     -41.051  47.868  70.770  1.00140.34           C  
ATOM   3267  CE  LYS A 406     -42.432  48.084  70.176  1.00136.27           C  
ATOM   3268  NZ  LYS A 406     -43.413  47.083  70.674  1.00133.51           N  
ATOM   3269  N   GLU A 407     -38.077  51.172  69.141  1.00144.03           N  
ATOM   3270  CA  GLU A 407     -37.447  52.137  70.029  1.00142.86           C  
ATOM   3271  C   GLU A 407     -36.829  53.292  69.248  1.00137.65           C  
ATOM   3272  O   GLU A 407     -36.547  53.193  68.051  1.00132.90           O  
ATOM   3273  CB  GLU A 407     -36.381  51.460  70.894  1.00147.90           C  
ATOM   3274  CG  GLU A 407     -35.274  50.766  70.112  1.00152.84           C  
ATOM   3275  CD  GLU A 407     -35.628  49.341  69.727  1.00154.99           C  
ATOM   3276  OE1 GLU A 407     -36.777  48.924  69.976  1.00156.81           O  
ATOM   3277  OE2 GLU A 407     -34.753  48.637  69.179  1.00154.19           O  
ATOM   3278  N   TYR A 408     -36.622  54.402  69.955  1.00136.02           N  
ATOM   3279  CA  TYR A 408     -35.996  55.573  69.358  1.00128.53           C  
ATOM   3280  C   TYR A 408     -34.572  55.258  68.921  1.00124.34           C  
ATOM   3281  O   TYR A 408     -33.832  54.553  69.613  1.00125.54           O  
ATOM   3282  CB  TYR A 408     -35.975  56.736  70.352  1.00128.73           C  
ATOM   3283  CG  TYR A 408     -37.324  57.332  70.688  1.00130.59           C  
ATOM   3284  CD1 TYR A 408     -37.908  58.286  69.865  1.00129.90           C  
ATOM   3285  CD2 TYR A 408     -38.000  56.960  71.843  1.00132.98           C  
ATOM   3286  CE1 TYR A 408     -39.136  58.840  70.175  1.00131.38           C  
ATOM   3287  CE2 TYR A 408     -39.228  57.510  72.160  1.00133.72           C  
ATOM   3288  CZ  TYR A 408     -39.790  58.449  71.323  1.00132.33           C  
ATOM   3289  OH  TYR A 408     -41.013  58.999  71.634  1.00133.33           O  
ATOM   3290  N   ILE A 409     -34.187  55.791  67.768  1.00119.34           N  
ATOM   3291  CA  ILE A 409     -32.804  55.753  67.310  1.00114.90           C  
ATOM   3292  C   ILE A 409     -32.082  56.950  67.923  1.00117.53           C  
ATOM   3293  O   ILE A 409     -32.483  58.095  67.659  1.00120.28           O  
ATOM   3294  CB  ILE A 409     -32.710  55.779  65.781  1.00108.91           C  
ATOM   3295  CG1 ILE A 409     -33.393  54.546  65.186  1.00106.96           C  
ATOM   3296  CG2 ILE A 409     -31.257  55.858  65.342  1.00106.83           C  
ATOM   3297  CD1 ILE A 409     -33.338  54.491  63.677  1.00102.78           C  
ATOM   3298  N   PRO A 410     -31.050  56.742  68.736  1.00114.73           N  
ATOM   3299  CA  PRO A 410     -30.391  57.872  69.399  1.00113.79           C  
ATOM   3300  C   PRO A 410     -29.708  58.797  68.403  1.00110.39           C  
ATOM   3301  O   PRO A 410     -29.473  58.454  67.242  1.00110.49           O  
ATOM   3302  CB  PRO A 410     -29.364  57.198  70.318  1.00113.67           C  
ATOM   3303  CG  PRO A 410     -29.831  55.784  70.456  1.00111.88           C  
ATOM   3304  CD  PRO A 410     -30.483  55.449  69.153  1.00112.00           C  
ATOM   3305  N   VAL A 411     -29.391  59.992  68.881  1.00106.51           N  
ATOM   3306  CA  VAL A 411     -28.660  60.964  68.066  1.00106.88           C  
ATOM   3307  C   VAL A 411     -27.177  60.605  68.085  1.00104.65           C  
ATOM   3308  O   VAL A 411     -26.617  60.370  69.169  1.00107.44           O  
ATOM   3309  CB  VAL A 411     -28.894  62.383  68.576  1.00111.19           C  
ATOM   3310  CG1 VAL A 411     -30.289  62.850  68.197  1.00113.98           C  
ATOM   3311  CG2 VAL A 411     -28.712  62.450  70.086  1.00114.13           C  
ATOM   3312  N   PRO A 412     -26.521  60.537  66.935  1.00 98.83           N  
ATOM   3313  CA  PRO A 412     -25.111  60.141  66.886  1.00100.14           C  
ATOM   3314  C   PRO A 412     -24.207  61.278  67.352  1.00106.62           C  
ATOM   3315  O   PRO A 412     -24.658  62.362  67.716  1.00114.08           O  
ATOM   3316  CB  PRO A 412     -24.896  59.823  65.406  1.00 93.16           C  
ATOM   3317  CG  PRO A 412     -25.862  60.712  64.705  1.00 90.71           C  
ATOM   3318  CD  PRO A 412     -27.077  60.760  65.590  1.00 94.18           C  
ATOM   3319  N   ASP A 413     -22.906  61.007  67.330  1.00105.13           N  
ATOM   3320  CA  ASP A 413     -21.902  61.983  67.743  1.00106.34           C  
ATOM   3321  C   ASP A 413     -21.668  62.932  66.576  1.00103.42           C  
ATOM   3322  O   ASP A 413     -21.046  62.571  65.575  1.00101.82           O  
ATOM   3323  CB  ASP A 413     -20.620  61.281  68.172  1.00110.32           C  
ATOM   3324  CG  ASP A 413     -19.643  62.209  68.864  1.00115.62           C  
ATOM   3325  OD1 ASP A 413     -19.929  62.639  70.002  1.00119.41           O  
ATOM   3326  OD2 ASP A 413     -18.577  62.489  68.280  1.00116.33           O  
ATOM   3327  N   ILE A 414     -22.165  64.160  66.711  1.00102.96           N  
ATOM   3328  CA  ILE A 414     -22.203  65.105  65.601  1.00100.29           C  
ATOM   3329  C   ILE A 414     -20.818  65.695  65.385  1.00103.56           C  
ATOM   3330  O   ILE A 414     -20.633  66.567  64.530  1.00102.14           O  
ATOM   3331  CB  ILE A 414     -23.246  66.214  65.835  1.00 94.53           C  
ATOM   3332  CG1 ILE A 414     -22.873  67.049  67.063  1.00 93.57           C  
ATOM   3333  CG2 ILE A 414     -24.625  65.615  65.970  1.00 95.48           C  
ATOM   3334  CD1 ILE A 414     -23.807  68.211  67.327  1.00 95.96           C  
ATOM   3335  N   ASN A 415     -19.835  65.233  66.163  1.00103.74           N  
ATOM   3336  CA  ASN A 415     -18.451  65.633  65.947  1.00 96.31           C  
ATOM   3337  C   ASN A 415     -17.781  64.840  64.834  1.00 91.78           C  
ATOM   3338  O   ASN A 415     -16.760  65.288  64.301  1.00 94.78           O  
ATOM   3339  CB  ASN A 415     -17.650  65.490  67.245  1.00 94.22           C  
ATOM   3340  CG  ASN A 415     -18.089  66.478  68.306  1.00 95.50           C  
ATOM   3341  OD1 ASN A 415     -18.367  67.637  68.003  1.00100.41           O  
ATOM   3342  ND2 ASN A 415     -18.176  66.020  69.551  1.00 91.20           N  
ATOM   3343  N   LYS A 416     -18.331  63.687  64.466  1.00 93.82           N  
ATOM   3344  CA  LYS A 416     -17.836  62.808  63.418  1.00 93.65           C  
ATOM   3345  C   LYS A 416     -18.593  63.051  62.119  1.00 90.84           C  
ATOM   3346  O   LYS A 416     -19.801  63.316  62.146  1.00 91.08           O  
ATOM   3347  CB  LYS A 416     -17.989  61.342  63.825  1.00 94.95           C  
ATOM   3348  CG  LYS A 416     -17.322  60.986  65.147  1.00101.08           C  
ATOM   3349  CD  LYS A 416     -15.812  61.153  65.076  1.00111.22           C  
ATOM   3350  CE  LYS A 416     -15.147  60.721  66.374  1.00120.53           C  
ATOM   3351  NZ  LYS A 416     -13.662  60.801  66.292  1.00125.04           N  
ATOM   3352  N   PRO A 417     -17.915  62.970  60.971  1.00 91.49           N  
ATOM   3353  CA  PRO A 417     -18.612  63.190  59.693  1.00 96.35           C  
ATOM   3354  C   PRO A 417     -19.658  62.136  59.383  1.00103.79           C  
ATOM   3355  O   PRO A 417     -20.515  62.375  58.523  1.00104.66           O  
ATOM   3356  CB  PRO A 417     -17.475  63.169  58.663  1.00 93.20           C  
ATOM   3357  CG  PRO A 417     -16.391  62.377  59.316  1.00 92.16           C  
ATOM   3358  CD  PRO A 417     -16.481  62.696  60.780  1.00 92.67           C  
ATOM   3359  N   GLN A 418     -19.625  60.984  60.056  1.00108.36           N  
ATOM   3360  CA  GLN A 418     -20.613  59.941  59.820  1.00110.19           C  
ATOM   3361  C   GLN A 418     -21.991  60.302  60.358  1.00107.65           C  
ATOM   3362  O   GLN A 418     -22.938  59.538  60.146  1.00109.02           O  
ATOM   3363  CB  GLN A 418     -20.137  58.626  60.441  1.00121.36           C  
ATOM   3364  CG  GLN A 418     -18.777  58.171  59.934  1.00134.17           C  
ATOM   3365  CD  GLN A 418     -18.363  56.823  60.489  1.00146.80           C  
ATOM   3366  OE1 GLN A 418     -18.883  56.372  61.510  1.00154.05           O  
ATOM   3367  NE2 GLN A 418     -17.426  56.167  59.814  1.00147.29           N  
ATOM   3368  N   SER A 419     -22.127  61.440  61.045  1.00106.83           N  
ATOM   3369  CA  SER A 419     -23.437  61.857  61.530  1.00105.12           C  
ATOM   3370  C   SER A 419     -24.358  62.249  60.384  1.00 99.07           C  
ATOM   3371  O   SER A 419     -25.574  62.042  60.470  1.00101.38           O  
ATOM   3372  CB  SER A 419     -23.287  63.017  62.512  1.00110.97           C  
ATOM   3373  OG  SER A 419     -22.399  62.675  63.561  1.00115.95           O  
ATOM   3374  N   THR A 420     -23.804  62.813  59.308  1.00 95.90           N  
ATOM   3375  CA  THR A 420     -24.612  63.143  58.140  1.00 95.16           C  
ATOM   3376  C   THR A 420     -25.162  61.901  57.455  1.00 95.74           C  
ATOM   3377  O   THR A 420     -26.175  61.993  56.752  1.00 99.00           O  
ATOM   3378  CB  THR A 420     -23.794  63.969  57.145  1.00 93.60           C  
ATOM   3379  OG1 THR A 420     -22.610  63.249  56.780  1.00 91.58           O  
ATOM   3380  CG2 THR A 420     -23.400  65.300  57.762  1.00 91.37           C  
ATOM   3381  N   HIS A 421     -24.520  60.745  57.639  1.00 94.14           N  
ATOM   3382  CA  HIS A 421     -25.062  59.499  57.115  1.00 89.10           C  
ATOM   3383  C   HIS A 421     -26.090  58.892  58.059  1.00 86.26           C  
ATOM   3384  O   HIS A 421     -27.032  58.235  57.603  1.00 86.30           O  
ATOM   3385  CB  HIS A 421     -23.934  58.499  56.849  1.00 86.81           C  
ATOM   3386  CG  HIS A 421     -23.002  58.914  55.752  1.00 87.37           C  
ATOM   3387  ND1 HIS A 421     -22.172  58.024  55.104  1.00 87.59           N  
ATOM   3388  CD2 HIS A 421     -22.768  60.123  55.190  1.00 85.34           C  
ATOM   3389  CE1 HIS A 421     -21.469  58.668  54.189  1.00 86.19           C  
ATOM   3390  NE2 HIS A 421     -21.811  59.943  54.221  1.00 83.34           N  
ATOM   3391  N   ALA A 422     -25.931  59.100  59.368  1.00 85.24           N  
ATOM   3392  CA  ALA A 422     -26.927  58.619  60.319  1.00 86.78           C  
ATOM   3393  C   ALA A 422     -28.207  59.441  60.227  1.00 88.86           C  
ATOM   3394  O   ALA A 422     -29.313  58.889  60.206  1.00 97.05           O  
ATOM   3395  CB  ALA A 422     -26.359  58.653  61.738  1.00 86.37           C  
ATOM   3396  N   PHE A 423     -28.075  60.768  60.163  1.00 85.47           N  
ATOM   3397  CA  PHE A 423     -29.217  61.655  59.971  1.00 87.65           C  
ATOM   3398  C   PHE A 423     -29.794  61.587  58.564  1.00 84.10           C  
ATOM   3399  O   PHE A 423     -30.801  62.255  58.302  1.00 81.09           O  
ATOM   3400  CB  PHE A 423     -28.824  63.102  60.279  1.00 88.29           C  
ATOM   3401  CG  PHE A 423     -28.838  63.446  61.741  1.00 89.94           C  
ATOM   3402  CD1 PHE A 423     -30.005  63.869  62.354  1.00 90.33           C  
ATOM   3403  CD2 PHE A 423     -27.681  63.367  62.498  1.00 89.50           C  
ATOM   3404  CE1 PHE A 423     -30.021  64.196  63.697  1.00 91.04           C  
ATOM   3405  CE2 PHE A 423     -27.690  63.695  63.840  1.00 89.62           C  
ATOM   3406  CZ  PHE A 423     -28.862  64.108  64.441  1.00 91.38           C  
ATOM   3407  N   ALA A 424     -29.189  60.809  57.662  1.00 83.55           N  
ATOM   3408  CA  ALA A 424     -29.621  60.809  56.267  1.00 83.77           C  
ATOM   3409  C   ALA A 424     -31.063  60.341  56.128  1.00 85.17           C  
ATOM   3410  O   ALA A 424     -31.801  60.830  55.264  1.00 89.18           O  
ATOM   3411  CB  ALA A 424     -28.691  59.933  55.429  1.00 83.69           C  
ATOM   3412  N   MET A 425     -31.486  59.396  56.969  1.00 85.65           N  
ATOM   3413  CA  MET A 425     -32.862  58.916  56.901  1.00 93.21           C  
ATOM   3414  C   MET A 425     -33.842  60.005  57.316  1.00 93.06           C  
ATOM   3415  O   MET A 425     -34.845  60.245  56.634  1.00 93.18           O  
ATOM   3416  CB  MET A 425     -33.029  57.677  57.779  1.00100.26           C  
ATOM   3417  CG  MET A 425     -34.347  56.954  57.579  1.00110.95           C  
ATOM   3418  SD  MET A 425     -34.506  56.208  55.943  1.00121.44           S  
ATOM   3419  CE  MET A 425     -35.586  57.375  55.119  1.00120.62           C  
ATOM   3420  N   THR A 426     -33.566  60.678  58.435  1.00 91.64           N  
ATOM   3421  CA  THR A 426     -34.433  61.765  58.876  1.00 91.86           C  
ATOM   3422  C   THR A 426     -34.436  62.908  57.868  1.00 93.48           C  
ATOM   3423  O   THR A 426     -35.480  63.520  57.616  1.00 97.57           O  
ATOM   3424  CB  THR A 426     -33.993  62.255  60.256  1.00 91.62           C  
ATOM   3425  OG1 THR A 426     -34.038  61.163  61.183  1.00 97.22           O  
ATOM   3426  CG2 THR A 426     -34.906  63.370  60.752  1.00 84.74           C  
ATOM   3427  N   CYS A 427     -33.276  63.200  57.271  1.00 89.22           N  
ATOM   3428  CA  CYS A 427     -33.212  64.224  56.232  1.00 90.71           C  
ATOM   3429  C   CYS A 427     -34.106  63.867  55.052  1.00 89.81           C  
ATOM   3430  O   CYS A 427     -34.804  64.732  54.507  1.00 88.43           O  
ATOM   3431  CB  CYS A 427     -31.768  64.414  55.766  1.00 95.29           C  
ATOM   3432  SG  CYS A 427     -30.666  65.156  56.991  1.00 99.67           S  
ATOM   3433  N   ILE A 428     -34.095  62.596  54.642  1.00 92.56           N  
ATOM   3434  CA  ILE A 428     -34.957  62.150  53.551  1.00 96.01           C  
ATOM   3435  C   ILE A 428     -36.420  62.402  53.890  1.00 97.52           C  
ATOM   3436  O   ILE A 428     -37.202  62.850  53.041  1.00 98.16           O  
ATOM   3437  CB  ILE A 428     -34.693  60.663  53.241  1.00 96.80           C  
ATOM   3438  CG1 ILE A 428     -33.386  60.499  52.462  1.00 90.96           C  
ATOM   3439  CG2 ILE A 428     -35.865  60.049  52.485  1.00101.35           C  
ATOM   3440  CD1 ILE A 428     -33.079  59.066  52.081  1.00 88.09           C  
ATOM   3441  N   TRP A 429     -36.811  62.136  55.138  1.00 99.86           N  
ATOM   3442  CA  TRP A 429     -38.204  62.325  55.524  1.00103.34           C  
ATOM   3443  C   TRP A 429     -38.570  63.800  55.619  1.00 99.93           C  
ATOM   3444  O   TRP A 429     -39.717  64.169  55.345  1.00100.26           O  
ATOM   3445  CB  TRP A 429     -38.486  61.621  56.849  1.00114.52           C  
ATOM   3446  CG  TRP A 429     -39.691  60.739  56.793  1.00130.24           C  
ATOM   3447  CD1 TRP A 429     -40.936  61.016  57.277  1.00136.65           C  
ATOM   3448  CD2 TRP A 429     -39.770  59.437  56.203  1.00135.38           C  
ATOM   3449  NE1 TRP A 429     -41.784  59.962  57.032  1.00140.35           N  
ATOM   3450  CE2 TRP A 429     -41.092  58.980  56.373  1.00139.12           C  
ATOM   3451  CE3 TRP A 429     -38.850  58.612  55.551  1.00135.30           C  
ATOM   3452  CZ2 TRP A 429     -41.515  57.735  55.914  1.00139.66           C  
ATOM   3453  CZ3 TRP A 429     -39.271  57.376  55.096  1.00137.89           C  
ATOM   3454  CH2 TRP A 429     -40.592  56.949  55.280  1.00139.17           C  
ATOM   3455  N   ILE A 430     -37.620  64.656  56.004  1.00 96.35           N  
ATOM   3456  CA  ILE A 430     -37.907  66.085  56.052  1.00 92.61           C  
ATOM   3457  C   ILE A 430     -38.118  66.635  54.647  1.00 94.19           C  
ATOM   3458  O   ILE A 430     -38.924  67.551  54.445  1.00 96.45           O  
ATOM   3459  CB  ILE A 430     -36.786  66.827  56.805  1.00 87.93           C  
ATOM   3460  CG1 ILE A 430     -36.731  66.358  58.261  1.00 82.18           C  
ATOM   3461  CG2 ILE A 430     -36.997  68.331  56.754  1.00 87.56           C  
ATOM   3462  CD1 ILE A 430     -35.722  67.098  59.110  1.00 74.50           C  
ATOM   3463  N   HIS A 431     -37.427  66.080  53.649  1.00 95.37           N  
ATOM   3464  CA  HIS A 431     -37.673  66.497  52.273  1.00 98.18           C  
ATOM   3465  C   HIS A 431     -39.008  65.967  51.765  1.00106.23           C  
ATOM   3466  O   HIS A 431     -39.707  66.652  51.010  1.00106.94           O  
ATOM   3467  CB  HIS A 431     -36.533  66.036  51.369  1.00 94.58           C  
ATOM   3468  CG  HIS A 431     -35.233  66.723  51.643  1.00 96.32           C  
ATOM   3469  ND1 HIS A 431     -34.412  66.370  52.692  1.00 98.02           N  
ATOM   3470  CD2 HIS A 431     -34.615  67.747  51.009  1.00 96.56           C  
ATOM   3471  CE1 HIS A 431     -33.342  67.144  52.689  1.00 95.37           C  
ATOM   3472  NE2 HIS A 431     -33.440  67.989  51.679  1.00 96.22           N  
ATOM   3473  N   LEU A 432     -39.376  64.747  52.165  1.00109.71           N  
ATOM   3474  CA  LEU A 432     -40.683  64.214  51.797  1.00112.91           C  
ATOM   3475  C   LEU A 432     -41.802  64.960  52.512  1.00118.89           C  
ATOM   3476  O   LEU A 432     -42.881  65.167  51.945  1.00120.80           O  
ATOM   3477  CB  LEU A 432     -40.751  62.719  52.112  1.00113.56           C  
ATOM   3478  CG  LEU A 432     -39.867  61.787  51.283  1.00109.52           C  
ATOM   3479  CD1 LEU A 432     -39.950  60.365  51.815  1.00106.32           C  
ATOM   3480  CD2 LEU A 432     -40.267  61.836  49.817  1.00109.34           C  
ATOM   3481  N   ASN A 433     -41.561  65.377  53.757  1.00122.28           N  
ATOM   3482  CA  ASN A 433     -42.591  66.077  54.518  1.00124.58           C  
ATOM   3483  C   ASN A 433     -42.834  67.476  53.964  1.00126.37           C  
ATOM   3484  O   ASN A 433     -43.982  67.927  53.886  1.00128.66           O  
ATOM   3485  CB  ASN A 433     -42.195  66.141  55.993  1.00125.09           C  
ATOM   3486  CG  ASN A 433     -43.311  66.661  56.879  1.00128.97           C  
ATOM   3487  OD1 ASN A 433     -44.463  66.760  56.456  1.00133.68           O  
ATOM   3488  ND2 ASN A 433     -42.974  66.988  58.121  1.00128.12           N  
ATOM   3489  N   ARG A 434     -41.767  68.177  53.573  1.00131.78           N  
ATOM   3490  CA  ARG A 434     -41.930  69.524  53.038  1.00136.94           C  
ATOM   3491  C   ARG A 434     -42.513  69.504  51.631  1.00136.98           C  
ATOM   3492  O   ARG A 434     -43.225  70.438  51.245  1.00140.22           O  
ATOM   3493  CB  ARG A 434     -40.592  70.260  53.055  1.00141.08           C  
ATOM   3494  CG  ARG A 434     -40.001  70.421  54.446  1.00149.37           C  
ATOM   3495  CD  ARG A 434     -40.888  71.268  55.344  1.00157.11           C  
ATOM   3496  NE  ARG A 434     -40.234  71.573  56.614  1.00162.24           N  
ATOM   3497  CZ  ARG A 434     -40.292  70.796  57.691  1.00164.78           C  
ATOM   3498  NH1 ARG A 434     -40.977  69.662  57.656  1.00166.18           N  
ATOM   3499  NH2 ARG A 434     -39.664  71.153  58.803  1.00165.12           N  
ATOM   3500  N   LYS A 435     -42.222  68.460  50.851  1.00131.70           N  
ATOM   3501  CA  LYS A 435     -42.901  68.289  49.573  1.00127.87           C  
ATOM   3502  C   LYS A 435     -44.375  67.958  49.763  1.00136.71           C  
ATOM   3503  O   LYS A 435     -45.178  68.205  48.857  1.00142.57           O  
ATOM   3504  CB  LYS A 435     -42.214  67.196  48.750  1.00117.01           C  
ATOM   3505  CG  LYS A 435     -42.670  67.117  47.297  1.00111.42           C  
ATOM   3506  CD  LYS A 435     -42.258  68.354  46.514  1.00109.10           C  
ATOM   3507  CE  LYS A 435     -42.898  68.373  45.133  1.00111.00           C  
ATOM   3508  NZ  LYS A 435     -42.604  67.137  44.358  1.00111.31           N  
ATOM   3509  N   ALA A 436     -44.746  67.413  50.922  1.00139.28           N  
ATOM   3510  CA  ALA A 436     -46.142  67.154  51.243  1.00141.71           C  
ATOM   3511  C   ALA A 436     -46.849  68.365  51.835  1.00142.76           C  
ATOM   3512  O   ALA A 436     -48.077  68.460  51.728  1.00146.16           O  
ATOM   3513  CB  ALA A 436     -46.253  65.975  52.216  1.00142.52           C  
ATOM   3514  N   GLN A 437     -46.111  69.286  52.460  1.00141.22           N  
ATOM   3515  CA  GLN A 437     -46.721  70.520  52.943  1.00138.98           C  
ATOM   3516  C   GLN A 437     -46.877  71.531  51.813  1.00142.14           C  
ATOM   3517  O   GLN A 437     -47.940  72.143  51.661  1.00142.18           O  
ATOM   3518  CB  GLN A 437     -45.899  71.108  54.091  1.00133.66           C  
ATOM   3519  CG  GLN A 437     -45.985  70.309  55.381  1.00131.14           C  
ATOM   3520  CD  GLN A 437     -45.471  71.080  56.581  1.00128.59           C  
ATOM   3521  OE1 GLN A 437     -45.146  72.262  56.480  1.00130.06           O  
ATOM   3522  NE2 GLN A 437     -45.398  70.412  57.726  1.00126.48           N  
ATOM   3523  N   ASN A 438     -45.826  71.724  51.017  1.00151.75           N  
ATOM   3524  CA  ASN A 438     -45.957  72.493  49.786  1.00153.64           C  
ATOM   3525  C   ASN A 438     -46.926  71.778  48.855  1.00161.31           C  
ATOM   3526  O   ASN A 438     -46.719  70.608  48.517  1.00160.61           O  
ATOM   3527  CB  ASN A 438     -44.594  72.667  49.117  1.00146.32           C  
ATOM   3528  CG  ASN A 438     -43.601  73.401  49.997  1.00141.93           C  
ATOM   3529  OD1 ASN A 438     -43.984  74.109  50.928  1.00141.18           O  
ATOM   3530  ND2 ASN A 438     -42.316  73.238  49.703  1.00137.32           N  
ATOM   3531  N   ASP A 439     -47.982  72.484  48.445  1.00171.51           N  
ATOM   3532  CA  ASP A 439     -49.124  71.868  47.776  1.00176.05           C  
ATOM   3533  C   ASP A 439     -49.690  70.767  48.664  1.00178.76           C  
ATOM   3534  O   ASP A 439     -49.338  69.592  48.517  1.00177.23           O  
ATOM   3535  CB  ASP A 439     -48.736  71.325  46.398  1.00177.26           C  
ATOM   3536  CG  ASP A 439     -48.185  72.400  45.480  1.00176.98           C  
ATOM   3537  OD1 ASP A 439     -48.501  73.589  45.696  1.00178.03           O  
ATOM   3538  OD2 ASP A 439     -47.438  72.055  44.540  1.00175.02           O  
ATOM   3539  N   ASN A 440     -50.574  71.143  49.583  1.00183.27           N  
ATOM   3540  CA  ASN A 440     -51.012  70.263  50.659  1.00184.00           C  
ATOM   3541  C   ASN A 440     -51.996  69.214  50.135  1.00185.72           C  
ATOM   3542  O   ASN A 440     -52.127  68.989  48.928  1.00185.49           O  
ATOM   3543  CB  ASN A 440     -51.624  71.094  51.785  1.00183.62           C  
ATOM   3544  CG  ASN A 440     -51.280  70.561  53.160  1.00183.10           C  
ATOM   3545  OD1 ASN A 440     -51.789  69.524  53.583  1.00182.41           O  
ATOM   3546  ND2 ASN A 440     -50.419  71.279  53.874  1.00183.40           N  
ATOM   3547  N   SER A 441     -52.679  68.544  51.067  1.00188.29           N  
ATOM   3548  CA  SER A 441     -53.780  67.622  50.795  1.00191.79           C  
ATOM   3549  C   SER A 441     -53.331  66.344  50.092  1.00195.30           C  
ATOM   3550  O   SER A 441     -52.136  66.137  49.858  1.00191.68           O  
ATOM   3551  CB  SER A 441     -54.871  68.320  49.977  1.00190.92           C  
ATOM   3552  OG  SER A 441     -56.046  67.530  49.911  1.00189.23           O  
ATOM   3553  N   LYS A 442     -54.302  65.485  49.769  1.00202.69           N  
ATOM   3554  CA  LYS A 442     -54.102  64.172  49.158  1.00205.16           C  
ATOM   3555  C   LYS A 442     -53.364  63.214  50.088  1.00210.80           C  
ATOM   3556  O   LYS A 442     -53.984  62.321  50.676  1.00212.35           O  
ATOM   3557  CB  LYS A 442     -53.359  64.285  47.823  1.00199.73           C  
ATOM   3558  CG  LYS A 442     -53.302  62.971  47.053  1.00194.40           C  
ATOM   3559  CD  LYS A 442     -52.494  63.101  45.774  1.00190.46           C  
ATOM   3560  CE  LYS A 442     -52.448  61.783  45.015  1.00189.11           C  
ATOM   3561  NZ  LYS A 442     -53.797  61.349  44.555  1.00191.16           N  
ATOM   3562  N   LEU A 443     -52.048  63.378  50.225  1.00218.10           N  
ATOM   3563  CA  LEU A 443     -51.233  62.450  51.014  1.00213.21           C  
ATOM   3564  C   LEU A 443     -50.234  63.243  51.851  1.00206.77           C  
ATOM   3565  O   LEU A 443     -49.207  63.699  51.339  1.00207.33           O  
ATOM   3566  CB  LEU A 443     -50.520  61.445  50.116  1.00214.63           C  
ATOM   3567  CG  LEU A 443     -51.216  60.099  49.905  1.00216.34           C  
ATOM   3568  CD1 LEU A 443     -50.380  59.202  49.006  1.00215.84           C  
ATOM   3569  CD2 LEU A 443     -51.484  59.424  51.241  1.00216.47           C  
ATOM   3570  N   GLN A 444     -50.534  63.393  53.137  1.00184.70           N  
ATOM   3571  CA  GLN A 444     -49.581  63.958  54.079  1.00166.76           C  
ATOM   3572  C   GLN A 444     -48.649  62.864  54.587  1.00155.75           C  
ATOM   3573  O   GLN A 444     -49.033  61.697  54.708  1.00155.40           O  
ATOM   3574  CB  GLN A 444     -50.308  64.623  55.249  1.00165.51           C  
ATOM   3575  CG  GLN A 444     -49.401  65.389  56.203  1.00163.70           C  
ATOM   3576  CD  GLN A 444     -50.164  66.039  57.341  1.00166.60           C  
ATOM   3577  OE1 GLN A 444     -51.395  66.067  57.343  1.00169.24           O  
ATOM   3578  NE2 GLN A 444     -49.435  66.565  58.319  1.00165.67           N  
ATOM   3579  N   ILE A 445     -47.415  63.249  54.881  1.00145.97           N  
ATOM   3580  CA  ILE A 445     -46.365  62.310  55.263  1.00132.81           C  
ATOM   3581  C   ILE A 445     -45.988  62.573  56.717  1.00128.55           C  
ATOM   3582  O   ILE A 445     -45.470  63.654  57.030  1.00126.02           O  
ATOM   3583  CB  ILE A 445     -45.138  62.429  54.345  1.00121.05           C  
ATOM   3584  CG1 ILE A 445     -45.545  62.167  52.896  1.00114.31           C  
ATOM   3585  CG2 ILE A 445     -44.051  61.464  54.787  1.00120.98           C  
ATOM   3586  CD1 ILE A 445     -44.403  62.240  51.918  1.00111.27           C  
ATOM   3587  N   PRO A 446     -46.227  61.634  57.628  1.00127.71           N  
ATOM   3588  CA  PRO A 446     -45.761  61.798  59.005  1.00127.34           C  
ATOM   3589  C   PRO A 446     -44.385  61.191  59.224  1.00126.41           C  
ATOM   3590  O   PRO A 446     -44.001  60.194  58.608  1.00126.88           O  
ATOM   3591  CB  PRO A 446     -46.823  61.039  59.810  1.00129.70           C  
ATOM   3592  CG  PRO A 446     -47.209  59.916  58.898  1.00130.46           C  
ATOM   3593  CD  PRO A 446     -47.079  60.441  57.476  1.00128.49           C  
ATOM   3594  N   ILE A 447     -43.641  61.820  60.128  1.00125.58           N  
ATOM   3595  CA  ILE A 447     -42.317  61.346  60.516  1.00124.50           C  
ATOM   3596  C   ILE A 447     -42.477  60.089  61.363  1.00119.79           C  
ATOM   3597  O   ILE A 447     -43.437  59.981  62.142  1.00123.89           O  
ATOM   3598  CB  ILE A 447     -41.525  62.427  61.280  1.00131.48           C  
ATOM   3599  CG1 ILE A 447     -42.312  62.938  62.492  1.00141.60           C  
ATOM   3600  CG2 ILE A 447     -41.147  63.570  60.349  1.00127.97           C  
ATOM   3601  CD1 ILE A 447     -41.469  63.744  63.472  1.00144.62           C  
ATOM   3602  N   PRO A 448     -41.580  59.116  61.236  1.00112.54           N  
ATOM   3603  CA  PRO A 448     -41.679  57.902  62.050  1.00108.16           C  
ATOM   3604  C   PRO A 448     -41.350  58.182  63.510  1.00109.56           C  
ATOM   3605  O   PRO A 448     -40.783  59.213  63.874  1.00110.09           O  
ATOM   3606  CB  PRO A 448     -40.651  56.959  61.417  1.00101.92           C  
ATOM   3607  CG  PRO A 448     -40.375  57.541  60.053  1.00104.94           C  
ATOM   3608  CD  PRO A 448     -40.517  59.017  60.225  1.00110.58           C  
ATOM   3609  N   HIS A 449     -41.721  57.217  64.356  1.00110.02           N  
ATOM   3610  CA  HIS A 449     -41.461  57.321  65.787  1.00110.53           C  
ATOM   3611  C   HIS A 449     -39.990  57.101  66.117  1.00109.33           C  
ATOM   3612  O   HIS A 449     -39.473  57.705  67.064  1.00107.49           O  
ATOM   3613  CB  HIS A 449     -42.331  56.318  66.548  1.00110.63           C  
ATOM   3614  CG  HIS A 449     -42.199  56.407  68.037  1.00115.00           C  
ATOM   3615  ND1 HIS A 449     -41.515  55.469  68.781  1.00115.83           N  
ATOM   3616  CD2 HIS A 449     -42.666  57.320  68.920  1.00116.66           C  
ATOM   3617  CE1 HIS A 449     -41.565  55.802  70.058  1.00117.91           C  
ATOM   3618  NE2 HIS A 449     -42.258  56.921  70.170  1.00119.65           N  
ATOM   3619  N   SER A 450     -39.303  56.248  65.353  1.00105.92           N  
ATOM   3620  CA  SER A 450     -37.893  55.986  65.612  1.00109.10           C  
ATOM   3621  C   SER A 450     -37.002  57.147  65.193  1.00106.91           C  
ATOM   3622  O   SER A 450     -35.861  57.235  65.658  1.00105.29           O  
ATOM   3623  CB  SER A 450     -37.453  54.711  64.892  1.00117.38           C  
ATOM   3624  OG  SER A 450     -37.614  54.835  63.490  1.00120.30           O  
ATOM   3625  N   LEU A 451     -37.491  58.032  64.325  1.00105.85           N  
ATOM   3626  CA  LEU A 451     -36.741  59.199  63.884  1.00103.17           C  
ATOM   3627  C   LEU A 451     -37.188  60.473  64.590  1.00110.09           C  
ATOM   3628  O   LEU A 451     -36.949  61.574  64.083  1.00109.73           O  
ATOM   3629  CB  LEU A 451     -36.862  59.362  62.369  1.00 96.37           C  
ATOM   3630  CG  LEU A 451     -36.421  58.162  61.528  1.00 91.58           C  
ATOM   3631  CD1 LEU A 451     -36.636  58.441  60.049  1.00 92.68           C  
ATOM   3632  CD2 LEU A 451     -34.967  57.808  61.808  1.00 78.43           C  
ATOM   3633  N   ARG A 452     -37.834  60.344  65.751  1.00117.26           N  
ATOM   3634  CA  ARG A 452     -38.320  61.510  66.477  1.00120.69           C  
ATOM   3635  C   ARG A 452     -37.195  62.252  67.188  1.00120.23           C  
ATOM   3636  O   ARG A 452     -37.243  63.483  67.295  1.00117.77           O  
ATOM   3637  CB  ARG A 452     -39.394  61.084  67.480  1.00125.27           C  
ATOM   3638  CG  ARG A 452     -40.123  62.227  68.166  1.00130.57           C  
ATOM   3639  CD  ARG A 452     -41.261  61.695  69.028  1.00139.03           C  
ATOM   3640  NE  ARG A 452     -42.012  62.761  69.685  1.00144.78           N  
ATOM   3641  CZ  ARG A 452     -41.779  63.188  70.922  1.00146.89           C  
ATOM   3642  NH1 ARG A 452     -40.810  62.642  71.643  1.00148.64           N  
ATOM   3643  NH2 ARG A 452     -42.514  64.164  71.439  1.00146.46           N  
ATOM   3644  N   LEU A 453     -36.180  61.533  67.673  1.00119.82           N  
ATOM   3645  CA  LEU A 453     -35.060  62.194  68.334  1.00118.30           C  
ATOM   3646  C   LEU A 453     -34.192  62.946  67.333  1.00113.30           C  
ATOM   3647  O   LEU A 453     -33.720  64.053  67.620  1.00110.31           O  
ATOM   3648  CB  LEU A 453     -34.224  61.174  69.106  1.00118.36           C  
ATOM   3649  CG  LEU A 453     -34.886  60.505  70.312  1.00121.34           C  
ATOM   3650  CD1 LEU A 453     -33.883  59.634  71.051  1.00123.82           C  
ATOM   3651  CD2 LEU A 453     -35.486  61.547  71.243  1.00120.88           C  
ATOM   3652  N   HIS A 454     -33.963  62.359  66.156  1.00107.00           N  
ATOM   3653  CA  HIS A 454     -33.182  63.043  65.132  1.00101.91           C  
ATOM   3654  C   HIS A 454     -33.890  64.293  64.629  1.00105.94           C  
ATOM   3655  O   HIS A 454     -33.233  65.285  64.293  1.00110.40           O  
ATOM   3656  CB  HIS A 454     -32.892  62.098  63.965  1.00 93.65           C  
ATOM   3657  CG  HIS A 454     -31.880  61.041  64.276  1.00 90.19           C  
ATOM   3658  ND1 HIS A 454     -31.421  60.150  63.328  1.00 88.74           N  
ATOM   3659  CD2 HIS A 454     -31.235  60.731  65.426  1.00 89.51           C  
ATOM   3660  CE1 HIS A 454     -30.539  59.337  63.881  1.00 87.84           C  
ATOM   3661  NE2 HIS A 454     -30.408  59.669  65.153  1.00 89.79           N  
ATOM   3662  N   HIS A 455     -35.223  64.270  64.571  1.00105.77           N  
ATOM   3663  CA  HIS A 455     -35.959  65.435  64.092  1.00106.91           C  
ATOM   3664  C   HIS A 455     -36.011  66.536  65.142  1.00110.98           C  
ATOM   3665  O   HIS A 455     -35.877  67.719  64.809  1.00110.12           O  
ATOM   3666  CB  HIS A 455     -37.374  65.038  63.674  1.00103.03           C  
ATOM   3667  CG  HIS A 455     -38.126  66.136  62.990  1.00104.30           C  
ATOM   3668  ND1 HIS A 455     -39.496  66.262  63.066  1.00107.26           N  
ATOM   3669  CD2 HIS A 455     -37.698  67.160  62.214  1.00105.15           C  
ATOM   3670  CE1 HIS A 455     -39.880  67.315  62.368  1.00108.02           C  
ATOM   3671  NE2 HIS A 455     -38.808  67.878  61.841  1.00107.47           N  
ATOM   3672  N   GLU A 456     -36.213  66.172  66.411  1.00114.76           N  
ATOM   3673  CA  GLU A 456     -36.201  67.174  67.471  1.00118.20           C  
ATOM   3674  C   GLU A 456     -34.836  67.835  67.596  1.00119.93           C  
ATOM   3675  O   GLU A 456     -34.751  69.024  67.923  1.00119.25           O  
ATOM   3676  CB  GLU A 456     -36.613  66.544  68.802  1.00122.33           C  
ATOM   3677  CG  GLU A 456     -38.084  66.170  68.880  1.00127.59           C  
ATOM   3678  CD  GLU A 456     -38.460  65.555  70.214  1.00129.77           C  
ATOM   3679  OE1 GLU A 456     -37.554  65.321  71.040  1.00131.99           O  
ATOM   3680  OE2 GLU A 456     -39.663  65.308  70.437  1.00130.03           O  
ATOM   3681  N   PHE A 457     -33.761  67.090  67.334  1.00116.50           N  
ATOM   3682  CA  PHE A 457     -32.429  67.683  67.368  1.00110.34           C  
ATOM   3683  C   PHE A 457     -32.227  68.670  66.225  1.00109.83           C  
ATOM   3684  O   PHE A 457     -31.503  69.660  66.384  1.00113.62           O  
ATOM   3685  CB  PHE A 457     -31.363  66.587  67.318  1.00105.09           C  
ATOM   3686  CG  PHE A 457     -29.957  67.102  67.438  1.00102.05           C  
ATOM   3687  CD1 PHE A 457     -29.381  67.292  68.683  1.00103.09           C  
ATOM   3688  CD2 PHE A 457     -29.210  67.394  66.308  1.00 98.37           C  
ATOM   3689  CE1 PHE A 457     -28.089  67.766  68.799  1.00100.33           C  
ATOM   3690  CE2 PHE A 457     -27.917  67.869  66.417  1.00 93.26           C  
ATOM   3691  CZ  PHE A 457     -27.356  68.054  67.664  1.00 95.81           C  
ATOM   3692  N   LEU A 458     -32.852  68.422  65.073  1.00104.74           N  
ATOM   3693  CA  LEU A 458     -32.690  69.313  63.931  1.00 99.02           C  
ATOM   3694  C   LEU A 458     -33.526  70.579  64.065  1.00 98.81           C  
ATOM   3695  O   LEU A 458     -33.096  71.648  63.617  1.00 98.43           O  
ATOM   3696  CB  LEU A 458     -33.048  68.576  62.638  1.00 93.00           C  
ATOM   3697  CG  LEU A 458     -32.044  67.515  62.183  1.00 88.01           C  
ATOM   3698  CD1 LEU A 458     -32.617  66.664  61.060  1.00 90.39           C  
ATOM   3699  CD2 LEU A 458     -30.743  68.173  61.748  1.00 85.03           C  
ATOM   3700  N   GLN A 459     -34.711  70.486  64.673  1.00102.12           N  
ATOM   3701  CA  GLN A 459     -35.541  71.671  64.857  1.00107.15           C  
ATOM   3702  C   GLN A 459     -35.046  72.529  66.015  1.00109.43           C  
ATOM   3703  O   GLN A 459     -35.070  73.762  65.930  1.00106.19           O  
ATOM   3704  CB  GLN A 459     -36.999  71.266  65.075  1.00110.93           C  
ATOM   3705  CG  GLN A 459     -37.695  70.774  63.818  1.00113.69           C  
ATOM   3706  CD  GLN A 459     -39.147  70.416  64.060  1.00118.17           C  
ATOM   3707  OE1 GLN A 459     -39.535  70.069  65.176  1.00116.88           O  
ATOM   3708  NE2 GLN A 459     -39.961  70.503  63.014  1.00120.92           N  
ATOM   3709  N   GLN A 460     -34.592  71.900  67.103  1.00117.14           N  
ATOM   3710  CA  GLN A 460     -34.060  72.663  68.227  1.00123.19           C  
ATOM   3711  C   GLN A 460     -32.766  73.380  67.861  1.00120.62           C  
ATOM   3712  O   GLN A 460     -32.453  74.425  68.442  1.00124.79           O  
ATOM   3713  CB  GLN A 460     -33.838  71.746  69.430  1.00129.80           C  
ATOM   3714  CG  GLN A 460     -35.122  71.268  70.089  1.00136.70           C  
ATOM   3715  CD  GLN A 460     -34.884  70.154  71.089  1.00139.60           C  
ATOM   3716  OE1 GLN A 460     -33.750  69.723  71.296  1.00139.66           O  
ATOM   3717  NE2 GLN A 460     -35.956  69.679  71.713  1.00138.67           N  
ATOM   3718  N   SER A 461     -32.005  72.838  66.908  1.00115.00           N  
ATOM   3719  CA  SER A 461     -30.796  73.504  66.442  1.00113.57           C  
ATOM   3720  C   SER A 461     -31.080  74.556  65.379  1.00118.05           C  
ATOM   3721  O   SER A 461     -30.253  75.451  65.175  1.00123.01           O  
ATOM   3722  CB  SER A 461     -29.803  72.476  65.894  1.00102.84           C  
ATOM   3723  OG  SER A 461     -29.366  71.591  66.911  1.00 95.75           O  
ATOM   3724  N   LEU A 462     -32.229  74.472  64.703  1.00113.22           N  
ATOM   3725  CA  LEU A 462     -32.552  75.436  63.660  1.00108.66           C  
ATOM   3726  C   LEU A 462     -32.949  76.792  64.229  1.00113.10           C  
ATOM   3727  O   LEU A 462     -32.814  77.806  63.535  1.00114.16           O  
ATOM   3728  CB  LEU A 462     -33.670  74.888  62.770  1.00100.19           C  
ATOM   3729  CG  LEU A 462     -33.997  75.666  61.494  1.00 95.68           C  
ATOM   3730  CD1 LEU A 462     -32.765  75.800  60.613  1.00 94.27           C  
ATOM   3731  CD2 LEU A 462     -35.129  74.997  60.734  1.00 94.66           C  
ATOM   3732  N   ARG A 463     -33.425  76.840  65.473  1.00115.22           N  
ATOM   3733  CA  ARG A 463     -33.785  78.094  66.117  1.00122.51           C  
ATOM   3734  C   ARG A 463     -32.669  78.631  67.008  1.00132.98           C  
ATOM   3735  O   ARG A 463     -32.935  79.426  67.916  1.00140.56           O  
ATOM   3736  CB  ARG A 463     -35.081  77.931  66.915  1.00122.82           C  
ATOM   3737  CG  ARG A 463     -35.034  76.903  68.036  1.00122.57           C  
ATOM   3738  CD  ARG A 463     -36.381  76.831  68.746  1.00125.12           C  
ATOM   3739  NE  ARG A 463     -36.341  75.999  69.946  1.00125.83           N  
ATOM   3740  CZ  ARG A 463     -36.706  74.722  69.986  1.00124.93           C  
ATOM   3741  NH1 ARG A 463     -37.140  74.118  68.887  1.00122.50           N  
ATOM   3742  NH2 ARG A 463     -36.637  74.047  71.125  1.00126.87           N  
ATOM   3743  N   ASN A 464     -31.429  78.213  66.766  1.00134.81           N  
ATOM   3744  CA  ASN A 464     -30.273  78.746  67.475  1.00138.52           C  
ATOM   3745  C   ASN A 464     -29.734  79.931  66.682  1.00142.55           C  
ATOM   3746  O   ASN A 464     -29.413  79.796  65.496  1.00144.03           O  
ATOM   3747  CB  ASN A 464     -29.204  77.670  67.655  1.00138.03           C  
ATOM   3748  CG  ASN A 464     -28.202  78.015  68.740  1.00143.71           C  
ATOM   3749  OD1 ASN A 464     -27.979  79.186  69.050  1.00148.73           O  
ATOM   3750  ND2 ASN A 464     -27.589  76.992  69.325  1.00143.88           N  
ATOM   3751  N   LYS A 465     -29.634  81.090  67.338  1.00144.76           N  
ATOM   3752  CA  LYS A 465     -29.361  82.332  66.623  1.00141.64           C  
ATOM   3753  C   LYS A 465     -27.924  82.437  66.125  1.00137.95           C  
ATOM   3754  O   LYS A 465     -27.641  83.298  65.286  1.00139.37           O  
ATOM   3755  CB  LYS A 465     -29.689  83.529  67.515  1.00140.71           C  
ATOM   3756  CG  LYS A 465     -31.154  83.620  67.907  1.00140.16           C  
ATOM   3757  CD  LYS A 465     -32.047  83.789  66.686  1.00139.45           C  
ATOM   3758  CE  LYS A 465     -33.516  83.847  67.078  1.00140.53           C  
ATOM   3759  NZ  LYS A 465     -34.398  84.018  65.891  1.00139.42           N  
ATOM   3760  N   SER A 466     -27.013  81.595  66.612  1.00134.32           N  
ATOM   3761  CA  SER A 466     -25.615  81.668  66.193  1.00135.43           C  
ATOM   3762  C   SER A 466     -25.015  80.272  66.274  1.00133.57           C  
ATOM   3763  O   SER A 466     -24.837  79.733  67.371  1.00137.35           O  
ATOM   3764  CB  SER A 466     -24.835  82.658  67.055  1.00140.73           C  
ATOM   3765  OG  SER A 466     -25.057  82.416  68.431  1.00145.32           O  
ATOM   3766  N   LEU A 467     -24.705  79.696  65.116  1.00129.86           N  
ATOM   3767  CA  LEU A 467     -24.147  78.357  65.009  1.00127.65           C  
ATOM   3768  C   LEU A 467     -22.691  78.438  64.572  1.00127.79           C  
ATOM   3769  O   LEU A 467     -22.320  79.301  63.771  1.00123.04           O  
ATOM   3770  CB  LEU A 467     -24.951  77.512  64.018  1.00121.31           C  
ATOM   3771  CG  LEU A 467     -26.432  77.359  64.364  1.00123.68           C  
ATOM   3772  CD1 LEU A 467     -27.220  76.891  63.156  1.00122.70           C  
ATOM   3773  CD2 LEU A 467     -26.602  76.393  65.524  1.00125.90           C  
ATOM   3774  N   GLN A 468     -21.872  77.534  65.098  1.00132.20           N  
ATOM   3775  CA  GLN A 468     -20.435  77.542  64.873  1.00135.30           C  
ATOM   3776  C   GLN A 468     -20.032  76.429  63.913  1.00131.48           C  
ATOM   3777  O   GLN A 468     -20.843  75.596  63.501  1.00128.51           O  
ATOM   3778  CB  GLN A 468     -19.674  77.395  66.198  1.00143.50           C  
ATOM   3779  CG  GLN A 468     -19.668  78.641  67.070  1.00150.65           C  
ATOM   3780  CD  GLN A 468     -21.036  78.975  67.626  1.00156.75           C  
ATOM   3781  OE1 GLN A 468     -21.596  80.030  67.329  1.00162.16           O  
ATOM   3782  NE2 GLN A 468     -21.583  78.076  68.436  1.00154.77           N  
ATOM   3783  N   MET A 469     -18.748  76.433  63.560  1.00132.05           N  
ATOM   3784  CA  MET A 469     -18.153  75.407  62.716  1.00126.58           C  
ATOM   3785  C   MET A 469     -17.423  74.342  63.524  1.00119.34           C  
ATOM   3786  O   MET A 469     -16.707  73.520  62.943  1.00117.32           O  
ATOM   3787  CB  MET A 469     -17.189  76.043  61.711  1.00131.06           C  
ATOM   3788  CG  MET A 469     -17.785  77.156  60.860  1.00136.32           C  
ATOM   3789  SD  MET A 469     -18.963  76.576  59.622  1.00140.29           S  
ATOM   3790  CE  MET A 469     -20.521  76.995  60.400  1.00144.28           C  
ATOM   3791  N   ASN A 470     -17.584  74.339  64.850  1.00116.51           N  
ATOM   3792  CA  ASN A 470     -16.849  73.411  65.701  1.00111.49           C  
ATOM   3793  C   ASN A 470     -17.360  71.980  65.606  1.00104.29           C  
ATOM   3794  O   ASN A 470     -16.710  71.074  66.140  1.00102.20           O  
ATOM   3795  CB  ASN A 470     -16.896  73.879  67.158  1.00113.96           C  
ATOM   3796  CG  ASN A 470     -18.311  74.117  67.654  1.00119.52           C  
ATOM   3797  OD1 ASN A 470     -19.287  73.811  66.967  1.00122.79           O  
ATOM   3798  ND2 ASN A 470     -18.428  74.663  68.858  1.00121.29           N  
ATOM   3799  N   ASP A 471     -18.496  71.755  64.953  1.00100.72           N  
ATOM   3800  CA  ASP A 471     -19.032  70.413  64.769  1.00 92.82           C  
ATOM   3801  C   ASP A 471     -19.757  70.369  63.428  1.00 88.78           C  
ATOM   3802  O   ASP A 471     -19.637  71.282  62.606  1.00 86.50           O  
ATOM   3803  CB  ASP A 471     -19.939  70.022  65.944  1.00 89.74           C  
ATOM   3804  CG  ASP A 471     -21.080  71.002  66.164  1.00 97.42           C  
ATOM   3805  OD1 ASP A 471     -21.211  71.967  65.381  1.00101.84           O  
ATOM   3806  OD2 ASP A 471     -21.847  70.807  67.130  1.00100.78           O  
ATOM   3807  N   TYR A 472     -20.514  69.296  63.205  1.00 89.38           N  
ATOM   3808  CA  TYR A 472     -21.284  69.133  61.982  1.00 84.46           C  
ATOM   3809  C   TYR A 472     -22.755  69.467  62.179  1.00 83.66           C  
ATOM   3810  O   TYR A 472     -23.586  69.097  61.343  1.00 83.73           O  
ATOM   3811  CB  TYR A 472     -21.114  67.714  61.439  1.00 75.75           C  
ATOM   3812  CG  TYR A 472     -19.701  67.438  60.989  1.00 83.88           C  
ATOM   3813  CD1 TYR A 472     -19.126  68.183  59.971  1.00 92.51           C  
ATOM   3814  CD2 TYR A 472     -18.936  66.444  61.587  1.00 89.03           C  
ATOM   3815  CE1 TYR A 472     -17.833  67.948  59.555  1.00 97.04           C  
ATOM   3816  CE2 TYR A 472     -17.637  66.200  61.176  1.00 91.42           C  
ATOM   3817  CZ  TYR A 472     -17.093  66.954  60.158  1.00 95.22           C  
ATOM   3818  OH  TYR A 472     -15.802  66.718  59.742  1.00 97.69           O  
ATOM   3819  N   LYS A 473     -23.088  70.161  63.271  1.00 85.15           N  
ATOM   3820  CA  LYS A 473     -24.445  70.662  63.461  1.00 83.62           C  
ATOM   3821  C   LYS A 473     -24.877  71.533  62.288  1.00 81.67           C  
ATOM   3822  O   LYS A 473     -26.048  71.525  61.893  1.00 81.47           O  
ATOM   3823  CB  LYS A 473     -24.524  71.444  64.775  1.00 85.60           C  
ATOM   3824  CG  LYS A 473     -25.880  72.058  65.083  1.00 93.89           C  
ATOM   3825  CD  LYS A 473     -25.794  72.969  66.300  1.00100.46           C  
ATOM   3826  CE  LYS A 473     -25.519  72.187  67.577  1.00104.53           C  
ATOM   3827  NZ  LYS A 473     -26.723  71.442  68.039  1.00109.12           N  
ATOM   3828  N   ILE A 474     -23.936  72.280  61.707  1.00 83.92           N  
ATOM   3829  CA  ILE A 474     -24.252  73.142  60.573  1.00 84.28           C  
ATOM   3830  C   ILE A 474     -24.530  72.312  59.324  1.00 81.63           C  
ATOM   3831  O   ILE A 474     -25.479  72.586  58.580  1.00 81.65           O  
ATOM   3832  CB  ILE A 474     -23.112  74.153  60.348  1.00 85.06           C  
ATOM   3833  CG1 ILE A 474     -23.282  74.867  59.007  1.00 79.00           C  
ATOM   3834  CG2 ILE A 474     -21.754  73.467  60.446  1.00 90.26           C  
ATOM   3835  CD1 ILE A 474     -24.512  75.734  58.940  1.00 82.06           C  
ATOM   3836  N   ALA A 475     -23.710  71.288  59.071  1.00 77.01           N  
ATOM   3837  CA  ALA A 475     -23.900  70.466  57.879  1.00 76.15           C  
ATOM   3838  C   ALA A 475     -25.201  69.677  57.950  1.00 82.31           C  
ATOM   3839  O   ALA A 475     -25.867  69.475  56.928  1.00 85.49           O  
ATOM   3840  CB  ALA A 475     -22.713  69.522  57.694  1.00 74.15           C  
ATOM   3841  N   LEU A 476     -25.574  69.219  59.148  1.00 78.39           N  
ATOM   3842  CA  LEU A 476     -26.822  68.480  59.303  1.00 81.49           C  
ATOM   3843  C   LEU A 476     -28.023  69.345  58.945  1.00 89.95           C  
ATOM   3844  O   LEU A 476     -29.010  68.850  58.388  1.00 97.90           O  
ATOM   3845  CB  LEU A 476     -26.947  67.957  60.734  1.00 76.35           C  
ATOM   3846  CG  LEU A 476     -25.889  66.942  61.170  1.00 72.17           C  
ATOM   3847  CD1 LEU A 476     -25.979  66.668  62.661  1.00 71.05           C  
ATOM   3848  CD2 LEU A 476     -26.033  65.657  60.377  1.00 70.70           C  
ATOM   3849  N   LEU A 477     -27.960  70.641  59.262  1.00 86.61           N  
ATOM   3850  CA  LEU A 477     -29.057  71.541  58.924  1.00 85.16           C  
ATOM   3851  C   LEU A 477     -29.076  71.854  57.433  1.00 87.78           C  
ATOM   3852  O   LEU A 477     -30.150  71.968  56.832  1.00 93.79           O  
ATOM   3853  CB  LEU A 477     -28.951  72.823  59.748  1.00 79.86           C  
ATOM   3854  CG  LEU A 477     -29.112  72.646  61.259  1.00 76.27           C  
ATOM   3855  CD1 LEU A 477     -28.907  73.965  61.975  1.00 75.04           C  
ATOM   3856  CD2 LEU A 477     -30.478  72.067  61.586  1.00 77.90           C  
ATOM   3857  N   CYS A 478     -27.899  71.998  56.818  1.00 84.18           N  
ATOM   3858  CA  CYS A 478     -27.847  72.216  55.376  1.00 80.73           C  
ATOM   3859  C   CYS A 478     -28.346  71.000  54.609  1.00 83.40           C  
ATOM   3860  O   CYS A 478     -28.969  71.150  53.551  1.00 84.80           O  
ATOM   3861  CB  CYS A 478     -26.423  72.563  54.946  1.00 78.15           C  
ATOM   3862  SG  CYS A 478     -25.831  74.147  55.568  1.00 81.32           S  
ATOM   3863  N   ASN A 479     -28.088  69.796  55.122  1.00 82.69           N  
ATOM   3864  CA  ASN A 479     -28.562  68.593  54.448  1.00 85.13           C  
ATOM   3865  C   ASN A 479     -30.064  68.413  54.626  1.00 87.05           C  
ATOM   3866  O   ASN A 479     -30.756  67.985  53.697  1.00 85.02           O  
ATOM   3867  CB  ASN A 479     -27.814  67.367  54.972  1.00 89.46           C  
ATOM   3868  CG  ASN A 479     -26.337  67.400  54.638  1.00 88.53           C  
ATOM   3869  OD1 ASN A 479     -25.931  67.980  53.632  1.00 87.91           O  
ATOM   3870  ND2 ASN A 479     -25.523  66.778  55.483  1.00 87.42           N  
ATOM   3871  N   ALA A 480     -30.588  68.747  55.807  1.00 94.74           N  
ATOM   3872  CA  ALA A 480     -31.985  68.457  56.108  1.00 94.59           C  
ATOM   3873  C   ALA A 480     -32.929  69.508  55.536  1.00 93.11           C  
ATOM   3874  O   ALA A 480     -33.983  69.164  54.989  1.00 91.59           O  
ATOM   3875  CB  ALA A 480     -32.182  68.340  57.620  1.00 92.82           C  
ATOM   3876  N   TYR A 481     -32.576  70.786  55.652  1.00 93.13           N  
ATOM   3877  CA  TYR A 481     -33.464  71.887  55.294  1.00 95.77           C  
ATOM   3878  C   TYR A 481     -32.991  72.621  54.042  1.00 97.59           C  
ATOM   3879  O   TYR A 481     -33.085  73.845  53.952  1.00 99.89           O  
ATOM   3880  CB  TYR A 481     -33.602  72.865  56.457  1.00 91.17           C  
ATOM   3881  CG  TYR A 481     -34.086  72.225  57.738  1.00 91.42           C  
ATOM   3882  CD1 TYR A 481     -35.429  71.922  57.920  1.00 91.49           C  
ATOM   3883  CD2 TYR A 481     -33.202  71.925  58.766  1.00 92.81           C  
ATOM   3884  CE1 TYR A 481     -35.877  71.337  59.088  1.00 93.20           C  
ATOM   3885  CE2 TYR A 481     -33.641  71.339  59.938  1.00 93.87           C  
ATOM   3886  CZ  TYR A 481     -34.980  71.048  60.094  1.00 96.20           C  
ATOM   3887  OH  TYR A 481     -35.425  70.465  61.258  1.00105.75           O  
ATOM   3888  N   SER A 482     -32.487  71.879  53.055  1.00105.55           N  
ATOM   3889  CA  SER A 482     -32.010  72.511  51.830  1.00111.66           C  
ATOM   3890  C   SER A 482     -33.153  72.907  50.904  1.00113.11           C  
ATOM   3891  O   SER A 482     -33.029  73.888  50.162  1.00114.62           O  
ATOM   3892  CB  SER A 482     -31.043  71.582  51.095  1.00109.92           C  
ATOM   3893  OG  SER A 482     -31.700  70.407  50.651  1.00112.64           O  
ATOM   3894  N   THR A 483     -34.263  72.168  50.930  1.00110.89           N  
ATOM   3895  CA  THR A 483     -35.404  72.428  50.061  1.00107.84           C  
ATOM   3896  C   THR A 483     -36.477  73.267  50.745  1.00111.30           C  
ATOM   3897  O   THR A 483     -37.660  73.163  50.402  1.00110.40           O  
ATOM   3898  CB  THR A 483     -36.002  71.113  49.561  1.00100.65           C  
ATOM   3899  OG1 THR A 483     -36.386  70.304  50.680  1.00 97.02           O  
ATOM   3900  CG2 THR A 483     -34.990  70.355  48.716  1.00100.45           C  
ATOM   3901  N   ASN A 484     -36.089  74.101  51.706  1.00115.33           N  
ATOM   3902  CA  ASN A 484     -37.018  74.957  52.429  1.00123.28           C  
ATOM   3903  C   ASN A 484     -36.673  76.413  52.165  1.00123.82           C  
ATOM   3904  O   ASN A 484     -35.503  76.802  52.243  1.00122.21           O  
ATOM   3905  CB  ASN A 484     -36.988  74.657  53.928  1.00134.56           C  
ATOM   3906  CG  ASN A 484     -37.745  73.398  54.276  1.00146.24           C  
ATOM   3907  OD1 ASN A 484     -38.735  73.066  53.626  1.00151.41           O  
ATOM   3908  ND2 ASN A 484     -37.286  72.685  55.299  1.00149.58           N  
ATOM   3909  N   SER A 485     -37.697  77.209  51.855  1.00131.11           N  
ATOM   3910  CA  SER A 485     -37.531  78.609  51.480  1.00127.06           C  
ATOM   3911  C   SER A 485     -36.742  79.393  52.521  1.00129.08           C  
ATOM   3912  O   SER A 485     -35.602  79.795  52.269  1.00115.27           O  
ATOM   3913  CB  SER A 485     -38.900  79.258  51.259  1.00112.78           C  
ATOM   3914  OG  SER A 485     -39.737  79.078  52.389  1.00 99.75           O  
ATOM   3915  N   GLU A 486     -37.336  79.612  53.692  1.00142.44           N  
ATOM   3916  CA  GLU A 486     -36.708  80.428  54.721  1.00147.09           C  
ATOM   3917  C   GLU A 486     -35.931  79.609  55.744  1.00143.57           C  
ATOM   3918  O   GLU A 486     -35.138  80.182  56.500  1.00143.78           O  
ATOM   3919  CB  GLU A 486     -37.768  81.279  55.434  1.00153.38           C  
ATOM   3920  CG  GLU A 486     -37.209  82.475  56.193  1.00158.88           C  
ATOM   3921  CD  GLU A 486     -36.462  83.448  55.296  1.00160.20           C  
ATOM   3922  OE1 GLU A 486     -36.808  83.551  54.100  1.00160.92           O  
ATOM   3923  OE2 GLU A 486     -35.526  84.110  55.791  1.00160.36           O  
ATOM   3924  N   CYS A 487     -36.123  78.292  55.783  1.00143.60           N  
ATOM   3925  CA  CYS A 487     -35.385  77.450  56.716  1.00142.65           C  
ATOM   3926  C   CYS A 487     -33.989  77.096  56.220  1.00141.90           C  
ATOM   3927  O   CYS A 487     -33.249  76.420  56.943  1.00142.20           O  
ATOM   3928  CB  CYS A 487     -36.166  76.166  57.006  1.00141.92           C  
ATOM   3929  SG  CYS A 487     -37.793  76.428  57.740  1.00143.66           S  
ATOM   3930  N   PHE A 488     -33.612  77.528  55.015  1.00143.07           N  
ATOM   3931  CA  PHE A 488     -32.273  77.278  54.501  1.00141.00           C  
ATOM   3932  C   PHE A 488     -31.355  78.486  54.601  1.00140.07           C  
ATOM   3933  O   PHE A 488     -30.134  78.311  54.618  1.00136.34           O  
ATOM   3934  CB  PHE A 488     -32.333  76.818  53.040  1.00137.53           C  
ATOM   3935  CG  PHE A 488     -31.068  76.164  52.561  1.00135.09           C  
ATOM   3936  CD1 PHE A 488     -30.375  75.285  53.379  1.00134.03           C  
ATOM   3937  CD2 PHE A 488     -30.579  76.416  51.291  1.00133.63           C  
ATOM   3938  CE1 PHE A 488     -29.213  74.675  52.941  1.00130.10           C  
ATOM   3939  CE2 PHE A 488     -29.419  75.809  50.848  1.00128.54           C  
ATOM   3940  CZ  PHE A 488     -28.736  74.938  51.674  1.00126.10           C  
ATOM   3941  N   THR A 489     -31.905  79.700  54.669  1.00147.35           N  
ATOM   3942  CA  THR A 489     -31.063  80.875  54.871  1.00150.36           C  
ATOM   3943  C   THR A 489     -30.393  80.849  56.241  1.00153.79           C  
ATOM   3944  O   THR A 489     -29.327  81.447  56.422  1.00156.01           O  
ATOM   3945  CB  THR A 489     -31.893  82.148  54.700  1.00151.44           C  
ATOM   3946  OG1 THR A 489     -32.618  82.074  53.468  1.00153.13           O  
ATOM   3947  CG2 THR A 489     -30.994  83.381  54.668  1.00150.21           C  
ATOM   3948  N   LEU A 490     -30.997  80.150  57.213  1.00148.46           N  
ATOM   3949  CA  LEU A 490     -30.381  80.052  58.536  1.00140.79           C  
ATOM   3950  C   LEU A 490     -29.088  79.244  58.508  1.00127.72           C  
ATOM   3951  O   LEU A 490     -28.064  79.746  59.004  1.00122.63           O  
ATOM   3952  CB  LEU A 490     -31.393  79.489  59.541  1.00143.64           C  
ATOM   3953  CG  LEU A 490     -32.663  80.300  59.802  1.00149.34           C  
ATOM   3954  CD1 LEU A 490     -33.790  79.387  60.248  1.00150.27           C  
ATOM   3955  CD2 LEU A 490     -32.397  81.360  60.852  1.00152.99           C  
ATOM   3956  N   PRO A 491     -29.042  78.008  57.959  1.00120.53           N  
ATOM   3957  CA  PRO A 491     -27.759  77.292  57.919  1.00113.55           C  
ATOM   3958  C   PRO A 491     -26.859  77.722  56.769  1.00108.24           C  
ATOM   3959  O   PRO A 491     -25.657  77.918  56.973  1.00108.86           O  
ATOM   3960  CB  PRO A 491     -28.184  75.825  57.779  1.00107.35           C  
ATOM   3961  CG  PRO A 491     -29.470  75.886  57.057  1.00106.29           C  
ATOM   3962  CD  PRO A 491     -30.155  77.138  57.531  1.00112.71           C  
ATOM   3963  N   MET A 492     -27.419  77.878  55.565  1.00104.74           N  
ATOM   3964  CA  MET A 492     -26.599  78.182  54.394  1.00103.24           C  
ATOM   3965  C   MET A 492     -25.813  79.472  54.590  1.00102.94           C  
ATOM   3966  O   MET A 492     -24.604  79.521  54.337  1.00 96.66           O  
ATOM   3967  CB  MET A 492     -27.475  78.271  53.144  1.00107.77           C  
ATOM   3968  CG  MET A 492     -26.715  78.464  51.838  1.00113.67           C  
ATOM   3969  SD  MET A 492     -25.912  76.964  51.237  1.00119.77           S  
ATOM   3970  CE  MET A 492     -24.247  77.189  51.849  1.00120.68           C  
ATOM   3971  N   GLY A 493     -26.482  80.530  55.053  1.00107.13           N  
ATOM   3972  CA  GLY A 493     -25.789  81.776  55.322  1.00109.06           C  
ATOM   3973  C   GLY A 493     -24.789  81.693  56.457  1.00111.59           C  
ATOM   3974  O   GLY A 493     -23.923  82.566  56.569  1.00116.57           O  
ATOM   3975  N   ALA A 494     -24.884  80.659  57.298  1.00112.38           N  
ATOM   3976  CA  ALA A 494     -23.969  80.551  58.429  1.00115.94           C  
ATOM   3977  C   ALA A 494     -22.579  80.101  57.996  1.00119.86           C  
ATOM   3978  O   ALA A 494     -21.590  80.439  58.657  1.00124.78           O  
ATOM   3979  CB  ALA A 494     -24.534  79.594  59.478  1.00116.38           C  
ATOM   3980  N   LEU A 495     -22.475  79.341  56.903  1.00117.77           N  
ATOM   3981  CA  LEU A 495     -21.183  78.901  56.394  1.00115.17           C  
ATOM   3982  C   LEU A 495     -20.766  79.617  55.116  1.00111.30           C  
ATOM   3983  O   LEU A 495     -19.709  79.298  54.562  1.00110.02           O  
ATOM   3984  CB  LEU A 495     -21.177  77.382  56.164  1.00108.62           C  
ATOM   3985  CG  LEU A 495     -21.907  76.802  54.953  1.00100.35           C  
ATOM   3986  CD1 LEU A 495     -21.302  75.465  54.571  1.00 94.42           C  
ATOM   3987  CD2 LEU A 495     -23.373  76.633  55.257  1.00101.53           C  
ATOM   3988  N   VAL A 496     -21.560  80.567  54.630  1.00111.07           N  
ATOM   3989  CA  VAL A 496     -21.117  81.431  53.540  1.00109.85           C  
ATOM   3990  C   VAL A 496     -20.401  82.664  54.078  1.00115.39           C  
ATOM   3991  O   VAL A 496     -19.410  83.118  53.501  1.00118.03           O  
ATOM   3992  CB  VAL A 496     -22.311  81.813  52.640  1.00108.85           C  
ATOM   3993  CG1 VAL A 496     -21.905  82.870  51.624  1.00110.96           C  
ATOM   3994  CG2 VAL A 496     -22.844  80.586  51.922  1.00108.48           C  
ATOM   3995  N   GLU A 497     -20.878  83.208  55.200  1.00115.09           N  
ATOM   3996  CA  GLU A 497     -20.220  84.352  55.818  1.00113.77           C  
ATOM   3997  C   GLU A 497     -18.893  83.980  56.466  1.00110.36           C  
ATOM   3998  O   GLU A 497     -18.024  84.848  56.611  1.00113.56           O  
ATOM   3999  CB  GLU A 497     -21.145  84.992  56.856  1.00115.03           C  
ATOM   4000  CG  GLU A 497     -22.486  85.451  56.304  1.00115.29           C  
ATOM   4001  CD  GLU A 497     -22.357  86.610  55.338  1.00116.01           C  
ATOM   4002  OE1 GLU A 497     -21.370  87.369  55.440  1.00117.51           O  
ATOM   4003  OE2 GLU A 497     -23.243  86.757  54.471  1.00115.00           O  
ATOM   4004  N   THR A 498     -18.713  82.716  56.856  1.00104.13           N  
ATOM   4005  CA  THR A 498     -17.462  82.292  57.472  1.00104.75           C  
ATOM   4006  C   THR A 498     -16.303  82.257  56.485  1.00106.18           C  
ATOM   4007  O   THR A 498     -15.150  82.158  56.917  1.00106.62           O  
ATOM   4008  CB  THR A 498     -17.619  80.913  58.120  1.00104.43           C  
ATOM   4009  OG1 THR A 498     -16.462  80.620  58.914  1.00109.64           O  
ATOM   4010  CG2 THR A 498     -17.763  79.841  57.059  1.00100.24           C  
ATOM   4011  N   ILE A 499     -16.577  82.326  55.184  1.00102.01           N  
ATOM   4012  CA  ILE A 499     -15.527  82.406  54.178  1.00 96.23           C  
ATOM   4013  C   ILE A 499     -15.535  83.735  53.433  1.00 99.80           C  
ATOM   4014  O   ILE A 499     -14.519  84.077  52.808  1.00100.98           O  
ATOM   4015  CB  ILE A 499     -15.613  81.236  53.176  1.00 92.88           C  
ATOM   4016  CG1 ILE A 499     -16.970  81.238  52.469  1.00 95.06           C  
ATOM   4017  CG2 ILE A 499     -15.367  79.911  53.880  1.00 91.58           C  
ATOM   4018  CD1 ILE A 499     -17.137  80.117  51.467  1.00 94.74           C  
ATOM   4019  N   TYR A 500     -16.634  84.490  53.474  1.00102.24           N  
ATOM   4020  CA  TYR A 500     -16.664  85.788  52.808  1.00106.90           C  
ATOM   4021  C   TYR A 500     -15.844  86.819  53.576  1.00106.94           C  
ATOM   4022  O   TYR A 500     -15.109  87.610  52.972  1.00100.70           O  
ATOM   4023  CB  TYR A 500     -18.110  86.262  52.650  1.00115.83           C  
ATOM   4024  CG  TYR A 500     -18.285  87.419  51.688  1.00124.18           C  
ATOM   4025  CD1 TYR A 500     -18.060  88.730  52.093  1.00128.39           C  
ATOM   4026  CD2 TYR A 500     -18.689  87.201  50.378  1.00125.64           C  
ATOM   4027  CE1 TYR A 500     -18.223  89.787  51.218  1.00129.14           C  
ATOM   4028  CE2 TYR A 500     -18.856  88.251  49.497  1.00127.96           C  
ATOM   4029  CZ  TYR A 500     -18.622  89.541  49.921  1.00129.68           C  
ATOM   4030  OH  TYR A 500     -18.788  90.588  49.044  1.00131.35           O  
ATOM   4031  N   GLY A 501     -15.958  86.831  54.901  1.00113.02           N  
ATOM   4032  CA  GLY A 501     -15.234  87.795  55.712  1.00117.70           C  
ATOM   4033  C   GLY A 501     -15.773  89.206  55.610  1.00119.65           C  
ATOM   4034  O   GLY A 501     -14.990  90.158  55.487  1.00118.78           O  
ATOM   4035  N   ASN A 502     -17.095  89.367  55.650  1.00127.36           N  
ATOM   4036  CA  ASN A 502     -17.726  90.681  55.539  1.00138.48           C  
ATOM   4037  C   ASN A 502     -17.544  91.419  56.859  1.00144.17           C  
ATOM   4038  O   ASN A 502     -18.400  91.386  57.744  1.00141.04           O  
ATOM   4039  CB  ASN A 502     -19.200  90.543  55.173  1.00143.67           C  
ATOM   4040  CG  ASN A 502     -19.849  91.876  54.838  1.00149.66           C  
ATOM   4041  OD1 ASN A 502     -19.176  92.822  54.427  1.00149.93           O  
ATOM   4042  ND2 ASN A 502     -21.165  91.956  55.014  1.00152.82           N  
ATOM   4043  N   GLY A 503     -16.408  92.103  56.987  1.00154.66           N  
ATOM   4044  CA  GLY A 503     -16.104  92.873  58.176  1.00165.03           C  
ATOM   4045  C   GLY A 503     -14.835  92.424  58.870  1.00176.64           C  
ATOM   4046  O   GLY A 503     -13.955  91.824  58.244  1.00179.45           O  
ATOM   4047  N   ILE A 504     -14.752  92.713  60.171  1.00186.12           N  
ATOM   4048  CA  ILE A 504     -13.641  92.377  61.062  1.00199.15           C  
ATOM   4049  C   ILE A 504     -12.284  92.555  60.383  1.00216.91           C  
ATOM   4050  O   ILE A 504     -11.424  91.668  60.440  1.00214.11           O  
ATOM   4051  CB  ILE A 504     -13.808  90.956  61.649  1.00194.52           C  
ATOM   4052  CG1 ILE A 504     -13.725  89.853  60.586  1.00186.73           C  
ATOM   4053  CG2 ILE A 504     -15.143  90.847  62.365  1.00198.51           C  
ATOM   4054  CD1 ILE A 504     -13.515  88.471  61.168  1.00182.38           C  
ATOM   4055  N   MET A 505     -12.087  93.716  59.749  1.00240.31           N  
ATOM   4056  CA  MET A 505     -10.819  94.148  59.162  1.00238.49           C  
ATOM   4057  C   MET A 505     -10.377  93.260  58.001  1.00222.14           C  
ATOM   4058  O   MET A 505     -10.935  92.180  57.780  1.00222.67           O  
ATOM   4059  CB  MET A 505      -9.726  94.228  60.239  1.00249.69           C  
ATOM   4060  CG  MET A 505      -8.767  93.047  60.304  1.00253.14           C  
ATOM   4061  SD  MET A 505      -7.813  93.043  61.833  1.00256.09           S  
ATOM   4062  CE  MET A 505      -9.131  93.073  63.047  1.00259.76           C  
ATOM   4063  N   ARG A 506      -9.381  93.718  57.245  1.00184.74           N  
ATOM   4064  CA  ARG A 506      -8.937  93.080  56.016  1.00151.61           C  
ATOM   4065  C   ARG A 506      -7.522  92.525  56.185  1.00142.73           C  
ATOM   4066  O   ARG A 506      -6.958  92.519  57.285  1.00151.35           O  
ATOM   4067  CB  ARG A 506      -9.034  94.082  54.864  1.00133.75           C  
ATOM   4068  CG  ARG A 506     -10.432  94.649  54.683  1.00127.75           C  
ATOM   4069  CD  ARG A 506     -10.411  95.977  53.948  1.00130.42           C  
ATOM   4070  NE  ARG A 506     -11.378  96.914  54.514  1.00131.51           N  
ATOM   4071  CZ  ARG A 506     -11.509  98.180  54.130  1.00130.69           C  
ATOM   4072  NH1 ARG A 506     -10.735  98.669  53.171  1.00128.55           N  
ATOM   4073  NH2 ARG A 506     -12.415  98.958  54.706  1.00133.74           N  
ATOM   4074  N   ILE A 507      -6.945  92.056  55.082  1.00123.90           N  
ATOM   4075  CA  ILE A 507      -5.637  91.402  55.097  1.00109.62           C  
ATOM   4076  C   ILE A 507      -4.897  91.769  53.813  1.00102.92           C  
ATOM   4077  O   ILE A 507      -5.533  91.941  52.762  1.00100.77           O  
ATOM   4078  CB  ILE A 507      -5.789  89.879  55.264  1.00109.49           C  
ATOM   4079  CG1 ILE A 507      -4.480  89.230  55.717  1.00115.20           C  
ATOM   4080  CG2 ILE A 507      -6.260  89.229  53.974  1.00105.33           C  
ATOM   4081  CD1 ILE A 507      -4.618  87.758  56.028  1.00114.13           C  
ATOM   4082  N   PRO A 508      -3.577  91.936  53.848  1.00 96.84           N  
ATOM   4083  CA  PRO A 508      -2.842  92.279  52.627  1.00 96.61           C  
ATOM   4084  C   PRO A 508      -2.503  91.059  51.781  1.00 98.02           C  
ATOM   4085  O   PRO A 508      -2.499  89.916  52.244  1.00 93.45           O  
ATOM   4086  CB  PRO A 508      -1.568  92.944  53.160  1.00 96.10           C  
ATOM   4087  CG  PRO A 508      -1.362  92.315  54.489  1.00 94.18           C  
ATOM   4088  CD  PRO A 508      -2.741  92.095  55.051  1.00 94.57           C  
ATOM   4089  N   LEU A 509      -2.211  91.337  50.511  1.00102.60           N  
ATOM   4090  CA  LEU A 509      -1.802  90.350  49.519  1.00 98.39           C  
ATOM   4091  C   LEU A 509      -0.434  90.756  48.973  1.00 95.91           C  
ATOM   4092  O   LEU A 509       0.004  91.888  49.219  1.00 95.06           O  
ATOM   4093  CB  LEU A 509      -2.856  90.249  48.412  1.00 91.81           C  
ATOM   4094  CG  LEU A 509      -4.163  89.567  48.820  1.00 84.16           C  
ATOM   4095  CD1 LEU A 509      -5.111  89.456  47.638  1.00 83.36           C  
ATOM   4096  CD2 LEU A 509      -3.888  88.195  49.419  1.00 81.03           C  
ATOM   4097  N   PRO A 510       0.279  89.881  48.254  1.00 91.92           N  
ATOM   4098  CA  PRO A 510       1.643  90.226  47.832  1.00 92.37           C  
ATOM   4099  C   PRO A 510       1.675  91.470  46.958  1.00 92.58           C  
ATOM   4100  O   PRO A 510       0.718  91.788  46.249  1.00 96.81           O  
ATOM   4101  CB  PRO A 510       2.099  88.987  47.051  1.00 90.79           C  
ATOM   4102  CG  PRO A 510       1.254  87.887  47.561  1.00 92.07           C  
ATOM   4103  CD  PRO A 510      -0.076  88.513  47.838  1.00 91.13           C  
ATOM   4104  N   GLY A 511       2.800  92.177  47.020  1.00 88.27           N  
ATOM   4105  CA  GLY A 511       2.959  93.407  46.274  1.00 92.56           C  
ATOM   4106  C   GLY A 511       2.567  94.631  47.076  1.00 94.34           C  
ATOM   4107  O   GLY A 511       2.678  94.638  48.306  1.00 94.39           O  
ATOM   4108  N   THR A 512       2.103  95.671  46.390  1.00 92.01           N  
ATOM   4109  CA  THR A 512       1.710  96.921  47.023  1.00 98.56           C  
ATOM   4110  C   THR A 512       0.265  97.251  46.672  1.00 99.78           C  
ATOM   4111  O   THR A 512      -0.166  97.060  45.530  1.00 96.78           O  
ATOM   4112  CB  THR A 512       2.621  98.075  46.589  1.00 99.27           C  
ATOM   4113  OG1 THR A 512       2.558  98.226  45.165  1.00100.99           O  
ATOM   4114  CG2 THR A 512       4.061  97.807  47.002  1.00 92.36           C  
ATOM   4115  N   ASN A 513      -0.476  97.741  47.668  1.00 99.36           N  
ATOM   4116  CA  ASN A 513      -1.838  98.246  47.493  1.00 98.57           C  
ATOM   4117  C   ASN A 513      -2.772  97.172  46.926  1.00 93.93           C  
ATOM   4118  O   ASN A 513      -3.417  97.350  45.891  1.00 93.24           O  
ATOM   4119  CB  ASN A 513      -1.843  99.501  46.613  1.00102.22           C  
ATOM   4120  CG  ASN A 513      -1.317 100.727  47.339  1.00105.82           C  
ATOM   4121  OD1 ASN A 513      -1.645 100.960  48.502  1.00103.52           O  
ATOM   4122  ND2 ASN A 513      -0.494 101.515  46.655  1.00107.30           N  
ATOM   4123  N   CYS A 514      -2.842  96.046  47.634  1.00 90.29           N  
ATOM   4124  CA  CYS A 514      -3.780  94.978  47.305  1.00 88.58           C  
ATOM   4125  C   CYS A 514      -4.274  94.363  48.603  1.00 88.36           C  
ATOM   4126  O   CYS A 514      -3.487  93.774  49.350  1.00 80.78           O  
ATOM   4127  CB  CYS A 514      -3.138  93.913  46.411  1.00 90.39           C  
ATOM   4128  SG  CYS A 514      -4.295  92.653  45.825  1.00 90.30           S  
ATOM   4129  N   MET A 515      -5.569  94.507  48.873  1.00 94.02           N  
ATOM   4130  CA  MET A 515      -6.172  94.056  50.118  1.00 93.98           C  
ATOM   4131  C   MET A 515      -7.300  93.076  49.829  1.00 94.91           C  
ATOM   4132  O   MET A 515      -8.063  93.255  48.875  1.00 96.98           O  
ATOM   4133  CB  MET A 515      -6.706  95.242  50.928  1.00 96.69           C  
ATOM   4134  CG  MET A 515      -5.634  96.231  51.349  1.00100.97           C  
ATOM   4135  SD  MET A 515      -4.494  95.545  52.566  1.00107.47           S  
ATOM   4136  CE  MET A 515      -3.278  96.855  52.666  1.00114.32           C  
ATOM   4137  N   ALA A 516      -7.396  92.042  50.657  1.00 93.10           N  
ATOM   4138  CA  ALA A 516      -8.441  91.030  50.569  1.00 91.64           C  
ATOM   4139  C   ALA A 516      -9.192  90.968  51.896  1.00 90.80           C  
ATOM   4140  O   ALA A 516      -8.862  91.673  52.854  1.00 95.19           O  
ATOM   4141  CB  ALA A 516      -7.850  89.668  50.195  1.00 92.47           C  
ATOM   4142  N   SER A 517     -10.221  90.127  51.943  1.00 85.62           N  
ATOM   4143  CA  SER A 517     -11.030  90.017  53.143  1.00 88.51           C  
ATOM   4144  C   SER A 517     -10.309  89.158  54.179  1.00 87.05           C  
ATOM   4145  O   SER A 517      -9.353  88.440  53.873  1.00 85.23           O  
ATOM   4146  CB  SER A 517     -12.410  89.447  52.811  1.00 90.67           C  
ATOM   4147  OG  SER A 517     -13.096  90.302  51.911  1.00 88.10           O  
ATOM   4148  N   GLY A 518     -10.778  89.248  55.422  1.00 89.74           N  
ATOM   4149  CA  GLY A 518     -10.124  88.633  56.567  1.00 92.20           C  
ATOM   4150  C   GLY A 518     -10.008  87.122  56.663  1.00 92.07           C  
ATOM   4151  O   GLY A 518      -8.974  86.620  57.105  1.00 86.92           O  
ATOM   4152  N   SER A 519     -11.051  86.387  56.279  1.00 98.25           N  
ATOM   4153  CA  SER A 519     -11.078  84.941  56.475  1.00100.63           C  
ATOM   4154  C   SER A 519     -10.044  84.244  55.595  1.00 98.73           C  
ATOM   4155  O   SER A 519      -9.929  84.539  54.401  1.00 96.23           O  
ATOM   4156  CB  SER A 519     -12.476  84.400  56.174  1.00108.46           C  
ATOM   4157  OG  SER A 519     -12.555  83.014  56.445  1.00112.42           O  
ATOM   4158  N   ILE A 520      -9.299  83.307  56.189  1.00 98.82           N  
ATOM   4159  CA  ILE A 520      -8.246  82.587  55.478  1.00 92.63           C  
ATOM   4160  C   ILE A 520      -8.398  81.083  55.660  1.00 89.67           C  
ATOM   4161  O   ILE A 520      -7.702  80.303  55.005  1.00 91.96           O  
ATOM   4162  CB  ILE A 520      -6.853  83.055  55.936  1.00 90.95           C  
ATOM   4163  CG1 ILE A 520      -6.739  83.019  57.462  1.00 90.05           C  
ATOM   4164  CG2 ILE A 520      -6.569  84.455  55.430  1.00 90.15           C  
ATOM   4165  CD1 ILE A 520      -6.085  81.772  58.018  1.00 90.56           C  
ATOM   4166  N   THR A 521      -9.301  80.660  56.551  1.00 90.24           N  
ATOM   4167  CA  THR A 521      -9.515  79.239  56.807  1.00 84.44           C  
ATOM   4168  C   THR A 521     -10.635  78.727  55.909  1.00 77.95           C  
ATOM   4169  O   THR A 521     -11.800  79.106  56.114  1.00 79.06           O  
ATOM   4170  CB  THR A 521      -9.859  78.998  58.272  1.00 85.34           C  
ATOM   4171  OG1 THR A 521     -10.962  79.834  58.645  1.00 92.00           O  
ATOM   4172  CG2 THR A 521      -8.663  79.318  59.158  1.00 86.06           C  
ATOM   4173  N   PRO A 522     -10.345  77.894  54.915  1.00 74.56           N  
ATOM   4174  CA  PRO A 522     -11.403  77.382  54.041  1.00 74.60           C  
ATOM   4175  C   PRO A 522     -12.137  76.208  54.674  1.00 76.67           C  
ATOM   4176  O   PRO A 522     -11.687  75.602  55.647  1.00 77.12           O  
ATOM   4177  CB  PRO A 522     -10.636  76.940  52.791  1.00 70.82           C  
ATOM   4178  CG  PRO A 522      -9.309  76.513  53.332  1.00 70.71           C  
ATOM   4179  CD  PRO A 522      -9.012  77.416  54.508  1.00 70.96           C  
ATOM   4180  N   LEU A 523     -13.289  75.898  54.095  1.00 75.41           N  
ATOM   4181  CA  LEU A 523     -14.098  74.783  54.574  1.00 75.81           C  
ATOM   4182  C   LEU A 523     -13.386  73.469  54.283  1.00 75.68           C  
ATOM   4183  O   LEU A 523     -13.051  73.202  53.121  1.00 76.30           O  
ATOM   4184  CB  LEU A 523     -15.473  74.802  53.918  1.00 75.40           C  
ATOM   4185  CG  LEU A 523     -16.306  76.064  54.154  1.00 74.37           C  
ATOM   4186  CD1 LEU A 523     -17.668  75.934  53.495  1.00 68.98           C  
ATOM   4187  CD2 LEU A 523     -16.449  76.350  55.642  1.00 68.83           C  
ATOM   4188  N   PRO A 524     -13.131  72.631  55.287  1.00 76.03           N  
ATOM   4189  CA  PRO A 524     -12.383  71.391  55.050  1.00 75.23           C  
ATOM   4190  C   PRO A 524     -13.129  70.439  54.125  1.00 77.17           C  
ATOM   4191  O   PRO A 524     -14.333  70.563  53.892  1.00 72.58           O  
ATOM   4192  CB  PRO A 524     -12.230  70.794  56.454  1.00 72.46           C  
ATOM   4193  CG  PRO A 524     -12.399  71.955  57.384  1.00 74.29           C  
ATOM   4194  CD  PRO A 524     -13.398  72.852  56.718  1.00 76.55           C  
ATOM   4195  N   MET A 525     -12.382  69.466  53.596  1.00 82.56           N  
ATOM   4196  CA  MET A 525     -12.965  68.518  52.652  1.00 81.86           C  
ATOM   4197  C   MET A 525     -13.916  67.549  53.346  1.00 85.76           C  
ATOM   4198  O   MET A 525     -14.960  67.193  52.787  1.00 82.04           O  
ATOM   4199  CB  MET A 525     -11.860  67.758  51.918  1.00 75.00           C  
ATOM   4200  CG  MET A 525     -11.135  68.584  50.868  1.00 73.34           C  
ATOM   4201  SD  MET A 525     -12.250  69.266  49.623  1.00 73.67           S  
ATOM   4202  CE  MET A 525     -13.028  67.776  49.004  1.00 74.07           C  
ATOM   4203  N   ASN A 526     -13.580  67.110  54.563  1.00 90.12           N  
ATOM   4204  CA  ASN A 526     -14.477  66.216  55.287  1.00 93.58           C  
ATOM   4205  C   ASN A 526     -15.778  66.903  55.681  1.00 92.19           C  
ATOM   4206  O   ASN A 526     -16.761  66.219  55.984  1.00 97.48           O  
ATOM   4207  CB  ASN A 526     -13.783  65.639  56.525  1.00100.03           C  
ATOM   4208  CG  ASN A 526     -13.215  66.709  57.440  1.00110.80           C  
ATOM   4209  OD1 ASN A 526     -13.449  67.902  57.248  1.00118.73           O  
ATOM   4210  ND2 ASN A 526     -12.467  66.280  58.450  1.00111.26           N  
ATOM   4211  N   LEU A 527     -15.803  68.237  55.683  1.00 89.36           N  
ATOM   4212  CA  LEU A 527     -17.055  68.964  55.855  1.00 87.36           C  
ATOM   4213  C   LEU A 527     -17.822  69.045  54.541  1.00 86.56           C  
ATOM   4214  O   LEU A 527     -19.033  68.803  54.503  1.00 88.91           O  
ATOM   4215  CB  LEU A 527     -16.778  70.366  56.399  1.00 82.48           C  
ATOM   4216  CG  LEU A 527     -17.982  71.306  56.490  1.00 72.85           C  
ATOM   4217  CD1 LEU A 527     -18.850  70.966  57.690  1.00 63.35           C  
ATOM   4218  CD2 LEU A 527     -17.531  72.756  56.540  1.00 74.08           C  
ATOM   4219  N   LEU A 528     -17.126  69.387  53.452  1.00 82.09           N  
ATOM   4220  CA  LEU A 528     -17.778  69.454  52.148  1.00 75.80           C  
ATOM   4221  C   LEU A 528     -18.271  68.081  51.709  1.00 74.80           C  
ATOM   4222  O   LEU A 528     -19.343  67.963  51.104  1.00 71.97           O  
ATOM   4223  CB  LEU A 528     -16.819  70.041  51.111  1.00 64.95           C  
ATOM   4224  CG  LEU A 528     -16.365  71.485  51.336  1.00 68.52           C  
ATOM   4225  CD1 LEU A 528     -15.375  71.914  50.261  1.00 68.81           C  
ATOM   4226  CD2 LEU A 528     -17.560  72.429  51.375  1.00 68.85           C  
ATOM   4227  N   ASP A 529     -17.505  67.028  52.009  1.00 77.56           N  
ATOM   4228  CA  ASP A 529     -17.966  65.674  51.729  1.00 83.14           C  
ATOM   4229  C   ASP A 529     -19.170  65.291  52.580  1.00 80.08           C  
ATOM   4230  O   ASP A 529     -19.929  64.398  52.189  1.00 81.24           O  
ATOM   4231  CB  ASP A 529     -16.833  64.669  51.949  1.00 87.09           C  
ATOM   4232  CG  ASP A 529     -15.714  64.820  50.936  1.00 82.92           C  
ATOM   4233  OD1 ASP A 529     -15.980  65.333  49.829  1.00 81.50           O  
ATOM   4234  OD2 ASP A 529     -14.571  64.423  51.246  1.00 81.00           O  
ATOM   4235  N   SER A 530     -19.360  65.943  53.727  1.00 78.19           N  
ATOM   4236  CA  SER A 530     -20.514  65.684  54.577  1.00 77.88           C  
ATOM   4237  C   SER A 530     -21.765  66.424  54.123  1.00 79.47           C  
ATOM   4238  O   SER A 530     -22.845  66.169  54.665  1.00 90.59           O  
ATOM   4239  CB  SER A 530     -20.197  66.059  56.026  1.00 82.49           C  
ATOM   4240  OG  SER A 530     -19.142  65.265  56.538  1.00 87.75           O  
ATOM   4241  N   LEU A 531     -21.648  67.328  53.157  1.00 74.93           N  
ATOM   4242  CA  LEU A 531     -22.795  68.045  52.624  1.00 74.78           C  
ATOM   4243  C   LEU A 531     -23.410  67.274  51.463  1.00 73.51           C  
ATOM   4244  O   LEU A 531     -22.721  66.551  50.737  1.00 75.14           O  
ATOM   4245  CB  LEU A 531     -22.390  69.445  52.158  1.00 74.11           C  
ATOM   4246  CG  LEU A 531     -21.890  70.413  53.231  1.00 72.41           C  
ATOM   4247  CD1 LEU A 531     -21.290  71.655  52.594  1.00 77.52           C  
ATOM   4248  CD2 LEU A 531     -23.021  70.789  54.172  1.00 65.77           C  
ATOM   4249  N   THR A 532     -24.720  67.429  51.297  1.00 75.01           N  
ATOM   4250  CA  THR A 532     -25.385  66.836  50.150  1.00 75.60           C  
ATOM   4251  C   THR A 532     -25.029  67.608  48.882  1.00 73.82           C  
ATOM   4252  O   THR A 532     -24.425  68.683  48.920  1.00 73.77           O  
ATOM   4253  CB  THR A 532     -26.902  66.818  50.346  1.00 74.03           C  
ATOM   4254  OG1 THR A 532     -27.375  68.153  50.561  1.00 81.03           O  
ATOM   4255  CG2 THR A 532     -27.280  65.943  51.535  1.00 67.95           C  
ATOM   4256  N   VAL A 533     -25.412  67.039  47.740  1.00 75.48           N  
ATOM   4257  CA  VAL A 533     -25.166  67.712  46.470  1.00 84.57           C  
ATOM   4258  C   VAL A 533     -26.026  68.965  46.355  1.00 93.96           C  
ATOM   4259  O   VAL A 533     -25.582  69.992  45.828  1.00 97.42           O  
ATOM   4260  CB  VAL A 533     -25.399  66.736  45.304  1.00 89.90           C  
ATOM   4261  CG1 VAL A 533     -25.532  67.482  43.986  1.00 89.94           C  
ATOM   4262  CG2 VAL A 533     -24.250  65.752  45.237  1.00 95.92           C  
ATOM   4263  N   HIS A 534     -27.257  68.912  46.868  1.00 96.43           N  
ATOM   4264  CA  HIS A 534     -28.114  70.093  46.840  1.00 92.77           C  
ATOM   4265  C   HIS A 534     -27.569  71.190  47.746  1.00 89.25           C  
ATOM   4266  O   HIS A 534     -27.581  72.371  47.377  1.00 91.40           O  
ATOM   4267  CB  HIS A 534     -29.538  69.720  47.248  1.00 93.85           C  
ATOM   4268  CG  HIS A 534     -30.560  70.746  46.873  1.00101.00           C  
ATOM   4269  ND1 HIS A 534     -31.099  71.631  47.782  1.00104.35           N  
ATOM   4270  CD2 HIS A 534     -31.141  71.030  45.683  1.00103.08           C  
ATOM   4271  CE1 HIS A 534     -31.968  72.414  47.169  1.00106.07           C  
ATOM   4272  NE2 HIS A 534     -32.012  72.070  45.894  1.00105.60           N  
ATOM   4273  N   ALA A 535     -27.085  70.820  48.934  1.00 84.94           N  
ATOM   4274  CA  ALA A 535     -26.516  71.813  49.840  1.00 83.79           C  
ATOM   4275  C   ALA A 535     -25.254  72.432  49.255  1.00 84.29           C  
ATOM   4276  O   ALA A 535     -25.008  73.632  49.422  1.00 86.99           O  
ATOM   4277  CB  ALA A 535     -26.226  71.179  51.200  1.00 85.64           C  
ATOM   4278  N   LYS A 536     -24.438  71.628  48.569  1.00 83.91           N  
ATOM   4279  CA  LYS A 536     -23.262  72.174  47.901  1.00 80.79           C  
ATOM   4280  C   LYS A 536     -23.646  73.017  46.692  1.00 87.51           C  
ATOM   4281  O   LYS A 536     -22.927  73.962  46.345  1.00 88.10           O  
ATOM   4282  CB  LYS A 536     -22.317  71.044  47.488  1.00 78.25           C  
ATOM   4283  CG  LYS A 536     -21.627  70.345  48.651  1.00 77.59           C  
ATOM   4284  CD  LYS A 536     -20.435  69.520  48.178  1.00 77.01           C  
ATOM   4285  CE  LYS A 536     -20.718  68.024  48.219  1.00 80.83           C  
ATOM   4286  NZ  LYS A 536     -21.759  67.608  47.243  1.00 90.13           N  
ATOM   4287  N   MET A 537     -24.769  72.695  46.043  1.00 92.85           N  
ATOM   4288  CA  MET A 537     -25.216  73.477  44.894  1.00 91.04           C  
ATOM   4289  C   MET A 537     -25.514  74.918  45.287  1.00 88.38           C  
ATOM   4290  O   MET A 537     -25.125  75.856  44.581  1.00 91.86           O  
ATOM   4291  CB  MET A 537     -26.451  72.830  44.266  1.00 95.54           C  
ATOM   4292  CG  MET A 537     -26.146  71.738  43.255  1.00 98.96           C  
ATOM   4293  SD  MET A 537     -27.612  70.788  42.806  1.00103.55           S  
ATOM   4294  CE  MET A 537     -28.727  72.093  42.295  1.00102.75           C  
ATOM   4295  N   SER A 538     -26.204  75.114  46.413  1.00 90.97           N  
ATOM   4296  CA  SER A 538     -26.486  76.469  46.874  1.00 95.94           C  
ATOM   4297  C   SER A 538     -25.211  77.177  47.310  1.00 97.71           C  
ATOM   4298  O   SER A 538     -25.062  78.386  47.098  1.00102.93           O  
ATOM   4299  CB  SER A 538     -27.502  76.435  48.015  1.00 98.79           C  
ATOM   4300  OG  SER A 538     -27.787  77.741  48.488  1.00103.09           O  
ATOM   4301  N   LEU A 539     -24.281  76.440  47.923  1.00 97.61           N  
ATOM   4302  CA  LEU A 539     -22.996  77.025  48.290  1.00 93.43           C  
ATOM   4303  C   LEU A 539     -22.236  77.492  47.055  1.00 93.82           C  
ATOM   4304  O   LEU A 539     -21.659  78.586  47.047  1.00 87.37           O  
ATOM   4305  CB  LEU A 539     -22.173  76.010  49.086  1.00 91.79           C  
ATOM   4306  CG  LEU A 539     -20.811  76.452  49.622  1.00 99.44           C  
ATOM   4307  CD1 LEU A 539     -20.938  77.707  50.470  1.00103.28           C  
ATOM   4308  CD2 LEU A 539     -20.167  75.328  50.420  1.00100.26           C  
ATOM   4309  N   ILE A 540     -22.232  76.676  45.999  1.00 99.03           N  
ATOM   4310  CA  ILE A 540     -21.623  77.086  44.736  1.00 99.43           C  
ATOM   4311  C   ILE A 540     -22.336  78.310  44.177  1.00 99.65           C  
ATOM   4312  O   ILE A 540     -21.697  79.262  43.709  1.00104.17           O  
ATOM   4313  CB  ILE A 540     -21.637  75.913  43.736  1.00100.53           C  
ATOM   4314  CG1 ILE A 540     -20.384  75.052  43.897  1.00 96.37           C  
ATOM   4315  CG2 ILE A 540     -21.755  76.418  42.302  1.00106.09           C  
ATOM   4316  CD1 ILE A 540     -19.145  75.679  43.308  1.00 92.00           C  
ATOM   4317  N   HIS A 541     -23.670  78.313  44.233  1.00 93.54           N  
ATOM   4318  CA  HIS A 541     -24.435  79.418  43.667  1.00 88.22           C  
ATOM   4319  C   HIS A 541     -24.249  80.695  44.477  1.00 90.67           C  
ATOM   4320  O   HIS A 541     -24.186  81.791  43.909  1.00 97.21           O  
ATOM   4321  CB  HIS A 541     -25.914  79.040  43.588  1.00 88.64           C  
ATOM   4322  CG  HIS A 541     -26.786  80.126  43.042  1.00 99.05           C  
ATOM   4323  ND1 HIS A 541     -27.453  81.022  43.850  1.00102.15           N  
ATOM   4324  CD2 HIS A 541     -27.101  80.461  41.768  1.00 99.77           C  
ATOM   4325  CE1 HIS A 541     -28.141  81.862  43.097  1.00100.40           C  
ATOM   4326  NE2 HIS A 541     -27.945  81.544  41.831  1.00100.77           N  
ATOM   4327  N   SER A 542     -24.154  80.575  45.803  1.00 88.47           N  
ATOM   4328  CA  SER A 542     -23.980  81.761  46.635  1.00 92.07           C  
ATOM   4329  C   SER A 542     -22.581  82.345  46.497  1.00 94.89           C  
ATOM   4330  O   SER A 542     -22.408  83.564  46.609  1.00 97.13           O  
ATOM   4331  CB  SER A 542     -24.275  81.430  48.098  1.00 97.63           C  
ATOM   4332  OG  SER A 542     -23.323  80.518  48.617  1.00106.69           O  
ATOM   4333  N   ILE A 543     -21.574  81.503  46.257  1.00 87.03           N  
ATOM   4334  CA  ILE A 543     -20.217  82.009  46.081  1.00 78.84           C  
ATOM   4335  C   ILE A 543     -20.077  82.704  44.732  1.00 79.65           C  
ATOM   4336  O   ILE A 543     -19.475  83.780  44.632  1.00 77.01           O  
ATOM   4337  CB  ILE A 543     -19.194  80.869  46.245  1.00 79.54           C  
ATOM   4338  CG1 ILE A 543     -19.131  80.420  47.706  1.00 81.64           C  
ATOM   4339  CG2 ILE A 543     -17.820  81.305  45.762  1.00 83.03           C  
ATOM   4340  CD1 ILE A 543     -18.125  79.318  47.966  1.00 80.33           C  
ATOM   4341  N   ALA A 544     -20.639  82.108  43.677  1.00 80.52           N  
ATOM   4342  CA  ALA A 544     -20.558  82.720  42.355  1.00 80.28           C  
ATOM   4343  C   ALA A 544     -21.368  84.007  42.278  1.00 86.69           C  
ATOM   4344  O   ALA A 544     -21.007  84.920  41.528  1.00 91.72           O  
ATOM   4345  CB  ALA A 544     -21.029  81.732  41.288  1.00 79.95           C  
ATOM   4346  N   THR A 545     -22.461  84.098  43.039  1.00 87.62           N  
ATOM   4347  CA  THR A 545     -23.255  85.323  43.047  1.00 86.64           C  
ATOM   4348  C   THR A 545     -22.494  86.466  43.707  1.00 90.95           C  
ATOM   4349  O   THR A 545     -22.524  87.603  43.220  1.00 95.21           O  
ATOM   4350  CB  THR A 545     -24.589  85.083  43.757  1.00 82.26           C  
ATOM   4351  OG1 THR A 545     -25.333  84.079  43.056  1.00 82.96           O  
ATOM   4352  CG2 THR A 545     -25.409  86.367  43.814  1.00 73.12           C  
ATOM   4353  N   ARG A 546     -21.800  86.183  44.813  1.00 90.75           N  
ATOM   4354  CA  ARG A 546     -21.052  87.229  45.502  1.00 95.95           C  
ATOM   4355  C   ARG A 546     -19.839  87.677  44.698  1.00 94.37           C  
ATOM   4356  O   ARG A 546     -19.450  88.849  44.772  1.00 97.77           O  
ATOM   4357  CB  ARG A 546     -20.627  86.746  46.888  1.00107.74           C  
ATOM   4358  CG  ARG A 546     -21.791  86.435  47.816  1.00125.80           C  
ATOM   4359  CD  ARG A 546     -22.716  87.634  47.969  1.00140.27           C  
ATOM   4360  NE  ARG A 546     -23.944  87.288  48.680  1.00151.43           N  
ATOM   4361  CZ  ARG A 546     -24.911  88.153  48.970  1.00161.55           C  
ATOM   4362  NH1 ARG A 546     -24.794  89.426  48.615  1.00166.38           N  
ATOM   4363  NH2 ARG A 546     -25.994  87.748  49.618  1.00162.96           N  
ATOM   4364  N   VAL A 547     -19.226  86.769  43.934  1.00 88.63           N  
ATOM   4365  CA  VAL A 547     -18.122  87.159  43.060  1.00 89.73           C  
ATOM   4366  C   VAL A 547     -18.624  88.092  41.965  1.00 90.53           C  
ATOM   4367  O   VAL A 547     -18.017  89.131  41.680  1.00 94.92           O  
ATOM   4368  CB  VAL A 547     -17.433  85.915  42.471  1.00 90.01           C  
ATOM   4369  CG1 VAL A 547     -16.434  86.320  41.396  1.00 89.14           C  
ATOM   4370  CG2 VAL A 547     -16.738  85.122  43.567  1.00 88.37           C  
ATOM   4371  N   ILE A 548     -19.745  87.732  41.336  1.00 83.90           N  
ATOM   4372  CA  ILE A 548     -20.355  88.603  40.336  1.00 89.49           C  
ATOM   4373  C   ILE A 548     -20.800  89.913  40.977  1.00100.00           C  
ATOM   4374  O   ILE A 548     -20.695  90.987  40.371  1.00104.06           O  
ATOM   4375  CB  ILE A 548     -21.523  87.876  39.643  1.00 88.48           C  
ATOM   4376  CG1 ILE A 548     -21.001  86.697  38.820  1.00 85.39           C  
ATOM   4377  CG2 ILE A 548     -22.310  88.826  38.760  1.00 92.26           C  
ATOM   4378  CD1 ILE A 548     -22.082  85.933  38.086  1.00 80.59           C  
ATOM   4379  N   LYS A 549     -21.294  89.847  42.215  1.00104.51           N  
ATOM   4380  CA  LYS A 549     -21.655  91.062  42.938  1.00107.00           C  
ATOM   4381  C   LYS A 549     -20.432  91.939  43.176  1.00112.03           C  
ATOM   4382  O   LYS A 549     -20.475  93.157  42.971  1.00115.12           O  
ATOM   4383  CB  LYS A 549     -22.326  90.701  44.264  1.00107.27           C  
ATOM   4384  CG  LYS A 549     -22.734  91.897  45.107  1.00111.24           C  
ATOM   4385  CD  LYS A 549     -23.250  91.453  46.466  1.00111.10           C  
ATOM   4386  CE  LYS A 549     -23.779  92.626  47.276  1.00111.20           C  
ATOM   4387  NZ  LYS A 549     -22.741  93.671  47.490  1.00110.75           N  
ATOM   4388  N   LEU A 550     -19.324  91.330  43.608  1.00111.92           N  
ATOM   4389  CA  LEU A 550     -18.095  92.087  43.816  1.00109.36           C  
ATOM   4390  C   LEU A 550     -17.502  92.565  42.496  1.00109.72           C  
ATOM   4391  O   LEU A 550     -16.791  93.576  42.467  1.00112.33           O  
ATOM   4392  CB  LEU A 550     -17.079  91.237  44.580  1.00106.38           C  
ATOM   4393  CG  LEU A 550     -15.802  91.939  45.050  1.00107.12           C  
ATOM   4394  CD1 LEU A 550     -16.127  93.012  46.076  1.00111.01           C  
ATOM   4395  CD2 LEU A 550     -14.807  90.940  45.615  1.00104.66           C  
ATOM   4396  N   ALA A 551     -17.787  91.862  41.399  1.00108.74           N  
ATOM   4397  CA  ALA A 551     -17.255  92.258  40.101  1.00107.00           C  
ATOM   4398  C   ALA A 551     -17.997  93.451  39.514  1.00111.53           C  
ATOM   4399  O   ALA A 551     -17.388  94.267  38.813  1.00114.27           O  
ATOM   4400  CB  ALA A 551     -17.306  91.080  39.127  1.00104.80           C  
ATOM   4401  N   HIS A 552     -19.301  93.569  39.777  1.00111.89           N  
ATOM   4402  CA  HIS A 552     -20.065  94.708  39.285  1.00112.45           C  
ATOM   4403  C   HIS A 552     -19.954  95.924  40.192  1.00111.00           C  
ATOM   4404  O   HIS A 552     -20.240  97.041  39.746  1.00112.60           O  
ATOM   4405  CB  HIS A 552     -21.539  94.331  39.118  1.00117.49           C  
ATOM   4406  CG  HIS A 552     -21.784  93.319  38.044  1.00121.56           C  
ATOM   4407  ND1 HIS A 552     -21.283  93.453  36.767  1.00122.73           N  
ATOM   4408  CD2 HIS A 552     -22.482  92.159  38.054  1.00122.88           C  
ATOM   4409  CE1 HIS A 552     -21.658  92.417  36.038  1.00122.86           C  
ATOM   4410  NE2 HIS A 552     -22.387  91.617  36.795  1.00121.96           N  
ATOM   4411  N   ALA A 553     -19.548  95.738  41.445  1.00109.64           N  
ATOM   4412  CA  ALA A 553     -19.400  96.841  42.384  1.00104.34           C  
ATOM   4413  C   ALA A 553     -18.129  97.647  42.158  1.00112.45           C  
ATOM   4414  O   ALA A 553     -17.823  98.513  42.985  1.00111.09           O  
ATOM   4415  CB  ALA A 553     -19.428  96.317  43.822  1.00 93.83           C  
ATOM   4416  N   LYS A 554     -17.418  97.398  41.050  1.00120.67           N  
ATOM   4417  CA  LYS A 554     -16.112  97.979  40.734  1.00123.94           C  
ATOM   4418  C   LYS A 554     -15.279  98.219  41.987  1.00123.94           C  
ATOM   4419  O   LYS A 554     -14.801  99.333  42.226  1.00126.80           O  
ATOM   4420  CB  LYS A 554     -16.263  99.275  39.922  1.00129.50           C  
ATOM   4421  CG  LYS A 554     -17.335 100.246  40.395  1.00138.36           C  
ATOM   4422  CD  LYS A 554     -17.462 101.427  39.446  1.00143.38           C  
ATOM   4423  CE  LYS A 554     -18.707 102.246  39.746  1.00145.69           C  
ATOM   4424  NZ  LYS A 554     -19.951 101.458  39.521  1.00146.05           N  
ATOM   4425  N   SER A 555     -15.104  97.173  42.788  1.00122.26           N  
ATOM   4426  CA  SER A 555     -14.396  97.254  44.056  1.00117.05           C  
ATOM   4427  C   SER A 555     -12.949  96.817  43.882  1.00113.88           C  
ATOM   4428  O   SER A 555     -12.656  95.884  43.128  1.00108.68           O  
ATOM   4429  CB  SER A 555     -15.080  96.385  45.114  1.00106.73           C  
ATOM   4430  OG  SER A 555     -14.345  96.377  46.325  1.00100.95           O  
ATOM   4431  N   SER A 556     -12.047  97.497  44.586  1.00118.53           N  
ATOM   4432  CA  SER A 556     -10.630  97.164  44.555  1.00119.63           C  
ATOM   4433  C   SER A 556     -10.234  96.156  45.624  1.00116.89           C  
ATOM   4434  O   SER A 556      -9.083  95.705  45.631  1.00119.26           O  
ATOM   4435  CB  SER A 556      -9.785  98.433  44.711  1.00122.15           C  
ATOM   4436  OG  SER A 556      -9.969  99.306  43.610  1.00123.97           O  
ATOM   4437  N   VAL A 557     -11.148  95.796  46.520  1.00108.27           N  
ATOM   4438  CA  VAL A 557     -10.865  94.806  47.550  1.00 99.28           C  
ATOM   4439  C   VAL A 557     -10.980  93.413  46.948  1.00 96.88           C  
ATOM   4440  O   VAL A 557     -11.924  93.113  46.205  1.00 99.90           O  
ATOM   4441  CB  VAL A 557     -11.817  94.984  48.747  1.00 95.32           C  
ATOM   4442  CG1 VAL A 557     -11.467  94.006  49.858  1.00 91.84           C  
ATOM   4443  CG2 VAL A 557     -11.760  96.416  49.256  1.00 94.85           C  
ATOM   4444  N   ALA A 558     -10.015  92.558  47.265  1.00 91.83           N  
ATOM   4445  CA  ALA A 558      -9.954  91.213  46.718  1.00 87.34           C  
ATOM   4446  C   ALA A 558     -10.842  90.257  47.507  1.00 83.90           C  
ATOM   4447  O   ALA A 558     -11.174  90.493  48.671  1.00 81.47           O  
ATOM   4448  CB  ALA A 558      -8.513  90.701  46.719  1.00 83.08           C  
ATOM   4449  N   LEU A 559     -11.225  89.165  46.848  1.00 82.45           N  
ATOM   4450  CA  LEU A 559     -11.976  88.111  47.513  1.00 84.21           C  
ATOM   4451  C   LEU A 559     -11.154  87.507  48.645  1.00 92.10           C  
ATOM   4452  O   LEU A 559      -9.921  87.479  48.600  1.00 99.20           O  
ATOM   4453  CB  LEU A 559     -12.367  87.023  46.511  1.00 75.49           C  
ATOM   4454  CG  LEU A 559     -13.405  87.394  45.451  1.00 71.34           C  
ATOM   4455  CD1 LEU A 559     -13.299  86.467  44.253  1.00 70.27           C  
ATOM   4456  CD2 LEU A 559     -14.805  87.339  46.042  1.00 66.97           C  
ATOM   4457  N   ALA A 560     -11.851  87.029  49.670  1.00 88.88           N  
ATOM   4458  CA  ALA A 560     -11.172  86.416  50.800  1.00 91.36           C  
ATOM   4459  C   ALA A 560     -10.407  85.178  50.337  1.00 97.64           C  
ATOM   4460  O   ALA A 560     -10.883  84.449  49.457  1.00102.19           O  
ATOM   4461  CB  ALA A 560     -12.174  86.036  51.891  1.00 89.63           C  
ATOM   4462  N   PRO A 561      -9.217  84.922  50.887  1.00 93.77           N  
ATOM   4463  CA  PRO A 561      -8.473  83.717  50.477  1.00 84.70           C  
ATOM   4464  C   PRO A 561      -9.240  82.430  50.720  1.00 85.39           C  
ATOM   4465  O   PRO A 561      -9.128  81.488  49.925  1.00 81.84           O  
ATOM   4466  CB  PRO A 561      -7.197  83.793  51.327  1.00 81.83           C  
ATOM   4467  CG  PRO A 561      -7.046  85.240  51.649  1.00 87.03           C  
ATOM   4468  CD  PRO A 561      -8.438  85.770  51.805  1.00 93.00           C  
ATOM   4469  N   ALA A 562     -10.025  82.365  51.797  1.00 87.57           N  
ATOM   4470  CA  ALA A 562     -10.821  81.175  52.070  1.00 81.38           C  
ATOM   4471  C   ALA A 562     -11.938  80.977  51.054  1.00 75.35           C  
ATOM   4472  O   ALA A 562     -12.390  79.843  50.865  1.00 73.17           O  
ATOM   4473  CB  ALA A 562     -11.407  81.243  53.482  1.00 82.83           C  
ATOM   4474  N   LEU A 563     -12.391  82.048  50.397  1.00 77.01           N  
ATOM   4475  CA  LEU A 563     -13.463  81.915  49.415  1.00 74.99           C  
ATOM   4476  C   LEU A 563     -12.961  81.241  48.143  1.00 77.04           C  
ATOM   4477  O   LEU A 563     -13.562  80.273  47.664  1.00 78.09           O  
ATOM   4478  CB  LEU A 563     -14.064  83.288  49.104  1.00 72.67           C  
ATOM   4479  CG  LEU A 563     -15.295  83.348  48.193  1.00 76.58           C  
ATOM   4480  CD1 LEU A 563     -16.217  84.472  48.632  1.00 75.74           C  
ATOM   4481  CD2 LEU A 563     -14.905  83.533  46.732  1.00 77.74           C  
ATOM   4482  N   VAL A 564     -11.861  81.745  47.577  1.00 82.32           N  
ATOM   4483  CA  VAL A 564     -11.331  81.158  46.350  1.00 78.61           C  
ATOM   4484  C   VAL A 564     -10.798  79.755  46.609  1.00 73.49           C  
ATOM   4485  O   VAL A 564     -10.857  78.889  45.728  1.00 76.07           O  
ATOM   4486  CB  VAL A 564     -10.254  82.073  45.734  1.00 81.96           C  
ATOM   4487  CG1 VAL A 564     -10.831  83.450  45.447  1.00 86.54           C  
ATOM   4488  CG2 VAL A 564      -9.045  82.181  46.649  1.00 84.61           C  
ATOM   4489  N   GLU A 565     -10.283  79.498  47.814  1.00 71.55           N  
ATOM   4490  CA  GLU A 565      -9.822  78.155  48.144  1.00 72.14           C  
ATOM   4491  C   GLU A 565     -10.994  77.190  48.272  1.00 74.25           C  
ATOM   4492  O   GLU A 565     -10.926  76.054  47.788  1.00 69.71           O  
ATOM   4493  CB  GLU A 565      -9.001  78.183  49.434  1.00 74.46           C  
ATOM   4494  CG  GLU A 565      -8.407  76.840  49.819  1.00 86.38           C  
ATOM   4495  CD  GLU A 565      -7.370  76.354  48.826  1.00 97.29           C  
ATOM   4496  OE1 GLU A 565      -6.572  77.186  48.347  1.00 99.43           O  
ATOM   4497  OE2 GLU A 565      -7.359  75.143  48.521  1.00102.13           O  
ATOM   4498  N   THR A 566     -12.079  77.627  48.916  1.00 75.86           N  
ATOM   4499  CA  THR A 566     -13.260  76.779  49.040  1.00 75.67           C  
ATOM   4500  C   THR A 566     -13.938  76.577  47.691  1.00 73.22           C  
ATOM   4501  O   THR A 566     -14.374  75.465  47.370  1.00 75.22           O  
ATOM   4502  CB  THR A 566     -14.242  77.384  50.043  1.00 77.29           C  
ATOM   4503  OG1 THR A 566     -13.576  77.607  51.292  1.00 80.97           O  
ATOM   4504  CG2 THR A 566     -15.426  76.453  50.263  1.00 74.76           C  
ATOM   4505  N   TYR A 567     -14.034  77.641  46.889  1.00 71.54           N  
ATOM   4506  CA  TYR A 567     -14.671  77.526  45.581  1.00 77.39           C  
ATOM   4507  C   TYR A 567     -13.925  76.540  44.692  1.00 83.15           C  
ATOM   4508  O   TYR A 567     -14.543  75.799  43.920  1.00 82.51           O  
ATOM   4509  CB  TYR A 567     -14.755  78.899  44.915  1.00 83.63           C  
ATOM   4510  CG  TYR A 567     -15.512  78.906  43.604  1.00 92.43           C  
ATOM   4511  CD1 TYR A 567     -16.871  78.630  43.565  1.00 95.24           C  
ATOM   4512  CD2 TYR A 567     -14.870  79.202  42.409  1.00102.38           C  
ATOM   4513  CE1 TYR A 567     -17.569  78.639  42.372  1.00 99.22           C  
ATOM   4514  CE2 TYR A 567     -15.561  79.214  41.210  1.00104.99           C  
ATOM   4515  CZ  TYR A 567     -16.909  78.931  41.198  1.00103.42           C  
ATOM   4516  OH  TYR A 567     -17.603  78.940  40.010  1.00107.50           O  
ATOM   4517  N   SER A 568     -12.594  76.509  44.796  1.00 84.66           N  
ATOM   4518  CA  SER A 568     -11.818  75.537  44.033  1.00 78.85           C  
ATOM   4519  C   SER A 568     -12.076  74.115  44.511  1.00 79.28           C  
ATOM   4520  O   SER A 568     -12.035  73.176  43.708  1.00 82.27           O  
ATOM   4521  CB  SER A 568     -10.328  75.863  44.127  1.00 86.41           C  
ATOM   4522  OG  SER A 568      -9.877  75.806  45.468  1.00 90.49           O  
ATOM   4523  N   ARG A 569     -12.341  73.935  45.808  1.00 78.71           N  
ATOM   4524  CA  ARG A 569     -12.630  72.600  46.323  1.00 75.01           C  
ATOM   4525  C   ARG A 569     -14.014  72.130  45.893  1.00 80.02           C  
ATOM   4526  O   ARG A 569     -14.219  70.937  45.640  1.00 85.35           O  
ATOM   4527  CB  ARG A 569     -12.504  72.586  47.845  1.00 72.36           C  
ATOM   4528  CG  ARG A 569     -11.094  72.849  48.343  1.00 77.01           C  
ATOM   4529  CD  ARG A 569     -11.020  72.841  49.861  1.00 77.93           C  
ATOM   4530  NE  ARG A 569      -9.665  73.107  50.334  1.00 78.26           N  
ATOM   4531  CZ  ARG A 569      -9.316  73.172  51.614  1.00 72.97           C  
ATOM   4532  NH1 ARG A 569     -10.225  72.991  52.563  1.00 66.75           N  
ATOM   4533  NH2 ARG A 569      -8.057  73.420  51.948  1.00 70.10           N  
ATOM   4534  N   LEU A 570     -14.978  73.050  45.809  1.00 79.07           N  
ATOM   4535  CA  LEU A 570     -16.306  72.683  45.331  1.00 73.57           C  
ATOM   4536  C   LEU A 570     -16.295  72.351  43.844  1.00 72.00           C  
ATOM   4537  O   LEU A 570     -17.135  71.574  43.377  1.00 64.36           O  
ATOM   4538  CB  LEU A 570     -17.295  73.810  45.616  1.00 70.84           C  
ATOM   4539  CG  LEU A 570     -17.563  74.173  47.076  1.00 69.84           C  
ATOM   4540  CD1 LEU A 570     -18.268  75.515  47.153  1.00 69.61           C  
ATOM   4541  CD2 LEU A 570     -18.390  73.091  47.751  1.00 68.15           C  
ATOM   4542  N   LEU A 571     -15.354  72.922  43.090  1.00 75.97           N  
ATOM   4543  CA  LEU A 571     -15.192  72.605  41.675  1.00 77.63           C  
ATOM   4544  C   LEU A 571     -14.675  71.193  41.441  1.00 79.09           C  
ATOM   4545  O   LEU A 571     -14.539  70.784  40.282  1.00 75.44           O  
ATOM   4546  CB  LEU A 571     -14.250  73.618  41.020  1.00 76.85           C  
ATOM   4547  CG  LEU A 571     -14.804  75.034  40.858  1.00 82.24           C  
ATOM   4548  CD1 LEU A 571     -13.702  76.012  40.482  1.00 82.13           C  
ATOM   4549  CD2 LEU A 571     -15.908  75.048  39.820  1.00 82.82           C  
ATOM   4550  N   VAL A 572     -14.384  70.446  42.505  1.00 80.38           N  
ATOM   4551  CA  VAL A 572     -13.912  69.074  42.364  1.00 75.15           C  
ATOM   4552  C   VAL A 572     -15.066  68.132  42.046  1.00 80.78           C  
ATOM   4553  O   VAL A 572     -14.932  67.229  41.212  1.00 84.43           O  
ATOM   4554  CB  VAL A 572     -13.168  68.650  43.642  1.00 72.52           C  
ATOM   4555  CG1 VAL A 572     -12.874  67.167  43.615  1.00 76.95           C  
ATOM   4556  CG2 VAL A 572     -11.887  69.452  43.798  1.00 70.09           C  
ATOM   4557  N   TYR A 573     -16.213  68.329  42.693  1.00 79.47           N  
ATOM   4558  CA  TYR A 573     -17.348  67.421  42.553  1.00 78.47           C  
ATOM   4559  C   TYR A 573     -17.914  67.510  41.141  1.00 81.24           C  
ATOM   4560  O   TYR A 573     -18.497  68.529  40.758  1.00 85.21           O  
ATOM   4561  CB  TYR A 573     -18.412  67.754  43.594  1.00 75.49           C  
ATOM   4562  CG  TYR A 573     -17.888  67.727  45.012  1.00 75.24           C  
ATOM   4563  CD1 TYR A 573     -17.726  66.525  45.689  1.00 77.09           C  
ATOM   4564  CD2 TYR A 573     -17.548  68.900  45.671  1.00 74.58           C  
ATOM   4565  CE1 TYR A 573     -17.242  66.493  46.982  1.00 77.39           C  
ATOM   4566  CE2 TYR A 573     -17.063  68.878  46.965  1.00 77.63           C  
ATOM   4567  CZ  TYR A 573     -16.913  67.671  47.615  1.00 78.81           C  
ATOM   4568  OH  TYR A 573     -16.431  67.641  48.903  1.00 85.60           O  
ATOM   4569  N   MET A 574     -17.747  66.437  40.365  1.00 83.60           N  
ATOM   4570  CA  MET A 574     -18.240  66.400  38.995  1.00 90.04           C  
ATOM   4571  C   MET A 574     -19.738  66.139  38.907  1.00 92.23           C  
ATOM   4572  O   MET A 574     -20.308  66.274  37.819  1.00 92.52           O  
ATOM   4573  CB  MET A 574     -17.479  65.341  38.194  1.00 96.10           C  
ATOM   4574  CG  MET A 574     -16.003  65.658  38.033  1.00105.76           C  
ATOM   4575  SD  MET A 574     -15.738  67.222  37.174  1.00113.18           S  
ATOM   4576  CE  MET A 574     -14.308  67.850  38.048  1.00109.83           C  
ATOM   4577  N   GLU A 575     -20.386  65.767  40.010  1.00 95.11           N  
ATOM   4578  CA  GLU A 575     -21.840  65.695  40.028  1.00 92.15           C  
ATOM   4579  C   GLU A 575     -22.487  67.069  40.128  1.00 95.30           C  
ATOM   4580  O   GLU A 575     -23.714  67.170  40.027  1.00 93.26           O  
ATOM   4581  CB  GLU A 575     -22.317  64.807  41.181  1.00 88.81           C  
ATOM   4582  CG  GLU A 575     -21.873  65.263  42.562  1.00 91.21           C  
ATOM   4583  CD  GLU A 575     -20.547  64.662  42.982  1.00 96.21           C  
ATOM   4584  OE1 GLU A 575     -19.716  64.371  42.097  1.00101.56           O  
ATOM   4585  OE2 GLU A 575     -20.338  64.472  44.199  1.00 97.83           O  
ATOM   4586  N   ILE A 576     -21.693  68.121  40.327  1.00100.35           N  
ATOM   4587  CA  ILE A 576     -22.173  69.497  40.305  1.00100.42           C  
ATOM   4588  C   ILE A 576     -21.519  70.191  39.118  1.00106.98           C  
ATOM   4589  O   ILE A 576     -21.205  71.386  39.170  1.00113.60           O  
ATOM   4590  CB  ILE A 576     -21.861  70.223  41.627  1.00 97.49           C  
ATOM   4591  CG1 ILE A 576     -21.987  69.255  42.804  1.00100.94           C  
ATOM   4592  CG2 ILE A 576     -22.800  71.403  41.829  1.00 97.95           C  
ATOM   4593  CD1 ILE A 576     -21.592  69.855  44.133  1.00102.64           C  
ATOM   4594  N   GLU A 577     -21.303  69.435  38.039  1.00110.90           N  
ATOM   4595  CA  GLU A 577     -20.597  69.962  36.876  1.00114.78           C  
ATOM   4596  C   GLU A 577     -21.394  71.054  36.174  1.00120.07           C  
ATOM   4597  O   GLU A 577     -20.806  71.927  35.524  1.00121.17           O  
ATOM   4598  CB  GLU A 577     -20.285  68.820  35.908  1.00110.95           C  
ATOM   4599  CG  GLU A 577     -19.452  69.205  34.701  1.00108.17           C  
ATOM   4600  CD  GLU A 577     -19.145  68.014  33.816  1.00108.39           C  
ATOM   4601  OE1 GLU A 577     -19.275  66.868  34.294  1.00109.59           O  
ATOM   4602  OE2 GLU A 577     -18.779  68.221  32.641  1.00108.37           O  
ATOM   4603  N   SER A 578     -22.722  71.027  36.294  1.00120.36           N  
ATOM   4604  CA  SER A 578     -23.557  72.011  35.613  1.00120.94           C  
ATOM   4605  C   SER A 578     -23.295  73.416  36.143  1.00116.96           C  
ATOM   4606  O   SER A 578     -22.940  74.326  35.385  1.00120.95           O  
ATOM   4607  CB  SER A 578     -25.032  71.636  35.772  1.00127.32           C  
ATOM   4608  OG  SER A 578     -25.877  72.628  35.217  1.00131.89           O  
ATOM   4609  N   LEU A 579     -23.465  73.611  37.451  1.00109.29           N  
ATOM   4610  CA  LEU A 579     -23.279  74.927  38.049  1.00102.24           C  
ATOM   4611  C   LEU A 579     -21.824  75.228  38.380  1.00 97.17           C  
ATOM   4612  O   LEU A 579     -21.461  76.403  38.495  1.00100.78           O  
ATOM   4613  CB  LEU A 579     -24.123  75.054  39.319  1.00101.69           C  
ATOM   4614  CG  LEU A 579     -25.642  75.048  39.142  1.00103.71           C  
ATOM   4615  CD1 LEU A 579     -26.339  75.055  40.493  1.00106.68           C  
ATOM   4616  CD2 LEU A 579     -26.084  76.235  38.302  1.00105.25           C  
ATOM   4617  N   GLY A 580     -20.989  74.206  38.533  1.00 93.41           N  
ATOM   4618  CA  GLY A 580     -19.618  74.420  38.949  1.00 94.19           C  
ATOM   4619  C   GLY A 580     -18.641  74.645  37.814  1.00 96.27           C  
ATOM   4620  O   GLY A 580     -18.203  75.775  37.579  1.00101.08           O  
ATOM   4621  N   ILE A 581     -18.295  73.575  37.101  1.00 95.56           N  
ATOM   4622  CA  ILE A 581     -17.213  73.647  36.123  1.00 92.32           C  
ATOM   4623  C   ILE A 581     -17.695  74.267  34.817  1.00 93.12           C  
ATOM   4624  O   ILE A 581     -17.007  75.110  34.229  1.00 88.77           O  
ATOM   4625  CB  ILE A 581     -16.606  72.249  35.902  1.00 94.33           C  
ATOM   4626  CG1 ILE A 581     -16.062  71.680  37.216  1.00 99.12           C  
ATOM   4627  CG2 ILE A 581     -15.502  72.306  34.861  1.00 92.27           C  
ATOM   4628  CD1 ILE A 581     -17.050  70.816  37.987  1.00 97.88           C  
ATOM   4629  N   LYS A 582     -18.873  73.861  34.337  1.00 98.62           N  
ATOM   4630  CA  LYS A 582     -19.394  74.424  33.095  1.00102.04           C  
ATOM   4631  C   LYS A 582     -19.729  75.902  33.255  1.00 94.50           C  
ATOM   4632  O   LYS A 582     -19.524  76.695  32.329  1.00 90.98           O  
ATOM   4633  CB  LYS A 582     -20.623  73.637  32.638  1.00112.07           C  
ATOM   4634  CG  LYS A 582     -21.300  74.193  31.393  1.00120.38           C  
ATOM   4635  CD  LYS A 582     -20.365  74.178  30.195  1.00128.95           C  
ATOM   4636  CE  LYS A 582     -21.060  74.710  28.952  1.00130.74           C  
ATOM   4637  NZ  LYS A 582     -20.166  74.699  27.763  1.00126.39           N  
ATOM   4638  N   GLY A 583     -20.237  76.295  34.426  1.00 90.80           N  
ATOM   4639  CA  GLY A 583     -20.556  77.693  34.655  1.00 93.87           C  
ATOM   4640  C   GLY A 583     -19.347  78.562  34.919  1.00 94.57           C  
ATOM   4641  O   GLY A 583     -19.379  79.766  34.650  1.00 97.58           O  
ATOM   4642  N   PHE A 584     -18.268  77.976  35.446  1.00 92.38           N  
ATOM   4643  CA  PHE A 584     -17.067  78.755  35.725  1.00 90.81           C  
ATOM   4644  C   PHE A 584     -16.408  79.258  34.447  1.00 92.85           C  
ATOM   4645  O   PHE A 584     -15.805  80.337  34.447  1.00 97.23           O  
ATOM   4646  CB  PHE A 584     -16.074  77.919  36.534  1.00 88.36           C  
ATOM   4647  CG  PHE A 584     -14.754  78.599  36.766  1.00 89.18           C  
ATOM   4648  CD1 PHE A 584     -14.622  79.565  37.748  1.00 91.26           C  
ATOM   4649  CD2 PHE A 584     -13.645  78.269  36.004  1.00 89.53           C  
ATOM   4650  CE1 PHE A 584     -13.412  80.193  37.963  1.00 92.41           C  
ATOM   4651  CE2 PHE A 584     -12.431  78.893  36.216  1.00 92.61           C  
ATOM   4652  CZ  PHE A 584     -12.314  79.856  37.197  1.00 94.64           C  
ATOM   4653  N   ILE A 585     -16.518  78.503  33.357  1.00 89.99           N  
ATOM   4654  CA  ILE A 585     -15.817  78.823  32.119  1.00 87.34           C  
ATOM   4655  C   ILE A 585     -16.763  79.520  31.149  1.00 88.78           C  
ATOM   4656  O   ILE A 585     -16.341  80.366  30.352  1.00 90.40           O  
ATOM   4657  CB  ILE A 585     -15.209  77.552  31.494  1.00 83.45           C  
ATOM   4658  CG1 ILE A 585     -14.303  76.849  32.508  1.00 80.08           C  
ATOM   4659  CG2 ILE A 585     -14.430  77.886  30.230  1.00 79.34           C  
ATOM   4660  CD1 ILE A 585     -13.726  75.543  32.015  1.00 77.64           C  
ATOM   4661  N   SER A 586     -18.052  79.183  31.217  1.00 86.96           N  
ATOM   4662  CA  SER A 586     -19.032  79.726  30.285  1.00 90.41           C  
ATOM   4663  C   SER A 586     -19.818  80.908  30.838  1.00 90.08           C  
ATOM   4664  O   SER A 586     -20.316  81.719  30.050  1.00 89.65           O  
ATOM   4665  CB  SER A 586     -20.020  78.634  29.854  1.00 98.68           C  
ATOM   4666  OG  SER A 586     -19.340  77.523  29.296  1.00105.61           O  
ATOM   4667  N   GLN A 587     -19.943  81.028  32.160  1.00 90.39           N  
ATOM   4668  CA  GLN A 587     -20.743  82.088  32.764  1.00 89.67           C  
ATOM   4669  C   GLN A 587     -19.902  83.026  33.620  1.00 84.73           C  
ATOM   4670  O   GLN A 587     -19.859  84.229  33.342  1.00 81.39           O  
ATOM   4671  CB  GLN A 587     -21.879  81.476  33.595  1.00 94.90           C  
ATOM   4672  CG  GLN A 587     -22.812  80.581  32.801  1.00102.20           C  
ATOM   4673  CD  GLN A 587     -23.707  79.744  33.692  1.00107.08           C  
ATOM   4674  OE1 GLN A 587     -23.629  79.822  34.918  1.00110.65           O  
ATOM   4675  NE2 GLN A 587     -24.560  78.932  33.078  1.00105.94           N  
ATOM   4676  N   LEU A 588     -19.231  82.512  34.654  1.00 85.67           N  
ATOM   4677  CA  LEU A 588     -18.488  83.381  35.562  1.00 84.91           C  
ATOM   4678  C   LEU A 588     -17.303  84.039  34.866  1.00 86.21           C  
ATOM   4679  O   LEU A 588     -17.056  85.236  35.051  1.00 85.18           O  
ATOM   4680  CB  LEU A 588     -18.020  82.586  36.782  1.00 77.68           C  
ATOM   4681  CG  LEU A 588     -17.242  83.366  37.844  1.00 72.81           C  
ATOM   4682  CD1 LEU A 588     -18.096  84.479  38.428  1.00 70.04           C  
ATOM   4683  CD2 LEU A 588     -16.744  82.438  38.941  1.00 72.02           C  
ATOM   4684  N   LEU A 589     -16.558  83.276  34.065  1.00 87.27           N  
ATOM   4685  CA  LEU A 589     -15.405  83.843  33.368  1.00 86.89           C  
ATOM   4686  C   LEU A 589     -15.793  84.941  32.385  1.00 86.42           C  
ATOM   4687  O   LEU A 589     -15.158  86.010  32.411  1.00 86.77           O  
ATOM   4688  CB  LEU A 589     -14.616  82.723  32.681  1.00 87.77           C  
ATOM   4689  CG  LEU A 589     -13.392  83.147  31.871  1.00 94.41           C  
ATOM   4690  CD1 LEU A 589     -12.228  83.478  32.790  1.00 91.39           C  
ATOM   4691  CD2 LEU A 589     -13.011  82.064  30.876  1.00 96.19           C  
ATOM   4692  N   PRO A 590     -16.790  84.768  31.506  1.00 88.11           N  
ATOM   4693  CA  PRO A 590     -17.166  85.896  30.636  1.00 87.83           C  
ATOM   4694  C   PRO A 590     -17.781  87.059  31.394  1.00 85.43           C  
ATOM   4695  O   PRO A 590     -17.545  88.217  31.029  1.00 85.93           O  
ATOM   4696  CB  PRO A 590     -18.162  85.263  29.651  1.00 87.72           C  
ATOM   4697  CG  PRO A 590     -17.866  83.806  29.692  1.00 87.18           C  
ATOM   4698  CD  PRO A 590     -17.501  83.537  31.116  1.00 88.90           C  
ATOM   4699  N   THR A 591     -18.563  86.788  32.443  1.00 78.78           N  
ATOM   4700  CA  THR A 591     -19.172  87.870  33.211  1.00 80.46           C  
ATOM   4701  C   THR A 591     -18.109  88.738  33.876  1.00 79.83           C  
ATOM   4702  O   THR A 591     -18.173  89.971  33.820  1.00 85.70           O  
ATOM   4703  CB  THR A 591     -20.131  87.301  34.259  1.00 84.50           C  
ATOM   4704  OG1 THR A 591     -21.152  86.531  33.612  1.00 84.76           O  
ATOM   4705  CG2 THR A 591     -20.776  88.428  35.057  1.00 80.80           C  
ATOM   4706  N   VAL A 592     -17.122  88.106  34.515  1.00 84.21           N  
ATOM   4707  CA  VAL A 592     -16.023  88.859  35.115  1.00 87.86           C  
ATOM   4708  C   VAL A 592     -15.243  89.608  34.042  1.00 89.44           C  
ATOM   4709  O   VAL A 592     -14.838  90.761  34.238  1.00 89.42           O  
ATOM   4710  CB  VAL A 592     -15.114  87.917  35.927  1.00 92.13           C  
ATOM   4711  CG1 VAL A 592     -13.828  88.622  36.324  1.00 95.05           C  
ATOM   4712  CG2 VAL A 592     -15.846  87.410  37.159  1.00 94.29           C  
ATOM   4713  N   PHE A 593     -15.031  88.973  32.887  1.00 88.91           N  
ATOM   4714  CA  PHE A 593     -14.281  89.620  31.816  1.00 98.83           C  
ATOM   4715  C   PHE A 593     -15.055  90.791  31.220  1.00103.68           C  
ATOM   4716  O   PHE A 593     -14.459  91.808  30.846  1.00102.68           O  
ATOM   4717  CB  PHE A 593     -13.929  88.603  30.730  1.00104.06           C  
ATOM   4718  CG  PHE A 593     -13.416  89.227  29.465  1.00109.84           C  
ATOM   4719  CD1 PHE A 593     -12.215  89.914  29.455  1.00113.34           C  
ATOM   4720  CD2 PHE A 593     -14.136  89.127  28.286  1.00111.51           C  
ATOM   4721  CE1 PHE A 593     -11.742  90.492  28.293  1.00115.11           C  
ATOM   4722  CE2 PHE A 593     -13.667  89.702  27.120  1.00114.22           C  
ATOM   4723  CZ  PHE A 593     -12.468  90.385  27.124  1.00115.36           C  
ATOM   4724  N   LYS A 594     -16.380  90.668  31.119  1.00111.35           N  
ATOM   4725  CA  LYS A 594     -17.182  91.749  30.557  1.00112.36           C  
ATOM   4726  C   LYS A 594     -17.310  92.933  31.507  1.00111.19           C  
ATOM   4727  O   LYS A 594     -17.656  94.032  31.062  1.00113.27           O  
ATOM   4728  CB  LYS A 594     -18.570  91.233  30.172  1.00111.46           C  
ATOM   4729  CG  LYS A 594     -18.575  90.327  28.948  1.00111.71           C  
ATOM   4730  CD  LYS A 594     -19.921  89.644  28.766  1.00112.33           C  
ATOM   4731  CE  LYS A 594     -19.872  88.628  27.634  1.00111.07           C  
ATOM   4732  NZ  LYS A 594     -21.149  87.874  27.501  1.00106.82           N  
ATOM   4733  N   SER A 595     -17.036  92.739  32.795  1.00107.51           N  
ATOM   4734  CA  SER A 595     -17.131  93.807  33.780  1.00103.11           C  
ATOM   4735  C   SER A 595     -15.810  94.529  34.008  1.00 91.09           C  
ATOM   4736  O   SER A 595     -15.772  95.474  34.805  1.00 81.98           O  
ATOM   4737  CB  SER A 595     -17.647  93.251  35.112  1.00101.32           C  
ATOM   4738  OG  SER A 595     -16.748  92.296  35.649  1.00103.06           O  
ATOM   4739  N   HIS A 596     -14.735  94.109  33.337  1.00 95.06           N  
ATOM   4740  CA  HIS A 596     -13.416  94.733  33.474  1.00101.29           C  
ATOM   4741  C   HIS A 596     -12.922  94.678  34.918  1.00102.11           C  
ATOM   4742  O   HIS A 596     -12.381  95.651  35.447  1.00105.62           O  
ATOM   4743  CB  HIS A 596     -13.425  96.176  32.959  1.00108.68           C  
ATOM   4744  CG  HIS A 596     -13.609  96.293  31.478  1.00115.66           C  
ATOM   4745  ND1 HIS A 596     -14.530  95.544  30.778  1.00118.17           N  
ATOM   4746  CD2 HIS A 596     -12.992  97.079  30.564  1.00118.00           C  
ATOM   4747  CE1 HIS A 596     -14.470  95.860  29.497  1.00117.72           C  
ATOM   4748  NE2 HIS A 596     -13.545  96.790  29.340  1.00117.96           N  
ATOM   4749  N   ALA A 597     -13.109  93.525  35.564  1.00 98.66           N  
ATOM   4750  CA  ALA A 597     -12.697  93.388  36.958  1.00 99.98           C  
ATOM   4751  C   ALA A 597     -11.182  93.283  37.083  1.00110.33           C  
ATOM   4752  O   ALA A 597     -10.589  93.875  37.993  1.00119.34           O  
ATOM   4753  CB  ALA A 597     -13.375  92.172  37.588  1.00 95.52           C  
ATOM   4754  N   TRP A 598     -10.545  92.528  36.185  1.00105.81           N  
ATOM   4755  CA  TRP A 598      -9.097  92.324  36.167  1.00 94.04           C  
ATOM   4756  C   TRP A 598      -8.590  91.694  37.459  1.00 88.96           C  
ATOM   4757  O   TRP A 598      -7.978  90.621  37.427  1.00 92.31           O  
ATOM   4758  CB  TRP A 598      -8.360  93.640  35.899  1.00 93.04           C  
ATOM   4759  CG  TRP A 598      -8.922  94.450  34.763  1.00 93.24           C  
ATOM   4760  CD1 TRP A 598      -9.138  95.796  34.753  1.00 92.37           C  
ATOM   4761  CD2 TRP A 598      -9.345  93.967  33.476  1.00 95.34           C  
ATOM   4762  NE1 TRP A 598      -9.662  96.184  33.544  1.00 97.47           N  
ATOM   4763  CE2 TRP A 598      -9.800  95.081  32.744  1.00 97.90           C  
ATOM   4764  CE3 TRP A 598      -9.379  92.704  32.873  1.00 93.21           C  
ATOM   4765  CZ2 TRP A 598     -10.286  94.971  31.442  1.00100.73           C  
ATOM   4766  CZ3 TRP A 598      -9.863  92.598  31.582  1.00 94.86           C  
ATOM   4767  CH2 TRP A 598     -10.309  93.724  30.881  1.00 98.94           C  
ATOM   4768  N   GLY A 599      -8.819  92.358  38.593  1.00 84.43           N  
ATOM   4769  CA  GLY A 599      -8.424  91.777  39.867  1.00 85.24           C  
ATOM   4770  C   GLY A 599      -9.072  90.428  40.109  1.00 85.31           C  
ATOM   4771  O   GLY A 599      -8.390  89.437  40.377  1.00 83.37           O  
ATOM   4772  N   ILE A 600     -10.402  90.371  40.000  1.00 80.86           N  
ATOM   4773  CA  ILE A 600     -11.119  89.115  40.191  1.00 75.49           C  
ATOM   4774  C   ILE A 600     -10.755  88.116  39.099  1.00 78.23           C  
ATOM   4775  O   ILE A 600     -10.590  86.919  39.364  1.00 81.77           O  
ATOM   4776  CB  ILE A 600     -12.635  89.378  40.246  1.00 68.11           C  
ATOM   4777  CG1 ILE A 600     -13.004  90.053  41.569  1.00 70.03           C  
ATOM   4778  CG2 ILE A 600     -13.421  88.088  40.052  1.00 64.55           C  
ATOM   4779  CD1 ILE A 600     -14.452  90.466  41.663  1.00 69.43           C  
ATOM   4780  N   LEU A 601     -10.623  88.589  37.857  1.00 76.83           N  
ATOM   4781  CA  LEU A 601     -10.210  87.705  36.771  1.00 73.62           C  
ATOM   4782  C   LEU A 601      -8.840  87.099  37.047  1.00 74.94           C  
ATOM   4783  O   LEU A 601      -8.587  85.936  36.712  1.00 74.09           O  
ATOM   4784  CB  LEU A 601     -10.203  88.467  35.445  1.00 70.68           C  
ATOM   4785  CG  LEU A 601      -9.711  87.691  34.221  1.00 67.29           C  
ATOM   4786  CD1 LEU A 601     -10.582  86.474  33.981  1.00 69.66           C  
ATOM   4787  CD2 LEU A 601      -9.680  88.579  32.987  1.00 71.72           C  
ATOM   4788  N   HIS A 602      -7.944  87.872  37.665  1.00 74.72           N  
ATOM   4789  CA  HIS A 602      -6.633  87.345  38.025  1.00 71.69           C  
ATOM   4790  C   HIS A 602      -6.739  86.254  39.083  1.00 75.89           C  
ATOM   4791  O   HIS A 602      -5.902  85.345  39.118  1.00 81.69           O  
ATOM   4792  CB  HIS A 602      -5.735  88.480  38.515  1.00 69.88           C  
ATOM   4793  CG  HIS A 602      -4.295  88.096  38.653  1.00 72.08           C  
ATOM   4794  ND1 HIS A 602      -3.737  87.715  39.854  1.00 73.78           N  
ATOM   4795  CD2 HIS A 602      -3.297  88.042  37.740  1.00 70.10           C  
ATOM   4796  CE1 HIS A 602      -2.458  87.439  39.675  1.00 70.39           C  
ATOM   4797  NE2 HIS A 602      -2.165  87.629  38.401  1.00 69.00           N  
ATOM   4798  N   THR A 603      -7.756  86.323  39.946  1.00 73.64           N  
ATOM   4799  CA  THR A 603      -7.948  85.278  40.947  1.00 74.57           C  
ATOM   4800  C   THR A 603      -8.470  83.997  40.313  1.00 71.85           C  
ATOM   4801  O   THR A 603      -8.074  82.895  40.711  1.00 74.18           O  
ATOM   4802  CB  THR A 603      -8.913  85.750  42.035  1.00 77.48           C  
ATOM   4803  OG1 THR A 603     -10.257  85.690  41.541  1.00 86.84           O  
ATOM   4804  CG2 THR A 603      -8.605  87.172  42.440  1.00 73.37           C  
ATOM   4805  N   LEU A 604      -9.363  84.121  39.329  1.00 75.60           N  
ATOM   4806  CA  LEU A 604      -9.964  82.941  38.716  1.00 77.42           C  
ATOM   4807  C   LEU A 604      -8.948  82.167  37.886  1.00 77.07           C  
ATOM   4808  O   LEU A 604      -8.951  80.931  37.889  1.00 74.19           O  
ATOM   4809  CB  LEU A 604     -11.161  83.349  37.858  1.00 77.42           C  
ATOM   4810  CG  LEU A 604     -12.264  84.145  38.561  1.00 75.76           C  
ATOM   4811  CD1 LEU A 604     -13.394  84.464  37.596  1.00 81.05           C  
ATOM   4812  CD2 LEU A 604     -12.789  83.394  39.776  1.00 68.09           C  
ATOM   4813  N   LEU A 605      -8.073  82.875  37.168  1.00 81.92           N  
ATOM   4814  CA  LEU A 605      -7.052  82.191  36.381  1.00 74.55           C  
ATOM   4815  C   LEU A 605      -5.973  81.597  37.277  1.00 77.16           C  
ATOM   4816  O   LEU A 605      -5.465  80.503  37.004  1.00 80.93           O  
ATOM   4817  CB  LEU A 605      -6.438  83.152  35.364  1.00 68.74           C  
ATOM   4818  CG  LEU A 605      -7.409  83.772  34.357  1.00 73.63           C  
ATOM   4819  CD1 LEU A 605      -6.660  84.614  33.337  1.00 74.42           C  
ATOM   4820  CD2 LEU A 605      -8.237  82.696  33.669  1.00 73.42           C  
ATOM   4821  N   GLU A 606      -5.605  82.306  38.347  1.00 74.81           N  
ATOM   4822  CA  GLU A 606      -4.641  81.757  39.295  1.00 73.97           C  
ATOM   4823  C   GLU A 606      -5.215  80.546  40.017  1.00 77.90           C  
ATOM   4824  O   GLU A 606      -4.511  79.554  40.238  1.00 73.29           O  
ATOM   4825  CB  GLU A 606      -4.217  82.832  40.295  1.00 72.21           C  
ATOM   4826  CG  GLU A 606      -3.079  82.413  41.210  1.00 78.55           C  
ATOM   4827  CD  GLU A 606      -2.675  83.507  42.179  1.00 81.64           C  
ATOM   4828  OE1 GLU A 606      -3.488  84.425  42.416  1.00 81.71           O  
ATOM   4829  OE2 GLU A 606      -1.541  83.449  42.700  1.00 81.60           O  
ATOM   4830  N   MET A 607      -6.496  80.611  40.390  1.00 78.76           N  
ATOM   4831  CA  MET A 607      -7.157  79.455  40.984  1.00 75.50           C  
ATOM   4832  C   MET A 607      -7.143  78.268  40.030  1.00 70.44           C  
ATOM   4833  O   MET A 607      -6.953  77.122  40.453  1.00 67.34           O  
ATOM   4834  CB  MET A 607      -8.591  79.817  41.372  1.00 85.37           C  
ATOM   4835  CG  MET A 607      -9.338  78.725  42.113  1.00 96.44           C  
ATOM   4836  SD  MET A 607     -11.024  79.218  42.518  1.00106.29           S  
ATOM   4837  CE  MET A 607     -11.686  79.502  40.881  1.00103.04           C  
ATOM   4838  N   PHE A 608      -7.336  78.524  38.734  1.00 70.51           N  
ATOM   4839  CA  PHE A 608      -7.317  77.439  37.761  1.00 78.60           C  
ATOM   4840  C   PHE A 608      -5.935  76.806  37.671  1.00 82.86           C  
ATOM   4841  O   PHE A 608      -5.808  75.576  37.625  1.00 84.86           O  
ATOM   4842  CB  PHE A 608      -7.759  77.956  36.391  1.00 87.54           C  
ATOM   4843  CG  PHE A 608      -8.251  76.880  35.460  1.00 98.83           C  
ATOM   4844  CD1 PHE A 608      -7.378  75.941  34.930  1.00 99.49           C  
ATOM   4845  CD2 PHE A 608      -9.588  76.818  35.104  1.00105.72           C  
ATOM   4846  CE1 PHE A 608      -7.832  74.954  34.075  1.00104.23           C  
ATOM   4847  CE2 PHE A 608     -10.049  75.836  34.245  1.00107.85           C  
ATOM   4848  CZ  PHE A 608      -9.169  74.903  33.729  1.00107.97           C  
ATOM   4849  N   SER A 609      -4.886  77.630  37.657  1.00 84.09           N  
ATOM   4850  CA  SER A 609      -3.541  77.113  37.430  1.00 80.57           C  
ATOM   4851  C   SER A 609      -3.048  76.280  38.607  1.00 71.82           C  
ATOM   4852  O   SER A 609      -2.350  75.278  38.412  1.00 76.09           O  
ATOM   4853  CB  SER A 609      -2.578  78.267  37.152  1.00 86.70           C  
ATOM   4854  OG  SER A 609      -2.861  78.880  35.906  1.00 93.17           O  
ATOM   4855  N   TYR A 610      -3.403  76.664  39.831  1.00 66.38           N  
ATOM   4856  CA  TYR A 610      -2.807  76.076  41.022  1.00 63.91           C  
ATOM   4857  C   TYR A 610      -3.776  75.256  41.863  1.00 62.65           C  
ATOM   4858  O   TYR A 610      -3.355  74.682  42.873  1.00 62.55           O  
ATOM   4859  CB  TYR A 610      -2.187  77.176  41.893  1.00 67.99           C  
ATOM   4860  CG  TYR A 610      -1.088  77.957  41.207  1.00 80.23           C  
ATOM   4861  CD1 TYR A 610      -1.373  79.113  40.490  1.00 85.16           C  
ATOM   4862  CD2 TYR A 610       0.234  77.540  41.278  1.00 80.34           C  
ATOM   4863  CE1 TYR A 610      -0.371  79.830  39.861  1.00 84.12           C  
ATOM   4864  CE2 TYR A 610       1.243  78.250  40.653  1.00 78.24           C  
ATOM   4865  CZ  TYR A 610       0.935  79.393  39.947  1.00 81.19           C  
ATOM   4866  OH  TYR A 610       1.937  80.102  39.324  1.00 85.34           O  
ATOM   4867  N   ARG A 611      -5.055  75.177  41.487  1.00 66.67           N  
ATOM   4868  CA  ARG A 611      -6.030  74.497  42.329  1.00 73.41           C  
ATOM   4869  C   ARG A 611      -6.981  73.570  41.582  1.00 76.49           C  
ATOM   4870  O   ARG A 611      -7.877  73.005  42.217  1.00 84.79           O  
ATOM   4871  CB  ARG A 611      -6.853  75.526  43.125  1.00 77.25           C  
ATOM   4872  CG  ARG A 611      -6.077  76.234  44.229  1.00 75.75           C  
ATOM   4873  CD  ARG A 611      -5.572  75.236  45.257  1.00 73.35           C  
ATOM   4874  NE  ARG A 611      -4.977  75.877  46.427  1.00 75.88           N  
ATOM   4875  CZ  ARG A 611      -3.671  76.054  46.600  1.00 88.75           C  
ATOM   4876  NH1 ARG A 611      -2.814  75.639  45.677  1.00 92.35           N  
ATOM   4877  NH2 ARG A 611      -3.220  76.642  47.700  1.00 94.81           N  
ATOM   4878  N   MET A 612      -6.827  73.391  40.275  1.00 79.70           N  
ATOM   4879  CA  MET A 612      -7.657  72.465  39.519  1.00 88.25           C  
ATOM   4880  C   MET A 612      -6.936  71.133  39.338  1.00 97.77           C  
ATOM   4881  O   MET A 612      -5.729  71.011  39.557  1.00105.39           O  
ATOM   4882  CB  MET A 612      -8.034  73.058  38.158  1.00 91.65           C  
ATOM   4883  CG  MET A 612      -8.876  74.326  38.224  1.00 93.31           C  
ATOM   4884  SD  MET A 612     -10.496  74.120  38.990  1.00 95.46           S  
ATOM   4885  CE  MET A 612     -10.194  74.777  40.629  1.00 97.42           C  
ATOM   4886  N   HIS A 613      -7.702  70.120  38.934  1.00 98.12           N  
ATOM   4887  CA  HIS A 613      -7.143  68.791  38.715  1.00 98.66           C  
ATOM   4888  C   HIS A 613      -7.801  68.104  37.525  1.00 93.32           C  
ATOM   4889  O   HIS A 613      -7.349  68.260  36.386  1.00 94.90           O  
ATOM   4890  CB  HIS A 613      -7.287  67.935  39.975  1.00104.83           C  
ATOM   4891  CG  HIS A 613      -6.378  68.348  41.091  1.00109.06           C  
ATOM   4892  ND1 HIS A 613      -5.124  67.803  41.269  1.00110.60           N  
ATOM   4893  CD2 HIS A 613      -6.536  69.259  42.079  1.00109.90           C  
ATOM   4894  CE1 HIS A 613      -4.551  68.358  42.322  1.00111.06           C  
ATOM   4895  NE2 HIS A 613      -5.387  69.245  42.832  1.00110.78           N  
ATOM   4896  N   HIS A 614      -8.868  67.342  37.774  1.00 85.80           N  
ATOM   4897  CA  HIS A 614      -9.519  66.557  36.725  1.00 81.41           C  
ATOM   4898  C   HIS A 614     -10.542  67.429  36.004  1.00 87.05           C  
ATOM   4899  O   HIS A 614     -11.746  67.384  36.261  1.00 98.13           O  
ATOM   4900  CB  HIS A 614     -10.159  65.303  37.307  1.00 75.55           C  
ATOM   4901  CG  HIS A 614      -9.170  64.259  37.720  1.00 73.28           C  
ATOM   4902  ND1 HIS A 614      -8.336  63.629  36.822  1.00 73.39           N  
ATOM   4903  CD2 HIS A 614      -8.883  63.732  38.934  1.00 73.56           C  
ATOM   4904  CE1 HIS A 614      -7.575  62.761  37.465  1.00 75.92           C  
ATOM   4905  NE2 HIS A 614      -7.888  62.804  38.748  1.00 77.37           N  
ATOM   4906  N   ILE A 615     -10.041  68.237  35.075  1.00 81.62           N  
ATOM   4907  CA  ILE A 615     -10.877  69.039  34.191  1.00 84.04           C  
ATOM   4908  C   ILE A 615     -10.926  68.345  32.839  1.00 81.91           C  
ATOM   4909  O   ILE A 615      -9.894  67.895  32.328  1.00 85.03           O  
ATOM   4910  CB  ILE A 615     -10.340  70.475  34.061  1.00 87.87           C  
ATOM   4911  CG1 ILE A 615     -10.173  71.109  35.443  1.00 85.56           C  
ATOM   4912  CG2 ILE A 615     -11.272  71.320  33.208  1.00 87.95           C  
ATOM   4913  CD1 ILE A 615     -11.460  71.195  36.232  1.00 85.47           C  
ATOM   4914  N   GLN A 616     -12.122  68.246  32.264  1.00 85.31           N  
ATOM   4915  CA  GLN A 616     -12.279  67.561  30.993  1.00 87.44           C  
ATOM   4916  C   GLN A 616     -11.546  68.317  29.884  1.00 86.50           C  
ATOM   4917  O   GLN A 616     -11.377  69.537  29.961  1.00 84.10           O  
ATOM   4918  CB  GLN A 616     -13.758  67.414  30.647  1.00 94.97           C  
ATOM   4919  CG  GLN A 616     -14.544  66.625  31.681  1.00100.08           C  
ATOM   4920  CD  GLN A 616     -15.986  66.403  31.276  1.00108.45           C  
ATOM   4921  OE1 GLN A 616     -16.286  66.172  30.105  1.00114.49           O  
ATOM   4922  NE2 GLN A 616     -16.889  66.477  32.245  1.00109.06           N  
ATOM   4923  N   PRO A 617     -11.088  67.608  28.846  1.00 88.24           N  
ATOM   4924  CA  PRO A 617     -10.271  68.272  27.813  1.00 85.57           C  
ATOM   4925  C   PRO A 617     -10.985  69.409  27.102  1.00 82.86           C  
ATOM   4926  O   PRO A 617     -10.369  70.450  26.842  1.00 81.29           O  
ATOM   4927  CB  PRO A 617      -9.930  67.125  26.852  1.00 83.14           C  
ATOM   4928  CG  PRO A 617     -10.061  65.889  27.668  1.00 83.57           C  
ATOM   4929  CD  PRO A 617     -11.176  66.154  28.630  1.00 87.60           C  
ATOM   4930  N   HIS A 618     -12.270  69.243  26.779  1.00 80.19           N  
ATOM   4931  CA  HIS A 618     -12.993  70.299  26.078  1.00 82.40           C  
ATOM   4932  C   HIS A 618     -13.143  71.547  26.939  1.00 81.56           C  
ATOM   4933  O   HIS A 618     -13.214  72.660  26.405  1.00 78.62           O  
ATOM   4934  CB  HIS A 618     -14.364  69.794  25.632  1.00 85.30           C  
ATOM   4935  CG  HIS A 618     -15.270  69.432  26.766  1.00 90.94           C  
ATOM   4936  ND1 HIS A 618     -16.198  70.309  27.285  1.00 93.74           N  
ATOM   4937  CD2 HIS A 618     -15.382  68.293  27.488  1.00 91.82           C  
ATOM   4938  CE1 HIS A 618     -16.847  69.722  28.275  1.00 92.70           C
[truncated: 548,857 more chars]
