# Supplementary material for: A non-redundant data set of nanobody-antigen crystal structures
Source: Data Brief. 2019 Mar 6;24:103754. doi: 10.1016/j.dib.2019.103754 (PMC6441729; doi:10.1016/j.dib.2019.103754)
Supplement: Multimedia component 6 [file mmc6.zip › extended_dataset/complex_3/6h6z_3.pdb]

ATOM      1  N   THR A 228     202.523 -23.991  20.092  1.00 74.40           N  
ATOM      2  CA  THR A 228     201.953 -22.995  21.003  1.00 71.46           C  
ATOM      3  C   THR A 228     202.555 -21.619  20.736  1.00 69.32           C  
ATOM      4  O   THR A 228     203.770 -21.432  20.866  1.00 70.83           O  
ATOM      5  CB  THR A 228     202.186 -23.375  22.487  1.00 70.57           C  
ATOM      6  OG1 THR A 228     201.511 -24.605  22.784  1.00 72.27           O  
ATOM      7  CG2 THR A 228     201.682 -22.280  23.414  1.00 66.69           C  
ATOM      8  N   ARG A 229     201.716 -20.664  20.337  1.00 65.55           N  
ATOM      9  CA  ARG A 229     202.221 -19.331  20.040  1.00 61.61           C  
ATOM     10  C   ARG A 229     202.638 -18.613  21.319  1.00 58.08           C  
ATOM     11  O   ARG A 229     201.837 -18.506  22.259  1.00 56.37           O  
ATOM     12  CB  ARG A 229     201.206 -18.497  19.284  1.00 61.10           C  
ATOM     13  CG  ARG A 229     201.616 -17.046  19.257  1.00 62.64           C  
ATOM     14  CD  ARG A 229     201.523 -16.467  17.874  1.00 67.59           C  
ATOM     15  NE  ARG A 229     200.167 -16.486  17.365  1.00 69.36           N  
ATOM     16  CZ  ARG A 229     199.867 -16.364  16.082  1.00 73.07           C  
ATOM     17  NH1 ARG A 229     200.842 -16.218  15.198  1.00 74.55           N  
ATOM     18  NH2 ARG A 229     198.597 -16.387  15.688  1.00 75.42           N  
ATOM     19  N   PRO A 230     203.869 -18.108  21.395  1.00 56.02           N  
ATOM     20  CA  PRO A 230     204.315 -17.452  22.624  1.00 52.44           C  
ATOM     21  C   PRO A 230     203.605 -16.128  22.854  1.00 48.28           C  
ATOM     22  O   PRO A 230     203.214 -15.417  21.924  1.00 46.99           O  
ATOM     23  CB  PRO A 230     205.819 -17.246  22.397  1.00 50.73           C  
ATOM     24  CG  PRO A 230     206.001 -17.333  20.924  1.00 54.48           C  
ATOM     25  CD  PRO A 230     204.974 -18.293  20.435  1.00 55.46           C  
ATOM     26  N   PHE A 231     203.454 -15.802  24.125  1.00 44.66           N  
ATOM     27  CA  PHE A 231     202.826 -14.555  24.511  1.00 42.13           C  
ATOM     28  C   PHE A 231     203.797 -13.395  24.310  1.00 44.39           C  
ATOM     29  O   PHE A 231     204.960 -13.472  24.724  1.00 40.79           O  
ATOM     30  CB  PHE A 231     202.401 -14.635  25.969  1.00 37.11           C  
ATOM     31  CG  PHE A 231     201.870 -13.374  26.483  1.00 36.92           C  
ATOM     32  CD1 PHE A 231     200.559 -13.003  26.197  1.00 34.60           C  
ATOM     33  CD2 PHE A 231     202.665 -12.541  27.242  1.00 37.94           C  
ATOM     34  CE1 PHE A 231     200.063 -11.814  26.659  1.00 34.19           C  
ATOM     35  CE2 PHE A 231     202.175 -11.351  27.710  1.00 37.82           C  
ATOM     36  CZ  PHE A 231     200.877 -10.983  27.422  1.00 36.03           C  
ATOM     37  N   THR A 232     203.314 -12.316  23.693  1.00 41.90           N  
ATOM     38  CA  THR A 232     204.118 -11.121  23.500  1.00 41.29           C  
ATOM     39  C   THR A 232     203.239  -9.910  23.742  1.00 39.91           C  
ATOM     40  O   THR A 232     202.008  -9.996  23.716  1.00 35.58           O  
ATOM     41  CB  THR A 232     204.684 -10.980  22.092  1.00 43.02           C  
ATOM     42  OG1 THR A 232     203.606 -11.008  21.152  1.00 43.75           O  
ATOM     43  CG2 THR A 232     205.685 -12.121  21.769  1.00 45.08           C  
ATOM     44  N   LEU A 233     203.895  -8.767  23.941  1.00 39.84           N  
ATOM     45  CA  LEU A 233     203.303  -7.444  23.950  1.00 38.89           C  
ATOM     46  C   LEU A 233     203.950  -6.605  22.858  1.00 38.52           C  
ATOM     47  O   LEU A 233     205.081  -6.888  22.451  1.00 42.54           O  
ATOM     48  CB  LEU A 233     203.481  -6.758  25.318  1.00 37.88           C  
ATOM     49  CG  LEU A 233     202.621  -7.353  26.436  1.00 36.42           C  
ATOM     50  CD1 LEU A 233     202.849  -6.621  27.736  1.00 34.97           C  
ATOM     51  CD2 LEU A 233     201.136  -7.320  26.061  1.00 38.18           C  
ATOM     52  N   PRO A 234     203.264  -5.579  22.355  1.00 37.47           N  
ATOM     53  CA  PRO A 234     203.811  -4.809  21.227  1.00 36.71           C  
ATOM     54  C   PRO A 234     205.208  -4.258  21.509  1.00 33.93           C  
ATOM     55  O   PRO A 234     205.541  -3.868  22.631  1.00 34.67           O  
ATOM     56  CB  PRO A 234     202.792  -3.682  21.046  1.00 37.01           C  
ATOM     57  CG  PRO A 234     201.495  -4.277  21.570  1.00 37.11           C  
ATOM     58  CD  PRO A 234     201.925  -5.096  22.754  1.00 36.33           C  
ATOM     59  N   ASN A 235     206.036  -4.245  20.471  1.00 34.61           N  
ATOM     60  CA  ASN A 235     207.386  -3.676  20.555  1.00 32.91           C  
ATOM     61  C   ASN A 235     207.327  -2.185  20.206  1.00 32.54           C  
ATOM     62  O   ASN A 235     207.830  -1.715  19.185  1.00 31.80           O  
ATOM     63  CB  ASN A 235     208.324  -4.445  19.644  1.00 36.09           C  
ATOM     64  CG  ASN A 235     209.770  -3.985  19.770  1.00 41.72           C  
ATOM     65  OD1 ASN A 235     210.241  -3.688  20.870  1.00 44.81           O  
ATOM     66  ND2 ASN A 235     210.481  -3.947  18.647  1.00 39.53           N  
ATOM     67  N   LEU A 236     206.638  -1.440  21.066  1.00 33.10           N  
ATOM     68  CA  LEU A 236     206.365  -0.023  20.842  1.00 35.40           C  
ATOM     69  C   LEU A 236     206.449   0.712  22.172  1.00 32.23           C  
ATOM     70  O   LEU A 236     206.185   0.118  23.220  1.00 34.59           O  
ATOM     71  CB  LEU A 236     204.979   0.203  20.196  1.00 35.78           C  
ATOM     72  CG  LEU A 236     204.688  -0.415  18.817  1.00 36.09           C  
ATOM     73  CD1 LEU A 236     203.155  -0.468  18.516  1.00 34.24           C  
ATOM     74  CD2 LEU A 236     205.407   0.372  17.735  1.00 38.73           C  
ATOM     75  N   PRO A 237     206.895   1.968  22.172  1.00 33.13           N  
ATOM     76  CA  PRO A 237     206.939   2.737  23.426  1.00 35.04           C  
ATOM     77  C   PRO A 237     205.550   3.258  23.794  1.00 35.11           C  
ATOM     78  O   PRO A 237     204.744   3.581  22.924  1.00 34.64           O  
ATOM     79  CB  PRO A 237     207.895   3.889  23.100  1.00 35.72           C  
ATOM     80  CG  PRO A 237     207.683   4.116  21.610  1.00 36.48           C  
ATOM     81  CD  PRO A 237     207.315   2.766  21.007  1.00 32.77           C  
ATOM     82  N   LEU A 238     205.292   3.364  25.103  1.00 34.12           N  
ATOM     83  CA  LEU A 238     203.952   3.748  25.583  1.00 35.90           C  
ATOM     84  C   LEU A 238     203.519   5.100  25.025  1.00 35.34           C  
ATOM     85  O   LEU A 238     202.329   5.313  24.725  1.00 34.02           O  
ATOM     86  CB  LEU A 238     203.933   3.779  27.115  1.00 33.80           C  
ATOM     87  CG  LEU A 238     204.126   2.373  27.683  1.00 38.03           C  
ATOM     88  CD1 LEU A 238     203.861   2.315  29.141  1.00 38.67           C  
ATOM     89  CD2 LEU A 238     203.244   1.375  26.971  1.00 40.05           C  
ATOM     90  N   SER A 239     204.474   6.022  24.873  1.00 32.01           N  
ATOM     91  CA  SER A 239     204.207   7.387  24.430  1.00 33.93           C  
ATOM     92  C   SER A 239     203.676   7.463  23.006  1.00 35.63           C  
ATOM     93  O   SER A 239     203.168   8.515  22.597  1.00 39.11           O  
ATOM     94  CB  SER A 239     205.493   8.210  24.530  1.00 39.47           C  
ATOM     95  OG  SER A 239     206.475   7.662  23.665  1.00 43.33           O  
ATOM     96  N   SER A 240     203.785   6.396  22.229  1.00 34.15           N  
ATOM     97  CA  SER A 240     203.229   6.421  20.894  1.00 35.12           C  
ATOM     98  C   SER A 240     201.869   5.728  20.801  1.00 33.56           C  
ATOM     99  O   SER A 240     201.334   5.638  19.702  1.00 33.67           O  
ATOM    100  CB  SER A 240     204.223   5.802  19.898  1.00 35.40           C  
ATOM    101  OG  SER A 240     204.240   4.397  20.048  1.00 38.49           O  
ATOM    102  N   LEU A 241     201.302   5.243  21.919  1.00 32.24           N  
ATOM    103  CA  LEU A 241     200.070   4.453  21.918  1.00 33.87           C  
ATOM    104  C   LEU A 241     198.856   5.301  22.359  1.00 34.34           C  
ATOM    105  O   LEU A 241     198.964   6.498  22.649  1.00 34.07           O  
ATOM    106  CB  LEU A 241     200.252   3.212  22.800  1.00 32.57           C  
ATOM    107  CG  LEU A 241     201.493   2.365  22.431  1.00 38.58           C  
ATOM    108  CD1 LEU A 241     201.505   1.057  23.203  1.00 39.63           C  
ATOM    109  CD2 LEU A 241     201.548   2.079  20.932  1.00 36.90           C  
ATOM    110  N   SER A 242     197.685   4.663  22.421  1.00 30.04           N  
ATOM    111  CA  SER A 242     196.423   5.362  22.684  1.00 31.86           C  
ATOM    112  C   SER A 242     195.735   4.819  23.929  1.00 28.19           C  
ATOM    113  O   SER A 242     195.829   3.633  24.246  1.00 32.02           O  
ATOM    114  CB  SER A 242     195.439   5.230  21.500  1.00 34.77           C  
ATOM    115  OG  SER A 242     194.155   5.759  21.850  1.00 41.08           O  
ATOM    116  N   ASN A 243     195.049   5.704  24.646  1.00 29.33           N  
ATOM    117  CA  ASN A 243     194.083   5.265  25.653  1.00 28.79           C  
ATOM    118  C   ASN A 243     193.037   4.344  25.014  1.00 27.46           C  
ATOM    119  O   ASN A 243     192.744   4.434  23.822  1.00 28.96           O  
ATOM    120  CB  ASN A 243     193.408   6.498  26.259  1.00 29.53           C  
ATOM    121  CG  ASN A 243     192.884   6.277  27.667  1.00 32.37           C  
ATOM    122  OD1 ASN A 243     191.815   5.653  27.857  1.00 32.42           O  
ATOM    123  ND2 ASN A 243     193.564   6.870  28.660  1.00 28.92           N  
ATOM    124  N   SER A 244     192.445   3.461  25.815  1.00 29.04           N  
ATOM    125  CA  SER A 244     191.400   2.589  25.300  1.00 29.61           C  
ATOM    126  C   SER A 244     189.996   3.019  25.729  1.00 32.98           C  
ATOM    127  O   SER A 244     189.026   2.352  25.362  1.00 28.76           O  
ATOM    128  CB  SER A 244     191.656   1.142  25.714  1.00 23.94           C  
ATOM    129  OG  SER A 244     191.780   1.036  27.123  1.00 25.34           O  
ATOM    130  N   ARG A 245     189.864   4.126  26.467  1.00 34.52           N  
ATOM    131  CA  ARG A 245     188.550   4.642  26.858  1.00 34.01           C  
ATOM    132  C   ARG A 245     188.190   5.935  26.152  1.00 35.77           C  
ATOM    133  O   ARG A 245     187.059   6.407  26.299  1.00 37.34           O  
ATOM    134  CB  ARG A 245     188.491   4.845  28.377  1.00 31.37           C  
ATOM    135  CG  ARG A 245     188.487   3.521  29.133  1.00 34.76           C  
ATOM    136  CD  ARG A 245     188.626   3.749  30.624  1.00 34.26           C  
ATOM    137  NE  ARG A 245     187.363   4.205  31.196  1.00 31.16           N  
ATOM    138  CZ  ARG A 245     187.247   4.897  32.321  1.00 32.94           C  
ATOM    139  NH1 ARG A 245     188.346   5.240  33.009  1.00 29.92           N  
ATOM    140  NH2 ARG A 245     186.037   5.233  32.773  1.00 32.38           N  
ATOM    141  N   ALA A 246     189.121   6.504  25.385  1.00 33.01           N  
ATOM    142  CA  ALA A 246     188.893   7.653  24.525  1.00 33.84           C  
ATOM    143  C   ALA A 246     190.045   7.711  23.544  1.00 34.07           C  
ATOM    144  O   ALA A 246     191.133   7.214  23.854  1.00 32.90           O  
ATOM    145  CB  ALA A 246     188.810   8.964  25.320  1.00 32.73           C  
ATOM    146  N   PRO A 247     189.848   8.291  22.361  1.00 35.47           N  
ATOM    147  CA  PRO A 247     190.945   8.328  21.366  1.00 35.81           C  
ATOM    148  C   PRO A 247     191.957   9.431  21.674  1.00 35.19           C  
ATOM    149  O   PRO A 247     192.001  10.487  21.050  1.00 37.56           O  
ATOM    150  CB  PRO A 247     190.196   8.588  20.056  1.00 35.56           C  
ATOM    151  CG  PRO A 247     188.998   9.367  20.472  1.00 37.16           C  
ATOM    152  CD  PRO A 247     188.587   8.823  21.815  1.00 35.55           C  
ATOM    153  N   LEU A 248     192.792   9.184  22.680  1.00 31.79           N  
ATOM    154  CA  LEU A 248     193.757  10.163  23.182  1.00 32.23           C  
ATOM    155  C   LEU A 248     195.137   9.536  23.334  1.00 30.18           C  
ATOM    156  O   LEU A 248     195.243   8.351  23.690  1.00 32.17           O  
ATOM    157  CB  LEU A 248     193.313  10.712  24.542  1.00 31.68           C  
ATOM    158  CG  LEU A 248     192.004  11.501  24.590  1.00 34.58           C  
ATOM    159  CD1 LEU A 248     191.494  11.636  26.024  1.00 36.23           C  
ATOM    160  CD2 LEU A 248     192.210  12.877  23.955  1.00 35.41           C  
ATOM    161  N   PRO A 249     196.212  10.287  23.057  1.00 30.49           N  
ATOM    162  CA  PRO A 249     197.565   9.766  23.322  1.00 30.13           C  
ATOM    163  C   PRO A 249     197.770   9.447  24.798  1.00 33.31           C  
ATOM    164  O   PRO A 249     197.297  10.172  25.679  1.00 33.90           O  
ATOM    165  CB  PRO A 249     198.494  10.908  22.867  1.00 28.81           C  
ATOM    166  CG  PRO A 249     197.703  11.749  21.967  1.00 31.47           C  
ATOM    167  CD  PRO A 249     196.232  11.582  22.348  1.00 31.48           C  
ATOM    168  N   ILE A 250     198.515   8.369  25.058  1.00 31.34           N  
ATOM    169  CA  ILE A 250     198.994   8.082  26.408  1.00 31.66           C  
ATOM    170  C   ILE A 250     200.040   9.111  26.809  1.00 36.90           C  
ATOM    171  O   ILE A 250     201.023   9.340  26.085  1.00 42.14           O  
ATOM    172  CB  ILE A 250     199.587   6.666  26.488  1.00 31.35           C  
ATOM    173  CG1 ILE A 250     198.514   5.617  26.199  1.00 32.59           C  
ATOM    174  CG2 ILE A 250     200.229   6.428  27.871  1.00 27.88           C  
ATOM    175  CD1 ILE A 250     197.367   5.708  27.186  1.00 33.70           C  
ATOM    176  N   SER A 251     199.856   9.721  27.983  1.00 35.46           N  
ATOM    177  CA  SER A 251     200.785  10.728  28.470  1.00 37.97           C  
ATOM    178  C   SER A 251     201.473  10.366  29.777  1.00 37.52           C  
ATOM    179  O   SER A 251     202.486  10.994  30.105  1.00 40.93           O  
ATOM    180  CB  SER A 251     200.079  12.079  28.667  1.00 43.04           C  
ATOM    181  OG  SER A 251     198.798  11.918  29.275  1.00 49.61           O  
ATOM    182  N   SER A 252     200.994   9.369  30.526  1.00 38.01           N  
ATOM    183  CA  SER A 252     201.722   8.993  31.735  1.00 39.10           C  
ATOM    184  C   SER A 252     201.278   7.620  32.212  1.00 39.51           C  
ATOM    185  O   SER A 252     200.273   7.071  31.765  1.00 38.39           O  
ATOM    186  CB  SER A 252     201.510  10.019  32.862  1.00 40.94           C  
ATOM    187  OG  SER A 252     200.176   9.959  33.321  1.00 43.25           O  
ATOM    188  N   ILE A 253     202.044   7.074  33.136  1.00 42.73           N  
ATOM    189  CA  ILE A 253     201.653   5.877  33.856  1.00 46.92           C  
ATOM    190  C   ILE A 253     201.377   6.273  35.280  1.00 47.50           C  
ATOM    191  O   ILE A 253     202.115   7.074  35.863  1.00 47.38           O  
ATOM    192  CB  ILE A 253     202.738   4.799  33.804  1.00 55.19           C  
ATOM    193  CG1 ILE A 253     203.121   4.695  32.368  1.00 58.72           C  
ATOM    194  CG2 ILE A 253     202.218   3.458  34.298  1.00 53.49           C  
ATOM    195  CD1 ILE A 253     202.349   3.725  31.684  1.00 59.38           C  
ATOM    196  N   GLY A 254     200.349   5.670  35.845  1.00 47.52           N  
ATOM    197  CA  GLY A 254     199.949   6.016  37.185  1.00 50.84           C  
ATOM    198  C   GLY A 254     199.256   4.866  37.875  1.00 48.33           C  
ATOM    199  O   GLY A 254     198.974   3.819  37.291  1.00 44.32           O  
ATOM    200  N   ILE A 255     199.007   5.081  39.154  1.00 50.81           N  
ATOM    201  CA  ILE A 255     198.263   4.148  39.973  1.00 48.98           C  
ATOM    202  C   ILE A 255     197.055   4.903  40.507  1.00 48.85           C  
ATOM    203  O   ILE A 255     196.978   6.128  40.429  1.00 49.38           O  
ATOM    204  CB  ILE A 255     199.124   3.579  41.109  1.00 45.27           C  
ATOM    205  CG1 ILE A 255     199.593   4.710  42.013  1.00 46.09           C  
ATOM    206  CG2 ILE A 255     200.357   2.897  40.496  1.00 40.53           C  
ATOM    207  CD1 ILE A 255     200.163   4.244  43.330  1.00 46.76           C  
ATOM    208  N   SER A 256     196.111   4.165  41.053  1.00 50.57           N  
ATOM    209  CA  SER A 256     194.890   4.791  41.532  1.00 51.02           C  
ATOM    210  C   SER A 256     195.109   5.419  42.906  1.00 53.06           C  
ATOM    211  O   SER A 256     196.050   5.067  43.625  1.00 48.60           O  
ATOM    212  CB  SER A 256     193.768   3.756  41.588  1.00 50.40           C  
ATOM    213  OG  SER A 256     193.828   3.008  42.789  1.00 50.91           O  
ATOM    214  N   PRO A 257     194.279   6.396  43.276  1.00 55.91           N  
ATOM    215  CA  PRO A 257     194.343   6.922  44.640  1.00 59.38           C  
ATOM    216  C   PRO A 257     193.979   5.832  45.641  1.00 58.93           C  
ATOM    217  O   PRO A 257     193.386   4.804  45.297  1.00 56.49           O  
ATOM    218  CB  PRO A 257     193.307   8.056  44.640  1.00 61.62           C  
ATOM    219  CG  PRO A 257     192.410   7.761  43.476  1.00 58.89           C  
ATOM    220  CD  PRO A 257     193.291   7.113  42.451  1.00 55.80           C  
ATOM    221  N   ASP A 258     194.335   6.084  46.903  1.00 61.07           N  
ATOM    222  CA  ASP A 258     194.158   5.089  47.957  1.00 65.03           C  
ATOM    223  C   ASP A 258     192.707   4.631  48.086  1.00 66.09           C  
ATOM    224  O   ASP A 258     192.459   3.491  48.498  1.00 66.73           O  
ATOM    225  CB  ASP A 258     194.672   5.642  49.290  1.00 68.21           C  
ATOM    226  N   ASN A 259     191.738   5.510  47.799  1.00 65.02           N  
ATOM    227  CA  ASN A 259     190.324   5.160  47.924  1.00 64.51           C  
ATOM    228  C   ASN A 259     189.780   4.323  46.758  1.00 58.74           C  
ATOM    229  O   ASN A 259     188.590   3.981  46.772  1.00 54.23           O  
ATOM    230  CB  ASN A 259     189.466   6.428  48.126  1.00 67.42           C  
ATOM    231  CG  ASN A 259     189.366   7.307  46.869  1.00 68.26           C  
ATOM    232  OD1 ASN A 259     190.131   7.165  45.917  1.00 66.52           O  
ATOM    233  ND2 ASN A 259     188.413   8.235  46.884  1.00 70.77           N  
ATOM    234  N   VAL A 260     190.572   4.018  45.732  1.00 54.91           N  
ATOM    235  CA  VAL A 260     190.098   3.190  44.628  1.00 52.47           C  
ATOM    236  C   VAL A 260     190.871   1.874  44.692  1.00 53.47           C  
ATOM    237  O   VAL A 260     192.088   1.844  44.475  1.00 51.05           O  
ATOM    238  CB  VAL A 260     190.272   3.881  43.269  1.00 50.90           C  
ATOM    239  CG1 VAL A 260     189.894   2.930  42.147  1.00 50.69           C  
ATOM    240  CG2 VAL A 260     189.469   5.174  43.198  1.00 47.98           C  
ATOM    241  N   GLN A 261     190.175   0.784  45.007  1.00 54.00           N  
ATOM    242  CA  GLN A 261     190.778  -0.542  45.080  1.00 55.54           C  
ATOM    243  C   GLN A 261     190.477  -1.391  43.857  1.00 52.81           C  
ATOM    244  O   GLN A 261     191.362  -2.102  43.362  1.00 55.96           O  
ATOM    245  CB  GLN A 261     190.323  -1.265  46.344  1.00 61.44           C  
ATOM    246  CG  GLN A 261     190.975  -0.735  47.604  1.00 66.43           C  
ATOM    247  CD  GLN A 261     190.096  -0.934  48.807  1.00 73.00           C  
ATOM    248  OE1 GLN A 261     190.437  -1.687  49.717  1.00 75.81           O  
ATOM    249  NE2 GLN A 261     188.937  -0.271  48.815  1.00 75.42           N  
ATOM    250  N   SER A 262     189.235  -1.376  43.397  1.00 48.15           N  
ATOM    251  CA  SER A 262     188.821  -2.071  42.193  1.00 44.23           C  
ATOM    252  C   SER A 262     188.266  -1.063  41.192  1.00 40.89           C  
ATOM    253  O   SER A 262     187.948   0.072  41.542  1.00 40.24           O  
ATOM    254  CB  SER A 262     187.767  -3.133  42.528  1.00 44.11           C  
ATOM    255  OG  SER A 262     186.544  -2.502  42.847  1.00 44.17           O  
ATOM    256  N   VAL A 263     188.208  -1.470  39.923  1.00 39.19           N  
ATOM    257  CA  VAL A 263     187.591  -0.697  38.850  1.00 38.15           C  
ATOM    258  C   VAL A 263     186.780  -1.651  37.991  1.00 35.11           C  
ATOM    259  O   VAL A 263     186.959  -2.868  38.045  1.00 36.10           O  
ATOM    260  CB  VAL A 263     188.597   0.081  37.958  1.00 35.72           C  
ATOM    261  CG1 VAL A 263     189.363   1.120  38.778  1.00 33.58           C  
ATOM    262  CG2 VAL A 263     189.561  -0.891  37.230  1.00 34.98           C  
ATOM    263  N   GLN A 264     185.833  -1.094  37.244  1.00 32.04           N  
ATOM    264  CA  GLN A 264     184.969  -1.904  36.389  1.00 33.22           C  
ATOM    265  C   GLN A 264     184.768  -1.240  35.039  1.00 35.23           C  
ATOM    266  O   GLN A 264     183.638  -1.091  34.561  1.00 36.36           O  
ATOM    267  CB  GLN A 264     183.612  -2.166  37.056  1.00 32.64           C  
ATOM    268  CG  GLN A 264     182.995  -3.509  36.667  1.00 34.22           C  
ATOM    269  CD  GLN A 264     181.568  -3.689  37.205  1.00 37.36           C  
ATOM    270  OE1 GLN A 264     181.111  -2.919  38.052  1.00 39.71           O  
ATOM    271  NE2 GLN A 264     180.878  -4.722  36.728  1.00 35.58           N  
ATOM    272  N   PHE A 265     185.864  -0.831  34.411  1.00 31.28           N  
ATOM    273  CA  PHE A 265     185.793  -0.228  33.086  1.00 33.17           C  
ATOM    274  C   PHE A 265     185.168  -1.207  32.106  1.00 31.81           C  
ATOM    275  O   PHE A 265     185.354  -2.421  32.217  1.00 34.07           O  
ATOM    276  CB  PHE A 265     187.196   0.176  32.577  1.00 32.49           C  
ATOM    277  CG  PHE A 265     187.951   1.095  33.510  1.00 33.65           C  
ATOM    278  CD1 PHE A 265     187.272   1.866  34.443  1.00 31.27           C  
ATOM    279  CD2 PHE A 265     189.350   1.189  33.442  1.00 30.07           C  
ATOM    280  CE1 PHE A 265     187.955   2.711  35.303  1.00 34.42           C  
ATOM    281  CE2 PHE A 265     190.041   2.031  34.290  1.00 30.68           C  
ATOM    282  CZ  PHE A 265     189.356   2.796  35.229  1.00 32.59           C  
ATOM    283  N   GLN A 266     184.400  -0.675  31.153  1.00 30.23           N  
ATOM    284  CA  GLN A 266     183.756  -1.506  30.140  1.00 30.13           C  
ATOM    285  C   GLN A 266     184.459  -1.460  28.792  1.00 30.99           C  
ATOM    286  O   GLN A 266     184.315  -2.402  28.006  1.00 32.52           O  
ATOM    287  CB  GLN A 266     182.294  -1.085  29.948  1.00 30.99           C  
ATOM    288  CG  GLN A 266     181.380  -1.400  31.134  1.00 29.35           C  
ATOM    289  CD  GLN A 266     181.393  -2.870  31.542  1.00 31.33           C  
ATOM    290  OE1 GLN A 266     181.052  -3.752  30.747  1.00 35.07           O  
ATOM    291  NE2 GLN A 266     181.735  -3.137  32.804  1.00 32.66           N  
ATOM    292  N   ASN A 267     185.187  -0.384  28.505  1.00 30.30           N  
ATOM    293  CA  ASN A 267     186.100  -0.326  27.372  1.00 32.54           C  
ATOM    294  C   ASN A 267     187.520  -0.593  27.852  1.00 31.78           C  
ATOM    295  O   ASN A 267     187.830  -0.458  29.043  1.00 30.72           O  
ATOM    296  CB  ASN A 267     186.028   1.033  26.681  1.00 33.09           C  
ATOM    297  CG  ASN A 267     184.738   1.210  25.886  1.00 36.47           C  
ATOM    298  OD1 ASN A 267     184.192   0.237  25.349  1.00 36.33           O  
ATOM    299  ND2 ASN A 267     184.247   2.453  25.812  1.00 33.15           N  
ATOM    300  N   GLY A 268     188.378  -0.979  26.909  1.00 34.29           N  
ATOM    301  CA  GLY A 268     189.733  -1.379  27.238  1.00 30.96           C  
ATOM    302  C   GLY A 268     189.825  -2.663  28.030  1.00 31.54           C  
ATOM    303  O   GLY A 268     190.664  -2.767  28.937  1.00 35.61           O  
ATOM    304  N   ARG A 269     188.960  -3.628  27.746  1.00 28.65           N  
ATOM    305  CA  ARG A 269     188.882  -4.877  28.498  1.00 29.41           C  
ATOM    306  C   ARG A 269     189.167  -6.025  27.542  1.00 33.82           C  
ATOM    307  O   ARG A 269     188.380  -6.284  26.623  1.00 33.09           O  
ATOM    308  CB  ARG A 269     187.511  -5.047  29.166  1.00 35.10           C  
ATOM    309  CG  ARG A 269     187.154  -3.975  30.209  1.00 35.56           C  
ATOM    310  CD  ARG A 269     188.107  -3.995  31.431  1.00 33.50           C  
ATOM    311  NE  ARG A 269     188.045  -5.271  32.153  1.00 33.06           N  
ATOM    312  CZ  ARG A 269     187.106  -5.591  33.042  1.00 37.83           C  
ATOM    313  NH1 ARG A 269     186.126  -4.727  33.357  1.00 36.64           N  
ATOM    314  NH2 ARG A 269     187.142  -6.784  33.623  1.00 39.64           N  
ATOM    315  N   CYS A 270     190.297  -6.703  27.755  1.00 35.96           N  
ATOM    316  CA  CYS A 270     190.734  -7.771  26.866  1.00 36.73           C  
ATOM    317  C   CYS A 270     191.551  -8.779  27.667  1.00 34.10           C  
ATOM    318  O   CYS A 270     192.469  -8.388  28.390  1.00 35.81           O  
ATOM    319  CB  CYS A 270     191.564  -7.182  25.712  1.00 38.79           C  
ATOM    320  SG  CYS A 270     192.019  -8.332  24.395  1.00 39.54           S  
ATOM    321  N   THR A 271     191.234 -10.065  27.534  1.00 33.03           N  
ATOM    322  CA  THR A 271     192.023 -11.081  28.213  1.00 31.09           C  
ATOM    323  C   THR A 271     193.399 -11.198  27.552  1.00 32.30           C  
ATOM    324  O   THR A 271     193.661 -10.634  26.484  1.00 32.76           O  
ATOM    325  CB  THR A 271     191.328 -12.438  28.196  1.00 29.73           C  
ATOM    326  OG1 THR A 271     191.328 -12.939  26.848  1.00 30.45           O  
ATOM    327  CG2 THR A 271     189.877 -12.308  28.683  1.00 33.01           C  
ATOM    328  N   LEU A 272     194.293 -11.950  28.193  1.00 33.48           N  
ATOM    329  CA  LEU A 272     195.625 -12.097  27.595  1.00 36.16           C  
ATOM    330  C   LEU A 272     195.601 -13.009  26.371  1.00 37.60           C  
ATOM    331  O   LEU A 272     196.498 -12.908  25.525  1.00 37.70           O  
ATOM    332  CB  LEU A 272     196.630 -12.622  28.626  1.00 37.34           C  
ATOM    333  CG  LEU A 272     196.931 -11.680  29.795  1.00 40.15           C  
ATOM    334  CD1 LEU A 272     198.048 -12.244  30.688  1.00 41.66           C  
ATOM    335  CD2 LEU A 272     197.312 -10.314  29.276  1.00 40.16           C  
ATOM    336  N   ASP A 273     194.587 -13.881  26.230  1.00 35.90           N  
ATOM    337  CA  ASP A 273     194.477 -14.642  24.995  1.00 32.43           C  
ATOM    338  C   ASP A 273     193.560 -13.964  23.966  1.00 31.97           C  
ATOM    339  O   ASP A 273     193.186 -14.594  22.975  1.00 38.22           O  
ATOM    340  CB  ASP A 273     194.068 -16.100  25.270  1.00 36.24           C  
ATOM    341  CG  ASP A 273     192.670 -16.252  25.895  1.00 41.47           C  
ATOM    342  OD1 ASP A 273     191.872 -15.294  25.920  1.00 41.21           O  
ATOM    343  OD2 ASP A 273     192.382 -17.368  26.369  1.00 44.44           O  
ATOM    344  N   GLY A 274     193.272 -12.676  24.138  1.00 30.34           N  
ATOM    345  CA  GLY A 274     192.658 -11.887  23.098  1.00 33.42           C  
ATOM    346  C   GLY A 274     191.135 -11.835  23.099  1.00 35.95           C  
ATOM    347  O   GLY A 274     190.542 -11.520  22.058  1.00 36.50           O  
ATOM    348  N   ARG A 275     190.479 -12.108  24.217  1.00 33.81           N  
ATOM    349  CA  ARG A 275     189.015 -12.086  24.250  1.00 34.73           C  
ATOM    350  C   ARG A 275     188.522 -10.711  24.698  1.00 33.26           C  
ATOM    351  O   ARG A 275     188.848 -10.250  25.798  1.00 29.00           O  
ATOM    352  CB  ARG A 275     188.478 -13.187  25.161  1.00 37.46           C  
ATOM    353  CG  ARG A 275     186.928 -13.312  25.072  1.00 42.58           C  
ATOM    354  CD  ARG A 275     186.412 -14.439  25.916  1.00 45.97           C  
ATOM    355  NE  ARG A 275     186.050 -13.960  27.246  1.00 53.07           N  
ATOM    356  CZ  ARG A 275     186.647 -14.382  28.350  1.00 52.61           C  
ATOM    357  NH1 ARG A 275     187.599 -15.290  28.249  1.00 49.22           N  
ATOM    358  NH2 ARG A 275     186.290 -13.913  29.536  1.00 52.56           N  
ATOM    359  N   LEU A 276     187.755 -10.045  23.835  1.00 33.61           N  
ATOM    360  CA  LEU A 276     187.216  -8.739  24.173  1.00 34.27           C  
ATOM    361  C   LEU A 276     185.993  -8.919  25.054  1.00 36.43           C  
ATOM    362  O   LEU A 276     185.167  -9.799  24.795  1.00 37.81           O  
ATOM    363  CB  LEU A 276     186.834  -7.972  22.909  1.00 34.62           C  
ATOM    364  CG  LEU A 276     187.919  -7.956  21.837  1.00 39.82           C  
ATOM    365  CD1 LEU A 276     187.411  -7.281  20.578  1.00 40.39           C  
ATOM    366  CD2 LEU A 276     189.155  -7.289  22.360  1.00 35.48           C  
ATOM    367  N   VAL A 277     185.875  -8.099  26.105  1.00 39.27           N  
ATOM    368  CA  VAL A 277     184.678  -8.142  26.955  1.00 42.40           C  
ATOM    369  C   VAL A 277     184.147  -6.724  27.165  1.00 36.14           C  
ATOM    370  O   VAL A 277     184.771  -5.736  26.783  1.00 36.51           O  
ATOM    371  CB  VAL A 277     184.921  -8.832  28.321  1.00 45.79           C  
ATOM    372  CG1 VAL A 277     185.340 -10.285  28.125  1.00 49.65           C  
ATOM    373  CG2 VAL A 277     185.918  -8.079  29.157  1.00 43.93           C  
ATOM    374  N   GLY A 278     182.960  -6.639  27.772  1.00 33.33           N  
ATOM    375  CA  GLY A 278     182.320  -5.346  27.917  1.00 27.78           C  
ATOM    376  C   GLY A 278     181.927  -4.807  26.559  1.00 27.70           C  
ATOM    377  O   GLY A 278     181.542  -5.556  25.654  1.00 28.44           O  
ATOM    378  N   THR A 279     182.085  -3.497  26.387  1.00 28.80           N  
ATOM    379  CA  THR A 279     181.835  -2.836  25.112  1.00 31.31           C  
ATOM    380  C   THR A 279     183.104  -2.656  24.272  1.00 30.94           C  
ATOM    381  O   THR A 279     183.055  -2.016  23.213  1.00 28.90           O  
ATOM    382  CB  THR A 279     181.167  -1.492  25.380  1.00 32.97           C  
ATOM    383  OG1 THR A 279     181.922  -0.809  26.379  1.00 33.28           O  
ATOM    384  CG2 THR A 279     179.727  -1.713  25.924  1.00 33.85           C  
ATOM    385  N   THR A 280     184.209  -3.268  24.680  1.00 31.01           N  
ATOM    386  CA  THR A 280     185.512  -3.041  24.041  1.00 28.46           C  
ATOM    387  C   THR A 280     185.512  -3.443  22.572  1.00 27.41           C  
ATOM    388  O   THR A 280     185.219  -4.607  22.256  1.00 29.47           O  
ATOM    389  CB  THR A 280     186.582  -3.845  24.781  1.00 29.24           C  
ATOM    390  OG1 THR A 280     186.655  -3.396  26.136  1.00 31.03           O  
ATOM    391  CG2 THR A 280     187.968  -3.663  24.124  1.00 25.17           C  
ATOM    392  N   PRO A 281     185.854  -2.540  21.657  1.00 29.09           N  
ATOM    393  CA  PRO A 281     186.068  -2.900  20.253  1.00 30.85           C  
ATOM    394  C   PRO A 281     187.537  -3.233  19.988  1.00 34.13           C  
ATOM    395  O   PRO A 281     188.422  -2.950  20.802  1.00 33.82           O  
ATOM    396  CB  PRO A 281     185.689  -1.609  19.522  1.00 29.71           C  
ATOM    397  CG  PRO A 281     186.209  -0.543  20.460  1.00 28.13           C  
ATOM    398  CD  PRO A 281     186.044  -1.094  21.882  1.00 29.55           C  
ATOM    399  N   VAL A 282     187.785  -3.807  18.803  1.00 34.74           N  
ATOM    400  CA  VAL A 282     189.152  -4.101  18.365  1.00 40.21           C  
ATOM    401  C   VAL A 282     189.933  -2.812  18.112  1.00 39.23           C  
ATOM    402  O   VAL A 282     191.102  -2.691  18.500  1.00 37.44           O  
ATOM    403  CB  VAL A 282     189.130  -4.988  17.100  1.00 41.92           C  
ATOM    404  CG1 VAL A 282     190.528  -5.159  16.532  1.00 42.10           C  
ATOM    405  CG2 VAL A 282     188.539  -6.339  17.392  1.00 43.85           C  
ATOM    406  N   SER A 283     189.289  -1.821  17.489  1.00 37.98           N  
ATOM    407  CA  SER A 283     189.934  -0.666  16.882  1.00 37.66           C  
ATOM    408  C   SER A 283     189.545   0.606  17.620  1.00 35.59           C  
ATOM    409  O   SER A 283     188.434   0.716  18.161  1.00 32.34           O  
ATOM    410  CB  SER A 283     189.550  -0.547  15.398  1.00 41.31           C  
ATOM    411  OG  SER A 283     189.783   0.755  14.871  1.00 42.55           O  
ATOM    412  N   LEU A 284     190.494   1.556  17.660  1.00 29.51           N  
ATOM    413  CA  LEU A 284     190.241   2.874  18.249  1.00 30.46           C  
ATOM    414  C   LEU A 284     189.172   3.659  17.493  1.00 29.27           C  
ATOM    415  O   LEU A 284     188.586   4.592  18.056  1.00 30.88           O  
ATOM    416  CB  LEU A 284     191.534   3.715  18.290  1.00 32.59           C  
ATOM    417  CG  LEU A 284     191.519   4.962  19.192  1.00 31.91           C  
ATOM    418  CD1 LEU A 284     191.424   4.534  20.634  1.00 29.91           C  
ATOM    419  CD2 LEU A 284     192.715   5.900  19.001  1.00 29.38           C  
ATOM    420  N   SER A 285     188.932   3.338  16.221  1.00 29.10           N  
ATOM    421  CA  SER A 285     187.940   4.083  15.462  1.00 31.56           C  
ATOM    422  C   SER A 285     186.525   3.861  15.988  1.00 33.34           C  
ATOM    423  O   SER A 285     185.608   4.549  15.532  1.00 31.77           O  
ATOM    424  CB  SER A 285     187.993   3.713  13.978  1.00 34.46           C  
ATOM    425  OG  SER A 285     187.801   2.316  13.779  1.00 36.49           O  
ATOM    426  N   HIS A 286     186.334   2.927  16.924  1.00 32.44           N  
ATOM    427  CA  HIS A 286     185.031   2.674  17.538  1.00 35.49           C  
ATOM    428  C   HIS A 286     184.952   3.162  18.980  1.00 34.07           C  
ATOM    429  O   HIS A 286     183.888   3.061  19.593  1.00 32.90           O  
ATOM    430  CB  HIS A 286     184.692   1.178  17.497  1.00 33.32           C  
ATOM    431  CG  HIS A 286     184.483   0.639  16.115  1.00 34.80           C  
ATOM    432  ND1 HIS A 286     183.273   0.118  15.692  1.00 34.89           N  
ATOM    433  CD2 HIS A 286     185.335   0.505  15.070  1.00 34.16           C  
ATOM    434  CE1 HIS A 286     183.384  -0.288  14.439  1.00 36.08           C  
ATOM    435  NE2 HIS A 286     184.626  -0.067  14.038  1.00 37.34           N  
ATOM    436  N   VAL A 287     186.050   3.668  19.543  1.00 29.27           N  
ATOM    437  CA  VAL A 287     186.137   3.916  20.979  1.00 30.36           C  
ATOM    438  C   VAL A 287     185.468   5.244  21.333  1.00 32.27           C  
ATOM    439  O   VAL A 287     185.749   6.283  20.724  1.00 32.41           O  
ATOM    440  CB  VAL A 287     187.610   3.873  21.435  1.00 29.58           C  
ATOM    441  CG1 VAL A 287     187.764   4.440  22.823  1.00 30.15           C  
ATOM    442  CG2 VAL A 287     188.112   2.447  21.393  1.00 27.40           C  
ATOM    443  N   ALA A 288     184.573   5.201  22.332  1.00 33.90           N  
ATOM    444  CA  ALA A 288     183.864   6.370  22.873  1.00 35.37           C  
ATOM    445  C   ALA A 288     182.993   7.059  21.820  1.00 34.80           C  
ATOM    446  O   ALA A 288     182.898   8.287  21.780  1.00 32.85           O  
ATOM    447  CB  ALA A 288     184.815   7.379  23.521  1.00 35.89           C  
ATOM    448  N   LYS A 289     182.315   6.270  20.994  1.00 35.08           N  
ATOM    449  CA  LYS A 289     181.438   6.813  19.967  1.00 34.25           C  
ATOM    450  C   LYS A 289     180.001   6.349  20.205  1.00 34.74           C  
ATOM    451  O   LYS A 289     179.752   5.378  20.919  1.00 31.53           O  
ATOM    452  CB  LYS A 289     181.903   6.401  18.568  1.00 34.79           C  
ATOM    453  CG  LYS A 289     183.186   7.128  18.091  1.00 34.23           C  
ATOM    454  CD  LYS A 289     183.467   6.869  16.610  1.00 36.95           C  
ATOM    455  CE  LYS A 289     184.808   7.515  16.174  1.00 38.50           C  
ATOM    456  NZ  LYS A 289     185.184   7.089  14.794  1.00 43.65           N  
ATOM    457  N   ILE A 290     179.042   7.086  19.640  1.00 35.17           N  
ATOM    458  CA  ILE A 290     177.649   6.660  19.651  1.00 36.93           C  
ATOM    459  C   ILE A 290     177.093   6.796  18.244  1.00 37.51           C  
ATOM    460  O   ILE A 290     177.674   7.456  17.378  1.00 35.14           O  
ATOM    461  CB  ILE A 290     176.759   7.439  20.650  1.00 35.32           C  
ATOM    462  CG1 ILE A 290     176.626   8.910  20.246  1.00 38.01           C  
ATOM    463  CG2 ILE A 290     177.289   7.311  22.065  1.00 32.06           C  
ATOM    464  CD1 ILE A 290     175.556   9.646  21.019  1.00 41.40           C  
ATOM    465  N   ARG A 291     175.966   6.119  18.024  1.00 36.73           N  
ATOM    466  CA  ARG A 291     175.251   6.136  16.758  1.00 35.96           C  
ATOM    467  C   ARG A 291     173.769   5.918  17.048  1.00 37.14           C  
ATOM    468  O   ARG A 291     173.418   5.023  17.824  1.00 37.24           O  
ATOM    469  CB  ARG A 291     175.789   5.048  15.820  1.00 38.89           C  
ATOM    470  CG  ARG A 291     174.980   4.936  14.547  1.00 43.62           C  
ATOM    471  CD  ARG A 291     175.842   4.841  13.345  1.00 45.95           C  
ATOM    472  NE  ARG A 291     175.046   4.970  12.136  1.00 49.14           N  
ATOM    473  CZ  ARG A 291     175.424   4.530  10.944  1.00 49.24           C  
ATOM    474  NH1 ARG A 291     176.597   3.914  10.810  1.00 47.55           N  
ATOM    475  NH2 ARG A 291     174.627   4.694   9.896  1.00 48.39           N  
ATOM    476  N   GLY A 292     172.901   6.724  16.451  1.00 36.04           N  
ATOM    477  CA  GLY A 292     171.496   6.553  16.762  1.00 36.89           C  
ATOM    478  C   GLY A 292     170.614   7.549  16.040  1.00 41.13           C  
ATOM    479  O   GLY A 292     171.080   8.447  15.327  1.00 41.23           O  
ATOM    480  N   THR A 293     169.315   7.379  16.261  1.00 38.78           N  
ATOM    481  CA  THR A 293     168.294   8.220  15.665  1.00 41.92           C  
ATOM    482  C   THR A 293     167.602   9.011  16.769  1.00 41.85           C  
ATOM    483  O   THR A 293     167.033   8.428  17.703  1.00 37.89           O  
ATOM    484  CB  THR A 293     167.291   7.358  14.903  1.00 44.06           C  
ATOM    485  OG1 THR A 293     167.951   6.804  13.761  1.00 48.09           O  
ATOM    486  CG2 THR A 293     166.086   8.192  14.433  1.00 41.62           C  
ATOM    487  N   SER A 294     167.679  10.332  16.675  1.00 41.52           N  
ATOM    488  CA  SER A 294     166.929  11.194  17.561  1.00 42.79           C  
ATOM    489  C   SER A 294     165.540  11.411  16.979  1.00 47.09           C  
ATOM    490  O   SER A 294     165.385  11.559  15.766  1.00 49.34           O  
ATOM    491  CB  SER A 294     167.633  12.537  17.740  1.00 43.70           C  
ATOM    492  OG  SER A 294     166.820  13.436  18.477  1.00 46.06           O  
ATOM    493  N   ASN A 295     164.532  11.392  17.848  1.00 46.66           N  
ATOM    494  CA  ASN A 295     163.211  11.898  17.513  1.00 51.24           C  
ATOM    495  C   ASN A 295     162.907  13.177  18.281  1.00 52.71           C  
ATOM    496  O   ASN A 295     161.733  13.490  18.526  1.00 49.90           O  
ATOM    497  CB  ASN A 295     162.123  10.842  17.754  1.00 53.15           C  
ATOM    498  CG  ASN A 295     162.082  10.317  19.193  1.00 53.01           C  
ATOM    499  OD1 ASN A 295     162.535  10.964  20.134  1.00 52.97           O  
ATOM    500  ND2 ASN A 295     161.512   9.132  19.356  1.00 53.83           N  
ATOM    501  N   GLY A 296     163.955  13.905  18.691  1.00 50.00           N  
ATOM    502  CA  GLY A 296     163.798  15.091  19.502  1.00 49.96           C  
ATOM    503  C   GLY A 296     163.571  14.838  20.976  1.00 48.40           C  
ATOM    504  O   GLY A 296     163.671  15.778  21.774  1.00 50.06           O  
ATOM    505  N   THR A 297     163.237  13.611  21.364  1.00 46.74           N  
ATOM    506  CA  THR A 297     162.996  13.265  22.760  1.00 45.98           C  
ATOM    507  C   THR A 297     163.982  12.237  23.288  1.00 41.11           C  
ATOM    508  O   THR A 297     164.537  12.413  24.379  1.00 41.48           O  
ATOM    509  CB  THR A 297     161.556  12.746  22.932  1.00 46.96           C  
ATOM    510  OG1 THR A 297     160.649  13.808  22.659  1.00 53.12           O  
ATOM    511  CG2 THR A 297     161.321  12.270  24.356  1.00 47.35           C  
ATOM    512  N   VAL A 298     164.193  11.144  22.559  1.00 40.15           N  
ATOM    513  CA  VAL A 298     165.220  10.172  22.897  1.00 43.25           C  
ATOM    514  C   VAL A 298     166.075   9.953  21.655  1.00 42.98           C  
ATOM    515  O   VAL A 298     165.697  10.304  20.534  1.00 42.54           O  
ATOM    516  CB  VAL A 298     164.644   8.821  23.421  1.00 46.55           C  
ATOM    517  CG1 VAL A 298     163.787   9.029  24.672  1.00 43.70           C  
ATOM    518  CG2 VAL A 298     163.790   8.142  22.361  1.00 49.59           C  
ATOM    519  N   ILE A 299     167.278   9.444  21.881  1.00 38.16           N  
ATOM    520  CA  ILE A 299     168.076   8.858  20.819  1.00 37.87           C  
ATOM    521  C   ILE A 299     167.951   7.346  20.944  1.00 39.11           C  
ATOM    522  O   ILE A 299     168.206   6.782  22.019  1.00 39.65           O  
ATOM    523  CB  ILE A 299     169.543   9.311  20.897  1.00 32.45           C  
ATOM    524  CG1 ILE A 299     169.635  10.842  20.767  1.00 33.73           C  
ATOM    525  CG2 ILE A 299     170.350   8.608  19.828  1.00 31.52           C  
ATOM    526  CD1 ILE A 299     171.112  11.415  20.886  1.00 33.77           C  
ATOM    527  N   ASN A 300     167.503   6.683  19.880  1.00 39.96           N  
ATOM    528  CA  ASN A 300     167.436   5.224  19.884  1.00 40.40           C  
ATOM    529  C   ASN A 300     168.732   4.690  19.277  1.00 40.41           C  
ATOM    530  O   ASN A 300     169.004   4.899  18.089  1.00 40.92           O  
ATOM    531  CB  ASN A 300     166.204   4.726  19.139  1.00 42.56           C  
ATOM    532  CG  ASN A 300     164.914   4.900  19.958  1.00 46.11           C  
ATOM    533  OD1 ASN A 300     164.752   4.321  21.041  1.00 47.93           O  
ATOM    534  ND2 ASN A 300     163.969   5.652  19.404  1.00 46.57           N  
ATOM    535  N   LEU A 301     169.538   4.018  20.093  1.00 39.87           N  
ATOM    536  CA  LEU A 301     170.896   3.650  19.717  1.00 39.41           C  
ATOM    537  C   LEU A 301     170.940   2.435  18.794  1.00 39.19           C  
ATOM    538  O   LEU A 301     170.093   1.544  18.860  1.00 37.54           O  
ATOM    539  CB  LEU A 301     171.721   3.345  20.966  1.00 38.93           C  
ATOM    540  CG  LEU A 301     171.861   4.482  21.974  1.00 36.97           C  
ATOM    541  CD1 LEU A 301     172.452   3.913  23.246  1.00 33.42           C  
ATOM    542  CD2 LEU A 301     172.711   5.624  21.418  1.00 34.49           C  
ATOM    543  N   THR A 302     171.973   2.393  17.949  1.00 37.64           N  
ATOM    544  CA  THR A 302     172.321   1.222  17.159  1.00 37.96           C  
ATOM    545  C   THR A 302     173.816   0.961  17.368  1.00 38.69           C  
ATOM    546  O   THR A 302     174.514   1.744  18.024  1.00 36.93           O  
ATOM    547  CB  THR A 302     172.034   1.425  15.657  1.00 39.32           C  
ATOM    548  OG1 THR A 302     172.986   2.355  15.100  1.00 38.36           O  
ATOM    549  CG2 THR A 302     170.633   1.981  15.436  1.00 37.54           C  
ATOM    550  N   GLU A 303     174.327  -0.120  16.778  1.00 38.36           N  
ATOM    551  CA  GLU A 303     175.775  -0.277  16.731  1.00 39.21           C  
ATOM    552  C   GLU A 303     176.372   0.784  15.802  1.00 40.11           C  
ATOM    553  O   GLU A 303     175.667   1.435  15.024  1.00 39.68           O  
ATOM    554  CB  GLU A 303     176.154  -1.686  16.278  1.00 38.90           C  
ATOM    555  CG  GLU A 303     175.562  -2.803  17.131  1.00 45.34           C  
ATOM    556  CD  GLU A 303     176.259  -2.984  18.487  1.00 48.01           C  
ATOM    557  OE1 GLU A 303     175.805  -3.850  19.268  1.00 48.57           O  
ATOM    558  OE2 GLU A 303     177.250  -2.271  18.782  1.00 47.10           O  
ATOM    559  N   LEU A 304     177.695   0.960  15.890  1.00 41.05           N  
ATOM    560  CA  LEU A 304     178.343   2.033  15.133  1.00 38.40           C  
ATOM    561  C   LEU A 304     178.148   1.875  13.631  1.00 41.03           C  
ATOM    562  O   LEU A 304     178.043   2.880  12.919  1.00 41.43           O  
ATOM    563  CB  LEU A 304     179.824   2.111  15.499  1.00 36.57           C  
ATOM    564  CG  LEU A 304     179.974   2.649  16.925  1.00 38.69           C  
ATOM    565  CD1 LEU A 304     181.416   2.928  17.300  1.00 35.38           C  
ATOM    566  CD2 LEU A 304     179.145   3.933  17.079  1.00 40.55           C  
ATOM    567  N   ASP A 305     178.076   0.640  13.126  1.00 44.95           N  
ATOM    568  CA  ASP A 305     177.855   0.433  11.696  1.00 50.71           C  
ATOM    569  C   ASP A 305     176.384   0.546  11.274  1.00 50.01           C  
ATOM    570  O   ASP A 305     176.090   0.429  10.082  1.00 50.08           O  
ATOM    571  CB  ASP A 305     178.419  -0.935  11.263  1.00 56.24           C  
ATOM    572  CG  ASP A 305     177.687  -2.111  11.902  1.00 61.02           C  
ATOM    573  OD1 ASP A 305     178.052  -3.271  11.594  1.00 64.05           O  
ATOM    574  OD2 ASP A 305     176.767  -1.889  12.717  1.00 61.01           O  
ATOM    575  N   GLY A 306     175.457   0.762  12.202  1.00 48.49           N  
ATOM    576  CA  GLY A 306     174.050   0.794  11.878  1.00 49.21           C  
ATOM    577  C   GLY A 306     173.298  -0.473  12.226  1.00 51.06           C  
ATOM    578  O   GLY A 306     172.065  -0.471  12.179  1.00 48.51           O  
ATOM    579  N   THR A 307     174.006  -1.540  12.582  1.00 53.79           N  
ATOM    580  CA  THR A 307     173.368  -2.776  13.015  1.00 54.90           C  
ATOM    581  C   THR A 307     172.499  -2.505  14.241  1.00 48.08           C  
ATOM    582  O   THR A 307     172.901  -1.732  15.124  1.00 44.72           O  
ATOM    583  CB  THR A 307     174.445  -3.819  13.349  1.00 57.20           C  
ATOM    584  OG1 THR A 307     175.235  -4.073  12.180  1.00 60.29           O  
ATOM    585  CG2 THR A 307     173.845  -5.121  13.865  1.00 59.97           C  
ATOM    586  N   PRO A 308     171.300  -3.088  14.317  1.00 49.88           N  
ATOM    587  CA  PRO A 308     170.431  -2.837  15.475  1.00 49.00           C  
ATOM    588  C   PRO A 308     171.075  -3.287  16.776  1.00 48.35           C  
ATOM    589  O   PRO A 308     171.802  -4.286  16.831  1.00 47.87           O  
ATOM    590  CB  PRO A 308     169.166  -3.657  15.169  1.00 51.44           C  
ATOM    591  CG  PRO A 308     169.194  -3.906  13.705  1.00 54.21           C  
ATOM    592  CD  PRO A 308     170.651  -3.953  13.313  1.00 53.66           C  
ATOM    593  N   PHE A 309     170.779  -2.538  17.835  1.00 48.03           N  
ATOM    594  CA  PHE A 309     171.222  -2.861  19.185  1.00 45.64           C  
ATOM    595  C   PHE A 309     170.042  -3.464  19.931  1.00 48.67           C  
ATOM    596  O   PHE A 309     168.964  -2.858  19.993  1.00 48.10           O  
ATOM    597  CB  PHE A 309     171.756  -1.624  19.911  1.00 39.21           C  
ATOM    598  CG  PHE A 309     172.109  -1.877  21.351  1.00 38.74           C  
ATOM    599  CD1 PHE A 309     173.262  -2.577  21.684  1.00 35.59           C  
ATOM    600  CD2 PHE A 309     171.304  -1.403  22.376  1.00 38.61           C  
ATOM    601  CE1 PHE A 309     173.598  -2.811  23.008  1.00 34.53           C  
ATOM    602  CE2 PHE A 309     171.635  -1.641  23.709  1.00 36.90           C  
ATOM    603  CZ  PHE A 309     172.793  -2.336  24.020  1.00 37.44           C  
ATOM    604  N   HIS A 310     170.228  -4.677  20.441  1.00 50.48           N  
ATOM    605  CA  HIS A 310     169.050  -5.246  21.092  1.00 49.02           C  
ATOM    606  C   HIS A 310     169.054  -4.901  22.579  1.00 45.05           C  
ATOM    607  O   HIS A 310     170.095  -4.992  23.234  1.00 43.51           O  
ATOM    608  CB  HIS A 310     169.042  -6.760  20.923  1.00 52.78           C  
ATOM    609  CG  HIS A 310     168.945  -7.197  19.494  1.00 60.58           C  
ATOM    610  ND1 HIS A 310     170.057  -7.503  18.735  1.00 62.36           N  
ATOM    611  CD2 HIS A 310     167.878  -7.351  18.676  1.00 63.93           C  
ATOM    612  CE1 HIS A 310     169.677  -7.840  17.516  1.00 63.11           C  
ATOM    613  NE2 HIS A 310     168.361  -7.756  17.455  1.00 65.10           N  
ATOM    614  N   PRO A 311     167.913  -4.524  23.147  1.00 47.09           N  
ATOM    615  CA  PRO A 311     167.868  -4.206  24.580  1.00 46.76           C  
ATOM    616  C   PRO A 311     167.967  -5.461  25.439  1.00 48.01           C  
ATOM    617  O   PRO A 311     167.794  -6.587  24.973  1.00 47.91           O  
ATOM    618  CB  PRO A 311     166.510  -3.515  24.745  1.00 48.48           C  
ATOM    619  CG  PRO A 311     165.642  -4.116  23.638  1.00 49.37           C  
ATOM    620  CD  PRO A 311     166.610  -4.330  22.480  1.00 47.64           C  
ATOM    621  N   PHE A 312     168.230  -5.241  26.731  1.00 50.22           N  
ATOM    622  CA  PHE A 312     168.222  -6.283  27.765  1.00 54.07           C  
ATOM    623  C   PHE A 312     169.300  -7.330  27.560  1.00 54.58           C  
ATOM    624  O   PHE A 312     169.152  -8.457  28.041  1.00 58.67           O  
ATOM    625  CB  PHE A 312     166.888  -7.032  27.836  1.00 58.63           C  
ATOM    626  CG  PHE A 312     165.689  -6.170  27.770  1.00 63.27           C  
ATOM    627  CD1 PHE A 312     164.840  -6.234  26.664  1.00 69.06           C  
ATOM    628  CD2 PHE A 312     165.358  -5.340  28.815  1.00 65.81           C  
ATOM    629  CE1 PHE A 312     163.685  -5.459  26.594  1.00 70.69           C  
ATOM    630  CE2 PHE A 312     164.207  -4.556  28.750  1.00 70.79           C  
ATOM    631  CZ  PHE A 312     163.372  -4.613  27.637  1.00 71.17           C  
ATOM    632  N   GLU A 313     170.360  -7.006  26.826  1.00 49.86           N  
ATOM    633  CA  GLU A 313     171.435  -7.951  26.559  1.00 53.53           C  
ATOM    634  C   GLU A 313     172.760  -7.516  27.159  1.00 53.78           C  
ATOM    635  O   GLU A 313     173.416  -8.309  27.844  1.00 56.96           O  
ATOM    636  CB  GLU A 313     171.594  -8.163  25.040  1.00 57.39           C  
ATOM    637  CG  GLU A 313     170.448  -8.910  24.360  1.00 63.74           C  
ATOM    638  CD  GLU A 313     170.544 -10.419  24.554  1.00 70.57           C  
ATOM    639  OE1 GLU A 313     171.401 -10.880  25.345  1.00 72.02           O  
ATOM    640  OE2 GLU A 313     169.782 -11.152  23.894  1.00 75.58           O  
ATOM    641  N   GLY A 314     173.164  -6.272  26.942  1.00 50.18           N  
ATOM    642  CA  GLY A 314     174.433  -5.802  27.433  1.00 48.19           C  
ATOM    643  C   GLY A 314     174.338  -4.389  27.958  1.00 43.59           C  
ATOM    644  O   GLY A 314     173.269  -3.768  27.957  1.00 42.52           O  
ATOM    645  N   PRO A 315     175.462  -3.860  28.438  1.00 38.68           N  
ATOM    646  CA  PRO A 315     175.439  -2.500  29.006  1.00 37.27           C  
ATOM    647  C   PRO A 315     175.082  -1.414  28.000  1.00 37.16           C  
ATOM    648  O   PRO A 315     174.345  -0.476  28.341  1.00 36.83           O  
ATOM    649  CB  PRO A 315     176.863  -2.333  29.559  1.00 37.80           C  
ATOM    650  CG  PRO A 315     177.695  -3.395  28.824  1.00 38.10           C  
ATOM    651  CD  PRO A 315     176.769  -4.530  28.610  1.00 39.03           C  
ATOM    652  N   ALA A 316     175.568  -1.526  26.763  1.00 34.06           N  
ATOM    653  CA  ALA A 316     175.518  -0.473  25.752  1.00 33.19           C  
ATOM    654  C   ALA A 316     176.041  -1.051  24.438  1.00 34.22           C  
ATOM    655  O   ALA A 316     176.561  -2.172  24.437  1.00 37.32           O  
ATOM    656  CB  ALA A 316     176.349   0.740  26.204  1.00 26.32           C  
ATOM    657  N   PRO A 317     175.912  -0.362  23.305  1.00 34.13           N  
ATOM    658  CA  PRO A 317     176.510  -0.885  22.067  1.00 35.83           C  
ATOM    659  C   PRO A 317     178.032  -0.920  22.171  1.00 31.46           C  
ATOM    660  O   PRO A 317     178.626  -0.323  23.068  1.00 29.21           O  
ATOM    661  CB  PRO A 317     176.051   0.104  20.988  1.00 36.13           C  
ATOM    662  CG  PRO A 317     174.855   0.840  21.616  1.00 35.70           C  
ATOM    663  CD  PRO A 317     175.153   0.888  23.075  1.00 32.93           C  
ATOM    664  N   ILE A 318     178.659  -1.672  21.261  1.00 33.02           N  
ATOM    665  CA  ILE A 318     180.127  -1.707  21.215  1.00 32.34           C  
ATOM    666  C   ILE A 318     180.644  -0.287  21.049  1.00 36.17           C  
ATOM    667  O   ILE A 318     180.109   0.495  20.244  1.00 37.57           O  
ATOM    668  CB  ILE A 318     180.631  -2.612  20.077  1.00 34.16           C  
ATOM    669  CG1 ILE A 318     180.122  -4.047  20.246  1.00 37.17           C  
ATOM    670  CG2 ILE A 318     182.188  -2.580  19.974  1.00 32.83           C  
ATOM    671  CD1 ILE A 318     180.592  -4.695  21.528  1.00 39.96           C  
ATOM    672  N   GLY A 319     181.647   0.072  21.858  1.00 34.31           N  
ATOM    673  CA  GLY A 319     182.327   1.348  21.773  1.00 33.64           C  
ATOM    674  C   GLY A 319     181.702   2.480  22.554  1.00 34.02           C  
ATOM    675  O   GLY A 319     182.281   3.574  22.602  1.00 31.81           O  
ATOM    676  N   PHE A 320     180.546   2.257  23.168  1.00 32.59           N  
ATOM    677  CA  PHE A 320     179.849   3.318  23.879  1.00 32.89           C  
ATOM    678  C   PHE A 320     180.728   3.861  25.015  1.00 38.18           C  
ATOM    679  O   PHE A 320     181.414   3.082  25.689  1.00 38.42           O  
ATOM    680  CB  PHE A 320     178.542   2.735  24.420  1.00 29.67           C  
ATOM    681  CG  PHE A 320     177.589   3.741  24.951  1.00 29.01           C  
ATOM    682  CD1 PHE A 320     176.656   4.334  24.110  1.00 30.95           C  
ATOM    683  CD2 PHE A 320     177.592   4.076  26.298  1.00 30.16           C  
ATOM    684  CE1 PHE A 320     175.724   5.244  24.612  1.00 32.12           C  
ATOM    685  CE2 PHE A 320     176.651   4.973  26.812  1.00 33.13           C  
ATOM    686  CZ  PHE A 320     175.735   5.571  25.967  1.00 31.53           C  
ATOM    687  N   PRO A 321     180.741   5.179  25.255  1.00 37.57           N  
ATOM    688  CA  PRO A 321     181.651   5.733  26.274  1.00 35.81           C  
ATOM    689  C   PRO A 321     181.393   5.152  27.658  1.00 35.26           C  
ATOM    690  O   PRO A 321     180.256   4.883  28.039  1.00 34.28           O  
ATOM    691  CB  PRO A 321     181.367   7.242  26.226  1.00 33.72           C  
ATOM    692  CG  PRO A 321     180.864   7.479  24.820  1.00 34.72           C  
ATOM    693  CD  PRO A 321     180.041   6.237  24.497  1.00 37.05           C  
ATOM    694  N   ASP A 322     182.471   4.920  28.414  1.00 32.99           N  
ATOM    695  CA  ASP A 322     182.311   4.320  29.733  1.00 28.78           C  
ATOM    696  C   ASP A 322     182.839   5.219  30.842  1.00 28.72           C  
ATOM    697  O   ASP A 322     183.104   4.748  31.950  1.00 31.38           O  
ATOM    698  CB  ASP A 322     182.944   2.927  29.760  1.00 27.66           C  
ATOM    699  CG  ASP A 322     184.467   2.960  29.956  1.00 30.67           C  
ATOM    700  OD1 ASP A 322     185.102   3.964  29.564  1.00 30.06           O  
ATOM    701  OD2 ASP A 322     184.998   1.953  30.482  1.00 30.14           O  
ATOM    702  N   LEU A 323     182.913   6.521  30.591  1.00 30.27           N  
ATOM    703  CA  LEU A 323     183.399   7.468  31.591  1.00 30.15           C  
ATOM    704  C   LEU A 323     182.250   7.852  32.514  1.00 33.88           C  
ATOM    705  O   LEU A 323     181.330   8.580  32.115  1.00 29.69           O  
ATOM    706  CB  LEU A 323     183.988   8.713  30.931  1.00 28.92           C  
ATOM    707  CG  LEU A 323     185.435   8.684  30.363  1.00 29.59           C  
ATOM    708  CD1 LEU A 323     185.593   7.607  29.295  1.00 28.01           C  
ATOM    709  CD2 LEU A 323     185.846  10.046  29.818  1.00 28.95           C  
ATOM    710  N   GLY A 324     182.310   7.364  33.750  1.00 35.06           N  
ATOM    711  CA  GLY A 324     181.424   7.821  34.791  1.00 34.34           C  
ATOM    712  C   GLY A 324     182.007   9.053  35.451  1.00 35.34           C  
ATOM    713  O   GLY A 324     183.121   9.491  35.152  1.00 35.88           O  
ATOM    714  N   GLY A 325     181.230   9.613  36.369  1.00 33.76           N  
ATOM    715  CA  GLY A 325     181.668  10.751  37.150  1.00 32.17           C  
ATOM    716  C   GLY A 325     181.874  12.028  36.377  1.00 30.81           C  
ATOM    717  O   GLY A 325     182.694  12.857  36.780  1.00 34.57           O  
ATOM    718  N   CYS A 326     181.114  12.247  35.311  1.00 31.42           N  
ATOM    719  CA  CYS A 326     181.260  13.481  34.549  1.00 31.07           C  
ATOM    720  C   CYS A 326     180.058  13.648  33.629  1.00 34.18           C  
ATOM    721  O   CYS A 326     179.319  12.694  33.367  1.00 37.04           O  
ATOM    722  CB  CYS A 326     182.572  13.484  33.724  1.00 34.09           C  
ATOM    723  SG  CYS A 326     182.745  12.147  32.512  1.00 36.28           S  
ATOM    724  N   ASP A 327     179.880  14.872  33.138  1.00 32.85           N  
ATOM    725  CA  ASP A 327     178.990  15.130  32.019  1.00 34.66           C  
ATOM    726  C   ASP A 327     179.795  14.956  30.737  1.00 37.81           C  
ATOM    727  O   ASP A 327     180.993  15.288  30.688  1.00 34.13           O  
ATOM    728  CB  ASP A 327     178.409  16.549  32.084  1.00 33.08           C  
ATOM    729  CG  ASP A 327     177.168  16.657  32.993  1.00 37.96           C  
ATOM    730  OD1 ASP A 327     176.504  17.723  32.974  1.00 39.15           O  
ATOM    731  OD2 ASP A 327     176.877  15.707  33.757  1.00 38.29           O  
ATOM    732  N   TRP A 328     179.149  14.407  29.703  1.00 35.42           N  
ATOM    733  CA  TRP A 328     179.809  14.229  28.418  1.00 33.97           C  
ATOM    734  C   TRP A 328     179.373  15.318  27.456  1.00 35.91           C  
ATOM    735  O   TRP A 328     178.214  15.750  27.447  1.00 33.57           O  
ATOM    736  CB  TRP A 328     179.493  12.881  27.768  1.00 32.32           C  
ATOM    737  CG  TRP A 328     179.806  11.672  28.571  1.00 30.75           C  
ATOM    738  CD1 TRP A 328     180.648  11.581  29.642  1.00 29.59           C  
ATOM    739  CD2 TRP A 328     179.267  10.369  28.364  1.00 30.80           C  
ATOM    740  NE1 TRP A 328     180.655  10.301  30.126  1.00 31.01           N  
ATOM    741  CE2 TRP A 328     179.815   9.532  29.355  1.00 33.42           C  
ATOM    742  CE3 TRP A 328     178.360   9.830  27.441  1.00 30.34           C  
ATOM    743  CZ2 TRP A 328     179.497   8.179  29.446  1.00 35.30           C  
ATOM    744  CZ3 TRP A 328     178.046   8.492  27.528  1.00 31.92           C  
ATOM    745  CH2 TRP A 328     178.612   7.675  28.525  1.00 34.06           C  
ATOM    746  N   HIS A 329     180.298  15.710  26.590  1.00 32.82           N  
ATOM    747  CA  HIS A 329     179.969  16.588  25.479  1.00 34.22           C  
ATOM    748  C   HIS A 329     180.435  15.895  24.206  1.00 37.87           C  
ATOM    749  O   HIS A 329     181.644  15.734  23.975  1.00 36.83           O  
ATOM    750  CB  HIS A 329     180.578  17.976  25.697  1.00 32.23           C  
ATOM    751  CG  HIS A 329     180.198  18.564  27.025  1.00 38.24           C  
ATOM    752  ND1 HIS A 329     178.972  19.172  27.251  1.00 40.38           N  
ATOM    753  CD2 HIS A 329     180.820  18.522  28.230  1.00 38.15           C  
ATOM    754  CE1 HIS A 329     178.889  19.539  28.519  1.00 37.21           C  
ATOM    755  NE2 HIS A 329     179.991  19.148  29.137  1.00 38.65           N  
ATOM    756  N   ILE A 330     179.466  15.459  23.400  1.00 37.12           N  
ATOM    757  CA  ILE A 330     179.704  14.582  22.260  1.00 39.05           C  
ATOM    758  C   ILE A 330     179.542  15.398  20.984  1.00 40.28           C  
ATOM    759  O   ILE A 330     178.587  16.177  20.855  1.00 38.70           O  
ATOM    760  CB  ILE A 330     178.752  13.371  22.281  1.00 39.69           C  
ATOM    761  CG1 ILE A 330     179.151  12.433  23.427  1.00 41.08           C  
ATOM    762  CG2 ILE A 330     178.782  12.618  20.949  1.00 37.49           C  
ATOM    763  CD1 ILE A 330     178.143  11.337  23.716  1.00 41.96           C  
ATOM    764  N   ASN A 331     180.508  15.273  20.068  1.00 35.79           N  
ATOM    765  CA  ASN A 331     180.414  15.967  18.786  1.00 33.33           C  
ATOM    766  C   ASN A 331     179.620  15.108  17.808  1.00 34.89           C  
ATOM    767  O   ASN A 331     180.091  14.041  17.394  1.00 33.38           O  
ATOM    768  CB  ASN A 331     181.801  16.286  18.220  1.00 33.44           C  
ATOM    769  CG  ASN A 331     181.714  17.244  17.052  1.00 35.12           C  
ATOM    770  OD1 ASN A 331     180.850  18.142  17.041  1.00 35.63           O  
ATOM    771  ND2 ASN A 331     182.534  17.022  16.035  1.00 33.91           N  
ATOM    772  N   MET A 332     178.444  15.598  17.389  1.00 35.43           N  
ATOM    773  CA  MET A 332     177.528  14.853  16.533  1.00 35.19           C  
ATOM    774  C   MET A 332     177.646  15.312  15.085  1.00 36.08           C  
ATOM    775  O   MET A 332     177.564  16.513  14.799  1.00 37.19           O  
ATOM    776  CB  MET A 332     176.079  15.032  17.000  1.00 33.21           C  
ATOM    777  CG  MET A 332     175.892  14.751  18.471  1.00 33.84           C  
ATOM    778  SD  MET A 332     175.692  12.963  18.710  1.00 36.92           S  
ATOM    779  CE  MET A 332     173.888  12.845  18.631  1.00 37.66           C  
ATOM    780  N   THR A 333     177.829  14.357  14.173  1.00 34.78           N  
ATOM    781  CA  THR A 333     177.857  14.644  12.748  1.00 36.41           C  
ATOM    782  C   THR A 333     176.931  13.673  12.034  1.00 38.88           C  
ATOM    783  O   THR A 333     176.352  12.768  12.643  1.00 41.49           O  
ATOM    784  CB  THR A 333     179.279  14.560  12.157  1.00 38.32           C  
ATOM    785  OG1 THR A 333     179.888  13.324  12.533  1.00 37.31           O  
ATOM    786  CG2 THR A 333     180.140  15.730  12.633  1.00 39.36           C  
ATOM    787  N   GLN A 334     176.765  13.887  10.730  1.00 40.34           N  
ATOM    788  CA  GLN A 334     175.858  13.072   9.937  1.00 44.61           C  
ATOM    789  C   GLN A 334     176.493  12.714   8.603  1.00 44.43           C  
ATOM    790  O   GLN A 334     177.260  13.489   8.029  1.00 46.66           O  
ATOM    791  CB  GLN A 334     174.517  13.790   9.709  1.00 43.36           C  
ATOM    792  CG  GLN A 334     173.888  14.283  10.998  1.00 43.08           C  
ATOM    793  CD  GLN A 334     172.563  14.971  10.765  1.00 44.75           C  
ATOM    794  OE1 GLN A 334     172.513  16.179  10.546  1.00 45.03           O  
ATOM    795  NE2 GLN A 334     171.481  14.198  10.788  1.00 44.60           N  
ATOM    796  N   PHE A 335     176.161  11.527   8.107  1.00 46.32           N  
ATOM    797  CA  PHE A 335     176.517  11.165   6.741  1.00 46.55           C  
ATOM    798  C   PHE A 335     175.508  11.813   5.795  1.00 49.31           C  
ATOM    799  O   PHE A 335     174.304  11.562   5.898  1.00 46.62           O  
ATOM    800  CB  PHE A 335     176.548   9.645   6.586  1.00 44.28           C  
ATOM    801  CG  PHE A 335     177.528   8.973   7.516  1.00 46.38           C  
ATOM    802  CD1 PHE A 335     177.086   8.131   8.529  1.00 44.83           C  
ATOM    803  CD2 PHE A 335     178.903   9.187   7.372  1.00 44.62           C  
ATOM    804  CE1 PHE A 335     177.992   7.517   9.385  1.00 43.69           C  
ATOM    805  CE2 PHE A 335     179.817   8.579   8.224  1.00 41.89           C  
ATOM    806  CZ  PHE A 335     179.375   7.744   9.228  1.00 40.46           C  
ATOM    807  N   GLY A 336     175.986  12.679   4.906  1.00 50.58           N  
ATOM    808  CA  GLY A 336     175.116  13.340   3.952  1.00 51.73           C  
ATOM    809  C   GLY A 336     174.623  14.721   4.339  1.00 50.65           C  
ATOM    810  O   GLY A 336     173.851  15.316   3.580  1.00 52.47           O  
ATOM    811  N   HIS A 337     175.029  15.255   5.485  1.00 48.70           N  
ATOM    812  CA  HIS A 337     174.615  16.594   5.876  1.00 50.97           C  
ATOM    813  C   HIS A 337     175.813  17.379   6.379  1.00 50.28           C  
ATOM    814  O   HIS A 337     176.805  16.816   6.840  1.00 48.69           O  
ATOM    815  CB  HIS A 337     173.529  16.562   6.961  1.00 51.32           C  
ATOM    816  CG  HIS A 337     172.294  15.822   6.549  1.00 55.16           C  
ATOM    817  ND1 HIS A 337     171.345  16.364   5.708  1.00 56.81           N  
ATOM    818  CD2 HIS A 337     171.873  14.566   6.836  1.00 54.70           C  
ATOM    819  CE1 HIS A 337     170.389  15.476   5.502  1.00 58.06           C  
ATOM    820  NE2 HIS A 337     170.686  14.378   6.178  1.00 56.94           N  
ATOM    821  N   SER A 338     175.696  18.699   6.297  1.00 51.10           N  
ATOM    822  CA  SER A 338     176.724  19.578   6.815  1.00 48.50           C  
ATOM    823  C   SER A 338     176.635  19.685   8.333  1.00 45.76           C  
ATOM    824  O   SER A 338     175.659  19.266   8.964  1.00 41.52           O  
ATOM    825  CB  SER A 338     176.580  20.970   6.222  1.00 49.91           C  
ATOM    826  OG  SER A 338     176.773  20.921   4.834  1.00 55.15           O  
ATOM    827  N   SER A 339     177.684  20.286   8.903  1.00 44.94           N  
ATOM    828  CA  SER A 339     177.764  20.787  10.272  1.00 43.83           C  
ATOM    829  C   SER A 339     177.842  19.739  11.380  1.00 42.79           C  
ATOM    830  O   SER A 339     177.678  18.530  11.163  1.00 40.01           O  
ATOM    831  CB  SER A 339     176.602  21.760  10.528  1.00 48.66           C  
ATOM    832  OG  SER A 339     175.352  21.172  10.305  1.00 49.51           O  
ATOM    833  N   GLN A 340     178.150  20.227  12.580  1.00 42.63           N  
ATOM    834  CA  GLN A 340     178.324  19.422  13.774  1.00 39.44           C  
ATOM    835  C   GLN A 340     177.479  20.032  14.882  1.00 38.64           C  
ATOM    836  O   GLN A 340     177.166  21.225  14.856  1.00 39.03           O  
ATOM    837  CB  GLN A 340     179.827  19.344  14.200  1.00 35.90           C  
ATOM    838  CG  GLN A 340     180.449  20.676  14.659  1.00 36.49           C  
ATOM    839  CD  GLN A 340     181.936  20.544  15.047  1.00 35.41           C  
ATOM    840  OE1 GLN A 340     182.636  19.672  14.552  1.00 36.66           O  
ATOM    841  NE2 GLN A 340     182.398  21.391  15.962  1.00 32.73           N  
ATOM    842  N   THR A 341     177.102  19.202  15.849  1.00 36.13           N  
ATOM    843  CA  THR A 341     176.263  19.634  16.957  1.00 38.60           C  
ATOM    844  C   THR A 341     176.862  19.093  18.241  1.00 38.87           C  
ATOM    845  O   THR A 341     177.236  17.922  18.304  1.00 40.09           O  
ATOM    846  CB  THR A 341     174.809  19.132  16.791  1.00 38.28           C  
ATOM    847  OG1 THR A 341     174.372  19.354  15.444  1.00 39.58           O  
ATOM    848  CG2 THR A 341     173.869  19.883  17.709  1.00 37.37           C  
ATOM    849  N   GLN A 342     176.970  19.944  19.252  1.00 37.91           N  
ATOM    850  CA  GLN A 342     177.380  19.477  20.565  1.00 37.27           C  
ATOM    851  C   GLN A 342     176.176  18.902  21.317  1.00 40.84           C  
ATOM    852  O   GLN A 342     175.140  19.565  21.455  1.00 40.64           O  
ATOM    853  CB  GLN A 342     178.019  20.609  21.358  1.00 36.83           C  
ATOM    854  CG  GLN A 342     178.572  20.151  22.687  1.00 38.67           C  
ATOM    855  CD  GLN A 342     179.207  21.272  23.453  1.00 39.49           C  
ATOM    856  OE1 GLN A 342     180.341  21.626  23.188  1.00 41.92           O  
ATOM    857  NE2 GLN A 342     178.477  21.852  24.399  1.00 40.58           N  
ATOM    858  N   TYR A 343     176.320  17.659  21.781  1.00 39.40           N  
ATOM    859  CA  TYR A 343     175.300  16.909  22.505  1.00 40.94           C  
ATOM    860  C   TYR A 343     175.780  16.736  23.948  1.00 38.47           C  
ATOM    861  O   TYR A 343     176.827  16.114  24.188  1.00 35.45           O  
ATOM    862  CB  TYR A 343     175.073  15.567  21.804  1.00 40.15           C  
ATOM    863  CG  TYR A 343     174.278  14.517  22.548  1.00 37.86           C  
ATOM    864  CD1 TYR A 343     173.096  14.835  23.218  1.00 39.98           C  
ATOM    865  CD2 TYR A 343     174.704  13.195  22.555  1.00 34.87           C  
ATOM    866  CE1 TYR A 343     172.376  13.864  23.888  1.00 39.82           C  
ATOM    867  CE2 TYR A 343     174.002  12.220  23.217  1.00 34.72           C  
ATOM    868  CZ  TYR A 343     172.829  12.558  23.878  1.00 38.77           C  
ATOM    869  OH  TYR A 343     172.136  11.588  24.551  1.00 37.57           O  
ATOM    870  N   ASP A 344     175.044  17.325  24.895  1.00 34.64           N  
ATOM    871  CA  ASP A 344     175.432  17.365  26.303  1.00 36.35           C  
ATOM    872  C   ASP A 344     174.695  16.273  27.057  1.00 40.73           C  
ATOM    873  O   ASP A 344     173.455  16.241  27.064  1.00 40.58           O  
ATOM    874  CB  ASP A 344     175.128  18.724  26.932  1.00 40.65           C  
ATOM    875  CG  ASP A 344     175.694  19.876  26.135  1.00 43.30           C  
ATOM    876  OD1 ASP A 344     176.862  19.799  25.686  1.00 44.83           O  
ATOM    877  OD2 ASP A 344     174.956  20.857  25.944  1.00 44.01           O  
ATOM    878  N   VAL A 345     175.452  15.399  27.712  1.00 41.99           N  
ATOM    879  CA  VAL A 345     174.911  14.182  28.298  1.00 42.39           C  
ATOM    880  C   VAL A 345     175.173  14.191  29.793  1.00 41.96           C  
ATOM    881  O   VAL A 345     176.330  14.124  30.237  1.00 41.44           O  
ATOM    882  CB  VAL A 345     175.505  12.922  27.659  1.00 40.77           C  
ATOM    883  CG1 VAL A 345     174.697  11.717  28.072  1.00 37.88           C  
ATOM    884  CG2 VAL A 345     175.539  13.055  26.160  1.00 39.26           C  
ATOM    885  N   ASP A 346     174.095  14.281  30.559  1.00 41.59           N  
ATOM    886  CA  ASP A 346     174.040  13.859  31.950  1.00 41.56           C  
ATOM    887  C   ASP A 346     173.771  12.358  31.946  1.00 41.89           C  
ATOM    888  O   ASP A 346     172.773  11.909  31.360  1.00 44.12           O  
ATOM    889  CB  ASP A 346     172.913  14.639  32.647  1.00 46.30           C  
ATOM    890  CG  ASP A 346     172.782  14.346  34.143  1.00 49.57           C  
ATOM    891  OD1 ASP A 346     173.598  13.600  34.710  1.00 50.92           O  
ATOM    892  OD2 ASP A 346     171.840  14.897  34.761  1.00 52.93           O  
ATOM    893  N   THR A 347     174.657  11.575  32.564  1.00 37.74           N  
ATOM    894  CA  THR A 347     174.498  10.128  32.574  1.00 33.08           C  
ATOM    895  C   THR A 347     173.748   9.631  33.797  1.00 35.90           C  
ATOM    896  O   THR A 347     173.501   8.424  33.902  1.00 37.18           O  
ATOM    897  CB  THR A 347     175.866   9.409  32.498  1.00 33.59           C  
ATOM    898  OG1 THR A 347     176.623   9.634  33.703  1.00 33.85           O  
ATOM    899  CG2 THR A 347     176.662   9.875  31.277  1.00 28.14           C  
ATOM    900  N   THR A 348     173.354  10.523  34.709  1.00 37.94           N  
ATOM    901  CA  THR A 348     172.699  10.076  35.940  1.00 39.41           C  
ATOM    902  C   THR A 348     171.189   9.819  35.878  1.00 38.13           C  
ATOM    903  O   THR A 348     170.732   8.954  36.631  1.00 37.52           O  
ATOM    904  CB  THR A 348     172.968  11.068  37.081  1.00 39.77           C  
ATOM    905  OG1 THR A 348     172.323  12.313  36.804  1.00 39.08           O  
ATOM    906  CG2 THR A 348     174.477  11.293  37.230  1.00 39.95           C  
ATOM    907  N   PRO A 349     170.375  10.503  35.060  1.00 37.29           N  
ATOM    908  CA  PRO A 349     168.914  10.355  35.198  1.00 37.26           C  
ATOM    909  C   PRO A 349     168.381   9.078  34.561  1.00 39.54           C  
ATOM    910  O   PRO A 349     169.031   8.422  33.744  1.00 38.74           O  
ATOM    911  CB  PRO A 349     168.358  11.576  34.463  1.00 37.44           C  
ATOM    912  CG  PRO A 349     169.339  11.776  33.358  1.00 40.08           C  
ATOM    913  CD  PRO A 349     170.696  11.472  33.989  1.00 34.31           C  
ATOM    914  N   ASP A 350     167.117   8.786  34.894  1.00 42.10           N  
ATOM    915  CA  ASP A 350     166.430   7.585  34.435  1.00 40.16           C  
ATOM    916  C   ASP A 350     166.171   7.575  32.939  1.00 39.91           C  
ATOM    917  O   ASP A 350     165.812   6.522  32.406  1.00 44.28           O  
ATOM    918  CB  ASP A 350     165.110   7.394  35.204  1.00 42.62           C  
ATOM    919  CG  ASP A 350     165.328   6.686  36.525  1.00 44.05           C  
ATOM    920  OD1 ASP A 350     164.538   6.871  37.465  1.00 49.07           O  
ATOM    921  OD2 ASP A 350     166.307   5.919  36.628  1.00 43.74           O  
ATOM    922  N   THR A 351     166.326   8.702  32.248  1.00 39.19           N  
ATOM    923  CA  THR A 351     166.210   8.672  30.796  1.00 38.99           C  
ATOM    924  C   THR A 351     167.495   8.178  30.135  1.00 36.91           C  
ATOM    925  O   THR A 351     167.497   7.936  28.926  1.00 36.04           O  
ATOM    926  CB  THR A 351     165.886  10.065  30.248  1.00 39.81           C  
ATOM    927  OG1 THR A 351     166.817  11.003  30.799  1.00 42.40           O  
ATOM    928  CG2 THR A 351     164.456  10.520  30.667  1.00 36.99           C  
ATOM    929  N   PHE A 352     168.592   8.052  30.881  1.00 36.87           N  
ATOM    930  CA  PHE A 352     169.846   7.530  30.327  1.00 33.69           C  
ATOM    931  C   PHE A 352     169.843   6.021  30.524  1.00 33.49           C  
ATOM    932  O   PHE A 352     170.189   5.516  31.595  1.00 34.35           O  
ATOM    933  CB  PHE A 352     171.047   8.186  31.001  1.00 34.43           C  
ATOM    934  CG  PHE A 352     172.367   7.835  30.364  1.00 37.79           C  
ATOM    935  CD1 PHE A 352     172.781   8.480  29.205  1.00 35.76           C  
ATOM    936  CD2 PHE A 352     173.202   6.888  30.941  1.00 38.66           C  
ATOM    937  CE1 PHE A 352     174.005   8.173  28.625  1.00 37.85           C  
ATOM    938  CE2 PHE A 352     174.426   6.576  30.358  1.00 37.57           C  
ATOM    939  CZ  PHE A 352     174.819   7.223  29.204  1.00 35.74           C  
ATOM    940  N   VAL A 353     169.440   5.280  29.501  1.00 32.89           N  
ATOM    941  CA  VAL A 353     169.313   3.844  29.701  1.00 34.62           C  
ATOM    942  C   VAL A 353     169.866   3.113  28.477  1.00 36.83           C  
ATOM    943  O   VAL A 353     169.161   2.329  27.816  1.00 33.98           O  
ATOM    944  CB  VAL A 353     167.855   3.497  30.095  1.00 38.84           C  
ATOM    945  CG1 VAL A 353     166.834   3.683  28.938  1.00 39.40           C  
ATOM    946  CG2 VAL A 353     167.793   2.157  30.764  1.00 38.64           C  
ATOM    947  N   PRO A 354     171.166   3.289  28.189  1.00 37.23           N  
ATOM    948  CA  PRO A 354     171.761   2.617  27.021  1.00 31.94           C  
ATOM    949  C   PRO A 354     171.599   1.115  27.047  1.00 33.00           C  
ATOM    950  O   PRO A 354     171.610   0.484  25.986  1.00 37.12           O  
ATOM    951  CB  PRO A 354     173.252   3.036  27.089  1.00 34.54           C  
ATOM    952  CG  PRO A 354     173.478   3.423  28.495  1.00 32.60           C  
ATOM    953  CD  PRO A 354     172.182   3.991  29.000  1.00 35.64           C  
ATOM    954  N   HIS A 355     171.443   0.521  28.233  1.00 36.32           N  
ATOM    955  CA  HIS A 355     171.158  -0.906  28.328  1.00 37.76           C  
ATOM    956  C   HIS A 355     169.860  -1.267  27.612  1.00 41.56           C  
ATOM    957  O   HIS A 355     169.702  -2.402  27.134  1.00 39.79           O  
ATOM    958  CB  HIS A 355     171.116  -1.306  29.808  1.00 37.25           C  
ATOM    959  CG  HIS A 355     170.580  -2.679  30.063  1.00 42.07           C  
ATOM    960  ND1 HIS A 355     171.258  -3.826  29.699  1.00 43.86           N  
ATOM    961  CD2 HIS A 355     169.435  -3.092  30.666  1.00 43.86           C  
ATOM    962  CE1 HIS A 355     170.558  -4.884  30.068  1.00 43.37           C  
ATOM    963  NE2 HIS A 355     169.448  -4.465  30.656  1.00 44.80           N  
ATOM    964  N   LEU A 356     168.925  -0.319  27.526  1.00 44.59           N  
ATOM    965  CA  LEU A 356     167.677  -0.502  26.789  1.00 45.46           C  
ATOM    966  C   LEU A 356     167.708   0.155  25.407  1.00 45.52           C  
ATOM    967  O   LEU A 356     166.671   0.204  24.730  1.00 45.80           O  
ATOM    968  CB  LEU A 356     166.495   0.047  27.597  1.00 40.06           C  
ATOM    969  CG  LEU A 356     166.286  -0.482  29.016  1.00 41.65           C  
ATOM    970  CD1 LEU A 356     164.955  -0.006  29.578  1.00 44.13           C  
ATOM    971  CD2 LEU A 356     166.333  -2.006  29.035  1.00 43.85           C  
ATOM    972  N   GLY A 357     168.862   0.678  24.986  1.00 40.27           N  
ATOM    973  CA  GLY A 357     168.969   1.238  23.654  1.00 38.63           C  
ATOM    974  C   GLY A 357     168.517   2.672  23.534  1.00 38.16           C  
ATOM    975  O   GLY A 357     168.291   3.153  22.419  1.00 35.66           O  
ATOM    976  N   SER A 358     168.379   3.388  24.645  1.00 39.05           N  
ATOM    977  CA  SER A 358     167.771   4.700  24.550  1.00 40.96           C  
ATOM    978  C   SER A 358     168.368   5.640  25.577  1.00 39.81           C  
ATOM    979  O   SER A 358     168.548   5.274  26.743  1.00 42.35           O  
ATOM    980  CB  SER A 358     166.241   4.572  24.749  1.00 44.22           C  
ATOM    981  OG  SER A 358     165.648   5.813  25.061  1.00 45.18           O  
ATOM    982  N   ILE A 359     168.601   6.874  25.146  1.00 37.59           N  
ATOM    983  CA  ILE A 359     169.178   7.913  25.987  1.00 36.78           C  
ATOM    984  C   ILE A 359     168.495   9.209  25.593  1.00 40.50           C  
ATOM    985  O   ILE A 359     167.997   9.343  24.468  1.00 39.41           O  
ATOM    986  CB  ILE A 359     170.723   8.030  25.821  1.00 33.41           C  
ATOM    987  CG1 ILE A 359     171.095   8.227  24.350  1.00 31.29           C  
ATOM    988  CG2 ILE A 359     171.393   6.794  26.363  1.00 31.88           C  
ATOM    989  CD1 ILE A 359     172.655   8.374  24.067  1.00 30.19           C  
ATOM    990  N   GLN A 360     168.445  10.159  26.532  1.00 42.38           N  
ATOM    991  CA  GLN A 360     167.704  11.392  26.285  1.00 41.08           C  
ATOM    992  C   GLN A 360     168.357  12.200  25.172  1.00 41.22           C  
ATOM    993  O   GLN A 360     169.587  12.210  25.020  1.00 39.49           O  
ATOM    994  CB  GLN A 360     167.579  12.237  27.558  1.00 40.56           C  
ATOM    995  CG  GLN A 360     168.868  12.873  28.051  1.00 42.56           C  
ATOM    996  CD  GLN A 360     169.695  11.918  28.898  1.00 42.45           C  
ATOM    997  OE1 GLN A 360     169.302  10.772  29.119  1.00 44.95           O  
ATOM    998  NE2 GLN A 360     170.819  12.403  29.414  1.00 38.56           N  
ATOM    999  N   ALA A 361     167.511  12.855  24.372  1.00 40.42           N  
ATOM   1000  CA  ALA A 361     167.981  13.661  23.250  1.00 41.07           C  
ATOM   1001  C   ALA A 361     168.544  15.005  23.702  1.00 40.54           C  
ATOM   1002  O   ALA A 361     169.495  15.514  23.084  1.00 40.32           O  
ATOM   1003  CB  ALA A 361     166.832  13.875  22.253  1.00 38.89           C  
ATOM   1004  N   ASN A 362     167.991  15.565  24.778  1.00 38.81           N  
ATOM   1005  CA  ASN A 362     168.390  16.857  25.340  1.00 43.91           C  
ATOM   1006  C   ASN A 362     168.614  17.900  24.245  1.00 44.22           C  
ATOM   1007  O   ASN A 362     169.697  18.477  24.111  1.00 41.38           O  
ATOM   1008  CB  ASN A 362     169.648  16.726  26.209  1.00 44.76           C  
ATOM   1009  CG  ASN A 362     169.927  17.993  27.019  1.00 42.91           C  
ATOM   1010  OD1 ASN A 362     169.003  18.737  27.369  1.00 40.06           O  
ATOM   1011  ND2 ASN A 362     171.209  18.269  27.273  1.00 40.40           N  
ATOM   1012  N   GLY A 363     167.572  18.106  23.430  1.00 43.04           N  
ATOM   1013  CA  GLY A 363     167.576  19.164  22.431  1.00 44.62           C  
ATOM   1014  C   GLY A 363     168.137  18.793  21.066  1.00 47.30           C  
ATOM   1015  O   GLY A 363     168.018  19.600  20.129  1.00 47.10           O  
ATOM   1016  N   ILE A 364     168.791  17.633  20.928  1.00 44.72           N  
ATOM   1017  CA  ILE A 364     169.229  17.178  19.610  1.00 44.31           C  
ATOM   1018  C   ILE A 364     168.000  16.920  18.748  1.00 46.01           C  
ATOM   1019  O   ILE A 364     167.149  16.084  19.084  1.00 48.68           O  
ATOM   1020  CB  ILE A 364     170.105  15.923  19.735  1.00 41.94           C  
ATOM   1021  CG1 ILE A 364     171.404  16.245  20.475  1.00 42.09           C  
ATOM   1022  CG2 ILE A 364     170.447  15.358  18.365  1.00 37.18           C  
ATOM   1023  CD1 ILE A 364     172.332  17.127  19.697  1.00 43.44           C  
ATOM   1024  N   GLY A 365     167.894  17.648  17.637  1.00 45.13           N  
ATOM   1025  CA  GLY A 365     166.749  17.499  16.755  1.00 46.54           C  
ATOM   1026  C   GLY A 365     166.741  16.166  16.028  1.00 47.60           C  
ATOM   1027  O   GLY A 365     167.752  15.460  15.931  1.00 46.00           O  
ATOM   1028  N   SER A 366     165.579  15.847  15.468  1.00 47.64           N  
ATOM   1029  CA  SER A 366     165.381  14.581  14.774  1.00 50.45           C  
ATOM   1030  C   SER A 366     166.394  14.388  13.643  1.00 51.49           C  
ATOM   1031  O   SER A 366     166.790  15.334  12.955  1.00 53.27           O  
ATOM   1032  CB  SER A 366     163.969  14.519  14.205  1.00 51.13           C  
ATOM   1033  OG  SER A 366     163.024  14.558  15.254  1.00 56.38           O  
ATOM   1034  N   GLY A 367     166.799  13.144  13.451  1.00 50.49           N  
ATOM   1035  CA  GLY A 367     167.775  12.794  12.434  1.00 48.04           C  
ATOM   1036  C   GLY A 367     168.647  11.645  12.898  1.00 48.30           C  
ATOM   1037  O   GLY A 367     168.575  11.186  14.041  1.00 45.37           O  
ATOM   1038  N   ASN A 368     169.481  11.174  11.974  1.00 48.95           N  
ATOM   1039  CA  ASN A 368     170.458  10.130  12.249  1.00 49.78           C  
ATOM   1040  C   ASN A 368     171.804  10.794  12.480  1.00 45.80           C  
ATOM   1041  O   ASN A 368     172.189  11.684  11.714  1.00 42.08           O  
ATOM   1042  CB  ASN A 368     170.552   9.136  11.089  1.00 55.77           C  
ATOM   1043  CG  ASN A 368     169.205   8.520  10.727  1.00 64.11           C  
ATOM   1044  OD1 ASN A 368     168.313   8.383  11.577  1.00 65.73           O  
ATOM   1045  ND2 ASN A 368     169.053   8.137   9.458  1.00 67.72           N  
ATOM   1046  N   TYR A 369     172.502  10.379  13.546  1.00 43.19           N  
ATOM   1047  CA  TYR A 369     173.784  10.954  13.919  1.00 42.66           C  
ATOM   1048  C   TYR A 369     174.782   9.868  14.274  1.00 43.64           C  
ATOM   1049  O   TYR A 369     174.409   8.776  14.714  1.00 42.03           O  
ATOM   1050  CB  TYR A 369     173.689  11.885  15.132  1.00 38.67           C  
ATOM   1051  CG  TYR A 369     172.701  12.994  14.972  1.00 39.64           C  
ATOM   1052  CD1 TYR A 369     173.103  14.246  14.531  1.00 40.05           C  
ATOM   1053  CD2 TYR A 369     171.348  12.784  15.245  1.00 37.82           C  
ATOM   1054  CE1 TYR A 369     172.205  15.261  14.385  1.00 40.57           C  
ATOM   1055  CE2 TYR A 369     170.449  13.790  15.099  1.00 37.73           C  
ATOM   1056  CZ  TYR A 369     170.873  15.024  14.666  1.00 40.28           C  
ATOM   1057  OH  TYR A 369     169.967  16.039  14.530  1.00 44.41           O  
ATOM   1058  N   VAL A 370     176.058  10.210  14.086  1.00 42.22           N  
ATOM   1059  CA  VAL A 370     177.196   9.546  14.709  1.00 45.60           C  
ATOM   1060  C   VAL A 370     177.908  10.583  15.576  1.00 42.49           C  
ATOM   1061  O   VAL A 370     177.982  11.761  15.211  1.00 42.38           O  
ATOM   1062  CB  VAL A 370     178.149   8.932  13.655  1.00 48.91           C  
ATOM   1063  CG1 VAL A 370     178.722  10.020  12.724  1.00 47.09           C  
ATOM   1064  CG2 VAL A 370     179.271   8.143  14.330  1.00 50.41           C  
ATOM   1065  N   GLY A 371     178.371  10.168  16.747  1.00 39.57           N  
ATOM   1066  CA  GLY A 371     179.006  11.092  17.670  1.00 39.82           C  
ATOM   1067  C   GLY A 371     180.277  10.519  18.268  1.00 36.94           C  
ATOM   1068  O   GLY A 371     180.407   9.308  18.460  1.00 36.16           O  
ATOM   1069  N   VAL A 372     181.221  11.410  18.573  1.00 36.33           N  
ATOM   1070  CA  VAL A 372     182.441  11.045  19.294  1.00 33.40           C  
ATOM   1071  C   VAL A 372     182.555  11.947  20.515  1.00 31.53           C  
ATOM   1072  O   VAL A 372     182.264  13.143  20.439  1.00 33.75           O  
ATOM   1073  CB  VAL A 372     183.714  11.127  18.409  1.00 37.16           C  
ATOM   1074  CG1 VAL A 372     183.974  12.547  17.891  1.00 36.52           C  
ATOM   1075  CG2 VAL A 372     184.965  10.609  19.178  1.00 35.50           C  
ATOM   1076  N   LEU A 373     182.960  11.365  21.648  1.00 30.10           N  
ATOM   1077  CA  LEU A 373     183.259  12.156  22.835  1.00 31.39           C  
ATOM   1078  C   LEU A 373     184.307  13.208  22.513  1.00 34.90           C  
ATOM   1079  O   LEU A 373     185.344  12.903  21.914  1.00 32.29           O  
ATOM   1080  CB  LEU A 373     183.763  11.255  23.972  1.00 32.29           C  
ATOM   1081  CG  LEU A 373     184.008  11.963  25.314  1.00 32.47           C  
ATOM   1082  CD1 LEU A 373     182.673  12.431  25.916  1.00 33.19           C  
ATOM   1083  CD2 LEU A 373     184.765  11.065  26.297  1.00 33.79           C  
ATOM   1084  N   SER A 374     184.027  14.448  22.898  1.00 37.24           N  
ATOM   1085  CA  SER A 374     184.879  15.580  22.560  1.00 38.67           C  
ATOM   1086  C   SER A 374     185.512  16.241  23.782  1.00 38.49           C  
ATOM   1087  O   SER A 374     186.719  16.544  23.762  1.00 35.82           O  
ATOM   1088  CB  SER A 374     184.055  16.580  21.750  1.00 40.02           C  
ATOM   1089  OG  SER A 374     184.759  17.781  21.601  1.00 42.80           O  
ATOM   1090  N   TRP A 375     184.740  16.486  24.846  1.00 34.00           N  
ATOM   1091  CA  TRP A 375     185.271  17.010  26.104  1.00 34.59           C  
ATOM   1092  C   TRP A 375     184.300  16.629  27.220  1.00 37.93           C  
ATOM   1093  O   TRP A 375     183.192  16.164  26.960  1.00 37.59           O  
ATOM   1094  CB  TRP A 375     185.512  18.537  26.040  1.00 32.72           C  
ATOM   1095  CG  TRP A 375     184.290  19.392  25.713  1.00 36.43           C  
ATOM   1096  CD1 TRP A 375     183.713  19.558  24.482  1.00 35.61           C  
ATOM   1097  CD2 TRP A 375     183.521  20.202  26.623  1.00 35.30           C  
ATOM   1098  NE1 TRP A 375     182.647  20.408  24.569  1.00 34.70           N  
ATOM   1099  CE2 TRP A 375     182.500  20.821  25.867  1.00 35.85           C  
ATOM   1100  CE3 TRP A 375     183.591  20.457  28.005  1.00 35.17           C  
ATOM   1101  CZ2 TRP A 375     181.538  21.684  26.446  1.00 33.61           C  
ATOM   1102  CZ3 TRP A 375     182.650  21.316  28.581  1.00 34.32           C  
ATOM   1103  CH2 TRP A 375     181.632  21.922  27.797  1.00 33.35           C  
ATOM   1104  N   ILE A 376     184.743  16.785  28.475  1.00 36.33           N  
ATOM   1105  CA  ILE A 376     183.928  16.450  29.637  1.00 36.51           C  
ATOM   1106  C   ILE A 376     183.902  17.631  30.599  1.00 37.09           C  
ATOM   1107  O   ILE A 376     184.729  18.541  30.522  1.00 34.65           O  
ATOM   1108  CB  ILE A 376     184.429  15.188  30.379  1.00 35.61           C  
ATOM   1109  CG1 ILE A 376     185.830  15.430  30.962  1.00 36.65           C  
ATOM   1110  CG2 ILE A 376     184.399  13.956  29.483  1.00 34.43           C  
ATOM   1111  CD1 ILE A 376     186.343  14.268  31.767  1.00 34.36           C  
ATOM   1112  N   SER A 377     182.944  17.591  31.524  1.00 37.30           N  
ATOM   1113  CA  SER A 377     182.808  18.605  32.562  1.00 36.59           C  
ATOM   1114  C   SER A 377     182.295  17.931  33.831  1.00 35.26           C  
ATOM   1115  O   SER A 377     181.951  16.744  33.820  1.00 35.59           O  
ATOM   1116  CB  SER A 377     181.886  19.748  32.109  1.00 38.44           C  
ATOM   1117  OG  SER A 377     180.584  19.299  31.762  1.00 38.30           O  
ATOM   1118  N   PRO A 378     182.288  18.645  34.959  1.00 37.19           N  
ATOM   1119  CA  PRO A 378     181.777  18.046  36.193  1.00 40.54           C  
ATOM   1120  C   PRO A 378     180.366  17.535  36.017  1.00 39.77           C  
ATOM   1121  O   PRO A 378     179.550  18.133  35.287  1.00 38.73           O  
ATOM   1122  CB  PRO A 378     181.823  19.213  37.191  1.00 40.42           C  
ATOM   1123  CG  PRO A 378     182.943  20.050  36.725  1.00 40.24           C  
ATOM   1124  CD  PRO A 378     182.984  19.920  35.219  1.00 38.45           C  
ATOM   1125  N   PRO A 379     180.011  16.443  36.697  1.00 36.87           N  
ATOM   1126  CA  PRO A 379     178.660  15.886  36.552  1.00 38.44           C  
ATOM   1127  C   PRO A 379     177.604  16.853  37.060  1.00 39.45           C  
ATOM   1128  O   PRO A 379     177.811  17.575  38.037  1.00 39.72           O  
ATOM   1129  CB  PRO A 379     178.702  14.608  37.398  1.00 37.93           C  
ATOM   1130  CG  PRO A 379     179.826  14.849  38.396  1.00 39.89           C  
ATOM   1131  CD  PRO A 379     180.834  15.692  37.670  1.00 37.04           C  
ATOM   1132  N   SER A 380     176.473  16.877  36.354  1.00 40.32           N  
ATOM   1133  CA  SER A 380     175.363  17.739  36.745  1.00 43.60           C  
ATOM   1134  C   SER A 380     174.786  17.328  38.090  1.00 42.96           C  
ATOM   1135  O   SER A 380     174.261  18.171  38.827  1.00 45.06           O  
ATOM   1136  CB  SER A 380     174.272  17.692  35.677  1.00 43.81           C  
ATOM   1137  OG  SER A 380     174.701  18.326  34.490  1.00 43.26           O  
ATOM   1138  N   HIS A 381     174.866  16.039  38.418  1.00 41.60           N  
ATOM   1139  CA  HIS A 381     174.356  15.473  39.649  1.00 42.88           C  
ATOM   1140  C   HIS A 381     175.315  14.386  40.107  1.00 45.17           C  
ATOM   1141  O   HIS A 381     175.847  13.644  39.267  1.00 42.80           O  
ATOM   1142  CB  HIS A 381     172.957  14.878  39.457  1.00 43.83           C  
ATOM   1143  CG  HIS A 381     171.918  15.896  39.116  1.00 48.28           C  
ATOM   1144  ND1 HIS A 381     171.387  16.020  37.850  1.00 49.54           N  
ATOM   1145  CD2 HIS A 381     171.316  16.842  39.873  1.00 49.78           C  
ATOM   1146  CE1 HIS A 381     170.493  16.992  37.843  1.00 50.78           C  
ATOM   1147  NE2 HIS A 381     170.428  17.504  39.060  1.00 51.58           N  
ATOM   1148  N   PRO A 382     175.566  14.267  41.427  1.00 49.30           N  
ATOM   1149  CA  PRO A 382     175.097  15.206  42.461  1.00 52.20           C  
ATOM   1150  C   PRO A 382     175.765  16.576  42.324  1.00 52.79           C  
ATOM   1151  O   PRO A 382     176.939  16.665  41.940  1.00 52.55           O  
ATOM   1152  CB  PRO A 382     175.500  14.523  43.774  1.00 51.19           C  
ATOM   1153  CG  PRO A 382     176.615  13.637  43.408  1.00 48.76           C  
ATOM   1154  CD  PRO A 382     176.340  13.157  42.012  1.00 47.78           C  
ATOM   1155  N   SER A 383     174.999  17.625  42.596  1.00 53.47           N  
ATOM   1156  CA  SER A 383     175.460  18.986  42.357  1.00 56.85           C  
ATOM   1157  C   SER A 383     176.744  19.273  43.127  1.00 56.74           C  
ATOM   1158  O   SER A 383     176.859  18.959  44.316  1.00 56.30           O  
ATOM   1159  CB  SER A 383     174.364  19.980  42.751  1.00 60.74           C  
ATOM   1160  OG  SER A 383     174.727  21.315  42.433  1.00 62.10           O  
ATOM   1161  N   GLY A 384     177.722  19.856  42.437  1.00 56.44           N  
ATOM   1162  CA  GLY A 384     178.954  20.254  43.087  1.00 56.49           C  
ATOM   1163  C   GLY A 384     180.019  19.186  43.197  1.00 55.47           C  
ATOM   1164  O   GLY A 384     181.103  19.476  43.708  1.00 58.46           O  
ATOM   1165  N   SER A 385     179.746  17.960  42.764  1.00 54.18           N  
ATOM   1166  CA  SER A 385     180.767  16.925  42.818  1.00 53.32           C  
ATOM   1167  C   SER A 385     181.816  17.149  41.727  1.00 51.25           C  
ATOM   1168  O   SER A 385     181.612  17.900  40.764  1.00 50.19           O  
ATOM   1169  CB  SER A 385     180.140  15.537  42.682  1.00 52.41           C  
ATOM   1170  OG  SER A 385     179.136  15.529  41.686  1.00 52.46           O  
ATOM   1171  N   GLN A 386     182.973  16.531  41.925  1.00 49.58           N  
ATOM   1172  CA  GLN A 386     184.101  16.674  41.022  1.00 47.58           C  
ATOM   1173  C   GLN A 386     184.075  15.585  39.947  1.00 45.27           C  
ATOM   1174  O   GLN A 386     183.310  14.620  40.009  1.00 42.06           O  
ATOM   1175  CB  GLN A 386     185.415  16.634  41.804  1.00 47.12           C  
ATOM   1176  N   VAL A 387     184.931  15.757  38.941  1.00 45.72           N  
ATOM   1177  CA  VAL A 387     185.106  14.737  37.914  1.00 43.40           C  
ATOM   1178  C   VAL A 387     185.768  13.522  38.547  1.00 45.46           C  
ATOM   1179  O   VAL A 387     186.679  13.658  39.371  1.00 47.01           O  
ATOM   1180  CB  VAL A 387     185.919  15.302  36.739  1.00 40.70           C  
ATOM   1181  CG1 VAL A 387     186.414  14.196  35.816  1.00 36.80           C  
ATOM   1182  CG2 VAL A 387     185.066  16.307  35.952  1.00 42.55           C  
ATOM   1183  N   ASP A 388     185.253  12.328  38.239  1.00 45.90           N  
ATOM   1184  CA  ASP A 388     185.799  11.096  38.820  1.00 45.07           C  
ATOM   1185  C   ASP A 388     185.821  10.005  37.745  1.00 39.48           C  
ATOM   1186  O   ASP A 388     184.903   9.180  37.644  1.00 37.18           O  
ATOM   1187  CB  ASP A 388     184.998  10.692  40.055  1.00 44.85           C  
ATOM   1188  CG  ASP A 388     185.617   9.518  40.793  1.00 45.28           C  
ATOM   1189  OD1 ASP A 388     186.607   8.960  40.304  1.00 43.67           O  
ATOM   1190  OD2 ASP A 388     185.114   9.155  41.871  1.00 47.43           O  
ATOM   1191  N   LEU A 389     186.911   9.967  36.983  1.00 35.49           N  
ATOM   1192  CA  LEU A 389     187.017   9.044  35.862  1.00 33.65           C  
ATOM   1193  C   LEU A 389     187.391   7.625  36.273  1.00 34.38           C  
ATOM   1194  O   LEU A 389     187.540   6.769  35.391  1.00 39.22           O  
ATOM   1195  CB  LEU A 389     188.042   9.571  34.848  1.00 30.16           C  
ATOM   1196  CG  LEU A 389     187.642  10.965  34.362  1.00 31.39           C  
ATOM   1197  CD1 LEU A 389     188.607  11.507  33.317  1.00 29.19           C  
ATOM   1198  CD2 LEU A 389     186.174  10.987  33.844  1.00 32.10           C  
ATOM   1199  N   TRP A 390     187.499   7.334  37.570  1.00 31.52           N  
ATOM   1200  CA  TRP A 390     187.589   5.943  38.001  1.00 31.79           C  
ATOM   1201  C   TRP A 390     186.244   5.227  37.931  1.00 35.97           C  
ATOM   1202  O   TRP A 390     186.217   3.989  37.976  1.00 38.01           O  
ATOM   1203  CB  TRP A 390     188.164   5.886  39.424  1.00 32.43           C  
ATOM   1204  CG  TRP A 390     189.473   6.615  39.508  1.00 36.88           C  
ATOM   1205  CD1 TRP A 390     189.686   7.876  39.998  1.00 38.98           C  
ATOM   1206  CD2 TRP A 390     190.752   6.144  39.040  1.00 33.81           C  
ATOM   1207  NE1 TRP A 390     191.029   8.211  39.875  1.00 38.32           N  
ATOM   1208  CE2 TRP A 390     191.696   7.166  39.289  1.00 35.20           C  
ATOM   1209  CE3 TRP A 390     191.186   4.955  38.452  1.00 32.50           C  
ATOM   1210  CZ2 TRP A 390     193.053   7.036  38.958  1.00 35.30           C  
ATOM   1211  CZ3 TRP A 390     192.542   4.827  38.116  1.00 34.00           C  
ATOM   1212  CH2 TRP A 390     193.452   5.862  38.374  1.00 33.66           C  
ATOM   1213  N   LYS A 391     185.146   5.964  37.757  1.00 35.72           N  
ATOM   1214  CA  LYS A 391     183.811   5.389  37.721  1.00 36.55           C  
ATOM   1215  C   LYS A 391     183.425   5.030  36.294  1.00 35.38           C  
ATOM   1216  O   LYS A 391     184.020   5.521  35.331  1.00 31.11           O  
ATOM   1217  CB  LYS A 391     182.781   6.384  38.265  1.00 38.20           C  
ATOM   1218  CG  LYS A 391     183.010   6.843  39.677  1.00 41.95           C  
ATOM   1219  CD  LYS A 391     182.106   8.042  39.958  1.00 47.27           C  
ATOM   1220  CE  LYS A 391     181.496   7.968  41.341  1.00 51.15           C  
ATOM   1221  NZ  LYS A 391     182.506   7.494  42.341  1.00 51.14           N  
ATOM   1222  N   ILE A 392     182.381   4.202  36.178  1.00 33.37           N  
ATOM   1223  CA  ILE A 392     181.649   3.938  34.938  1.00 34.84           C  
ATOM   1224  C   ILE A 392     180.240   4.515  35.087  1.00 36.73           C  
ATOM   1225  O   ILE A 392     179.770   4.729  36.219  1.00 31.63           O  
ATOM   1226  CB  ILE A 392     181.582   2.430  34.620  1.00 35.79           C  
ATOM   1227  CG1 ILE A 392     181.012   1.637  35.806  1.00 34.44           C  
ATOM   1228  CG2 ILE A 392     182.951   1.881  34.238  1.00 36.95           C  
ATOM   1229  CD1 ILE A 392     180.674   0.198  35.452  1.00 32.22           C  
ATOM   1230  N   PRO A 393     179.526   4.791  33.997  1.00 36.75           N  
ATOM   1231  CA  PRO A 393     178.170   5.332  34.139  1.00 35.04           C  
ATOM   1232  C   PRO A 393     177.190   4.253  34.579  1.00 35.47           C  
ATOM   1233  O   PRO A 393     177.475   3.052  34.596  1.00 36.06           O  
ATOM   1234  CB  PRO A 393     177.843   5.876  32.745  1.00 34.28           C  
ATOM   1235  CG  PRO A 393     178.752   5.123  31.818  1.00 36.60           C  
ATOM   1236  CD  PRO A 393     179.991   4.793  32.592  1.00 33.19           C  
ATOM   1237  N   ASN A 394     176.020   4.722  34.981  1.00 39.82           N  
ATOM   1238  CA  ASN A 394     174.874   3.866  35.308  1.00 35.61           C  
ATOM   1239  C   ASN A 394     174.165   3.548  33.994  1.00 35.63           C  
ATOM   1240  O   ASN A 394     173.443   4.381  33.439  1.00 35.56           O  
ATOM   1241  CB  ASN A 394     173.978   4.581  36.315  1.00 35.02           C  
ATOM   1242  CG  ASN A 394     172.724   3.792  36.680  1.00 39.05           C  
ATOM   1243  OD1 ASN A 394     172.604   2.590  36.417  1.00 39.03           O  
ATOM   1244  ND2 ASN A 394     171.784   4.480  37.301  1.00 39.99           N  
ATOM   1245  N   TYR A 395     174.452   2.363  33.445  1.00 34.87           N  
ATOM   1246  CA  TYR A 395     173.862   1.934  32.177  1.00 32.85           C  
ATOM   1247  C   TYR A 395     172.386   1.569  32.301  1.00 35.21           C  
ATOM   1248  O   TYR A 395     171.687   1.552  31.280  1.00 33.70           O  
ATOM   1249  CB  TYR A 395     174.625   0.734  31.633  1.00 33.33           C  
ATOM   1250  CG  TYR A 395     176.097   1.000  31.274  1.00 35.34           C  
ATOM   1251  CD1 TYR A 395     177.107   0.772  32.190  1.00 36.59           C  
ATOM   1252  CD2 TYR A 395     176.455   1.464  30.001  1.00 35.31           C  
ATOM   1253  CE1 TYR A 395     178.470   1.004  31.854  1.00 37.78           C  
ATOM   1254  CE2 TYR A 395     177.802   1.697  29.663  1.00 36.86           C  
ATOM   1255  CZ  TYR A 395     178.793   1.462  30.588  1.00 36.90           C  
ATOM   1256  OH  TYR A 395     180.116   1.693  30.240  1.00 38.26           O  
ATOM   1257  N   GLY A 396     171.922   1.198  33.499  1.00 35.53           N  
ATOM   1258  CA  GLY A 396     170.540   0.812  33.718  1.00 38.69           C  
ATOM   1259  C   GLY A 396     169.696   1.967  34.209  1.00 40.59           C  
ATOM   1260  O   GLY A 396     170.007   3.139  33.988  1.00 40.62           O  
ATOM   1261  N   SER A 397     168.590   1.632  34.865  1.00 43.89           N  
ATOM   1262  CA  SER A 397     167.742   2.660  35.449  1.00 44.74           C  
ATOM   1263  C   SER A 397     166.956   2.036  36.593  1.00 49.09           C  
ATOM   1264  O   SER A 397     167.188   0.885  36.972  1.00 52.21           O  
ATOM   1265  CB  SER A 397     166.815   3.284  34.397  1.00 46.31           C  
ATOM   1266  OG  SER A 397     165.783   2.388  34.046  1.00 46.71           O  
ATOM   1267  N   SER A 398     165.991   2.790  37.122  1.00 48.65           N  
ATOM   1268  CA  SER A 398     165.095   2.212  38.114  1.00 51.08           C  
ATOM   1269  C   SER A 398     164.158   1.169  37.507  1.00 53.30           C  
ATOM   1270  O   SER A 398     163.539   0.409  38.256  1.00 57.30           O  
ATOM   1271  CB  SER A 398     164.313   3.325  38.814  1.00 52.37           C  
ATOM   1272  OG  SER A 398     163.416   3.969  37.930  1.00 56.07           O  
ATOM   1273  N   ILE A 399     164.089   1.074  36.173  1.00 53.19           N  
ATOM   1274  CA  ILE A 399     163.288   0.032  35.531  1.00 51.88           C  
ATOM   1275  C   ILE A 399     163.956  -1.330  35.693  1.00 50.95           C  
ATOM   1276  O   ILE A 399     163.292  -2.331  36.016  1.00 49.90           O  
ATOM   1277  CB  ILE A 399     163.082   0.374  34.039  1.00 51.90           C  
ATOM   1278  CG1 ILE A 399     162.308   1.689  33.871  1.00 50.34           C  
ATOM   1279  CG2 ILE A 399     162.394  -0.778  33.290  1.00 52.29           C  
ATOM   1280  CD1 ILE A 399     162.107   2.103  32.421  1.00 48.79           C  
ATOM   1281  N   THR A 400     165.276  -1.386  35.491  1.00 46.31           N  
ATOM   1282  CA  THR A 400     166.041  -2.620  35.578  1.00 48.10           C  
ATOM   1283  C   THR A 400     167.531  -2.282  35.602  1.00 44.99           C  
ATOM   1284  O   THR A 400     167.963  -1.265  35.043  1.00 41.29           O  
ATOM   1285  CB  THR A 400     165.720  -3.575  34.414  1.00 54.08           C  
ATOM   1286  OG1 THR A 400     166.256  -4.872  34.697  1.00 57.74           O  
ATOM   1287  CG2 THR A 400     166.312  -3.069  33.088  1.00 53.80           C  
ATOM   1288  N   GLU A 401     168.304  -3.128  36.269  1.00 44.63           N  
ATOM   1289  CA  GLU A 401     169.753  -2.975  36.246  1.00 42.14           C  
ATOM   1290  C   GLU A 401     170.311  -3.486  34.921  1.00 43.22           C  
ATOM   1291  O   GLU A 401     169.753  -4.385  34.292  1.00 43.81           O  
ATOM   1292  CB  GLU A 401     170.393  -3.735  37.410  1.00 39.99           C  
ATOM   1293  N   ALA A 402     171.410  -2.884  34.481  1.00 44.81           N  
ATOM   1294  CA  ALA A 402     172.099  -3.402  33.310  1.00 43.00           C  
ATOM   1295  C   ALA A 402     172.687  -4.777  33.618  1.00 43.18           C  
ATOM   1296  O   ALA A 402     173.094  -5.068  34.745  1.00 44.40           O  
ATOM   1297  CB  ALA A 402     173.206  -2.444  32.863  1.00 42.30           C  
ATOM   1298  N   THR A 403     172.710  -5.636  32.607  1.00 42.49           N  
ATOM   1299  CA  THR A 403     173.198  -6.995  32.765  1.00 41.48           C  
ATOM   1300  C   THR A 403     174.433  -7.207  31.895  1.00 42.11           C  
ATOM   1301  O   THR A 403     174.705  -6.445  30.958  1.00 39.90           O  
ATOM   1302  CB  THR A 403     172.147  -8.023  32.365  1.00 43.05           C  
ATOM   1303  OG1 THR A 403     171.926  -7.921  30.949  1.00 45.57           O  
ATOM   1304  CG2 THR A 403     170.812  -7.770  33.133  1.00 41.86           C  
ATOM   1305  N   HIS A 404     175.175  -8.264  32.226  1.00 41.76           N  
ATOM   1306  CA  HIS A 404     176.289  -8.744  31.412  1.00 43.55           C  
ATOM   1307  C   HIS A 404     177.392  -7.696  31.242  1.00 40.17           C  
ATOM   1308  O   HIS A 404     178.017  -7.587  30.183  1.00 40.39           O  
ATOM   1309  CB  HIS A 404     175.783  -9.254  30.054  1.00 46.75           C  
ATOM   1310  CG  HIS A 404     174.824 -10.403  30.163  1.00 49.34           C  
ATOM   1311  ND1 HIS A 404     173.456 -10.251  30.054  1.00 51.15           N  
ATOM   1312  CD2 HIS A 404     175.038 -11.721  30.396  1.00 49.83           C  
ATOM   1313  CE1 HIS A 404     172.872 -11.428  30.202  1.00 51.86           C  
ATOM   1314  NE2 HIS A 404     173.809 -12.336  30.412  1.00 51.16           N  
ATOM   1315  N   LEU A 405     177.653  -6.935  32.300  1.00 38.81           N  
ATOM   1316  CA  LEU A 405     178.802  -6.040  32.294  1.00 39.34           C  
ATOM   1317  C   LEU A 405     180.093  -6.841  32.427  1.00 38.47           C  
ATOM   1318  O   LEU A 405     180.103  -7.977  32.906  1.00 38.64           O  
ATOM   1319  CB  LEU A 405     178.729  -5.026  33.445  1.00 38.07           C  
ATOM   1320  CG  LEU A 405     177.973  -3.716  33.187  1.00 38.96           C  
ATOM   1321  CD1 LEU A 405     176.489  -3.996  33.115  1.00 36.14           C  
ATOM   1322  CD2 LEU A 405     178.271  -2.683  34.264  1.00 38.99           C  
ATOM   1323  N   ALA A 406     181.189  -6.248  31.964  1.00 37.99           N  
ATOM   1324  CA  ALA A 406     182.493  -6.814  32.276  1.00 39.23           C  
ATOM   1325  C   ALA A 406     182.716  -6.745  33.789  1.00 39.40           C  
ATOM   1326  O   ALA A 406     182.410  -5.720  34.415  1.00 37.21           O  
ATOM   1327  CB  ALA A 406     183.606  -6.069  31.533  1.00 36.05           C  
ATOM   1328  N   PRO A 407     183.234  -7.805  34.405  1.00 42.78           N  
ATOM   1329  CA  PRO A 407     183.394  -7.816  35.870  1.00 43.15           C  
ATOM   1330  C   PRO A 407     184.483  -6.858  36.345  1.00 40.57           C  
ATOM   1331  O   PRO A 407     185.265  -6.312  35.563  1.00 41.34           O  
ATOM   1332  CB  PRO A 407     183.766  -9.271  36.174  1.00 44.63           C  
ATOM   1333  CG  PRO A 407     184.363  -9.802  34.877  1.00 44.06           C  
ATOM   1334  CD  PRO A 407     183.658  -9.071  33.769  1.00 44.07           C  
ATOM   1335  N   SER A 408     184.490  -6.615  37.657  1.00 39.51           N  
ATOM   1336  CA  SER A 408     185.519  -5.771  38.255  1.00 41.78           C  
ATOM   1337  C   SER A 408     186.883  -6.466  38.247  1.00 37.35           C  
ATOM   1338  O   SER A 408     186.985  -7.698  38.241  1.00 36.34           O  
ATOM   1339  CB  SER A 408     185.154  -5.394  39.692  1.00 45.53           C  
ATOM   1340  OG  SER A 408     183.900  -4.743  39.767  1.00 48.39           O  
ATOM   1341  N   VAL A 409     187.937  -5.655  38.229  1.00 39.05           N  
ATOM   1342  CA  VAL A 409     189.315  -6.118  38.374  1.00 39.79           C  
ATOM   1343  C   VAL A 409     189.889  -5.524  39.658  1.00 38.71           C  
ATOM   1344  O   VAL A 409     189.554  -4.394  40.036  1.00 36.83           O  
ATOM   1345  CB  VAL A 409     190.200  -5.757  37.158  1.00 41.43           C  
ATOM   1346  CG1 VAL A 409     189.667  -6.397  35.874  1.00 42.27           C  
ATOM   1347  CG2 VAL A 409     190.313  -4.268  36.992  1.00 40.46           C  
ATOM   1348  N   TYR A 410     190.639  -6.338  40.389  1.00 40.57           N  
ATOM   1349  CA  TYR A 410     191.319  -5.986  41.626  1.00 42.61           C  
ATOM   1350  C   TYR A 410     192.744  -6.527  41.583  1.00 39.71           C  
ATOM   1351  O   TYR A 410     193.016  -7.498  40.870  1.00 38.87           O  
ATOM   1352  CB  TYR A 410     190.572  -6.572  42.829  1.00 44.18           C  
ATOM   1353  CG  TYR A 410     190.420  -8.078  42.743  1.00 47.57           C  
ATOM   1354  CD1 TYR A 410     189.326  -8.650  42.105  1.00 48.03           C  
ATOM   1355  CD2 TYR A 410     191.385  -8.927  43.281  1.00 50.57           C  
ATOM   1356  CE1 TYR A 410     189.186 -10.030  42.022  1.00 50.18           C  
ATOM   1357  CE2 TYR A 410     191.253 -10.303  43.202  1.00 52.84           C  
ATOM   1358  CZ  TYR A 410     190.149 -10.849  42.575  1.00 53.79           C  
ATOM   1359  OH  TYR A 410     190.014 -12.219  42.490  1.00 56.94           O  
ATOM   1360  N   PRO A 411     193.676  -5.949  42.343  1.00 40.26           N  
ATOM   1361  CA  PRO A 411     195.074  -6.506  42.369  1.00 39.58           C  
ATOM   1362  C   PRO A 411     195.155  -7.779  43.200  1.00 37.27           C  
ATOM   1363  O   PRO A 411     194.911  -7.753  44.410  1.00 38.50           O  
ATOM   1364  CB  PRO A 411     195.891  -5.377  43.016  1.00 39.20           C  
ATOM   1365  CG  PRO A 411     194.876  -4.621  43.872  1.00 40.86           C  
ATOM   1366  CD  PRO A 411     193.543  -4.726  43.160  1.00 39.48           C  
ATOM   1367  N   PRO A 412     195.506  -8.924  42.610  1.00 37.69           N  
ATOM   1368  CA  PRO A 412     195.471 -10.174  43.396  1.00 38.69           C  
ATOM   1369  C   PRO A 412     196.669 -10.406  44.312  1.00 42.31           C  
ATOM   1370  O   PRO A 412     196.537 -11.175  45.271  1.00 42.99           O  
ATOM   1371  CB  PRO A 412     195.407 -11.276  42.319  1.00 37.68           C  
ATOM   1372  CG  PRO A 412     195.081 -10.546  41.011  1.00 37.86           C  
ATOM   1373  CD  PRO A 412     195.689  -9.181  41.173  1.00 38.47           C  
ATOM   1374  N   GLY A 413     197.810  -9.741  44.097  1.00 44.05           N  
ATOM   1375  CA  GLY A 413     199.019 -10.068  44.828  1.00 46.34           C  
ATOM   1376  C   GLY A 413     199.262  -9.224  46.074  1.00 46.98           C  
ATOM   1377  O   GLY A 413     198.559  -8.259  46.367  1.00 47.00           O  
ATOM   1378  N   PHE A 414     200.330  -9.592  46.786  1.00 48.14           N  
ATOM   1379  CA  PHE A 414     200.678  -8.964  48.059  1.00 48.56           C  
ATOM   1380  C   PHE A 414     201.264  -7.579  47.820  1.00 47.35           C  
ATOM   1381  O   PHE A 414     202.238  -7.432  47.073  1.00 50.00           O  
ATOM   1382  CB  PHE A 414     201.669  -9.847  48.823  1.00 46.85           C  
ATOM   1383  N   GLY A 415     200.659  -6.560  48.430  1.00 44.57           N  
ATOM   1384  CA  GLY A 415     201.135  -5.200  48.238  1.00 41.12           C  
ATOM   1385  C   GLY A 415     200.952  -4.636  46.844  1.00 40.09           C  
ATOM   1386  O   GLY A 415     201.455  -3.543  46.563  1.00 40.74           O  
ATOM   1387  N   GLU A 416     200.203  -5.310  45.977  1.00 38.21           N  
ATOM   1388  CA  GLU A 416     200.062  -4.882  44.592  1.00 36.63           C  
ATOM   1389  C   GLU A 416     198.931  -3.876  44.423  1.00 39.06           C  
ATOM   1390  O   GLU A 416     197.967  -3.862  45.180  1.00 41.45           O  
ATOM   1391  CB  GLU A 416     199.826  -6.091  43.690  1.00 34.55           C  
ATOM   1392  CG  GLU A 416     200.994  -7.057  43.721  1.00 37.70           C  
ATOM   1393  CD  GLU A 416     200.854  -8.193  42.733  1.00 41.21           C  
ATOM   1394  OE1 GLU A 416     199.853  -8.235  41.978  1.00 41.80           O  
ATOM   1395  OE2 GLU A 416     201.738  -9.071  42.731  1.00 41.98           O  
ATOM   1396  N   VAL A 417     199.091  -2.993  43.443  1.00 39.89           N  
ATOM   1397  CA  VAL A 417     198.056  -2.043  43.072  1.00 39.17           C  
ATOM   1398  C   VAL A 417     197.908  -2.136  41.560  1.00 37.82           C  
ATOM   1399  O   VAL A 417     198.837  -2.530  40.851  1.00 34.34           O  
ATOM   1400  CB  VAL A 417     198.392  -0.596  43.507  1.00 39.72           C  
ATOM   1401  CG1 VAL A 417     198.583  -0.510  45.012  1.00 39.81           C  
ATOM   1402  CG2 VAL A 417     199.629  -0.085  42.776  1.00 38.54           C  
ATOM   1403  N   LEU A 418     196.725  -1.771  41.064  1.00 36.07           N  
ATOM   1404  CA  LEU A 418     196.507  -1.727  39.622  1.00 35.47           C  
ATOM   1405  C   LEU A 418     197.364  -0.628  38.984  1.00 35.43           C  
ATOM   1406  O   LEU A 418     197.664   0.400  39.601  1.00 36.25           O  
ATOM   1407  CB  LEU A 418     195.028  -1.480  39.298  1.00 33.68           C  
ATOM   1408  CG  LEU A 418     193.992  -2.517  39.786  1.00 33.97           C  
ATOM   1409  CD1 LEU A 418     192.501  -2.077  39.528  1.00 35.76           C  
ATOM   1410  CD2 LEU A 418     194.240  -3.877  39.164  1.00 31.75           C  
ATOM   1411  N   VAL A 419     197.789  -0.880  37.745  1.00 34.55           N  
ATOM   1412  CA  VAL A 419     198.540   0.069  36.922  1.00 32.49           C  
ATOM   1413  C   VAL A 419     197.615   0.625  35.848  1.00 31.31           C  
ATOM   1414  O   VAL A 419     196.849  -0.126  35.232  1.00 31.08           O  
ATOM   1415  CB  VAL A 419     199.771  -0.610  36.287  1.00 34.56           C  
ATOM   1416  CG1 VAL A 419     200.453   0.319  35.266  1.00 32.52           C  
ATOM   1417  CG2 VAL A 419     200.747  -1.030  37.383  1.00 37.87           C  
ATOM   1418  N   PHE A 420     197.681   1.938  35.621  1.00 32.94           N  
ATOM   1419  CA  PHE A 420     196.821   2.592  34.642  1.00 32.70           C  
ATOM   1420  C   PHE A 420     197.626   3.401  33.642  1.00 35.07           C  
ATOM   1421  O   PHE A 420     198.655   3.992  33.981  1.00 35.74           O  
ATOM   1422  CB  PHE A 420     195.802   3.493  35.322  1.00 31.63           C  
ATOM   1423  CG  PHE A 420     194.897   2.750  36.230  1.00 31.90           C  
ATOM   1424  CD1 PHE A 420     195.201   2.633  37.579  1.00 33.93           C  
ATOM   1425  CD2 PHE A 420     193.766   2.110  35.730  1.00 33.36           C  
ATOM   1426  CE1 PHE A 420     194.371   1.927  38.422  1.00 34.44           C  
ATOM   1427  CE2 PHE A 420     192.925   1.403  36.572  1.00 34.64           C  
ATOM   1428  CZ  PHE A 420     193.226   1.313  37.921  1.00 33.83           C  
ATOM   1429  N   PHE A 421     197.148   3.409  32.405  1.00 33.34           N  
ATOM   1430  CA  PHE A 421     197.697   4.247  31.350  1.00 31.80           C  
ATOM   1431  C   PHE A 421     196.823   5.493  31.239  1.00 34.54           C  
ATOM   1432  O   PHE A 421     195.601   5.385  31.084  1.00 34.71           O  
ATOM   1433  CB  PHE A 421     197.764   3.450  30.049  1.00 30.29           C  
ATOM   1434  CG  PHE A 421     198.530   2.145  30.193  1.00 33.74           C  
ATOM   1435  CD1 PHE A 421     199.901   2.091  29.928  1.00 34.43           C  
ATOM   1436  CD2 PHE A 421     197.897   0.995  30.635  1.00 33.45           C  
ATOM   1437  CE1 PHE A 421     200.610   0.901  30.071  1.00 34.67           C  
ATOM   1438  CE2 PHE A 421     198.588  -0.197  30.785  1.00 35.38           C  
ATOM   1439  CZ  PHE A 421     199.963  -0.244  30.500  1.00 36.09           C  
ATOM   1440  N   MET A 422     197.438   6.669  31.369  1.00 33.53           N  
ATOM   1441  CA  MET A 422     196.706   7.915  31.528  1.00 30.43           C  
ATOM   1442  C   MET A 422     196.829   8.778  30.286  1.00 32.20           C  
ATOM   1443  O   MET A 422     197.862   8.765  29.595  1.00 28.53           O  
ATOM   1444  CB  MET A 422     197.213   8.721  32.725  1.00 34.85           C  
ATOM   1445  CG  MET A 422     197.576   7.919  33.966  1.00 39.76           C  
ATOM   1446  SD  MET A 422     196.129   7.263  34.798  1.00 43.55           S  
ATOM   1447  CE  MET A 422     195.176   8.765  35.045  1.00 44.74           C  
ATOM   1448  N   SER A 423     195.765   9.543  30.027  1.00 30.42           N  
ATOM   1449  CA  SER A 423     195.688  10.502  28.932  1.00 30.95           C  
ATOM   1450  C   SER A 423     195.037  11.785  29.433  1.00 33.73           C  
ATOM   1451  O   SER A 423     194.157  11.757  30.298  1.00 37.25           O  
ATOM   1452  CB  SER A 423     194.878   9.955  27.748  1.00 32.90           C  
ATOM   1453  OG  SER A 423     195.467   8.787  27.221  1.00 35.25           O  
ATOM   1454  N   LYS A 424     195.475  12.912  28.880  1.00 35.19           N  
ATOM   1455  CA  LYS A 424     194.856  14.195  29.171  1.00 35.55           C  
ATOM   1456  C   LYS A 424     193.531  14.325  28.426  1.00 32.35           C  
ATOM   1457  O   LYS A 424     193.471  14.143  27.204  1.00 29.52           O  
ATOM   1458  CB  LYS A 424     195.779  15.345  28.777  1.00 36.52           C  
ATOM   1459  CG  LYS A 424     197.202  15.221  29.343  1.00 42.97           C  
ATOM   1460  CD  LYS A 424     197.215  15.587  30.804  1.00 49.26           C  
ATOM   1461  CE  LYS A 424     198.590  15.357  31.435  1.00 54.11           C  
ATOM   1462  NZ  LYS A 424     198.533  15.516  32.924  1.00 55.99           N  
ATOM   1463  N   MET A 425     192.476  14.686  29.151  1.00 31.79           N  
ATOM   1464  CA  MET A 425     191.157  14.801  28.532  1.00 30.51           C  
ATOM   1465  C   MET A 425     190.745  16.261  28.494  1.00 30.14           C  
ATOM   1466  O   MET A 425     190.774  16.930  29.534  1.00 31.17           O  
ATOM   1467  CB  MET A 425     190.126  13.973  29.290  1.00 32.13           C  
ATOM   1468  CG  MET A 425     188.671  14.334  28.974  1.00 31.68           C  
ATOM   1469  SD  MET A 425     188.202  13.907  27.281  1.00 35.63           S  
ATOM   1470  CE  MET A 425     188.232  12.129  27.441  1.00 34.78           C  
ATOM   1471  N   PRO A 426     190.407  16.803  27.328  1.00 31.85           N  
ATOM   1472  CA  PRO A 426     189.936  18.195  27.257  1.00 34.65           C  
ATOM   1473  C   PRO A 426     188.686  18.447  28.109  1.00 36.57           C  
ATOM   1474  O   PRO A 426     187.835  17.570  28.297  1.00 35.71           O  
ATOM   1475  CB  PRO A 426     189.643  18.391  25.763  1.00 35.35           C  
ATOM   1476  CG  PRO A 426     190.499  17.343  25.066  1.00 36.17           C  
ATOM   1477  CD  PRO A 426     190.523  16.168  26.004  1.00 32.95           C  
ATOM   1478  N   GLY A 427     188.584  19.682  28.615  1.00 37.00           N  
ATOM   1479  CA  GLY A 427     187.533  20.081  29.528  1.00 36.79           C  
ATOM   1480  C   GLY A 427     188.050  21.117  30.513  1.00 38.62           C  
ATOM   1481  O   GLY A 427     189.249  21.390  30.572  1.00 37.99           O  
ATOM   1482  N   PRO A 428     187.164  21.698  31.322  1.00 38.67           N  
ATOM   1483  CA  PRO A 428     187.531  22.784  32.243  1.00 39.56           C  
ATOM   1484  C   PRO A 428     188.202  22.346  33.549  1.00 41.17           C  
ATOM   1485  O   PRO A 428     187.875  22.836  34.631  1.00 42.24           O  
ATOM   1486  CB  PRO A 428     186.183  23.460  32.516  1.00 40.28           C  
ATOM   1487  CG  PRO A 428     185.196  22.355  32.403  1.00 38.51           C  
ATOM   1488  CD  PRO A 428     185.712  21.457  31.299  1.00 36.00           C  
ATOM   1489  N   GLY A 429     189.162  21.436  33.443  1.00 40.45           N  
ATOM   1490  CA  GLY A 429     189.937  20.997  34.590  1.00 39.08           C  
ATOM   1491  C   GLY A 429     191.167  20.260  34.101  1.00 40.55           C  
ATOM   1492  O   GLY A 429     191.398  20.127  32.898  1.00 42.51           O  
ATOM   1493  N   ALA A 430     191.954  19.761  35.056  1.00 40.22           N  
ATOM   1494  CA  ALA A 430     193.161  18.993  34.738  1.00 38.26           C  
ATOM   1495  C   ALA A 430     192.836  17.500  34.724  1.00 39.28           C  
ATOM   1496  O   ALA A 430     193.229  16.728  35.595  1.00 41.60           O  
ATOM   1497  CB  ALA A 430     194.265  19.318  35.730  1.00 39.00           C  
ATOM   1498  N   TYR A 431     192.139  17.093  33.668  1.00 38.80           N  
ATOM   1499  CA  TYR A 431     191.528  15.773  33.594  1.00 37.08           C  
ATOM   1500  C   TYR A 431     192.491  14.712  33.066  1.00 35.50           C  
ATOM   1501  O   TYR A 431     193.088  14.878  31.998  1.00 35.62           O  
ATOM   1502  CB  TYR A 431     190.289  15.840  32.708  1.00 35.83           C  
ATOM   1503  CG  TYR A 431     189.252  16.819  33.182  1.00 37.52           C  
ATOM   1504  CD1 TYR A 431     188.953  16.938  34.537  1.00 40.41           C  
ATOM   1505  CD2 TYR A 431     188.547  17.617  32.279  1.00 37.57           C  
ATOM   1506  CE1 TYR A 431     187.983  17.838  34.994  1.00 37.13           C  
ATOM   1507  CE2 TYR A 431     187.580  18.521  32.723  1.00 36.69           C  
ATOM   1508  CZ  TYR A 431     187.296  18.611  34.080  1.00 37.22           C  
ATOM   1509  OH  TYR A 431     186.337  19.491  34.530  1.00 35.87           O  
ATOM   1510  N   ASN A 432     192.623  13.617  33.816  1.00 35.24           N  
ATOM   1511  CA  ASN A 432     193.438  12.474  33.429  1.00 37.53           C  
ATOM   1512  C   ASN A 432     192.563  11.239  33.343  1.00 33.93           C  
ATOM   1513  O   ASN A 432     192.003  10.808  34.356  1.00 37.69           O  
ATOM   1514  CB  ASN A 432     194.565  12.249  34.433  1.00 42.94           C  
ATOM   1515  CG  ASN A 432     195.762  13.070  34.112  1.00 49.18           C  
ATOM   1516  OD1 ASN A 432     195.965  14.134  34.689  1.00 52.97           O  
ATOM   1517  ND2 ASN A 432     196.550  12.608  33.155  1.00 50.13           N  
ATOM   1518  N   LEU A 433     192.488  10.649  32.152  1.00 30.91           N  
ATOM   1519  CA  LEU A 433     191.640   9.484  31.911  1.00 30.37           C  
ATOM   1520  C   LEU A 433     192.475   8.222  32.081  1.00 30.24           C  
ATOM   1521  O   LEU A 433     193.407   7.999  31.283  1.00 31.11           O  
ATOM   1522  CB  LEU A 433     191.060   9.529  30.502  1.00 28.40           C  
ATOM   1523  CG  LEU A 433     190.291   8.293  30.028  1.00 29.41           C  
ATOM   1524  CD1 LEU A 433     188.983   8.049  30.881  1.00 25.23           C  
ATOM   1525  CD2 LEU A 433     189.962   8.396  28.565  1.00 31.45           C  
ATOM   1526  N   PRO A 434     192.192   7.376  33.073  1.00 30.52           N  
ATOM   1527  CA  PRO A 434     192.918   6.109  33.213  1.00 31.66           C  
ATOM   1528  C   PRO A 434     192.262   4.971  32.441  1.00 32.51           C  
ATOM   1529  O   PRO A 434     191.039   4.889  32.296  1.00 32.15           O  
ATOM   1530  CB  PRO A 434     192.843   5.850  34.724  1.00 29.78           C  
ATOM   1531  CG  PRO A 434     191.383   6.384  35.078  1.00 29.92           C  
ATOM   1532  CD  PRO A 434     191.146   7.547  34.114  1.00 31.71           C  
ATOM   1533  N   CYS A 435     193.096   4.055  31.968  1.00 29.54           N  
ATOM   1534  CA  CYS A 435     192.607   2.837  31.338  1.00 29.57           C  
ATOM   1535  C   CYS A 435     193.535   1.693  31.708  1.00 31.28           C  
ATOM   1536  O   CYS A 435     194.652   1.903  32.195  1.00 33.93           O  
ATOM   1537  CB  CYS A 435     192.473   2.984  29.809  1.00 33.24           C  
ATOM   1538  SG  CYS A 435     194.052   3.004  28.849  1.00 32.99           S  
ATOM   1539  N   LEU A 436     193.045   0.467  31.498  1.00 31.84           N  
ATOM   1540  CA  LEU A 436     193.775  -0.715  31.944  1.00 33.62           C  
ATOM   1541  C   LEU A 436     194.819  -1.176  30.936  1.00 34.23           C  
ATOM   1542  O   LEU A 436     195.803  -1.808  31.338  1.00 31.55           O  
ATOM   1543  CB  LEU A 436     192.812  -1.869  32.244  1.00 32.44           C  
ATOM   1544  CG  LEU A 436     191.969  -1.694  33.503  1.00 32.88           C  
ATOM   1545  CD1 LEU A 436     190.827  -2.694  33.469  1.00 33.31           C  
ATOM   1546  CD2 LEU A 436     192.810  -1.900  34.750  1.00 32.90           C  
ATOM   1547  N   LEU A 437     194.596  -0.922  29.636  1.00 34.73           N  
ATOM   1548  CA  LEU A 437     195.460  -1.341  28.529  1.00 33.14           C  
ATOM   1549  C   LEU A 437     195.387  -0.323  27.401  1.00 33.05           C  
ATOM   1550  O   LEU A 437     194.285   0.140  27.071  1.00 33.55           O  
ATOM   1551  CB  LEU A 437     195.069  -2.718  27.974  1.00 36.36           C  
ATOM   1552  CG  LEU A 437     195.234  -3.962  28.854  1.00 39.33           C  
ATOM   1553  CD1 LEU A 437     194.547  -5.146  28.203  1.00 39.98           C  
ATOM   1554  CD2 LEU A 437     196.714  -4.258  29.087  1.00 38.07           C  
ATOM   1555  N   PRO A 438     196.521   0.015  26.777  1.00 32.95           N  
ATOM   1556  CA  PRO A 438     196.492   0.815  25.541  1.00 30.81           C  
ATOM   1557  C   PRO A 438     195.682   0.114  24.466  1.00 29.56           C  
ATOM   1558  O   PRO A 438     195.602  -1.116  24.433  1.00 29.79           O  
ATOM   1559  CB  PRO A 438     197.979   0.886  25.126  1.00 30.53           C  
ATOM   1560  CG  PRO A 438     198.751   0.586  26.380  1.00 28.27           C  
ATOM   1561  CD  PRO A 438     197.897  -0.366  27.167  1.00 30.23           C  
ATOM   1562  N   GLN A 439     195.072   0.904  23.567  1.00 30.83           N  
ATOM   1563  CA  GLN A 439     194.238   0.276  22.543  1.00 34.32           C  
ATOM   1564  C   GLN A 439     195.068  -0.619  21.645  1.00 34.48           C  
ATOM   1565  O   GLN A 439     194.583  -1.650  21.169  1.00 33.44           O  
ATOM   1566  CB  GLN A 439     193.498   1.325  21.699  1.00 32.93           C  
ATOM   1567  CG  GLN A 439     192.451   0.723  20.724  1.00 33.45           C  
ATOM   1568  CD  GLN A 439     191.351  -0.064  21.456  1.00 32.13           C  
ATOM   1569  OE1 GLN A 439     190.949   0.293  22.555  1.00 31.85           O  
ATOM   1570  NE2 GLN A 439     190.895  -1.149  20.856  1.00 31.83           N  
ATOM   1571  N   GLU A 440     196.326  -0.248  21.412  1.00 35.01           N  
ATOM   1572  CA  GLU A 440     197.169  -1.045  20.537  1.00 33.03           C  
ATOM   1573  C   GLU A 440     197.575  -2.367  21.178  1.00 30.27           C  
ATOM   1574  O   GLU A 440     197.893  -3.322  20.461  1.00 33.84           O  
ATOM   1575  CB  GLU A 440     198.394  -0.231  20.122  1.00 36.86           C  
ATOM   1576  CG  GLU A 440     198.064   0.882  19.141  1.00 37.89           C  
ATOM   1577  CD  GLU A 440     197.466   2.116  19.833  1.00 38.82           C  
ATOM   1578  OE1 GLU A 440     197.512   2.197  21.095  1.00 34.23           O  
ATOM   1579  OE2 GLU A 440     196.972   3.019  19.107  1.00 38.15           O  
ATOM   1580  N   TYR A 441     197.614  -2.444  22.511  1.00 27.30           N  
ATOM   1581  CA  TYR A 441     197.793  -3.747  23.148  1.00 29.69           C  
ATOM   1582  C   TYR A 441     196.602  -4.652  22.859  1.00 30.22           C  
ATOM   1583  O   TYR A 441     196.754  -5.866  22.652  1.00 31.97           O  
ATOM   1584  CB  TYR A 441     197.962  -3.581  24.663  1.00 31.25           C  
ATOM   1585  CG  TYR A 441     199.341  -3.158  25.164  1.00 35.74           C  
ATOM   1586  CD1 TYR A 441     200.234  -2.438  24.359  1.00 35.69           C  
ATOM   1587  CD2 TYR A 441     199.724  -3.444  26.472  1.00 35.67           C  
ATOM   1588  CE1 TYR A 441     201.494  -2.036  24.864  1.00 36.81           C  
ATOM   1589  CE2 TYR A 441     200.943  -3.044  26.979  1.00 36.17           C  
ATOM   1590  CZ  TYR A 441     201.825  -2.353  26.178  1.00 37.99           C  
ATOM   1591  OH  TYR A 441     203.019  -1.963  26.731  1.00 37.33           O  
ATOM   1592  N   ILE A 442     195.399  -4.071  22.857  1.00 30.70           N  
ATOM   1593  CA  ILE A 442     194.184  -4.853  22.688  1.00 28.87           C  
ATOM   1594  C   ILE A 442     194.135  -5.466  21.296  1.00 29.09           C  
ATOM   1595  O   ILE A 442     193.983  -6.683  21.145  1.00 33.96           O  
ATOM   1596  CB  ILE A 442     192.964  -3.961  22.988  1.00 30.07           C  
ATOM   1597  CG1 ILE A 442     192.983  -3.634  24.479  1.00 33.52           C  
ATOM   1598  CG2 ILE A 442     191.651  -4.624  22.552  1.00 32.92           C  
ATOM   1599  CD1 ILE A 442     191.885  -2.739  24.945  1.00 34.39           C  
ATOM   1600  N   SER A 443     194.334  -4.654  20.257  1.00 29.30           N  
ATOM   1601  CA  SER A 443     194.306  -5.206  18.908  1.00 33.57           C  
ATOM   1602  C   SER A 443     195.432  -6.217  18.695  1.00 34.12           C  
ATOM   1603  O   SER A 443     195.298  -7.145  17.881  1.00 32.71           O  
ATOM   1604  CB  SER A 443     194.414  -4.084  17.875  1.00 36.95           C  
ATOM   1605  OG  SER A 443     195.694  -3.468  17.936  1.00 43.85           O  
ATOM   1606  N   HIS A 444     196.541  -6.050  19.414  1.00 32.60           N  
ATOM   1607  CA  HIS A 444     197.648  -7.005  19.334  1.00 35.24           C  
ATOM   1608  C   HIS A 444     197.250  -8.335  19.967  1.00 36.24           C  
ATOM   1609  O   HIS A 444     197.440  -9.401  19.368  1.00 37.79           O  
ATOM   1610  CB  HIS A 444     198.887  -6.416  20.020  1.00 34.96           C  
ATOM   1611  CG  HIS A 444     200.060  -7.354  20.104  1.00 39.00           C  
ATOM   1612  ND1 HIS A 444     200.979  -7.492  19.084  1.00 39.41           N  
ATOM   1613  CD2 HIS A 444     200.463  -8.193  21.089  1.00 38.85           C  
ATOM   1614  CE1 HIS A 444     201.892  -8.384  19.432  1.00 40.83           C  
ATOM   1615  NE2 HIS A 444     201.600  -8.826  20.644  1.00 40.50           N  
ATOM   1616  N   LEU A 445     196.665  -8.290  21.175  1.00 34.50           N  
ATOM   1617  CA  LEU A 445     196.264  -9.529  21.840  1.00 34.49           C  
ATOM   1618  C   LEU A 445     195.124 -10.208  21.096  1.00 33.36           C  
ATOM   1619  O   LEU A 445     195.143 -11.432  20.885  1.00 31.01           O  
ATOM   1620  CB  LEU A 445     195.848  -9.251  23.283  1.00 34.74           C  
ATOM   1621  CG  LEU A 445     196.922  -8.717  24.224  1.00 34.05           C  
ATOM   1622  CD1 LEU A 445     196.307  -8.297  25.549  1.00 34.25           C  
ATOM   1623  CD2 LEU A 445     198.025  -9.751  24.445  1.00 34.83           C  
ATOM   1624  N   ALA A 446     194.153  -9.424  20.640  1.00 36.50           N  
ATOM   1625  CA  ALA A 446     193.022 -10.006  19.921  1.00 35.91           C  
ATOM   1626  C   ALA A 446     193.487 -10.691  18.643  1.00 39.09           C  
ATOM   1627  O   ALA A 446     192.855 -11.655  18.183  1.00 36.12           O  
ATOM   1628  CB  ALA A 446     191.987  -8.919  19.620  1.00 31.95           C  
ATOM   1629  N   SER A 447     194.615 -10.232  18.081  1.00 37.15           N  
ATOM   1630  CA  SER A 447     195.184 -10.846  16.885  1.00 38.86           C  
ATOM   1631  C   SER A 447     196.067 -12.045  17.228  1.00 39.64           C  
ATOM   1632  O   SER A 447     195.955 -13.105  16.602  1.00 38.33           O  
ATOM   1633  CB  SER A 447     195.992  -9.805  16.098  1.00 38.22           C  
ATOM   1634  OG  SER A 447     196.761 -10.414  15.072  1.00 38.31           O  
ATOM   1635  N   GLU A 448     196.949 -11.896  18.221  1.00 40.45           N  
ATOM   1636  CA  GLU A 448     197.913 -12.955  18.523  1.00 41.15           C  
ATOM   1637  C   GLU A 448     197.230 -14.160  19.145  1.00 39.72           C  
ATOM   1638  O   GLU A 448     197.555 -15.301  18.808  1.00 38.05           O  
ATOM   1639  CB  GLU A 448     199.001 -12.429  19.465  1.00 41.91           C  
ATOM   1640  CG  GLU A 448     199.952 -11.458  18.803  1.00 43.25           C  
ATOM   1641  CD  GLU A 448     200.830 -12.146  17.782  1.00 50.01           C  
ATOM   1642  OE1 GLU A 448     201.599 -13.060  18.170  1.00 50.37           O  
ATOM   1643  OE2 GLU A 448     200.707 -11.806  16.586  1.00 54.73           O  
ATOM   1644  N   GLN A 449     196.299 -13.922  20.072  1.00 42.42           N  
ATOM   1645  CA  GLN A 449     195.536 -14.988  20.728  1.00 41.77           C  
ATOM   1646  C   GLN A 449     196.462 -16.061  21.308  1.00 40.80           C  
ATOM   1647  O   GLN A 449     196.253 -17.268  21.144  1.00 38.04           O  
ATOM   1648  CB  GLN A 449     194.525 -15.594  19.760  1.00 38.82           C  
ATOM   1649  CG  GLN A 449     193.491 -14.590  19.270  1.00 39.79           C  
ATOM   1650  CD  GLN A 449     192.531 -15.216  18.288  1.00 38.37           C  
ATOM   1651  OE1 GLN A 449     192.230 -16.400  18.390  1.00 39.11           O  
ATOM   1652  NE2 GLN A 449     192.054 -14.433  17.331  1.00 37.83           N  
ATOM   1653  N   ALA A 450     197.507 -15.603  21.981  1.00 39.70           N  
ATOM   1654  CA  ALA A 450     198.466 -16.523  22.576  1.00 41.37           C  
ATOM   1655  C   ALA A 450     197.841 -17.225  23.775  1.00 41.66           C  
ATOM   1656  O   ALA A 450     197.282 -16.560  24.655  1.00 41.92           O  
ATOM   1657  CB  ALA A 450     199.730 -15.771  22.999  1.00 41.26           C  
ATOM   1658  N   PRO A 451     197.913 -18.550  23.849  1.00 41.18           N  
ATOM   1659  CA  PRO A 451     197.366 -19.256  25.012  1.00 41.86           C  
ATOM   1660  C   PRO A 451     197.985 -18.734  26.298  1.00 43.68           C  
ATOM   1661  O   PRO A 451     199.206 -18.520  26.385  1.00 41.12           O  
ATOM   1662  CB  PRO A 451     197.751 -20.718  24.756  1.00 41.97           C  
ATOM   1663  CG  PRO A 451     197.974 -20.798  23.302  1.00 42.63           C  
ATOM   1664  CD  PRO A 451     198.529 -19.470  22.885  1.00 40.02           C  
ATOM   1665  N   THR A 452     197.123 -18.475  27.280  1.00 40.32           N  
ATOM   1666  CA  THR A 452     197.554 -18.077  28.616  1.00 39.31           C  
ATOM   1667  C   THR A 452     197.958 -19.344  29.363  1.00 43.57           C  
ATOM   1668  O   THR A 452     197.150 -20.001  30.016  1.00 45.30           O  
ATOM   1669  CB  THR A 452     196.442 -17.314  29.324  1.00 39.77           C  
ATOM   1670  OG1 THR A 452     195.919 -16.321  28.425  1.00 36.49           O  
ATOM   1671  CG2 THR A 452     196.978 -16.619  30.595  1.00 37.67           C  
ATOM   1672  N   VAL A 453     199.237 -19.704  29.267  1.00 46.93           N  
ATOM   1673  CA  VAL A 453     199.667 -20.978  29.836  1.00 49.46           C  
ATOM   1674  C   VAL A 453     199.984 -20.885  31.329  1.00 47.83           C  
ATOM   1675  O   VAL A 453     200.077 -21.928  31.990  1.00 51.04           O  
ATOM   1676  CB  VAL A 453     200.859 -21.553  29.052  1.00 51.06           C  
ATOM   1677  CG1 VAL A 453     200.516 -21.637  27.559  1.00 51.78           C  
ATOM   1678  CG2 VAL A 453     202.105 -20.732  29.290  1.00 47.69           C  
ATOM   1679  N   GLY A 454     200.175 -19.684  31.881  1.00 43.53           N  
ATOM   1680  CA  GLY A 454     200.489 -19.517  33.283  1.00 41.14           C  
ATOM   1681  C   GLY A 454     199.487 -18.634  34.014  1.00 39.34           C  
ATOM   1682  O   GLY A 454     198.520 -18.132  33.433  1.00 40.56           O  
ATOM   1683  N   GLU A 455     199.758 -18.428  35.308  1.00 36.70           N  
ATOM   1684  CA  GLU A 455     198.843 -17.667  36.152  1.00 40.31           C  
ATOM   1685  C   GLU A 455     199.054 -16.166  36.085  1.00 40.08           C  
ATOM   1686  O   GLU A 455     198.118 -15.407  36.374  1.00 34.69           O  
ATOM   1687  CB  GLU A 455     198.961 -18.126  37.612  1.00 38.71           C  
ATOM   1688  CG  GLU A 455     198.794 -19.617  37.783  1.00 38.55           C  
ATOM   1689  CD  GLU A 455     198.996 -20.093  39.212  1.00 40.44           C  
ATOM   1690  OE1 GLU A 455     199.415 -19.285  40.080  1.00 40.76           O  
ATOM   1691  OE2 GLU A 455     198.665 -21.274  39.475  1.00 41.88           O  
ATOM   1692  N   ALA A 456     200.237 -15.721  35.683  1.00 33.43           N  
ATOM   1693  CA  ALA A 456     200.516 -14.301  35.573  1.00 33.50           C  
ATOM   1694  C   ALA A 456     201.728 -14.150  34.670  1.00 35.65           C  
ATOM   1695  O   ALA A 456     202.559 -15.054  34.586  1.00 34.73           O  
ATOM   1696  CB  ALA A 456     200.770 -13.667  36.949  1.00 36.18           C  
ATOM   1697  N   ALA A 457     201.803 -13.014  33.983  1.00 34.67           N  
ATOM   1698  CA  ALA A 457     202.863 -12.733  33.024  1.00 35.15           C  
ATOM   1699  C   ALA A 457     203.839 -11.745  33.651  1.00 36.60           C  
ATOM   1700  O   ALA A 457     203.490 -10.580  33.875  1.00 34.63           O  
ATOM   1701  CB  ALA A 457     202.285 -12.178  31.725  1.00 31.86           C  
ATOM   1702  N   LEU A 458     205.063 -12.209  33.928  1.00 37.53           N  
ATOM   1703  CA  LEU A 458     206.089 -11.323  34.465  1.00 36.06           C  
ATOM   1704  C   LEU A 458     206.604 -10.409  33.362  1.00 35.52           C  
ATOM   1705  O   LEU A 458     206.966 -10.867  32.274  1.00 38.05           O  
ATOM   1706  CB  LEU A 458     207.237 -12.136  35.086  1.00 36.79           C  
ATOM   1707  CG  LEU A 458     208.386 -11.329  35.710  1.00 34.63           C  
ATOM   1708  CD1 LEU A 458     207.866 -10.557  36.929  1.00 33.53           C  
ATOM   1709  CD2 LEU A 458     209.545 -12.236  36.129  1.00 33.00           C  
ATOM   1710  N   LEU A 459     206.633  -9.113  33.636  1.00 36.34           N  
ATOM   1711  CA  LEU A 459     207.045  -8.139  32.642  1.00 37.60           C  
ATOM   1712  C   LEU A 459     208.161  -7.270  33.187  1.00 37.78           C  
ATOM   1713  O   LEU A 459     208.249  -7.030  34.394  1.00 38.77           O  
ATOM   1714  CB  LEU A 459     205.892  -7.231  32.205  1.00 37.84           C  
ATOM   1715  CG  LEU A 459     204.529  -7.846  31.871  1.00 35.39           C  
ATOM   1716  CD1 LEU A 459     203.514  -6.719  31.625  1.00 33.25           C  
ATOM   1717  CD2 LEU A 459     204.609  -8.838  30.684  1.00 26.63           C  
ATOM   1718  N   HIS A 460     209.010  -6.794  32.282  1.00 34.01           N  
ATOM   1719  CA  HIS A 460     209.906  -5.690  32.575  1.00 31.18           C  
ATOM   1720  C   HIS A 460     209.438  -4.455  31.818  1.00 31.11           C  
ATOM   1721  O   HIS A 460     208.995  -4.553  30.671  1.00 32.28           O  
ATOM   1722  CB  HIS A 460     211.359  -6.029  32.201  1.00 30.79           C  
ATOM   1723  CG  HIS A 460     211.962  -7.092  33.061  1.00 35.93           C  
ATOM   1724  ND1 HIS A 460     213.212  -7.632  32.825  1.00 38.09           N  
ATOM   1725  CD2 HIS A 460     211.489  -7.712  34.168  1.00 37.53           C  
ATOM   1726  CE1 HIS A 460     213.476  -8.543  33.743  1.00 38.98           C  
ATOM   1727  NE2 HIS A 460     212.450  -8.610  34.573  1.00 38.91           N  
ATOM   1728  N   TYR A 461     209.508  -3.301  32.476  1.00 32.23           N  
ATOM   1729  CA  TYR A 461     209.385  -2.010  31.810  1.00 33.79           C  
ATOM   1730  C   TYR A 461     210.798  -1.518  31.505  1.00 34.94           C  
ATOM   1731  O   TYR A 461     211.582  -1.279  32.424  1.00 36.27           O  
ATOM   1732  CB  TYR A 461     208.614  -1.015  32.678  1.00 32.86           C  
ATOM   1733  CG  TYR A 461     208.227   0.235  31.927  1.00 33.92           C  
ATOM   1734  CD1 TYR A 461     208.628   1.486  32.368  1.00 36.76           C  
ATOM   1735  CD2 TYR A 461     207.458   0.160  30.769  1.00 31.70           C  
ATOM   1736  CE1 TYR A 461     208.273   2.636  31.672  1.00 36.73           C  
ATOM   1737  CE2 TYR A 461     207.101   1.295  30.076  1.00 30.36           C  
ATOM   1738  CZ  TYR A 461     207.514   2.529  30.529  1.00 33.71           C  
ATOM   1739  OH  TYR A 461     207.180   3.666  29.832  1.00 36.14           O  
ATOM   1740  N   VAL A 462     211.133  -1.404  30.217  1.00 37.68           N  
ATOM   1741  CA  VAL A 462     212.514  -1.247  29.756  1.00 39.55           C  
ATOM   1742  C   VAL A 462     212.718   0.157  29.201  1.00 41.04           C  
ATOM   1743  O   VAL A 462     211.918   0.637  28.389  1.00 36.49           O  
ATOM   1744  CB  VAL A 462     212.872  -2.308  28.703  1.00 36.00           C  
ATOM   1745  CG1 VAL A 462     214.298  -2.107  28.179  1.00 37.30           C  
ATOM   1746  CG2 VAL A 462     212.685  -3.705  29.293  1.00 32.26           C  
ATOM   1747  N   ASP A 463     213.794   0.812  29.642  1.00 41.63           N  
ATOM   1748  CA  ASP A 463     214.188   2.108  29.104  1.00 42.29           C  
ATOM   1749  C   ASP A 463     214.911   1.916  27.776  1.00 42.37           C  
ATOM   1750  O   ASP A 463     215.941   1.231  27.739  1.00 43.44           O  
ATOM   1751  CB  ASP A 463     215.086   2.827  30.101  1.00 47.40           C  
ATOM   1752  CG  ASP A 463     215.881   3.942  29.472  1.00 54.68           C  
ATOM   1753  OD1 ASP A 463     215.294   4.938  29.015  1.00 57.50           O  
ATOM   1754  OD2 ASP A 463     217.118   3.818  29.431  1.00 60.04           O  
ATOM   1755  N   PRO A 464     214.416   2.485  26.675  1.00 42.73           N  
ATOM   1756  CA  PRO A 464     215.048   2.237  25.371  1.00 43.09           C  
ATOM   1757  C   PRO A 464     216.399   2.916  25.206  1.00 46.79           C  
ATOM   1758  O   PRO A 464     217.180   2.501  24.340  1.00 47.96           O  
ATOM   1759  CB  PRO A 464     214.019   2.783  24.374  1.00 44.94           C  
ATOM   1760  CG  PRO A 464     213.291   3.830  25.127  1.00 43.03           C  
ATOM   1761  CD  PRO A 464     213.218   3.337  26.556  1.00 45.01           C  
ATOM   1762  N   ASP A 465     216.699   3.941  26.004  1.00 47.26           N  
ATOM   1763  CA  ASP A 465     217.998   4.600  25.910  1.00 49.31           C  
ATOM   1764  C   ASP A 465     219.103   3.707  26.454  1.00 50.93           C  
ATOM   1765  O   ASP A 465     220.074   3.409  25.754  1.00 50.89           O  
ATOM   1766  CB  ASP A 465     217.967   5.943  26.638  1.00 48.94           C  
ATOM   1767  CG  ASP A 465     217.296   7.027  25.814  1.00 53.84           C  
ATOM   1768  OD1 ASP A 465     217.144   6.835  24.582  1.00 53.24           O  
ATOM   1769  OD2 ASP A 465     216.917   8.071  26.393  1.00 59.00           O  
ATOM   1770  N   THR A 466     218.973   3.269  27.707  1.00 50.68           N  
ATOM   1771  CA  THR A 466     220.011   2.483  28.368  1.00 51.53           C  
ATOM   1772  C   THR A 466     219.792   0.982  28.284  1.00 46.07           C  
ATOM   1773  O   THR A 466     220.750   0.227  28.469  1.00 42.57           O  
ATOM   1774  CB  THR A 466     220.094   2.862  29.850  1.00 54.99           C  
ATOM   1775  OG1 THR A 466     218.872   2.470  30.497  1.00 56.12           O  
ATOM   1776  CG2 THR A 466     220.275   4.370  30.009  1.00 54.93           C  
ATOM   1777  N   GLY A 467     218.564   0.526  28.022  1.00 42.21           N  
ATOM   1778  CA  GLY A 467     218.255  -0.878  28.131  1.00 35.31           C  
ATOM   1779  C   GLY A 467     218.007  -1.355  29.540  1.00 34.63           C  
ATOM   1780  O   GLY A 467     217.820  -2.560  29.738  1.00 36.52           O  
ATOM   1781  N   ARG A 468     218.020  -0.454  30.521  1.00 34.19           N  
ATOM   1782  CA  ARG A 468     217.825  -0.823  31.915  1.00 37.80           C  
ATOM   1783  C   ARG A 468     216.390  -1.260  32.190  1.00 40.94           C  
ATOM   1784  O   ARG A 468     215.436  -0.768  31.588  1.00 37.86           O  
ATOM   1785  CB  ARG A 468     218.153   0.354  32.838  1.00 37.10           C  
ATOM   1786  N   ASN A 469     216.255  -2.172  33.144  1.00 47.13           N  
ATOM   1787  CA  ASN A 469     214.954  -2.601  33.633  1.00 47.74           C  
ATOM   1788  C   ASN A 469     214.514  -1.592  34.689  1.00 45.30           C  
ATOM   1789  O   ASN A 469     215.167  -1.450  35.725  1.00 43.81           O  
ATOM   1790  CB  ASN A 469     215.043  -4.023  34.187  1.00 50.59           C  
ATOM   1791  CG  ASN A 469     213.820  -4.420  34.979  1.00 54.47           C  
ATOM   1792  OD1 ASN A 469     212.724  -3.910  34.742  1.00 54.22           O  
ATOM   1793  ND2 ASN A 469     213.997  -5.337  35.933  1.00 57.20           N  
ATOM   1794  N   LEU A 470     213.446  -0.845  34.401  1.00 43.43           N  
ATOM   1795  CA  LEU A 470     212.947   0.173  35.314  1.00 46.19           C  
ATOM   1796  C   LEU A 470     211.994  -0.375  36.373  1.00 43.74           C  
ATOM   1797  O   LEU A 470     211.666   0.343  37.323  1.00 46.79           O  
ATOM   1798  CB  LEU A 470     212.246   1.282  34.522  1.00 47.00           C  
ATOM   1799  CG  LEU A 470     213.141   1.907  33.447  1.00 47.90           C  
ATOM   1800  CD1 LEU A 470     212.388   2.991  32.709  1.00 48.11           C  
ATOM   1801  CD2 LEU A 470     214.453   2.435  34.033  1.00 49.27           C  
ATOM   1802  N   GLY A 471     211.561  -1.618  36.250  1.00 41.34           N  
ATOM   1803  CA  GLY A 471     210.652  -2.203  37.220  1.00 42.06           C  
ATOM   1804  C   GLY A 471     210.040  -3.476  36.677  1.00 39.85           C  
ATOM   1805  O   GLY A 471     209.904  -3.618  35.457  1.00 34.81           O  
ATOM   1806  N   GLU A 472     209.712  -4.424  37.556  1.00 39.12           N  
ATOM   1807  CA  GLU A 472     209.007  -5.632  37.162  1.00 35.72           C  
ATOM   1808  C   GLU A 472     207.524  -5.452  37.472  1.00 37.41           C  
ATOM   1809  O   GLU A 472     207.156  -4.815  38.462  1.00 35.79           O  
ATOM   1810  CB  GLU A 472     209.569  -6.884  37.846  1.00 33.45           C  
ATOM   1811  CG  GLU A 472     209.768  -6.765  39.345  1.00 36.46           C  
ATOM   1812  CD  GLU A 472     210.097  -8.103  39.984  1.00 41.17           C  
ATOM   1813  OE1 GLU A 472     210.413  -9.063  39.229  1.00 41.31           O  
ATOM   1814  OE2 GLU A 472     210.022  -8.202  41.233  1.00 43.98           O  
ATOM   1815  N   PHE A 473     206.690  -5.986  36.592  1.00 36.54           N  
ATOM   1816  CA  PHE A 473     205.243  -5.862  36.660  1.00 36.87           C  
ATOM   1817  C   PHE A 473     204.654  -7.245  36.438  1.00 35.98           C  
ATOM   1818  O   PHE A 473     205.335  -8.157  35.957  1.00 38.04           O  
ATOM   1819  CB  PHE A 473     204.718  -4.883  35.593  1.00 35.21           C  
ATOM   1820  CG  PHE A 473     205.122  -3.457  35.831  1.00 38.56           C  
ATOM   1821  CD1 PHE A 473     206.438  -3.047  35.606  1.00 38.54           C  
ATOM   1822  CD2 PHE A 473     204.198  -2.517  36.250  1.00 40.03           C  
ATOM   1823  CE1 PHE A 473     206.818  -1.735  35.821  1.00 37.15           C  
ATOM   1824  CE2 PHE A 473     204.577  -1.198  36.462  1.00 41.56           C  
ATOM   1825  CZ  PHE A 473     205.890  -0.810  36.248  1.00 40.71           C  
ATOM   1826  N   LYS A 474     203.388  -7.407  36.803  1.00 33.83           N  
ATOM   1827  CA  LYS A 474     202.662  -8.636  36.519  1.00 34.13           C  
ATOM   1828  C   LYS A 474     201.402  -8.307  35.725  1.00 33.45           C  
ATOM   1829  O   LYS A 474     200.669  -7.368  36.064  1.00 33.14           O  
ATOM   1830  CB  LYS A 474     202.356  -9.357  37.826  1.00 38.16           C  
ATOM   1831  CG  LYS A 474     203.496 -10.258  38.264  1.00 37.81           C  
ATOM   1832  CD  LYS A 474     203.299 -10.785  39.675  1.00 37.90           C  
ATOM   1833  CE  LYS A 474     201.970 -11.455  39.915  1.00 36.35           C  
ATOM   1834  NZ  LYS A 474     201.779 -11.690  41.374  1.00 32.61           N  
ATOM   1835  N   ALA A 475     201.199  -9.032  34.629  1.00 34.68           N  
ATOM   1836  CA  ALA A 475     199.966  -8.971  33.861  1.00 33.38           C  
ATOM   1837  C   ALA A 475     199.174 -10.230  34.158  1.00 36.07           C  
ATOM   1838  O   ALA A 475     199.720 -11.337  34.101  1.00 35.27           O  
ATOM   1839  CB  ALA A 475     200.227  -8.859  32.357  1.00 31.33           C  
ATOM   1840  N   TYR A 476     197.908 -10.056  34.482  1.00 36.39           N  
ATOM   1841  CA  TYR A 476     197.036 -11.154  34.837  1.00 35.79           C  
ATOM   1842  C   TYR A 476     196.153 -11.536  33.662  1.00 34.75           C  
ATOM   1843  O   TYR A 476     195.932 -10.731  32.752  1.00 35.60           O  
ATOM   1844  CB  TYR A 476     196.186 -10.762  36.056  1.00 36.41           C  
ATOM   1845  CG  TYR A 476     197.005 -10.711  37.330  1.00 34.37           C  
ATOM   1846  CD1 TYR A 476     197.660  -9.547  37.709  1.00 32.32           C  
ATOM   1847  CD2 TYR A 476     197.164 -11.844  38.128  1.00 34.53           C  
ATOM   1848  CE1 TYR A 476     198.415  -9.495  38.861  1.00 31.56           C  
ATOM   1849  CE2 TYR A 476     197.917 -11.803  39.289  1.00 33.68           C  
ATOM   1850  CZ  TYR A 476     198.544 -10.619  39.653  1.00 34.38           C  
ATOM   1851  OH  TYR A 476     199.293 -10.549  40.819  1.00 36.04           O  
ATOM   1852  N   PRO A 477     195.642 -12.773  33.629  1.00 34.22           N  
ATOM   1853  CA  PRO A 477     194.902 -13.217  32.438  1.00 37.49           C  
ATOM   1854  C   PRO A 477     193.638 -12.405  32.136  1.00 42.90           C  
ATOM   1855  O   PRO A 477     193.248 -12.317  30.963  1.00 42.90           O  
ATOM   1856  CB  PRO A 477     194.580 -14.684  32.756  1.00 38.26           C  
ATOM   1857  CG  PRO A 477     195.590 -15.085  33.796  1.00 37.80           C  
ATOM   1858  CD  PRO A 477     195.757 -13.848  34.630  1.00 35.84           C  
ATOM   1859  N   ASP A 478     192.987 -11.799  33.138  1.00 44.74           N  
ATOM   1860  CA  ASP A 478     191.802 -10.992  32.843  1.00 45.87           C  
ATOM   1861  C   ASP A 478     192.135  -9.719  32.076  1.00 42.44           C  
ATOM   1862  O   ASP A 478     191.216  -9.086  31.532  1.00 40.86           O  
ATOM   1863  CB  ASP A 478     191.071 -10.629  34.136  1.00 44.15           C  
ATOM   1864  CG  ASP A 478     190.254 -11.779  34.680  1.00 45.54           C  
ATOM   1865  OD1 ASP A 478     189.978 -12.732  33.925  1.00 47.71           O  
ATOM   1866  OD2 ASP A 478     189.937 -11.757  35.884  1.00 47.10           O  
ATOM   1867  N   GLY A 479     193.418  -9.362  31.985  1.00 36.79           N  
ATOM   1868  CA  GLY A 479     193.878  -8.313  31.100  1.00 36.19           C  
ATOM   1869  C   GLY A 479     194.221  -6.994  31.765  1.00 36.12           C  
ATOM   1870  O   GLY A 479     193.793  -5.931  31.295  1.00 39.57           O  
ATOM   1871  N   PHE A 480     195.013  -7.041  32.837  1.00 32.63           N  
ATOM   1872  CA  PHE A 480     195.439  -5.828  33.528  1.00 35.92           C  
ATOM   1873  C   PHE A 480     196.818  -6.057  34.137  1.00 34.47           C  
ATOM   1874  O   PHE A 480     197.304  -7.188  34.232  1.00 35.72           O  
ATOM   1875  CB  PHE A 480     194.442  -5.397  34.625  1.00 34.19           C  
ATOM   1876  CG  PHE A 480     194.237  -6.434  35.690  1.00 36.22           C  
ATOM   1877  CD1 PHE A 480     193.288  -7.442  35.531  1.00 37.07           C  
ATOM   1878  CD2 PHE A 480     195.019  -6.424  36.840  1.00 35.61           C  
ATOM   1879  CE1 PHE A 480     193.122  -8.412  36.512  1.00 38.08           C  
ATOM   1880  CE2 PHE A 480     194.861  -7.385  37.826  1.00 34.37           C  
ATOM   1881  CZ  PHE A 480     193.905  -8.377  37.666  1.00 36.40           C  
ATOM   1882  N   LEU A 481     197.454  -4.962  34.546  1.00 34.50           N  
ATOM   1883  CA  LEU A 481     198.803  -5.006  35.096  1.00 36.65           C  
ATOM   1884  C   LEU A 481     198.779  -4.580  36.554  1.00 36.85           C  
ATOM   1885  O   LEU A 481     197.917  -3.801  36.963  1.00 37.23           O  
ATOM   1886  CB  LEU A 481     199.761  -4.091  34.318  1.00 36.92           C  
ATOM   1887  CG  LEU A 481     200.449  -4.634  33.063  1.00 38.29           C  
ATOM   1888  CD1 LEU A 481     199.433  -4.959  31.982  1.00 38.76           C  
ATOM   1889  CD2 LEU A 481     201.489  -3.628  32.553  1.00 37.32           C  
ATOM   1890  N   THR A 482     199.731  -5.099  37.337  1.00 35.88           N  
ATOM   1891  CA  THR A 482     199.939  -4.661  38.708  1.00 33.86           C  
ATOM   1892  C   THR A 482     201.424  -4.410  38.945  1.00 34.82           C  
ATOM   1893  O   THR A 482     202.291  -4.886  38.212  1.00 34.33           O  
ATOM   1894  CB  THR A 482     199.466  -5.684  39.774  1.00 34.66           C  
ATOM   1895  OG1 THR A 482     200.250  -6.874  39.689  1.00 34.61           O  
ATOM   1896  CG2 THR A 482     197.961  -6.032  39.633  1.00 32.13           C  
ATOM   1897  N   CYS A 483     201.701  -3.664  40.003  1.00 33.88           N  
ATOM   1898  CA  CYS A 483     203.060  -3.459  40.470  1.00 39.01           C  
ATOM   1899  C   CYS A 483     202.977  -3.269  41.973  1.00 40.65           C  
ATOM   1900  O   CYS A 483     201.884  -3.142  42.547  1.00 35.57           O  
ATOM   1901  CB  CYS A 483     203.726  -2.255  39.787  1.00 36.53           C  
ATOM   1902  SG  CYS A 483     203.238  -0.679  40.504  1.00 41.81           S  
ATOM   1903  N   VAL A 484     204.139  -3.286  42.610  1.00 40.30           N  
ATOM   1904  CA  VAL A 484     204.275  -2.902  44.011  1.00 40.95           C  
ATOM   1905  C   VAL A 484     204.885  -1.506  44.019  1.00 46.26           C  
ATOM   1906  O   VAL A 484     206.004  -1.332  43.511  1.00 46.35           O  
ATOM   1907  CB  VAL A 484     205.153  -3.894  44.789  1.00 41.01           C  
ATOM   1908  CG1 VAL A 484     205.531  -3.318  46.157  1.00 42.30           C  
ATOM   1909  CG2 VAL A 484     204.456  -5.242  44.929  1.00 38.76           C  
ATOM   1910  N   PRO A 485     204.187  -0.489  44.521  1.00 49.65           N  
ATOM   1911  CA  PRO A 485     204.738   0.874  44.469  1.00 53.19           C  
ATOM   1912  C   PRO A 485     205.921   1.050  45.415  1.00 61.44           C  
ATOM   1913  O   PRO A 485     206.006   0.422  46.472  1.00 59.99           O  
ATOM   1914  CB  PRO A 485     203.555   1.753  44.900  1.00 52.48           C  
ATOM   1915  CG  PRO A 485     202.344   0.868  44.833  1.00 49.98           C  
ATOM   1916  CD  PRO A 485     202.838  -0.519  45.107  1.00 48.70           C  
ATOM   1917  N   ASN A 486     206.834   1.940  45.037  1.00 71.07           N  
ATOM   1918  CA  ASN A 486     207.933   2.296  45.945  1.00 79.05           C  
ATOM   1919  C   ASN A 486     207.442   3.267  47.004  1.00 82.94           C  
ATOM   1920  O   ASN A 486     207.295   4.457  46.732  1.00 85.24           O  
ATOM   1921  CB  ASN A 486     209.117   2.913  45.189  1.00 81.31           C  
ATOM   1922  N   GLY A 491     207.766   6.754  42.480  1.00 82.58           N  
ATOM   1923  CA  GLY A 491     207.267   5.413  42.233  1.00 80.65           C  
ATOM   1924  C   GLY A 491     206.889   5.174  40.782  1.00 79.86           C  
ATOM   1925  O   GLY A 491     207.469   5.793  39.887  1.00 78.94           O  
ATOM   1926  N   PRO A 492     205.922   4.271  40.548  1.00 79.44           N  
ATOM   1927  CA  PRO A 492     205.448   4.035  39.164  1.00 78.66           C  
ATOM   1928  C   PRO A 492     204.894   5.277  38.473  1.00 81.19           C  
ATOM   1929  O   PRO A 492     205.085   5.440  37.259  1.00 78.01           O  
ATOM   1930  CB  PRO A 492     204.372   2.946  39.338  1.00 75.05           C  
ATOM   1931  CG  PRO A 492     204.067   2.910  40.806  1.00 75.89           C  
ATOM   1932  CD  PRO A 492     205.327   3.324  41.503  1.00 78.18           C  
ATOM   1933  N   GLN A 493     204.202   6.157  39.207  1.00 85.11           N  
ATOM   1934  CA  GLN A 493     203.666   7.368  38.588  1.00 85.84           C  
ATOM   1935  C   GLN A 493     204.774   8.246  38.012  1.00 85.43           C  
ATOM   1936  O   GLN A 493     204.552   8.956  37.023  1.00 86.05           O  
ATOM   1937  CB  GLN A 493     202.830   8.155  39.602  1.00 86.64           C  
ATOM   1938  N   GLN A 494     205.971   8.197  38.598  1.00 80.11           N  
ATOM   1939  CA  GLN A 494     207.110   8.981  38.144  1.00 73.23           C  
ATOM   1940  C   GLN A 494     207.950   8.254  37.093  1.00 64.33           C  
ATOM   1941  O   GLN A 494     209.040   8.729  36.751  1.00 65.02           O  
ATOM   1942  CB  GLN A 494     207.978   9.377  39.343  1.00 75.47           C  
ATOM   1943  N   LEU A 495     207.468   7.130  36.564  1.00 55.44           N  
ATOM   1944  CA  LEU A 495     208.194   6.442  35.507  1.00 54.67           C  
ATOM   1945  C   LEU A 495     208.071   7.216  34.194  1.00 54.42           C  
ATOM   1946  O   LEU A 495     207.051   7.866  33.939  1.00 55.20           O  
ATOM   1947  CB  LEU A 495     207.658   5.032  35.301  1.00 54.22           C  
ATOM   1948  CG  LEU A 495     208.024   3.892  36.251  1.00 54.14           C  
ATOM   1949  CD1 LEU A 495     207.123   2.698  35.936  1.00 51.77           C  
ATOM   1950  CD2 LEU A 495     209.502   3.515  36.163  1.00 53.53           C  
ATOM   1951  N   PRO A 496     209.100   7.171  33.350  1.00 50.42           N  
ATOM   1952  CA  PRO A 496     209.009   7.839  32.048  1.00 47.30           C  
ATOM   1953  C   PRO A 496     208.036   7.106  31.140  1.00 42.79           C  
ATOM   1954  O   PRO A 496     207.747   5.921  31.323  1.00 42.79           O  
ATOM   1955  CB  PRO A 496     210.442   7.770  31.501  1.00 47.44           C  
ATOM   1956  CG  PRO A 496     211.035   6.580  32.168  1.00 48.51           C  
ATOM   1957  CD  PRO A 496     210.391   6.481  33.533  1.00 50.21           C  
ATOM   1958  N   ILE A 497     207.488   7.843  30.172  1.00 40.83           N  
ATOM   1959  CA  ILE A 497     206.472   7.279  29.286  1.00 40.19           C  
ATOM   1960  C   ILE A 497     207.065   6.744  27.980  1.00 40.70           C  
ATOM   1961  O   ILE A 497     206.342   6.157  27.164  1.00 39.72           O  
ATOM   1962  CB  ILE A 497     205.382   8.353  29.062  1.00 40.25           C  
ATOM   1963  CG1 ILE A 497     204.051   7.703  28.700  1.00 41.78           C  
ATOM   1964  CG2 ILE A 497     205.819   9.410  28.070  1.00 37.25           C  
ATOM   1965  CD1 ILE A 497     203.586   6.719  29.744  1.00 39.63           C  
ATOM   1966  N   ASN A 498     208.375   6.859  27.787  1.00 40.19           N  
ATOM   1967  CA  ASN A 498     209.000   6.425  26.549  1.00 41.30           C  
ATOM   1968  C   ASN A 498     209.502   4.983  26.598  1.00 42.35           C  
ATOM   1969  O   ASN A 498     210.254   4.581  25.702  1.00 44.96           O  
ATOM   1970  CB  ASN A 498     210.162   7.361  26.197  1.00 44.62           C  
ATOM   1971  CG  ASN A 498     211.306   7.258  27.188  1.00 50.74           C  
ATOM   1972  OD1 ASN A 498     211.089   7.048  28.384  1.00 51.90           O  
ATOM   1973  ND2 ASN A 498     212.539   7.392  26.696  1.00 52.85           N  
ATOM   1974  N   GLY A 499     209.092   4.191  27.601  1.00 39.95           N  
ATOM   1975  CA  GLY A 499     209.566   2.829  27.751  1.00 37.47           C  
ATOM   1976  C   GLY A 499     208.700   1.804  27.040  1.00 37.87           C  
ATOM   1977  O   GLY A 499     207.685   2.111  26.421  1.00 36.49           O  
ATOM   1978  N   VAL A 500     209.115   0.546  27.147  1.00 37.57           N  
ATOM   1979  CA  VAL A 500     208.415  -0.561  26.504  1.00 36.64           C  
ATOM   1980  C   VAL A 500     208.266  -1.699  27.506  1.00 37.35           C  
ATOM   1981  O   VAL A 500     209.214  -2.023  28.232  1.00 37.86           O  
ATOM   1982  CB  VAL A 500     209.152  -1.037  25.226  1.00 38.98           C  
ATOM   1983  CG1 VAL A 500     210.639  -1.490  25.534  1.00 34.90           C  
ATOM   1984  CG2 VAL A 500     208.354  -2.142  24.518  1.00 38.10           C  
ATOM   1985  N   PHE A 501     207.066  -2.281  27.568  1.00 34.86           N  
ATOM   1986  CA  PHE A 501     206.820  -3.486  28.350  1.00 35.41           C  
ATOM   1987  C   PHE A 501     207.270  -4.709  27.567  1.00 37.19           C  
ATOM   1988  O   PHE A 501     206.896  -4.881  26.402  1.00 39.83           O  
ATOM   1989  CB  PHE A 501     205.331  -3.621  28.701  1.00 36.48           C  
ATOM   1990  CG  PHE A 501     204.923  -2.818  29.882  1.00 33.66           C  
ATOM   1991  CD1 PHE A 501     205.397  -3.140  31.144  1.00 35.95           C  
ATOM   1992  CD2 PHE A 501     204.113  -1.714  29.733  1.00 34.55           C  
ATOM   1993  CE1 PHE A 501     205.037  -2.397  32.247  1.00 35.51           C  
ATOM   1994  CE2 PHE A 501     203.746  -0.963  30.827  1.00 35.33           C  
ATOM   1995  CZ  PHE A 501     204.221  -1.302  32.093  1.00 33.95           C  
ATOM   1996  N   VAL A 502     208.088  -5.553  28.197  1.00 35.64           N  
ATOM   1997  CA  VAL A 502     208.606  -6.766  27.572  1.00 35.33           C  
ATOM   1998  C   VAL A 502     208.241  -7.960  28.445  1.00 34.78           C  
ATOM   1999  O   VAL A 502     208.493  -7.951  29.657  1.00 34.77           O  
ATOM   2000  CB  VAL A 502     210.130  -6.689  27.360  1.00 37.93           C  
ATOM   2001  CG1 VAL A 502     210.612  -7.889  26.558  1.00 40.29           C  
ATOM   2002  CG2 VAL A 502     210.483  -5.413  26.642  1.00 41.57           C  
ATOM   2003  N   PHE A 503     207.659  -8.989  27.829  1.00 36.05           N  
ATOM   2004  CA  PHE A 503     207.358 -10.222  28.546  1.00 34.55           C  
ATOM   2005  C   PHE A 503     208.635 -10.963  28.912  1.00 38.74           C  
ATOM   2006  O   PHE A 503     209.526 -11.127  28.078  1.00 39.79           O  
ATOM   2007  CB  PHE A 503     206.499 -11.133  27.678  1.00 34.44           C  
ATOM   2008  CG  PHE A 503     206.278 -12.501  28.252  1.00 35.22           C  
ATOM   2009  CD1 PHE A 503     205.527 -12.671  29.416  1.00 36.96           C  
ATOM   2010  CD2 PHE A 503     206.769 -13.623  27.608  1.00 39.46           C  
ATOM   2011  CE1 PHE A 503     205.285 -13.946  29.935  1.00 37.82           C  
ATOM   2012  CE2 PHE A 503     206.533 -14.902  28.125  1.00 43.04           C  
ATOM   2013  CZ  PHE A 503     205.781 -15.059  29.285  1.00 40.52           C  
ATOM   2014  N   VAL A 504     208.679 -11.479  30.142  1.00 37.74           N  
ATOM   2015  CA  VAL A 504     209.825 -12.224  30.657  1.00 39.76           C  
ATOM   2016  C   VAL A 504     209.521 -13.714  30.751  1.00 40.58           C  
ATOM   2017  O   VAL A 504     210.213 -14.533  30.144  1.00 42.20           O  
ATOM   2018  CB  VAL A 504     210.276 -11.665  32.025  1.00 40.44           C  
ATOM   2019  CG1 VAL A 504     211.521 -12.400  32.521  1.00 41.60           C  
ATOM   2020  CG2 VAL A 504     210.500 -10.156  31.929  1.00 40.37           C  
ATOM   2021  N   SER A 505     208.504 -14.088  31.530  1.00 35.77           N  
ATOM   2022  CA  SER A 505     208.156 -15.494  31.726  1.00 38.23           C  
ATOM   2023  C   SER A 505     206.814 -15.559  32.446  1.00 35.92           C  
ATOM   2024  O   SER A 505     206.327 -14.556  32.970  1.00 35.14           O  
ATOM   2025  CB  SER A 505     209.230 -16.249  32.529  1.00 38.75           C  
ATOM   2026  OG  SER A 505     209.281 -15.776  33.875  1.00 37.74           O  
ATOM   2027  N   TRP A 506     206.231 -16.761  32.470  1.00 38.87           N  
ATOM   2028  CA  TRP A 506     205.021 -17.025  33.246  1.00 39.66           C  
ATOM   2029  C   TRP A 506     205.407 -17.344  34.684  1.00 41.35           C  
ATOM   2030  O   TRP A 506     206.290 -18.170  34.930  1.00 41.90           O  
ATOM   2031  CB  TRP A 506     204.239 -18.191  32.640  1.00 40.07           C  
ATOM   2032  CG  TRP A 506     203.697 -17.898  31.280  1.00 44.48           C  
ATOM   2033  CD1 TRP A 506     204.206 -18.308  30.079  1.00 45.53           C  
ATOM   2034  CD2 TRP A 506     202.523 -17.125  30.977  1.00 45.27           C  
ATOM   2035  NE1 TRP A 506     203.423 -17.833  29.048  1.00 46.47           N  
ATOM   2036  CE2 TRP A 506     202.386 -17.104  29.573  1.00 47.10           C  
ATOM   2037  CE3 TRP A 506     201.577 -16.451  31.760  1.00 43.57           C  
ATOM   2038  CZ2 TRP A 506     201.336 -16.435  28.934  1.00 48.73           C  
ATOM   2039  CZ3 TRP A 506     200.531 -15.785  31.126  1.00 45.24           C  
ATOM   2040  CH2 TRP A 506     200.424 -15.782  29.725  1.00 48.16           C  
ATOM   2041  N   VAL A 507     204.718 -16.726  35.636  1.00 40.37           N  
ATOM   2042  CA  VAL A 507     205.036 -16.870  37.047  1.00 38.23           C  
ATOM   2043  C   VAL A 507     203.753 -17.149  37.820  1.00 40.81           C  
ATOM   2044  O   VAL A 507     202.654 -17.147  37.265  1.00 40.09           O  
ATOM   2045  CB  VAL A 507     205.769 -15.630  37.606  1.00 31.89           C  
ATOM   2046  CG1 VAL A 507     207.133 -15.460  36.899  1.00 31.53           C  
ATOM   2047  CG2 VAL A 507     204.911 -14.361  37.466  1.00 29.41           C  
ATOM   2048  N   SER A 508     203.912 -17.406  39.116  1.00 41.01           N  
ATOM   2049  CA  SER A 508     202.774 -17.699  39.963  1.00 42.17           C  
ATOM   2050  C   SER A 508     201.915 -16.455  40.159  1.00 39.95           C  
ATOM   2051  O   SER A 508     202.394 -15.317  40.082  1.00 36.18           O  
ATOM   2052  CB  SER A 508     203.238 -18.215  41.321  1.00 43.77           C  
ATOM   2053  OG  SER A 508     202.187 -18.158  42.281  1.00 44.98           O  
ATOM   2054  N   ARG A 509     200.630 -16.692  40.432  1.00 39.62           N  
ATOM   2055  CA  ARG A 509     199.731 -15.604  40.805  1.00 42.85           C  
ATOM   2056  C   ARG A 509     200.279 -14.802  41.977  1.00 41.45           C  
ATOM   2057  O   ARG A 509     200.037 -13.594  42.079  1.00 41.11           O  
ATOM   2058  CB  ARG A 509     198.356 -16.171  41.164  1.00 47.71           C  
ATOM   2059  CG  ARG A 509     197.263 -15.142  41.340  1.00 52.28           C  
ATOM   2060  CD  ARG A 509     195.890 -15.834  41.309  1.00 57.95           C  
ATOM   2061  NE  ARG A 509     194.777 -14.933  41.603  1.00 63.14           N  
ATOM   2062  CZ  ARG A 509     194.068 -14.265  40.687  1.00 64.82           C  
ATOM   2063  NH1 ARG A 509     194.353 -14.374  39.388  1.00 62.31           N  
ATOM   2064  NH2 ARG A 509     193.055 -13.485  41.074  1.00 65.04           N  
ATOM   2065  N   PHE A 510     201.008 -15.459  42.874  1.00 43.22           N  
ATOM   2066  CA  PHE A 510     201.520 -14.841  44.089  1.00 44.25           C  
ATOM   2067  C   PHE A 510     203.027 -14.572  44.032  1.00 41.57           C  
ATOM   2068  O   PHE A 510     203.681 -14.473  45.075  1.00 42.78           O  
ATOM   2069  CB  PHE A 510     201.115 -15.692  45.291  1.00 47.87           C  
ATOM   2070  CG  PHE A 510     199.605 -15.914  45.384  1.00 51.77           C  
ATOM   2071  CD1 PHE A 510     198.754 -14.846  45.673  1.00 54.60           C  
ATOM   2072  CD2 PHE A 510     199.044 -17.167  45.166  1.00 54.74           C  
ATOM   2073  CE1 PHE A 510     197.353 -15.030  45.772  1.00 58.63           C  
ATOM   2074  CE2 PHE A 510     197.647 -17.365  45.267  1.00 58.78           C  
ATOM   2075  CZ  PHE A 510     196.805 -16.290  45.563  1.00 59.53           C  
ATOM   2076  N   TYR A 511     203.583 -14.428  42.834  1.00 39.96           N  
ATOM   2077  CA  TYR A 511     204.975 -13.994  42.700  1.00 37.82           C  
ATOM   2078  C   TYR A 511     205.121 -12.614  43.336  1.00 39.01           C  
ATOM   2079  O   TYR A 511     204.357 -11.688  43.019  1.00 36.61           O  
ATOM   2080  CB  TYR A 511     205.354 -13.938  41.214  1.00 36.35           C  
ATOM   2081  CG  TYR A 511     206.714 -13.342  40.870  1.00 35.98           C  
ATOM   2082  CD1 TYR A 511     206.926 -11.964  40.915  1.00 34.78           C  
ATOM   2083  CD2 TYR A 511     207.744 -14.141  40.411  1.00 36.38           C  
ATOM   2084  CE1 TYR A 511     208.137 -11.409  40.583  1.00 33.74           C  
ATOM   2085  CE2 TYR A 511     208.983 -13.586  40.065  1.00 39.22           C  
ATOM   2086  CZ  TYR A 511     209.160 -12.217  40.159  1.00 37.57           C  
ATOM   2087  OH  TYR A 511     210.357 -11.637  39.825  1.00 36.86           O  
ATOM   2088  N   GLN A 512     206.079 -12.481  44.256  1.00 38.84           N  
ATOM   2089  CA  GLN A 512     206.251 -11.245  45.016  1.00 39.43           C  
ATOM   2090  C   GLN A 512     207.110 -10.283  44.207  1.00 38.78           C  
ATOM   2091  O   GLN A 512     208.306 -10.521  43.991  1.00 39.17           O  
ATOM   2092  CB  GLN A 512     206.890 -11.513  46.374  1.00 43.07           C  
ATOM   2093  CG  GLN A 512     206.014 -12.292  47.306  1.00 51.46           C  
ATOM   2094  CD  GLN A 512     206.803 -13.117  48.297  1.00 57.03           C  
ATOM   2095  OE1 GLN A 512     206.514 -14.301  48.505  1.00 58.39           O  
ATOM   2096  NE2 GLN A 512     207.809 -12.497  48.922  1.00 59.44           N  
ATOM   2097  N   LEU A 513     206.510  -9.174  43.811  1.00 38.19           N  
ATOM   2098  CA  LEU A 513     207.178  -8.180  42.997  1.00 37.13           C  
ATOM   2099  C   LEU A 513     208.058  -7.309  43.871  1.00 38.62           C  
ATOM   2100  O   LEU A 513     207.750  -7.059  45.035  1.00 38.40           O  
ATOM   2101  CB  LEU A 513     206.157  -7.307  42.292  1.00 35.44           C  
ATOM   2102  CG  LEU A 513     205.372  -7.877  41.122  1.00 36.21           C  
ATOM   2103  CD1 LEU A 513     204.339  -6.831  40.714  1.00 35.39           C  
ATOM   2104  CD2 LEU A 513     206.312  -8.187  39.949  1.00 33.12           C  
ATOM   2105  N   LYS A 514     209.171  -6.888  43.316  1.00 41.62           N  
ATOM   2106  CA  LYS A 514     209.889  -5.906  44.101  1.00 43.15           C  
ATOM   2107  C   LYS A 514     209.428  -4.493  43.739  1.00 40.18           C  
ATOM   2108  O   LYS A 514     209.013  -4.238  42.598  1.00 39.84           O  
ATOM   2109  CB  LYS A 514     211.392  -6.071  43.911  1.00 48.67           C  
ATOM   2110  CG  LYS A 514     212.020  -5.367  42.749  1.00 51.81           C  
ATOM   2111  CD  LYS A 514     213.520  -5.683  42.764  1.00 58.01           C  
ATOM   2112  CE  LYS A 514     214.224  -5.057  41.594  1.00 63.56           C  
ATOM   2113  NZ  LYS A 514     213.992  -5.864  40.355  1.00 65.55           N  
ATOM   2114  N   PRO A 515     209.429  -3.585  44.719  1.00 40.48           N  
ATOM   2115  CA  PRO A 515     208.902  -2.232  44.485  1.00 43.05           C  
ATOM   2116  C   PRO A 515     209.550  -1.550  43.284  1.00 44.78           C  
ATOM   2117  O   PRO A 515     210.756  -1.668  43.053  1.00 44.28           O  
ATOM   2118  CB  PRO A 515     209.237  -1.501  45.791  1.00 43.08           C  
ATOM   2119  CG  PRO A 515     209.344  -2.582  46.807  1.00 41.56           C  
ATOM   2120  CD  PRO A 515     209.922  -3.753  46.101  1.00 39.41           C  
ATOM   2121  N   VAL A 516     208.733  -0.840  42.503  1.00 43.65           N  
ATOM   2122  CA  VAL A 516     209.233  -0.154  41.315  1.00 47.19           C  
ATOM   2123  C   VAL A 516     210.291   0.875  41.703  1.00 53.53           C  
ATOM   2124  O   VAL A 516     209.988   1.878  42.360  1.00 53.63           O  
ATOM   2125  CB  VAL A 516     208.096   0.496  40.518  1.00 45.35           C  
ATOM   2126  CG1 VAL A 516     208.673   1.342  39.412  1.00 44.23           C  
ATOM   2127  CG2 VAL A 516     207.197  -0.582  39.931  1.00 46.40           C  
ATOM   2128  N   GLY A 517     211.538   0.629  41.294  1.00 57.24           N  
ATOM   2129  CA  GLY A 517     212.657   1.472  41.676  1.00 64.32           C  
ATOM   2130  C   GLY A 517     213.510   0.838  42.764  1.00 70.45           C  
ATOM   2131  O   GLY A 517     214.667   0.473  42.535  1.00 73.57           O  
ATOM   2132  N   THR A 518     212.930   0.689  43.953  1.00 73.97           N  
ATOM   2133  CA  THR A 518     213.593   0.054  45.090  1.00 77.59           C  
ATOM   2134  C   THR A 518     213.855  -1.421  44.819  1.00 77.15           C  
ATOM   2135  O   THR A 518     212.919  -2.214  44.713  1.00 74.31           O  
ATOM   2136  CB  THR A 518     212.752   0.181  46.379  1.00 78.43           C  
ATOM   2138  N   THR B 228     215.591 -14.790  11.444  1.00 80.94           N  
ATOM   2139  CA  THR B 228     214.765 -13.846  10.704  1.00 78.21           C  
ATOM   2140  C   THR B 228     213.303 -13.953  11.134  1.00 75.13           C  
ATOM   2141  O   THR B 228     212.662 -14.995  10.963  1.00 76.20           O  
ATOM   2142  CB  THR B 228     214.866 -14.066   9.180  1.00 78.94           C  
ATOM   2143  N   ARG B 229     212.786 -12.860  11.680  1.00 70.90           N  
ATOM   2144  CA  ARG B 229     211.401 -12.824  12.144  1.00 66.75           C  
ATOM   2145  C   ARG B 229     210.466 -12.937  10.945  1.00 61.82           C  
ATOM   2146  O   ARG B 229     210.582 -12.143  10.005  1.00 60.46           O  
ATOM   2147  CB  ARG B 229     211.133 -11.514  12.871  1.00 66.08           C  
ATOM   2148  CG  ARG B 229     209.676 -11.246  13.161  1.00 68.80           C  
ATOM   2149  CD  ARG B 229     209.554 -10.186  14.233  1.00 71.71           C  
ATOM   2150  NE  ARG B 229     208.795 -10.582  15.414  1.00 75.75           N  
ATOM   2151  CZ  ARG B 229     209.258 -10.483  16.656  1.00 79.48           C  
ATOM   2152  NH1 ARG B 229     210.478 -10.002  16.871  1.00 80.67           N  
ATOM   2153  NH2 ARG B 229     208.500 -10.847  17.685  1.00 80.97           N  
ATOM   2154  N   PRO B 230     209.526 -13.884  10.942  1.00 58.52           N  
ATOM   2155  CA  PRO B 230     208.654 -14.054   9.773  1.00 56.10           C  
ATOM   2156  C   PRO B 230     207.687 -12.888   9.606  1.00 53.46           C  
ATOM   2157  O   PRO B 230     207.270 -12.243  10.571  1.00 52.85           O  
ATOM   2158  CB  PRO B 230     207.900 -15.358  10.074  1.00 56.69           C  
ATOM   2159  CG  PRO B 230     208.641 -16.000  11.212  1.00 57.27           C  
ATOM   2160  CD  PRO B 230     209.251 -14.885  11.985  1.00 56.87           C  
ATOM   2161  N   PHE B 231     207.328 -12.619   8.355  1.00 51.41           N  
ATOM   2162  CA  PHE B 231     206.385 -11.548   8.048  1.00 48.91           C  
ATOM   2163  C   PHE B 231     204.948 -11.992   8.353  1.00 45.61           C  
ATOM   2164  O   PHE B 231     204.562 -13.108   8.011  1.00 45.89           O  
ATOM   2165  CB  PHE B 231     206.538 -11.153   6.571  1.00 47.57           C  
ATOM   2166  CG  PHE B 231     205.576 -10.106   6.128  1.00 46.25           C  
ATOM   2167  CD1 PHE B 231     205.811  -8.773   6.425  1.00 38.85           C  
ATOM   2168  CD2 PHE B 231     204.407 -10.452   5.454  1.00 47.12           C  
ATOM   2169  CE1 PHE B 231     204.906  -7.802   6.034  1.00 46.16           C  
ATOM   2170  CE2 PHE B 231     203.497  -9.487   5.071  1.00 45.87           C  
ATOM   2171  CZ  PHE B 231     203.743  -8.160   5.364  1.00 46.06           C  
ATOM   2172  N   THR B 232     204.157 -11.145   9.018  1.00 43.70           N  
ATOM   2173  CA  THR B 232     202.741 -11.458   9.236  1.00 44.65           C  
ATOM   2174  C   THR B 232     201.923 -10.200   9.032  1.00 45.67           C  
ATOM   2175  O   THR B 232     202.441  -9.078   9.023  1.00 45.00           O  
ATOM   2176  CB  THR B 232     202.366 -11.962  10.649  1.00 40.25           C  
ATOM   2177  OG1 THR B 232     202.801 -11.019  11.630  1.00 37.64           O  
ATOM   2178  CG2 THR B 232     203.017 -13.261  10.952  1.00 43.43           C  
ATOM   2179  N   LEU B 233     200.624 -10.411   8.893  1.00 45.09           N  
ATOM   2180  CA  LEU B 233     199.620  -9.371   8.968  1.00 43.13           C  
ATOM   2181  C   LEU B 233     198.642  -9.709  10.090  1.00 42.09           C  
ATOM   2182  O   LEU B 233     198.515 -10.878  10.472  1.00 42.84           O  
ATOM   2183  CB  LEU B 233     198.877  -9.244   7.628  1.00 43.37           C  
ATOM   2184  CG  LEU B 233     199.780  -8.645   6.529  1.00 43.78           C  
ATOM   2185  CD1 LEU B 233     199.029  -8.505   5.213  1.00 45.60           C  
ATOM   2186  CD2 LEU B 233     200.340  -7.301   6.957  1.00 39.18           C  
ATOM   2187  N   PRO B 234     197.975  -8.718  10.670  1.00 41.70           N  
ATOM   2188  CA  PRO B 234     197.086  -9.009  11.798  1.00 42.01           C  
ATOM   2189  C   PRO B 234     196.034 -10.061  11.460  1.00 40.95           C  
ATOM   2190  O   PRO B 234     195.492 -10.111  10.352  1.00 40.48           O  
ATOM   2191  CB  PRO B 234     196.458  -7.644  12.101  1.00 40.47           C  
ATOM   2192  CG  PRO B 234     197.519  -6.665  11.660  1.00 37.34           C  
ATOM   2193  CD  PRO B 234     198.082  -7.266  10.417  1.00 37.70           C  
ATOM   2194  N   ASN B 235     195.770 -10.916  12.444  1.00 41.79           N  
ATOM   2195  CA  ASN B 235     194.737 -11.950  12.379  1.00 40.55           C  
ATOM   2196  C   ASN B 235     193.400 -11.364  12.840  1.00 41.44           C  
ATOM   2197  O   ASN B 235     192.830 -11.749  13.869  1.00 42.86           O  
ATOM   2198  CB  ASN B 235     195.159 -13.137  13.240  1.00 39.99           C  
ATOM   2199  CG  ASN B 235     194.215 -14.313  13.132  1.00 41.39           C  
ATOM   2200  OD1 ASN B 235     193.749 -14.637  12.051  1.00 43.74           O  
ATOM   2201  ND2 ASN B 235     193.930 -14.961  14.262  1.00 40.31           N  
ATOM   2202  N   LEU B 236     192.920 -10.383  12.073  1.00 38.88           N  
ATOM   2203  CA  LEU B 236     191.705  -9.636  12.382  1.00 39.62           C  
ATOM   2204  C   LEU B 236     190.958  -9.337  11.088  1.00 41.63           C  
ATOM   2205  O   LEU B 236     191.588  -9.089  10.049  1.00 41.21           O  
ATOM   2206  CB  LEU B 236     192.000  -8.310  13.113  1.00 35.36           C  
ATOM   2207  CG  LEU B 236     192.753  -8.346  14.450  1.00 36.28           C  
ATOM   2208  CD1 LEU B 236     193.306  -6.963  14.820  1.00 36.83           C  
ATOM   2209  CD2 LEU B 236     191.932  -8.932  15.592  1.00 37.08           C  
ATOM   2210  N   PRO B 237     189.619  -9.323  11.124  1.00 38.26           N  
ATOM   2211  CA  PRO B 237     188.856  -9.012   9.911  1.00 38.45           C  
ATOM   2212  C   PRO B 237     188.891  -7.523   9.592  1.00 39.84           C  
ATOM   2213  O   PRO B 237     188.925  -6.673  10.483  1.00 38.57           O  
ATOM   2214  CB  PRO B 237     187.433  -9.475  10.260  1.00 40.42           C  
ATOM   2215  CG  PRO B 237     187.345  -9.304  11.757  1.00 39.68           C  
ATOM   2216  CD  PRO B 237     188.755  -9.525  12.305  1.00 35.53           C  
ATOM   2217  N   LEU B 238     188.892  -7.222   8.282  1.00 43.73           N  
ATOM   2218  CA  LEU B 238     189.057  -5.843   7.812  1.00 39.59           C  
ATOM   2219  C   LEU B 238     187.986  -4.925   8.364  1.00 37.23           C  
ATOM   2220  O   LEU B 238     188.262  -3.757   8.669  1.00 35.84           O  
ATOM   2221  CB  LEU B 238     189.034  -5.782   6.283  1.00 40.31           C  
ATOM   2222  CG  LEU B 238     190.230  -6.367   5.546  1.00 43.17           C  
ATOM   2223  CD1 LEU B 238     190.189  -5.975   4.077  1.00 43.80           C  
ATOM   2224  CD2 LEU B 238     191.490  -5.865   6.178  1.00 42.34           C  
ATOM   2225  N   SER B 239     186.750  -5.422   8.469  1.00 38.49           N  
ATOM   2226  CA  SER B 239     185.631  -4.605   8.919  1.00 40.84           C  
ATOM   2227  C   SER B 239     185.780  -4.158  10.360  1.00 41.04           C  
ATOM   2228  O   SER B 239     185.064  -3.247  10.790  1.00 41.49           O  
ATOM   2229  CB  SER B 239     184.296  -5.362   8.737  1.00 43.48           C  
ATOM   2230  OG  SER B 239     184.285  -6.560   9.494  1.00 46.73           O  
ATOM   2231  N   SER B 240     186.698  -4.741  11.120  1.00 39.52           N  
ATOM   2232  CA  SER B 240     186.879  -4.274  12.482  1.00 41.14           C  
ATOM   2233  C   SER B 240     188.029  -3.280  12.612  1.00 39.96           C  
ATOM   2234  O   SER B 240     188.290  -2.800  13.719  1.00 36.99           O  
ATOM   2235  CB  SER B 240     187.085  -5.464  13.426  1.00 46.48           C  
ATOM   2236  OG  SER B 240     188.388  -6.015  13.310  1.00 53.29           O  
ATOM   2237  N   LEU B 241     188.671  -2.913  11.503  1.00 39.25           N  
ATOM   2238  CA  LEU B 241     189.849  -2.053  11.492  1.00 41.39           C  
ATOM   2239  C   LEU B 241     189.445  -0.622  11.139  1.00 40.95           C  
ATOM   2240  O   LEU B 241     188.290  -0.329  10.805  1.00 39.75           O  
ATOM   2241  CB  LEU B 241     190.875  -2.586  10.491  1.00 36.44           C  
ATOM   2242  CG  LEU B 241     191.259  -4.039  10.760  1.00 38.61           C  
ATOM   2243  CD1 LEU B 241     192.468  -4.434   9.929  1.00 41.48           C  
ATOM   2244  CD2 LEU B 241     191.555  -4.261  12.263  1.00 30.59           C  
ATOM   2245  N   SER B 242     190.438   0.253  11.127  1.00 35.86           N  
ATOM   2246  CA  SER B 242     190.244   1.678  10.938  1.00 36.44           C  
ATOM   2247  C   SER B 242     191.023   2.188   9.727  1.00 37.37           C  
ATOM   2248  O   SER B 242     192.067   1.638   9.344  1.00 35.34           O  
ATOM   2249  CB  SER B 242     190.679   2.437  12.187  1.00 38.06           C  
ATOM   2250  OG  SER B 242     190.685   3.831  11.942  1.00 42.22           O  
ATOM   2251  N   ASN B 243     190.461   3.221   9.100  1.00 36.37           N  
ATOM   2252  CA  ASN B 243     191.180   4.023   8.129  1.00 37.16           C  
ATOM   2253  C   ASN B 243     192.439   4.630   8.758  1.00 38.00           C  
ATOM   2254  O   ASN B 243     192.516   4.848   9.972  1.00 38.72           O  
ATOM   2255  CB  ASN B 243     190.259   5.118   7.611  1.00 39.04           C  
ATOM   2256  CG  ASN B 243     190.622   5.579   6.219  1.00 41.04           C  
ATOM   2257  OD1 ASN B 243     191.554   6.373   6.041  1.00 38.62           O  
ATOM   2258  ND2 ASN B 243     189.892   5.072   5.210  1.00 40.65           N  
ATOM   2259  N   SER B 244     193.427   4.927   7.922  1.00 37.18           N  
ATOM   2260  CA  SER B 244     194.654   5.546   8.404  1.00 37.57           C  
ATOM   2261  C   SER B 244     194.760   7.026   8.050  1.00 38.03           C  
ATOM   2262  O   SER B 244     195.735   7.681   8.443  1.00 35.90           O  
ATOM   2263  CB  SER B 244     195.870   4.772   7.882  1.00 36.68           C  
ATOM   2264  OG  SER B 244     195.860   4.684   6.470  1.00 40.99           O  
ATOM   2265  N   ARG B 245     193.763   7.594   7.366  1.00 36.70           N  
ATOM   2266  CA  ARG B 245     193.762   9.024   7.089  1.00 32.74           C  
ATOM   2267  C   ARG B 245     192.718   9.769   7.917  1.00 34.05           C  
ATOM   2268  O   ARG B 245     192.699  11.004   7.906  1.00 34.50           O  
ATOM   2269  CB  ARG B 245     193.541   9.260   5.590  1.00 35.61           C  
ATOM   2270  CG  ARG B 245     194.750   8.811   4.731  1.00 36.71           C  
ATOM   2271  CD  ARG B 245     194.441   8.851   3.239  1.00 37.67           C  
ATOM   2272  NE  ARG B 245     194.470  10.216   2.738  1.00 38.98           N  
ATOM   2273  CZ  ARG B 245     193.860  10.635   1.637  1.00 40.29           C  
ATOM   2274  NH1 ARG B 245     193.148   9.789   0.890  1.00 43.52           N  
ATOM   2275  NH2 ARG B 245     193.966  11.907   1.288  1.00 39.84           N  
ATOM   2276  N   ALA B 246     191.875   9.054   8.658  1.00 35.68           N  
ATOM   2277  CA  ALA B 246     190.932   9.659   9.589  1.00 37.08           C  
ATOM   2278  C   ALA B 246     190.442   8.567  10.522  1.00 36.93           C  
ATOM   2279  O   ALA B 246     190.464   7.389  10.148  1.00 35.11           O  
ATOM   2280  CB  ALA B 246     189.758  10.328   8.855  1.00 36.20           C  
ATOM   2281  N   PRO B 247     190.019   8.910  11.744  1.00 38.65           N  
ATOM   2282  CA  PRO B 247     189.607   7.838  12.688  1.00 37.22           C  
ATOM   2283  C   PRO B 247     188.199   7.328  12.397  1.00 37.87           C  
ATOM   2284  O   PRO B 247     187.222   7.617  13.085  1.00 40.55           O  
ATOM   2285  CB  PRO B 247     189.728   8.526  14.051  1.00 34.47           C  
ATOM   2286  CG  PRO B 247     189.456   9.980  13.758  1.00 35.67           C  
ATOM   2287  CD  PRO B 247     190.035  10.244  12.383  1.00 37.07           C  
ATOM   2288  N   LEU B 248     188.102   6.526  11.338  1.00 36.83           N  
ATOM   2289  CA  LEU B 248     186.837   6.005  10.846  1.00 37.33           C  
ATOM   2290  C   LEU B 248     186.915   4.510  10.569  1.00 35.36           C  
ATOM   2291  O   LEU B 248     187.951   4.013  10.090  1.00 35.09           O  
ATOM   2292  CB  LEU B 248     186.418   6.733   9.560  1.00 38.09           C  
ATOM   2293  CG  LEU B 248     186.145   8.235   9.620  1.00 36.74           C  
ATOM   2294  CD1 LEU B 248     186.094   8.761   8.183  1.00 37.66           C  
ATOM   2295  CD2 LEU B 248     184.810   8.527  10.391  1.00 34.16           C  
ATOM   2296  N   PRO B 249     185.830   3.776  10.845  1.00 33.06           N  
ATOM   2297  CA  PRO B 249     185.765   2.352  10.486  1.00 33.08           C  
ATOM   2298  C   PRO B 249     185.961   2.132   8.994  1.00 35.58           C  
ATOM   2299  O   PRO B 249     185.542   2.949   8.169  1.00 37.49           O  
ATOM   2300  CB  PRO B 249     184.335   1.941  10.900  1.00 36.01           C  
ATOM   2301  CG  PRO B 249     183.870   2.955  11.833  1.00 35.46           C  
ATOM   2302  CD  PRO B 249     184.611   4.234  11.535  1.00 35.98           C  
ATOM   2303  N   ILE B 250     186.613   1.016   8.654  1.00 36.08           N  
ATOM   2304  CA  ILE B 250     186.633   0.531   7.275  1.00 37.25           C  
ATOM   2305  C   ILE B 250     185.278  -0.071   6.910  1.00 38.30           C  
ATOM   2306  O   ILE B 250     184.773  -0.965   7.602  1.00 36.77           O  
ATOM   2307  CB  ILE B 250     187.737  -0.517   7.082  1.00 38.67           C  
ATOM   2308  CG1 ILE B 250     189.119   0.080   7.364  1.00 36.37           C  
ATOM   2309  CG2 ILE B 250     187.687  -1.062   5.662  1.00 33.91           C  
ATOM   2310  CD1 ILE B 250     189.447   1.227   6.469  1.00 40.37           C  
ATOM   2311  N   SER B 251     184.709   0.365   5.784  1.00 39.23           N  
ATOM   2312  CA  SER B 251     183.443  -0.189   5.319  1.00 44.27           C  
ATOM   2313  C   SER B 251     183.512  -0.867   3.959  1.00 42.14           C  
ATOM   2314  O   SER B 251     182.552  -1.543   3.598  1.00 40.05           O  
ATOM   2315  CB  SER B 251     182.352   0.890   5.290  1.00 47.36           C  
ATOM   2316  OG  SER B 251     182.878   2.115   4.821  1.00 54.63           O  
ATOM   2317  N   SER B 252     184.597  -0.718   3.193  1.00 40.65           N  
ATOM   2318  CA  SER B 252     184.680  -1.437   1.924  1.00 43.56           C  
ATOM   2319  C   SER B 252     186.112  -1.446   1.398  1.00 46.55           C  
ATOM   2320  O   SER B 252     187.004  -0.770   1.923  1.00 44.56           O  
ATOM   2321  CB  SER B 252     183.722  -0.852   0.878  1.00 45.64           C  
ATOM   2322  OG  SER B 252     184.133   0.435   0.466  1.00 47.74           O  
ATOM   2323  N   ILE B 253     186.306  -2.237   0.341  1.00 50.43           N  
ATOM   2324  CA  ILE B 253     187.510  -2.248  -0.486  1.00 54.61           C  
ATOM   2325  C   ILE B 253     187.179  -1.538  -1.790  1.00 57.84           C  
ATOM   2326  O   ILE B 253     186.050  -1.643  -2.293  1.00 56.21           O  
ATOM   2327  CB  ILE B 253     187.994  -3.678  -0.805  1.00 55.01           C  
ATOM   2328  CG1 ILE B 253     188.115  -4.518   0.457  1.00 53.66           C  
ATOM   2329  CG2 ILE B 253     189.305  -3.636  -1.583  1.00 54.96           C  
ATOM   2330  CD1 ILE B 253     189.113  -3.982   1.386  1.00 54.38           C  
ATOM   2331  N   GLY B 254     188.154  -0.803  -2.333  1.00 57.44           N  
ATOM   2332  CA  GLY B 254     187.929  -0.121  -3.591  1.00 58.10           C  
ATOM   2333  C   GLY B 254     189.204   0.086  -4.382  1.00 56.67           C  
ATOM   2334  O   GLY B 254     190.318  -0.142  -3.903  1.00 52.24           O  
ATOM   2335  N   ILE B 255     189.008   0.520  -5.624  1.00 59.13           N  
ATOM   2336  CA  ILE B 255     190.078   0.890  -6.540  1.00 60.65           C  
ATOM   2337  C   ILE B 255     189.862   2.338  -6.962  1.00 63.50           C  
ATOM   2338  O   ILE B 255     188.796   2.923  -6.742  1.00 62.73           O  
ATOM   2339  CB  ILE B 255     190.151  -0.055  -7.760  1.00 59.60           C  
ATOM   2340  CG1 ILE B 255     188.777  -0.164  -8.449  1.00 60.38           C  
ATOM   2341  CG2 ILE B 255     190.677  -1.424  -7.351  1.00 57.64           C  
ATOM   2342  CD1 ILE B 255     188.641   0.594  -9.747  1.00 62.26           C  
ATOM   2343  N   SER B 256     190.914   2.935  -7.541  1.00 64.95           N  
ATOM   2344  CA  SER B 256     190.804   4.341  -7.889  1.00 65.75           C  
ATOM   2345  C   SER B 256     190.125   4.516  -9.248  1.00 70.10           C  
ATOM   2346  O   SER B 256     190.195   3.631 -10.108  1.00 72.75           O  
ATOM   2347  CB  SER B 256     192.182   4.996  -7.897  1.00 65.64           C  
ATOM   2348  OG  SER B 256     192.846   4.809  -9.131  1.00 69.02           O  
ATOM   2349  N   PRO B 257     189.474   5.660  -9.466  1.00 71.17           N  
ATOM   2350  CA  PRO B 257     188.894   5.955 -10.786  1.00 74.37           C  
ATOM   2351  C   PRO B 257     189.962   6.113 -11.862  1.00 77.28           C  
ATOM   2352  O   PRO B 257     191.161   6.234 -11.593  1.00 76.93           O  
ATOM   2353  CB  PRO B 257     188.136   7.268 -10.559  1.00 72.83           C  
ATOM   2354  CG  PRO B 257     188.741   7.863  -9.320  1.00 69.99           C  
ATOM   2355  CD  PRO B 257     189.129   6.690  -8.469  1.00 68.48           C  
ATOM   2356  N   ASP B 258     189.490   6.094 -13.113  1.00 81.01           N  
ATOM   2357  CA  ASP B 258     190.374   6.180 -14.275  1.00 84.13           C  
ATOM   2358  C   ASP B 258     191.210   7.458 -14.272  1.00 85.27           C  
ATOM   2359  O   ASP B 258     192.365   7.445 -14.713  1.00 85.45           O  
ATOM   2360  CB  ASP B 258     189.550   6.089 -15.560  1.00 86.64           C  
ATOM   2361  N   ASN B 259     190.655   8.565 -13.770  1.00 85.79           N  
ATOM   2362  CA  ASN B 259     191.364   9.842 -13.761  1.00 86.63           C  
ATOM   2363  C   ASN B 259     192.466   9.913 -12.700  1.00 86.35           C  
ATOM   2364  O   ASN B 259     193.163  10.932 -12.637  1.00 84.67           O  
ATOM   2365  CB  ASN B 259     190.368  10.988 -13.550  1.00 84.63           C  
ATOM   2366  N   VAL B 260     192.641   8.876 -11.880  1.00 87.79           N  
ATOM   2367  CA  VAL B 260     193.665   8.828 -10.835  1.00 89.25           C  
ATOM   2368  C   VAL B 260     194.708   7.788 -11.213  1.00 95.01           C  
ATOM   2369  O   VAL B 260     194.404   6.589 -11.280  1.00 94.41           O  
ATOM   2370  CB  VAL B 260     193.068   8.510  -9.456  1.00 84.61           C  
ATOM   2371  CG1 VAL B 260     194.172   8.142  -8.479  1.00 80.27           C  
ATOM   2372  CG2 VAL B 260     192.287   9.696  -8.942  1.00 84.17           C  
ATOM   2373  N   GLN B 261     195.938   8.242 -11.446  1.00 98.67           N  
ATOM   2374  CA  GLN B 261     197.034   7.337 -11.763  1.00100.48           C  
ATOM   2375  C   GLN B 261     197.912   7.059 -10.550  1.00 97.45           C  
ATOM   2376  O   GLN B 261     198.136   5.897 -10.196  1.00 97.75           O  
ATOM   2377  CB  GLN B 261     197.880   7.920 -12.907  1.00101.34           C  
ATOM   2378  N   SER B 262     198.358   8.105  -9.860  1.00 88.82           N  
ATOM   2379  CA  SER B 262     199.168   7.956  -8.664  1.00 77.83           C  
ATOM   2380  C   SER B 262     198.489   8.617  -7.471  1.00 67.19           C  
ATOM   2381  O   SER B 262     197.646   9.506  -7.618  1.00 65.75           O  
ATOM   2382  CB  SER B 262     200.562   8.565  -8.874  1.00 77.75           C  
ATOM   2383  OG  SER B 262     200.491   9.982  -8.884  1.00 76.48           O  
ATOM   2384  N   VAL B 263     198.903   8.208  -6.276  1.00 59.12           N  
ATOM   2385  CA  VAL B 263     198.456   8.855  -5.055  1.00 52.86           C  
ATOM   2386  C   VAL B 263     199.693   9.117  -4.206  1.00 54.85           C  
ATOM   2387  O   VAL B 263     200.686   8.384  -4.271  1.00 54.73           O  
ATOM   2388  CB  VAL B 263     197.427   8.000  -4.283  1.00 47.57           C  
ATOM   2389  CG1 VAL B 263     196.192   7.719  -5.170  1.00 45.69           C  
ATOM   2390  CG2 VAL B 263     198.067   6.708  -3.779  1.00 45.23           C  
ATOM   2391  N   GLN B 264     199.625  10.166  -3.399  1.00 53.96           N  
ATOM   2392  CA  GLN B 264     200.741  10.572  -2.558  1.00 52.77           C  
ATOM   2393  C   GLN B 264     200.250  10.891  -1.161  1.00 49.71           C  
ATOM   2394  O   GLN B 264     200.579  11.929  -0.581  1.00 49.38           O  
ATOM   2395  CB  GLN B 264     201.490  11.760  -3.172  1.00 53.65           C  
ATOM   2396  CG  GLN B 264     202.976  11.750  -2.815  1.00 53.00           C  
ATOM   2397  CD  GLN B 264     203.752  12.983  -3.274  1.00 54.32           C  
ATOM   2398  OE1 GLN B 264     203.276  13.789  -4.076  1.00 56.05           O  
ATOM   2399  NE2 GLN B 264     204.970  13.122  -2.762  1.00 52.70           N  
ATOM   2400  N   PHE B 265     199.464   9.970  -0.596  1.00 47.70           N  
ATOM   2401  CA  PHE B 265     198.959  10.141   0.757  1.00 44.38           C  
ATOM   2402  C   PHE B 265     200.137  10.300   1.714  1.00 44.22           C  
ATOM   2403  O   PHE B 265     201.188   9.673   1.544  1.00 40.74           O  
ATOM   2404  CB  PHE B 265     198.103   8.936   1.170  1.00 42.90           C  
ATOM   2405  CG  PHE B 265     196.940   8.634   0.235  1.00 44.73           C  
ATOM   2406  CD1 PHE B 265     196.435   7.350   0.142  1.00 44.15           C  
ATOM   2407  CD2 PHE B 265     196.375   9.619  -0.560  1.00 45.86           C  
ATOM   2408  CE1 PHE B 265     195.383   7.057  -0.714  1.00 45.27           C  
ATOM   2409  CE2 PHE B 265     195.315   9.334  -1.416  1.00 44.95           C  
ATOM   2410  CZ  PHE B 265     194.825   8.052  -1.494  1.00 45.24           C  
ATOM   2411  N   GLN B 266     199.967  11.159   2.718  1.00 42.62           N  
ATOM   2412  CA  GLN B 266     201.025  11.370   3.694  1.00 40.54           C  
ATOM   2413  C   GLN B 266     200.766  10.629   4.994  1.00 39.76           C  
ATOM   2414  O   GLN B 266     201.720  10.278   5.697  1.00 36.52           O  
ATOM   2415  CB  GLN B 266     201.208  12.872   3.955  1.00 38.85           C  
ATOM   2416  CG  GLN B 266     201.777  13.638   2.748  1.00 39.44           C  
ATOM   2417  CD  GLN B 266     203.116  13.070   2.247  1.00 41.29           C  
ATOM   2418  OE1 GLN B 266     204.101  13.065   2.974  1.00 41.50           O  
ATOM   2419  NE2 GLN B 266     203.141  12.584   1.014  1.00 41.07           N  
ATOM   2420  N   ASN B 267     199.506  10.335   5.303  1.00 39.06           N  
ATOM   2421  CA  ASN B 267     199.177   9.440   6.398  1.00 36.14           C  
ATOM   2422  C   ASN B 267     198.902   8.048   5.844  1.00 32.31           C  
ATOM   2423  O   ASN B 267     198.647   7.872   4.653  1.00 34.47           O  
ATOM   2424  CB  ASN B 267     197.975   9.971   7.186  1.00 40.59           C  
ATOM   2425  CG  ASN B 267     198.332  11.185   8.031  1.00 42.35           C  
ATOM   2426  OD1 ASN B 267     199.462  11.311   8.498  1.00 41.30           O  
ATOM   2427  ND2 ASN B 267     197.374  12.087   8.221  1.00 40.95           N  
ATOM   2428  N   GLY B 268     198.965   7.054   6.722  1.00 29.81           N  
ATOM   2429  CA  GLY B 268     198.798   5.680   6.286  1.00 31.91           C  
ATOM   2430  C   GLY B 268     199.935   5.152   5.440  1.00 37.47           C  
ATOM   2431  O   GLY B 268     199.704   4.331   4.545  1.00 41.97           O  
ATOM   2432  N   ARG B 269     201.165   5.587   5.712  1.00 37.59           N  
ATOM   2433  CA  ARG B 269     202.342   5.227   4.917  1.00 37.23           C  
ATOM   2434  C   ARG B 269     203.327   4.497   5.825  1.00 37.24           C  
ATOM   2435  O   ARG B 269     203.898   5.102   6.742  1.00 38.83           O  
ATOM   2436  CB  ARG B 269     202.985   6.469   4.297  1.00 35.20           C  
ATOM   2437  CG  ARG B 269     202.098   7.243   3.322  1.00 37.39           C  
ATOM   2438  CD  ARG B 269     201.732   6.416   2.082  1.00 37.72           C  
ATOM   2439  NE  ARG B 269     202.908   6.060   1.287  1.00 38.81           N  
ATOM   2440  CZ  ARG B 269     203.471   6.852   0.378  1.00 40.65           C  
ATOM   2441  NH1 ARG B 269     202.957   8.053   0.118  1.00 37.73           N  
ATOM   2442  NH2 ARG B 269     204.549   6.437  -0.288  1.00 43.89           N  
ATOM   2443  N   CYS B 270     203.527   3.203   5.572  1.00 37.88           N  
ATOM   2444  CA  CYS B 270     204.400   2.369   6.398  1.00 41.40           C  
ATOM   2445  C   CYS B 270     205.010   1.261   5.552  1.00 40.71           C  
ATOM   2446  O   CYS B 270     204.272   0.548   4.873  1.00 42.23           O  
ATOM   2447  CB  CYS B 270     203.610   1.746   7.557  1.00 41.00           C  
ATOM   2448  SG  CYS B 270     204.612   0.801   8.734  1.00 40.97           S  
ATOM   2449  N   THR B 271     206.333   1.084   5.619  1.00 37.77           N  
ATOM   2450  CA  THR B 271     206.964  -0.012   4.887  1.00 37.71           C  
ATOM   2451  C   THR B 271     206.578  -1.356   5.502  1.00 37.83           C  
ATOM   2452  O   THR B 271     206.083  -1.435   6.632  1.00 39.72           O  
ATOM   2453  CB  THR B 271     208.494   0.094   4.907  1.00 38.27           C  
ATOM   2454  OG1 THR B 271     208.951  -0.103   6.254  1.00 36.72           O  
ATOM   2455  CG2 THR B 271     208.981   1.450   4.400  1.00 38.96           C  
ATOM   2456  N   LEU B 272     206.891  -2.434   4.774  1.00 38.98           N  
ATOM   2457  CA  LEU B 272     206.551  -3.754   5.292  1.00 41.94           C  
ATOM   2458  C   LEU B 272     207.443  -4.174   6.457  1.00 42.71           C  
ATOM   2459  O   LEU B 272     207.036  -5.042   7.241  1.00 42.58           O  
ATOM   2460  CB  LEU B 272     206.610  -4.809   4.184  1.00 43.40           C  
ATOM   2461  CG  LEU B 272     205.596  -4.698   3.036  1.00 44.11           C  
ATOM   2462  CD1 LEU B 272     205.706  -5.897   2.092  1.00 45.03           C  
ATOM   2463  CD2 LEU B 272     204.160  -4.532   3.550  1.00 46.17           C  
ATOM   2464  N   ASP B 273     208.634  -3.583   6.610  1.00 40.10           N  
ATOM   2465  CA  ASP B 273     209.436  -3.831   7.803  1.00 41.13           C  
ATOM   2466  C   ASP B 273     209.219  -2.765   8.870  1.00 42.18           C  
ATOM   2467  O   ASP B 273     210.032  -2.638   9.795  1.00 43.35           O  
ATOM   2468  CB  ASP B 273     210.936  -4.009   7.459  1.00 41.37           C  
ATOM   2469  CG  ASP B 273     211.576  -2.784   6.815  1.00 45.12           C  
ATOM   2470  OD1 ASP B 273     210.968  -1.698   6.790  1.00 46.77           O  
ATOM   2471  OD2 ASP B 273     212.740  -2.910   6.343  1.00 50.25           O  
ATOM   2472  N   GLY B 274     208.131  -2.001   8.765  1.00 42.40           N  
ATOM   2473  CA  GLY B 274     207.665  -1.194   9.867  1.00 36.64           C  
ATOM   2474  C   GLY B 274     208.176   0.221   9.958  1.00 36.30           C  
ATOM   2475  O   GLY B 274     208.137   0.796  11.049  1.00 37.69           O  
ATOM   2476  N   ARG B 275     208.645   0.814   8.864  1.00 39.13           N  
ATOM   2477  CA  ARG B 275     209.201   2.165   8.887  1.00 39.81           C  
ATOM   2478  C   ARG B 275     208.138   3.171   8.477  1.00 40.54           C  
ATOM   2479  O   ARG B 275     207.638   3.119   7.350  1.00 41.00           O  
ATOM   2480  CB  ARG B 275     210.418   2.272   7.963  1.00 41.77           C  
ATOM   2481  CG  ARG B 275     211.191   3.565   8.083  1.00 44.29           C  
ATOM   2482  CD  ARG B 275     212.388   3.549   7.119  1.00 48.23           C  
ATOM   2483  NE  ARG B 275     212.049   4.215   5.861  1.00 49.71           N  
ATOM   2484  CZ  ARG B 275     211.975   3.617   4.681  1.00 52.12           C  
ATOM   2485  NH1 ARG B 275     212.221   2.315   4.569  1.00 55.51           N  
ATOM   2486  NH2 ARG B 275     211.659   4.333   3.610  1.00 53.38           N  
ATOM   2487  N   LEU B 276     207.843   4.111   9.371  1.00 42.12           N  
ATOM   2488  CA  LEU B 276     206.868   5.164   9.130  1.00 43.38           C  
ATOM   2489  C   LEU B 276     207.441   6.279   8.264  1.00 45.59           C  
ATOM   2490  O   LEU B 276     208.572   6.724   8.473  1.00 45.99           O  
ATOM   2491  CB  LEU B 276     206.416   5.758  10.463  1.00 44.11           C  
ATOM   2492  CG  LEU B 276     205.954   4.772  11.530  1.00 45.94           C  
ATOM   2493  CD1 LEU B 276     205.684   5.487  12.838  1.00 45.32           C  
ATOM   2494  CD2 LEU B 276     204.689   4.076  11.031  1.00 43.09           C  
ATOM   2495  N   VAL B 277     206.654   6.733   7.284  1.00 45.80           N  
ATOM   2496  CA  VAL B 277     207.032   7.862   6.438  1.00 45.60           C  
ATOM   2497  C   VAL B 277     205.866   8.842   6.320  1.00 42.47           C  
ATOM   2498  O   VAL B 277     204.734   8.566   6.729  1.00 41.20           O  
ATOM   2499  CB  VAL B 277     207.539   7.423   5.047  1.00 50.95           C  
ATOM   2500  CG1 VAL B 277     208.869   6.687   5.190  1.00 54.11           C  
ATOM   2501  CG2 VAL B 277     206.546   6.536   4.355  1.00 49.69           C  
ATOM   2502  N   GLY B 278     206.169  10.008   5.755  1.00 40.67           N  
ATOM   2503  CA  GLY B 278     205.207  11.087   5.716  1.00 42.05           C  
ATOM   2504  C   GLY B 278     204.942  11.627   7.110  1.00 42.06           C  
ATOM   2505  O   GLY B 278     205.854  11.777   7.935  1.00 40.13           O  
ATOM   2506  N   THR B 279     203.674  11.944   7.370  1.00 37.85           N  
ATOM   2507  CA  THR B 279     203.209  12.365   8.686  1.00 39.56           C  
ATOM   2508  C   THR B 279     202.607  11.210   9.479  1.00 37.88           C  
ATOM   2509  O   THR B 279     201.994  11.439  10.534  1.00 34.13           O  
ATOM   2510  CB  THR B 279     202.179  13.497   8.545  1.00 41.71           C  
ATOM   2511  OG1 THR B 279     201.168  13.103   7.608  1.00 43.54           O  
ATOM   2512  CG2 THR B 279     202.845  14.767   8.007  1.00 40.66           C  
ATOM   2513  N   THR B 280     202.772   9.983   8.994  1.00 38.18           N  
ATOM   2514  CA  THR B 280     202.092   8.812   9.542  1.00 38.46           C  
ATOM   2515  C   THR B 280     202.502   8.525  10.984  1.00 37.38           C  
ATOM   2516  O   THR B 280     203.698   8.309  11.249  1.00 35.30           O  
ATOM   2517  CB  THR B 280     202.395   7.603   8.676  1.00 37.15           C  
ATOM   2518  OG1 THR B 280     201.944   7.847   7.329  1.00 38.35           O  
ATOM   2519  CG2 THR B 280     201.716   6.359   9.253  1.00 33.02           C  
ATOM   2520  N   PRO B 281     201.556   8.468  11.923  1.00 33.92           N  
ATOM   2521  CA  PRO B 281     201.862   8.044  13.291  1.00 30.82           C  
ATOM   2522  C   PRO B 281     201.648   6.543  13.476  1.00 31.20           C  
ATOM   2523  O   PRO B 281     201.082   5.862  12.620  1.00 32.73           O  
ATOM   2524  CB  PRO B 281     200.853   8.847  14.122  1.00 29.67           C  
ATOM   2525  CG  PRO B 281     199.599   8.849  13.225  1.00 29.64           C  
ATOM   2526  CD  PRO B 281     200.140   8.889  11.775  1.00 33.69           C  
ATOM   2527  N   VAL B 282     202.141   6.039  14.616  1.00 29.40           N  
ATOM   2528  CA  VAL B 282     201.912   4.647  15.009  1.00 31.18           C  
ATOM   2529  C   VAL B 282     200.425   4.400  15.305  1.00 35.47           C  
ATOM   2530  O   VAL B 282     199.875   3.348  14.955  1.00 35.63           O  
ATOM   2531  CB  VAL B 282     202.757   4.289  16.248  1.00 31.38           C  
ATOM   2532  CG1 VAL B 282     202.384   2.897  16.790  1.00 31.41           C  
ATOM   2533  CG2 VAL B 282     204.282   4.369  15.959  1.00 34.60           C  
ATOM   2534  N   SER B 283     199.768   5.355  15.968  1.00 32.27           N  
ATOM   2535  CA  SER B 283     198.491   5.156  16.643  1.00 33.62           C  
ATOM   2536  C   SER B 283     197.404   6.007  16.006  1.00 34.46           C  
ATOM   2537  O   SER B 283     197.650   7.142  15.585  1.00 33.91           O  
ATOM   2538  CB  SER B 283     198.627   5.507  18.144  1.00 33.28           C  
ATOM   2539  OG  SER B 283     197.371   5.728  18.759  1.00 39.63           O  
ATOM   2540  N   LEU B 284     196.177   5.469  15.984  1.00 36.42           N  
ATOM   2541  CA  LEU B 284     195.043   6.240  15.480  1.00 33.30           C  
ATOM   2542  C   LEU B 284     194.789   7.493  16.311  1.00 31.59           C  
ATOM   2543  O   LEU B 284     194.221   8.457  15.793  1.00 33.37           O  
ATOM   2544  CB  LEU B 284     193.765   5.367  15.444  1.00 29.19           C  
ATOM   2545  CG  LEU B 284     192.600   5.946  14.620  1.00 30.31           C  
ATOM   2546  CD1 LEU B 284     192.927   6.030  13.136  1.00 31.23           C  
ATOM   2547  CD2 LEU B 284     191.267   5.179  14.831  1.00 30.92           C  
ATOM   2548  N   SER B 285     195.221   7.522  17.576  1.00 31.97           N  
ATOM   2549  CA  SER B 285     194.955   8.693  18.410  1.00 33.87           C  
ATOM   2550  C   SER B 285     195.687   9.940  17.932  1.00 35.71           C  
ATOM   2551  O   SER B 285     195.459  11.018  18.493  1.00 35.74           O  
ATOM   2552  CB  SER B 285     195.352   8.446  19.865  1.00 33.52           C  
ATOM   2553  OG  SER B 285     196.742   8.148  19.972  1.00 32.88           O  
ATOM   2554  N   HIS B 286     196.585   9.823  16.951  1.00 32.77           N  
ATOM   2555  CA  HIS B 286     197.241  10.992  16.396  1.00 32.99           C  
ATOM   2556  C   HIS B 286     196.725  11.366  15.008  1.00 34.91           C  
ATOM   2557  O   HIS B 286     196.990  12.478  14.554  1.00 34.52           O  
ATOM   2558  CB  HIS B 286     198.768  10.760  16.332  1.00 36.01           C  
ATOM   2559  CG  HIS B 286     199.432  10.655  17.678  1.00 37.83           C  
ATOM   2560  ND1 HIS B 286     200.429  11.517  18.088  1.00 39.39           N  
ATOM   2561  CD2 HIS B 286     199.243   9.790  18.704  1.00 37.56           C  
ATOM   2562  CE1 HIS B 286     200.826  11.187  19.304  1.00 37.99           C  
ATOM   2563  NE2 HIS B 286     200.122  10.142  19.701  1.00 38.80           N  
ATOM   2564  N   VAL B 287     195.886  10.542  14.389  1.00 36.94           N  
ATOM   2565  CA  VAL B 287     195.580  10.669  12.959  1.00 38.42           C  
ATOM   2566  C   VAL B 287     194.559  11.784  12.720  1.00 37.31           C  
ATOM   2567  O   VAL B 287     193.500  11.817  13.352  1.00 36.68           O  
ATOM   2568  CB  VAL B 287     195.064   9.323  12.412  1.00 35.87           C  
ATOM   2569  CG1 VAL B 287     194.441   9.491  11.035  1.00 34.45           C  
ATOM   2570  CG2 VAL B 287     196.199   8.282  12.411  1.00 29.05           C  
ATOM   2571  N   ALA B 288     194.864  12.677  11.775  1.00 37.62           N  
ATOM   2572  CA  ALA B 288     193.959  13.761  11.351  1.00 37.66           C  
ATOM   2573  C   ALA B 288     193.663  14.729  12.492  1.00 39.73           C  
ATOM   2574  O   ALA B 288     192.519  15.168  12.687  1.00 39.36           O  
ATOM   2575  CB  ALA B 288     192.652  13.222  10.741  1.00 32.65           C  
ATOM   2576  N   LYS B 289     194.701  15.054  13.256  1.00 38.66           N  
ATOM   2577  CA  LYS B 289     194.625  15.991  14.362  1.00 36.96           C  
ATOM   2578  C   LYS B 289     195.598  17.139  14.135  1.00 37.87           C  
ATOM   2579  O   LYS B 289     196.582  17.013  13.395  1.00 33.19           O  
ATOM   2580  CB  LYS B 289     194.920  15.289  15.703  1.00 38.26           C  
ATOM   2581  CG  LYS B 289     193.764  14.392  16.206  1.00 38.44           C  
ATOM   2582  CD  LYS B 289     194.012  13.928  17.626  1.00 39.86           C  
ATOM   2583  CE  LYS B 289     192.940  12.983  18.099  1.00 41.21           C  
ATOM   2584  NZ  LYS B 289     193.358  12.399  19.405  1.00 39.28           N  
ATOM   2585  N   ILE B 290     195.313  18.277  14.775  1.00 38.37           N  
ATOM   2586  CA  ILE B 290     196.232  19.410  14.772  1.00 39.20           C  
ATOM   2587  C   ILE B 290     196.395  19.909  16.199  1.00 37.50           C  
ATOM   2588  O   ILE B 290     195.561  19.662  17.077  1.00 34.60           O  
ATOM   2589  CB  ILE B 290     195.768  20.568  13.854  1.00 40.86           C  
ATOM   2590  CG1 ILE B 290     194.462  21.185  14.374  1.00 39.96           C  
ATOM   2591  CG2 ILE B 290     195.580  20.086  12.426  1.00 43.13           C  
ATOM   2592  CD1 ILE B 290     194.097  22.503  13.692  1.00 37.92           C  
ATOM   2593  N   ARG B 291     197.484  20.642  16.419  1.00 34.90           N  
ATOM   2594  CA  ARG B 291     197.739  21.212  17.729  1.00 34.38           C  
ATOM   2595  C   ARG B 291     198.494  22.510  17.527  1.00 36.39           C  
ATOM   2596  O   ARG B 291     199.428  22.564  16.722  1.00 36.65           O  
ATOM   2597  CB  ARG B 291     198.531  20.252  18.621  1.00 32.81           C  
ATOM   2598  CG  ARG B 291     198.875  20.838  20.013  1.00 35.60           C  
ATOM   2599  CD  ARG B 291     197.739  20.515  20.995  1.00 38.64           C  
ATOM   2600  NE  ARG B 291     197.795  21.256  22.256  1.00 39.56           N  
ATOM   2601  CZ  ARG B 291     198.545  20.910  23.298  1.00 40.83           C  
ATOM   2602  NH1 ARG B 291     199.332  19.845  23.234  1.00 43.96           N  
ATOM   2603  NH2 ARG B 291     198.510  21.635  24.401  1.00 41.61           N  
ATOM   2604  N   GLY B 292     198.076  23.560  18.219  1.00 34.88           N  
ATOM   2605  CA  GLY B 292     198.783  24.809  18.028  1.00 34.42           C  
ATOM   2606  C   GLY B 292     198.188  25.915  18.859  1.00 35.66           C  
ATOM   2607  O   GLY B 292     197.180  25.740  19.554  1.00 36.81           O  
ATOM   2608  N   THR B 293     198.840  27.068  18.771  1.00 34.94           N  
ATOM   2609  CA  THR B 293     198.397  28.279  19.440  1.00 35.89           C  
ATOM   2610  C   THR B 293     197.977  29.305  18.398  1.00 36.05           C  
ATOM   2611  O   THR B 293     198.780  29.699  17.550  1.00 40.89           O  
ATOM   2612  CB  THR B 293     199.487  28.846  20.337  1.00 37.12           C  
ATOM   2613  OG1 THR B 293     199.614  28.025  21.503  1.00 41.64           O  
ATOM   2614  CG2 THR B 293     199.155  30.263  20.725  1.00 35.39           C  
ATOM   2615  N   SER B 294     196.724  29.741  18.475  1.00 33.56           N  
ATOM   2616  CA  SER B 294     196.226  30.815  17.635  1.00 34.58           C  
ATOM   2617  C   SER B 294     196.545  32.159  18.274  1.00 35.61           C  
ATOM   2618  O   SER B 294     196.472  32.316  19.502  1.00 36.32           O  
ATOM   2619  CB  SER B 294     194.711  30.686  17.436  1.00 36.16           C  
ATOM   2620  OG  SER B 294     194.211  31.789  16.691  1.00 41.18           O  
ATOM   2621  N   ASN B 295     196.910  33.129  17.439  1.00 37.83           N  
ATOM   2622  CA  ASN B 295     196.958  34.522  17.860  1.00 41.45           C  
ATOM   2623  C   ASN B 295     195.839  35.330  17.216  1.00 42.82           C  
ATOM   2624  O   ASN B 295     195.956  36.552  17.070  1.00 43.87           O  
ATOM   2625  CB  ASN B 295     198.327  35.148  17.552  1.00 41.24           C  
ATOM   2626  CG  ASN B 295     198.696  35.090  16.074  1.00 43.52           C  
ATOM   2627  OD1 ASN B 295     197.835  34.969  15.209  1.00 41.29           O  
ATOM   2628  ND2 ASN B 295     200.000  35.197  15.780  1.00 46.38           N  
ATOM   2629  N   GLY B 296     194.754  34.659  16.824  1.00 45.57           N  
ATOM   2630  CA  GLY B 296     193.668  35.286  16.105  1.00 46.86           C  
ATOM   2631  C   GLY B 296     193.931  35.489  14.630  1.00 47.54           C  
ATOM   2632  O   GLY B 296     192.982  35.704  13.865  1.00 47.52           O  
ATOM   2633  N   THR B 297     195.185  35.398  14.198  1.00 46.85           N  
ATOM   2634  CA  THR B 297     195.558  35.603  12.803  1.00 48.84           C  
ATOM   2635  C   THR B 297     196.094  34.330  12.169  1.00 47.30           C  
ATOM   2636  O   THR B 297     195.640  33.935  11.089  1.00 49.74           O  
ATOM   2637  CB  THR B 297     196.586  36.744  12.695  1.00 51.12           C  
ATOM   2638  OG1 THR B 297     195.962  37.978  13.067  1.00 53.26           O  
ATOM   2639  CG2 THR B 297     197.144  36.871  11.272  1.00 51.15           C  
ATOM   2640  N   VAL B 298     197.028  33.654  12.834  1.00 43.31           N  
ATOM   2641  CA  VAL B 298     197.475  32.339  12.405  1.00 40.86           C  
ATOM   2642  C   VAL B 298     197.393  31.383  13.587  1.00 39.23           C  
ATOM   2643  O   VAL B 298     197.360  31.786  14.755  1.00 38.63           O  
ATOM   2644  CB  VAL B 298     198.905  32.363  11.841  1.00 42.29           C  
ATOM   2645  CG1 VAL B 298     198.995  33.379  10.721  1.00 44.02           C  
ATOM   2646  CG2 VAL B 298     199.926  32.640  12.962  1.00 39.78           C  
ATOM   2647  N   ILE B 299     197.356  30.098  13.264  1.00 35.77           N  
ATOM   2648  CA  ILE B 299     197.631  29.048  14.231  1.00 35.77           C  
ATOM   2649  C   ILE B 299     199.081  28.627  14.017  1.00 37.29           C  
ATOM   2650  O   ILE B 299     199.458  28.236  12.906  1.00 37.75           O  
ATOM   2651  CB  ILE B 299     196.688  27.857  14.054  1.00 34.27           C  
ATOM   2652  CG1 ILE B 299     195.232  28.314  14.228  1.00 39.58           C  
ATOM   2653  CG2 ILE B 299     197.031  26.764  15.047  1.00 32.59           C  
ATOM   2654  CD1 ILE B 299     194.260  27.225  13.989  1.00 41.77           C  
ATOM   2655  N   ASN B 300     199.893  28.733  15.067  1.00 38.09           N  
ATOM   2656  CA  ASN B 300     201.286  28.285  15.038  1.00 41.34           C  
ATOM   2657  C   ASN B 300     201.286  26.825  15.467  1.00 41.74           C  
ATOM   2658  O   ASN B 300     200.996  26.513  16.628  1.00 42.14           O  
ATOM   2659  CB  ASN B 300     202.152  29.141  15.959  1.00 40.98           C  
ATOM   2660  CG  ASN B 300     202.662  30.410  15.298  1.00 41.58           C  
ATOM   2661  OD1 ASN B 300     203.529  30.368  14.421  1.00 43.77           O  
ATOM   2662  ND2 ASN B 300     202.096  31.544  15.683  1.00 41.25           N  
ATOM   2663  N   LEU B 301     201.573  25.929  14.525  1.00 41.89           N  
ATOM   2664  CA  LEU B 301     201.393  24.501  14.758  1.00 38.57           C  
ATOM   2665  C   LEU B 301     202.539  23.937  15.594  1.00 39.47           C  
ATOM   2666  O   LEU B 301     203.669  24.416  15.533  1.00 37.63           O  
ATOM   2667  CB  LEU B 301     201.304  23.758  13.426  1.00 34.31           C  
ATOM   2668  CG  LEU B 301     200.128  24.171  12.539  1.00 34.95           C  
ATOM   2669  CD1 LEU B 301     200.314  23.627  11.130  1.00 35.20           C  
ATOM   2670  CD2 LEU B 301     198.788  23.684  13.153  1.00 34.23           C  
ATOM   2671  N   THR B 302     202.227  22.912  16.387  1.00 38.80           N  
ATOM   2672  CA  THR B 302     203.218  22.115  17.103  1.00 37.05           C  
ATOM   2673  C   THR B 302     202.910  20.650  16.840  1.00 35.88           C  
ATOM   2674  O   THR B 302     201.916  20.321  16.181  1.00 38.93           O  
ATOM   2675  CB  THR B 302     203.199  22.389  18.613  1.00 35.83           C  
ATOM   2676  OG1 THR B 302     201.975  21.873  19.175  1.00 38.39           O  
ATOM   2677  CG2 THR B 302     203.298  23.896  18.873  1.00 28.14           C  
ATOM   2678  N   GLU B 303     203.749  19.762  17.382  1.00 30.80           N  
ATOM   2679  CA  GLU B 303     203.374  18.359  17.427  1.00 29.91           C  
ATOM   2680  C   GLU B 303     202.223  18.188  18.422  1.00 30.78           C  
ATOM   2681  O   GLU B 303     201.961  19.058  19.262  1.00 32.55           O  
ATOM   2682  CB  GLU B 303     204.554  17.467  17.819  1.00 29.77           C  
ATOM   2683  CG  GLU B 303     205.812  17.662  16.931  1.00 36.65           C  
ATOM   2684  CD  GLU B 303     205.619  17.051  15.555  1.00 41.64           C  
ATOM   2685  OE1 GLU B 303     206.519  17.214  14.717  1.00 41.46           O  
ATOM   2686  OE2 GLU B 303     204.548  16.435  15.302  1.00 40.79           O  
ATOM   2687  N   LEU B 304     201.556  17.038  18.362  1.00 32.43           N  
ATOM   2688  CA  LEU B 304     200.364  16.876  19.209  1.00 36.83           C  
ATOM   2689  C   LEU B 304     200.688  17.002  20.699  1.00 37.03           C  
ATOM   2690  O   LEU B 304     199.871  17.527  21.467  1.00 32.93           O  
ATOM   2691  CB  LEU B 304     199.684  15.545  18.938  1.00 37.62           C  
ATOM   2692  CG  LEU B 304     199.033  15.450  17.559  1.00 45.15           C  
ATOM   2693  CD1 LEU B 304     198.115  14.214  17.515  1.00 46.38           C  
ATOM   2694  CD2 LEU B 304     198.273  16.735  17.170  1.00 45.89           C  
ATOM   2695  N   ASP B 305     201.879  16.565  21.128  1.00 36.19           N  
ATOM   2696  CA  ASP B 305     202.204  16.692  22.547  1.00 38.96           C  
ATOM   2697  C   ASP B 305     202.707  18.082  22.937  1.00 38.52           C  
ATOM   2698  O   ASP B 305     203.026  18.295  24.114  1.00 37.33           O  
ATOM   2699  CB  ASP B 305     203.204  15.625  22.989  1.00 41.61           C  
ATOM   2700  CG  ASP B 305     204.563  15.763  22.319  1.00 45.73           C  
ATOM   2701  OD1 ASP B 305     204.757  16.637  21.431  1.00 45.72           O  
ATOM   2702  OD2 ASP B 305     205.452  14.985  22.715  1.00 48.46           O  
ATOM   2703  N   GLY B 306     202.792  19.025  21.992  1.00 36.75           N  
ATOM   2704  CA  GLY B 306     203.301  20.352  22.262  1.00 35.01           C  
ATOM   2705  C   GLY B 306     204.731  20.585  21.802  1.00 39.55           C  
ATOM   2706  O   GLY B 306     205.213  21.726  21.882  1.00 38.50           O  
ATOM   2707  N   THR B 307     205.422  19.534  21.361  1.00 40.68           N  
ATOM   2708  CA  THR B 307     206.797  19.656  20.885  1.00 40.87           C  
ATOM   2709  C   THR B 307     206.859  20.588  19.675  1.00 42.79           C  
ATOM   2710  O   THR B 307     206.055  20.447  18.742  1.00 43.42           O  
ATOM   2711  CB  THR B 307     207.330  18.269  20.507  1.00 39.80           C  
ATOM   2712  OG1 THR B 307     207.229  17.408  21.643  1.00 41.65           O  
ATOM   2713  CG2 THR B 307     208.819  18.312  20.037  1.00 41.76           C  
ATOM   2714  N   PRO B 308     207.830  21.502  19.625  1.00 42.20           N  
ATOM   2715  CA  PRO B 308     207.904  22.434  18.495  1.00 41.86           C  
ATOM   2716  C   PRO B 308     208.042  21.703  17.167  1.00 38.50           C  
ATOM   2717  O   PRO B 308     208.612  20.612  17.084  1.00 37.13           O  
ATOM   2718  CB  PRO B 308     209.157  23.270  18.796  1.00 47.36           C  
ATOM   2719  CG  PRO B 308     209.396  23.106  20.253  1.00 47.83           C  
ATOM   2720  CD  PRO B 308     208.881  21.752  20.627  1.00 45.14           C  
ATOM   2721  N   PHE B 309     207.428  22.288  16.144  1.00 37.07           N  
ATOM   2722  CA  PHE B 309     207.542  21.844  14.766  1.00 40.10           C  
ATOM   2723  C   PHE B 309     208.395  22.876  14.039  1.00 44.16           C  
ATOM   2724  O   PHE B 309     208.031  24.056  13.989  1.00 46.55           O  
ATOM   2725  CB  PHE B 309     206.159  21.698  14.116  1.00 40.32           C  
ATOM   2726  CG  PHE B 309     206.212  21.325  12.660  1.00 42.13           C  
ATOM   2727  CD1 PHE B 309     206.486  20.020  12.272  1.00 42.52           C  
ATOM   2728  CD2 PHE B 309     206.019  22.280  11.677  1.00 41.44           C  
ATOM   2729  CE1 PHE B 309     206.549  19.677  10.930  1.00 41.28           C  
ATOM   2730  CE2 PHE B 309     206.091  21.941  10.336  1.00 41.05           C  
ATOM   2731  CZ  PHE B 309     206.350  20.639   9.963  1.00 40.67           C  
ATOM   2732  N   HIS B 310     209.528  22.444  13.497  1.00 46.38           N  
ATOM   2733  CA  HIS B 310     210.390  23.423  12.829  1.00 50.09           C  
ATOM   2734  C   HIS B 310     210.057  23.527  11.338  1.00 49.37           C  
ATOM   2735  O   HIS B 310     209.713  22.523  10.708  1.00 50.49           O  
ATOM   2736  CB  HIS B 310     211.869  23.068  13.005  1.00 55.07           C  
ATOM   2737  CG  HIS B 310     212.361  23.225  14.412  1.00 60.44           C  
ATOM   2738  ND1 HIS B 310     213.698  23.172  14.747  1.00 63.13           N  
ATOM   2739  CD2 HIS B 310     211.694  23.467  15.566  1.00 60.87           C  
ATOM   2740  CE1 HIS B 310     213.831  23.358  16.049  1.00 63.13           C  
ATOM   2741  NE2 HIS B 310     212.629  23.536  16.569  1.00 61.61           N  
ATOM   2742  N   PRO B 311     210.134  24.728  10.767  1.00 49.48           N  
ATOM   2743  CA  PRO B 311     209.845  24.897   9.335  1.00 49.45           C  
ATOM   2744  C   PRO B 311     210.926  24.267   8.466  1.00 49.65           C  
ATOM   2745  O   PRO B 311     212.026  23.952   8.923  1.00 46.50           O  
ATOM   2746  CB  PRO B 311     209.835  26.418   9.156  1.00 48.93           C  
ATOM   2747  CG  PRO B 311     210.800  26.910  10.222  1.00 49.62           C  
ATOM   2748  CD  PRO B 311     210.605  25.980  11.395  1.00 50.02           C  
ATOM   2749  N   PHE B 312     210.589  24.099   7.179  1.00 52.40           N  
ATOM   2750  CA  PHE B 312     211.496  23.641   6.113  1.00 58.15           C  
ATOM   2751  C   PHE B 312     212.040  22.231   6.328  1.00 58.21           C  
ATOM   2752  O   PHE B 312     213.104  21.893   5.803  1.00 58.46           O  
ATOM   2753  CB  PHE B 312     212.678  24.594   5.885  1.00 61.30           C  
ATOM   2754  CG  PHE B 312     212.293  26.035   5.727  1.00 65.41           C  
ATOM   2755  CD1 PHE B 312     211.619  26.463   4.592  1.00 67.41           C  
ATOM   2756  CD2 PHE B 312     212.648  26.976   6.686  1.00 66.22           C  
ATOM   2757  CE1 PHE B 312     211.281  27.804   4.430  1.00 68.45           C  
ATOM   2758  CE2 PHE B 312     212.306  28.311   6.533  1.00 66.73           C  
ATOM   2759  CZ  PHE B 312     211.621  28.725   5.406  1.00 67.20           C  
ATOM   2760  N   GLU B 313     211.349  21.389   7.089  1.00 57.12           N  
ATOM   2761  CA  GLU B 313     211.826  20.035   7.337  1.00 57.04           C  
ATOM   2762  C   GLU B 313     210.920  18.974   6.730  1.00 56.34           C  
ATOM   2763  O   GLU B 313     211.401  18.057   6.055  1.00 57.39           O  
ATOM   2764  CB  GLU B 313     211.966  19.799   8.846  1.00 55.94           C  
ATOM   2765  CG  GLU B 313     212.987  20.696   9.485  1.00 57.81           C  
ATOM   2766  CD  GLU B 313     214.419  20.282   9.200  1.00 61.98           C  
ATOM   2767  OE1 GLU B 313     214.669  19.387   8.355  1.00 62.76           O  
ATOM   2768  OE2 GLU B 313     215.307  20.871   9.839  1.00 65.48           O  
ATOM   2769  N   GLY B 314     209.614  19.076   6.961  1.00 53.90           N  
ATOM   2770  CA  GLY B 314     208.667  18.126   6.435  1.00 52.11           C  
ATOM   2771  C   GLY B 314     207.367  18.780   6.006  1.00 51.24           C  
ATOM   2772  O   GLY B 314     207.193  20.002   6.088  1.00 46.35           O  
ATOM   2773  N   PRO B 315     206.420  17.959   5.541  1.00 51.54           N  
ATOM   2774  CA  PRO B 315     205.131  18.513   5.063  1.00 50.36           C  
ATOM   2775  C   PRO B 315     204.324  19.231   6.134  1.00 47.05           C  
ATOM   2776  O   PRO B 315     203.756  20.299   5.864  1.00 48.95           O  
ATOM   2777  CB  PRO B 315     204.381  17.274   4.549  1.00 51.03           C  
ATOM   2778  CG  PRO B 315     205.444  16.202   4.374  1.00 52.92           C  
ATOM   2779  CD  PRO B 315     206.562  16.511   5.307  1.00 50.29           C  
ATOM   2780  N   ALA B 316     204.273  18.680   7.348  1.00 42.31           N  
ATOM   2781  CA  ALA B 316     203.398  19.097   8.436  1.00 39.32           C  
ATOM   2782  C   ALA B 316     203.792  18.279   9.658  1.00 39.67           C  
ATOM   2783  O   ALA B 316     204.558  17.318   9.520  1.00 40.17           O  
ATOM   2784  CB  ALA B 316     201.920  18.858   8.064  1.00 36.83           C  
ATOM   2785  N   PRO B 317     203.303  18.597  10.856  1.00 38.56           N  
ATOM   2786  CA  PRO B 317     203.575  17.727  12.007  1.00 39.00           C  
ATOM   2787  C   PRO B 317     202.940  16.348  11.840  1.00 38.79           C  
ATOM   2788  O   PRO B 317     202.045  16.130  11.015  1.00 42.98           O  
ATOM   2789  CB  PRO B 317     202.945  18.482  13.192  1.00 38.43           C  
ATOM   2790  CG  PRO B 317     202.770  19.885  12.717  1.00 38.75           C  
ATOM   2791  CD  PRO B 317     202.528  19.795  11.244  1.00 39.89           C  
ATOM   2792  N   ILE B 318     203.401  15.413  12.676  1.00 31.96           N  
ATOM   2793  CA  ILE B 318     202.871  14.059  12.668  1.00 32.24           C  
ATOM   2794  C   ILE B 318     201.360  14.089  12.877  1.00 34.41           C  
ATOM   2795  O   ILE B 318     200.859  14.767  13.785  1.00 33.85           O  
ATOM   2796  CB  ILE B 318     203.552  13.226  13.762  1.00 33.43           C  
ATOM   2797  CG1 ILE B 318     205.070  13.123  13.518  1.00 34.84           C  
ATOM   2798  CG2 ILE B 318     202.901  11.853  13.860  1.00 29.68           C  
ATOM   2799  CD1 ILE B 318     205.366  12.438  12.247  1.00 37.99           C  
ATOM   2800  N   GLY B 319     200.629  13.355  12.030  1.00 34.16           N  
ATOM   2801  CA  GLY B 319     199.189  13.200  12.161  1.00 36.98           C  
ATOM   2802  C   GLY B 319     198.355  14.282  11.503  1.00 37.35           C  
ATOM   2803  O   GLY B 319     197.112  14.197  11.537  1.00 32.18           O  
ATOM   2804  N   PHE B 320     198.991  15.303  10.937  1.00 36.30           N  
ATOM   2805  CA  PHE B 320     198.271  16.421  10.339  1.00 36.94           C  
ATOM   2806  C   PHE B 320     197.381  15.900   9.212  1.00 39.55           C  
ATOM   2807  O   PHE B 320     197.793  15.004   8.467  1.00 41.17           O  
ATOM   2808  CB  PHE B 320     199.286  17.449   9.822  1.00 34.67           C  
ATOM   2809  CG  PHE B 320     198.696  18.761   9.364  1.00 35.38           C  
ATOM   2810  CD1 PHE B 320     198.498  19.806  10.262  1.00 34.55           C  
ATOM   2811  CD2 PHE B 320     198.415  18.977   8.014  1.00 36.34           C  
ATOM   2812  CE1 PHE B 320     197.974  21.031   9.829  1.00 34.05           C  
ATOM   2813  CE2 PHE B 320     197.888  20.190   7.576  1.00 38.19           C  
ATOM   2814  CZ  PHE B 320     197.658  21.219   8.495  1.00 36.94           C  
ATOM   2815  N   PRO B 321     196.158  16.412   9.066  1.00 38.78           N  
ATOM   2816  CA  PRO B 321     195.262  15.860   8.035  1.00 39.22           C  
ATOM   2817  C   PRO B 321     195.872  15.995   6.645  1.00 41.05           C  
ATOM   2818  O   PRO B 321     196.463  17.021   6.297  1.00 38.64           O  
ATOM   2819  CB  PRO B 321     193.981  16.696   8.179  1.00 37.94           C  
ATOM   2820  CG  PRO B 321     194.007  17.194   9.631  1.00 37.33           C  
ATOM   2821  CD  PRO B 321     195.509  17.444   9.893  1.00 36.54           C  
ATOM   2822  N   ASP B 322     195.694  14.950   5.831  1.00 42.04           N  
ATOM   2823  CA  ASP B 322     196.257  14.934   4.487  1.00 41.56           C  
ATOM   2824  C   ASP B 322     195.173  14.814   3.420  1.00 42.61           C  
ATOM   2825  O   ASP B 322     195.455  14.361   2.306  1.00 42.95           O  
ATOM   2826  CB  ASP B 322     197.307  13.819   4.354  1.00 43.09           C  
ATOM   2827  CG  ASP B 322     196.705  12.441   4.058  1.00 45.02           C  
ATOM   2828  OD1 ASP B 322     195.530  12.171   4.435  1.00 43.06           O  
ATOM   2829  OD2 ASP B 322     197.441  11.616   3.452  1.00 42.98           O  
ATOM   2830  N   LEU B 323     193.935  15.230   3.730  1.00 40.79           N  
ATOM   2831  CA  LEU B 323     192.856  15.159   2.749  1.00 41.77           C  
ATOM   2832  C   LEU B 323     192.899  16.406   1.881  1.00 43.97           C  
ATOM   2833  O   LEU B 323     192.564  17.505   2.340  1.00 47.28           O  
ATOM   2834  CB  LEU B 323     191.481  15.033   3.413  1.00 40.23           C  
ATOM   2835  CG  LEU B 323     191.033  13.654   3.919  1.00 40.06           C  
ATOM   2836  CD1 LEU B 323     192.032  13.052   4.948  1.00 39.33           C  
ATOM   2837  CD2 LEU B 323     189.557  13.612   4.455  1.00 35.44           C  
ATOM   2838  N   GLY B 324     193.294  16.236   0.621  1.00 44.56           N  
ATOM   2839  CA  GLY B 324     193.187  17.294  -0.356  1.00 45.79           C  
ATOM   2840  C   GLY B 324     191.815  17.286  -0.997  1.00 47.88           C  
ATOM   2841  O   GLY B 324     190.962  16.443  -0.706  1.00 49.97           O  
ATOM   2842  N   GLY B 325     191.589  18.273  -1.857  1.00 47.52           N  
ATOM   2843  CA  GLY B 325     190.349  18.303  -2.614  1.00 50.87           C  
ATOM   2844  C   GLY B 325     189.108  18.493  -1.772  1.00 51.07           C  
ATOM   2845  O   GLY B 325     188.047  17.947  -2.104  1.00 52.56           O  
ATOM   2846  N   CYS B 326     189.215  19.230  -0.671  1.00 50.86           N  
ATOM   2847  CA  CYS B 326     188.059  19.507   0.168  1.00 51.03           C  
ATOM   2848  C   CYS B 326     188.418  20.609   1.147  1.00 50.42           C  
ATOM   2849  O   CYS B 326     189.594  20.934   1.340  1.00 51.73           O  
ATOM   2850  CB  CYS B 326     187.586  18.265   0.920  1.00 48.63           C  
ATOM   2851  SG  CYS B 326     188.779  17.554   2.015  1.00 44.63           S  
ATOM   2852  N   ASP B 327     187.378  21.208   1.724  1.00 48.11           N  
ATOM   2853  CA  ASP B 327     187.497  22.072   2.889  1.00 46.95           C  
ATOM   2854  C   ASP B 327     187.350  21.221   4.145  1.00 43.68           C  
ATOM   2855  O   ASP B 327     186.573  20.261   4.170  1.00 43.85           O  
ATOM   2856  CB  ASP B 327     186.423  23.168   2.872  1.00 49.58           C  
ATOM   2857  CG  ASP B 327     186.816  24.385   2.042  1.00 52.58           C  
ATOM   2858  OD1 ASP B 327     187.797  24.321   1.262  1.00 53.59           O  
ATOM   2859  OD2 ASP B 327     186.123  25.416   2.164  1.00 53.55           O  
ATOM   2860  N   TRP B 328     188.097  21.566   5.183  1.00 39.68           N  
ATOM   2861  CA  TRP B 328     188.046  20.831   6.436  1.00 40.76           C  
ATOM   2862  C   TRP B 328     187.215  21.572   7.473  1.00 44.12           C  
ATOM   2863  O   TRP B 328     187.248  22.804   7.564  1.00 48.49           O  
ATOM   2864  CB  TRP B 328     189.445  20.617   7.028  1.00 40.00           C  
ATOM   2865  CG  TRP B 328     190.430  19.904   6.142  1.00 41.27           C  
ATOM   2866  CD1 TRP B 328     190.151  19.132   5.056  1.00 42.64           C  
ATOM   2867  CD2 TRP B 328     191.858  19.886   6.293  1.00 42.01           C  
ATOM   2868  NE1 TRP B 328     191.316  18.643   4.505  1.00 43.66           N  
ATOM   2869  CE2 TRP B 328     192.379  19.088   5.248  1.00 43.64           C  
ATOM   2870  CE3 TRP B 328     192.746  20.469   7.206  1.00 40.04           C  
ATOM   2871  CZ2 TRP B 328     193.748  18.859   5.088  1.00 42.58           C  
ATOM   2872  CZ3 TRP B 328     194.121  20.241   7.041  1.00 41.15           C  
ATOM   2873  CH2 TRP B 328     194.601  19.442   5.990  1.00 41.66           C  
ATOM   2874  N   HIS B 329     186.541  20.805   8.318  1.00 38.93           N  
ATOM   2875  CA  HIS B 329     185.888  21.358   9.496  1.00 37.04           C  
ATOM   2876  C   HIS B 329     186.392  20.582  10.695  1.00 35.16           C  
ATOM   2877  O   HIS B 329     186.134  19.380  10.824  1.00 39.65           O  
ATOM   2878  CB  HIS B 329     184.364  21.316   9.333  1.00 35.52           C  
ATOM   2879  CG  HIS B 329     183.934  21.945   8.052  1.00 36.10           C  
ATOM   2880  ND1 HIS B 329     183.909  23.314   7.877  1.00 37.25           N  
ATOM   2881  CD2 HIS B 329     183.611  21.404   6.853  1.00 37.88           C  
ATOM   2882  CE1 HIS B 329     183.541  23.589   6.637  1.00 38.90           C  
ATOM   2883  NE2 HIS B 329     183.355  22.448   5.995  1.00 39.44           N  
ATOM   2884  N   ILE B 330     187.162  21.257  11.539  1.00 35.83           N  
ATOM   2885  CA  ILE B 330     187.917  20.621  12.603  1.00 36.24           C  
ATOM   2886  C   ILE B 330     187.304  21.002  13.936  1.00 35.42           C  
ATOM   2887  O   ILE B 330     187.044  22.182  14.189  1.00 35.76           O  
ATOM   2888  CB  ILE B 330     189.401  21.023  12.541  1.00 39.65           C  
ATOM   2889  CG1 ILE B 330     190.067  20.336  11.338  1.00 39.46           C  
ATOM   2890  CG2 ILE B 330     190.077  20.743  13.892  1.00 27.15           C  
ATOM   2891  CD1 ILE B 330     191.456  20.852  10.981  1.00 40.51           C  
ATOM   2892  N   ASN B 331     187.081  20.009  14.792  1.00 36.79           N  
ATOM   2893  CA  ASN B 331     186.560  20.275  16.123  1.00 36.36           C  
ATOM   2894  C   ASN B 331     187.705  20.630  17.067  1.00 34.78           C  
ATOM   2895  O   ASN B 331     188.578  19.804  17.340  1.00 34.33           O  
ATOM   2896  CB  ASN B 331     185.780  19.076  16.647  1.00 34.87           C  
ATOM   2897  CG  ASN B 331     184.968  19.430  17.881  1.00 35.75           C  
ATOM   2898  OD1 ASN B 331     184.488  20.554  18.003  1.00 34.53           O  
ATOM   2899  ND2 ASN B 331     184.815  18.487  18.794  1.00 37.16           N  
ATOM   2900  N   MET B 332     187.704  21.858  17.563  1.00 37.53           N  
ATOM   2901  CA  MET B 332     188.771  22.371  18.414  1.00 36.49           C  
ATOM   2902  C   MET B 332     188.328  22.378  19.873  1.00 39.17           C  
ATOM   2903  O   MET B 332     187.236  22.870  20.191  1.00 39.71           O  
ATOM   2904  CB  MET B 332     189.156  23.773  17.955  1.00 35.36           C  
ATOM   2905  CG  MET B 332     189.517  23.803  16.489  1.00 36.52           C  
ATOM   2906  SD  MET B 332     191.292  23.418  16.276  1.00 39.44           S  
ATOM   2907  CE  MET B 332     191.944  25.089  16.296  1.00 38.24           C  
ATOM   2908  N   THR B 333     189.160  21.799  20.747  1.00 35.55           N  
ATOM   2909  CA  THR B 333     188.942  21.775  22.186  1.00 34.27           C  
ATOM   2910  C   THR B 333     190.213  22.238  22.888  1.00 37.79           C  
ATOM   2911  O   THR B 333     191.269  22.423  22.266  1.00 34.67           O  
ATOM   2912  CB  THR B 333     188.562  20.376  22.699  1.00 36.72           C  
ATOM   2913  OG1 THR B 333     189.510  19.411  22.229  1.00 35.50           O  
ATOM   2914  CG2 THR B 333     187.120  19.975  22.258  1.00 35.32           C  
ATOM   2915  N   GLN B 334     190.116  22.410  24.207  1.00 38.87           N  
ATOM   2916  CA  GLN B 334     191.246  22.912  24.970  1.00 40.19           C  
ATOM   2917  C   GLN B 334     191.383  22.131  26.261  1.00 39.21           C  
ATOM   2918  O   GLN B 334     190.391  21.700  26.862  1.00 37.29           O  
ATOM   2919  CB  GLN B 334     191.111  24.409  25.280  1.00 39.13           C  
ATOM   2920  CG  GLN B 334     190.856  25.261  24.056  1.00 39.15           C  
ATOM   2921  CD  GLN B 334     190.732  26.725  24.399  1.00 39.89           C  
ATOM   2922  OE1 GLN B 334     189.638  27.210  24.704  1.00 39.18           O  
ATOM   2923  NE2 GLN B 334     191.848  27.442  24.357  1.00 38.14           N  
ATOM   2924  N   PHE B 335     192.633  21.968  26.682  1.00 35.49           N  
ATOM   2925  CA  PHE B 335     192.934  21.454  28.010  1.00 37.79           C  
ATOM   2926  C   PHE B 335     192.784  22.581  29.013  1.00 39.33           C  
ATOM   2927  O   PHE B 335     193.485  23.591  28.927  1.00 42.82           O  
ATOM   2928  CB  PHE B 335     194.349  20.881  28.046  1.00 37.05           C  
ATOM   2929  CG  PHE B 335     194.538  19.758  27.097  1.00 34.47           C  
ATOM   2930  CD1 PHE B 335     193.923  18.535  27.338  1.00 32.23           C  
ATOM   2931  CD2 PHE B 335     195.239  19.943  25.922  1.00 32.85           C  
ATOM   2932  CE1 PHE B 335     194.062  17.492  26.457  1.00 30.04           C  
ATOM   2933  CE2 PHE B 335     195.379  18.901  25.022  1.00 32.21           C  
ATOM   2934  CZ  PHE B 335     194.796  17.673  25.295  1.00 31.66           C  
ATOM   2935  N   GLY B 336     191.864  22.421  29.951  1.00 39.93           N  
ATOM   2936  CA  GLY B 336     191.667  23.423  30.967  1.00 40.35           C  
ATOM   2937  C   GLY B 336     190.575  24.425  30.678  1.00 41.29           C  
ATOM   2938  O   GLY B 336     190.358  25.323  31.502  1.00 41.37           O  
ATOM   2939  N   HIS B 337     189.886  24.311  29.538  1.00 40.63           N  
ATOM   2940  CA  HIS B 337     188.763  25.184  29.221  1.00 41.89           C  
ATOM   2941  C   HIS B 337     187.582  24.368  28.706  1.00 40.40           C  
ATOM   2942  O   HIS B 337     187.734  23.266  28.163  1.00 36.48           O  
ATOM   2943  CB  HIS B 337     189.136  26.262  28.192  1.00 45.49           C  
ATOM   2944  CG  HIS B 337     190.233  27.174  28.646  1.00 50.92           C  
ATOM   2945  ND1 HIS B 337     190.028  28.186  29.560  1.00 53.87           N  
ATOM   2946  CD2 HIS B 337     191.544  27.232  28.309  1.00 51.74           C  
ATOM   2947  CE1 HIS B 337     191.165  28.826  29.768  1.00 53.64           C  
ATOM   2948  NE2 HIS B 337     192.101  28.265  29.022  1.00 52.56           N  
ATOM   2949  N   SER B 338     186.391  24.946  28.876  1.00 40.54           N  
ATOM   2950  CA  SER B 338     185.161  24.355  28.385  1.00 40.09           C  
ATOM   2951  C   SER B 338     185.012  24.574  26.886  1.00 39.47           C  
ATOM   2952  O   SER B 338     185.724  25.375  26.269  1.00 36.39           O  
ATOM   2953  CB  SER B 338     183.945  24.966  29.092  1.00 40.92           C  
ATOM   2954  OG  SER B 338     183.963  24.699  30.483  1.00 45.01           O  
ATOM   2955  N   SER B 339     184.010  23.884  26.327  1.00 40.50           N  
ATOM   2956  CA  SER B 339     183.468  24.061  24.980  1.00 41.94           C  
ATOM   2957  C   SER B 339     184.338  23.558  23.835  1.00 41.15           C  
ATOM   2958  O   SER B 339     185.521  23.226  24.003  1.00 41.25           O  
ATOM   2959  CB  SER B 339     183.157  25.535  24.697  1.00 45.25           C  
ATOM   2960  OG  SER B 339     182.595  26.178  25.819  1.00 48.98           O  
ATOM   2961  N   GLN B 340     183.722  23.513  22.655  1.00 37.02           N  
ATOM   2962  CA  GLN B 340     184.359  23.113  21.413  1.00 36.40           C  
ATOM   2963  C   GLN B 340     184.043  24.182  20.376  1.00 39.38           C  
ATOM   2964  O   GLN B 340     183.039  24.884  20.483  1.00 38.03           O  
ATOM   2965  CB  GLN B 340     183.873  21.740  20.941  1.00 33.93           C  
ATOM   2966  CG  GLN B 340     182.365  21.723  20.570  1.00 37.28           C  
ATOM   2967  CD  GLN B 340     181.917  20.372  20.088  1.00 39.56           C  
ATOM   2968  OE1 GLN B 340     182.501  19.366  20.447  1.00 39.10           O  
ATOM   2969  NE2 GLN B 340     180.865  20.339  19.275  1.00 46.11           N  
ATOM   2970  N   THR B 341     184.924  24.331  19.386  1.00 41.49           N  
ATOM   2971  CA  THR B 341     184.743  25.331  18.339  1.00 42.32           C  
ATOM   2972  C   THR B 341     185.026  24.674  16.996  1.00 41.95           C  
ATOM   2973  O   THR B 341     186.028  23.962  16.853  1.00 42.35           O  
ATOM   2974  CB  THR B 341     185.673  26.536  18.562  1.00 42.58           C  
ATOM   2975  OG1 THR B 341     185.605  26.942  19.931  1.00 43.80           O  
ATOM   2976  CG2 THR B 341     185.288  27.696  17.686  1.00 41.56           C  
ATOM   2977  N   GLN B 342     184.153  24.919  16.017  1.00 38.96           N  
ATOM   2978  CA  GLN B 342     184.372  24.419  14.664  1.00 40.11           C  
ATOM   2979  C   GLN B 342     185.343  25.335  13.920  1.00 41.25           C  
ATOM   2980  O   GLN B 342     185.138  26.550  13.847  1.00 43.07           O  
ATOM   2981  CB  GLN B 342     183.055  24.318  13.894  1.00 41.77           C  
ATOM   2982  CG  GLN B 342     183.225  23.667  12.533  1.00 42.39           C  
ATOM   2983  CD  GLN B 342     181.949  23.612  11.736  1.00 44.95           C  
ATOM   2984  OE1 GLN B 342     181.099  22.756  11.975  1.00 47.27           O  
ATOM   2985  NE2 GLN B 342     181.813  24.517  10.759  1.00 43.36           N  
ATOM   2986  N   TYR B 343     186.403  24.753  13.373  1.00 39.86           N  
ATOM   2987  CA  TYR B 343     187.439  25.499  12.664  1.00 35.86           C  
ATOM   2988  C   TYR B 343     187.355  25.151  11.180  1.00 34.69           C  
ATOM   2989  O   TYR B 343     187.482  23.980  10.808  1.00 38.48           O  
ATOM   2990  CB  TYR B 343     188.801  25.169  13.279  1.00 36.86           C  
ATOM   2991  CG  TYR B 343     190.033  25.633  12.529  1.00 37.52           C  
ATOM   2992  CD1 TYR B 343     190.098  26.901  11.953  1.00 38.26           C  
ATOM   2993  CD2 TYR B 343     191.157  24.813  12.446  1.00 37.01           C  
ATOM   2994  CE1 TYR B 343     191.256  27.323  11.282  1.00 42.32           C  
ATOM   2995  CE2 TYR B 343     192.300  25.229  11.784  1.00 39.28           C  
ATOM   2996  CZ  TYR B 343     192.343  26.480  11.205  1.00 41.20           C  
ATOM   2997  OH  TYR B 343     193.491  26.875  10.545  1.00 48.75           O  
ATOM   2998  N   ASP B 344     187.072  26.150  10.340  1.00 34.89           N  
ATOM   2999  CA  ASP B 344     186.854  25.936   8.910  1.00 39.53           C  
ATOM   3000  C   ASP B 344     188.140  26.241   8.142  1.00 40.89           C  
ATOM   3001  O   ASP B 344     188.671  27.355   8.226  1.00 39.77           O  
ATOM   3002  CB  ASP B 344     185.705  26.800   8.386  1.00 40.74           C  
ATOM   3003  CG  ASP B 344     184.413  26.615   9.193  1.00 46.69           C  
ATOM   3004  OD1 ASP B 344     183.751  27.631   9.490  1.00 48.34           O  
ATOM   3005  OD2 ASP B 344     184.057  25.458   9.518  1.00 47.55           O  
ATOM   3006  N   VAL B 345     188.625  25.265   7.378  1.00 41.58           N  
ATOM   3007  CA  VAL B 345     189.953  25.353   6.772  1.00 42.93           C  
ATOM   3008  C   VAL B 345     189.821  25.257   5.263  1.00 42.71           C  
ATOM   3009  O   VAL B 345     189.437  24.208   4.731  1.00 42.62           O  
ATOM   3010  CB  VAL B 345     190.902  24.270   7.290  1.00 41.92           C  
ATOM   3011  CG1 VAL B 345     192.333  24.617   6.882  1.00 41.85           C  
ATOM   3012  CG2 VAL B 345     190.775  24.125   8.805  1.00 41.46           C  
ATOM   3013  N   ASP B 346     190.153  26.342   4.571  1.00 43.40           N  
ATOM   3014  CA  ASP B 346     190.499  26.277   3.161  1.00 47.64           C  
ATOM   3015  C   ASP B 346     191.984  25.939   3.061  1.00 48.58           C  
ATOM   3016  O   ASP B 346     192.812  26.603   3.692  1.00 50.60           O  
ATOM   3017  CB  ASP B 346     190.197  27.609   2.475  1.00 50.30           C  
ATOM   3018  CG  ASP B 346     190.382  27.553   0.976  1.00 51.56           C  
ATOM   3019  OD1 ASP B 346     190.268  28.617   0.340  1.00 54.22           O  
ATOM   3020  OD2 ASP B 346     190.632  26.460   0.429  1.00 51.62           O  
ATOM   3021  N   THR B 347     192.319  24.878   2.328  1.00 47.60           N  
ATOM   3022  CA  THR B 347     193.718  24.463   2.206  1.00 47.79           C  
ATOM   3023  C   THR B 347     194.427  25.041   0.986  1.00 52.70           C  
ATOM   3024  O   THR B 347     195.610  24.752   0.793  1.00 54.26           O  
ATOM   3025  CB  THR B 347     193.836  22.940   2.158  1.00 43.88           C  
ATOM   3026  OG1 THR B 347     193.209  22.450   0.961  1.00 44.06           O  
ATOM   3027  CG2 THR B 347     193.216  22.306   3.393  1.00 41.80           C  
ATOM   3028  N   THR B 348     193.739  25.822   0.151  1.00 53.23           N  
ATOM   3029  CA  THR B 348     194.318  26.372  -1.072  1.00 55.55           C  
ATOM   3030  C   THR B 348     195.095  27.690  -0.945  1.00 54.55           C  
ATOM   3031  O   THR B 348     195.971  27.935  -1.781  1.00 53.95           O  
ATOM   3032  CB  THR B 348     193.218  26.539  -2.136  1.00 56.51           C  
ATOM   3033  OG1 THR B 348     192.269  27.531  -1.720  1.00 57.53           O  
ATOM   3034  CG2 THR B 348     192.510  25.214  -2.369  1.00 52.30           C  
ATOM   3035  N   PRO B 349     194.808  28.580   0.011  1.00 54.29           N  
ATOM   3036  CA  PRO B 349     195.382  29.928  -0.055  1.00 54.79           C  
ATOM   3037  C   PRO B 349     196.838  29.959   0.403  1.00 54.13           C  
ATOM   3038  O   PRO B 349     197.378  29.000   0.954  1.00 51.62           O  
ATOM   3039  CB  PRO B 349     194.489  30.726   0.899  1.00 53.02           C  
ATOM   3040  CG  PRO B 349     194.185  29.758   1.948  1.00 49.16           C  
ATOM   3041  CD  PRO B 349     193.984  28.446   1.232  1.00 50.62           C  
ATOM   3042  N   ASP B 350     197.466  31.110   0.164  1.00 59.01           N  
ATOM   3043  CA  ASP B 350     198.879  31.296   0.485  1.00 61.64           C  
ATOM   3044  C   ASP B 350     199.166  31.302   1.985  1.00 57.10           C  
ATOM   3045  O   ASP B 350     200.321  31.113   2.376  1.00 56.47           O  
ATOM   3046  CB  ASP B 350     199.357  32.591  -0.163  1.00 68.95           C  
ATOM   3047  CG  ASP B 350     199.743  32.396  -1.622  1.00 79.30           C  
ATOM   3048  OD1 ASP B 350     199.587  33.348  -2.421  1.00 83.91           O  
ATOM   3049  OD2 ASP B 350     200.180  31.276  -1.974  1.00 82.33           O  
ATOM   3050  N   THR B 351     198.146  31.477   2.833  1.00 54.83           N  
ATOM   3051  CA  THR B 351     198.300  31.426   4.284  1.00 50.45           C  
ATOM   3052  C   THR B 351     198.289  30.008   4.836  1.00 48.86           C  
ATOM   3053  O   THR B 351     198.575  29.819   6.026  1.00 44.76           O  
ATOM   3054  CB  THR B 351     197.174  32.206   4.964  1.00 50.02           C  
ATOM   3055  OG1 THR B 351     195.916  31.743   4.451  1.00 47.42           O  
ATOM   3056  CG2 THR B 351     197.311  33.709   4.679  1.00 50.01           C  
ATOM   3057  N   PHE B 352     197.926  29.012   4.026  1.00 50.37           N  
ATOM   3058  CA  PHE B 352     197.935  27.616   4.469  1.00 47.61           C  
ATOM   3059  C   PHE B 352     199.329  27.080   4.181  1.00 49.14           C  
ATOM   3060  O   PHE B 352     199.631  26.681   3.055  1.00 50.27           O  
ATOM   3061  CB  PHE B 352     196.854  26.808   3.753  1.00 45.02           C  
ATOM   3062  CG  PHE B 352     196.720  25.392   4.245  1.00 44.24           C  
ATOM   3063  CD1 PHE B 352     197.332  24.352   3.569  1.00 44.48           C  
ATOM   3064  CD2 PHE B 352     195.983  25.098   5.377  1.00 43.13           C  
ATOM   3065  CE1 PHE B 352     197.211  23.047   4.014  1.00 42.02           C  
ATOM   3066  CE2 PHE B 352     195.864  23.793   5.821  1.00 43.24           C  
ATOM   3067  CZ  PHE B 352     196.476  22.769   5.135  1.00 41.20           C  
ATOM   3068  N   VAL B 353     200.193  27.097   5.193  1.00 47.96           N  
ATOM   3069  CA  VAL B 353     201.592  26.722   4.998  1.00 49.36           C  
ATOM   3070  C   VAL B 353     202.076  25.867   6.166  1.00 47.19           C  
ATOM   3071  O   VAL B 353     203.031  26.261   6.860  1.00 45.97           O  
ATOM   3072  CB  VAL B 353     202.486  27.965   4.829  1.00 50.11           C  
ATOM   3073  CG1 VAL B 353     202.372  28.509   3.430  1.00 51.18           C  
ATOM   3074  CG2 VAL B 353     202.117  29.058   5.851  1.00 48.08           C  
ATOM   3075  N   PRO B 354     201.483  24.690   6.403  1.00 43.95           N  
ATOM   3076  CA  PRO B 354     201.955  23.849   7.517  1.00 41.98           C  
ATOM   3077  C   PRO B 354     203.423  23.477   7.402  1.00 41.56           C  
ATOM   3078  O   PRO B 354     204.048  23.179   8.425  1.00 41.09           O  
ATOM   3079  CB  PRO B 354     201.077  22.602   7.424  1.00 39.39           C  
ATOM   3080  CG  PRO B 354     200.641  22.562   6.012  1.00 42.47           C  
ATOM   3081  CD  PRO B 354     200.521  23.983   5.546  1.00 44.86           C  
ATOM   3082  N   HIS B 355     203.966  23.447   6.184  1.00 40.98           N  
ATOM   3083  CA  HIS B 355     205.390  23.185   5.987  1.00 47.09           C  
ATOM   3084  C   HIS B 355     206.254  24.229   6.696  1.00 49.10           C  
ATOM   3085  O   HIS B 355     207.375  23.926   7.131  1.00 46.39           O  
ATOM   3086  CB  HIS B 355     205.674  23.127   4.480  1.00 50.58           C  
ATOM   3087  CG  HIS B 355     207.126  23.145   4.117  1.00 55.87           C  
ATOM   3088  ND1 HIS B 355     207.981  22.096   4.391  1.00 56.48           N  
ATOM   3089  CD2 HIS B 355     207.867  24.073   3.463  1.00 57.72           C  
ATOM   3090  CE1 HIS B 355     209.187  22.385   3.942  1.00 56.92           C  
ATOM   3091  NE2 HIS B 355     209.145  23.579   3.373  1.00 58.78           N  
ATOM   3092  N   LEU B 356     205.737  25.449   6.856  1.00 49.20           N  
ATOM   3093  CA  LEU B 356     206.406  26.496   7.615  1.00 47.93           C  
ATOM   3094  C   LEU B 356     205.842  26.621   9.034  1.00 49.54           C  
ATOM   3095  O   LEU B 356     206.186  27.560   9.755  1.00 54.12           O  
ATOM   3096  CB  LEU B 356     206.308  27.829   6.866  1.00 46.73           C  
ATOM   3097  CG  LEU B 356     206.787  27.806   5.406  1.00 50.29           C  
ATOM   3098  CD1 LEU B 356     206.931  29.214   4.812  1.00 50.60           C  
ATOM   3099  CD2 LEU B 356     208.102  27.036   5.264  1.00 53.42           C  
ATOM   3100  N   GLY B 357     204.973  25.702   9.440  1.00 45.47           N  
ATOM   3101  CA  GLY B 357     204.474  25.651  10.797  1.00 43.66           C  
ATOM   3102  C   GLY B 357     203.257  26.494  11.123  1.00 43.58           C  
ATOM   3103  O   GLY B 357     202.956  26.660  12.311  1.00 44.52           O  
ATOM   3104  N   SER B 358     202.535  27.023  10.131  1.00 44.38           N  
ATOM   3105  CA  SER B 358     201.395  27.879  10.459  1.00 44.14           C  
ATOM   3106  C   SER B 358     200.315  27.821   9.382  1.00 41.32           C  
ATOM   3107  O   SER B 358     200.581  27.561   8.204  1.00 38.37           O  
ATOM   3108  CB  SER B 358     201.814  29.336  10.706  1.00 47.14           C  
ATOM   3109  OG  SER B 358     202.044  30.020   9.496  1.00 50.82           O  
ATOM   3110  N   ILE B 359     199.073  28.032   9.813  1.00 41.43           N  
ATOM   3111  CA  ILE B 359     197.924  28.075   8.917  1.00 42.16           C  
ATOM   3112  C   ILE B 359     196.988  29.171   9.416  1.00 43.81           C  
ATOM   3113  O   ILE B 359     196.991  29.524  10.598  1.00 45.83           O  
ATOM   3114  CB  ILE B 359     197.219  26.708   8.852  1.00 41.01           C  
ATOM   3115  CG1 ILE B 359     196.920  26.215  10.262  1.00 36.79           C  
ATOM   3116  CG2 ILE B 359     198.079  25.687   8.098  1.00 39.42           C  
ATOM   3117  CD1 ILE B 359     196.263  24.871  10.283  1.00 40.67           C  
ATOM   3118  N   GLN B 360     196.190  29.726   8.504  1.00 45.16           N  
ATOM   3119  CA  GLN B 360     195.355  30.866   8.877  1.00 45.44           C  
ATOM   3120  C   GLN B 360     194.379  30.470   9.978  1.00 44.57           C  
ATOM   3121  O   GLN B 360     193.874  29.344  10.020  1.00 42.74           O  
ATOM   3122  CB  GLN B 360     194.587  31.415   7.669  1.00 46.65           C  
ATOM   3123  CG  GLN B 360     193.477  30.511   7.155  1.00 47.81           C  
ATOM   3124  CD  GLN B 360     194.003  29.443   6.214  1.00 48.69           C  
ATOM   3125  OE1 GLN B 360     195.212  29.400   5.900  1.00 48.50           O  
ATOM   3126  NE2 GLN B 360     193.108  28.558   5.773  1.00 46.11           N  
ATOM   3127  N   ALA B 361     194.145  31.404  10.897  1.00 45.73           N  
ATOM   3128  CA  ALA B 361     193.272  31.131  12.032  1.00 42.53           C  
ATOM   3129  C   ALA B 361     191.794  31.144  11.644  1.00 43.46           C  
ATOM   3130  O   ALA B 361     191.002  30.440  12.276  1.00 42.44           O  
ATOM   3131  CB  ALA B 361     193.539  32.131  13.153  1.00 40.57           C  
ATOM   3132  N   ASN B 362     191.417  31.928  10.632  1.00 44.91           N  
ATOM   3133  CA  ASN B 362     190.031  32.049  10.146  1.00 47.75           C  
ATOM   3134  C   ASN B 362     189.042  32.136  11.314  1.00 45.87           C  
ATOM   3135  O   ASN B 362     188.119  31.337  11.440  1.00 44.95           O  
ATOM   3136  CB  ASN B 362     189.666  30.886   9.212  1.00 45.39           C  
ATOM   3137  CG  ASN B 362     188.350  31.121   8.430  1.00 45.35           C  
ATOM   3138  OD1 ASN B 362     187.977  32.251   8.123  1.00 47.30           O  
ATOM   3139  ND2 ASN B 362     187.644  30.039   8.133  1.00 39.62           N  
ATOM   3140  N   GLY B 363     189.280  33.112  12.199  1.00 47.24           N  
ATOM   3141  CA  GLY B 363     188.358  33.442  13.273  1.00 49.87           C  
ATOM   3142  C   GLY B 363     188.549  32.730  14.604  1.00 50.71           C  
ATOM   3143  O   GLY B 363     187.966  33.170  15.603  1.00 51.56           O  
ATOM   3144  N   ILE B 364     189.355  31.668  14.671  1.00 51.32           N  
ATOM   3145  CA  ILE B 364     189.629  31.016  15.954  1.00 48.21           C  
ATOM   3146  C   ILE B 364     190.337  32.008  16.872  1.00 48.10           C  
ATOM   3147  O   ILE B 364     191.397  32.541  16.524  1.00 46.02           O  
ATOM   3148  CB  ILE B 364     190.465  29.745  15.741  1.00 43.97           C  
ATOM   3149  CG1 ILE B 364     189.682  28.708  14.932  1.00 42.84           C  
ATOM   3150  CG2 ILE B 364     190.899  29.143  17.067  1.00 41.74           C  
ATOM   3151  CD1 ILE B 364     188.497  28.104  15.679  1.00 40.64           C  
ATOM   3152  N   GLY B 365     189.747  32.277  18.047  1.00 45.84           N  
ATOM   3153  CA  GLY B 365     190.329  33.247  18.963  1.00 44.96           C  
ATOM   3154  C   GLY B 365     191.665  32.793  19.530  1.00 42.07           C  
ATOM   3155  O   GLY B 365     192.040  31.627  19.452  1.00 41.40           O  
ATOM   3156  N   SER B 366     192.412  33.742  20.098  1.00 43.07           N  
ATOM   3157  CA  SER B 366     193.731  33.416  20.637  1.00 41.70           C  
ATOM   3158  C   SER B 366     193.633  32.347  21.722  1.00 40.96           C  
ATOM   3159  O   SER B 366     192.682  32.325  22.508  1.00 41.84           O  
ATOM   3160  CB  SER B 366     194.411  34.654  21.207  1.00 41.78           C  
ATOM   3161  OG  SER B 366     194.671  35.609  20.199  1.00 47.02           O  
ATOM   3162  N   GLY B 367     194.626  31.473  21.766  1.00 37.67           N  
ATOM   3163  CA  GLY B 367     194.661  30.386  22.726  1.00 37.44           C  
ATOM   3164  C   GLY B 367     195.303  29.150  22.124  1.00 36.87           C  
ATOM   3165  O   GLY B 367     195.629  29.101  20.940  1.00 39.26           O  
ATOM   3166  N   ASN B 368     195.477  28.143  22.978  1.00 36.48           N  
ATOM   3167  CA  ASN B 368     195.992  26.835  22.586  1.00 38.31           C  
ATOM   3168  C   ASN B 368     194.843  25.854  22.389  1.00 38.70           C  
ATOM   3169  O   ASN B 368     193.979  25.717  23.262  1.00 38.15           O  
ATOM   3170  CB  ASN B 368     196.949  26.279  23.646  1.00 39.24           C  
ATOM   3171  CG  ASN B 368     197.595  24.958  23.224  1.00 42.22           C  
ATOM   3172  OD1 ASN B 368     197.073  23.867  23.493  1.00 39.85           O  
ATOM   3173  ND2 ASN B 368     198.747  25.055  22.554  1.00 42.91           N  
ATOM   3174  N   TYR B 369     194.877  25.116  21.282  1.00 37.41           N  
ATOM   3175  CA  TYR B 369     193.829  24.158  20.959  1.00 35.73           C  
ATOM   3176  C   TYR B 369     194.434  22.829  20.537  1.00 36.65           C  
ATOM   3177  O   TYR B 369     195.580  22.757  20.081  1.00 38.79           O  
ATOM   3178  CB  TYR B 369     192.931  24.672  19.821  1.00 35.56           C  
ATOM   3179  CG  TYR B 369     192.264  25.982  20.119  1.00 38.16           C  
ATOM   3180  CD1 TYR B 369     192.945  27.175  19.950  1.00 39.20           C  
ATOM   3181  CD2 TYR B 369     190.938  26.029  20.561  1.00 39.15           C  
ATOM   3182  CE1 TYR B 369     192.343  28.385  20.228  1.00 41.72           C  
ATOM   3183  CE2 TYR B 369     190.323  27.234  20.833  1.00 41.94           C  
ATOM   3184  CZ  TYR B 369     191.036  28.410  20.667  1.00 43.06           C  
ATOM   3185  OH  TYR B 369     190.456  29.633  20.929  1.00 45.92           O  
ATOM   3186  N   VAL B 370     193.659  21.771  20.723  1.00 36.42           N  
ATOM   3187  CA  VAL B 370     193.845  20.511  20.017  1.00 35.02           C  
ATOM   3188  C   VAL B 370     192.583  20.287  19.198  1.00 37.30           C  
ATOM   3189  O   VAL B 370     191.471  20.579  19.660  1.00 38.19           O  
ATOM   3190  CB  VAL B 370     194.132  19.333  20.983  1.00 36.40           C  
ATOM   3191  CG1 VAL B 370     192.960  19.092  21.953  1.00 35.37           C  
ATOM   3192  CG2 VAL B 370     194.502  18.049  20.217  1.00 34.99           C  
ATOM   3193  N   GLY B 371     192.750  19.832  17.968  1.00 37.98           N  
ATOM   3194  CA  GLY B 371     191.615  19.665  17.079  1.00 41.07           C  
ATOM   3195  C   GLY B 371     191.672  18.359  16.318  1.00 39.82           C  
ATOM   3196  O   GLY B 371     192.748  17.863  15.968  1.00 35.84           O  
ATOM   3197  N   VAL B 372     190.487  17.821  16.023  1.00 36.57           N  
ATOM   3198  CA  VAL B 372     190.385  16.619  15.203  1.00 35.46           C  
ATOM   3199  C   VAL B 372     189.438  16.889  14.036  1.00 36.91           C  
ATOM   3200  O   VAL B 372     188.408  17.550  14.201  1.00 37.73           O  
ATOM   3201  CB  VAL B 372     189.938  15.393  16.037  1.00 32.26           C  
ATOM   3202  CG1 VAL B 372     188.507  15.572  16.636  1.00 33.44           C  
ATOM   3203  CG2 VAL B 372     190.009  14.124  15.192  1.00 31.80           C  
ATOM   3204  N   LEU B 373     189.795  16.376  12.853  1.00 33.52           N  
ATOM   3205  CA  LEU B 373     188.913  16.441  11.692  1.00 34.17           C  
ATOM   3206  C   LEU B 373     187.558  15.823  12.005  1.00 35.14           C  
ATOM   3207  O   LEU B 373     187.470  14.686  12.480  1.00 35.49           O  
ATOM   3208  CB  LEU B 373     189.538  15.723  10.493  1.00 35.77           C  
ATOM   3209  CG  LEU B 373     188.694  15.798   9.208  1.00 36.56           C  
ATOM   3210  CD1 LEU B 373     188.627  17.228   8.679  1.00 34.01           C  
ATOM   3211  CD2 LEU B 373     189.242  14.848   8.144  1.00 38.88           C  
ATOM   3212  N   SER B 374     186.503  16.568  11.698  1.00 36.30           N  
ATOM   3213  CA  SER B 374     185.136  16.225  12.050  1.00 36.94           C  
ATOM   3214  C   SER B 374     184.251  15.950  10.841  1.00 38.58           C  
ATOM   3215  O   SER B 374     183.533  14.944  10.808  1.00 41.27           O  
ATOM   3216  CB  SER B 374     184.569  17.383  12.869  1.00 40.72           C  
ATOM   3217  OG  SER B 374     183.178  17.253  13.016  1.00 46.71           O  
ATOM   3218  N   TRP B 375     184.273  16.827   9.842  1.00 39.44           N  
ATOM   3219  CA  TRP B 375     183.532  16.607   8.602  1.00 41.77           C  
ATOM   3220  C   TRP B 375     184.177  17.467   7.525  1.00 39.14           C  
ATOM   3221  O   TRP B 375     184.933  18.384   7.821  1.00 38.69           O  
ATOM   3222  CB  TRP B 375     182.023  16.913   8.753  1.00 36.82           C  
ATOM   3223  CG  TRP B 375     181.723  18.313   9.200  1.00 37.31           C  
ATOM   3224  CD1 TRP B 375     181.883  18.821  10.466  1.00 36.59           C  
ATOM   3225  CD2 TRP B 375     181.202  19.388   8.402  1.00 38.85           C  
ATOM   3226  NE1 TRP B 375     181.507  20.147  10.496  1.00 38.02           N  
ATOM   3227  CE2 TRP B 375     181.066  20.513   9.250  1.00 38.85           C  
ATOM   3228  CE3 TRP B 375     180.820  19.508   7.061  1.00 43.37           C  
ATOM   3229  CZ2 TRP B 375     180.594  21.747   8.790  1.00 40.98           C  
ATOM   3230  CZ3 TRP B 375     180.331  20.739   6.609  1.00 44.37           C  
ATOM   3231  CH2 TRP B 375     180.221  21.837   7.475  1.00 41.99           C  
ATOM   3232  N   ILE B 376     183.848  17.178   6.269  1.00 44.78           N  
ATOM   3233  CA  ILE B 376     184.432  17.892   5.142  1.00 45.16           C  
ATOM   3234  C   ILE B 376     183.311  18.395   4.231  1.00 47.50           C  
ATOM   3235  O   ILE B 376     182.161  17.953   4.314  1.00 47.36           O  
ATOM   3236  CB  ILE B 376     185.426  17.006   4.370  1.00 40.05           C  
ATOM   3237  CG1 ILE B 376     184.682  15.875   3.665  1.00 41.59           C  
ATOM   3238  CG2 ILE B 376     186.421  16.378   5.345  1.00 33.13           C  
ATOM   3239  CD1 ILE B 376     185.589  14.981   2.803  1.00 42.12           C  
ATOM   3240  N   SER B 377     183.668  19.325   3.344  1.00 47.54           N  
ATOM   3241  CA  SER B 377     182.732  19.888   2.378  1.00 48.92           C  
ATOM   3242  C   SER B 377     183.497  20.161   1.094  1.00 51.18           C  
ATOM   3243  O   SER B 377     184.722  20.004   1.051  1.00 48.93           O  
ATOM   3244  CB  SER B 377     182.085  21.173   2.913  1.00 50.26           C  
ATOM   3245  OG  SER B 377     183.051  22.169   3.208  1.00 50.29           O  
ATOM   3246  N   PRO B 378     182.800  20.524   0.013  1.00 50.39           N  
ATOM   3247  CA  PRO B 378     183.507  20.862  -1.221  1.00 52.08           C  
ATOM   3248  C   PRO B 378     184.506  21.970  -0.990  1.00 52.88           C  
ATOM   3249  O   PRO B 378     184.295  22.862  -0.144  1.00 50.56           O  
ATOM   3250  CB  PRO B 378     182.377  21.306  -2.161  1.00 55.46           C  
ATOM   3251  CG  PRO B 378     181.186  20.504  -1.695  1.00 41.96           C  
ATOM   3252  CD  PRO B 378     181.349  20.332  -0.218  1.00 40.31           C  
ATOM   3253  N   PRO B 379     185.632  21.953  -1.710  1.00 54.66           N  
ATOM   3254  CA  PRO B 379     186.652  22.994  -1.527  1.00 56.26           C  
ATOM   3255  C   PRO B 379     186.156  24.357  -1.973  1.00 57.68           C  
ATOM   3256  O   PRO B 379     185.482  24.489  -2.995  1.00 59.20           O  
ATOM   3257  CB  PRO B 379     187.813  22.518  -2.410  1.00 55.07           C  
ATOM   3258  CG  PRO B 379     187.174  21.655  -3.434  1.00 56.32           C  
ATOM   3259  CD  PRO B 379     186.013  20.979  -2.746  1.00 55.68           C  
ATOM   3260  N   SER B 380     186.537  25.383  -1.207  1.00 59.21           N  
ATOM   3261  CA  SER B 380     186.138  26.748  -1.536  1.00 57.96           C  
ATOM   3262  C   SER B 380     186.739  27.202  -2.853  1.00 57.77           C  
ATOM   3263  O   SER B 380     186.155  28.049  -3.541  1.00 56.61           O  
ATOM   3264  CB  SER B 380     186.539  27.696  -0.406  1.00 56.69           C  
ATOM   3265  OG  SER B 380     185.733  27.469   0.740  1.00 53.89           O  
ATOM   3266  N   HIS B 381     187.901  26.657  -3.224  1.00 58.49           N  
ATOM   3267  CA  HIS B 381     188.558  27.027  -4.473  1.00 60.88           C  
ATOM   3268  C   HIS B 381     189.207  25.808  -5.117  1.00 60.35           C  
ATOM   3269  O   HIS B 381     189.723  24.930  -4.407  1.00 57.53           O  
ATOM   3270  CB  HIS B 381     189.606  28.131  -4.252  1.00 61.10           C  
ATOM   3271  CG  HIS B 381     189.013  29.425  -3.791  1.00 62.95           C  
ATOM   3272  ND1 HIS B 381     189.137  29.884  -2.497  1.00 62.59           N  
ATOM   3273  CD2 HIS B 381     188.254  30.338  -4.442  1.00 65.01           C  
ATOM   3274  CE1 HIS B 381     188.498  31.035  -2.377  1.00 63.47           C  
ATOM   3275  NE2 HIS B 381     187.954  31.333  -3.543  1.00 65.08           N  
ATOM   3276  N   PRO B 382     189.161  25.704  -6.456  1.00 63.57           N  
ATOM   3277  CA  PRO B 382     188.395  26.591  -7.346  1.00 66.14           C  
ATOM   3278  C   PRO B 382     186.871  26.427  -7.185  1.00 68.38           C  
ATOM   3279  O   PRO B 382     186.384  25.319  -6.930  1.00 66.53           O  
ATOM   3280  CB  PRO B 382     188.868  26.180  -8.747  1.00 65.91           C  
ATOM   3281  CG  PRO B 382     189.401  24.809  -8.594  1.00 65.44           C  
ATOM   3282  CD  PRO B 382     189.992  24.751  -7.215  1.00 64.68           C  
ATOM   3283  N   SER B 383     186.143  27.536  -7.303  1.00 69.68           N  
ATOM   3284  CA  SER B 383     184.715  27.532  -7.010  1.00 72.28           C  
ATOM   3285  C   SER B 383     183.987  26.496  -7.861  1.00 73.05           C  
ATOM   3286  O   SER B 383     184.198  26.405  -9.075  1.00 74.43           O  
ATOM   3287  CB  SER B 383     184.131  28.926  -7.244  1.00 74.11           C  
ATOM   3288  N   GLY B 384     183.135  25.705  -7.211  1.00 72.12           N  
ATOM   3289  CA  GLY B 384     182.340  24.702  -7.883  1.00 72.18           C  
ATOM   3290  C   GLY B 384     182.986  23.341  -8.056  1.00 69.85           C  
ATOM   3291  O   GLY B 384     182.325  22.425  -8.555  1.00 68.90           O  
ATOM   3292  N   SER B 385     184.249  23.166  -7.673  1.00 68.41           N  
ATOM   3293  CA  SER B 385     184.834  21.842  -7.824  1.00 66.35           C  
ATOM   3294  C   SER B 385     184.309  20.906  -6.739  1.00 61.61           C  
ATOM   3295  O   SER B 385     183.870  21.332  -5.668  1.00 58.58           O  
ATOM   3296  CB  SER B 385     186.363  21.905  -7.793  1.00 67.27           C  
ATOM   3297  OG  SER B 385     186.816  22.799  -6.797  1.00 68.80           O  
ATOM   3298  N   GLN B 386     184.377  19.611  -7.027  1.00 61.48           N  
ATOM   3299  CA  GLN B 386     183.821  18.589  -6.157  1.00 60.52           C  
ATOM   3300  C   GLN B 386     184.854  18.108  -5.144  1.00 56.57           C  
ATOM   3301  O   GLN B 386     186.053  18.388  -5.252  1.00 56.25           O  
ATOM   3302  CB  GLN B 386     183.316  17.407  -6.985  1.00 64.42           C  
ATOM   3303  CG  GLN B 386     182.141  17.738  -7.891  1.00 74.08           C  
ATOM   3304  CD  GLN B 386     180.910  18.141  -7.104  1.00 80.24           C  
ATOM   3305  OE1 GLN B 386     180.527  19.312  -7.080  1.00 83.44           O  
ATOM   3306  NE2 GLN B 386     180.293  17.171  -6.436  1.00 81.40           N  
ATOM   3307  N   VAL B 387     184.368  17.357  -4.155  1.00 51.71           N  
ATOM   3308  CA  VAL B 387     185.252  16.722  -3.191  1.00 50.61           C  
ATOM   3309  C   VAL B 387     186.056  15.644  -3.908  1.00 52.66           C  
ATOM   3310  O   VAL B 387     185.497  14.827  -4.652  1.00 52.30           O  
ATOM   3311  CB  VAL B 387     184.442  16.146  -2.020  1.00 49.65           C  
ATOM   3312  CG1 VAL B 387     185.286  15.200  -1.172  1.00 44.80           C  
ATOM   3313  CG2 VAL B 387     183.876  17.267  -1.170  1.00 52.56           C  
ATOM   3314  N   ASP B 388     187.384  15.649  -3.700  1.00 50.58           N  
ATOM   3315  CA  ASP B 388     188.295  14.706  -4.365  1.00 50.86           C  
ATOM   3316  C   ASP B 388     189.344  14.248  -3.351  1.00 48.07           C  
ATOM   3317  O   ASP B 388     190.416  14.852  -3.232  1.00 50.82           O  
ATOM   3318  CB  ASP B 388     188.944  15.334  -5.591  1.00 53.90           C  
ATOM   3319  CG  ASP B 388     189.763  14.335  -6.400  1.00 54.42           C  
ATOM   3320  OD1 ASP B 388     189.870  13.158  -5.989  1.00 53.91           O  
ATOM   3321  OD2 ASP B 388     190.321  14.735  -7.441  1.00 56.77           O  
ATOM   3322  N   LEU B 389     189.033  13.167  -2.634  1.00 45.38           N  
ATOM   3323  CA  LEU B 389     189.894  12.651  -1.575  1.00 44.93           C  
ATOM   3324  C   LEU B 389     191.047  11.787  -2.086  1.00 46.12           C  
ATOM   3325  O   LEU B 389     191.744  11.171  -1.269  1.00 43.73           O  
ATOM   3326  CB  LEU B 389     189.062  11.890  -0.548  1.00 41.19           C  
ATOM   3327  CG  LEU B 389     188.017  12.823   0.063  1.00 45.33           C  
ATOM   3328  CD1 LEU B 389     187.165  12.066   1.043  1.00 42.92           C  
ATOM   3329  CD2 LEU B 389     188.703  14.018   0.733  1.00 46.57           C  
ATOM   3330  N   TRP B 390     191.252  11.700  -3.400  1.00 49.76           N  
ATOM   3331  CA  TRP B 390     192.506  11.154  -3.917  1.00 50.64           C  
ATOM   3332  C   TRP B 390     193.657  12.149  -3.835  1.00 49.17           C  
ATOM   3333  O   TRP B 390     194.814  11.756  -4.018  1.00 50.75           O  
ATOM   3334  CB  TRP B 390     192.318  10.686  -5.361  1.00 52.03           C  
ATOM   3335  CG  TRP B 390     191.195   9.708  -5.457  1.00 54.09           C  
ATOM   3336  CD1 TRP B 390     189.919   9.954  -5.886  1.00 57.95           C  
ATOM   3337  CD2 TRP B 390     191.225   8.332  -5.058  1.00 52.23           C  
ATOM   3338  NE1 TRP B 390     189.158   8.806  -5.795  1.00 56.27           N  
ATOM   3339  CE2 TRP B 390     189.937   7.798  -5.291  1.00 53.57           C  
ATOM   3340  CE3 TRP B 390     192.219   7.497  -4.538  1.00 49.32           C  
ATOM   3341  CZ2 TRP B 390     189.619   6.469  -5.023  1.00 51.89           C  
ATOM   3342  CZ3 TRP B 390     191.900   6.176  -4.270  1.00 49.33           C  
ATOM   3343  CH2 TRP B 390     190.605   5.676  -4.513  1.00 51.47           C  
ATOM   3344  N   LYS B 391     193.371  13.415  -3.555  1.00 48.92           N  
ATOM   3345  CA  LYS B 391     194.384  14.455  -3.498  1.00 50.16           C  
ATOM   3346  C   LYS B 391     194.932  14.610  -2.085  1.00 49.51           C  
ATOM   3347  O   LYS B 391     194.345  14.144  -1.104  1.00 47.16           O  
ATOM   3348  CB  LYS B 391     193.818  15.796  -3.976  1.00 49.62           C  
ATOM   3349  CG  LYS B 391     193.329  15.829  -5.417  1.00 50.26           C  
ATOM   3350  CD  LYS B 391     192.560  17.120  -5.672  1.00 54.18           C  
ATOM   3351  CE  LYS B 391     192.856  17.739  -7.032  1.00 58.84           C  
ATOM   3352  NZ  LYS B 391     191.901  18.851  -7.345  1.00 59.57           N  
ATOM   3353  N   ILE B 392     196.078  15.279  -2.002  1.00 47.69           N  
ATOM   3354  CA  ILE B 392     196.617  15.782  -0.744  1.00 47.65           C  
ATOM   3355  C   ILE B 392     196.580  17.305  -0.801  1.00 46.35           C  
ATOM   3356  O   ILE B 392     196.491  17.879  -1.900  1.00 46.56           O  
ATOM   3357  CB  ILE B 392     198.042  15.264  -0.486  1.00 45.36           C  
ATOM   3358  CG1 ILE B 392     198.933  15.536  -1.702  1.00 45.54           C  
ATOM   3359  CG2 ILE B 392     198.008  13.794  -0.089  1.00 44.42           C  
ATOM   3360  CD1 ILE B 392     200.441  15.352  -1.434  1.00 44.54           C  
ATOM   3361  N   PRO B 393     196.635  17.994   0.338  1.00 42.12           N  
ATOM   3362  CA  PRO B 393     196.651  19.462   0.318  1.00 44.96           C  
ATOM   3363  C   PRO B 393     198.008  19.985  -0.130  1.00 48.12           C  
ATOM   3364  O   PRO B 393     198.997  19.252  -0.204  1.00 44.89           O  
ATOM   3365  CB  PRO B 393     196.377  19.848   1.771  1.00 46.12           C  
ATOM   3366  CG  PRO B 393     196.857  18.650   2.570  1.00 44.75           C  
ATOM   3367  CD  PRO B 393     196.632  17.447   1.707  1.00 42.32           C  
ATOM   3368  N   ASN B 394     198.044  21.291  -0.410  1.00 51.43           N  
ATOM   3369  CA  ASN B 394     199.278  22.004  -0.747  1.00 51.22           C  
ATOM   3370  C   ASN B 394     199.989  22.415   0.546  1.00 48.13           C  
ATOM   3371  O   ASN B 394     199.723  23.479   1.112  1.00 43.94           O  
ATOM   3372  CB  ASN B 394     198.952  23.218  -1.609  1.00 53.44           C  
ATOM   3373  CG  ASN B 394     200.183  24.021  -1.988  1.00 57.23           C  
ATOM   3374  OD1 ASN B 394     201.313  23.541  -1.885  1.00 60.15           O  
ATOM   3375  ND2 ASN B 394     199.970  25.262  -2.412  1.00 58.21           N  
ATOM   3376  N   TYR B 395     200.939  21.592   0.995  1.00 49.12           N  
ATOM   3377  CA  TYR B 395     201.627  21.873   2.250  1.00 46.83           C  
ATOM   3378  C   TYR B 395     202.563  23.070   2.159  1.00 50.13           C  
ATOM   3379  O   TYR B 395     202.857  23.683   3.190  1.00 49.19           O  
ATOM   3380  CB  TYR B 395     202.439  20.669   2.695  1.00 43.25           C  
ATOM   3381  CG  TYR B 395     201.654  19.429   3.001  1.00 42.70           C  
ATOM   3382  CD1 TYR B 395     201.113  19.218   4.264  1.00 41.06           C  
ATOM   3383  CD2 TYR B 395     201.502  18.434   2.045  1.00 43.40           C  
ATOM   3384  CE1 TYR B 395     200.412  18.062   4.549  1.00 39.23           C  
ATOM   3385  CE2 TYR B 395     200.801  17.279   2.323  1.00 42.98           C  
ATOM   3386  CZ  TYR B 395     200.258  17.098   3.575  1.00 39.56           C  
ATOM   3387  OH  TYR B 395     199.570  15.941   3.847  1.00 37.16           O  
ATOM   3388  N   GLY B 396     203.046  23.402   0.965  1.00 55.93           N  
ATOM   3389  CA  GLY B 396     203.992  24.488   0.760  1.00 58.61           C  
ATOM   3390  C   GLY B 396     203.298  25.785   0.414  1.00 63.49           C  
ATOM   3391  O   GLY B 396     202.152  26.027   0.797  1.00 61.36           O  
ATOM   3392  N   SER B 397     203.998  26.633  -0.336  1.00 69.38           N  
ATOM   3393  CA  SER B 397     203.424  27.877  -0.835  1.00 73.46           C  
ATOM   3394  C   SER B 397     204.010  28.153  -2.211  1.00 77.04           C  
ATOM   3395  O   SER B 397     204.776  27.348  -2.750  1.00 78.04           O  
ATOM   3396  CB  SER B 397     203.704  29.041   0.125  1.00 73.33           C  
ATOM   3397  OG  SER B 397     205.076  29.403   0.096  1.00 75.66           O  
ATOM   3398  N   SER B 398     203.637  29.295  -2.796  1.00 80.67           N  
ATOM   3399  CA  SER B 398     204.283  29.721  -4.034  1.00 83.14           C  
ATOM   3400  C   SER B 398     205.692  30.233  -3.793  1.00 83.89           C  
ATOM   3401  O   SER B 398     206.453  30.385  -4.751  1.00 85.54           O  
ATOM   3402  CB  SER B 398     203.447  30.798  -4.727  1.00 85.53           C  
ATOM   3403  N   ILE B 399     206.046  30.508  -2.539  1.00 82.71           N  
ATOM   3404  CA  ILE B 399     207.402  30.915  -2.191  1.00 84.06           C  
ATOM   3405  C   ILE B 399     208.346  29.718  -2.197  1.00 83.03           C  
ATOM   3406  O   ILE B 399     209.502  29.830  -2.618  1.00 85.77           O  
ATOM   3407  CB  ILE B 399     207.409  31.640  -0.832  1.00 82.84           C  
ATOM   3408  N   THR B 400     207.875  28.558  -1.734  1.00 78.40           N  
ATOM   3409  CA  THR B 400     208.727  27.382  -1.626  1.00 73.94           C  
ATOM   3410  C   THR B 400     207.866  26.130  -1.586  1.00 70.26           C  
ATOM   3411  O   THR B 400     206.782  26.129  -0.996  1.00 67.48           O  
ATOM   3412  CB  THR B 400     209.598  27.438  -0.362  1.00 73.28           C  
ATOM   3413  N   GLU B 401     208.370  25.065  -2.203  1.00 67.64           N  
ATOM   3414  CA  GLU B 401     207.691  23.782  -2.175  1.00 62.98           C  
ATOM   3415  C   GLU B 401     207.974  23.054  -0.864  1.00 61.29           C  
ATOM   3416  O   GLU B 401     209.057  23.177  -0.278  1.00 59.67           O  
ATOM   3417  CB  GLU B 401     208.125  22.926  -3.366  1.00 62.00           C  
ATOM   3418  N   ALA B 402     206.980  22.294  -0.403  1.00 58.17           N  
ATOM   3419  CA  ALA B 402     207.169  21.442   0.761  1.00 55.00           C  
ATOM   3420  C   ALA B 402     208.157  20.332   0.421  1.00 55.17           C  
ATOM   3421  O   ALA B 402     208.175  19.822  -0.700  1.00 57.83           O  
ATOM   3422  CB  ALA B 402     205.827  20.861   1.217  1.00 54.60           C  
ATOM   3423  N   THR B 403     208.983  19.954   1.392  1.00 53.33           N  
ATOM   3424  CA  THR B 403     210.053  18.995   1.147  1.00 54.67           C  
ATOM   3425  C   THR B 403     209.878  17.756   2.009  1.00 50.88           C  
ATOM   3426  O   THR B 403     209.169  17.771   3.016  1.00 51.42           O  
ATOM   3427  CB  THR B 403     211.442  19.621   1.400  1.00 52.66           C  
ATOM   3428  OG1 THR B 403     211.564  19.985   2.785  1.00 52.87           O  
ATOM   3429  CG2 THR B 403     211.649  20.837   0.527  1.00 53.62           C  
ATOM   3430  N   HIS B 404     210.557  16.679   1.606  1.00 49.38           N  
ATOM   3431  CA  HIS B 404     210.593  15.434   2.380  1.00 51.62           C  
ATOM   3432  C   HIS B 404     209.190  14.859   2.551  1.00 51.00           C  
ATOM   3433  O   HIS B 404     208.841  14.326   3.610  1.00 47.99           O  
ATOM   3434  CB  HIS B 404     211.251  15.638   3.749  1.00 53.80           C  
ATOM   3435  CG  HIS B 404     212.650  16.153   3.670  1.00 58.07           C  
ATOM   3436  ND1 HIS B 404     212.959  17.482   3.854  1.00 59.50           N  
ATOM   3437  CD2 HIS B 404     213.823  15.522   3.423  1.00 58.78           C  
ATOM   3438  CE1 HIS B 404     214.264  17.650   3.728  1.00 59.53           C  
ATOM   3439  NE2 HIS B 404     214.812  16.476   3.469  1.00 60.01           N  
ATOM   3440  N   LEU B 405     208.370  14.990   1.510  1.00 51.62           N  
ATOM   3441  CA  LEU B 405     207.080  14.320   1.511  1.00 51.44           C  
ATOM   3442  C   LEU B 405     207.284  12.831   1.284  1.00 48.40           C  
ATOM   3443  O   LEU B 405     208.274  12.406   0.674  1.00 49.66           O  
ATOM   3444  CB  LEU B 405     206.174  14.893   0.425  1.00 52.70           C  
ATOM   3445  CG  LEU B 405     205.330  16.098   0.845  1.00 54.00           C  
ATOM   3446  CD1 LEU B 405     206.225  17.322   1.017  1.00 56.19           C  
ATOM   3447  CD2 LEU B 405     204.232  16.365  -0.164  1.00 53.60           C  
ATOM   3448  N   ALA B 406     206.341  12.035   1.775  1.00 41.50           N  
ATOM   3449  CA  ALA B 406     206.339  10.635   1.394  1.00 43.02           C  
ATOM   3450  C   ALA B 406     206.170  10.573  -0.124  1.00 46.44           C  
ATOM   3451  O   ALA B 406     205.413  11.368  -0.691  1.00 47.67           O  
ATOM   3452  CB  ALA B 406     205.215   9.866   2.103  1.00 43.81           C  
ATOM   3453  N   PRO B 407     206.921   9.728  -0.820  1.00 48.56           N  
ATOM   3454  CA  PRO B 407     206.853   9.734  -2.288  1.00 51.21           C  
ATOM   3455  C   PRO B 407     205.548   9.142  -2.800  1.00 52.99           C  
ATOM   3456  O   PRO B 407     204.801   8.478  -2.077  1.00 53.77           O  
ATOM   3457  CB  PRO B 407     208.060   8.892  -2.713  1.00 49.86           C  
ATOM   3458  CG  PRO B 407     208.352   8.023  -1.539  1.00 50.28           C  
ATOM   3459  CD  PRO B 407     207.952   8.808  -0.308  1.00 48.93           C  
ATOM   3460  N   SER B 408     205.283   9.396  -4.079  1.00 53.80           N  
ATOM   3461  CA  SER B 408     204.083   8.871  -4.711  1.00 57.20           C  
ATOM   3462  C   SER B 408     204.156   7.357  -4.856  1.00 57.78           C  
ATOM   3463  O   SER B 408     205.234   6.764  -4.978  1.00 55.54           O  
ATOM   3464  CB  SER B 408     203.875   9.491  -6.096  1.00 57.61           C  
ATOM   3465  OG  SER B 408     203.819  10.901  -6.039  1.00 57.18           O  
ATOM   3466  N   VAL B 409     202.979   6.744  -4.884  1.00 57.75           N  
ATOM   3467  CA  VAL B 409     202.812   5.324  -5.151  1.00 62.33           C  
ATOM   3468  C   VAL B 409     202.093   5.208  -6.487  1.00 68.41           C  
ATOM   3469  O   VAL B 409     201.067   5.867  -6.705  1.00 68.94           O  
ATOM   3470  CB  VAL B 409     202.015   4.635  -4.027  1.00 60.99           C  
ATOM   3471  CG1 VAL B 409     201.791   3.167  -4.344  1.00 61.65           C  
ATOM   3472  CG2 VAL B 409     202.728   4.794  -2.703  1.00 58.92           C  
ATOM   3473  N   TYR B 410     202.589   4.322  -7.351  1.00 72.71           N  
ATOM   3474  CA  TYR B 410     202.062   4.155  -8.694  1.00 74.50           C  
ATOM   3475  C   TYR B 410     201.634   2.707  -8.892  1.00 78.05           C  
ATOM   3476  O   TYR B 410     202.160   1.803  -8.231  1.00 75.73           O  
ATOM   3477  CB  TYR B 410     203.110   4.505  -9.770  1.00 74.41           C  
ATOM   3478  CG  TYR B 410     203.669   5.923  -9.766  1.00 72.18           C  
ATOM   3479  CD1 TYR B 410     203.233   6.874 -10.689  1.00 70.24           C  
ATOM   3480  CD2 TYR B 410     204.658   6.302  -8.860  1.00 70.53           C  
ATOM   3481  CE1 TYR B 410     203.754   8.174 -10.692  1.00 68.58           C  
ATOM   3482  CE2 TYR B 410     205.179   7.593  -8.853  1.00 68.72           C  
ATOM   3483  CZ  TYR B 410     204.724   8.524  -9.769  1.00 69.64           C  
ATOM   3484  OH  TYR B 410     205.253   9.802  -9.753  1.00 71.16           O  
ATOM   3485  N   PRO B 411     200.691   2.453  -9.797  1.00 83.66           N  
ATOM   3486  CA  PRO B 411     200.324   1.072 -10.123  1.00 86.96           C  
ATOM   3487  C   PRO B 411     201.471   0.392 -10.848  1.00 90.39           C  
ATOM   3488  O   PRO B 411     202.000   0.930 -11.833  1.00 91.15           O  
ATOM   3489  CB  PRO B 411     199.091   1.228 -11.028  1.00 87.97           C  
ATOM   3490  CG  PRO B 411     199.195   2.610 -11.594  1.00 87.54           C  
ATOM   3491  CD  PRO B 411     199.881   3.436 -10.542  1.00 85.88           C  
ATOM   3492  N   PRO B 412     201.907  -0.777 -10.368  1.00 92.38           N  
ATOM   3493  CA  PRO B 412     203.151  -1.380 -10.886  1.00 92.72           C  
ATOM   3494  C   PRO B 412     203.038  -1.965 -12.289  1.00 92.21           C  
ATOM   3495  O   PRO B 412     204.077  -2.311 -12.869  1.00 93.55           O  
ATOM   3496  CB  PRO B 412     203.471  -2.471  -9.856  1.00 91.94           C  
ATOM   3497  CG  PRO B 412     202.144  -2.816  -9.253  1.00 92.40           C  
ATOM   3498  CD  PRO B 412     201.287  -1.578  -9.298  1.00 91.41           C  
ATOM   3499  N   GLY B 413     201.837  -2.125 -12.842  1.00 87.79           N  
ATOM   3500  CA  GLY B 413     201.703  -2.732 -14.152  1.00 84.71           C  
ATOM   3501  C   GLY B 413     201.248  -4.176 -14.080  1.00 79.78           C  
ATOM   3502  O   GLY B 413     200.967  -4.728 -13.012  1.00 78.90           O  
ATOM   3503  N   PHE B 414     201.146  -4.774 -15.274  1.00 75.90           N  
ATOM   3504  CA  PHE B 414     200.705  -6.161 -15.449  1.00 73.00           C  
ATOM   3505  C   PHE B 414     199.242  -6.328 -15.054  1.00 69.28           C  
ATOM   3506  O   PHE B 414     198.858  -7.323 -14.436  1.00 68.27           O  
ATOM   3507  CB  PHE B 414     201.592  -7.139 -14.673  1.00 73.83           C  
ATOM   3508  CG  PHE B 414     203.052  -6.983 -14.972  1.00 76.32           C  
ATOM   3509  CD1 PHE B 414     203.626  -7.653 -16.034  1.00 77.74           C  
ATOM   3510  CD2 PHE B 414     203.844  -6.155 -14.198  1.00 76.90           C  
ATOM   3511  CE1 PHE B 414     204.964  -7.507 -16.320  1.00 79.05           C  
ATOM   3512  CE2 PHE B 414     205.186  -6.003 -14.481  1.00 78.32           C  
ATOM   3513  CZ  PHE B 414     205.745  -6.683 -15.545  1.00 79.02           C  
ATOM   3514  N   GLY B 415     198.421  -5.349 -15.423  1.00 67.70           N  
ATOM   3515  CA  GLY B 415     197.019  -5.382 -15.069  1.00 68.02           C  
ATOM   3516  C   GLY B 415     196.727  -5.195 -13.601  1.00 65.33           C  
ATOM   3517  O   GLY B 415     195.594  -5.440 -13.177  1.00 66.57           O  
ATOM   3518  N   GLU B 416     197.714  -4.791 -12.805  1.00 61.68           N  
ATOM   3519  CA  GLU B 416     197.513  -4.610 -11.377  1.00 59.46           C  
ATOM   3520  C   GLU B 416     197.018  -3.195 -11.111  1.00 57.50           C  
ATOM   3521  O   GLU B 416     197.358  -2.249 -11.825  1.00 60.76           O  
ATOM   3522  CB  GLU B 416     198.806  -4.860 -10.592  1.00 58.35           C  
ATOM   3523  CG  GLU B 416     199.368  -6.261 -10.759  1.00 58.13           C  
ATOM   3524  CD  GLU B 416     200.525  -6.561  -9.819  1.00 55.49           C  
ATOM   3525  OE1 GLU B 416     200.884  -5.701  -8.986  1.00 52.89           O  
ATOM   3526  OE2 GLU B 416     201.089  -7.666  -9.928  1.00 55.80           O  
ATOM   3527  N   VAL B 417     196.213  -3.056 -10.065  1.00 51.61           N  
ATOM   3528  CA  VAL B 417     195.740  -1.756  -9.620  1.00 49.72           C  
ATOM   3529  C   VAL B 417     196.018  -1.668  -8.127  1.00 49.98           C  
ATOM   3530  O   VAL B 417     196.156  -2.684  -7.444  1.00 51.70           O  
ATOM   3531  CB  VAL B 417     194.233  -1.562  -9.912  1.00 50.50           C  
ATOM   3532  CG1 VAL B 417     193.963  -1.653 -11.398  1.00 53.01           C  
ATOM   3533  CG2 VAL B 417     193.447  -2.623  -9.192  1.00 47.59           C  
ATOM   3534  N   LEU B 418     196.140  -0.439  -7.625  1.00 50.32           N  
ATOM   3535  CA  LEU B 418     196.291  -0.246  -6.188  1.00 49.13           C  
ATOM   3536  C   LEU B 418     194.984  -0.599  -5.485  1.00 49.03           C  
ATOM   3537  O   LEU B 418     193.895  -0.413  -6.032  1.00 51.15           O  
ATOM   3538  CB  LEU B 418     196.693   1.195  -5.860  1.00 50.90           C  
ATOM   3539  CG  LEU B 418     198.007   1.780  -6.404  1.00 54.37           C  
ATOM   3540  CD1 LEU B 418     198.142   3.264  -6.020  1.00 53.11           C  
ATOM   3541  CD2 LEU B 418     199.219   0.982  -5.965  1.00 53.03           C  
ATOM   3542  N   VAL B 419     195.099  -1.119  -4.264  1.00 49.04           N  
ATOM   3543  CA  VAL B 419     193.948  -1.471  -3.436  1.00 47.77           C  
ATOM   3544  C   VAL B 419     193.788  -0.418  -2.351  1.00 46.59           C  
ATOM   3545  O   VAL B 419     194.759  -0.068  -1.670  1.00 47.82           O  
ATOM   3546  CB  VAL B 419     194.120  -2.873  -2.819  1.00 48.49           C  
ATOM   3547  CG1 VAL B 419     193.007  -3.184  -1.807  1.00 44.77           C  
ATOM   3548  CG2 VAL B 419     194.174  -3.943  -3.925  1.00 50.44           C  
ATOM   3549  N   PHE B 420     192.561   0.059  -2.146  1.00 44.83           N  
ATOM   3550  CA  PHE B 420     192.314   1.090  -1.150  1.00 44.11           C  
ATOM   3551  C   PHE B 420     191.273   0.616  -0.148  1.00 46.79           C  
ATOM   3552  O   PHE B 420     190.302  -0.060  -0.503  1.00 50.99           O  
ATOM   3553  CB  PHE B 420     191.861   2.409  -1.792  1.00 42.38           C  
ATOM   3554  CG  PHE B 420     192.881   2.999  -2.727  1.00 45.41           C  
ATOM   3555  CD1 PHE B 420     193.944   3.754  -2.232  1.00 42.69           C  
ATOM   3556  CD2 PHE B 420     192.781   2.799  -4.106  1.00 48.16           C  
ATOM   3557  CE1 PHE B 420     194.891   4.290  -3.095  1.00 46.20           C  
ATOM   3558  CE2 PHE B 420     193.727   3.333  -4.971  1.00 47.63           C  
ATOM   3559  CZ  PHE B 420     194.782   4.077  -4.462  1.00 47.74           C  
ATOM   3560  N   PHE B 421     191.496   0.965   1.105  1.00 43.86           N  
ATOM   3561  CA  PHE B 421     190.535   0.725   2.164  1.00 45.08           C  
ATOM   3562  C   PHE B 421     189.753   2.014   2.368  1.00 44.02           C  
ATOM   3563  O   PHE B 421     190.354   3.085   2.514  1.00 43.49           O  
ATOM   3564  CB  PHE B 421     191.257   0.260   3.429  1.00 40.00           C  
ATOM   3565  CG  PHE B 421     192.143  -0.938   3.187  1.00 42.94           C  
ATOM   3566  CD1 PHE B 421     191.640  -2.226   3.319  1.00 44.40           C  
ATOM   3567  CD2 PHE B 421     193.476  -0.774   2.776  1.00 42.64           C  
ATOM   3568  CE1 PHE B 421     192.443  -3.325   3.082  1.00 47.15           C  
ATOM   3569  CE2 PHE B 421     194.281  -1.863   2.533  1.00 42.32           C  
ATOM   3570  CZ  PHE B 421     193.778  -3.141   2.681  1.00 45.15           C  
ATOM   3571  N   MET B 422     188.425   1.913   2.295  1.00 42.23           N  
ATOM   3572  CA  MET B 422     187.522   3.055   2.234  1.00 45.30           C  
ATOM   3573  C   MET B 422     186.715   3.207   3.519  1.00 43.91           C  
ATOM   3574  O   MET B 422     186.320   2.224   4.152  1.00 42.40           O  
ATOM   3575  CB  MET B 422     186.532   2.923   1.064  1.00 50.20           C  
ATOM   3576  CG  MET B 422     187.135   2.381  -0.210  1.00 52.78           C  
ATOM   3577  SD  MET B 422     188.223   3.603  -0.991  1.00 52.70           S  
ATOM   3578  CE  MET B 422     187.172   5.034  -1.230  1.00 50.15           C  
ATOM   3579  N   SER B 423     186.426   4.459   3.859  1.00 41.97           N  
ATOM   3580  CA  SER B 423     185.606   4.797   5.007  1.00 41.22           C  
ATOM   3581  C   SER B 423     184.628   5.891   4.613  1.00 43.82           C  
ATOM   3582  O   SER B 423     184.977   6.803   3.852  1.00 44.43           O  
ATOM   3583  CB  SER B 423     186.459   5.263   6.189  1.00 39.57           C  
ATOM   3584  OG  SER B 423     187.325   4.234   6.631  1.00 39.78           O  
ATOM   3585  N   LYS B 424     183.413   5.812   5.159  1.00 39.62           N  
ATOM   3586  CA  LYS B 424     182.429   6.861   4.944  1.00 37.79           C  
ATOM   3587  C   LYS B 424     182.794   8.064   5.802  1.00 38.24           C  
ATOM   3588  O   LYS B 424     183.052   7.930   7.002  1.00 39.48           O  
ATOM   3589  CB  LYS B 424     181.013   6.343   5.264  1.00 37.53           C  
ATOM   3590  N   MET B 425     182.848   9.237   5.183  1.00 41.34           N  
ATOM   3591  CA  MET B 425     183.293  10.441   5.876  1.00 42.62           C  
ATOM   3592  C   MET B 425     182.158  11.442   6.008  1.00 41.47           C  
ATOM   3593  O   MET B 425     181.587  11.845   4.986  1.00 42.33           O  
ATOM   3594  CB  MET B 425     184.461  11.082   5.122  1.00 41.41           C  
ATOM   3595  CG  MET B 425     184.749  12.543   5.484  1.00 44.86           C  
ATOM   3596  SD  MET B 425     185.415  12.839   7.139  1.00 47.05           S  
ATOM   3597  CE  MET B 425     187.044  12.112   6.986  1.00 43.13           C  
ATOM   3598  N   PRO B 426     181.841  11.901   7.221  1.00 41.22           N  
ATOM   3599  CA  PRO B 426     180.730  12.858   7.393  1.00 41.43           C  
ATOM   3600  C   PRO B 426     180.925  14.139   6.587  1.00 43.59           C  
ATOM   3601  O   PRO B 426     182.050  14.570   6.314  1.00 43.90           O  
ATOM   3602  CB  PRO B 426     180.737  13.146   8.903  1.00 38.55           C  
ATOM   3603  CG  PRO B 426     181.428  11.972   9.515  1.00 39.18           C  
ATOM   3604  CD  PRO B 426     182.460  11.531   8.507  1.00 39.94           C  
ATOM   3605  N   GLY B 427     179.797  14.737   6.203  1.00 42.85           N  
ATOM   3606  CA  GLY B 427     179.759  15.906   5.363  1.00 42.17           C  
ATOM   3607  C   GLY B 427     178.528  15.864   4.472  1.00 45.15           C  
ATOM   3608  O   GLY B 427     177.803  14.860   4.441  1.00 42.53           O  
ATOM   3609  N   PRO B 428     178.263  16.982   3.697  1.00 46.34           N  
ATOM   3610  CA  PRO B 428     177.086  17.076   2.819  1.00 51.32           C  
ATOM   3611  C   PRO B 428     177.242  16.363   1.471  1.00 53.83           C  
ATOM   3612  O   PRO B 428     176.903  16.904   0.421  1.00 54.42           O  
ATOM   3613  CB  PRO B 428     176.931  18.587   2.624  1.00 50.47           C  
ATOM   3614  CG  PRO B 428     178.376  19.096   2.694  1.00 48.33           C  
ATOM   3615  CD  PRO B 428     179.041  18.234   3.721  1.00 37.02           C  
ATOM   3616  N   GLY B 429     177.763  15.141   1.501  1.00 52.44           N  
ATOM   3617  CA  GLY B 429     177.856  14.353   0.288  1.00 51.52           C  
ATOM   3618  C   GLY B 429     178.098  12.907   0.652  1.00 52.61           C  
ATOM   3619  O   GLY B 429     178.195  12.552   1.829  1.00 54.95           O  
ATOM   3620  N   ALA B 430     178.200  12.065  -0.379  1.00 53.24           N  
ATOM   3621  CA  ALA B 430     178.492  10.639  -0.193  1.00 51.75           C  
ATOM   3622  C   ALA B 430     180.002  10.419  -0.325  1.00 52.66           C  
ATOM   3623  O   ALA B 430     180.516   9.888  -1.314  1.00 52.55           O  
ATOM   3624  CB  ALA B 430     177.697   9.793  -1.182  1.00 50.37           C  
ATOM   3625  N   TYR B 431     180.716  10.853   0.715  1.00 50.86           N  
ATOM   3626  CA  TYR B 431     182.171  10.937   0.692  1.00 47.92           C  
ATOM   3627  C   TYR B 431     182.795   9.626   1.156  1.00 47.55           C  
ATOM   3628  O   TYR B 431     182.494   9.142   2.258  1.00 45.83           O  
ATOM   3629  CB  TYR B 431     182.652  12.083   1.584  1.00 45.15           C  
ATOM   3630  CG  TYR B 431     182.061  13.429   1.231  1.00 43.91           C  
ATOM   3631  CD1 TYR B 431     181.782  14.367   2.223  1.00 42.10           C  
ATOM   3632  CD2 TYR B 431     181.783  13.767  -0.095  1.00 46.27           C  
ATOM   3633  CE1 TYR B 431     181.237  15.618   1.904  1.00 42.44           C  
ATOM   3634  CE2 TYR B 431     181.234  15.007  -0.424  1.00 47.98           C  
ATOM   3635  CZ  TYR B 431     180.968  15.932   0.585  1.00 45.23           C  
ATOM   3636  OH  TYR B 431     180.422  17.164   0.266  1.00 46.73           O  
ATOM   3637  N   ASN B 432     183.699   9.082   0.339  1.00 45.19           N  
ATOM   3638  CA  ASN B 432     184.431   7.864   0.667  1.00 45.14           C  
ATOM   3639  C   ASN B 432     185.922   8.191   0.732  1.00 42.74           C  
ATOM   3640  O   ASN B 432     186.491   8.700  -0.240  1.00 40.39           O  
ATOM   3641  CB  ASN B 432     184.148   6.764  -0.358  1.00 50.75           C  
ATOM   3642  CG  ASN B 432     182.900   5.975  -0.021  1.00 60.12           C  
ATOM   3643  OD1 ASN B 432     182.931   5.054   0.807  1.00 62.58           O  
ATOM   3644  ND2 ASN B 432     181.781   6.343  -0.649  1.00 62.44           N  
ATOM   3645  N   LEU B 433     186.535   7.935   1.890  1.00 41.19           N  
ATOM   3646  CA  LEU B 433     187.936   8.272   2.121  1.00 43.36           C  
ATOM   3647  C   LEU B 433     188.811   7.053   1.870  1.00 41.37           C  
ATOM   3648  O   LEU B 433     188.691   6.062   2.601  1.00 41.52           O  
ATOM   3649  CB  LEU B 433     188.141   8.790   3.548  1.00 42.04           C  
ATOM   3650  CG  LEU B 433     189.607   9.024   3.968  1.00 44.01           C  
ATOM   3651  CD1 LEU B 433     190.273  10.078   3.097  1.00 43.83           C  
ATOM   3652  CD2 LEU B 433     189.697   9.441   5.430  1.00 41.80           C  
ATOM   3653  N   PRO B 434     189.683   7.069   0.870  1.00 44.11           N  
ATOM   3654  CA  PRO B 434     190.604   5.946   0.647  1.00 46.02           C  
ATOM   3655  C   PRO B 434     191.923   6.065   1.397  1.00 42.41           C  
ATOM   3656  O   PRO B 434     192.449   7.157   1.628  1.00 42.17           O  
ATOM   3657  CB  PRO B 434     190.849   6.015  -0.868  1.00 46.78           C  
ATOM   3658  CG  PRO B 434     190.821   7.506  -1.162  1.00 47.49           C  
ATOM   3659  CD  PRO B 434     189.814   8.112  -0.168  1.00 46.67           C  
ATOM   3660  N   CYS B 435     192.463   4.902   1.774  1.00 42.36           N  
ATOM   3661  CA  CYS B 435     193.803   4.819   2.359  1.00 40.50           C  
ATOM   3662  C   CYS B 435     194.471   3.520   1.922  1.00 39.28           C  
ATOM   3663  O   CYS B 435     193.813   2.577   1.479  1.00 38.40           O  
ATOM   3664  CB  CYS B 435     193.776   4.920   3.892  1.00 40.60           C  
ATOM   3665  SG  CYS B 435     193.170   3.451   4.785  1.00 42.19           S  
ATOM   3666  N   LEU B 436     195.803   3.477   2.068  1.00 39.09           N  
ATOM   3667  CA  LEU B 436     196.586   2.351   1.564  1.00 39.86           C  
ATOM   3668  C   LEU B 436     196.656   1.178   2.539  1.00 36.95           C  
ATOM   3669  O   LEU B 436     196.760   0.026   2.102  1.00 37.00           O  
ATOM   3670  CB  LEU B 436     198.006   2.817   1.225  1.00 40.96           C  
ATOM   3671  CG  LEU B 436     198.047   3.717  -0.007  1.00 44.37           C  
ATOM   3672  CD1 LEU B 436     199.374   4.467  -0.102  1.00 47.65           C  
ATOM   3673  CD2 LEU B 436     197.806   2.884  -1.264  1.00 46.68           C  
ATOM   3674  N   LEU B 437     196.594   1.441   3.845  1.00 36.89           N  
ATOM   3675  CA  LEU B 437     196.742   0.436   4.899  1.00 40.09           C  
ATOM   3676  C   LEU B 437     195.831   0.799   6.056  1.00 38.15           C  
ATOM   3677  O   LEU B 437     195.778   1.975   6.443  1.00 37.80           O  
ATOM   3678  CB  LEU B 437     198.167   0.347   5.447  1.00 38.75           C  
ATOM   3679  CG  LEU B 437     199.293  -0.160   4.560  1.00 42.80           C  
ATOM   3680  CD1 LEU B 437     200.609   0.085   5.277  1.00 44.63           C  
ATOM   3681  CD2 LEU B 437     199.112  -1.643   4.201  1.00 42.40           C  
ATOM   3682  N   PRO B 438     195.134  -0.165   6.640  1.00 39.23           N  
ATOM   3683  CA  PRO B 438     194.435   0.117   7.906  1.00 39.44           C  
ATOM   3684  C   PRO B 438     195.443   0.508   8.984  1.00 38.70           C  
ATOM   3685  O   PRO B 438     196.607   0.089   8.961  1.00 40.10           O  
ATOM   3686  CB  PRO B 438     193.715  -1.199   8.228  1.00 35.60           C  
ATOM   3687  CG  PRO B 438     193.617  -1.930   6.881  1.00 36.63           C  
ATOM   3688  CD  PRO B 438     194.880  -1.527   6.129  1.00 36.80           C  
ATOM   3689  N   GLN B 439     194.997   1.349   9.926  1.00 35.90           N  
ATOM   3690  CA  GLN B 439     195.926   1.845  10.942  1.00 38.91           C  
ATOM   3691  C   GLN B 439     196.458   0.710  11.804  1.00 38.53           C  
ATOM   3692  O   GLN B 439     197.609   0.761  12.252  1.00 36.34           O  
ATOM   3693  CB  GLN B 439     195.272   2.917  11.825  1.00 38.64           C  
ATOM   3694  CG  GLN B 439     196.281   3.682  12.767  1.00 34.94           C  
ATOM   3695  CD  GLN B 439     197.392   4.437  12.015  1.00 36.02           C  
ATOM   3696  OE1 GLN B 439     197.165   4.970  10.929  1.00 38.40           O  
ATOM   3697  NE2 GLN B 439     198.596   4.504  12.611  1.00 31.42           N  
ATOM   3698  N   GLU B 440     195.646  -0.327  12.026  1.00 38.60           N  
ATOM   3699  CA  GLU B 440     196.087  -1.445  12.852  1.00 38.93           C  
ATOM   3700  C   GLU B 440     197.166  -2.266  12.159  1.00 38.20           C  
ATOM   3701  O   GLU B 440     197.986  -2.890  12.839  1.00 37.39           O  
ATOM   3702  CB  GLU B 440     194.899  -2.329  13.222  1.00 40.77           C  
ATOM   3703  CG  GLU B 440     193.959  -1.693  14.270  1.00 40.03           C  
ATOM   3704  CD  GLU B 440     193.026  -0.637  13.664  1.00 39.57           C  
ATOM   3705  OE1 GLU B 440     192.421   0.142  14.435  1.00 38.50           O  
ATOM   3706  OE2 GLU B 440     192.929  -0.567  12.416  1.00 36.82           O  
ATOM   3707  N   TYR B 441     197.183  -2.287  10.821  1.00 37.21           N  
ATOM   3708  CA  TYR B 441     198.306  -2.894  10.112  1.00 36.79           C  
ATOM   3709  C   TYR B 441     199.593  -2.113  10.367  1.00 38.00           C  
ATOM   3710  O   TYR B 441     200.683  -2.696  10.504  1.00 39.19           O  
ATOM   3711  CB  TYR B 441     198.020  -2.946   8.610  1.00 38.96           C  
ATOM   3712  CG  TYR B 441     197.123  -4.052   8.129  1.00 41.77           C  
ATOM   3713  CD1 TYR B 441     196.178  -4.631   8.969  1.00 41.16           C  
ATOM   3714  CD2 TYR B 441     197.195  -4.499   6.805  1.00 44.70           C  
ATOM   3715  CE1 TYR B 441     195.348  -5.643   8.510  1.00 39.11           C  
ATOM   3716  CE2 TYR B 441     196.366  -5.500   6.342  1.00 44.45           C  
ATOM   3717  CZ  TYR B 441     195.439  -6.067   7.200  1.00 42.42           C  
ATOM   3718  OH  TYR B 441     194.600  -7.074   6.747  1.00 43.94           O  
ATOM   3719  N   ILE B 442     199.485  -0.785  10.421  1.00 37.72           N  
ATOM   3720  CA  ILE B 442     200.658   0.061  10.579  1.00 39.94           C  
ATOM   3721  C   ILE B 442     201.304  -0.171  11.940  1.00 40.84           C  
ATOM   3722  O   ILE B 442     202.525  -0.368  12.047  1.00 39.83           O  
ATOM   3723  CB  ILE B 442     200.270   1.536  10.370  1.00 37.94           C  
ATOM   3724  CG1 ILE B 442     199.879   1.762   8.901  1.00 36.43           C  
ATOM   3725  CG2 ILE B 442     201.411   2.452  10.825  1.00 35.13           C  
ATOM   3726  CD1 ILE B 442     199.446   3.172   8.581  1.00 36.13           C  
ATOM   3727  N   SER B 443     200.503  -0.131  13.006  1.00 37.86           N  
ATOM   3728  CA  SER B 443     201.079  -0.352  14.326  1.00 38.90           C  
ATOM   3729  C   SER B 443     201.598  -1.778  14.459  1.00 40.76           C  
ATOM   3730  O   SER B 443     202.578  -2.019  15.180  1.00 39.50           O  
ATOM   3731  CB  SER B 443     200.048  -0.008  15.403  1.00 38.59           C  
ATOM   3732  OG  SER B 443     198.967  -0.880  15.307  1.00 41.15           O  
ATOM   3733  N   HIS B 444     200.997  -2.716  13.718  1.00 38.27           N  
ATOM   3734  CA  HIS B 444     201.477  -4.095  13.697  1.00 35.76           C  
ATOM   3735  C   HIS B 444     202.855  -4.217  13.029  1.00 38.21           C  
ATOM   3736  O   HIS B 444     203.751  -4.896  13.551  1.00 37.01           O  
ATOM   3737  CB  HIS B 444     200.447  -4.953  12.983  1.00 37.19           C  
ATOM   3738  CG  HIS B 444     200.882  -6.356  12.739  1.00 42.24           C  
ATOM   3739  ND1 HIS B 444     200.765  -7.344  13.688  1.00 44.33           N  
ATOM   3740  CD2 HIS B 444     201.405  -6.947  11.639  1.00 45.00           C  
ATOM   3741  CE1 HIS B 444     201.213  -8.484  13.191  1.00 45.67           C  
ATOM   3742  NE2 HIS B 444     201.602  -8.271  11.946  1.00 46.54           N  
ATOM   3743  N   LEU B 445     203.027  -3.603  11.853  1.00 37.32           N  
ATOM   3744  CA  LEU B 445     204.304  -3.669  11.146  1.00 38.32           C  
ATOM   3745  C   LEU B 445     205.381  -2.884  11.883  1.00 39.73           C  
ATOM   3746  O   LEU B 445     206.545  -3.306  11.940  1.00 42.19           O  
ATOM   3747  CB  LEU B 445     204.141  -3.145   9.717  1.00 37.72           C  
ATOM   3748  CG  LEU B 445     203.210  -3.909   8.764  1.00 39.56           C  
ATOM   3749  CD1 LEU B 445     202.949  -3.117   7.472  1.00 38.94           C  
ATOM   3750  CD2 LEU B 445     203.758  -5.275   8.434  1.00 40.65           C  
ATOM   3751  N   ALA B 446     205.009  -1.721  12.425  1.00 39.78           N  
ATOM   3752  CA  ALA B 446     205.938  -0.902  13.187  1.00 38.73           C  
ATOM   3753  C   ALA B 446     206.433  -1.636  14.428  1.00 40.13           C  
ATOM   3754  O   ALA B 446     207.545  -1.373  14.894  1.00 37.53           O  
ATOM   3755  CB  ALA B 446     205.271   0.422  13.567  1.00 35.37           C  
ATOM   3756  N   SER B 447     205.632  -2.567  14.965  1.00 37.38           N  
ATOM   3757  CA  SER B 447     206.042  -3.380  16.106  1.00 37.68           C  
ATOM   3758  C   SER B 447     206.837  -4.617  15.676  1.00 38.14           C  
ATOM   3759  O   SER B 447     207.900  -4.908  16.246  1.00 40.47           O  
ATOM   3760  CB  SER B 447     204.808  -3.784  16.932  1.00 41.02           C  
ATOM   3761  OG  SER B 447     205.147  -4.725  17.937  1.00 40.24           O  
ATOM   3762  N   GLU B 448     206.361  -5.333  14.652  1.00 34.67           N  
ATOM   3763  CA  GLU B 448     206.990  -6.593  14.263  1.00 38.23           C  
ATOM   3764  C   GLU B 448     208.351  -6.374  13.620  1.00 37.94           C  
ATOM   3765  O   GLU B 448     209.283  -7.151  13.861  1.00 35.63           O  
ATOM   3766  CB  GLU B 448     206.085  -7.367  13.306  1.00 43.85           C  
ATOM   3767  CG  GLU B 448     204.854  -8.013  13.974  1.00 48.69           C  
ATOM   3768  CD  GLU B 448     205.237  -9.172  14.884  1.00 52.67           C  
ATOM   3769  OE1 GLU B 448     205.844 -10.162  14.393  1.00 55.15           O  
ATOM   3770  OE2 GLU B 448     204.940  -9.085  16.093  1.00 53.69           O  
ATOM   3771  N   GLN B 449     208.461  -5.366  12.752  1.00 42.34           N  
ATOM   3772  CA  GLN B 449     209.716  -5.027  12.069  1.00 45.36           C  
ATOM   3773  C   GLN B 449     210.348  -6.250  11.416  1.00 46.59           C  
ATOM   3774  O   GLN B 449     211.551  -6.478  11.509  1.00 48.13           O  
ATOM   3775  CB  GLN B 449     210.685  -4.356  13.027  1.00 42.64           C  
ATOM   3776  CG  GLN B 449     210.146  -3.041  13.553  1.00 43.64           C  
ATOM   3777  CD  GLN B 449     211.060  -2.455  14.583  1.00 44.55           C  
ATOM   3778  OE1 GLN B 449     212.268  -2.642  14.511  1.00 45.02           O  
ATOM   3779  NE2 GLN B 449     210.496  -1.769  15.563  1.00 42.99           N  
ATOM   3780  N   ALA B 450     209.522  -7.041  10.757  1.00 46.36           N  
ATOM   3781  CA  ALA B 450     209.999  -8.245  10.099  1.00 46.72           C  
ATOM   3782  C   ALA B 450     210.826  -7.879   8.873  1.00 49.15           C  
ATOM   3783  O   ALA B 450     210.374  -7.080   8.044  1.00 48.50           O  
ATOM   3784  CB  ALA B 450     208.828  -9.127   9.681  1.00 45.07           C  
ATOM   3785  N   PRO B 451     212.019  -8.445   8.713  1.00 48.74           N  
ATOM   3786  CA  PRO B 451     212.816  -8.156   7.513  1.00 49.14           C  
ATOM   3787  C   PRO B 451     212.037  -8.471   6.244  1.00 49.06           C  
ATOM   3788  O   PRO B 451     211.424  -9.535   6.113  1.00 50.03           O  
ATOM   3789  CB  PRO B 451     214.039  -9.064   7.676  1.00 49.86           C  
ATOM   3790  CG  PRO B 451     214.124  -9.310   9.157  1.00 48.59           C  
ATOM   3791  CD  PRO B 451     212.712  -9.340   9.652  1.00 47.70           C  
ATOM   3792  N   THR B 452     212.051  -7.520   5.309  1.00 48.52           N  
ATOM   3793  CA  THR B 452     211.446  -7.722   3.991  1.00 51.65           C  
ATOM   3794  C   THR B 452     212.406  -8.576   3.174  1.00 54.56           C  
ATOM   3795  O   THR B 452     213.320  -8.076   2.518  1.00 50.11           O  
ATOM   3796  CB  THR B 452     211.159  -6.393   3.304  1.00 53.14           C  
ATOM   3797  OG1 THR B 452     210.478  -5.521   4.210  1.00 53.50           O  
ATOM   3798  CG2 THR B 452     210.294  -6.620   2.078  1.00 52.21           C  
ATOM   3799  N   VAL B 453     212.180  -9.891   3.219  1.00 59.86           N  
ATOM   3800  CA  VAL B 453     213.116 -10.859   2.652  1.00 63.60           C  
ATOM   3801  C   VAL B 453     212.953 -11.025   1.141  1.00 63.14           C  
ATOM   3802  O   VAL B 453     213.897 -11.446   0.463  1.00 64.17           O  
ATOM   3803  CB  VAL B 453     212.921 -12.187   3.413  1.00 66.13           C  
ATOM   3804  CG1 VAL B 453     213.288 -13.406   2.562  1.00 68.74           C  
ATOM   3805  CG2 VAL B 453     213.707 -12.165   4.717  1.00 67.77           C  
ATOM   3806  N   GLY B 454     211.789 -10.676   0.589  1.00 60.78           N  
ATOM   3807  CA  GLY B 454     211.529 -10.788  -0.827  1.00 58.48           C  
ATOM   3808  C   GLY B 454     211.095  -9.461  -1.430  1.00 58.69           C  
ATOM   3809  O   GLY B 454     211.032  -8.429  -0.755  1.00 61.10           O  
ATOM   3810  N   GLU B 455     210.784  -9.516  -2.727  1.00 57.72           N  
ATOM   3811  CA  GLU B 455     210.385  -8.333  -3.480  1.00 56.36           C  
ATOM   3812  C   GLU B 455     208.899  -8.036  -3.358  1.00 55.73           C  
ATOM   3813  O   GLU B 455     208.474  -6.910  -3.647  1.00 55.53           O  
ATOM   3814  CB  GLU B 455     210.750  -8.496  -4.963  1.00 56.82           C  
ATOM   3815  CG  GLU B 455     212.212  -8.942  -5.205  1.00 56.39           C  
ATOM   3816  CD  GLU B 455     212.551  -9.183  -6.671  1.00 57.18           C  
ATOM   3817  OE1 GLU B 455     213.729  -9.513  -6.949  1.00 61.32           O  
ATOM   3818  OE2 GLU B 455     211.660  -9.073  -7.549  1.00 54.99           O  
ATOM   3819  N   ALA B 456     208.103  -9.021  -2.958  1.00 53.33           N  
ATOM   3820  CA  ALA B 456     206.672  -8.824  -2.811  1.00 50.66           C  
ATOM   3821  C   ALA B 456     206.117  -9.933  -1.935  1.00 49.86           C  
ATOM   3822  O   ALA B 456     206.636 -11.050  -1.926  1.00 49.46           O  
ATOM   3823  CB  ALA B 456     205.970  -8.810  -4.174  1.00 51.27           C  
ATOM   3824  N   ALA B 457     205.056  -9.612  -1.201  1.00 49.11           N  
ATOM   3825  CA  ALA B 457     204.418 -10.549  -0.284  1.00 48.18           C  
ATOM   3826  C   ALA B 457     203.103 -11.001  -0.906  1.00 50.15           C  
ATOM   3827  O   ALA B 457     202.176 -10.197  -1.057  1.00 50.68           O  
ATOM   3828  CB  ALA B 457     204.198  -9.905   1.080  1.00 44.53           C  
ATOM   3829  N   LEU B 458     203.033 -12.278  -1.287  1.00 50.31           N  
ATOM   3830  CA  LEU B 458     201.792 -12.837  -1.806  1.00 49.88           C  
ATOM   3831  C   LEU B 458     200.812 -13.056  -0.655  1.00 49.00           C  
ATOM   3832  O   LEU B 458     201.164 -13.646   0.371  1.00 48.41           O  
ATOM   3833  CB  LEU B 458     202.055 -14.156  -2.527  1.00 51.45           C  
ATOM   3834  CG  LEU B 458     200.830 -14.813  -3.178  1.00 51.08           C  
ATOM   3835  CD1 LEU B 458     200.384 -13.991  -4.371  1.00 49.36           C  
ATOM   3836  CD2 LEU B 458     201.110 -16.251  -3.601  1.00 53.42           C  
ATOM   3837  N   LEU B 459     199.581 -12.586  -0.824  1.00 46.52           N  
ATOM   3838  CA  LEU B 459     198.575 -12.682   0.221  1.00 46.81           C  
ATOM   3839  C   LEU B 459     197.333 -13.374  -0.315  1.00 49.85           C  
ATOM   3840  O   LEU B 459     197.010 -13.260  -1.501  1.00 51.26           O  
ATOM   3841  CB  LEU B 459     198.167 -11.301   0.736  1.00 46.67           C  
ATOM   3842  CG  LEU B 459     199.240 -10.268   1.040  1.00 45.75           C  
ATOM   3843  CD1 LEU B 459     198.579  -8.927   1.327  1.00 43.93           C  
ATOM   3844  CD2 LEU B 459     200.062 -10.731   2.220  1.00 46.26           C  
ATOM   3845  N   HIS B 460     196.626 -14.073   0.576  1.00 49.72           N  
ATOM   3846  CA  HIS B 460     195.253 -14.498   0.330  1.00 49.47           C  
ATOM   3847  C   HIS B 460     194.326 -13.663   1.197  1.00 47.27           C  
ATOM   3848  O   HIS B 460     194.626 -13.403   2.367  1.00 44.90           O  
ATOM   3849  CB  HIS B 460     195.014 -15.981   0.653  1.00 50.96           C  
ATOM   3850  CG  HIS B 460     195.663 -16.941  -0.293  1.00 53.57           C  
ATOM   3851  ND1 HIS B 460     196.366 -16.539  -1.409  1.00 57.02           N  
ATOM   3852  CD2 HIS B 460     195.717 -18.294  -0.283  1.00 56.14           C  
ATOM   3853  CE1 HIS B 460     196.834 -17.602  -2.042  1.00 57.84           C  
ATOM   3854  NE2 HIS B 460     196.453 -18.680  -1.379  1.00 57.93           N  
ATOM   3855  N   TYR B 461     193.203 -13.251   0.616  1.00 48.13           N  
ATOM   3856  CA  TYR B 461     192.085 -12.687   1.365  1.00 46.10           C  
ATOM   3857  C   TYR B 461     191.100 -13.824   1.658  1.00 47.82           C  
ATOM   3858  O   TYR B 461     190.443 -14.340   0.747  1.00 48.91           O  
ATOM   3859  CB  TYR B 461     191.437 -11.554   0.567  1.00 47.44           C  
ATOM   3860  CG  TYR B 461     190.420 -10.730   1.335  1.00 48.79           C  
ATOM   3861  CD1 TYR B 461     190.766 -10.069   2.512  1.00 46.73           C  
ATOM   3862  CD2 TYR B 461     189.096 -10.639   0.894  1.00 50.43           C  
ATOM   3863  CE1 TYR B 461     189.823  -9.328   3.220  1.00 46.03           C  
ATOM   3864  CE2 TYR B 461     188.155  -9.902   1.586  1.00 48.35           C  
ATOM   3865  CZ  TYR B 461     188.517  -9.245   2.746  1.00 46.41           C  
ATOM   3866  OH  TYR B 461     187.568  -8.504   3.428  1.00 45.71           O  
ATOM   3867  N   VAL B 462     190.976 -14.197   2.932  1.00 45.79           N  
ATOM   3868  CA  VAL B 462     190.333 -15.444   3.328  1.00 47.68           C  
ATOM   3869  C   VAL B 462     188.991 -15.135   3.966  1.00 47.23           C  
ATOM   3870  O   VAL B 462     188.903 -14.286   4.861  1.00 45.10           O  
ATOM   3871  CB  VAL B 462     191.208 -16.252   4.295  1.00 46.30           C  
ATOM   3872  CG1 VAL B 462     190.455 -17.483   4.773  1.00 46.05           C  
ATOM   3873  CG2 VAL B 462     192.507 -16.640   3.607  1.00 49.49           C  
ATOM   3874  N   ASP B 463     187.957 -15.845   3.513  1.00 49.04           N  
ATOM   3875  CA  ASP B 463     186.619 -15.742   4.080  1.00 46.67           C  
ATOM   3876  C   ASP B 463     186.544 -16.530   5.383  1.00 44.58           C  
ATOM   3877  O   ASP B 463     186.783 -17.746   5.373  1.00 44.02           O  
ATOM   3878  CB  ASP B 463     185.600 -16.266   3.068  1.00 50.86           C  
ATOM   3879  CG  ASP B 463     184.235 -16.567   3.687  1.00 52.11           C  
ATOM   3880  OD1 ASP B 463     183.778 -15.782   4.554  1.00 49.60           O  
ATOM   3881  OD2 ASP B 463     183.614 -17.578   3.278  1.00 54.83           O  
ATOM   3882  N   PRO B 464     186.191 -15.895   6.509  1.00 45.08           N  
ATOM   3883  CA  PRO B 464     186.191 -16.608   7.804  1.00 44.64           C  
ATOM   3884  C   PRO B 464     185.121 -17.666   7.933  1.00 47.16           C  
ATOM   3885  O   PRO B 464     185.257 -18.550   8.791  1.00 47.51           O  
ATOM   3886  CB  PRO B 464     185.947 -15.488   8.831  1.00 44.67           C  
ATOM   3887  CG  PRO B 464     186.217 -14.219   8.104  1.00 45.67           C  
ATOM   3888  CD  PRO B 464     185.883 -14.468   6.665  1.00 46.44           C  
ATOM   3889  N   ASP B 465     184.062 -17.590   7.122  1.00 46.77           N  
ATOM   3890  CA  ASP B 465     182.979 -18.563   7.166  1.00 52.04           C  
ATOM   3891  C   ASP B 465     183.424 -19.905   6.582  1.00 55.81           C  
ATOM   3892  O   ASP B 465     183.449 -20.927   7.279  1.00 54.73           O  
ATOM   3893  CB  ASP B 465     181.787 -17.967   6.397  1.00 56.22           C  
ATOM   3894  CG  ASP B 465     180.549 -18.838   6.419  1.00 61.94           C  
ATOM   3895  OD1 ASP B 465     180.652 -20.037   6.736  1.00 63.89           O  
ATOM   3896  OD2 ASP B 465     179.456 -18.316   6.086  1.00 63.46           O  
ATOM   3897  N   THR B 466     183.813 -19.909   5.305  1.00 57.49           N  
ATOM   3898  CA  THR B 466     184.177 -21.116   4.575  1.00 57.49           C  
ATOM   3899  C   THR B 466     185.677 -21.390   4.558  1.00 56.69           C  
ATOM   3900  O   THR B 466     186.085 -22.518   4.246  1.00 57.67           O  
ATOM   3901  CB  THR B 466     183.721 -21.004   3.119  1.00 55.15           C  
ATOM   3902  OG1 THR B 466     184.485 -19.966   2.480  1.00 51.21           O  
ATOM   3903  CG2 THR B 466     182.251 -20.661   3.044  1.00 51.26           C  
ATOM   3904  N   GLY B 467     186.501 -20.384   4.827  1.00 54.61           N  
ATOM   3905  CA  GLY B 467     187.925 -20.519   4.628  1.00 54.01           C  
ATOM   3906  C   GLY B 467     188.375 -20.404   3.190  1.00 54.70           C  
ATOM   3907  O   GLY B 467     189.586 -20.453   2.934  1.00 56.95           O  
ATOM   3908  N   ARG B 468     187.459 -20.187   2.252  1.00 55.12           N  
ATOM   3909  CA  ARG B 468     187.852 -20.104   0.856  1.00 56.31           C  
ATOM   3910  C   ARG B 468     188.666 -18.838   0.617  1.00 55.93           C  
ATOM   3911  O   ARG B 468     188.503 -17.821   1.299  1.00 51.26           O  
ATOM   3912  CB  ARG B 468     186.624 -20.145  -0.059  1.00 59.07           C  
ATOM   3913  N   ASN B 469     189.579 -18.928  -0.348  1.00 60.03           N  
ATOM   3914  CA  ASN B 469     190.423 -17.809  -0.752  1.00 57.52           C  
ATOM   3915  C   ASN B 469     189.639 -16.940  -1.727  1.00 58.61           C  
ATOM   3916  O   ASN B 469     189.353 -17.363  -2.850  1.00 61.09           O  
ATOM   3917  CB  ASN B 469     191.710 -18.338  -1.384  1.00 58.05           C  
ATOM   3918  CG  ASN B 469     192.507 -17.256  -2.081  1.00 61.19           C  
ATOM   3919  OD1 ASN B 469     192.430 -16.082  -1.713  1.00 61.62           O  
ATOM   3920  ND2 ASN B 469     193.286 -17.643  -3.091  1.00 63.14           N  
ATOM   3921  N   LEU B 470     189.300 -15.718  -1.310  1.00 58.26           N  
ATOM   3922  CA  LEU B 470     188.502 -14.834  -2.155  1.00 59.33           C  
ATOM   3923  C   LEU B 470     189.338 -14.078  -3.181  1.00 60.29           C  
ATOM   3924  O   LEU B 470     188.762 -13.441  -4.073  1.00 62.27           O  
ATOM   3925  CB  LEU B 470     187.708 -13.846  -1.294  1.00 55.33           C  
ATOM   3926  CG  LEU B 470     186.773 -14.522  -0.283  1.00 54.74           C  
ATOM   3927  CD1 LEU B 470     186.024 -13.502   0.537  1.00 53.21           C  
ATOM   3928  CD2 LEU B 470     185.798 -15.434  -1.006  1.00 56.16           C  
ATOM   3929  N   GLY B 471     190.664 -14.153  -3.101  1.00 56.54           N  
ATOM   3930  CA  GLY B 471     191.504 -13.465  -4.060  1.00 56.58           C  
ATOM   3931  C   GLY B 471     192.967 -13.398  -3.681  1.00 56.31           C  
ATOM   3932  O   GLY B 471     193.310 -13.338  -2.498  1.00 56.01           O  
ATOM   3933  N   GLU B 472     193.840 -13.364  -4.685  1.00 56.61           N  
ATOM   3934  CA  GLU B 472     195.269 -13.247  -4.458  1.00 53.71           C  
ATOM   3935  C   GLU B 472     195.667 -11.783  -4.523  1.00 54.18           C  
ATOM   3936  O   GLU B 472     195.147 -11.026  -5.344  1.00 56.19           O  
ATOM   3937  CB  GLU B 472     196.047 -14.052  -5.504  1.00 51.79           C  
ATOM   3938  N   PHE B 473     196.568 -11.379  -3.628  1.00 50.20           N  
ATOM   3939  CA  PHE B 473     197.034 -10.003  -3.572  1.00 49.36           C  
ATOM   3940  C   PHE B 473     198.547 -10.010  -3.415  1.00 49.83           C  
ATOM   3941  O   PHE B 473     199.141 -10.997  -2.972  1.00 49.99           O  
ATOM   3942  CB  PHE B 473     196.403  -9.226  -2.407  1.00 49.29           C  
ATOM   3943  CG  PHE B 473     194.913  -8.947  -2.566  1.00 50.02           C  
ATOM   3944  CD1 PHE B 473     193.980  -9.955  -2.395  1.00 49.87           C  
ATOM   3945  CD2 PHE B 473     194.457  -7.661  -2.835  1.00 49.45           C  
ATOM   3946  CE1 PHE B 473     192.623  -9.697  -2.508  1.00 51.39           C  
ATOM   3947  CE2 PHE B 473     193.102  -7.397  -2.952  1.00 51.86           C  
ATOM   3948  CZ  PHE B 473     192.182  -8.415  -2.789  1.00 51.74           C  
ATOM   3949  N   LYS B 474     199.168  -8.883  -3.752  1.00 48.26           N  
ATOM   3950  CA  LYS B 474     200.581  -8.673  -3.481  1.00 49.20           C  
ATOM   3951  C   LYS B 474     200.734  -7.401  -2.657  1.00 46.99           C  
ATOM   3952  O   LYS B 474     200.124  -6.372  -2.968  1.00 47.33           O  
ATOM   3953  CB  LYS B 474     201.428  -8.596  -4.763  1.00 51.89           C  
ATOM   3954  CG  LYS B 474     201.847  -9.976  -5.268  1.00 54.16           C  
ATOM   3955  CD  LYS B 474     202.822  -9.927  -6.439  1.00 61.03           C  
ATOM   3956  CE  LYS B 474     202.336  -9.088  -7.584  1.00 63.38           C  
ATOM   3957  NZ  LYS B 474     203.472  -8.703  -8.473  1.00 62.27           N  
ATOM   3958  N   ALA B 475     201.496  -7.491  -1.576  1.00 44.51           N  
ATOM   3959  CA  ALA B 475     201.887  -6.325  -0.799  1.00 41.88           C  
ATOM   3960  C   ALA B 475     203.342  -6.042  -1.139  1.00 41.90           C  
ATOM   3961  O   ALA B 475     204.158  -6.969  -1.204  1.00 40.96           O  
ATOM   3962  CB  ALA B 475     201.694  -6.548   0.707  1.00 38.72           C  
ATOM   3963  N   TYR B 476     203.643  -4.779  -1.443  1.00 44.22           N  
ATOM   3964  CA  TYR B 476     204.972  -4.359  -1.858  1.00 45.71           C  
ATOM   3965  C   TYR B 476     205.723  -3.729  -0.689  1.00 44.06           C  
ATOM   3966  O   TYR B 476     205.102  -3.184   0.237  1.00 40.95           O  
ATOM   3967  CB  TYR B 476     204.868  -3.356  -3.009  1.00 44.86           C  
ATOM   3968  CG  TYR B 476     204.431  -3.991  -4.304  1.00 46.20           C  
ATOM   3969  CD1 TYR B 476     203.074  -4.156  -4.598  1.00 43.07           C  
ATOM   3970  CD2 TYR B 476     205.364  -4.421  -5.238  1.00 40.72           C  
ATOM   3971  CE1 TYR B 476     202.664  -4.734  -5.782  1.00 44.84           C  
ATOM   3972  CE2 TYR B 476     204.961  -5.002  -6.433  1.00 50.58           C  
ATOM   3973  CZ  TYR B 476     203.610  -5.156  -6.694  1.00 50.07           C  
ATOM   3974  OH  TYR B 476     203.205  -5.723  -7.874  1.00 51.81           O  
ATOM   3975  N   PRO B 477     207.061  -3.772  -0.724  1.00 45.77           N  
ATOM   3976  CA  PRO B 477     207.837  -3.308   0.443  1.00 43.39           C  
ATOM   3977  C   PRO B 477     207.586  -1.853   0.801  1.00 41.80           C  
ATOM   3978  O   PRO B 477     207.727  -1.476   1.975  1.00 40.08           O  
ATOM   3979  CB  PRO B 477     209.292  -3.544   0.003  1.00 44.60           C  
ATOM   3980  CG  PRO B 477     209.202  -4.610  -1.065  1.00 45.02           C  
ATOM   3981  CD  PRO B 477     207.937  -4.284  -1.801  1.00 43.47           C  
ATOM   3982  N   ASP B 478     207.227  -1.014  -0.175  1.00 44.51           N  
ATOM   3983  CA  ASP B 478     206.899   0.370   0.139  1.00 46.33           C  
ATOM   3984  C   ASP B 478     205.582   0.490   0.892  1.00 45.20           C  
ATOM   3985  O   ASP B 478     205.253   1.586   1.354  1.00 47.45           O  
ATOM   3986  CB  ASP B 478     206.846   1.226  -1.125  1.00 50.46           C  
ATOM   3987  CG  ASP B 478     208.218   1.602  -1.627  1.00 57.73           C  
ATOM   3988  OD1 ASP B 478     209.201   1.429  -0.870  1.00 59.39           O  
ATOM   3989  OD2 ASP B 478     208.309   2.111  -2.762  1.00 61.48           O  
ATOM   3990  N   GLY B 479     204.813  -0.587   0.998  1.00 42.18           N  
ATOM   3991  CA  GLY B 479     203.696  -0.590   1.930  1.00 42.58           C  
ATOM   3992  C   GLY B 479     202.331  -0.374   1.315  1.00 42.90           C  
ATOM   3993  O   GLY B 479     201.564   0.474   1.774  1.00 45.00           O  
ATOM   3994  N   PHE B 480     202.020  -1.119   0.264  1.00 45.65           N  
ATOM   3995  CA  PHE B 480     200.702  -1.042  -0.343  1.00 45.96           C  
ATOM   3996  C   PHE B 480     200.384  -2.385  -0.967  1.00 44.92           C  
ATOM   3997  O   PHE B 480     201.271  -3.207  -1.214  1.00 41.62           O  
ATOM   3998  CB  PHE B 480     200.615   0.089  -1.383  1.00 47.80           C  
ATOM   3999  CG  PHE B 480     201.651  -0.008  -2.476  1.00 51.71           C  
ATOM   4000  CD1 PHE B 480     202.926   0.520  -2.287  1.00 53.00           C  
ATOM   4001  CD2 PHE B 480     201.356  -0.611  -3.693  1.00 52.99           C  
ATOM   4002  CE1 PHE B 480     203.886   0.438  -3.292  1.00 56.30           C  
ATOM   4003  CE2 PHE B 480     202.319  -0.693  -4.706  1.00 54.53           C  
ATOM   4004  CZ  PHE B 480     203.575  -0.170  -4.506  1.00 56.48           C  
ATOM   4005  N   LEU B 481     199.106  -2.576  -1.256  1.00 45.58           N  
ATOM   4006  CA  LEU B 481     198.604  -3.816  -1.809  1.00 48.11           C  
ATOM   4007  C   LEU B 481     198.131  -3.571  -3.231  1.00 48.05           C  
ATOM   4008  O   LEU B 481     197.718  -2.464  -3.586  1.00 49.64           O  
ATOM   4009  CB  LEU B 481     197.447  -4.374  -0.961  1.00 48.19           C  
ATOM   4010  CG  LEU B 481     197.790  -5.290   0.221  1.00 47.03           C  
ATOM   4011  CD1 LEU B 481     198.625  -4.586   1.285  1.00 45.73           C  
ATOM   4012  CD2 LEU B 481     196.509  -5.873   0.832  1.00 45.32           C  
ATOM   4013  N   THR B 482     198.226  -4.605  -4.051  1.00 48.18           N  
ATOM   4014  CA  THR B 482     197.650  -4.584  -5.382  1.00 48.90           C  
ATOM   4015  C   THR B 482     196.916  -5.893  -5.604  1.00 47.15           C  
ATOM   4016  O   THR B 482     197.117  -6.872  -4.879  1.00 44.78           O  
ATOM   4017  CB  THR B 482     198.686  -4.418  -6.501  1.00 51.19           C  
ATOM   4018  OG1 THR B 482     199.544  -5.562  -6.510  1.00 52.79           O  
ATOM   4019  CG2 THR B 482     199.502  -3.130  -6.332  1.00 52.28           C  
ATOM   4020  N   CYS B 483     196.059  -5.876  -6.621  1.00 48.66           N  
ATOM   4021  CA  CYS B 483     195.387  -7.060  -7.122  1.00 51.95           C  
ATOM   4022  C   CYS B 483     195.132  -6.857  -8.609  1.00 55.74           C  
ATOM   4023  O   CYS B 483     195.240  -5.747  -9.138  1.00 55.34           O  
ATOM   4024  CB  CYS B 483     194.069  -7.317  -6.379  1.00 51.61           C  
ATOM   4025  SG  CYS B 483     192.711  -6.304  -7.002  1.00 54.43           S  
ATOM   4026  N   VAL B 484     194.773  -7.940  -9.284  1.00 58.78           N  
ATOM   4027  CA  VAL B 484     194.334  -7.865 -10.671  1.00 60.06           C  
ATOM   4028  C   VAL B 484     192.821  -8.075 -10.678  1.00 63.30           C  
ATOM   4029  O   VAL B 484     192.345  -9.149 -10.279  1.00 64.37           O  
ATOM   4030  CB  VAL B 484     195.056  -8.894 -11.551  1.00 58.76           C  
ATOM   4031  CG1 VAL B 484     194.354  -9.033 -12.891  1.00 59.21           C  
ATOM   4032  CG2 VAL B 484     196.518  -8.505 -11.739  1.00 59.01           C  
ATOM   4033  N   PRO B 485     192.024  -7.081 -11.090  1.00 64.39           N  
ATOM   4034  CA  PRO B 485     190.557  -7.175 -11.052  1.00 65.36           C  
ATOM   4035  C   PRO B 485     189.989  -8.149 -12.081  1.00 64.73           C  
ATOM   4036  O   PRO B 485     190.678  -8.414 -13.064  1.00 64.22           O  
ATOM   4037  CB  PRO B 485     190.105  -5.734 -11.349  1.00 66.76           C  
ATOM   4038  CG  PRO B 485     191.346  -4.870 -11.183  1.00 65.41           C  
ATOM   4039  CD  PRO B 485     192.488  -5.762 -11.551  1.00 63.79           C  
ATOM   4040  N   PRO B 492     187.161  -6.345  -6.842  1.00 89.14           N  
ATOM   4041  CA  PRO B 492     187.650  -5.914  -5.524  1.00 85.98           C  
ATOM   4042  C   PRO B 492     186.625  -5.042  -4.795  1.00 85.62           C  
ATOM   4043  O   PRO B 492     186.448  -5.175  -3.579  1.00 82.70           O  
ATOM   4044  CB  PRO B 492     188.916  -5.112  -5.855  1.00 84.81           C  
ATOM   4045  CG  PRO B 492     189.291  -5.523  -7.242  1.00 87.09           C  
ATOM   4046  CD  PRO B 492     188.025  -5.884  -7.940  1.00 89.80           C  
ATOM   4047  N   GLN B 493     185.955  -4.161  -5.547  1.00 86.88           N  
ATOM   4048  CA  GLN B 493     184.932  -3.310  -4.950  1.00 86.94           C  
ATOM   4049  C   GLN B 493     183.777  -4.138  -4.405  1.00 86.44           C  
ATOM   4050  O   GLN B 493     183.155  -3.755  -3.406  1.00 86.19           O  
ATOM   4051  CB  GLN B 493     184.425  -2.297  -5.979  1.00 88.77           C  
ATOM   4052  N   GLN B 494     183.490  -5.277  -5.034  1.00 82.80           N  
ATOM   4053  CA  GLN B 494     182.424  -6.175  -4.613  1.00 77.48           C  
ATOM   4054  C   GLN B 494     182.906  -7.245  -3.635  1.00 70.37           C  
ATOM   4055  O   GLN B 494     182.154  -8.173  -3.329  1.00 67.57           O  
ATOM   4056  CB  GLN B 494     181.782  -6.830  -5.840  1.00 80.92           C  
ATOM   4057  N   LEU B 495     184.137  -7.142  -3.138  1.00 66.25           N  
ATOM   4058  CA  LEU B 495     184.566  -8.122  -2.156  1.00 61.27           C  
ATOM   4059  C   LEU B 495     183.911  -7.839  -0.809  1.00 59.06           C  
ATOM   4060  O   LEU B 495     183.662  -6.681  -0.464  1.00 58.18           O  
ATOM   4061  CB  LEU B 495     186.076  -8.092  -1.986  1.00 59.61           C  
ATOM   4062  CG  LEU B 495     186.961  -8.785  -3.015  1.00 59.49           C  
ATOM   4063  CD1 LEU B 495     188.405  -8.362  -2.765  1.00 58.22           C  
ATOM   4064  CD2 LEU B 495     186.816 -10.291  -2.924  1.00 58.99           C  
ATOM   4065  N   PRO B 496     183.612  -8.877  -0.032  1.00 58.96           N  
ATOM   4066  CA  PRO B 496     183.085  -8.638   1.315  1.00 57.29           C  
ATOM   4067  C   PRO B 496     184.180  -8.084   2.208  1.00 53.17           C  
ATOM   4068  O   PRO B 496     185.369  -8.327   1.999  1.00 50.95           O  
ATOM   4069  CB  PRO B 496     182.613 -10.025   1.771  1.00 56.93           C  
ATOM   4070  CG  PRO B 496     183.421 -10.986   0.954  1.00 57.60           C  
ATOM   4071  CD  PRO B 496     183.685 -10.313  -0.362  1.00 58.74           C  
ATOM   4072  N   ILE B 497     183.764  -7.306   3.207  1.00 50.85           N  
ATOM   4073  CA  ILE B 497     184.705  -6.599   4.057  1.00 51.32           C  
ATOM   4074  C   ILE B 497     185.020  -7.362   5.338  1.00 51.76           C  
ATOM   4075  O   ILE B 497     185.864  -6.913   6.128  1.00 50.61           O  
ATOM   4076  CB  ILE B 497     184.170  -5.180   4.352  1.00 51.60           C  
ATOM   4077  CG1 ILE B 497     185.309  -4.228   4.728  1.00 53.38           C  
ATOM   4078  CG2 ILE B 497     183.022  -5.219   5.391  1.00 45.88           C  
ATOM   4079  CD1 ILE B 497     186.432  -4.118   3.686  1.00 54.82           C  
ATOM   4080  N   ASN B 498     184.415  -8.533   5.544  1.00 49.82           N  
ATOM   4081  CA  ASN B 498     184.630  -9.299   6.765  1.00 47.97           C  
ATOM   4082  C   ASN B 498     185.747 -10.337   6.646  1.00 48.09           C  
ATOM   4083  O   ASN B 498     185.854 -11.207   7.513  1.00 47.77           O  
ATOM   4084  CB  ASN B 498     183.335  -9.981   7.188  1.00 51.86           C  
ATOM   4085  CG  ASN B 498     182.910 -11.041   6.218  1.00 54.51           C  
ATOM   4086  OD1 ASN B 498     183.113 -10.905   5.013  1.00 55.86           O  
ATOM   4087  ND2 ASN B 498     182.330 -12.115   6.731  1.00 55.76           N  
ATOM   4088  N   GLY B 499     186.602 -10.255   5.621  1.00 48.91           N  
ATOM   4089  CA  GLY B 499     187.666 -11.225   5.448  1.00 46.23           C  
ATOM   4090  C   GLY B 499     188.949 -10.828   6.160  1.00 44.02           C  
ATOM   4091  O   GLY B 499     189.063  -9.760   6.763  1.00 43.17           O  
ATOM   4092  N   VAL B 500     189.949 -11.705   6.054  1.00 44.25           N  
ATOM   4093  CA  VAL B 500     191.251 -11.491   6.678  1.00 39.37           C  
ATOM   4094  C   VAL B 500     192.348 -11.736   5.645  1.00 42.53           C  
ATOM   4095  O   VAL B 500     192.317 -12.736   4.918  1.00 46.70           O  
ATOM   4096  CB  VAL B 500     191.449 -12.383   7.924  1.00 38.82           C  
ATOM   4097  CG1 VAL B 500     191.262 -13.869   7.598  1.00 32.66           C  
ATOM   4098  CG2 VAL B 500     192.845 -12.142   8.554  1.00 38.84           C  
ATOM   4099  N   PHE B 501     193.305 -10.807   5.571  1.00 39.04           N  
ATOM   4100  CA  PHE B 501     194.479 -10.960   4.717  1.00 40.64           C  
ATOM   4101  C   PHE B 501     195.503 -11.843   5.418  1.00 40.61           C  
ATOM   4102  O   PHE B 501     195.875 -11.571   6.566  1.00 39.67           O  
ATOM   4103  CB  PHE B 501     195.107  -9.598   4.414  1.00 37.92           C  
ATOM   4104  CG  PHE B 501     194.418  -8.836   3.324  1.00 40.01           C  
ATOM   4105  CD1 PHE B 501     194.419  -9.304   2.023  1.00 42.24           C  
ATOM   4106  CD2 PHE B 501     193.782  -7.636   3.598  1.00 41.68           C  
ATOM   4107  CE1 PHE B 501     193.790  -8.599   1.014  1.00 44.13           C  
ATOM   4108  CE2 PHE B 501     193.160  -6.921   2.597  1.00 43.22           C  
ATOM   4109  CZ  PHE B 501     193.165  -7.403   1.298  1.00 44.73           C  
ATOM   4110  N   VAL B 502     195.957 -12.893   4.729  1.00 40.75           N  
ATOM   4111  CA  VAL B 502     196.918 -13.853   5.270  1.00 41.92           C  
ATOM   4112  C   VAL B 502     198.137 -13.921   4.352  1.00 43.25           C  
ATOM   4113  O   VAL B 502     198.001 -14.129   3.138  1.00 41.45           O  
ATOM   4114  CB  VAL B 502     196.296 -15.252   5.435  1.00 45.54           C  
ATOM   4115  CG1 VAL B 502     197.248 -16.174   6.182  1.00 47.43           C  
ATOM   4116  CG2 VAL B 502     194.934 -15.165   6.153  1.00 44.01           C  
ATOM   4117  N   PHE B 503     199.327 -13.779   4.940  1.00 42.86           N  
ATOM   4118  CA  PHE B 503     200.564 -13.922   4.178  1.00 46.43           C  
ATOM   4119  C   PHE B 503     200.744 -15.370   3.751  1.00 48.47           C  
ATOM   4120  O   PHE B 503     200.462 -16.305   4.507  1.00 49.60           O  
ATOM   4121  CB  PHE B 503     201.764 -13.456   5.007  1.00 46.43           C  
ATOM   4122  CG  PHE B 503     203.109 -13.714   4.367  1.00 49.98           C  
ATOM   4123  CD1 PHE B 503     203.488 -13.047   3.208  1.00 49.70           C  
ATOM   4124  CD2 PHE B 503     204.024 -14.576   4.966  1.00 50.90           C  
ATOM   4125  CE1 PHE B 503     204.754 -13.259   2.639  1.00 51.37           C  
ATOM   4126  CE2 PHE B 503     205.279 -14.796   4.405  1.00 51.99           C  
ATOM   4127  CZ  PHE B 503     205.647 -14.135   3.244  1.00 51.19           C  
ATOM   4128  N   VAL B 504     201.161 -15.547   2.508  1.00 49.83           N  
ATOM   4129  CA  VAL B 504     201.373 -16.861   1.919  1.00 53.53           C  
ATOM   4130  C   VAL B 504     202.864 -17.137   1.726  1.00 55.06           C  
ATOM   4131  O   VAL B 504     203.389 -18.132   2.228  1.00 56.68           O  
ATOM   4132  CB  VAL B 504     200.590 -17.005   0.593  1.00 52.04           C  
ATOM   4133  CG1 VAL B 504     200.714 -18.410   0.039  1.00 52.47           C  
ATOM   4134  CG2 VAL B 504     199.126 -16.641   0.806  1.00 49.55           C  
ATOM   4135  N   SER B 505     203.555 -16.278   0.982  1.00 54.87           N  
ATOM   4136  CA  SER B 505     204.977 -16.462   0.714  1.00 55.83           C  
ATOM   4137  C   SER B 505     205.512 -15.211   0.039  1.00 54.71           C  
ATOM   4138  O   SER B 505     204.752 -14.343  -0.400  1.00 53.47           O  
ATOM   4139  CB  SER B 505     205.244 -17.682  -0.162  1.00 58.61           C  
ATOM   4140  OG  SER B 505     204.727 -17.478  -1.464  1.00 61.75           O  
ATOM   4141  N   TRP B 506     206.840 -15.140  -0.038  1.00 54.62           N  
ATOM   4142  CA  TRP B 506     207.528 -14.105  -0.796  1.00 53.50           C  
ATOM   4143  C   TRP B 506     207.607 -14.511  -2.261  1.00 53.74           C  
ATOM   4144  O   TRP B 506     207.833 -15.680  -2.581  1.00 54.61           O  
ATOM   4145  CB  TRP B 506     208.943 -13.878  -0.252  1.00 52.51           C  
ATOM   4146  CG  TRP B 506     208.975 -13.371   1.162  1.00 48.93           C  
ATOM   4147  CD1 TRP B 506     209.261 -14.098   2.286  1.00 47.58           C  
ATOM   4148  CD2 TRP B 506     208.694 -12.038   1.610  1.00 47.13           C  
ATOM   4149  NE1 TRP B 506     209.191 -13.300   3.401  1.00 45.91           N  
ATOM   4150  CE2 TRP B 506     208.836 -12.032   3.018  1.00 45.50           C  
ATOM   4151  CE3 TRP B 506     208.339 -10.851   0.962  1.00 46.10           C  
ATOM   4152  CZ2 TRP B 506     208.644 -10.885   3.785  1.00 43.76           C  
ATOM   4153  CZ3 TRP B 506     208.145  -9.714   1.724  1.00 45.98           C  
ATOM   4154  CH2 TRP B 506     208.302  -9.737   3.125  1.00 44.42           C  
ATOM   4155  N   VAL B 507     207.340 -13.555  -3.152  1.00 54.06           N  
ATOM   4156  CA  VAL B 507     207.353 -13.794  -4.589  1.00 55.44           C  
ATOM   4157  C   VAL B 507     208.078 -12.638  -5.268  1.00 53.38           C  
ATOM   4158  O   VAL B 507     208.421 -11.633  -4.639  1.00 49.37           O  
ATOM   4159  CB  VAL B 507     205.933 -13.947  -5.173  1.00 55.79           C  
ATOM   4160  CG1 VAL B 507     205.226 -15.153  -4.548  1.00 55.50           C  
ATOM   4161  CG2 VAL B 507     205.138 -12.670  -4.946  1.00 55.35           C  
ATOM   4162  N   SER B 508     208.266 -12.779  -6.578  1.00 56.26           N  
ATOM   4163  CA  SER B 508     208.940 -11.759  -7.368  1.00 59.06           C  
ATOM   4164  C   SER B 508     208.090 -10.500  -7.513  1.00 61.90           C  
ATOM   4165  O   SER B 508     206.858 -10.541  -7.469  1.00 61.20           O  
ATOM   4166  CB  SER B 508     209.265 -12.291  -8.755  1.00 60.23           C  
ATOM   4167  OG  SER B 508     209.507 -11.207  -9.632  1.00 60.97           O  
ATOM   4168  N   ARG B 509     208.776  -9.375  -7.731  1.00 63.13           N  
ATOM   4169  CA  ARG B 509     208.105  -8.112  -8.024  1.00 64.70           C  
ATOM   4170  C   ARG B 509     207.144  -8.242  -9.205  1.00 61.54           C  
ATOM   4171  O   ARG B 509     206.102  -7.577  -9.232  1.00 58.03           O  
ATOM   4172  CB  ARG B 509     209.159  -7.040  -8.320  1.00 71.70           C  
ATOM   4173  CG  ARG B 509     208.658  -5.607  -8.335  1.00 75.21           C  
ATOM   4174  CD  ARG B 509     209.845  -4.653  -8.209  1.00 77.99           C  
ATOM   4175  NE  ARG B 509     211.119  -5.345  -8.397  1.00 80.05           N  
ATOM   4176  CZ  ARG B 509     211.945  -5.140  -9.421  1.00 83.11           C  
ATOM   4177  NH1 ARG B 509     211.640  -4.251 -10.357  1.00 86.03           N  
ATOM   4178  NH2 ARG B 509     213.082  -5.825  -9.508  1.00 83.17           N  
ATOM   4179  N   PHE B 510     207.477  -9.088 -10.185  1.00 62.05           N  
ATOM   4180  CA  PHE B 510     206.698  -9.221 -11.411  1.00 63.13           C  
ATOM   4181  C   PHE B 510     205.885 -10.517 -11.439  1.00 60.98           C  
ATOM   4182  O   PHE B 510     205.485 -10.966 -12.513  1.00 63.82           O  
ATOM   4183  CB  PHE B 510     207.626  -9.155 -12.632  1.00 65.53           C  
ATOM   4184  CG  PHE B 510     208.594  -7.979 -12.618  1.00 67.63           C  
ATOM   4185  CD1 PHE B 510     208.140  -6.669 -12.736  1.00 67.91           C  
ATOM   4186  CD2 PHE B 510     209.974  -8.195 -12.493  1.00 67.37           C  
ATOM   4187  CE1 PHE B 510     209.037  -5.601 -12.722  1.00 69.19           C  
ATOM   4188  CE2 PHE B 510     210.880  -7.131 -12.486  1.00 66.38           C  
ATOM   4189  CZ  PHE B 510     210.416  -5.837 -12.606  1.00 67.59           C  
ATOM   4190  N   TYR B 511     205.627 -11.115 -10.277  1.00 60.02           N  
ATOM   4191  CA  TYR B 511     204.784 -12.306 -10.178  1.00 62.34           C  
ATOM   4192  C   TYR B 511     203.351 -12.010 -10.626  1.00 62.68           C  
ATOM   4193  O   TYR B 511     202.722 -11.059 -10.151  1.00 62.06           O  
ATOM   4194  CB  TYR B 511     204.826 -12.829  -8.734  1.00 60.17           C  
ATOM   4195  CG  TYR B 511     203.899 -13.983  -8.374  1.00 60.16           C  
ATOM   4196  CD1 TYR B 511     202.557 -13.771  -8.078  1.00 58.28           C  
ATOM   4197  CD2 TYR B 511     204.381 -15.288  -8.316  1.00 60.82           C  
ATOM   4198  CE1 TYR B 511     201.726 -14.828  -7.739  1.00 58.10           C  
ATOM   4199  CE2 TYR B 511     203.559 -16.349  -7.982  1.00 59.94           C  
ATOM   4200  CZ  TYR B 511     202.232 -16.114  -7.693  1.00 58.96           C  
ATOM   4201  OH  TYR B 511     201.415 -17.172  -7.358  1.00 58.90           O  
ATOM   4202  N   GLN B 512     202.839 -12.833 -11.543  1.00 63.38           N  
ATOM   4203  CA  GLN B 512     201.548 -12.585 -12.183  1.00 63.85           C  
ATOM   4204  C   GLN B 512     200.409 -13.118 -11.317  1.00 61.75           C  
ATOM   4205  O   GLN B 512     200.329 -14.321 -11.043  1.00 63.00           O  
ATOM   4206  CB  GLN B 512     201.514 -13.207 -13.580  1.00 65.46           C  
ATOM   4207  N   LEU B 513     199.538 -12.219 -10.878  1.00 58.77           N  
ATOM   4208  CA  LEU B 513     198.448 -12.591  -9.997  1.00 56.73           C  
ATOM   4209  C   LEU B 513     197.291 -13.193 -10.781  1.00 57.99           C  
ATOM   4210  O   LEU B 513     197.025 -12.818 -11.927  1.00 60.08           O  
ATOM   4211  CB  LEU B 513     197.955 -11.377  -9.215  1.00 54.72           C  
ATOM   4212  CG  LEU B 513     198.872 -10.863  -8.111  1.00 51.01           C  
ATOM   4213  CD1 LEU B 513     198.265  -9.614  -7.479  1.00 49.54           C  
ATOM   4214  CD2 LEU B 513     199.112 -11.949  -7.088  1.00 49.09           C  
ATOM   4215  N   LYS B 514     196.579 -14.128 -10.145  1.00 58.47           N  
ATOM   4216  CA  LYS B 514     195.369 -14.538 -10.854  1.00 59.61           C  
ATOM   4217  C   LYS B 514     194.250 -13.546 -10.542  1.00 59.44           C  
ATOM   4218  O   LYS B 514     194.168 -13.041  -9.417  1.00 59.31           O  
ATOM   4219  CB  LYS B 514     194.949 -15.951 -10.449  1.00 57.17           C  
ATOM   4220  N   PRO B 515     193.418 -13.213 -11.525  1.00 62.05           N  
ATOM   4221  CA  PRO B 515     192.364 -12.216 -11.299  1.00 64.53           C  
ATOM   4222  C   PRO B 515     191.458 -12.593 -10.131  1.00 66.23           C  
ATOM   4223  O   PRO B 515     191.144 -13.767  -9.918  1.00 66.35           O  
ATOM   4224  CB  PRO B 515     191.608 -12.193 -12.632  1.00 64.91           C  
ATOM   4225  CG  PRO B 515     192.620 -12.651 -13.632  1.00 63.64           C  
ATOM   4226  CD  PRO B 515     193.453 -13.671 -12.923  1.00 62.74           C  
ATOM   4227  N   VAL B 516     191.048 -11.570  -9.373  1.00 67.53           N  
ATOM   4228  CA  VAL B 516     190.231 -11.751  -8.173  1.00 67.92           C  
ATOM   4229  C   VAL B 516     188.962 -12.508  -8.535  1.00 72.18           C  
ATOM   4230  O   VAL B 516     188.149 -12.035  -9.338  1.00 74.87           O  
ATOM   4231  CB  VAL B 516     189.909 -10.397  -7.529  1.00 65.31           C  
ATOM   4232  CG1 VAL B 516     188.948 -10.572  -6.367  1.00 62.46           C  
ATOM   4233  CG2 VAL B 516     191.178  -9.724  -7.061  1.00 63.56           C  
ATOM   4234  N   GLY B 517     188.806 -13.707  -7.971  1.00 74.06           N  
ATOM   4235  CA  GLY B 517     187.699 -14.576  -8.309  1.00 79.10           C  
ATOM   4236  C   GLY B 517     188.142 -15.729  -9.189  1.00 84.55           C  
ATOM   4237  O   GLY B 517     188.062 -16.897  -8.794  1.00 85.53           O  
ATOM   4238  N   THR B 518     188.602 -15.404 -10.396  1.00 87.15           N  
ATOM   4239  CA  THR B 518     189.129 -16.396 -11.327  1.00 88.08           C  
ATOM   4240  C   THR B 518     190.406 -17.034 -10.776  1.00 86.23           C  
ATOM   4241  O   THR B 518     190.400 -18.193 -10.348  1.00 86.18           O  
ATOM   4242  CB  THR B 518     189.427 -15.770 -12.706  1.00 88.41           C  
ATOM   4244  N   GLN C   1     210.575  10.282   5.907  1.00 53.34           N  
ATOM   4245  CA  GLN C   1     211.847  10.301   5.177  1.00 55.19           C  
ATOM   4246  C   GLN C   1     212.871  11.229   5.835  1.00 56.22           C  
ATOM   4247  O   GLN C   1     212.547  12.344   6.246  1.00 57.77           O  
ATOM   4248  CB  GLN C   1     211.625  10.734   3.728  1.00 58.21           C  
ATOM   4249  N   VAL C   2     214.118  10.775   5.907  1.00 56.25           N  
ATOM   4250  CA  VAL C   2     215.198  11.522   6.541  1.00 54.60           C  
ATOM   4251  C   VAL C   2     216.364  11.586   5.565  1.00 56.31           C  
ATOM   4252  O   VAL C   2     216.689  10.593   4.900  1.00 58.48           O  
ATOM   4253  CB  VAL C   2     215.636  10.880   7.876  1.00 53.15           C  
ATOM   4254  CG1 VAL C   2     216.833  11.618   8.477  1.00 54.22           C  
ATOM   4255  CG2 VAL C   2     214.488  10.837   8.861  1.00 52.08           C  
ATOM   4256  N   GLN C   3     216.990  12.759   5.480  1.00 54.61           N  
ATOM   4257  CA  GLN C   3     218.121  13.006   4.595  1.00 55.74           C  
ATOM   4258  C   GLN C   3     219.381  13.223   5.429  1.00 52.98           C  
ATOM   4259  O   GLN C   3     219.338  13.881   6.476  1.00 50.84           O  
ATOM   4260  CB  GLN C   3     217.825  14.204   3.687  1.00 60.08           C  
ATOM   4261  CG  GLN C   3     218.988  14.719   2.831  1.00 67.43           C  
ATOM   4262  CD  GLN C   3     218.552  15.844   1.889  1.00 73.10           C  
ATOM   4263  OE1 GLN C   3     217.420  16.341   1.973  1.00 75.71           O  
ATOM   4264  NE2 GLN C   3     219.450  16.260   1.007  1.00 75.24           N  
ATOM   4265  N   LEU C   4     220.483  12.604   4.996  1.00 52.52           N  
ATOM   4266  CA  LEU C   4     221.780  12.687   5.663  1.00 49.28           C  
ATOM   4267  C   LEU C   4     222.840  13.159   4.673  1.00 54.13           C  
ATOM   4268  O   LEU C   4     222.901  12.661   3.542  1.00 55.76           O  
ATOM   4269  CB  LEU C   4     222.188  11.332   6.255  1.00 48.58           C  
ATOM   4270  CG  LEU C   4     221.217  10.623   7.202  1.00 51.24           C  
ATOM   4271  CD1 LEU C   4     221.554   9.129   7.369  1.00 48.90           C  
ATOM   4272  CD2 LEU C   4     221.251  11.327   8.542  1.00 52.56           C  
ATOM   4273  N   GLN C   5     223.668  14.117   5.098  1.00 53.61           N  
ATOM   4274  CA  GLN C   5     224.732  14.686   4.269  1.00 60.28           C  
ATOM   4275  C   GLN C   5     226.009  14.764   5.101  1.00 59.46           C  
ATOM   4276  O   GLN C   5     226.062  15.501   6.092  1.00 56.23           O  
ATOM   4277  CB  GLN C   5     224.341  16.067   3.735  1.00 64.26           C  
ATOM   4278  N   GLU C   6     227.023  13.990   4.716  1.00 63.41           N  
ATOM   4279  CA  GLU C   6     228.311  13.959   5.402  1.00 64.15           C  
ATOM   4280  C   GLU C   6     229.273  15.003   4.835  1.00 66.86           C  
ATOM   4281  O   GLU C   6     229.164  15.434   3.687  1.00 70.36           O  
ATOM   4282  CB  GLU C   6     228.943  12.567   5.292  1.00 63.89           C  
ATOM   4283  CG  GLU C   6     228.085  11.449   5.855  1.00 62.59           C  
ATOM   4284  CD  GLU C   6     227.492  10.563   4.774  1.00 65.33           C  
ATOM   4285  OE1 GLU C   6     227.124  11.103   3.708  1.00 68.61           O  
ATOM   4286  OE2 GLU C   6     227.383   9.333   4.991  1.00 63.11           O  
ATOM   4287  N   SER C   7     230.250  15.375   5.654  1.00 66.01           N  
ATOM   4288  CA  SER C   7     231.296  16.311   5.278  1.00 67.28           C  
ATOM   4289  C   SER C   7     232.407  16.202   6.307  1.00 66.56           C  
ATOM   4290  O   SER C   7     232.154  15.840   7.461  1.00 62.09           O  
ATOM   4291  CB  SER C   7     230.766  17.751   5.214  1.00 67.31           C  
ATOM   4292  N   GLY C   8     233.631  16.525   5.886  1.00 69.32           N  
ATOM   4293  CA  GLY C   8     234.776  16.551   6.784  1.00 69.05           C  
ATOM   4294  C   GLY C   8     235.877  15.540   6.499  1.00 73.14           C  
ATOM   4295  O   GLY C   8     236.900  15.563   7.202  1.00 72.64           O  
ATOM   4296  N   GLY C   9     235.758  14.659   5.510  1.00 73.97           N  
ATOM   4297  CA  GLY C   9     236.820  13.714   5.229  1.00 74.32           C  
ATOM   4298  C   GLY C   9     238.012  14.385   4.560  1.00 78.73           C  
ATOM   4299  O   GLY C   9     238.001  15.572   4.230  1.00 79.96           O  
ATOM   4300  N   GLY C  10     239.053  13.586   4.336  1.00 79.71           N  
ATOM   4301  CA  GLY C  10     240.271  14.039   3.678  1.00 81.03           C  
ATOM   4302  C   GLY C  10     241.456  13.185   4.102  1.00 79.89           C  
ATOM   4303  O   GLY C  10     241.287  12.093   4.635  1.00 69.68           O  
ATOM   4304  N   LEU C  11     242.659  13.709   3.865  1.00 82.95           N  
ATOM   4305  CA  LEU C  11     243.904  13.011   4.175  1.00 81.00           C  
ATOM   4306  C   LEU C  11     244.444  13.460   5.528  1.00 78.38           C  
ATOM   4307  O   LEU C  11     244.454  14.654   5.838  1.00 80.73           O  
ATOM   4308  CB  LEU C  11     244.961  13.260   3.091  1.00 83.59           C  
ATOM   4309  N   VAL C  12     244.916  12.502   6.326  1.00 75.35           N  
ATOM   4310  CA  VAL C  12     245.409  12.789   7.667  1.00 74.47           C  
ATOM   4311  C   VAL C  12     246.653  11.947   7.938  1.00 76.96           C  
ATOM   4312  O   VAL C  12     246.769  10.804   7.483  1.00 76.91           O  
ATOM   4313  CB  VAL C  12     244.307  12.540   8.731  1.00 69.05           C  
ATOM   4314  CG1 VAL C  12     243.932  11.075   8.802  1.00 66.63           C  
ATOM   4315  CG2 VAL C  12     244.745  13.060  10.089  1.00 68.60           C  
ATOM   4316  N   MET C  13     247.612  12.532   8.655  1.00 79.19           N  
ATOM   4317  CA  MET C  13     248.816  11.800   9.019  1.00 79.12           C  
ATOM   4318  C   MET C  13     248.532  10.861  10.191  1.00 77.76           C  
ATOM   4319  O   MET C  13     247.698  11.145  11.058  1.00 76.52           O  
ATOM   4320  CB  MET C  13     249.947  12.767   9.386  1.00 81.27           C  
ATOM   4321  N   THR C  14     249.216   9.715  10.192  1.00 78.75           N  
ATOM   4322  CA  THR C  14     249.091   8.748  11.279  1.00 77.66           C  
ATOM   4323  C   THR C  14     249.323   9.423  12.627  1.00 77.42           C  
ATOM   4324  O   THR C  14     250.292  10.164  12.812  1.00 72.85           O  
ATOM   4325  CB  THR C  14     250.088   7.597  11.084  1.00 78.85           C  
ATOM   4326  OG1 THR C  14     249.732   6.845   9.915  1.00 79.10           O  
ATOM   4327  CG2 THR C  14     250.091   6.676  12.297  1.00 75.01           C  
ATOM   4328  N   GLY C  15     248.405   9.190  13.560  1.00 75.13           N  
ATOM   4329  CA  GLY C  15     248.457   9.821  14.859  1.00 73.17           C  
ATOM   4330  C   GLY C  15     247.670  11.107  14.977  1.00 71.36           C  
ATOM   4331  O   GLY C  15     247.434  11.561  16.097  1.00 70.63           O  
ATOM   4332  N   GLY C  16     247.252  11.705  13.863  1.00 71.70           N  
ATOM   4333  CA  GLY C  16     246.467  12.919  13.899  1.00 71.70           C  
ATOM   4334  C   GLY C  16     245.005  12.664  14.239  1.00 69.79           C  
ATOM   4335  O   GLY C  16     244.577  11.543  14.516  1.00 67.86           O  
ATOM   4336  N   SER C  17     244.229  13.751  14.215  1.00 69.89           N  
ATOM   4337  CA  SER C  17     242.809  13.754  14.542  1.00 67.41           C  
ATOM   4338  C   SER C  17     241.998  14.316  13.382  1.00 66.36           C  
ATOM   4339  O   SER C  17     242.524  15.002  12.501  1.00 67.48           O  
ATOM   4340  CB  SER C  17     242.516  14.576  15.809  1.00 68.41           C  
ATOM   4341  OG  SER C  17     242.739  13.822  16.990  1.00 68.48           O  
ATOM   4342  N   LEU C  18     240.698  14.020  13.396  1.00 63.18           N  
ATOM   4343  CA  LEU C  18     239.792  14.492  12.362  1.00 65.39           C  
ATOM   4344  C   LEU C  18     238.365  14.407  12.888  1.00 66.27           C  
ATOM   4345  O   LEU C  18     238.013  13.471  13.617  1.00 62.63           O  
ATOM   4346  CB  LEU C  18     239.949  13.669  11.077  1.00 69.22           C  
ATOM   4347  CG  LEU C  18     239.387  14.185   9.747  1.00 73.59           C  
ATOM   4348  CD1 LEU C  18     240.162  15.382   9.219  1.00 75.93           C  
ATOM   4349  CD2 LEU C  18     239.375  13.066   8.716  1.00 75.52           C  
ATOM   4350  N   ARG C  19     237.536  15.370  12.504  1.00 68.12           N  
ATOM   4351  CA  ARG C  19     236.148  15.352  12.929  1.00 66.72           C  
ATOM   4352  C   ARG C  19     235.255  15.411  11.697  1.00 65.04           C  
ATOM   4353  O   ARG C  19     235.312  16.375  10.922  1.00 65.48           O  
ATOM   4354  CB  ARG C  19     235.828  16.499  13.894  1.00 68.90           C  
ATOM   4355  CG  ARG C  19     234.318  16.675  14.103  1.00 71.11           C  
ATOM   4356  CD  ARG C  19     233.975  17.912  14.902  1.00 75.27           C  
ATOM   4357  NE  ARG C  19     233.734  19.067  14.046  1.00 80.60           N  
ATOM   4358  CZ  ARG C  19     232.998  20.113  14.405  1.00 82.41           C  
ATOM   4359  NH1 ARG C  19     232.427  20.136  15.605  1.00 80.76           N  
ATOM   4360  NH2 ARG C  19     232.828  21.130  13.567  1.00 85.19           N  
ATOM   4361  N   LEU C  20     234.434  14.377  11.529  1.00 61.59           N  
ATOM   4362  CA  LEU C  20     233.437  14.333  10.478  1.00 61.98           C  
ATOM   4363  C   LEU C  20     232.102  14.817  11.019  1.00 61.12           C  
ATOM   4364  O   LEU C  20     231.830  14.753  12.225  1.00 58.73           O  
ATOM   4365  CB  LEU C  20     233.272  12.928   9.925  1.00 59.37           C  
ATOM   4366  CG  LEU C  20     234.505  12.174   9.464  1.00 56.98           C  
ATOM   4367  CD1 LEU C  20     234.127  10.711   9.330  1.00 54.34           C  
ATOM   4368  CD2 LEU C  20     234.932  12.776   8.165  1.00 58.06           C  
ATOM   4369  N   SER C  21     231.266  15.300  10.109  1.00 62.39           N  
ATOM   4370  CA  SER C  21     229.992  15.880  10.490  1.00 64.63           C  
ATOM   4371  C   SER C  21     228.904  15.378   9.552  1.00 65.29           C  
ATOM   4372  O   SER C  21     229.156  15.060   8.386  1.00 61.08           O  
ATOM   4373  CB  SER C  21     230.083  17.411  10.503  1.00 67.69           C  
ATOM   4374  OG  SER C  21     229.881  17.947   9.213  1.00 70.90           O  
ATOM   4375  N   CYS C  22     227.687  15.296  10.086  1.00 68.60           N  
ATOM   4376  CA  CYS C  22     226.549  14.763   9.348  1.00 68.01           C  
ATOM   4377  C   CYS C  22     225.325  15.629   9.606  1.00 67.69           C  
ATOM   4378  O   CYS C  22     224.886  15.759  10.754  1.00 66.33           O  
ATOM   4379  CB  CYS C  22     226.276  13.315   9.755  1.00 66.10           C  
ATOM   4380  SG  CYS C  22     224.907  12.553   8.871  1.00 68.73           S  
ATOM   4381  N   ALA C  23     224.777  16.212   8.542  1.00 65.16           N  
ATOM   4382  CA  ALA C  23     223.596  17.058   8.637  1.00 61.79           C  
ATOM   4383  C   ALA C  23     222.339  16.203   8.497  1.00 57.78           C  
ATOM   4384  O   ALA C  23     222.148  15.529   7.479  1.00 58.50           O  
ATOM   4385  CB  ALA C  23     223.635  18.144   7.565  1.00 63.61           C  
ATOM   4386  N   VAL C  24     221.477  16.240   9.503  1.00 55.26           N  
ATOM   4387  CA  VAL C  24     220.280  15.401   9.546  1.00 52.96           C  
ATOM   4388  C   VAL C  24     219.077  16.302   9.310  1.00 55.02           C  
ATOM   4389  O   VAL C  24     218.880  17.284  10.039  1.00 56.82           O  
ATOM   4390  CB  VAL C  24     220.156  14.645  10.878  1.00 50.65           C  
ATOM   4391  CG1 VAL C  24     218.924  13.765  10.876  1.00 49.15           C  
ATOM   4392  CG2 VAL C  24     221.415  13.811  11.147  1.00 53.15           C  
ATOM   4393  N   SER C  25     218.294  16.000   8.272  1.00 53.80           N  
ATOM   4394  CA  SER C  25     217.122  16.797   7.946  1.00 53.31           C  
ATOM   4395  C   SER C  25     215.941  15.884   7.618  1.00 53.28           C  
ATOM   4396  O   SER C  25     216.087  14.672   7.417  1.00 50.92           O  
ATOM   4397  CB  SER C  25     217.407  17.764   6.793  1.00 56.02           C  
ATOM   4398  OG  SER C  25     217.638  17.060   5.589  1.00 59.12           O  
ATOM   4399  N   GLY C  26     214.754  16.483   7.574  1.00 52.51           N  
ATOM   4400  CA  GLY C  26     213.550  15.723   7.308  1.00 50.32           C  
ATOM   4401  C   GLY C  26     212.814  15.337   8.572  1.00 50.16           C  
ATOM   4402  O   GLY C  26     212.736  16.131   9.513  1.00 49.22           O  
ATOM   4403  N   ARG C  27     212.298  14.104   8.622  1.00 51.44           N  
ATOM   4404  CA  ARG C  27     211.450  13.655   9.727  1.00 48.33           C  
ATOM   4405  C   ARG C  27     212.350  13.203  10.878  1.00 47.36           C  
ATOM   4406  O   ARG C  27     212.572  12.015  11.119  1.00 45.80           O  
ATOM   4407  CB  ARG C  27     210.501  12.555   9.249  1.00 44.50           C  
ATOM   4408  CG  ARG C  27     209.530  12.004  10.312  1.00 40.42           C  
ATOM   4409  CD  ARG C  27     208.696  10.808   9.798  1.00 40.66           C  
ATOM   4410  NE  ARG C  27     208.086  10.067  10.903  1.00 48.10           N  
ATOM   4411  CZ  ARG C  27     206.829   9.599  10.933  1.00 45.79           C  
ATOM   4412  NH1 ARG C  27     206.407   8.934  12.003  1.00 42.22           N  
ATOM   4413  NH2 ARG C  27     206.010   9.740   9.895  1.00 40.99           N  
ATOM   4414  N   THR C  28     212.857  14.185  11.622  1.00 47.57           N  
ATOM   4415  CA  THR C  28     213.762  13.915  12.734  1.00 48.54           C  
ATOM   4416  C   THR C  28     213.036  13.679  14.051  1.00 51.23           C  
ATOM   4417  O   THR C  28     213.674  13.233  15.015  1.00 51.69           O  
ATOM   4418  CB  THR C  28     214.757  15.070  12.905  1.00 48.86           C  
ATOM   4419  OG1 THR C  28     214.046  16.298  13.114  1.00 51.15           O  
ATOM   4420  CG2 THR C  28     215.619  15.203  11.663  1.00 49.86           C  
ATOM   4421  N   ILE C  29     211.726  13.958  14.103  1.00 50.29           N  
ATOM   4422  CA  ILE C  29     210.972  13.862  15.351  1.00 48.67           C  
ATOM   4423  C   ILE C  29     211.172  12.499  16.004  1.00 44.22           C  
ATOM   4424  O   ILE C  29     211.316  12.399  17.227  1.00 43.01           O  
ATOM   4425  CB  ILE C  29     209.474  14.157  15.101  1.00 50.75           C  
ATOM   4426  CG1 ILE C  29     208.676  14.051  16.400  1.00 50.66           C  
ATOM   4427  CG2 ILE C  29     208.867  13.189  14.087  1.00 50.12           C  
ATOM   4428  CD1 ILE C  29     208.869  15.222  17.326  1.00 52.05           C  
ATOM   4429  N   ASP C  30     211.173  11.425  15.215  1.00 43.01           N  
ATOM   4430  CA  ASP C  30     211.263  10.092  15.798  1.00 43.75           C  
ATOM   4431  C   ASP C  30     212.465   9.303  15.278  1.00 40.89           C  
ATOM   4432  O   ASP C  30     212.437   8.073  15.224  1.00 42.62           O  
ATOM   4433  CB  ASP C  30     209.944   9.314  15.648  1.00 45.94           C  
ATOM   4434  CG  ASP C  30     209.528   9.068  14.202  1.00 49.16           C  
ATOM   4435  OD1 ASP C  30     209.979   9.788  13.283  1.00 46.48           O  
ATOM   4436  OD2 ASP C  30     208.715   8.128  14.001  1.00 53.36           O  
ATOM   4437  N   VAL C  31     213.537   9.996  14.901  1.00 41.92           N  
ATOM   4438  CA  VAL C  31     214.830   9.329  14.778  1.00 37.93           C  
ATOM   4439  C   VAL C  31     215.274   8.905  16.171  1.00 35.10           C  
ATOM   4440  O   VAL C  31     215.420   9.739  17.070  1.00 38.30           O  
ATOM   4441  CB  VAL C  31     215.875  10.251  14.135  1.00 40.46           C  
ATOM   4442  CG1 VAL C  31     217.292   9.658  14.323  1.00 37.96           C  
ATOM   4443  CG2 VAL C  31     215.560  10.468  12.662  1.00 45.02           C  
ATOM   4444  N   SER C  32     215.541   7.618  16.356  1.00 34.89           N  
ATOM   4445  CA  SER C  32     215.961   7.193  17.683  1.00 45.12           C  
ATOM   4446  C   SER C  32     217.459   6.912  17.795  1.00 45.75           C  
ATOM   4447  O   SER C  32     218.003   7.019  18.897  1.00 46.07           O  
ATOM   4448  CB  SER C  32     215.192   5.947  18.121  1.00 46.92           C  
ATOM   4449  OG  SER C  32     215.468   4.855  17.270  1.00 48.59           O  
ATOM   4450  N   VAL C  33     218.146   6.543  16.706  1.00 43.90           N  
ATOM   4451  CA  VAL C  33     219.578   6.253  16.757  1.00 45.53           C  
ATOM   4452  C   VAL C  33     220.277   6.880  15.555  1.00 46.38           C  
ATOM   4453  O   VAL C  33     219.793   6.784  14.420  1.00 44.67           O  
ATOM   4454  CB  VAL C  33     219.868   4.736  16.790  1.00 45.43           C  
ATOM   4455  CG1 VAL C  33     221.346   4.500  17.078  1.00 46.43           C  
ATOM   4456  CG2 VAL C  33     218.993   4.014  17.815  1.00 41.04           C  
ATOM   4457  N   MET C  34     221.426   7.515  15.813  1.00 44.96           N  
ATOM   4458  CA  MET C  34     222.342   8.010  14.786  1.00 45.50           C  
ATOM   4459  C   MET C  34     223.665   7.266  14.915  1.00 46.06           C  
ATOM   4460  O   MET C  34     224.164   7.071  16.029  1.00 44.46           O  
ATOM   4461  CB  MET C  34     222.596   9.521  14.939  1.00 44.57           C  
ATOM   4462  CG  MET C  34     221.481  10.434  14.444  1.00 43.47           C  
ATOM   4463  SD  MET C  34     221.023  10.131  12.733  1.00 46.53           S  
ATOM   4464  CE  MET C  34     222.623  10.439  11.949  1.00 43.84           C  
ATOM   4465  N   ALA C  35     224.258   6.873  13.788  1.00 47.30           N  
ATOM   4466  CA  ALA C  35     225.472   6.069  13.876  1.00 44.21           C  
ATOM   4467  C   ALA C  35     226.400   6.335  12.700  1.00 45.39           C  
ATOM   4468  O   ALA C  35     225.996   6.846  11.650  1.00 45.09           O  
ATOM   4469  CB  ALA C  35     225.147   4.572  13.931  1.00 42.11           C  
ATOM   4470  N   TRP C  36     227.656   5.939  12.887  1.00 47.07           N  
ATOM   4471  CA  TRP C  36     228.682   6.008  11.861  1.00 47.05           C  
ATOM   4472  C   TRP C  36     229.133   4.601  11.526  1.00 46.85           C  
ATOM   4473  O   TRP C  36     229.338   3.772  12.416  1.00 45.97           O  
ATOM   4474  CB  TRP C  36     229.873   6.831  12.321  1.00 47.87           C  
ATOM   4475  CG  TRP C  36     229.593   8.280  12.369  1.00 47.76           C  
ATOM   4476  CD1 TRP C  36     229.197   9.007  13.459  1.00 48.31           C  
ATOM   4477  CD2 TRP C  36     229.687   9.198  11.282  1.00 48.65           C  
ATOM   4478  NE1 TRP C  36     229.048  10.331  13.115  1.00 49.89           N  
ATOM   4479  CE2 TRP C  36     229.343  10.476  11.783  1.00 50.42           C  
ATOM   4480  CE3 TRP C  36     230.038   9.070   9.930  1.00 48.71           C  
ATOM   4481  CZ2 TRP C  36     229.345  11.623  10.979  1.00 49.87           C  
ATOM   4482  CZ3 TRP C  36     230.043  10.210   9.132  1.00 49.63           C  
ATOM   4483  CH2 TRP C  36     229.696  11.470   9.661  1.00 50.28           C  
ATOM   4484  N   PHE C  37     229.271   4.338  10.241  1.00 46.28           N  
ATOM   4485  CA  PHE C  37     229.749   3.067   9.737  1.00 60.64           C  
ATOM   4486  C   PHE C  37     230.990   3.337   8.895  1.00 49.75           C  
ATOM   4487  O   PHE C  37     231.296   4.486   8.569  1.00 52.66           O  
ATOM   4488  CB  PHE C  37     228.666   2.353   8.921  1.00 48.32           C  
ATOM   4489  CG  PHE C  37     227.650   1.619   9.760  1.00 50.28           C  
ATOM   4490  CD1 PHE C  37     227.705   0.237   9.886  1.00 50.02           C  
ATOM   4491  CD2 PHE C  37     226.634   2.307  10.406  1.00 48.23           C  
ATOM   4492  CE1 PHE C  37     226.760  -0.444  10.655  1.00 51.68           C  
ATOM   4493  CE2 PHE C  37     225.678   1.627  11.171  1.00 47.18           C  
ATOM   4494  CZ  PHE C  37     225.743   0.253  11.294  1.00 47.62           C  
ATOM   4495  N   ARG C  38     231.738   2.286   8.580  1.00 51.33           N  
ATOM   4496  CA  ARG C  38     232.897   2.484   7.716  1.00 60.49           C  
ATOM   4497  C   ARG C  38     233.134   1.257   6.844  1.00 63.17           C  
ATOM   4498  O   ARG C  38     232.933   0.114   7.274  1.00 55.83           O  
ATOM   4499  CB  ARG C  38     234.160   2.838   8.519  1.00 53.46           C  
ATOM   4500  CG  ARG C  38     234.877   1.675   9.141  1.00 58.81           C  
ATOM   4501  CD  ARG C  38     236.173   2.149   9.803  1.00 60.06           C  
ATOM   4502  NE  ARG C  38     236.718   1.140  10.703  1.00 61.81           N  
ATOM   4503  CZ  ARG C  38     237.777   1.326  11.483  1.00 63.10           C  
ATOM   4504  NH1 ARG C  38     238.412   2.492  11.474  1.00 62.75           N  
ATOM   4505  NH2 ARG C  38     238.203   0.344  12.270  1.00 62.92           N  
ATOM   4506  N   GLN C  39     233.568   1.519   5.611  1.00 58.23           N  
ATOM   4507  CA  GLN C  39     233.793   0.493   4.605  1.00 61.04           C  
ATOM   4508  C   GLN C  39     235.157   0.686   3.965  1.00 64.97           C  
ATOM   4509  O   GLN C  39     235.402   1.708   3.315  1.00 65.97           O  
ATOM   4510  CB  GLN C  39     232.709   0.540   3.533  1.00 63.35           C  
ATOM   4511  CG  GLN C  39     232.736  -0.627   2.577  1.00 70.88           C  
ATOM   4512  CD  GLN C  39     231.613  -0.558   1.562  1.00 78.52           C  
ATOM   4513  OE1 GLN C  39     231.376  -1.517   0.827  1.00 84.98           O  
ATOM   4514  NE2 GLN C  39     230.902   0.572   1.524  1.00 75.96           N  
ATOM   4515  N   ALA C  40     236.009  -0.298   4.104  1.00 68.96           N  
ATOM   4516  CA  ALA C  40     237.313  -0.330   3.462  1.00 72.06           C  
ATOM   4517  C   ALA C  40     237.206  -1.096   2.149  1.00 81.82           C  
ATOM   4518  O   ALA C  40     236.291  -1.908   1.977  1.00 77.74           O  
ATOM   4519  CB  ALA C  40     238.339  -0.992   4.371  1.00 67.94           C  
ATOM   4520  N   PRO C  41     238.081  -0.817   1.184  1.00 92.34           N  
ATOM   4521  CA  PRO C  41     238.023  -1.540  -0.094  1.00 97.19           C  
ATOM   4522  C   PRO C  41     238.060  -3.049   0.113  1.00 97.76           C  
ATOM   4523  O   PRO C  41     238.943  -3.581   0.791  1.00 97.00           O  
ATOM   4524  CB  PRO C  41     239.270  -1.045  -0.836  1.00 99.84           C  
ATOM   4525  CG  PRO C  41     239.565   0.287  -0.235  1.00 97.71           C  
ATOM   4526  CD  PRO C  41     239.160   0.189   1.204  1.00 93.63           C  
ATOM   4527  N   GLY C  42     237.089  -3.742  -0.482  1.00 97.56           N  
ATOM   4528  CA  GLY C  42     237.023  -5.184  -0.378  1.00 98.99           C  
ATOM   4529  C   GLY C  42     236.474  -5.723   0.926  1.00 95.86           C  
ATOM   4530  O   GLY C  42     236.426  -6.948   1.095  1.00 97.02           O  
ATOM   4531  N   LYS C  43     236.073  -4.863   1.856  1.00 92.15           N  
ATOM   4532  CA  LYS C  43     235.543  -5.281   3.145  1.00 87.35           C  
ATOM   4533  C   LYS C  43     234.076  -4.877   3.263  1.00 83.78           C  
ATOM   4534  O   LYS C  43     233.551  -4.102   2.460  1.00 81.82           O  
ATOM   4535  CB  LYS C  43     236.370  -4.682   4.290  1.00 84.74           C  
ATOM   4536  N   GLU C  44     233.409  -5.425   4.277  1.00 82.65           N  
ATOM   4537  CA  GLU C  44     232.004  -5.134   4.532  1.00 79.95           C  
ATOM   4538  C   GLU C  44     231.858  -3.863   5.361  1.00 77.15           C  
ATOM   4539  O   GLU C  44     232.759  -3.480   6.111  1.00 78.22           O  
ATOM   4540  CB  GLU C  44     231.330  -6.309   5.248  1.00 79.51           C  
ATOM   4541  N   ARG C  45     230.718  -3.193   5.192  1.00 75.28           N  
ATOM   4542  CA  ARG C  45     230.410  -2.001   5.975  1.00 72.82           C  
ATOM   4543  C   ARG C  45     230.284  -2.364   7.452  1.00 71.42           C  
ATOM   4544  O   ARG C  45     229.465  -3.210   7.825  1.00 75.26           O  
ATOM   4545  CB  ARG C  45     229.120  -1.375   5.450  1.00 72.20           C  
ATOM   4546  CG  ARG C  45     228.886   0.073   5.828  1.00 69.86           C  
ATOM   4547  CD  ARG C  45     227.778   0.648   4.964  1.00 69.08           C  
ATOM   4548  NE  ARG C  45     228.118   0.557   3.544  1.00 72.18           N  
ATOM   4549  CZ  ARG C  45     227.469   1.188   2.568  1.00 73.90           C  
ATOM   4550  NH1 ARG C  45     226.425   1.963   2.843  1.00 72.31           N  
ATOM   4551  NH2 ARG C  45     227.865   1.037   1.310  1.00 77.17           N  
ATOM   4552  N   GLU C  46     231.061  -1.695   8.300  1.00 67.03           N  
ATOM   4553  CA  GLU C  46     231.186  -2.073   9.699  1.00 62.87           C  
ATOM   4554  C   GLU C  46     230.818  -0.920  10.623  1.00 58.11           C  
ATOM   4555  O   GLU C  46     231.082   0.253  10.336  1.00 49.78           O  
ATOM   4556  CB  GLU C  46     232.622  -2.555  10.005  1.00 63.07           C  
ATOM   4557  N   PHE C  47     230.256  -1.277  11.769  1.00 55.33           N  
ATOM   4558  CA  PHE C  47     229.825  -0.279  12.737  1.00 52.97           C  
ATOM   4559  C   PHE C  47     231.043   0.325  13.433  1.00 51.63           C  
ATOM   4560  O   PHE C  47     231.962  -0.396  13.831  1.00 48.14           O  
ATOM   4561  CB  PHE C  47     228.864  -0.920  13.742  1.00 50.69           C  
ATOM   4562  CG  PHE C  47     228.503  -0.035  14.896  1.00 51.38           C  
ATOM   4563  CD1 PHE C  47     229.244  -0.063  16.071  1.00 52.77           C  
ATOM   4564  CD2 PHE C  47     227.417   0.822  14.813  1.00 50.39           C  
ATOM   4565  CE1 PHE C  47     228.921   0.755  17.137  1.00 50.43           C  
ATOM   4566  CE2 PHE C  47     227.081   1.641  15.880  1.00 52.17           C  
ATOM   4567  CZ  PHE C  47     227.839   1.605  17.046  1.00 52.06           C  
ATOM   4568  N   VAL C  48     231.065   1.658  13.526  1.00 52.21           N  
ATOM   4569  CA  VAL C  48     232.115   2.403  14.221  1.00 49.36           C  
ATOM   4570  C   VAL C  48     231.607   2.893  15.576  1.00 48.00           C  
ATOM   4571  O   VAL C  48     232.152   2.519  16.622  1.00 46.00           O  
ATOM   4572  CB  VAL C  48     232.636   3.562  13.355  1.00 50.53           C  
ATOM   4573  CG1 VAL C  48     233.772   4.299  14.071  1.00 48.89           C  
ATOM   4574  CG2 VAL C  48     233.145   3.015  12.032  1.00 52.48           C  
ATOM   4575  N   SER C  49     230.580   3.750  15.573  1.00 47.83           N  
ATOM   4576  CA  SER C  49     230.014   4.269  16.816  1.00 49.88           C  
ATOM   4577  C   SER C  49     228.599   4.795  16.567  1.00 47.96           C  
ATOM   4578  O   SER C  49     228.259   5.226  15.461  1.00 45.92           O  
ATOM   4579  CB  SER C  49     230.888   5.361  17.446  1.00 55.68           C  
ATOM   4580  OG  SER C  49     231.374   6.252  16.470  1.00 62.61           O  
ATOM   4581  N   GLY C  50     227.782   4.762  17.616  1.00 47.30           N  
ATOM   4582  CA  GLY C  50     226.393   5.172  17.498  1.00 44.25           C  
ATOM   4583  C   GLY C  50     225.898   5.781  18.790  1.00 44.37           C  
ATOM   4584  O   GLY C  50     226.521   5.636  19.848  1.00 45.80           O  
ATOM   4585  N   MET C  51     224.766   6.485  18.692  1.00 41.90           N  
ATOM   4586  CA  MET C  51     224.237   7.190  19.850  1.00 41.89           C  
ATOM   4587  C   MET C  51     222.718   7.217  19.793  1.00 39.79           C  
ATOM   4588  O   MET C  51     222.117   7.220  18.714  1.00 38.88           O  
ATOM   4589  CB  MET C  51     224.763   8.631  19.949  1.00 44.54           C  
ATOM   4590  CG  MET C  51     224.224   9.570  18.878  1.00 49.43           C  
ATOM   4591  SD  MET C  51     224.781  11.279  19.078  1.00 55.93           S  
ATOM   4592  CE  MET C  51     224.148  11.685  20.708  1.00 55.47           C  
ATOM   4593  N   ARG C  52     222.111   7.248  20.975  1.00 41.33           N  
ATOM   4594  CA  ARG C  52     220.684   7.535  21.071  1.00 44.89           C  
ATOM   4595  C   ARG C  52     220.469   9.008  20.742  1.00 47.46           C  
ATOM   4596  O   ARG C  52     221.062   9.884  21.385  1.00 50.41           O  
ATOM   4597  CB  ARG C  52     220.160   7.194  22.467  1.00 45.52           C  
ATOM   4598  CG  ARG C  52     220.437   5.750  22.901  1.00 45.56           C  
ATOM   4599  CD  ARG C  52     219.485   4.749  22.236  1.00 43.01           C  
ATOM   4600  NE  ARG C  52     218.085   5.184  22.266  1.00 39.28           N  
ATOM   4601  CZ  ARG C  52     217.084   4.536  21.671  1.00 37.58           C  
ATOM   4602  NH1 ARG C  52     215.852   5.004  21.771  1.00 35.09           N  
ATOM   4603  NH2 ARG C  52     217.303   3.409  21.002  1.00 35.25           N  
ATOM   4604  N   TRP C  53     219.683   9.270  19.695  1.00 60.15           N  
ATOM   4605  CA  TRP C  53     219.495  10.633  19.199  1.00 61.38           C  
ATOM   4606  C   TRP C  53     219.106  11.588  20.320  1.00 63.42           C  
ATOM   4607  O   TRP C  53     219.751  12.623  20.524  1.00 64.65           O  
ATOM   4608  CB  TRP C  53     218.426  10.627  18.100  1.00 66.42           C  
ATOM   4609  CG  TRP C  53     218.112  11.942  17.407  1.00 71.09           C  
ATOM   4610  CD1 TRP C  53     216.871  12.498  17.254  1.00 73.43           C  
ATOM   4611  CD2 TRP C  53     219.026  12.823  16.730  1.00 72.40           C  
ATOM   4612  NE1 TRP C  53     216.959  13.677  16.554  1.00 75.12           N  
ATOM   4613  CE2 TRP C  53     218.269  13.897  16.217  1.00 74.81           C  
ATOM   4614  CE3 TRP C  53     220.409  12.823  16.531  1.00 73.92           C  
ATOM   4615  CZ2 TRP C  53     218.847  14.949  15.510  1.00 76.42           C  
ATOM   4616  CZ3 TRP C  53     220.979  13.872  15.825  1.00 75.12           C  
ATOM   4617  CH2 TRP C  53     220.198  14.919  15.327  1.00 74.86           C  
ATOM   4618  N   SER C  54     218.069  11.239  21.081  1.00 64.61           N  
ATOM   4619  CA  SER C  54     217.537  12.109  22.121  1.00 67.70           C  
ATOM   4620  C   SER C  54     218.009  11.732  23.519  1.00 70.52           C  
ATOM   4621  O   SER C  54     217.725  12.467  24.470  1.00 73.02           O  
ATOM   4622  CB  SER C  54     216.001  12.108  22.080  1.00 65.75           C  
ATOM   4623  N   GLY C  55     218.746  10.635  23.670  1.00 72.16           N  
ATOM   4624  CA  GLY C  55     219.256  10.228  24.958  1.00 78.45           C  
ATOM   4625  C   GLY C  55     220.714  10.609  25.143  1.00 82.39           C  
ATOM   4626  O   GLY C  55     221.298  11.384  24.382  1.00 83.01           O  
ATOM   4627  N   MET C  56     221.314  10.024  26.172  1.00 82.82           N  
ATOM   4628  CA  MET C  56     222.721  10.254  26.470  1.00 84.65           C  
ATOM   4629  C   MET C  56     223.607   9.123  25.977  1.00 83.71           C  
ATOM   4630  O   MET C  56     224.699   9.378  25.461  1.00 84.69           O  
ATOM   4631  CB  MET C  56     222.923  10.440  27.980  1.00 87.75           C  
ATOM   4632  N   THR C  57     223.146   7.883  26.129  1.00 76.57           N  
ATOM   4633  CA  THR C  57     223.948   6.707  25.822  1.00 69.53           C  
ATOM   4634  C   THR C  57     224.596   6.790  24.437  1.00 63.96           C  
ATOM   4635  O   THR C  57     223.961   7.173  23.447  1.00 62.37           O  
ATOM   4636  CB  THR C  57     223.063   5.456  25.923  1.00 68.64           C  
ATOM   4637  N   THR C  58     225.875   6.422  24.377  1.00 59.53           N  
ATOM   4638  CA  THR C  58     226.596   6.231  23.126  1.00 56.76           C  
ATOM   4639  C   THR C  58     227.319   4.897  23.212  1.00 55.86           C  
ATOM   4640  O   THR C  58     227.503   4.344  24.300  1.00 54.62           O  
ATOM   4641  CB  THR C  58     227.632   7.342  22.837  1.00 55.09           C  
ATOM   4642  OG1 THR C  58     228.680   7.290  23.811  1.00 52.21           O  
ATOM   4643  CG2 THR C  58     226.972   8.726  22.878  1.00 48.80           C  
ATOM   4644  N   TYR C  59     227.741   4.380  22.060  1.00 55.93           N  
ATOM   4645  CA  TYR C  59     228.479   3.123  22.049  1.00 57.64           C  
ATOM   4646  C   TYR C  59     229.366   3.064  20.808  1.00 54.89           C  
ATOM   4647  O   TYR C  59     228.936   3.452  19.716  1.00 53.94           O  
ATOM   4648  CB  TYR C  59     227.502   1.941  22.099  1.00 64.08           C  
ATOM   4649  CG  TYR C  59     228.145   0.583  22.263  1.00 73.05           C  
ATOM   4650  CD1 TYR C  59     228.538  -0.163  21.154  1.00 76.71           C  
ATOM   4651  CD2 TYR C  59     228.345   0.035  23.528  1.00 77.38           C  
ATOM   4652  CE1 TYR C  59     229.124  -1.413  21.298  1.00 78.79           C  
ATOM   4653  CE2 TYR C  59     228.930  -1.218  23.684  1.00 79.96           C  
ATOM   4654  CZ  TYR C  59     229.317  -1.936  22.563  1.00 80.58           C  
ATOM   4655  OH  TYR C  59     229.899  -3.179  22.699  1.00 82.23           O  
ATOM   4656  N   SER C  60     230.604   2.581  20.982  1.00 53.40           N  
ATOM   4657  CA  SER C  60     231.568   2.472  19.890  1.00 55.76           C  
ATOM   4658  C   SER C  60     232.161   1.069  19.828  1.00 57.17           C  
ATOM   4659  O   SER C  60     232.329   0.395  20.849  1.00 59.27           O  
ATOM   4660  CB  SER C  60     232.729   3.482  20.020  1.00 57.58           C  
ATOM   4661  OG  SER C  60     232.273   4.810  20.172  1.00 60.10           O  
ATOM   4662  N   ALA C  61     232.534   0.660  18.617  1.00 56.07           N  
ATOM   4663  CA  ALA C  61     233.158  -0.639  18.421  1.00 56.90           C  
ATOM   4664  C   ALA C  61     234.466  -0.717  19.196  1.00 57.87           C  
ATOM   4665  O   ALA C  61     235.105   0.298  19.485  1.00 56.38           O  
ATOM   4666  CB  ALA C  61     233.410  -0.893  16.933  1.00 58.67           C  
ATOM   4667  N   ASP C  62     234.852  -1.943  19.547  1.00 59.76           N  
ATOM   4668  CA  ASP C  62     236.038  -2.137  20.375  1.00 64.76           C  
ATOM   4669  C   ASP C  62     237.276  -1.494  19.757  1.00 65.32           C  
ATOM   4670  O   ASP C  62     238.089  -0.895  20.471  1.00 64.97           O  
ATOM   4671  CB  ASP C  62     236.265  -3.627  20.607  1.00 69.54           C  
ATOM   4672  CG  ASP C  62     235.383  -4.183  21.707  1.00 73.99           C  
ATOM   4673  OD1 ASP C  62     235.349  -5.423  21.859  1.00 77.11           O  
ATOM   4674  OD2 ASP C  62     234.724  -3.384  22.415  1.00 73.58           O  
ATOM   4675  N   SER C  63     237.423  -1.580  18.430  1.00 66.22           N  
ATOM   4676  CA  SER C  63     238.638  -1.125  17.760  1.00 67.85           C  
ATOM   4677  C   SER C  63     238.813   0.388  17.770  1.00 66.58           C  
ATOM   4678  O   SER C  63     239.883   0.865  17.373  1.00 68.29           O  
ATOM   4679  CB  SER C  63     238.646  -1.603  16.310  1.00 70.67           C  
ATOM   4680  OG  SER C  63     237.565  -1.033  15.586  1.00 73.74           O  
ATOM   4681  N   VAL C  64     237.801   1.152  18.191  1.00 62.16           N  
ATOM   4682  CA  VAL C  64     237.883   2.607  18.228  1.00 60.04           C  
ATOM   4683  C   VAL C  64     237.444   3.196  19.560  1.00 61.07           C  
ATOM   4684  O   VAL C  64     237.486   4.419  19.720  1.00 59.12           O  
ATOM   4685  CB  VAL C  64     237.066   3.244  17.080  1.00 58.87           C  
ATOM   4686  CG1 VAL C  64     237.459   2.662  15.728  1.00 60.66           C  
ATOM   4687  CG2 VAL C  64     235.547   3.093  17.329  1.00 48.30           C  
ATOM   4688  N   LYS C  65     237.051   2.365  20.539  1.00 63.86           N  
ATOM   4689  CA  LYS C  65     236.311   2.859  21.706  1.00 65.66           C  
ATOM   4690  C   LYS C  65     237.099   3.907  22.487  1.00 65.78           C  
ATOM   4691  O   LYS C  65     236.526   4.888  22.977  1.00 66.04           O  
ATOM   4692  CB  LYS C  65     235.922   1.692  22.620  1.00 65.73           C  
ATOM   4693  N   ASP C  66     238.405   3.738  22.595  1.00 67.01           N  
ATOM   4694  CA  ASP C  66     239.223   4.657  23.371  1.00 69.73           C  
ATOM   4695  C   ASP C  66     239.802   5.788  22.526  1.00 68.24           C  
ATOM   4696  O   ASP C  66     240.625   6.553  23.027  1.00 69.70           O  
ATOM   4697  CB  ASP C  66     240.358   3.892  24.062  1.00 70.94           C  
ATOM   4698  N   ARG C  67     239.368   5.937  21.275  1.00 65.84           N  
ATOM   4699  CA  ARG C  67     239.936   6.962  20.405  1.00 64.83           C  
ATOM   4700  C   ARG C  67     238.861   7.803  19.720  1.00 65.39           C  
ATOM   4701  O   ARG C  67     239.082   8.989  19.454  1.00 65.66           O  
ATOM   4702  CB  ARG C  67     240.846   6.339  19.338  1.00 63.97           C  
ATOM   4703  CG  ARG C  67     242.051   5.575  19.881  1.00 64.60           C  
ATOM   4704  CD  ARG C  67     242.867   4.875  18.784  1.00 64.45           C  
ATOM   4705  NE  ARG C  67     242.134   3.881  18.007  1.00 63.40           N  
ATOM   4706  CZ  ARG C  67     241.956   3.939  16.687  1.00 63.78           C  
ATOM   4707  NH1 ARG C  67     241.270   2.986  16.070  1.00 65.45           N  
ATOM   4708  NH2 ARG C  67     242.442   4.956  15.984  1.00 61.64           N  
ATOM   4709  N   PHE C  68     237.711   7.201  19.409  1.00 62.93           N  
ATOM   4710  CA  PHE C  68     236.655   7.875  18.666  1.00 64.00           C  
ATOM   4711  C   PHE C  68     235.520   8.299  19.596  1.00 63.76           C  
ATOM   4712  O   PHE C  68     235.250   7.657  20.615  1.00 65.36           O  
ATOM   4713  CB  PHE C  68     236.096   6.963  17.565  1.00 64.40           C  
ATOM   4714  CG  PHE C  68     237.056   6.690  16.424  1.00 66.89           C  
ATOM   4715  CD1 PHE C  68     238.418   6.944  16.544  1.00 68.31           C  
ATOM   4716  CD2 PHE C  68     236.584   6.169  15.224  1.00 66.94           C  
ATOM   4717  CE1 PHE C  68     239.295   6.683  15.494  1.00 68.92           C  
ATOM   4718  CE2 PHE C  68     237.454   5.908  14.166  1.00 68.49           C  
ATOM   4719  CZ  PHE C  68     238.812   6.166  14.304  1.00 69.51           C  
ATOM   4720  N   THR C  69     234.802   9.345  19.195  1.00 62.15           N  
ATOM   4721  CA  THR C  69     233.704   9.865  20.006  1.00 58.37           C  
ATOM   4722  C   THR C  69     232.608  10.418  19.098  1.00 53.60           C  
ATOM   4723  O   THR C  69     232.890  11.215  18.196  1.00 49.50           O  
ATOM   4724  CB  THR C  69     234.205  10.954  20.968  1.00 61.06           C  
ATOM   4725  OG1 THR C  69     234.879  10.346  22.079  1.00 63.34           O  
ATOM   4726  CG2 THR C  69     233.045  11.792  21.494  1.00 61.51           C  
ATOM   4727  N   ILE C  70     231.347   9.984  19.338  1.00 49.51           N  
ATOM   4728  CA  ILE C  70     230.188  10.464  18.591  1.00 48.65           C  
ATOM   4729  C   ILE C  70     229.448  11.463  19.471  1.00 50.74           C  
ATOM   4730  O   ILE C  70     229.407  11.327  20.701  1.00 50.66           O  
ATOM   4731  CB  ILE C  70     229.259   9.306  18.154  1.00 49.56           C  
ATOM   4732  CG1 ILE C  70     228.205   9.790  17.151  1.00 48.89           C  
ATOM   4733  CG2 ILE C  70     228.578   8.659  19.366  1.00 46.95           C  
ATOM   4734  CD1 ILE C  70     227.277   8.684  16.619  1.00 46.58           C  
ATOM   4735  N   SER C  71     228.872  12.488  18.847  1.00 53.01           N  
ATOM   4736  CA  SER C  71     228.118  13.485  19.594  1.00 56.10           C  
ATOM   4737  C   SER C  71     227.143  14.181  18.661  1.00 56.19           C  
ATOM   4738  O   SER C  71     227.248  14.085  17.436  1.00 56.07           O  
ATOM   4739  CB  SER C  71     229.047  14.503  20.259  1.00 57.86           C  
ATOM   4740  OG  SER C  71     229.758  15.224  19.276  1.00 62.27           O  
ATOM   4741  N   ARG C  72     226.188  14.880  19.266  1.00 57.22           N  
ATOM   4742  CA  ARG C  72     225.172  15.634  18.550  1.00 59.37           C  
ATOM   4743  C   ARG C  72     225.276  17.106  18.920  1.00 62.38           C  
ATOM   4744  O   ARG C  72     225.407  17.447  20.100  1.00 63.36           O  
ATOM   4745  CB  ARG C  72     223.770  15.108  18.885  1.00 57.56           C  
ATOM   4746  CG  ARG C  72     222.676  16.160  18.809  1.00 58.71           C  
ATOM   4747  CD  ARG C  72     221.293  15.562  19.024  1.00 57.94           C  
ATOM   4748  NE  ARG C  72     220.246  16.456  18.549  1.00 59.23           N  
ATOM   4749  CZ  ARG C  72     218.946  16.201  18.655  1.00 61.16           C  
ATOM   4750  NH1 ARG C  72     218.538  15.073  19.228  1.00 57.50           N  
ATOM   4751  NH2 ARG C  72     218.054  17.071  18.191  1.00 62.93           N  
ATOM   4752  N   ASP C  73     225.207  17.976  17.912  1.00 65.12           N  
ATOM   4753  CA  ASP C  73     225.263  19.414  18.151  1.00 68.54           C  
ATOM   4754  C   ASP C  73     224.083  19.883  18.998  1.00 71.31           C  
ATOM   4755  O   ASP C  73     222.941  19.464  18.789  1.00 65.64           O  
ATOM   4756  CB  ASP C  73     225.277  20.164  16.821  1.00 70.42           C  
ATOM   4757  CG  ASP C  73     225.738  21.602  16.968  1.00 74.52           C  
ATOM   4758  OD1 ASP C  73     224.967  22.425  17.508  1.00 75.45           O  
ATOM   4759  OD2 ASP C  73     226.875  21.910  16.545  1.00 76.27           O  
ATOM   4760  N   LYS C  74     224.370  20.760  19.967  1.00 77.99           N  
ATOM   4761  CA  LYS C  74     223.323  21.305  20.828  1.00 81.88           C  
ATOM   4762  C   LYS C  74     222.410  22.287  20.097  1.00 87.34           C  
ATOM   4763  O   LYS C  74     221.248  22.441  20.493  1.00 88.43           O  
ATOM   4764  CB  LYS C  74     223.950  21.991  22.045  1.00 81.70           C  
ATOM   4765  N   THR C  75     222.893  22.918  19.022  1.00 92.89           N  
ATOM   4766  CA  THR C  75     222.112  23.891  18.262  1.00 95.49           C  
ATOM   4767  C   THR C  75     221.427  23.230  17.070  1.00 92.84           C  
ATOM   4768  O   THR C  75     220.210  23.009  17.089  1.00 92.96           O  
ATOM   4769  CB  THR C  75     223.004  25.044  17.785  1.00 97.76           C  
ATOM   4770  N   LYS C  76     222.200  22.924  16.028  1.00 87.78           N  
ATOM   4771  CA  LYS C  76     221.672  22.363  14.794  1.00 82.07           C  
ATOM   4772  C   LYS C  76     221.480  20.849  14.923  1.00 75.13           C  
ATOM   4773  O   LYS C  76     221.865  20.222  15.916  1.00 73.39           O  
ATOM   4774  CB  LYS C  76     222.607  22.684  13.625  1.00 83.82           C  
ATOM   4775  N   ASN C  77     220.883  20.256  13.887  1.00 70.25           N  
ATOM   4776  CA  ASN C  77     220.690  18.806  13.824  1.00 63.47           C  
ATOM   4777  C   ASN C  77     221.894  18.175  13.120  1.00 61.24           C  
ATOM   4778  O   ASN C  77     221.827  17.689  11.989  1.00 59.17           O  
ATOM   4779  CB  ASN C  77     219.387  18.470  13.107  1.00 63.48           C  
ATOM   4780  CG  ASN C  77     218.170  18.485  14.030  1.00 62.83           C  
ATOM   4781  OD1 ASN C  77     218.244  18.114  15.202  1.00 59.70           O  
ATOM   4782  ND2 ASN C  77     217.036  18.898  13.485  1.00 65.61           N  
ATOM   4783  N   THR C  78     223.020  18.172  13.829  1.00 60.47           N  
ATOM   4784  CA  THR C  78     224.272  17.678  13.271  1.00 60.33           C  
ATOM   4785  C   THR C  78     224.872  16.640  14.206  1.00 57.74           C  
ATOM   4786  O   THR C  78     224.954  16.859  15.420  1.00 55.91           O  
ATOM   4787  CB  THR C  78     225.261  18.824  13.032  1.00 62.76           C  
ATOM   4788  OG1 THR C  78     224.723  19.707  12.042  1.00 64.51           O  
ATOM   4789  CG2 THR C  78     226.615  18.293  12.559  1.00 63.70           C  
ATOM   4790  N   VAL C  79     225.266  15.503  13.639  1.00 56.79           N  
ATOM   4791  CA  VAL C  79     225.985  14.466  14.366  1.00 54.27           C  
ATOM   4792  C   VAL C  79     227.453  14.559  13.979  1.00 52.87           C  
ATOM   4793  O   VAL C  79     227.783  14.771  12.806  1.00 53.61           O  
ATOM   4794  CB  VAL C  79     225.412  13.071  14.054  1.00 51.96           C  
ATOM   4795  CG1 VAL C  79     225.985  12.029  15.000  1.00 50.27           C  
ATOM   4796  CG2 VAL C  79     223.905  13.102  14.155  1.00 55.55           C  
ATOM   4797  N   TYR C  80     228.337  14.396  14.964  1.00 53.32           N  
ATOM   4798  CA  TYR C  80     229.778  14.494  14.777  1.00 53.39           C  
ATOM   4799  C   TYR C  80     230.446  13.171  15.112  1.00 53.61           C  
ATOM   4800  O   TYR C  80     229.950  12.401  15.941  1.00 51.80           O  
ATOM   4801  CB  TYR C  80     230.398  15.589  15.656  1.00 56.81           C  
ATOM   4802  CG  TYR C  80     229.887  16.975  15.368  1.00 61.54           C  
ATOM   4803  CD1 TYR C  80     230.362  17.697  14.279  1.00 65.47           C  
ATOM   4804  CD2 TYR C  80     228.931  17.566  16.182  1.00 63.86           C  
ATOM   4805  CE1 TYR C  80     229.899  18.970  14.005  1.00 69.41           C  
ATOM   4806  CE2 TYR C  80     228.456  18.838  15.916  1.00 67.63           C  
ATOM   4807  CZ  TYR C  80     228.946  19.538  14.827  1.00 71.35           C  
ATOM   4808  OH  TYR C  80     228.476  20.805  14.562  1.00 75.41           O  
ATOM   4809  N   LEU C  81     231.581  12.907  14.451  1.00 55.52           N  
ATOM   4810  CA  LEU C  81     232.458  11.800  14.817  1.00 53.67           C  
ATOM   4811  C   LEU C  81     233.869  12.346  14.996  1.00 59.04           C  
ATOM   4812  O   LEU C  81     234.539  12.680  14.013  1.00 58.01           O  
ATOM   4813  CB  LEU C  81     232.431  10.686  13.773  1.00 52.99           C  
ATOM   4814  CG  LEU C  81     233.285   9.505  14.242  1.00 53.25           C  
ATOM   4815  CD1 LEU C  81     232.605   8.855  15.425  1.00 50.97           C  
ATOM   4816  CD2 LEU C  81     233.518   8.484  13.149  1.00 53.44           C  
ATOM   4817  N   GLN C  82     234.324  12.424  16.245  1.00 61.85           N  
ATOM   4818  CA  GLN C  82     235.670  12.894  16.551  1.00 63.47           C  
ATOM   4819  C   GLN C  82     236.603  11.682  16.585  1.00 63.15           C  
ATOM   4820  O   GLN C  82     236.468  10.803  17.446  1.00 64.22           O  
ATOM   4821  CB  GLN C  82     235.678  13.662  17.870  1.00 64.91           C  
ATOM   4822  CG  GLN C  82     237.055  14.175  18.279  1.00 70.56           C  
ATOM   4823  CD  GLN C  82     237.592  15.215  17.317  1.00 75.08           C  
ATOM   4824  OE1 GLN C  82     236.888  16.154  16.941  1.00 76.35           O  
ATOM   4825  NE2 GLN C  82     238.845  15.050  16.908  1.00 77.54           N  
ATOM   4826  N   MET C  83     237.541  11.631  15.643  1.00 59.37           N  
ATOM   4827  CA  MET C  83     238.452  10.505  15.485  1.00 62.15           C  
ATOM   4828  C   MET C  83     239.848  10.959  15.882  1.00 61.05           C  
ATOM   4829  O   MET C  83     240.410  11.860  15.251  1.00 61.83           O  
ATOM   4830  CB  MET C  83     238.454   9.977  14.049  1.00 63.51           C  
ATOM   4831  CG  MET C  83     237.068   9.806  13.428  1.00 62.57           C  
ATOM   4832  SD  MET C  83     237.134   9.113  11.754  1.00 66.84           S  
ATOM   4833  CE  MET C  83     237.493  10.583  10.809  1.00 70.43           C  
ATOM   4834  N   ASN C  84     240.390  10.367  16.941  1.00 59.32           N  
ATOM   4835  CA  ASN C  84     241.714  10.732  17.426  1.00 63.08           C  
ATOM   4836  C   ASN C  84     242.697   9.576  17.249  1.00 63.09           C  
ATOM   4837  O   ASN C  84     242.305   8.408  17.139  1.00 61.81           O  
ATOM   4838  CB  ASN C  84     241.656  11.153  18.899  1.00 65.03           C  
ATOM   4839  CG  ASN C  84     240.820  12.400  19.118  1.00 67.70           C  
ATOM   4840  OD1 ASN C  84     240.695  13.249  18.233  1.00 69.10           O  
ATOM   4841  ND2 ASN C  84     240.261  12.526  20.313  1.00 68.63           N  
ATOM   4842  N   SER C  85     243.987   9.928  17.217  1.00 64.34           N  
ATOM   4843  CA  SER C  85     245.088   8.964  17.119  1.00 66.79           C  
ATOM   4844  C   SER C  85     244.853   7.971  15.973  1.00 66.09           C  
ATOM   4845  O   SER C  85     244.857   6.749  16.152  1.00 65.07           O  
ATOM   4846  CB  SER C  85     245.296   8.245  18.457  1.00 62.30           C  
ATOM   4847  N   LEU C  86     244.624   8.515  14.778  1.00 65.27           N  
ATOM   4848  CA  LEU C  86     244.265   7.684  13.641  1.00 63.91           C  
ATOM   4849  C   LEU C  86     245.455   6.850  13.171  1.00 67.50           C  
ATOM   4850  O   LEU C  86     246.621   7.238  13.299  1.00 71.73           O  
ATOM   4851  CB  LEU C  86     243.718   8.551  12.507  1.00 62.50           C  
ATOM   4852  CG  LEU C  86     242.313   9.117  12.819  1.00 61.93           C  
ATOM   4853  CD1 LEU C  86     242.059  10.507  12.211  1.00 60.89           C  
ATOM   4854  CD2 LEU C  86     241.205   8.133  12.417  1.00 58.72           C  
ATOM   4855  N   LYS C  87     245.139   5.695  12.612  1.00 67.31           N  
ATOM   4856  CA  LYS C  87     246.092   4.708  12.142  1.00 67.80           C  
ATOM   4857  C   LYS C  87     245.742   4.352  10.708  1.00 75.56           C  
ATOM   4858  O   LYS C  87     244.613   4.584  10.262  1.00 73.12           O  
ATOM   4859  CB  LYS C  87     246.068   3.456  13.033  1.00 67.75           C  
ATOM   4860  N   PRO C  88     246.698   3.816   9.943  1.00 79.42           N  
ATOM   4861  CA  PRO C  88     246.393   3.468   8.547  1.00 80.06           C  
ATOM   4862  C   PRO C  88     245.236   2.500   8.404  1.00 77.26           C  
ATOM   4863  O   PRO C  88     244.540   2.526   7.382  1.00 76.62           O  
ATOM   4864  CB  PRO C  88     247.702   2.843   8.056  1.00 76.17           C  
ATOM   4865  CG  PRO C  88     248.735   3.479   8.890  1.00 82.16           C  
ATOM   4866  CD  PRO C  88     248.122   3.619  10.250  1.00 79.01           C  
ATOM   4867  N   GLU C  89     244.996   1.660   9.409  1.00 76.58           N  
ATOM   4868  CA  GLU C  89     243.851   0.760   9.374  1.00 75.54           C  
ATOM   4869  C   GLU C  89     242.526   1.502   9.351  1.00 71.33           C  
ATOM   4870  O   GLU C  89     241.504   0.892   9.033  1.00 73.40           O  
ATOM   4871  CB  GLU C  89     243.881  -0.193  10.572  1.00 77.79           C  
ATOM   4872  CG  GLU C  89     245.168  -1.006  10.696  1.00 85.83           C  
ATOM   4873  CD  GLU C  89     246.267  -0.281  11.463  1.00 88.97           C  
ATOM   4874  OE1 GLU C  89     246.823   0.695  10.922  1.00 89.96           O  
ATOM   4875  OE2 GLU C  89     246.572  -0.691  12.605  1.00 90.00           O  
ATOM   4876  N   ASP C  90     242.503   2.784   9.709  1.00 69.36           N  
ATOM   4877  CA  ASP C  90     241.240   3.513   9.733  1.00 67.95           C  
ATOM   4878  C   ASP C  90     240.839   4.098   8.377  1.00 68.55           C  
ATOM   4879  O   ASP C  90     239.731   4.632   8.273  1.00 64.28           O  
ATOM   4880  CB  ASP C  90     241.293   4.621  10.783  1.00 65.31           C  
ATOM   4881  CG  ASP C  90     241.523   4.085  12.183  1.00 64.03           C  
ATOM   4882  OD1 ASP C  90     240.821   3.133  12.586  1.00 62.03           O  
ATOM   4883  OD2 ASP C  90     242.400   4.631  12.887  1.00 64.73           O  
ATOM   4884  N   THR C  91     241.704   4.047   7.353  1.00 71.69           N  
ATOM   4885  CA  THR C  91     241.292   4.473   6.016  1.00 73.01           C  
ATOM   4886  C   THR C  91     240.079   3.711   5.530  1.00 70.18           C  
ATOM   4887  O   THR C  91     240.053   2.486   5.576  1.00 70.05           O  
ATOM   4888  CB  THR C  91     242.435   4.360   5.000  1.00 74.35           C  
ATOM   4889  OG1 THR C  91     243.642   4.902   5.532  1.00 76.19           O  
ATOM   4890  CG2 THR C  91     242.055   4.892   3.597  1.00 75.90           C  
ATOM   4891  N   ALA C  92     239.053   4.458   5.115  1.00 69.89           N  
ATOM   4892  CA  ALA C  92     237.812   3.888   4.597  1.00 69.77           C  
ATOM   4893  C   ALA C  92     236.872   4.982   4.102  1.00 69.88           C  
ATOM   4894  O   ALA C  92     237.171   6.174   4.224  1.00 68.91           O  
ATOM   4895  CB  ALA C  92     237.088   3.056   5.658  1.00 62.13           C  
ATOM   4896  N   VAL C  93     235.730   4.580   3.548  1.00 69.47           N  
ATOM   4897  CA  VAL C  93     234.590   5.472   3.379  1.00 68.30           C  
ATOM   4898  C   VAL C  93     233.789   5.372   4.662  1.00 65.13           C  
ATOM   4899  O   VAL C  93     233.427   4.268   5.085  1.00 63.44           O  
ATOM   4900  CB  VAL C  93     233.731   5.085   2.165  1.00 68.59           C  
ATOM   4901  N   TYR C  94     233.554   6.508   5.306  1.00 64.56           N  
ATOM   4902  CA  TYR C  94     232.765   6.563   6.529  1.00 63.66           C  
ATOM   4903  C   TYR C  94     231.349   7.025   6.191  1.00 63.75           C  
ATOM   4904  O   TYR C  94     231.170   8.029   5.493  1.00 66.44           O  
ATOM   4905  CB  TYR C  94     233.418   7.493   7.557  1.00 62.62           C  
ATOM   4906  CG  TYR C  94     234.619   6.873   8.254  1.00 62.99           C  
ATOM   4907  CD1 TYR C  94     235.817   6.659   7.570  1.00 64.45           C  
ATOM   4908  CD2 TYR C  94     234.547   6.488   9.590  1.00 60.13           C  
ATOM   4909  CE1 TYR C  94     236.915   6.089   8.205  1.00 65.02           C  
ATOM   4910  CE2 TYR C  94     235.629   5.912  10.227  1.00 60.86           C  
ATOM   4911  CZ  TYR C  94     236.813   5.717   9.532  1.00 63.20           C  
ATOM   4912  OH  TYR C  94     237.889   5.153  10.173  1.00 63.36           O  
ATOM   4913  N   TYR C  95     230.350   6.272   6.654  1.00 61.18           N  
ATOM   4914  CA  TYR C  95     228.946   6.539   6.358  1.00 59.80           C  
ATOM   4915  C   TYR C  95     228.177   6.946   7.607  1.00 56.98           C  
ATOM   4916  O   TYR C  95     228.307   6.325   8.666  1.00 57.70           O  
ATOM   4917  CB  TYR C  95     228.251   5.318   5.746  1.00 60.05           C  
ATOM   4918  CG  TYR C  95     228.700   4.954   4.353  1.00 63.11           C  
ATOM   4919  CD1 TYR C  95     228.219   5.650   3.252  1.00 65.40           C  
ATOM   4920  CD2 TYR C  95     229.592   3.910   4.132  1.00 67.40           C  
ATOM   4921  CE1 TYR C  95     228.622   5.325   1.962  1.00 69.90           C  
ATOM   4922  CE2 TYR C  95     229.999   3.580   2.846  1.00 70.61           C  
ATOM   4923  CZ  TYR C  95     229.506   4.291   1.770  1.00 72.55           C  
ATOM   4924  OH  TYR C  95     229.901   3.970   0.495  1.00 79.00           O  
ATOM   4925  N   CYS C  96     227.336   7.959   7.447  1.00 54.80           N  
ATOM   4926  CA  CYS C  96     226.381   8.376   8.458  1.00 53.73           C  
ATOM   4927  C   CYS C  96     225.080   7.596   8.262  1.00 49.21           C  
ATOM   4928  O   CYS C  96     224.614   7.442   7.132  1.00 48.49           O  
ATOM   4929  CB  CYS C  96     226.124   9.875   8.320  1.00 59.52           C  
ATOM   4930  SG  CYS C  96     224.982  10.608   9.492  1.00 65.78           S  
ATOM   4931  N   ALA C  97     224.500   7.106   9.361  1.00 46.49           N  
ATOM   4932  CA  ALA C  97     223.284   6.293   9.299  1.00 48.05           C  
ATOM   4933  C   ALA C  97     222.316   6.687  10.406  1.00 48.72           C  
ATOM   4934  O   ALA C  97     222.725   7.094  11.501  1.00 49.35           O  
ATOM   4935  CB  ALA C  97     223.563   4.783   9.411  1.00 42.03           C  
ATOM   4936  N   ALA C  98     221.017   6.560  10.097  1.00 48.28           N  
ATOM   4937  CA  ALA C  98     219.931   6.904  11.002  1.00 47.75           C  
ATOM   4938  C   ALA C  98     218.937   5.753  11.101  1.00 47.36           C  
ATOM   4939  O   ALA C  98     218.627   5.098  10.102  1.00 48.66           O  
ATOM   4940  CB  ALA C  98     219.198   8.162  10.522  1.00 47.55           C
[truncated: 17,011 more chars]
