# Supplementary material for: A non-redundant data set of nanobody-antigen crystal structures
Source: Data Brief. 2019 Mar 6;24:103754. doi: 10.1016/j.dib.2019.103754 (PMC6441729; doi:10.1016/j.dib.2019.103754)
Supplement: Multimedia component 6 [file mmc6.zip › extended_dataset/complex_3/6h71_3.pdb]

ATOM      1  N   ARG A 229     162.317 -27.790 130.703  1.00111.45           N  
ATOM      2  CA  ARG A 229     162.200 -27.009 131.928  1.00106.49           C  
ATOM      3  C   ARG A 229     160.772 -26.506 132.121  1.00 99.57           C  
ATOM      4  O   ARG A 229     160.359 -25.537 131.482  1.00 99.56           O  
ATOM      5  CB  ARG A 229     163.175 -25.831 131.909  1.00106.93           C  
ATOM      6  CG  ARG A 229     163.279 -25.094 133.232  1.00104.43           C  
ATOM      7  CD  ARG A 229     163.851 -25.994 134.314  1.00109.86           C  
ATOM      8  NE  ARG A 229     164.448 -25.228 135.404  1.00108.60           N  
ATOM      9  CZ  ARG A 229     165.680 -24.731 135.378  1.00112.13           C  
ATOM     10  NH1 ARG A 229     166.451 -24.921 134.316  1.00116.70           N  
ATOM     11  NH2 ARG A 229     166.143 -24.046 136.415  1.00111.00           N  
ATOM     12  N   PRO A 230     160.022 -27.167 133.002  1.00 90.41           N  
ATOM     13  CA  PRO A 230     158.618 -26.787 133.204  1.00 81.22           C  
ATOM     14  C   PRO A 230     158.489 -25.407 133.832  1.00 74.48           C  
ATOM     15  O   PRO A 230     159.263 -25.028 134.714  1.00 75.59           O  
ATOM     16  CB  PRO A 230     158.083 -27.878 134.141  1.00 81.56           C  
ATOM     17  CG  PRO A 230     159.298 -28.486 134.767  1.00 86.54           C  
ATOM     18  CD  PRO A 230     160.387 -28.380 133.751  1.00 92.37           C  
ATOM     19  N   PHE A 231     157.495 -24.657 133.363  1.00 66.18           N  
ATOM     20  CA  PHE A 231     157.245 -23.311 133.860  1.00 58.16           C  
ATOM     21  C   PHE A 231     156.587 -23.358 135.232  1.00 57.15           C  
ATOM     22  O   PHE A 231     155.686 -24.166 135.477  1.00 57.54           O  
ATOM     23  CB  PHE A 231     156.357 -22.544 132.880  1.00 54.17           C  
ATOM     24  CG  PHE A 231     156.018 -21.148 133.325  1.00 48.50           C  
ATOM     25  CD1 PHE A 231     156.950 -20.128 133.236  1.00 44.32           C  
ATOM     26  CD2 PHE A 231     154.758 -20.857 133.824  1.00 46.41           C  
ATOM     27  CE1 PHE A 231     156.633 -18.845 133.644  1.00 40.87           C  
ATOM     28  CE2 PHE A 231     154.435 -19.578 134.232  1.00 44.57           C  
ATOM     29  CZ  PHE A 231     155.374 -18.570 134.142  1.00 41.19           C  
ATOM     30  N   THR A 232     157.027 -22.467 136.121  1.00 52.08           N  
ATOM     31  CA  THR A 232     156.484 -22.383 137.469  1.00 50.47           C  
ATOM     32  C   THR A 232     156.491 -20.933 137.926  1.00 47.30           C  
ATOM     33  O   THR A 232     157.262 -20.106 137.433  1.00 44.80           O  
ATOM     34  CB  THR A 232     157.279 -23.228 138.481  1.00 55.18           C  
ATOM     35  OG1 THR A 232     158.676 -22.912 138.384  1.00 61.39           O  
ATOM     36  CG2 THR A 232     157.070 -24.722 138.254  1.00 52.45           C  
ATOM     37  N   LEU A 233     155.617 -20.640 138.878  1.00 45.56           N  
ATOM     38  CA  LEU A 233     155.608 -19.390 139.616  1.00 42.42           C  
ATOM     39  C   LEU A 233     155.936 -19.669 141.077  1.00 47.99           C  
ATOM     40  O   LEU A 233     155.723 -20.785 141.565  1.00 49.23           O  
ATOM     41  CB  LEU A 233     154.244 -18.692 139.508  1.00 43.10           C  
ATOM     42  CG  LEU A 233     153.920 -18.022 138.169  1.00 47.92           C  
ATOM     43  CD1 LEU A 233     152.607 -17.256 138.251  1.00 43.89           C  
ATOM     44  CD2 LEU A 233     155.053 -17.109 137.722  1.00 48.19           C  
ATOM     45  N   PRO A 234     156.469 -18.687 141.805  1.00 48.30           N  
ATOM     46  CA  PRO A 234     156.856 -18.936 143.200  1.00 47.92           C  
ATOM     47  C   PRO A 234     155.684 -19.406 144.050  1.00 45.63           C  
ATOM     48  O   PRO A 234     154.570 -18.886 143.956  1.00 47.63           O  
ATOM     49  CB  PRO A 234     157.379 -17.574 143.668  1.00 47.63           C  
ATOM     50  CG  PRO A 234     157.838 -16.906 142.421  1.00 48.91           C  
ATOM     51  CD  PRO A 234     156.874 -17.343 141.354  1.00 45.92           C  
ATOM     52  N   ASN A 235     155.952 -20.404 144.891  1.00 47.63           N  
ATOM     53  CA  ASN A 235     154.952 -20.944 145.813  1.00 49.42           C  
ATOM     54  C   ASN A 235     155.001 -20.148 147.118  1.00 48.93           C  
ATOM     55  O   ASN A 235     155.360 -20.642 148.189  1.00 46.91           O  
ATOM     56  CB  ASN A 235     155.192 -22.432 146.042  1.00 51.25           C  
ATOM     57  CG  ASN A 235     154.135 -23.068 146.924  1.00 51.79           C  
ATOM     58  OD1 ASN A 235     153.046 -22.524 147.101  1.00 54.26           O  
ATOM     59  ND2 ASN A 235     154.454 -24.229 147.483  1.00 52.16           N  
ATOM     60  N   LEU A 236     154.635 -18.871 147.000  1.00 47.49           N  
ATOM     61  CA  LEU A 236     154.676 -17.924 148.103  1.00 46.27           C  
ATOM     62  C   LEU A 236     153.434 -17.046 148.056  1.00 45.90           C  
ATOM     63  O   LEU A 236     152.967 -16.688 146.964  1.00 43.80           O  
ATOM     64  CB  LEU A 236     155.932 -17.042 148.047  1.00 44.31           C  
ATOM     65  CG  LEU A 236     157.287 -17.752 148.073  1.00 46.66           C  
ATOM     66  CD1 LEU A 236     158.404 -16.796 147.683  1.00 49.40           C  
ATOM     67  CD2 LEU A 236     157.548 -18.359 149.441  1.00 44.64           C  
ATOM     68  N   PRO A 237     152.877 -16.690 149.213  1.00 45.39           N  
ATOM     69  CA  PRO A 237     151.700 -15.813 149.221  1.00 42.65           C  
ATOM     70  C   PRO A 237     152.068 -14.404 148.785  1.00 43.17           C  
ATOM     71  O   PRO A 237     153.160 -13.910 149.077  1.00 47.02           O  
ATOM     72  CB  PRO A 237     151.237 -15.844 150.685  1.00 46.41           C  
ATOM     73  CG  PRO A 237     151.997 -16.977 151.329  1.00 43.78           C  
ATOM     74  CD  PRO A 237     153.275 -17.094 150.570  1.00 42.76           C  
ATOM     75  N   LEU A 238     151.140 -13.762 148.067  1.00 39.70           N  
ATOM     76  CA  LEU A 238     151.394 -12.419 147.551  1.00 37.93           C  
ATOM     77  C   LEU A 238     151.669 -11.431 148.678  1.00 42.25           C  
ATOM     78  O   LEU A 238     152.506 -10.532 148.534  1.00 44.07           O  
ATOM     79  CB  LEU A 238     150.212 -11.949 146.705  1.00 38.64           C  
ATOM     80  CG  LEU A 238     149.967 -12.700 145.395  1.00 39.11           C  
ATOM     81  CD1 LEU A 238     148.924 -11.981 144.562  1.00 46.17           C  
ATOM     82  CD2 LEU A 238     151.256 -12.859 144.609  1.00 38.08           C  
ATOM     83  N   SER A 239     150.973 -11.581 149.808  1.00 44.26           N  
ATOM     84  CA  SER A 239     151.159 -10.681 150.940  1.00 47.15           C  
ATOM     85  C   SER A 239     152.570 -10.740 151.508  1.00 46.66           C  
ATOM     86  O   SER A 239     152.931  -9.881 152.319  1.00 45.11           O  
ATOM     87  CB  SER A 239     150.146 -11.008 152.039  1.00 52.79           C  
ATOM     88  OG  SER A 239     150.348 -12.317 152.546  1.00 56.35           O  
ATOM     89  N   SER A 240     153.370 -11.727 151.110  1.00 44.56           N  
ATOM     90  CA  SER A 240     154.735 -11.878 151.587  1.00 46.94           C  
ATOM     91  C   SER A 240     155.767 -11.428 150.565  1.00 46.86           C  
ATOM     92  O   SER A 240     156.968 -11.575 150.811  1.00 50.72           O  
ATOM     93  CB  SER A 240     154.998 -13.338 151.972  1.00 50.36           C  
ATOM     94  OG  SER A 240     155.365 -14.105 150.838  1.00 52.03           O  
ATOM     95  N   LEU A 241     155.333 -10.891 149.428  1.00 41.18           N  
ATOM     96  CA  LEU A 241     156.237 -10.458 148.376  1.00 37.97           C  
ATOM     97  C   LEU A 241     156.332  -8.934 148.344  1.00 38.10           C  
ATOM     98  O   LEU A 241     155.668  -8.220 149.099  1.00 39.66           O  
ATOM     99  CB  LEU A 241     155.776 -11.018 147.030  1.00 37.33           C  
ATOM    100  CG  LEU A 241     155.520 -12.527 147.045  1.00 41.17           C  
ATOM    101  CD1 LEU A 241     155.075 -12.987 145.682  1.00 37.23           C  
ATOM    102  CD2 LEU A 241     156.753 -13.305 147.492  1.00 44.63           C  
ATOM    103  N   SER A 242     157.176  -8.433 147.446  1.00 39.05           N  
ATOM    104  CA  SER A 242     157.505  -7.018 147.376  1.00 41.07           C  
ATOM    105  C   SER A 242     157.066  -6.428 146.043  1.00 40.39           C  
ATOM    106  O   SER A 242     156.902  -7.136 145.047  1.00 36.26           O  
ATOM    107  CB  SER A 242     159.011  -6.787 147.568  1.00 40.12           C  
ATOM    108  OG  SER A 242     159.357  -5.446 147.263  1.00 39.06           O  
ATOM    109  N   ASN A 243     156.877  -5.111 146.042  1.00 40.95           N  
ATOM    110  CA  ASN A 243     156.653  -4.383 144.805  1.00 36.12           C  
ATOM    111  C   ASN A 243     157.943  -4.356 143.988  1.00 37.08           C  
ATOM    112  O   ASN A 243     159.047  -4.466 144.525  1.00 38.33           O  
ATOM    113  CB  ASN A 243     156.180  -2.960 145.105  1.00 36.29           C  
ATOM    114  CG  ASN A 243     155.501  -2.305 143.921  1.00 39.16           C  
ATOM    115  OD1 ASN A 243     156.153  -1.909 142.955  1.00 42.51           O  
ATOM    116  ND2 ASN A 243     154.181  -2.179 143.995  1.00 38.96           N  
ATOM    117  N   SER A 244     157.798  -4.208 142.672  1.00 35.46           N  
ATOM    118  CA  SER A 244     158.952  -4.201 141.782  1.00 32.57           C  
ATOM    119  C   SER A 244     159.334  -2.804 141.314  1.00 34.99           C  
ATOM    120  O   SER A 244     160.289  -2.661 140.543  1.00 37.40           O  
ATOM    121  CB  SER A 244     158.692  -5.102 140.571  1.00 33.37           C  
ATOM    122  OG  SER A 244     157.493  -4.740 139.906  1.00 38.37           O  
ATOM    123  N   ARG A 245     158.630  -1.774 141.777  1.00 30.78           N  
ATOM    124  CA  ARG A 245     158.945  -0.396 141.434  1.00 31.39           C  
ATOM    125  C   ARG A 245     159.445   0.401 142.628  1.00 34.93           C  
ATOM    126  O   ARG A 245     159.874   1.547 142.456  1.00 36.72           O  
ATOM    127  CB  ARG A 245     157.714   0.290 140.825  1.00 29.21           C  
ATOM    128  CG  ARG A 245     157.434  -0.137 139.390  1.00 30.70           C  
ATOM    129  CD  ARG A 245     156.133   0.449 138.874  1.00 29.39           C  
ATOM    130  NE  ARG A 245     156.287   1.838 138.454  1.00 35.34           N  
ATOM    131  CZ  ARG A 245     155.283   2.705 138.358  1.00 40.44           C  
ATOM    132  NH1 ARG A 245     154.046   2.329 138.655  1.00 31.37           N  
ATOM    133  NH2 ARG A 245     155.518   3.949 137.966  1.00 37.68           N  
ATOM    134  N   ALA A 246     159.405  -0.179 143.824  1.00 37.57           N  
ATOM    135  CA  ALA A 246     159.928   0.395 145.056  1.00 40.67           C  
ATOM    136  C   ALA A 246     160.017  -0.721 146.088  1.00 38.70           C  
ATOM    137  O   ALA A 246     159.229  -1.674 146.034  1.00 37.57           O  
ATOM    138  CB  ALA A 246     159.043   1.537 145.559  1.00 32.61           C  
ATOM    139  N   PRO A 247     160.945  -0.649 147.039  1.00 37.94           N  
ATOM    140  CA  PRO A 247     161.037  -1.733 148.042  1.00 39.59           C  
ATOM    141  C   PRO A 247     159.936  -1.630 149.095  1.00 41.09           C  
ATOM    142  O   PRO A 247     160.126  -1.201 150.233  1.00 43.22           O  
ATOM    143  CB  PRO A 247     162.431  -1.526 148.636  1.00 42.95           C  
ATOM    144  CG  PRO A 247     162.719  -0.075 148.457  1.00 43.94           C  
ATOM    145  CD  PRO A 247     161.958   0.401 147.248  1.00 38.84           C  
ATOM    146  N   LEU A 248     158.736  -2.048 148.699  1.00 38.73           N  
ATOM    147  CA  LEU A 248     157.560  -1.978 149.548  1.00 40.38           C  
ATOM    148  C   LEU A 248     156.809  -3.299 149.484  1.00 42.74           C  
ATOM    149  O   LEU A 248     156.748  -3.929 148.421  1.00 45.38           O  
ATOM    150  CB  LEU A 248     156.627  -0.840 149.112  1.00 38.67           C  
ATOM    151  CG  LEU A 248     157.156   0.590 149.199  1.00 41.99           C  
ATOM    152  CD1 LEU A 248     156.247   1.537 148.429  1.00 46.68           C  
ATOM    153  CD2 LEU A 248     157.281   1.024 150.651  1.00 42.55           C  
ATOM    154  N   PRO A 249     156.229  -3.745 150.594  1.00 41.77           N  
ATOM    155  CA  PRO A 249     155.466  -4.996 150.565  1.00 38.76           C  
ATOM    156  C   PRO A 249     154.170  -4.827 149.790  1.00 39.51           C  
ATOM    157  O   PRO A 249     153.586  -3.743 149.734  1.00 40.48           O  
ATOM    158  CB  PRO A 249     155.193  -5.284 152.046  1.00 38.06           C  
ATOM    159  CG  PRO A 249     155.342  -3.964 152.724  1.00 36.42           C  
ATOM    160  CD  PRO A 249     156.395  -3.228 151.962  1.00 42.56           C  
ATOM    161  N   ILE A 250     153.718  -5.922 149.192  1.00 37.86           N  
ATOM    162  CA  ILE A 250     152.476  -5.916 148.429  1.00 40.98           C  
ATOM    163  C   ILE A 250     151.301  -6.033 149.389  1.00 40.48           C  
ATOM    164  O   ILE A 250     151.253  -6.944 150.225  1.00 43.23           O  
ATOM    165  CB  ILE A 250     152.469  -7.048 147.390  1.00 43.02           C  
ATOM    166  CG1 ILE A 250     153.508  -6.773 146.304  1.00 46.51           C  
ATOM    167  CG2 ILE A 250     151.084  -7.208 146.784  1.00 43.66           C  
ATOM    168  CD1 ILE A 250     153.622  -7.877 145.285  1.00 52.64           C  
ATOM    169  N   SER A 251     150.341  -5.113 149.266  1.00 41.79           N  
ATOM    170  CA  SER A 251     149.191  -5.067 150.154  1.00 45.55           C  
ATOM    171  C   SER A 251     147.855  -5.337 149.473  1.00 45.86           C  
ATOM    172  O   SER A 251     146.861  -5.537 150.181  1.00 50.46           O  
ATOM    173  CB  SER A 251     149.115  -3.709 150.870  1.00 52.72           C  
ATOM    174  OG  SER A 251     149.119  -2.640 149.943  1.00 60.89           O  
ATOM    175  N   SER A 252     147.784  -5.322 148.142  1.00 50.60           N  
ATOM    176  CA  SER A 252     146.520  -5.621 147.480  1.00 51.61           C  
ATOM    177  C   SER A 252     146.752  -5.977 146.018  1.00 51.26           C  
ATOM    178  O   SER A 252     147.803  -5.687 145.441  1.00 51.94           O  
ATOM    179  CB  SER A 252     145.537  -4.448 147.594  1.00 50.22           C  
ATOM    180  OG  SER A 252     146.045  -3.283 146.970  1.00 49.65           O  
ATOM    181  N   ILE A 253     145.739  -6.616 145.435  1.00 52.08           N  
ATOM    182  CA  ILE A 253     145.638  -6.844 143.999  1.00 52.52           C  
ATOM    183  C   ILE A 253     144.656  -5.820 143.459  1.00 54.92           C  
ATOM    184  O   ILE A 253     143.626  -5.546 144.089  1.00 59.05           O  
ATOM    185  CB  ILE A 253     145.164  -8.276 143.681  1.00 56.79           C  
ATOM    186  CG1 ILE A 253     146.073  -9.316 144.332  1.00 58.18           C  
ATOM    187  CG2 ILE A 253     145.103  -8.501 142.176  1.00 61.15           C  
ATOM    188  CD1 ILE A 253     145.671 -10.742 144.010  1.00 58.64           C  
ATOM    189  N   GLY A 254     144.960  -5.247 142.299  1.00 53.54           N  
ATOM    190  CA  GLY A 254     144.066  -4.249 141.757  1.00 55.97           C  
ATOM    191  C   GLY A 254     144.041  -4.227 140.246  1.00 51.95           C  
ATOM    192  O   GLY A 254     144.796  -4.930 139.571  1.00 48.87           O  
ATOM    193  N   ILE A 255     143.140  -3.399 139.725  1.00 52.38           N  
ATOM    194  CA  ILE A 255     143.048  -3.094 138.307  1.00 54.70           C  
ATOM    195  C   ILE A 255     143.144  -1.582 138.161  1.00 53.95           C  
ATOM    196  O   ILE A 255     142.932  -0.826 139.112  1.00 53.53           O  
ATOM    197  CB  ILE A 255     141.747  -3.628 137.669  1.00 56.28           C  
ATOM    198  CG1 ILE A 255     140.540  -2.830 138.171  1.00 54.66           C  
ATOM    199  CG2 ILE A 255     141.575  -5.115 137.958  1.00 56.05           C  
ATOM    200  CD1 ILE A 255     139.226  -3.239 137.540  1.00 55.85           C  
ATOM    201  N   SER A 256     143.473  -1.146 136.954  1.00 52.39           N  
ATOM    202  CA  SER A 256     143.640   0.272 136.694  1.00 51.75           C  
ATOM    203  C   SER A 256     142.282   0.960 136.617  1.00 57.04           C  
ATOM    204  O   SER A 256     141.257   0.308 136.401  1.00 62.26           O  
ATOM    205  CB  SER A 256     144.413   0.476 135.396  1.00 50.97           C  
ATOM    206  OG  SER A 256     143.588   0.238 134.269  1.00 53.65           O  
ATOM    207  N   PRO A 257     142.239   2.278 136.805  1.00 58.54           N  
ATOM    208  CA  PRO A 257     140.989   3.005 136.567  1.00 62.04           C  
ATOM    209  C   PRO A 257     140.595   2.930 135.100  1.00 64.02           C  
ATOM    210  O   PRO A 257     141.394   2.575 134.230  1.00 61.14           O  
ATOM    211  CB  PRO A 257     141.321   4.443 136.987  1.00 63.00           C  
ATOM    212  CG  PRO A 257     142.505   4.318 137.887  1.00 60.56           C  
ATOM    213  CD  PRO A 257     143.286   3.153 137.362  1.00 58.52           C  
ATOM    214  N   ASP A 258     139.326   3.255 134.836  1.00 70.22           N  
ATOM    215  CA  ASP A 258     138.808   3.196 133.471  1.00 74.78           C  
ATOM    216  C   ASP A 258     139.646   4.034 132.514  1.00 71.47           C  
ATOM    217  O   ASP A 258     139.956   3.595 131.400  1.00 70.58           O  
ATOM    218  CB  ASP A 258     137.348   3.653 133.446  1.00 84.71           C  
ATOM    219  CG  ASP A 258     136.426   2.695 134.175  1.00 89.88           C  
ATOM    220  OD1 ASP A 258     136.656   1.470 134.097  1.00 89.24           O  
ATOM    221  OD2 ASP A 258     135.472   3.169 134.826  1.00 93.88           O  
ATOM    222  N   ASN A 259     140.032   5.241 132.933  1.00 70.59           N  
ATOM    223  CA  ASN A 259     140.780   6.145 132.067  1.00 69.82           C  
ATOM    224  C   ASN A 259     142.235   5.731 131.878  1.00 65.82           C  
ATOM    225  O   ASN A 259     142.957   6.412 131.141  1.00 66.84           O  
ATOM    226  CB  ASN A 259     140.718   7.571 132.619  1.00 73.83           C  
ATOM    227  CG  ASN A 259     141.218   7.667 134.046  1.00 80.02           C  
ATOM    228  OD1 ASN A 259     140.860   6.853 134.897  1.00 82.42           O  
ATOM    229  ND2 ASN A 259     142.052   8.665 134.316  1.00 82.70           N  
ATOM    230  N   VAL A 260     142.684   4.652 132.509  1.00 61.80           N  
ATOM    231  CA  VAL A 260     144.048   4.162 132.354  1.00 57.99           C  
ATOM    232  C   VAL A 260     143.987   2.929 131.464  1.00 59.16           C  
ATOM    233  O   VAL A 260     143.480   1.878 131.871  1.00 58.25           O  
ATOM    234  CB  VAL A 260     144.700   3.847 133.706  1.00 54.06           C  
ATOM    235  CG1 VAL A 260     146.042   3.161 133.498  1.00 49.02           C  
ATOM    236  CG2 VAL A 260     144.870   5.119 134.522  1.00 51.76           C  
ATOM    237  N   GLN A 261     144.507   3.057 130.246  1.00 64.46           N  
ATOM    238  CA  GLN A 261     144.549   1.940 129.313  1.00 66.68           C  
ATOM    239  C   GLN A 261     145.899   1.245 129.396  1.00 67.49           C  
ATOM    240  O   GLN A 261     146.052   0.248 130.110  1.00 71.80           O  
ATOM    241  CB  GLN A 261     144.277   2.419 127.885  1.00 70.95           C  
ATOM    242  N   SER A 262     146.883   1.765 128.674  1.00 58.44           N  
ATOM    243  CA  SER A 262     148.210   1.177 128.672  1.00 49.18           C  
ATOM    244  C   SER A 262     149.044   1.705 129.834  1.00 47.32           C  
ATOM    245  O   SER A 262     148.737   2.730 130.447  1.00 47.14           O  
ATOM    246  CB  SER A 262     148.921   1.465 127.350  1.00 44.98           C  
ATOM    247  OG  SER A 262     148.909   2.852 127.061  1.00 44.85           O  
ATOM    248  N   VAL A 263     150.115   0.973 130.131  1.00 40.64           N  
ATOM    249  CA  VAL A 263     151.115   1.372 131.110  1.00 38.28           C  
ATOM    250  C   VAL A 263     152.476   1.065 130.507  1.00 39.09           C  
ATOM    251  O   VAL A 263     152.631   0.117 129.731  1.00 38.08           O  
ATOM    252  CB  VAL A 263     150.944   0.652 132.468  1.00 37.08           C  
ATOM    253  CG1 VAL A 263     149.664   1.101 133.158  1.00 37.08           C  
ATOM    254  CG2 VAL A 263     150.957  -0.859 132.278  1.00 35.65           C  
ATOM    255  N   GLN A 264     153.468   1.874 130.861  1.00 37.62           N  
ATOM    256  CA  GLN A 264     154.806   1.707 130.308  1.00 38.31           C  
ATOM    257  C   GLN A 264     155.854   1.700 131.409  1.00 35.22           C  
ATOM    258  O   GLN A 264     156.899   2.349 131.297  1.00 36.75           O  
ATOM    259  CB  GLN A 264     155.105   2.789 129.273  1.00 37.10           C  
ATOM    260  CG  GLN A 264     156.019   2.320 128.158  1.00 37.89           C  
ATOM    261  CD  GLN A 264     156.136   3.319 127.022  1.00 38.41           C  
ATOM    262  OE1 GLN A 264     155.388   4.295 126.956  1.00 39.68           O  
ATOM    263  NE2 GLN A 264     157.069   3.069 126.111  1.00 35.48           N  
ATOM    264  N   PHE A 265     155.590   0.964 132.489  1.00 33.82           N  
ATOM    265  CA  PHE A 265     156.555   0.853 133.576  1.00 34.71           C  
ATOM    266  C   PHE A 265     157.890   0.345 133.046  1.00 36.77           C  
ATOM    267  O   PHE A 265     157.942  -0.588 132.240  1.00 37.44           O  
ATOM    268  CB  PHE A 265     156.042  -0.094 134.666  1.00 37.40           C  
ATOM    269  CG  PHE A 265     154.677   0.253 135.196  1.00 37.29           C  
ATOM    270  CD1 PHE A 265     153.875  -0.728 135.757  1.00 35.64           C  
ATOM    271  CD2 PHE A 265     154.195   1.552 135.140  1.00 36.19           C  
ATOM    272  CE1 PHE A 265     152.620  -0.424 136.249  1.00 34.91           C  
ATOM    273  CE2 PHE A 265     152.939   1.862 135.628  1.00 35.29           C  
ATOM    274  CZ  PHE A 265     152.152   0.872 136.184  1.00 32.56           C  
ATOM    275  N   GLN A 266     158.977   0.969 133.500  1.00 34.95           N  
ATOM    276  CA  GLN A 266     160.315   0.543 133.114  1.00 34.86           C  
ATOM    277  C   GLN A 266     160.947  -0.403 134.122  1.00 40.13           C  
ATOM    278  O   GLN A 266     161.884  -1.127 133.769  1.00 40.93           O  
ATOM    279  CB  GLN A 266     161.226   1.760 132.919  1.00 30.70           C  
ATOM    280  CG  GLN A 266     160.788   2.662 131.779  1.00 33.32           C  
ATOM    281  CD  GLN A 266     160.681   1.911 130.467  1.00 34.33           C  
ATOM    282  OE1 GLN A 266     161.685   1.490 129.896  1.00 37.66           O  
ATOM    283  NE2 GLN A 266     159.455   1.726 129.991  1.00 33.85           N  
ATOM    284  N   ASN A 267     160.456  -0.413 135.354  1.00 36.56           N  
ATOM    285  CA  ASN A 267     160.876  -1.365 136.366  1.00 37.90           C  
ATOM    286  C   ASN A 267     159.783  -2.409 136.539  1.00 38.16           C  
ATOM    287  O   ASN A 267     158.611  -2.158 136.248  1.00 34.58           O  
ATOM    288  CB  ASN A 267     161.165  -0.672 137.699  1.00 34.45           C  
ATOM    289  CG  ASN A 267     162.537  -0.031 137.734  1.00 33.25           C  
ATOM    290  OD1 ASN A 267     163.475  -0.512 137.098  1.00 33.10           O  
ATOM    291  ND2 ASN A 267     162.659   1.063 138.475  1.00 32.72           N  
ATOM    292  N   GLY A 268     160.176  -3.585 137.008  1.00 37.86           N  
ATOM    293  CA  GLY A 268     159.217  -4.662 137.151  1.00 36.58           C  
ATOM    294  C   GLY A 268     158.809  -5.275 135.831  1.00 35.27           C  
ATOM    295  O   GLY A 268     157.652  -5.682 135.669  1.00 35.93           O  
ATOM    296  N   ARG A 269     159.739  -5.365 134.886  1.00 32.64           N  
ATOM    297  CA  ARG A 269     159.462  -5.890 133.556  1.00 33.84           C  
ATOM    298  C   ARG A 269     160.369  -7.080 133.296  1.00 36.98           C  
ATOM    299  O   ARG A 269     161.596  -6.935 133.253  1.00 38.51           O  
ATOM    300  CB  ARG A 269     159.665  -4.814 132.490  1.00 30.03           C  
ATOM    301  CG  ARG A 269     158.864  -3.553 132.737  1.00 33.66           C  
ATOM    302  CD  ARG A 269     157.386  -3.779 132.462  1.00 37.18           C  
ATOM    303  NE  ARG A 269     157.158  -4.300 131.117  1.00 39.04           N  
ATOM    304  CZ  ARG A 269     157.002  -3.539 130.038  1.00 41.36           C  
ATOM    305  NH1 ARG A 269     157.045  -2.218 130.146  1.00 42.21           N  
ATOM    306  NH2 ARG A 269     156.800  -4.098 128.852  1.00 41.20           N  
ATOM    307  N   CYS A 270     159.764  -8.249 133.119  1.00 34.17           N  
ATOM    308  CA  CYS A 270     160.500  -9.469 132.837  1.00 37.04           C  
ATOM    309  C   CYS A 270     159.603 -10.386 132.024  1.00 38.53           C  
ATOM    310  O   CYS A 270     158.409 -10.499 132.307  1.00 39.01           O  
ATOM    311  CB  CYS A 270     160.944 -10.167 134.128  1.00 37.58           C  
ATOM    312  SG  CYS A 270     161.983 -11.621 133.874  1.00 45.04           S  
ATOM    313  N   THR A 271     160.181 -11.041 131.024  1.00 37.41           N  
ATOM    314  CA  THR A 271     159.405 -11.979 130.232  1.00 37.09           C  
ATOM    315  C   THR A 271     159.241 -13.297 130.986  1.00 38.37           C  
ATOM    316  O   THR A 271     159.908 -13.560 131.992  1.00 39.99           O  
ATOM    317  CB  THR A 271     160.059 -12.207 128.869  1.00 36.56           C  
ATOM    318  OG1 THR A 271     161.261 -12.970 129.032  1.00 39.15           O  
ATOM    319  CG2 THR A 271     160.392 -10.874 128.210  1.00 34.88           C  
ATOM    320  N   LEU A 272     158.324 -14.132 130.492  1.00 34.52           N  
ATOM    321  CA  LEU A 272     158.052 -15.408 131.142  1.00 35.89           C  
ATOM    322  C   LEU A 272     159.230 -16.370 131.065  1.00 41.03           C  
ATOM    323  O   LEU A 272     159.299 -17.306 131.868  1.00 41.46           O  
ATOM    324  CB  LEU A 272     156.809 -16.059 130.530  1.00 37.74           C  
ATOM    325  CG  LEU A 272     155.463 -15.440 130.913  1.00 40.14           C  
ATOM    326  CD1 LEU A 272     154.317 -16.372 130.547  1.00 41.66           C  
ATOM    327  CD2 LEU A 272     155.431 -15.102 132.394  1.00 39.52           C  
ATOM    328  N   ASP A 273     160.157 -16.166 130.128  1.00 42.95           N  
ATOM    329  CA  ASP A 273     161.363 -16.979 130.051  1.00 45.51           C  
ATOM    330  C   ASP A 273     162.570 -16.294 130.688  1.00 45.48           C  
ATOM    331  O   ASP A 273     163.709 -16.702 130.442  1.00 47.60           O  
ATOM    332  CB  ASP A 273     161.657 -17.364 128.598  1.00 44.66           C  
ATOM    333  CG  ASP A 273     161.972 -16.167 127.717  1.00 49.78           C  
ATOM    334  OD1 ASP A 273     161.826 -15.016 128.175  1.00 50.90           O  
ATOM    335  OD2 ASP A 273     162.373 -16.386 126.554  1.00 55.80           O  
ATOM    336  N   GLY A 274     162.340 -15.270 131.506  1.00 44.81           N  
ATOM    337  CA  GLY A 274     163.393 -14.725 132.340  1.00 46.78           C  
ATOM    338  C   GLY A 274     164.306 -13.710 131.692  1.00 48.14           C  
ATOM    339  O   GLY A 274     165.489 -13.646 132.037  1.00 51.16           O  
ATOM    340  N   ARG A 275     163.795 -12.903 130.769  1.00 48.22           N  
ATOM    341  CA  ARG A 275     164.576 -11.841 130.148  1.00 48.98           C  
ATOM    342  C   ARG A 275     164.129 -10.508 130.733  1.00 43.29           C  
ATOM    343  O   ARG A 275     162.961 -10.130 130.596  1.00 43.40           O  
ATOM    344  CB  ARG A 275     164.407 -11.841 128.629  1.00 52.69           C  
ATOM    345  CG  ARG A 275     165.066 -10.648 127.949  1.00 58.39           C  
ATOM    346  CD  ARG A 275     165.039 -10.772 126.432  1.00 67.48           C  
ATOM    347  NE  ARG A 275     163.702 -10.593 125.870  1.00 71.49           N  
ATOM    348  CZ  ARG A 275     163.219  -9.424 125.459  1.00 71.97           C  
ATOM    349  NH1 ARG A 275     163.968  -8.334 125.540  1.00 70.03           N  
ATOM    350  NH2 ARG A 275     161.993  -9.345 124.958  1.00 74.38           N  
ATOM    351  N   LEU A 276     165.048  -9.797 131.380  1.00 40.35           N  
ATOM    352  CA  LEU A 276     164.698  -8.528 132.002  1.00 38.17           C  
ATOM    353  C   LEU A 276     164.592  -7.428 130.956  1.00 36.38           C  
ATOM    354  O   LEU A 276     165.386  -7.364 130.013  1.00 42.25           O  
ATOM    355  CB  LEU A 276     165.722  -8.139 133.066  1.00 37.03           C  
ATOM    356  CG  LEU A 276     166.058  -9.186 134.124  1.00 44.62           C  
ATOM    357  CD1 LEU A 276     167.416  -8.890 134.736  1.00 45.97           C  
ATOM    358  CD2 LEU A 276     164.981  -9.204 135.186  1.00 45.36           C  
ATOM    359  N   VAL A 277     163.599  -6.558 131.131  1.00 37.88           N  
ATOM    360  CA  VAL A 277     163.306  -5.511 130.167  1.00 40.01           C  
ATOM    361  C   VAL A 277     163.359  -4.169 130.887  1.00 40.73           C  
ATOM    362  O   VAL A 277     163.158  -4.078 132.100  1.00 43.50           O  
ATOM    363  CB  VAL A 277     161.930  -5.720 129.492  1.00 44.24           C  
ATOM    364  CG1 VAL A 277     161.758  -4.788 128.289  1.00 46.20           C  
ATOM    365  CG2 VAL A 277     161.726  -7.184 129.109  1.00 47.43           C  
ATOM    366  N   GLY A 278     163.611  -3.118 130.115  1.00 39.86           N  
ATOM    367  CA  GLY A 278     163.628  -1.777 130.675  1.00 37.02           C  
ATOM    368  C   GLY A 278     164.844  -1.578 131.554  1.00 39.00           C  
ATOM    369  O   GLY A 278     165.979  -1.848 131.148  1.00 41.67           O  
ATOM    370  N   THR A 279     164.612  -1.096 132.773  1.00 36.71           N  
ATOM    371  CA  THR A 279     165.658  -0.927 133.773  1.00 36.58           C  
ATOM    372  C   THR A 279     165.518  -1.923 134.917  1.00 37.02           C  
ATOM    373  O   THR A 279     166.135  -1.739 135.971  1.00 38.81           O  
ATOM    374  CB  THR A 279     165.646   0.506 134.308  1.00 34.29           C  
ATOM    375  OG1 THR A 279     164.314   0.858 134.699  1.00 33.86           O  
ATOM    376  CG2 THR A 279     166.116   1.475 133.240  1.00 33.49           C  
ATOM    377  N   THR A 280     164.706  -2.956 134.733  1.00 37.99           N  
ATOM    378  CA  THR A 280     164.421  -3.913 135.792  1.00 38.17           C  
ATOM    379  C   THR A 280     165.687  -4.629 136.254  1.00 37.39           C  
ATOM    380  O   THR A 280     166.420  -5.185 135.423  1.00 39.47           O  
ATOM    381  CB  THR A 280     163.396  -4.936 135.307  1.00 39.43           C  
ATOM    382  OG1 THR A 280     162.195  -4.260 134.912  1.00 40.59           O  
ATOM    383  CG2 THR A 280     163.074  -5.928 136.408  1.00 35.03           C  
ATOM    384  N   PRO A 281     165.983  -4.631 137.548  1.00 36.77           N  
ATOM    385  CA  PRO A 281     167.093  -5.427 138.071  1.00 35.24           C  
ATOM    386  C   PRO A 281     166.598  -6.789 138.547  1.00 33.28           C  
ATOM    387  O   PRO A 281     165.396  -7.042 138.653  1.00 30.89           O  
ATOM    388  CB  PRO A 281     167.592  -4.587 139.251  1.00 38.33           C  
ATOM    389  CG  PRO A 281     166.365  -3.894 139.745  1.00 39.93           C  
ATOM    390  CD  PRO A 281     165.423  -3.729 138.569  1.00 41.15           C  
ATOM    391  N   VAL A 282     167.560  -7.672 138.824  1.00 36.17           N  
ATOM    392  CA  VAL A 282     167.223  -9.000 139.328  1.00 38.20           C  
ATOM    393  C   VAL A 282     166.756  -8.928 140.778  1.00 39.47           C  
ATOM    394  O   VAL A 282     165.765  -9.564 141.157  1.00 40.44           O  
ATOM    395  CB  VAL A 282     168.428  -9.949 139.179  1.00 40.99           C  
ATOM    396  CG1 VAL A 282     168.316 -11.113 140.155  1.00 41.00           C  
ATOM    397  CG2 VAL A 282     168.541 -10.460 137.753  1.00 39.35           C  
ATOM    398  N   SER A 283     167.453  -8.159 141.607  1.00 41.00           N  
ATOM    399  CA  SER A 283     167.197  -8.116 143.039  1.00 39.62           C  
ATOM    400  C   SER A 283     166.556  -6.796 143.445  1.00 38.34           C  
ATOM    401  O   SER A 283     166.728  -5.764 142.792  1.00 38.70           O  
ATOM    402  CB  SER A 283     168.491  -8.330 143.830  1.00 45.57           C  
ATOM    403  OG  SER A 283     168.364  -7.844 145.155  1.00 51.72           O  
ATOM    404  N   LEU A 284     165.824  -6.842 144.560  1.00 38.56           N  
ATOM    405  CA  LEU A 284     165.171  -5.653 145.090  1.00 38.58           C  
ATOM    406  C   LEU A 284     166.160  -4.650 145.674  1.00 37.45           C  
ATOM    407  O   LEU A 284     165.795  -3.484 145.861  1.00 39.22           O  
ATOM    408  CB  LEU A 284     164.139  -6.055 146.149  1.00 35.74           C  
ATOM    409  CG  LEU A 284     163.189  -4.965 146.658  1.00 36.05           C  
ATOM    410  CD1 LEU A 284     162.096  -4.673 145.632  1.00 29.16           C  
ATOM    411  CD2 LEU A 284     162.584  -5.354 147.999  1.00 26.97           C  
ATOM    412  N   SER A 285     167.404  -5.060 145.935  1.00 34.07           N  
ATOM    413  CA  SER A 285     168.400  -4.136 146.468  1.00 41.07           C  
ATOM    414  C   SER A 285     168.883  -3.132 145.430  1.00 40.27           C  
ATOM    415  O   SER A 285     169.671  -2.244 145.771  1.00 39.41           O  
ATOM    416  CB  SER A 285     169.595  -4.908 147.030  1.00 41.14           C  
ATOM    417  OG  SER A 285     170.169  -5.746 146.043  1.00 44.76           O  
ATOM    418  N   HIS A 286     168.452  -3.268 144.178  1.00 42.61           N  
ATOM    419  CA  HIS A 286     168.749  -2.303 143.134  1.00 40.50           C  
ATOM    420  C   HIS A 286     167.534  -1.479 142.737  1.00 38.55           C  
ATOM    421  O   HIS A 286     167.674  -0.532 141.957  1.00 43.31           O  
ATOM    422  CB  HIS A 286     169.301  -3.015 141.890  1.00 41.68           C  
ATOM    423  CG  HIS A 286     170.579  -3.757 142.130  1.00 46.32           C  
ATOM    424  ND1 HIS A 286     171.758  -3.435 141.492  1.00 49.93           N  
ATOM    425  CD2 HIS A 286     170.861  -4.813 142.928  1.00 48.67           C  
ATOM    426  CE1 HIS A 286     172.712  -4.255 141.893  1.00 48.79           C  
ATOM    427  NE2 HIS A 286     172.194  -5.102 142.765  1.00 48.81           N  
ATOM    428  N   VAL A 287     166.351  -1.816 143.251  1.00 36.03           N  
ATOM    429  CA  VAL A 287     165.112  -1.192 142.803  1.00 37.93           C  
ATOM    430  C   VAL A 287     164.992   0.220 143.360  1.00 39.95           C  
ATOM    431  O   VAL A 287     165.224   0.458 144.553  1.00 40.16           O  
ATOM    432  CB  VAL A 287     163.908  -2.052 143.215  1.00 36.72           C  
ATOM    433  CG1 VAL A 287     162.608  -1.286 143.020  1.00 37.90           C  
ATOM    434  CG2 VAL A 287     163.896  -3.344 142.420  1.00 35.45           C  
ATOM    435  N   ALA A 288     164.620   1.164 142.488  1.00 37.12           N  
ATOM    436  CA  ALA A 288     164.350   2.555 142.863  1.00 33.09           C  
ATOM    437  C   ALA A 288     165.548   3.196 143.563  1.00 35.17           C  
ATOM    438  O   ALA A 288     165.414   3.868 144.588  1.00 36.10           O  
ATOM    439  CB  ALA A 288     163.091   2.655 143.728  1.00 33.67           C  
ATOM    440  N   LYS A 289     166.732   2.983 142.996  1.00 34.32           N  
ATOM    441  CA  LYS A 289     167.963   3.515 143.557  1.00 34.43           C  
ATOM    442  C   LYS A 289     168.718   4.315 142.505  1.00 38.21           C  
ATOM    443  O   LYS A 289     168.493   4.171 141.301  1.00 45.55           O  
ATOM    444  CB  LYS A 289     168.850   2.392 144.105  1.00 38.13           C  
ATOM    445  CG  LYS A 289     168.311   1.768 145.376  1.00 40.15           C  
ATOM    446  CD  LYS A 289     169.408   1.081 146.160  1.00 43.07           C  
ATOM    447  CE  LYS A 289     168.837   0.366 147.370  1.00 45.49           C  
ATOM    448  NZ  LYS A 289     169.869  -0.433 148.084  1.00 45.87           N  
ATOM    449  N   ILE A 290     169.623   5.172 142.985  1.00 35.54           N  
ATOM    450  CA  ILE A 290     170.478   5.990 142.134  1.00 36.63           C  
ATOM    451  C   ILE A 290     171.884   6.001 142.720  1.00 44.50           C  
ATOM    452  O   ILE A 290     172.090   5.770 143.914  1.00 44.98           O  
ATOM    453  CB  ILE A 290     169.970   7.446 141.984  1.00 37.39           C  
ATOM    454  CG1 ILE A 290     170.053   8.178 143.327  1.00 34.84           C  
ATOM    455  CG2 ILE A 290     168.553   7.482 141.427  1.00 32.73           C  
ATOM    456  CD1 ILE A 290     169.793   9.664 143.236  1.00 35.11           C  
ATOM    457  N   ARG A 291     172.859   6.268 141.854  1.00 44.81           N  
ATOM    458  CA  ARG A 291     174.248   6.394 142.273  1.00 46.37           C  
ATOM    459  C   ARG A 291     174.956   7.350 141.328  1.00 49.63           C  
ATOM    460  O   ARG A 291     174.815   7.230 140.107  1.00 50.82           O  
ATOM    461  CB  ARG A 291     174.959   5.038 142.289  1.00 45.60           C  
ATOM    462  CG  ARG A 291     176.401   5.125 142.766  1.00 46.89           C  
ATOM    463  CD  ARG A 291     177.003   3.752 142.996  1.00 49.05           C  
ATOM    464  NE  ARG A 291     178.408   3.828 143.385  1.00 52.44           N  
ATOM    465  CZ  ARG A 291     179.114   2.796 143.835  1.00 52.42           C  
ATOM    466  NH1 ARG A 291     178.546   1.603 143.954  1.00 48.39           N  
ATOM    467  NH2 ARG A 291     180.389   2.954 144.165  1.00 54.06           N  
ATOM    468  N   GLY A 292     175.704   8.294 141.886  1.00 47.33           N  
ATOM    469  CA  GLY A 292     176.407   9.246 141.047  1.00 46.93           C  
ATOM    470  C   GLY A 292     177.240  10.208 141.864  1.00 47.43           C  
ATOM    471  O   GLY A 292     177.328  10.115 143.093  1.00 47.53           O  
ATOM    472  N   THR A 293     177.852  11.146 141.144  1.00 48.68           N  
ATOM    473  CA  THR A 293     178.721  12.166 141.714  1.00 48.74           C  
ATOM    474  C   THR A 293     178.106  13.531 141.453  1.00 49.19           C  
ATOM    475  O   THR A 293     177.860  13.892 140.298  1.00 49.79           O  
ATOM    476  CB  THR A 293     180.128  12.104 141.112  1.00 52.51           C  
ATOM    477  OG1 THR A 293     180.609  10.755 141.127  1.00 55.44           O  
ATOM    478  CG2 THR A 293     181.079  13.012 141.880  1.00 52.97           C  
ATOM    479  N   SER A 294     177.864  14.284 142.519  1.00 50.22           N  
ATOM    480  CA  SER A 294     177.369  15.645 142.404  1.00 52.05           C  
ATOM    481  C   SER A 294     178.538  16.621 142.417  1.00 55.63           C  
ATOM    482  O   SER A 294     179.571  16.372 143.043  1.00 58.05           O  
ATOM    483  CB  SER A 294     176.402  15.972 143.543  1.00 50.17           C  
ATOM    484  OG  SER A 294     176.268  17.371 143.718  1.00 50.86           O  
ATOM    485  N   ASN A 295     178.374  17.732 141.698  1.00 54.68           N  
ATOM    486  CA  ASN A 295     179.352  18.814 141.710  1.00 56.55           C  
ATOM    487  C   ASN A 295     178.750  20.122 142.212  1.00 56.48           C  
ATOM    488  O   ASN A 295     179.348  21.186 142.028  1.00 59.28           O  
ATOM    489  CB  ASN A 295     179.965  19.006 140.319  1.00 57.47           C  
ATOM    490  CG  ASN A 295     178.957  19.493 139.288  1.00 56.98           C  
ATOM    491  OD1 ASN A 295     177.762  19.605 139.563  1.00 59.37           O  
ATOM    492  ND2 ASN A 295     179.444  19.793 138.090  1.00 54.60           N  
ATOM    493  N   GLY A 296     177.580  20.061 142.848  1.00 55.74           N  
ATOM    494  CA  GLY A 296     176.859  21.225 143.290  1.00 55.24           C  
ATOM    495  C   GLY A 296     175.719  21.628 142.372  1.00 57.55           C  
ATOM    496  O   GLY A 296     174.742  22.225 142.839  1.00 59.57           O  
ATOM    497  N   THR A 297     175.817  21.310 141.079  1.00 55.82           N  
ATOM    498  CA  THR A 297     174.813  21.684 140.088  1.00 56.64           C  
ATOM    499  C   THR A 297     174.134  20.490 139.432  1.00 54.31           C  
ATOM    500  O   THR A 297     172.905  20.483 139.301  1.00 56.83           O  
ATOM    501  CB  THR A 297     175.452  22.555 138.991  1.00 60.15           C  
ATOM    502  OG1 THR A 297     176.183  23.628 139.591  1.00 64.24           O  
ATOM    503  CG2 THR A 297     174.385  23.135 138.081  1.00 60.21           C  
ATOM    504  N   VAL A 298     174.892  19.474 139.015  1.00 49.53           N  
ATOM    505  CA  VAL A 298     174.330  18.272 138.414  1.00 49.84           C  
ATOM    506  C   VAL A 298     174.897  17.047 139.119  1.00 52.43           C  
ATOM    507  O   VAL A 298     175.979  17.083 139.711  1.00 57.19           O  
ATOM    508  CB  VAL A 298     174.589  18.181 136.889  1.00 49.59           C  
ATOM    509  CG1 VAL A 298     174.201  19.483 136.192  1.00 50.67           C  
ATOM    510  CG2 VAL A 298     176.039  17.817 136.600  1.00 51.26           C  
ATOM    511  N   ILE A 299     174.136  15.956 139.058  1.00 48.50           N  
ATOM    512  CA  ILE A 299     174.584  14.646 139.513  1.00 47.71           C  
ATOM    513  C   ILE A 299     174.845  13.795 138.280  1.00 47.46           C  
ATOM    514  O   ILE A 299     173.915  13.481 137.526  1.00 48.13           O  
ATOM    515  CB  ILE A 299     173.553  13.975 140.435  1.00 43.36           C  
ATOM    516  CG1 ILE A 299     173.412  14.743 141.749  1.00 39.62           C  
ATOM    517  CG2 ILE A 299     173.943  12.527 140.711  1.00 40.53           C  
ATOM    518  CD1 ILE A 299     172.239  14.291 142.595  1.00 37.31           C  
ATOM    519  N   ASN A 300     176.105  13.426 138.068  1.00 48.33           N  
ATOM    520  CA  ASN A 300     176.468  12.536 136.975  1.00 48.82           C  
ATOM    521  C   ASN A 300     176.279  11.101 137.445  1.00 46.82           C  
ATOM    522  O   ASN A 300     176.983  10.641 138.350  1.00 50.99           O  
ATOM    523  CB  ASN A 300     177.909  12.773 136.528  1.00 51.72           C  
ATOM    524  CG  ASN A 300     178.053  14.004 135.661  1.00 59.44           C  
ATOM    525  OD1 ASN A 300     177.507  14.069 134.559  1.00 63.49           O  
ATOM    526  ND2 ASN A 300     178.795  14.988 136.151  1.00 64.64           N  
ATOM    527  N   LEU A 301     175.346  10.394 136.821  1.00 40.46           N  
ATOM    528  CA  LEU A 301     174.966   9.072 137.292  1.00 41.19           C  
ATOM    529  C   LEU A 301     175.905   7.994 136.767  1.00 42.96           C  
ATOM    530  O   LEU A 301     176.552   8.145 135.726  1.00 45.82           O  
ATOM    531  CB  LEU A 301     173.530   8.742 136.879  1.00 39.89           C  
ATOM    532  CG  LEU A 301     172.435   9.734 137.274  1.00 39.97           C  
ATOM    533  CD1 LEU A 301     171.151   9.415 136.530  1.00 40.37           C  
ATOM    534  CD2 LEU A 301     172.201   9.704 138.776  1.00 41.62           C  
ATOM    535  N   THR A 302     175.980   6.900 137.518  1.00 40.66           N  
ATOM    536  CA  THR A 302     176.653   5.678 137.117  1.00 39.99           C  
ATOM    537  C   THR A 302     175.686   4.526 137.352  1.00 39.26           C  
ATOM    538  O   THR A 302     174.548   4.723 137.788  1.00 40.19           O  
ATOM    539  CB  THR A 302     177.954   5.458 137.906  1.00 43.34           C  
ATOM    540  OG1 THR A 302     177.643   5.118 139.263  1.00 43.62           O  
ATOM    541  CG2 THR A 302     178.821   6.714 137.899  1.00 37.95           C  
ATOM    542  N   GLU A 303     176.133   3.309 137.071  1.00 41.07           N  
ATOM    543  CA  GLU A 303     175.326   2.175 137.487  1.00 42.14           C  
ATOM    544  C   GLU A 303     175.529   1.948 138.982  1.00 44.39           C  
ATOM    545  O   GLU A 303     176.490   2.434 139.584  1.00 44.71           O  
ATOM    546  CB  GLU A 303     175.672   0.921 136.684  1.00 44.52           C  
ATOM    547  CG  GLU A 303     175.496   1.098 135.181  1.00 49.02           C  
ATOM    548  CD  GLU A 303     174.056   0.923 134.729  1.00 51.54           C  
ATOM    549  OE1 GLU A 303     173.790   1.093 133.521  1.00 54.87           O  
ATOM    550  OE2 GLU A 303     173.192   0.614 135.576  1.00 52.77           O  
ATOM    551  N   LEU A 304     174.597   1.210 139.585  1.00 46.02           N  
ATOM    552  CA  LEU A 304     174.597   1.066 141.039  1.00 46.40           C  
ATOM    553  C   LEU A 304     175.869   0.415 141.574  1.00 47.52           C  
ATOM    554  O   LEU A 304     176.230   0.641 142.734  1.00 46.21           O  
ATOM    555  CB  LEU A 304     173.352   0.304 141.484  1.00 44.73           C  
ATOM    556  CG  LEU A 304     172.074   1.091 141.171  1.00 46.29           C  
ATOM    557  CD1 LEU A 304     170.836   0.235 141.354  1.00 44.73           C  
ATOM    558  CD2 LEU A 304     171.989   2.355 142.026  1.00 42.34           C  
ATOM    559  N   ASP A 305     176.557  -0.396 140.772  1.00 50.18           N  
ATOM    560  CA  ASP A 305     177.822  -0.963 141.229  1.00 49.64           C  
ATOM    561  C   ASP A 305     179.004  -0.021 141.023  1.00 49.59           C  
ATOM    562  O   ASP A 305     180.145  -0.418 141.285  1.00 51.66           O  
ATOM    563  CB  ASP A 305     178.092  -2.307 140.540  1.00 51.50           C  
ATOM    564  CG  ASP A 305     178.219  -2.187 139.028  1.00 55.30           C  
ATOM    565  OD1 ASP A 305     178.240  -1.056 138.499  1.00 57.76           O  
ATOM    566  OD2 ASP A 305     178.312  -3.239 138.363  1.00 56.81           O  
ATOM    567  N   GLY A 306     178.764   1.203 140.558  1.00 47.36           N  
ATOM    568  CA  GLY A 306     179.818   2.172 140.348  1.00 47.10           C  
ATOM    569  C   GLY A 306     180.438   2.172 138.968  1.00 49.06           C  
ATOM    570  O   GLY A 306     181.278   3.037 138.688  1.00 50.05           O  
ATOM    571  N   THR A 307     180.051   1.242 138.096  1.00 48.52           N  
ATOM    572  CA  THR A 307     180.551   1.209 136.731  1.00 52.26           C  
ATOM    573  C   THR A 307     179.837   2.259 135.878  1.00 47.23           C  
ATOM    574  O   THR A 307     178.707   2.650 136.184  1.00 42.66           O  
ATOM    575  CB  THR A 307     180.356  -0.179 136.126  1.00 56.31           C  
ATOM    576  OG1 THR A 307     178.970  -0.538 136.177  1.00 56.62           O  
ATOM    577  CG2 THR A 307     181.175  -1.212 136.887  1.00 58.37           C  
ATOM    578  N   PRO A 308     180.478   2.739 134.809  1.00 48.79           N  
ATOM    579  CA  PRO A 308     179.889   3.840 134.036  1.00 49.79           C  
ATOM    580  C   PRO A 308     178.572   3.447 133.384  1.00 49.81           C  
ATOM    581  O   PRO A 308     178.372   2.306 132.963  1.00 50.99           O  
ATOM    582  CB  PRO A 308     180.959   4.148 132.980  1.00 49.92           C  
ATOM    583  CG  PRO A 308     182.223   3.584 133.534  1.00 53.52           C  
ATOM    584  CD  PRO A 308     181.815   2.375 134.312  1.00 51.55           C  
ATOM    585  N   PHE A 309     177.665   4.418 133.312  1.00 47.89           N  
ATOM    586  CA  PHE A 309     176.405   4.258 132.600  1.00 48.69           C  
ATOM    587  C   PHE A 309     176.594   4.652 131.141  1.00 47.96           C  
ATOM    588  O   PHE A 309     177.124   5.728 130.846  1.00 50.16           O  
ATOM    589  CB  PHE A 309     175.310   5.110 133.243  1.00 47.15           C  
ATOM    590  CG  PHE A 309     174.076   5.253 132.397  1.00 47.22           C  
ATOM    591  CD1 PHE A 309     173.275   4.155 132.127  1.00 46.13           C  
ATOM    592  CD2 PHE A 309     173.716   6.484 131.872  1.00 45.92           C  
ATOM    593  CE1 PHE A 309     172.139   4.281 131.351  1.00 43.51           C  
ATOM    594  CE2 PHE A 309     172.580   6.616 131.095  1.00 44.09           C  
ATOM    595  CZ  PHE A 309     171.791   5.513 130.834  1.00 42.10           C  
ATOM    596  N   HIS A 310     176.160   3.783 130.233  1.00 48.81           N  
ATOM    597  CA  HIS A 310     176.313   4.024 128.803  1.00 52.52           C  
ATOM    598  C   HIS A 310     174.974   4.423 128.200  1.00 52.05           C  
ATOM    599  O   HIS A 310     174.050   3.596 128.150  1.00 56.28           O  
ATOM    600  CB  HIS A 310     176.880   2.790 128.102  1.00 54.03           C  
ATOM    601  CG  HIS A 310     178.231   2.384 128.604  1.00 60.88           C  
ATOM    602  ND1 HIS A 310     179.398   2.939 128.125  1.00 65.98           N  
ATOM    603  CD2 HIS A 310     178.601   1.491 129.552  1.00 63.07           C  
ATOM    604  CE1 HIS A 310     180.429   2.399 128.749  1.00 66.95           C  
ATOM    605  NE2 HIS A 310     179.973   1.517 129.621  1.00 65.34           N  
ATOM    606  N   PRO A 311     174.824   5.662 127.740  1.00 50.96           N  
ATOM    607  CA  PRO A 311     173.526   6.120 127.233  1.00 52.54           C  
ATOM    608  C   PRO A 311     173.110   5.414 125.950  1.00 50.41           C  
ATOM    609  O   PRO A 311     173.915   4.796 125.249  1.00 46.97           O  
ATOM    610  CB  PRO A 311     173.750   7.617 126.982  1.00 54.75           C  
ATOM    611  CG  PRO A 311     174.991   7.968 127.756  1.00 57.70           C  
ATOM    612  CD  PRO A 311     175.831   6.734 127.732  1.00 54.43           C  
ATOM    613  N   PHE A 312     171.808   5.502 125.671  1.00 50.53           N  
ATOM    614  CA  PHE A 312     171.140   4.989 124.476  1.00 56.17           C  
ATOM    615  C   PHE A 312     171.070   3.468 124.418  1.00 60.46           C  
ATOM    616  O   PHE A 312     170.724   2.912 123.370  1.00 67.56           O  
ATOM    617  CB  PHE A 312     171.779   5.543 123.198  1.00 55.99           C  
ATOM    618  CG  PHE A 312     171.759   7.043 123.128  1.00 56.33           C  
ATOM    619  CD1 PHE A 312     172.881   7.780 123.464  1.00 55.54           C  
ATOM    620  CD2 PHE A 312     170.607   7.717 122.753  1.00 58.24           C  
ATOM    621  CE1 PHE A 312     172.862   9.161 123.412  1.00 57.80           C  
ATOM    622  CE2 PHE A 312     170.582   9.098 122.699  1.00 60.40           C  
ATOM    623  CZ  PHE A 312     171.711   9.821 123.029  1.00 59.94           C  
ATOM    624  N   GLU A 313     171.382   2.777 125.508  1.00 58.27           N  
ATOM    625  CA  GLU A 313     171.049   1.367 125.654  1.00 56.06           C  
ATOM    626  C   GLU A 313     169.809   1.164 126.512  1.00 54.12           C  
ATOM    627  O   GLU A 313     169.348   0.028 126.664  1.00 54.42           O  
ATOM    628  CB  GLU A 313     172.230   0.599 126.252  1.00 56.93           C  
ATOM    629  N   GLY A 314     169.263   2.243 127.067  1.00 49.58           N  
ATOM    630  CA  GLY A 314     168.084   2.199 127.895  1.00 41.15           C  
ATOM    631  C   GLY A 314     167.720   3.594 128.360  1.00 40.31           C  
ATOM    632  O   GLY A 314     168.445   4.562 128.110  1.00 43.43           O  
ATOM    633  N   PRO A 315     166.579   3.730 129.042  1.00 37.74           N  
ATOM    634  CA  PRO A 315     166.150   5.065 129.485  1.00 38.48           C  
ATOM    635  C   PRO A 315     166.914   5.595 130.684  1.00 40.46           C  
ATOM    636  O   PRO A 315     166.879   6.809 130.924  1.00 37.48           O  
ATOM    637  CB  PRO A 315     164.668   4.861 129.826  1.00 34.87           C  
ATOM    638  CG  PRO A 315     164.570   3.422 130.205  1.00 33.91           C  
ATOM    639  CD  PRO A 315     165.612   2.680 129.408  1.00 35.82           C  
ATOM    640  N   ALA A 316     167.591   4.735 131.440  1.00 39.59           N  
ATOM    641  CA  ALA A 316     168.319   5.143 132.634  1.00 38.00           C  
ATOM    642  C   ALA A 316     169.183   3.986 133.122  1.00 39.96           C  
ATOM    643  O   ALA A 316     169.073   2.873 132.594  1.00 39.65           O  
ATOM    644  CB  ALA A 316     167.342   5.593 133.724  1.00 30.91           C  
ATOM    645  N   PRO A 317     170.044   4.195 134.117  1.00 41.90           N  
ATOM    646  CA  PRO A 317     170.767   3.060 134.696  1.00 38.26           C  
ATOM    647  C   PRO A 317     169.811   2.096 135.380  1.00 32.01           C  
ATOM    648  O   PRO A 317     168.726   2.472 135.829  1.00 32.03           O  
ATOM    649  CB  PRO A 317     171.721   3.710 135.707  1.00 39.49           C  
ATOM    650  CG  PRO A 317     171.304   5.141 135.814  1.00 40.81           C  
ATOM    651  CD  PRO A 317     170.607   5.486 134.548  1.00 42.65           C  
ATOM    652  N   ILE A 318     170.225   0.827 135.425  1.00 30.01           N  
ATOM    653  CA  ILE A 318     169.418  -0.227 136.031  1.00 34.15           C  
ATOM    654  C   ILE A 318     168.965   0.191 137.421  1.00 36.26           C  
ATOM    655  O   ILE A 318     169.760   0.680 138.231  1.00 33.87           O  
ATOM    656  CB  ILE A 318     170.213  -1.543 136.076  1.00 38.71           C  
ATOM    657  CG1 ILE A 318     170.708  -1.914 134.676  1.00 42.21           C  
ATOM    658  CG2 ILE A 318     169.366  -2.658 136.669  1.00 40.95           C  
ATOM    659  CD1 ILE A 318     169.608  -2.358 133.738  1.00 42.57           C  
ATOM    660  N   GLY A 319     167.675  -0.001 137.701  1.00 34.39           N  
ATOM    661  CA  GLY A 319     167.119   0.288 139.002  1.00 34.40           C  
ATOM    662  C   GLY A 319     166.657   1.713 139.210  1.00 34.66           C  
ATOM    663  O   GLY A 319     166.063   2.006 140.255  1.00 35.53           O  
ATOM    664  N   PHE A 320     166.921   2.605 138.260  1.00 31.62           N  
ATOM    665  CA  PHE A 320     166.494   3.991 138.382  1.00 29.49           C  
ATOM    666  C   PHE A 320     164.983   4.061 138.592  1.00 34.21           C  
ATOM    667  O   PHE A 320     164.233   3.301 137.966  1.00 38.57           O  
ATOM    668  CB  PHE A 320     166.889   4.773 137.128  1.00 32.70           C  
ATOM    669  CG  PHE A 320     166.882   6.264 137.307  1.00 31.64           C  
ATOM    670  CD1 PHE A 320     167.973   6.913 137.861  1.00 33.58           C  
ATOM    671  CD2 PHE A 320     165.790   7.017 136.911  1.00 33.01           C  
ATOM    672  CE1 PHE A 320     167.973   8.286 138.021  1.00 35.74           C  
ATOM    673  CE2 PHE A 320     165.784   8.391 137.069  1.00 35.08           C  
ATOM    674  CZ  PHE A 320     166.877   9.026 137.626  1.00 35.31           C  
ATOM    675  N   PRO A 321     164.504   4.940 139.472  1.00 37.48           N  
ATOM    676  CA  PRO A 321     163.058   5.033 139.711  1.00 35.68           C  
ATOM    677  C   PRO A 321     162.307   5.392 138.438  1.00 38.83           C  
ATOM    678  O   PRO A 321     162.773   6.190 137.623  1.00 37.83           O  
ATOM    679  CB  PRO A 321     162.945   6.144 140.762  1.00 36.10           C  
ATOM    680  CG  PRO A 321     164.282   6.162 141.433  1.00 37.44           C  
ATOM    681  CD  PRO A 321     165.264   5.853 140.342  1.00 37.68           C  
ATOM    682  N   ASP A 322     161.128   4.792 138.276  1.00 41.84           N  
ATOM    683  CA  ASP A 322     160.287   5.010 137.105  1.00 42.15           C  
ATOM    684  C   ASP A 322     158.911   5.539 137.497  1.00 41.54           C  
ATOM    685  O   ASP A 322     157.935   5.359 136.764  1.00 41.10           O  
ATOM    686  CB  ASP A 322     160.165   3.724 136.284  1.00 43.81           C  
ATOM    687  CG  ASP A 322     159.275   2.683 136.942  1.00 42.10           C  
ATOM    688  OD1 ASP A 322     159.035   2.771 138.166  1.00 39.80           O  
ATOM    689  OD2 ASP A 322     158.810   1.772 136.225  1.00 40.55           O  
ATOM    690  N   LEU A 323     158.827   6.212 138.642  1.00 36.83           N  
ATOM    691  CA  LEU A 323     157.562   6.727 139.157  1.00 37.63           C  
ATOM    692  C   LEU A 323     157.294   8.100 138.552  1.00 42.11           C  
ATOM    693  O   LEU A 323     157.917   9.093 138.943  1.00 45.41           O  
ATOM    694  CB  LEU A 323     157.584   6.800 140.682  1.00 39.62           C  
ATOM    695  CG  LEU A 323     157.231   5.517 141.440  1.00 38.29           C  
ATOM    696  CD1 LEU A 323     158.294   4.446 141.253  1.00 31.65           C  
ATOM    697  CD2 LEU A 323     157.015   5.805 142.914  1.00 40.99           C  
ATOM    698  N   GLY A 324     156.362   8.158 137.600  1.00 38.86           N  
ATOM    699  CA  GLY A 324     155.928   9.427 137.061  1.00 36.91           C  
ATOM    700  C   GLY A 324     154.802  10.035 137.874  1.00 41.57           C  
ATOM    701  O   GLY A 324     154.261   9.420 138.791  1.00 46.33           O  
ATOM    702  N   GLY A 325     154.455  11.269 137.521  1.00 38.53           N  
ATOM    703  CA  GLY A 325     153.345  11.943 138.172  1.00 40.15           C  
ATOM    704  C   GLY A 325     153.539  12.203 139.649  1.00 40.74           C  
ATOM    705  O   GLY A 325     152.562  12.184 140.405  1.00 41.21           O  
ATOM    706  N   CYS A 326     154.774  12.443 140.085  1.00 36.79           N  
ATOM    707  CA  CYS A 326     155.032  12.785 141.478  1.00 42.58           C  
ATOM    708  C   CYS A 326     156.414  13.410 141.587  1.00 43.75           C  
ATOM    709  O   CYS A 326     157.225  13.347 140.659  1.00 42.62           O  
ATOM    710  CB  CYS A 326     154.925  11.559 142.392  1.00 42.12           C  
ATOM    711  SG  CYS A 326     156.086  10.230 141.997  1.00 44.29           S  
ATOM    712  N   ASP A 327     156.667  14.021 142.740  1.00 42.90           N  
ATOM    713  CA  ASP A 327     157.997  14.488 143.098  1.00 42.64           C  
ATOM    714  C   ASP A 327     158.685  13.412 143.925  1.00 40.89           C  
ATOM    715  O   ASP A 327     158.060  12.776 144.778  1.00 42.39           O  
ATOM    716  CB  ASP A 327     157.920  15.793 143.892  1.00 47.62           C  
ATOM    717  CG  ASP A 327     157.924  17.021 143.001  1.00 51.56           C  
ATOM    718  OD1 ASP A 327     157.950  16.862 141.762  1.00 50.03           O  
ATOM    719  OD2 ASP A 327     157.898  18.147 143.543  1.00 52.24           O  
ATOM    720  N   TRP A 328     159.972  13.204 143.667  1.00 39.06           N  
ATOM    721  CA  TRP A 328     160.739  12.181 144.364  1.00 38.32           C  
ATOM    722  C   TRP A 328     161.492  12.791 145.538  1.00 42.55           C  
ATOM    723  O   TRP A 328     162.002  13.913 145.452  1.00 45.16           O  
ATOM    724  CB  TRP A 328     161.737  11.491 143.433  1.00 39.32           C  
ATOM    725  CG  TRP A 328     161.128  10.794 142.263  1.00 38.79           C  
ATOM    726  CD1 TRP A 328     159.811  10.488 142.077  1.00 37.20           C  
ATOM    727  CD2 TRP A 328     161.824  10.285 141.120  1.00 38.61           C  
ATOM    728  NE1 TRP A 328     159.643   9.835 140.879  1.00 39.35           N  
ATOM    729  CE2 TRP A 328     160.865   9.697 140.274  1.00 37.72           C  
ATOM    730  CE3 TRP A 328     163.166  10.277 140.728  1.00 37.68           C  
ATOM    731  CZ2 TRP A 328     161.205   9.105 139.060  1.00 36.48           C  
ATOM    732  CZ3 TRP A 328     163.502   9.690 139.523  1.00 35.23           C  
ATOM    733  CH2 TRP A 328     162.525   9.113 138.704  1.00 36.68           C  
ATOM    734  N   HIS A 329     161.558  12.042 146.635  1.00 38.45           N  
ATOM    735  CA  HIS A 329     162.381  12.393 147.787  1.00 40.87           C  
ATOM    736  C   HIS A 329     163.268  11.195 148.093  1.00 41.68           C  
ATOM    737  O   HIS A 329     162.789  10.173 148.597  1.00 41.99           O  
ATOM    738  CB  HIS A 329     161.515  12.789 148.982  1.00 42.06           C  
ATOM    739  CG  HIS A 329     160.590  13.930 148.689  1.00 48.17           C  
ATOM    740  ND1 HIS A 329     161.038  15.221 148.506  1.00 49.33           N  
ATOM    741  CD2 HIS A 329     159.248  13.970 148.515  1.00 50.15           C  
ATOM    742  CE1 HIS A 329     160.010  16.009 148.248  1.00 51.24           C  
ATOM    743  NE2 HIS A 329     158.912  15.275 148.247  1.00 50.66           N  
ATOM    744  N   ILE A 330     164.552  11.318 147.768  1.00 40.26           N  
ATOM    745  CA  ILE A 330     165.501  10.212 147.796  1.00 38.41           C  
ATOM    746  C   ILE A 330     166.445  10.410 148.975  1.00 39.00           C  
ATOM    747  O   ILE A 330     166.966  11.512 149.183  1.00 38.24           O  
ATOM    748  CB  ILE A 330     166.275  10.119 146.468  1.00 34.74           C  
ATOM    749  CG1 ILE A 330     165.306   9.916 145.298  1.00 34.54           C  
ATOM    750  CG2 ILE A 330     167.305   9.004 146.514  1.00 32.22           C  
ATOM    751  CD1 ILE A 330     165.985   9.749 143.952  1.00 30.86           C  
ATOM    752  N   ASN A 331     166.659   9.344 149.746  1.00 41.75           N  
ATOM    753  CA  ASN A 331     167.563   9.372 150.890  1.00 42.85           C  
ATOM    754  C   ASN A 331     168.969   9.026 150.416  1.00 43.38           C  
ATOM    755  O   ASN A 331     169.217   7.903 149.964  1.00 46.24           O  
ATOM    756  CB  ASN A 331     167.103   8.395 151.972  1.00 43.05           C  
ATOM    757  CG  ASN A 331     167.786   8.635 153.309  1.00 48.61           C  
ATOM    758  OD1 ASN A 331     168.014   9.777 153.708  1.00 49.46           O  
ATOM    759  ND2 ASN A 331     168.114   7.554 154.010  1.00 47.42           N  
ATOM    760  N   MET A 332     169.886   9.981 150.531  1.00 40.15           N  
ATOM    761  CA  MET A 332     171.249   9.824 150.042  1.00 40.67           C  
ATOM    762  C   MET A 332     172.184   9.504 151.200  1.00 42.87           C  
ATOM    763  O   MET A 332     172.148  10.173 152.236  1.00 44.50           O  
ATOM    764  CB  MET A 332     171.716  11.096 149.333  1.00 41.96           C  
ATOM    765  CG  MET A 332     170.687  11.682 148.389  1.00 42.68           C  
ATOM    766  SD  MET A 332     170.732  10.929 146.754  1.00 46.97           S  
ATOM    767  CE  MET A 332     172.160  11.745 146.050  1.00 45.29           C  
ATOM    768  N   THR A 333     173.021   8.487 151.014  1.00 42.76           N  
ATOM    769  CA  THR A 333     174.042   8.107 151.977  1.00 46.53           C  
ATOM    770  C   THR A 333     175.367   7.969 151.240  1.00 48.49           C  
ATOM    771  O   THR A 333     175.424   8.021 150.007  1.00 42.95           O  
ATOM    772  CB  THR A 333     173.692   6.800 152.704  1.00 44.58           C  
ATOM    773  OG1 THR A 333     173.356   5.789 151.747  1.00 45.43           O  
ATOM    774  CG2 THR A 333     172.519   7.010 153.652  1.00 40.43           C  
ATOM    775  N   GLN A 334     176.443   7.795 152.003  1.00 48.72           N  
ATOM    776  CA  GLN A 334     177.774   7.697 151.424  1.00 52.12           C  
ATOM    777  C   GLN A 334     178.556   6.570 152.080  1.00 60.30           C  
ATOM    778  O   GLN A 334     178.338   6.232 153.246  1.00 61.63           O  
ATOM    779  CB  GLN A 334     178.561   9.010 151.574  1.00 53.15           C  
ATOM    780  CG  GLN A 334     177.899  10.226 150.946  1.00 52.74           C  
ATOM    781  CD  GLN A 334     178.669  11.504 151.211  1.00 60.44           C  
ATOM    782  OE1 GLN A 334     178.520  12.125 152.263  1.00 65.33           O  
ATOM    783  NE2 GLN A 334     179.501  11.902 150.256  1.00 63.07           N  
ATOM    784  N   PHE A 335     179.480   6.001 151.312  1.00 59.66           N  
ATOM    785  CA  PHE A 335     180.402   4.997 151.819  1.00 55.81           C  
ATOM    786  C   PHE A 335     181.621   5.720 152.379  1.00 56.50           C  
ATOM    787  O   PHE A 335     182.354   6.376 151.630  1.00 56.20           O  
ATOM    788  CB  PHE A 335     180.813   4.034 150.708  1.00 56.33           C  
ATOM    789  CG  PHE A 335     179.708   3.131 150.242  1.00 55.89           C  
ATOM    790  CD1 PHE A 335     179.052   2.294 151.129  1.00 56.31           C  
ATOM    791  CD2 PHE A 335     179.321   3.127 148.912  1.00 51.57           C  
ATOM    792  CE1 PHE A 335     178.034   1.464 150.694  1.00 53.97           C  
ATOM    793  CE2 PHE A 335     178.305   2.302 148.472  1.00 50.37           C  
ATOM    794  CZ  PHE A 335     177.660   1.469 149.363  1.00 49.17           C  
ATOM    795  N   GLY A 336     181.839   5.605 153.686  1.00 57.33           N  
ATOM    796  CA  GLY A 336     182.967   6.248 154.324  1.00 55.77           C  
ATOM    797  C   GLY A 336     182.653   7.547 155.035  1.00 57.30           C  
ATOM    798  O   GLY A 336     183.558   8.132 155.640  1.00 60.18           O  
ATOM    799  N   HIS A 337     181.409   8.017 154.981  1.00 57.46           N  
ATOM    800  CA  HIS A 337     181.016   9.269 155.611  1.00 59.78           C  
ATOM    801  C   HIS A 337     179.710   9.070 156.365  1.00 59.47           C  
ATOM    802  O   HIS A 337     178.981   8.101 156.143  1.00 53.71           O  
ATOM    803  CB  HIS A 337     180.861  10.397 154.581  1.00 60.50           C  
ATOM    804  CG  HIS A 337     182.034  10.544 153.665  1.00 65.32           C  
ATOM    805  ND1 HIS A 337     183.193  11.189 154.039  1.00 68.57           N  
ATOM    806  CD2 HIS A 337     182.229  10.129 152.391  1.00 65.38           C  
ATOM    807  CE1 HIS A 337     184.052  11.165 153.035  1.00 70.25           C  
ATOM    808  NE2 HIS A 337     183.491  10.528 152.023  1.00 67.64           N  
ATOM    809  N   SER A 338     179.419  10.012 157.259  1.00 61.96           N  
ATOM    810  CA  SER A 338     178.245   9.938 158.111  1.00 60.44           C  
ATOM    811  C   SER A 338     177.048  10.630 157.459  1.00 51.40           C  
ATOM    812  O   SER A 338     177.139  11.209 156.374  1.00 46.63           O  
ATOM    813  CB  SER A 338     178.538  10.565 159.474  1.00 66.70           C  
ATOM    814  OG  SER A 338     179.394   9.748 160.251  1.00 79.98           O  
ATOM    815  N   SER A 339     175.909  10.556 158.151  1.00 48.06           N  
ATOM    816  CA  SER A 339     174.679  11.279 157.840  1.00 47.21           C  
ATOM    817  C   SER A 339     173.993  10.880 156.539  1.00 51.50           C  
ATOM    818  O   SER A 339     174.577  10.217 155.676  1.00 50.38           O  
ATOM    819  CB  SER A 339     174.954  12.786 157.818  1.00 47.87           C  
ATOM    820  OG  SER A 339     175.846  13.154 158.853  1.00 58.34           O  
ATOM    821  N   GLN A 340     172.736  11.301 156.413  1.00 49.80           N  
ATOM    822  CA  GLN A 340     171.902  11.084 155.244  1.00 48.12           C  
ATOM    823  C   GLN A 340     171.312  12.422 154.822  1.00 49.92           C  
ATOM    824  O   GLN A 340     171.147  13.326 155.646  1.00 48.30           O  
ATOM    825  CB  GLN A 340     170.785  10.069 155.541  1.00 46.09           C  
ATOM    826  CG  GLN A 340     169.700  10.614 156.459  1.00 44.40           C  
ATOM    827  CD  GLN A 340     168.611   9.606 156.755  1.00 44.19           C  
ATOM    828  OE1 GLN A 340     168.787   8.405 156.554  1.00 44.70           O  
ATOM    829  NE2 GLN A 340     167.478  10.090 157.247  1.00 43.32           N  
ATOM    830  N   THR A 341     171.013  12.558 153.531  1.00 48.74           N  
ATOM    831  CA  THR A 341     170.485  13.807 152.994  1.00 48.60           C  
ATOM    832  C   THR A 341     169.288  13.525 152.099  1.00 48.67           C  
ATOM    833  O   THR A 341     169.332  12.614 151.267  1.00 46.03           O  
ATOM    834  CB  THR A 341     171.559  14.568 152.210  1.00 47.46           C  
ATOM    835  OG1 THR A 341     172.754  14.652 152.997  1.00 51.05           O  
ATOM    836  CG2 THR A 341     171.083  15.975 151.882  1.00 44.62           C  
ATOM    837  N   GLN A 342     168.227  14.311 152.268  1.00 50.25           N  
ATOM    838  CA  GLN A 342     167.051  14.189 151.418  1.00 51.94           C  
ATOM    839  C   GLN A 342     167.282  14.908 150.095  1.00 50.92           C  
ATOM    840  O   GLN A 342     167.623  16.095 150.071  1.00 54.32           O  
ATOM    841  CB  GLN A 342     165.813  14.754 152.115  1.00 54.73           C  
ATOM    842  CG  GLN A 342     164.548  14.660 151.267  1.00 50.34           C  
ATOM    843  CD  GLN A 342     163.297  15.062 152.024  1.00 48.29           C  
ATOM    844  OE1 GLN A 342     162.825  14.332 152.895  1.00 52.01           O  
ATOM    845  NE2 GLN A 342     162.754  16.228 151.694  1.00 43.82           N  
ATOM    846  N   TYR A 343     167.096  14.182 148.999  1.00 47.08           N  
ATOM    847  CA  TYR A 343     167.283  14.700 147.649  1.00 49.29           C  
ATOM    848  C   TYR A 343     165.903  14.874 147.026  1.00 46.96           C  
ATOM    849  O   TYR A 343     165.191  13.891 146.797  1.00 43.12           O  
ATOM    850  CB  TYR A 343     168.162  13.747 146.838  1.00 51.54           C  
ATOM    851  CG  TYR A 343     168.338  14.087 145.372  1.00 50.66           C  
ATOM    852  CD1 TYR A 343     168.340  15.404 144.929  1.00 47.45           C  
ATOM    853  CD2 TYR A 343     168.524  13.080 144.432  1.00 49.96           C  
ATOM    854  CE1 TYR A 343     168.508  15.705 143.587  1.00 47.06           C  
ATOM    855  CE2 TYR A 343     168.696  13.371 143.094  1.00 48.34           C  
ATOM    856  CZ  TYR A 343     168.686  14.684 142.675  1.00 48.02           C  
ATOM    857  OH  TYR A 343     168.855  14.971 141.340  1.00 45.14           O  
ATOM    858  N   ASP A 344     165.527  16.122 146.758  1.00 46.91           N  
ATOM    859  CA  ASP A 344     164.212  16.443 146.216  1.00 46.30           C  
ATOM    860  C   ASP A 344     164.314  16.520 144.697  1.00 43.88           C  
ATOM    861  O   ASP A 344     165.049  17.357 144.162  1.00 41.39           O  
ATOM    862  CB  ASP A 344     163.692  17.759 146.793  1.00 47.36           C  
ATOM    863  CG  ASP A 344     163.628  17.749 148.312  1.00 46.20           C  
ATOM    864  OD1 ASP A 344     163.334  16.682 148.892  1.00 44.24           O  
ATOM    865  OD2 ASP A 344     163.867  18.809 148.927  1.00 47.36           O  
ATOM    866  N   VAL A 345     163.579  15.651 144.006  1.00 41.94           N  
ATOM    867  CA  VAL A 345     163.718  15.472 142.564  1.00 43.37           C  
ATOM    868  C   VAL A 345     162.430  15.904 141.880  1.00 43.05           C  
ATOM    869  O   VAL A 345     161.360  15.336 142.136  1.00 39.35           O  
ATOM    870  CB  VAL A 345     164.057  14.018 142.201  1.00 41.29           C  
ATOM    871  CG1 VAL A 345     164.361  13.901 140.716  1.00 36.89           C  
ATOM    872  CG2 VAL A 345     165.221  13.521 143.035  1.00 44.27           C  
ATOM    873  N   ASP A 346     162.536  16.903 141.009  1.00 48.37           N  
ATOM    874  CA  ASP A 346     161.490  17.238 140.053  1.00 47.23           C  
ATOM    875  C   ASP A 346     161.871  16.599 138.723  1.00 44.18           C  
ATOM    876  O   ASP A 346     162.991  16.791 138.238  1.00 46.91           O  
ATOM    877  CB  ASP A 346     161.342  18.757 139.916  1.00 52.34           C  
ATOM    878  CG  ASP A 346     160.221  19.170 138.965  1.00 62.58           C  
ATOM    879  OD1 ASP A 346     159.658  18.311 138.255  1.00 66.32           O  
ATOM    880  OD2 ASP A 346     159.904  20.378 138.926  1.00 68.13           O  
ATOM    881  N   THR A 347     160.954  15.822 138.151  1.00 40.34           N  
ATOM    882  CA  THR A 347     161.235  15.057 136.943  1.00 39.93           C  
ATOM    883  C   THR A 347     160.817  15.777 135.664  1.00 41.00           C  
ATOM    884  O   THR A 347     160.892  15.183 134.583  1.00 42.07           O  
ATOM    885  CB  THR A 347     160.547  13.690 137.012  1.00 42.40           C  
ATOM    886  OG1 THR A 347     159.126  13.870 137.047  1.00 44.86           O  
ATOM    887  CG2 THR A 347     160.987  12.933 138.258  1.00 42.86           C  
ATOM    888  N   THR A 348     160.390  17.035 135.757  1.00 42.14           N  
ATOM    889  CA  THR A 348     159.963  17.798 134.587  1.00 43.09           C  
ATOM    890  C   THR A 348     160.986  18.783 134.009  1.00 42.97           C  
ATOM    891  O   THR A 348     160.912  19.067 132.807  1.00 42.20           O  
ATOM    892  CB  THR A 348     158.680  18.568 134.913  1.00 39.49           C  
ATOM    893  OG1 THR A 348     158.938  19.514 135.959  1.00 41.00           O  
ATOM    894  CG2 THR A 348     157.581  17.611 135.358  1.00 37.66           C  
ATOM    895  N   PRO A 349     161.936  19.336 134.774  1.00 42.67           N  
ATOM    896  CA  PRO A 349     162.803  20.371 134.198  1.00 43.85           C  
ATOM    897  C   PRO A 349     163.739  19.820 133.133  1.00 46.16           C  
ATOM    898  O   PRO A 349     163.993  18.617 133.037  1.00 45.58           O  
ATOM    899  CB  PRO A 349     163.589  20.894 135.406  1.00 42.11           C  
ATOM    900  CG  PRO A 349     163.629  19.753 136.329  1.00 42.09           C  
ATOM    901  CD  PRO A 349     162.278  19.118 136.194  1.00 42.26           C  
ATOM    902  N   ASP A 350     164.244  20.743 132.310  1.00 47.87           N  
ATOM    903  CA  ASP A 350     165.169  20.394 131.237  1.00 52.76           C  
ATOM    904  C   ASP A 350     166.463  19.785 131.765  1.00 52.66           C  
ATOM    905  O   ASP A 350     167.127  19.036 131.039  1.00 51.63           O  
ATOM    906  CB  ASP A 350     165.459  21.648 130.406  1.00 61.66           C  
ATOM    907  CG  ASP A 350     166.634  21.475 129.464  1.00 70.71           C  
ATOM    908  OD1 ASP A 350     166.485  20.766 128.447  1.00 73.11           O  
ATOM    909  OD2 ASP A 350     167.705  22.059 129.737  1.00 75.10           O  
ATOM    910  N   THR A 351     166.818  20.071 133.020  1.00 52.57           N  
ATOM    911  CA  THR A 351     168.007  19.487 133.632  1.00 49.25           C  
ATOM    912  C   THR A 351     167.873  17.982 133.855  1.00 51.33           C  
ATOM    913  O   THR A 351     168.891  17.284 133.910  1.00 52.53           O  
ATOM    914  CB  THR A 351     168.310  20.198 134.952  1.00 45.08           C  
ATOM    915  OG1 THR A 351     167.084  20.407 135.672  1.00 46.76           O  
ATOM    916  CG2 THR A 351     168.997  21.540 134.696  1.00 40.94           C  
ATOM    917  N   PHE A 352     166.649  17.469 133.976  1.00 49.87           N  
ATOM    918  CA  PHE A 352     166.397  16.061 134.287  1.00 43.04           C  
ATOM    919  C   PHE A 352     166.580  15.237 133.019  1.00 41.57           C  
ATOM    920  O   PHE A 352     165.656  15.060 132.225  1.00 43.25           O  
ATOM    921  CB  PHE A 352     164.996  15.892 134.865  1.00 40.20           C  
ATOM    922  CG  PHE A 352     164.689  14.497 135.340  1.00 37.91           C  
ATOM    923  CD1 PHE A 352     165.100  14.066 136.591  1.00 37.33           C  
ATOM    924  CD2 PHE A 352     163.964  13.626 134.541  1.00 35.58           C  
ATOM    925  CE1 PHE A 352     164.808  12.786 137.030  1.00 35.24           C  
ATOM    926  CE2 PHE A 352     163.668  12.346 134.974  1.00 35.07           C  
ATOM    927  CZ  PHE A 352     164.092  11.925 136.221  1.00 35.78           C  
ATOM    928  N   VAL A 353     167.793  14.724 132.826  1.00 39.24           N  
ATOM    929  CA  VAL A 353     168.121  13.911 131.654  1.00 40.81           C  
ATOM    930  C   VAL A 353     168.784  12.607 132.091  1.00 38.22           C  
ATOM    931  O   VAL A 353     169.974  12.402 131.811  1.00 41.91           O  
ATOM    932  CB  VAL A 353     169.030  14.677 130.677  1.00 45.42           C  
ATOM    933  CG1 VAL A 353     168.952  14.063 129.291  1.00 49.98           C  
ATOM    934  CG2 VAL A 353     168.664  16.154 130.631  1.00 48.94           C  
ATOM    935  N   PRO A 354     168.078  11.708 132.785  1.00 33.72           N  
ATOM    936  CA  PRO A 354     168.713  10.445 133.200  1.00 34.62           C  
ATOM    937  C   PRO A 354     169.149   9.559 132.043  1.00 40.37           C  
ATOM    938  O   PRO A 354     170.064   8.746 132.224  1.00 41.46           O  
ATOM    939  CB  PRO A 354     167.628   9.766 134.047  1.00 35.48           C  
ATOM    940  CG  PRO A 354     166.350  10.364 133.576  1.00 37.35           C  
ATOM    941  CD  PRO A 354     166.671  11.783 133.215  1.00 36.56           C  
ATOM    942  N   HIS A 355     168.533   9.682 130.863  1.00 39.09           N  
ATOM    943  CA  HIS A 355     168.949   8.852 129.738  1.00 38.21           C  
ATOM    944  C   HIS A 355     170.300   9.282 129.182  1.00 39.33           C  
ATOM    945  O   HIS A 355     170.932   8.509 128.456  1.00 44.28           O  
ATOM    946  CB  HIS A 355     167.871   8.849 128.647  1.00 40.81           C  
ATOM    947  CG  HIS A 355     168.034   9.920 127.615  1.00 44.08           C  
ATOM    948  ND1 HIS A 355     168.530   9.667 126.354  1.00 49.10           N  
ATOM    949  CD2 HIS A 355     167.742  11.241 127.647  1.00 46.87           C  
ATOM    950  CE1 HIS A 355     168.549  10.790 125.658  1.00 51.00           C  
ATOM    951  NE2 HIS A 355     168.076  11.760 126.419  1.00 49.12           N  
ATOM    952  N   LEU A 356     170.753  10.492 129.508  1.00 39.06           N  
ATOM    953  CA  LEU A 356     172.111  10.928 129.215  1.00 42.74           C  
ATOM    954  C   LEU A 356     172.996  10.930 130.457  1.00 47.80           C  
ATOM    955  O   LEU A 356     174.143  11.383 130.391  1.00 50.87           O  
ATOM    956  CB  LEU A 356     172.100  12.317 128.571  1.00 40.06           C  
ATOM    957  CG  LEU A 356     171.453  12.409 127.186  1.00 45.19           C  
ATOM    958  CD1 LEU A 356     171.557  13.819 126.620  1.00 47.15           C  
ATOM    959  CD2 LEU A 356     172.083  11.402 126.238  1.00 45.71           C  
ATOM    960  N   GLY A 357     172.487  10.438 131.585  1.00 47.09           N  
ATOM    961  CA  GLY A 357     173.298  10.259 132.772  1.00 49.60           C  
ATOM    962  C   GLY A 357     173.434  11.463 133.674  1.00 48.25           C  
ATOM    963  O   GLY A 357     174.348  11.488 134.506  1.00 51.00           O  
ATOM    964  N   SER A 358     172.562  12.461 133.548  1.00 45.72           N  
ATOM    965  CA  SER A 358     172.704  13.700 134.302  1.00 47.64           C  
ATOM    966  C   SER A 358     171.345  14.165 134.801  1.00 45.02           C  
ATOM    967  O   SER A 358     170.381  14.214 134.031  1.00 45.56           O  
ATOM    968  CB  SER A 358     173.353  14.793 133.443  1.00 51.71           C  
ATOM    969  OG  SER A 358     173.048  16.084 133.942  1.00 56.39           O  
ATOM    970  N   ILE A 359     171.278  14.514 136.086  1.00 38.17           N  
ATOM    971  CA  ILE A 359     170.090  15.105 136.691  1.00 36.67           C  
ATOM    972  C   ILE A 359     170.536  16.239 137.603  1.00 41.92           C  
ATOM    973  O   ILE A 359     171.665  16.249 138.104  1.00 47.09           O  
ATOM    974  CB  ILE A 359     169.252  14.070 137.476  1.00 36.53           C  
ATOM    975  CG1 ILE A 359     170.116  13.353 138.516  1.00 36.36           C  
ATOM    976  CG2 ILE A 359     168.598  13.069 136.530  1.00 35.99           C  
ATOM    977  CD1 ILE A 359     169.366  12.310 139.316  1.00 31.37           C  
ATOM    978  N   GLN A 360     169.645  17.208 137.807  1.00 41.64           N  
ATOM    979  CA  GLN A 360     169.993  18.378 138.602  1.00 44.62           C  
ATOM    980  C   GLN A 360     170.272  17.988 140.050  1.00 47.02           C  
ATOM    981  O   GLN A 360     169.583  17.144 140.631  1.00 42.64           O  
ATOM    982  CB  GLN A 360     168.875  19.425 138.537  1.00 40.36           C  
ATOM    983  CG  GLN A 360     167.561  19.024 139.199  1.00 40.02           C  
ATOM    984  CD  GLN A 360     166.667  18.201 138.291  1.00 40.57           C  
ATOM    985  OE1 GLN A 360     167.056  17.836 137.181  1.00 45.12           O  
ATOM    986  NE2 GLN A 360     165.458  17.909 138.758  1.00 36.24           N  
ATOM    987  N   ALA A 361     171.306  18.603 140.629  1.00 48.14           N  
ATOM    988  CA  ALA A 361     171.660  18.299 142.011  1.00 46.57           C  
ATOM    989  C   ALA A 361     170.642  18.873 142.987  1.00 50.14           C  
ATOM    990  O   ALA A 361     170.362  18.254 144.021  1.00 46.56           O  
ATOM    991  CB  ALA A 361     173.058  18.830 142.328  1.00 42.38           C  
ATOM    992  N   ASN A 362     170.074  20.036 142.668  1.00 50.24           N  
ATOM    993  CA  ASN A 362     169.065  20.696 143.499  1.00 48.52           C  
ATOM    994  C   ASN A 362     169.536  20.821 144.949  1.00 51.33           C  
ATOM    995  O   ASN A 362     168.844  20.438 145.897  1.00 52.12           O  
ATOM    996  CB  ASN A 362     167.724  19.963 143.409  1.00 43.26           C  
ATOM    997  CG  ASN A 362     166.598  20.714 144.096  1.00 43.00           C  
ATOM    998  OD1 ASN A 362     166.635  21.939 144.214  1.00 44.10           O  
ATOM    999  ND2 ASN A 362     165.593  19.980 144.558  1.00 42.78           N  
ATOM   1000  N   GLY A 363     170.744  21.354 145.116  1.00 51.38           N  
ATOM   1001  CA  GLY A 363     171.274  21.659 146.426  1.00 53.15           C  
ATOM   1002  C   GLY A 363     172.182  20.604 147.021  1.00 55.65           C  
ATOM   1003  O   GLY A 363     172.830  20.878 148.040  1.00 57.52           O  
ATOM   1004  N   ILE A 364     172.253  19.413 146.427  1.00 55.01           N  
ATOM   1005  CA  ILE A 364     173.105  18.359 146.969  1.00 55.58           C  
ATOM   1006  C   ILE A 364     174.565  18.733 146.746  1.00 57.30           C  
ATOM   1007  O   ILE A 364     174.998  18.964 145.611  1.00 57.02           O  
ATOM   1008  CB  ILE A 364     172.776  17.000 146.337  1.00 55.59           C  
ATOM   1009  CG1 ILE A 364     171.361  16.559 146.716  1.00 53.86           C  
ATOM   1010  CG2 ILE A 364     173.787  15.955 146.768  1.00 54.78           C  
ATOM   1011  CD1 ILE A 364     171.224  16.128 148.172  1.00 52.62           C  
ATOM   1012  N   GLY A 365     175.330  18.790 147.836  1.00 56.17           N  
ATOM   1013  CA  GLY A 365     176.719  19.185 147.750  1.00 56.80           C  
ATOM   1014  C   GLY A 365     177.572  18.171 147.013  1.00 55.24           C  
ATOM   1015  O   GLY A 365     177.197  17.014 146.823  1.00 52.02           O  
ATOM   1016  N   SER A 366     178.743  18.636 146.581  1.00 58.85           N  
ATOM   1017  CA  SER A 366     179.661  17.791 145.830  1.00 59.77           C  
ATOM   1018  C   SER A 366     180.033  16.545 146.626  1.00 60.21           C  
ATOM   1019  O   SER A 366     180.203  16.592 147.848  1.00 62.08           O  
ATOM   1020  CB  SER A 366     180.921  18.575 145.462  1.00 60.91           C  
ATOM   1021  OG  SER A 366     180.595  19.752 144.742  1.00 62.65           O  
ATOM   1022  N   GLY A 367     180.156  15.430 145.926  1.00 59.17           N  
ATOM   1023  CA  GLY A 367     180.502  14.167 146.550  1.00 56.50           C  
ATOM   1024  C   GLY A 367     179.866  13.007 145.815  1.00 52.96           C  
ATOM   1025  O   GLY A 367     179.055  13.176 144.907  1.00 50.36           O  
ATOM   1026  N   ASN A 368     180.253  11.804 146.234  1.00 51.76           N  
ATOM   1027  CA  ASN A 368     179.717  10.562 145.691  1.00 49.66           C  
ATOM   1028  C   ASN A 368     178.624  10.044 146.614  1.00 49.49           C  
ATOM   1029  O   ASN A 368     178.818   9.976 147.832  1.00 53.64           O  
ATOM   1030  CB  ASN A 368     180.818   9.510 145.541  1.00 50.40           C  
ATOM   1031  CG  ASN A 368     182.017  10.023 144.768  1.00 56.07           C  
ATOM   1032  OD1 ASN A 368     181.869  10.705 143.757  1.00 60.64           O  
ATOM   1033  ND2 ASN A 368     183.212   9.696 145.242  1.00 56.83           N  
ATOM   1034  N   TYR A 369     177.480   9.677 146.039  1.00 45.38           N  
ATOM   1035  CA  TYR A 369     176.338   9.244 146.829  1.00 45.25           C  
ATOM   1036  C   TYR A 369     175.720   7.978 146.256  1.00 44.21           C  
ATOM   1037  O   TYR A 369     175.896   7.638 145.083  1.00 46.40           O  
ATOM   1038  CB  TYR A 369     175.247  10.320 146.899  1.00 45.17           C  
ATOM   1039  CG  TYR A 369     175.691  11.654 147.444  1.00 49.07           C  
ATOM   1040  CD1 TYR A 369     175.503  11.976 148.782  1.00 46.54           C  
ATOM   1041  CD2 TYR A 369     176.288  12.598 146.620  1.00 49.35           C  
ATOM   1042  CE1 TYR A 369     175.902  13.200 149.285  1.00 43.93           C  
ATOM   1043  CE2 TYR A 369     176.689  13.822 147.112  1.00 49.66           C  
ATOM   1044  CZ  TYR A 369     176.495  14.119 148.445  1.00 46.15           C  
ATOM   1045  OH  TYR A 369     176.895  15.340 148.936  1.00 51.52           O  
ATOM   1046  N   VAL A 370     174.984   7.286 147.122  1.00 42.36           N  
ATOM   1047  CA  VAL A 370     174.035   6.250 146.740  1.00 41.81           C  
ATOM   1048  C   VAL A 370     172.716   6.613 147.402  1.00 41.66           C  
ATOM   1049  O   VAL A 370     172.692   6.963 148.587  1.00 46.93           O  
ATOM   1050  CB  VAL A 370     174.500   4.844 147.170  1.00 44.35           C  
ATOM   1051  CG1 VAL A 370     173.394   3.823 146.948  1.00 46.84           C  
ATOM   1052  CG2 VAL A 370     175.752   4.446 146.410  1.00 44.66           C  
ATOM   1053  N   GLY A 371     171.625   6.549 146.641  1.00 35.55           N  
ATOM   1054  CA  GLY A 371     170.338   6.973 147.141  1.00 34.29           C  
ATOM   1055  C   GLY A 371     169.256   5.963 146.835  1.00 39.55           C  
ATOM   1056  O   GLY A 371     169.342   5.178 145.889  1.00 37.14           O  
ATOM   1057  N   VAL A 372     168.213   6.002 147.660  1.00 40.04           N  
ATOM   1058  CA  VAL A 372     167.051   5.137 147.515  1.00 36.38           C  
ATOM   1059  C   VAL A 372     165.804   5.985 147.718  1.00 38.91           C  
ATOM   1060  O   VAL A 372     165.794   6.907 148.541  1.00 44.04           O  
ATOM   1061  CB  VAL A 372     167.096   3.947 148.502  1.00 34.30           C  
ATOM   1062  CG1 VAL A 372     167.050   4.431 149.948  1.00 31.40           C  
ATOM   1063  CG2 VAL A 372     165.964   2.968 148.221  1.00 30.28           C  
ATOM   1064  N   LEU A 373     164.769   5.702 146.934  1.00 39.75           N  
ATOM   1065  CA  LEU A 373     163.514   6.430 147.059  1.00 37.42           C  
ATOM   1066  C   LEU A 373     162.927   6.222 148.450  1.00 36.06           C  
ATOM   1067  O   LEU A 373     162.809   5.090 148.926  1.00 37.16           O  
ATOM   1068  CB  LEU A 373     162.530   5.967 145.983  1.00 36.71           C  
ATOM   1069  CG  LEU A 373     161.177   6.674 145.913  1.00 40.47           C  
ATOM   1070  CD1 LEU A 373     161.358   8.147 145.590  1.00 36.69           C  
ATOM   1071  CD2 LEU A 373     160.275   6.007 144.881  1.00 39.10           C  
ATOM   1072  N   SER A 374     162.564   7.323 149.105  1.00 37.52           N  
ATOM   1073  CA  SER A 374     162.070   7.287 150.475  1.00 42.60           C  
ATOM   1074  C   SER A 374     160.590   7.617 150.584  1.00 43.13           C  
ATOM   1075  O   SER A 374     159.844   6.898 151.256  1.00 43.28           O  
ATOM   1076  CB  SER A 374     162.889   8.255 151.343  1.00 45.85           C  
ATOM   1077  OG  SER A 374     162.336   8.379 152.640  1.00 52.67           O  
ATOM   1078  N   TRP A 375     160.141   8.688 149.935  1.00 43.46           N  
ATOM   1079  CA  TRP A 375     158.731   9.053 149.939  1.00 43.21           C  
ATOM   1080  C   TRP A 375     158.476   9.968 148.751  1.00 40.66           C  
ATOM   1081  O   TRP A 375     159.409  10.508 148.152  1.00 43.02           O  
ATOM   1082  CB  TRP A 375     158.315   9.723 151.257  1.00 41.50           C  
ATOM   1083  CG  TRP A 375     159.041  10.993 151.572  1.00 46.07           C  
ATOM   1084  CD1 TRP A 375     160.327  11.118 152.013  1.00 48.79           C  
ATOM   1085  CD2 TRP A 375     158.516  12.324 151.487  1.00 47.61           C  
ATOM   1086  NE1 TRP A 375     160.636  12.444 152.203  1.00 46.49           N  
ATOM   1087  CE2 TRP A 375     159.541  13.205 151.886  1.00 46.32           C  
ATOM   1088  CE3 TRP A 375     157.279  12.856 151.109  1.00 48.56           C  
ATOM   1089  CZ2 TRP A 375     159.370  14.587 151.913  1.00 47.99           C  
ATOM   1090  CZ3 TRP A 375     157.109  14.230 151.140  1.00 49.15           C  
ATOM   1091  CH2 TRP A 375     158.149  15.079 151.540  1.00 48.88           C  
ATOM   1092  N   ILE A 376     157.196  10.125 148.407  1.00 40.23           N  
ATOM   1093  CA  ILE A 376     156.801  10.930 147.260  1.00 41.17           C  
ATOM   1094  C   ILE A 376     155.768  11.964 147.686  1.00 44.79           C  
ATOM   1095  O   ILE A 376     155.153  11.870 148.751  1.00 47.72           O  
ATOM   1096  CB  ILE A 376     156.249  10.070 146.101  1.00 41.83           C  
ATOM   1097  CG1 ILE A 376     154.914   9.435 146.493  1.00 41.71           C  
ATOM   1098  CG2 ILE A 376     157.259   9.008 145.691  1.00 42.56           C  
ATOM   1099  CD1 ILE A 376     154.163   8.823 145.328  1.00 41.32           C  
ATOM   1100  N   SER A 377     155.587  12.958 146.825  1.00 41.84           N  
ATOM   1101  CA  SER A 377     154.676  14.065 147.067  1.00 42.54           C  
ATOM   1102  C   SER A 377     154.107  14.498 145.728  1.00 43.40           C  
ATOM   1103  O   SER A 377     154.592  14.066 144.671  1.00 43.62           O  
ATOM   1104  CB  SER A 377     155.394  15.225 147.773  1.00 41.67           C  
ATOM   1105  OG  SER A 377     156.464  15.722 146.991  1.00 46.36           O  
ATOM   1106  N   PRO A 378     153.066  15.332 145.723  1.00 43.00           N  
ATOM   1107  CA  PRO A 378     152.465  15.765 144.453  1.00 44.05           C  
ATOM   1108  C   PRO A 378     153.486  16.425 143.545  1.00 46.15           C  
ATOM   1109  O   PRO A 378     154.385  17.139 144.016  1.00 46.84           O  
ATOM   1110  CB  PRO A 378     151.384  16.760 144.898  1.00 44.00           C  
ATOM   1111  CG  PRO A 378     150.986  16.257 146.233  1.00 42.58           C  
ATOM   1112  CD  PRO A 378     152.271  15.811 146.872  1.00 42.03           C  
ATOM   1113  N   PRO A 379     153.393  16.184 142.237  1.00 49.12           N  
ATOM   1114  CA  PRO A 379     154.357  16.774 141.300  1.00 46.06           C  
ATOM   1115  C   PRO A 379     154.337  18.293 141.358  1.00 45.55           C  
ATOM   1116  O   PRO A 379     153.279  18.918 141.460  1.00 47.48           O  
ATOM   1117  CB  PRO A 379     153.888  16.260 139.933  1.00 44.46           C  
ATOM   1118  CG  PRO A 379     152.462  15.892 140.131  1.00 47.43           C  
ATOM   1119  CD  PRO A 379     152.358  15.402 141.542  1.00 49.45           C  
ATOM   1120  N   SER A 380     155.532  18.884 141.300  1.00 43.44           N  
ATOM   1121  CA  SER A 380     155.632  20.339 141.312  1.00 45.20           C  
ATOM   1122  C   SER A 380     155.044  20.935 140.041  1.00 47.38           C  
ATOM   1123  O   SER A 380     154.421  22.002 140.078  1.00 49.99           O  
ATOM   1124  CB  SER A 380     157.092  20.762 141.475  1.00 48.34           C  
ATOM   1125  OG  SER A 380     157.530  20.613 142.814  1.00 53.78           O  
ATOM   1126  N   HIS A 381     155.234  20.263 138.908  1.00 46.71           N  
ATOM   1127  CA  HIS A 381     154.696  20.718 137.639  1.00 50.82           C  
ATOM   1128  C   HIS A 381     154.017  19.565 136.914  1.00 52.61           C  
ATOM   1129  O   HIS A 381     154.561  18.455 136.870  1.00 53.29           O  
ATOM   1130  CB  HIS A 381     155.805  21.313 136.766  1.00 54.58           C  
ATOM   1131  CG  HIS A 381     156.444  22.528 137.360  1.00 59.98           C  
ATOM   1132  ND1 HIS A 381     157.779  22.576 137.697  1.00 61.04           N  
ATOM   1133  CD2 HIS A 381     155.932  23.741 137.675  1.00 61.85           C  
ATOM   1134  CE1 HIS A 381     158.061  23.765 138.199  1.00 63.61           C  
ATOM   1135  NE2 HIS A 381     156.957  24.491 138.195  1.00 64.38           N  
ATOM   1136  N   PRO A 382     152.834  19.793 136.321  1.00 55.58           N  
ATOM   1137  CA  PRO A 382     152.012  21.008 136.404  1.00 57.83           C  
ATOM   1138  C   PRO A 382     151.506  21.288 137.814  1.00 58.17           C  
ATOM   1139  O   PRO A 382     151.020  20.373 138.477  1.00 58.91           O  
ATOM   1140  CB  PRO A 382     150.838  20.699 135.468  1.00 58.93           C  
ATOM   1141  CG  PRO A 382     151.366  19.666 134.533  1.00 58.18           C  
ATOM   1142  CD  PRO A 382     152.250  18.814 135.390  1.00 56.20           C  
ATOM   1143  N   SER A 383     151.661  22.533 138.259  1.00 58.32           N  
ATOM   1144  CA  SER A 383     151.233  22.936 139.592  1.00 59.90           C  
ATOM   1145  C   SER A 383     149.795  22.512 139.863  1.00 61.31           C  
ATOM   1146  O   SER A 383     148.897  22.755 139.051  1.00 64.57           O  
ATOM   1147  CB  SER A 383     151.371  24.451 139.743  1.00 62.25           C  
ATOM   1148  N   GLY A 384     149.581  21.880 141.015  1.00 58.05           N  
ATOM   1149  CA  GLY A 384     148.264  21.442 141.420  1.00 58.80           C  
ATOM   1150  C   GLY A 384     147.851  20.076 140.921  1.00 58.43           C  
ATOM   1151  O   GLY A 384     146.790  19.584 141.324  1.00 61.13           O  
ATOM   1152  N   SER A 385     148.647  19.447 140.061  1.00 54.28           N  
ATOM   1153  CA  SER A 385     148.305  18.127 139.553  1.00 55.23           C  
ATOM   1154  C   SER A 385     148.348  17.091 140.670  1.00 55.02           C  
ATOM   1155  O   SER A 385     149.133  17.192 141.617  1.00 57.69           O  
ATOM   1156  CB  SER A 385     149.257  17.719 138.428  1.00 52.78           C  
ATOM   1157  N   GLN A 386     147.485  16.088 140.552  1.00 53.46           N  
ATOM   1158  CA  GLN A 386     147.410  15.025 141.539  1.00 52.70           C  
ATOM   1159  C   GLN A 386     148.422  13.937 141.208  1.00 53.45           C  
ATOM   1160  O   GLN A 386     148.838  13.777 140.057  1.00 54.51           O  
ATOM   1161  CB  GLN A 386     146.002  14.432 141.590  1.00 51.72           C  
ATOM   1162  N   VAL A 387     148.825  13.193 142.239  1.00 50.67           N  
ATOM   1163  CA  VAL A 387     149.774  12.104 142.047  1.00 46.06           C  
ATOM   1164  C   VAL A 387     149.166  11.061 141.123  1.00 43.21           C  
ATOM   1165  O   VAL A 387     148.013  10.648 141.297  1.00 46.30           O  
ATOM   1166  CB  VAL A 387     150.174  11.501 143.402  1.00 42.51           C  
ATOM   1167  CG1 VAL A 387     150.877  10.168 143.206  1.00 38.70           C  
ATOM   1168  CG2 VAL A 387     151.060  12.467 144.166  1.00 44.37           C  
ATOM   1169  N   ASP A 388     149.946  10.625 140.133  1.00 37.86           N  
ATOM   1170  CA  ASP A 388     149.489   9.652 139.139  1.00 39.09           C  
ATOM   1171  C   ASP A 388     150.636   8.665 138.931  1.00 40.16           C  
ATOM   1172  O   ASP A 388     151.521   8.889 138.101  1.00 40.15           O  
ATOM   1173  CB  ASP A 388     149.081  10.345 137.843  1.00 39.88           C  
ATOM   1174  CG  ASP A 388     148.472   9.395 136.828  1.00 44.54           C  
ATOM   1175  OD1 ASP A 388     148.450   8.170 137.072  1.00 43.76           O  
ATOM   1176  OD2 ASP A 388     148.000   9.883 135.781  1.00 48.88           O  
ATOM   1177  N   LEU A 389     150.613   7.573 139.693  1.00 41.07           N  
ATOM   1178  CA  LEU A 389     151.668   6.569 139.632  1.00 37.56           C  
ATOM   1179  C   LEU A 389     151.460   5.562 138.510  1.00 34.35           C  
ATOM   1180  O   LEU A 389     152.234   4.605 138.399  1.00 33.29           O  
ATOM   1181  CB  LEU A 389     151.788   5.849 140.978  1.00 35.40           C  
ATOM   1182  CG  LEU A 389     152.066   6.781 142.160  1.00 38.50           C  
ATOM   1183  CD1 LEU A 389     152.070   6.026 143.485  1.00 37.97           C  
ATOM   1184  CD2 LEU A 389     153.384   7.514 141.948  1.00 35.54           C  
ATOM   1185  N   TRP A 390     150.440   5.756 137.677  1.00 34.30           N  
ATOM   1186  CA  TRP A 390     150.270   4.948 136.478  1.00 36.42           C  
ATOM   1187  C   TRP A 390     151.182   5.399 135.348  1.00 35.45           C  
ATOM   1188  O   TRP A 390     151.166   4.787 134.275  1.00 34.81           O  
ATOM   1189  CB  TRP A 390     148.812   4.993 136.014  1.00 37.35           C  
ATOM   1190  CG  TRP A 390     147.859   4.478 137.038  1.00 42.42           C  
ATOM   1191  CD1 TRP A 390     147.058   5.216 137.860  1.00 45.71           C  
ATOM   1192  CD2 TRP A 390     147.621   3.106 137.371  1.00 43.36           C  
ATOM   1193  NE1 TRP A 390     146.328   4.388 138.677  1.00 47.01           N  
ATOM   1194  CE2 TRP A 390     146.656   3.087 138.397  1.00 45.56           C  
ATOM   1195  CE3 TRP A 390     148.127   1.892 136.897  1.00 40.68           C  
ATOM   1196  CZ2 TRP A 390     146.187   1.901 138.958  1.00 42.40           C  
ATOM   1197  CZ3 TRP A 390     147.660   0.715 137.454  1.00 40.08           C  
ATOM   1198  CH2 TRP A 390     146.700   0.729 138.475  1.00 41.22           C  
ATOM   1199  N   LYS A 391     151.978   6.439 135.566  1.00 35.84           N  
ATOM   1200  CA  LYS A 391     152.847   6.994 134.545  1.00 35.63           C  
ATOM   1201  C   LYS A 391     154.311   6.784 134.904  1.00 38.91           C  
ATOM   1202  O   LYS A 391     154.668   6.540 136.060  1.00 41.15           O  
ATOM   1203  CB  LYS A 391     152.571   8.487 134.356  1.00 34.87           C  
ATOM   1204  CG  LYS A 391     151.095   8.828 134.357  1.00 39.57           C  
ATOM   1205  CD  LYS A 391     150.544   8.810 132.944  1.00 43.37           C  
ATOM   1206  CE  LYS A 391     149.025   8.819 132.936  1.00 47.41           C  
ATOM   1207  NZ  LYS A 391     148.479   7.825 131.969  1.00 49.60           N  
ATOM   1208  N   ILE A 392     155.157   6.879 133.886  1.00 38.40           N  
ATOM   1209  CA  ILE A 392     156.603   6.905 134.070  1.00 36.65           C  
ATOM   1210  C   ILE A 392     157.062   8.323 133.759  1.00 39.11           C  
ATOM   1211  O   ILE A 392     156.340   9.063 133.074  1.00 44.70           O  
ATOM   1212  CB  ILE A 392     157.298   5.874 133.172  1.00 34.77           C  
ATOM   1213  CG1 ILE A 392     156.880   6.098 131.715  1.00 33.75           C  
ATOM   1214  CG2 ILE A 392     156.988   4.461 133.667  1.00 32.68           C  
ATOM   1215  CD1 ILE A 392     157.828   5.512 130.700  1.00 32.01           C  
ATOM   1216  N   PRO A 393     158.225   8.756 134.231  1.00 39.19           N  
ATOM   1217  CA  PRO A 393     158.687  10.104 133.903  1.00 39.15           C  
ATOM   1218  C   PRO A 393     159.244  10.172 132.490  1.00 38.10           C  
ATOM   1219  O   PRO A 393     159.540   9.160 131.852  1.00 36.46           O  
ATOM   1220  CB  PRO A 393     159.786  10.359 134.939  1.00 36.36           C  
ATOM   1221  CG  PRO A 393     160.324   9.010 135.230  1.00 37.78           C  
ATOM   1222  CD  PRO A 393     159.149   8.067 135.149  1.00 36.77           C  
ATOM   1223  N   ASN A 394     159.379  11.400 132.002  1.00 37.46           N  
ATOM   1224  CA  ASN A 394     160.081  11.621 130.749  1.00 37.10           C  
ATOM   1225  C   ASN A 394     161.571  11.617 131.063  1.00 37.16           C  
ATOM   1226  O   ASN A 394     162.048  12.444 131.846  1.00 36.60           O  
ATOM   1227  CB  ASN A 394     159.642  12.936 130.105  1.00 35.36           C  
ATOM   1228  CG  ASN A 394     160.290  13.181 128.749  1.00 42.82           C  
ATOM   1229  OD1 ASN A 394     161.492  12.988 128.566  1.00 43.84           O  
ATOM   1230  ND2 ASN A 394     159.481  13.612 127.784  1.00 41.48           N  
ATOM   1231  N   TYR A 395     162.303  10.689 130.458  1.00 37.07           N  
ATOM   1232  CA  TYR A 395     163.708  10.505 130.795  1.00 39.26           C  
ATOM   1233  C   TYR A 395     164.625  11.517 130.119  1.00 43.03           C  
ATOM   1234  O   TYR A 395     165.848  11.349 130.173  1.00 47.92           O  
ATOM   1235  CB  TYR A 395     164.142   9.075 130.465  1.00 36.90           C  
ATOM   1236  CG  TYR A 395     163.529   8.051 131.395  1.00 37.83           C  
ATOM   1237  CD1 TYR A 395     164.228   7.585 132.501  1.00 35.80           C  
ATOM   1238  CD2 TYR A 395     162.240   7.575 131.186  1.00 35.92           C  
ATOM   1239  CE1 TYR A 395     163.670   6.659 133.361  1.00 31.56           C  
ATOM   1240  CE2 TYR A 395     161.675   6.647 132.039  1.00 34.95           C  
ATOM   1241  CZ  TYR A 395     162.394   6.193 133.125  1.00 35.51           C  
ATOM   1242  OH  TYR A 395     161.836   5.270 133.979  1.00 35.27           O  
ATOM   1243  N   GLY A 396     164.069  12.549 129.487  1.00 42.34           N  
ATOM   1244  CA  GLY A 396     164.872  13.649 128.991  1.00 45.95           C  
ATOM   1245  C   GLY A 396     164.987  13.750 127.484  1.00 50.80           C  
ATOM   1246  O   GLY A 396     166.100  13.770 126.949  1.00 57.70           O  
ATOM   1247  N   SER A 397     163.856  13.822 126.784  1.00 48.95           N  
ATOM   1248  CA  SER A 397     163.897  13.896 125.332  1.00 48.04           C  
ATOM   1249  C   SER A 397     162.618  14.526 124.802  1.00 48.52           C  
ATOM   1250  O   SER A 397     161.578  14.542 125.465  1.00 48.49           O  
ATOM   1251  CB  SER A 397     164.105  12.511 124.709  1.00 51.51           C  
ATOM   1252  OG  SER A 397     164.203  12.603 123.298  1.00 59.41           O  
ATOM   1253  N   SER A 398     162.722  15.036 123.579  1.00 50.21           N  
ATOM   1254  CA  SER A 398     161.597  15.559 122.820  1.00 50.52           C  
ATOM   1255  C   SER A 398     160.952  14.494 121.940  1.00 55.72           C  
ATOM   1256  O   SER A 398     159.848  14.711 121.429  1.00 56.18           O  
ATOM   1257  CB  SER A 398     162.040  16.764 121.981  1.00 48.21           C  
ATOM   1258  OG  SER A 398     163.310  16.559 121.392  1.00 49.51           O  
ATOM   1259  N   ILE A 399     161.608  13.346 121.772  1.00 54.73           N  
ATOM   1260  CA  ILE A 399     161.126  12.248 120.942  1.00 52.51           C  
ATOM   1261  C   ILE A 399     161.013  11.014 121.827  1.00 51.31           C  
ATOM   1262  O   ILE A 399     161.970  10.653 122.522  1.00 52.14           O  
ATOM   1263  CB  ILE A 399     162.068  11.977 119.753  1.00 53.60           C  
ATOM   1264  CG1 ILE A 399     162.282  13.254 118.936  1.00 53.60           C  
ATOM   1265  CG2 ILE A 399     161.503  10.879 118.873  1.00 54.25           C  
ATOM   1266  CD1 ILE A 399     162.925  13.025 117.589  1.00 54.79           C  
ATOM   1267  N   THR A 400     159.839  10.376 121.803  1.00 54.54           N  
ATOM   1268  CA  THR A 400     159.588   9.212 122.653  1.00 60.23           C  
ATOM   1269  C   THR A 400     160.608   8.104 122.408  1.00 56.90           C  
ATOM   1270  O   THR A 400     161.179   7.551 123.355  1.00 53.45           O  
ATOM   1271  CB  THR A 400     158.165   8.696 122.418  1.00 70.55           C  
ATOM   1272  OG1 THR A 400     157.232   9.520 123.130  1.00 73.53           O  
ATOM   1273  CG2 THR A 400     158.021   7.255 122.891  1.00 72.88           C  
ATOM   1274  N   GLU A 401     160.853   7.770 121.139  1.00 58.87           N  
ATOM   1275  CA  GLU A 401     161.730   6.654 120.799  1.00 55.53           C  
ATOM   1276  C   GLU A 401     163.184   6.894 121.194  1.00 51.51           C  
ATOM   1277  O   GLU A 401     163.961   5.934 121.253  1.00 50.99           O  
ATOM   1278  CB  GLU A 401     161.647   6.360 119.300  1.00 58.82           C  
ATOM   1279  CG  GLU A 401     160.320   5.762 118.850  1.00 63.53           C  
ATOM   1280  CD  GLU A 401     159.218   6.798 118.728  1.00 69.02           C  
ATOM   1281  OE1 GLU A 401     159.518   7.949 118.344  1.00 71.29           O  
ATOM   1282  OE2 GLU A 401     158.051   6.462 119.017  1.00 70.89           O  
ATOM   1283  N   ALA A 402     163.571   8.144 121.456  1.00 46.81           N  
ATOM   1284  CA  ALA A 402     164.973   8.447 121.728  1.00 49.57           C  
ATOM   1285  C   ALA A 402     165.467   7.813 123.025  1.00 47.71           C  
ATOM   1286  O   ALA A 402     166.666   7.543 123.156  1.00 47.70           O  
ATOM   1287  CB  ALA A 402     165.183   9.959 121.769  1.00 51.20           C  
ATOM   1288  N   THR A 403     164.580   7.571 123.988  1.00 46.38           N  
ATOM   1289  CA  THR A 403     164.996   7.058 125.289  1.00 46.48           C  
ATOM   1290  C   THR A 403     165.020   5.535 125.360  1.00 47.29           C  
ATOM   1291  O   THR A 403     165.462   4.990 126.377  1.00 43.72           O  
ATOM   1292  CB  THR A 403     164.086   7.602 126.395  1.00 44.85           C  
ATOM   1293  OG1 THR A 403     162.715   7.368 126.052  1.00 47.08           O  
ATOM   1294  CG2 THR A 403     164.311   9.093 126.585  1.00 46.36           C  
ATOM   1295  N   HIS A 404     164.581   4.843 124.310  1.00 48.72           N  
ATOM   1296  CA  HIS A 404     164.608   3.380 124.241  1.00 49.43           C  
ATOM   1297  C   HIS A 404     163.936   2.747 125.457  1.00 45.87           C  
ATOM   1298  O   HIS A 404     164.520   1.948 126.192  1.00 41.94           O  
ATOM   1299  CB  HIS A 404     166.040   2.883 124.072  1.00 53.79           C  
ATOM   1300  CG  HIS A 404     166.716   3.466 122.878  1.00 64.92           C  
ATOM   1301  ND1 HIS A 404     166.677   2.869 121.637  1.00 68.61           N  
ATOM   1302  CD2 HIS A 404     167.394   4.626 122.719  1.00 67.00           C  
ATOM   1303  CE1 HIS A 404     167.328   3.624 120.772  1.00 69.57           C  
ATOM   1304  NE2 HIS A 404     167.767   4.698 121.402  1.00 68.90           N  
ATOM   1305  N   LEU A 405     162.678   3.125 125.649  1.00 46.69           N  
ATOM   1306  CA  LEU A 405     161.887   2.613 126.752  1.00 45.48           C  
ATOM   1307  C   LEU A 405     161.470   1.174 126.479  1.00 46.86           C  
ATOM   1308  O   LEU A 405     161.507   0.689 125.344  1.00 46.31           O  
ATOM   1309  CB  LEU A 405     160.634   3.466 126.953  1.00 44.28           C  
ATOM   1310  CG  LEU A 405     160.801   4.948 127.281  1.00 42.26           C  
ATOM   1311  CD1 LEU A 405     159.553   5.713 126.871  1.00 35.55           C  
ATOM   1312  CD2 LEU A 405     161.080   5.133 128.761  1.00 27.91           C  
ATOM   1313  N   ALA A 406     161.072   0.488 127.539  1.00 42.76           N  
ATOM   1314  CA  ALA A 406     160.408  -0.786 127.353  1.00 42.44           C  
ATOM   1315  C   ALA A 406     159.020  -0.526 126.775  1.00 40.25           C  
ATOM   1316  O   ALA A 406     158.357   0.438 127.168  1.00 39.51           O  
ATOM   1317  CB  ALA A 406     160.299  -1.542 128.674  1.00 41.47           C  
ATOM   1318  N   PRO A 407     158.563  -1.348 125.834  1.00 40.41           N  
ATOM   1319  CA  PRO A 407     157.295  -1.054 125.157  1.00 40.37           C  
ATOM   1320  C   PRO A 407     156.122  -1.067 126.125  1.00 40.22           C  
ATOM   1321  O   PRO A 407     156.150  -1.704 127.181  1.00 38.34           O  
ATOM   1322  CB  PRO A 407     157.173  -2.176 124.118  1.00 38.10           C  
ATOM   1323  CG  PRO A 407     158.057  -3.268 124.630  1.00 43.15           C  
ATOM   1324  CD  PRO A 407     159.183  -2.588 125.343  1.00 42.23           C  
ATOM   1325  N   SER A 408     155.074  -0.343 125.742  1.00 45.53           N  
ATOM   1326  CA  SER A 408     153.867  -0.261 126.546  1.00 47.59           C  
ATOM   1327  C   SER A 408     153.170  -1.616 126.624  1.00 46.65           C  
ATOM   1328  O   SER A 408     153.319  -2.480 125.755  1.00 46.56           O  
ATOM   1329  CB  SER A 408     152.910   0.780 125.969  1.00 52.65           C  
ATOM   1330  OG  SER A 408     153.376   2.092 126.224  1.00 58.07           O  
ATOM   1331  N   VAL A 409     152.399  -1.791 127.693  1.00 48.41           N  
ATOM   1332  CA  VAL A 409     151.591  -2.984 127.911  1.00 46.21           C  
ATOM   1333  C   VAL A 409     150.128  -2.579 127.837  1.00 46.75           C  
ATOM   1334  O   VAL A 409     149.692  -1.673 128.558  1.00 46.48           O  
ATOM   1335  CB  VAL A 409     151.913  -3.644 129.263  1.00 46.59           C  
ATOM   1336  CG1 VAL A 409     150.959  -4.795 129.530  1.00 45.99           C  
ATOM   1337  CG2 VAL A 409     153.353  -4.124 129.283  1.00 45.33           C  
ATOM   1338  N   TYR A 410     149.371  -3.253 126.977  1.00 45.95           N  
ATOM   1339  CA  TYR A 410     147.973  -2.923 126.769  1.00 47.77           C  
ATOM   1340  C   TYR A 410     147.076  -4.037 127.296  1.00 50.64           C  
ATOM   1341  O   TYR A 410     147.454  -5.212 127.268  1.00 51.05           O  
ATOM   1342  CB  TYR A 410     147.660  -2.709 125.282  1.00 49.16           C  
ATOM   1343  CG  TYR A 410     148.378  -1.546 124.636  1.00 48.31           C  
ATOM   1344  CD1 TYR A 410     149.693  -1.668 124.205  1.00 45.80           C  
ATOM   1345  CD2 TYR A 410     147.734  -0.331 124.439  1.00 48.30           C  
ATOM   1346  CE1 TYR A 410     150.350  -0.608 123.607  1.00 47.88           C  
ATOM   1347  CE2 TYR A 410     148.383   0.734 123.842  1.00 48.00           C  
ATOM   1348  CZ  TYR A 410     149.691   0.590 123.427  1.00 49.83           C  
ATOM   1349  OH  TYR A 410     150.341   1.647 122.832  1.00 54.01           O  
ATOM   1350  N   PRO A 411     145.889  -3.702 127.793  1.00 51.24           N  
ATOM   1351  CA  PRO A 411     144.902  -4.737 128.107  1.00 50.42           C  
ATOM   1352  C   PRO A 411     144.466  -5.446 126.839  1.00 50.36           C  
ATOM   1353  O   PRO A 411     144.166  -4.794 125.828  1.00 49.43           O  
ATOM   1354  CB  PRO A 411     143.744  -3.947 128.737  1.00 51.85           C  
ATOM   1355  CG  PRO A 411     143.914  -2.554 128.230  1.00 51.98           C  
ATOM   1356  CD  PRO A 411     145.393  -2.349 128.096  1.00 50.66           C  
ATOM   1357  N   PRO A 412     144.416  -6.781 126.848  1.00 52.50           N  
ATOM   1358  CA  PRO A 412     144.121  -7.506 125.602  1.00 52.82           C  
ATOM   1359  C   PRO A 412     142.713  -7.285 125.082  1.00 53.80           C  
ATOM   1360  O   PRO A 412     142.465  -7.545 123.898  1.00 56.75           O  
ATOM   1361  CB  PRO A 412     144.341  -8.977 125.990  1.00 54.77           C  
ATOM   1362  CG  PRO A 412     145.176  -8.930 127.242  1.00 52.92           C  
ATOM   1363  CD  PRO A 412     144.730  -7.695 127.958  1.00 51.99           C  
ATOM   1364  N   GLY A 413     141.790  -6.820 125.912  1.00 52.24           N  
ATOM   1365  CA  GLY A 413     140.432  -6.601 125.464  1.00 53.06           C  
ATOM   1366  C   GLY A 413     139.576  -7.826 125.697  1.00 57.28           C  
ATOM   1367  O   GLY A 413     139.965  -8.779 126.380  1.00 59.13           O  
ATOM   1368  N   PHE A 414     138.384  -7.800 125.096  1.00 60.50           N  
ATOM   1369  CA  PHE A 414     137.436  -8.910 125.196  1.00 65.02           C  
ATOM   1370  C   PHE A 414     137.205  -9.319 126.649  1.00 67.02           C  
ATOM   1371  O   PHE A 414     137.152 -10.503 126.989  1.00 69.41           O  
ATOM   1372  CB  PHE A 414     137.908 -10.087 124.342  1.00 64.87           C  
ATOM   1373  CG  PHE A 414     138.211  -9.708 122.919  1.00 66.60           C  
ATOM   1374  CD1 PHE A 414     137.182  -9.426 122.034  1.00 70.51           C  
ATOM   1375  CD2 PHE A 414     139.517  -9.564 122.484  1.00 64.24           C  
ATOM   1376  CE1 PHE A 414     137.450  -9.063 120.727  1.00 71.68           C  
ATOM   1377  CE2 PHE A 414     139.792  -9.191 121.178  1.00 65.05           C  
ATOM   1378  CZ  PHE A 414     138.756  -8.942 120.299  1.00 70.00           C  
ATOM   1379  N   GLY A 415     137.064  -8.313 127.513  1.00 66.39           N  
ATOM   1380  CA  GLY A 415     136.815  -8.505 128.922  1.00 64.92           C  
ATOM   1381  C   GLY A 415     138.046  -8.677 129.788  1.00 64.17           C  
ATOM   1382  O   GLY A 415     137.942  -8.554 131.013  1.00 64.27           O  
ATOM   1383  N   GLU A 416     139.207  -8.951 129.199  1.00 62.39           N  
ATOM   1384  CA  GLU A 416     140.425  -9.114 129.983  1.00 56.67           C  
ATOM   1385  C   GLU A 416     141.016  -7.753 130.336  1.00 56.94           C  
ATOM   1386  O   GLU A 416     141.153  -6.882 129.470  1.00 58.29           O  
ATOM   1387  CB  GLU A 416     141.447  -9.960 129.225  1.00 51.11           C  
ATOM   1388  CG  GLU A 416     141.138 -11.448 129.241  1.00 52.52           C  
ATOM   1389  CD  GLU A 416     142.262 -12.288 128.666  1.00 53.91           C  
ATOM   1390  OE1 GLU A 416     143.423 -11.826 128.687  1.00 49.05           O  
ATOM   1391  OE2 GLU A 416     141.984 -13.410 128.191  1.00 55.12           O  
ATOM   1392  N   VAL A 417     141.362  -7.574 131.610  1.00 53.03           N  
ATOM   1393  CA  VAL A 417     141.977  -6.348 132.099  1.00 51.36           C  
ATOM   1394  C   VAL A 417     143.303  -6.702 132.760  1.00 49.73           C  
ATOM   1395  O   VAL A 417     143.510  -7.820 133.236  1.00 48.49           O  
ATOM   1396  CB  VAL A 417     141.066  -5.581 133.081  1.00 52.64           C  
ATOM   1397  CG1 VAL A 417     139.716  -5.296 132.442  1.00 51.18           C  
ATOM   1398  CG2 VAL A 417     140.900  -6.362 134.378  1.00 54.19           C  
ATOM   1399  N   LEU A 418     144.207  -5.727 132.787  1.00 48.46           N  
ATOM   1400  CA  LEU A 418     145.518  -5.949 133.380  1.00 46.43           C  
ATOM   1401  C   LEU A 418     145.408  -6.061 134.896  1.00 46.18           C  
ATOM   1402  O   LEU A 418     144.588  -5.390 135.529  1.00 44.97           O  
ATOM   1403  CB  LEU A 418     146.472  -4.816 133.003  1.00 46.85           C  
ATOM   1404  CG  LEU A 418     146.794  -4.661 131.514  1.00 46.66           C  
ATOM   1405  CD1 LEU A 418     147.575  -3.381 131.260  1.00 45.98           C  
ATOM   1406  CD2 LEU A 418     147.561  -5.869 130.999  1.00 45.35           C  
ATOM   1407  N   VAL A 419     146.239  -6.925 135.475  1.00 44.82           N  
ATOM   1408  CA  VAL A 419     146.284  -7.145 136.917  1.00 44.86           C  
ATOM   1409  C   VAL A 419     147.525  -6.461 137.472  1.00 45.13           C  
ATOM   1410  O   VAL A 419     148.630  -6.645 136.947  1.00 46.15           O  
ATOM   1411  CB  VAL A 419     146.286  -8.647 137.249  1.00 42.97           C  
ATOM   1412  CG1 VAL A 419     146.533  -8.868 138.735  1.00 44.21           C  
ATOM   1413  CG2 VAL A 419     144.975  -9.284 136.821  1.00 42.19           C  
ATOM   1414  N   PHE A 420     147.347  -5.674 138.530  1.00 45.55           N  
ATOM   1415  CA  PHE A 420     148.431  -4.916 139.140  1.00 42.63           C  
ATOM   1416  C   PHE A 420     148.579  -5.299 140.606  1.00 42.55           C  
ATOM   1417  O   PHE A 420     147.587  -5.550 141.298  1.00 44.49           O  
ATOM   1418  CB  PHE A 420     148.190  -3.406 139.024  1.00 38.60           C  
ATOM   1419  CG  PHE A 420     148.091  -2.914 137.610  1.00 41.95           C  
ATOM   1420  CD1 PHE A 420     146.860  -2.813 136.982  1.00 40.74           C  
ATOM   1421  CD2 PHE A 420     149.228  -2.549 136.909  1.00 40.47           C  
ATOM   1422  CE1 PHE A 420     146.765  -2.359 135.680  1.00 40.42           C  
ATOM   1423  CE2 PHE A 420     149.140  -2.094 135.606  1.00 41.01           C  
ATOM   1424  CZ  PHE A 420     147.906  -1.999 134.991  1.00 40.57           C  
ATOM   1425  N   PHE A 421     149.824  -5.337 141.071  1.00 36.34           N  
ATOM   1426  CA  PHE A 421     150.145  -5.606 142.466  1.00 39.40           C  
ATOM   1427  C   PHE A 421     150.457  -4.281 143.151  1.00 40.03           C  
ATOM   1428  O   PHE A 421     151.390  -3.577 142.751  1.00 38.72           O  
ATOM   1429  CB  PHE A 421     151.324  -6.573 142.576  1.00 39.15           C  
ATOM   1430  CG  PHE A 421     151.118  -7.864 141.835  1.00 43.18           C  
ATOM   1431  CD1 PHE A 421     151.440  -7.968 140.491  1.00 44.65           C  
ATOM   1432  CD2 PHE A 421     150.595  -8.972 142.481  1.00 44.67           C  
ATOM   1433  CE1 PHE A 421     151.247  -9.153 139.807  1.00 46.79           C  
ATOM   1434  CE2 PHE A 421     150.401 -10.160 141.802  1.00 47.36           C  
ATOM   1435  CZ  PHE A 421     150.727 -10.250 140.463  1.00 48.43           C  
ATOM   1436  N   MET A 422     149.680  -3.944 144.175  1.00 38.03           N  
ATOM   1437  CA  MET A 422     149.730  -2.619 144.771  1.00 40.05           C  
ATOM   1438  C   MET A 422     150.498  -2.623 146.085  1.00 40.51           C  
ATOM   1439  O   MET A 422     150.524  -3.617 146.816  1.00 39.79           O  
ATOM   1440  CB  MET A 422     148.318  -2.078 145.008  1.00 40.91           C  
ATOM   1441  CG  MET A 422     147.321  -2.458 143.931  1.00 46.47           C  
ATOM   1442  SD  MET A 422     147.586  -1.507 142.425  1.00 50.64           S  
ATOM   1443  CE  MET A 422     147.553   0.162 143.070  1.00 48.88           C  
ATOM   1444  N   SER A 423     151.125  -1.486 146.373  1.00 42.32           N  
ATOM   1445  CA  SER A 423     151.817  -1.256 147.630  1.00 41.02           C  
ATOM   1446  C   SER A 423     151.528   0.164 148.088  1.00 41.31           C  
ATOM   1447  O   SER A 423     151.365   1.074 147.271  1.00 41.57           O  
ATOM   1448  CB  SER A 423     153.333  -1.466 147.498  1.00 39.04           C  
ATOM   1449  OG  SER A 423     153.635  -2.805 147.148  1.00 42.25           O  
ATOM   1450  N   LYS A 424     151.465   0.348 149.402  1.00 44.59           N  
ATOM   1451  CA  LYS A 424     151.265   1.677 149.959  1.00 44.97           C  
ATOM   1452  C   LYS A 424     152.602   2.403 150.023  1.00 43.73           C  
ATOM   1453  O   LYS A 424     153.587   1.863 150.535  1.00 43.78           O  
ATOM   1454  CB  LYS A 424     150.620   1.582 151.341  1.00 46.13           C  
ATOM   1455  CG  LYS A 424     149.118   1.356 151.271  1.00 55.54           C  
ATOM   1456  CD  LYS A 424     148.595   0.533 152.434  1.00 64.76           C  
ATOM   1457  CE  LYS A 424     147.076   0.465 152.393  1.00 71.70           C  
ATOM   1458  NZ  LYS A 424     146.563   0.603 150.998  1.00 74.58           N  
ATOM   1459  N   MET A 425     152.636   3.626 149.500  1.00 42.27           N  
ATOM   1460  CA  MET A 425     153.873   4.381 149.408  1.00 44.85           C  
ATOM   1461  C   MET A 425     153.841   5.553 150.374  1.00 45.38           C  
ATOM   1462  O   MET A 425     152.873   6.326 150.369  1.00 46.60           O  
ATOM   1463  CB  MET A 425     154.082   4.886 147.975  1.00 45.09           C  
ATOM   1464  CG  MET A 425     155.038   6.057 147.841  1.00 44.97           C  
ATOM   1465  SD  MET A 425     156.764   5.582 148.053  1.00 43.60           S  
ATOM   1466  CE  MET A 425     157.106   4.812 146.475  1.00 40.08           C  
ATOM   1467  N   PRO A 426     154.863   5.707 151.217  1.00 44.70           N  
ATOM   1468  CA  PRO A 426     154.869   6.812 152.182  1.00 46.03           C  
ATOM   1469  C   PRO A 426     154.779   8.165 151.495  1.00 45.60           C  
ATOM   1470  O   PRO A 426     155.309   8.372 150.402  1.00 42.22           O  
ATOM   1471  CB  PRO A 426     156.211   6.640 152.902  1.00 45.04           C  
ATOM   1472  CG  PRO A 426     156.504   5.179 152.783  1.00 43.24           C  
ATOM   1473  CD  PRO A 426     156.001   4.793 151.418  1.00 44.46           C  
ATOM   1474  N   GLY A 427     154.098   9.094 152.159  1.00 46.68           N  
ATOM   1475  CA  GLY A 427     153.894  10.419 151.627  1.00 50.68           C  
ATOM   1476  C   GLY A 427     152.580  11.015 152.085  1.00 54.44           C  
ATOM   1477  O   GLY A 427     151.727  10.330 152.654  1.00 56.98           O  
ATOM   1478  N   PRO A 428     152.390  12.312 151.836  1.00 56.46           N  
ATOM   1479  CA  PRO A 428     151.166  13.015 152.283  1.00 59.72           C  
ATOM   1480  C   PRO A 428     149.959  12.711 151.404  1.00 63.02           C  
ATOM   1481  O   PRO A 428     149.403  13.573 150.714  1.00 65.63           O  
ATOM   1482  CB  PRO A 428     151.588  14.484 152.199  1.00 58.21           C  
ATOM   1483  CG  PRO A 428     152.538  14.506 151.046  1.00 54.73           C  
ATOM   1484  CD  PRO A 428     153.324  13.222 151.151  1.00 52.97           C  
ATOM   1485  N   GLY A 429     149.526  11.459 151.433  1.00 60.81           N  
ATOM   1486  CA  GLY A 429     148.393  11.046 150.632  1.00 57.06           C  
ATOM   1487  C   GLY A 429     148.265   9.542 150.638  1.00 56.05           C  
ATOM   1488  O   GLY A 429     149.163   8.814 151.072  1.00 56.95           O  
ATOM   1489  N   ALA A 430     147.119   9.085 150.139  1.00 52.97           N  
ATOM   1490  CA  ALA A 430     146.823   7.654 150.055  1.00 52.24           C  
ATOM   1491  C   ALA A 430     147.398   7.098 148.752  1.00 52.41           C  
ATOM   1492  O   ALA A 430     146.688   6.750 147.808  1.00 54.42           O  
ATOM   1493  CB  ALA A 430     145.323   7.414 150.163  1.00 50.76           C  
ATOM   1494  N   TYR A 431     148.726   7.023 148.720  1.00 50.74           N  
ATOM   1495  CA  TYR A 431     149.439   6.637 147.511  1.00 49.15           C  
ATOM   1496  C   TYR A 431     149.500   5.120 147.386  1.00 51.49           C  
ATOM   1497  O   TYR A 431     149.909   4.424 148.321  1.00 51.46           O  
ATOM   1498  CB  TYR A 431     150.849   7.228 147.518  1.00 46.27           C  
ATOM   1499  CG  TYR A 431     150.874   8.733 147.656  1.00 46.61           C  
ATOM   1500  CD1 TYR A 431     149.866   9.517 147.106  1.00 44.90           C  
ATOM   1501  CD2 TYR A 431     151.901   9.371 148.336  1.00 46.50           C  
ATOM   1502  CE1 TYR A 431     149.882  10.893 147.230  1.00 43.07           C  
ATOM   1503  CE2 TYR A 431     151.927  10.749 148.465  1.00 45.74           C  
ATOM   1504  CZ  TYR A 431     150.915  11.504 147.910  1.00 44.66           C  
ATOM   1505  OH  TYR A 431     150.935  12.874 148.035  1.00 46.20           O  
ATOM   1506  N   ASN A 432     149.098   4.612 146.222  1.00 55.30           N  
ATOM   1507  CA  ASN A 432     149.109   3.185 145.917  1.00 52.97           C  
ATOM   1508  C   ASN A 432     149.954   2.982 144.667  1.00 48.91           C  
ATOM   1509  O   ASN A 432     149.594   3.457 143.584  1.00 52.94           O  
ATOM   1510  CB  ASN A 432     147.691   2.651 145.715  1.00 57.47           C  
ATOM   1511  CG  ASN A 432     147.120   2.024 146.970  1.00 65.84           C  
ATOM   1512  OD1 ASN A 432     147.501   0.917 147.351  1.00 70.43           O  
ATOM   1513  ND2 ASN A 432     146.198   2.726 147.618  1.00 69.08           N  
ATOM   1514  N   LEU A 433     151.079   2.282 144.817  1.00 43.74           N  
ATOM   1515  CA  LEU A 433     152.027   2.115 143.724  1.00 40.93           C  
ATOM   1516  C   LEU A 433     151.743   0.809 142.996  1.00 42.00           C  
ATOM   1517  O   LEU A 433     151.923  -0.268 143.586  1.00 43.01           O  
ATOM   1518  CB  LEU A 433     153.454   2.129 144.248  1.00 38.14           C  
ATOM   1519  CG  LEU A 433     154.528   1.755 143.227  1.00 38.30           C  
ATOM   1520  CD1 LEU A 433     154.611   2.801 142.123  1.00 33.48           C  
ATOM   1521  CD2 LEU A 433     155.870   1.580 143.915  1.00 34.01           C  
ATOM   1522  N   PRO A 434     151.308   0.843 141.740  1.00 40.47           N  
ATOM   1523  CA  PRO A 434     151.051  -0.396 141.004  1.00 37.76           C  
ATOM   1524  C   PRO A 434     152.274  -0.894 140.252  1.00 37.54           C  
ATOM   1525  O   PRO A 434     153.109  -0.125 139.773  1.00 39.73           O  
ATOM   1526  CB  PRO A 434     149.946   0.022 140.025  1.00 36.24           C  
ATOM   1527  CG  PRO A 434     150.257   1.458 139.733  1.00 38.06           C  
ATOM   1528  CD  PRO A 434     150.928   2.036 140.963  1.00 37.63           C  
ATOM   1529  N   CYS A 435     152.364  -2.218 140.150  1.00 36.76           N  
ATOM   1530  CA  CYS A 435     153.408  -2.855 139.364  1.00 36.95           C  
ATOM   1531  C   CYS A 435     152.839  -4.112 138.722  1.00 33.95           C  
ATOM   1532  O   CYS A 435     151.836  -4.666 139.179  1.00 36.49           O  
ATOM   1533  CB  CYS A 435     154.641  -3.178 140.218  1.00 39.56           C  
ATOM   1534  SG  CYS A 435     154.448  -4.596 141.316  1.00 46.38           S  
ATOM   1535  N   LEU A 436     153.500  -4.561 137.652  1.00 35.30           N  
ATOM   1536  CA  LEU A 436     152.980  -5.672 136.861  1.00 38.35           C  
ATOM   1537  C   LEU A 436     153.373  -7.031 137.426  1.00 39.78           C  
ATOM   1538  O   LEU A 436     152.657  -8.015 137.207  1.00 39.41           O  
ATOM   1539  CB  LEU A 436     153.459  -5.553 135.412  1.00 34.90           C  
ATOM   1540  CG  LEU A 436     152.815  -4.444 134.574  1.00 39.73           C  
ATOM   1541  CD1 LEU A 436     153.561  -4.245 133.261  1.00 40.46           C  
ATOM   1542  CD2 LEU A 436     151.348  -4.746 134.319  1.00 38.53           C  
ATOM   1543  N   LEU A 437     154.493  -7.113 138.146  1.00 38.15           N  
ATOM   1544  CA  LEU A 437     154.978  -8.373 138.688  1.00 38.88           C  
ATOM   1545  C   LEU A 437     155.661  -8.110 140.020  1.00 40.94           C  
ATOM   1546  O   LEU A 437     156.365  -7.100 140.154  1.00 37.03           O  
ATOM   1547  CB  LEU A 437     155.968  -9.062 137.741  1.00 38.68           C  
ATOM   1548  CG  LEU A 437     155.465  -9.686 136.438  1.00 42.80           C  
ATOM   1549  CD1 LEU A 437     156.641  -9.992 135.523  1.00 40.59           C  
ATOM   1550  CD2 LEU A 437     154.668 -10.950 136.718  1.00 43.28           C  
ATOM   1551  N   PRO A 438     155.462  -8.970 141.018  1.00 43.34           N  
ATOM   1552  CA  PRO A 438     156.262  -8.865 142.242  1.00 40.92           C  
ATOM   1553  C   PRO A 438     157.733  -9.102 141.936  1.00 40.15           C  
ATOM   1554  O   PRO A 438     158.084  -9.854 141.024  1.00 42.52           O  
ATOM   1555  CB  PRO A 438     155.691  -9.970 143.140  1.00 43.35           C  
ATOM   1556  CG  PRO A 438     154.327 -10.247 142.592  1.00 47.44           C  
ATOM   1557  CD  PRO A 438     154.428 -10.013 141.115  1.00 45.37           C  
ATOM   1558  N   GLN A 439     158.599  -8.437 142.704  1.00 36.84           N  
ATOM   1559  CA  GLN A 439     160.035  -8.575 142.478  1.00 34.68           C  
ATOM   1560  C   GLN A 439     160.484 -10.023 142.638  1.00 36.43           C  
ATOM   1561  O   GLN A 439     161.376 -10.486 141.917  1.00 38.45           O  
ATOM   1562  CB  GLN A 439     160.812  -7.661 143.426  1.00 34.18           C  
ATOM   1563  CG  GLN A 439     162.305  -7.596 143.132  1.00 32.37           C  
ATOM   1564  CD  GLN A 439     162.608  -7.062 141.742  1.00 38.37           C  
ATOM   1565  OE1 GLN A 439     161.913  -6.179 141.237  1.00 36.75           O  
ATOM   1566  NE2 GLN A 439     163.648  -7.601 141.115  1.00 38.60           N  
ATOM   1567  N   GLU A 440     159.882 -10.753 143.583  1.00 36.31           N  
ATOM   1568  CA  GLU A 440     160.240 -12.156 143.768  1.00 35.60           C  
ATOM   1569  C   GLU A 440     159.842 -13.001 142.563  1.00 37.19           C  
ATOM   1570  O   GLU A 440     160.506 -13.999 142.261  1.00 41.07           O  
ATOM   1571  CB  GLU A 440     159.596 -12.701 145.043  1.00 40.16           C  
ATOM   1572  CG  GLU A 440     160.236 -12.199 146.334  1.00 45.02           C  
ATOM   1573  CD  GLU A 440     159.887 -10.756 146.647  1.00 45.99           C  
ATOM   1574  OE1 GLU A 440     160.640 -10.114 147.409  1.00 45.54           O  
ATOM   1575  OE2 GLU A 440     158.861 -10.262 146.132  1.00 44.88           O  
ATOM   1576  N   TYR A 441     158.770 -12.618 141.865  1.00 36.48           N  
ATOM   1577  CA  TYR A 441     158.435 -13.281 140.609  1.00 39.11           C  
ATOM   1578  C   TYR A 441     159.537 -13.071 139.582  1.00 38.07           C  
ATOM   1579  O   TYR A 441     159.875 -13.984 138.820  1.00 37.68           O  
ATOM   1580  CB  TYR A 441     157.105 -12.752 140.071  1.00 37.66           C  
ATOM   1581  CG  TYR A 441     155.868 -13.401 140.651  1.00 39.62           C  
ATOM   1582  CD1 TYR A 441     155.816 -13.789 141.984  1.00 41.04           C  
ATOM   1583  CD2 TYR A 441     154.740 -13.605 139.865  1.00 37.51           C  
ATOM   1584  CE1 TYR A 441     154.681 -14.376 142.512  1.00 43.76           C  
ATOM   1585  CE2 TYR A 441     153.602 -14.188 140.385  1.00 41.20           C  
ATOM   1586  CZ  TYR A 441     153.577 -14.571 141.708  1.00 47.06           C  
ATOM   1587  OH  TYR A 441     152.444 -15.152 142.228  1.00 51.18           O  
ATOM   1588  N   ILE A 442     160.114 -11.869 139.558  1.00 36.57           N  
ATOM   1589  CA  ILE A 442     161.108 -11.523 138.548  1.00 37.42           C  
ATOM   1590  C   ILE A 442     162.377 -12.346 138.734  1.00 41.46           C  
ATOM   1591  O   ILE A 442     162.891 -12.945 137.782  1.00 43.65           O  
ATOM   1592  CB  ILE A 442     161.396 -10.014 138.597  1.00 37.69           C  
ATOM   1593  CG1 ILE A 442     160.186  -9.232 138.085  1.00 40.49           C  
ATOM   1594  CG2 ILE A 442     162.637  -9.680 137.800  1.00 38.08           C  
ATOM   1595  CD1 ILE A 442     160.299  -7.751 138.305  1.00 42.94           C  
ATOM   1596  N   SER A 443     162.910 -12.380 139.959  1.00 40.27           N  
ATOM   1597  CA  SER A 443     164.119 -13.159 140.208  1.00 39.47           C  
ATOM   1598  C   SER A 443     163.876 -14.645 139.991  1.00 35.51           C  
ATOM   1599  O   SER A 443     164.790 -15.373 139.588  1.00 39.52           O  
ATOM   1600  CB  SER A 443     164.635 -12.903 141.625  1.00 41.18           C  
ATOM   1601  OG  SER A 443     163.584 -12.946 142.573  1.00 45.32           O  
ATOM   1602  N   HIS A 444     162.655 -15.113 140.257  1.00 34.64           N  
ATOM   1603  CA  HIS A 444     162.314 -16.505 139.984  1.00 40.37           C  
ATOM   1604  C   HIS A 444     162.339 -16.789 138.486  1.00 42.09           C  
ATOM   1605  O   HIS A 444     162.934 -17.778 138.042  1.00 45.63           O  
ATOM   1606  CB  HIS A 444     160.942 -16.829 140.576  1.00 39.80           C  
ATOM   1607  CG  HIS A 444     160.448 -18.202 140.243  1.00 44.30           C  
ATOM   1608  ND1 HIS A 444     160.775 -19.313 140.989  1.00 46.64           N  
ATOM   1609  CD2 HIS A 444     159.646 -18.643 139.245  1.00 45.94           C  
ATOM   1610  CE1 HIS A 444     160.199 -20.380 140.464  1.00 45.47           C  
ATOM   1611  NE2 HIS A 444     159.508 -20.000 139.405  1.00 47.64           N  
ATOM   1612  N   LEU A 445     161.701 -15.926 137.692  1.00 37.73           N  
ATOM   1613  CA  LEU A 445     161.677 -16.122 136.246  1.00 41.55           C  
ATOM   1614  C   LEU A 445     163.074 -16.024 135.647  1.00 43.44           C  
ATOM   1615  O   LEU A 445     163.441 -16.822 134.777  1.00 45.66           O  
ATOM   1616  CB  LEU A 445     160.744 -15.103 135.590  1.00 38.69           C  
ATOM   1617  CG  LEU A 445     159.254 -15.238 135.911  1.00 39.62           C  
ATOM   1618  CD1 LEU A 445     158.472 -14.071 135.327  1.00 39.81           C  
ATOM   1619  CD2 LEU A 445     158.712 -16.565 135.401  1.00 40.85           C  
ATOM   1620  N   ALA A 446     163.870 -15.052 136.102  1.00 41.59           N  
ATOM   1621  CA  ALA A 446     165.218 -14.894 135.568  1.00 40.11           C  
ATOM   1622  C   ALA A 446     166.106 -16.079 135.925  1.00 40.65           C  
ATOM   1623  O   ALA A 446     167.027 -16.412 135.171  1.00 40.55           O  
ATOM   1624  CB  ALA A 446     165.837 -13.592 136.076  1.00 37.26           C  
ATOM   1625  N   SER A 447     165.856 -16.719 137.069  1.00 42.30           N  
ATOM   1626  CA  SER A 447     166.630 -17.897 137.442  1.00 43.24           C  
ATOM   1627  C   SER A 447     166.179 -19.132 136.671  1.00 46.33           C  
ATOM   1628  O   SER A 447     167.014 -19.908 136.193  1.00 52.96           O  
ATOM   1629  CB  SER A 447     166.525 -18.140 138.948  1.00 40.06           C  
ATOM   1630  OG  SER A 447     166.713 -19.510 139.257  1.00 42.93           O  
ATOM   1631  N   GLU A 448     164.864 -19.328 136.536  1.00 45.71           N  
ATOM   1632  CA  GLU A 448     164.357 -20.550 135.920  1.00 50.53           C  
ATOM   1633  C   GLU A 448     164.661 -20.597 134.428  1.00 49.14           C  
ATOM   1634  O   GLU A 448     165.100 -21.633 133.914  1.00 42.31           O  
ATOM   1635  CB  GLU A 448     162.854 -20.679 136.168  1.00 52.23           C  
ATOM   1636  CG  GLU A 448     162.483 -20.915 137.626  1.00 56.98           C  
ATOM   1637  CD  GLU A 448     163.028 -22.224 138.165  1.00 64.10           C  
ATOM   1638  OE1 GLU A 448     162.668 -23.288 137.620  1.00 67.25           O  
ATOM   1639  OE2 GLU A 448     163.817 -22.189 139.133  1.00 65.79           O  
ATOM   1640  N   GLN A 449     164.443 -19.487 133.721  1.00 51.53           N  
ATOM   1641  CA  GLN A 449     164.637 -19.414 132.271  1.00 52.39           C  
ATOM   1642  C   GLN A 449     163.876 -20.528 131.554  1.00 48.73           C  
ATOM   1643  O   GLN A 449     164.412 -21.233 130.696  1.00 53.44           O  
ATOM   1644  CB  GLN A 449     166.123 -19.449 131.908  1.00 58.70           C  
ATOM   1645  CG  GLN A 449     166.954 -18.347 132.539  1.00 64.43           C  
ATOM   1646  CD  GLN A 449     168.115 -17.924 131.658  1.00 72.57           C  
ATOM   1647  OE1 GLN A 449     169.240 -18.397 131.824  1.00 75.64           O  
ATOM   1648  NE2 GLN A 449     167.842 -17.043 130.701  1.00 75.89           N  
ATOM   1649  N   ALA A 450     162.612 -20.688 131.923  1.00 47.74           N  
ATOM   1650  CA  ALA A 450     161.794 -21.758 131.363  1.00 52.47           C  
ATOM   1651  C   ALA A 450     161.344 -21.384 129.955  1.00 57.21           C  
ATOM   1652  O   ALA A 450     160.870 -20.264 129.741  1.00 60.35           O  
ATOM   1653  CB  ALA A 450     160.581 -22.026 132.248  1.00 50.74           C  
ATOM   1654  N   PRO A 451     161.490 -22.277 128.976  1.00 61.59           N  
ATOM   1655  CA  PRO A 451     160.992 -21.983 127.625  1.00 63.24           C  
ATOM   1656  C   PRO A 451     159.490 -21.731 127.624  1.00 59.78           C  
ATOM   1657  O   PRO A 451     158.709 -22.524 128.155  1.00 60.55           O  
ATOM   1658  CB  PRO A 451     161.354 -23.245 126.835  1.00 54.89           C  
ATOM   1659  CG  PRO A 451     162.522 -23.817 127.564  1.00 64.54           C  
ATOM   1660  CD  PRO A 451     162.259 -23.532 129.020  1.00 62.53           C  
ATOM   1661  N   THR A 452     159.092 -20.613 127.021  1.00 56.95           N  
ATOM   1662  CA  THR A 452     157.684 -20.230 126.914  1.00 57.86           C  
ATOM   1663  C   THR A 452     157.064 -21.037 125.779  1.00 63.73           C  
ATOM   1664  O   THR A 452     157.007 -20.601 124.628  1.00 62.96           O  
ATOM   1665  CB  THR A 452     157.551 -18.730 126.676  1.00 54.76           C  
ATOM   1666  OG1 THR A 452     158.312 -18.020 127.660  1.00 57.15           O  
ATOM   1667  CG2 THR A 452     156.095 -18.303 126.778  1.00 51.40           C  
ATOM   1668  N   VAL A 453     156.594 -22.240 126.111  1.00 71.34           N  
ATOM   1669  CA  VAL A 453     156.129 -23.201 125.115  1.00 77.41           C  
ATOM   1670  C   VAL A 453     154.689 -22.918 124.704  1.00 79.79           C  
ATOM   1671  O   VAL A 453     154.040 -23.757 124.069  1.00 83.65           O  
ATOM   1672  CB  VAL A 453     156.268 -24.641 125.643  1.00 78.85           C  
ATOM   1673  N   GLY A 454     154.177 -21.739 125.059  1.00 73.62           N  
ATOM   1674  CA  GLY A 454     152.809 -21.390 124.732  1.00 68.89           C  
ATOM   1675  C   GLY A 454     152.644 -19.896 124.566  1.00 66.16           C  
ATOM   1676  O   GLY A 454     153.565 -19.112 124.814  1.00 67.02           O  
ATOM   1677  N   GLU A 455     151.439 -19.507 124.143  1.00 58.91           N  
ATOM   1678  CA  GLU A 455     151.117 -18.101 123.943  1.00 52.75           C  
ATOM   1679  C   GLU A 455     150.569 -17.439 125.196  1.00 47.02           C  
ATOM   1680  O   GLU A 455     150.514 -16.206 125.254  1.00 44.83           O  
ATOM   1681  CB  GLU A 455     150.098 -17.931 122.811  1.00 49.67           C  
ATOM   1682  CG  GLU A 455     150.308 -18.857 121.627  1.00 52.24           C  
ATOM   1683  CD  GLU A 455     149.343 -18.574 120.491  1.00 56.26           C  
ATOM   1684  OE1 GLU A 455     149.817 -18.367 119.353  1.00 59.28           O  
ATOM   1685  OE2 GLU A 455     148.116 -18.572 120.725  1.00 55.10           O  
ATOM   1686  N   ALA A 456     150.148 -18.225 126.184  1.00 45.85           N  
ATOM   1687  CA  ALA A 456     149.668 -17.697 127.451  1.00 46.56           C  
ATOM   1688  C   ALA A 456     149.682 -18.818 128.479  1.00 46.71           C  
ATOM   1689  O   ALA A 456     149.489 -19.989 128.141  1.00 45.87           O  
ATOM   1690  CB  ALA A 456     148.259 -17.106 127.324  1.00 47.22           C  
ATOM   1691  N   ALA A 457     149.913 -18.446 129.734  1.00 45.10           N  
ATOM   1692  CA  ALA A 457     149.972 -19.393 130.840  1.00 46.87           C  
ATOM   1693  C   ALA A 457     148.716 -19.239 131.685  1.00 47.54           C  
ATOM   1694  O   ALA A 457     148.498 -18.186 132.294  1.00 51.02           O  
ATOM   1695  CB  ALA A 457     151.225 -19.171 131.688  1.00 50.37           C  
ATOM   1696  N   LEU A 458     147.895 -20.286 131.721  1.00 48.51           N  
ATOM   1697  CA  LEU A 458     146.702 -20.286 132.555  1.00 49.28           C  
ATOM   1698  C   LEU A 458     147.091 -20.487 134.013  1.00 52.69           C  
ATOM   1699  O   LEU A 458     147.783 -21.452 134.353  1.00 56.62           O  
ATOM   1700  CB  LEU A 458     145.735 -21.380 132.104  1.00 49.95           C  
ATOM   1701  CG  LEU A 458     144.459 -21.550 132.932  1.00 50.44           C  
ATOM   1702  CD1 LEU A 458     143.615 -20.292 132.868  1.00 51.75           C  
ATOM   1703  CD2 LEU A 458     143.663 -22.753 132.453  1.00 52.28           C  
ATOM   1704  N   LEU A 459     146.644 -19.578 134.875  1.00 51.30           N  
ATOM   1705  CA  LEU A 459     146.972 -19.620 136.290  1.00 47.65           C  
ATOM   1706  C   LEU A 459     145.710 -19.756 137.130  1.00 48.54           C  
ATOM   1707  O   LEU A 459     144.613 -19.370 136.718  1.00 49.53           O  
ATOM   1708  CB  LEU A 459     147.736 -18.363 136.728  1.00 45.08           C  
ATOM   1709  CG  LEU A 459     148.941 -17.926 135.897  1.00 45.99           C  
ATOM   1710  CD1 LEU A 459     149.475 -16.599 136.411  1.00 44.00           C  
ATOM   1711  CD2 LEU A 459     150.024 -18.989 135.930  1.00 47.53           C  
ATOM   1712  N   HIS A 460     145.889 -20.311 138.325  1.00 49.39           N  
ATOM   1713  CA  HIS A 460     144.855 -20.347 139.349  1.00 48.62           C  
ATOM   1714  C   HIS A 460     145.354 -19.572 140.559  1.00 49.21           C  
ATOM   1715  O   HIS A 460     146.473 -19.805 141.028  1.00 50.11           O  
ATOM   1716  CB  HIS A 460     144.513 -21.786 139.748  1.00 50.80           C  
ATOM   1717  CG  HIS A 460     143.597 -22.481 138.789  1.00 53.42           C  
ATOM   1718  ND1 HIS A 460     143.223 -23.799 138.940  1.00 56.55           N  
ATOM   1719  CD2 HIS A 460     142.983 -22.043 137.664  1.00 51.84           C  
ATOM   1720  CE1 HIS A 460     142.418 -24.143 137.951  1.00 56.71           C  
ATOM   1721  NE2 HIS A 460     142.255 -23.095 137.164  1.00 55.38           N  
ATOM   1722  N   TYR A 461     144.530 -18.656 141.061  1.00 51.12           N  
ATOM   1723  CA  TYR A 461     144.824 -17.958 142.308  1.00 52.35           C  
ATOM   1724  C   TYR A 461     144.248 -18.796 143.442  1.00 55.63           C  
ATOM   1725  O   TYR A 461     143.029 -18.831 143.643  1.00 56.93           O  
ATOM   1726  CB  TYR A 461     144.249 -16.545 142.302  1.00 51.80           C  
ATOM   1727  CG  TYR A 461     144.748 -15.683 143.443  1.00 49.20           C  
ATOM   1728  CD1 TYR A 461     146.108 -15.474 143.633  1.00 49.55           C  
ATOM   1729  CD2 TYR A 461     143.863 -15.080 144.327  1.00 49.51           C  
ATOM   1730  CE1 TYR A 461     146.574 -14.691 144.673  1.00 49.72           C  
ATOM   1731  CE2 TYR A 461     144.320 -14.294 145.371  1.00 50.09           C  
ATOM   1732  CZ  TYR A 461     145.675 -14.103 145.538  1.00 49.67           C  
ATOM   1733  OH  TYR A 461     146.134 -13.323 146.574  1.00 51.19           O  
ATOM   1734  N   VAL A 462     145.124 -19.469 144.181  1.00 57.65           N  
ATOM   1735  CA  VAL A 462     144.734 -20.508 145.123  1.00 60.29           C  
ATOM   1736  C   VAL A 462     144.936 -20.013 146.545  1.00 64.61           C  
ATOM   1737  O   VAL A 462     145.973 -19.425 146.875  1.00 62.84           O  
ATOM   1738  CB  VAL A 462     145.537 -21.801 144.886  1.00 60.08           C  
ATOM   1739  CG1 VAL A 462     144.996 -22.926 145.749  1.00 66.25           C  
ATOM   1740  CG2 VAL A 462     145.505 -22.177 143.417  1.00 59.82           C  
ATOM   1741  N   ASP A 463     143.942 -20.257 147.377  1.00 68.41           N  
ATOM   1742  CA  ASP A 463     144.069 -20.046 148.806  1.00 70.46           C  
ATOM   1743  C   ASP A 463     144.924 -21.171 149.378  1.00 68.39           C  
ATOM   1744  O   ASP A 463     144.514 -22.339 149.323  1.00 67.24           O  
ATOM   1745  CB  ASP A 463     142.676 -20.004 149.432  1.00 74.06           C  
ATOM   1746  CG  ASP A 463     142.689 -19.759 150.938  1.00 76.62           C  
ATOM   1747  OD1 ASP A 463     141.745 -19.105 151.430  1.00 78.40           O  
ATOM   1748  OD2 ASP A 463     143.601 -20.242 151.640  1.00 78.82           O  
ATOM   1749  N   PRO A 464     146.101 -20.874 149.932  1.00 67.02           N  
ATOM   1750  CA  PRO A 464     146.991 -21.952 150.394  1.00 69.30           C  
ATOM   1751  C   PRO A 464     146.427 -22.747 151.554  1.00 74.59           C  
ATOM   1752  O   PRO A 464     146.815 -23.909 151.732  1.00 77.20           O  
ATOM   1753  CB  PRO A 464     148.266 -21.204 150.801  1.00 66.04           C  
ATOM   1754  CG  PRO A 464     147.797 -19.820 151.139  1.00 64.75           C  
ATOM   1755  CD  PRO A 464     146.629 -19.535 150.238  1.00 63.87           C  
ATOM   1756  N   ASP A 465     145.541 -22.155 152.354  1.00 80.93           N  
ATOM   1757  CA  ASP A 465     144.952 -22.886 153.465  1.00 90.71           C  
ATOM   1758  C   ASP A 465     143.948 -23.906 152.954  1.00 97.00           C  
ATOM   1759  O   ASP A 465     143.979 -25.079 153.336  1.00102.41           O  
ATOM   1760  CB  ASP A 465     144.275 -21.916 154.440  1.00 95.09           C  
ATOM   1761  CG  ASP A 465     145.241 -20.914 155.041  1.00 95.61           C  
ATOM   1762  OD1 ASP A 465     144.875 -19.730 155.132  1.00 95.62           O  
ATOM   1763  OD2 ASP A 465     146.369 -21.317 155.425  1.00 96.06           O  
ATOM   1764  N   THR A 466     143.060 -23.473 152.075  1.00 97.04           N  
ATOM   1765  CA  THR A 466     141.946 -24.300 151.655  1.00 96.71           C  
ATOM   1766  C   THR A 466     142.325 -25.217 150.515  1.00 90.43           C  
ATOM   1767  O   THR A 466     141.931 -26.389 150.511  1.00 94.98           O  
ATOM   1768  CB  THR A 466     140.811 -23.400 151.164  1.00 98.89           C  
ATOM   1769  OG1 THR A 466     141.394 -22.301 150.470  1.00 96.63           O  
ATOM   1770  CG2 THR A 466     140.102 -22.793 152.427  1.00103.95           C  
ATOM   1771  N   GLY A 467     143.139 -24.699 149.609  1.00 82.84           N  
ATOM   1772  CA  GLY A 467     143.391 -25.273 148.326  1.00 79.10           C  
ATOM   1773  C   GLY A 467     142.373 -24.850 147.287  1.00 75.37           C  
ATOM   1774  O   GLY A 467     142.489 -25.249 146.118  1.00 71.54           O  
ATOM   1775  N   ARG A 468     141.405 -24.017 147.666  1.00 73.80           N  
ATOM   1776  CA  ARG A 468     140.319 -23.632 146.771  1.00 70.97           C  
ATOM   1777  C   ARG A 468     140.782 -22.632 145.717  1.00 66.89           C  
ATOM   1778  O   ARG A 468     141.543 -21.704 146.005  1.00 64.06           O  
ATOM   1779  CB  ARG A 468     139.151 -23.035 147.568  1.00 72.89           C  
ATOM   1780  N   ASN A 469     140.306 -22.829 144.490  1.00 67.18           N  
ATOM   1781  CA  ASN A 469     140.597 -21.923 143.387  1.00 60.89           C  
ATOM   1782  C   ASN A 469     139.730 -20.679 143.546  1.00 61.30           C  
ATOM   1783  O   ASN A 469     138.499 -20.772 143.571  1.00 66.60           O  
ATOM   1784  CB  ASN A 469     140.326 -22.619 142.053  1.00 63.07           C  
ATOM   1785  CG  ASN A 469     140.613 -21.736 140.843  1.00 64.07           C  
ATOM   1786  OD1 ASN A 469     140.889 -20.543 140.959  1.00 61.79           O  
ATOM   1787  ND2 ASN A 469     140.516 -22.334 139.659  1.00 65.21           N  
ATOM   1788  N   LEU A 470     140.370 -19.517 143.668  1.00 56.77           N  
ATOM   1789  CA  LEU A 470     139.655 -18.259 143.832  1.00 58.26           C  
ATOM   1790  C   LEU A 470     139.476 -17.495 142.526  1.00 58.58           C  
ATOM   1791  O   LEU A 470     138.738 -16.504 142.506  1.00 62.87           O  
ATOM   1792  CB  LEU A 470     140.381 -17.369 144.847  1.00 50.46           C  
ATOM   1793  CG  LEU A 470     140.724 -18.023 146.188  1.00 52.62           C  
ATOM   1794  CD1 LEU A 470     141.681 -17.151 146.980  1.00 51.05           C  
ATOM   1795  CD2 LEU A 470     139.464 -18.305 146.996  1.00 58.31           C  
ATOM   1796  N   GLY A 471     140.122 -17.923 141.442  1.00 55.27           N  
ATOM   1797  CA  GLY A 471     139.967 -17.234 140.175  1.00 54.88           C  
ATOM   1798  C   GLY A 471     140.951 -17.642 139.097  1.00 53.84           C  
ATOM   1799  O   GLY A 471     142.101 -17.988 139.384  1.00 55.03           O  
ATOM   1800  N   GLU A 472     140.503 -17.598 137.845  1.00 52.38           N  
ATOM   1801  CA  GLU A 472     141.343 -17.918 136.701  1.00 50.35           C  
ATOM   1802  C   GLU A 472     142.089 -16.677 136.228  1.00 47.36           C  
ATOM   1803  O   GLU A 472     141.530 -15.577 136.195  1.00 50.88           O  
ATOM   1804  CB  GLU A 472     140.500 -18.484 135.558  1.00 55.73           C  
ATOM   1805  CG  GLU A 472     140.173 -19.959 135.697  1.00 58.52           C  
ATOM   1806  CD  GLU A 472     139.475 -20.513 134.472  1.00 62.47           C  
ATOM   1807  OE1 GLU A 472     138.979 -19.709 133.656  1.00 61.72           O  
ATOM   1808  OE2 GLU A 472     139.422 -21.752 134.325  1.00 66.87           O  
ATOM   1809  N   PHE A 473     143.356 -16.862 135.866  1.00 44.38           N  
ATOM   1810  CA  PHE A 473     144.207 -15.774 135.410  1.00 43.04           C  
ATOM   1811  C   PHE A 473     145.032 -16.257 134.227  1.00 43.96           C  
ATOM   1812  O   PHE A 473     145.265 -17.455 134.055  1.00 45.39           O  
ATOM   1813  CB  PHE A 473     145.138 -15.271 136.526  1.00 44.86           C  
ATOM   1814  CG  PHE A 473     144.450 -14.432 137.569  1.00 45.61           C  
ATOM   1815  CD1 PHE A 473     143.665 -15.022 138.546  1.00 43.58           C  
ATOM   1816  CD2 PHE A 473     144.599 -13.055 137.580  1.00 45.53           C  
ATOM   1817  CE1 PHE A 473     143.033 -14.255 139.507  1.00 46.16           C  
ATOM   1818  CE2 PHE A 473     143.970 -12.282 138.542  1.00 45.96           C  
ATOM   1819  CZ  PHE A 473     143.186 -12.884 139.505  1.00 45.50           C  
ATOM   1820  N   LYS A 474     145.476 -15.306 133.407  1.00 42.00           N  
ATOM   1821  CA  LYS A 474     146.362 -15.585 132.285  1.00 42.79           C  
ATOM   1822  C   LYS A 474     147.617 -14.734 132.406  1.00 43.68           C  
ATOM   1823  O   LYS A 474     147.533 -13.533 132.683  1.00 47.23           O  
ATOM   1824  CB  LYS A 474     145.673 -15.322 130.942  1.00 44.18           C  
ATOM   1825  CG  LYS A 474     144.963 -16.539 130.369  1.00 49.32           C  
ATOM   1826  CD  LYS A 474     143.953 -16.160 129.295  1.00 48.96           C  
ATOM   1827  CE  LYS A 474     144.633 -15.782 127.994  1.00 49.44           C  
ATOM   1828  NZ  LYS A 474     143.643 -15.435 126.936  1.00 51.63           N  
ATOM   1829  N   ALA A 475     148.772 -15.358 132.198  1.00 42.03           N  
ATOM   1830  CA  ALA A 475     150.056 -14.670 132.173  1.00 40.57           C  
ATOM   1831  C   ALA A 475     150.583 -14.685 130.745  1.00 39.61           C  
ATOM   1832  O   ALA A 475     150.725 -15.756 130.144  1.00 42.11           O  
ATOM   1833  CB  ALA A 475     151.054 -15.326 133.126  1.00 37.05           C  
ATOM   1834  N   TYR A 476     150.868 -13.516 130.214  1.00 37.71           N  
ATOM   1835  CA  TYR A 476     151.319 -13.432 128.837  1.00 42.19           C  
ATOM   1836  C   TYR A 476     152.843 -13.393 128.767  1.00 44.07           C  
ATOM   1837  O   TYR A 476     153.501 -12.951 129.713  1.00 46.78           O  
ATOM   1838  CB  TYR A 476     150.728 -12.191 128.161  1.00 42.09           C  
ATOM   1839  CG  TYR A 476     149.267 -12.356 127.808  1.00 45.63           C  
ATOM   1840  CD1 TYR A 476     148.273 -12.110 128.746  1.00 46.00           C  
ATOM   1841  CD2 TYR A 476     148.882 -12.773 126.540  1.00 47.77           C  
ATOM   1842  CE1 TYR A 476     146.936 -12.266 128.429  1.00 48.87           C  
ATOM   1843  CE2 TYR A 476     147.549 -12.932 126.214  1.00 47.31           C  
ATOM   1844  CZ  TYR A 476     146.580 -12.677 127.161  1.00 49.66           C  
ATOM   1845  OH  TYR A 476     145.251 -12.833 126.840  1.00 52.88           O  
ATOM   1846  N   PRO A 477     153.420 -13.862 127.654  1.00 44.17           N  
ATOM   1847  CA  PRO A 477     154.889 -13.952 127.557  1.00 41.87           C  
ATOM   1848  C   PRO A 477     155.626 -12.661 127.864  1.00 43.15           C  
ATOM   1849  O   PRO A 477     156.747 -12.714 128.385  1.00 42.85           O  
ATOM   1850  CB  PRO A 477     155.109 -14.389 126.102  1.00 41.93           C  
ATOM   1851  CG  PRO A 477     153.864 -15.111 125.739  1.00 41.58           C  
ATOM   1852  CD  PRO A 477     152.761 -14.375 126.440  1.00 42.73           C  
ATOM   1853  N   ASP A 478     155.046 -11.501 127.543  1.00 44.66           N  
ATOM   1854  CA  ASP A 478     155.737 -10.239 127.783  1.00 47.91           C  
ATOM   1855  C   ASP A 478     155.902  -9.936 129.268  1.00 46.95           C  
ATOM   1856  O   ASP A 478     156.717  -9.078 129.622  1.00 48.51           O  
ATOM   1857  CB  ASP A 478     154.995  -9.091 127.095  1.00 53.63           C  
ATOM   1858  CG  ASP A 478     155.238  -9.052 125.597  1.00 63.13           C  
ATOM   1859  OD1 ASP A 478     156.328  -9.474 125.157  1.00 66.24           O  
ATOM   1860  OD2 ASP A 478     154.339  -8.596 124.858  1.00 67.04           O  
ATOM   1861  N   GLY A 479     155.159 -10.614 130.139  1.00 45.10           N  
ATOM   1862  CA  GLY A 479     155.377 -10.482 131.565  1.00 44.13           C  
ATOM   1863  C   GLY A 479     154.312  -9.691 132.295  1.00 42.77           C  
ATOM   1864  O   GLY A 479     154.627  -8.767 133.050  1.00 43.33           O  
ATOM   1865  N   PHE A 480     153.046 -10.037 132.077  1.00 42.24           N  
ATOM   1866  CA  PHE A 480     151.956  -9.388 132.788  1.00 40.39           C  
ATOM   1867  C   PHE A 480     150.805 -10.371 132.935  1.00 41.03           C  
ATOM   1868  O   PHE A 480     150.709 -11.362 132.206  1.00 44.87           O  
ATOM   1869  CB  PHE A 480     151.498  -8.106 132.076  1.00 41.00           C  
ATOM   1870  CG  PHE A 480     151.044  -8.319 130.657  1.00 41.00           C  
ATOM   1871  CD1 PHE A 480     149.721  -8.621 130.373  1.00 43.00           C  
ATOM   1872  CD2 PHE A 480     151.940  -8.207 129.607  1.00 44.32           C  
ATOM   1873  CE1 PHE A 480     149.302  -8.809 129.066  1.00 45.76           C  
ATOM   1874  CE2 PHE A 480     151.527  -8.396 128.299  1.00 45.58           C  
ATOM   1875  CZ  PHE A 480     150.207  -8.696 128.029  1.00 45.46           C  
ATOM   1876  N   LEU A 481     149.930 -10.080 133.892  1.00 39.71           N  
ATOM   1877  CA  LEU A 481     148.789 -10.926 134.203  1.00 39.07           C  
ATOM   1878  C   LEU A 481     147.493 -10.210 133.846  1.00 40.24           C  
ATOM   1879  O   LEU A 481     147.391  -8.984 133.950  1.00 41.37           O  
ATOM   1880  CB  LEU A 481     148.775 -11.309 135.687  1.00 43.14           C  
ATOM   1881  CG  LEU A 481     149.513 -12.583 136.105  1.00 44.90           C  
ATOM   1882  CD1 LEU A 481     151.015 -12.455 135.886  1.00 45.39           C  
ATOM   1883  CD2 LEU A 481     149.208 -12.921 137.557  1.00 44.19           C  
ATOM   1884  N   THR A 482     146.502 -10.989 133.419  1.00 36.96           N  
ATOM   1885  CA  THR A 482     145.176 -10.477 133.114  1.00 42.50           C  
ATOM   1886  C   THR A 482     144.123 -11.374 133.750  1.00 45.09           C  
ATOM   1887  O   THR A 482     144.398 -12.502 134.168  1.00 45.07           O  
ATOM   1888  CB  THR A 482     144.927 -10.380 131.600  1.00 43.76           C  
ATOM   1889  OG1 THR A 482     144.911 -11.695 131.032  1.00 47.40           O  
ATOM   1890  CG2 THR A 482     146.002  -9.543 130.922  1.00 41.50           C  
ATOM   1891  N   CYS A 483     142.901 -10.854 133.809  1.00 49.71           N  
ATOM   1892  CA  CYS A 483     141.757 -11.608 134.301  1.00 54.42           C  
ATOM   1893  C   CYS A 483     140.488 -10.937 133.797  1.00 55.55           C  
ATOM   1894  O   CYS A 483     140.523  -9.844 133.228  1.00 56.87           O  
ATOM   1895  CB  CYS A 483     141.756 -11.691 135.827  1.00 55.91           C  
ATOM   1896  SG  CYS A 483     141.087 -10.214 136.596  1.00 58.31           S  
ATOM   1897  N   VAL A 484     139.362 -11.606 134.022  1.00 56.68           N  
ATOM   1898  CA  VAL A 484     138.044 -11.080 133.691  1.00 56.19           C  
ATOM   1899  C   VAL A 484     137.309 -10.808 135.003  1.00 58.76           C  
ATOM   1900  O   VAL A 484     136.997 -11.752 135.743  1.00 59.76           O  
ATOM   1901  CB  VAL A 484     137.253 -12.051 132.804  1.00 57.54           C  
ATOM   1902  CG1 VAL A 484     135.895 -11.463 132.452  1.00 57.05           C  
ATOM   1903  CG2 VAL A 484     138.040 -12.383 131.546  1.00 57.24           C  
ATOM   1904  N   PRO A 485     137.023  -9.552 135.340  1.00 59.45           N  
ATOM   1905  CA  PRO A 485     136.283  -9.278 136.576  1.00 64.96           C  
ATOM   1906  C   PRO A 485     134.818  -9.659 136.437  1.00 75.37           C  
ATOM   1907  O   PRO A 485     134.250  -9.658 135.342  1.00 78.59           O  
ATOM   1908  CB  PRO A 485     136.446  -7.764 136.769  1.00 61.93           C  
ATOM   1909  CG  PRO A 485     137.529  -7.347 135.814  1.00 57.40           C  
ATOM   1910  CD  PRO A 485     137.469  -8.316 134.680  1.00 57.23           C  
ATOM   1911  N   ASN A 486     134.206  -9.985 137.570  1.00 83.64           N  
ATOM   1912  CA  ASN A 486     132.805 -10.392 137.597  1.00 87.66           C  
ATOM   1913  C   ASN A 486     131.883  -9.216 137.291  1.00 91.66           C  
ATOM   1914  O   ASN A 486     132.188  -8.071 137.626  1.00 94.32           O  
ATOM   1915  CB  ASN A 486     132.449 -11.000 138.955  1.00 89.60           C  
ATOM   1916  N   SER A 490     133.372  -7.380 143.893  1.00102.49           N  
ATOM   1917  CA  SER A 490     132.940  -7.189 142.514  1.00102.02           C  
ATOM   1918  C   SER A 490     133.943  -7.804 141.552  1.00101.72           C  
ATOM   1919  O   SER A 490     133.598  -8.180 140.432  1.00102.91           O  
ATOM   1920  CB  SER A 490     132.759  -5.702 142.204  1.00101.39           C  
ATOM   1921  N   GLY A 491     135.191  -7.911 141.996  1.00102.40           N  
ATOM   1922  CA  GLY A 491     136.234  -8.420 141.145  1.00100.53           C  
ATOM   1923  C   GLY A 491     137.534  -8.704 141.866  1.00 99.91           C  
ATOM   1924  O   GLY A 491     137.563  -9.128 143.025  1.00100.86           O  
ATOM   1925  N   PRO A 492     138.646  -8.480 141.163  1.00 96.12           N  
ATOM   1926  CA  PRO A 492     139.961  -8.820 141.728  1.00 93.09           C  
ATOM   1927  C   PRO A 492     140.349  -7.977 142.929  1.00 92.76           C  
ATOM   1928  O   PRO A 492     141.032  -8.483 143.826  1.00 89.60           O  
ATOM   1929  CB  PRO A 492     140.918  -8.587 140.550  1.00 90.20           C  
ATOM   1930  CG  PRO A 492     140.036  -8.544 139.333  1.00 91.03           C  
ATOM   1931  CD  PRO A 492     138.750  -7.964 139.791  1.00 95.22           C  
ATOM   1932  N   GLN A 493     139.939  -6.708 142.978  1.00 93.98           N  
ATOM   1933  CA  GLN A 493     140.306  -5.864 144.109  1.00 93.73           C  
ATOM   1934  C   GLN A 493     139.721  -6.375 145.418  1.00 93.74           C  
ATOM   1935  O   GLN A 493     140.239  -6.036 146.489  1.00 94.36           O  
ATOM   1936  CB  GLN A 493     139.863  -4.423 143.855  1.00 96.49           C  
ATOM   1937  CG  GLN A 493     140.100  -3.947 142.432  1.00 95.41           C  
ATOM   1938  CD  GLN A 493     140.588  -2.513 142.369  1.00 98.30           C  
ATOM   1939  OE1 GLN A 493     141.790  -2.253 142.343  1.00 97.66           O  
ATOM   1940  NE2 GLN A 493     139.653  -1.572 142.344  1.00102.23           N  
ATOM   1941  N   GLN A 494     138.671  -7.190 145.360  1.00 91.85           N  
ATOM   1942  CA  GLN A 494     138.100  -7.808 146.548  1.00 92.77           C  
ATOM   1943  C   GLN A 494     138.738  -9.153 146.868  1.00 88.30           C  
ATOM   1944  O   GLN A 494     138.373  -9.775 147.871  1.00 95.68           O  
ATOM   1945  CB  GLN A 494     136.587  -7.975 146.378  1.00 99.56           C  
ATOM   1946  CG  GLN A 494     135.837  -6.656 146.322  1.00107.26           C  
ATOM   1947  CD  GLN A 494     134.454  -6.724 146.953  1.00113.95           C  
ATOM   1948  OE1 GLN A 494     134.018  -7.778 147.419  1.00115.15           O  
ATOM   1949  NE2 GLN A 494     133.761  -5.589 146.977  1.00117.38           N  
ATOM   1950  N   LEU A 495     139.685  -9.607 146.051  1.00 75.15           N  
ATOM   1951  CA  LEU A 495     140.357 -10.868 146.310  1.00 67.29           C  
ATOM   1952  C   LEU A 495     141.289 -10.733 147.513  1.00 65.38           C  
ATOM   1953  O   LEU A 495     141.848  -9.660 147.760  1.00 62.73           O  
ATOM   1954  CB  LEU A 495     141.160 -11.300 145.087  1.00 62.01           C  
ATOM   1955  CG  LEU A 495     140.431 -12.027 143.954  1.00 59.55           C  
ATOM   1956  CD1 LEU A 495     141.435 -12.546 142.939  1.00 53.91           C  
ATOM   1957  CD2 LEU A 495     139.567 -13.158 144.480  1.00 63.02           C  
ATOM   1958  N   PRO A 496     141.465 -11.801 148.284  1.00 64.25           N  
ATOM   1959  CA  PRO A 496     142.444 -11.763 149.372  1.00 64.10           C  
ATOM   1960  C   PRO A 496     143.861 -11.715 148.823  1.00 63.00           C  
ATOM   1961  O   PRO A 496     144.137 -12.108 147.687  1.00 61.28           O  
ATOM   1962  CB  PRO A 496     142.188 -13.065 150.138  1.00 64.25           C  
ATOM   1963  CG  PRO A 496     141.480 -13.948 149.171  1.00 64.60           C  
ATOM   1964  CD  PRO A 496     140.678 -13.043 148.287  1.00 64.09           C  
ATOM   1965  N   ILE A 497     144.770 -11.211 149.659  1.00 62.25           N  
ATOM   1966  CA  ILE A 497     146.156 -11.007 149.259  1.00 59.79           C  
ATOM   1967  C   ILE A 497     147.074 -12.112 149.749  1.00 57.45           C  
ATOM   1968  O   ILE A 497     148.282 -12.067 149.481  1.00 58.92           O  
ATOM   1969  CB  ILE A 497     146.666  -9.644 149.759  1.00 64.29           C  
ATOM   1970  CG1 ILE A 497     146.613  -9.606 151.288  1.00 66.09           C  
ATOM   1971  CG2 ILE A 497     145.816  -8.539 149.180  1.00 68.92           C  
ATOM   1972  CD1 ILE A 497     146.773  -8.229 151.888  1.00 71.25           C  
ATOM   1973  N   ASN A 498     146.543 -13.100 150.467  1.00 57.98           N  
ATOM   1974  CA  ASN A 498     147.336 -14.202 150.989  1.00 59.87           C  
ATOM   1975  C   ASN A 498     147.274 -15.430 150.091  1.00 59.75           C  
ATOM   1976  O   ASN A 498     147.575 -16.538 150.544  1.00 60.76           O  
ATOM   1977  CB  ASN A 498     146.881 -14.553 152.407  1.00 64.89           C  
ATOM   1978  CG  ASN A 498     145.501 -15.182 152.438  1.00 72.24           C  
ATOM   1979  OD1 ASN A 498     144.659 -14.903 151.585  1.00 73.69           O  
ATOM   1980  ND2 ASN A 498     145.264 -16.039 153.424  1.00 77.70           N  
ATOM   1981  N   GLY A 499     146.892 -15.253 148.822  1.00 55.19           N  
ATOM   1982  CA  GLY A 499     146.804 -16.365 147.902  1.00 51.10           C  
ATOM   1983  C   GLY A 499     148.091 -16.588 147.127  1.00 48.27           C  
ATOM   1984  O   GLY A 499     149.027 -15.792 147.177  1.00 45.16           O  
ATOM   1985  N   VAL A 500     148.121 -17.699 146.395  1.00 48.68           N  
ATOM   1986  CA  VAL A 500     149.292 -18.115 145.632  1.00 48.64           C  
ATOM   1987  C   VAL A 500     148.870 -18.367 144.192  1.00 48.14           C  
ATOM   1988  O   VAL A 500     147.860 -19.034 143.944  1.00 47.62           O  
ATOM   1989  CB  VAL A 500     149.941 -19.379 146.231  1.00 49.54           C  
ATOM   1990  CG1 VAL A 500     151.121 -19.830 145.381  1.00 48.31           C  
ATOM   1991  CG2 VAL A 500     150.374 -19.128 147.666  1.00 50.74           C  
ATOM   1992  N   PHE A 501     149.643 -17.836 143.246  1.00 47.61           N  
ATOM   1993  CA  PHE A 501     149.411 -18.107 141.834  1.00 49.61           C  
ATOM   1994  C   PHE A 501     150.094 -19.411 141.438  1.00 49.84           C  
ATOM   1995  O   PHE A 501     151.286 -19.602 141.699  1.00 50.21           O  
ATOM   1996  CB  PHE A 501     149.924 -16.955 140.970  1.00 47.04           C  
ATOM   1997  CG  PHE A 501     148.939 -15.832 140.810  1.00 44.68           C  
ATOM   1998  CD1 PHE A 501     147.723 -16.048 140.184  1.00 45.20           C  
ATOM   1999  CD2 PHE A 501     149.231 -14.560 141.274  1.00 44.40           C  
ATOM   2000  CE1 PHE A 501     146.812 -15.020 140.031  1.00 44.43           C  
ATOM   2001  CE2 PHE A 501     148.324 -13.527 141.123  1.00 43.27           C  
ATOM   2002  CZ  PHE A 501     147.114 -13.758 140.501  1.00 44.31           C  
ATOM   2003  N   VAL A 502     149.336 -20.307 140.811  1.00 47.91           N  
ATOM   2004  CA  VAL A 502     149.817 -21.630 140.430  1.00 51.54           C  
ATOM   2005  C   VAL A 502     149.616 -21.806 138.931  1.00 54.75           C  
ATOM   2006  O   VAL A 502     148.523 -21.556 138.411  1.00 52.16           O  
ATOM   2007  CB  VAL A 502     149.095 -22.743 141.212  1.00 54.23           C  
ATOM   2008  CG1 VAL A 502     149.583 -24.112 140.763  1.00 54.91           C  
ATOM   2009  CG2 VAL A 502     149.308 -22.564 142.709  1.00 56.39           C  
ATOM   2010  N   PHE A 503     150.671 -22.240 138.244  1.00 56.44           N  
ATOM   2011  CA  PHE A 503     150.583 -22.519 136.817  1.00 55.19           C  
ATOM   2012  C   PHE A 503     149.765 -23.782 136.580  1.00 56.51           C  
ATOM   2013  O   PHE A 503     149.992 -24.810 137.225  1.00 57.87           O  
ATOM   2014  CB  PHE A 503     151.985 -22.666 136.226  1.00 53.90           C  
ATOM   2015  CG  PHE A 503     152.001 -23.112 134.790  1.00 52.29           C  
ATOM   2016  CD1 PHE A 503     151.545 -22.276 133.784  1.00 52.67           C  
ATOM   2017  CD2 PHE A 503     152.489 -24.362 134.446  1.00 53.98           C  
ATOM   2018  CE1 PHE A 503     151.567 -22.684 132.462  1.00 51.45           C  
ATOM   2019  CE2 PHE A 503     152.514 -24.775 133.126  1.00 56.16           C  
ATOM   2020  CZ  PHE A 503     152.053 -23.933 132.133  1.00 54.00           C  
ATOM   2021  N   VAL A 504     148.812 -23.707 135.652  1.00 56.87           N  
ATOM   2022  CA  VAL A 504     147.941 -24.840 135.359  1.00 59.99           C  
ATOM   2023  C   VAL A 504     148.385 -25.509 134.065  1.00 65.34           C  
ATOM   2024  O   VAL A 504     148.719 -26.699 134.056  1.00 71.90           O  
ATOM   2025  CB  VAL A 504     146.467 -24.404 135.279  1.00 61.27           C  
ATOM   2026  CG1 VAL A 504     145.614 -25.521 134.701  1.00 61.36           C  
ATOM   2027  CG2 VAL A 504     145.961 -23.999 136.653  1.00 64.26           C  
ATOM   2028  N   SER A 505     148.399 -24.753 132.969  1.00 62.90           N  
ATOM   2029  CA  SER A 505     148.830 -25.287 131.683  1.00 60.46           C  
ATOM   2030  C   SER A 505     149.049 -24.136 130.715  1.00 53.69           C  
ATOM   2031  O   SER A 505     148.605 -23.008 130.950  1.00 50.49           O  
ATOM   2032  CB  SER A 505     147.808 -26.275 131.109  1.00 61.90           C  
ATOM   2033  OG  SER A 505     146.722 -25.588 130.513  1.00 60.96           O  
ATOM   2034  N   TRP A 506     149.744 -24.439 129.620  1.00 54.73           N  
ATOM   2035  CA  TRP A 506     149.882 -23.496 128.520  1.00 52.32           C  
ATOM   2036  C   TRP A 506     148.605 -23.509 127.694  1.00 50.10           C  
ATOM   2037  O   TRP A 506     148.091 -24.578 127.349  1.00 51.10           O  
ATOM   2038  CB  TRP A 506     151.078 -23.859 127.639  1.00 53.56           C  
ATOM   2039  CG  TRP A 506     152.418 -23.640 128.274  1.00 53.09           C  
ATOM   2040  CD1 TRP A 506     153.322 -24.599 128.625  1.00 54.63           C  
ATOM   2041  CD2 TRP A 506     153.019 -22.381 128.604  1.00 49.06           C  
ATOM   2042  NE1 TRP A 506     154.442 -24.018 129.167  1.00 55.30           N  
ATOM   2043  CE2 TRP A 506     154.282 -22.657 129.165  1.00 50.08           C  
ATOM   2044  CE3 TRP A 506     152.610 -21.049 128.486  1.00 46.43           C  
ATOM   2045  CZ2 TRP A 506     155.139 -21.651 129.607  1.00 45.96           C  
ATOM   2046  CZ3 TRP A 506     153.462 -20.051 128.926  1.00 45.26           C  
ATOM   2047  CH2 TRP A 506     154.712 -20.358 129.480  1.00 44.93           C  
ATOM   2048  N   VAL A 507     148.086 -22.322 127.382  1.00 48.57           N  
ATOM   2049  CA  VAL A 507     146.870 -22.187 126.596  1.00 47.30           C  
ATOM   2050  C   VAL A 507     147.112 -21.164 125.494  1.00 48.31           C  
ATOM   2051  O   VAL A 507     148.126 -20.465 125.469  1.00 47.24           O  
ATOM   2052  CB  VAL A 507     145.654 -21.777 127.452  1.00 46.91           C  
ATOM   2053  CG1 VAL A 507     145.275 -22.892 128.416  1.00 49.39           C  
ATOM   2054  CG2 VAL A 507     145.946 -20.488 128.203  1.00 42.02           C  
ATOM   2055  N   SER A 508     146.153 -21.087 124.576  1.00 44.88           N  
ATOM   2056  CA  SER A 508     146.214 -20.113 123.501  1.00 45.50           C  
ATOM   2057  C   SER A 508     145.917 -18.712 124.028  1.00 47.47           C  
ATOM   2058  O   SER A 508     145.289 -18.529 125.074  1.00 52.47           O  
ATOM   2059  CB  SER A 508     145.226 -20.474 122.392  1.00 45.29           C  
ATOM   2060  OG  SER A 508     144.897 -19.335 121.615  1.00 48.44           O  
ATOM   2061  N   ARG A 509     146.387 -17.711 123.280  1.00 48.44           N  
ATOM   2062  CA  ARG A 509     146.120 -16.324 123.640  1.00 49.41           C  
ATOM   2063  C   ARG A 509     144.632 -16.002 123.596  1.00 50.03           C  
ATOM   2064  O   ARG A 509     144.207 -15.002 124.185  1.00 51.33           O  
ATOM   2065  CB  ARG A 509     146.887 -15.378 122.717  1.00 54.56           C  
ATOM   2066  CG  ARG A 509     146.191 -15.099 121.399  1.00 64.21           C  
ATOM   2067  CD  ARG A 509     146.774 -13.875 120.710  1.00 71.23           C  
ATOM   2068  NE  ARG A 509     148.045 -14.167 120.053  1.00 78.63           N  
ATOM   2069  CZ  ARG A 509     148.163 -14.864 118.927  1.00 86.95           C  
ATOM   2070  NH1 ARG A 509     147.086 -15.353 118.329  1.00 87.41           N  
ATOM   2071  NH2 ARG A 509     149.360 -15.078 118.398  1.00 91.72           N  
ATOM   2072  N   PHE A 510     143.836 -16.824 122.916  1.00 48.08           N  
ATOM   2073  CA  PHE A 510     142.406 -16.596 122.778  1.00 47.45           C  
ATOM   2074  C   PHE A 510     141.593 -17.378 123.798  1.00 45.61           C  
ATOM   2075  O   PHE A 510     140.360 -17.352 123.736  1.00 48.42           O  
ATOM   2076  CB  PHE A 510     141.942 -16.990 121.370  1.00 49.30           C  
ATOM   2077  CG  PHE A 510     142.648 -16.265 120.258  1.00 53.62           C  
ATOM   2078  CD1 PHE A 510     142.580 -14.887 120.149  1.00 56.00           C  
ATOM   2079  CD2 PHE A 510     143.363 -16.972 119.303  1.00 55.45           C  
ATOM   2080  CE1 PHE A 510     143.222 -14.225 119.116  1.00 57.67           C  
ATOM   2081  CE2 PHE A 510     144.008 -16.316 118.267  1.00 55.02           C  
ATOM   2082  CZ  PHE A 510     143.936 -14.940 118.174  1.00 55.88           C  
ATOM   2083  N   TYR A 511     142.252 -18.082 124.718  1.00 50.84           N  
ATOM   2084  CA  TYR A 511     141.549 -18.792 125.779  1.00 50.76           C  
ATOM   2085  C   TYR A 511     140.685 -17.825 126.578  1.00 52.27           C  
ATOM   2086  O   TYR A 511     141.169 -16.804 127.076  1.00 55.34           O  
ATOM   2087  CB  TYR A 511     142.555 -19.506 126.687  1.00 51.33           C  
ATOM   2088  CG  TYR A 511     141.936 -20.367 127.773  1.00 52.12           C  
ATOM   2089  CD1 TYR A 511     141.461 -19.807 128.952  1.00 53.33           C  
ATOM   2090  CD2 TYR A 511     141.821 -21.743 127.609  1.00 52.07           C  
ATOM   2091  CE1 TYR A 511     140.896 -20.591 129.938  1.00 55.26           C  
ATOM   2092  CE2 TYR A 511     141.255 -22.534 128.588  1.00 53.83           C  
ATOM   2093  CZ  TYR A 511     140.795 -21.953 129.750  1.00 56.70           C  
ATOM   2094  OH  TYR A 511     140.231 -22.738 130.728  1.00 60.13           O  
ATOM   2095  N   GLN A 512     139.401 -18.146 126.692  1.00 50.20           N  
ATOM   2096  CA  GLN A 512     138.447 -17.285 127.379  1.00 53.16           C  
ATOM   2097  C   GLN A 512     138.374 -17.689 128.846  1.00 51.86           C  
ATOM   2098  O   GLN A 512     138.049 -18.838 129.163  1.00 53.61           O  
ATOM   2099  CB  GLN A 512     137.071 -17.374 126.721  1.00 55.82           C  
ATOM   2100  CG  GLN A 512     137.102 -17.251 125.207  1.00 59.77           C  
ATOM   2101  CD  GLN A 512     135.732 -16.996 124.613  1.00 65.42           C  
ATOM   2102  OE1 GLN A 512     134.711 -17.152 125.284  1.00 68.69           O  
ATOM   2103  NE2 GLN A 512     135.703 -16.602 123.346  1.00 65.14           N  
ATOM   2104  N   LEU A 513     138.677 -16.747 129.733  1.00 49.33           N  
ATOM   2105  CA  LEU A 513     138.695 -17.022 131.161  1.00 48.67           C  
ATOM   2106  C   LEU A 513     137.298 -16.907 131.755  1.00 53.27           C  
ATOM   2107  O   LEU A 513     136.436 -16.183 131.247  1.00 59.32           O  
ATOM   2108  CB  LEU A 513     139.633 -16.060 131.892  1.00 45.28           C  
ATOM   2109  CG  LEU A 513     141.102 -16.019 131.480  1.00 45.43           C  
ATOM   2110  CD1 LEU A 513     141.745 -14.736 131.966  1.00 44.33           C  
ATOM   2111  CD2 LEU A 513     141.831 -17.222 132.047  1.00 46.01           C  
ATOM   2112  N   LYS A 514     137.080 -17.636 132.836  1.00 56.35           N  
ATOM   2113  CA  LYS A 514     135.847 -17.468 133.583  1.00 59.70           C  
ATOM   2114  C   LYS A 514     135.973 -16.242 134.484  1.00 57.67           C  
ATOM   2115  O   LYS A 514     137.033 -16.013 135.072  1.00 55.16           O  
ATOM   2116  CB  LYS A 514     135.546 -18.707 134.424  1.00 62.77           C  
ATOM   2117  N   PRO A 515     134.925 -15.429 134.587  1.00 58.94           N  
ATOM   2118  CA  PRO A 515     135.019 -14.208 135.394  1.00 59.80           C  
ATOM   2119  C   PRO A 515     135.363 -14.510 136.845  1.00 60.77           C  
ATOM   2120  O   PRO A 515     134.939 -15.519 137.413  1.00 63.91           O  
ATOM   2121  CB  PRO A 515     133.620 -13.595 135.268  1.00 63.07           C  
ATOM   2122  CG  PRO A 515     133.113 -14.117 133.960  1.00 62.32           C  
ATOM   2123  CD  PRO A 515     133.644 -15.518 133.868  1.00 59.41           C  
ATOM   2124  N   VAL A 516     136.140 -13.612 137.443  1.00 59.79           N  
ATOM   2125  CA  VAL A 516     136.586 -13.777 138.821  1.00 60.78           C  
ATOM   2126  C   VAL A 516     135.433 -13.540 139.789  1.00 64.96           C  
ATOM   2127  O   VAL A 516     134.902 -14.481 140.381  1.00 69.15           O  
ATOM   2128  CB  VAL A 516     137.764 -12.838 139.137  1.00 59.93           C  
ATOM   2129  CG1 VAL A 516     138.146 -12.941 140.606  1.00 60.46           C  
ATOM   2130  CG2 VAL A 516     138.954 -13.166 138.252  1.00 58.94           C  
ATOM   2132  N   PRO B 230     163.478 -32.227 143.725  1.00 79.33           N  
ATOM   2133  CA  PRO B 230     164.940 -32.097 143.737  1.00 77.94           C  
ATOM   2134  C   PRO B 230     165.400 -30.745 144.273  1.00 75.42           C  
ATOM   2135  O   PRO B 230     164.781 -29.721 143.984  1.00 77.46           O  
ATOM   2136  CB  PRO B 230     165.325 -32.260 142.260  1.00 78.29           C  
ATOM   2137  CG  PRO B 230     164.071 -32.008 141.494  1.00 78.67           C  
ATOM   2138  CD  PRO B 230     162.953 -32.466 142.371  1.00 79.95           C  
ATOM   2139  N   PHE B 231     166.483 -30.754 145.046  1.00 71.47           N  
ATOM   2140  CA  PHE B 231     166.995 -29.528 145.642  1.00 62.70           C  
ATOM   2141  C   PHE B 231     167.703 -28.680 144.593  1.00 60.19           C  
ATOM   2142  O   PHE B 231     168.440 -29.196 143.747  1.00 58.88           O  
ATOM   2143  CB  PHE B 231     167.952 -29.864 146.786  1.00 60.41           C  
ATOM   2144  CG  PHE B 231     168.513 -28.660 147.487  1.00 57.87           C  
ATOM   2145  CD1 PHE B 231     167.737 -27.942 148.382  1.00 53.66           C  
ATOM   2146  CD2 PHE B 231     169.816 -28.248 147.256  1.00 57.72           C  
ATOM   2147  CE1 PHE B 231     168.248 -26.836 149.032  1.00 53.40           C  
ATOM   2148  CE2 PHE B 231     170.333 -27.141 147.903  1.00 56.73           C  
ATOM   2149  CZ  PHE B 231     169.547 -26.434 148.792  1.00 54.79           C  
ATOM   2150  N   THR B 232     167.489 -27.367 144.661  1.00 56.36           N  
ATOM   2151  CA  THR B 232     168.105 -26.436 143.726  1.00 52.49           C  
ATOM   2152  C   THR B 232     168.424 -25.136 144.445  1.00 52.22           C  
ATOM   2153  O   THR B 232     167.808 -24.789 145.455  1.00 54.17           O  
ATOM   2154  CB  THR B 232     167.197 -26.125 142.524  1.00 49.20           C  
ATOM   2155  OG1 THR B 232     165.898 -25.736 142.993  1.00 48.61           O  
ATOM   2156  CG2 THR B 232     167.071 -27.322 141.590  1.00 45.83           C  
ATOM   2157  N   LEU B 233     169.397 -24.420 143.902  1.00 49.05           N  
ATOM   2158  CA  LEU B 233     169.718 -23.059 144.286  1.00 46.03           C  
ATOM   2159  C   LEU B 233     169.447 -22.126 143.113  1.00 47.63           C  
ATOM   2160  O   LEU B 233     169.444 -22.561 141.957  1.00 47.69           O  
ATOM   2161  CB  LEU B 233     171.187 -22.945 144.718  1.00 45.72           C  
ATOM   2162  CG  LEU B 233     171.537 -23.526 146.091  1.00 49.83           C  
ATOM   2163  CD1 LEU B 233     172.987 -23.231 146.443  1.00 48.52           C  
ATOM   2164  CD2 LEU B 233     170.601 -22.995 147.169  1.00 48.08           C  
ATOM   2165  N   PRO B 234     169.191 -20.842 143.368  1.00 47.73           N  
ATOM   2166  CA  PRO B 234     168.889 -19.927 142.260  1.00 47.40           C  
ATOM   2167  C   PRO B 234     170.025 -19.879 141.250  1.00 49.89           C  
ATOM   2168  O   PRO B 234     171.203 -19.826 141.610  1.00 53.27           O  
ATOM   2169  CB  PRO B 234     168.700 -18.576 142.959  1.00 42.66           C  
ATOM   2170  CG  PRO B 234     168.281 -18.929 144.340  1.00 43.82           C  
ATOM   2171  CD  PRO B 234     169.036 -20.185 144.679  1.00 45.91           C  
ATOM   2172  N   ASN B 235     169.659 -19.895 139.969  1.00 49.66           N  
ATOM   2173  CA  ASN B 235     170.639 -19.816 138.886  1.00 51.24           C  
ATOM   2174  C   ASN B 235     170.893 -18.345 138.552  1.00 47.61           C  
ATOM   2175  O   ASN B 235     170.577 -17.842 137.472  1.00 48.26           O  
ATOM   2176  CB  ASN B 235     170.158 -20.601 137.672  1.00 54.34           C  
ATOM   2177  CG  ASN B 235     171.181 -20.630 136.553  1.00 56.21           C  
ATOM   2178  OD1 ASN B 235     172.365 -20.373 136.772  1.00 56.63           O  
ATOM   2179  ND2 ASN B 235     170.728 -20.941 135.345  1.00 56.68           N  
ATOM   2180  N   LEU B 236     171.481 -17.651 139.526  1.00 43.50           N  
ATOM   2181  CA  LEU B 236     171.742 -16.226 139.425  1.00 44.66           C  
ATOM   2182  C   LEU B 236     173.121 -15.926 139.996  1.00 48.55           C  
ATOM   2183  O   LEU B 236     173.526 -16.536 140.997  1.00 47.82           O  
ATOM   2184  CB  LEU B 236     170.684 -15.404 140.174  1.00 42.53           C  
ATOM   2185  CG  LEU B 236     169.226 -15.584 139.741  1.00 43.27           C  
ATOM   2186  CD1 LEU B 236     168.272 -14.978 140.763  1.00 43.63           C  
ATOM   2187  CD2 LEU B 236     168.996 -14.984 138.360  1.00 38.22           C  
ATOM   2188  N   PRO B 237     173.858 -14.999 139.388  1.00 50.14           N  
ATOM   2189  CA  PRO B 237     175.179 -14.647 139.922  1.00 47.88           C  
ATOM   2190  C   PRO B 237     175.056 -13.904 141.242  1.00 45.60           C  
ATOM   2191  O   PRO B 237     174.115 -13.138 141.459  1.00 43.47           O  
ATOM   2192  CB  PRO B 237     175.781 -13.758 138.827  1.00 49.66           C  
ATOM   2193  CG  PRO B 237     174.598 -13.214 138.091  1.00 46.10           C  
ATOM   2194  CD  PRO B 237     173.554 -14.288 138.134  1.00 44.39           C  
ATOM   2195  N   LEU B 238     176.019 -14.154 142.135  1.00 45.64           N  
ATOM   2196  CA  LEU B 238     175.991 -13.538 143.459  1.00 43.45           C  
ATOM   2197  C   LEU B 238     176.001 -12.018 143.365  1.00 42.56           C  
ATOM   2198  O   LEU B 238     175.362 -11.334 144.175  1.00 42.71           O  
ATOM   2199  CB  LEU B 238     177.175 -14.027 144.295  1.00 45.52           C  
ATOM   2200  CG  LEU B 238     177.192 -15.501 144.704  1.00 49.57           C  
ATOM   2201  CD1 LEU B 238     178.300 -15.761 145.711  1.00 53.74           C  
ATOM   2202  CD2 LEU B 238     175.845 -15.916 145.271  1.00 47.58           C  
ATOM   2203  N   SER B 239     176.726 -11.470 142.387  1.00 45.21           N  
ATOM   2204  CA  SER B 239     176.827 -10.024 142.232  1.00 48.12           C  
ATOM   2205  C   SER B 239     175.490  -9.364 141.931  1.00 45.96           C  
ATOM   2206  O   SER B 239     175.395  -8.133 142.009  1.00 44.99           O  
ATOM   2207  CB  SER B 239     177.821  -9.686 141.123  1.00 51.87           C  
ATOM   2208  OG  SER B 239     177.368 -10.173 139.872  1.00 54.54           O  
ATOM   2209  N   SER B 240     174.465 -10.138 141.586  1.00 43.12           N  
ATOM   2210  CA  SER B 240     173.147  -9.596 141.295  1.00 44.76           C  
ATOM   2211  C   SER B 240     172.145  -9.824 142.419  1.00 42.85           C  
ATOM   2212  O   SER B 240     170.981  -9.447 142.269  1.00 43.35           O  
ATOM   2213  CB  SER B 240     172.603 -10.203 139.999  1.00 48.89           C  
ATOM   2214  OG  SER B 240     171.986 -11.454 140.244  1.00 52.01           O  
ATOM   2215  N   LEU B 241     172.555 -10.420 143.534  1.00 42.33           N  
ATOM   2216  CA  LEU B 241     171.645 -10.694 144.637  1.00 41.29           C  
ATOM   2217  C   LEU B 241     171.898  -9.732 145.797  1.00 41.81           C  
ATOM   2218  O   LEU B 241     172.786  -8.878 145.753  1.00 42.80           O  
ATOM   2219  CB  LEU B 241     171.764 -12.153 145.080  1.00 42.26           C  
ATOM   2220  CG  LEU B 241     171.661 -13.142 143.917  1.00 43.78           C  
ATOM   2221  CD1 LEU B 241     171.836 -14.603 144.353  1.00 44.33           C  
ATOM   2222  CD2 LEU B 241     170.336 -12.932 143.202  1.00 42.63           C  
ATOM   2223  N   SER B 242     171.103  -9.881 146.855  1.00 41.44           N  
ATOM   2224  CA  SER B 242     171.094  -8.939 147.963  1.00 43.82           C  
ATOM   2225  C   SER B 242     171.521  -9.589 149.276  1.00 40.24           C  
ATOM   2226  O   SER B 242     171.442 -10.808 149.459  1.00 38.67           O  
ATOM   2227  CB  SER B 242     169.706  -8.315 148.142  1.00 47.80           C  
ATOM   2228  OG  SER B 242     169.646  -7.555 149.335  1.00 53.73           O  
ATOM   2229  N   ASN B 243     171.968  -8.741 150.196  1.00 41.07           N  
ATOM   2230  CA  ASN B 243     172.221  -9.169 151.562  1.00 39.04           C  
ATOM   2231  C   ASN B 243     170.900  -9.475 152.262  1.00 41.22           C  
ATOM   2232  O   ASN B 243     169.843  -8.952 151.899  1.00 41.20           O  
ATOM   2233  CB  ASN B 243     172.985  -8.082 152.320  1.00 38.52           C  
ATOM   2234  CG  ASN B 243     173.672  -8.606 153.568  1.00 39.51           C  
ATOM   2235  OD1 ASN B 243     173.026  -8.885 154.578  1.00 37.08           O  
ATOM   2236  ND2 ASN B 243     174.993  -8.734 153.505  1.00 35.63           N  
ATOM   2237  N   SER B 244     170.963 -10.338 153.274  1.00 40.84           N  
ATOM   2238  CA  SER B 244     169.770 -10.738 154.006  1.00 40.18           C  
ATOM   2239  C   SER B 244     169.650 -10.065 155.366  1.00 40.22           C  
ATOM   2240  O   SER B 244     168.696 -10.345 156.099  1.00 43.21           O  
ATOM   2241  CB  SER B 244     169.740 -12.257 154.178  1.00 42.34           C  
ATOM   2242  OG  SER B 244     170.933 -12.725 154.782  1.00 47.74           O  
ATOM   2243  N   ARG B 245     170.587  -9.186 155.718  1.00 37.16           N  
ATOM   2244  CA  ARG B 245     170.531  -8.445 156.969  1.00 38.35           C  
ATOM   2245  C   ARG B 245     170.316  -6.957 156.748  1.00 40.24           C  
ATOM   2246  O   ARG B 245     170.120  -6.221 157.721  1.00 38.85           O  
ATOM   2247  CB  ARG B 245     171.814  -8.676 157.783  1.00 34.56           C  
ATOM   2248  CG  ARG B 245     171.857 -10.041 158.457  1.00 35.98           C  
ATOM   2249  CD  ARG B 245     173.188 -10.302 159.144  1.00 36.20           C  
ATOM   2250  NE  ARG B 245     173.283  -9.649 160.446  1.00 37.90           N  
ATOM   2251  CZ  ARG B 245     174.429  -9.371 161.059  1.00 40.51           C  
ATOM   2252  NH1 ARG B 245     175.583  -9.686 160.487  1.00 37.08           N  
ATOM   2253  NH2 ARG B 245     174.424  -8.776 162.245  1.00 38.90           N  
ATOM   2254  N   ALA B 246     170.344  -6.506 155.495  1.00 41.13           N  
ATOM   2255  CA  ALA B 246     170.065  -5.130 155.110  1.00 36.08           C  
ATOM   2256  C   ALA B 246     169.831  -5.117 153.609  1.00 37.21           C  
ATOM   2257  O   ALA B 246     170.387  -5.961 152.897  1.00 37.66           O  
ATOM   2258  CB  ALA B 246     171.222  -4.194 155.486  1.00 31.23           C  
ATOM   2259  N   PRO B 247     169.025  -4.187 153.096  1.00 34.40           N  
ATOM   2260  CA  PRO B 247     168.785  -4.174 151.636  1.00 37.82           C  
ATOM   2261  C   PRO B 247     169.967  -3.592 150.865  1.00 40.32           C  
ATOM   2262  O   PRO B 247     169.969  -2.459 150.383  1.00 42.43           O  
ATOM   2263  CB  PRO B 247     167.525  -3.316 151.509  1.00 37.12           C  
ATOM   2264  CG  PRO B 247     167.548  -2.413 152.701  1.00 37.55           C  
ATOM   2265  CD  PRO B 247     168.290  -3.121 153.801  1.00 32.85           C  
ATOM   2266  N   LEU B 248     171.009  -4.410 150.731  1.00 38.96           N  
ATOM   2267  CA  LEU B 248     172.246  -4.014 150.084  1.00 38.78           C  
ATOM   2268  C   LEU B 248     172.691  -5.102 149.117  1.00 41.42           C  
ATOM   2269  O   LEU B 248     172.509  -6.294 149.391  1.00 41.27           O  
ATOM   2270  CB  LEU B 248     173.356  -3.763 151.117  1.00 39.75           C  
ATOM   2271  CG  LEU B 248     173.167  -2.633 152.130  1.00 37.73           C  
ATOM   2272  CD1 LEU B 248     174.192  -2.756 153.246  1.00 40.80           C  
ATOM   2273  CD2 LEU B 248     173.270  -1.272 151.460  1.00 35.17           C  
ATOM   2274  N   PRO B 249     173.274  -4.725 147.983  1.00 44.50           N  
ATOM   2275  CA  PRO B 249     173.751  -5.733 147.031  1.00 42.15           C  
ATOM   2276  C   PRO B 249     174.963  -6.474 147.570  1.00 46.43           C  
ATOM   2277  O   PRO B 249     175.736  -5.950 148.375  1.00 47.01           O  
ATOM   2278  CB  PRO B 249     174.115  -4.908 145.791  1.00 37.85           C  
ATOM   2279  CG  PRO B 249     174.313  -3.519 146.301  1.00 40.34           C  
ATOM   2280  CD  PRO B 249     173.358  -3.361 147.436  1.00 43.05           C  
ATOM   2281  N   ILE B 250     175.123  -7.710 147.112  1.00 49.01           N  
ATOM   2282  CA  ILE B 250     176.256  -8.533 147.520  1.00 48.26           C  
ATOM   2283  C   ILE B 250     177.479  -8.102 146.723  1.00 48.31           C  
ATOM   2284  O   ILE B 250     177.439  -8.039 145.488  1.00 48.74           O  
ATOM   2285  CB  ILE B 250     175.950 -10.025 147.310  1.00 47.40           C  
ATOM   2286  CG1 ILE B 250     174.852 -10.487 148.269  1.00 48.50           C  
ATOM   2287  CG2 ILE B 250     177.209 -10.860 147.496  1.00 45.00           C  
ATOM   2288  CD1 ILE B 250     175.218 -10.342 149.726  1.00 55.21           C  
ATOM   2289  N   SER B 251     178.573  -7.800 147.426  1.00 49.44           N  
ATOM   2290  CA  SER B 251     179.783  -7.314 146.780  1.00 52.65           C  
ATOM   2291  C   SER B 251     180.988  -8.235 146.905  1.00 53.28           C  
ATOM   2292  O   SER B 251     181.948  -8.055 146.148  1.00 53.46           O  
ATOM   2293  CB  SER B 251     180.169  -5.933 147.336  1.00 56.87           C  
ATOM   2294  OG  SER B 251     180.280  -5.962 148.749  1.00 60.37           O  
ATOM   2295  N   SER B 252     180.976  -9.205 147.818  1.00 53.42           N  
ATOM   2296  CA  SER B 252     182.108 -10.115 147.938  1.00 55.54           C  
ATOM   2297  C   SER B 252     181.706 -11.348 148.733  1.00 56.62           C  
ATOM   2298  O   SER B 252     180.688 -11.362 149.429  1.00 53.88           O  
ATOM   2299  CB  SER B 252     183.309  -9.430 148.602  1.00 55.29           C  
ATOM   2300  OG  SER B 252     182.997  -9.023 149.923  1.00 55.14           O  
ATOM   2301  N   ILE B 253     182.534 -12.384 148.614  1.00 62.25           N  
ATOM   2302  CA  ILE B 253     182.476 -13.566 149.465  1.00 66.21           C  
ATOM   2303  C   ILE B 253     183.585 -13.438 150.494  1.00 69.35           C  
ATOM   2304  O   ILE B 253     184.695 -12.995 150.171  1.00 73.71           O  
ATOM   2305  CB  ILE B 253     182.638 -14.866 148.653  1.00 71.38           C  
ATOM   2306  CG1 ILE B 253     181.595 -14.956 147.541  1.00 70.08           C  
ATOM   2307  CG2 ILE B 253     182.544 -16.085 149.562  1.00 74.99           C  
ATOM   2308  CD1 ILE B 253     181.684 -16.244 146.749  1.00 71.99           C  
ATOM   2309  N   GLY B 254     183.297 -13.816 151.738  1.00 68.91           N  
ATOM   2310  CA  GLY B 254     184.312 -13.724 152.766  1.00 68.95           C  
ATOM   2311  C   GLY B 254     184.172 -14.815 153.803  1.00 66.26           C  
ATOM   2312  O   GLY B 254     183.211 -15.588 153.811  1.00 64.04           O  
ATOM   2313  N   ILE B 255     185.164 -14.860 154.687  1.00 67.70           N  
ATOM   2314  CA  ILE B 255     185.162 -15.733 155.849  1.00 68.82           C  
ATOM   2315  C   ILE B 255     185.371 -14.863 157.080  1.00 67.93           C  
ATOM   2316  O   ILE B 255     185.829 -13.720 156.993  1.00 67.26           O  
ATOM   2317  CB  ILE B 255     186.238 -16.835 155.764  1.00 69.79           C  
ATOM   2318  CG1 ILE B 255     187.637 -16.231 155.910  1.00 70.66           C  
ATOM   2319  CG2 ILE B 255     186.115 -17.602 154.455  1.00 68.22           C  
ATOM   2320  CD1 ILE B 255     188.751 -17.257 155.905  1.00 71.16           C  
ATOM   2321  N   SER B 256     185.026 -15.412 158.234  1.00 68.00           N  
ATOM   2322  CA  SER B 256     185.135 -14.638 159.455  1.00 69.11           C  
ATOM   2323  C   SER B 256     186.593 -14.517 159.883  1.00 70.60           C  
ATOM   2324  O   SER B 256     187.432 -15.344 159.517  1.00 73.87           O  
ATOM   2325  CB  SER B 256     184.318 -15.294 160.564  1.00 69.86           C  
ATOM   2326  OG  SER B 256     184.981 -16.437 161.077  1.00 72.60           O  
ATOM   2327  N   PRO B 257     186.923 -13.489 160.660  1.00 68.63           N  
ATOM   2328  CA  PRO B 257     188.259 -13.421 161.258  1.00 72.97           C  
ATOM   2329  C   PRO B 257     188.467 -14.549 162.256  1.00 74.22           C  
ATOM   2330  O   PRO B 257     187.527 -15.229 162.676  1.00 74.57           O  
ATOM   2331  CB  PRO B 257     188.283 -12.049 161.944  1.00 71.33           C  
ATOM   2332  CG  PRO B 257     186.850 -11.641 162.060  1.00 67.13           C  
ATOM   2333  CD  PRO B 257     186.150 -12.258 160.891  1.00 64.04           C  
ATOM   2334  N   ASP B 258     189.737 -14.753 162.616  1.00 76.13           N  
ATOM   2335  CA  ASP B 258     190.096 -15.829 163.537  1.00 79.63           C  
ATOM   2336  C   ASP B 258     189.301 -15.756 164.837  1.00 82.22           C  
ATOM   2337  O   ASP B 258     188.840 -16.783 165.349  1.00 83.08           O  
ATOM   2338  CB  ASP B 258     191.598 -15.784 163.828  1.00 79.47           C  
ATOM   2339  N   ASN B 259     189.127 -14.553 165.383  1.00 86.00           N  
ATOM   2340  CA  ASN B 259     188.455 -14.383 166.668  1.00 88.42           C  
ATOM   2341  C   ASN B 259     186.945 -14.584 166.601  1.00 82.53           C  
ATOM   2342  O   ASN B 259     186.289 -14.493 167.645  1.00 82.05           O  
ATOM   2343  CB  ASN B 259     188.754 -12.992 167.230  1.00 96.10           C  
ATOM   2344  CG  ASN B 259     188.361 -11.882 166.275  1.00101.89           C  
ATOM   2345  OD1 ASN B 259     188.655 -11.943 165.081  1.00100.62           O  
ATOM   2346  ND2 ASN B 259     187.687 -10.863 166.795  1.00106.09           N  
ATOM   2347  N   VAL B 260     186.373 -14.850 165.430  1.00 79.36           N  
ATOM   2348  CA  VAL B 260     184.938 -15.071 165.287  1.00 74.76           C  
ATOM   2349  C   VAL B 260     184.709 -16.560 165.074  1.00 75.82           C  
ATOM   2350  O   VAL B 260     185.079 -17.113 164.030  1.00 74.14           O  
ATOM   2351  CB  VAL B 260     184.341 -14.247 164.139  1.00 68.26           C  
ATOM   2352  CG1 VAL B 260     182.895 -14.655 163.896  1.00 62.13           C  
ATOM   2353  CG2 VAL B 260     184.425 -12.765 164.458  1.00 66.41           C  
ATOM   2354  N   GLN B 261     184.099 -17.211 166.063  1.00 80.37           N  
ATOM   2355  CA  GLN B 261     183.767 -18.624 165.949  1.00 81.12           C  
ATOM   2356  C   GLN B 261     182.328 -18.782 165.474  1.00 77.53           C  
ATOM   2357  O   GLN B 261     182.076 -18.926 164.273  1.00 80.34           O  
ATOM   2358  CB  GLN B 261     183.975 -19.338 167.286  1.00 87.29           C  
ATOM   2359  N   SER B 262     181.381 -18.756 166.406  1.00 71.04           N  
ATOM   2360  CA  SER B 262     179.974 -18.891 166.071  1.00 67.75           C  
ATOM   2361  C   SER B 262     179.360 -17.535 165.731  1.00 66.39           C  
ATOM   2362  O   SER B 262     179.904 -16.476 166.052  1.00 68.97           O  
ATOM   2363  CB  SER B 262     179.203 -19.538 167.222  1.00 69.10           C  
ATOM   2364  OG  SER B 262     179.433 -18.854 168.441  1.00 74.27           O  
ATOM   2365  N   VAL B 263     178.206 -17.589 165.069  1.00 57.71           N  
ATOM   2366  CA  VAL B 263     177.398 -16.413 164.773  1.00 53.93           C  
ATOM   2367  C   VAL B 263     175.945 -16.772 165.044  1.00 54.51           C  
ATOM   2368  O   VAL B 263     175.531 -17.925 164.887  1.00 57.73           O  
ATOM   2369  CB  VAL B 263     177.578 -15.915 163.318  1.00 53.50           C  
ATOM   2370  CG1 VAL B 263     178.976 -15.353 163.109  1.00 51.84           C  
ATOM   2371  CG2 VAL B 263     177.296 -17.037 162.331  1.00 56.07           C  
ATOM   2372  N   GLN B 264     175.167 -15.778 165.461  1.00 52.56           N  
ATOM   2373  CA  GLN B 264     173.764 -15.984 165.800  1.00 51.20           C  
ATOM   2374  C   GLN B 264     172.880 -14.954 165.113  1.00 47.12           C  
ATOM   2375  O   GLN B 264     172.001 -14.353 165.735  1.00 51.59           O  
ATOM   2376  CB  GLN B 264     173.552 -15.952 167.313  1.00 48.31           C  
ATOM   2377  CG  GLN B 264     172.416 -16.847 167.790  1.00 44.13           C  
ATOM   2378  CD  GLN B 264     172.342 -16.955 169.304  1.00 50.05           C  
ATOM   2379  OE1 GLN B 264     173.246 -16.518 170.015  1.00 49.55           O  
ATOM   2380  NE2 GLN B 264     171.259 -17.542 169.803  1.00 51.45           N  
ATOM   2381  N   PHE B 265     173.114 -14.719 163.822  1.00 46.96           N  
ATOM   2382  CA  PHE B 265     172.274 -13.794 163.072  1.00 45.59           C  
ATOM   2383  C   PHE B 265     170.814 -14.220 163.162  1.00 45.78           C  
ATOM   2384  O   PHE B 265     170.488 -15.404 163.047  1.00 48.10           O  
ATOM   2385  CB  PHE B 265     172.705 -13.735 161.603  1.00 45.92           C  
ATOM   2386  CG  PHE B 265     174.165 -13.430 161.397  1.00 46.82           C  
ATOM   2387  CD1 PHE B 265     174.895 -12.744 162.355  1.00 46.92           C  
ATOM   2388  CD2 PHE B 265     174.804 -13.828 160.235  1.00 41.83           C  
ATOM   2389  CE1 PHE B 265     176.237 -12.469 162.161  1.00 45.31           C  
ATOM   2390  CE2 PHE B 265     176.143 -13.554 160.034  1.00 43.59           C  
ATOM   2391  CZ  PHE B 265     176.861 -12.874 160.998  1.00 41.79           C  
ATOM   2392  N   GLN B 266     169.930 -13.248 163.380  1.00 43.10           N  
ATOM   2393  CA  GLN B 266     168.501 -13.528 163.423  1.00 40.31           C  
ATOM   2394  C   GLN B 266     167.823 -13.302 162.082  1.00 41.37           C  
ATOM   2395  O   GLN B 266     166.728 -13.829 161.857  1.00 42.16           O  
ATOM   2396  CB  GLN B 266     167.821 -12.675 164.497  1.00 40.00           C  
ATOM   2397  CG  GLN B 266     168.278 -12.999 165.909  1.00 46.07           C  
ATOM   2398  CD  GLN B 266     168.065 -14.458 166.268  1.00 49.67           C  
ATOM   2399  OE1 GLN B 266     166.931 -14.916 166.416  1.00 50.97           O  
ATOM   2400  NE2 GLN B 266     169.158 -15.200 166.403  1.00 50.77           N  
ATOM   2401  N   ASN B 267     168.447 -12.538 161.194  1.00 41.09           N  
ATOM   2402  CA  ASN B 267     167.973 -12.362 159.832  1.00 45.77           C  
ATOM   2403  C   ASN B 267     168.849 -13.179 158.893  1.00 48.96           C  
ATOM   2404  O   ASN B 267     170.008 -13.475 159.194  1.00 48.72           O  
ATOM   2405  CB  ASN B 267     167.992 -10.888 159.424  1.00 42.75           C  
ATOM   2406  CG  ASN B 267     166.793 -10.125 159.946  1.00 43.59           C  
ATOM   2407  OD1 ASN B 267     165.709 -10.685 160.104  1.00 44.40           O  
ATOM   2408  ND2 ASN B 267     166.983  -8.840 160.225  1.00 43.88           N  
ATOM   2409  N   GLY B 268     168.283 -13.550 157.752  1.00 47.93           N  
ATOM   2410  CA  GLY B 268     169.018 -14.387 156.825  1.00 44.54           C  
ATOM   2411  C   GLY B 268     169.142 -15.822 157.285  1.00 45.69           C  
ATOM   2412  O   GLY B 268     170.177 -16.458 157.050  1.00 49.37           O  
ATOM   2413  N   ARG B 269     168.109 -16.351 157.935  1.00 42.92           N  
ATOM   2414  CA  ARG B 269     168.124 -17.707 158.467  1.00 43.44           C  
ATOM   2415  C   ARG B 269     166.980 -18.495 157.852  1.00 45.29           C  
ATOM   2416  O   ARG B 269     165.808 -18.164 158.060  1.00 44.77           O  
ATOM   2417  CB  ARG B 269     168.016 -17.699 159.992  1.00 45.89           C  
ATOM   2418  CG  ARG B 269     169.065 -16.842 160.666  1.00 45.79           C  
ATOM   2419  CD  ARG B 269     170.437 -17.488 160.573  1.00 43.23           C  
ATOM   2420  NE  ARG B 269     170.428 -18.853 161.088  1.00 45.52           N  
ATOM   2421  CZ  ARG B 269     170.620 -19.173 162.363  1.00 48.70           C  
ATOM   2422  NH1 ARG B 269     170.841 -18.223 163.262  1.00 50.30           N  
ATOM   2423  NH2 ARG B 269     170.592 -20.444 162.739  1.00 49.28           N  
ATOM   2424  N   CYS B 270     167.324 -19.535 157.099  1.00 45.14           N  
ATOM   2425  CA  CYS B 270     166.344 -20.400 156.466  1.00 46.06           C  
ATOM   2426  C   CYS B 270     166.960 -21.781 156.317  1.00 46.44           C  
ATOM   2427  O   CYS B 270     168.139 -21.903 155.980  1.00 49.45           O  
ATOM   2428  CB  CYS B 270     165.912 -19.853 155.100  1.00 49.31           C  
ATOM   2429  SG  CYS B 270     164.605 -20.799 154.289  1.00 55.61           S  
ATOM   2430  N   THR B 271     166.163 -22.814 156.572  1.00 45.33           N  
ATOM   2431  CA  THR B 271     166.650 -24.171 156.399  1.00 49.11           C  
ATOM   2432  C   THR B 271     166.647 -24.543 154.917  1.00 47.99           C  
ATOM   2433  O   THR B 271     166.052 -23.864 154.078  1.00 44.66           O  
ATOM   2434  CB  THR B 271     165.796 -25.158 157.196  1.00 54.48           C  
ATOM   2435  OG1 THR B 271     164.509 -25.285 156.578  1.00 55.24           O  
ATOM   2436  CG2 THR B 271     165.621 -24.677 158.629  1.00 55.46           C  
ATOM   2437  N   LEU B 272     167.337 -25.640 154.597  1.00 49.63           N  
ATOM   2438  CA  LEU B 272     167.414 -26.079 153.208  1.00 50.37           C  
ATOM   2439  C   LEU B 272     166.068 -26.551 152.673  1.00 51.65           C  
ATOM   2440  O   LEU B 272     165.885 -26.592 151.452  1.00 51.78           O  
ATOM   2441  CB  LEU B 272     168.462 -27.183 153.057  1.00 54.10           C  
ATOM   2442  CG  LEU B 272     169.922 -26.725 153.118  1.00 54.26           C  
ATOM   2443  CD1 LEU B 272     170.851 -27.815 152.610  1.00 56.49           C  
ATOM   2444  CD2 LEU B 272     170.123 -25.440 152.328  1.00 48.85           C  
ATOM   2445  N   ASP B 273     165.125 -26.903 153.549  1.00 51.33           N  
ATOM   2446  CA  ASP B 273     163.778 -27.267 153.131  1.00 52.32           C  
ATOM   2447  C   ASP B 273     162.791 -26.111 153.278  1.00 51.60           C  
ATOM   2448  O   ASP B 273     161.576 -26.334 153.272  1.00 56.65           O  
ATOM   2449  CB  ASP B 273     163.293 -28.506 153.892  1.00 54.38           C  
ATOM   2450  CG  ASP B 273     163.136 -28.269 155.383  1.00 58.85           C  
ATOM   2451  OD1 ASP B 273     163.536 -27.197 155.877  1.00 59.86           O  
ATOM   2452  OD2 ASP B 273     162.602 -29.171 156.063  1.00 62.15           O  
ATOM   2453  N   GLY B 274     163.293 -24.885 153.411  1.00 49.33           N  
ATOM   2454  CA  GLY B 274     162.453 -23.708 153.302  1.00 51.10           C  
ATOM   2455  C   GLY B 274     161.707 -23.292 154.549  1.00 53.62           C  
ATOM   2456  O   GLY B 274     160.599 -22.757 154.445  1.00 53.79           O  
ATOM   2457  N   ARG B 275     162.277 -23.512 155.728  1.00 57.43           N  
ATOM   2458  CA  ARG B 275     161.664 -23.085 156.980  1.00 57.61           C  
ATOM   2459  C   ARG B 275     162.425 -21.875 157.503  1.00 51.40           C  
ATOM   2460  O   ARG B 275     163.628 -21.963 157.778  1.00 49.91           O  
ATOM   2461  CB  ARG B 275     161.654 -24.221 158.003  1.00 63.52           C  
ATOM   2462  CG  ARG B 275     161.175 -23.820 159.390  1.00 67.54           C  
ATOM   2463  CD  ARG B 275     160.996 -25.039 160.286  1.00 73.64           C  
ATOM   2464  NE  ARG B 275     162.272 -25.654 160.641  1.00 75.88           N  
ATOM   2465  CZ  ARG B 275     162.977 -25.342 161.723  1.00 75.37           C  
ATOM   2466  NH1 ARG B 275     162.530 -24.421 162.565  1.00 76.09           N  
ATOM   2467  NH2 ARG B 275     164.129 -25.953 161.966  1.00 74.11           N  
ATOM   2468  N   LEU B 276     161.729 -20.749 157.632  1.00 50.65           N  
ATOM   2469  CA  LEU B 276     162.366 -19.523 158.085  1.00 48.60           C  
ATOM   2470  C   LEU B 276     162.580 -19.563 159.591  1.00 48.20           C  
ATOM   2471  O   LEU B 276     161.720 -20.029 160.344  1.00 49.14           O  
ATOM   2472  CB  LEU B 276     161.512 -18.311 157.719  1.00 48.69           C  
ATOM   2473  CG  LEU B 276     161.023 -18.214 156.273  1.00 51.95           C  
ATOM   2474  CD1 LEU B 276     159.758 -17.369 156.180  1.00 54.46           C  
ATOM   2475  CD2 LEU B 276     162.114 -17.643 155.393  1.00 48.10           C  
ATOM   2476  N   VAL B 277     163.735 -19.059 160.029  1.00 48.03           N  
ATOM   2477  CA  VAL B 277     164.137 -19.099 161.427  1.00 54.29           C  
ATOM   2478  C   VAL B 277     164.442 -17.677 161.894  1.00 55.23           C  
ATOM   2479  O   VAL B 277     164.765 -16.790 161.099  1.00 53.61           O  
ATOM   2480  CB  VAL B 277     165.357 -20.024 161.633  1.00 58.95           C  
ATOM   2481  CG1 VAL B 277     165.537 -20.370 163.095  1.00 58.66           C  
ATOM   2482  CG2 VAL B 277     165.210 -21.290 160.801  1.00 62.25           C  
ATOM   2483  N   GLY B 278     164.344 -17.470 163.206  1.00 56.02           N  
ATOM   2484  CA  GLY B 278     164.679 -16.170 163.771  1.00 53.31           C  
ATOM   2485  C   GLY B 278     163.644 -15.126 163.401  1.00 50.08           C  
ATOM   2486  O   GLY B 278     162.439 -15.311 163.604  1.00 53.31           O  
ATOM   2487  N   THR B 279     164.115 -14.002 162.861  1.00 44.66           N  
ATOM   2488  CA  THR B 279     163.246 -12.935 162.381  1.00 42.68           C  
ATOM   2489  C   THR B 279     163.254 -12.834 160.862  1.00 42.72           C  
ATOM   2490  O   THR B 279     162.785 -11.831 160.312  1.00 43.05           O  
ATOM   2491  CB  THR B 279     163.661 -11.591 162.985  1.00 43.50           C  
ATOM   2492  OG1 THR B 279     165.063 -11.382 162.774  1.00 42.25           O  
ATOM   2493  CG2 THR B 279     163.374 -11.566 164.480  1.00 45.92           C  
ATOM   2494  N   THR B 280     163.780 -13.842 160.180  1.00 39.51           N  
ATOM   2495  CA  THR B 280     163.947 -13.821 158.733  1.00 44.17           C  
ATOM   2496  C   THR B 280     162.618 -13.684 157.997  1.00 44.58           C  
ATOM   2497  O   THR B 280     161.702 -14.489 158.229  1.00 45.56           O  
ATOM   2498  CB  THR B 280     164.655 -15.094 158.289  1.00 44.89           C  
ATOM   2499  OG1 THR B 280     165.925 -15.187 158.950  1.00 45.58           O  
ATOM   2500  CG2 THR B 280     164.867 -15.085 156.789  1.00 42.01           C  
ATOM   2501  N   PRO B 281     162.466 -12.692 157.118  1.00 43.35           N  
ATOM   2502  CA  PRO B 281     161.265 -12.619 156.280  1.00 45.94           C  
ATOM   2503  C   PRO B 281     161.497 -13.273 154.929  1.00 46.01           C  
ATOM   2504  O   PRO B 281     162.635 -13.603 154.579  1.00 44.02           O  
ATOM   2505  CB  PRO B 281     161.032 -11.112 156.138  1.00 43.77           C  
ATOM   2506  CG  PRO B 281     162.405 -10.530 156.199  1.00 42.03           C  
ATOM   2507  CD  PRO B 281     163.268 -11.459 157.034  1.00 43.23           C  
ATOM   2508  N   VAL B 282     160.420 -13.479 154.170  1.00 46.55           N  
ATOM   2509  CA  VAL B 282     160.557 -14.045 152.832  1.00 44.00           C  
ATOM   2510  C   VAL B 282     161.138 -13.016 151.870  1.00 43.37           C  
ATOM   2511  O   VAL B 282     162.031 -13.327 151.071  1.00 44.42           O  
ATOM   2512  CB  VAL B 282     159.199 -14.576 152.337  1.00 45.87           C  
ATOM   2513  CG1 VAL B 282     159.178 -14.651 150.819  1.00 47.37           C  
ATOM   2514  CG2 VAL B 282     158.911 -15.939 152.942  1.00 47.39           C  
ATOM   2515  N   SER B 283     160.669 -11.773 151.948  1.00 44.98           N  
ATOM   2516  CA  SER B 283     161.017 -10.736 150.988  1.00 43.16           C  
ATOM   2517  C   SER B 283     161.978  -9.715 151.582  1.00 40.63           C  
ATOM   2518  O   SER B 283     162.020  -9.501 152.797  1.00 39.92           O  
ATOM   2519  CB  SER B 283     159.762 -10.012 150.492  1.00 47.06           C  
ATOM   2520  OG  SER B 283     160.087  -8.737 149.965  1.00 50.38           O  
ATOM   2521  N   LEU B 284     162.751  -9.080 150.695  1.00 39.18           N  
ATOM   2522  CA  LEU B 284     163.698  -8.050 151.106  1.00 40.46           C  
ATOM   2523  C   LEU B 284     163.012  -6.752 151.516  1.00 42.25           C  
ATOM   2524  O   LEU B 284     163.638  -5.918 152.179  1.00 41.49           O  
ATOM   2525  CB  LEU B 284     164.698  -7.780 149.979  1.00 38.89           C  
ATOM   2526  CG  LEU B 284     165.899  -6.891 150.306  1.00 39.36           C  
ATOM   2527  CD1 LEU B 284     166.941  -7.662 151.105  1.00 36.56           C  
ATOM   2528  CD2 LEU B 284     166.503  -6.314 149.035  1.00 40.99           C  
ATOM   2529  N   SER B 285     161.740  -6.567 151.160  1.00 41.00           N  
ATOM   2530  CA  SER B 285     161.028  -5.355 151.550  1.00 41.49           C  
ATOM   2531  C   SER B 285     160.691  -5.328 153.034  1.00 40.27           C  
ATOM   2532  O   SER B 285     160.155  -4.323 153.513  1.00 42.57           O  
ATOM   2533  CB  SER B 285     159.757  -5.199 150.713  1.00 41.14           C  
ATOM   2534  OG  SER B 285     158.925  -6.338 150.829  1.00 42.08           O  
ATOM   2535  N   HIS B 286     160.976  -6.409 153.760  1.00 43.32           N  
ATOM   2536  CA  HIS B 286     160.806  -6.461 155.203  1.00 42.87           C  
ATOM   2537  C   HIS B 286     162.131  -6.448 155.952  1.00 44.79           C  
ATOM   2538  O   HIS B 286     162.129  -6.329 157.181  1.00 48.38           O  
ATOM   2539  CB  HIS B 286     160.027  -7.725 155.597  1.00 41.55           C  
ATOM   2540  CG  HIS B 286     158.649  -7.797 155.015  1.00 48.33           C  
ATOM   2541  ND1 HIS B 286     157.511  -7.820 155.792  1.00 51.68           N  
ATOM   2542  CD2 HIS B 286     158.227  -7.862 153.729  1.00 49.17           C  
ATOM   2543  CE1 HIS B 286     156.447  -7.889 155.010  1.00 51.38           C  
ATOM   2544  NE2 HIS B 286     156.855  -7.915 153.754  1.00 49.89           N  
ATOM   2545  N   VAL B 287     163.255  -6.558 155.244  1.00 42.51           N  
ATOM   2546  CA  VAL B 287     164.554  -6.728 155.884  1.00 41.85           C  
ATOM   2547  C   VAL B 287     165.025  -5.414 156.493  1.00 40.21           C  
ATOM   2548  O   VAL B 287     164.943  -4.351 155.862  1.00 40.26           O  
ATOM   2549  CB  VAL B 287     165.575  -7.274 154.875  1.00 40.13           C  
ATOM   2550  CG1 VAL B 287     166.986  -7.194 155.439  1.00 37.09           C  
ATOM   2551  CG2 VAL B 287     165.221  -8.705 154.500  1.00 40.05           C  
ATOM   2552  N   ALA B 288     165.514  -5.487 157.735  1.00 35.79           N  
ATOM   2553  CA  ALA B 288     166.094  -4.344 158.446  1.00 36.57           C  
ATOM   2554  C   ALA B 288     165.116  -3.177 158.525  1.00 39.45           C  
ATOM   2555  O   ALA B 288     165.481  -2.019 158.311  1.00 41.29           O  
ATOM   2556  CB  ALA B 288     167.414  -3.905 157.807  1.00 37.93           C  
ATOM   2557  N   LYS B 289     163.862  -3.484 158.840  1.00 41.59           N  
ATOM   2558  CA  LYS B 289     162.818  -2.479 158.942  1.00 43.53           C  
ATOM   2559  C   LYS B 289     162.135  -2.584 160.296  1.00 43.73           C  
ATOM   2560  O   LYS B 289     162.201  -3.611 160.975  1.00 45.59           O  
ATOM   2561  CB  LYS B 289     161.778  -2.622 157.821  1.00 41.89           C  
ATOM   2562  CG  LYS B 289     162.278  -2.204 156.450  1.00 47.71           C  
ATOM   2563  CD  LYS B 289     161.119  -1.852 155.531  1.00 47.89           C  
ATOM   2564  CE  LYS B 289     161.604  -1.543 154.127  1.00 50.06           C  
ATOM   2565  NZ  LYS B 289     160.474  -1.324 153.180  1.00 49.29           N  
ATOM   2566  N   ILE B 290     161.466  -1.497 160.677  1.00 40.05           N  
ATOM   2567  CA  ILE B 290     160.710  -1.437 161.919  1.00 42.89           C  
ATOM   2568  C   ILE B 290     159.395  -0.725 161.644  1.00 47.33           C  
ATOM   2569  O   ILE B 290     159.263   0.052 160.695  1.00 50.66           O  
ATOM   2570  CB  ILE B 290     161.467  -0.714 163.060  1.00 44.68           C  
ATOM   2571  CG1 ILE B 290     161.648   0.769 162.730  1.00 46.23           C  
ATOM   2572  CG2 ILE B 290     162.807  -1.379 163.335  1.00 41.23           C  
ATOM   2573  CD1 ILE B 290     162.184   1.587 163.884  1.00 51.31           C  
ATOM   2574  N   ARG B 291     158.418  -1.002 162.499  1.00 47.36           N  
ATOM   2575  CA  ARG B 291     157.123  -0.345 162.435  1.00 47.60           C  
ATOM   2576  C   ARG B 291     156.574  -0.265 163.846  1.00 48.54           C  
ATOM   2577  O   ARG B 291     156.585  -1.260 164.576  1.00 55.75           O  
ATOM   2578  CB  ARG B 291     156.138  -1.092 161.531  1.00 54.29           C  
ATOM   2579  CG  ARG B 291     154.787  -0.399 161.430  1.00 56.24           C  
ATOM   2580  CD  ARG B 291     153.905  -1.036 160.381  1.00 62.43           C  
ATOM   2581  NE  ARG B 291     152.582  -0.422 160.324  1.00 68.67           N  
ATOM   2582  CZ  ARG B 291     151.685  -0.667 159.375  1.00 69.02           C  
ATOM   2583  NH1 ARG B 291     151.968  -1.515 158.396  1.00 65.15           N  
ATOM   2584  NH2 ARG B 291     150.505  -0.065 159.404  1.00 71.79           N  
ATOM   2585  N   GLY B 292     156.093   0.909 164.219  1.00 49.66           N  
ATOM   2586  CA  GLY B 292     155.540   1.075 165.546  1.00 51.60           C  
ATOM   2587  C   GLY B 292     154.964   2.458 165.708  1.00 54.97           C  
ATOM   2588  O   GLY B 292     154.980   3.282 164.787  1.00 55.78           O  
ATOM   2589  N   THR B 293     154.444   2.697 166.904  1.00 55.60           N  
ATOM   2590  CA  THR B 293     153.801   3.954 167.252  1.00 60.44           C  
ATOM   2591  C   THR B 293     154.567   4.583 168.404  1.00 63.19           C  
ATOM   2592  O   THR B 293     154.715   3.966 169.464  1.00 62.05           O  
ATOM   2593  CB  THR B 293     152.337   3.733 167.630  1.00 67.66           C  
ATOM   2594  OG1 THR B 293     151.731   2.839 166.686  1.00 70.16           O  
ATOM   2595  CG2 THR B 293     151.592   5.053 167.642  1.00 70.80           C  
ATOM   2596  N   SER B 294     155.046   5.802 168.197  1.00 65.40           N  
ATOM   2597  CA  SER B 294     155.747   6.533 169.237  1.00 64.63           C  
ATOM   2598  C   SER B 294     154.781   7.431 169.998  1.00 70.44           C  
ATOM   2599  O   SER B 294     153.788   7.916 169.449  1.00 69.25           O  
ATOM   2600  CB  SER B 294     156.879   7.368 168.638  1.00 59.99           C  
ATOM   2601  OG  SER B 294     157.277   8.402 169.520  1.00 60.69           O  
ATOM   2602  N   ASN B 295     155.073   7.630 171.284  1.00 64.60           N  
ATOM   2603  CA  ASN B 295     154.324   8.560 172.121  1.00 68.30           C  
ATOM   2604  C   ASN B 295     155.208   9.682 172.653  1.00 78.01           C  
ATOM   2605  O   ASN B 295     154.826  10.375 173.601  1.00 81.33           O  
ATOM   2606  CB  ASN B 295     153.629   7.821 173.270  1.00 73.40           C  
ATOM   2607  CG  ASN B 295     154.605   7.213 174.271  1.00 69.75           C  
ATOM   2608  OD1 ASN B 295     155.822   7.251 174.086  1.00 68.04           O  
ATOM   2609  ND2 ASN B 295     154.063   6.647 175.343  1.00 71.66           N  
ATOM   2610  N   GLY B 296     156.387   9.873 172.059  1.00 74.52           N  
ATOM   2611  CA  GLY B 296     157.351  10.852 172.496  1.00 75.33           C  
ATOM   2612  C   GLY B 296     158.474  10.281 173.336  1.00 74.49           C  
ATOM   2613  O   GLY B 296     159.582  10.829 173.329  1.00 75.25           O  
ATOM   2614  N   THR B 297     158.216   9.198 174.052  1.00 72.64           N  
ATOM   2615  CA  THR B 297     159.212   8.582 174.920  1.00 70.78           C  
ATOM   2616  C   THR B 297     159.562   7.162 174.517  1.00 65.23           C  
ATOM   2617  O   THR B 297     160.739   6.800 174.521  1.00 66.02           O  
ATOM   2618  CB  THR B 297     158.726   8.599 176.379  1.00 74.14           C  
ATOM   2619  OG1 THR B 297     158.233   9.909 176.705  1.00 74.85           O  
ATOM   2620  CG2 THR B 297     159.856   8.222 177.331  1.00 72.06           C  
ATOM   2621  N   VAL B 298     158.573   6.358 174.133  1.00 64.18           N  
ATOM   2622  CA  VAL B 298     158.789   4.980 173.716  1.00 61.45           C  
ATOM   2623  C   VAL B 298     158.144   4.768 172.351  1.00 62.30           C  
ATOM   2624  O   VAL B 298     157.165   5.433 171.997  1.00 63.08           O  
ATOM   2625  CB  VAL B 298     158.214   4.004 174.777  1.00 72.77           C  
ATOM   2626  CG1 VAL B 298     157.791   2.667 174.176  1.00 68.40           C  
ATOM   2627  CG2 VAL B 298     159.216   3.792 175.901  1.00 63.80           C  
ATOM   2628  N   ILE B 299     158.705   3.841 171.577  1.00 58.58           N  
ATOM   2629  CA  ILE B 299     158.099   3.366 170.337  1.00 57.75           C  
ATOM   2630  C   ILE B 299     157.585   1.959 170.604  1.00 57.55           C  
ATOM   2631  O   ILE B 299     158.373   1.033 170.831  1.00 52.81           O  
ATOM   2632  CB  ILE B 299     159.090   3.378 169.164  1.00 55.77           C  
ATOM   2633  CG1 ILE B 299     159.483   4.809 168.797  1.00 55.28           C  
ATOM   2634  CG2 ILE B 299     158.499   2.658 167.956  1.00 49.85           C  
ATOM   2635  CD1 ILE B 299     160.639   4.888 167.824  1.00 51.45           C  
ATOM   2636  N   ASN B 300     156.266   1.790 170.573  1.00 59.46           N  
ATOM   2637  CA  ASN B 300     155.654   0.477 170.730  1.00 59.45           C  
ATOM   2638  C   ASN B 300     155.604  -0.201 169.368  1.00 60.33           C  
ATOM   2639  O   ASN B 300     154.903   0.266 168.464  1.00 61.69           O  
ATOM   2640  CB  ASN B 300     154.254   0.596 171.331  1.00 59.37           C  
ATOM   2641  CG  ASN B 300     154.282   0.845 172.826  1.00 66.88           C  
ATOM   2642  OD1 ASN B 300     153.799   1.870 173.306  1.00 70.97           O  
ATOM   2643  ND2 ASN B 300     154.852  -0.095 173.573  1.00 67.01           N  
ATOM   2644  N   LEU B 301     156.327  -1.308 169.229  1.00 57.73           N  
ATOM   2645  CA  LEU B 301     156.482  -1.942 167.931  1.00 52.89           C  
ATOM   2646  C   LEU B 301     155.305  -2.851 167.605  1.00 51.57           C  
ATOM   2647  O   LEU B 301     154.637  -3.395 168.489  1.00 51.77           O  
ATOM   2648  CB  LEU B 301     157.779  -2.751 167.876  1.00 49.44           C  
ATOM   2649  CG  LEU B 301     159.088  -2.037 168.218  1.00 47.68           C  
ATOM   2650  CD1 LEU B 301     160.210  -3.045 168.418  1.00 46.04           C  
ATOM   2651  CD2 LEU B 301     159.450  -1.047 167.124  1.00 45.18           C  
ATOM   2652  N   THR B 302     155.057  -3.004 166.308  1.00 49.33           N  
ATOM   2653  CA  THR B 302     154.110  -3.961 165.757  1.00 52.39           C  
ATOM   2654  C   THR B 302     154.806  -4.717 164.634  1.00 55.41           C  
ATOM   2655  O   THR B 302     155.997  -4.521 164.371  1.00 54.64           O  
ATOM   2656  CB  THR B 302     152.837  -3.276 165.235  1.00 50.93           C  
ATOM   2657  OG1 THR B 302     153.146  -2.527 164.052  1.00 50.46           O  
ATOM   2658  CG2 THR B 302     152.248  -2.344 166.282  1.00 53.30           C  
ATOM   2659  N   GLU B 303     154.061  -5.588 163.965  1.00 59.88           N  
ATOM   2660  CA  GLU B 303     154.599  -6.187 162.761  1.00 54.19           C  
ATOM   2661  C   GLU B 303     154.512  -5.180 161.618  1.00 52.07           C  
ATOM   2662  O   GLU B 303     153.774  -4.195 161.685  1.00 51.80           O  
ATOM   2663  CB  GLU B 303     153.842  -7.470 162.415  1.00 55.77           C  
ATOM   2664  CG  GLU B 303     153.838  -8.511 163.529  1.00 59.02           C  
ATOM   2665  CD  GLU B 303     155.126  -9.312 163.608  1.00 61.64           C  
ATOM   2666  OE1 GLU B 303     156.008  -9.124 162.746  1.00 60.92           O  
ATOM   2667  OE2 GLU B 303     155.252 -10.141 164.535  1.00 66.37           O  
ATOM   2668  N   LEU B 304     155.298  -5.425 160.566  1.00 55.69           N  
ATOM   2669  CA  LEU B 304     155.387  -4.455 159.476  1.00 54.56           C  
ATOM   2670  C   LEU B 304     154.042  -4.226 158.791  1.00 56.61           C  
ATOM   2671  O   LEU B 304     153.822  -3.159 158.210  1.00 61.37           O  
ATOM   2672  CB  LEU B 304     156.453  -4.885 158.468  1.00 56.77           C  
ATOM   2673  CG  LEU B 304     157.859  -4.900 159.078  1.00 61.83           C  
ATOM   2674  CD1 LEU B 304     158.861  -5.583 158.169  1.00 61.86           C  
ATOM   2675  CD2 LEU B 304     158.313  -3.483 159.412  1.00 62.09           C  
ATOM   2676  N   ASP B 305     153.140  -5.207 158.826  1.00 54.22           N  
ATOM   2677  CA  ASP B 305     151.808  -5.004 158.264  1.00 58.59           C  
ATOM   2678  C   ASP B 305     150.840  -4.343 159.239  1.00 58.08           C  
ATOM   2679  O   ASP B 305     149.660  -4.189 158.905  1.00 59.04           O  
ATOM   2680  CB  ASP B 305     151.225  -6.332 157.762  1.00 63.08           C  
ATOM   2681  CG  ASP B 305     151.058  -7.368 158.864  1.00 70.52           C  
ATOM   2682  OD1 ASP B 305     151.259  -7.042 160.054  1.00 72.21           O  
ATOM   2683  OD2 ASP B 305     150.716  -8.523 158.534  1.00 73.53           O  
ATOM   2684  N   GLY B 306     151.301  -3.950 160.424  1.00 55.76           N  
ATOM   2685  CA  GLY B 306     150.453  -3.303 161.400  1.00 55.00           C  
ATOM   2686  C   GLY B 306     149.771  -4.228 162.383  1.00 54.64           C  
ATOM   2687  O   GLY B 306     149.097  -3.739 163.299  1.00 55.30           O  
ATOM   2688  N   THR B 307     149.918  -5.541 162.228  1.00 55.85           N  
ATOM   2689  CA  THR B 307     149.346  -6.460 163.196  1.00 60.43           C  
ATOM   2690  C   THR B 307     150.227  -6.514 164.444  1.00 56.55           C  
ATOM   2691  O   THR B 307     151.433  -6.264 164.369  1.00 60.93           O  
ATOM   2692  CB  THR B 307     149.208  -7.856 162.591  1.00 59.18           C  
ATOM   2693  OG1 THR B 307     150.488  -8.310 162.133  1.00 56.30           O  
ATOM   2694  CG2 THR B 307     148.232  -7.836 161.424  1.00 60.73           C  
ATOM   2695  N   PRO B 308     149.649  -6.825 165.606  1.00 59.70           N  
ATOM   2696  CA  PRO B 308     150.429  -6.764 166.848  1.00 72.53           C  
ATOM   2697  C   PRO B 308     151.562  -7.777 166.862  1.00 69.82           C  
ATOM   2698  O   PRO B 308     151.453  -8.879 166.319  1.00 70.13           O  
ATOM   2699  CB  PRO B 308     149.391  -7.071 167.935  1.00 63.82           C  
ATOM   2700  CG  PRO B 308     148.311  -7.817 167.227  1.00 66.92           C  
ATOM   2701  CD  PRO B 308     148.249  -7.207 165.859  1.00 64.40           C  
ATOM   2702  N   PHE B 309     152.663  -7.388 167.500  1.00 68.53           N  
ATOM   2703  CA  PHE B 309     153.781  -8.291 167.731  1.00 66.56           C  
ATOM   2704  C   PHE B 309     153.534  -9.064 169.017  1.00 71.32           C  
ATOM   2705  O   PHE B 309     153.217  -8.473 170.054  1.00 76.92           O  
ATOM   2706  CB  PHE B 309     155.102  -7.527 167.820  1.00 62.67           C  
ATOM   2707  CG  PHE B 309     156.225  -8.336 168.407  1.00 63.87           C  
ATOM   2708  CD1 PHE B 309     156.720  -9.446 167.742  1.00 62.94           C  
ATOM   2709  CD2 PHE B 309     156.780  -7.991 169.629  1.00 65.32           C  
ATOM   2710  CE1 PHE B 309     157.749 -10.195 168.284  1.00 63.51           C  
ATOM   2711  CE2 PHE B 309     157.810  -8.735 170.175  1.00 66.73           C  
ATOM   2712  CZ  PHE B 309     158.296  -9.837 169.501  1.00 65.54           C  
ATOM   2713  N   HIS B 310     153.679 -10.385 168.946  1.00 74.61           N  
ATOM   2714  CA  HIS B 310     153.403 -11.235 170.090  1.00 83.53           C  
ATOM   2715  C   HIS B 310     154.715 -11.699 170.699  1.00 85.47           C  
ATOM   2716  O   HIS B 310     155.438 -12.480 170.063  1.00 86.27           O  
ATOM   2717  CB  HIS B 310     152.558 -12.435 169.669  1.00 89.92           C  
ATOM   2718  CG  HIS B 310     151.256 -12.060 169.032  1.00 93.54           C  
ATOM   2719  ND1 HIS B 310     150.121 -11.782 169.762  1.00 97.96           N  
ATOM   2720  CD2 HIS B 310     150.912 -11.913 167.731  1.00 92.54           C  
ATOM   2721  CE1 HIS B 310     149.133 -11.481 168.939  1.00 98.26           C  
ATOM   2722  NE2 HIS B 310     149.586 -11.553 167.700  1.00 95.18           N  
ATOM   2723  N   PRO B 311     155.071 -11.253 171.901  1.00 87.10           N  
ATOM   2724  CA  PRO B 311     156.342 -11.676 172.494  1.00 88.04           C  
ATOM   2725  C   PRO B 311     156.321 -13.161 172.818  1.00 91.72           C  
ATOM   2726  O   PRO B 311     155.266 -13.793 172.916  1.00 97.02           O  
ATOM   2727  CB  PRO B 311     156.452 -10.825 173.766  1.00 88.82           C  
ATOM   2728  CG  PRO B 311     155.490  -9.691 173.559  1.00 87.40           C  
ATOM   2729  CD  PRO B 311     154.379 -10.257 172.733  1.00 88.39           C  
ATOM   2730  N   PHE B 312     157.523 -13.717 172.962  1.00 88.81           N  
ATOM   2731  CA  PHE B 312     157.781 -15.124 173.260  1.00 94.01           C  
ATOM   2732  C   PHE B 312     157.421 -16.033 172.092  1.00 94.16           C  
ATOM   2733  O   PHE B 312     157.431 -17.261 172.243  1.00 98.89           O  
ATOM   2734  CB  PHE B 312     157.052 -15.592 174.526  1.00100.13           C  
ATOM   2735  N   GLU B 313     157.098 -15.461 170.932  1.00 89.70           N  
ATOM   2736  CA  GLU B 313     157.054 -16.190 169.673  1.00 89.64           C  
ATOM   2737  C   GLU B 313     158.282 -15.921 168.816  1.00 86.40           C  
ATOM   2738  O   GLU B 313     158.437 -16.546 167.761  1.00 85.60           O  
ATOM   2739  CB  GLU B 313     155.788 -15.826 168.888  1.00 89.56           C  
ATOM   2740  N   GLY B 314     159.146 -15.007 169.248  1.00 84.05           N  
ATOM   2741  CA  GLY B 314     160.365 -14.677 168.554  1.00 77.03           C  
ATOM   2742  C   GLY B 314     161.116 -13.594 169.301  1.00 73.53           C  
ATOM   2743  O   GLY B 314     160.609 -13.011 170.265  1.00 75.37           O  
ATOM   2744  N   PRO B 315     162.343 -13.294 168.866  1.00 67.78           N  
ATOM   2745  CA  PRO B 315     163.137 -12.275 169.569  1.00 61.79           C  
ATOM   2746  C   PRO B 315     162.719 -10.850 169.265  1.00 57.93           C  
ATOM   2747  O   PRO B 315     163.067  -9.947 170.037  1.00 57.66           O  
ATOM   2748  CB  PRO B 315     164.565 -12.543 169.079  1.00 60.70           C  
ATOM   2749  CG  PRO B 315     164.386 -13.149 167.730  1.00 60.08           C  
ATOM   2750  CD  PRO B 315     163.085 -13.912 167.753  1.00 64.79           C  
ATOM   2751  N   ALA B 316     161.995 -10.622 168.172  1.00 52.82           N  
ATOM   2752  CA  ALA B 316     161.575  -9.296 167.740  1.00 48.81           C  
ATOM   2753  C   ALA B 316     160.558  -9.453 166.615  1.00 49.14           C  
ATOM   2754  O   ALA B 316     160.339 -10.576 166.144  1.00 49.14           O  
ATOM   2755  CB  ALA B 316     162.785  -8.478 167.279  1.00 45.86           C  
ATOM   2756  N   PRO B 317     159.918  -8.379 166.153  1.00 48.24           N  
ATOM   2757  CA  PRO B 317     159.056  -8.513 164.975  1.00 50.75           C  
ATOM   2758  C   PRO B 317     159.870  -8.890 163.749  1.00 47.62           C  
ATOM   2759  O   PRO B 317     161.067  -8.603 163.656  1.00 44.27           O  
ATOM   2760  CB  PRO B 317     158.424  -7.122 164.821  1.00 48.22           C  
ATOM   2761  CG  PRO B 317     159.158  -6.222 165.762  1.00 46.30           C  
ATOM   2762  CD  PRO B 317     159.725  -7.088 166.834  1.00 46.97           C  
ATOM   2763  N   ILE B 318     159.206  -9.588 162.824  1.00 46.72           N  
ATOM   2764  CA  ILE B 318     159.845 -10.029 161.590  1.00 47.21           C  
ATOM   2765  C   ILE B 318     160.525  -8.852 160.910  1.00 44.07           C  
ATOM   2766  O   ILE B 318     159.941  -7.772 160.774  1.00 43.40           O  
ATOM   2767  CB  ILE B 318     158.810 -10.694 160.664  1.00 47.14           C  
ATOM   2768  CG1 ILE B 318     158.106 -11.844 161.388  1.00 47.66           C  
ATOM   2769  CG2 ILE B 318     159.472 -11.185 159.388  1.00 42.93           C  
ATOM   2770  CD1 ILE B 318     158.986 -13.056 161.616  1.00 48.08           C  
ATOM   2771  N   GLY B 319     161.773  -9.057 160.486  1.00 42.94           N  
ATOM   2772  CA  GLY B 319     162.510  -8.044 159.767  1.00 42.60           C  
ATOM   2773  C   GLY B 319     163.262  -7.054 160.630  1.00 41.67           C  
ATOM   2774  O   GLY B 319     163.999  -6.221 160.085  1.00 38.98           O  
ATOM   2775  N   PHE B 320     163.085  -7.103 161.947  1.00 41.27           N  
ATOM   2776  CA  PHE B 320     163.789  -6.190 162.835  1.00 38.04           C  
ATOM   2777  C   PHE B 320     165.297  -6.304 162.622  1.00 39.15           C  
ATOM   2778  O   PHE B 320     165.817  -7.412 162.440  1.00 41.22           O  
ATOM   2779  CB  PHE B 320     163.435  -6.493 164.293  1.00 42.37           C  
ATOM   2780  CG  PHE B 320     163.773  -5.384 165.248  1.00 43.83           C  
ATOM   2781  CD1 PHE B 320     162.911  -4.314 165.423  1.00 45.87           C  
ATOM   2782  CD2 PHE B 320     164.949  -5.417 165.979  1.00 46.64           C  
ATOM   2783  CE1 PHE B 320     163.219  -3.295 166.306  1.00 47.67           C  
ATOM   2784  CE2 PHE B 320     165.262  -4.401 166.863  1.00 49.25           C  
ATOM   2785  CZ  PHE B 320     164.396  -3.338 167.026  1.00 48.41           C  
ATOM   2786  N   PRO B 321     166.022  -5.186 162.616  1.00 41.38           N  
ATOM   2787  CA  PRO B 321     167.474  -5.244 162.404  1.00 41.45           C  
ATOM   2788  C   PRO B 321     168.165  -6.078 163.471  1.00 44.00           C  
ATOM   2789  O   PRO B 321     167.788  -6.059 164.644  1.00 45.32           O  
ATOM   2790  CB  PRO B 321     167.900  -3.773 162.478  1.00 40.11           C  
ATOM   2791  CG  PRO B 321     166.659  -3.007 162.131  1.00 41.18           C  
ATOM   2792  CD  PRO B 321     165.538  -3.801 162.733  1.00 42.84           C  
ATOM   2793  N   ASP B 322     169.185  -6.822 163.047  1.00 46.37           N  
ATOM   2794  CA  ASP B 322     169.952  -7.684 163.937  1.00 47.20           C  
ATOM   2795  C   ASP B 322     171.435  -7.326 163.926  1.00 47.55           C  
ATOM   2796  O   ASP B 322     172.288  -8.170 164.203  1.00 45.93           O  
ATOM   2797  CB  ASP B 322     169.740  -9.157 163.578  1.00 46.52           C  
ATOM   2798  CG  ASP B 322     170.452  -9.569 162.295  1.00 41.68           C  
ATOM   2799  OD1 ASP B 322     170.816  -8.688 161.489  1.00 40.87           O  
ATOM   2800  OD2 ASP B 322     170.653 -10.785 162.095  1.00 42.12           O  
ATOM   2801  N   LEU B 323     171.755  -6.073 163.615  1.00 47.50           N  
ATOM   2802  CA  LEU B 323     173.139  -5.618 163.534  1.00 45.55           C  
ATOM   2803  C   LEU B 323     173.605  -5.188 164.920  1.00 50.60           C  
ATOM   2804  O   LEU B 323     173.221  -4.120 165.410  1.00 52.07           O  
ATOM   2805  CB  LEU B 323     173.281  -4.469 162.538  1.00 44.69           C  
ATOM   2806  CG  LEU B 323     173.492  -4.814 161.062  1.00 46.89           C  
ATOM   2807  CD1 LEU B 323     172.270  -5.502 160.461  1.00 41.55           C  
ATOM   2808  CD2 LEU B 323     173.861  -3.559 160.275  1.00 50.77           C  
ATOM   2809  N   GLY B 324     174.427  -6.021 165.554  1.00 51.48           N  
ATOM   2810  CA  GLY B 324     175.054  -5.648 166.801  1.00 53.79           C  
ATOM   2811  C   GLY B 324     176.361  -4.912 166.577  1.00 54.60           C  
ATOM   2812  O   GLY B 324     176.842  -4.786 165.453  1.00 55.25           O  
ATOM   2813  N   GLY B 325     176.930  -4.421 167.674  1.00 52.51           N  
ATOM   2814  CA  GLY B 325     178.218  -3.753 167.607  1.00 52.86           C  
ATOM   2815  C   GLY B 325     178.222  -2.484 166.786  1.00 52.38           C  
ATOM   2816  O   GLY B 325     179.244  -2.153 166.175  1.00 53.71           O  
ATOM   2817  N   CYS B 326     177.107  -1.759 166.756  1.00 46.70           N  
ATOM   2818  CA  CYS B 326     177.056  -0.484 166.056  1.00 48.09           C  
ATOM   2819  C   CYS B 326     175.840   0.296 166.531  1.00 47.58           C  
ATOM   2820  O   CYS B 326     174.928  -0.248 167.158  1.00 48.41           O  
ATOM   2821  CB  CYS B 326     177.004  -0.678 164.538  1.00 52.19           C  
ATOM   2822  SG  CYS B 326     175.565  -1.606 163.961  1.00 51.29           S  
ATOM   2823  N   ASP B 327     175.832   1.583 166.199  1.00 45.43           N  
ATOM   2824  CA  ASP B 327     174.664   2.425 166.398  1.00 48.13           C  
ATOM   2825  C   ASP B 327     173.849   2.448 165.111  1.00 49.18           C  
ATOM   2826  O   ASP B 327     174.407   2.518 164.012  1.00 49.01           O  
ATOM   2827  CB  ASP B 327     175.078   3.845 166.786  1.00 50.24           C  
ATOM   2828  CG  ASP B 327     175.239   4.019 168.284  1.00 60.14           C  
ATOM   2829  OD1 ASP B 327     175.067   3.027 169.026  1.00 62.03           O  
ATOM   2830  OD2 ASP B 327     175.544   5.148 168.720  1.00 61.68           O  
ATOM   2831  N   TRP B 328     172.529   2.387 165.251  1.00 49.11           N  
ATOM   2832  CA  TRP B 328     171.639   2.361 164.100  1.00 47.57           C  
ATOM   2833  C   TRP B 328     171.146   3.762 163.778  1.00 47.99           C  
ATOM   2834  O   TRP B 328     170.870   4.562 164.678  1.00 51.50           O  
ATOM   2835  CB  TRP B 328     170.429   1.455 164.337  1.00 45.03           C  
ATOM   2836  CG  TRP B 328     170.744   0.020 164.587  1.00 44.32           C  
ATOM   2837  CD1 TRP B 328     171.932  -0.616 164.374  1.00 42.85           C  
ATOM   2838  CD2 TRP B 328     169.833  -0.976 165.063  1.00 42.21           C  
ATOM   2839  NE1 TRP B 328     171.822  -1.944 164.710  1.00 39.87           N  
ATOM   2840  CE2 TRP B 328     170.541  -2.190 165.133  1.00 40.16           C  
ATOM   2841  CE3 TRP B 328     168.489  -0.955 165.445  1.00 39.03           C  
ATOM   2842  CZ2 TRP B 328     169.950  -3.373 165.568  1.00 41.91           C  
ATOM   2843  CZ3 TRP B 328     167.904  -2.128 165.878  1.00 39.24           C  
ATOM   2844  CH2 TRP B 328     168.633  -3.321 165.937  1.00 42.62           C  
ATOM   2845  N   HIS B 329     171.036   4.052 162.486  1.00 47.64           N  
ATOM   2846  CA  HIS B 329     170.419   5.281 162.003  1.00 48.14           C  
ATOM   2847  C   HIS B 329     169.344   4.881 161.004  1.00 47.13           C  
ATOM   2848  O   HIS B 329     169.653   4.484 159.876  1.00 50.56           O  
ATOM   2849  CB  HIS B 329     171.460   6.210 161.383  1.00 48.51           C  
ATOM   2850  CG  HIS B 329     172.573   6.565 162.319  1.00 49.12           C  
ATOM   2851  ND1 HIS B 329     172.393   7.394 163.406  1.00 51.87           N  
ATOM   2852  CD2 HIS B 329     173.872   6.187 162.346  1.00 50.30           C  
ATOM   2853  CE1 HIS B 329     173.537   7.521 164.054  1.00 54.01           C  
ATOM   2854  NE2 HIS B 329     174.451   6.799 163.431  1.00 53.93           N  
ATOM   2855  N   ILE B 330     168.086   4.982 161.424  1.00 46.49           N  
ATOM   2856  CA  ILE B 330     166.946   4.459 160.683  1.00 44.65           C  
ATOM   2857  C   ILE B 330     166.169   5.632 160.102  1.00 44.73           C  
ATOM   2858  O   ILE B 330     165.890   6.610 160.808  1.00 44.58           O  
ATOM   2859  CB  ILE B 330     166.051   3.591 161.586  1.00 46.34           C  
ATOM   2860  CG1 ILE B 330     166.855   2.426 162.169  1.00 46.60           C  
ATOM   2861  CG2 ILE B 330     164.847   3.073 160.817  1.00 47.08           C  
ATOM   2862  CD1 ILE B 330     166.040   1.478 163.026  1.00 46.18           C  
ATOM   2863  N   ASN B 331     165.824   5.535 158.819  1.00 40.09           N  
ATOM   2864  CA  ASN B 331     165.054   6.568 158.136  1.00 40.88           C  
ATOM   2865  C   ASN B 331     163.569   6.276 158.312  1.00 43.43           C  
ATOM   2866  O   ASN B 331     163.067   5.265 157.809  1.00 45.98           O  
ATOM   2867  CB  ASN B 331     165.422   6.620 156.653  1.00 38.05           C  
ATOM   2868  CG  ASN B 331     164.938   7.886 155.973  1.00 41.59           C  
ATOM   2869  OD1 ASN B 331     164.977   8.972 156.554  1.00 41.38           O  
ATOM   2870  ND2 ASN B 331     164.479   7.753 154.733  1.00 38.39           N  
ATOM   2871  N   MET B 332     162.868   7.161 159.015  1.00 41.20           N  
ATOM   2872  CA  MET B 332     161.460   6.966 159.333  1.00 43.60           C  
ATOM   2873  C   MET B 332     160.579   7.819 158.431  1.00 48.61           C  
ATOM   2874  O   MET B 332     160.847   9.008 158.234  1.00 50.63           O  
ATOM   2875  CB  MET B 332     161.189   7.292 160.802  1.00 44.73           C  
ATOM   2876  CG  MET B 332     162.228   6.717 161.743  1.00 47.86           C  
ATOM   2877  SD  MET B 332     161.910   4.986 162.130  1.00 55.31           S  
ATOM   2878  CE  MET B 332     160.562   5.141 163.295  1.00 54.69           C  
ATOM   2879  N   THR B 333     159.532   7.202 157.887  1.00 41.02           N  
ATOM   2880  CA  THR B 333     158.531   7.870 157.070  1.00 46.66           C  
ATOM   2881  C   THR B 333     157.152   7.500 157.600  1.00 49.94           C  
ATOM   2882  O   THR B 333     157.010   6.645 158.479  1.00 43.20           O  
ATOM   2883  CB  THR B 333     158.653   7.490 155.586  1.00 45.15           C  
ATOM   2884  OG1 THR B 333     158.694   6.065 155.453  1.00 44.96           O  
ATOM   2885  CG2 THR B 333     159.912   8.090 154.978  1.00 46.27           C  
ATOM   2886  N   GLN B 334     156.123   8.151 157.059  1.00 49.52           N  
ATOM   2887  CA  GLN B 334     154.758   7.926 157.514  1.00 49.28           C  
ATOM   2888  C   GLN B 334     153.811   7.798 156.331  1.00 50.49           C  
ATOM   2889  O   GLN B 334     154.050   8.354 155.256  1.00 47.85           O  
ATOM   2890  CB  GLN B 334     154.263   9.061 158.425  1.00 52.49           C  
ATOM   2891  CG  GLN B 334     155.095   9.290 159.672  1.00 57.00           C  
ATOM   2892  CD  GLN B 334     154.618  10.484 160.475  1.00 62.17           C  
ATOM   2893  OE1 GLN B 334     153.772  10.353 161.361  1.00 67.90           O  
ATOM   2894  NE2 GLN B 334     155.155  11.658 160.167  1.00 60.09           N  
ATOM   2895  N   PHE B 335     152.728   7.057 156.546  1.00 52.10           N  
ATOM   2896  CA  PHE B 335     151.652   6.946 155.571  1.00 56.20           C  
ATOM   2897  C   PHE B 335     150.661   8.076 155.817  1.00 58.34           C  
ATOM   2898  O   PHE B 335     150.034   8.136 156.881  1.00 57.38           O  
ATOM   2899  CB  PHE B 335     150.954   5.591 155.677  1.00 61.51           C  
ATOM   2900  CG  PHE B 335     151.785   4.438 155.196  1.00 63.50           C  
ATOM   2901  CD1 PHE B 335     152.291   4.424 153.908  1.00 60.93           C  
ATOM   2902  CD2 PHE B 335     152.057   3.366 156.030  1.00 63.72           C  
ATOM   2903  CE1 PHE B 335     153.055   3.363 153.459  1.00 60.14           C  
ATOM   2904  CE2 PHE B 335     152.821   2.300 155.587  1.00 61.96           C  
ATOM   2905  CZ  PHE B 335     153.320   2.300 154.300  1.00 59.59           C  
ATOM   2906  N   GLY B 336     150.521   8.969 154.842  1.00 57.88           N  
ATOM   2907  CA  GLY B 336     149.614  10.088 154.959  1.00 59.91           C  
ATOM   2908  C   GLY B 336     150.275  11.393 155.347  1.00 60.74           C  
ATOM   2909  O   GLY B 336     149.592  12.424 155.389  1.00 66.88           O  
ATOM   2910  N   HIS B 337     151.576  11.382 155.631  1.00 57.53           N  
ATOM   2911  CA  HIS B 337     152.288  12.579 156.045  1.00 61.14           C  
ATOM   2913  C   HIS B 337     153.570  12.728 155.236  1.00 58.32           C  
ATOM   2914  O   HIS B 337     154.058  11.781 154.613  1.00 56.07           O  
ATOM   2915  CB  HIS B 337     152.615  12.558 157.545  1.00 61.04           C  
ATOM   2917  CG  HIS B 337     152.706  13.919 158.162  1.00 65.17           C  
ATOM   2919  ND1 HIS B 337     153.887  14.625 158.241  1.00 62.64           N  
ATOM   2921  CD2 HIS B 337     151.759  14.708 158.723  1.00 67.37           C  
ATOM   2923  CE1 HIS B 337     153.666  15.788 158.828  1.00 65.40           C  
ATOM   2925  NE2 HIS B 337     152.382  15.863 159.130  1.00 67.99           N  
ATOM   2927  N   SER B 338     154.108  13.943 155.260  1.00 61.08           N  
ATOM   2928  CA  SER B 338     155.303  14.295 154.515  1.00 61.18           C  
ATOM   2929  C   SER B 338     156.561  14.019 155.335  1.00 59.43           C  
ATOM   2930  O   SER B 338     156.510  13.569 156.483  1.00 61.39           O  
ATOM   2931  CB  SER B 338     155.261  15.766 154.106  1.00 65.41           C  
ATOM   2932  OG  SER B 338     154.316  15.991 153.080  1.00 73.40           O  
ATOM   2933  N   SER B 339     157.707  14.278 154.703  1.00 57.47           N  
ATOM   2934  CA  SER B 339     159.030  14.287 155.319  1.00 57.05           C  
ATOM   2935  C   SER B 339     159.531  12.941 155.826  1.00 52.17           C  
ATOM   2936  O   SER B 339     158.769  11.980 155.974  1.00 48.71           O  
ATOM   2937  CB  SER B 339     159.055  15.296 156.471  1.00 51.76           C  
ATOM   2938  OG  SER B 339     158.326  16.461 156.133  1.00 59.89           O  
ATOM   2939  N   GLN B 340     160.832  12.890 156.091  1.00 48.90           N  
ATOM   2940  CA  GLN B 340     161.517  11.735 156.644  1.00 46.03           C  
ATOM   2941  C   GLN B 340     162.326  12.198 157.847  1.00 46.88           C  
ATOM   2942  O   GLN B 340     162.742  13.358 157.920  1.00 48.13           O  
ATOM   2943  CB  GLN B 340     162.433  11.074 155.605  1.00 42.88           C  
ATOM   2944  CG  GLN B 340     163.668  11.900 155.278  1.00 43.52           C  
ATOM   2945  CD  GLN B 340     164.572  11.238 154.262  1.00 47.98           C  
ATOM   2946  OE1 GLN B 340     164.165  10.314 153.558  1.00 41.14           O  
ATOM   2947  NE2 GLN B 340     165.807  11.715 154.173  1.00 46.15           N  
ATOM   2948  N   THR B 341     162.534  11.295 158.801  1.00 46.82           N  
ATOM   2949  CA  THR B 341     163.265  11.627 160.017  1.00 47.60           C  
ATOM   2950  C   THR B 341     164.287  10.544 160.325  1.00 49.17           C  
ATOM   2951  O   THR B 341     163.980   9.351 160.251  1.00 51.87           O  
ATOM   2952  CB  THR B 341     162.319  11.792 161.211  1.00 51.29           C  
ATOM   2953  OG1 THR B 341     161.243  12.666 160.852  1.00 57.00           O  
ATOM   2954  CG2 THR B 341     163.064  12.385 162.400  1.00 52.23           C  
ATOM   2955  N   GLN B 342     165.501  10.967 160.673  1.00 49.74           N  
ATOM   2956  CA  GLN B 342     166.544  10.034 161.078  1.00 48.68           C  
ATOM   2957  C   GLN B 342     166.344   9.631 162.534  1.00 51.94           C  
ATOM   2958  O   GLN B 342     166.266  10.486 163.422  1.00 45.35           O  
ATOM   2959  CB  GLN B 342     167.928  10.651 160.882  1.00 49.03           C  
ATOM   2960  CG  GLN B 342     169.069   9.727 161.282  1.00 50.42           C  
ATOM   2961  CD  GLN B 342     170.433  10.288 160.929  1.00 53.88           C  
ATOM   2962  OE1 GLN B 342     170.812  10.339 159.759  1.00 53.16           O  
ATOM   2963  NE2 GLN B 342     171.181  10.707 161.944  1.00 54.94           N  
ATOM   2964  N   TYR B 343     166.263   8.326 162.773  1.00 47.31           N  
ATOM   2965  CA  TYR B 343     166.048   7.760 164.100  1.00 44.59           C  
ATOM   2966  C   TYR B 343     167.362   7.136 164.554  1.00 46.37           C  
ATOM   2967  O   TYR B 343     167.825   6.153 163.965  1.00 46.20           O  
ATOM   2968  CB  TYR B 343     164.912   6.737 164.055  1.00 45.50           C  
ATOM   2969  CG  TYR B 343     164.649   5.967 165.330  1.00 52.26           C  
ATOM   2970  CD1 TYR B 343     164.869   6.536 166.578  1.00 53.90           C  
ATOM   2971  CD2 TYR B 343     164.154   4.669 165.280  1.00 53.67           C  
ATOM   2972  CE1 TYR B 343     164.619   5.828 167.739  1.00 52.17           C  
ATOM   2973  CE2 TYR B 343     163.900   3.955 166.434  1.00 52.93           C  
ATOM   2974  CZ  TYR B 343     164.135   4.538 167.660  1.00 53.59           C  
ATOM   2975  OH  TYR B 343     163.882   3.826 168.809  1.00 52.45           O  
ATOM   2976  N   ASP B 344     167.960   7.710 165.596  1.00 45.56           N  
ATOM   2977  CA  ASP B 344     169.255   7.268 166.099  1.00 49.57           C  
ATOM   2978  C   ASP B 344     169.039   6.274 167.234  1.00 51.10           C  
ATOM   2979  O   ASP B 344     168.458   6.622 168.268  1.00 52.12           O  
ATOM   2980  CB  ASP B 344     170.083   8.462 166.574  1.00 53.49           C  
ATOM   2981  CG  ASP B 344     170.284   9.501 165.486  1.00 55.54           C  
ATOM   2982  OD1 ASP B 344     170.412   9.110 164.307  1.00 54.28           O  
ATOM   2983  OD2 ASP B 344     170.311  10.707 165.810  1.00 57.53           O  
ATOM   2984  N   VAL B 345     169.509   5.044 167.042  1.00 50.63           N  
ATOM   2985  CA  VAL B 345     169.219   3.934 167.943  1.00 51.19           C  
ATOM   2986  C   VAL B 345     170.514   3.465 168.590  1.00 54.50           C  
ATOM   2987  O   VAL B 345     171.450   3.051 167.893  1.00 54.91           O  
ATOM   2988  CB  VAL B 345     168.532   2.771 167.212  1.00 49.02           C  
ATOM   2989  CG1 VAL B 345     168.103   1.703 168.206  1.00 49.51           C  
ATOM   2990  CG2 VAL B 345     167.341   3.276 166.418  1.00 48.07           C  
ATOM   2991  N   ASP B 346     170.563   3.529 169.917  1.00 56.53           N  
ATOM   2992  CA  ASP B 346     171.575   2.848 170.712  1.00 54.28           C  
ATOM   2993  C   ASP B 346     170.954   1.548 171.208  1.00 51.95           C  
ATOM   2994  O   ASP B 346     169.872   1.563 171.804  1.00 52.24           O  
ATOM   2995  CB  ASP B 346     172.031   3.724 171.885  1.00 55.24           C  
ATOM   2996  CG  ASP B 346     173.131   3.080 172.730  1.00 62.22           C  
ATOM   2997  OD1 ASP B 346     173.714   3.798 173.570  1.00 67.06           O  
ATOM   2998  OD2 ASP B 346     173.432   1.880 172.557  1.00 63.61           O  
ATOM   2999  N   THR B 347     171.625   0.429 170.945  1.00 49.03           N  
ATOM   3000  CA  THR B 347     171.082  -0.890 171.246  1.00 52.30           C  
ATOM   3001  C   THR B 347     171.537  -1.435 172.597  1.00 54.80           C  
ATOM   3002  O   THR B 347     171.244  -2.593 172.912  1.00 59.65           O  
ATOM   3003  CB  THR B 347     171.459  -1.880 170.140  1.00 51.28           C  
ATOM   3004  OG1 THR B 347     172.883  -2.032 170.097  1.00 52.45           O  
ATOM   3005  CG2 THR B 347     170.969  -1.382 168.788  1.00 50.54           C  
ATOM   3006  N   THR B 348     172.237  -0.637 173.397  1.00 56.08           N  
ATOM   3007  CA  THR B 348     172.708  -1.082 174.706  1.00 58.66           C  
ATOM   3008  C   THR B 348     171.872  -0.624 175.906  1.00 61.72           C  
ATOM   3009  O   THR B 348     171.886  -1.320 176.930  1.00 64.14           O  
ATOM   3010  CB  THR B 348     174.158  -0.638 174.922  1.00 57.71           C  
ATOM   3011  OG1 THR B 348     174.234   0.793 174.912  1.00 58.13           O  
ATOM   3012  CG2 THR B 348     175.057  -1.206 173.836  1.00 60.48           C  
ATOM   3013  N   PRO B 349     171.148   0.501 175.869  1.00 64.03           N  
ATOM   3014  CA  PRO B 349     170.472   0.949 177.090  1.00 62.41           C  
ATOM   3015  C   PRO B 349     169.344   0.017 177.500  1.00 63.88           C  
ATOM   3016  O   PRO B 349     168.819  -0.773 176.710  1.00 53.85           O  
ATOM   3017  CB  PRO B 349     169.931   2.332 176.716  1.00 57.80           C  
ATOM   3018  CG  PRO B 349     169.735   2.262 175.263  1.00 52.84           C  
ATOM   3019  CD  PRO B 349     170.905   1.461 174.774  1.00 52.11           C  
ATOM   3020  N   ASP B 350     168.982   0.128 178.780  1.00 67.62           N  
ATOM   3021  CA  ASP B 350     167.895  -0.661 179.340  1.00 70.17           C  
ATOM   3022  C   ASP B 350     166.574  -0.364 178.643  1.00 65.90           C  
ATOM   3023  O   ASP B 350     165.659  -1.190 178.691  1.00 64.03           O  
ATOM   3024  CB  ASP B 350     167.802  -0.398 180.852  1.00 79.86           C  
ATOM   3025  CG  ASP B 350     166.540  -0.963 181.483  1.00 89.14           C  
ATOM   3026  OD1 ASP B 350     165.628  -0.175 181.808  1.00 93.33           O  
ATOM   3027  OD2 ASP B 350     166.457  -2.198 181.650  1.00 92.27           O  
ATOM   3028  N   THR B 351     166.459   0.792 177.988  1.00 66.49           N  
ATOM   3029  CA  THR B 351     165.248   1.119 177.251  1.00 62.68           C  
ATOM   3030  C   THR B 351     165.054   0.222 176.036  1.00 63.28           C  
ATOM   3031  O   THR B 351     163.909   0.000 175.623  1.00 68.36           O  
ATOM   3032  CB  THR B 351     165.278   2.589 176.814  1.00 61.89           C  
ATOM   3033  OG1 THR B 351     166.570   2.933 176.322  1.00 66.63           O  
ATOM   3034  CG2 THR B 351     164.997   3.477 178.012  1.00 62.79           C  
ATOM   3035  N   PHE B 352     166.138  -0.319 175.481  1.00 60.53           N  
ATOM   3036  CA  PHE B 352     166.090  -1.089 174.238  1.00 56.39           C  
ATOM   3037  C   PHE B 352     165.618  -2.510 174.538  1.00 56.87           C  
ATOM   3038  O   PHE B 352     166.409  -3.402 174.847  1.00 59.23           O  
ATOM   3039  CB  PHE B 352     167.458  -1.081 173.566  1.00 53.81           C  
ATOM   3040  CG  PHE B 352     167.471  -1.677 172.183  1.00 52.62           C  
ATOM   3041  CD1 PHE B 352     167.085  -0.919 171.090  1.00 49.17           C  
ATOM   3042  CD2 PHE B 352     167.901  -2.977 171.968  1.00 54.12           C  
ATOM   3043  CE1 PHE B 352     167.102  -1.454 169.806  1.00 47.52           C  
ATOM   3044  CE2 PHE B 352     167.923  -3.518 170.688  1.00 54.98           C  
ATOM   3045  CZ  PHE B 352     167.522  -2.755 169.606  1.00 47.50           C  
ATOM   3046  N   VAL B 353     164.311  -2.731 174.423  1.00 53.31           N  
ATOM   3047  CA  VAL B 353     163.734  -4.054 174.668  1.00 53.78           C  
ATOM   3048  C   VAL B 353     162.844  -4.465 173.497  1.00 52.80           C  
ATOM   3049  O   VAL B 353     161.621  -4.588 173.662  1.00 54.33           O  
ATOM   3050  CB  VAL B 353     162.964  -4.095 176.000  1.00 54.07           C  
ATOM   3051  CG1 VAL B 353     163.931  -4.213 177.165  1.00 54.97           C  
ATOM   3052  CG2 VAL B 353     162.098  -2.857 176.177  1.00 57.06           C  
ATOM   3053  N   PRO B 354     163.406  -4.698 172.306  1.00 50.12           N  
ATOM   3054  CA  PRO B 354     162.567  -5.100 171.164  1.00 51.16           C  
ATOM   3055  C   PRO B 354     161.847  -6.419 171.376  1.00 56.21           C  
ATOM   3056  O   PRO B 354     160.818  -6.657 170.729  1.00 57.66           O  
ATOM   3057  CB  PRO B 354     163.568  -5.190 170.004  1.00 45.53           C  
ATOM   3058  CG  PRO B 354     164.879  -5.429 170.660  1.00 45.08           C  
ATOM   3059  CD  PRO B 354     164.836  -4.679 171.957  1.00 50.30           C  
ATOM   3060  N   HIS B 355     162.356  -7.289 172.253  1.00 54.60           N  
ATOM   3061  CA  HIS B 355     161.698  -8.562 172.516  1.00 58.03           C  
ATOM   3062  C   HIS B 355     160.408  -8.386 173.304  1.00 59.36           C  
ATOM   3063  O   HIS B 355     159.561  -9.285 173.298  1.00 60.09           O  
ATOM   3064  CB  HIS B 355     162.658  -9.494 173.262  1.00 65.47           C  
ATOM   3065  CG  HIS B 355     162.009 -10.726 173.811  1.00 74.35           C  
ATOM   3066  ND1 HIS B 355     161.896 -10.967 175.163  1.00 79.18           N  
ATOM   3067  CD2 HIS B 355     161.439 -11.785 173.191  1.00 76.87           C  
ATOM   3068  CE1 HIS B 355     161.284 -12.122 175.352  1.00 81.62           C  
ATOM   3069  NE2 HIS B 355     160.996 -12.639 174.171  1.00 79.97           N  
ATOM   3070  N   LEU B 356     160.230  -7.242 173.961  1.00 61.11           N  
ATOM   3071  CA  LEU B 356     158.971  -6.899 174.603  1.00 64.12           C  
ATOM   3072  C   LEU B 356     158.184  -5.859 173.815  1.00 66.70           C  
ATOM   3073  O   LEU B 356     157.147  -5.388 174.292  1.00 69.77           O  
ATOM   3074  CB  LEU B 356     159.224  -6.410 176.031  1.00 64.83           C  
ATOM   3075  CG  LEU B 356     159.803  -7.468 176.974  1.00 66.12           C  
ATOM   3076  CD1 LEU B 356     159.966  -6.928 178.390  1.00 65.38           C  
ATOM   3077  CD2 LEU B 356     158.943  -8.723 176.968  1.00 67.12           C  
ATOM   3078  N   GLY B 357     158.652  -5.494 172.624  1.00 67.74           N  
ATOM   3079  CA  GLY B 357     157.900  -4.625 171.742  1.00 67.72           C  
ATOM   3080  C   GLY B 357     158.074  -3.144 171.976  1.00 67.82           C  
ATOM   3081  O   GLY B 357     157.249  -2.358 171.496  1.00 68.64           O  
ATOM   3082  N   SER B 358     159.123  -2.731 172.685  1.00 64.21           N  
ATOM   3083  CA  SER B 358     159.300  -1.336 173.064  1.00 64.01           C  
ATOM   3084  C   SER B 358     160.758  -0.936 172.908  1.00 62.73           C  
ATOM   3085  O   SER B 358     161.653  -1.664 173.344  1.00 66.73           O  
ATOM   3086  CB  SER B 358     158.843  -1.098 174.509  1.00 67.13           C  
ATOM   3087  OG  SER B 358     159.452   0.058 175.058  1.00 69.17           O  
ATOM   3088  N   ILE B 359     160.993   0.214 172.277  1.00 57.16           N  
ATOM   3089  CA  ILE B 359     162.321   0.808 172.186  1.00 56.12           C  
ATOM   3090  C   ILE B 359     162.185   2.305 172.424  1.00 58.77           C  
ATOM   3091  O   ILE B 359     161.127   2.897 172.188  1.00 62.69           O  
ATOM   3092  CB  ILE B 359     163.013   0.529 170.830  1.00 51.58           C  
ATOM   3093  CG1 ILE B 359     162.126   0.968 169.664  1.00 50.85           C  
ATOM   3094  CG2 ILE B 359     163.396  -0.940 170.708  1.00 50.16           C  
ATOM   3095  CD1 ILE B 359     162.745   0.710 168.306  1.00 48.82           C  
ATOM   3096  N   GLN B 360     163.266   2.916 172.908  1.00 55.70           N  
ATOM   3097  CA  GLN B 360     163.233   4.333 173.247  1.00 55.43           C  
ATOM   3098  C   GLN B 360     162.994   5.180 172.001  1.00 57.47           C  
ATOM   3099  O   GLN B 360     163.532   4.905 170.926  1.00 53.00           O  
ATOM   3100  CB  GLN B 360     164.537   4.745 173.936  1.00 54.28           C  
ATOM   3101  CG  GLN B 360     165.778   4.683 173.057  1.00 57.60           C  
ATOM   3102  CD  GLN B 360     166.384   3.293 172.990  1.00 59.28           C  
ATOM   3103  OE1 GLN B 360     165.830   2.335 173.528  1.00 59.15           O  
ATOM   3104  NE2 GLN B 360     167.528   3.178 172.323  1.00 56.76           N  
ATOM   3105  N   ALA B 361     162.157   6.211 172.150  1.00 61.23           N  
ATOM   3106  CA  ALA B 361     161.842   7.070 171.013  1.00 57.32           C  
ATOM   3107  C   ALA B 361     163.022   7.959 170.646  1.00 55.02           C  
ATOM   3108  O   ALA B 361     163.264   8.220 169.462  1.00 51.40           O  
ATOM   3109  CB  ALA B 361     160.609   7.918 171.323  1.00 56.43           C  
ATOM   3110  N   ASN B 362     163.770   8.416 171.647  1.00 54.22           N  
ATOM   3111  CA  ASN B 362     164.947   9.263 171.459  1.00 56.80           C  
ATOM   3112  C   ASN B 362     164.630  10.462 170.559  1.00 58.23           C  
ATOM   3113  O   ASN B 362     165.321  10.742 169.578  1.00 58.11           O  
ATOM   3114  CB  ASN B 362     166.120   8.442 170.908  1.00 54.18           C  
ATOM   3115  CG  ASN B 362     167.423   9.229 170.867  1.00 56.26           C  
ATOM   3116  OD1 ASN B 362     167.631  10.150 171.658  1.00 61.51           O  
ATOM   3117  ND2 ASN B 362     168.306   8.865 169.944  1.00 54.81           N  
ATOM   3118  N   GLY B 363     163.547  11.168 170.890  1.00 59.92           N  
ATOM   3119  CA  GLY B 363     163.200  12.408 170.227  1.00 61.75           C  
ATOM   3120  C   GLY B 363     162.202  12.296 169.094  1.00 65.26           C  
ATOM   3121  O   GLY B 363     161.716  13.333 168.620  1.00 69.34           O  
ATOM   3122  N   ILE B 364     161.891  11.086 168.634  1.00 61.34           N  
ATOM   3123  CA  ILE B 364     160.921  10.919 167.557  1.00 59.39           C  
ATOM   3124  C   ILE B 364     159.538  11.262 168.095  1.00 66.11           C  
ATOM   3125  O   ILE B 364     159.077  10.679 169.085  1.00 67.88           O  
ATOM   3126  CB  ILE B 364     160.971   9.492 166.994  1.00 55.82           C  
ATOM   3127  CG1 ILE B 364     162.342   9.217 166.365  1.00 52.39           C  
ATOM   3128  CG2 ILE B 364     159.855   9.272 165.972  1.00 57.50           C  
ATOM   3129  CD1 ILE B 364     162.541   9.908 165.036  1.00 54.52           C  
ATOM   3130  N   GLY B 365     158.877  12.226 167.454  1.00 69.64           N  
ATOM   3131  CA  GLY B 365     157.588  12.682 167.929  1.00 70.64           C  
ATOM   3132  C   GLY B 365     156.506  11.627 167.798  1.00 67.54           C  
ATOM   3133  O   GLY B 365     156.629  10.644 167.064  1.00 61.91           O  
ATOM   3134  N   SER B 366     155.426  11.839 168.549  1.00 70.26           N  
ATOM   3135  CA  SER B 366     154.318  10.893 168.566  1.00 72.34           C  
ATOM   3136  C   SER B 366     153.743  10.695 167.169  1.00 72.95           C  
ATOM   3137  O   SER B 366     153.648  11.634 166.376  1.00 75.24           O  
ATOM   3138  CB  SER B 366     153.225  11.375 169.520  1.00 76.24           C  
ATOM   3139  OG  SER B 366     152.505  12.452 168.951  1.00 78.18           O  
ATOM   3140  N   GLY B 367     153.367   9.463 166.877  1.00 69.27           N  
ATOM   3141  CA  GLY B 367     152.800   9.113 165.589  1.00 65.71           C  
ATOM   3142  C   GLY B 367     153.181   7.699 165.211  1.00 61.93           C  
ATOM   3143  O   GLY B 367     153.975   7.038 165.877  1.00 61.26           O  
ATOM   3144  N   ASN B 368     152.592   7.235 164.113  1.00 58.51           N  
ATOM   3145  CA  ASN B 368     152.894   5.919 163.567  1.00 58.85           C  
ATOM   3146  C   ASN B 368     153.906   6.074 162.440  1.00 56.35           C  
ATOM   3147  O   ASN B 368     153.732   6.919 161.555  1.00 56.50           O  
ATOM   3148  CB  ASN B 368     151.630   5.226 163.059  1.00 65.53           C  
ATOM   3149  CG  ASN B 368     151.829   3.737 162.846  1.00 69.58           C  
ATOM   3150  OD1 ASN B 368     151.622   2.934 163.756  1.00 71.89           O  
ATOM   3151  ND2 ASN B 368     152.234   3.360 161.638  1.00 69.75           N  
ATOM   3152  N   TYR B 369     154.956   5.259 162.471  1.00 52.90           N  
ATOM   3153  CA  TYR B 369     156.043   5.363 161.512  1.00 48.71           C  
ATOM   3154  C   TYR B 369     156.393   3.992 160.954  1.00 48.18           C  
ATOM   3155  O   TYR B 369     156.092   2.953 161.547  1.00 44.92           O  
ATOM   3156  CB  TYR B 369     157.307   5.974 162.137  1.00 48.09           C  
ATOM   3157  CG  TYR B 369     157.137   7.346 162.743  1.00 52.40           C  
ATOM   3158  CD1 TYR B 369     157.503   8.485 162.039  1.00 55.62           C  
ATOM   3159  CD2 TYR B 369     156.645   7.504 164.032  1.00 53.65           C  
ATOM   3160  CE1 TYR B 369     157.362   9.743 162.589  1.00 57.03           C  
ATOM   3161  CE2 TYR B 369     156.500   8.759 164.591  1.00 55.25           C  
ATOM   3162  CZ  TYR B 369     156.862   9.875 163.866  1.00 56.92           C  
ATOM   3163  OH  TYR B 369     156.721  11.127 164.420  1.00 60.74           O  
ATOM   3164  N   VAL B 370     157.045   4.019 159.795  1.00 47.45           N  
ATOM   3165  CA  VAL B 370     157.745   2.872 159.235  1.00 46.09           C  
ATOM   3166  C   VAL B 370     159.167   3.326 158.938  1.00 45.25           C  
ATOM   3167  O   VAL B 370     159.374   4.421 158.404  1.00 49.47           O  
ATOM   3168  CB  VAL B 370     157.057   2.331 157.965  1.00 46.00           C  
ATOM   3169  CG1 VAL B 370     156.775   3.457 156.979  1.00 50.73           C  
ATOM   3170  CG2 VAL B 370     157.906   1.246 157.317  1.00 42.80           C  
ATOM   3171  N   GLY B 371     160.146   2.507 159.320  1.00 40.26           N  
ATOM   3172  CA  GLY B 371     161.533   2.875 159.172  1.00 39.03           C  
ATOM   3173  C   GLY B 371     162.346   1.748 158.568  1.00 40.26           C  
ATOM   3174  O   GLY B 371     161.992   0.573 158.656  1.00 44.01           O  
ATOM   3175  N   VAL B 372     163.453   2.136 157.941  1.00 37.84           N  
ATOM   3176  CA  VAL B 372     164.390   1.198 157.337  1.00 38.99           C  
ATOM   3177  C   VAL B 372     165.800   1.646 157.696  1.00 39.94           C  
ATOM   3178  O   VAL B 372     166.086   2.846 157.751  1.00 43.66           O  
ATOM   3179  CB  VAL B 372     164.199   1.103 155.806  1.00 41.39           C  
ATOM   3180  CG1 VAL B 372     164.496   2.436 155.131  1.00 34.96           C  
ATOM   3181  CG2 VAL B 372     165.069   0.000 155.224  1.00 41.09           C  
ATOM   3182  N   LEU B 373     166.673   0.680 157.970  1.00 39.23           N  
ATOM   3183  CA  LEU B 373     168.053   1.003 158.303  1.00 40.58           C  
ATOM   3184  C   LEU B 373     168.717   1.718 157.132  1.00 42.76           C  
ATOM   3185  O   LEU B 373     168.668   1.249 155.992  1.00 41.93           O  
ATOM   3186  CB  LEU B 373     168.821  -0.266 158.664  1.00 37.72           C  
ATOM   3187  CG  LEU B 373     170.268  -0.079 159.118  1.00 43.12           C  
ATOM   3188  CD1 LEU B 373     170.331   0.746 160.396  1.00 37.86           C  
ATOM   3189  CD2 LEU B 373     170.931  -1.432 159.321  1.00 46.23           C  
ATOM   3190  N   SER B 374     169.339   2.858 157.420  1.00 46.13           N  
ATOM   3191  CA  SER B 374     169.943   3.702 156.398  1.00 47.52           C  
ATOM   3192  C   SER B 374     171.463   3.708 156.454  1.00 48.19           C  
ATOM   3193  O   SER B 374     172.120   3.566 155.418  1.00 49.76           O  
ATOM   3194  CB  SER B 374     169.409   5.135 156.529  1.00 51.11           C  
ATOM   3195  OG  SER B 374     170.105   6.021 155.672  1.00 56.41           O  
ATOM   3196  N   TRP B 375     172.041   3.872 157.642  1.00 44.43           N  
ATOM   3197  CA  TRP B 375     173.487   3.859 157.804  1.00 46.29           C  
ATOM   3198  C   TRP B 375     173.801   3.559 159.261  1.00 45.51           C  
ATOM   3199  O   TRP B 375     172.937   3.670 160.135  1.00 48.10           O  
ATOM   3200  CB  TRP B 375     174.117   5.186 157.355  1.00 40.67           C  
ATOM   3201  CG  TRP B 375     173.636   6.391 158.108  1.00 49.79           C  
ATOM   3202  CD1 TRP B 375     172.420   6.999 157.990  1.00 49.36           C  
ATOM   3203  CD2 TRP B 375     174.376   7.160 159.067  1.00 48.34           C  
ATOM   3204  NE1 TRP B 375     172.348   8.084 158.829  1.00 48.94           N  
ATOM   3205  CE2 TRP B 375     173.537   8.206 159.499  1.00 49.19           C  
ATOM   3206  CE3 TRP B 375     175.662   7.061 159.606  1.00 48.98           C  
ATOM   3207  CZ2 TRP B 375     173.939   9.143 160.449  1.00 52.97           C  
ATOM   3208  CZ3 TRP B 375     176.061   7.995 160.547  1.00 49.87           C  
ATOM   3209  CH2 TRP B 375     175.203   9.022 160.958  1.00 46.87           C  
ATOM   3210  N   ILE B 376     175.051   3.168 159.513  1.00 43.89           N  
ATOM   3211  CA  ILE B 376     175.489   2.792 160.850  1.00 44.90           C  
ATOM   3212  C   ILE B 376     176.732   3.588 161.221  1.00 48.02           C  
ATOM   3213  O   ILE B 376     177.395   4.192 160.375  1.00 49.67           O  
ATOM   3214  CB  ILE B 376     175.768   1.278 160.977  1.00 43.47           C  
ATOM   3215  CG1 ILE B 376     176.992   0.888 160.148  1.00 43.27           C  
ATOM   3216  CG2 ILE B 376     174.547   0.468 160.570  1.00 43.89           C  
ATOM   3217  CD1 ILE B 376     177.508  -0.501 160.443  1.00 44.98           C  
ATOM   3218  N   SER B 377     177.035   3.576 162.512  1.00 47.90           N  
ATOM   3219  CA  SER B 377     178.162   4.314 163.062  1.00 49.71           C  
ATOM   3220  C   SER B 377     178.714   3.510 164.229  1.00 51.55           C  
ATOM   3221  O   SER B 377     178.079   2.555 164.688  1.00 51.80           O  
ATOM   3222  CB  SER B 377     177.733   5.719 163.507  1.00 50.83           C  
ATOM   3223  OG  SER B 377     176.731   5.658 164.507  1.00 53.99           O  
ATOM   3224  N   PRO B 378     179.906   3.858 164.718  1.00 54.39           N  
ATOM   3225  CA  PRO B 378     180.482   3.113 165.846  1.00 58.02           C  
ATOM   3226  C   PRO B 378     179.554   3.132 167.044  1.00 57.27           C  
ATOM   3227  O   PRO B 378     178.890   4.145 167.313  1.00 57.33           O  
ATOM   3228  CB  PRO B 378     181.788   3.868 166.133  1.00 58.17           C  
ATOM   3229  CG  PRO B 378     182.169   4.414 164.807  1.00 59.34           C  
ATOM   3230  CD  PRO B 378     180.868   4.841 164.187  1.00 55.14           C  
ATOM   3231  N   PRO B 379     179.460   2.019 167.772  1.00 59.38           N  
ATOM   3232  CA  PRO B 379     178.565   1.970 168.934  1.00 59.84           C  
ATOM   3233  C   PRO B 379     178.939   3.022 169.965  1.00 57.25           C  
ATOM   3234  O   PRO B 379     180.115   3.243 170.260  1.00 57.14           O  
ATOM   3235  CB  PRO B 379     178.764   0.550 169.479  1.00 62.93           C  
ATOM   3236  CG  PRO B 379     180.085   0.114 168.939  1.00 62.81           C  
ATOM   3237  CD  PRO B 379     180.211   0.766 167.598  1.00 60.39           C  
ATOM   3238  N   SER B 380     177.915   3.682 170.506  1.00 59.63           N  
ATOM   3239  CA  SER B 380     178.148   4.696 171.526  1.00 64.49           C  
ATOM   3240  C   SER B 380     178.651   4.069 172.820  1.00 66.79           C  
ATOM   3241  O   SER B 380     179.487   4.655 173.518  1.00 72.17           O  
ATOM   3242  CB  SER B 380     176.868   5.495 171.767  1.00 68.12           C  
ATOM   3243  OG  SER B 380     175.752   4.633 171.890  1.00 70.31           O  
ATOM   3244  N   HIS B 381     178.154   2.880 173.157  1.00 66.25           N  
ATOM   3245  CA  HIS B 381     178.574   2.170 174.351  1.00 69.97           C  
ATOM   3246  C   HIS B 381     178.900   0.724 174.004  1.00 69.34           C  
ATOM   3247  O   HIS B 381     178.144   0.079 173.269  1.00 68.76           O  
ATOM   3248  CB  HIS B 381     177.478   2.202 175.425  1.00 70.25           C  
ATOM   3249  CG  HIS B 381     177.133   3.580 175.897  1.00 71.64           C  
ATOM   3250  ND1 HIS B 381     175.871   4.118 175.759  1.00 70.59           N  
ATOM   3251  CD2 HIS B 381     177.883   4.530 176.502  1.00 73.15           C  
ATOM   3252  CE1 HIS B 381     175.860   5.340 176.260  1.00 72.74           C  
ATOM   3253  NE2 HIS B 381     177.068   5.614 176.717  1.00 74.16           N  
ATOM   3254  N   PRO B 382     180.011   0.175 174.525  1.00 72.41           N  
ATOM   3255  CA  PRO B 382     181.086   0.833 175.280  1.00 76.15           C  
ATOM   3256  C   PRO B 382     181.851   1.862 174.452  1.00 79.23           C  
ATOM   3257  O   PRO B 382     182.219   1.575 173.312  1.00 80.58           O  
ATOM   3258  CB  PRO B 382     182.003  -0.333 175.671  1.00 77.34           C  
ATOM   3259  CG  PRO B 382     181.118  -1.531 175.640  1.00 75.99           C  
ATOM   3260  CD  PRO B 382     180.207  -1.284 174.477  1.00 71.54           C  
ATOM   3261  N   SER B 383     182.051   3.048 175.024  1.00 81.29           N  
ATOM   3262  CA  SER B 383     182.753   4.131 174.344  1.00 81.83           C  
ATOM   3263  C   SER B 383     184.083   3.664 173.767  1.00 80.78           C  
ATOM   3264  O   SER B 383     184.880   3.014 174.450  1.00 82.05           O  
ATOM   3265  CB  SER B 383     182.980   5.290 175.316  1.00 85.70           C  
ATOM   3266  N   GLY B 384     184.317   4.003 172.500  1.00 78.38           N  
ATOM   3267  CA  GLY B 384     185.546   3.665 171.819  1.00 80.16           C  
ATOM   3268  C   GLY B 384     185.566   2.309 171.148  1.00 77.96           C  
ATOM   3269  O   GLY B 384     186.532   2.006 170.436  1.00 81.42           O  
ATOM   3270  N   SER B 385     184.544   1.482 171.352  1.00 72.50           N  
ATOM   3271  CA  SER B 385     184.508   0.180 170.703  1.00 70.63           C  
ATOM   3272  C   SER B 385     184.337   0.340 169.196  1.00 67.21           C  
ATOM   3273  O   SER B 385     183.673   1.262 168.714  1.00 65.21           O  
ATOM   3274  CB  SER B 385     183.377  -0.675 171.276  1.00 69.76           C  
ATOM   3275  N   GLN B 386     184.942  -0.577 168.451  1.00 68.59           N  
ATOM   3276  CA  GLN B 386     184.881  -0.559 166.999  1.00 65.45           C  
ATOM   3277  C   GLN B 386     183.641  -1.300 166.512  1.00 62.47           C  
ATOM   3278  O   GLN B 386     183.074  -2.140 167.213  1.00 63.94           O  
ATOM   3279  CB  GLN B 386     186.139  -1.183 166.395  1.00 67.83           C  
ATOM   3280  N   VAL B 387     183.216  -0.962 165.292  1.00 61.14           N  
ATOM   3281  CA  VAL B 387     182.062  -1.624 164.698  1.00 54.35           C  
ATOM   3282  C   VAL B 387     182.353  -3.110 164.559  1.00 53.50           C  
ATOM   3283  O   VAL B 387     183.419  -3.510 164.073  1.00 58.39           O  
ATOM   3284  CB  VAL B 387     181.720  -0.984 163.343  1.00 54.65           C  
ATOM   3285  CG1 VAL B 387     180.764  -1.870 162.557  1.00 49.28           C  
ATOM   3286  CG2 VAL B 387     181.126   0.400 163.545  1.00 51.53           C  
ATOM   3287  N   ASP B 388     181.401  -3.939 164.990  1.00 53.51           N  
ATOM   3288  CA  ASP B 388     181.543  -5.398 164.961  1.00 62.75           C  
ATOM   3289  C   ASP B 388     180.203  -5.957 164.487  1.00 56.15           C  
ATOM   3290  O   ASP B 388     179.302  -6.203 165.293  1.00 55.04           O  
ATOM   3291  CB  ASP B 388     181.940  -5.946 166.327  1.00 62.15           C  
ATOM   3292  CG  ASP B 388     182.227  -7.439 166.304  1.00 65.04           C  
ATOM   3293  OD1 ASP B 388     182.685  -7.967 167.340  1.00 69.30           O  
ATOM   3294  OD2 ASP B 388     182.019  -8.084 165.255  1.00 65.54           O  
ATOM   3295  N   LEU B 389     180.083  -6.160 163.177  1.00 53.77           N  
ATOM   3296  CA  LEU B 389     178.841  -6.636 162.581  1.00 49.89           C  
ATOM   3297  C   LEU B 389     178.698  -8.151 162.635  1.00 50.64           C  
ATOM   3298  O   LEU B 389     177.725  -8.684 162.092  1.00 53.13           O  
ATOM   3299  CB  LEU B 389     178.747  -6.157 161.130  1.00 45.59           C  
ATOM   3300  CG  LEU B 389     178.844  -4.642 160.945  1.00 47.82           C  
ATOM   3301  CD1 LEU B 389     178.859  -4.266 159.469  1.00 51.11           C  
ATOM   3302  CD2 LEU B 389     177.703  -3.948 161.672  1.00 45.49           C  
ATOM   3303  N   TRP B 390     179.634  -8.851 163.272  1.00 53.56           N  
ATOM   3304  CA  TRP B 390     179.508 -10.285 163.497  1.00 52.80           C  
ATOM   3305  C   TRP B 390     178.610 -10.623 164.679  1.00 49.02           C  
ATOM   3306  O   TRP B 390     178.401 -11.808 164.958  1.00 49.68           O  
ATOM   3307  CB  TRP B 390     180.892 -10.902 163.704  1.00 55.46           C  
ATOM   3308  CG  TRP B 390     181.794 -10.720 162.527  1.00 58.14           C  
ATOM   3309  CD1 TRP B 390     182.798  -9.805 162.395  1.00 62.52           C  
ATOM   3310  CD2 TRP B 390     181.773 -11.471 161.309  1.00 53.97           C  
ATOM   3311  NE1 TRP B 390     183.404  -9.942 161.170  1.00 63.61           N  
ATOM   3312  CE2 TRP B 390     182.793 -10.958 160.484  1.00 57.93           C  
ATOM   3313  CE3 TRP B 390     180.991 -12.530 160.836  1.00 49.58           C  
ATOM   3314  CZ2 TRP B 390     183.051 -11.467 159.213  1.00 57.95           C  
ATOM   3315  CZ3 TRP B 390     181.249 -13.033 159.575  1.00 51.31           C  
ATOM   3316  CH2 TRP B 390     182.270 -12.502 158.778  1.00 55.37           C  
ATOM   3317  N   LYS B 391     178.076  -9.621 165.368  1.00 44.55           N  
ATOM   3318  CA  LYS B 391     177.226  -9.821 166.528  1.00 48.71           C  
ATOM   3319  C   LYS B 391     175.801  -9.372 166.236  1.00 49.34           C  
ATOM   3320  O   LYS B 391     175.537  -8.604 165.306  1.00 47.39           O  
ATOM   3321  CB  LYS B 391     177.759  -9.058 167.749  1.00 50.57           C  
ATOM   3322  CG  LYS B 391     179.262  -9.154 167.972  1.00 56.16           C  
ATOM   3323  CD  LYS B 391     179.607 -10.281 168.935  1.00 60.61           C  
ATOM   3324  CE  LYS B 391     181.102 -10.570 168.942  1.00 61.46           C  
ATOM   3325  NZ  LYS B 391     181.471 -11.687 168.032  1.00 59.38           N  
ATOM   3326  N   ILE B 392     174.884  -9.871 167.058  1.00 53.81           N  
ATOM   3327  CA  ILE B 392     173.503  -9.404 167.093  1.00 49.01           C  
ATOM   3328  C   ILE B 392     173.357  -8.591 168.373  1.00 52.86           C  
ATOM   3329  O   ILE B 392     174.142  -8.780 169.313  1.00 54.84           O  
ATOM   3330  CB  ILE B 392     172.506 -10.575 167.041  1.00 46.38           C  
ATOM   3331  CG1 ILE B 392     172.851 -11.636 168.089  1.00 44.24           C  
ATOM   3332  CG2 ILE B 392     172.499 -11.211 165.669  1.00 46.25           C  
ATOM   3333  CD1 ILE B 392     171.640 -12.397 168.592  1.00 42.04           C  
ATOM   3334  N   PRO B 393     172.398  -7.679 168.462  1.00 52.32           N  
ATOM   3335  CA  PRO B 393     172.210  -6.928 169.704  1.00 51.63           C  
ATOM   3336  C   PRO B 393     171.505  -7.787 170.743  1.00 56.81           C  
ATOM   3337  O   PRO B 393     170.932  -8.834 170.439  1.00 57.41           O  
ATOM   3338  CB  PRO B 393     171.336  -5.745 169.275  1.00 48.92           C  
ATOM   3339  CG  PRO B 393     170.558  -6.277 168.115  1.00 47.97           C  
ATOM   3340  CD  PRO B 393     171.487  -7.222 167.398  1.00 47.00           C  
ATOM   3341  N   ASN B 394     171.562  -7.328 171.989  1.00 55.25           N  
ATOM   3342  CA  ASN B 394     170.782  -7.954 173.046  1.00 47.24           C  
ATOM   3343  C   ASN B 394     169.359  -7.424 172.938  1.00 47.34           C  
ATOM   3344  O   ASN B 394     169.133  -6.213 173.024  1.00 47.22           O  
ATOM   3345  CB  ASN B 394     171.394  -7.659 174.415  1.00 50.50           C  
ATOM   3346  CG  ASN B 394     170.653  -8.339 175.561  1.00 60.25           C  
ATOM   3347  OD1 ASN B 394     169.424  -8.331 175.629  1.00 55.64           O  
ATOM   3348  ND2 ASN B 394     171.413  -8.936 176.474  1.00 62.03           N  
ATOM   3349  N   TYR B 395     168.405  -8.325 172.729  1.00 49.80           N  
ATOM   3350  CA  TYR B 395     167.027  -7.927 172.482  1.00 50.66           C  
ATOM   3351  C   TYR B 395     166.269  -7.589 173.758  1.00 55.20           C  
ATOM   3352  O   TYR B 395     165.048  -7.407 173.702  1.00 54.61           O  
ATOM   3353  CB  TYR B 395     166.300  -9.026 171.700  1.00 55.20           C  
ATOM   3354  CG  TYR B 395     166.774  -9.151 170.266  1.00 53.89           C  
ATOM   3355  CD1 TYR B 395     166.066  -8.560 169.227  1.00 52.71           C  
ATOM   3356  CD2 TYR B 395     167.932  -9.853 169.951  1.00 52.59           C  
ATOM   3357  CE1 TYR B 395     166.495  -8.664 167.915  1.00 50.74           C  
ATOM   3358  CE2 TYR B 395     168.369  -9.964 168.642  1.00 51.18           C  
ATOM   3359  CZ  TYR B 395     167.647  -9.368 167.629  1.00 50.06           C  
ATOM   3360  OH  TYR B 395     168.076  -9.475 166.325  1.00 47.29           O  
ATOM   3361  N   GLY B 396     166.956  -7.513 174.899  1.00 58.12           N  
ATOM   3362  CA  GLY B 396     166.330  -7.027 176.112  1.00 63.44           C  
ATOM   3363  C   GLY B 396     166.067  -8.078 177.169  1.00 69.85           C  
ATOM   3364  O   GLY B 396     164.914  -8.275 177.559  1.00 73.11           O  
ATOM   3365  N   SER B 397     167.092  -8.774 177.648  1.00 72.03           N  
ATOM   3366  CA  SER B 397     166.804  -9.823 178.614  1.00 78.54           C  
ATOM   3367  C   SER B 397     168.017 -10.067 179.492  1.00 80.91           C  
ATOM   3368  O   SER B 397     169.148  -9.751 179.119  1.00 75.11           O  
ATOM   3369  CB  SER B 397     166.407 -11.125 177.915  1.00 78.30           C  
ATOM   3370  N   SER B 398     167.761 -10.655 180.661  1.00 88.91           N  
ATOM   3371  CA  SER B 398     168.812 -11.103 181.561  1.00 92.82           C  
ATOM   3372  C   SER B 398     169.219 -12.549 181.317  1.00 98.50           C  
ATOM   3373  O   SER B 398     170.290 -12.961 181.779  1.00103.22           O  
ATOM   3374  CB  SER B 398     168.366 -10.924 183.027  1.00 99.08           C  
ATOM   3375  OG  SER B 398     166.979 -11.235 183.188  1.00102.90           O  
ATOM   3376  N   ILE B 399     168.413 -13.308 180.574  1.00 99.17           N  
ATOM   3377  CA  ILE B 399     168.671 -14.711 180.280  1.00100.49           C  
ATOM   3378  C   ILE B 399     168.619 -14.887 178.773  1.00 95.45           C  
ATOM   3379  O   ILE B 399     167.695 -14.387 178.123  1.00 90.00           O  
ATOM   3380  CB  ILE B 399     167.655 -15.641 180.968  1.00104.22           C  
ATOM   3381  CG1 ILE B 399     167.636 -15.383 182.474  1.00109.07           C  
ATOM   3382  CG2 ILE B 399     167.955 -17.112 180.645  1.00106.22           C  
ATOM   3383  CD1 ILE B 399     166.932 -16.465 183.286  1.00117.30           C  
ATOM   3384  N   THR B 400     169.633 -15.554 178.218  1.00 97.62           N  
ATOM   3385  CA  THR B 400     169.681 -15.769 176.775  1.00 95.30           C  
ATOM   3386  C   THR B 400     168.416 -16.461 176.282  1.00100.06           C  
ATOM   3387  O   THR B 400     167.813 -16.044 175.286  1.00 95.73           O  
ATOM   3388  CB  THR B 400     170.917 -16.592 176.396  1.00 94.75           C  
ATOM   3389  OG1 THR B 400     171.025 -17.739 177.251  1.00101.56           O  
ATOM   3390  CG2 THR B 400     172.184 -15.753 176.501  1.00 92.28           C  
ATOM   3391  N   GLU B 401     167.999 -17.525 176.974  1.00109.59           N  
ATOM   3392  CA  GLU B 401     166.853 -18.314 176.537  1.00114.51           C  
ATOM   3393  C   GLU B 401     165.542 -17.539 176.600  1.00117.66           C  
ATOM   3394  O   GLU B 401     164.562 -17.957 175.974  1.00119.64           O  
ATOM   3395  CB  GLU B 401     166.741 -19.586 177.381  1.00122.26           C  
ATOM   3396  N   ALA B 402     165.496 -16.433 177.349  1.00118.15           N  
ATOM   3397  CA  ALA B 402     164.243 -15.702 177.514  1.00118.66           C  
ATOM   3398  C   ALA B 402     163.773 -15.062 176.213  1.00111.54           C  
ATOM   3399  O   ALA B 402     162.568 -14.853 176.030  1.00113.21           O  
ATOM   3400  CB  ALA B 402     164.393 -14.637 178.601  1.00119.40           C  
ATOM   3401  N   THR B 403     164.693 -14.746 175.304  1.00102.74           N  
ATOM   3402  CA  THR B 403     164.355 -14.039 174.075  1.00 96.62           C  
ATOM   3403  C   THR B 403     163.985 -14.966 172.923  1.00 92.65           C  
ATOM   3404  O   THR B 403     163.571 -14.474 171.868  1.00 87.04           O  
ATOM   3405  CB  THR B 403     165.521 -13.142 173.644  1.00 91.06           C  
ATOM   3406  OG1 THR B 403     166.733 -13.909 173.621  1.00 91.19           O  
ATOM   3407  CG2 THR B 403     165.680 -11.975 174.597  1.00 91.20           C  
ATOM   3408  N   HIS B 404     164.105 -16.280 173.105  1.00 85.04           N  
ATOM   3409  CA  HIS B 404     163.746 -17.271 172.089  1.00 81.08           C  
ATOM   3410  C   HIS B 404     164.416 -16.958 170.750  1.00 75.18           C  
ATOM   3411  O   HIS B 404     163.770 -16.822 169.709  1.00 72.19           O  
ATOM   3412  CB  HIS B 404     162.225 -17.366 171.938  1.00 82.20           C  
ATOM   3413  N   LEU B 405     165.740 -16.843 170.797  1.00 71.39           N  
ATOM   3414  CA  LEU B 405     166.523 -16.551 169.609  1.00 63.60           C  
ATOM   3415  C   LEU B 405     166.655 -17.787 168.724  1.00 63.41           C  
ATOM   3416  O   LEU B 405     166.429 -18.923 169.151  1.00 65.25           O  
ATOM   3417  CB  LEU B 405     167.917 -16.046 169.985  1.00 62.18           C  
ATOM   3418  CG  LEU B 405     168.045 -14.753 170.789  1.00 65.87           C  
ATOM   3419  CD1 LEU B 405     169.366 -14.737 171.536  1.00 63.86           C  
ATOM   3420  CD2 LEU B 405     167.941 -13.539 169.879  1.00 63.66           C  
ATOM   3421  N   ALA B 406     167.021 -17.545 167.471  1.00 57.19           N  
ATOM   3422  CA  ALA B 406     167.431 -18.630 166.598  1.00 54.97           C  
ATOM   3423  C   ALA B 406     168.797 -19.147 167.046  1.00 57.27           C  
ATOM   3424  O   ALA B 406     169.660 -18.356 167.437  1.00 58.80           O  
ATOM   3425  CB  ALA B 406     167.497 -18.157 165.148  1.00 51.29           C  
ATOM   3426  N   PRO B 407     169.021 -20.460 167.013  1.00 60.07           N  
ATOM   3427  CA  PRO B 407     170.268 -21.006 167.562  1.00 62.61           C  
ATOM   3428  C   PRO B 407     171.496 -20.521 166.803  1.00 61.47           C  
ATOM   3429  O   PRO B 407     171.435 -20.141 165.631  1.00 59.28           O  
ATOM   3430  CB  PRO B 407     170.088 -22.523 167.419  1.00 62.95           C  
ATOM   3431  CG  PRO B 407     169.054 -22.690 166.355  1.00 61.30           C  
ATOM   3432  CD  PRO B 407     168.137 -21.512 166.484  1.00 60.22           C  
ATOM   3433  N   SER B 408     172.626 -20.537 167.505  1.00 60.41           N  
ATOM   3434  CA  SER B 408     173.898 -20.137 166.924  1.00 58.81           C  
ATOM   3435  C   SER B 408     174.329 -21.115 165.834  1.00 54.82           C  
ATOM   3436  O   SER B 408     173.920 -22.279 165.802  1.00 52.37           O  
ATOM   3437  CB  SER B 408     174.976 -20.047 168.005  1.00 62.30           C  
ATOM   3438  OG  SER B 408     174.790 -18.898 168.811  1.00 65.42           O  
ATOM   3439  N   VAL B 409     175.168 -20.620 164.928  1.00 54.82           N  
ATOM   3440  CA  VAL B 409     175.742 -21.417 163.850  1.00 55.08           C  
ATOM   3441  C   VAL B 409     177.236 -21.548 164.101  1.00 54.47           C  
ATOM   3442  O   VAL B 409     177.938 -20.540 164.251  1.00 55.06           O  
ATOM   3443  CB  VAL B 409     175.466 -20.785 162.475  1.00 56.48           C  
ATOM   3444  CG1 VAL B 409     176.208 -21.540 161.386  1.00 56.97           C  
ATOM   3445  CG2 VAL B 409     173.972 -20.768 162.192  1.00 58.25           C  
ATOM   3446  N   TYR B 410     177.723 -22.789 164.138  1.00 55.41           N  
ATOM   3447  CA  TYR B 410     179.116 -23.079 164.436  1.00 62.49           C  
ATOM   3448  C   TYR B 410     179.829 -23.643 163.212  1.00 65.25           C  
ATOM   3449  O   TYR B 410     179.214 -24.323 162.385  1.00 66.81           O  
ATOM   3450  CB  TYR B 410     179.244 -24.084 165.589  1.00 64.47           C  
ATOM   3451  CG  TYR B 410     178.714 -23.585 166.913  1.00 67.27           C  
ATOM   3452  CD1 TYR B 410     177.355 -23.619 167.196  1.00 68.23           C  
ATOM   3453  CD2 TYR B 410     179.574 -23.091 167.886  1.00 69.46           C  
ATOM   3454  CE1 TYR B 410     176.866 -23.167 168.406  1.00 71.21           C  
ATOM   3455  CE2 TYR B 410     179.095 -22.637 169.100  1.00 69.82           C  
ATOM   3456  CZ  TYR B 410     177.740 -22.678 169.355  1.00 71.65           C  
ATOM   3457  OH  TYR B 410     177.257 -22.227 170.562  1.00 74.25           O  
ATOM   3458  N   PRO B 411     181.121 -23.370 163.064  1.00 66.97           N  
ATOM   3459  CA  PRO B 411     181.908 -24.039 162.024  1.00 68.39           C  
ATOM   3460  C   PRO B 411     181.984 -25.532 162.285  1.00 68.09           C  
ATOM   3461  O   PRO B 411     182.249 -25.961 163.418  1.00 68.80           O  
ATOM   3462  CB  PRO B 411     183.291 -23.380 162.147  1.00 69.97           C  
ATOM   3463  CG  PRO B 411     183.033 -22.075 162.831  1.00 67.93           C  
ATOM   3464  CD  PRO B 411     181.899 -22.339 163.771  1.00 66.35           C  
ATOM   3465  N   PRO B 412     181.752 -26.359 161.261  1.00 68.43           N  
ATOM   3466  CA  PRO B 412     181.719 -27.814 161.486  1.00 68.92           C  
ATOM   3467  C   PRO B 412     183.065 -28.411 161.862  1.00 71.90           C  
ATOM   3468  O   PRO B 412     183.097 -29.532 162.384  1.00 73.73           O  
ATOM   3469  CB  PRO B 412     181.222 -28.368 160.142  1.00 66.28           C  
ATOM   3470  CG  PRO B 412     180.584 -27.200 159.452  1.00 62.71           C  
ATOM   3471  CD  PRO B 412     181.381 -26.010 159.882  1.00 63.02           C  
ATOM   3472  N   GLY B 413     184.166 -27.710 161.628  1.00 72.14           N  
ATOM   3473  CA  GLY B 413     185.481 -28.225 161.955  1.00 74.49           C  
ATOM   3474  C   GLY B 413     186.164 -28.893 160.778  1.00 74.58           C  
ATOM   3475  O   GLY B 413     185.740 -28.797 159.623  1.00 69.50           O  
ATOM   3476  N   PHE B 414     187.250 -29.598 161.104  1.00 76.29           N  
ATOM   3477  CA  PHE B 414     188.087 -30.290 160.119  1.00 78.90           C  
ATOM   3478  C   PHE B 414     188.518 -29.351 158.995  1.00 75.29           C  
ATOM   3479  O   PHE B 414     188.532 -29.722 157.819  1.00 74.39           O  
ATOM   3480  CB  PHE B 414     187.371 -31.507 159.532  1.00 81.30           C  
ATOM   3481  CG  PHE B 414     186.747 -32.404 160.554  1.00 85.39           C  
ATOM   3482  CD1 PHE B 414     185.372 -32.553 160.606  1.00 83.84           C  
ATOM   3483  CD2 PHE B 414     187.532 -33.146 161.421  1.00 89.88           C  
ATOM   3484  CE1 PHE B 414     184.785 -33.392 161.531  1.00 86.03           C  
ATOM   3485  CE2 PHE B 414     186.951 -33.988 162.352  1.00 91.03           C  
ATOM   3486  CZ  PHE B 414     185.575 -34.113 162.405  1.00 88.88           C  
ATOM   3487  N   GLY B 415     188.884 -28.123 159.356  1.00 74.06           N  
ATOM   3488  CA  GLY B 415     189.306 -27.159 158.368  1.00 75.96           C  
ATOM   3489  C   GLY B 415     188.183 -26.389 157.712  1.00 77.94           C  
ATOM   3490  O   GLY B 415     188.453 -25.391 157.032  1.00 79.56           O  
ATOM   3491  N   GLU B 416     186.933 -26.809 157.893  1.00 77.86           N  
ATOM   3492  CA  GLU B 416     185.811 -26.124 157.268  1.00 73.94           C  
ATOM   3493  C   GLU B 416     185.510 -24.835 158.017  1.00 71.54           C  
ATOM   3494  O   GLU B 416     185.418 -24.825 159.249  1.00 73.76           O  
ATOM   3495  CB  GLU B 416     184.573 -27.021 157.250  1.00 70.41           C  
ATOM   3496  CG  GLU B 416     184.589 -28.105 156.188  1.00 70.22           C  
ATOM   3497  CD  GLU B 416     183.263 -28.837 156.092  1.00 67.63           C  
ATOM   3498  OE1 GLU B 416     182.229 -28.251 156.479  1.00 65.20           O  
ATOM   3499  OE2 GLU B 416     183.254 -29.996 155.627  1.00 70.39           O  
ATOM   3500  N   VAL B 417     185.352 -23.750 157.268  1.00 68.16           N  
ATOM   3501  CA  VAL B 417     185.048 -22.441 157.825  1.00 65.28           C  
ATOM   3502  C   VAL B 417     183.744 -21.954 157.209  1.00 64.28           C  
ATOM   3503  O   VAL B 417     183.372 -22.354 156.101  1.00 65.49           O  
ATOM   3504  CB  VAL B 417     186.199 -21.440 157.572  1.00 68.05           C  
ATOM   3505  CG1 VAL B 417     186.159 -20.915 156.141  1.00 62.43           C  
ATOM   3506  CG2 VAL B 417     186.163 -20.305 158.581  1.00 74.50           C  
ATOM   3507  N   LEU B 418     183.041 -21.096 157.941  1.00 61.06           N  
ATOM   3508  CA  LEU B 418     181.766 -20.587 157.457  1.00 57.21           C  
ATOM   3509  C   LEU B 418     181.979 -19.610 156.308  1.00 54.33           C  
ATOM   3510  O   LEU B 418     182.950 -18.847 156.289  1.00 54.82           O  
ATOM   3511  CB  LEU B 418     180.994 -19.911 158.589  1.00 54.23           C  
ATOM   3512  CG  LEU B 418     180.571 -20.802 159.759  1.00 58.04           C  
ATOM   3513  CD1 LEU B 418     180.002 -19.967 160.896  1.00 57.24           C  
ATOM   3514  CD2 LEU B 418     179.567 -21.846 159.302  1.00 57.89           C  
ATOM   3515  N   VAL B 419     181.062 -19.637 155.346  1.00 50.35           N  
ATOM   3516  CA  VAL B 419     181.102 -18.754 154.186  1.00 49.84           C  
ATOM   3517  C   VAL B 419     180.057 -17.666 154.378  1.00 49.99           C  
ATOM   3518  O   VAL B 419     178.891 -17.958 154.672  1.00 50.37           O  
ATOM   3519  CB  VAL B 419     180.857 -19.535 152.884  1.00 50.64           C  
ATOM   3520  CG1 VAL B 419     180.692 -18.581 151.712  1.00 44.90           C  
ATOM   3521  CG2 VAL B 419     181.999 -20.506 152.630  1.00 54.46           C  
ATOM   3522  N   PHE B 420     180.470 -16.413 154.207  1.00 49.09           N  
ATOM   3523  CA  PHE B 420     179.604 -15.264 154.421  1.00 48.84           C  
ATOM   3524  C   PHE B 420     179.513 -14.430 153.152  1.00 48.22           C  
ATOM   3525  O   PHE B 420     180.493 -14.295 152.412  1.00 47.22           O  
ATOM   3526  CB  PHE B 420     180.112 -14.396 155.577  1.00 48.80           C  
ATOM   3527  CG  PHE B 420     180.175 -15.116 156.893  1.00 50.42           C  
ATOM   3528  CD1 PHE B 420     179.070 -15.159 157.726  1.00 50.29           C  
ATOM   3529  CD2 PHE B 420     181.339 -15.748 157.299  1.00 50.95           C  
ATOM   3530  CE1 PHE B 420     179.122 -15.821 158.939  1.00 50.36           C  
ATOM   3531  CE2 PHE B 420     181.398 -16.410 158.511  1.00 53.25           C  
ATOM   3532  CZ  PHE B 420     180.288 -16.447 159.332  1.00 51.70           C  
ATOM   3533  N   PHE B 421     178.330 -13.877 152.908  1.00 47.58           N  
ATOM   3534  CA  PHE B 421     178.086 -12.990 151.780  1.00 46.35           C  
ATOM   3535  C   PHE B 421     178.102 -11.553 152.287  1.00 43.47           C  
ATOM   3536  O   PHE B 421     177.287 -11.183 153.139  1.00 45.07           O  
ATOM   3537  CB  PHE B 421     176.754 -13.326 151.108  1.00 46.24           C  
ATOM   3538  CG  PHE B 421     176.641 -14.763 150.679  1.00 49.00           C  
ATOM   3539  CD1 PHE B 421     176.987 -15.147 149.394  1.00 53.96           C  
ATOM   3540  CD2 PHE B 421     176.193 -15.732 151.564  1.00 45.40           C  
ATOM   3541  CE1 PHE B 421     176.887 -16.469 148.997  1.00 54.49           C  
ATOM   3542  CE2 PHE B 421     176.092 -17.055 151.174  1.00 47.10           C  
ATOM   3543  CZ  PHE B 421     176.439 -17.424 149.890  1.00 52.61           C  
ATOM   3544  N   MET B 422     179.023 -10.751 151.764  1.00 41.37           N  
ATOM   3545  CA  MET B 422     179.300  -9.428 152.303  1.00 40.45           C  
ATOM   3546  C   MET B 422     178.684  -8.332 151.444  1.00 43.16           C  
ATOM   3547  O   MET B 422     178.522  -8.478 150.230  1.00 42.09           O  
ATOM   3548  CB  MET B 422     180.808  -9.198 152.421  1.00 45.55           C  
ATOM   3549  CG  MET B 422     181.596 -10.434 152.813  1.00 54.52           C  
ATOM   3550  SD  MET B 422     181.388 -10.845 154.555  1.00 60.76           S  
ATOM   3551  CE  MET B 422     181.812  -9.286 155.328  1.00 59.52           C  
ATOM   3552  N   SER B 423     178.343  -7.224 152.099  1.00 43.22           N  
ATOM   3553  CA  SER B 423     177.835  -6.034 151.438  1.00 43.14           C  
ATOM   3554  C   SER B 423     178.459  -4.809 152.089  1.00 46.24           C  
ATOM   3555  O   SER B 423     178.747  -4.808 153.288  1.00 43.80           O  
ATOM   3556  CB  SER B 423     176.304  -5.949 151.523  1.00 40.66           C  
ATOM   3557  OG  SER B 423     175.694  -7.047 150.868  1.00 44.20           O  
ATOM   3558  N   LYS B 424     178.664  -3.761 151.293  1.00 49.21           N  
ATOM   3559  CA  LYS B 424     179.182  -2.513 151.835  1.00 51.05           C  
ATOM   3560  C   LYS B 424     178.040  -1.727 152.462  1.00 49.07           C  
ATOM   3561  O   LYS B 424     177.002  -1.512 151.829  1.00 47.54           O  
ATOM   3562  CB  LYS B 424     179.853  -1.671 150.751  1.00 55.42           C  
ATOM   3563  CG  LYS B 424     181.267  -2.088 150.394  1.00 60.86           C  
ATOM   3564  CD  LYS B 424     181.581  -1.739 148.949  1.00 64.84           C  
ATOM   3565  CE  LYS B 424     181.718  -0.230 148.791  1.00 66.28           C  
ATOM   3566  NZ  LYS B 424     182.379   0.158 147.516  1.00 66.72           N  
ATOM   3567  N   MET B 425     178.235  -1.293 153.704  1.00 48.32           N  
ATOM   3568  CA  MET B 425     177.197  -0.594 154.441  1.00 47.63           C  
ATOM   3569  C   MET B 425     177.586   0.860 154.649  1.00 47.84           C  
ATOM   3570  O   MET B 425     178.701   1.136 155.111  1.00 52.26           O  
ATOM   3571  CB  MET B 425     176.951  -1.270 155.793  1.00 47.67           C  
ATOM   3572  CG  MET B 425     176.275  -0.384 156.822  1.00 51.33           C  
ATOM   3573  SD  MET B 425     174.526  -0.125 156.468  1.00 54.04           S  
ATOM   3574  CE  MET B 425     173.836  -1.690 156.992  1.00 51.92           C  
ATOM   3575  N   PRO B 426     176.711   1.805 154.301  1.00 45.26           N  
ATOM   3576  CA  PRO B 426     177.040   3.224 154.475  1.00 45.89           C  
ATOM   3577  C   PRO B 426     177.348   3.569 155.925  1.00 49.72           C  
ATOM   3578  O   PRO B 426     176.788   2.993 156.861  1.00 50.24           O  
ATOM   3579  CB  PRO B 426     175.775   3.938 153.988  1.00 45.14           C  
ATOM   3580  CG  PRO B 426     175.177   2.984 153.008  1.00 43.62           C  
ATOM   3581  CD  PRO B 426     175.440   1.620 153.581  1.00 43.82           C  
ATOM   3582  N   GLY B 427     178.260   4.522 156.098  1.00 52.03           N  
ATOM   3583  CA  GLY B 427     178.694   4.951 157.406  1.00 51.30           C  
ATOM   3584  C   GLY B 427     180.136   5.411 157.384  1.00 53.24           C  
ATOM   3585  O   GLY B 427     180.859   5.206 156.404  1.00 51.79           O  
ATOM   3586  N   PRO B 428     180.591   6.041 158.471  1.00 50.19           N  
ATOM   3587  CA  PRO B 428     181.970   6.577 158.516  1.00 54.35           C  
ATOM   3588  C   PRO B 428     183.013   5.492 158.755  1.00 59.21           C  
ATOM   3589  O   PRO B 428     183.685   5.429 159.790  1.00 62.90           O  
ATOM   3590  CB  PRO B 428     181.890   7.580 159.670  1.00 53.69           C  
ATOM   3591  CG  PRO B 428     180.895   6.970 160.596  1.00 51.03           C  
ATOM   3592  CD  PRO B 428     179.844   6.346 159.705  1.00 48.79           C  
ATOM   3593  N   GLY B 429     183.162   4.605 157.779  1.00 60.74           N  
ATOM   3594  CA  GLY B 429     184.110   3.516 157.901  1.00 61.04           C  
ATOM   3595  C   GLY B 429     183.907   2.503 156.800  1.00 57.83           C  
ATOM   3596  O   GLY B 429     182.923   2.538 156.056  1.00 52.96           O  
ATOM   3597  N   ALA B 430     184.871   1.588 156.705  1.00 61.31           N  
ATOM   3598  CA  ALA B 430     184.832   0.520 155.704  1.00 63.23           C  
ATOM   3599  C   ALA B 430     184.017  -0.653 156.251  1.00 62.42           C  
ATOM   3600  O   ALA B 430     184.532  -1.721 156.588  1.00 67.21           O  
ATOM   3601  CB  ALA B 430     186.245   0.100 155.321  1.00 66.84           C  
ATOM   3602  N   TYR B 431     182.709  -0.427 156.335  1.00 55.81           N  
ATOM   3603  CA  TYR B 431     181.809  -1.390 156.954  1.00 54.73           C  
ATOM   3604  C   TYR B 431     181.410  -2.472 155.959  1.00 57.10           C  
ATOM   3605  O   TYR B 431     180.960  -2.175 154.847  1.00 55.49           O  
ATOM   3606  CB  TYR B 431     180.572  -0.678 157.498  1.00 51.24           C  
ATOM   3607  CG  TYR B 431     180.897   0.413 158.494  1.00 52.60           C  
ATOM   3608  CD1 TYR B 431     181.986   0.296 159.349  1.00 53.95           C  
ATOM   3609  CD2 TYR B 431     180.122   1.562 158.574  1.00 51.68           C  
ATOM   3610  CE1 TYR B 431     182.290   1.290 160.260  1.00 55.71           C  
ATOM   3611  CE2 TYR B 431     180.418   2.561 159.482  1.00 54.28           C  
ATOM   3612  CZ  TYR B 431     181.503   2.420 160.322  1.00 56.60           C  
ATOM   3613  OH  TYR B 431     181.801   3.413 161.227  1.00 60.66           O  
ATOM   3614  N   ASN B 432     181.577  -3.730 156.364  1.00 57.35           N  
ATOM   3615  CA  ASN B 432     181.237  -4.890 155.547  1.00 56.33           C  
ATOM   3616  C   ASN B 432     180.257  -5.749 156.335  1.00 54.39           C  
ATOM   3617  O   ASN B 432     180.611  -6.297 157.385  1.00 56.49           O  
ATOM   3618  CB  ASN B 432     182.490  -5.680 155.173  1.00 61.23           C  
ATOM   3619  CG  ASN B 432     183.050  -5.279 153.823  1.00 69.07           C  
ATOM   3620  OD1 ASN B 432     183.732  -4.261 153.700  1.00 74.61           O  
ATOM   3621  ND2 ASN B 432     182.761  -6.075 152.800  1.00 68.94           N  
ATOM   3622  N   LEU B 433     179.027  -5.866 155.832  1.00 51.65           N  
ATOM   3623  CA  LEU B 433     177.973  -6.568 156.551  1.00 47.94           C  
ATOM   3624  C   LEU B 433     177.906  -8.016 156.084  1.00 50.09           C  
ATOM   3625  O   LEU B 433     177.559  -8.265 154.919  1.00 47.58           O  
ATOM   3626  CB  LEU B 433     176.632  -5.883 156.339  1.00 44.80           C  
ATOM   3627  CG  LEU B 433     175.420  -6.645 156.874  1.00 44.47           C  
ATOM   3628  CD1 LEU B 433     175.467  -6.736 158.394  1.00 47.22           C  
ATOM   3629  CD2 LEU B 433     174.139  -5.982 156.416  1.00 42.98           C  
ATOM   3630  N   PRO B 434     178.219  -8.990 156.934  1.00 49.26           N  
ATOM   3631  CA  PRO B 434     178.141 -10.396 156.531  1.00 49.08           C  
ATOM   3632  C   PRO B 434     176.773 -11.004 156.792  1.00 46.96           C  
ATOM   3633  O   PRO B 434     176.062 -10.639 157.730  1.00 53.60           O  
ATOM   3634  CB  PRO B 434     179.206 -11.056 157.416  1.00 50.85           C  
ATOM   3635  CG  PRO B 434     179.172 -10.244 158.678  1.00 49.28           C  
ATOM   3636  CD  PRO B 434     178.760  -8.835 158.296  1.00 46.94           C  
ATOM   3637  N   CYS B 435     176.409 -11.952 155.931  1.00 39.50           N  
ATOM   3638  CA  CYS B 435     175.184 -12.720 156.100  1.00 39.47           C  
ATOM   3639  C   CYS B 435     175.427 -14.148 155.632  1.00 38.88           C  
ATOM   3640  O   CYS B 435     176.361 -14.425 154.875  1.00 39.08           O  
ATOM   3641  CB  CYS B 435     174.007 -12.096 155.338  1.00 43.81           C  
ATOM   3642  SG  CYS B 435     174.028 -12.371 153.551  1.00 52.16           S  
ATOM   3643  N   LEU B 436     174.573 -15.061 156.101  1.00 40.37           N  
ATOM   3644  CA  LEU B 436     174.776 -16.479 155.821  1.00 41.18           C  
ATOM   3645  C   LEU B 436     174.187 -16.898 154.479  1.00 44.31           C  
ATOM   3646  O   LEU B 436     174.677 -17.853 153.867  1.00 47.20           O  
ATOM   3647  CB  LEU B 436     174.173 -17.324 156.946  1.00 40.11           C  
ATOM   3648  CG  LEU B 436     174.938 -17.313 158.272  1.00 44.18           C  
ATOM   3649  CD1 LEU B 436     174.114 -17.940 159.389  1.00 46.57           C  
ATOM   3650  CD2 LEU B 436     176.274 -18.025 158.128  1.00 41.28           C  
ATOM   3651  N   LEU B 437     173.148 -16.207 154.006  1.00 42.49           N  
ATOM   3652  CA  LEU B 437     172.502 -16.552 152.747  1.00 42.25           C  
ATOM   3653  C   LEU B 437     171.993 -15.279 152.093  1.00 42.19           C  
ATOM   3654  O   LEU B 437     171.472 -14.401 152.794  1.00 42.85           O  
ATOM   3655  CB  LEU B 437     171.334 -17.526 152.942  1.00 42.38           C  
ATOM   3656  CG  LEU B 437     171.642 -18.975 153.327  1.00 44.25           C  
ATOM   3657  CD1 LEU B 437     170.376 -19.684 153.787  1.00 44.03           C  
ATOM   3658  CD2 LEU B 437     172.282 -19.716 152.166  1.00 45.82           C  
ATOM   3659  N   PRO B 438     172.124 -15.144 150.775  1.00 42.99           N  
ATOM   3660  CA  PRO B 438     171.464 -14.028 150.091  1.00 38.98           C  
ATOM   3661  C   PRO B 438     169.956 -14.133 150.255  1.00 39.86           C  
ATOM   3662  O   PRO B 438     169.399 -15.226 150.376  1.00 39.64           O  
ATOM   3663  CB  PRO B 438     171.887 -14.201 148.628  1.00 39.42           C  
ATOM   3664  CG  PRO B 438     173.125 -15.038 148.681  1.00 43.01           C  
ATOM   3665  CD  PRO B 438     172.951 -15.947 149.860  1.00 45.49           C  
ATOM   3666  N   GLN B 439     169.298 -12.971 150.290  1.00 38.66           N  
ATOM   3667  CA  GLN B 439     167.850 -12.951 150.480  1.00 38.55           C  
ATOM   3668  C   GLN B 439     167.133 -13.710 149.370  1.00 38.84           C  
ATOM   3669  O   GLN B 439     166.104 -14.352 149.612  1.00 38.47           O  
ATOM   3670  CB  GLN B 439     167.344 -11.512 150.558  1.00 38.64           C  
ATOM   3671  CG  GLN B 439     165.883 -11.407 150.964  1.00 39.55           C  
ATOM   3672  CD  GLN B 439     165.620 -11.999 152.338  1.00 41.71           C  
ATOM   3673  OE1 GLN B 439     166.451 -11.895 153.239  1.00 39.80           O  
ATOM   3674  NE2 GLN B 439     164.464 -12.632 152.500  1.00 41.75           N  
ATOM   3675  N   GLU B 440     167.655 -13.639 148.142  1.00 39.17           N  
ATOM   3676  CA  GLU B 440     167.033 -14.357 147.034  1.00 38.99           C  
ATOM   3677  C   GLU B 440     167.124 -15.866 147.222  1.00 40.82           C  
ATOM   3678  O   GLU B 440     166.244 -16.600 146.759  1.00 37.99           O  
ATOM   3679  CB  GLU B 440     167.675 -13.938 145.711  1.00 38.40           C  
ATOM   3680  CG  GLU B 440     167.280 -12.542 145.247  1.00 41.16           C  
ATOM   3681  CD  GLU B 440     167.944 -11.443 146.057  1.00 45.66           C  
ATOM   3682  OE1 GLU B 440     168.991 -11.711 146.682  1.00 47.22           O  
ATOM   3683  OE2 GLU B 440     167.412 -10.313 146.078  1.00 44.75           O  
ATOM   3684  N   TYR B 441     168.172 -16.346 147.897  1.00 43.08           N  
ATOM   3685  CA  TYR B 441     168.239 -17.761 148.245  1.00 43.90           C  
ATOM   3686  C   TYR B 441     167.106 -18.143 149.187  1.00 46.61           C  
ATOM   3687  O   TYR B 441     166.522 -19.226 149.067  1.00 49.41           O  
ATOM   3688  CB  TYR B 441     169.585 -18.084 148.895  1.00 44.82           C  
ATOM   3689  CG  TYR B 441     170.723 -18.330 147.933  1.00 44.83           C  
ATOM   3690  CD1 TYR B 441     170.839 -17.603 146.756  1.00 42.24           C  
ATOM   3691  CD2 TYR B 441     171.693 -19.283 148.212  1.00 48.77           C  
ATOM   3692  CE1 TYR B 441     171.884 -17.824 145.880  1.00 43.16           C  
ATOM   3693  CE2 TYR B 441     172.741 -19.511 147.344  1.00 49.23           C  
ATOM   3694  CZ  TYR B 441     172.832 -18.779 146.179  1.00 47.61           C  
ATOM   3695  OH  TYR B 441     173.875 -19.002 145.311  1.00 53.23           O  
ATOM   3696  N   ILE B 442     166.784 -17.258 150.132  1.00 46.00           N  
ATOM   3697  CA  ILE B 442     165.798 -17.570 151.162  1.00 45.00           C  
ATOM   3698  C   ILE B 442     164.408 -17.717 150.557  1.00 45.19           C  
ATOM   3699  O   ILE B 442     163.703 -18.701 150.812  1.00 46.90           O  
ATOM   3700  CB  ILE B 442     165.827 -16.492 152.257  1.00 40.12           C  
ATOM   3701  CG1 ILE B 442     167.121 -16.601 153.060  1.00 45.36           C  
ATOM   3702  CG2 ILE B 442     164.614 -16.608 153.153  1.00 36.97           C  
ATOM   3703  CD1 ILE B 442     167.330 -15.457 154.005  1.00 48.95           C  
ATOM   3704  N   SER B 443     163.985 -16.736 149.756  1.00 43.82           N  
ATOM   3705  CA  SER B 443     162.671 -16.824 149.130  1.00 45.75           C  
ATOM   3706  C   SER B 443     162.595 -18.007 148.177  1.00 44.15           C  
ATOM   3707  O   SER B 443     161.524 -18.602 148.007  1.00 46.88           O  
ATOM   3708  CB  SER B 443     162.348 -15.521 148.400  1.00 49.38           C  
ATOM   3709  OG  SER B 443     163.457 -15.076 147.639  1.00 53.29           O  
ATOM   3710  N   HIS B 444     163.717 -18.362 147.550  1.00 43.45           N  
ATOM   3711  CA  HIS B 444     163.753 -19.541 146.694  1.00 45.15           C  
ATOM   3712  C   HIS B 444     163.554 -20.813 147.510  1.00 49.09           C  
ATOM   3713  O   HIS B 444     162.749 -21.678 147.145  1.00 50.85           O  
ATOM   3714  CB  HIS B 444     165.077 -19.586 145.931  1.00 48.19           C  
ATOM   3715  CG  HIS B 444     165.243 -20.803 145.077  1.00 54.45           C  
ATOM   3716  ND1 HIS B 444     164.775 -20.872 143.783  1.00 56.69           N  
ATOM   3717  CD2 HIS B 444     165.823 -22.000 145.332  1.00 56.93           C  
ATOM   3718  CE1 HIS B 444     165.061 -22.058 143.276  1.00 57.52           C  
ATOM   3719  NE2 HIS B 444     165.695 -22.762 144.196  1.00 57.95           N  
ATOM   3720  N   LEU B 445     164.285 -20.946 148.621  1.00 44.85           N  
ATOM   3721  CA  LEU B 445     164.150 -22.134 149.459  1.00 41.82           C  
ATOM   3722  C   LEU B 445     162.755 -22.230 150.064  1.00 40.67           C  
ATOM   3723  O   LEU B 445     162.165 -23.315 150.114  1.00 41.16           O  
ATOM   3724  CB  LEU B 445     165.210 -22.128 150.560  1.00 43.69           C  
ATOM   3725  CG  LEU B 445     166.667 -22.274 150.115  1.00 44.13           C  
ATOM   3726  CD1 LEU B 445     167.604 -22.084 151.296  1.00 42.68           C  
ATOM   3727  CD2 LEU B 445     166.898 -23.621 149.452  1.00 48.00           C  
ATOM   3728  N   ALA B 446     162.215 -21.104 150.535  1.00 42.85           N  
ATOM   3729  CA  ALA B 446     160.880 -21.113 151.122  1.00 44.96           C  
ATOM   3730  C   ALA B 446     159.813 -21.429 150.082  1.00 49.27           C  
ATOM   3731  O   ALA B 446     158.762 -21.987 150.421  1.00 52.90           O  
ATOM   3732  CB  ALA B 446     160.591 -19.771 151.792  1.00 44.08           C  
ATOM   3733  N   SER B 447     160.053 -21.063 148.822  1.00 47.33           N  
ATOM   3734  CA  SER B 447     159.106 -21.368 147.757  1.00 44.15           C  
ATOM   3735  C   SER B 447     159.184 -22.828 147.327  1.00 45.89           C  
ATOM   3736  O   SER B 447     158.150 -23.456 147.075  1.00 47.46           O  
ATOM   3737  CB  SER B 447     159.353 -20.452 146.556  1.00 40.83           C  
ATOM   3738  OG  SER B 447     158.928 -21.064 145.349  1.00 39.07           O  
ATOM   3739  N   GLU B 448     160.392 -23.386 147.238  1.00 46.07           N  
ATOM   3741  CA  GLU B 448     160.572 -24.736 146.706  1.00 49.96           C  
ATOM   3742  C   GLU B 448     160.226 -25.807 147.733  1.00 50.21           C  
ATOM   3743  O   GLU B 448     159.618 -26.829 147.394  1.00 49.87           O  
ATOM   3745  CB  GLU B 448     162.011 -24.918 146.226  1.00 49.09           C  
ATOM   3747  CG  GLU B 448     162.366 -24.066 145.023  1.00 48.44           C  
ATOM   3749  CD  GLU B 448     161.618 -24.491 143.779  1.00 45.52           C  
ATOM   3751  OE1 GLU B 448     161.827 -25.632 143.318  1.00 46.18           O  
ATOM   3754  N   GLN B 449     160.620 -25.595 148.991  1.00 49.52           N  
ATOM   3755  CA  GLN B 449     160.324 -26.529 150.078  1.00 53.16           C  
ATOM   3756  C   GLN B 449     160.811 -27.938 149.737  1.00 56.38           C  
ATOM   3757  O   GLN B 449     160.090 -28.926 149.890  1.00 60.44           O  
ATOM   3758  CB  GLN B 449     158.825 -26.519 150.393  1.00 57.83           C  
ATOM   3759  CG  GLN B 449     158.290 -25.124 150.687  1.00 63.24           C  
ATOM   3760  CD  GLN B 449     157.154 -25.109 151.694  1.00 70.64           C  
ATOM   3761  OE1 GLN B 449     155.983 -25.126 151.317  1.00 72.03           O  
ATOM   3762  NE2 GLN B 449     157.494 -25.047 152.980  1.00 73.70           N  
ATOM   3763  N   ALA B 450     162.056 -28.024 149.279  1.00 57.55           N  
ATOM   3764  CA  ALA B 450     162.590 -29.300 148.813  1.00 61.27           C  
ATOM   3765  C   ALA B 450     162.936 -30.195 149.998  1.00 66.40           C  
ATOM   3766  O   ALA B 450     163.588 -29.738 150.943  1.00 67.19           O  
ATOM   3767  CB  ALA B 450     163.825 -29.083 147.943  1.00 61.70           C  
ATOM   3768  N   PRO B 451     162.512 -31.459 149.986  1.00 69.59           N  
ATOM   3769  CA  PRO B 451     162.893 -32.377 151.065  1.00 72.79           C  
ATOM   3770  C   PRO B 451     164.405 -32.519 151.148  1.00 74.43           C  
ATOM   3771  O   PRO B 451     165.075 -32.810 150.155  1.00 76.11           O  
ATOM   3772  CB  PRO B 451     162.223 -33.694 150.657  1.00 73.45           C  
ATOM   3773  CG  PRO B 451     161.068 -33.277 149.808  1.00 72.51           C  
ATOM   3774  CD  PRO B 451     161.550 -32.069 149.052  1.00 69.46           C  
ATOM   3775  N   THR B 452     164.939 -32.313 152.349  1.00 78.15           N  
ATOM   3776  CA  THR B 452     166.377 -32.434 152.580  1.00 81.51           C  
ATOM   3777  C   THR B 452     166.691 -33.920 152.689  1.00 89.64           C  
ATOM   3778  O   THR B 452     166.733 -34.497 153.777  1.00 88.42           O  
ATOM   3779  CB  THR B 452     166.792 -31.668 153.831  1.00 77.93           C  
ATOM   3780  OG1 THR B 452     166.296 -30.326 153.755  1.00 76.28           O  
ATOM   3781  CG2 THR B 452     168.307 -31.627 153.955  1.00 75.61           C  
ATOM   3782  N   VAL B 453     166.910 -34.550 151.535  1.00 98.51           N  
ATOM   3783  CA  VAL B 453     167.065 -35.998 151.450  1.00105.41           C  
ATOM   3784  C   VAL B 453     168.495 -36.400 151.783  1.00110.48           C  
ATOM   3785  O   VAL B 453     168.905 -37.538 151.529  1.00116.38           O  
ATOM   3786  CB  VAL B 453     166.662 -36.518 150.058  1.00104.46           C  
ATOM   3787  N   GLY B 454     169.265 -35.475 152.353  1.00104.14           N  
ATOM   3788  CA  GLY B 454     170.644 -35.763 152.687  1.00 97.39           C  
ATOM   3789  C   GLY B 454     171.089 -34.966 153.891  1.00 87.24           C  
ATOM   3790  O   GLY B 454     170.374 -34.098 154.396  1.00 84.84           O  
ATOM   3791  N   GLU B 455     172.296 -35.280 154.349  1.00 80.99           N  
ATOM   3792  CA  GLU B 455     172.869 -34.616 155.509  1.00 76.31           C  
ATOM   3793  C   GLU B 455     173.691 -33.385 155.149  1.00 70.33           C  
ATOM   3794  O   GLU B 455     173.966 -32.562 156.029  1.00 68.83           O  
ATOM   3795  CB  GLU B 455     173.745 -35.598 156.286  1.00 79.65           C  
ATOM   3796  CG  GLU B 455     173.224 -37.016 156.377  1.00 83.07           C  
ATOM   3797  CD  GLU B 455     174.112 -37.885 157.248  1.00 85.42           C  
ATOM   3798  OE1 GLU B 455     173.615 -38.458 158.238  1.00 89.58           O  
ATOM   3799  OE2 GLU B 455     175.325 -37.959 156.958  1.00 84.56           O  
ATOM   3800  N   ALA B 456     174.089 -33.246 153.886  1.00 66.91           N  
ATOM   3801  CA  ALA B 456     174.819 -32.078 153.415  1.00 62.58           C  
ATOM   3802  C   ALA B 456     174.723 -32.035 151.898  1.00 58.94           C  
ATOM   3803  O   ALA B 456     174.659 -33.077 151.239  1.00 58.74           O  
ATOM   3804  CB  ALA B 456     176.285 -32.104 153.860  1.00 52.14           C  
ATOM   3805  N   ALA B 457     174.719 -30.823 151.352  1.00 54.67           N  
ATOM   3806  CA  ALA B 457     174.599 -30.610 149.916  1.00 55.39           C  
ATOM   3807  C   ALA B 457     175.941 -30.158 149.357  1.00 55.99           C  
ATOM   3808  O   ALA B 457     176.428 -29.075 149.699  1.00 57.07           O  
ATOM   3809  CB  ALA B 457     173.514 -29.580 149.604  1.00 55.04           C  
ATOM   3810  N   LEU B 458     176.532 -30.986 148.500  1.00 55.53           N  
ATOM   3811  CA  LEU B 458     177.763 -30.617 147.816  1.00 57.58           C  
ATOM   3812  C   LEU B 458     177.447 -29.627 146.703  1.00 58.32           C  
ATOM   3813  O   LEU B 458     176.605 -29.897 145.841  1.00 59.96           O  
ATOM   3814  CB  LEU B 458     178.451 -31.858 147.250  1.00 58.11           C  
ATOM   3815  CG  LEU B 458     179.729 -31.626 146.441  1.00 57.85           C  
ATOM   3816  CD1 LEU B 458     180.807 -31.003 147.311  1.00 58.49           C  
ATOM   3817  CD2 LEU B 458     180.218 -32.929 145.824  1.00 54.72           C  
ATOM   3818  N   LEU B 459     178.121 -28.480 146.721  1.00 57.52           N  
ATOM   3819  CA  LEU B 459     177.885 -27.425 145.750  1.00 55.83           C  
ATOM   3820  C   LEU B 459     179.151 -27.136 144.954  1.00 56.81           C  
ATOM   3821  O   LEU B 459     180.271 -27.393 145.404  1.00 58.62           O  
ATOM   3822  CB  LEU B 459     177.402 -26.136 146.431  1.00 56.08           C  
ATOM   3823  CG  LEU B 459     176.248 -26.252 147.429  1.00 56.16           C  
ATOM   3824  CD1 LEU B 459     175.986 -24.908 148.092  1.00 57.23           C  
ATOM   3825  CD2 LEU B 459     174.991 -26.769 146.746  1.00 53.06           C  
ATOM   3826  N   HIS B 460     178.951 -26.599 143.753  1.00 57.45           N  
ATOM   3827  CA  HIS B 460     180.025 -26.084 142.917  1.00 58.01           C  
ATOM   3828  C   HIS B 460     179.801 -24.598 142.687  1.00 57.65           C  
ATOM   3829  O   HIS B 460     178.696 -24.185 142.322  1.00 56.39           O  
ATOM   3830  CB  HIS B 460     180.083 -26.815 141.572  1.00 59.98           C  
ATOM   3831  CG  HIS B 460     180.762 -28.148 141.630  1.00 61.83           C  
ATOM   3832  ND1 HIS B 460     180.859 -28.979 140.534  1.00 62.62           N  
ATOM   3833  CD2 HIS B 460     181.373 -28.795 142.649  1.00 62.49           C  
ATOM   3834  CE1 HIS B 460     181.503 -30.081 140.876  1.00 64.51           C  
ATOM   3835  NE2 HIS B 460     181.827 -29.994 142.154  1.00 65.26           N  
ATOM   3836  N   TYR B 461     180.843 -23.797 142.900  1.00 57.79           N  
ATOM   3837  CA  TYR B 461     180.808 -22.379 142.559  1.00 56.42           C  
ATOM   3838  C   TYR B 461     181.282 -22.242 141.117  1.00 58.27           C  
ATOM   3839  O   TYR B 461     182.478 -22.369 140.833  1.00 59.48           O  
ATOM   3840  CB  TYR B 461     181.671 -21.564 143.518  1.00 56.84           C  
ATOM   3841  CG  TYR B 461     181.474 -20.071 143.387  1.00 55.03           C  
ATOM   3842  CD1 TYR B 461     180.213 -19.505 143.524  1.00 51.00           C  
ATOM   3843  CD2 TYR B 461     182.547 -19.228 143.131  1.00 57.83           C  
ATOM   3844  CE1 TYR B 461     180.025 -18.142 143.405  1.00 51.07           C  
ATOM   3845  CE2 TYR B 461     182.368 -17.863 143.010  1.00 59.17           C  
ATOM   3846  CZ  TYR B 461     181.106 -17.326 143.148  1.00 55.44           C  
ATOM   3847  OH  TYR B 461     180.923 -15.967 143.029  1.00 53.29           O  
ATOM   3848  N   VAL B 462     180.347 -21.983 140.207  1.00 57.33           N  
ATOM   3849  CA  VAL B 462     180.585 -22.086 138.773  1.00 59.16           C  
ATOM   3850  C   VAL B 462     180.593 -20.700 138.144  1.00 57.58           C  
ATOM   3851  O   VAL B 462     179.737 -19.859 138.447  1.00 55.07           O  
ATOM   3852  CB  VAL B 462     179.524 -22.984 138.108  1.00 62.06           C  
ATOM   3853  CG1 VAL B 462     179.869 -23.225 136.652  1.00 63.24           C  
ATOM   3854  CG2 VAL B 462     179.409 -24.302 138.857  1.00 64.09           C  
ATOM   3855  N   ASP B 463     181.566 -20.467 137.272  1.00 59.87           N  
ATOM   3856  CA  ASP B 463     181.584 -19.274 136.434  1.00 63.20           C  
ATOM   3857  C   ASP B 463     180.529 -19.447 135.347  1.00 58.97           C  
ATOM   3858  O   ASP B 463     180.640 -20.374 134.536  1.00 55.61           O  
ATOM   3859  CB  ASP B 463     182.977 -19.077 135.831  1.00 70.90           C  
ATOM   3860  CG  ASP B 463     183.102 -17.805 134.996  1.00 77.25           C  
ATOM   3861  OD1 ASP B 463     182.130 -17.390 134.330  1.00 79.25           O  
ATOM   3862  OD2 ASP B 463     184.200 -17.208 135.011  1.00 80.21           O  
ATOM   3863  N   PRO B 464     179.500 -18.597 135.288  1.00 59.98           N  
ATOM   3864  CA  PRO B 464     178.411 -18.843 134.328  1.00 63.08           C  
ATOM   3865  C   PRO B 464     178.828 -18.720 132.872  1.00 71.04           C  
ATOM   3866  O   PRO B 464     178.192 -19.340 132.011  1.00 77.70           O  
ATOM   3867  CB  PRO B 464     177.367 -17.783 134.703  1.00 57.23           C  
ATOM   3868  CG  PRO B 464     178.154 -16.688 135.336  1.00 55.17           C  
ATOM   3869  CD  PRO B 464     179.315 -17.342 136.036  1.00 55.99           C  
ATOM   3870  N   ASP B 465     179.868 -17.943 132.561  1.00 73.30           N  
ATOM   3871  CA  ASP B 465     180.277 -17.792 131.167  1.00 80.79           C  
ATOM   3872  C   ASP B 465     180.981 -19.044 130.655  1.00 85.76           C  
ATOM   3873  O   ASP B 465     180.619 -19.588 129.605  1.00 89.25           O  
ATOM   3874  CB  ASP B 465     181.180 -16.567 131.016  1.00 84.21           C  
ATOM   3875  N   THR B 466     181.995 -19.511 131.383  1.00 85.54           N  
ATOM   3876  CA  THR B 466     182.768 -20.677 130.975  1.00 84.92           C  
ATOM   3877  C   THR B 466     182.162 -21.989 131.454  1.00 82.74           C  
ATOM   3878  O   THR B 466     182.219 -22.992 130.732  1.00 85.90           O  
ATOM   3879  CB  THR B 466     184.208 -20.556 131.483  1.00 83.80           C  
ATOM   3880  OG1 THR B 466     184.221 -20.645 132.916  1.00 81.90           O  
ATOM   3881  CG2 THR B 466     184.829 -19.237 131.030  1.00 81.63           C  
ATOM   3882  N   GLY B 467     181.564 -22.001 132.643  1.00 77.66           N  
ATOM   3883  CA  GLY B 467     181.091 -23.221 133.256  1.00 73.98           C  
ATOM   3884  C   GLY B 467     182.110 -23.956 134.098  1.00 72.93           C  
ATOM   3885  O   GLY B 467     181.798 -25.037 134.615  1.00 72.54           O  
ATOM   3886  N   ARG B 468     183.307 -23.404 134.266  1.00 71.00           N  
ATOM   3887  CA  ARG B 468     184.349 -24.078 135.026  1.00 69.18           C  
ATOM   3888  C   ARG B 468     184.041 -24.052 136.519  1.00 68.85           C  
ATOM   3889  O   ARG B 468     183.530 -23.062 137.051  1.00 67.51           O  
ATOM   3890  CB  ARG B 468     185.702 -23.423 134.758  1.00 67.44           C  
ATOM   3891  N   ASN B 469     184.349 -25.159 137.191  1.00 68.39           N  
ATOM   3892  CA  ASN B 469     184.177 -25.244 138.636  1.00 65.44           C  
ATOM   3893  C   ASN B 469     185.294 -24.463 139.317  1.00 63.82           C  
ATOM   3894  O   ASN B 469     186.477 -24.780 139.145  1.00 66.84           O  
ATOM   3895  CB  ASN B 469     184.196 -26.708 139.079  1.00 68.51           C  
ATOM   3896  CG  ASN B 469     184.028 -26.884 140.588  1.00 68.03           C  
ATOM   3897  OD1 ASN B 469     184.017 -25.918 141.353  1.00 66.80           O  
ATOM   3898  ND2 ASN B 469     183.917 -28.134 141.018  1.00 67.11           N  
ATOM   3899  N   LEU B 470     184.922 -23.446 140.092  1.00 60.67           N  
ATOM   3900  CA  LEU B 470     185.888 -22.612 140.794  1.00 62.66           C  
ATOM   3901  C   LEU B 470     186.108 -23.030 142.243  1.00 64.08           C  
ATOM   3902  O   LEU B 470     187.016 -22.497 142.889  1.00 68.22           O  
ATOM   3903  CB  LEU B 470     185.457 -21.140 140.747  1.00 60.95           C  
ATOM   3904  CG  LEU B 470     185.126 -20.576 139.362  1.00 62.89           C  
ATOM   3905  CD1 LEU B 470     184.456 -19.214 139.473  1.00 62.62           C  
ATOM   3906  CD2 LEU B 470     186.377 -20.496 138.498  1.00 62.23           C  
ATOM   3907  N   GLY B 471     185.310 -23.958 142.768  1.00 62.60           N  
ATOM   3908  CA  GLY B 471     185.500 -24.412 144.132  1.00 61.79           C  
ATOM   3909  C   GLY B 471     184.366 -25.258 144.673  1.00 59.85           C  
ATOM   3910  O   GLY B 471     183.201 -25.051 144.323  1.00 60.43           O  
ATOM   3911  N   GLU B 472     184.701 -26.219 145.532  1.00 62.74           N  
ATOM   3912  CA  GLU B 472     183.711 -27.076 146.167  1.00 62.35           C  
ATOM   3913  C   GLU B 472     183.204 -26.430 147.449  1.00 59.51           C  
ATOM   3914  O   GLU B 472     183.975 -25.834 148.206  1.00 61.03           O  
ATOM   3915  CB  GLU B 472     184.303 -28.453 146.477  1.00 66.32           C  
ATOM   3916  CG  GLU B 472     184.321 -29.412 145.298  1.00 72.68           C  
ATOM   3917  CD  GLU B 472     184.758 -30.809 145.695  1.00 78.48           C  
ATOM   3918  OE1 GLU B 472     185.326 -30.964 146.796  1.00 79.85           O  
ATOM   3919  OE2 GLU B 472     184.531 -31.752 144.909  1.00 81.97           O  
ATOM   3920  N   PHE B 473     181.899 -26.546 147.681  1.00 57.10           N  
ATOM   3921  CA  PHE B 473     181.260 -25.974 148.856  1.00 55.51           C  
ATOM   3922  C   PHE B 473     180.251 -26.973 149.400  1.00 57.42           C  
ATOM   3923  O   PHE B 473     179.770 -27.853 148.681  1.00 57.44           O  
ATOM   3924  CB  PHE B 473     180.564 -24.640 148.538  1.00 53.77           C  
ATOM   3925  CG  PHE B 473     181.510 -23.482 148.375  1.00 56.10           C  
ATOM   3926  CD1 PHE B 473     182.246 -23.327 147.211  1.00 56.01           C  
ATOM   3927  CD2 PHE B 473     181.657 -22.544 149.383  1.00 55.92           C  
ATOM   3928  CE1 PHE B 473     183.116 -22.264 147.060  1.00 55.41           C  
ATOM   3929  CE2 PHE B 473     182.523 -21.476 149.236  1.00 56.17           C  
ATOM   3930  CZ  PHE B 473     183.254 -21.337 148.073  1.00 55.34           C  
ATOM   3931  N   LYS B 474     179.936 -26.832 150.685  1.00 57.06           N  
ATOM   3932  CA  LYS B 474     178.923 -27.649 151.339  1.00 55.12           C  
ATOM   3933  C   LYS B 474     177.863 -26.749 151.953  1.00 54.09           C  
ATOM   3934  O   LYS B 474     178.190 -25.758 152.614  1.00 55.26           O  
ATOM   3935  CB  LYS B 474     179.535 -28.546 152.419  1.00 55.45           C  
ATOM   3936  CG  LYS B 474     179.969 -29.914 151.923  1.00 58.27           C  
ATOM   3937  CD  LYS B 474     180.934 -30.575 152.894  1.00 59.94           C  
ATOM   3938  CE  LYS B 474     180.215 -31.087 154.127  1.00 59.45           C  
ATOM   3939  NZ  LYS B 474     181.150 -31.755 155.074  1.00 61.35           N  
ATOM   3940  N   ALA B 475     176.600 -27.101 151.736  1.00 49.85           N  
ATOM   3941  CA  ALA B 475     175.466 -26.417 152.341  1.00 49.68           C  
ATOM   3942  C   ALA B 475     174.831 -27.357 153.356  1.00 50.89           C  
ATOM   3943  O   ALA B 475     174.455 -28.483 153.014  1.00 54.25           O  
ATOM   3944  CB  ALA B 475     174.449 -25.991 151.282  1.00 47.73           C  
ATOM   3945  N   TYR B 476     174.719 -26.901 154.584  1.00 48.99           N  
ATOM   3946  CA  TYR B 476     174.183 -27.756 155.628  1.00 51.70           C  
ATOM   3947  C   TYR B 476     172.688 -27.510 155.808  1.00 50.22           C  
ATOM   3948  O   TYR B 476     172.195 -26.418 155.508  1.00 52.17           O  
ATOM   3949  CB  TYR B 476     174.918 -27.508 156.950  1.00 51.99           C  
ATOM   3950  CG  TYR B 476     176.304 -28.113 156.982  1.00 53.46           C  
ATOM   3951  CD1 TYR B 476     177.392 -27.431 156.450  1.00 52.47           C  
ATOM   3952  CD2 TYR B 476     176.525 -29.368 157.535  1.00 55.50           C  
ATOM   3953  CE1 TYR B 476     178.661 -27.980 156.473  1.00 52.83           C  
ATOM   3954  CE2 TYR B 476     177.791 -29.925 157.562  1.00 54.48           C  
ATOM   3955  CZ  TYR B 476     178.855 -29.226 157.030  1.00 54.66           C  
ATOM   3956  OH  TYR B 476     180.117 -29.774 157.054  1.00 55.93           O  
ATOM   3957  N   PRO B 477     171.945 -28.517 156.280  1.00 53.06           N  
ATOM   3958  CA  PRO B 477     170.482 -28.374 156.384  1.00 55.07           C  
ATOM   3959  C   PRO B 477     170.022 -27.149 157.155  1.00 57.66           C  
ATOM   3960  O   PRO B 477     168.973 -26.581 156.824  1.00 59.44           O  
ATOM   3961  CB  PRO B 477     170.061 -29.670 157.090  1.00 55.71           C  
ATOM   3962  CG  PRO B 477     171.122 -30.648 156.731  1.00 56.54           C  
ATOM   3963  CD  PRO B 477     172.396 -29.857 156.699  1.00 54.36           C  
ATOM   3964  N   ASP B 478     170.769 -26.723 158.177  1.00 59.24           N  
ATOM   3965  CA  ASP B 478     170.349 -25.576 158.973  1.00 61.71           C  
ATOM   3966  C   ASP B 478     170.394 -24.270 158.188  1.00 56.24           C  
ATOM   3967  O   ASP B 478     169.799 -23.281 158.627  1.00 54.61           O  
ATOM   3968  CB  ASP B 478     171.210 -25.469 160.233  1.00 68.68           C  
ATOM   3969  CG  ASP B 478     170.814 -26.481 161.292  1.00 76.83           C  
ATOM   3970  OD1 ASP B 478     169.622 -26.852 161.343  1.00 78.85           O  
ATOM   3971  OD2 ASP B 478     171.692 -26.907 162.072  1.00 80.59           O  
ATOM   3972  N   GLY B 479     171.081 -24.241 157.048  1.00 53.97           N  
ATOM   3973  CA  GLY B 479     171.021 -23.089 156.169  1.00 52.81           C  
ATOM   3974  C   GLY B 479     172.257 -22.215 156.133  1.00 52.89           C  
ATOM   3975  O   GLY B 479     172.160 -20.992 156.271  1.00 53.23           O  
ATOM   3976  N   PHE B 480     173.424 -22.823 155.944  1.00 51.28           N  
ATOM   3977  CA  PHE B 480     174.659 -22.065 155.812  1.00 50.43           C  
ATOM   3978  C   PHE B 480     175.622 -22.845 154.931  1.00 50.29           C  
ATOM   3979  O   PHE B 480     175.471 -24.052 154.727  1.00 50.47           O  
ATOM   3980  CB  PHE B 480     175.286 -21.754 157.179  1.00 53.67           C  
ATOM   3981  CG  PHE B 480     175.597 -22.972 158.005  1.00 53.36           C  
ATOM   3982  CD1 PHE B 480     176.822 -23.610 157.892  1.00 52.66           C  
ATOM   3983  CD2 PHE B 480     174.668 -23.471 158.902  1.00 52.60           C  
ATOM   3984  CE1 PHE B 480     177.112 -24.727 158.656  1.00 52.03           C  
ATOM   3985  CE2 PHE B 480     174.952 -24.587 159.669  1.00 54.71           C  
ATOM   3986  CZ  PHE B 480     176.175 -25.216 159.544  1.00 51.55           C  
ATOM   3987  N   LEU B 481     176.615 -22.134 154.405  1.00 51.97           N  
ATOM   3988  CA  LEU B 481     177.608 -22.709 153.513  1.00 50.17           C  
ATOM   3989  C   LEU B 481     178.971 -22.732 154.192  1.00 51.33           C  
ATOM   3990  O   LEU B 481     179.303 -21.849 154.989  1.00 51.55           O  
ATOM   3991  CB  LEU B 481     177.696 -21.920 152.201  1.00 47.82           C  
ATOM   3992  CG  LEU B 481     176.786 -22.353 151.047  1.00 50.16           C  
ATOM   3993  CD1 LEU B 481     175.319 -22.138 151.389  1.00 49.54           C  
ATOM   3994  CD2 LEU B 481     177.153 -21.611 149.769  1.00 49.31           C  
ATOM   3995  N   THR B 482     179.760 -23.753 153.866  1.00 52.69           N  
ATOM   3996  CA  THR B 482     181.118 -23.891 154.368  1.00 57.11           C  
ATOM   3997  C   THR B 482     182.056 -24.218 153.215  1.00 58.32           C  
ATOM   3998  O   THR B 482     181.630 -24.590 152.118  1.00 54.31           O  
ATOM   3999  CB  THR B 482     181.228 -24.982 155.445  1.00 60.61           C  
ATOM   4000  OG1 THR B 482     180.960 -26.263 154.861  1.00 62.03           O  
ATOM   4001  CG2 THR B 482     180.252 -24.726 156.586  1.00 59.10           C  
ATOM   4002  N   CYS B 483     183.350 -24.068 153.482  1.00 62.44           N  
ATOM   4003  CA  CYS B 483     184.391 -24.431 152.532  1.00 63.59           C  
ATOM   4004  C   CYS B 483     185.698 -24.594 153.293  1.00 65.21           C  
ATOM   4005  O   CYS B 483     185.797 -24.262 154.477  1.00 65.81           O  
ATOM   4006  CB  CYS B 483     184.531 -23.381 151.429  1.00 64.08           C  
ATOM   4007  SG  CYS B 483     185.509 -21.956 151.933  1.00 68.27           S  
ATOM   4008  N   VAL B 484     186.704 -25.110 152.595  1.00 63.44           N  
ATOM   4009  CA  VAL B 484     188.053 -25.246 153.129  1.00 65.94           C  
ATOM   4010  C   VAL B 484     188.957 -24.292 152.350  1.00 66.92           C  
ATOM   4011  O   VAL B 484     189.172 -24.490 151.146  1.00 63.55           O  
ATOM   4012  CB  VAL B 484     188.558 -26.692 153.041  1.00 65.01           C  
ATOM   4013  CG1 VAL B 484     189.958 -26.800 153.628  1.00 65.77           C  
ATOM   4014  CG2 VAL B 484     187.598 -27.632 153.757  1.00 62.41           C  
ATOM   4015  N   PRO B 485     189.498 -23.251 152.979  1.00 70.76           N  
ATOM   4016  CA  PRO B 485     190.385 -22.336 152.255  1.00 75.33           C  
ATOM   4017  C   PRO B 485     191.740 -22.969 151.981  1.00 83.34           C  
ATOM   4018  O   PRO B 485     192.195 -23.863 152.699  1.00 85.39           O  
ATOM   4019  CB  PRO B 485     190.517 -21.136 153.203  1.00 76.85           C  
ATOM   4020  CG  PRO B 485     189.447 -21.321 154.246  1.00 72.99           C  
ATOM   4021  CD  PRO B 485     189.230 -22.793 154.350  1.00 69.23           C  
ATOM   4022  N   ASN B 486     192.384 -22.492 150.920  1.00 89.46           N  
ATOM   4023  CA  ASN B 486     193.692 -23.003 150.522  1.00 92.65           C  
ATOM   4024  C   ASN B 486     194.765 -22.598 151.526  1.00 94.98           C  
ATOM   4025  O   ASN B 486     194.690 -21.528 152.131  1.00 95.26           O  
ATOM   4026  CB  ASN B 486     194.067 -22.501 149.126  1.00 94.35           C  
ATOM   4027  N   SER B 489     196.740 -17.501 151.639  1.00110.53           N  
ATOM   4028  CA  SER B 489     196.374 -16.127 151.319  1.00110.98           C  
ATOM   4029  C   SER B 489     195.290 -16.089 150.247  1.00109.82           C  
ATOM   4030  O   SER B 489     194.360 -15.285 150.319  1.00108.42           O  
ATOM   4031  CB  SER B 489     197.600 -15.337 150.858  1.00113.96           C  
ATOM   4032  N   SER B 490     195.418 -16.963 149.252  1.00113.28           N  
ATOM   4033  CA  SER B 490     194.447 -17.058 148.169  1.00114.01           C  
ATOM   4034  C   SER B 490     193.360 -18.053 148.559  1.00114.24           C  
ATOM   4035  O   SER B 490     193.638 -19.244 148.741  1.00117.19           O  
ATOM   4036  CB  SER B 490     195.127 -17.483 146.868  1.00116.78           C  
ATOM   4037  OG  SER B 490     195.212 -18.894 146.773  1.00116.44           O  
ATOM   4038  N   GLY B 491     192.129 -17.567 148.685  1.00112.37           N  
ATOM   4039  CA  GLY B 491     191.026 -18.398 149.103  1.00108.34           C  
ATOM   4040  C   GLY B 491     189.682 -17.864 148.654  1.00103.16           C  
ATOM   4041  O   GLY B 491     189.544 -17.286 147.571  1.00102.69           O  
ATOM   4042  N   PRO B 492     188.656 -18.060 149.486  1.00 99.05           N  
ATOM   4043  CA  PRO B 492     187.301 -17.643 149.091  1.00 94.67           C  
ATOM   4044  C   PRO B 492     187.158 -16.142 148.937  1.00 94.82           C  
ATOM   4045  O   PRO B 492     186.378 -15.687 148.091  1.00 92.50           O  
ATOM   4046  CB  PRO B 492     186.423 -18.176 150.233  1.00 92.41           C  
ATOM   4047  CG  PRO B 492     187.270 -19.195 150.935  1.00 94.54           C  
ATOM   4048  CD  PRO B 492     188.671 -18.709 150.805  1.00 98.60           C  
ATOM   4049  N   GLN B 493     187.875 -15.355 149.742  1.00 96.90           N  
ATOM   4050  CA  GLN B 493     187.804 -13.905 149.609  1.00 97.03           C  
ATOM   4051  C   GLN B 493     188.365 -13.427 148.277  1.00 97.13           C  
ATOM   4052  O   GLN B 493     188.026 -12.325 147.834  1.00 98.05           O  
ATOM   4053  CB  GLN B 493     188.547 -13.234 150.764  1.00 99.95           C  
ATOM   4054  N   GLN B 494     189.205 -14.234 147.631  1.00 95.05           N  
ATOM   4055  CA  GLN B 494     189.741 -13.932 146.312  1.00 92.32           C  
ATOM   4056  C   GLN B 494     188.878 -14.484 145.185  1.00 85.39           C  
ATOM   4057  O   GLN B 494     189.204 -14.271 144.012  1.00 88.29           O  
ATOM   4058  CB  GLN B 494     191.164 -14.482 146.184  1.00 96.94           C  
ATOM   4059  N   LEU B 495     187.794 -15.185 145.510  1.00 78.01           N  
ATOM   4060  CA  LEU B 495     186.919 -15.720 144.482  1.00 71.26           C  
ATOM   4061  C   LEU B 495     186.149 -14.588 143.805  1.00 65.72           C  
ATOM   4062  O   LEU B 495     185.824 -13.580 144.438  1.00 63.18           O  
ATOM   4063  CB  LEU B 495     185.936 -16.723 145.082  1.00 66.71           C  
ATOM   4064  CG  LEU B 495     186.376 -18.177 145.257  1.00 65.49           C  
ATOM   4065  CD1 LEU B 495     185.195 -19.037 145.684  1.00 60.61           C  
ATOM   4066  CD2 LEU B 495     186.989 -18.712 143.973  1.00 67.94           C  
ATOM   4067  N   PRO B 496     185.846 -14.729 142.518  1.00 63.67           N  
ATOM   4068  CA  PRO B 496     185.008 -13.730 141.851  1.00 63.18           C  
ATOM   4069  C   PRO B 496     183.584 -13.781 142.383  1.00 59.44           C  
ATOM   4070  O   PRO B 496     183.117 -14.796 142.904  1.00 58.73           O  
ATOM   4071  CB  PRO B 496     185.067 -14.134 140.373  1.00 64.32           C  
ATOM   4072  CG  PRO B 496     185.497 -15.566 140.378  1.00 63.37           C  
ATOM   4073  CD  PRO B 496     186.379 -15.730 141.577  1.00 63.33           C  
ATOM   4074  N   ILE B 497     182.888 -12.652 142.239  1.00 58.22           N  
ATOM   4075  CA  ILE B 497     181.548 -12.499 142.792  1.00 55.81           C  
ATOM   4076  C   ILE B 497     180.457 -12.700 141.749  1.00 55.31           C  
ATOM   4077  O   ILE B 497     179.266 -12.627 142.082  1.00 55.71           O  
ATOM   4078  CB  ILE B 497     181.407 -11.121 143.474  1.00 56.45           C  
ATOM   4079  CG1 ILE B 497     180.272 -11.126 144.502  1.00 56.26           C  
ATOM   4080  CG2 ILE B 497     181.209 -10.028 142.433  1.00 54.62           C  
ATOM   4081  CD1 ILE B 497     180.356 -12.261 145.494  1.00 54.85           C  
ATOM   4082  N   ASN B 498     180.823 -12.973 140.497  1.00 55.35           N  
ATOM   4083  CA  ASN B 498     179.849 -13.179 139.435  1.00 56.66           C  
ATOM   4084  C   ASN B 498     179.562 -14.656 139.184  1.00 56.73           C  
ATOM   4085  O   ASN B 498     179.055 -15.009 138.115  1.00 57.80           O  
ATOM   4086  CB  ASN B 498     180.320 -12.498 138.148  1.00 61.20           C  
ATOM   4087  CG  ASN B 498     181.524 -13.181 137.529  1.00 68.42           C  
ATOM   4088  OD1 ASN B 498     182.341 -13.782 138.227  1.00 71.41           O  
ATOM   4089  ND2 ASN B 498     181.640 -13.089 136.210  1.00 72.86           N  
ATOM   4090  N   GLY B 499     179.865 -15.527 140.155  1.00 56.89           N  
ATOM   4091  CA  GLY B 499     179.633 -16.946 139.992  1.00 55.85           C  
ATOM   4092  C   GLY B 499     178.268 -17.393 140.495  1.00 51.97           C  
ATOM   4093  O   GLY B 499     177.526 -16.636 141.118  1.00 46.69           O  
ATOM   4094  N   VAL B 500     177.950 -18.656 140.213  1.00 52.62           N  
ATOM   4095  CA  VAL B 500     176.664 -19.251 140.558  1.00 50.06           C  
ATOM   4096  C   VAL B 500     176.914 -20.536 141.337  1.00 51.05           C  
ATOM   4097  O   VAL B 500     177.751 -21.354 140.940  1.00 52.73           O  
ATOM   4098  CB  VAL B 500     175.812 -19.540 139.306  1.00 50.30           C  
ATOM   4099  CG1 VAL B 500     174.505 -20.223 139.690  1.00 47.33           C  
ATOM   4100  CG2 VAL B 500     175.540 -18.258 138.535  1.00 50.48           C  
ATOM   4101  N   PHE B 501     176.192 -20.710 142.443  1.00 50.72           N  
ATOM   4102  CA  PHE B 501     176.259 -21.946 143.211  1.00 50.26           C  
ATOM   4103  C   PHE B 501     175.308 -22.976 142.613  1.00 49.86           C  
ATOM   4104  O   PHE B 501     174.122 -22.696 142.412  1.00 46.61           O  
ATOM   4105  CB  PHE B 501     175.905 -21.684 144.675  1.00 49.53           C  
ATOM   4106  CG  PHE B 501     177.063 -21.201 145.502  1.00 49.35           C  
ATOM   4107  CD1 PHE B 501     178.176 -22.002 145.697  1.00 48.32           C  
ATOM   4108  CD2 PHE B 501     177.037 -19.944 146.085  1.00 46.22           C  
ATOM   4109  CE1 PHE B 501     179.242 -21.558 146.458  1.00 48.28           C  
ATOM   4110  CE2 PHE B 501     178.099 -19.494 146.846  1.00 43.91           C  
ATOM   4111  CZ  PHE B 501     179.203 -20.302 147.033  1.00 47.78           C  
ATOM   4112  N   VAL B 502     175.826 -24.172 142.338  1.00 52.77           N  
ATOM   4113  CA  VAL B 502     175.073 -25.234 141.682  1.00 54.39           C  
ATOM   4114  C   VAL B 502     175.095 -26.471 142.569  1.00 55.87           C  
ATOM   4115  O   VAL B 502     176.163 -26.896 143.025  1.00 55.90           O  
ATOM   4116  CB  VAL B 502     175.644 -25.556 140.288  1.00 57.37           C  
ATOM   4117  CG1 VAL B 502     174.868 -26.695 139.643  1.00 57.21           C  
ATOM   4118  CG2 VAL B 502     175.617 -24.318 139.404  1.00 60.22           C  
ATOM   4119  N   PHE B 503     173.918 -27.049 142.803  1.00 56.84           N  
ATOM   4120  CA  PHE B 503     173.818 -28.280 143.576  1.00 55.82           C  
ATOM   4121  C   PHE B 503     174.355 -29.455 142.768  1.00 60.11           C  
ATOM   4122  O   PHE B 503     173.990 -29.639 141.602  1.00 61.42           O  
ATOM   4123  CB  PHE B 503     172.365 -28.531 143.977  1.00 53.96           C  
ATOM   4124  CG  PHE B 503     172.138 -29.859 144.642  1.00 55.19           C  
ATOM   4125  CD1 PHE B 503     172.641 -30.109 145.909  1.00 52.16           C  
ATOM   4126  CD2 PHE B 503     171.419 -30.855 144.002  1.00 55.74           C  
ATOM   4127  CE1 PHE B 503     172.432 -31.329 146.524  1.00 52.25           C  
ATOM   4128  CE2 PHE B 503     171.207 -32.078 144.612  1.00 58.08           C  
ATOM   4129  CZ  PHE B 503     171.713 -32.314 145.876  1.00 55.76           C  
ATOM   4130  N   VAL B 504     175.222 -30.255 143.388  1.00 59.17           N  
ATOM   4131  CA  VAL B 504     175.821 -31.398 142.708  1.00 60.21           C  
ATOM   4132  C   VAL B 504     175.173 -32.692 143.183  1.00 64.03           C  
ATOM   4133  O   VAL B 504     174.606 -33.441 142.380  1.00 66.44           O  
ATOM   4134  CB  VAL B 504     177.346 -31.434 142.917  1.00 62.16           C  
ATOM   4135  CG1 VAL B 504     177.914 -32.768 142.456  1.00 61.53           C  
ATOM   4136  CG2 VAL B 504     178.006 -30.286 142.170  1.00 62.70           C  
ATOM   4137  N   SER B 505     175.240 -32.963 144.486  1.00 66.68           N  
ATOM   4138  CA  SER B 505     174.644 -34.174 145.037  1.00 69.39           C  
ATOM   4139  C   SER B 505     174.582 -34.057 146.554  1.00 66.84           C  
ATOM   4140  O   SER B 505     175.229 -33.199 147.161  1.00 64.99           O  
ATOM   4141  CB  SER B 505     175.431 -35.424 144.631  1.00 73.14           C  
ATOM   4142  OG  SER B 505     176.587 -35.578 145.435  1.00 74.78           O  
ATOM   4143  N   TRP B 506     173.786 -34.939 147.156  1.00 66.73           N  
ATOM   4144  CA  TRP B 506     173.745 -35.079 148.604  1.00 63.95           C  
ATOM   4145  C   TRP B 506     174.943 -35.899 149.062  1.00 64.54           C  
ATOM   4146  O   TRP B 506     175.241 -36.950 148.487  1.00 70.00           O  
ATOM   4147  CB  TRP B 506     172.447 -35.756 149.042  1.00 66.04           C  
ATOM   4148  CG  TRP B 506     171.217 -34.924 148.839  1.00 68.30           C  
ATOM   4149  CD1 TRP B 506     170.196 -35.177 147.971  1.00 69.04           C  
ATOM   4150  CD2 TRP B 506     170.871 -33.713 149.523  1.00 67.50           C  
ATOM   4151  NE1 TRP B 506     169.239 -34.197 148.067  1.00 67.77           N  
ATOM   4152  CE2 TRP B 506     169.629 -33.286 149.013  1.00 66.63           C  
ATOM   4153  CE3 TRP B 506     171.492 -32.946 150.515  1.00 65.09           C  
ATOM   4154  CZ2 TRP B 506     168.995 -32.128 149.459  1.00 65.96           C  
ATOM   4155  CZ3 TRP B 506     170.861 -31.797 150.957  1.00 64.64           C  
ATOM   4156  CH2 TRP B 506     169.626 -31.399 150.430  1.00 65.35           C  
ATOM   4157  N   VAL B 507     175.632 -35.417 150.096  1.00 58.55           N  
ATOM   4158  CA  VAL B 507     176.805 -36.086 150.638  1.00 60.21           C  
ATOM   4159  C   VAL B 507     176.662 -36.172 152.152  1.00 59.95           C  
ATOM   4160  O   VAL B 507     175.757 -35.591 152.751  1.00 57.51           O  
ATOM   4161  CB  VAL B 507     178.117 -35.367 150.259  1.00 58.75           C  
ATOM   4162  CG1 VAL B 507     178.366 -35.458 148.759  1.00 58.62           C  
ATOM   4163  CG2 VAL B 507     178.077 -33.917 150.712  1.00 54.39           C  
ATOM   4164  N   SER B 508     177.576 -36.916 152.766  1.00 62.68           N  
ATOM   4165  CA  SER B 508     177.604 -37.027 154.215  1.00 65.40           C  
ATOM   4166  C   SER B 508     178.095 -35.719 154.828  1.00 65.76           C  
ATOM   4167  O   SER B 508     178.768 -34.913 154.180  1.00 66.44           O  
ATOM   4168  CB  SER B 508     178.505 -38.186 154.646  1.00 68.00           C  
ATOM   4169  OG  SER B 508     178.954 -38.027 155.981  1.00 67.39           O  
ATOM   4170  N   ARG B 509     177.750 -35.511 156.101  1.00 69.03           N  
ATOM   4171  CA  ARG B 509     178.198 -34.304 156.788  1.00 68.67           C  
ATOM   4172  C   ARG B 509     179.712 -34.233 156.880  1.00 67.23           C  
ATOM   4173  O   ARG B 509     180.265 -33.140 157.034  1.00 64.84           O  
ATOM   4174  CB  ARG B 509     177.626 -34.252 158.204  1.00 74.20           C  
ATOM   4175  CG  ARG B 509     176.212 -34.753 158.306  1.00 79.60           C  
ATOM   4176  CD  ARG B 509     175.957 -35.556 159.573  1.00 83.10           C  
ATOM   4177  NE  ARG B 509     176.671 -35.034 160.732  1.00 83.25           N  
ATOM   4178  CZ  ARG B 509     176.943 -35.745 161.823  1.00 89.22           C  
ATOM   4179  NH1 ARG B 509     176.559 -37.012 161.906  1.00 93.63           N  
ATOM   4180  NH2 ARG B 509     177.596 -35.188 162.834  1.00 89.94           N  
ATOM   4181  N   PHE B 510     180.391 -35.371 156.782  1.00 66.13           N  
ATOM   4182  CA  PHE B 510     181.838 -35.444 156.902  1.00 67.63           C  
ATOM   4183  C   PHE B 510     182.547 -35.556 155.559  1.00 65.77           C  
ATOM   4184  O   PHE B 510     183.753 -35.822 155.534  1.00 65.04           O  
ATOM   4185  CB  PHE B 510     182.214 -36.587 157.841  1.00 69.14           C  
ATOM   4186  CG  PHE B 510     181.645 -36.419 159.221  1.00 70.86           C  
ATOM   4187  CD1 PHE B 510     181.993 -35.321 159.992  1.00 71.33           C  
ATOM   4188  CD2 PHE B 510     180.733 -37.327 159.731  1.00 73.43           C  
ATOM   4189  CE1 PHE B 510     181.466 -35.146 161.258  1.00 71.76           C  
ATOM   4190  CE2 PHE B 510     180.200 -37.156 160.997  1.00 74.53           C  
ATOM   4191  CZ  PHE B 510     180.567 -36.064 161.761  1.00 73.12           C  
ATOM   4192  N   TYR B 511     181.824 -35.400 154.449  1.00 64.56           N  
ATOM   4193  CA  TYR B 511     182.468 -35.360 153.142  1.00 62.61           C  
ATOM   4194  C   TYR B 511     183.548 -34.286 153.150  1.00 61.52           C  
ATOM   4195  O   TYR B 511     183.283 -33.124 153.470  1.00 61.90           O  
ATOM   4196  CB  TYR B 511     181.430 -35.073 152.052  1.00 63.86           C  
ATOM   4197  CG  TYR B 511     181.966 -35.083 150.632  1.00 65.23           C  
ATOM   4198  CD1 TYR B 511     181.791 -36.192 149.814  1.00 68.36           C  
ATOM   4199  CD2 TYR B 511     182.637 -33.983 150.108  1.00 63.22           C  
ATOM   4200  CE1 TYR B 511     182.271 -36.208 148.520  1.00 70.72           C  
ATOM   4201  CE2 TYR B 511     183.123 -33.992 148.814  1.00 66.42           C  
ATOM   4202  CZ  TYR B 511     182.936 -35.107 148.025  1.00 70.91           C  
ATOM   4203  OH  TYR B 511     183.415 -35.123 146.735  1.00 75.36           O  
ATOM   4204  N   GLN B 512     184.767 -34.675 152.789  1.00 63.73           N  
ATOM   4205  CA  GLN B 512     185.914 -33.779 152.850  1.00 62.44           C  
ATOM   4206  C   GLN B 512     186.047 -33.033 151.530  1.00 60.87           C  
ATOM   4207  O   GLN B 512     186.197 -33.652 150.471  1.00 61.62           O  
ATOM   4208  CB  GLN B 512     187.193 -34.556 153.161  1.00 62.30           C  
ATOM   4209  N   LEU B 513     186.000 -31.707 151.600  1.00 60.56           N  
ATOM   4210  CA  LEU B 513     186.037 -30.870 150.412  1.00 63.69           C  
ATOM   4211  C   LEU B 513     187.470 -30.629 149.953  1.00 67.43           C  
ATOM   4212  O   LEU B 513     188.419 -30.680 150.742  1.00 67.54           O  
ATOM   4213  CB  LEU B 513     185.364 -29.526 150.685  1.00 62.39           C  
ATOM   4214  CG  LEU B 513     183.909 -29.532 151.150  1.00 59.11           C  
ATOM   4215  CD1 LEU B 513     183.575 -28.209 151.810  1.00 57.15           C  
ATOM   4216  CD2 LEU B 513     182.985 -29.784 149.975  1.00 56.95           C  
ATOM   4217  N   LYS B 514     187.618 -30.380 148.658  1.00 68.54           N  
ATOM   4218  CA  LYS B 514     188.913 -29.952 148.159  1.00 71.08           C  
ATOM   4219  C   LYS B 514     189.083 -28.455 148.410  1.00 71.07           C  
ATOM   4220  O   LYS B 514     188.141 -27.683 148.209  1.00 71.31           O  
ATOM   4221  CB  LYS B 514     189.043 -30.251 146.666  1.00 70.13           C  
ATOM   4222  CG  LYS B 514     190.102 -29.428 145.947  1.00 72.70           C  
ATOM   4223  CD  LYS B 514     190.319 -29.916 144.521  1.00 74.83           C  
ATOM   4224  CE  LYS B 514     191.090 -28.891 143.698  1.00 76.88           C  
ATOM   4225  NZ  LYS B 514     192.545 -28.893 144.026  1.00 82.61           N  
ATOM   4226  N   PRO B 515     190.257 -28.024 148.867  1.00 73.45           N  
ATOM   4227  CA  PRO B 515     190.461 -26.600 149.151  1.00 75.51           C  
ATOM   4228  C   PRO B 515     190.270 -25.742 147.909  1.00 76.25           C  
ATOM   4229  O   PRO B 515     190.585 -26.149 146.789  1.00 77.75           O  
ATOM   4230  CB  PRO B 515     191.906 -26.545 149.659  1.00 77.01           C  
ATOM   4231  CG  PRO B 515     192.142 -27.911 150.221  1.00 76.84           C  
ATOM   4232  CD  PRO B 515     191.398 -28.842 149.308  1.00 75.94           C  
ATOM   4233  N   VAL B 516     189.748 -24.537 148.123  1.00 76.57           N  
ATOM   4234  CA  VAL B 516     189.457 -23.619 147.026  1.00 75.46           C  
ATOM   4235  C   VAL B 516     190.729 -23.036 146.413  1.00 79.78           C  
ATOM   4236  O   VAL B 516     191.665 -22.655 147.116  1.00 84.33           O  
ATOM   4237  CB  VAL B 516     188.511 -22.490 147.491  1.00 73.50           C  
ATOM   4238  CG1 VAL B 516     187.208 -23.075 148.001  1.00 67.86           C  
ATOM   4239  CG2 VAL B 516     189.166 -21.646 148.575  1.00 79.17           C  
ATOM   4241  N   GLN C   1     159.465  15.628 116.509  1.00 85.62           N  
ATOM   4242  CA  GLN C   1     160.035  16.207 117.719  1.00 79.58           C  
ATOM   4243  C   GLN C   1     159.264  17.449 118.163  1.00 77.86           C  
ATOM   4244  O   GLN C   1     158.682  18.162 117.344  1.00 86.31           O  
ATOM   4245  CB  GLN C   1     161.508  16.557 117.500  1.00 79.38           C  
ATOM   4246  N   VAL C   2     159.272  17.699 119.472  1.00 71.47           N  
ATOM   4247  CA  VAL C   2     158.639  18.892 120.019  1.00 68.98           C  
ATOM   4248  C   VAL C   2     159.453  20.122 119.648  1.00 67.05           C  
ATOM   4249  O   VAL C   2     160.679  20.150 119.812  1.00 67.63           O  
ATOM   4250  CB  VAL C   2     158.483  18.769 121.541  1.00 65.74           C  
ATOM   4251  CG1 VAL C   2     158.125  20.119 122.139  1.00 62.51           C  
ATOM   4252  CG2 VAL C   2     157.430  17.725 121.877  1.00 65.90           C  
ATOM   4253  N   GLN C   3     158.773  21.149 119.142  1.00 63.12           N  
ATOM   4254  CA  GLN C   3     159.434  22.385 118.758  1.00 61.65           C  
ATOM   4255  C   GLN C   3     158.618  23.577 119.233  1.00 59.85           C  
ATOM   4256  O   GLN C   3     157.384  23.562 119.177  1.00 61.17           O  
ATOM   4257  CB  GLN C   3     159.629  22.459 117.236  1.00 65.04           C  
ATOM   4258  N   LEU C   4     159.322  24.603 119.705  1.00 55.58           N  
ATOM   4259  CA  LEU C   4     158.731  25.868 120.125  1.00 54.10           C  
ATOM   4260  C   LEU C   4     159.349  26.963 119.270  1.00 56.52           C  
ATOM   4261  O   LEU C   4     160.564  27.181 119.323  1.00 55.47           O  
ATOM   4262  CB  LEU C   4     158.984  26.134 121.612  1.00 48.62           C  
ATOM   4263  CG  LEU C   4     158.340  25.223 122.661  1.00 50.78           C  
ATOM   4264  CD1 LEU C   4     158.522  25.815 124.053  1.00 49.61           C  
ATOM   4265  CD2 LEU C   4     156.873  24.993 122.366  1.00 51.10           C  
ATOM   4266  N   GLN C   5     158.524  27.649 118.486  1.00 58.44           N  
ATOM   4267  CA  GLN C   5     158.998  28.693 117.585  1.00 60.54           C  
ATOM   4268  C   GLN C   5     158.499  30.043 118.077  1.00 58.48           C  
ATOM   4269  O   GLN C   5     157.290  30.254 118.208  1.00 60.14           O  
ATOM   4270  CB  GLN C   5     158.528  28.435 116.154  1.00 63.46           C  
ATOM   4271  N   GLU C   6     159.431  30.953 118.325  1.00 57.13           N  
ATOM   4272  CA  GLU C   6     159.122  32.280 118.825  1.00 60.82           C  
ATOM   4273  C   GLU C   6     159.201  33.323 117.715  1.00 63.64           C  
ATOM   4274  O   GLU C   6     160.009  33.215 116.789  1.00 68.39           O  
ATOM   4275  CB  GLU C   6     160.079  32.639 119.961  1.00 64.41           C  
ATOM   4276  CG  GLU C   6     159.995  31.682 121.133  1.00 70.93           C  
ATOM   4277  CD  GLU C   6     161.340  31.428 121.775  1.00 72.78           C  
ATOM   4278  OE1 GLU C   6     161.514  31.847 122.938  1.00 71.75           O  
ATOM   4279  OE2 GLU C   6     162.208  30.796 121.138  1.00 75.93           O  
ATOM   4280  N   SER C   7     158.351  34.342 117.825  1.00 58.73           N  
ATOM   4281  CA  SER C   7     158.381  35.497 116.939  1.00 59.73           C  
ATOM   4282  C   SER C   7     158.204  36.757 117.775  1.00 61.19           C  
ATOM   4283  O   SER C   7     157.730  36.706 118.912  1.00 61.13           O  
ATOM   4284  CB  SER C   7     157.294  35.419 115.857  1.00 60.23           C  
ATOM   4285  N   GLY C   8     158.591  37.890 117.205  1.00 64.24           N  
ATOM   4286  CA  GLY C   8     158.490  39.157 117.895  1.00 62.37           C  
ATOM   4287  C   GLY C   8     159.817  39.628 118.456  1.00 65.91           C  
ATOM   4288  O   GLY C   8     160.897  39.229 118.016  1.00 72.04           O  
ATOM   4289  N   GLY C   9     159.722  40.504 119.451  1.00 65.22           N  
ATOM   4290  CA  GLY C   9     160.904  41.036 120.091  1.00 65.24           C  
ATOM   4291  C   GLY C   9     161.524  42.168 119.294  1.00 68.02           C  
ATOM   4292  O   GLY C   9     160.959  42.683 118.326  1.00 75.82           O  
ATOM   4293  N   GLY C  10     162.722  42.557 119.722  1.00 61.77           N  
ATOM   4294  CA  GLY C  10     163.446  43.613 119.044  1.00 58.63           C  
ATOM   4295  C   GLY C  10     163.778  44.809 119.912  1.00 55.91           C  
ATOM   4296  O   GLY C  10     163.777  44.720 121.144  1.00 55.82           O  
ATOM   4297  N   LEU C  11     164.059  45.938 119.269  1.00 55.38           N  
ATOM   4298  CA  LEU C  11     164.458  47.163 119.945  1.00 56.67           C  
ATOM   4299  C   LEU C  11     163.269  48.108 120.065  1.00 60.25           C  
ATOM   4300  O   LEU C  11     162.440  48.198 119.155  1.00 64.19           O  
ATOM   4301  CB  LEU C  11     165.599  47.844 119.187  1.00 58.64           C  
ATOM   4302  CG  LEU C  11     166.116  49.195 119.684  1.00 58.11           C  
ATOM   4303  CD1 LEU C  11     166.800  49.048 121.033  1.00 55.15           C  
ATOM   4304  CD2 LEU C  11     167.064  49.802 118.661  1.00 59.81           C  
ATOM   4305  N   VAL C  12     163.194  48.815 121.192  1.00 61.68           N  
ATOM   4306  CA  VAL C  12     162.106  49.752 121.445  1.00 63.59           C  
ATOM   4307  C   VAL C  12     162.599  50.797 122.435  1.00 63.46           C  
ATOM   4308  O   VAL C  12     163.429  50.509 123.301  1.00 64.27           O  
ATOM   4309  CB  VAL C  12     160.841  49.015 121.957  1.00 64.08           C  
ATOM   4310  CG1 VAL C  12     161.082  48.414 123.335  1.00 63.70           C  
ATOM   4311  CG2 VAL C  12     159.637  49.947 121.969  1.00 66.86           C  
ATOM   4312  N   GLN C  13     162.109  52.024 122.283  1.00 63.59           N  
ATOM   4313  CA  GLN C  13     162.432  53.086 123.225  1.00 64.37           C  
ATOM   4314  C   GLN C  13     161.695  52.872 124.543  1.00 66.64           C  
ATOM   4315  O   GLN C  13     160.657  52.205 124.599  1.00 69.67           O  
ATOM   4316  CB  GLN C  13     162.074  54.451 122.637  1.00 65.54           C  
ATOM   4317  N   ALA C  14     162.255  53.431 125.615  1.00 63.34           N  
ATOM   4318  CA  ALA C  14     161.640  53.310 126.932  1.00 61.80           C  
ATOM   4319  C   ALA C  14     160.231  53.887 126.915  1.00 64.24           C  
ATOM   4320  O   ALA C  14     160.001  54.985 126.399  1.00 68.26           O  
ATOM   4321  CB  ALA C  14     162.491  54.023 127.982  1.00 61.49           C  
ATOM   4322  N   GLY C  15     159.285  53.142 127.484  1.00 64.69           N  
ATOM   4323  CA  GLY C  15     157.888  53.506 127.429  1.00 66.00           C  
ATOM   4324  C   GLY C  15     157.111  52.865 126.301  1.00 66.06           C  
ATOM   4325  O   GLY C  15     155.873  52.900 126.325  1.00 66.09           O  
ATOM   4326  N   GLY C  16     157.791  52.283 125.317  1.00 65.68           N  
ATOM   4327  CA  GLY C  16     157.136  51.669 124.184  1.00 66.57           C  
ATOM   4328  C   GLY C  16     156.602  50.285 124.499  1.00 68.31           C  
ATOM   4329  O   GLY C  16     156.613  49.814 125.638  1.00 67.99           O  
ATOM   4330  N   SER C  17     156.120  49.622 123.449  1.00 68.68           N  
ATOM   4331  CA  SER C  17     155.478  48.324 123.573  1.00 66.52           C  
ATOM   4332  C   SER C  17     156.071  47.336 122.578  1.00 61.91           C  
ATOM   4333  O   SER C  17     156.550  47.717 121.506  1.00 61.19           O  
ATOM   4334  CB  SER C  17     153.962  48.429 123.358  1.00 71.08           C  
ATOM   4335  OG  SER C  17     153.347  49.143 124.415  1.00 72.97           O  
ATOM   4336  N   LEU C  18     156.036  46.058 122.952  1.00 57.96           N  
ATOM   4337  CA  LEU C  18     156.437  44.966 122.076  1.00 55.15           C  
ATOM   4338  C   LEU C  18     155.507  43.783 122.306  1.00 58.07           C  
ATOM   4339  O   LEU C  18     154.908  43.638 123.375  1.00 61.84           O  
ATOM   4340  CB  LEU C  18     157.893  44.542 122.315  1.00 53.57           C  
ATOM   4341  CG  LEU C  18     158.990  45.442 121.744  1.00 58.12           C  
ATOM   4342  CD1 LEU C  18     160.364  44.957 122.183  1.00 59.51           C  
ATOM   4343  CD2 LEU C  18     158.901  45.500 120.228  1.00 59.51           C  
ATOM   4344  N   ARG C  19     155.388  42.936 121.286  1.00 56.44           N  
ATOM   4345  CA  ARG C  19     154.582  41.726 121.361  1.00 54.13           C  
ATOM   4346  C   ARG C  19     155.433  40.506 121.034  1.00 50.09           C  
ATOM   4347  O   ARG C  19     156.220  40.523 120.083  1.00 50.03           O  
ATOM   4348  CB  ARG C  19     153.389  41.793 120.403  1.00 57.68           C  
ATOM   4349  CG  ARG C  19     152.236  42.639 120.909  1.00 62.13           C  
ATOM   4350  CD  ARG C  19     151.059  42.595 119.952  1.00 66.13           C  
ATOM   4351  NE  ARG C  19     149.894  43.287 120.494  1.00 69.60           N  
ATOM   4352  CZ  ARG C  19     148.789  43.544 119.802  1.00 71.93           C  
ATOM   4353  NH1 ARG C  19     148.695  43.164 118.535  1.00 72.26           N  
ATOM   4354  NH2 ARG C  19     147.779  44.182 120.376  1.00 73.07           N  
ATOM   4355  N   LEU C  20     155.271  39.451 121.831  1.00 48.42           N  
ATOM   4356  CA  LEU C  20     155.926  38.173 121.598  1.00 50.71           C  
ATOM   4357  C   LEU C  20     154.887  37.080 121.378  1.00 52.95           C  
ATOM   4358  O   LEU C  20     153.807  37.099 121.976  1.00 56.34           O  
ATOM   4359  CB  LEU C  20     156.834  37.791 122.776  1.00 50.52           C  
ATOM   4360  CG  LEU C  20     158.148  38.560 122.923  1.00 54.06           C  
ATOM   4361  CD1 LEU C  20     158.806  38.262 124.264  1.00 46.99           C  
ATOM   4362  CD2 LEU C  20     159.087  38.219 121.779  1.00 59.67           C  
ATOM   4363  N   SER C  21     155.221  36.126 120.511  1.00 50.91           N  
ATOM   4364  CA  SER C  21     154.397  34.944 120.304  1.00 53.65           C  
ATOM   4365  C   SER C  21     155.294  33.715 120.251  1.00 50.00           C  
ATOM   4366  O   SER C  21     156.481  33.806 119.931  1.00 49.14           O  
ATOM   4367  CB  SER C  21     153.567  35.057 119.016  1.00 59.23           C  
ATOM   4368  OG  SER C  21     154.399  35.056 117.868  1.00 61.28           O  
ATOM   4369  N   CYS C  22     154.721  32.555 120.569  1.00 47.92           N  
ATOM   4370  CA  CYS C  22     155.468  31.301 120.484  1.00 50.88           C  
ATOM   4371  C   CYS C  22     154.487  30.170 120.221  1.00 55.52           C  
ATOM   4372  O   CYS C  22     153.523  29.997 120.972  1.00 60.69           O  
ATOM   4373  CB  CYS C  22     156.299  31.026 121.746  1.00 53.74           C  
ATOM   4374  SG  CYS C  22     156.922  29.316 121.837  1.00 61.65           S  
ATOM   4375  N   ALA C  23     154.725  29.417 119.150  1.00 55.52           N  
ATOM   4376  CA  ALA C  23     153.858  28.326 118.727  1.00 56.94           C  
ATOM   4377  C   ALA C  23     154.497  26.981 119.047  1.00 57.17           C  
ATOM   4378  O   ALA C  23     155.708  26.801 118.879  1.00 59.61           O  
ATOM   4379  CB  ALA C  23     153.554  28.415 117.229  1.00 54.45           C  
ATOM   4380  N   ALA C  24     153.678  26.039 119.510  1.00 56.59           N  
ATOM   4381  CA  ALA C  24     154.129  24.698 119.861  1.00 55.80           C  
ATOM   4382  C   ALA C  24     153.731  23.710 118.771  1.00 59.41           C  
ATOM   4383  O   ALA C  24     152.560  23.643 118.382  1.00 60.89           O  
ATOM   4384  CB  ALA C  24     153.540  24.262 121.203  1.00 52.79           C  
ATOM   4385  N   SER C  25     154.709  22.946 118.282  1.00 61.45           N  
ATOM   4386  CA  SER C  25     154.490  21.977 117.217  1.00 68.40           C  
ATOM   4387  C   SER C  25     155.238  20.687 117.532  1.00 65.05           C  
ATOM   4388  O   SER C  25     156.089  20.633 118.424  1.00 64.08           O  
ATOM   4389  CB  SER C  25     154.928  22.528 115.853  1.00 72.21           C  
ATOM   4390  OG  SER C  25     156.337  22.474 115.709  1.00 73.19           O  
ATOM   4391  N   GLY C  26     154.903  19.643 116.788  1.00 66.11           N  
ATOM   4392  CA  GLY C  26     155.505  18.335 116.944  1.00 65.83           C  
ATOM   4393  C   GLY C  26     154.497  17.305 117.425  1.00 67.55           C  
ATOM   4394  O   GLY C  26     153.355  17.611 117.770  1.00 70.14           O  
ATOM   4395  N   ARG C  27     154.946  16.051 117.437  1.00 65.39           N  
ATOM   4396  CA  ARG C  27     154.098  14.965 117.911  1.00 67.47           C  
ATOM   4397  C   ARG C  27     154.063  14.985 119.432  1.00 66.23           C  
ATOM   4398  O   ARG C  27     155.109  14.913 120.087  1.00 55.53           O  
ATOM   4399  CB  ARG C  27     154.586  13.606 117.417  1.00 70.03           C  
ATOM   4400  CG  ARG C  27     153.863  12.461 118.119  1.00 74.36           C  
ATOM   4401  CD  ARG C  27     153.783  11.205 117.275  1.00 85.65           C  
ATOM   4402  NE  ARG C  27     155.044  10.473 117.256  1.00 91.97           N  
ATOM   4403  CZ  ARG C  27     155.444   9.657 118.226  1.00 93.46           C  
ATOM   4404  NH1 ARG C  27     154.683   9.475 119.296  1.00 92.85           N  
ATOM   4405  NH2 ARG C  27     156.606   9.025 118.130  1.00 94.54           N  
ATOM   4406  N   MET C  28     152.862  15.085 119.989  1.00 65.99           N  
ATOM   4407  CA  MET C  28     152.687  15.130 121.429  1.00 65.66           C  
ATOM   4408  C   MET C  28     151.300  14.602 121.759  1.00 67.29           C  
ATOM   4409  O   MET C  28     150.442  14.459 120.885  1.00 74.36           O  
ATOM   4410  CB  MET C  28     152.884  16.548 121.969  1.00 65.40           C  
ATOM   4411  CG  MET C  28     151.685  17.461 121.781  1.00 67.35           C  
ATOM   4412  SD  MET C  28     152.115  19.204 121.930  1.00 67.98           S  
ATOM   4413  CE  MET C  28     153.509  19.304 120.810  1.00 68.96           C  
ATOM   4414  N   PHE C  29     151.085  14.314 123.040  1.00 64.53           N  
ATOM   4415  CA  PHE C  29     149.805  13.803 123.506  1.00 62.61           C  
ATOM   4416  C   PHE C  29     149.003  14.823 124.295  1.00 61.48           C  
ATOM   4417  O   PHE C  29     147.772  14.807 124.230  1.00 61.66           O  
ATOM   4418  CB  PHE C  29     150.013  12.550 124.370  1.00 60.64           C  
ATOM   4419  CG  PHE C  29     148.778  12.104 125.099  1.00 62.48           C  
ATOM   4420  CD1 PHE C  29     147.802  11.364 124.451  1.00 64.43           C  
ATOM   4421  CD2 PHE C  29     148.595  12.422 126.436  1.00 61.64           C  
ATOM   4422  CE1 PHE C  29     146.665  10.954 125.121  1.00 66.68           C  
ATOM   4423  CE2 PHE C  29     147.461  12.017 127.110  1.00 64.15           C  
ATOM   4424  CZ  PHE C  29     146.495  11.281 126.453  1.00 67.12           C  
ATOM   4425  N   SER C  30     149.668  15.712 125.025  1.00 60.99           N  
ATOM   4426  CA  SER C  30     148.978  16.702 125.836  1.00 62.38           C  
ATOM   4427  C   SER C  30     149.930  17.855 126.102  1.00 59.29           C  
ATOM   4428  O   SER C  30     151.151  17.680 126.110  1.00 59.64           O  
ATOM   4429  CB  SER C  30     148.485  16.095 127.153  1.00 66.69           C  
ATOM   4430  OG  SER C  30     148.086  17.106 128.059  1.00 69.90           O  
ATOM   4431  N   ILE C  31     149.356  19.031 126.327  1.00 56.93           N  
ATOM   4432  CA  ILE C  31     150.127  20.231 126.622  1.00 56.16           C  
ATOM   4433  C   ILE C  31     149.456  20.966 127.772  1.00 56.31           C  
ATOM   4434  O   ILE C  31     148.250  21.232 127.728  1.00 55.86           O  
ATOM   4435  CB  ILE C  31     150.267  21.137 125.383  1.00 55.37           C  
ATOM   4436  CG1 ILE C  31     150.889  22.477 125.764  1.00 53.33           C  
ATOM   4437  CG2 ILE C  31     148.924  21.319 124.679  1.00 56.92           C  
ATOM   4438  CD1 ILE C  31     151.616  23.143 124.628  1.00 56.05           C  
ATOM   4439  N   ASN C  32     150.228  21.276 128.811  1.00 56.25           N  
ATOM   4440  CA  ASN C  32     149.680  21.981 129.961  1.00 56.65           C  
ATOM   4441  C   ASN C  32     149.891  23.484 129.832  1.00 55.87           C  
ATOM   4442  O   ASN C  32     149.443  24.096 128.859  1.00 57.60           O  
ATOM   4443  CB  ASN C  32     150.298  21.464 131.260  1.00 54.35           C  
ATOM   4444  CG  ASN C  32     149.444  21.778 132.468  1.00 55.62           C  
ATOM   4445  OD1 ASN C  32     149.731  22.717 133.209  1.00 56.59           O  
ATOM   4446  ND2 ASN C  32     148.386  21.001 132.670  1.00 54.35           N  
ATOM   4447  N   SER C  33     150.565  24.081 130.809  1.00 54.89           N  
ATOM   4448  CA  SER C  33     150.776  25.518 130.824  1.00 56.02           C  
ATOM   4449  C   SER C  33     151.873  25.929 129.851  1.00 52.45           C  
ATOM   4450  O   SER C  33     152.795  25.168 129.548  1.00 51.77           O  
ATOM   4451  CB  SER C  33     151.132  25.992 132.233  1.00 57.54           C  
ATOM   4452  OG  SER C  33     152.534  25.978 132.429  1.00 58.37           O  
ATOM   4453  N   MET C  34     151.755  27.152 129.362  1.00 52.39           N  
ATOM   4454  CA  MET C  34     152.751  27.772 128.510  1.00 51.11           C  
ATOM   4455  C   MET C  34     153.086  29.110 129.145  1.00 48.95           C  
ATOM   4456  O   MET C  34     152.246  29.704 129.822  1.00 53.02           O  
ATOM   4457  CB  MET C  34     152.246  27.970 127.064  1.00 53.23           C  
ATOM   4458  CG  MET C  34     151.775  26.701 126.342  1.00 57.72           C  
ATOM   4459  SD  MET C  34     151.263  26.985 124.633  1.00 62.87           S  
ATOM   4460  CE  MET C  34     152.867  27.023 123.857  1.00 60.75           C  
ATOM   4461  N   GLY C  35     154.302  29.596 128.930  1.00 45.64           N  
ATOM   4462  CA  GLY C  35     154.660  30.839 129.589  1.00 47.05           C  
ATOM   4463  C   GLY C  35     155.899  31.456 128.989  1.00 45.64           C  
ATOM   4464  O   GLY C  35     156.479  30.939 128.031  1.00 43.93           O  
ATOM   4465  N   TRP C  36     156.295  32.583 129.573  1.00 44.05           N  
ATOM   4466  CA  TRP C  36     157.446  33.347 129.123  1.00 43.05           C  
ATOM   4467  C   TRP C  36     158.416  33.548 130.276  1.00 44.65           C  
ATOM   4468  O   TRP C  36     158.010  33.846 131.402  1.00 44.71           O  
ATOM   4469  CB  TRP C  36     157.014  34.699 128.556  1.00 45.25           C  
ATOM   4470  CG  TRP C  36     156.252  34.575 127.276  1.00 47.83           C  
ATOM   4471  CD1 TRP C  36     154.896  34.573 127.122  1.00 51.99           C  
ATOM   4472  CD2 TRP C  36     156.806  34.429 125.967  1.00 47.19           C  
ATOM   4473  NE1 TRP C  36     154.572  34.440 125.792  1.00 54.80           N  
ATOM   4474  CE2 TRP C  36     155.728  34.350 125.063  1.00 52.27           C  
ATOM   4475  CE3 TRP C  36     158.110  34.362 125.472  1.00 46.04           C  
ATOM   4476  CZ2 TRP C  36     155.917  34.206 123.691  1.00 53.50           C  
ATOM   4477  CZ3 TRP C  36     158.295  34.219 124.114  1.00 50.44           C  
ATOM   4478  CH2 TRP C  36     157.206  34.143 123.237  1.00 52.98           C  
ATOM   4479  N   TYR C  37     159.696  33.360 129.984  1.00 45.34           N  
ATOM   4480  CA  TYR C  37     160.773  33.559 130.938  1.00 46.11           C  
ATOM   4481  C   TYR C  37     161.798  34.477 130.293  1.00 49.64           C  
ATOM   4482  O   TYR C  37     161.843  34.617 129.068  1.00 51.29           O  
ATOM   4483  CB  TYR C  37     161.414  32.225 131.343  1.00 46.07           C  
ATOM   4484  CG  TYR C  37     160.528  31.357 132.210  1.00 52.77           C  
ATOM   4485  CD1 TYR C  37     159.481  30.628 131.660  1.00 53.97           C  
ATOM   4486  CD2 TYR C  37     160.759  31.245 133.574  1.00 56.73           C  
ATOM   4487  CE1 TYR C  37     158.672  29.831 132.450  1.00 58.25           C  
ATOM   4488  CE2 TYR C  37     159.958  30.449 134.371  1.00 59.35           C  
ATOM   4489  CZ  TYR C  37     158.918  29.743 133.804  1.00 64.88           C  
ATOM   4490  OH  TYR C  37     158.119  28.948 134.593  1.00 73.07           O  
ATOM   4491  N   ARG C  38     162.622  35.114 131.120  1.00 49.11           N  
ATOM   4492  CA  ARG C  38     163.634  36.015 130.594  1.00 49.30           C  
ATOM   4493  C   ARG C  38     164.920  35.876 131.392  1.00 53.04           C  
ATOM   4494  O   ARG C  38     164.908  35.514 132.572  1.00 54.33           O  
ATOM   4495  CB  ARG C  38     163.144  37.471 130.607  1.00 49.01           C  
ATOM   4496  CG  ARG C  38     163.102  38.124 131.979  1.00 48.68           C  
ATOM   4497  CD  ARG C  38     162.474  39.508 131.887  1.00 50.51           C  
ATOM   4498  NE  ARG C  38     162.218  40.098 133.197  1.00 55.36           N  
ATOM   4499  CZ  ARG C  38     161.580  41.249 133.385  1.00 59.05           C  
ATOM   4500  NH1 ARG C  38     161.133  41.941 132.345  1.00 56.69           N  
ATOM   4501  NH2 ARG C  38     161.387  41.709 134.613  1.00 62.76           N  
ATOM   4502  N   GLN C  39     166.034  36.166 130.724  1.00 55.14           N  
ATOM   4503  CA  GLN C  39     167.355  36.062 131.334  1.00 58.99           C  
ATOM   4504  C   GLN C  39     168.276  37.104 130.721  1.00 61.09           C  
ATOM   4505  O   GLN C  39     168.528  37.072 129.513  1.00 60.83           O  
ATOM   4506  CB  GLN C  39     167.935  34.659 131.147  1.00 61.36           C  
ATOM   4507  CG  GLN C  39     169.271  34.445 131.837  1.00 66.54           C  
ATOM   4508  CD  GLN C  39     169.875  33.089 131.529  1.00 71.27           C  
ATOM   4509  OE1 GLN C  39     169.202  32.201 131.006  1.00 71.59           O  
ATOM   4510  NE2 GLN C  39     171.151  32.923 131.854  1.00 75.94           N  
ATOM   4511  N   ALA C  40     168.767  38.015 131.542  1.00 64.04           N  
ATOM   4512  CA  ALA C  40     169.775  38.957 131.091  1.00 67.70           C  
ATOM   4513  C   ALA C  40     171.162  38.412 131.404  1.00 71.01           C  
ATOM   4514  O   ALA C  40     171.316  37.554 132.280  1.00 72.35           O  
ATOM   4515  CB  ALA C  40     169.569  40.310 131.769  1.00 69.48           C  
ATOM   4516  N   PRO C  41     172.193  38.863 130.691  1.00 72.90           N  
ATOM   4517  CA  PRO C  41     173.547  38.363 130.967  1.00 75.85           C  
ATOM   4518  C   PRO C  41     173.976  38.691 132.391  1.00 77.35           C  
ATOM   4519  O   PRO C  41     173.859  39.829 132.849  1.00 77.81           O  
ATOM   4520  CB  PRO C  41     174.416  39.084 129.929  1.00 75.48           C  
ATOM   4521  CG  PRO C  41     173.471  39.511 128.859  1.00 71.93           C  
ATOM   4522  CD  PRO C  41     172.166  39.778 129.536  1.00 70.94           C  
ATOM   4523  N   GLY C  42     174.476  37.675 133.091  1.00 79.79           N  
ATOM   4524  CA  GLY C  42     174.911  37.824 134.463  1.00 84.58           C  
ATOM   4525  C   GLY C  42     173.834  37.619 135.506  1.00 86.17           C  
ATOM   4526  O   GLY C  42     174.110  37.795 136.700  1.00 93.59           O  
ATOM   4527  N   LYS C  43     172.623  37.252 135.099  1.00 79.39           N  
ATOM   4528  CA  LYS C  43     171.527  36.968 136.011  1.00 72.49           C  
ATOM   4529  C   LYS C  43     170.953  35.600 135.670  1.00 70.49           C  
ATOM   4530  O   LYS C  43     171.346  34.966 134.687  1.00 70.51           O  
ATOM   4531  CB  LYS C  43     170.434  38.044 135.935  1.00 66.02           C  
ATOM   4532  N   GLU C  44     170.013  35.145 136.487  1.00 69.77           N  
ATOM   4533  CA  GLU C  44     169.369  33.862 136.257  1.00 69.41           C  
ATOM   4534  C   GLU C  44     168.049  34.053 135.522  1.00 68.46           C  
ATOM   4535  O   GLU C  44     167.494  35.153 135.461  1.00 68.95           O  
ATOM   4536  CB  GLU C  44     169.130  33.130 137.580  1.00 71.12           C  
ATOM   4537  N   ARG C  45     167.552  32.957 134.958  1.00 67.22           N  
ATOM   4538  CA  ARG C  45     166.266  32.986 134.279  1.00 66.17           C  
ATOM   4539  C   ARG C  45     165.147  33.143 135.298  1.00 67.25           C  
ATOM   4540  O   ARG C  45     165.097  32.415 136.294  1.00 67.17           O  
ATOM   4541  CB  ARG C  45     166.066  31.711 133.461  1.00 65.94           C  
ATOM   4542  N   GLU C  46     164.246  34.089 135.050  1.00 74.16           N  
ATOM   4543  CA  GLU C  46     163.144  34.351 135.960  1.00 71.18           C  
ATOM   4544  C   GLU C  46     161.823  34.305 135.206  1.00 66.11           C  
ATOM   4545  O   GLU C  46     161.768  34.536 133.995  1.00 63.63           O  
ATOM   4546  CB  GLU C  46     163.300  35.706 136.668  1.00 72.88           C  
ATOM   4547  CG  GLU C  46     163.342  36.911 135.748  1.00 74.68           C  
ATOM   4548  CD  GLU C  46     163.253  38.218 136.516  1.00 82.65           C  
ATOM   4549  OE1 GLU C  46     164.158  38.492 137.332  1.00 87.26           O  
ATOM   4550  OE2 GLU C  46     162.279  38.972 136.306  1.00 82.55           O  
ATOM   4551  N   LEU C  47     160.758  34.002 135.941  1.00 65.04           N  
ATOM   4552  CA  LEU C  47     159.435  33.900 135.345  1.00 60.57           C  
ATOM   4553  C   LEU C  47     158.886  35.281 135.011  1.00 55.56           C  
ATOM   4554  O   LEU C  47     159.051  36.238 135.773  1.00 51.46           O  
ATOM   4555  CB  LEU C  47     158.484  33.161 136.288  1.00 66.36           C  
ATOM   4556  CG  LEU C  47     157.040  32.953 135.825  1.00 67.95           C  
ATOM   4557  CD1 LEU C  47     156.558  31.575 136.227  1.00 70.24           C  
ATOM   4558  CD2 LEU C  47     156.116  34.012 136.404  1.00 70.38           C  
ATOM   4559  N   VAL C  48     158.231  35.378 133.857  1.00 53.98           N  
ATOM   4560  CA  VAL C  48     157.564  36.601 133.419  1.00 48.54           C  
ATOM   4561  C   VAL C  48     156.049  36.448 133.480  1.00 50.24           C  
ATOM   4562  O   VAL C  48     155.364  37.227 134.146  1.00 53.51           O  
ATOM   4563  CB  VAL C  48     158.028  37.014 132.004  1.00 45.93           C  
ATOM   4564  CG1 VAL C  48     157.284  38.256 131.551  1.00 46.59           C  
ATOM   4565  CG2 VAL C  48     159.527  37.250 131.984  1.00 41.63           C  
ATOM   4566  N   ALA C  49     155.506  35.443 132.798  1.00 46.47           N  
ATOM   4567  CA  ALA C  49     154.069  35.220 132.807  1.00 50.51           C  
ATOM   4568  C   ALA C  49     153.789  33.770 132.448  1.00 51.29           C  
ATOM   4569  O   ALA C  49     154.544  33.144 131.702  1.00 50.16           O  
ATOM   4570  CB  ALA C  49     153.348  36.162 131.836  1.00 50.68           C  
ATOM   4571  N   THR C  50     152.688  33.250 132.984  1.00 54.75           N  
ATOM   4572  CA  THR C  50     152.251  31.890 132.713  1.00 56.15           C  
ATOM   4573  C   THR C  50     150.751  31.908 132.464  1.00 61.63           C  
ATOM   4574  O   THR C  50     150.024  32.723 133.037  1.00 67.33           O  
ATOM   4575  CB  THR C  50     152.615  30.956 133.891  1.00 59.67           C  
ATOM   4576  OG1 THR C  50     153.992  30.572 133.792  1.00 60.21           O  
ATOM   4577  CG2 THR C  50     151.745  29.701 133.925  1.00 64.52           C  
ATOM   4578  N   ILE C  51     150.293  31.015 131.589  1.00 59.18           N  
ATOM   4579  CA  ILE C  51     148.872  30.863 131.303  1.00 63.38           C  
ATOM   4580  C   ILE C  51     148.563  29.375 131.219  1.00 64.50           C  
ATOM   4581  O   ILE C  51     149.314  28.610 130.603  1.00 61.85           O  
ATOM   4582  CB  ILE C  51     148.457  31.602 130.011  1.00 61.82           C  
ATOM   4583  CG1 ILE C  51     146.937  31.551 129.822  1.00 67.95           C  
ATOM   4584  CG2 ILE C  51     149.196  31.058 128.793  1.00 57.16           C  
ATOM   4585  CD1 ILE C  51     146.324  32.879 129.425  1.00 69.69           C  
ATOM   4586  N   SER C  52     147.479  28.960 131.867  1.00 69.84           N  
ATOM   4587  CA  SER C  52     147.108  27.557 131.925  1.00 74.30           C  
ATOM   4588  C   SER C  52     146.271  27.187 130.704  1.00 77.59           C  
ATOM   4589  O   SER C  52     145.933  28.029 129.869  1.00 76.12           O  
ATOM   4590  CB  SER C  52     146.358  27.257 133.222  1.00 77.98           C  
ATOM   4591  N   GLU C  53     145.936  25.900 130.595  1.00 83.75           N  
ATOM   4592  CA  GLU C  53     145.040  25.467 129.530  1.00 88.68           C  
ATOM   4593  C   GLU C  53     143.649  26.060 129.708  1.00 94.35           C  
ATOM   4594  O   GLU C  53     142.965  26.348 128.718  1.00 95.57           O  
ATOM   4595  CB  GLU C  53     144.975  23.941 129.490  1.00 93.91           C  
ATOM   4596  CG  GLU C  53     144.725  23.359 128.110  1.00 96.78           C  
ATOM   4597  CD  GLU C  53     145.005  21.870 128.053  1.00102.09           C  
ATOM   4598  OE1 GLU C  53     145.140  21.249 129.128  1.00105.60           O  
ATOM   4599  OE2 GLU C  53     145.091  21.321 126.935  1.00102.80           O  
ATOM   4600  N   ALA C  54     143.220  26.254 130.957  1.00101.11           N  
ATOM   4601  CA  ALA C  54     141.938  26.901 131.210  1.00107.57           C  
ATOM   4602  C   ALA C  54     142.014  28.404 130.972  1.00106.01           C  
ATOM   4603  O   ALA C  54     141.020  29.015 130.563  1.00109.89           O  
ATOM   4604  CB  ALA C  54     141.477  26.611 132.638  1.00114.13           C  
ATOM   4605  N   GLY C  55     143.171  29.012 131.219  1.00 99.35           N  
ATOM   4606  CA  GLY C  55     143.321  30.443 131.046  1.00 94.87           C  
ATOM   4607  C   GLY C  55     143.718  31.165 132.318  1.00 94.72           C  
ATOM   4608  O   GLY C  55     143.707  32.399 132.365  1.00 94.27           O  
ATOM   4609  N   THR C  56     144.078  30.410 133.354  1.00 94.85           N  
ATOM   4610  CA  THR C  56     144.501  31.007 134.613  1.00 94.60           C  
ATOM   4611  C   THR C  56     145.930  31.518 134.474  1.00 91.63           C  
ATOM   4612  O   THR C  56     146.810  30.803 133.983  1.00 87.65           O  
ATOM   4613  CB  THR C  56     144.397  29.986 135.747  1.00 93.79           C  
ATOM   4614  OG1 THR C  56     143.032  29.880 136.172  1.00100.33           O  
ATOM   4615  CG2 THR C  56     145.262  30.398 136.933  1.00 91.04           C  
ATOM   4616  N   THR C  57     146.159  32.754 134.910  1.00 94.52           N  
ATOM   4617  CA  THR C  57     147.402  33.463 134.648  1.00 89.65           C  
ATOM   4618  C   THR C  57     148.198  33.680 135.929  1.00 92.04           C  
ATOM   4619  O   THR C  57     147.637  33.813 137.020  1.00100.60           O  
ATOM   4620  CB  THR C  57     147.134  34.816 133.980  1.00 90.00           C  
ATOM   4621  OG1 THR C  57     146.466  35.684 134.906  1.00 97.25           O  
ATOM   4622  CG2 THR C  57     146.266  34.638 132.742  1.00 89.39           C  
ATOM   4623  N   THR C  58     149.521  33.709 135.777  1.00 86.37           N  
ATOM   4624  CA  THR C  58     150.440  34.097 136.836  1.00 84.01           C  
ATOM   4625  C   THR C  58     151.412  35.127 136.281  1.00 79.53           C  
ATOM   4626  O   THR C  58     151.921  34.972 135.167  1.00 77.58           O  
ATOM   4627  CB  THR C  58     151.211  32.892 137.388  1.00 80.99           C  
ATOM   4628  N   TYR C  59     151.667  36.178 137.057  1.00 78.87           N  
ATOM   4629  CA  TYR C  59     152.541  37.265 136.635  1.00 72.52           C  
ATOM   4630  C   TYR C  59     153.607  37.526 137.688  1.00 71.77           C  
ATOM   4631  O   TYR C  59     153.352  37.403 138.889  1.00 77.04           O  
ATOM   4632  CB  TYR C  59     151.752  38.558 136.388  1.00 75.68           C  
ATOM   4633  CG  TYR C  59     150.875  38.543 135.155  1.00 76.50           C  
ATOM   4634  CD1 TYR C  59     151.407  38.803 133.899  1.00 70.96           C  
ATOM   4635  CD2 TYR C  59     149.512  38.294 135.251  1.00 79.86           C  
ATOM   4636  CE1 TYR C  59     150.608  38.800 132.770  1.00 70.29           C  
ATOM   4637  CE2 TYR C  59     148.705  38.289 134.128  1.00 78.45           C  
ATOM   4638  CZ  TYR C  59     149.258  38.543 132.891  1.00 75.19           C  
ATOM   4639  OH  TYR C  59     148.460  38.541 131.770  1.00 77.04           O  
ATOM   4640  N   ALA C  60     154.803  37.884 137.227  1.00 67.42           N  
ATOM   4641  CA  ALA C  60     155.832  38.380 138.128  1.00 66.27           C  
ATOM   4642  C   ALA C  60     155.438  39.753 138.657  1.00 75.09           C  
ATOM   4643  O   ALA C  60     154.810  40.549 137.952  1.00 78.48           O  
ATOM   4644  CB  ALA C  60     157.182  38.452 137.414  1.00 59.31           C  
ATOM   4645  N   ASP C  61     155.786  40.016 139.920  1.00 80.74           N  
ATOM   4646  CA  ASP C  61     155.415  41.281 140.548  1.00 87.73           C  
ATOM   4647  C   ASP C  61     155.956  42.475 139.771  1.00 87.70           C  
ATOM   4648  O   ASP C  61     155.308  43.525 139.702  1.00 91.32           O  
ATOM   4649  CB  ASP C  61     155.922  41.312 141.988  1.00 94.52           C  
ATOM   4650  CG  ASP C  61     155.127  40.407 142.902  1.00 99.18           C  
ATOM   4651  OD1 ASP C  61     154.003  40.015 142.523  1.00 99.50           O  
ATOM   4652  OD2 ASP C  61     155.628  40.088 144.000  1.00102.71           O  
ATOM   4653  N   SER C  62     157.139  42.331 139.174  1.00 84.90           N  
ATOM   4654  CA  SER C  62     157.759  43.432 138.449  1.00 85.35           C  
ATOM   4655  C   SER C  62     157.049  43.764 137.143  1.00 83.96           C  
ATOM   4656  O   SER C  62     157.310  44.830 136.574  1.00 86.70           O  
ATOM   4657  CB  SER C  62     159.229  43.119 138.170  1.00 82.96           C  
ATOM   4658  OG  SER C  62     159.393  41.789 137.710  1.00 80.16           O  
ATOM   4659  N   VAL C  63     156.174  42.890 136.649  1.00 81.37           N  
ATOM   4660  CA  VAL C  63     155.517  43.097 135.366  1.00 77.30           C  
ATOM   4661  C   VAL C  63     154.003  43.140 135.483  1.00 82.60           C  
ATOM   4662  O   VAL C  63     153.320  43.298 134.464  1.00 82.38           O  
ATOM   4663  CB  VAL C  63     155.946  42.025 134.343  1.00 66.63           C  
ATOM   4664  CG1 VAL C  63     157.470  42.004 134.211  1.00 62.69           C  
ATOM   4665  CG2 VAL C  63     155.412  40.655 134.739  1.00 63.52           C  
ATOM   4666  N   ARG C  64     153.458  43.007 136.692  1.00 90.09           N  
ATOM   4667  CA  ARG C  64     152.014  43.041 136.884  1.00 93.85           C  
ATOM   4668  C   ARG C  64     151.444  44.386 136.451  1.00 98.64           C  
ATOM   4669  O   ARG C  64     151.909  45.443 136.891  1.00101.34           O  
ATOM   4670  CB  ARG C  64     151.676  42.770 138.350  1.00 98.15           C  
ATOM   4671  N   GLY C  65     150.435  44.345 135.585  1.00100.31           N  
ATOM   4672  CA  GLY C  65     149.820  45.565 135.102  1.00104.07           C  
ATOM   4673  C   GLY C  65     150.350  45.991 133.749  1.00 99.90           C  
ATOM   4674  O   GLY C  65     149.592  46.441 132.884  1.00101.89           O  
ATOM   4675  N   ARG C  66     151.661  45.846 133.558  1.00 93.09           N  
ATOM   4676  CA  ARG C  66     152.283  46.246 132.303  1.00 86.69           C  
ATOM   4677  C   ARG C  66     152.184  45.148 131.254  1.00 82.69           C  
ATOM   4678  O   ARG C  66     151.883  45.425 130.088  1.00 81.50           O  
ATOM   4679  CB  ARG C  66     153.748  46.618 132.535  1.00 82.37           C  
ATOM   4680  CG  ARG C  66     154.021  47.286 133.869  1.00 85.02           C  
ATOM   4681  CD  ARG C  66     155.390  47.950 133.883  1.00 81.79           C  
ATOM   4682  NE  ARG C  66     156.430  47.064 134.400  1.00 78.94           N  
ATOM   4683  CZ  ARG C  66     157.457  46.614 133.686  1.00 74.27           C  
ATOM   4684  NH1 ARG C  66     158.352  45.812 134.245  1.00 69.62           N  
ATOM   4685  NH2 ARG C  66     157.590  46.963 132.413  1.00 74.50           N  
ATOM   4686  N   PHE C  67     152.437  43.904 131.644  1.00 80.44           N  
ATOM   4687  CA  PHE C  67     152.444  42.796 130.703  1.00 75.61           C  
ATOM   4688  C   PHE C  67     151.089  42.102 130.665  1.00 76.91           C  
ATOM   4689  O   PHE C  67     150.329  42.121 131.637  1.00 81.13           O  
ATOM   4690  CB  PHE C  67     153.531  41.781 131.057  1.00 69.50           C  
ATOM   4691  CG  PHE C  67     154.933  42.281 130.839  1.00 66.29           C  
ATOM   4692  CD1 PHE C  67     155.188  43.621 130.589  1.00 66.92           C  
ATOM   4693  CD2 PHE C  67     155.997  41.399 130.860  1.00 64.07           C  
ATOM   4694  CE1 PHE C  67     156.475  44.071 130.388  1.00 65.75           C  
ATOM   4695  CE2 PHE C  67     157.287  41.842 130.654  1.00 63.68           C  
ATOM   4696  CZ  PHE C  67     157.526  43.180 130.418  1.00 64.60           C  
ATOM   4697  N   THR C  68     150.797  41.484 129.521  1.00 75.02           N  
ATOM   4698  CA  THR C  68     149.556  40.745 129.321  1.00 76.05           C  
ATOM   4699  C   THR C  68     149.866  39.473 128.550  1.00 72.72           C  
ATOM   4700  O   THR C  68     150.419  39.533 127.447  1.00 72.29           O  
ATOM   4701  CB  THR C  68     148.526  41.582 128.556  1.00 80.18           C  
ATOM   4702  OG1 THR C  68     147.871  42.484 129.457  1.00 86.23           O  
ATOM   4703  CG2 THR C  68     147.484  40.680 127.903  1.00 82.26           C  
ATOM   4704  N   ILE C  69     149.496  38.330 129.119  1.00 69.42           N  
ATOM   4705  CA  ILE C  69     149.709  37.030 128.496  1.00 65.95           C  
ATOM   4706  C   ILE C  69     148.381  36.511 127.963  1.00 67.75           C  
ATOM   4707  O   ILE C  69     147.340  36.635 128.620  1.00 70.87           O  
ATOM   4708  CB  ILE C  69     150.360  36.022 129.466  1.00 60.82           C  
ATOM   4709  CG1 ILE C  69     150.739  34.746 128.712  1.00 57.43           C  
ATOM   4710  CG2 ILE C  69     149.445  35.713 130.645  1.00 63.29           C  
ATOM   4711  CD1 ILE C  69     151.876  33.976 129.331  1.00 55.53           C  
ATOM   4712  N   ALA C  70     148.416  35.952 126.757  1.00 64.68           N  
ATOM   4713  CA  ALA C  70     147.235  35.378 126.134  1.00 67.34           C  
ATOM   4714  C   ALA C  70     147.619  34.051 125.498  1.00 65.21           C  
ATOM   4715  O   ALA C  70     148.799  33.757 125.293  1.00 62.26           O  
ATOM   4716  CB  ALA C  70     146.624  36.319 125.087  1.00 71.25           C  
ATOM   4717  N   ARG C  71     146.605  33.246 125.188  1.00 68.10           N  
ATOM   4718  CA  ARG C  71     146.843  31.908 124.671  1.00 67.87           C  
ATOM   4719  C   ARG C  71     145.698  31.494 123.759  1.00 74.37           C  
ATOM   4720  O   ARG C  71     144.526  31.705 124.084  1.00 78.58           O  
ATOM   4721  CB  ARG C  71     147.000  30.906 125.822  1.00 67.14           C  
ATOM   4722  CG  ARG C  71     147.089  29.448 125.407  1.00 67.55           C  
ATOM   4723  CD  ARG C  71     147.481  28.583 126.597  1.00 66.92           C  
ATOM   4724  NE  ARG C  71     147.491  27.159 126.279  1.00 67.59           N  
ATOM   4725  CZ  ARG C  71     148.055  26.230 127.043  1.00 63.68           C  
ATOM   4726  NH1 ARG C  71     148.660  26.576 128.171  1.00 63.11           N  
ATOM   4727  NH2 ARG C  71     148.018  24.955 126.681  1.00 61.91           N  
ATOM   4728  N   ASP C  72     146.050  30.897 122.623  1.00 76.42           N  
ATOM   4729  CA  ASP C  72     145.095  30.317 121.682  1.00 82.48           C  
ATOM   4730  C   ASP C  72     145.205  28.799 121.824  1.00 81.02           C  
ATOM   4731  O   ASP C  72     146.068  28.165 121.215  1.00 80.68           O  
ATOM   4732  CB  ASP C  72     145.382  30.780 120.253  1.00 85.57           C  
ATOM   4733  CG  ASP C  72     144.338  30.303 119.260  1.00 93.44           C  
ATOM   4734  OD1 ASP C  72     143.246  29.880 119.696  1.00 96.51           O  
ATOM   4735  OD2 ASP C  72     144.609  30.353 118.042  1.00 96.08           O  
ATOM   4736  N   ASN C  73     144.326  28.227 122.654  1.00 80.54           N  
ATOM   4737  CA  ASN C  73     144.387  26.797 122.946  1.00 77.49           C  
ATOM   4738  C   ASN C  73     144.286  25.958 121.677  1.00 78.37           C  
ATOM   4739  O   ASN C  73     144.939  24.914 121.561  1.00 74.27           O  
ATOM   4740  CB  ASN C  73     143.275  26.417 123.924  1.00 77.68           C  
ATOM   4741  CG  ASN C  73     143.569  26.858 125.345  1.00 73.73           C  
ATOM   4742  OD1 ASN C  73     144.640  27.390 125.633  1.00 70.21           O  
ATOM   4743  ND2 ASN C  73     142.613  26.641 126.241  1.00 74.65           N  
ATOM   4744  N   ALA C  74     143.470  26.397 120.716  1.00 83.38           N  
ATOM   4745  CA  ALA C  74     143.273  25.623 119.494  1.00 85.95           C  
ATOM   4746  C   ALA C  74     144.531  25.576 118.637  1.00 84.83           C  
ATOM   4747  O   ALA C  74     144.714  24.632 117.861  1.00 87.33           O  
ATOM   4748  CB  ALA C  74     142.106  26.198 118.692  1.00 90.36           C  
ATOM   4749  N   LYS C  75     145.405  26.573 118.761  1.00 81.54           N  
ATOM   4750  CA  LYS C  75     146.635  26.630 117.986  1.00 81.63           C  
ATOM   4751  C   LYS C  75     147.877  26.349 118.819  1.00 78.27           C  
ATOM   4752  O   LYS C  75     148.985  26.358 118.271  1.00 77.20           O  
ATOM   4753  CB  LYS C  75     146.769  27.998 117.307  1.00 84.58           C  
ATOM   4754  N   ASN C  76     147.718  26.083 120.116  1.00 76.28           N  
ATOM   4755  CA  ASN C  76     148.836  25.832 121.025  1.00 70.08           C  
ATOM   4756  C   ASN C  76     149.886  26.936 120.913  1.00 67.29           C  
ATOM   4757  O   ASN C  76     151.084  26.683 120.773  1.00 62.74           O  
ATOM   4758  CB  ASN C  76     149.452  24.457 120.763  1.00 66.45           C  
ATOM   4759  CG  ASN C  76     148.575  23.324 121.259  1.00 66.23           C  
ATOM   4760  OD1 ASN C  76     147.838  23.475 122.233  1.00 65.45           O  
ATOM   4761  ND2 ASN C  76     148.647  22.183 120.585  1.00 68.62           N  
ATOM   4762  N   THR C  77     149.420  28.180 120.983  1.00 68.31           N  
ATOM   4763  CA  THR C  77     150.275  29.346 120.823  1.00 66.01           C  
ATOM   4764  C   THR C  77     150.053  30.295 121.989  1.00 64.22           C  
ATOM   4765  O   THR C  77     148.909  30.574 122.358  1.00 70.47           O  
ATOM   4766  CB  THR C  77     149.997  30.062 119.500  1.00 66.21           C  
ATOM   4767  OG1 THR C  77     150.144  29.135 118.417  1.00 68.36           O  
ATOM   4768  CG2 THR C  77     150.970  31.213 119.304  1.00 63.44           C  
ATOM   4769  N   VAL C  78     151.144  30.781 122.569  1.00 55.87           N  
ATOM   4770  CA  VAL C  78     151.104  31.720 123.683  1.00 55.96           C  
ATOM   4771  C   VAL C  78     151.575  33.085 123.195  1.00 54.14           C  
ATOM   4772  O   VAL C  78     152.494  33.183 122.371  1.00 52.03           O  
ATOM   4773  CB  VAL C  78     151.957  31.219 124.868  1.00 52.29           C  
ATOM   4774  CG1 VAL C  78     153.412  31.023 124.449  1.00 50.65           C  
ATOM   4775  CG2 VAL C  78     151.859  32.178 126.038  1.00 54.52           C  
ATOM   4776  N   TYR C  79     150.925  34.137 123.687  1.00 56.52           N  
ATOM   4777  CA  TYR C  79     151.212  35.503 123.282  1.00 61.00           C  
ATOM   4778  C   TYR C  79     151.534  36.355 124.502  1.00 62.15           C  
ATOM   4779  O   TYR C  79     150.954  36.175 125.576  1.00 66.31           O  
ATOM   4780  CB  TYR C  79     150.027  36.103 122.519  1.00 56.88           C  
ATOM   4781  CG  TYR C  79     149.668  35.348 121.257  1.00 61.30           C  
ATOM   4782  CD1 TYR C  79     148.698  34.351 121.264  1.00 60.71           C  
ATOM   4783  CD2 TYR C  79     150.299  35.636 120.057  1.00 66.74           C  
ATOM   4784  CE1 TYR C  79     148.369  33.666 120.107  1.00 65.79           C  
ATOM   4785  CE2 TYR C  79     149.978  34.959 118.897  1.00 70.36           C  
ATOM   4786  CZ  TYR C  79     149.014  33.976 118.925  1.00 70.92           C  
ATOM   4787  OH  TYR C  79     148.697  33.300 117.768  1.00 74.81           O  
ATOM   4788  N   LEU C  80     152.468  37.289 124.324  1.00 58.76           N  
ATOM   4789  CA  LEU C  80     152.874  38.213 125.379  1.00 57.08           C  
ATOM   4790  C   LEU C  80     152.919  39.635 124.844  1.00 58.00           C  
ATOM   4791  O   LEU C  80     153.688  39.928 123.922  1.00 58.52           O  
ATOM   4792  CB  LEU C  80     154.240  37.830 125.950  1.00 52.73           C  
ATOM   4793  CG  LEU C  80     154.680  38.673 127.146  1.00 53.27           C  
ATOM   4794  CD1 LEU C  80     153.861  38.318 128.377  1.00 54.44           C  
ATOM   4795  CD2 LEU C  80     156.168  38.504 127.412  1.00 49.39           C  
ATOM   4796  N   GLN C  81     152.091  40.511 125.409  1.00 59.71           N  
ATOM   4797  CA  GLN C  81     152.111  41.936 125.099  1.00 64.63           C  
ATOM   4798  C   GLN C  81     152.762  42.680 126.256  1.00 65.20           C  
ATOM   4799  O   GLN C  81     152.248  42.656 127.379  1.00 67.67           O  
ATOM   4800  CB  GLN C  81     150.709  42.484 124.842  1.00 69.05           C  
ATOM   4801  CG  GLN C  81     150.702  43.998 124.658  1.00 73.24           C  
ATOM   4802  CD  GLN C  81     149.482  44.508 123.918  1.00 81.48           C  
ATOM   4803  OE1 GLN C  81     149.474  44.579 122.690  1.00 82.83           O  
ATOM   4804  NE2 GLN C  81     148.448  44.880 124.665  1.00 86.82           N  
ATOM   4805  N   MET C  82     153.885  43.335 125.985  1.00 65.38           N  
ATOM   4806  CA  MET C  82     154.621  44.086 126.994  1.00 68.22           C  
ATOM   4807  C   MET C  82     154.411  45.574 126.752  1.00 74.91           C  
ATOM   4808  O   MET C  82     154.733  46.081 125.673  1.00 74.71           O  
ATOM   4809  CB  MET C  82     156.109  43.739 126.961  1.00 65.25           C  
ATOM   4810  CG  MET C  82     156.394  42.247 126.930  1.00 65.10           C  
ATOM   4811  SD  MET C  82     158.146  41.875 126.731  1.00 64.87           S  
ATOM   4812  CE  MET C  82     158.267  41.794 124.947  1.00 62.82           C  
ATOM   4813  N   ASN C  83     153.867  46.266 127.749  1.00 79.86           N  
ATOM   4814  CA  ASN C  83     153.635  47.699 127.672  1.00 83.83           C  
ATOM   4815  C   ASN C  83     154.422  48.411 128.765  1.00 82.88           C  
ATOM   4816  O   ASN C  83     154.833  47.802 129.756  1.00 83.76           O  
ATOM   4817  CB  ASN C  83     152.142  48.021 127.807  1.00 91.27           C  
ATOM   4818  CG  ASN C  83     151.322  47.481 126.654  1.00 93.41           C  
ATOM   4819  OD1 ASN C  83     151.766  47.475 125.505  1.00 92.45           O  
ATOM   4820  ND2 ASN C  83     150.117  47.015 126.957  1.00 96.48           N  
ATOM   4821  N   SER C  84     154.605  49.721 128.580  1.00 83.67           N  
ATOM   4822  CA  SER C  84     155.320  50.574 129.534  1.00 82.59           C  
ATOM   4823  C   SER C  84     156.679  49.975 129.891  1.00 79.47           C  
ATOM   4824  O   SER C  84     157.037  49.812 131.060  1.00 79.71           O  
ATOM   4825  CB  SER C  84     154.479  50.816 130.788  1.00 83.43           C  
ATOM   4826  N   LEU C  85     157.443  49.653 128.854  1.00 75.64           N  
ATOM   4827  CA  LEU C  85     158.726  48.996 129.033  1.00 71.12           C  
ATOM   4828  C   LEU C  85     159.767  49.952 129.604  1.00 73.97           C  
ATOM   4829  O   LEU C  85     159.748  51.160 129.349  1.00 76.17           O  
ATOM   4830  CB  LEU C  85     159.211  48.423 127.703  1.00 67.07           C  
ATOM   4831  CG  LEU C  85     158.523  47.120 127.278  1.00 65.69           C  
ATOM   4832  CD1 LEU C  85     158.561  46.953 125.769  1.00 64.04           C  
ATOM   4833  CD2 LEU C  85     159.114  45.892 127.967  1.00 63.91           C  
ATOM   4834  N   ASN C  86     160.678  49.389 130.400  1.00 76.56           N  
ATOM   4835  CA  ASN C  86     161.793  50.139 130.956  1.00 82.98           C  
ATOM   4836  C   ASN C  86     163.074  49.510 130.433  1.00 78.92           C  
ATOM   4837  O   ASN C  86     163.043  48.396 129.894  1.00 76.31           O  
ATOM   4838  CB  ASN C  86     161.774  50.096 132.488  1.00 89.34           C  
ATOM   4839  CG  ASN C  86     160.389  50.252 133.054  1.00 96.71           C  
ATOM   4840  OD1 ASN C  86     159.970  49.467 133.906  1.00104.99           O  
ATOM   4841  ND2 ASN C  86     159.667  51.264 132.594  1.00 98.49           N  
ATOM   4842  N   PRO C  87     164.225  50.160 130.623  1.00 78.70           N  
ATOM   4843  CA  PRO C  87     165.490  49.555 130.185  1.00 75.99           C  
ATOM   4844  C   PRO C  87     165.886  48.342 131.000  1.00 73.79           C  
ATOM   4845  O   PRO C  87     166.748  47.574 130.555  1.00 70.55           O  
ATOM   4846  CB  PRO C  87     166.501  50.699 130.358  1.00 79.67           C  
ATOM   4847  CG  PRO C  87     165.659  51.945 130.317  1.00 82.04           C  
ATOM   4848  CD  PRO C  87     164.405  51.566 131.022  1.00 81.70           C  
ATOM   4849  N   GLU C  88     165.274  48.137 132.165  1.00 74.31           N  
ATOM   4850  CA  GLU C  88     165.554  46.963 132.976  1.00 71.74           C  
ATOM   4851  C   GLU C  88     164.833  45.725 132.465  1.00 66.10           C  
ATOM   4852  O   GLU C  88     165.119  44.619 132.936  1.00 61.78           O  
ATOM   4853  CB  GLU C  88     165.173  47.221 134.435  1.00 76.34           C  
ATOM   4854  CG  GLU C  88     166.082  48.214 135.147  1.00 82.40           C  
ATOM   4855  CD  GLU C  88     165.636  49.655 134.966  1.00 88.36           C  
ATOM   4856  OE1 GLU C  88     164.450  49.879 134.645  1.00 89.79           O  
ATOM   4857  OE2 GLU C  88     166.471  50.567 135.146  1.00 91.53           O  
ATOM   4858  N   ASP C  89     163.909  45.889 131.522  1.00 65.18           N  
ATOM   4859  CA  ASP C  89     163.237  44.769 130.884  1.00 61.98           C  
ATOM   4860  C   ASP C  89     164.084  44.140 129.789  1.00 59.23           C  
ATOM   4861  O   ASP C  89     163.662  43.141 129.197  1.00 62.18           O  
ATOM   4862  CB  ASP C  89     161.899  45.224 130.302  1.00 62.75           C  
ATOM   4863  CG  ASP C  89     160.895  45.599 131.371  1.00 67.30           C  
ATOM   4864  OD1 ASP C  89     160.885  44.948 132.435  1.00 68.93           O  
ATOM   4865  OD2 ASP C  89     160.115  46.549 131.144  1.00 70.20           O  
ATOM   4866  N   THR C  90     165.259  44.701 129.511  1.00 56.03           N  
ATOM   4867  CA  THR C  90     166.135  44.178 128.470  1.00 54.24           C  
ATOM   4868  C   THR C  90     166.685  42.818 128.884  1.00 53.65           C  
ATOM   4869  O   THR C  90     167.409  42.711 129.880  1.00 59.55           O  
ATOM   4870  CB  THR C  90     167.277  45.155 128.201  1.00 56.05           C  
ATOM   4871  OG1 THR C  90     166.775  46.303 127.504  1.00 57.25           O  
ATOM   4872  CG2 THR C  90     168.360  44.492 127.361  1.00 56.20           C  
ATOM   4873  N   ALA C  91     166.339  41.784 128.124  1.00 48.41           N  
ATOM   4874  CA  ALA C  91     166.785  40.420 128.391  1.00 47.80           C  
ATOM   4875  C   ALA C  91     166.472  39.573 127.163  1.00 49.95           C  
ATOM   4876  O   ALA C  91     165.901  40.056 126.181  1.00 52.16           O  
ATOM   4877  CB  ALA C  91     166.119  39.845 129.643  1.00 46.10           C  
ATOM   4878  N   VAL C  92     166.841  38.297 127.233  1.00 47.09           N  
ATOM   4879  CA  VAL C  92     166.457  37.312 126.229  1.00 45.22           C  
ATOM   4880  C   VAL C  92     165.223  36.598 126.756  1.00 45.90           C  
ATOM   4881  O   VAL C  92     165.253  36.019 127.848  1.00 47.53           O  
ATOM   4882  CB  VAL C  92     167.591  36.314 125.944  1.00 46.60           C  
ATOM   4883  CG1 VAL C  92     167.125  35.250 124.956  1.00 50.54           C  
ATOM   4884  CG2 VAL C  92     168.825  37.030 125.425  1.00 44.24           C  
ATOM   4885  N   TYR C  93     164.142  36.627 125.987  1.00 45.63           N  
ATOM   4886  CA  TYR C  93     162.885  36.038 126.417  1.00 44.03           C  
ATOM   4887  C   TYR C  93     162.725  34.656 125.800  1.00 44.80           C  
ATOM   4888  O   TYR C  93     162.985  34.458 124.609  1.00 45.21           O  
ATOM   4889  CB  TYR C  93     161.707  36.939 126.038  1.00 44.48           C  
ATOM   4890  CG  TYR C  93     161.592  38.178 126.904  1.00 45.66           C  
ATOM   4891  CD1 TYR C  93     162.593  39.143 126.907  1.00 45.82           C  
ATOM   4892  CD2 TYR C  93     160.486  38.383 127.720  1.00 48.83           C  
ATOM   4893  CE1 TYR C  93     162.498  40.274 127.696  1.00 47.43           C  
ATOM   4894  CE2 TYR C  93     160.381  39.514 128.513  1.00 51.91           C  
ATOM   4895  CZ  TYR C  93     161.391  40.456 128.496  1.00 51.25           C  
ATOM   4896  OH  TYR C  93     161.295  41.584 129.280  1.00 51.08           O  
ATOM   4897  N   TYR C  94     162.275  33.706 126.616  1.00 43.13           N  
ATOM   4898  CA  TYR C  94     162.121  32.317 126.207  1.00 44.52           C  
ATOM   4899  C   TYR C  94     160.689  31.889 126.476  1.00 47.00           C  
ATOM   4900  O   TYR C  94     160.167  32.126 127.570  1.00 45.24           O  
ATOM   4901  CB  TYR C  94     163.073  31.392 126.977  1.00 45.51           C  
ATOM   4902  CG  TYR C  94     164.548  31.663 126.783  1.00 46.26           C  
ATOM   4903  CD1 TYR C  94     165.279  30.992 125.812  1.00 46.81           C  
ATOM   4904  CD2 TYR C  94     165.216  32.569 127.597  1.00 44.87           C  
ATOM   4905  CE1 TYR C  94     166.630  31.232 125.643  1.00 49.12           C  
ATOM   4906  CE2 TYR C  94     166.564  32.813 127.438  1.00 44.95           C  
ATOM   4907  CZ  TYR C  94     167.267  32.142 126.460  1.00 48.50           C  
ATOM   4908  OH  TYR C  94     168.612  32.386 126.297  1.00 50.89           O  
ATOM   4909  N   CYS C  95     160.059  31.257 125.491  1.00 46.22           N  
ATOM   4910  CA  CYS C  95     158.765  30.641 125.728  1.00 46.72           C  
ATOM   4911  C   CYS C  95     158.986  29.252 126.315  1.00 44.89           C  
ATOM   4912  O   CYS C  95     160.001  28.600 126.056  1.00 43.05           O  
ATOM   4913  CB  CYS C  95     157.925  30.563 124.447  1.00 53.13           C  
ATOM   4914  SG  CYS C  95     158.407  29.313 123.237  1.00 62.09           S  
ATOM   4915  N   ASN C  96     158.018  28.799 127.105  1.00 44.36           N  
ATOM   4916  CA  ASN C  96     158.135  27.545 127.832  1.00 48.07           C  
ATOM   4917  C   ASN C  96     156.801  26.820 127.787  1.00 47.37           C  
ATOM   4918  O   ASN C  96     155.739  27.446 127.799  1.00 50.13           O  
ATOM   4919  CB  ASN C  96     158.576  27.779 129.287  1.00 55.28           C  
ATOM   4920  CG  ASN C  96     158.137  26.668 130.217  1.00 64.89           C  
ATOM   4921  OD1 ASN C  96     158.800  25.637 130.325  1.00 71.52           O  
ATOM   4922  ND2 ASN C  96     157.020  26.878 130.906  1.00 67.50           N  
ATOM   4923  N   ALA C  97     156.863  25.493 127.705  1.00 42.29           N  
ATOM   4924  CA  ALA C  97     155.649  24.693 127.678  1.00 40.40           C  
ATOM   4925  C   ALA C  97     155.911  23.342 128.324  1.00 38.68           C  
ATOM   4926  O   ALA C  97     156.981  22.757 128.142  1.00 39.15           O  
ATOM   4927  CB  ALA C  97     155.143  24.506 126.244  1.00 42.51           C  
ATOM   4928  N   TYR C  98     154.923  22.853 129.068  1.00 39.23           N  
ATOM   4929  CA  TYR C  98     154.975  21.534 129.688  1.00 40.44           C  
ATOM   4930  C   TYR C  98     154.154  20.585 128.825  1.00 42.28           C  
ATOM   4931  O   TYR C  98     152.923  20.683 128.776  1.00 42.15           O  
ATOM   4932  CB  TYR C  98     154.454  21.582 131.122  1.00 43.76           C  
ATOM   4933  CG  TYR C  98     155.457  22.147 132.101  1.00 46.51           C  
ATOM   4934  CD1 TYR C  98     156.331  21.314 132.786  1.00 46.93           C  
ATOM   4935  CD2 TYR C  98     155.538  23.514 132.330  1.00 49.22           C  
ATOM   4936  CE1 TYR C  98     157.254  21.825 133.676  1.00 47.91           C  
ATOM   4937  CE2 TYR C  98     156.458  24.036 133.220  1.00 50.74           C  
ATOM   4938  CZ  TYR C  98     157.313  23.186 133.891  1.00 50.71           C  
ATOM   4939  OH  TYR C  98     158.231  23.697 134.779  1.00 53.01           O  
ATOM   4940  N   ILE C  99     154.835  19.663 128.151  1.00 43.20           N  
ATOM   4941  CA  ILE C  99     154.221  18.813 127.141  1.00 44.83           C  
ATOM   4942  C   ILE C  99     154.341  17.353 127.553  1.00 48.58           C  
ATOM   4943  O   ILE C  99     155.398  16.907 128.014  1.00 47.13           O  
ATOM   4944  CB  ILE C  99     154.864  19.058 125.761  1.00 45.07           C  
ATOM   4945  CG1 ILE C  99     154.493  20.455 125.259  1.00 45.98           C  
ATOM   4946  CG2 ILE C  99     154.456  17.988 124.771  1.00 45.51           C  
ATOM   4947  CD1 ILE C  99     155.385  20.979 124.174  1.00 41.73           C  
ATOM   4948  N   GLN C 100     153.248  16.614 127.379  1.00 43.50           N  
ATOM   4949  CA  GLN C 100     153.200  15.174 127.605  1.00 41.98           C  
ATOM   4950  C   GLN C 100     153.420  14.471 126.269  1.00 43.21           C  
ATOM   4951  O   GLN C 100     152.596  14.590 125.356  1.00 44.97           O  
ATOM   4952  CB  GLN C 100     151.860  14.786 128.224  1.00 48.76           C  
ATOM   4953  CG  GLN C 100     151.814  13.400 128.817  1.00 53.02           C  
ATOM   4954  CD  GLN C 100     150.521  13.134 129.564  1.00 57.14           C
[truncated: 13,609 more chars]
