# Supplementary material for: A non-redundant data set of nanobody-antigen crystal structures
Source: Data Brief. 2019 Mar 6;24:103754. doi: 10.1016/j.dib.2019.103754 (PMC6441729; doi:10.1016/j.dib.2019.103754)
Supplement: Multimedia component 6 [file mmc6.zip › extended_dataset/complex_3/6h7n_3.pdb]

ATOM      1  N   LYS E   3     -11.775 -67.107 -22.173  1.00 79.36           N  
ATOM      2  CA  LYS E   3     -11.753 -65.613 -22.094  1.00 78.94           C  
ATOM      3  C   LYS E   3     -10.612 -65.036 -21.239  1.00 77.50           C  
ATOM      4  O   LYS E   3     -10.375 -63.829 -21.285  1.00 77.84           O  
ATOM      5  CB  LYS E   3     -13.098 -65.087 -21.574  1.00 77.40           C  
ATOM      6  N   ILE E   4      -9.901 -65.886 -20.490  1.00 75.30           N  
ATOM      7  CA  ILE E   4      -8.795 -65.460 -19.615  1.00 73.46           C  
ATOM      8  C   ILE E   4      -7.464 -65.437 -20.375  1.00 71.43           C  
ATOM      9  O   ILE E   4      -7.117 -66.408 -21.049  1.00 72.81           O  
ATOM     10  CB  ILE E   4      -8.671 -66.398 -18.382  1.00 73.70           C  
ATOM     11  CG1 ILE E   4      -9.896 -66.240 -17.466  1.00 74.92           C  
ATOM     12  CG2 ILE E   4      -7.384 -66.146 -17.601  1.00 72.37           C  
ATOM     13  CD1 ILE E   4     -11.085 -67.103 -17.840  1.00 76.47           C  
ATOM     14  N   ILE E   5      -6.723 -64.333 -20.245  1.00 68.81           N  
ATOM     15  CA  ILE E   5      -5.344 -64.246 -20.740  1.00 68.08           C  
ATOM     16  C   ILE E   5      -4.419 -64.835 -19.675  1.00 67.37           C  
ATOM     17  O   ILE E   5      -4.587 -64.561 -18.486  1.00 62.80           O  
ATOM     18  CB  ILE E   5      -4.910 -62.794 -21.060  1.00 66.94           C  
ATOM     19  CG1 ILE E   5      -5.846 -62.169 -22.107  1.00 67.02           C  
ATOM     20  CG2 ILE E   5      -3.464 -62.764 -21.560  1.00 65.44           C  
ATOM     21  CD1 ILE E   5      -5.612 -60.694 -22.373  1.00 67.48           C  
ATOM     22  N   HIS E   6      -3.450 -65.639 -20.111  1.00 70.06           N  
ATOM     23  CA  HIS E   6      -2.496 -66.283 -19.213  1.00 71.83           C  
ATOM     24  C   HIS E   6      -1.120 -65.642 -19.372  1.00 73.11           C  
ATOM     25  O   HIS E   6      -0.397 -65.920 -20.324  1.00 70.74           O  
ATOM     26  CB  HIS E   6      -2.504 -67.797 -19.445  1.00 72.43           C  
ATOM     27  CG  HIS E   6      -3.688 -68.473 -18.816  1.00 73.72           C  
ATOM     28  ND1 HIS E   6      -4.899 -68.631 -19.461  1.00 74.59           N  
ATOM     29  CD2 HIS E   6      -3.864 -68.960 -17.565  1.00 73.11           C  
ATOM     30  CE1 HIS E   6      -5.758 -69.212 -18.643  1.00 73.63           C  
ATOM     31  NE2 HIS E   6      -5.153 -69.430 -17.489  1.00 73.38           N  
ATOM     32  N   LEU E   7      -0.781 -64.791 -18.402  1.00 77.61           N  
ATOM     33  CA  LEU E   7       0.304 -63.815 -18.518  1.00 80.37           C  
ATOM     34  C   LEU E   7       1.683 -64.412 -18.273  1.00 79.09           C  
ATOM     35  O   LEU E   7       1.825 -65.377 -17.515  1.00 77.92           O  
ATOM     36  CB  LEU E   7       0.094 -62.670 -17.513  1.00 81.85           C  
ATOM     37  CG  LEU E   7      -1.231 -61.895 -17.548  1.00 82.15           C  
ATOM     38  CD1 LEU E   7      -1.368 -61.036 -16.297  1.00 82.99           C  
ATOM     39  CD2 LEU E   7      -1.337 -61.044 -18.806  1.00 81.46           C  
ATOM     40  N   THR E   8       2.688 -63.817 -18.926  1.00 80.57           N  
ATOM     41  CA  THR E   8       4.099 -64.053 -18.628  1.00 82.19           C  
ATOM     42  C   THR E   8       4.694 -62.756 -18.068  1.00 82.78           C  
ATOM     43  O   THR E   8       3.998 -61.738 -17.973  1.00 80.15           O  
ATOM     44  CB  THR E   8       4.882 -64.497 -19.884  1.00 81.55           C  
ATOM     45  OG1 THR E   8       4.671 -63.543 -20.924  1.00 83.72           O  
ATOM     46  CG2 THR E   8       4.424 -65.874 -20.346  1.00 80.09           C  
ATOM     47  N   ASP E   9       5.960 -62.815 -17.663  1.00 87.04           N  
ATOM     48  CA  ASP E   9       6.744 -61.613 -17.338  1.00 91.60           C  
ATOM     49  C   ASP E   9       6.860 -60.661 -18.539  1.00 91.56           C  
ATOM     50  O   ASP E   9       6.619 -59.455 -18.402  1.00 95.83           O  
ATOM     51  CB  ASP E   9       8.167 -61.988 -16.871  1.00 97.16           C  
ATOM     52  CG  ASP E   9       8.256 -62.301 -15.390  1.00 99.92           C  
ATOM     53  OD1 ASP E   9       7.586 -61.618 -14.581  1.00100.11           O  
ATOM     54  OD2 ASP E   9       9.042 -63.205 -15.016  1.00102.41           O  
ATOM     55  N   ASP E  10       7.221 -61.211 -19.699  1.00 88.77           N  
ATOM     56  CA  ASP E  10       7.494 -60.412 -20.904  1.00 89.30           C  
ATOM     57  C   ASP E  10       6.237 -59.818 -21.539  1.00 92.55           C  
ATOM     58  O   ASP E  10       6.235 -58.655 -21.953  1.00 96.95           O  
ATOM     59  CB  ASP E  10       8.237 -61.249 -21.951  1.00 88.85           C  
ATOM     60  CG  ASP E  10       9.606 -61.699 -21.479  1.00 91.10           C  
ATOM     61  OD1 ASP E  10       9.863 -61.675 -20.259  1.00 94.25           O  
ATOM     62  OD2 ASP E  10      10.429 -62.080 -22.339  1.00 91.66           O  
ATOM     63  N   SER E  11       5.172 -60.617 -21.607  1.00 91.84           N  
ATOM     64  CA  SER E  11       3.906 -60.169 -22.183  1.00 93.00           C  
ATOM     65  C   SER E  11       3.107 -59.200 -21.295  1.00 97.13           C  
ATOM     66  O   SER E  11       2.132 -58.620 -21.775  1.00102.32           O  
ATOM     67  CB  SER E  11       3.029 -61.377 -22.532  1.00 92.50           C  
ATOM     68  OG  SER E  11       2.578 -62.046 -21.363  1.00 89.50           O  
ATOM     69  N   PHE E  12       3.503 -59.031 -20.026  1.00 97.89           N  
ATOM     70  CA  PHE E  12       2.764 -58.186 -19.063  1.00 95.50           C  
ATOM     71  C   PHE E  12       2.592 -56.730 -19.517  1.00 90.26           C  
ATOM     72  O   PHE E  12       1.526 -56.140 -19.312  1.00 86.55           O  
ATOM     73  CB  PHE E  12       3.429 -58.218 -17.673  1.00 96.46           C  
ATOM     74  CG  PHE E  12       2.551 -57.692 -16.568  1.00 96.69           C  
ATOM     75  CD1 PHE E  12       2.598 -56.350 -16.197  1.00 98.12           C  
ATOM     76  CD2 PHE E  12       1.673 -58.540 -15.895  1.00 98.24           C  
ATOM     77  CE1 PHE E  12       1.786 -55.863 -15.180  1.00 99.10           C  
ATOM     78  CE2 PHE E  12       0.861 -58.059 -14.871  1.00 97.94           C  
ATOM     79  CZ  PHE E  12       0.914 -56.716 -14.515  1.00 99.04           C  
ATOM     80  N   ASP E  13       3.635 -56.160 -20.123  1.00 86.11           N  
ATOM     81  CA  ASP E  13       3.574 -54.788 -20.640  1.00 85.52           C  
ATOM     82  C   ASP E  13       2.515 -54.647 -21.746  1.00 81.71           C  
ATOM     83  O   ASP E  13       1.730 -53.696 -21.739  1.00 81.33           O  
ATOM     84  CB  ASP E  13       4.953 -54.341 -21.153  1.00 89.02           C  
ATOM     85  CG  ASP E  13       4.971 -52.887 -21.629  1.00 92.20           C  
ATOM     86  OD1 ASP E  13       4.479 -51.998 -20.899  1.00 95.79           O  
ATOM     87  OD2 ASP E  13       5.488 -52.637 -22.737  1.00 90.62           O  
ATOM     88  N   THR E  14       2.493 -55.600 -22.679  1.00 77.94           N  
ATOM     89  CA  THR E  14       1.560 -55.569 -23.813  1.00 73.64           C  
ATOM     90  C   THR E  14       0.140 -56.005 -23.435  1.00 71.09           C  
ATOM     91  O   THR E  14      -0.831 -55.438 -23.939  1.00 69.54           O  
ATOM     92  CB  THR E  14       2.053 -56.449 -24.982  1.00 74.06           C  
ATOM     93  OG1 THR E  14       3.454 -56.243 -25.193  1.00 74.23           O  
ATOM     94  CG2 THR E  14       1.302 -56.111 -26.273  1.00 74.97           C  
ATOM     95  N   ASP E  15       0.026 -57.011 -22.567  1.00 69.97           N  
ATOM     96  CA  ASP E  15      -1.274 -57.589 -22.181  1.00 71.50           C  
ATOM     97  C   ASP E  15      -2.055 -56.787 -21.134  1.00 72.15           C  
ATOM     98  O   ASP E  15      -3.278 -56.933 -21.057  1.00 69.78           O  
ATOM     99  CB  ASP E  15      -1.102 -59.028 -21.653  1.00 73.69           C  
ATOM    100  CG  ASP E  15      -0.661 -60.019 -22.729  1.00 75.72           C  
ATOM    101  OD1 ASP E  15      -0.561 -59.648 -23.921  1.00 77.70           O  
ATOM    102  OD2 ASP E  15      -0.412 -61.192 -22.373  1.00 76.24           O  
ATOM    103  N   VAL E  16      -1.365 -55.977 -20.323  1.00 75.00           N  
ATOM    104  CA  VAL E  16      -2.001 -55.261 -19.194  1.00 77.98           C  
ATOM    105  C   VAL E  16      -1.805 -53.736 -19.212  1.00 78.74           C  
ATOM    106  O   VAL E  16      -2.782 -52.988 -19.046  1.00 78.89           O  
ATOM    107  CB  VAL E  16      -1.526 -55.813 -17.826  1.00 77.97           C  
ATOM    108  CG1 VAL E  16      -2.302 -55.161 -16.680  1.00 78.16           C  
ATOM    109  CG2 VAL E  16      -1.685 -57.329 -17.782  1.00 78.78           C  
ATOM    110  N   LEU E  17      -0.565 -53.280 -19.398  1.00 76.11           N  
ATOM    111  CA  LEU E  17      -0.248 -51.844 -19.332  1.00 74.16           C  
ATOM    112  C   LEU E  17      -0.701 -51.091 -20.584  1.00 74.64           C  
ATOM    113  O   LEU E  17      -1.290 -50.008 -20.484  1.00 75.58           O  
ATOM    114  CB  LEU E  17       1.253 -51.618 -19.088  1.00 73.67           C  
ATOM    115  CG  LEU E  17       1.914 -52.389 -17.935  1.00 73.13           C  
ATOM    116  CD1 LEU E  17       3.362 -51.944 -17.740  1.00 71.90           C  
ATOM    117  CD2 LEU E  17       1.116 -52.243 -16.647  1.00 74.60           C  
ATOM    118  N   LYS E  18      -0.424 -51.671 -21.753  1.00 73.36           N  
ATOM    119  CA  LYS E  18      -0.861 -51.117 -23.040  1.00 71.18           C  
ATOM    120  C   LYS E  18      -2.298 -51.508 -23.430  1.00 67.80           C  
ATOM    121  O   LYS E  18      -2.844 -50.944 -24.379  1.00 68.22           O  
ATOM    122  CB  LYS E  18       0.099 -51.542 -24.157  1.00 72.79           C  
ATOM    123  CG  LYS E  18       1.548 -51.099 -23.945  1.00 75.21           C  
ATOM    124  CD  LYS E  18       2.280 -50.900 -25.268  1.00 77.74           C  
ATOM    125  CE  LYS E  18       3.594 -50.142 -25.107  1.00 79.61           C  
ATOM    126  NZ  LYS E  18       3.419 -48.738 -24.633  1.00 81.44           N  
ATOM    127  N   ALA E  19      -2.903 -52.459 -22.714  1.00 65.12           N  
ATOM    128  CA  ALA E  19      -4.209 -53.017 -23.097  1.00 66.34           C  
ATOM    129  C   ALA E  19      -5.380 -52.074 -22.837  1.00 66.29           C  
ATOM    130  O   ALA E  19      -5.412 -51.355 -21.838  1.00 64.96           O  
ATOM    131  CB  ALA E  19      -4.456 -54.344 -22.396  1.00 66.33           C  
ATOM    132  N   ASP E  20      -6.350 -52.115 -23.744  1.00 68.22           N  
ATOM    133  CA  ASP E  20      -7.546 -51.282 -23.660  1.00 71.15           C  
ATOM    134  C   ASP E  20      -8.490 -51.794 -22.570  1.00 72.90           C  
ATOM    135  O   ASP E  20      -8.557 -52.999 -22.305  1.00 73.62           O  
ATOM    136  CB  ASP E  20      -8.289 -51.267 -25.008  1.00 72.55           C  
ATOM    137  CG  ASP E  20      -7.468 -50.653 -26.143  1.00 73.52           C  
ATOM    138  OD1 ASP E  20      -6.489 -49.927 -25.855  1.00 72.02           O  
ATOM    139  OD2 ASP E  20      -7.806 -50.908 -27.324  1.00 74.63           O  
ATOM    140  N   GLY E  21      -9.210 -50.869 -21.940  1.00 73.99           N  
ATOM    141  CA  GLY E  21     -10.219 -51.210 -20.944  1.00 73.36           C  
ATOM    142  C   GLY E  21      -9.641 -51.666 -19.621  1.00 72.92           C  
ATOM    143  O   GLY E  21      -8.447 -51.492 -19.360  1.00 70.81           O  
ATOM    144  N   ALA E  22     -10.505 -52.257 -18.797  1.00 73.07           N  
ATOM    145  CA  ALA E  22     -10.137 -52.724 -17.463  1.00 75.00           C  
ATOM    146  C   ALA E  22      -9.595 -54.151 -17.525  1.00 76.73           C  
ATOM    147  O   ALA E  22     -10.211 -55.017 -18.159  1.00 79.64           O  
ATOM    148  CB  ALA E  22     -11.340 -52.662 -16.534  1.00 75.00           C  
ATOM    149  N   ILE E  23      -8.446 -54.381 -16.879  1.00 77.70           N  
ATOM    150  CA  ILE E  23      -7.841 -55.716 -16.761  1.00 79.51           C  
ATOM    151  C   ILE E  23      -7.794 -56.097 -15.281  1.00 80.91           C  
ATOM    152  O   ILE E  23      -7.255 -55.340 -14.474  1.00 81.04           O  
ATOM    153  CB  ILE E  23      -6.391 -55.783 -17.326  1.00 78.80           C  
ATOM    154  CG1 ILE E  23      -6.256 -55.057 -18.677  1.00 80.89           C  
ATOM    155  CG2 ILE E  23      -5.927 -57.233 -17.441  1.00 77.20           C  
ATOM    156  CD1 ILE E  23      -7.073 -55.640 -19.809  1.00 81.46           C  
ATOM    157  N   LEU E  24      -8.344 -57.260 -14.928  1.00 82.32           N  
ATOM    158  CA  LEU E  24      -8.265 -57.785 -13.560  1.00 85.28           C  
ATOM    159  C   LEU E  24      -7.191 -58.867 -13.519  1.00 88.12           C  
ATOM    160  O   LEU E  24      -7.398 -59.965 -14.045  1.00 92.29           O  
ATOM    161  CB  LEU E  24      -9.617 -58.359 -13.114  1.00 85.30           C  
ATOM    162  CG  LEU E  24      -9.696 -58.965 -11.706  1.00 87.37           C  
ATOM    163  CD1 LEU E  24      -9.587 -57.892 -10.636  1.00 89.14           C  
ATOM    164  CD2 LEU E  24     -10.994 -59.739 -11.541  1.00 88.76           C  
ATOM    165  N   VAL E  25      -6.057 -58.558 -12.892  1.00 89.47           N  
ATOM    166  CA  VAL E  25      -4.925 -59.485 -12.820  1.00 93.35           C  
ATOM    167  C   VAL E  25      -4.991 -60.289 -11.520  1.00 99.62           C  
ATOM    168  O   VAL E  25      -5.150 -59.712 -10.447  1.00105.23           O  
ATOM    169  CB  VAL E  25      -3.574 -58.740 -12.896  1.00 92.50           C  
ATOM    170  CG1 VAL E  25      -2.408 -59.722 -12.948  1.00 91.69           C  
ATOM    171  CG2 VAL E  25      -3.540 -57.832 -14.114  1.00 94.19           C  
ATOM    172  N   ASP E  26      -4.869 -61.614 -11.633  1.00105.62           N  
ATOM    173  CA  ASP E  26      -4.786 -62.523 -10.479  1.00108.06           C  
ATOM    174  C   ASP E  26      -3.354 -63.037 -10.330  1.00108.16           C  
ATOM    175  O   ASP E  26      -2.824 -63.679 -11.241  1.00108.24           O  
ATOM    176  CB  ASP E  26      -5.753 -63.706 -10.657  1.00109.32           C  
ATOM    177  CG  ASP E  26      -5.644 -64.755  -9.540  1.00109.90           C  
ATOM    178  OD1 ASP E  26      -5.387 -64.389  -8.372  1.00110.14           O  
ATOM    179  OD2 ASP E  26      -5.824 -65.959  -9.831  1.00109.68           O  
ATOM    180  N   PHE E  27      -2.743 -62.751  -9.181  1.00109.14           N  
ATOM    181  CA  PHE E  27      -1.412 -63.255  -8.844  1.00110.54           C  
ATOM    182  C   PHE E  27      -1.592 -64.522  -8.018  1.00116.79           C  
ATOM    183  O   PHE E  27      -2.002 -64.463  -6.853  1.00117.09           O  
ATOM    184  CB  PHE E  27      -0.613 -62.200  -8.080  1.00106.90           C  
ATOM    185  CG  PHE E  27      -0.181 -61.042  -8.934  1.00101.94           C  
ATOM    186  CD1 PHE E  27      -1.112 -60.118  -9.415  1.00 99.34           C  
ATOM    187  CD2 PHE E  27       1.157 -60.870  -9.259  1.00100.69           C  
ATOM    188  CE1 PHE E  27      -0.715 -59.053 -10.204  1.00 98.22           C  
ATOM    189  CE2 PHE E  27       1.561 -59.804 -10.053  1.00100.96           C  
ATOM    190  CZ  PHE E  27       0.621 -58.896 -10.528  1.00 99.90           C  
ATOM    191  N   TRP E  28      -1.293 -65.662  -8.640  1.00127.28           N  
ATOM    192  CA  TRP E  28      -1.558 -66.981  -8.064  1.00137.06           C  
ATOM    193  C   TRP E  28      -0.297 -67.841  -8.112  1.00139.19           C  
ATOM    194  O   TRP E  28       0.641 -67.541  -8.850  1.00134.42           O  
ATOM    195  CB  TRP E  28      -2.728 -67.664  -8.799  1.00142.06           C  
ATOM    196  CG  TRP E  28      -2.397 -68.275 -10.146  1.00145.63           C  
ATOM    197  CD1 TRP E  28      -2.022 -67.615 -11.283  1.00147.30           C  
ATOM    198  CD2 TRP E  28      -2.447 -69.664 -10.489  1.00145.62           C  
ATOM    199  NE1 TRP E  28      -1.821 -68.508 -12.309  1.00146.42           N  
ATOM    200  CE2 TRP E  28      -2.080 -69.773 -11.852  1.00144.82           C  
ATOM    201  CE3 TRP E  28      -2.767 -70.831  -9.778  1.00144.94           C  
ATOM    202  CZ2 TRP E  28      -2.013 -71.006 -12.517  1.00142.07           C  
ATOM    203  CZ3 TRP E  28      -2.708 -72.058 -10.444  1.00144.35           C  
ATOM    204  CH2 TRP E  28      -2.331 -72.132 -11.801  1.00141.88           C  
ATOM    205  N   ALA E  29      -0.279 -68.887  -7.290  1.00143.77           N  
ATOM    206  CA  ALA E  29       0.786 -69.887  -7.299  1.00148.69           C  
ATOM    207  C   ALA E  29       0.161 -71.267  -7.132  1.00151.74           C  
ATOM    208  O   ALA E  29      -0.878 -71.409  -6.475  1.00155.34           O  
ATOM    209  CB  ALA E  29       1.787 -69.611  -6.184  1.00149.84           C  
ATOM    210  N   GLU E  30       0.795 -72.278  -7.725  1.00149.64           N  
ATOM    211  CA  GLU E  30       0.287 -73.651  -7.653  1.00144.44           C  
ATOM    212  C   GLU E  30       0.315 -74.191  -6.216  1.00143.56           C  
ATOM    213  O   GLU E  30      -0.563 -74.965  -5.830  1.00142.60           O  
ATOM    214  CB  GLU E  30       1.069 -74.581  -8.594  1.00140.12           C  
ATOM    215  CG  GLU E  30       0.414 -75.939  -8.850  1.00136.49           C  
ATOM    216  CD  GLU E  30      -0.911 -75.845  -9.595  1.00132.19           C  
ATOM    217  OE1 GLU E  30      -0.986 -75.097 -10.591  1.00127.59           O  
ATOM    218  OE2 GLU E  30      -1.879 -76.529  -9.197  1.00126.97           O  
ATOM    219  N   TRP E  31       1.315 -73.771  -5.436  1.00140.67           N  
ATOM    220  CA  TRP E  31       1.449 -74.192  -4.032  1.00138.77           C  
ATOM    221  C   TRP E  31       0.380 -73.634  -3.078  1.00138.32           C  
ATOM    222  O   TRP E  31       0.007 -74.314  -2.122  1.00144.76           O  
ATOM    223  CB  TRP E  31       2.862 -73.904  -3.483  1.00139.20           C  
ATOM    224  CG  TRP E  31       3.288 -72.448  -3.453  1.00141.94           C  
ATOM    225  CD1 TRP E  31       3.949 -71.768  -4.439  1.00141.55           C  
ATOM    226  CD2 TRP E  31       3.114 -71.516  -2.375  1.00143.23           C  
ATOM    227  NE1 TRP E  31       4.182 -70.471  -4.051  1.00141.11           N  
ATOM    228  CE2 TRP E  31       3.683 -70.286  -2.789  1.00141.69           C  
ATOM    229  CE3 TRP E  31       2.524 -71.594  -1.104  1.00142.01           C  
ATOM    230  CZ2 TRP E  31       3.683 -69.142  -1.976  1.00139.17           C  
ATOM    231  CZ3 TRP E  31       2.528 -70.453  -0.290  1.00139.30           C  
ATOM    232  CH2 TRP E  31       3.101 -69.244  -0.736  1.00138.59           C  
ATOM    233  N   SER E  32      -0.112 -72.421  -3.334  1.00135.84           N  
ATOM    234  CA  SER E  32      -1.074 -71.772  -2.427  1.00135.34           C  
ATOM    235  C   SER E  32      -2.498 -72.302  -2.602  1.00138.53           C  
ATOM    236  O   SER E  32      -3.062 -72.230  -3.691  1.00134.99           O  
ATOM    237  CB  SER E  32      -1.066 -70.248  -2.593  1.00132.79           C  
ATOM    238  OG  SER E  32      -0.220 -69.645  -1.634  1.00131.76           O  
ATOM    239  N   GLY E  33      -3.059 -72.827  -1.514  1.00145.18           N  
ATOM    240  CA  GLY E  33      -4.448 -73.282  -1.469  1.00148.40           C  
ATOM    241  C   GLY E  33      -5.471 -72.167  -1.620  1.00150.46           C  
ATOM    242  O   GLY E  33      -6.452 -72.335  -2.349  1.00152.21           O  
ATOM    243  N   PRO E  34      -5.266 -71.029  -0.919  1.00147.63           N  
ATOM    244  CA  PRO E  34      -6.114 -69.843  -1.119  1.00144.96           C  
ATOM    245  C   PRO E  34      -6.132 -69.290  -2.557  1.00145.07           C  
ATOM    246  O   PRO E  34      -7.162 -68.771  -2.995  1.00144.84           O  
ATOM    247  CB  PRO E  34      -5.507 -68.821  -0.158  1.00142.02           C  
ATOM    248  CG  PRO E  34      -4.920 -69.636   0.934  1.00141.28           C  
ATOM    249  CD  PRO E  34      -4.407 -70.884   0.275  1.00143.72           C  
ATOM    250  N   SER E  35      -5.007 -69.398  -3.268  1.00142.77           N  
ATOM    251  CA  SER E  35      -4.911 -68.965  -4.670  1.00140.04           C  
ATOM    252  C   SER E  35      -5.745 -69.817  -5.640  1.00144.67           C  
ATOM    253  O   SER E  35      -6.141 -69.342  -6.710  1.00145.57           O  
ATOM    254  CB  SER E  35      -3.451 -68.977  -5.121  1.00132.44           C  
ATOM    255  OG  SER E  35      -2.669 -68.101  -4.335  1.00125.59           O  
ATOM    256  N   LYS E  36      -5.985 -71.074  -5.264  1.00146.95           N  
ATOM    257  CA  LYS E  36      -6.797 -72.015  -6.046  1.00146.03           C  
ATOM    258  C   LYS E  36      -8.307 -71.847  -5.810  1.00146.74           C  
ATOM    259  O   LYS E  36      -9.091 -72.046  -6.739  1.00148.92           O  
ATOM    260  CB  LYS E  36      -6.379 -73.460  -5.736  1.00144.74           C  
ATOM    261  CG  LYS E  36      -6.955 -74.516  -6.667  1.00142.74           C  
ATOM    262  CD  LYS E  36      -6.667 -75.911  -6.150  1.00139.45           C  
ATOM    263  CE  LYS E  36      -7.479 -76.947  -6.903  1.00137.10           C  
ATOM    264  NZ  LYS E  36      -7.406 -78.276  -6.242  1.00137.47           N  
ATOM    265  N   MET E  37      -8.709 -71.486  -4.586  1.00144.45           N  
ATOM    266  CA  MET E  37     -10.132 -71.315  -4.234  1.00140.86           C  
ATOM    267  C   MET E  37     -10.896 -70.323  -5.133  1.00139.50           C  
ATOM    268  O   MET E  37     -12.093 -70.497  -5.364  1.00132.18           O  
ATOM    269  CB  MET E  37     -10.270 -70.911  -2.769  1.00137.78           C  
ATOM    270  N   ILE E  38     -10.196 -69.300  -5.628  1.00139.92           N  
ATOM    271  CA  ILE E  38     -10.774 -68.289  -6.542  1.00137.73           C  
ATOM    272  C   ILE E  38     -10.672 -68.604  -8.044  1.00136.15           C  
ATOM    273  O   ILE E  38     -11.349 -67.955  -8.846  1.00133.75           O  
ATOM    274  CB  ILE E  38     -10.189 -66.869  -6.294  1.00136.26           C  
ATOM    275  CG1 ILE E  38      -8.664 -66.803  -6.508  1.00135.27           C  
ATOM    276  CG2 ILE E  38     -10.519 -66.405  -4.882  1.00135.58           C  
ATOM    277  CD1 ILE E  38      -8.187 -66.454  -7.899  1.00134.06           C  
ATOM    278  N   ALA E  39      -9.831 -69.570  -8.425  1.00132.84           N  
ATOM    279  CA  ALA E  39      -9.671 -69.967  -9.836  1.00128.64           C  
ATOM    280  C   ALA E  39     -10.989 -70.270 -10.597  1.00126.45           C  
ATOM    281  O   ALA E  39     -11.205 -69.703 -11.674  1.00124.22           O  
ATOM    282  CB  ALA E  39      -8.693 -71.132  -9.957  1.00127.88           C  
ATOM    283  N   PRO E  40     -11.868 -71.150 -10.049  1.00124.25           N  
ATOM    284  CA  PRO E  40     -13.153 -71.399 -10.727  1.00121.88           C  
ATOM    285  C   PRO E  40     -14.140 -70.226 -10.646  1.00123.36           C  
ATOM    286  O   PRO E  40     -15.037 -70.134 -11.488  1.00116.97           O  
ATOM    287  CB  PRO E  40     -13.709 -72.622  -9.988  1.00120.16           C  
ATOM    288  CG  PRO E  40     -13.127 -72.527  -8.628  1.00120.38           C  
ATOM    289  CD  PRO E  40     -11.748 -71.964  -8.823  1.00123.45           C  
ATOM    290  N   ILE E  41     -13.972 -69.354  -9.647  1.00127.10           N  
ATOM    291  CA  ILE E  41     -14.787 -68.142  -9.518  1.00126.84           C  
ATOM    292  C   ILE E  41     -14.386 -67.122 -10.590  1.00125.37           C  
ATOM    293  O   ILE E  41     -15.261 -66.529 -11.220  1.00128.86           O  
ATOM    294  CB  ILE E  41     -14.695 -67.508  -8.101  1.00126.91           C  
ATOM    295  CG1 ILE E  41     -15.177 -68.499  -7.028  1.00125.01           C  
ATOM    296  CG2 ILE E  41     -15.520 -66.222  -8.024  1.00126.83           C  
ATOM    297  CD1 ILE E  41     -14.772 -68.137  -5.610  1.00121.87           C  
ATOM    298  N   LEU E  42     -13.080 -66.927 -10.800  1.00122.00           N  
ATOM    299  CA  LEU E  42     -12.588 -66.015 -11.850  1.00117.11           C  
ATOM    300  C   LEU E  42     -13.032 -66.419 -13.262  1.00114.73           C  
ATOM    301  O   LEU E  42     -13.270 -65.551 -14.107  1.00109.41           O  
ATOM    302  CB  LEU E  42     -11.058 -65.912 -11.829  1.00114.17           C  
ATOM    303  CG  LEU E  42     -10.379 -65.178 -10.676  1.00113.80           C  
ATOM    304  CD1 LEU E  42      -8.879 -65.259 -10.876  1.00114.09           C  
ATOM    305  CD2 LEU E  42     -10.824 -63.730 -10.563  1.00114.12           C  
ATOM    306  N   ASP E  43     -13.125 -67.727 -13.510  1.00116.47           N  
ATOM    307  CA  ASP E  43     -13.619 -68.254 -14.790  1.00119.91           C  
ATOM    308  C   ASP E  43     -15.046 -67.792 -15.099  1.00118.03           C  
ATOM    309  O   ASP E  43     -15.341 -67.385 -16.224  1.00116.75           O  
ATOM    310  CB  ASP E  43     -13.542 -69.791 -14.820  1.00123.74           C  
ATOM    311  CG  ASP E  43     -12.115 -70.308 -14.988  1.00127.73           C  
ATOM    312  OD1 ASP E  43     -11.159 -69.597 -14.615  1.00135.01           O  
ATOM    313  OD2 ASP E  43     -11.949 -71.433 -15.514  1.00128.87           O  
ATOM    314  N   GLU E  44     -15.913 -67.844 -14.092  1.00117.76           N  
ATOM    315  CA  GLU E  44     -17.298 -67.381 -14.226  1.00115.52           C  
ATOM    316  C   GLU E  44     -17.389 -65.855 -14.381  1.00113.69           C  
ATOM    317  O   GLU E  44     -18.278 -65.361 -15.081  1.00113.25           O  
ATOM    318  CB  GLU E  44     -18.141 -67.845 -13.035  1.00115.86           C  
ATOM    319  CG  GLU E  44     -18.274 -69.363 -12.932  1.00115.51           C  
ATOM    320  CD  GLU E  44     -19.167 -69.806 -11.792  1.00114.30           C  
ATOM    321  OE1 GLU E  44     -20.245 -69.202 -11.618  1.00113.13           O  
ATOM    322  OE2 GLU E  44     -18.803 -70.766 -11.075  1.00114.54           O  
ATOM    323  N   ILE E  45     -16.477 -65.126 -13.729  1.00111.62           N  
ATOM    324  CA  ILE E  45     -16.384 -63.661 -13.858  1.00109.94           C  
ATOM    325  C   ILE E  45     -15.975 -63.233 -15.272  1.00109.76           C  
ATOM    326  O   ILE E  45     -16.465 -62.218 -15.770  1.00108.79           O  
ATOM    327  CB  ILE E  45     -15.403 -63.061 -12.802  1.00109.23           C  
ATOM    328  CG1 ILE E  45     -15.969 -63.218 -11.382  1.00110.01           C  
ATOM    329  CG2 ILE E  45     -15.050 -61.600 -13.085  1.00108.85           C  
ATOM    330  CD1 ILE E  45     -17.293 -62.527 -11.125  1.00109.90           C  
ATOM    331  N   ALA E  46     -15.087 -64.001 -15.909  1.00109.69           N  
ATOM    332  CA  ALA E  46     -14.648 -63.707 -17.278  1.00110.80           C  
ATOM    333  C   ALA E  46     -15.805 -63.699 -18.283  1.00110.08           C  
ATOM    334  O   ALA E  46     -15.857 -62.828 -19.159  1.00105.70           O  
ATOM    335  CB  ALA E  46     -13.577 -64.692 -17.715  1.00112.02           C  
ATOM    336  N   ASP E  47     -16.723 -64.660 -18.143  1.00115.31           N  
ATOM    337  CA  ASP E  47     -17.921 -64.751 -18.997  1.00119.73           C  
ATOM    338  C   ASP E  47     -19.014 -63.755 -18.593  1.00121.80           C  
ATOM    339  O   ASP E  47     -19.604 -63.096 -19.456  1.00119.84           O  
ATOM    340  CB  ASP E  47     -18.501 -66.175 -18.982  1.00119.23           C  
ATOM    341  CG  ASP E  47     -17.562 -67.206 -19.598  1.00118.77           C  
ATOM    342  OD1 ASP E  47     -16.822 -66.875 -20.551  1.00119.69           O  
ATOM    343  OD2 ASP E  47     -17.575 -68.364 -19.129  1.00117.23           O  
ATOM    344  N   GLU E  48     -19.287 -63.660 -17.292  1.00126.66           N  
ATOM    345  CA  GLU E  48     -20.342 -62.772 -16.788  1.00128.62           C  
ATOM    346  C   GLU E  48     -20.032 -61.279 -16.942  1.00124.29           C  
ATOM    347  O   GLU E  48     -20.961 -60.476 -17.036  1.00125.29           O  
ATOM    348  CB  GLU E  48     -20.679 -63.090 -15.328  1.00133.97           C  
ATOM    349  CG  GLU E  48     -21.436 -64.399 -15.157  1.00136.15           C  
ATOM    350  CD  GLU E  48     -21.813 -64.694 -13.717  1.00138.76           C  
ATOM    351  OE1 GLU E  48     -21.116 -64.232 -12.784  1.00140.09           O  
ATOM    352  OE2 GLU E  48     -22.822 -65.400 -13.517  1.00140.71           O  
ATOM    353  N   TYR E  49     -18.748 -60.911 -16.961  1.00119.44           N  
ATOM    354  CA  TYR E  49     -18.333 -59.519 -17.196  1.00114.55           C  
ATOM    355  C   TYR E  49     -17.604 -59.355 -18.544  1.00107.42           C  
ATOM    356  O   TYR E  49     -16.604 -58.633 -18.633  1.00105.93           O  
ATOM    357  CB  TYR E  49     -17.457 -59.019 -16.031  1.00117.87           C  
ATOM    358  CG  TYR E  49     -18.208 -58.755 -14.739  1.00117.87           C  
ATOM    359  CD1 TYR E  49     -18.809 -57.516 -14.504  1.00118.40           C  
ATOM    360  CD2 TYR E  49     -18.312 -59.734 -13.746  1.00115.92           C  
ATOM    361  CE1 TYR E  49     -19.495 -57.262 -13.324  1.00117.85           C  
ATOM    362  CE2 TYR E  49     -18.998 -59.488 -12.565  1.00115.66           C  
ATOM    363  CZ  TYR E  49     -19.587 -58.252 -12.358  1.00116.66           C  
ATOM    364  OH  TYR E  49     -20.272 -57.995 -11.191  1.00118.86           O  
ATOM    365  N   GLN E  50     -18.103 -60.020 -19.591  1.00101.57           N  
ATOM    366  CA  GLN E  50     -17.598 -59.789 -20.952  1.00 99.52           C  
ATOM    367  C   GLN E  50     -17.931 -58.360 -21.374  1.00101.39           C  
ATOM    368  O   GLN E  50     -19.017 -57.866 -21.075  1.00105.85           O  
ATOM    369  CB  GLN E  50     -18.194 -60.773 -21.965  1.00 95.57           C  
ATOM    370  CG  GLN E  50     -17.336 -60.929 -23.209  1.00 95.48           C  
ATOM    371  CD  GLN E  50     -18.059 -61.563 -24.384  1.00 94.51           C  
ATOM    372  OE1 GLN E  50     -18.961 -62.391 -24.225  1.00 95.84           O  
ATOM    373  NE2 GLN E  50     -17.651 -61.175 -25.579  1.00 91.69           N  
ATOM    374  N   GLY E  51     -16.986 -57.693 -22.037  1.00102.62           N  
ATOM    375  CA  GLY E  51     -17.152 -56.298 -22.460  1.00101.59           C  
ATOM    376  C   GLY E  51     -16.729 -55.277 -21.411  1.00103.57           C  
ATOM    377  O   GLY E  51     -16.052 -54.295 -21.740  1.00110.06           O  
ATOM    378  N   LYS E  52     -17.131 -55.503 -20.157  1.00100.02           N  
ATOM    379  CA  LYS E  52     -16.790 -54.621 -19.032  1.00 96.66           C  
ATOM    380  C   LYS E  52     -15.361 -54.810 -18.503  1.00 89.70           C  
ATOM    381  O   LYS E  52     -14.711 -53.842 -18.112  1.00 85.88           O  
ATOM    382  CB  LYS E  52     -17.782 -54.825 -17.874  1.00101.55           C  
ATOM    383  CG  LYS E  52     -19.217 -54.440 -18.197  1.00104.56           C  
ATOM    384  CD  LYS E  52     -20.086 -54.422 -16.947  1.00104.84           C  
ATOM    385  CE  LYS E  52     -21.450 -53.808 -17.224  1.00104.54           C  
ATOM    386  NZ  LYS E  52     -22.158 -53.460 -15.963  1.00106.41           N  
ATOM    387  N   LEU E  53     -14.882 -56.058 -18.473  1.00 84.23           N  
ATOM    388  CA  LEU E  53     -13.566 -56.400 -17.913  1.00 81.19           C  
ATOM    389  C   LEU E  53     -12.877 -57.527 -18.701  1.00 79.60           C  
ATOM    390  O   LEU E  53     -13.525 -58.287 -19.442  1.00 78.63           O  
ATOM    391  CB  LEU E  53     -13.781 -56.814 -16.457  1.00 78.65           C  
ATOM    392  CG  LEU E  53     -12.654 -57.430 -15.625  1.00 77.91           C  
ATOM    393  CD1 LEU E  53     -11.649 -56.342 -15.299  1.00 78.75           C  
ATOM    394  CD2 LEU E  53     -13.195 -58.091 -14.373  1.00 78.38           C  
ATOM    395  N   THR E  54     -11.559 -57.617 -18.508  1.00 77.97           N  
ATOM    396  CA  THR E  54     -10.739 -58.722 -19.022  1.00 76.42           C  
ATOM    397  C   THR E  54      -9.984 -59.356 -17.855  1.00 75.28           C  
ATOM    398  O   THR E  54      -9.151 -58.710 -17.223  1.00 77.75           O  
ATOM    399  CB  THR E  54      -9.716 -58.227 -20.067  1.00 76.91           C  
ATOM    400  OG1 THR E  54     -10.391 -57.484 -21.091  1.00 78.00           O  
ATOM    401  CG2 THR E  54      -8.950 -59.390 -20.700  1.00 75.49           C  
ATOM    402  N   VAL E  55     -10.273 -60.626 -17.575  1.00 75.48           N  
ATOM    403  CA  VAL E  55      -9.581 -61.361 -16.502  1.00 77.71           C  
ATOM    404  C   VAL E  55      -8.211 -61.813 -17.016  1.00 76.88           C  
ATOM    405  O   VAL E  55      -8.096 -62.251 -18.162  1.00 77.63           O  
ATOM    406  CB  VAL E  55     -10.406 -62.581 -16.015  1.00 78.62           C  
ATOM    407  CG1 VAL E  55      -9.647 -63.358 -14.938  1.00 77.36           C  
ATOM    408  CG2 VAL E  55     -11.773 -62.134 -15.502  1.00 78.84           C  
ATOM    409  N   ALA E  56      -7.185 -61.693 -16.172  1.00 78.96           N  
ATOM    410  CA  ALA E  56      -5.820 -62.138 -16.500  1.00 81.70           C  
ATOM    411  C   ALA E  56      -5.181 -62.844 -15.307  1.00 85.33           C  
ATOM    412  O   ALA E  56      -5.506 -62.538 -14.156  1.00 87.71           O  
ATOM    413  CB  ALA E  56      -4.961 -60.967 -16.951  1.00 81.61           C  
ATOM    414  N   LYS E  57      -4.284 -63.792 -15.591  1.00 89.97           N  
ATOM    415  CA  LYS E  57      -3.659 -64.634 -14.557  1.00 92.59           C  
ATOM    416  C   LYS E  57      -2.152 -64.742 -14.768  1.00 92.20           C  
ATOM    417  O   LYS E  57      -1.697 -64.942 -15.891  1.00 91.43           O  
ATOM    418  CB  LYS E  57      -4.287 -66.033 -14.558  1.00 94.93           C  
ATOM    419  CG  LYS E  57      -5.785 -66.030 -14.285  1.00 97.52           C  
ATOM    420  CD  LYS E  57      -6.375 -67.427 -14.155  1.00 98.67           C  
ATOM    421  CE  LYS E  57      -6.057 -68.053 -12.800  1.00102.42           C  
ATOM    422  NZ  LYS E  57      -7.039 -69.095 -12.392  1.00105.33           N  
ATOM    423  N   LEU E  58      -1.393 -64.616 -13.679  1.00 93.44           N  
ATOM    424  CA  LEU E  58       0.066 -64.693 -13.715  1.00 99.27           C  
ATOM    425  C   LEU E  58       0.563 -65.587 -12.583  1.00104.61           C  
ATOM    426  O   LEU E  58       0.370 -65.268 -11.408  1.00103.24           O  
ATOM    427  CB  LEU E  58       0.673 -63.290 -13.597  1.00101.20           C  
ATOM    428  CG  LEU E  58       2.199 -63.188 -13.775  1.00103.62           C  
ATOM    429  CD1 LEU E  58       2.583 -61.997 -14.643  1.00104.72           C  
ATOM    430  CD2 LEU E  58       2.933 -63.123 -12.440  1.00103.52           C  
ATOM    431  N   ASN E  59       1.205 -66.701 -12.944  1.00112.70           N  
ATOM    432  CA  ASN E  59       1.768 -67.639 -11.965  1.00118.88           C  
ATOM    433  C   ASN E  59       3.075 -67.064 -11.401  1.00125.00           C  
ATOM    434  O   ASN E  59       3.988 -66.746 -12.170  1.00129.41           O  
ATOM    435  CB  ASN E  59       2.009 -69.007 -12.618  1.00117.98           C  
ATOM    436  CG  ASN E  59       2.103 -70.143 -11.609  1.00119.33           C  
ATOM    437  OD1 ASN E  59       2.643 -69.984 -10.513  1.00118.69           O  
ATOM    438  ND2 ASN E  59       1.582 -71.306 -11.986  1.00122.98           N  
ATOM    439  N   ILE E  60       3.159 -66.926 -10.070  1.00128.18           N  
ATOM    440  CA  ILE E  60       4.345 -66.325  -9.421  1.00130.99           C  
ATOM    441  C   ILE E  60       5.566 -67.258  -9.407  1.00135.66           C  
ATOM    442  O   ILE E  60       6.706 -66.783  -9.392  1.00136.06           O  
ATOM    443  CB  ILE E  60       4.052 -65.779  -8.001  1.00131.19           C  
ATOM    444  CG1 ILE E  60       3.580 -66.874  -7.044  1.00132.95           C  
ATOM    445  CG2 ILE E  60       3.033 -64.647  -8.071  1.00131.36           C  
ATOM    446  CD1 ILE E  60       3.618 -66.448  -5.592  1.00131.97           C  
ATOM    447  N   ASP E  61       5.325 -68.571  -9.401  1.00139.86           N  
ATOM    448  CA  ASP E  61       6.398 -69.575  -9.556  1.00137.56           C  
ATOM    449  C   ASP E  61       7.039 -69.461 -10.940  1.00135.08           C  
ATOM    450  O   ASP E  61       8.266 -69.392 -11.055  1.00133.91           O  
ATOM    451  CB  ASP E  61       5.868 -71.011  -9.378  1.00135.42           C  
ATOM    452  CG  ASP E  61       5.432 -71.327  -7.946  1.00131.27           C  
ATOM    453  OD1 ASP E  61       5.930 -70.706  -6.983  1.00125.01           O  
ATOM    454  OD2 ASP E  61       4.585 -72.232  -7.797  1.00127.07           O  
ATOM    455  N   GLN E  62       6.195 -69.439 -11.973  1.00130.84           N  
ATOM    456  CA  GLN E  62       6.646 -69.330 -13.368  1.00128.31           C  
ATOM    457  C   GLN E  62       7.320 -67.981 -13.638  1.00127.15           C  
ATOM    458  O   GLN E  62       8.365 -67.925 -14.289  1.00123.74           O  
ATOM    459  CB  GLN E  62       5.474 -69.491 -14.360  1.00125.51           C  
ATOM    460  CG  GLN E  62       4.712 -70.808 -14.292  1.00121.31           C  
ATOM    461  CD  GLN E  62       5.589 -72.027 -14.447  1.00119.94           C  
ATOM    462  OE1 GLN E  62       6.511 -72.042 -15.259  1.00121.78           O  
ATOM    463  NE2 GLN E  62       5.304 -73.061 -13.666  1.00116.87           N  
ATOM    464  N   ASN E  63       6.712 -66.907 -13.134  1.00128.21           N  
ATOM    465  CA  ASN E  63       7.107 -65.539 -13.467  1.00127.33           C  
ATOM    466  C   ASN E  63       7.308 -64.708 -12.188  1.00128.87           C  
ATOM    467  O   ASN E  63       6.420 -63.946 -11.784  1.00126.97           O  
ATOM    468  CB  ASN E  63       6.047 -64.924 -14.388  1.00124.09           C  
ATOM    469  CG  ASN E  63       5.766 -65.787 -15.605  1.00119.03           C  
ATOM    470  OD1 ASN E  63       6.681 -66.312 -16.244  1.00116.40           O  
ATOM    471  ND2 ASN E  63       4.496 -65.961 -15.916  1.00113.77           N  
ATOM    472  N   PRO E  64       8.486 -64.856 -11.546  1.00128.13           N  
ATOM    473  CA  PRO E  64       8.758 -64.162 -10.288  1.00127.89           C  
ATOM    474  C   PRO E  64       9.162 -62.687 -10.428  1.00128.40           C  
ATOM    475  O   PRO E  64       9.277 -62.004  -9.410  1.00131.37           O  
ATOM    476  CB  PRO E  64       9.907 -64.980  -9.688  1.00126.95           C  
ATOM    477  CG  PRO E  64      10.640 -65.518 -10.867  1.00126.10           C  
ATOM    478  CD  PRO E  64       9.649 -65.651 -11.991  1.00125.93           C  
ATOM    479  N   GLY E  65       9.377 -62.204 -11.655  1.00125.88           N  
ATOM    480  CA  GLY E  65       9.798 -60.818 -11.886  1.00122.76           C  
ATOM    481  C   GLY E  65       8.729 -59.751 -11.687  1.00121.64           C  
ATOM    482  O   GLY E  65       9.051 -58.651 -11.229  1.00120.16           O  
ATOM    483  N   THR E  66       7.469 -60.054 -12.009  1.00120.27           N  
ATOM    484  CA  THR E  66       6.389 -59.057 -12.002  1.00117.04           C  
ATOM    485  C   THR E  66       5.857 -58.711 -10.595  1.00121.76           C  
ATOM    486  O   THR E  66       5.533 -57.550 -10.333  1.00126.86           O  
ATOM    487  CB  THR E  66       5.192 -59.482 -12.887  1.00112.34           C  
ATOM    488  OG1 THR E  66       5.671 -59.989 -14.142  1.00106.98           O  
ATOM    489  CG2 THR E  66       4.249 -58.309 -13.150  1.00111.50           C  
ATOM    490  N   ALA E  67       5.759 -59.706  -9.709  1.00124.30           N  
ATOM    491  CA  ALA E  67       5.169 -59.515  -8.364  1.00123.74           C  
ATOM    492  C   ALA E  67       5.914 -58.533  -7.424  1.00123.76           C  
ATOM    493  O   ALA E  67       5.256 -57.772  -6.707  1.00122.22           O  
ATOM    494  CB  ALA E  67       4.955 -60.863  -7.674  1.00123.67           C  
ATOM    495  N   PRO E  68       7.270 -58.556  -7.408  1.00123.65           N  
ATOM    496  CA  PRO E  68       8.045 -57.539  -6.668  1.00121.81           C  
ATOM    497  C   PRO E  68       7.783 -56.079  -7.072  1.00118.41           C  
ATOM    498  O   PRO E  68       7.770 -55.202  -6.206  1.00119.02           O  
ATOM    499  CB  PRO E  68       9.500 -57.915  -6.979  1.00120.93           C  
ATOM    500  CG  PRO E  68       9.460 -59.382  -7.206  1.00121.34           C  
ATOM    501  CD  PRO E  68       8.141 -59.652  -7.876  1.00123.23           C  
ATOM    502  N   LYS E  69       7.570 -55.831  -8.364  1.00112.09           N  
ATOM    503  CA  LYS E  69       7.361 -54.469  -8.886  1.00105.24           C  
ATOM    504  C   LYS E  69       6.102 -53.774  -8.350  1.00103.82           C  
ATOM    505  O   LYS E  69       6.087 -52.549  -8.233  1.00107.53           O  
ATOM    506  CB  LYS E  69       7.358 -54.473 -10.424  1.00101.00           C  
ATOM    507  CG  LYS E  69       8.731 -54.780 -11.015  1.00 97.07           C  
ATOM    508  CD  LYS E  69       8.714 -54.889 -12.528  1.00 93.09           C  
ATOM    509  CE  LYS E  69      10.083 -55.311 -13.040  1.00 88.77           C  
ATOM    510  NZ  LYS E  69      10.088 -55.547 -14.506  1.00 85.29           N  
ATOM    511  N   TYR E  70       5.063 -54.548  -8.030  1.00101.62           N  
ATOM    512  CA  TYR E  70       3.807 -54.017  -7.465  1.00101.28           C  
ATOM    513  C   TYR E  70       3.638 -54.278  -5.956  1.00103.48           C  
ATOM    514  O   TYR E  70       2.613 -53.912  -5.378  1.00101.44           O  
ATOM    515  CB  TYR E  70       2.606 -54.557  -8.262  1.00 98.29           C  
ATOM    516  CG  TYR E  70       2.614 -54.058  -9.690  1.00 95.93           C  
ATOM    517  CD1 TYR E  70       1.987 -52.859 -10.031  1.00 96.80           C  
ATOM    518  CD2 TYR E  70       3.281 -54.762 -10.697  1.00 95.05           C  
ATOM    519  CE1 TYR E  70       2.029 -52.375 -11.334  1.00 96.62           C  
ATOM    520  CE2 TYR E  70       3.320 -54.287 -12.000  1.00 94.52           C  
ATOM    521  CZ  TYR E  70       2.685 -53.098 -12.313  1.00 94.03           C  
ATOM    522  OH  TYR E  70       2.725 -52.630 -13.602  1.00 89.20           O  
ATOM    523  N   GLY E  71       4.637 -54.902  -5.328  1.00105.44           N  
ATOM    524  CA  GLY E  71       4.689 -55.034  -3.874  1.00108.19           C  
ATOM    525  C   GLY E  71       3.706 -56.038  -3.307  1.00112.58           C  
ATOM    526  O   GLY E  71       3.023 -55.757  -2.325  1.00109.02           O  
ATOM    527  N   ILE E  72       3.652 -57.218  -3.918  1.00119.08           N  
ATOM    528  CA  ILE E  72       2.719 -58.269  -3.506  1.00122.91           C  
ATOM    529  C   ILE E  72       3.322 -59.008  -2.306  1.00127.43           C  
ATOM    530  O   ILE E  72       4.390 -59.619  -2.425  1.00131.22           O  
ATOM    531  CB  ILE E  72       2.438 -59.277  -4.652  1.00123.09           C  
ATOM    532  CG1 ILE E  72       1.931 -58.571  -5.930  1.00119.62           C  
ATOM    533  CG2 ILE E  72       1.464 -60.360  -4.186  1.00124.04           C  
ATOM    534  CD1 ILE E  72       0.638 -57.789  -5.762  1.00116.96           C  
ATOM    535  N   ARG E  73       2.637 -58.953  -1.160  1.00128.54           N  
ATOM    536  CA  ARG E  73       3.040 -59.693   0.041  1.00127.80           C  
ATOM    537  C   ARG E  73       2.354 -61.063   0.079  1.00128.22           C  
ATOM    538  O   ARG E  73       3.024 -62.094  -0.003  1.00131.37           O  
ATOM    539  CB  ARG E  73       2.743 -58.877   1.310  1.00128.30           C  
ATOM    540  CG  ARG E  73       3.800 -57.813   1.589  1.00128.10           C  
ATOM    541  CD  ARG E  73       4.976 -58.388   2.386  1.00127.79           C  
ATOM    542  NE  ARG E  73       4.663 -58.627   3.806  1.00126.97           N  
ATOM    543  CZ  ARG E  73       4.390 -59.809   4.381  1.00124.12           C  
ATOM    544  NH1 ARG E  73       4.358 -60.943   3.680  1.00125.53           N  
ATOM    545  NH2 ARG E  73       4.130 -59.857   5.685  1.00120.54           N  
ATOM    546  N   GLY E  74       1.027 -61.047   0.209  1.00127.48           N  
ATOM    547  CA  GLY E  74       0.217 -62.266   0.275  1.00127.52           C  
ATOM    548  C   GLY E  74      -0.383 -62.636  -1.068  1.00128.56           C  
ATOM    549  O   GLY E  74      -0.310 -61.862  -2.020  1.00128.66           O  
ATOM    550  N   ILE E  75      -0.923 -63.852  -1.149  1.00132.84           N  
ATOM    551  CA  ILE E  75      -1.645 -64.326  -2.334  1.00137.51           C  
ATOM    552  C   ILE E  75      -2.887 -65.130  -1.914  1.00144.14           C  
ATOM    553  O   ILE E  75      -2.852 -65.828  -0.900  1.00148.06           O  
ATOM    554  CB  ILE E  75      -0.749 -65.151  -3.298  1.00135.98           C  
ATOM    555  CG1 ILE E  75      -0.050 -66.309  -2.565  1.00135.05           C  
ATOM    556  CG2 ILE E  75       0.275 -64.247  -3.978  1.00134.13           C  
ATOM    557  CD1 ILE E  75       0.743 -67.227  -3.471  1.00134.17           C  
ATOM    558  N   PRO E  76      -3.991 -65.034  -2.688  1.00149.77           N  
ATOM    559  CA  PRO E  76      -4.149 -64.322  -3.958  1.00149.01           C  
ATOM    560  C   PRO E  76      -4.350 -62.817  -3.778  1.00148.00           C  
ATOM    561  O   PRO E  76      -5.010 -62.389  -2.827  1.00158.53           O  
ATOM    562  CB  PRO E  76      -5.408 -64.953  -4.548  1.00149.34           C  
ATOM    563  CG  PRO E  76      -6.230 -65.309  -3.362  1.00151.18           C  
ATOM    564  CD  PRO E  76      -5.273 -65.611  -2.239  1.00152.02           C  
ATOM    565  N   THR E  77      -3.759 -62.040  -4.687  1.00138.64           N  
ATOM    566  CA  THR E  77      -3.939 -60.590  -4.741  1.00127.82           C  
ATOM    567  C   THR E  77      -4.504 -60.232  -6.110  1.00114.89           C  
ATOM    568  O   THR E  77      -3.901 -60.550  -7.137  1.00107.21           O  
ATOM    569  CB  THR E  77      -2.612 -59.840  -4.498  1.00130.39           C  
ATOM    570  OG1 THR E  77      -2.161 -60.095  -3.161  1.00134.13           O  
ATOM    571  CG2 THR E  77      -2.784 -58.329  -4.677  1.00131.76           C  
ATOM    572  N   LEU E  78      -5.669 -59.582  -6.101  1.00108.02           N  
ATOM    573  CA  LEU E  78      -6.347 -59.117  -7.311  1.00105.79           C  
ATOM    574  C   LEU E  78      -6.108 -57.616  -7.510  1.00102.49           C  
ATOM    575  O   LEU E  78      -6.623 -56.800  -6.742  1.00105.57           O  
ATOM    576  CB  LEU E  78      -7.849 -59.395  -7.217  1.00104.33           C  
ATOM    577  CG  LEU E  78      -8.267 -60.867  -7.148  1.00103.45           C  
ATOM    578  CD1 LEU E  78      -9.751 -60.993  -6.831  1.00103.27           C  
ATOM    579  CD2 LEU E  78      -7.941 -61.589  -8.444  1.00103.07           C  
ATOM    580  N   LEU E  79      -5.316 -57.269  -8.530  1.00 95.53           N  
ATOM    581  CA  LEU E  79      -5.067 -55.877  -8.918  1.00 88.44           C  
ATOM    582  C   LEU E  79      -5.906 -55.530 -10.142  1.00 85.55           C  
ATOM    583  O   LEU E  79      -5.721 -56.123 -11.208  1.00 89.57           O  
ATOM    584  CB  LEU E  79      -3.587 -55.656  -9.248  1.00 84.68           C  
ATOM    585  CG  LEU E  79      -2.539 -55.866  -8.148  1.00 83.77           C  
ATOM    586  CD1 LEU E  79      -1.164 -55.443  -8.650  1.00 84.38           C  
ATOM    587  CD2 LEU E  79      -2.889 -55.122  -6.864  1.00 84.30           C  
ATOM    588  N   LEU E  80      -6.832 -54.580  -9.983  1.00 81.32           N  
ATOM    589  CA  LEU E  80      -7.624 -54.076 -11.100  1.00 79.40           C  
ATOM    590  C   LEU E  80      -6.844 -52.952 -11.776  1.00 81.36           C  
ATOM    591  O   LEU E  80      -6.454 -51.979 -11.125  1.00 83.29           O  
ATOM    592  CB  LEU E  80      -8.997 -53.577 -10.633  1.00 77.82           C  
ATOM    593  CG  LEU E  80     -10.017 -53.224 -11.730  1.00 77.37           C  
ATOM    594  CD1 LEU E  80     -10.246 -54.377 -12.708  1.00 78.73           C  
ATOM    595  CD2 LEU E  80     -11.339 -52.788 -11.112  1.00 75.49           C  
ATOM    596  N   PHE E  81      -6.620 -53.106 -13.085  1.00 81.64           N  
ATOM    597  CA  PHE E  81      -5.826 -52.176 -13.896  1.00 80.17           C  
ATOM    598  C   PHE E  81      -6.738 -51.365 -14.811  1.00 81.04           C  
ATOM    599  O   PHE E  81      -7.688 -51.908 -15.378  1.00 78.97           O  
ATOM    600  CB  PHE E  81      -4.807 -52.956 -14.723  1.00 79.22           C  
ATOM    601  CG  PHE E  81      -3.507 -53.204 -14.008  1.00 77.64           C  
ATOM    602  CD1 PHE E  81      -3.382 -54.215 -13.054  1.00 75.90           C  
ATOM    603  CD2 PHE E  81      -2.399 -52.426 -14.299  1.00 78.15           C  
ATOM    604  CE1 PHE E  81      -2.177 -54.427 -12.405  1.00 76.76           C  
ATOM    605  CE2 PHE E  81      -1.182 -52.643 -13.660  1.00 77.97           C  
ATOM    606  CZ  PHE E  81      -1.065 -53.658 -12.724  1.00 77.55           C  
ATOM    607  N   LYS E  82      -6.460 -50.065 -14.925  1.00 83.08           N  
ATOM    608  CA  LYS E  82      -7.231 -49.145 -15.775  1.00 84.42           C  
ATOM    609  C   LYS E  82      -6.282 -48.159 -16.455  1.00 86.78           C  
ATOM    610  O   LYS E  82      -5.745 -47.245 -15.809  1.00 87.28           O  
ATOM    611  CB  LYS E  82      -8.280 -48.385 -14.959  1.00 84.37           C  
ATOM    612  CG  LYS E  82      -9.559 -49.163 -14.689  1.00 83.12           C  
ATOM    613  CD  LYS E  82     -10.558 -48.293 -13.948  1.00 82.94           C  
ATOM    614  CE  LYS E  82     -11.810 -49.054 -13.556  1.00 83.29           C  
ATOM    615  NZ  LYS E  82     -12.763 -48.144 -12.868  1.00 83.41           N  
ATOM    616  N   ASN E  83      -6.068 -48.373 -17.758  1.00 88.57           N  
ATOM    617  CA  ASN E  83      -5.177 -47.552 -18.589  1.00 87.16           C  
ATOM    618  C   ASN E  83      -3.752 -47.482 -18.023  1.00 84.12           C  
ATOM    619  O   ASN E  83      -3.194 -46.402 -17.835  1.00 79.65           O  
ATOM    620  CB  ASN E  83      -5.780 -46.156 -18.818  1.00 87.17           C  
ATOM    621  CG  ASN E  83      -7.167 -46.209 -19.466  1.00 86.31           C  
ATOM    622  OD1 ASN E  83      -7.635 -47.271 -19.903  1.00 80.89           O  
ATOM    623  ND2 ASN E  83      -7.838 -45.067 -19.499  1.00 85.97           N  
ATOM    624  N   GLY E  84      -3.184 -48.656 -17.751  1.00 85.22           N  
ATOM    625  CA  GLY E  84      -1.814 -48.780 -17.265  1.00 88.56           C  
ATOM    626  C   GLY E  84      -1.542 -48.366 -15.831  1.00 91.37           C  
ATOM    627  O   GLY E  84      -0.381 -48.196 -15.458  1.00 92.24           O  
ATOM    628  N   GLU E  85      -2.594 -48.207 -15.023  1.00 95.31           N  
ATOM    629  CA  GLU E  85      -2.463 -47.842 -13.601  1.00 98.38           C  
ATOM    630  C   GLU E  85      -3.335 -48.766 -12.760  1.00 96.10           C  
ATOM    631  O   GLU E  85      -4.390 -49.192 -13.226  1.00 96.41           O  
ATOM    632  CB  GLU E  85      -2.893 -46.380 -13.354  1.00103.67           C  
ATOM    633  CG  GLU E  85      -2.432 -45.362 -14.392  1.00105.99           C  
ATOM    634  CD  GLU E  85      -2.126 -43.994 -13.805  1.00106.24           C  
ATOM    635  OE1 GLU E  85      -1.101 -43.875 -13.101  1.00102.87           O  
ATOM    636  OE2 GLU E  85      -2.900 -43.051 -14.059  1.00109.42           O  
ATOM    637  N   VAL E  86      -2.914 -49.053 -11.525  1.00 92.94           N  
ATOM    638  CA  VAL E  86      -3.711 -49.869 -10.598  1.00 91.73           C  
ATOM    639  C   VAL E  86      -4.754 -48.983  -9.913  1.00 92.07           C  
ATOM    640  O   VAL E  86      -4.404 -48.093  -9.142  1.00 92.18           O  
ATOM    641  CB  VAL E  86      -2.836 -50.577  -9.540  1.00 90.36           C  
ATOM    642  CG1 VAL E  86      -3.697 -51.395  -8.568  1.00 88.82           C  
ATOM    643  CG2 VAL E  86      -1.809 -51.472 -10.227  1.00 89.09           C  
ATOM    644  N   ALA E  87      -6.028 -49.238 -10.205  1.00 94.10           N  
ATOM    645  CA  ALA E  87      -7.134 -48.436  -9.678  1.00 95.43           C  
ATOM    646  C   ALA E  87      -7.532 -48.870  -8.263  1.00 98.56           C  
ATOM    647  O   ALA E  87      -7.786 -48.025  -7.406  1.00102.04           O  
ATOM    648  CB  ALA E  87      -8.331 -48.513 -10.614  1.00 95.36           C  
ATOM    649  N   ALA E  88      -7.599 -50.184  -8.031  1.00100.64           N  
ATOM    650  CA  ALA E  88      -7.930 -50.749  -6.714  1.00100.33           C  
ATOM    651  C   ALA E  88      -7.304 -52.133  -6.499  1.00100.12           C  
ATOM    652  O   ALA E  88      -6.846 -52.777  -7.446  1.00100.81           O  
ATOM    653  CB  ALA E  88      -9.441 -50.806  -6.534  1.00 97.91           C  
ATOM    654  N   THR E  89      -7.302 -52.571  -5.239  1.00 99.86           N  
ATOM    655  CA  THR E  89      -6.646 -53.818  -4.815  1.00 98.09           C  
ATOM    656  C   THR E  89      -7.531 -54.595  -3.837  1.00101.89           C  
ATOM    657  O   THR E  89      -8.222 -54.000  -3.017  1.00106.55           O  
ATOM    658  CB  THR E  89      -5.283 -53.517  -4.144  1.00 93.89           C  
ATOM    659  OG1 THR E  89      -4.452 -52.769  -5.046  1.00 89.17           O  
ATOM    660  CG2 THR E  89      -4.556 -54.801  -3.752  1.00 92.06           C  
ATOM    661  N   LYS E  90      -7.520 -55.922  -3.962  1.00107.03           N  
ATOM    662  CA  LYS E  90      -8.178 -56.835  -3.015  1.00111.83           C  
ATOM    663  C   LYS E  90      -7.234 -58.010  -2.739  1.00118.04           C  
ATOM    664  O   LYS E  90      -6.626 -58.548  -3.669  1.00124.26           O  
ATOM    665  CB  LYS E  90      -9.506 -57.341  -3.583  1.00105.28           C  
ATOM    666  N   VAL E  91      -7.118 -58.395  -1.468  1.00120.75           N  
ATOM    667  CA  VAL E  91      -6.150 -59.417  -1.030  1.00118.05           C  
ATOM    668  C   VAL E  91      -6.861 -60.525  -0.242  1.00117.83           C  
ATOM    669  O   VAL E  91      -7.787 -60.250   0.532  1.00121.67           O  
ATOM    670  CB  VAL E  91      -4.974 -58.793  -0.220  1.00116.17           C  
ATOM    671  CG1 VAL E  91      -5.450 -58.154   1.082  1.00115.43           C  
ATOM    672  CG2 VAL E  91      -3.881 -59.823   0.045  1.00114.59           C  
ATOM    673  N   GLY E  92      -6.433 -61.772  -0.457  1.00112.10           N  
ATOM    674  CA  GLY E  92      -7.084 -62.945   0.139  1.00107.22           C  
ATOM    675  C   GLY E  92      -8.242 -63.471  -0.698  1.00105.59           C  
ATOM    676  O   GLY E  92      -8.666 -62.832  -1.671  1.00106.56           O  
ATOM    677  N   ALA E  93      -8.759 -64.633  -0.306  1.00104.08           N  
ATOM    678  CA  ALA E  93      -9.795 -65.337  -1.071  1.00104.18           C  
ATOM    679  C   ALA E  93     -11.200 -64.781  -0.819  1.00101.67           C  
ATOM    680  O   ALA E  93     -11.479 -64.219   0.242  1.00 99.66           O  
ATOM    681  CB  ALA E  93      -9.752 -66.829  -0.764  1.00105.69           C  
ATOM    682  N   LEU E  94     -12.074 -64.972  -1.807  1.00101.80           N  
ATOM    683  CA  LEU E  94     -13.441 -64.446  -1.792  1.00103.38           C  
ATOM    684  C   LEU E  94     -14.437 -65.454  -2.351  1.00102.08           C  
ATOM    685  O   LEU E  94     -14.055 -66.416  -3.022  1.00 97.58           O  
ATOM    686  CB  LEU E  94     -13.520 -63.169  -2.637  1.00106.64           C  
ATOM    687  CG  LEU E  94     -12.620 -61.983  -2.259  1.00108.03           C  
ATOM    688  CD1 LEU E  94     -12.669 -60.921  -3.358  1.00105.84           C  
ATOM    689  CD2 LEU E  94     -13.055 -61.389  -0.925  1.00109.19           C  
ATOM    690  N   SER E  95     -15.715 -65.222  -2.054  1.00104.69           N  
ATOM    691  CA  SER E  95     -16.823 -65.911  -2.724  1.00106.01           C  
ATOM    692  C   SER E  95     -17.212 -65.123  -3.982  1.00106.04           C  
ATOM    693  O   SER E  95     -16.660 -64.044  -4.238  1.00102.72           O  
ATOM    694  CB  SER E  95     -18.021 -66.066  -1.776  1.00105.61           C  
ATOM    695  OG  SER E  95     -18.512 -64.809  -1.342  1.00103.12           O  
ATOM    696  N   LYS E  96     -18.151 -65.661  -4.761  1.00107.34           N  
ATOM    697  CA  LYS E  96     -18.607 -65.009  -5.997  1.00108.80           C  
ATOM    698  C   LYS E  96     -19.266 -63.650  -5.738  1.00114.45           C  
ATOM    699  O   LYS E  96     -19.030 -62.700  -6.485  1.00117.04           O  
ATOM    700  CB  LYS E  96     -19.563 -65.921  -6.777  1.00104.20           C  
ATOM    701  N   GLY E  97     -20.070 -63.565  -4.677  1.00120.29           N  
ATOM    702  CA  GLY E  97     -20.777 -62.330  -4.308  1.00118.90           C  
ATOM    703  C   GLY E  97     -19.889 -61.210  -3.783  1.00119.00           C  
ATOM    704  O   GLY E  97     -20.145 -60.028  -4.070  1.00115.16           O  
ATOM    705  N   GLN E  98     -18.859 -61.575  -3.011  1.00119.63           N  
ATOM    706  CA  GLN E  98     -17.887 -60.608  -2.477  1.00118.49           C  
ATOM    707  C   GLN E  98     -17.044 -59.977  -3.590  1.00117.81           C  
ATOM    708  O   GLN E  98     -16.813 -58.764  -3.584  1.00116.41           O  
ATOM    709  CB  GLN E  98     -16.957 -61.271  -1.442  1.00118.15           C  
ATOM    710  CG  GLN E  98     -17.640 -61.744  -0.163  1.00116.69           C  
ATOM    711  CD  GLN E  98     -17.520 -60.767   0.996  1.00114.54           C  
ATOM    712  OE1 GLN E  98     -16.446 -60.227   1.259  1.00112.87           O  
ATOM    713  NE2 GLN E  98     -18.622 -60.552   1.706  1.00111.79           N  
ATOM    714  N   LEU E  99     -16.590 -60.809  -4.530  1.00115.83           N  
ATOM    715  CA  LEU E  99     -15.838 -60.341  -5.699  1.00113.93           C  
ATOM    716  C   LEU E  99     -16.690 -59.481  -6.636  1.00108.92           C  
ATOM    717  O   LEU E  99     -16.175 -58.533  -7.221  1.00108.52           O  
ATOM    718  CB  LEU E  99     -15.246 -61.528  -6.477  1.00117.71           C  
ATOM    719  CG  LEU E  99     -14.442 -61.257  -7.760  1.00120.74           C  
ATOM    720  CD1 LEU E  99     -13.287 -60.297  -7.514  1.00121.35           C  
ATOM    721  CD2 LEU E  99     -13.936 -62.566  -8.344  1.00121.21           C  
ATOM    722  N   LYS E 100     -17.973 -59.815  -6.789  1.00105.46           N  
ATOM    723  CA  LYS E 100     -18.880 -59.027  -7.642  1.00103.84           C  
ATOM    724  C   LYS E 100     -19.080 -57.596  -7.129  1.00105.68           C  
ATOM    725  O   LYS E 100     -19.065 -56.655  -7.924  1.00110.31           O  
ATOM    726  CB  LYS E 100     -20.244 -59.713  -7.842  1.00100.53           C  
ATOM    727  CG  LYS E 100     -20.273 -60.744  -8.966  1.00 98.55           C  
ATOM    728  CD  LYS E 100     -21.693 -61.116  -9.337  1.00 97.37           C  
ATOM    729  CE  LYS E 100     -21.717 -62.302 -10.288  1.00 97.76           C  
ATOM    730  NZ  LYS E 100     -23.101 -62.676 -10.688  1.00 97.38           N  
ATOM    731  N   GLU E 101     -19.261 -57.435  -5.818  1.00105.41           N  
ATOM    732  CA  GLU E 101     -19.405 -56.097  -5.223  1.00105.24           C  
ATOM    733  C   GLU E 101     -18.145 -55.239  -5.374  1.00101.53           C  
ATOM    734  O   GLU E 101     -18.237 -54.027  -5.577  1.00100.98           O  
ATOM    735  CB  GLU E 101     -19.805 -56.185  -3.743  1.00108.23           C  
ATOM    736  CG  GLU E 101     -21.236 -56.680  -3.523  1.00109.61           C  
ATOM    737  CD  GLU E 101     -21.841 -56.238  -2.194  1.00109.61           C  
ATOM    738  OE1 GLU E 101     -21.075 -55.868  -1.280  1.00107.72           O  
ATOM    739  OE2 GLU E 101     -23.085 -56.262  -2.069  1.00108.66           O  
ATOM    740  N   PHE E 102     -16.978 -55.873  -5.260  1.00 98.82           N  
ATOM    741  CA  PHE E 102     -15.686 -55.209  -5.505  1.00 98.48           C  
ATOM    742  C   PHE E 102     -15.578 -54.710  -6.948  1.00 97.21           C  
ATOM    743  O   PHE E 102     -15.157 -53.578  -7.182  1.00 96.54           O  
ATOM    744  CB  PHE E 102     -14.523 -56.160  -5.170  1.00 96.77           C  
ATOM    745  CG  PHE E 102     -13.160 -55.625  -5.518  1.00 94.25           C  
ATOM    746  CD1 PHE E 102     -12.531 -54.708  -4.687  1.00 94.53           C  
ATOM    747  CD2 PHE E 102     -12.494 -56.057  -6.660  1.00 91.92           C  
ATOM    748  CE1 PHE E 102     -11.259 -54.226  -4.983  1.00 93.41           C  
ATOM    749  CE2 PHE E 102     -11.218 -55.587  -6.960  1.00 92.25           C  
ATOM    750  CZ  PHE E 102     -10.606 -54.662  -6.125  1.00 93.20           C  
ATOM    751  N   LEU E 103     -15.966 -55.558  -7.901  1.00 96.83           N  
ATOM    752  CA  LEU E 103     -15.936 -55.214  -9.331  1.00 97.29           C  
ATOM    753  C   LEU E 103     -17.026 -54.219  -9.723  1.00 98.59           C  
ATOM    754  O   LEU E 103     -16.744 -53.252 -10.428  1.00100.42           O  
ATOM    755  CB  LEU E 103     -16.055 -56.477 -10.200  1.00 96.65           C  
ATOM    756  CG  LEU E 103     -14.891 -57.467 -10.124  1.00 94.44           C  
ATOM    757  CD1 LEU E 103     -15.271 -58.767 -10.809  1.00 92.78           C  
ATOM    758  CD2 LEU E 103     -13.626 -56.882 -10.734  1.00 93.46           C  
ATOM    759  N   ASP E 104     -18.259 -54.468  -9.280  1.00100.49           N  
ATOM    760  CA  ASP E 104     -19.409 -53.590  -9.570  1.00100.06           C  
ATOM    761  C   ASP E 104     -19.189 -52.146  -9.102  1.00101.11           C  
ATOM    762  O   ASP E 104     -19.507 -51.203  -9.831  1.00101.67           O  
ATOM    763  CB  ASP E 104     -20.696 -54.138  -8.927  1.00100.15           C  
ATOM    764  CG  ASP E 104     -21.271 -55.333  -9.666  1.00101.91           C  
ATOM    765  OD1 ASP E 104     -21.084 -55.443 -10.897  1.00102.76           O  
ATOM    766  OD2 ASP E 104     -21.931 -56.163  -9.004  1.00103.18           O  
ATOM    767  N   ALA E 105     -18.643 -51.988  -7.895  1.00101.48           N  
ATOM    768  CA  ALA E 105     -18.299 -50.670  -7.349  1.00100.65           C  
ATOM    769  C   ALA E 105     -17.141 -49.994  -8.106  1.00100.58           C  
ATOM    770  O   ALA E 105     -17.213 -48.808  -8.439  1.00 98.32           O  
ATOM    771  CB  ALA E 105     -17.967 -50.784  -5.866  1.00100.05           C  
ATOM    772  N   ASN E 106     -16.087 -50.760  -8.379  1.00 99.23           N  
ATOM    773  CA  ASN E 106     -14.886 -50.242  -9.047  1.00 94.43           C  
ATOM    774  C   ASN E 106     -15.046 -49.992 -10.561  1.00 95.65           C  
ATOM    775  O   ASN E 106     -14.399 -49.092 -11.094  1.00 96.17           O  
ATOM    776  CB  ASN E 106     -13.689 -51.170  -8.787  1.00 88.79           C  
ATOM    777  CG  ASN E 106     -13.057 -50.942  -7.428  1.00 86.28           C  
ATOM    778  OD1 ASN E 106     -12.331 -49.972  -7.228  1.00 83.11           O  
ATOM    779  ND2 ASN E 106     -13.321 -51.839  -6.491  1.00 86.74           N  
ATOM    780  N   LEU E 107     -15.891 -50.770 -11.245  1.00 95.50           N  
ATOM    781  CA  LEU E 107     -16.054 -50.655 -12.711  1.00 98.63           C  
ATOM    782  C   LEU E 107     -16.952 -49.487 -13.146  1.00100.72           C  
ATOM    783  O   LEU E 107     -16.515 -48.660 -13.958  1.00101.20           O  
ATOM    784  CB  LEU E 107     -16.580 -51.959 -13.326  1.00 99.78           C  
ATOM    785  CG  LEU E 107     -15.578 -53.115 -13.445  1.00100.16           C  
ATOM    786  CD1 LEU E 107     -16.311 -54.436 -13.655  1.00 98.96           C  
ATOM    787  CD2 LEU E 107     -14.561 -52.880 -14.556  1.00100.20           C  
ATOM    788  N   ALA E 108     -18.182 -49.434 -12.632  1.00105.23           N  
ATOM    789  CA  ALA E 108     -19.095 -48.300 -12.880  1.00107.36           C  
ATOM    790  C   ALA E 108     -18.557 -47.048 -12.163  1.00108.72           C  
ATOM    791  O   ALA E 108     -19.209 -46.482 -11.270  1.00103.81           O  
ATOM    792  CB  ALA E 108     -20.501 -48.653 -12.432  1.00107.25           C  
ATOM    793  N   GLU E 109     -17.381 -46.606 -12.620  1.00107.96           N  
ATOM    794  CA  GLU E 109     -16.476 -45.674 -11.919  1.00105.66           C  
ATOM    795  C   GLU E 109     -16.692 -45.538 -10.405  1.00105.23           C  
ATOM    796  O   GLU E 109     -17.339 -44.604  -9.932  1.00107.02           O  
ATOM    797  CB  GLU E 109     -16.495 -44.291 -12.594  1.00104.36           C  
ATOM    798  CG  GLU E 109     -16.212 -44.291 -14.096  1.00103.07           C  
ATOM    799  CD  GLU E 109     -14.895 -44.952 -14.475  1.00100.49           C  
ATOM    800  OE1 GLU E 109     -13.943 -44.923 -13.668  1.00 97.87           O  
ATOM    801  OE2 GLU E 109     -14.810 -45.500 -15.593  1.00 98.31           O  
ATOM    803  N   ALA A  40     -19.932 -46.903  -8.435  1.00 91.41           N  
ATOM    804  CA  ALA A  40     -20.123 -46.621  -6.977  1.00 92.69           C  
ATOM    805  C   ALA A  40     -19.903 -45.146  -6.654  1.00 95.02           C  
ATOM    806  O   ALA A  40     -20.781 -44.512  -6.076  1.00 98.67           O  
ATOM    807  CB  ALA A  40     -19.205 -47.492  -6.122  1.00 92.44           C  
ATOM    808  N   ALA A  41     -18.735 -44.615  -7.021  1.00 94.77           N  
ATOM    809  CA  ALA A  41     -18.397 -43.197  -6.768  1.00 91.77           C  
ATOM    810  C   ALA A  41     -19.263 -42.202  -7.568  1.00 91.35           C  
ATOM    811  O   ALA A  41     -19.365 -41.028  -7.196  1.00 91.67           O  
ATOM    812  CB  ALA A  41     -16.914 -42.938  -7.014  1.00 89.04           C  
ATOM    813  N   LYS A  42     -19.870 -42.668  -8.661  1.00 91.03           N  
ATOM    814  CA  LYS A  42     -20.903 -41.907  -9.374  1.00 92.06           C  
ATOM    815  C   LYS A  42     -22.186 -41.792  -8.542  1.00 87.59           C  
ATOM    816  O   LYS A  42     -22.808 -40.730  -8.491  1.00 86.36           O  
ATOM    817  CB  LYS A  42     -21.230 -42.576 -10.715  1.00 97.43           C  
ATOM    818  CG  LYS A  42     -20.106 -42.526 -11.742  1.00101.26           C  
ATOM    819  CD  LYS A  42     -20.490 -43.271 -13.015  1.00104.84           C  
ATOM    820  CE  LYS A  42     -19.678 -42.815 -14.223  1.00107.07           C  
ATOM    821  NZ  LYS A  42     -19.738 -43.804 -15.335  1.00110.07           N  
ATOM    822  N   VAL A  43     -22.573 -42.896  -7.903  1.00 84.20           N  
ATOM    823  CA  VAL A  43     -23.765 -42.948  -7.045  1.00 84.70           C  
ATOM    824  C   VAL A  43     -23.527 -42.231  -5.705  1.00 84.36           C  
ATOM    825  O   VAL A  43     -24.447 -41.640  -5.149  1.00 88.49           O  
ATOM    826  CB  VAL A  43     -24.221 -44.415  -6.798  1.00 84.62           C  
ATOM    827  CG1 VAL A  43     -25.459 -44.475  -5.906  1.00 83.12           C  
ATOM    828  CG2 VAL A  43     -24.492 -45.119  -8.126  1.00 85.88           C  
ATOM    829  N   MET A  44     -22.297 -42.291  -5.195  1.00 81.46           N  
ATOM    830  CA  MET A  44     -21.923 -41.630  -3.938  1.00 77.87           C  
ATOM    831  C   MET A  44     -22.063 -40.104  -4.017  1.00 78.21           C  
ATOM    832  O   MET A  44     -22.509 -39.480  -3.059  1.00 82.11           O  
ATOM    833  CB  MET A  44     -20.492 -42.012  -3.560  1.00 77.31           C  
ATOM    834  CG  MET A  44     -20.025 -41.594  -2.185  1.00 79.54           C  
ATOM    835  SD  MET A  44     -18.483 -42.450  -1.744  1.00 80.48           S  
ATOM    836  CE  MET A  44     -17.306 -41.809  -2.940  1.00 78.97           C  
ATOM    837  N   SER A  45     -21.697 -39.511  -5.155  1.00 78.68           N  
ATOM    838  CA  SER A  45     -21.837 -38.060  -5.362  1.00 78.25           C  
ATOM    839  C   SER A  45     -23.295 -37.624  -5.579  1.00 75.59           C  
ATOM    840  O   SER A  45     -23.698 -36.543  -5.140  1.00 73.05           O  
ATOM    841  CB  SER A  45     -20.977 -37.611  -6.545  1.00 80.83           C  
ATOM    842  OG  SER A  45     -21.264 -38.374  -7.705  1.00 85.38           O  
ATOM    843  N   LEU A  46     -24.068 -38.456  -6.274  1.00 76.76           N  
ATOM    844  CA  LEU A  46     -25.501 -38.216  -6.488  1.00 80.80           C  
ATOM    845  C   LEU A  46     -26.304 -38.296  -5.183  1.00 77.76           C  
ATOM    846  O   LEU A  46     -27.307 -37.598  -5.023  1.00 80.01           O  
ATOM    847  CB  LEU A  46     -26.059 -39.228  -7.498  1.00 85.60           C  
ATOM    848  CG  LEU A  46     -27.521 -39.104  -7.939  1.00 88.73           C  
ATOM    849  CD1 LEU A  46     -27.770 -37.804  -8.692  1.00 89.69           C  
ATOM    850  CD2 LEU A  46     -27.891 -40.293  -8.814  1.00 89.90           C  
ATOM    851  N   LEU A  47     -25.867 -39.163  -4.272  1.00 73.04           N  
ATOM    852  CA  LEU A  47     -26.459 -39.278  -2.938  1.00 71.06           C  
ATOM    853  C   LEU A  47     -26.264 -37.987  -2.134  1.00 68.74           C  
ATOM    854  O   LEU A  47     -27.229 -37.433  -1.605  1.00 70.74           O  
ATOM    855  CB  LEU A  47     -25.847 -40.470  -2.194  1.00 71.54           C  
ATOM    856  CG  LEU A  47     -26.394 -40.837  -0.817  1.00 72.65           C  
ATOM    857  CD1 LEU A  47     -27.859 -41.249  -0.894  1.00 72.31           C  
ATOM    858  CD2 LEU A  47     -25.561 -41.971  -0.230  1.00 70.68           C  
ATOM    859  N   MET A  48     -25.021 -37.510  -2.069  1.00 64.44           N  
ATOM    860  CA  MET A  48     -24.690 -36.238  -1.410  1.00 62.31           C  
ATOM    861  C   MET A  48     -25.536 -35.052  -1.893  1.00 63.64           C  
ATOM    862  O   MET A  48     -25.846 -34.153  -1.109  1.00 66.22           O  
ATOM    863  CB  MET A  48     -23.218 -35.883  -1.637  1.00 61.66           C  
ATOM    864  CG  MET A  48     -22.201 -36.752  -0.923  1.00 60.03           C  
ATOM    865  SD  MET A  48     -20.524 -36.255  -1.378  1.00 60.60           S  
ATOM    866  CE  MET A  48     -19.598 -37.617  -0.679  1.00 61.15           C  
ATOM    867  N   ALA A  49     -25.886 -35.042  -3.180  1.00 66.02           N  
ATOM    868  CA  ALA A  49     -26.664 -33.952  -3.775  1.00 67.86           C  
ATOM    869  C   ALA A  49     -28.040 -33.805  -3.132  1.00 67.66           C  
ATOM    870  O   ALA A  49     -28.431 -32.695  -2.747  1.00 67.28           O  
ATOM    871  CB  ALA A  49     -26.813 -34.158  -5.276  1.00 68.90           C  
ATOM    872  N   LEU A  50     -28.768 -34.919  -3.024  1.00 66.66           N  
ATOM    873  CA  LEU A  50     -30.104 -34.897  -2.415  1.00 65.84           C  
ATOM    874  C   LEU A  50     -30.063 -34.656  -0.894  1.00 64.48           C  
ATOM    875  O   LEU A  50     -30.998 -34.062  -0.348  1.00 65.60           O  
ATOM    876  CB  LEU A  50     -30.935 -36.146  -2.785  1.00 66.61           C  
ATOM    877  CG  LEU A  50     -30.519 -37.587  -2.447  1.00 67.14           C  
ATOM    878  CD1 LEU A  50     -30.551 -37.878  -0.950  1.00 68.45           C  
ATOM    879  CD2 LEU A  50     -31.436 -38.556  -3.182  1.00 66.94           C  
ATOM    880  N   VAL A  51     -28.982 -35.074  -0.224  1.00 59.88           N  
ATOM    881  CA  VAL A  51     -28.792 -34.773   1.209  1.00 55.42           C  
ATOM    882  C   VAL A  51     -28.833 -33.261   1.428  1.00 51.55           C  
ATOM    883  O   VAL A  51     -29.505 -32.796   2.338  1.00 48.42           O  
ATOM    884  CB  VAL A  51     -27.484 -35.396   1.781  1.00 53.91           C  
ATOM    885  CG1 VAL A  51     -27.108 -34.811   3.140  1.00 53.61           C  
ATOM    886  CG2 VAL A  51     -27.628 -36.907   1.897  1.00 53.51           C  
ATOM    887  N   VAL A  52     -28.136 -32.507   0.582  1.00 49.01           N  
ATOM    888  CA  VAL A  52     -28.192 -31.044   0.629  1.00 48.65           C  
ATOM    889  C   VAL A  52     -29.609 -30.533   0.312  1.00 48.62           C  
ATOM    890  O   VAL A  52     -30.110 -29.605   0.959  1.00 47.23           O  
ATOM    891  CB  VAL A  52     -27.163 -30.413  -0.340  1.00 48.55           C  
ATOM    892  CG1 VAL A  52     -27.360 -28.901  -0.462  1.00 48.83           C  
ATOM    893  CG2 VAL A  52     -25.743 -30.715   0.121  1.00 48.99           C  
ATOM    894  N   LEU A  53     -30.243 -31.139  -0.689  1.00 50.26           N  
ATOM    895  CA  LEU A  53     -31.568 -30.722  -1.119  1.00 51.57           C  
ATOM    896  C   LEU A  53     -32.634 -30.982  -0.046  1.00 48.60           C  
ATOM    897  O   LEU A  53     -33.425 -30.094   0.271  1.00 48.01           O  
ATOM    898  CB  LEU A  53     -31.937 -31.408  -2.437  1.00 54.91           C  
ATOM    899  CG  LEU A  53     -33.162 -30.892  -3.206  1.00 57.61           C  
ATOM    900  CD1 LEU A  53     -33.147 -29.408  -3.594  1.00 58.40           C  
ATOM    901  CD2 LEU A  53     -33.291 -31.760  -4.449  1.00 56.91           C  
ATOM    902  N   LEU A  54     -32.635 -32.195   0.509  1.00 45.42           N  
ATOM    903  CA  LEU A  54     -33.579 -32.564   1.567  1.00 44.70           C  
ATOM    904  C   LEU A  54     -33.465 -31.672   2.809  1.00 42.37           C  
ATOM    905  O   LEU A  54     -34.480 -31.278   3.392  1.00 41.86           O  
ATOM    906  CB  LEU A  54     -33.383 -34.024   1.986  1.00 45.38           C  
ATOM    907  CG  LEU A  54     -33.801 -35.143   1.041  1.00 46.02           C  
ATOM    908  CD1 LEU A  54     -33.391 -36.489   1.637  1.00 45.90           C  
ATOM    909  CD2 LEU A  54     -35.297 -35.087   0.774  1.00 45.14           C  
ATOM    910  N   ILE A  55     -32.232 -31.364   3.203  1.00 40.16           N  
ATOM    911  CA  ILE A  55     -31.980 -30.505   4.351  1.00 38.88           C  
ATOM    912  C   ILE A  55     -32.510 -29.104   4.081  1.00 38.41           C  
ATOM    913  O   ILE A  55     -33.303 -28.589   4.866  1.00 39.90           O  
ATOM    914  CB  ILE A  55     -30.479 -30.426   4.701  1.00 38.66           C  
ATOM    915  CG1 ILE A  55     -29.991 -31.766   5.252  1.00 39.29           C  
ATOM    916  CG2 ILE A  55     -30.217 -29.334   5.733  1.00 39.05           C  
ATOM    917  CD1 ILE A  55     -28.478 -31.913   5.282  1.00 39.93           C  
ATOM    918  N   VAL A  56     -32.081 -28.496   2.978  1.00 38.15           N  
ATOM    919  CA  VAL A  56     -32.447 -27.108   2.700  1.00 38.27           C  
ATOM    920  C   VAL A  56     -33.954 -26.995   2.463  1.00 37.70           C  
ATOM    921  O   VAL A  56     -34.615 -26.175   3.100  1.00 37.82           O  
ATOM    922  CB  VAL A  56     -31.646 -26.507   1.524  1.00 37.31           C  
ATOM    923  CG1 VAL A  56     -32.149 -25.104   1.167  1.00 36.52           C  
ATOM    924  CG2 VAL A  56     -30.174 -26.440   1.889  1.00 37.87           C  
ATOM    925  N   ALA A  57     -34.489 -27.831   1.574  1.00 38.19           N  
ATOM    926  CA  ALA A  57     -35.932 -27.855   1.318  1.00 39.31           C  
ATOM    927  C   ALA A  57     -36.715 -27.989   2.632  1.00 39.15           C  
ATOM    928  O   ALA A  57     -37.513 -27.116   2.983  1.00 38.18           O  
ATOM    929  CB  ALA A  57     -36.295 -28.988   0.364  1.00 38.92           C  
ATOM    930  N   GLY A  58     -36.427 -29.062   3.368  1.00 38.47           N  
ATOM    931  CA  GLY A  58     -37.124 -29.367   4.607  1.00 37.28           C  
ATOM    932  C   GLY A  58     -37.077 -28.229   5.607  1.00 36.66           C  
ATOM    933  O   GLY A  58     -38.112 -27.729   6.032  1.00 36.09           O  
ATOM    934  N   ASN A  59     -35.869 -27.800   5.958  1.00 36.28           N  
ATOM    935  CA  ASN A  59     -35.696 -26.785   6.997  1.00 35.78           C  
ATOM    936  C   ASN A  59     -36.186 -25.402   6.578  1.00 37.68           C  
ATOM    937  O   ASN A  59     -36.691 -24.662   7.427  1.00 40.82           O  
ATOM    938  CB  ASN A  59     -34.259 -26.748   7.498  1.00 34.26           C  
ATOM    939  CG  ASN A  59     -33.920 -27.946   8.372  1.00 33.83           C  
ATOM    940  OD1 ASN A  59     -34.418 -28.074   9.499  1.00 33.13           O  
ATOM    941  ND2 ASN A  59     -33.075 -28.833   7.859  1.00 32.84           N  
ATOM    942  N   VAL A  60     -36.080 -25.058   5.292  1.00 37.98           N  
ATOM    943  CA  VAL A  60     -36.660 -23.799   4.796  1.00 37.48           C  
ATOM    944  C   VAL A  60     -38.182 -23.823   4.953  1.00 37.55           C  
ATOM    945  O   VAL A  60     -38.799 -22.818   5.333  1.00 37.52           O  
ATOM    946  CB  VAL A  60     -36.273 -23.506   3.324  1.00 37.18           C  
ATOM    947  CG1 VAL A  60     -37.108 -22.362   2.742  1.00 37.65           C  
ATOM    948  CG2 VAL A  60     -34.791 -23.170   3.216  1.00 37.14           C  
ATOM    949  N   LEU A  61     -38.767 -24.982   4.681  1.00 38.58           N  
ATOM    950  CA  LEU A  61     -40.215 -25.136   4.721  1.00 39.73           C  
ATOM    951  C   LEU A  61     -40.768 -24.977   6.143  1.00 37.90           C  
ATOM    952  O   LEU A  61     -41.843 -24.400   6.333  1.00 38.20           O  
ATOM    953  CB  LEU A  61     -40.608 -26.501   4.133  1.00 42.57           C  
ATOM    954  CG  LEU A  61     -41.720 -26.601   3.096  1.00 45.48           C  
ATOM    955  CD1 LEU A  61     -41.684 -25.468   2.072  1.00 45.92           C  
ATOM    956  CD2 LEU A  61     -41.612 -27.976   2.436  1.00 46.69           C  
ATOM    957  N   VAL A  62     -40.017 -25.479   7.127  1.00 37.08           N  
ATOM    958  CA  VAL A  62     -40.378 -25.357   8.539  1.00 35.44           C  
ATOM    959  C   VAL A  62     -40.326 -23.905   8.976  1.00 35.36           C  
ATOM    960  O   VAL A  62     -41.286 -23.395   9.552  1.00 33.46           O  
ATOM    961  CB  VAL A  62     -39.418 -26.163   9.443  1.00 34.33           C  
ATOM    962  CG1 VAL A  62     -39.649 -25.855  10.917  1.00 33.84           C  
ATOM    963  CG2 VAL A  62     -39.591 -27.652   9.201  1.00 34.24           C  
ATOM    964  N   ILE A  63     -39.197 -23.250   8.705  1.00 35.04           N  
ATOM    965  CA  ILE A  63     -38.991 -21.873   9.147  1.00 35.16           C  
ATOM    966  C   ILE A  63     -40.013 -20.951   8.501  1.00 35.94           C  
ATOM    967  O   ILE A  63     -40.523 -20.033   9.159  1.00 37.73           O  
ATOM    968  CB  ILE A  63     -37.559 -21.372   8.864  1.00 35.08           C  
ATOM    969  CG1 ILE A  63     -36.540 -22.187   9.660  1.00 34.62           C  
ATOM    970  CG2 ILE A  63     -37.413 -19.902   9.259  1.00 35.51           C  
ATOM    971  CD1 ILE A  63     -35.148 -22.126   9.099  1.00 34.86           C  
ATOM    972  N   ALA A  64     -40.313 -21.207   7.229  1.00 36.60           N  
ATOM    973  CA  ALA A  64     -41.369 -20.485   6.523  1.00 37.33           C  
ATOM    974  C   ALA A  64     -42.723 -20.654   7.209  1.00 37.92           C  
ATOM    975  O   ALA A  64     -43.439 -19.676   7.430  1.00 36.30           O  
ATOM    976  CB  ALA A  64     -41.454 -20.961   5.084  1.00 37.49           C  
ATOM    977  N   ALA A  65     -43.054 -21.899   7.544  1.00 39.93           N  
ATOM    978  CA  ALA A  65     -44.344 -22.224   8.149  1.00 41.24           C  
ATOM    979  C   ALA A  65     -44.529 -21.554   9.500  1.00 41.89           C  
ATOM    980  O   ALA A  65     -45.618 -21.087   9.806  1.00 43.83           O  
ATOM    981  CB  ALA A  65     -44.499 -23.732   8.286  1.00 41.58           C  
ATOM    982  N   ILE A  66     -43.471 -21.509  10.299  1.00 42.49           N  
ATOM    983  CA  ILE A  66     -43.548 -20.910  11.629  1.00 42.93           C  
ATOM    984  C   ILE A  66     -43.644 -19.386  11.532  1.00 45.57           C  
ATOM    985  O   ILE A  66     -44.463 -18.768  12.225  1.00 46.49           O  
ATOM    986  CB  ILE A  66     -42.359 -21.325  12.517  1.00 41.69           C  
ATOM    987  CG1 ILE A  66     -42.397 -22.834  12.763  1.00 41.66           C  
ATOM    988  CG2 ILE A  66     -42.400 -20.590  13.853  1.00 40.91           C  
ATOM    989  CD1 ILE A  66     -41.112 -23.404  13.320  1.00 41.68           C  
ATOM    990  N   GLY A  67     -42.817 -18.788  10.677  1.00 49.11           N  
ATOM    991  CA  GLY A  67     -42.833 -17.338  10.493  1.00 50.17           C  
ATOM    992  C   GLY A  67     -44.094 -16.788   9.843  1.00 51.49           C  
ATOM    993  O   GLY A  67     -44.495 -15.661  10.129  1.00 53.07           O  
ATOM    994  N   SER A  68     -44.714 -17.580   8.971  1.00 51.47           N  
ATOM    995  CA  SER A  68     -45.901 -17.158   8.231  1.00 51.39           C  
ATOM    996  C   SER A  68     -47.229 -17.426   8.961  1.00 52.42           C  
ATOM    997  O   SER A  68     -48.220 -16.758   8.681  1.00 54.75           O  
ATOM    998  CB  SER A  68     -45.911 -17.844   6.863  1.00 51.16           C  
ATOM    999  OG  SER A  68     -45.976 -19.257   7.007  1.00 50.74           O  
ATOM   1000  N   THR A  69     -47.252 -18.393   9.880  1.00 52.67           N  
ATOM   1001  CA  THR A  69     -48.490 -18.808  10.566  1.00 52.29           C  
ATOM   1002  C   THR A  69     -48.481 -18.401  12.045  1.00 56.37           C  
ATOM   1003  O   THR A  69     -47.651 -18.867  12.817  1.00 59.76           O  
ATOM   1004  CB  THR A  69     -48.689 -20.333  10.451  1.00 49.55           C  
ATOM   1005  OG1 THR A  69     -48.475 -20.742   9.097  1.00 48.70           O  
ATOM   1006  CG2 THR A  69     -50.079 -20.752  10.857  1.00 49.13           C  
ATOM   1007  N   GLN A  70     -49.417 -17.529  12.422  1.00 60.44           N  
ATOM   1008  CA  GLN A  70     -49.601 -17.080  13.816  1.00 63.35           C  
ATOM   1009  C   GLN A  70     -49.854 -18.268  14.761  1.00 61.36           C  
ATOM   1010  O   GLN A  70     -49.324 -18.305  15.874  1.00 59.63           O  
ATOM   1011  CB  GLN A  70     -50.781 -16.089  13.876  1.00 68.71           C  
ATOM   1012  CG  GLN A  70     -51.057 -15.430  15.228  1.00 72.91           C  
ATOM   1013  CD  GLN A  70     -50.048 -14.357  15.585  1.00 77.34           C  
ATOM   1014  OE1 GLN A  70     -49.891 -13.365  14.866  1.00 80.65           O  
ATOM   1015  NE2 GLN A  70     -49.366 -14.543  16.710  1.00 79.18           N  
ATOM   1016  N   ARG A  71     -50.662 -19.222  14.298  1.00 61.81           N  
ATOM   1017  CA  ARG A  71     -51.025 -20.424  15.061  1.00 61.53           C  
ATOM   1018  C   ARG A  71     -49.792 -21.265  15.456  1.00 58.19           C  
ATOM   1019  O   ARG A  71     -49.725 -21.796  16.571  1.00 56.61           O  
ATOM   1020  CB  ARG A  71     -51.982 -21.290  14.230  1.00 67.22           C  
ATOM   1021  CG  ARG A  71     -53.352 -20.673  13.943  1.00 73.04           C  
ATOM   1022  CD  ARG A  71     -54.264 -20.669  15.167  1.00 76.71           C  
ATOM   1023  NE  ARG A  71     -54.408 -22.004  15.758  1.00 79.60           N  
ATOM   1024  CZ  ARG A  71     -55.161 -22.998  15.272  1.00 78.73           C  
ATOM   1025  NH1 ARG A  71     -55.878 -22.848  14.154  1.00 77.45           N  
ATOM   1026  NH2 ARG A  71     -55.183 -24.168  15.910  1.00 78.30           N  
ATOM   1027  N   LEU A  72     -48.822 -21.375  14.540  1.00 54.02           N  
ATOM   1028  CA  LEU A  72     -47.620 -22.185  14.761  1.00 49.71           C  
ATOM   1029  C   LEU A  72     -46.597 -21.537  15.687  1.00 48.86           C  
ATOM   1030  O   LEU A  72     -45.686 -22.222  16.150  1.00 47.09           O  
ATOM   1031  CB  LEU A  72     -46.934 -22.537  13.434  1.00 47.47           C  
ATOM   1032  CG  LEU A  72     -47.523 -23.703  12.649  1.00 47.28           C  
ATOM   1033  CD1 LEU A  72     -46.892 -23.750  11.267  1.00 47.85           C  
ATOM   1034  CD2 LEU A  72     -47.349 -25.028  13.381  1.00 46.78           C  
ATOM   1035  N   GLN A  73     -46.728 -20.237  15.964  1.00 47.18           N  
ATOM   1036  CA  GLN A  73     -45.768 -19.532  16.811  1.00 46.12           C  
ATOM   1037  C   GLN A  73     -45.974 -19.825  18.294  1.00 42.32           C  
ATOM   1038  O   GLN A  73     -46.143 -18.910  19.101  1.00 39.50           O  
ATOM   1039  CB  GLN A  73     -45.812 -18.029  16.526  1.00 49.78           C  
ATOM   1040  CG  GLN A  73     -45.303 -17.689  15.127  1.00 53.72           C  
ATOM   1041  CD  GLN A  73     -45.446 -16.228  14.766  1.00 57.22           C  
ATOM   1042  OE1 GLN A  73     -45.773 -15.392  15.613  1.00 63.24           O  
ATOM   1043  NE2 GLN A  73     -45.187 -15.908  13.510  1.00 58.02           N  
ATOM   1044  N   THR A  74     -45.916 -21.111  18.642  1.00 40.75           N  
ATOM   1045  CA  THR A  74     -46.066 -21.579  20.015  1.00 40.21           C  
ATOM   1046  C   THR A  74     -44.673 -21.643  20.635  1.00 39.02           C  
ATOM   1047  O   THR A  74     -43.669 -21.338  19.982  1.00 36.93           O  
ATOM   1048  CB  THR A  74     -46.763 -22.968  20.099  1.00 40.92           C  
ATOM   1049  OG1 THR A  74     -45.850 -24.018  19.745  1.00 42.77           O  
ATOM   1050  CG2 THR A  74     -47.986 -23.028  19.194  1.00 41.62           C  
ATOM   1051  N   LEU A  75     -44.622 -22.060  21.894  1.00 39.21           N  
ATOM   1052  CA  LEU A  75     -43.378 -22.044  22.666  1.00 38.02           C  
ATOM   1053  C   LEU A  75     -42.426 -23.163  22.240  1.00 35.16           C  
ATOM   1054  O   LEU A  75     -41.238 -22.928  22.044  1.00 32.97           O  
ATOM   1055  CB  LEU A  75     -43.696 -22.156  24.161  1.00 39.36           C  
ATOM   1056  CG  LEU A  75     -42.742 -21.450  25.112  1.00 40.86           C  
ATOM   1057  CD1 LEU A  75     -43.511 -21.234  26.411  1.00 42.38           C  
ATOM   1058  CD2 LEU A  75     -41.448 -22.210  25.366  1.00 41.22           C  
ATOM   1059  N   THR A  76     -42.957 -24.373  22.079  1.00 32.59           N  
ATOM   1060  CA  THR A  76     -42.194 -25.497  21.550  1.00 30.69           C  
ATOM   1061  C   THR A  76     -41.576 -25.158  20.199  1.00 30.26           C  
ATOM   1062  O   THR A  76     -40.399 -25.407  19.984  1.00 27.95           O  
ATOM   1063  CB  THR A  76     -43.072 -26.771  21.450  1.00 29.60           C  
ATOM   1064  OG1 THR A  76     -43.336 -27.261  22.770  1.00 29.73           O  
ATOM   1065  CG2 THR A  76     -42.391 -27.883  20.663  1.00 29.54           C  
ATOM   1066  N   ASN A  77     -42.368 -24.565  19.304  1.00 30.73           N  
ATOM   1067  CA  ASN A  77     -41.890 -24.219  17.956  1.00 31.04           C  
ATOM   1068  C   ASN A  77     -40.834 -23.116  17.914  1.00 32.56           C  
ATOM   1069  O   ASN A  77     -40.152 -22.943  16.899  1.00 32.51           O  
ATOM   1070  CB  ASN A  77     -43.066 -23.871  17.051  1.00 30.80           C  
ATOM   1071  CG  ASN A  77     -43.972 -25.058  16.796  1.00 30.75           C  
ATOM   1072  OD1 ASN A  77     -43.625 -26.198  17.098  1.00 30.22           O  
ATOM   1073  ND2 ASN A  77     -45.144 -24.794  16.247  1.00 31.40           N  
ATOM   1074  N   LEU A  78     -40.696 -22.376  19.011  1.00 34.50           N  
ATOM   1075  CA  LEU A  78     -39.553 -21.489  19.206  1.00 35.75           C  
ATOM   1076  C   LEU A  78     -38.248 -22.299  19.242  1.00 34.57           C  
ATOM   1077  O   LEU A  78     -37.267 -21.939  18.582  1.00 36.60           O  
ATOM   1078  CB  LEU A  78     -39.725 -20.697  20.504  1.00 38.22           C  
ATOM   1079  CG  LEU A  78     -38.907 -19.426  20.644  1.00 41.13           C  
ATOM   1080  CD1 LEU A  78     -39.298 -18.427  19.558  1.00 42.93           C  
ATOM   1081  CD2 LEU A  78     -39.130 -18.855  22.037  1.00 41.63           C  
ATOM   1082  N   PHE A  79     -38.255 -23.398  20.001  1.00 32.22           N  
ATOM   1083  CA  PHE A  79     -37.135 -24.339  20.022  1.00 29.98           C  
ATOM   1084  C   PHE A  79     -36.962 -25.060  18.686  1.00 29.19           C  
ATOM   1085  O   PHE A  79     -35.831 -25.305  18.268  1.00 28.97           O  
ATOM   1086  CB  PHE A  79     -37.283 -25.363  21.153  1.00 28.92           C  
ATOM   1087  CG  PHE A  79     -37.345 -24.751  22.528  1.00 27.90           C  
ATOM   1088  CD1 PHE A  79     -36.386 -23.836  22.944  1.00 27.36           C  
ATOM   1089  CD2 PHE A  79     -38.353 -25.105  23.415  1.00 27.41           C  
ATOM   1090  CE1 PHE A  79     -36.444 -23.279  24.213  1.00 27.40           C  
ATOM   1091  CE2 PHE A  79     -38.416 -24.551  24.684  1.00 27.39           C  
ATOM   1092  CZ  PHE A  79     -37.461 -23.640  25.083  1.00 27.69           C  
ATOM   1093  N   ILE A  80     -38.065 -25.391  18.014  1.00 29.08           N  
ATOM   1094  CA  ILE A  80     -37.998 -25.994  16.677  1.00 28.88           C  
ATOM   1095  C   ILE A  80     -37.352 -25.025  15.682  1.00 29.69           C  
ATOM   1096  O   ILE A  80     -36.633 -25.459  14.779  1.00 29.24           O  
ATOM   1097  CB  ILE A  80     -39.377 -26.426  16.128  1.00 28.74           C  
ATOM   1098  CG1 ILE A  80     -40.093 -27.405  17.071  1.00 29.26           C  
ATOM   1099  CG2 ILE A  80     -39.237 -27.068  14.744  1.00 28.67           C  
ATOM   1100  CD1 ILE A  80     -39.367 -28.707  17.303  1.00 29.33           C  
ATOM   1101  N   THR A  81     -37.605 -23.726  15.845  1.00 30.58           N  
ATOM   1102  CA  THR A  81     -36.998 -22.719  14.979  1.00 31.31           C  
ATOM   1103  C   THR A  81     -35.476 -22.706  15.126  1.00 31.77           C  
ATOM   1104  O   THR A  81     -34.763 -22.645  14.126  1.00 32.39           O  
ATOM   1105  CB  THR A  81     -37.561 -21.309  15.249  1.00 31.74           C  
ATOM   1106  OG1 THR A  81     -38.993 -21.354  15.268  1.00 31.33           O  
ATOM   1107  CG2 THR A  81     -37.119 -20.336  14.169  1.00 31.70           C  
ATOM   1108  N   SER A  82     -34.997 -22.773  16.369  1.00 32.80           N  
ATOM   1109  CA  SER A  82     -33.562 -22.870  16.666  1.00 32.84           C  
ATOM   1110  C   SER A  82     -32.935 -24.078  15.975  1.00 32.66           C  
ATOM   1111  O   SER A  82     -31.898 -23.958  15.324  1.00 34.25           O  
ATOM   1112  CB  SER A  82     -33.345 -22.949  18.184  1.00 34.23           C  
ATOM   1113  OG  SER A  82     -32.007 -23.223  18.542  1.00 36.47           O  
ATOM   1114  N   LEU A  83     -33.587 -25.227  16.120  1.00 32.50           N  
ATOM   1115  CA  LEU A  83     -33.166 -26.477  15.473  1.00 31.70           C  
ATOM   1116  C   LEU A  83     -33.120 -26.325  13.959  1.00 31.45           C  
ATOM   1117  O   LEU A  83     -32.131 -26.678  13.331  1.00 31.81           O  
ATOM   1118  CB  LEU A  83     -34.135 -27.616  15.831  1.00 31.81           C  
ATOM   1119  CG  LEU A  83     -33.794 -29.044  15.409  1.00 31.01           C  
ATOM   1120  CD1 LEU A  83     -32.542 -29.501  16.114  1.00 31.55           C  
ATOM   1121  CD2 LEU A  83     -34.935 -29.988  15.735  1.00 30.84           C  
ATOM   1122  N   ALA A  84     -34.195 -25.787  13.383  1.00 32.29           N  
ATOM   1123  CA  ALA A  84     -34.294 -25.625  11.928  1.00 31.97           C  
ATOM   1124  C   ALA A  84     -33.230 -24.702  11.359  1.00 31.46           C  
ATOM   1125  O   ALA A  84     -32.767 -24.919  10.242  1.00 31.73           O  
ATOM   1126  CB  ALA A  84     -35.672 -25.125  11.536  1.00 32.22           C  
ATOM   1127  N   CYS A  85     -32.847 -23.679  12.120  1.00 31.38           N  
ATOM   1128  CA  CYS A  85     -31.792 -22.768  11.693  1.00 31.39           C  
ATOM   1129  C   CYS A  85     -30.452 -23.493  11.630  1.00 31.01           C  
ATOM   1130  O   CYS A  85     -29.731 -23.374  10.643  1.00 30.05           O  
ATOM   1131  CB  CYS A  85     -31.711 -21.552  12.623  1.00 31.62           C  
ATOM   1132  SG  CYS A  85     -33.105 -20.414  12.477  1.00 33.04           S  
ATOM   1133  N   ALA A  86     -30.136 -24.248  12.683  1.00 31.97           N  
ATOM   1134  CA  ALA A  86     -28.883 -25.000  12.761  1.00 32.81           C  
ATOM   1135  C   ALA A  86     -28.746 -26.009  11.619  1.00 33.11           C  
ATOM   1136  O   ALA A  86     -27.709 -26.084  10.967  1.00 33.64           O  
ATOM   1137  CB  ALA A  86     -28.785 -25.711  14.107  1.00 33.40           C  
ATOM   1138  N   ASP A  87     -29.803 -26.770  11.390  1.00 34.85           N  
ATOM   1139  CA  ASP A  87     -29.834 -27.758  10.312  1.00 37.53           C  
ATOM   1140  C   ASP A  87     -29.783 -27.084   8.931  1.00 37.43           C  
ATOM   1141  O   ASP A  87     -29.159 -27.605   8.014  1.00 35.47           O  
ATOM   1142  CB  ASP A  87     -31.080 -28.654  10.440  1.00 39.79           C  
ATOM   1143  CG  ASP A  87     -31.075 -29.530  11.726  1.00 42.98           C  
ATOM   1144  OD1 ASP A  87     -29.977 -29.866  12.254  1.00 43.63           O  
ATOM   1145  OD2 ASP A  87     -32.191 -29.890  12.204  1.00 44.49           O  
ATOM   1146  N   LEU A  88     -30.419 -25.917   8.806  1.00 38.08           N  
ATOM   1147  CA  LEU A  88     -30.374 -25.125   7.566  1.00 37.13           C  
ATOM   1148  C   LEU A  88     -28.958 -24.659   7.217  1.00 36.03           C  
ATOM   1149  O   LEU A  88     -28.556 -24.740   6.066  1.00 37.66           O  
ATOM   1150  CB  LEU A  88     -31.309 -23.909   7.659  1.00 37.37           C  
ATOM   1151  CG  LEU A  88     -31.327 -22.919   6.492  1.00 38.07           C  
ATOM   1152  CD1 LEU A  88     -31.632 -23.619   5.172  1.00 39.21           C  
ATOM   1153  CD2 LEU A  88     -32.338 -21.823   6.764  1.00 37.22           C  
ATOM   1154  N   VAL A  89     -28.211 -24.171   8.206  1.00 34.72           N  
ATOM   1155  CA  VAL A  89     -26.826 -23.747   7.985  1.00 34.27           C  
ATOM   1156  C   VAL A  89     -25.948 -24.964   7.661  1.00 35.29           C  
ATOM   1157  O   VAL A  89     -24.999 -24.845   6.905  1.00 36.25           O  
ATOM   1158  CB  VAL A  89     -26.251 -22.969   9.196  1.00 34.25           C  
ATOM   1159  CG1 VAL A  89     -24.774 -22.641   9.000  1.00 34.69           C  
ATOM   1160  CG2 VAL A  89     -27.025 -21.672   9.422  1.00 33.65           C  
ATOM   1161  N   VAL A  90     -26.267 -26.124   8.234  1.00 37.10           N  
ATOM   1162  CA  VAL A  90     -25.589 -27.375   7.880  1.00 37.95           C  
ATOM   1163  C   VAL A  90     -25.781 -27.690   6.395  1.00 37.83           C  
ATOM   1164  O   VAL A  90     -24.826 -28.035   5.711  1.00 37.35           O  
ATOM   1165  CB  VAL A  90     -26.036 -28.562   8.789  1.00 39.34           C  
ATOM   1166  CG1 VAL A  90     -25.654 -29.923   8.215  1.00 39.57           C  
ATOM   1167  CG2 VAL A  90     -25.444 -28.403  10.182  1.00 39.85           C  
ATOM   1168  N   GLY A  91     -27.007 -27.555   5.903  1.00 40.01           N  
ATOM   1169  CA  GLY A  91     -27.307 -27.800   4.485  1.00 41.62           C  
ATOM   1170  C   GLY A  91     -26.694 -26.811   3.502  1.00 43.39           C  
ATOM   1171  O   GLY A  91     -26.242 -27.205   2.422  1.00 43.92           O  
ATOM   1172  N   LEU A  92     -26.678 -25.530   3.871  1.00 44.23           N  
ATOM   1173  CA  LEU A  92     -26.224 -24.472   2.968  1.00 43.69           C  
ATOM   1174  C   LEU A  92     -24.717 -24.378   2.857  1.00 44.28           C  
ATOM   1175  O   LEU A  92     -24.200 -24.248   1.757  1.00 45.30           O  
ATOM   1176  CB  LEU A  92     -26.760 -23.110   3.399  1.00 43.86           C  
ATOM   1177  CG  LEU A  92     -28.261 -22.882   3.249  1.00 45.05           C  
ATOM   1178  CD1 LEU A  92     -28.599 -21.486   3.752  1.00 45.16           C  
ATOM   1179  CD2 LEU A  92     -28.703 -23.063   1.806  1.00 44.65           C  
ATOM   1180  N   LEU A  93     -24.019 -24.394   3.990  1.00 44.44           N  
ATOM   1181  CA  LEU A  93     -22.577 -24.120   4.021  1.00 44.40           C  
ATOM   1182  C   LEU A  93     -21.715 -25.313   4.418  1.00 44.93           C  
ATOM   1183  O   LEU A  93     -20.675 -25.539   3.811  1.00 49.67           O  
ATOM   1184  CB  LEU A  93     -22.288 -22.942   4.950  1.00 44.70           C  
ATOM   1185  CG  LEU A  93     -23.209 -21.722   4.762  1.00 45.43           C  
ATOM   1186  CD1 LEU A  93     -22.864 -20.638   5.774  1.00 46.83           C  
ATOM   1187  CD2 LEU A  93     -23.118 -21.168   3.348  1.00 46.23           C  
ATOM   1188  N   VAL A  94     -22.133 -26.083   5.413  1.00 43.78           N  
ATOM   1189  CA  VAL A  94     -21.283 -27.147   5.954  1.00 43.44           C  
ATOM   1190  C   VAL A  94     -21.185 -28.341   5.004  1.00 42.72           C  
ATOM   1191  O   VAL A  94     -20.078 -28.756   4.644  1.00 39.11           O  
ATOM   1192  CB  VAL A  94     -21.772 -27.611   7.343  1.00 43.60           C  
ATOM   1193  CG1 VAL A  94     -21.007 -28.837   7.832  1.00 43.43           C  
ATOM   1194  CG2 VAL A  94     -21.656 -26.467   8.342  1.00 43.85           C  
ATOM   1195  N   VAL A  95     -22.331 -28.885   4.602  1.00 42.21           N  
ATOM   1196  CA  VAL A  95     -22.346 -30.117   3.805  1.00 43.74           C  
ATOM   1197  C   VAL A  95     -21.792 -29.946   2.370  1.00 44.51           C  
ATOM   1198  O   VAL A  95     -21.088 -30.844   1.889  1.00 43.37           O  
ATOM   1199  CB  VAL A  95     -23.744 -30.780   3.795  1.00 43.35           C  
ATOM   1200  CG1 VAL A  95     -23.787 -31.979   2.857  1.00 44.07           C  
ATOM   1201  CG2 VAL A  95     -24.115 -31.235   5.194  1.00 43.65           C  
ATOM   1202  N   PRO A  96     -22.107 -28.815   1.687  1.00 44.19           N  
ATOM   1203  CA  PRO A  96     -21.579 -28.573   0.332  1.00 43.89           C  
ATOM   1204  C   PRO A  96     -20.051 -28.544   0.222  1.00 44.00           C  
ATOM   1205  O   PRO A  96     -19.479 -29.188  -0.670  1.00 44.68           O  
ATOM   1206  CB  PRO A  96     -22.180 -27.213  -0.019  1.00 43.30           C  
ATOM   1207  CG  PRO A  96     -23.499 -27.256   0.668  1.00 43.15           C  
ATOM   1208  CD  PRO A  96     -23.146 -27.819   2.014  1.00 43.46           C  
ATOM   1209  N   PHE A  97     -19.411 -27.828   1.143  1.00 42.75           N  
ATOM   1210  CA  PHE A  97     -17.950 -27.754   1.206  1.00 42.43           C  
ATOM   1211  C   PHE A  97     -17.377 -29.131   1.548  1.00 42.94           C  
ATOM   1212  O   PHE A  97     -16.311 -29.497   1.076  1.00 45.82           O  
ATOM   1213  CB  PHE A  97     -17.494 -26.735   2.256  1.00 42.98           C  
ATOM   1214  CG  PHE A  97     -17.571 -25.290   1.812  1.00 44.98           C  
ATOM   1215  CD1 PHE A  97     -18.773 -24.724   1.366  1.00 46.21           C  
ATOM   1216  CD2 PHE A  97     -16.445 -24.467   1.906  1.00 46.73           C  
ATOM   1217  CE1 PHE A  97     -18.835 -23.384   0.991  1.00 46.01           C  
ATOM   1218  CE2 PHE A  97     -16.506 -23.128   1.531  1.00 47.63           C  
ATOM   1219  CZ  PHE A  97     -17.705 -22.588   1.077  1.00 47.08           C  
ATOM   1220  N   GLY A  98     -18.084 -29.886   2.380  1.00 44.90           N  
ATOM   1221  CA  GLY A  98     -17.712 -31.262   2.680  1.00 45.62           C  
ATOM   1222  C   GLY A  98     -17.813 -32.179   1.481  1.00 46.04           C  
ATOM   1223  O   GLY A  98     -16.938 -33.021   1.277  1.00 45.66           O  
ATOM   1224  N   ALA A  99     -18.875 -32.016   0.689  1.00 46.66           N  
ATOM   1225  CA  ALA A  99     -19.085 -32.824  -0.527  1.00 47.88           C  
ATOM   1226  C   ALA A  99     -17.901 -32.726  -1.484  1.00 50.36           C  
ATOM   1227  O   ALA A  99     -17.423 -33.741  -2.004  1.00 51.97           O  
ATOM   1228  CB  ALA A  99     -20.363 -32.404  -1.238  1.00 46.43           C  
ATOM   1229  N   THR A 100     -17.432 -31.500  -1.692  1.00 50.29           N  
ATOM   1230  CA  THR A 100     -16.306 -31.239  -2.580  1.00 50.00           C  
ATOM   1231  C   THR A 100     -15.051 -31.959  -2.100  1.00 50.11           C  
ATOM   1232  O   THR A 100     -14.357 -32.587  -2.894  1.00 51.82           O  
ATOM   1233  CB  THR A 100     -15.986 -29.734  -2.678  1.00 49.70           C  
ATOM   1234  OG1 THR A 100     -15.502 -29.277  -1.414  1.00 49.67           O  
ATOM   1235  CG2 THR A 100     -17.226 -28.916  -3.117  1.00 48.40           C  
ATOM   1236  N   LEU A 101     -14.779 -31.873  -0.800  1.00 50.33           N  
ATOM   1237  CA  LEU A 101     -13.621 -32.538  -0.186  1.00 51.77           C  
ATOM   1238  C   LEU A 101     -13.574 -34.057  -0.440  1.00 53.22           C  
ATOM   1239  O   LEU A 101     -12.494 -34.638  -0.535  1.00 53.33           O  
ATOM   1240  CB  LEU A 101     -13.584 -32.243   1.325  1.00 51.73           C  
ATOM   1241  CG  LEU A 101     -12.411 -32.772   2.156  1.00 51.79           C  
ATOM   1242  CD1 LEU A 101     -11.085 -32.237   1.637  1.00 53.39           C  
ATOM   1243  CD2 LEU A 101     -12.589 -32.412   3.618  1.00 52.67           C  
ATOM   1244  N   VAL A 102     -14.741 -34.689  -0.551  1.00 58.90           N  
ATOM   1245  CA  VAL A 102     -14.833 -36.122  -0.874  1.00 61.66           C  
ATOM   1246  C   VAL A 102     -14.614 -36.382  -2.370  1.00 63.55           C  
ATOM   1247  O   VAL A 102     -13.938 -37.351  -2.730  1.00 62.30           O  
ATOM   1248  CB  VAL A 102     -16.190 -36.721  -0.421  1.00 61.29           C  
ATOM   1249  CG1 VAL A 102     -16.308 -38.190  -0.820  1.00 61.05           C  
ATOM   1250  CG2 VAL A 102     -16.352 -36.574   1.082  1.00 60.89           C  
ATOM   1251  N   VAL A 103     -15.186 -35.526  -3.222  1.00 66.84           N  
ATOM   1252  CA  VAL A 103     -15.071 -35.660  -4.683  1.00 70.23           C  
ATOM   1253  C   VAL A 103     -13.665 -35.278  -5.179  1.00 71.72           C  
ATOM   1254  O   VAL A 103     -13.018 -36.060  -5.881  1.00 74.03           O  
ATOM   1255  CB  VAL A 103     -16.150 -34.817  -5.420  1.00 71.25           C  
ATOM   1256  CG1 VAL A 103     -15.928 -34.813  -6.935  1.00 70.92           C  
ATOM   1257  CG2 VAL A 103     -17.548 -35.333  -5.090  1.00 71.57           C  
ATOM   1258  N   ARG A 104     -13.208 -34.079  -4.818  1.00 72.74           N  
ATOM   1259  CA  ARG A 104     -11.875 -33.596  -5.197  1.00 74.37           C  
ATOM   1260  C   ARG A 104     -10.715 -34.297  -4.482  1.00 72.13           C  
ATOM   1261  O   ARG A 104      -9.584 -34.237  -4.951  1.00 77.75           O  
ATOM   1262  CB  ARG A 104     -11.775 -32.076  -4.980  1.00 77.25           C  
ATOM   1263  CG  ARG A 104     -12.710 -31.264  -5.869  1.00 80.27           C  
ATOM   1264  CD  ARG A 104     -12.100 -31.107  -7.266  1.00 84.16           C  
ATOM   1265  NE  ARG A 104     -13.052 -30.663  -8.291  1.00 88.29           N  
ATOM   1266  CZ  ARG A 104     -12.876 -29.650  -9.157  1.00 87.00           C  
ATOM   1267  NH1 ARG A 104     -11.766 -28.909  -9.164  1.00 85.75           N  
ATOM   1268  NH2 ARG A 104     -13.839 -29.374 -10.034  1.00 86.21           N  
ATOM   1269  N   GLY A 105     -10.987 -34.927  -3.343  1.00 70.08           N  
ATOM   1270  CA  GLY A 105      -9.951 -35.596  -2.554  1.00 68.98           C  
ATOM   1271  C   GLY A 105      -8.981 -34.654  -1.855  1.00 68.97           C  
ATOM   1272  O   GLY A 105      -7.944 -35.095  -1.368  1.00 73.02           O  
ATOM   1273  N   THR A 106      -9.319 -33.367  -1.782  1.00 67.41           N  
ATOM   1274  CA  THR A 106      -8.431 -32.357  -1.206  1.00 66.70           C  
ATOM   1275  C   THR A 106      -9.194 -31.055  -0.930  1.00 65.63           C  
ATOM   1276  O   THR A 106     -10.230 -30.792  -1.549  1.00 67.87           O  
ATOM   1277  CB  THR A 106      -7.226 -32.070  -2.135  1.00 67.85           C  
ATOM   1278  OG1 THR A 106      -6.299 -31.189  -1.477  1.00 70.48           O  
ATOM   1279  CG2 THR A 106      -7.680 -31.447  -3.468  1.00 66.56           C  
ATOM   1280  N   TRP A 107      -8.673 -30.260   0.004  1.00 62.10           N  
ATOM   1281  CA  TRP A 107      -9.254 -28.962   0.353  1.00 61.22           C  
ATOM   1282  C   TRP A 107      -8.763 -27.861  -0.582  1.00 60.89           C  
ATOM   1283  O   TRP A 107      -7.566 -27.597  -0.656  1.00 58.03           O  
ATOM   1284  CB  TRP A 107      -8.913 -28.593   1.799  1.00 59.64           C  
ATOM   1285  CG  TRP A 107      -9.681 -27.409   2.299  1.00 56.94           C  
ATOM   1286  CD1 TRP A 107      -9.193 -26.164   2.547  1.00 55.37           C  
ATOM   1287  CD2 TRP A 107     -11.080 -27.361   2.589  1.00 54.24           C  
ATOM   1288  NE1 TRP A 107     -10.200 -25.342   2.983  1.00 55.56           N  
ATOM   1289  CE2 TRP A 107     -11.372 -26.048   3.011  1.00 53.14           C  
ATOM   1290  CE3 TRP A 107     -12.117 -28.300   2.521  1.00 53.76           C  
ATOM   1291  CZ2 TRP A 107     -12.649 -25.651   3.381  1.00 53.55           C  
ATOM   1292  CZ3 TRP A 107     -13.391 -27.905   2.878  1.00 53.14           C  
ATOM   1293  CH2 TRP A 107     -13.647 -26.591   3.307  1.00 54.08           C  
ATOM   1294  N   LEU A 108      -9.703 -27.200  -1.255  1.00 62.75           N  
ATOM   1295  CA  LEU A 108      -9.382 -26.243  -2.300  1.00 67.22           C  
ATOM   1296  C   LEU A 108      -9.503 -24.770  -1.902  1.00 69.12           C  
ATOM   1297  O   LEU A 108      -9.222 -23.904  -2.735  1.00 74.48           O  
ATOM   1298  CB  LEU A 108     -10.279 -26.510  -3.511  1.00 71.00           C  
ATOM   1299  CG  LEU A 108     -10.160 -27.915  -4.125  1.00 72.66           C  
ATOM   1300  CD1 LEU A 108     -11.203 -28.097  -5.218  1.00 70.41           C  
ATOM   1301  CD2 LEU A 108      -8.760 -28.209  -4.665  1.00 72.01           C  
ATOM   1302  N   TRP A 109      -9.893 -24.473  -0.659  1.00 68.83           N  
ATOM   1303  CA  TRP A 109     -10.127 -23.079  -0.235  1.00 69.31           C  
ATOM   1304  C   TRP A 109      -9.196 -22.558   0.869  1.00 68.47           C  
ATOM   1305  O   TRP A 109      -9.475 -21.522   1.477  1.00 68.52           O  
ATOM   1306  CB  TRP A 109     -11.605 -22.896   0.129  1.00 69.88           C  
ATOM   1307  CG  TRP A 109     -12.473 -23.183  -1.035  1.00 71.50           C  
ATOM   1308  CD1 TRP A 109     -12.743 -22.349  -2.075  1.00 73.03           C  
ATOM   1309  CD2 TRP A 109     -13.135 -24.410  -1.321  1.00 70.70           C  
ATOM   1310  NE1 TRP A 109     -13.588 -22.962  -2.976  1.00 71.21           N  
ATOM   1311  CE2 TRP A 109     -13.838 -24.233  -2.537  1.00 70.90           C  
ATOM   1312  CE3 TRP A 109     -13.230 -25.637  -0.655  1.00 69.57           C  
ATOM   1313  CZ2 TRP A 109     -14.612 -25.241  -3.101  1.00 70.86           C  
ATOM   1314  CZ3 TRP A 109     -13.995 -26.630  -1.207  1.00 68.67           C  
ATOM   1315  CH2 TRP A 109     -14.679 -26.433  -2.426  1.00 70.63           C  
ATOM   1316  N   GLY A 110      -8.082 -23.247   1.105  1.00 68.53           N  
ATOM   1317  CA  GLY A 110      -7.023 -22.719   1.979  1.00 69.27           C  
ATOM   1318  C   GLY A 110      -7.267 -22.863   3.470  1.00 68.99           C  
ATOM   1319  O   GLY A 110      -8.377 -23.155   3.908  1.00 77.09           O  
ATOM   1320  N   SER A 111      -6.217 -22.624   4.244  1.00 67.26           N  
ATOM   1321  CA  SER A 111      -6.180 -23.001   5.660  1.00 67.48           C  
ATOM   1322  C   SER A 111      -7.130 -22.222   6.566  1.00 64.82           C  
ATOM   1323  O   SER A 111      -7.661 -22.780   7.528  1.00 69.39           O  
ATOM   1324  CB  SER A 111      -4.751 -22.897   6.204  1.00 68.70           C  
ATOM   1325  OG  SER A 111      -3.927 -23.876   5.610  1.00 69.37           O  
ATOM   1326  N   PHE A 112      -7.333 -20.942   6.272  1.00 61.06           N  
ATOM   1327  CA  PHE A 112      -8.259 -20.124   7.054  1.00 59.93           C  
ATOM   1328  C   PHE A 112      -9.692 -20.643   6.920  1.00 57.85           C  
ATOM   1329  O   PHE A 112     -10.392 -20.809   7.927  1.00 61.79           O  
ATOM   1330  CB  PHE A 112      -8.184 -18.657   6.627  1.00 61.35           C  
ATOM   1331  CG  PHE A 112      -9.243 -17.788   7.243  1.00 61.24           C  
ATOM   1332  CD1 PHE A 112      -9.159 -17.409   8.572  1.00 61.67           C  
ATOM   1333  CD2 PHE A 112     -10.325 -17.347   6.490  1.00 63.68           C  
ATOM   1334  CE1 PHE A 112     -10.126 -16.589   9.143  1.00 62.76           C  
ATOM   1335  CE2 PHE A 112     -11.309 -16.546   7.056  1.00 65.92           C  
ATOM   1336  CZ  PHE A 112     -11.211 -16.168   8.388  1.00 65.24           C  
ATOM   1337  N   LEU A 113     -10.118 -20.899   5.684  1.00 52.68           N  
ATOM   1338  CA  LEU A 113     -11.469 -21.397   5.428  1.00 49.58           C  
ATOM   1339  C   LEU A 113     -11.670 -22.853   5.831  1.00 45.82           C  
ATOM   1340  O   LEU A 113     -12.802 -23.247   6.100  1.00 42.99           O  
ATOM   1341  CB  LEU A 113     -11.872 -21.192   3.968  1.00 51.18           C  
ATOM   1342  CG  LEU A 113     -11.980 -19.740   3.485  1.00 52.71           C  
ATOM   1343  CD1 LEU A 113     -12.496 -19.708   2.053  1.00 54.62           C  
ATOM   1344  CD2 LEU A 113     -12.880 -18.900   4.382  1.00 53.08           C  
ATOM   1345  N   CYS A 114     -10.599 -23.646   5.874  1.00 42.86           N  
ATOM   1346  CA  CYS A 114     -10.669 -24.980   6.487  1.00 42.88           C  
ATOM   1347  C   CYS A 114     -11.066 -24.861   7.954  1.00 43.49           C  
ATOM   1348  O   CYS A 114     -11.978 -25.552   8.409  1.00 43.62           O  
ATOM   1349  CB  CYS A 114      -9.342 -25.733   6.368  1.00 43.04           C  
ATOM   1350  SG  CYS A 114      -9.258 -27.281   7.301  1.00 42.30           S  
ATOM   1351  N   GLU A 115     -10.386 -23.975   8.682  1.00 44.66           N  
ATOM   1352  CA  GLU A 115     -10.690 -23.740  10.096  1.00 46.73           C  
ATOM   1353  C   GLU A 115     -12.118 -23.204  10.302  1.00 44.91           C  
ATOM   1354  O   GLU A 115     -12.856 -23.701  11.158  1.00 44.83           O  
ATOM   1355  CB  GLU A 115      -9.663 -22.796  10.739  1.00 49.79           C  
ATOM   1356  CG  GLU A 115      -8.314 -23.445  11.044  1.00 53.60           C  
ATOM   1357  CD  GLU A 115      -7.448 -22.624  11.997  1.00 58.22           C  
ATOM   1358  OE1 GLU A 115      -7.517 -21.365  11.963  1.00 60.60           O  
ATOM   1359  OE2 GLU A 115      -6.685 -23.246  12.774  1.00 60.61           O  
ATOM   1360  N   LEU A 116     -12.500 -22.212   9.505  1.00 42.72           N  
ATOM   1361  CA  LEU A 116     -13.796 -21.560   9.655  1.00 42.80           C  
ATOM   1362  C   LEU A 116     -14.952 -22.509   9.321  1.00 40.68           C  
ATOM   1363  O   LEU A 116     -15.952 -22.555  10.040  1.00 41.57           O  
ATOM   1364  CB  LEU A 116     -13.857 -20.299   8.789  1.00 45.32           C  
ATOM   1365  CG  LEU A 116     -15.014 -19.335   9.077  1.00 47.76           C  
ATOM   1366  CD1 LEU A 116     -14.532 -17.884   9.065  1.00 48.60           C  
ATOM   1367  CD2 LEU A 116     -16.172 -19.538   8.103  1.00 49.37           C  
ATOM   1368  N   TRP A 117     -14.803 -23.265   8.235  1.00 38.34           N  
ATOM   1369  CA  TRP A 117     -15.757 -24.315   7.866  1.00 35.84           C  
ATOM   1370  C   TRP A 117     -15.891 -25.368   8.959  1.00 36.51           C  
ATOM   1371  O   TRP A 117     -16.996 -25.793   9.276  1.00 38.59           O  
ATOM   1372  CB  TRP A 117     -15.325 -24.990   6.566  1.00 33.81           C  
ATOM   1373  CG  TRP A 117     -16.115 -26.186   6.201  1.00 31.61           C  
ATOM   1374  CD1 TRP A 117     -17.390 -26.210   5.767  1.00 30.55           C  
ATOM   1375  CD2 TRP A 117     -15.671 -27.545   6.229  1.00 30.74           C  
ATOM   1376  NE1 TRP A 117     -17.787 -27.499   5.528  1.00 29.78           N  
ATOM   1377  CE2 TRP A 117     -16.749 -28.342   5.797  1.00 29.35           C  
ATOM   1378  CE3 TRP A 117     -14.463 -28.167   6.579  1.00 30.68           C  
ATOM   1379  CZ2 TRP A 117     -16.672 -29.734   5.704  1.00 29.79           C  
ATOM   1380  CZ3 TRP A 117     -14.378 -29.560   6.483  1.00 30.99           C  
ATOM   1381  CH2 TRP A 117     -15.482 -30.328   6.050  1.00 30.25           C  
ATOM   1382  N   THR A 118     -14.766 -25.790   9.525  1.00 37.56           N  
ATOM   1383  CA  THR A 118     -14.779 -26.753  10.627  1.00 37.94           C  
ATOM   1384  C   THR A 118     -15.449 -26.169  11.875  1.00 36.68           C  
ATOM   1385  O   THR A 118     -16.190 -26.862  12.558  1.00 35.65           O  
ATOM   1386  CB  THR A 118     -13.351 -27.227  10.973  1.00 38.60           C  
ATOM   1387  OG1 THR A 118     -12.721 -27.719   9.788  1.00 39.74           O  
ATOM   1388  CG2 THR A 118     -13.369 -28.342  11.994  1.00 39.45           C  
ATOM   1389  N   SER A 119     -15.184 -24.900  12.165  1.00 35.67           N  
ATOM   1390  CA  SER A 119     -15.806 -24.233  13.304  1.00 35.26           C  
ATOM   1391  C   SER A 119     -17.314 -24.114  13.144  1.00 35.01           C  
ATOM   1392  O   SER A 119     -18.065 -24.386  14.079  1.00 35.67           O  
ATOM   1393  CB  SER A 119     -15.199 -22.850  13.519  1.00 35.18           C  
ATOM   1394  OG  SER A 119     -13.865 -22.970  13.971  1.00 34.65           O  
ATOM   1395  N   LEU A 120     -17.737 -23.708  11.953  1.00 35.56           N  
ATOM   1396  CA  LEU A 120     -19.153 -23.620  11.597  1.00 36.19           C  
ATOM   1397  C   LEU A 120     -19.852 -24.980  11.673  1.00 36.90           C  
ATOM   1398  O   LEU A 120     -21.007 -25.054  12.106  1.00 39.32           O  
ATOM   1399  CB  LEU A 120     -19.300 -23.044  10.189  1.00 36.70           C  
ATOM   1400  CG  LEU A 120     -20.687 -22.541   9.792  1.00 37.36           C  
ATOM   1401  CD1 LEU A 120     -20.988 -21.199  10.443  1.00 37.68           C  
ATOM   1402  CD2 LEU A 120     -20.821 -22.433   8.278  1.00 37.58           C  
ATOM   1403  N   ASP A 121     -19.158 -26.034  11.234  1.00 37.61           N  
ATOM   1404  CA  ASP A 121     -19.666 -27.413  11.291  1.00 38.12           C  
ATOM   1405  C   ASP A 121     -19.955 -27.823  12.735  1.00 37.68           C  
ATOM   1406  O   ASP A 121     -21.069 -28.231  13.071  1.00 36.25           O  
ATOM   1407  CB  ASP A 121     -18.643 -28.379  10.660  1.00 39.21           C  
ATOM   1408  CG  ASP A 121     -19.131 -29.831  10.611  1.00 40.70           C  
ATOM   1409  OD1 ASP A 121     -19.681 -30.350  11.606  1.00 42.49           O  
ATOM   1410  OD2 ASP A 121     -18.933 -30.473   9.564  1.00 41.54           O  
ATOM   1411  N   VAL A 122     -18.929 -27.714  13.572  1.00 37.90           N  
ATOM   1412  CA  VAL A 122     -19.020 -28.096  14.979  1.00 36.79           C  
ATOM   1413  C   VAL A 122     -20.118 -27.289  15.683  1.00 35.70           C  
ATOM   1414  O   VAL A 122     -20.896 -27.852  16.450  1.00 36.07           O  
ATOM   1415  CB  VAL A 122     -17.639 -27.952  15.673  1.00 36.84           C  
ATOM   1416  CG1 VAL A 122     -17.713 -28.062  17.199  1.00 36.49           C  
ATOM   1417  CG2 VAL A 122     -16.689 -29.015  15.137  1.00 37.60           C  
ATOM   1418  N   LEU A 123     -20.187 -25.989  15.393  1.00 34.29           N  
ATOM   1419  CA  LEU A 123     -21.174 -25.105  16.007  1.00 33.40           C  
ATOM   1420  C   LEU A 123     -22.596 -25.571  15.732  1.00 32.77           C  
ATOM   1421  O   LEU A 123     -23.398 -25.702  16.651  1.00 32.31           O  
ATOM   1422  CB  LEU A 123     -20.999 -23.671  15.497  1.00 33.92           C  
ATOM   1423  CG  LEU A 123     -21.957 -22.617  16.086  1.00 34.44           C  
ATOM   1424  CD1 LEU A 123     -21.297 -21.266  16.312  1.00 34.95           C  
ATOM   1425  CD2 LEU A 123     -23.187 -22.432  15.219  1.00 34.60           C  
ATOM   1426  N   CYS A 124     -22.898 -25.812  14.461  1.00 32.73           N  
ATOM   1427  CA  CYS A 124     -24.257 -26.156  14.045  1.00 31.72           C  
ATOM   1428  C   CYS A 124     -24.689 -27.563  14.465  1.00 30.01           C  
ATOM   1429  O   CYS A 124     -25.859 -27.784  14.756  1.00 29.89           O  
ATOM   1430  CB  CYS A 124     -24.421 -25.961  12.535  1.00 32.74           C  
ATOM   1431  SG  CYS A 124     -24.331 -24.230  12.008  1.00 33.20           S  
ATOM   1432  N   VAL A 125     -23.755 -28.506  14.499  1.00 28.75           N  
ATOM   1433  CA  VAL A 125     -24.032 -29.842  15.031  1.00 27.94           C  
ATOM   1434  C   VAL A 125     -24.259 -29.777  16.545  1.00 27.10           C  
ATOM   1435  O   VAL A 125     -25.171 -30.424  17.057  1.00 26.96           O  
ATOM   1436  CB  VAL A 125     -22.912 -30.844  14.657  1.00 27.95           C  
ATOM   1437  CG1 VAL A 125     -23.049 -32.164  15.419  1.00 27.80           C  
ATOM   1438  CG2 VAL A 125     -22.942 -31.088  13.150  1.00 27.56           C  
ATOM   1439  N   THR A 126     -23.447 -28.990  17.248  1.00 26.29           N  
ATOM   1440  CA  THR A 126     -23.641 -28.776  18.681  1.00 25.82           C  
ATOM   1441  C   THR A 126     -24.980 -28.091  18.989  1.00 25.78           C  
ATOM   1442  O   THR A 126     -25.705 -28.531  19.873  1.00 27.28           O  
ATOM   1443  CB  THR A 126     -22.494 -27.954  19.281  1.00 26.16           C  
ATOM   1444  OG1 THR A 126     -21.257 -28.643  19.066  1.00 25.27           O  
ATOM   1445  CG2 THR A 126     -22.685 -27.745  20.789  1.00 26.82           C  
ATOM   1446  N   ALA A 127     -25.305 -27.027  18.260  1.00 25.30           N  
ATOM   1447  CA  ALA A 127     -26.578 -26.327  18.440  1.00 25.45           C  
ATOM   1448  C   ALA A 127     -27.789 -27.180  18.060  1.00 25.61           C  
ATOM   1449  O   ALA A 127     -28.860 -27.036  18.648  1.00 25.03           O  
ATOM   1450  CB  ALA A 127     -26.596 -25.035  17.645  1.00 25.91           C  
ATOM   1451  N   SER A 128     -27.621 -28.052  17.070  1.00 26.01           N  
ATOM   1452  CA  SER A 128     -28.681 -28.967  16.661  1.00 26.17           C  
ATOM   1453  C   SER A 128     -28.980 -29.989  17.767  1.00 25.56           C  
ATOM   1454  O   SER A 128     -30.124 -30.129  18.182  1.00 24.29           O  
ATOM   1455  CB  SER A 128     -28.288 -29.694  15.370  1.00 27.30           C  
ATOM   1456  OG  SER A 128     -29.296 -30.585  14.929  1.00 28.68           O  
ATOM   1457  N   ILE A 129     -27.945 -30.674  18.249  1.00 25.79           N  
ATOM   1458  CA  ILE A 129     -28.119 -31.775  19.197  1.00 26.14           C  
ATOM   1459  C   ILE A 129     -28.545 -31.250  20.571  1.00 26.41           C  
ATOM   1460  O   ILE A 129     -29.460 -31.809  21.194  1.00 26.59           O  
ATOM   1461  CB  ILE A 129     -26.846 -32.656  19.310  1.00 26.66           C  
ATOM   1462  CG1 ILE A 129     -26.538 -33.313  17.955  1.00 27.08           C  
ATOM   1463  CG2 ILE A 129     -27.017 -33.738  20.382  1.00 26.99           C  
ATOM   1464  CD1 ILE A 129     -25.156 -33.932  17.847  1.00 27.49           C  
ATOM   1465  N   GLU A 130     -27.909 -30.173  21.029  1.00 26.23           N  
ATOM   1466  CA  GLU A 130     -28.319 -29.537  22.279  1.00 26.39           C  
ATOM   1467  C   GLU A 130     -29.759 -29.007  22.234  1.00 26.27           C  
ATOM   1468  O   GLU A 130     -30.439 -29.027  23.253  1.00 27.25           O  
ATOM   1469  CB  GLU A 130     -27.352 -28.428  22.688  1.00 26.77           C  
ATOM   1470  CG  GLU A 130     -26.005 -28.961  23.148  1.00 27.70           C  
ATOM   1471  CD  GLU A 130     -25.083 -27.910  23.735  1.00 28.54           C  
ATOM   1472  OE1 GLU A 130     -25.384 -26.716  23.658  1.00 29.40           O  
ATOM   1473  OE2 GLU A 130     -24.032 -28.290  24.285  1.00 29.58           O  
ATOM   1474  N   THR A 131     -30.222 -28.549  21.069  1.00 25.98           N  
ATOM   1475  CA  THR A 131     -31.625 -28.138  20.905  1.00 25.69           C  
ATOM   1476  C   THR A 131     -32.591 -29.333  20.950  1.00 25.71           C  
ATOM   1477  O   THR A 131     -33.694 -29.189  21.450  1.00 27.07           O  
ATOM   1478  CB  THR A 131     -31.849 -27.287  19.629  1.00 25.25           C  
ATOM   1479  OG1 THR A 131     -31.122 -26.057  19.744  1.00 25.77           O  
ATOM   1480  CG2 THR A 131     -33.309 -26.936  19.449  1.00 24.91           C  
ATOM   1481  N   LEU A 132     -32.193 -30.499  20.451  1.00 25.78           N  
ATOM   1482  CA  LEU A 132     -33.033 -31.705  20.572  1.00 25.70           C  
ATOM   1483  C   LEU A 132     -33.259 -32.084  22.020  1.00 25.58           C  
ATOM   1484  O   LEU A 132     -34.339 -32.522  22.410  1.00 25.51           O  
ATOM   1485  CB  LEU A 132     -32.397 -32.894  19.855  1.00 26.10           C  
ATOM   1486  CG  LEU A 132     -32.286 -32.779  18.340  1.00 26.58           C  
ATOM   1487  CD1 LEU A 132     -31.567 -33.994  17.788  1.00 27.42           C  
ATOM   1488  CD2 LEU A 132     -33.660 -32.624  17.712  1.00 27.23           C  
ATOM   1489  N   CYS A 133     -32.206 -31.927  22.802  1.00 26.85           N  
ATOM   1490  CA  CYS A 133     -32.239 -32.140  24.243  1.00 27.57           C  
ATOM   1491  C   CYS A 133     -33.177 -31.158  24.979  1.00 26.88           C  
ATOM   1492  O   CYS A 133     -33.855 -31.541  25.930  1.00 27.38           O  
ATOM   1493  CB  CYS A 133     -30.807 -32.044  24.768  1.00 28.20           C  
ATOM   1494  SG  CYS A 133     -30.619 -32.204  26.526  1.00 30.86           S  
ATOM   1495  N   VAL A 134     -33.210 -29.902  24.534  1.00 25.84           N  
ATOM   1496  CA  VAL A 134     -34.092 -28.882  25.108  1.00 25.53           C  
ATOM   1497  C   VAL A 134     -35.564 -29.159  24.781  1.00 26.16           C  
ATOM   1498  O   VAL A 134     -36.438 -28.993  25.632  1.00 27.17           O  
ATOM   1499  CB  VAL A 134     -33.702 -27.473  24.625  1.00 25.57           C  
ATOM   1500  CG1 VAL A 134     -34.741 -26.442  25.045  1.00 26.24           C  
ATOM   1501  CG2 VAL A 134     -32.333 -27.083  25.173  1.00 25.84           C  
ATOM   1502  N   ILE A 135     -35.826 -29.555  23.538  1.00 25.91           N  
ATOM   1503  CA  ILE A 135     -37.150 -30.008  23.095  1.00 25.22           C  
ATOM   1504  C   ILE A 135     -37.658 -31.175  23.942  1.00 25.77           C  
ATOM   1505  O   ILE A 135     -38.806 -31.154  24.382  1.00 27.23           O  
ATOM   1506  CB  ILE A 135     -37.128 -30.380  21.596  1.00 24.82           C  
ATOM   1507  CG1 ILE A 135     -37.044 -29.099  20.764  1.00 24.76           C  
ATOM   1508  CG2 ILE A 135     -38.364 -31.174  21.184  1.00 25.12           C  
ATOM   1509  CD1 ILE A 135     -36.428 -29.299  19.411  1.00 24.93           C  
ATOM   1510  N   ALA A 136     -36.812 -32.177  24.179  1.00 25.90           N  
ATOM   1511  CA  ALA A 136     -37.172 -33.298  25.060  1.00 25.86           C  
ATOM   1512  C   ALA A 136     -37.647 -32.817  26.423  1.00 25.75           C  
ATOM   1513  O   ALA A 136     -38.704 -33.240  26.899  1.00 25.89           O  
ATOM   1514  CB  ALA A 136     -36.000 -34.258  25.226  1.00 25.90           C  
ATOM   1515  N   ILE A 137     -36.880 -31.913  27.026  1.00 25.54           N  
ATOM   1516  CA  ILE A 137     -37.215 -31.364  28.338  1.00 26.22           C  
ATOM   1517  C   ILE A 137     -38.515 -30.574  28.261  1.00 27.04           C  
ATOM   1518  O   ILE A 137     -39.381 -30.746  29.107  1.00 27.89           O  
ATOM   1519  CB  ILE A 137     -36.074 -30.487  28.905  1.00 25.92           C  
ATOM   1520  CG1 ILE A 137     -34.838 -31.351  29.196  1.00 25.95           C  
ATOM   1521  CG2 ILE A 137     -36.511 -29.771  30.181  1.00 25.69           C  
ATOM   1522  CD1 ILE A 137     -33.540 -30.588  29.351  1.00 25.90           C  
ATOM   1523  N   ASP A 138     -38.640 -29.719  27.248  1.00 28.36           N  
ATOM   1524  CA  ASP A 138     -39.854 -28.919  27.032  1.00 29.60           C  
ATOM   1525  C   ASP A 138     -41.109 -29.790  26.958  1.00 29.77           C  
ATOM   1526  O   ASP A 138     -42.088 -29.530  27.657  1.00 30.18           O  
ATOM   1527  CB  ASP A 138     -39.706 -28.071  25.759  1.00 31.21           C  
ATOM   1528  CG  ASP A 138     -41.036 -27.506  25.250  1.00 32.33           C  
ATOM   1529  OD1 ASP A 138     -41.374 -26.368  25.626  1.00 34.26           O  
ATOM   1530  OD2 ASP A 138     -41.713 -28.209  24.452  1.00 32.40           O  
ATOM   1531  N   ARG A 139     -41.069 -30.813  26.100  1.00 29.89           N  
ATOM   1532  CA  ARG A 139     -42.196 -31.743  25.919  1.00 28.73           C  
ATOM   1533  C   ARG A 139     -42.487 -32.549  27.174  1.00 28.28           C  
ATOM   1534  O   ARG A 139     -43.637 -32.738  27.536  1.00 28.02           O  
ATOM   1535  CB  ARG A 139     -41.933 -32.713  24.760  1.00 28.03           C  
ATOM   1536  CG  ARG A 139     -41.846 -32.085  23.374  1.00 27.66           C  
ATOM   1537  CD  ARG A 139     -42.958 -31.088  23.103  1.00 27.63           C  
ATOM   1538  NE  ARG A 139     -44.279 -31.659  23.366  1.00 27.58           N  
ATOM   1539  CZ  ARG A 139     -45.371 -30.974  23.692  1.00 27.53           C  
ATOM   1540  NH1 ARG A 139     -46.521 -31.634  23.895  1.00 27.73           N  
ATOM   1541  NH2 ARG A 139     -45.332 -29.645  23.838  1.00 27.91           N  
ATOM   1542  N   TYR A 140     -41.438 -33.026  27.827  1.00 29.03           N  
ATOM   1543  CA  TYR A 140     -41.584 -33.741  29.089  1.00 29.53           C  
ATOM   1544  C   TYR A 140     -42.363 -32.930  30.121  1.00 29.15           C  
ATOM   1545  O   TYR A 140     -43.312 -33.431  30.703  1.00 28.32           O  
ATOM   1546  CB  TYR A 140     -40.213 -34.137  29.639  1.00 30.02           C  
ATOM   1547  CG  TYR A 140     -40.235 -34.512  31.087  1.00 31.11           C  
ATOM   1548  CD1 TYR A 140     -40.686 -35.761  31.482  1.00 32.13           C  
ATOM   1549  CD2 TYR A 140     -39.832 -33.611  32.071  1.00 32.58           C  
ATOM   1550  CE1 TYR A 140     -40.733 -36.115  32.823  1.00 33.34           C  
ATOM   1551  CE2 TYR A 140     -39.884 -33.949  33.417  1.00 33.97           C  
ATOM   1552  CZ  TYR A 140     -40.335 -35.201  33.790  1.00 33.94           C  
ATOM   1553  OH  TYR A 140     -40.390 -35.536  35.121  1.00 34.57           O  
ATOM   1554  N   LEU A 141     -41.962 -31.682  30.334  1.00 29.26           N  
ATOM   1555  CA  LEU A 141     -42.665 -30.803  31.266  1.00 29.97           C  
ATOM   1556  C   LEU A 141     -44.073 -30.451  30.782  1.00 29.44           C  
ATOM   1557  O   LEU A 141     -44.993 -30.418  31.579  1.00 29.93           O  
ATOM   1558  CB  LEU A 141     -41.870 -29.522  31.510  1.00 30.93           C  
ATOM   1559  CG  LEU A 141     -40.489 -29.653  32.138  1.00 33.24           C  
ATOM   1560  CD1 LEU A 141     -39.881 -28.257  32.261  1.00 34.69           C  
ATOM   1561  CD2 LEU A 141     -40.533 -30.366  33.481  1.00 33.31           C  
ATOM   1562  N   ALA A 142     -44.231 -30.206  29.483  1.00 29.84           N  
ATOM   1563  CA  ALA A 142     -45.539 -29.889  28.888  1.00 30.51           C  
ATOM   1564  C   ALA A 142     -46.569 -31.022  28.988  1.00 32.52           C  
ATOM   1565  O   ALA A 142     -47.775 -30.765  29.069  1.00 34.90           O  
ATOM   1566  CB  ALA A 142     -45.367 -29.479  27.439  1.00 29.65           C  
ATOM   1567  N   ILE A 143     -46.090 -32.263  28.957  1.00 33.63           N  
ATOM   1568  CA  ILE A 143     -46.940 -33.448  29.055  1.00 33.07           C  
ATOM   1569  C   ILE A 143     -47.207 -33.838  30.507  1.00 32.05           C  
ATOM   1570  O   ILE A 143     -48.344 -34.129  30.860  1.00 35.00           O  
ATOM   1571  CB  ILE A 143     -46.291 -34.661  28.351  1.00 34.14           C  
ATOM   1572  CG1 ILE A 143     -46.201 -34.434  26.839  1.00 33.28           C  
ATOM   1573  CG2 ILE A 143     -47.073 -35.942  28.640  1.00 35.92           C  
ATOM   1574  CD1 ILE A 143     -45.241 -35.398  26.164  1.00 33.23           C  
ATOM   1575  N   THR A 144     -46.164 -33.894  31.329  1.00 30.95           N  
ATOM   1576  CA  THR A 144     -46.274 -34.436  32.694  1.00 31.27           C  
ATOM   1577  C   THR A 144     -46.655 -33.415  33.770  1.00 30.34           C  
ATOM   1578  O   THR A 144     -47.201 -33.805  34.794  1.00 28.34           O  
ATOM   1579  CB  THR A 144     -44.970 -35.134  33.156  1.00 31.72           C  
ATOM   1580  OG1 THR A 144     -43.908 -34.180  33.230  1.00 32.25           O  
ATOM   1581  CG2 THR A 144     -44.586 -36.264  32.213  1.00 31.60           C  
ATOM   1582  N   SER A 145     -46.334 -32.140  33.561  1.00 30.77           N  
ATOM   1583  CA  SER A 145     -46.655 -31.077  34.515  1.00 31.40           C  
ATOM   1584  C   SER A 145     -47.112 -29.827  33.781  1.00 30.53           C  
ATOM   1585  O   SER A 145     -46.557 -28.766  33.982  1.00 30.88           O  
ATOM   1586  CB  SER A 145     -45.439 -30.769  35.390  1.00 33.61           C  
ATOM   1587  OG  SER A 145     -45.063 -31.905  36.148  1.00 37.91           O  
ATOM   1588  N   PRO A 146     -48.156 -29.937  32.953  1.00 30.26           N  
ATOM   1589  CA  PRO A 146     -48.556 -28.868  32.032  1.00 30.70           C  
ATOM   1590  C   PRO A 146     -48.856 -27.525  32.690  1.00 32.00           C  
ATOM   1591  O   PRO A 146     -48.672 -26.494  32.057  1.00 32.25           O  
ATOM   1592  CB  PRO A 146     -49.825 -29.412  31.396  1.00 30.27           C  
ATOM   1593  CG  PRO A 146     -50.363 -30.367  32.386  1.00 30.15           C  
ATOM   1594  CD  PRO A 146     -49.168 -30.998  33.018  1.00 30.08           C  
ATOM   1595  N   PHE A 147     -49.313 -27.532  33.937  1.00 34.87           N  
ATOM   1596  CA  PHE A 147     -49.692 -26.290  34.620  1.00 37.62           C  
ATOM   1597  C   PHE A 147     -48.469 -25.611  35.237  1.00 42.51           C  
ATOM   1598  O   PHE A 147     -48.285 -24.398  35.111  1.00 43.17           O  
ATOM   1599  CB  PHE A 147     -50.779 -26.556  35.663  1.00 35.98           C  
ATOM   1600  CG  PHE A 147     -52.006 -27.242  35.103  1.00 34.78           C  
ATOM   1601  CD1 PHE A 147     -52.690 -26.715  34.011  1.00 33.54           C  
ATOM   1602  CD2 PHE A 147     -52.466 -28.427  35.663  1.00 34.75           C  
ATOM   1603  CE1 PHE A 147     -53.807 -27.367  33.490  1.00 33.62           C  
ATOM   1604  CE2 PHE A 147     -53.587 -29.069  35.161  1.00 34.51           C  
ATOM   1605  CZ  PHE A 147     -54.257 -28.546  34.071  1.00 33.78           C  
ATOM   1606  N   ARG A 148     -47.629 -26.402  35.894  1.00 48.41           N  
ATOM   1607  CA  ARG A 148     -46.313 -25.948  36.382  1.00 53.54           C  
ATOM   1608  C   ARG A 148     -45.451 -25.389  35.229  1.00 53.59           C  
ATOM   1609  O   ARG A 148     -44.803 -24.372  35.379  1.00 54.55           O  
ATOM   1610  CB  ARG A 148     -45.621 -27.109  37.101  1.00 59.38           C  
ATOM   1611  CG  ARG A 148     -44.307 -26.800  37.826  1.00 64.79           C  
ATOM   1612  CD  ARG A 148     -43.754 -28.050  38.512  1.00 69.44           C  
ATOM   1613  NE  ARG A 148     -42.293 -28.228  38.344  1.00 76.93           N  
ATOM   1614  CZ  ARG A 148     -41.628 -29.390  38.424  1.00 76.40           C  
ATOM   1615  NH1 ARG A 148     -42.248 -30.544  38.691  1.00 78.97           N  
ATOM   1616  NH2 ARG A 148     -40.310 -29.403  38.236  1.00 70.43           N  
ATOM   1617  N   TYR A 149     -45.488 -26.052  34.077  1.00 53.19           N  
ATOM   1618  CA  TYR A 149     -44.772 -25.627  32.858  1.00 52.61           C  
ATOM   1619  C   TYR A 149     -45.208 -24.272  32.296  1.00 53.01           C  
ATOM   1620  O   TYR A 149     -44.358 -23.523  31.839  1.00 54.79           O  
ATOM   1621  CB  TYR A 149     -44.918 -26.710  31.774  1.00 53.61           C  
ATOM   1622  CG  TYR A 149     -44.525 -26.381  30.342  1.00 54.62           C  
ATOM   1623  CD1 TYR A 149     -43.201 -26.455  29.935  1.00 55.40           C  
ATOM   1624  CD2 TYR A 149     -45.493 -26.014  29.384  1.00 55.52           C  
ATOM   1625  CE1 TYR A 149     -42.822 -26.160  28.627  1.00 55.66           C  
ATOM   1626  CE2 TYR A 149     -45.131 -25.721  28.073  1.00 54.95           C  
ATOM   1627  CZ  TYR A 149     -43.794 -25.810  27.691  1.00 55.03           C  
ATOM   1628  OH  TYR A 149     -43.459 -25.502  26.393  1.00 52.34           O  
ATOM   1629  N   GLN A 150     -46.506 -23.960  32.306  1.00 52.64           N  
ATOM   1630  CA  GLN A 150     -47.009 -22.714  31.697  1.00 54.64           C  
ATOM   1631  C   GLN A 150     -46.488 -21.457  32.401  1.00 58.69           C  
ATOM   1632  O   GLN A 150     -46.053 -20.505  31.745  1.00 63.73           O  
ATOM   1633  CB  GLN A 150     -48.539 -22.675  31.675  1.00 52.31           C  
ATOM   1634  CG  GLN A 150     -49.191 -23.483  30.577  1.00 52.72           C  
ATOM   1635  CD  GLN A 150     -50.686 -23.715  30.815  1.00 54.07           C  
ATOM   1636  OE1 GLN A 150     -51.318 -23.052  31.645  1.00 52.54           O  
ATOM   1637  NE2 GLN A 150     -51.258 -24.669  30.081  1.00 53.54           N  
ATOM   1638  N   SER A 151     -46.537 -21.460  33.730  1.00 61.03           N  
ATOM   1639  CA  SER A 151     -46.041 -20.343  34.527  1.00 64.36           C  
ATOM   1640  C   SER A 151     -44.515 -20.272  34.519  1.00 65.31           C  
ATOM   1641  O   SER A 151     -43.947 -19.187  34.420  1.00 71.64           O  
ATOM   1642  CB  SER A 151     -46.549 -20.458  35.963  1.00 68.37           C  
ATOM   1643  OG  SER A 151     -46.288 -21.754  36.469  1.00 72.60           O  
ATOM   1644  N   LEU A 152     -43.861 -21.424  34.630  1.00 61.47           N  
ATOM   1645  CA  LEU A 152     -42.390 -21.511  34.666  1.00 59.17           C  
ATOM   1646  C   LEU A 152     -41.754 -21.120  33.327  1.00 56.80           C  
ATOM   1647  O   LEU A 152     -40.999 -20.155  33.264  1.00 58.91           O  
ATOM   1648  CB  LEU A 152     -41.955 -22.924  35.090  1.00 59.29           C  
ATOM   1649  CG  LEU A 152     -40.499 -23.192  35.492  1.00 62.31           C  
ATOM   1650  CD1 LEU A 152     -40.453 -24.417  36.398  1.00 63.45           C  
ATOM   1651  CD2 LEU A 152     -39.560 -23.382  34.300  1.00 64.25           C  
ATOM   1652  N   MET A 153     -42.077 -21.846  32.261  1.00 52.90           N  
ATOM   1653  CA  MET A 153     -41.492 -21.602  30.935  1.00 49.67           C  
ATOM   1654  C   MET A 153     -42.163 -20.430  30.213  1.00 48.32           C  
ATOM   1655  O   MET A 153     -43.129 -20.612  29.483  1.00 47.97           O  
ATOM   1656  CB  MET A 153     -41.601 -22.860  30.074  1.00 49.44           C  
ATOM   1657  CG  MET A 153     -40.870 -22.770  28.743  1.00 49.91           C  
ATOM   1658  SD  MET A 153     -39.077 -22.802  28.875  1.00 48.09           S  
ATOM   1659  CE  MET A 153     -38.807 -24.419  29.601  1.00 50.26           C  
ATOM   1660  N   THR A 154     -41.649 -19.223  30.422  1.00 48.42           N  
ATOM   1661  CA  THR A 154     -42.096 -18.042  29.678  1.00 49.42           C  
ATOM   1662  C   THR A 154     -41.391 -17.993  28.325  1.00 49.46           C  
ATOM   1663  O   THR A 154     -40.442 -18.751  28.092  1.00 51.16           O  
ATOM   1664  CB  THR A 154     -41.806 -16.742  30.455  1.00 51.04           C  
ATOM   1665  OG1 THR A 154     -40.403 -16.624  30.703  1.00 51.14           O  
ATOM   1666  CG2 THR A 154     -42.514 -16.739  31.784  1.00 51.16           C  
ATOM   1667  N   ARG A 155     -41.842 -17.103  27.445  1.00 49.78           N  
ATOM   1668  CA  ARG A 155     -41.172 -16.907  26.154  1.00 50.18           C  
ATOM   1669  C   ARG A 155     -39.775 -16.336  26.362  1.00 49.28           C  
ATOM   1670  O   ARG A 155     -38.833 -16.771  25.710  1.00 51.23           O  
ATOM   1671  CB  ARG A 155     -41.974 -15.999  25.217  1.00 52.69           C  
ATOM   1672  CG  ARG A 155     -43.306 -16.581  24.785  1.00 57.66           C  
ATOM   1673  CD  ARG A 155     -43.967 -15.729  23.705  1.00 60.86           C  
ATOM   1674  NE  ARG A 155     -43.403 -15.983  22.378  1.00 63.26           N  
ATOM   1675  CZ  ARG A 155     -43.647 -17.064  21.622  1.00 64.57           C  
ATOM   1676  NH1 ARG A 155     -44.451 -18.051  22.035  1.00 64.76           N  
ATOM   1677  NH2 ARG A 155     -43.065 -17.168  20.428  1.00 65.62           N  
ATOM   1678  N   ALA A 156     -39.643 -15.380  27.276  1.00 47.22           N  
ATOM   1679  CA  ALA A 156     -38.347 -14.763  27.570  1.00 45.94           C  
ATOM   1680  C   ALA A 156     -37.348 -15.720  28.228  1.00 43.65           C  
ATOM   1681  O   ALA A 156     -36.143 -15.588  28.019  1.00 43.33           O  
ATOM   1682  CB  ALA A 156     -38.538 -13.526  28.430  1.00 46.57           C  
ATOM   1683  N   ARG A 157     -37.841 -16.670  29.018  1.00 41.88           N  
ATOM   1684  CA  ARG A 157     -36.982 -17.725  29.572  1.00 41.47           C  
ATOM   1685  C   ARG A 157     -36.550 -18.706  28.474  1.00 40.25           C  
ATOM   1686  O   ARG A 157     -35.438 -19.225  28.504  1.00 40.26           O  
ATOM   1687  CB  ARG A 157     -37.672 -18.461  30.738  1.00 43.16           C  
ATOM   1688  CG  ARG A 157     -36.686 -19.246  31.617  1.00 44.03           C  
ATOM   1689  CD  ARG A 157     -37.347 -19.982  32.775  1.00 45.04           C  
ATOM   1690  NE  ARG A 157     -37.202 -19.324  34.083  1.00 46.42           N  
ATOM   1691  CZ  ARG A 157     -38.033 -18.413  34.617  1.00 47.89           C  
ATOM   1692  NH1 ARG A 157     -39.115 -17.961  33.963  1.00 46.52           N  
ATOM   1693  NH2 ARG A 157     -37.774 -17.932  35.836  1.00 48.35           N  
ATOM   1694  N   ALA A 158     -37.425 -18.952  27.505  1.00 40.66           N  
ATOM   1695  CA  ALA A 158     -37.079 -19.781  26.345  1.00 40.09           C  
ATOM   1696  C   ALA A 158     -36.005 -19.129  25.485  1.00 39.69           C  
ATOM   1697  O   ALA A 158     -35.074 -19.805  25.056  1.00 41.24           O  
ATOM   1698  CB  ALA A 158     -38.319 -20.081  25.509  1.00 39.45           C  
ATOM   1699  N   LYS A 159     -36.134 -17.821  25.248  1.00 40.19           N  
ATOM   1700  CA  LYS A 159     -35.144 -17.050  24.477  1.00 40.86           C  
ATOM   1701  C   LYS A 159     -33.753 -17.127  25.083  1.00 38.18           C  
ATOM   1702  O   LYS A 159     -32.779 -17.207  24.350  1.00 39.87           O  
ATOM   1703  CB  LYS A 159     -35.567 -15.574  24.330  1.00 43.59           C  
ATOM   1704  CG  LYS A 159     -36.739 -15.332  23.387  1.00 45.96           C  
ATOM   1705  CD  LYS A 159     -36.308 -15.263  21.921  1.00 48.40           C  
ATOM   1706  CE  LYS A 159     -37.482 -15.482  20.958  1.00 51.10           C  
ATOM   1707  NZ  LYS A 159     -38.490 -14.384  20.894  1.00 52.18           N  
ATOM   1708  N   VAL A 160     -33.668 -17.115  26.408  1.00 36.94           N  
ATOM   1709  CA  VAL A 160     -32.395 -17.270  27.115  1.00 37.18           C  
ATOM   1710  C   VAL A 160     -31.828 -18.681  26.942  1.00 37.13           C  
ATOM   1711  O   VAL A 160     -30.623 -18.836  26.706  1.00 35.00           O  
ATOM   1712  CB  VAL A 160     -32.542 -16.917  28.614  1.00 37.72           C  
ATOM   1713  CG1 VAL A 160     -31.319 -17.339  29.424  1.00 37.13           C  
ATOM   1714  CG2 VAL A 160     -32.781 -15.426  28.765  1.00 39.33           C  
ATOM   1715  N   ILE A 161     -32.686 -19.698  27.054  1.00 36.90           N  
ATOM   1716  CA  ILE A 161     -32.240 -21.080  26.838  1.00 36.79           C  
ATOM   1717  C   ILE A 161     -31.652 -21.234  25.420  1.00 36.53           C  
ATOM   1718  O   ILE A 161     -30.582 -21.839  25.251  1.00 34.08           O  
ATOM   1719  CB  ILE A 161     -33.372 -22.107  27.070  1.00 35.71           C  
ATOM   1720  CG1 ILE A 161     -33.762 -22.158  28.546  1.00 35.57           C  
ATOM   1721  CG2 ILE A 161     -32.934 -23.501  26.650  1.00 35.34           C  
ATOM   1722  CD1 ILE A 161     -35.140 -22.761  28.791  1.00 36.15           C  
ATOM   1723  N   ILE A 162     -32.338 -20.667  24.424  1.00 34.99           N  
ATOM   1724  CA  ILE A 162     -31.881 -20.738  23.034  1.00 34.75           C  
ATOM   1725  C   ILE A 162     -30.520 -20.049  22.876  1.00 33.29           C  
ATOM   1726  O   ILE A 162     -29.609 -20.619  22.287  1.00 32.20           O  
ATOM   1727  CB  ILE A 162     -32.921 -20.145  22.056  1.00 35.31           C  
ATOM   1728  CG1 ILE A 162     -34.188 -21.004  22.043  1.00 35.80           C  
ATOM   1729  CG2 ILE A 162     -32.372 -20.099  20.637  1.00 36.11           C  
ATOM   1730  CD1 ILE A 162     -35.438 -20.242  21.650  1.00 36.75           C  
ATOM   1731  N   CYS A 163     -30.394 -18.844  23.429  1.00 32.39           N  
ATOM   1732  CA  CYS A 163     -29.128 -18.092  23.413  1.00 31.48           C  
ATOM   1733  C   CYS A 163     -27.977 -18.817  24.098  1.00 30.01           C  
ATOM   1734  O   CYS A 163     -26.842 -18.767  23.607  1.00 30.64           O  
ATOM   1735  CB  CYS A 163     -29.315 -16.714  24.048  1.00 32.25           C  
ATOM   1736  SG  CYS A 163     -30.349 -15.617  23.055  1.00 36.34           S  
ATOM   1737  N   THR A 164     -28.263 -19.488  25.211  1.00 27.91           N  
ATOM   1738  CA  THR A 164     -27.270 -20.326  25.883  1.00 27.18           C  
ATOM   1739  C   THR A 164     -26.749 -21.443  24.977  1.00 26.84           C  
ATOM   1740  O   THR A 164     -25.530 -21.628  24.860  1.00 27.12           O  
ATOM   1741  CB  THR A 164     -27.836 -20.957  27.165  1.00 27.17           C  
ATOM   1742  OG1 THR A 164     -28.475 -19.948  27.946  1.00 28.37           O  
ATOM   1743  CG2 THR A 164     -26.736 -21.611  28.002  1.00 26.97           C  
ATOM   1744  N   VAL A 165     -27.667 -22.161  24.332  1.00 26.12           N  
ATOM   1745  CA  VAL A 165     -27.313 -23.256  23.429  1.00 26.15           C  
ATOM   1746  C   VAL A 165     -26.350 -22.784  22.343  1.00 26.66           C  
ATOM   1747  O   VAL A 165     -25.344 -23.442  22.085  1.00 26.44           O  
ATOM   1748  CB  VAL A 165     -28.561 -23.918  22.793  1.00 26.49           C  
ATOM   1749  CG1 VAL A 165     -28.185 -24.886  21.684  1.00 26.50           C  
ATOM   1750  CG2 VAL A 165     -29.384 -24.650  23.851  1.00 27.10           C  
ATOM   1751  N   TRP A 166     -26.649 -21.646  21.719  1.00 27.47           N  
ATOM   1752  CA  TRP A 166     -25.775 -21.099  20.670  1.00 28.40           C  
ATOM   1753  C   TRP A 166     -24.452 -20.562  21.206  1.00 28.70           C  
ATOM   1754  O   TRP A 166     -23.437 -20.677  20.525  1.00 30.22           O  
ATOM   1755  CB  TRP A 166     -26.492 -20.041  19.839  1.00 28.68           C  
ATOM   1756  CG  TRP A 166     -27.528 -20.640  18.946  1.00 30.10           C  
ATOM   1757  CD1 TRP A 166     -28.840 -20.808  19.241  1.00 31.42           C  
ATOM   1758  CD2 TRP A 166     -27.341 -21.163  17.624  1.00 30.51           C  
ATOM   1759  NE1 TRP A 166     -29.491 -21.391  18.191  1.00 31.75           N  
ATOM   1760  CE2 TRP A 166     -28.596 -21.616  17.180  1.00 31.37           C  
ATOM   1761  CE3 TRP A 166     -26.242 -21.278  16.767  1.00 31.59           C  
ATOM   1762  CZ2 TRP A 166     -28.792 -22.190  15.916  1.00 31.98           C  
ATOM   1763  CZ3 TRP A 166     -26.444 -21.850  15.502  1.00 32.37           C  
ATOM   1764  CH2 TRP A 166     -27.714 -22.298  15.097  1.00 32.05           C  
ATOM   1765  N   ALA A 167     -24.454 -19.993  22.413  1.00 28.97           N  
ATOM   1766  CA  ALA A 167     -23.212 -19.537  23.056  1.00 28.18           C  
ATOM   1767  C   ALA A 167     -22.301 -20.701  23.409  1.00 27.92           C  
ATOM   1768  O   ALA A 167     -21.121 -20.647  23.123  1.00 28.96           O  
ATOM   1769  CB  ALA A 167     -23.519 -18.716  24.295  1.00 28.47           C  
ATOM   1770  N   ILE A 168     -22.848 -21.759  24.003  1.00 28.41           N  
ATOM   1771  CA  ILE A 168     -22.070 -22.974  24.301  1.00 28.81           C  
ATOM   1772  C   ILE A 168     -21.535 -23.582  23.009  1.00 29.52           C  
ATOM   1773  O   ILE A 168     -20.389 -23.994  22.957  1.00 32.37           O  
ATOM   1774  CB  ILE A 168     -22.904 -24.052  25.027  1.00 28.96           C  
ATOM   1775  CG1 ILE A 168     -23.435 -23.546  26.371  1.00 29.48           C  
ATOM   1776  CG2 ILE A 168     -22.085 -25.307  25.273  1.00 28.56           C  
ATOM   1777  CD1 ILE A 168     -24.729 -24.221  26.780  1.00 29.65           C  
ATOM   1778  N   SER A 169     -22.369 -23.639  21.975  1.00 31.01           N  
ATOM   1779  CA  SER A 169     -21.955 -24.141  20.666  1.00 32.04           C  
ATOM   1780  C   SER A 169     -20.783 -23.355  20.088  1.00 33.91           C  
ATOM   1781  O   SER A 169     -19.842 -23.950  19.558  1.00 35.09           O  
ATOM   1782  CB  SER A 169     -23.121 -24.098  19.680  1.00 32.34           C  
ATOM   1783  OG  SER A 169     -24.184 -24.934  20.108  1.00 32.52           O  
ATOM   1784  N   ALA A 170     -20.847 -22.026  20.199  1.00 34.47           N  
ATOM   1785  CA  ALA A 170     -19.759 -21.143  19.756  1.00 33.75           C  
ATOM   1786  C   ALA A 170     -18.462 -21.379  20.532  1.00 32.78           C  
ATOM   1787  O   ALA A 170     -17.387 -21.480  19.928  1.00 34.26           O  
ATOM   1788  CB  ALA A 170     -20.180 -19.685  19.869  1.00 33.30           C  
ATOM   1789  N   LEU A 171     -18.565 -21.493  21.853  1.00 31.51           N  
ATOM   1790  CA  LEU A 171     -17.390 -21.680  22.708  1.00 32.53           C  
ATOM   1791  C   LEU A 171     -16.778 -23.081  22.649  1.00 33.19           C  
ATOM   1792  O   LEU A 171     -15.614 -23.247  22.988  1.00 33.64           O  
ATOM   1793  CB  LEU A 171     -17.731 -21.331  24.159  1.00 32.99           C  
ATOM   1794  CG  LEU A 171     -18.121 -19.872  24.394  1.00 33.07           C  
ATOM   1795  CD1 LEU A 171     -18.782 -19.734  25.756  1.00 32.99           C  
ATOM   1796  CD2 LEU A 171     -16.921 -18.941  24.267  1.00 32.40           C  
ATOM   1797  N   VAL A 172     -17.555 -24.082  22.253  1.00 33.95           N  
ATOM   1798  CA  VAL A 172     -17.040 -25.441  22.012  1.00 34.11           C  
ATOM   1799  C   VAL A 172     -16.363 -25.536  20.645  1.00 33.32           C  
ATOM   1800  O   VAL A 172     -15.515 -26.398  20.449  1.00 33.52           O  
ATOM   1801  CB  VAL A 172     -18.196 -26.483  22.128  1.00 36.06           C  
ATOM   1802  CG1 VAL A 172     -17.820 -27.865  21.619  1.00 35.43           C  
ATOM   1803  CG2 VAL A 172     -18.666 -26.581  23.576  1.00 37.91           C  
ATOM   1804  N   SER A 173     -16.729 -24.652  19.711  1.00 33.58           N  
ATOM   1805  CA  SER A 173     -16.315 -24.753  18.304  1.00 34.27           C  
ATOM   1806  C   SER A 173     -15.322 -23.661  17.879  1.00 35.34           C  
ATOM   1807  O   SER A 173     -14.148 -23.955  17.664  1.00 34.61           O  
ATOM   1808  CB  SER A 173     -17.551 -24.727  17.399  1.00 34.92           C  
ATOM   1809  OG  SER A 173     -18.129 -23.436  17.347  1.00 34.88           O  
ATOM   1810  N   PHE A 174     -15.784 -22.414  17.768  1.00 36.63           N  
ATOM   1811  CA  PHE A 174     -14.952 -21.324  17.233  1.00 36.70           C  
ATOM   1812  C   PHE A 174     -13.778 -21.000  18.126  1.00 35.52           C  
ATOM   1813  O   PHE A 174     -12.651 -20.868  17.642  1.00 37.04           O  
ATOM   1814  CB  PHE A 174     -15.773 -20.054  16.975  1.00 38.94           C  
ATOM   1815  CG  PHE A 174     -16.477 -20.051  15.643  1.00 39.47           C  
ATOM   1816  CD1 PHE A 174     -15.854 -19.531  14.511  1.00 39.92           C  
ATOM   1817  CD2 PHE A 174     -17.747 -20.581  15.516  1.00 39.88           C  
ATOM   1818  CE1 PHE A 174     -16.489 -19.532  13.280  1.00 39.52           C  
ATOM   1819  CE2 PHE A 174     -18.395 -20.582  14.288  1.00 40.92           C  
ATOM   1820  CZ  PHE A 174     -17.762 -20.052  13.168  1.00 40.74           C  
ATOM   1821  N   LEU A 175     -14.032 -20.889  19.426  1.00 34.37           N  
ATOM   1822  CA  LEU A 175     -12.982 -20.507  20.371  1.00 34.18           C  
ATOM   1823  C   LEU A 175     -11.784 -21.479  20.359  1.00 34.32           C  
ATOM   1824  O   LEU A 175     -10.658 -21.035  20.152  1.00 32.98           O  
ATOM   1825  CB  LEU A 175     -13.558 -20.304  21.780  1.00 33.77           C  
ATOM   1826  CG  LEU A 175     -12.607 -19.873  22.900  1.00 34.20           C  
ATOM   1827  CD1 LEU A 175     -11.806 -18.626  22.554  1.00 34.09           C  
ATOM   1828  CD2 LEU A 175     -13.408 -19.652  24.174  1.00 33.84           C  
ATOM   1829  N   PRO A 176     -12.014 -22.800  20.537  1.00 35.03           N  
ATOM   1830  CA  PRO A 176     -10.862 -23.697  20.515  1.00 34.68           C  
ATOM   1831  C   PRO A 176     -10.265 -23.931  19.114  1.00 35.17           C  
ATOM   1832  O   PRO A 176      -9.053 -24.078  19.004  1.00 37.03           O  
ATOM   1833  CB  PRO A 176     -11.423 -25.019  21.093  1.00 34.62           C  
ATOM   1834  CG  PRO A 176     -12.754 -24.680  21.653  1.00 33.58           C  
ATOM   1835  CD  PRO A 176     -13.242 -23.563  20.787  1.00 33.59           C  
ATOM   1836  N   ILE A 177     -11.089 -23.966  18.066  1.00 35.50           N  
ATOM   1837  CA  ILE A 177     -10.593 -24.291  16.720  1.00 35.99           C  
ATOM   1838  C   ILE A 177      -9.800 -23.135  16.092  1.00 36.13           C  
ATOM   1839  O   ILE A 177      -8.708 -23.360  15.556  1.00 33.31           O  
ATOM   1840  CB  ILE A 177     -11.714 -24.795  15.788  1.00 36.39           C  
ATOM   1841  CG1 ILE A 177     -12.258 -26.132  16.306  1.00 36.53           C  
ATOM   1842  CG2 ILE A 177     -11.215 -24.961  14.353  1.00 36.73           C  
ATOM   1843  CD1 ILE A 177     -13.591 -26.529  15.709  1.00 37.34           C  
ATOM   1844  N   MET A 178     -10.331 -21.912  16.170  1.00 36.92           N  
ATOM   1845  CA  MET A 178      -9.629 -20.746  15.622  1.00 37.34           C  
ATOM   1846  C   MET A 178      -8.376 -20.394  16.437  1.00 38.20           C  
ATOM   1847  O   MET A 178      -7.358 -20.021  15.854  1.00 43.70           O  
ATOM   1848  CB  MET A 178     -10.547 -19.520  15.515  1.00 36.93           C  
ATOM   1849  CG  MET A 178     -11.785 -19.690  14.644  1.00 37.47           C  
ATOM   1850  SD  MET A 178     -11.563 -20.167  12.908  1.00 36.20           S  
ATOM   1851  CE  MET A 178     -10.450 -18.900  12.315  1.00 36.36           C  
ATOM   1852  N   MET A 179      -8.434 -20.541  17.763  1.00 37.26           N  
ATOM   1853  CA  MET A 179      -7.271 -20.263  18.627  1.00 38.74           C  
ATOM   1854  C   MET A 179      -6.316 -21.457  18.778  1.00 39.90           C  
ATOM   1855  O   MET A 179      -5.418 -21.410  19.618  1.00 39.96           O  
ATOM   1856  CB  MET A 179      -7.720 -19.815  20.026  1.00 40.02           C  
ATOM   1857  CG  MET A 179      -8.629 -18.586  20.047  1.00 39.80           C  
ATOM   1858  SD  MET A 179      -7.816 -17.025  19.617  1.00 38.69           S  
ATOM   1859  CE  MET A 179      -6.685 -16.844  20.995  1.00 38.42           C  
ATOM   1860  N   HIS A 180      -6.504 -22.517  17.988  1.00 42.60           N  
ATOM   1861  CA  HIS A 180      -5.592 -23.666  17.931  1.00 44.88           C  
ATOM   1862  C   HIS A 180      -5.529 -24.526  19.216  1.00 43.68           C  
ATOM   1863  O   HIS A 180      -4.573 -25.280  19.398  1.00 46.33           O  
ATOM   1864  CB  HIS A 180      -4.158 -23.231  17.533  1.00 49.52           C  
ATOM   1865  CG  HIS A 180      -4.088 -22.369  16.309  1.00 54.60           C  
ATOM   1866  ND1 HIS A 180      -4.235 -22.872  15.036  1.00 55.57           N  
ATOM   1867  CD2 HIS A 180      -3.874 -21.039  16.163  1.00 56.98           C  
ATOM   1868  CE1 HIS A 180      -4.118 -21.894  14.157  1.00 56.81           C  
ATOM   1869  NE2 HIS A 180      -3.901 -20.770  14.816  1.00 58.86           N  
ATOM   1870  N   TRP A 181      -6.531 -24.444  20.091  1.00 40.28           N  
ATOM   1871  CA  TRP A 181      -6.538 -25.256  21.319  1.00 38.60           C  
ATOM   1872  C   TRP A 181      -6.801 -26.731  21.001  1.00 39.42           C  
ATOM   1873  O   TRP A 181      -6.309 -27.633  21.683  1.00 37.64           O  
ATOM   1874  CB  TRP A 181      -7.572 -24.760  22.323  1.00 37.03           C  
ATOM   1875  CG  TRP A 181      -7.435 -23.334  22.751  1.00 36.87           C  
ATOM   1876  CD1 TRP A 181      -6.456 -22.462  22.411  1.00 38.05           C  
ATOM   1877  CD2 TRP A 181      -8.307 -22.628  23.638  1.00 37.52           C  
ATOM   1878  NE1 TRP A 181      -6.661 -21.246  23.010  1.00 38.02           N  
ATOM   1879  CE2 TRP A 181      -7.798 -21.317  23.766  1.00 37.80           C  
ATOM   1880  CE3 TRP A 181      -9.485 -22.969  24.322  1.00 38.06           C  
ATOM   1881  CZ2 TRP A 181      -8.409 -20.350  24.572  1.00 38.51           C  
ATOM   1882  CZ3 TRP A 181     -10.094 -22.010  25.123  1.00 38.30           C  
ATOM   1883  CH2 TRP A 181      -9.547 -20.716  25.248  1.00 38.72           C  
ATOM   1884  N   TRP A 182      -7.588 -26.958  19.954  1.00 42.69           N  
ATOM   1885  CA  TRP A 182      -7.907 -28.298  19.453  1.00 46.26           C  
ATOM   1886  C   TRP A 182      -6.715 -29.082  18.860  1.00 48.21           C  
ATOM   1887  O   TRP A 182      -6.814 -30.301  18.704  1.00 48.21           O  
ATOM   1888  CB  TRP A 182      -9.034 -28.205  18.413  1.00 47.62           C  
ATOM   1889  CG  TRP A 182      -8.584 -27.754  17.063  1.00 49.49           C  
ATOM   1890  CD1 TRP A 182      -7.834 -26.648  16.764  1.00 51.00           C  
ATOM   1891  CD2 TRP A 182      -8.844 -28.408  15.823  1.00 51.12           C  
ATOM   1892  NE1 TRP A 182      -7.618 -26.576  15.414  1.00 52.61           N  
ATOM   1893  CE2 TRP A 182      -8.220 -27.648  14.811  1.00 52.32           C  
ATOM   1894  CE3 TRP A 182      -9.554 -29.562  15.466  1.00 51.82           C  
ATOM   1895  CZ2 TRP A 182      -8.280 -28.001  13.462  1.00 54.78           C  
ATOM   1896  CZ3 TRP A 182      -9.619 -29.918  14.122  1.00 54.32           C  
ATOM   1897  CH2 TRP A 182      -8.985 -29.133  13.133  1.00 56.26           C  
ATOM   1898  N   ARG A 183      -5.612 -28.390  18.532  1.00 51.28           N  
ATOM   1899  CA  ARG A 183      -4.454 -28.970  17.825  1.00 53.37           C  
ATOM   1900  C   ARG A 183      -3.774 -30.135  18.547  1.00 52.59           C  
ATOM   1901  O   ARG A 183      -3.504 -30.057  19.747  1.00 52.09           O  
ATOM   1902  CB  ARG A 183      -3.374 -27.904  17.584  1.00 56.55           C  
ATOM   1903  CG  ARG A 183      -3.716 -26.815  16.583  1.00 60.06           C  
ATOM   1904  CD  ARG A 183      -3.661 -27.305  15.158  1.00 64.25           C  
ATOM   1905  NE  ARG A 183      -4.033 -26.269  14.187  1.00 67.55           N  
ATOM   1906  CZ  ARG A 183      -3.185 -25.522  13.469  1.00 67.52           C  
ATOM   1907  NH1 ARG A 183      -1.861 -25.644  13.573  1.00 67.42           N  
ATOM   1908  NH2 ARG A 183      -3.673 -24.632  12.615  1.00 70.06           N  
ATOM   1909  N   ASP A 184      -3.469 -31.191  17.787  1.00 55.17           N  
ATOM   1910  CA  ASP A 184      -2.634 -32.295  18.264  1.00 59.35           C  
ATOM   1911  C   ASP A 184      -1.142 -31.944  18.082  1.00 62.41           C  
ATOM   1912  O   ASP A 184      -0.789 -31.129  17.217  1.00 60.37           O  
ATOM   1913  CB  ASP A 184      -2.986 -33.579  17.499  1.00 60.17           C  
ATOM   1914  CG  ASP A 184      -2.418 -34.847  18.151  1.00 61.70           C  
ATOM   1915  OD1 ASP A 184      -2.131 -34.837  19.374  1.00 60.89           O  
ATOM   1916  OD2 ASP A 184      -2.275 -35.867  17.435  1.00 63.52           O  
ATOM   1917  N   GLU A 185      -0.291 -32.553  18.914  1.00 66.24           N  
ATOM   1918  CA  GLU A 185       1.172 -32.342  18.890  1.00 69.41           C  
ATOM   1919  C   GLU A 185       1.912 -33.301  17.937  1.00 71.05           C  
ATOM   1920  O   GLU A 185       2.922 -32.916  17.348  1.00 69.82           O  
ATOM   1921  CB  GLU A 185       1.750 -32.504  20.301  1.00 72.10           C  
ATOM   1922  CG  GLU A 185       1.356 -31.397  21.278  1.00 72.43           C  
ATOM   1923  CD  GLU A 185       2.343 -30.238  21.285  1.00 72.65           C  
ATOM   1924  OE1 GLU A 185       2.663 -29.711  22.382  1.00 71.45           O  
ATOM   1925  OE2 GLU A 185       2.811 -29.855  20.192  1.00 72.54           O  
ATOM   1926  N   ASP A 186       1.409 -34.538  17.825  1.00 75.42           N  
ATOM   1927  CA  ASP A 186       1.933 -35.582  16.925  1.00 79.33           C  
ATOM   1928  C   ASP A 186       2.420 -35.035  15.556  1.00 82.79           C  
ATOM   1929  O   ASP A 186       1.726 -34.202  14.955  1.00 80.72           O  
ATOM   1930  CB  ASP A 186       0.832 -36.640  16.710  1.00 80.34           C  
ATOM   1931  CG  ASP A 186       1.299 -37.834  15.880  1.00 83.38           C  
ATOM   1932  OD1 ASP A 186       2.322 -38.457  16.229  1.00 87.10           O  
ATOM   1933  OD2 ASP A 186       0.625 -38.170  14.886  1.00 87.21           O  
ATOM   1934  N   PRO A 187       3.612 -35.483  15.069  1.00 85.51           N  
ATOM   1935  CA  PRO A 187       4.131 -34.959  13.786  1.00 86.28           C  
ATOM   1936  C   PRO A 187       3.245 -35.163  12.541  1.00 85.54           C  
ATOM   1937  O   PRO A 187       3.198 -34.278  11.680  1.00 79.32           O  
ATOM   1938  CB  PRO A 187       5.478 -35.691  13.617  1.00 85.84           C  
ATOM   1939  CG  PRO A 187       5.478 -36.788  14.630  1.00 85.18           C  
ATOM   1940  CD  PRO A 187       4.645 -36.281  15.758  1.00 85.08           C  
ATOM   1941  N   GLN A 188       2.566 -36.306  12.448  1.00 86.87           N  
ATOM   1942  CA  GLN A 188       1.668 -36.589  11.318  1.00 90.73           C  
ATOM   1943  C   GLN A 188       0.470 -35.624  11.259  1.00 90.31           C  
ATOM   1944  O   GLN A 188       0.037 -35.229  10.167  1.00 89.74           O  
ATOM   1945  CB  GLN A 188       1.185 -38.049  11.356  1.00 92.02           C  
ATOM   1946  CG  GLN A 188       0.444 -38.482  10.089  1.00 92.15           C  
ATOM   1947  CD  GLN A 188       0.509 -39.974   9.814  1.00 90.84           C  
ATOM   1948  OE1 GLN A 188       1.528 -40.624  10.051  1.00 88.64           O  
ATOM   1949  NE2 GLN A 188      -0.580 -40.516   9.293  1.00 87.63           N  
ATOM   1950  N   ALA A 189      -0.049 -35.251  12.428  1.00 88.39           N  
ATOM   1951  CA  ALA A 189      -1.097 -34.224  12.542  1.00 87.75           C  
ATOM   1952  C   ALA A 189      -0.580 -32.840  12.146  1.00 84.18           C  
ATOM   1953  O   ALA A 189      -1.283 -32.075  11.466  1.00 82.50           O  
ATOM   1954  CB  ALA A 189      -1.657 -34.183  13.961  1.00 88.73           C  
ATOM   1955  N   LEU A 190       0.642 -32.528  12.580  1.00 81.47           N  
ATOM   1956  CA  LEU A 190       1.296 -31.261  12.244  1.00 81.13           C  
ATOM   1957  C   LEU A 190       1.570 -31.091  10.736  1.00 80.45           C  
ATOM   1958  O   LEU A 190       1.700 -29.970  10.256  1.00 80.04           O  
ATOM   1959  CB  LEU A 190       2.590 -31.111  13.054  1.00 81.82           C  
ATOM   1960  CG  LEU A 190       3.318 -29.762  13.028  1.00 82.31           C  
ATOM   1961  CD1 LEU A 190       2.439 -28.606  13.492  1.00 81.74           C  
ATOM   1962  CD2 LEU A 190       4.571 -29.844  13.889  1.00 81.43           C  
ATOM   1963  N   LYS A 191       1.664 -32.199  10.000  1.00 79.28           N  
ATOM   1964  CA  LYS A 191       1.781 -32.168   8.532  1.00 80.26           C  
ATOM   1965  C   LYS A 191       0.496 -31.745   7.814  1.00 75.83           C  
ATOM   1966  O   LYS A 191       0.562 -31.026   6.811  1.00 72.47           O  
ATOM   1967  CB  LYS A 191       2.318 -33.505   8.002  1.00 84.01           C  
ATOM   1968  CG  LYS A 191       3.812 -33.614   8.290  1.00 88.76           C  
ATOM   1969  CD  LYS A 191       4.470 -34.914   7.865  1.00 91.07           C  
ATOM   1970  CE  LYS A 191       5.940 -34.887   8.263  1.00 92.73           C  
ATOM   1971  NZ  LYS A 191       6.736 -36.020   7.708  1.00 95.67           N  
ATOM   1972  N   CYS A 192      -0.657 -32.178   8.327  1.00 75.98           N  
ATOM   1973  CA  CYS A 192      -1.974 -31.774   7.774  1.00 73.13           C  
ATOM   1974  C   CYS A 192      -2.365 -30.322   8.132  1.00 68.11           C  
ATOM   1975  O   CYS A 192      -3.075 -29.657   7.367  1.00 63.98           O  
ATOM   1976  CB  CYS A 192      -3.064 -32.743   8.240  1.00 74.53           C  
ATOM   1977  SG  CYS A 192      -4.714 -32.439   7.537  1.00 79.85           S  
ATOM   1978  N   TYR A 193      -1.914 -29.838   9.289  1.00 66.99           N  
ATOM   1979  CA  TYR A 193      -2.158 -28.449   9.694  1.00 68.74           C  
ATOM   1980  C   TYR A 193      -1.386 -27.435   8.832  1.00 68.74           C  
ATOM   1981  O   TYR A 193      -1.896 -26.354   8.547  1.00 65.85           O  
ATOM   1982  CB  TYR A 193      -1.838 -28.232  11.183  1.00 68.54           C  
ATOM   1983  CG  TYR A 193      -2.623 -29.099  12.172  1.00 68.52           C  
ATOM   1984  CD1 TYR A 193      -3.989 -29.350  12.004  1.00 66.07           C  
ATOM   1985  CD2 TYR A 193      -2.000 -29.641  13.302  1.00 68.38           C  
ATOM   1986  CE1 TYR A 193      -4.695 -30.130  12.914  1.00 64.35           C  
ATOM   1987  CE2 TYR A 193      -2.700 -30.421  14.219  1.00 66.35           C  
ATOM   1988  CZ  TYR A 193      -4.047 -30.665  14.020  1.00 63.21           C  
ATOM   1989  OH  TYR A 193      -4.743 -31.425  14.930  1.00 57.53           O  
ATOM   1990  N   GLN A 194      -0.171 -27.792   8.419  1.00 73.79           N  
ATOM   1991  CA  GLN A 194       0.652 -26.944   7.542  1.00 76.06           C  
ATOM   1992  C   GLN A 194       0.229 -27.012   6.071  1.00 74.03           C  
ATOM   1993  O   GLN A 194       0.279 -25.994   5.375  1.00 76.09           O  
ATOM   1994  CB  GLN A 194       2.134 -27.305   7.670  1.00 79.36           C  
ATOM   1995  CG  GLN A 194       2.723 -26.954   9.032  1.00 83.64           C  
ATOM   1996  CD  GLN A 194       4.085 -27.573   9.281  1.00 89.54           C  
ATOM   1997  OE1 GLN A 194       4.668 -28.218   8.405  1.00 92.74           O  
ATOM   1998  NE2 GLN A 194       4.600 -27.379  10.491  1.00 93.17           N  
ATOM   1999  N   ASP A 195      -0.167 -28.201   5.605  1.00 68.35           N  
ATOM   2000  CA  ASP A 195      -0.671 -28.396   4.234  1.00 64.07           C  
ATOM   2001  C   ASP A 195      -2.072 -27.759   4.062  1.00 62.34           C  
ATOM   2002  O   ASP A 195      -3.036 -28.196   4.708  1.00 67.98           O  
ATOM   2003  CB  ASP A 195      -0.726 -29.898   3.904  1.00 62.29           C  
ATOM   2004  CG  ASP A 195      -1.169 -30.187   2.459  1.00 63.27           C  
ATOM   2005  OD1 ASP A 195      -1.289 -29.252   1.630  1.00 61.60           O  
ATOM   2006  OD2 ASP A 195      -1.393 -31.381   2.160  1.00 63.84           O  
ATOM   2007  N   PRO A 196      -2.189 -26.726   3.194  1.00 56.80           N  
ATOM   2008  CA  PRO A 196      -3.511 -26.127   2.951  1.00 57.08           C  
ATOM   2009  C   PRO A 196      -4.479 -27.017   2.152  1.00 56.24           C  
ATOM   2010  O   PRO A 196      -5.688 -26.771   2.159  1.00 54.02           O  
ATOM   2011  CB  PRO A 196      -3.182 -24.847   2.163  1.00 57.25           C  
ATOM   2012  CG  PRO A 196      -1.720 -24.608   2.356  1.00 56.11           C  
ATOM   2013  CD  PRO A 196      -1.143 -25.992   2.464  1.00 56.48           C  
ATOM   2014  N   GLY A 197      -3.940 -28.015   1.455  1.00 58.18           N  
ATOM   2015  CA  GLY A 197      -4.747 -29.015   0.763  1.00 59.90           C  
ATOM   2016  C   GLY A 197      -5.376 -30.043   1.682  1.00 59.96           C  
ATOM   2017  O   GLY A 197      -6.347 -30.698   1.297  1.00 64.27           O  
ATOM   2018  N   CYS A 198      -4.814 -30.205   2.882  1.00 58.22           N  
ATOM   2019  CA  CYS A 198      -5.334 -31.137   3.881  1.00 58.20           C  
ATOM   2020  C   CYS A 198      -6.268 -30.400   4.846  1.00 56.10           C  
ATOM   2021  O   CYS A 198      -5.911 -29.351   5.384  1.00 53.53           O  
ATOM   2022  CB  CYS A 198      -4.178 -31.771   4.648  1.00 60.26           C  
ATOM   2023  SG  CYS A 198      -4.630 -33.191   5.653  1.00 66.69           S  
ATOM   2024  N   CYS A 199      -7.470 -30.947   5.030  1.00 54.31           N  
ATOM   2025  CA  CYS A 199      -8.453 -30.436   5.998  1.00 52.88           C  
ATOM   2026  C   CYS A 199      -9.108 -31.611   6.720  1.00 52.70           C  
ATOM   2027  O   CYS A 199     -10.326 -31.727   6.772  1.00 51.58           O  
ATOM   2028  CB  CYS A 199      -9.495 -29.551   5.294  1.00 50.20           C  
ATOM   2029  SG  CYS A 199     -10.547 -28.541   6.366  1.00 44.96           S  
ATOM   2030  N   ASP A 200      -8.263 -32.491   7.257  1.00 56.48           N  
ATOM   2031  CA  ASP A 200      -8.715 -33.627   8.052  1.00 57.30           C  
ATOM   2032  C   ASP A 200      -9.017 -33.156   9.461  1.00 54.56           C  
ATOM   2033  O   ASP A 200      -8.413 -32.198   9.948  1.00 53.39           O  
ATOM   2034  CB  ASP A 200      -7.661 -34.742   8.101  1.00 60.67           C  
ATOM   2035  CG  ASP A 200      -7.488 -35.456   6.771  1.00 64.15           C  
ATOM   2036  OD1 ASP A 200      -8.148 -35.074   5.772  1.00 65.82           O  
ATOM   2037  OD2 ASP A 200      -6.685 -36.417   6.734  1.00 67.55           O  
ATOM   2038  N   PHE A 201      -9.961 -33.847  10.096  1.00 52.88           N  
ATOM   2039  CA  PHE A 201     -10.462 -33.485  11.417  1.00 50.73           C  
ATOM   2040  C   PHE A 201      -9.710 -34.289  12.468  1.00 45.96           C  
ATOM   2041  O   PHE A 201     -10.117 -35.387  12.844  1.00 44.71           O  
ATOM   2042  CB  PHE A 201     -11.979 -33.719  11.494  1.00 53.41           C  
ATOM   2043  CG  PHE A 201     -12.606 -33.215  12.765  1.00 54.97           C  
ATOM   2044  CD1 PHE A 201     -12.631 -31.844  13.051  1.00 54.94           C  
ATOM   2045  CD2 PHE A 201     -13.171 -34.106  13.680  1.00 55.61           C  
ATOM   2046  CE1 PHE A 201     -13.202 -31.381  14.223  1.00 55.26           C  
ATOM   2047  CE2 PHE A 201     -13.756 -33.637  14.848  1.00 55.24           C  
ATOM   2048  CZ  PHE A 201     -13.762 -32.276  15.120  1.00 56.56           C  
ATOM   2049  N   VAL A 202      -8.589 -33.732  12.915  1.00 43.31           N  
ATOM   2050  CA  VAL A 202      -7.688 -34.384  13.861  1.00 41.39           C  
ATOM   2051  C   VAL A 202      -7.515 -33.455  15.053  1.00 39.14           C  
ATOM   2052  O   VAL A 202      -7.293 -32.246  14.883  1.00 39.30           O  
ATOM   2053  CB  VAL A 202      -6.310 -34.675  13.219  1.00 41.93           C  
ATOM   2054  CG1 VAL A 202      -5.373 -35.358  14.218  1.00 42.10           C  
ATOM   2055  CG2 VAL A 202      -6.476 -35.518  11.962  1.00 42.85           C  
ATOM   2056  N   THR A 203      -7.625 -34.027  16.254  1.00 36.23           N  
ATOM   2057  CA  THR A 203      -7.602 -33.258  17.499  1.00 36.14           C  
ATOM   2058  C   THR A 203      -6.686 -33.909  18.534  1.00 34.95           C  
ATOM   2059  O   THR A 203      -6.262 -35.055  18.375  1.00 34.64           O  
ATOM   2060  CB  THR A 203      -9.022 -33.167  18.130  1.00 37.87           C  
ATOM   2061  OG1 THR A 203      -9.442 -34.469  18.569  1.00 39.36           O  
ATOM   2062  CG2 THR A 203     -10.074 -32.628  17.149  1.00 37.34           C  
ATOM   2063  N   ASN A 204      -6.405 -33.168  19.607  1.00 34.32           N  
ATOM   2064  CA  ASN A 204      -5.768 -33.731  20.805  1.00 34.11           C  
ATOM   2065  C   ASN A 204      -6.771 -34.593  21.586  1.00 34.73           C  
ATOM   2066  O   ASN A 204      -7.913 -34.788  21.150  1.00 34.61           O  
ATOM   2067  CB  ASN A 204      -5.106 -32.635  21.672  1.00 34.25           C  
ATOM   2068  CG  ASN A 204      -6.069 -31.561  22.147  1.00 35.30           C  
ATOM   2069  OD1 ASN A 204      -7.208 -31.846  22.533  1.00 37.10           O  
ATOM   2070  ND2 ASN A 204      -5.599 -30.310  22.148  1.00 34.67           N  
ATOM   2071  N   ARG A 205      -6.347 -35.135  22.720  1.00 37.22           N  
ATOM   2072  CA  ARG A 205      -7.230 -35.962  23.537  1.00 40.36           C  
ATOM   2073  C   ARG A 205      -8.327 -35.120  24.205  1.00 38.32           C  
ATOM   2074  O   ARG A 205      -9.518 -35.344  23.967  1.00 35.22           O  
ATOM   2075  CB  ARG A 205      -6.416 -36.755  24.571  1.00 45.43           C  
ATOM   2076  CG  ARG A 205      -7.240 -37.504  25.621  1.00 52.98           C  
ATOM   2077  CD  ARG A 205      -6.467 -38.595  26.364  1.00 59.48           C  
ATOM   2078  NE  ARG A 205      -5.708 -39.498  25.485  1.00 62.55           N  
ATOM   2079  CZ  ARG A 205      -4.375 -39.603  25.431  1.00 64.97           C  
ATOM   2080  NH1 ARG A 205      -3.567 -38.863  26.203  1.00 65.65           N  
ATOM   2081  NH2 ARG A 205      -3.834 -40.473  24.581  1.00 67.18           N  
ATOM   2082  N   ALA A 206      -7.903 -34.142  25.006  1.00 36.95           N  
ATOM   2083  CA  ALA A 206      -8.800 -33.307  25.807  1.00 35.27           C  
ATOM   2084  C   ALA A 206      -9.963 -32.720  25.008  1.00 34.72           C  
ATOM   2085  O   ALA A 206     -11.114 -32.819  25.437  1.00 35.30           O  
ATOM   2086  CB  ALA A 206      -8.014 -32.191  26.480  1.00 35.54           C  
ATOM   2087  N   TYR A 207      -9.666 -32.119  23.857  1.00 33.10           N  
ATOM   2088  CA  TYR A 207     -10.702 -31.491  23.034  1.00 31.53           C  
ATOM   2089  C   TYR A 207     -11.717 -32.511  22.540  1.00 31.76           C  
ATOM   2090  O   TYR A 207     -12.914 -32.276  22.660  1.00 34.79           O  
ATOM   2091  CB  TYR A 207     -10.112 -30.722  21.836  1.00 30.87           C  
ATOM   2092  CG  TYR A 207     -11.176 -30.113  20.937  1.00 28.68           C  
ATOM   2093  CD1 TYR A 207     -11.703 -28.854  21.202  1.00 28.43           C  
ATOM   2094  CD2 TYR A 207     -11.675 -30.812  19.839  1.00 27.98           C  
ATOM   2095  CE1 TYR A 207     -12.685 -28.303  20.397  1.00 28.51           C  
ATOM   2096  CE2 TYR A 207     -12.663 -30.275  19.031  1.00 28.39           C  
ATOM   2097  CZ  TYR A 207     -13.162 -29.020  19.316  1.00 28.53           C  
ATOM   2098  OH  TYR A 207     -14.145 -28.465  18.536  1.00 28.84           O  
ATOM   2099  N   ALA A 208     -11.257 -33.629  21.984  1.00 30.90           N  
ATOM   2100  CA  ALA A 208     -12.194 -34.626  21.430  1.00 30.08           C  
ATOM   2101  C   ALA A 208     -13.086 -35.262  22.496  1.00 30.27           C  
ATOM   2102  O   ALA A 208     -14.227 -35.611  22.208  1.00 31.62           O  
ATOM   2103  CB  ALA A 208     -11.474 -35.686  20.633  1.00 29.70           C  
ATOM   2104  N   ILE A 209     -12.571 -35.397  23.718  1.00 30.01           N  
ATOM   2105  CA  ILE A 209     -13.373 -35.862  24.852  1.00 29.73           C  
ATOM   2106  C   ILE A 209     -14.373 -34.791  25.298  1.00 29.69           C  
ATOM   2107  O   ILE A 209     -15.582 -35.041  25.327  1.00 30.85           O  
ATOM   2108  CB  ILE A 209     -12.481 -36.345  26.025  1.00 29.53           C  
ATOM   2109  CG1 ILE A 209     -11.765 -37.639  25.613  1.00 28.39           C  
ATOM   2110  CG2 ILE A 209     -13.311 -36.575  27.294  1.00 29.83           C  
ATOM   2111  CD1 ILE A 209     -10.637 -38.061  26.520  1.00 28.44           C  
ATOM   2112  N   ALA A 210     -13.865 -33.606  25.630  1.00 29.35           N  
ATOM   2113  CA  ALA A 210     -14.699 -32.511  26.146  1.00 30.09           C  
ATOM   2114  C   ALA A 210     -15.740 -32.023  25.146  1.00 31.52           C  
ATOM   2115  O   ALA A 210     -16.901 -31.792  25.511  1.00 32.30           O  
ATOM   2116  CB  ALA A 210     -13.836 -31.349  26.595  1.00 30.37           C  
ATOM   2117  N   SER A 211     -15.327 -31.870  23.891  1.00 32.51           N  
ATOM   2118  CA  SER A 211     -16.240 -31.474  22.821  1.00 32.67           C  
ATOM   2119  C   SER A 211     -17.323 -32.526  22.588  1.00 32.58           C  
ATOM   2120  O   SER A 211     -18.495 -32.176  22.442  1.00 34.32           O  
ATOM   2121  CB  SER A 211     -15.471 -31.172  21.516  1.00 33.08           C  
ATOM   2122  OG  SER A 211     -14.953 -32.340  20.913  1.00 33.22           O  
ATOM   2123  N   SER A 212     -16.943 -33.803  22.567  1.00 32.52           N  
ATOM   2124  CA  SER A 212     -17.915 -34.879  22.316  1.00 33.72           C  
ATOM   2125  C   SER A 212     -18.923 -35.055  23.452  1.00 32.31           C  
ATOM   2126  O   SER A 212     -20.093 -35.364  23.208  1.00 31.53           O  
ATOM   2127  CB  SER A 212     -17.222 -36.210  22.051  1.00 34.70           C  
ATOM   2128  OG  SER A 212     -16.448 -36.145  20.870  1.00 35.18           O  
ATOM   2129  N   ILE A 213     -18.459 -34.862  24.687  1.00 31.41           N  
ATOM   2130  CA  ILE A 213     -19.340 -34.939  25.859  1.00 30.28           C  
ATOM   2131  C   ILE A 213     -20.364 -33.798  25.887  1.00 29.77           C  
ATOM   2132  O   ILE A 213     -21.553 -34.033  26.103  1.00 30.53           O  
ATOM   2133  CB  ILE A 213     -18.524 -35.023  27.173  1.00 29.39           C  
ATOM   2134  CG1 ILE A 213     -17.910 -36.423  27.281  1.00 29.01           C  
ATOM   2135  CG2 ILE A 213     -19.387 -34.730  28.399  1.00 29.26           C  
ATOM   2136  CD1 ILE A 213     -16.975 -36.626  28.445  1.00 29.42           C  
ATOM   2137  N   ILE A 214     -19.895 -32.575  25.656  1.00 29.11           N  
ATOM   2138  CA  ILE A 214     -20.749 -31.391  25.703  1.00 28.39           C  
ATOM   2139  C   ILE A 214     -21.724 -31.349  24.525  1.00 28.24           C  
ATOM   2140  O   ILE A 214     -22.887 -30.978  24.704  1.00 28.89           O  
ATOM   2141  CB  ILE A 214     -19.895 -30.106  25.773  1.00 28.90           C  
ATOM   2142  CG1 ILE A 214     -19.141 -30.072  27.103  1.00 29.95           C  
ATOM   2143  CG2 ILE A 214     -20.744 -28.851  25.628  1.00 29.14           C  
ATOM   2144  CD1 ILE A 214     -18.018 -29.064  27.164  1.00 30.99           C  
ATOM   2145  N   SER A 215     -21.270 -31.736  23.338  1.00 27.91           N  
ATOM   2146  CA  SER A 215     -22.105 -31.662  22.134  1.00 27.71           C  
ATOM   2147  C   SER A 215     -23.038 -32.848  21.938  1.00 27.52           C  
ATOM   2148  O   SER A 215     -24.108 -32.675  21.352  1.00 27.60           O  
ATOM   2149  CB  SER A 215     -21.230 -31.510  20.890  1.00 27.97           C  
ATOM   2150  OG  SER A 215     -20.482 -30.310  20.961  1.00 28.36           O  
ATOM   2151  N   PHE A 216     -22.638 -34.039  22.404  1.00 28.21           N  
ATOM   2152  CA  PHE A 216     -23.390 -35.274  22.148  1.00 29.46           C  
ATOM   2153  C   PHE A 216     -23.798 -36.082  23.386  1.00 30.37           C  
ATOM   2154  O   PHE A 216     -24.994 -36.350  23.576  1.00 30.24           O  
ATOM   2155  CB  PHE A 216     -22.612 -36.183  21.197  1.00 30.05           C  
ATOM   2156  CG  PHE A 216     -23.327 -37.463  20.874  1.00 30.63           C  
ATOM   2157  CD1 PHE A 216     -24.446 -37.453  20.052  1.00 31.74           C  
ATOM   2158  CD2 PHE A 216     -22.892 -38.676  21.400  1.00 31.12           C  
ATOM   2159  CE1 PHE A 216     -25.118 -38.633  19.756  1.00 32.32           C  
ATOM   2160  CE2 PHE A 216     -23.557 -39.852  21.112  1.00 31.57           C  
ATOM   2161  CZ  PHE A 216     -24.674 -39.835  20.291  1.00 32.39           C  
ATOM   2162  N   TYR A 217     -22.825 -36.504  24.199  1.00 30.87           N  
ATOM   2163  CA  TYR A 217     -23.094 -37.496  25.259  1.00 30.46           C  
ATOM   2164  C   TYR A 217     -23.973 -36.989  26.396  1.00 28.83           C  
ATOM   2165  O   TYR A 217     -24.852 -37.721  26.832  1.00 32.73           O  
ATOM   2166  CB  TYR A 217     -21.795 -38.105  25.822  1.00 31.71           C  
ATOM   2167  CG  TYR A 217     -21.077 -38.993  24.840  1.00 32.59           C  
ATOM   2168  CD1 TYR A 217     -21.664 -40.174  24.383  1.00 33.22           C  
ATOM   2169  CD2 TYR A 217     -19.808 -38.657  24.356  1.00 33.95           C  
ATOM   2170  CE1 TYR A 217     -21.015 -40.992  23.468  1.00 34.12           C  
ATOM   2171  CE2 TYR A 217     -19.146 -39.464  23.442  1.00 34.10           C  
ATOM   2172  CZ  TYR A 217     -19.755 -40.632  23.005  1.00 34.35           C  
ATOM   2173  OH  TYR A 217     -19.103 -41.446  22.111  1.00 35.24           O  
ATOM   2174  N   ILE A 218     -23.753 -35.763  26.875  1.00 26.56           N  
ATOM   2175  CA  ILE A 218     -24.644 -35.177  27.894  1.00 26.03           C  
ATOM   2176  C   ILE A 218     -26.070 -34.970  27.335  1.00 27.22           C  
ATOM   2177  O   ILE A 218     -27.042 -35.358  27.983  1.00 26.78           O  
ATOM   2178  CB  ILE A 218     -24.068 -33.890  28.521  1.00 25.08           C  
ATOM   2179  CG1 ILE A 218     -22.964 -34.255  29.519  1.00 24.90           C  
ATOM   2180  CG2 ILE A 218     -25.152 -33.074  29.223  1.00 24.81           C  
ATOM   2181  CD1 ILE A 218     -22.086 -33.085  29.922  1.00 24.69           C  
ATOM   2182  N   PRO A 219     -26.200 -34.359  26.141  1.00 28.98           N  
ATOM   2183  CA  PRO A 219     -27.503 -34.335  25.475  1.00 29.86           C  
ATOM   2184  C   PRO A 219     -28.167 -35.701  25.293  1.00 30.69           C  
ATOM   2185  O   PRO A 219     -29.373 -35.811  25.496  1.00 31.02           O  
ATOM   2186  CB  PRO A 219     -27.179 -33.716  24.120  1.00 29.74           C  
ATOM   2187  CG  PRO A 219     -26.097 -32.749  24.434  1.00 29.92           C  
ATOM   2188  CD  PRO A 219     -25.268 -33.400  25.511  1.00 30.09           C  
ATOM   2189  N   LEU A 220     -27.396 -36.725  24.930  1.00 31.04           N  
ATOM   2190  CA  LEU A 220     -27.945 -38.078  24.792  1.00 31.05           C  
ATOM   2191  C   LEU A 220     -28.502 -38.601  26.112  1.00 31.51           C  
ATOM   2192  O   LEU A 220     -29.602 -39.135  26.138  1.00 30.28           O  
ATOM   2193  CB  LEU A 220     -26.895 -39.063  24.270  1.00 30.91           C  
ATOM   2194  CG  LEU A 220     -27.298 -40.543  24.150  1.00 30.57           C  
ATOM   2195  CD1 LEU A 220     -28.463 -40.785  23.200  1.00 29.56           C  
ATOM   2196  CD2 LEU A 220     -26.087 -41.340  23.698  1.00 30.99           C  
ATOM   2197  N   LEU A 221     -27.739 -38.465  27.195  1.00 31.06           N  
ATOM   2198  CA  LEU A 221     -28.182 -38.971  28.498  1.00 31.51           C  
ATOM   2199  C   LEU A 221     -29.441 -38.247  29.006  1.00 31.07           C  
ATOM   2200  O   LEU A 221     -30.390 -38.890  29.478  1.00 30.88           O  
ATOM   2201  CB  LEU A 221     -27.058 -38.890  29.535  1.00 32.49           C  
ATOM   2202  CG  LEU A 221     -25.883 -39.853  29.306  1.00 33.73           C  
ATOM   2203  CD1 LEU A 221     -24.731 -39.528  30.247  1.00 34.15           C  
ATOM   2204  CD2 LEU A 221     -26.299 -41.313  29.458  1.00 34.32           C  
ATOM   2205  N   ILE A 222     -29.450 -36.920  28.889  1.00 29.95           N  
ATOM   2206  CA  ILE A 222     -30.615 -36.126  29.277  1.00 29.21           C  
ATOM   2207  C   ILE A 222     -31.851 -36.598  28.491  1.00 28.40           C  
ATOM   2208  O   ILE A 222     -32.886 -36.888  29.082  1.00 28.65           O  
ATOM   2209  CB  ILE A 222     -30.376 -34.601  29.106  1.00 28.31           C  
ATOM   2210  CG1 ILE A 222     -29.349 -34.117  30.130  1.00 27.79           C  
ATOM   2211  CG2 ILE A 222     -31.675 -33.809  29.290  1.00 28.10           C  
ATOM   2212  CD1 ILE A 222     -28.899 -32.684  29.946  1.00 27.77           C  
ATOM   2213  N   MET A 223     -31.717 -36.709  27.178  1.00 27.58           N  
ATOM   2214  CA  MET A 223     -32.800 -37.211  26.338  1.00 28.55           C  
ATOM   2215  C   MET A 223     -33.290 -38.603  26.737  1.00 30.01           C  
ATOM   2216  O   MET A 223     -34.490 -38.851  26.729  1.00 31.50           O  
ATOM   2217  CB  MET A 223     -32.391 -37.212  24.865  1.00 28.46           C  
ATOM   2218  CG  MET A 223     -32.306 -35.817  24.275  1.00 28.44           C  
ATOM   2219  SD  MET A 223     -31.607 -35.799  22.626  1.00 28.32           S  
ATOM   2220  CE  MET A 223     -32.818 -36.804  21.740  1.00 28.12           C  
ATOM   2221  N   ILE A 224     -32.374 -39.500  27.090  1.00 32.13           N  
ATOM   2222  CA  ILE A 224     -32.744 -40.840  27.567  1.00 33.58           C  
ATOM   2223  C   ILE A 224     -33.512 -40.725  28.884  1.00 35.77           C  
ATOM   2224  O   ILE A 224     -34.615 -41.247  29.003  1.00 37.73           O  
ATOM   2225  CB  ILE A 224     -31.512 -41.755  27.758  1.00 33.79           C  
ATOM   2226  CG1 ILE A 224     -30.887 -42.104  26.403  1.00 34.18           C  
ATOM   2227  CG2 ILE A 224     -31.885 -43.042  28.487  1.00 34.08           C  
ATOM   2228  CD1 ILE A 224     -29.428 -42.518  26.484  1.00 34.31           C  
ATOM   2229  N   PHE A 225     -32.915 -40.045  29.860  1.00 38.86           N  
ATOM   2230  CA  PHE A 225     -33.530 -39.833  31.176  1.00 39.63           C  
ATOM   2231  C   PHE A 225     -34.931 -39.241  31.069  1.00 38.48           C  
ATOM   2232  O   PHE A 225     -35.886 -39.763  31.642  1.00 38.59           O  
ATOM   2233  CB  PHE A 225     -32.648 -38.905  32.012  1.00 43.21           C  
ATOM   2234  CG  PHE A 225     -33.239 -38.533  33.349  1.00 47.41           C  
ATOM   2235  CD1 PHE A 225     -33.348 -39.482  34.369  1.00 49.69           C  
ATOM   2236  CD2 PHE A 225     -33.673 -37.227  33.601  1.00 50.40           C  
ATOM   2237  CE1 PHE A 225     -33.886 -39.143  35.608  1.00 49.72           C  
ATOM   2238  CE2 PHE A 225     -34.214 -36.886  34.837  1.00 51.60           C  
ATOM   2239  CZ  PHE A 225     -34.313 -37.843  35.842  1.00 50.80           C  
ATOM   2240  N   VAL A 226     -35.025 -38.149  30.321  1.00 37.35           N  
ATOM   2241  CA  VAL A 226     -36.260 -37.379  30.163  1.00 35.13           C  
ATOM   2242  C   VAL A 226     -37.364 -38.204  29.505  1.00 33.66           C  
ATOM   2243  O   VAL A 226     -38.476 -38.248  30.010  1.00 33.08           O  
ATOM   2244  CB  VAL A 226     -35.982 -36.070  29.373  1.00 35.52           C  
ATOM   2245  CG1 VAL A 226     -37.248 -35.474  28.800  1.00 36.04           C  
ATOM   2246  CG2 VAL A 226     -35.296 -35.054  30.272  1.00 36.06           C  
ATOM   2247  N   TYR A 227     -37.060 -38.845  28.381  1.00 32.94           N  
ATOM   2248  CA  TYR A 227     -38.061 -39.645  27.668  1.00 32.07           C  
ATOM   2249  C   TYR A 227     -38.393 -40.948  28.377  1.00 33.79           C  
ATOM   2250  O   TYR A 227     -39.492 -41.493  28.175  1.00 32.08           O  
ATOM   2251  CB  TYR A 227     -37.656 -39.921  26.217  1.00 30.12           C  
ATOM   2252  CG  TYR A 227     -37.814 -38.730  25.288  1.00 28.93           C  
ATOM   2253  CD1 TYR A 227     -39.032 -38.063  25.177  1.00 28.67           C  
ATOM   2254  CD2 TYR A 227     -36.754 -38.273  24.509  1.00 28.15           C  
ATOM   2255  CE1 TYR A 227     -39.188 -36.978  24.324  1.00 28.37           C  
ATOM   2256  CE2 TYR A 227     -36.906 -37.187  23.657  1.00 27.96           C  
ATOM   2257  CZ  TYR A 227     -38.126 -36.542  23.568  1.00 27.66           C  
ATOM   2258  OH  TYR A 227     -38.294 -35.469  22.726  1.00 26.62           O  
ATOM   2259  N   LEU A 228     -37.479 -41.449  29.209  1.00 36.76           N  
ATOM   2260  CA  LEU A 228     -37.800 -42.619  30.026  1.00 40.92           C  
ATOM   2261  C   LEU A 228     -38.839 -42.264  31.117  1.00 42.93           C  
ATOM   2262  O   LEU A 228     -39.734 -43.063  31.399  1.00 43.74           O  
ATOM   2263  CB  LEU A 228     -36.539 -43.235  30.633  1.00 41.58           C  
ATOM   2264  CG  LEU A 228     -36.667 -44.657  31.176  1.00 43.12           C  
ATOM   2265  CD1 LEU A 228     -37.049 -45.634  30.067  1.00 43.83           C  
ATOM   2266  CD2 LEU A 228     -35.351 -45.065  31.836  1.00 43.74           C  
ATOM   2267  N   ARG A 229     -38.716 -41.071  31.707  1.00 42.24           N  
ATOM   2268  CA  ARG A 229     -39.721 -40.553  32.632  1.00 40.85           C  
ATOM   2269  C   ARG A 229     -41.086 -40.296  31.981  1.00 38.21           C  
ATOM   2270  O   ARG A 229     -42.085 -40.352  32.670  1.00 39.63           O  
ATOM   2271  CB  ARG A 229     -39.230 -39.287  33.345  1.00 43.14           C  
ATOM   2272  CG  ARG A 229     -38.357 -39.547  34.557  1.00 47.54           C  
ATOM   2273  CD  ARG A 229     -37.829 -38.226  35.119  1.00 53.72           C  
ATOM   2274  NE  ARG A 229     -38.126 -37.998  36.540  1.00 59.43           N  
ATOM   2275  CZ  ARG A 229     -37.828 -36.878  37.222  1.00 62.02           C  
ATOM   2276  NH1 ARG A 229     -37.196 -35.851  36.634  1.00 63.35           N  
ATOM   2277  NH2 ARG A 229     -38.159 -36.779  38.515  1.00 61.03           N  
ATOM   2278  N   VAL A 230     -41.142 -40.012  30.685  1.00 36.07           N  
ATOM   2279  CA  VAL A 230     -42.429 -39.965  29.961  1.00 36.01           C  
ATOM   2280  C   VAL A 230     -43.049 -41.366  29.873  1.00 36.96           C  
ATOM   2281  O   VAL A 230     -44.256 -41.533  30.068  1.00 38.37           O  
ATOM   2282  CB  VAL A 230     -42.298 -39.345  28.546  1.00 35.42           C  
ATOM   2283  CG1 VAL A 230     -43.596 -39.472  27.751  1.00 34.96           C  
ATOM   2284  CG2 VAL A 230     -41.891 -37.883  28.653  1.00 35.72           C  
ATOM   2285  N   TYR A 231     -42.227 -42.363  29.578  1.00 39.40           N  
ATOM   2286  CA  TYR A 231     -42.682 -43.748  29.556  1.00 41.86           C  
ATOM   2287  C   TYR A 231     -43.119 -44.232  30.948  1.00 44.06           C  
ATOM   2288  O   TYR A 231     -44.142 -44.904  31.074  1.00 46.07           O  
ATOM   2289  CB  TYR A 231     -41.587 -44.652  28.989  1.00 43.95           C  
ATOM   2290  CG  TYR A 231     -41.869 -46.134  29.068  1.00 45.19           C  
ATOM   2291  CD1 TYR A 231     -42.569 -46.788  28.051  1.00 46.75           C  
ATOM   2292  CD2 TYR A 231     -41.407 -46.890  30.149  1.00 46.78           C  
ATOM   2293  CE1 TYR A 231     -42.814 -48.148  28.112  1.00 48.69           C  
ATOM   2294  CE2 TYR A 231     -41.655 -48.252  30.229  1.00 47.73           C  
ATOM   2295  CZ  TYR A 231     -42.353 -48.877  29.213  1.00 49.17           C  
ATOM   2296  OH  TYR A 231     -42.585 -50.225  29.306  1.00 52.41           O  
ATOM   2297  N   ARG A 232     -42.344 -43.905  31.981  1.00 45.07           N  
ATOM   2298  CA  ARG A 232     -42.692 -44.275  33.363  1.00 47.82           C  
ATOM   2299  C   ARG A 232     -43.989 -43.630  33.838  1.00 46.67           C  
ATOM   2300  O   ARG A 232     -44.828 -44.297  34.415  1.00 46.90           O  
ATOM   2301  CB  ARG A 232     -41.571 -43.915  34.350  1.00 52.12           C  
ATOM   2302  CG  ARG A 232     -40.351 -44.827  34.257  1.00 57.83           C  
ATOM   2303  CD  ARG A 232     -39.571 -44.913  35.562  1.00 61.07           C  
ATOM   2304  NE  ARG A 232     -38.216 -45.410  35.337  1.00 65.24           N  
ATOM   2305  CZ  ARG A 232     -37.893 -46.669  35.019  1.00 69.00           C  
ATOM   2306  NH1 ARG A 232     -38.825 -47.617  34.875  1.00 71.14           N  
ATOM   2307  NH2 ARG A 232     -36.612 -46.991  34.839  1.00 68.03           N  
ATOM   2308  N   GLU A 233     -44.130 -42.334  33.607  1.00 45.02           N  
ATOM   2309  CA  GLU A 233     -45.326 -41.586  33.986  1.00 45.50           C  
ATOM   2310  C   GLU A 233     -46.578 -42.168  33.307  1.00 44.63           C  
ATOM   2311  O   GLU A 233     -47.629 -42.274  33.932  1.00 40.23           O  
ATOM   2312  CB  GLU A 233     -45.163 -40.106  33.639  1.00 48.16           C  
ATOM   2313  CG  GLU A 233     -46.050 -39.176  34.469  1.00 52.23           C  
ATOM   2314  CD  GLU A 233     -45.466 -38.744  35.809  1.00 53.41           C  
ATOM   2315  OE1 GLU A 233     -46.151 -37.973  36.517  1.00 56.49           O  
ATOM   2316  OE2 GLU A 233     -44.343 -39.139  36.176  1.00 54.06           O  
ATOM   2317  N   ALA A 234     -46.448 -42.549  32.037  1.00 45.32           N  
ATOM   2318  CA  ALA A 234     -47.524 -43.234  31.308  1.00 45.30           C  
ATOM   2319  C   ALA A 234     -47.813 -44.624  31.888  1.00 47.35           C  
ATOM   2320  O   ALA A 234     -48.962 -44.980  32.105  1.00 48.61           O  
ATOM   2321  CB  ALA A 234     -47.189 -43.334  29.828  1.00 44.24           C  
ATOM   2322  N   LYS A 235     -46.765 -45.393  32.145  1.00 52.68           N  
ATOM   2323  CA  LYS A 235     -46.918 -46.739  32.712  1.00 56.41           C  
ATOM   2324  C   LYS A 235     -47.548 -46.725  34.114  1.00 57.44           C  
ATOM   2325  O   LYS A 235     -48.371 -47.582  34.437  1.00 58.21           O  
ATOM   2326  CB  LYS A 235     -45.583 -47.493  32.754  1.00 59.56           C  
ATOM   2327  CG  LYS A 235     -45.776 -49.005  32.789  1.00 63.35           C  
ATOM   2328  CD  LYS A 235     -44.479 -49.778  32.953  1.00 66.94           C  
ATOM   2329  CE  LYS A 235     -44.745 -51.271  32.814  1.00 69.10           C  
ATOM   2330  NZ  LYS A 235     -43.670 -52.113  33.412  1.00 70.70           N  
ATOM   2331  N   GLU A 236     -47.156 -45.756  34.935  1.00 58.99           N  
ATOM   2332  CA  GLU A 236     -47.726 -45.586  36.278  1.00 61.19           C  
ATOM   2333  C   GLU A 236     -49.188 -45.158  36.213  1.00 62.94           C  
ATOM   2334  O   GLU A 236     -50.000 -45.649  36.968  1.00 61.89           O  
ATOM   2335  CB  GLU A 236     -46.915 -44.570  37.097  1.00 63.11           C  
ATOM   2336  CG  GLU A 236     -47.555 -44.145  38.408  1.00 66.77           C  
ATOM   2337  CD  GLU A 236     -46.555 -43.794  39.506  1.00 70.84           C  
ATOM   2338  OE1 GLU A 236     -45.408 -43.385  39.196  1.00 75.03           O  
ATOM   2339  OE2 GLU A 236     -46.931 -43.931  40.691  1.00 70.68           O  
ATOM   2340  N   GLN A 237     -49.507 -44.217  35.334  1.00 63.08           N  
ATOM   2341  CA  GLN A 237     -50.877 -43.795  35.104  1.00 61.77           C  
ATOM   2342  C   GLN A 237     -51.813 -44.928  34.707  1.00 60.70           C  
ATOM   2343  O   GLN A 237     -52.938 -44.960  35.175  1.00 60.06           O  
ATOM   2344  CB  GLN A 237     -50.915 -42.664  34.058  1.00 64.52           C  
ATOM   2345  CG  GLN A 237     -52.279 -42.013  33.806  1.00 66.62           C  
ATOM   2346  CD  GLN A 237     -52.894 -41.391  35.070  1.00 67.41           C  
ATOM   2347  OE1 GLN A 237     -52.188 -41.038  36.024  1.00 69.83           O  
ATOM   2348  NE2 GLN A 237     -54.221 -41.308  35.091  1.00 62.15           N  
ATOM   2349  N   ILE A 238     -51.372 -45.852  33.866  1.00 58.30           N  
ATOM   2350  CA  ILE A 238     -52.192 -47.049  33.536  1.00 58.38           C  
ATOM   2351  C   ILE A 238     -52.373 -47.951  34.755  1.00 59.44           C  
ATOM   2352  O   ILE A 238     -53.447 -48.528  34.926  1.00 61.44           O  
ATOM   2353  CB  ILE A 238     -51.635 -47.845  32.335  1.00 58.30           C  
ATOM   2354  CG1 ILE A 238     -51.887 -47.025  31.056  1.00 59.02           C  
ATOM   2355  CG2 ILE A 238     -52.287 -49.233  32.219  1.00 58.17           C  
ATOM   2356  CD1 ILE A 238     -51.304 -47.582  29.779  1.00 60.50           C  
ATOM   2357  N   ARG A 239     -51.348 -48.064  35.587  1.00 62.55           N  
ATOM   2358  CA  ARG A 239     -51.448 -48.864  36.819  1.00 67.25           C  
ATOM   2359  C   ARG A 239     -52.512 -48.328  37.805  1.00 65.05           C  
ATOM   2360  O   ARG A 239     -53.208 -49.108  38.447  1.00 65.53           O  
ATOM   2361  CB  ARG A 239     -50.081 -48.972  37.514  1.00 72.35           C  
ATOM   2362  CG  ARG A 239     -49.993 -50.080  38.543  1.00 78.37           C  
ATOM   2363  CD  ARG A 239     -48.551 -50.280  39.019  1.00 85.59           C  
ATOM   2364  NE  ARG A 239     -47.884 -49.015  39.347  1.00 92.63           N  
ATOM   2365  CZ  ARG A 239     -48.131 -48.268  40.427  1.00101.73           C  
ATOM   2366  NH1 ARG A 239     -49.040 -48.632  41.337  1.00106.51           N  
ATOM   2367  NH2 ARG A 239     -47.456 -47.135  40.612  1.00104.31           N  
ATOM   2368  N   LYS A 240     -52.636 -47.007  37.909  1.00 62.29           N  
ATOM   2369  CA  LYS A 240     -53.670 -46.372  38.754  1.00 62.59           C  
ATOM   2370  C   LYS A 240     -55.087 -46.619  38.234  1.00 59.98           C  
ATOM   2371  O   LYS A 240     -55.995 -46.873  39.011  1.00 60.70           O  
ATOM   2372  CB  LYS A 240     -53.440 -44.863  38.864  1.00 66.13           C  
ATOM   2373  CG  LYS A 240     -52.163 -44.476  39.585  1.00 69.95           C  
ATOM   2374  CD  LYS A 240     -52.111 -42.976  39.817  1.00 71.81           C  
ATOM   2375  CE  LYS A 240     -50.715 -42.526  40.205  1.00 72.24           C  
ATOM   2376  NZ  LYS A 240     -50.703 -41.090  40.590  1.00 72.93           N  
ATOM   2377  N   ILE A 241     -55.251 -46.532  36.917  1.00 58.61           N  
ATOM   2378  CA  ILE A 241     -56.518 -46.816  36.222  1.00 56.87           C  
ATOM   2379  C   ILE A 241     -56.945 -48.277  36.419  1.00 59.52           C  
ATOM   2380  O   ILE A 241     -58.132 -48.552  36.581  1.00 59.05           O  
ATOM   2381  CB  ILE A 241     -56.410 -46.470  34.708  1.00 55.35           C  
ATOM   2382  CG1 ILE A 241     -56.272 -44.951  34.524  1.00 53.94           C  
ATOM   2383  CG2 ILE A 241     -57.602 -46.996  33.908  1.00 55.58           C  
ATOM   2384  CD1 ILE A 241     -55.688 -44.532  33.191  1.00 53.51           C  
ATOM   2385  N   ASP A 242     -55.984 -49.204  36.393  1.00 61.25           N  
ATOM   2386  CA  ASP A 242     -56.242 -50.620  36.725  1.00 62.04           C  
ATOM   2387  C   ASP A 242     -56.623 -50.818  38.200  1.00 59.57           C  
ATOM   2388  O   ASP A 242     -57.497 -51.631  38.515  1.00 60.20           O  
ATOM   2389  CB  ASP A 242     -55.032 -51.510  36.383  1.00 62.91           C  
ATOM   2390  CG  ASP A 242     -54.882 -51.768  34.890  1.00 64.82           C  
ATOM   2391  OD1 ASP A 242     -55.859 -51.560  34.136  1.00 64.25           O  
ATOM   2392  OD2 ASP A 242     -53.783 -52.200  34.459  1.00 67.44           O  
ATOM   2393  N   ARG A 243     -55.961 -50.083  39.089  1.00 57.42           N  
ATOM   2394  CA  ARG A 243     -56.250 -50.139  40.519  1.00 58.78           C  
ATOM   2395  C   ARG A 243     -57.638 -49.586  40.852  1.00 58.01           C  
ATOM   2396  O   ARG A 243     -58.371 -50.166  41.649  1.00 57.02           O  
ATOM   2397  CB  ARG A 243     -55.182 -49.375  41.305  1.00 60.64           C  
ATOM   2398  CG  ARG A 243     -55.299 -49.538  42.808  1.00 64.11           C  
ATOM   2399  CD  ARG A 243     -53.979 -49.323  43.521  1.00 68.19           C  
ATOM   2400  NE  ARG A 243     -54.172 -49.293  44.968  1.00 74.01           N  
ATOM   2401  CZ  ARG A 243     -53.197 -49.313  45.879  1.00 80.36           C  
ATOM   2402  NH1 ARG A 243     -51.912 -49.376  45.519  1.00 82.44           N  
ATOM   2403  NH2 ARG A 243     -53.510 -49.282  47.176  1.00 85.00           N  
ATOM   2404  N   ALA A 272     -57.983 -48.464  40.231  1.00 58.17           N  
ATOM   2405  CA  ALA A 272     -59.286 -47.819  40.400  1.00 61.01           C  
ATOM   2406  C   ALA A 272     -60.483 -48.712  40.092  1.00 61.36           C  
ATOM   2407  O   ALA A 272     -61.523 -48.578  40.729  1.00 61.94           O  
ATOM   2408  CB  ALA A 272     -59.356 -46.583  39.522  1.00 62.87           C  
ATOM   2409  N   SER A 273     -60.334 -49.612  39.122  1.00 64.24           N  
ATOM   2410  CA  SER A 273     -61.442 -50.454  38.655  1.00 68.45           C  
ATOM   2411  C   SER A 273     -61.988 -51.502  39.640  1.00 71.96           C  
ATOM   2412  O   SER A 273     -63.029 -52.099  39.358  1.00 75.18           O  
ATOM   2413  CB  SER A 273     -61.055 -51.152  37.349  1.00 68.55           C  
ATOM   2414  OG  SER A 273     -60.781 -50.191  36.350  1.00 70.73           O  
ATOM   2415  N   LYS A 274     -61.312 -51.719  40.775  1.00 72.96           N  
ATOM   2416  CA  LYS A 274     -61.714 -52.729  41.769  1.00 72.52           C  
ATOM   2417  C   LYS A 274     -61.760 -54.109  41.106  1.00 70.22           C  
ATOM   2418  O   LYS A 274     -62.765 -54.825  41.186  1.00 73.47           O  
ATOM   2419  CB  LYS A 274     -63.064 -52.390  42.449  1.00 74.14           C  
ATOM   2420  CG  LYS A 274     -63.220 -50.967  42.978  1.00 73.76           C  
ATOM   2421  CD  LYS A 274     -62.176 -50.593  44.022  1.00 72.63           C  
ATOM   2422  CE  LYS A 274     -62.385 -49.168  44.513  1.00 71.47           C  
ATOM   2423  NZ  LYS A 274     -61.128 -48.564  45.030  1.00 71.87           N  
ATOM   2424  N   ARG A 275     -60.666 -54.442  40.424  1.00 67.80           N  
ATOM   2425  CA  ARG A 275     -60.467 -55.742  39.783  1.00 65.97           C  
ATOM   2426  C   ARG A 275     -61.514 -56.065  38.703  1.00 65.12           C  
ATOM   2427  O   ARG A 275     -61.858 -57.234  38.502  1.00 65.75           O  
ATOM   2428  CB  ARG A 275     -60.404 -56.851  40.848  1.00 65.26           C  
ATOM   2429  CG  ARG A 275     -59.428 -56.583  41.996  1.00 66.88           C  
ATOM   2430  CD  ARG A 275     -57.973 -56.670  41.553  1.00 66.24           C  
ATOM   2431  NE  ARG A 275     -57.651 -58.008  41.047  1.00 67.42           N  
ATOM   2432  CZ  ARG A 275     -56.575 -58.329  40.322  1.00 69.27           C  
ATOM   2433  NH1 ARG A 275     -55.659 -57.416  39.992  1.00 70.11           N  
ATOM   2434  NH2 ARG A 275     -56.409 -59.588  39.919  1.00 70.40           N  
ATOM   2435  N   LYS A 276     -62.003 -55.040  38.004  1.00 64.05           N  
ATOM   2436  CA  LYS A 276     -63.001 -55.233  36.948  1.00 65.31           C  
ATOM   2437  C   LYS A 276     -62.359 -55.290  35.574  1.00 65.21           C  
ATOM   2438  O   LYS A 276     -62.731 -56.136  34.768  1.00 67.34           O  
ATOM   2439  CB  LYS A 276     -64.076 -54.144  36.984  1.00 68.79           C  
ATOM   2440  CG  LYS A 276     -64.978 -54.195  38.213  1.00 72.73           C  
ATOM   2441  CD  LYS A 276     -66.009 -55.321  38.169  1.00 73.95           C  
ATOM   2442  CE  LYS A 276     -66.609 -55.577  39.549  1.00 74.06           C  
ATOM   2443  NZ  LYS A 276     -67.453 -56.801  39.584  1.00 73.77           N  
ATOM   2444  N   THR A 277     -61.411 -54.394  35.300  1.00 65.81           N  
ATOM   2445  CA  THR A 277     -60.698 -54.385  34.015  1.00 65.71           C  
ATOM   2446  C   THR A 277     -59.191 -54.322  34.194  1.00 63.47           C  
ATOM   2447  O   THR A 277     -58.693 -53.869  35.227  1.00 61.11           O  
ATOM   2448  CB  THR A 277     -61.112 -53.189  33.136  1.00 66.49           C  
ATOM   2449  OG1 THR A 277     -61.110 -51.994  33.922  1.00 69.63           O  
ATOM   2450  CG2 THR A 277     -62.485 -53.390  32.575  1.00 66.33           C  
ATOM   2451  N   SER A 278     -58.486 -54.810  33.174  1.00 64.66           N  
ATOM   2452  CA  SER A 278     -57.049 -54.616  33.011  1.00 65.28           C  
ATOM   2453  C   SER A 278     -56.859 -53.870  31.702  1.00 66.62           C  
ATOM   2454  O   SER A 278     -57.213 -54.388  30.648  1.00 65.54           O  
ATOM   2455  CB  SER A 278     -56.319 -55.957  32.934  1.00 63.25           C  
ATOM   2456  OG  SER A 278     -56.441 -56.685  34.141  1.00 61.67           O  
ATOM   2457  N   ARG A 279     -56.342 -52.645  31.779  1.00 69.91           N  
ATOM   2458  CA  ARG A 279     -55.981 -51.848  30.596  1.00 70.21           C  
ATOM   2459  C   ARG A 279     -54.926 -52.537  29.741  1.00 68.01           C  
ATOM   2460  O   ARG A 279     -54.059 -53.237  30.265  1.00 63.26           O  
ATOM   2461  CB  ARG A 279     -55.470 -50.460  31.009  1.00 71.87           C  
ATOM   2462  CG  ARG A 279     -56.557 -49.403  31.092  1.00 75.28           C  
ATOM   2463  CD  ARG A 279     -56.769 -48.750  29.736  1.00 78.93           C  
ATOM   2464  NE  ARG A 279     -55.689 -47.812  29.415  1.00 82.47           N  
ATOM   2465  CZ  ARG A 279     -55.520 -47.198  28.242  1.00 83.76           C  
ATOM   2466  NH1 ARG A 279     -56.350 -47.408  27.221  1.00 86.05           N  
ATOM   2467  NH2 ARG A 279     -54.501 -46.362  28.084  1.00 83.70           N  
ATOM   2468  N   VAL A 280     -55.028 -52.338  28.427  1.00 69.64           N  
ATOM   2469  CA  VAL A 280     -54.047 -52.839  27.454  1.00 71.75           C  
ATOM   2470  C   VAL A 280     -53.608 -51.659  26.590  1.00 70.12           C  
ATOM   2471  O   VAL A 280     -54.266 -50.608  26.584  1.00 69.60           O  
ATOM   2472  CB  VAL A 280     -54.633 -53.968  26.565  1.00 73.33           C  
ATOM   2473  CG1 VAL A 280     -53.535 -54.690  25.782  1.00 73.05           C  
ATOM   2474  CG2 VAL A 280     -55.415 -54.962  27.414  1.00 74.85           C  
ATOM   2475  N   MET A 281     -52.482 -51.813  25.895  1.00 66.80           N  
ATOM   2476  CA  MET A 281     -52.015 -50.774  24.991  1.00 65.10           C  
ATOM   2477  C   MET A 281     -52.984 -50.570  23.823  1.00 61.45           C  
ATOM   2478  O   MET A 281     -53.103 -51.415  22.942  1.00 62.05           O  
ATOM   2479  CB  MET A 281     -50.615 -51.085  24.472  1.00 65.93           C  
ATOM   2480  CG  MET A 281     -49.507 -50.877  25.485  1.00 66.99           C  
ATOM   2481  SD  MET A 281     -47.922 -50.756  24.638  1.00 70.23           S  
ATOM   2482  CE  MET A 281     -47.521 -52.482  24.369  1.00 72.83           C  
ATOM   2483  N   ALA A 282     -53.661 -49.425  23.835  1.00 58.83           N  
ATOM   2484  CA  ALA A 282     -54.569 -49.015  22.764  1.00 59.93           C  
ATOM   2485  C   ALA A 282     -53.794 -48.458  21.563  1.00 60.06           C  
ATOM   2486  O   ALA A 282     -52.561 -48.493  21.542  1.00 60.53           O  
ATOM   2487  CB  ALA A 282     -55.555 -47.977  23.297  1.00 60.27           C  
ATOM   2488  N   MET A 283     -54.519 -47.956  20.559  1.00 61.03           N  
ATOM   2489  CA  MET A 283     -53.905 -47.330  19.377  1.00 62.46           C  
ATOM   2490  C   MET A 283     -53.019 -46.129  19.751  1.00 57.56           C  
ATOM   2491  O   MET A 283     -51.951 -45.952  19.181  1.00 56.27           O  
ATOM   2492  CB  MET A 283     -54.985 -46.907  18.364  1.00 67.22           C  
ATOM   2493  CG  MET A 283     -54.454 -46.418  17.011  1.00 73.08           C  
ATOM   2494  SD  MET A 283     -53.470 -47.617  16.060  1.00 81.93           S  
ATOM   2495  CE  MET A 283     -52.105 -46.603  15.467  1.00 78.58           C  
ATOM   2496  N   LYS A 284     -53.463 -45.325  20.712  1.00 52.50           N  
ATOM   2497  CA  LYS A 284     -52.709 -44.148  21.159  1.00 49.95           C  
ATOM   2498  C   LYS A 284     -51.376 -44.481  21.836  1.00 50.43           C  
ATOM   2499  O   LYS A 284     -50.396 -43.762  21.637  1.00 48.45           O  
ATOM   2500  CB  LYS A 284     -53.552 -43.281  22.096  1.00 47.52           C  
ATOM   2501  CG  LYS A 284     -54.683 -42.534  21.411  1.00 45.67           C  
ATOM   2502  CD  LYS A 284     -54.208 -41.258  20.739  1.00 44.90           C  
ATOM   2503  CE  LYS A 284     -55.298 -40.591  19.925  1.00 44.09           C  
ATOM   2504  NZ  LYS A 284     -56.355 -39.940  20.743  1.00 44.01           N  
ATOM   2505  N   GLU A 285     -51.341 -45.554  22.630  1.00 50.76           N  
ATOM   2506  CA  GLU A 285     -50.115 -45.943  23.359  1.00 50.45           C  
ATOM   2507  C   GLU A 285     -49.050 -46.564  22.458  1.00 53.11           C  
ATOM   2508  O   GLU A 285     -47.869 -46.345  22.682  1.00 52.11           O  
ATOM   2509  CB  GLU A 285     -50.421 -46.903  24.521  1.00 50.09           C  
ATOM   2510  CG  GLU A 285     -50.879 -46.232  25.816  1.00 48.85           C  
ATOM   2511  CD  GLU A 285     -52.316 -45.728  25.794  1.00 47.02           C  
ATOM   2512  OE1 GLU A 285     -53.130 -46.166  24.951  1.00 45.36           O  
ATOM   2513  OE2 GLU A 285     -52.645 -44.890  26.654  1.00 45.96           O  
ATOM   2514  N   HIS A 286     -49.462 -47.349  21.462  1.00 60.13           N  
ATOM   2515  CA  HIS A 286     -48.526 -47.906  20.467  1.00 62.01           C  
ATOM   2516  C   HIS A 286     -47.915 -46.819  19.592  1.00 62.53           C  
ATOM   2517  O   HIS A 286     -46.734 -46.888  19.270  1.00 66.68           O  
ATOM   2518  CB  HIS A 286     -49.200 -48.962  19.578  1.00 64.18           C  
ATOM   2519  CG  HIS A 286     -49.406 -50.279  20.258  1.00 67.44           C  
ATOM   2520  ND1 HIS A 286     -50.658 -50.804  20.501  1.00 69.89           N  
ATOM   2521  CD2 HIS A 286     -48.519 -51.172  20.757  1.00 69.86           C  
ATOM   2522  CE1 HIS A 286     -50.534 -51.966  21.117  1.00 71.30           C  
ATOM   2523  NE2 HIS A 286     -49.246 -52.212  21.285  1.00 72.81           N  
ATOM   2524  N   LYS A 287     -48.721 -45.832  19.204  1.00 60.83           N  
ATOM   2525  CA  LYS A 287     -48.240 -44.684  18.426  1.00 60.64           C  
ATOM   2526  C   LYS A 287     -47.271 -43.812  19.229  1.00 55.03           C  
ATOM   2527  O   LYS A 287     -46.284 -43.326  18.684  1.00 53.54           O  
ATOM   2528  CB  LYS A 287     -49.417 -43.842  17.922  1.00 65.52           C  
ATOM   2529  CG  LYS A 287     -49.034 -42.751  16.922  1.00 71.07           C  
ATOM   2530  CD  LYS A 287     -50.237 -42.084  16.258  1.00 75.65           C  
ATOM   2531  CE  LYS A 287     -51.188 -41.421  17.255  1.00 79.73           C  
ATOM   2532  NZ  LYS A 287     -50.510 -40.523  18.235  1.00 81.10           N  
ATOM   2533  N   ALA A 288     -47.559 -43.619  20.513  1.00 51.06           N  
ATOM   2534  CA  ALA A 288     -46.691 -42.834  21.406  1.00 48.20           C  
ATOM   2535  C   ALA A 288     -45.342 -43.508  21.606  1.00 48.84           C  
ATOM   2536  O   ALA A 288     -44.315 -42.840  21.660  1.00 50.24           O  
ATOM   2537  CB  ALA A 288     -47.358 -42.604  22.755  1.00 46.05           C  
ATOM   2538  N   LEU A 289     -45.359 -44.831  21.712  1.00 48.39           N  
ATOM   2539  CA  LEU A 289     -44.141 -45.614  21.896  1.00 47.91           C  
ATOM   2540  C   LEU A 289     -43.330 -45.715  20.601  1.00 46.74           C  
ATOM   2541  O   LEU A 289     -42.109 -45.690  20.635  1.00 46.87           O  
ATOM   2542  CB  LEU A 289     -44.485 -47.007  22.434  1.00 48.79           C  
ATOM   2543  CG  LEU A 289     -43.426 -47.691  23.290  1.00 52.21           C  
ATOM   2544  CD1 LEU A 289     -43.145 -46.914  24.577  1.00 52.23           C  
ATOM   2545  CD2 LEU A 289     -43.902 -49.102  23.607  1.00 54.11           C  
ATOM   2546  N   LYS A 290     -44.010 -45.825  19.462  1.00 47.42           N  
ATOM   2547  CA  LYS A 290     -43.368 -45.787  18.133  1.00 48.40           C  
ATOM   2548  C   LYS A 290     -42.720 -44.416  17.880  1.00 47.05           C  
ATOM   2549  O   LYS A 290     -41.577 -44.344  17.416  1.00 47.81           O  
ATOM   2550  CB  LYS A 290     -44.394 -46.163  17.045  1.00 51.64           C  
ATOM   2551  CG  LYS A 290     -44.075 -45.841  15.583  1.00 56.63           C  
ATOM   2552  CD  LYS A 290     -45.354 -45.647  14.765  1.00 61.83           C  
ATOM   2553  CE  LYS A 290     -45.151 -44.805  13.502  1.00 64.67           C  
ATOM   2554  NZ  LYS A 290     -45.006 -43.344  13.798  1.00 67.94           N  
ATOM   2555  N   THR A 291     -43.450 -43.343  18.185  1.00 44.32           N  
ATOM   2556  CA  THR A 291     -42.935 -41.968  18.096  1.00 41.39           C  
ATOM   2557  C   THR A 291     -41.709 -41.753  18.983  1.00 39.91           C  
ATOM   2558  O   THR A 291     -40.749 -41.109  18.572  1.00 39.54           O  
ATOM   2559  CB  THR A 291     -44.026 -40.947  18.476  1.00 40.16           C  
ATOM   2560  OG1 THR A 291     -45.063 -40.991  17.498  1.00 41.76           O  
ATOM   2561  CG2 THR A 291     -43.482 -39.524  18.546  1.00 39.85           C  
ATOM   2562  N   LEU A 292     -41.755 -42.296  20.192  1.00 39.02           N  
ATOM   2563  CA  LEU A 292     -40.638 -42.195  21.136  1.00 37.47           C  
ATOM   2564  C   LEU A 292     -39.415 -42.977  20.645  1.00 36.43           C  
ATOM   2565  O   LEU A 292     -38.278 -42.615  20.925  1.00 35.03           O  
ATOM   2566  CB  LEU A 292     -41.073 -42.705  22.512  1.00 37.70           C  
ATOM   2567  CG  LEU A 292     -40.439 -42.071  23.725  1.00 39.94           C  
ATOM   2568  CD1 LEU A 292     -40.733 -40.582  23.741  1.00 41.52           C  
ATOM   2569  CD2 LEU A 292     -41.008 -42.741  24.970  1.00 40.62           C  
ATOM   2570  N   GLY A 293     -39.674 -44.060  19.918  1.00 36.38           N  
ATOM   2571  CA  GLY A 293     -38.641 -44.854  19.276  1.00 35.11           C  
ATOM   2572  C   GLY A 293     -37.973 -44.124  18.139  1.00 34.31           C  
ATOM   2573  O   GLY A 293     -36.752 -44.105  18.075  1.00 37.85           O  
ATOM   2574  N   ILE A 294     -38.758 -43.522  17.245  1.00 32.99           N  
ATOM   2575  CA  ILE A 294     -38.204 -42.738  16.132  1.00 32.66           C  
ATOM   2576  C   ILE A 294     -37.271 -41.631  16.643  1.00 32.56           C  
ATOM   2577  O   ILE A 294     -36.168 -41.457  16.118  1.00 32.55           O  
ATOM   2578  CB  ILE A 294     -39.315 -42.118  15.252  1.00 33.24           C  
ATOM   2579  CG1 ILE A 294     -40.007 -43.199  14.432  1.00 33.93           C  
ATOM   2580  CG2 ILE A 294     -38.754 -41.057  14.301  1.00 34.08           C  
ATOM   2581  CD1 ILE A 294     -41.305 -42.743  13.782  1.00 34.62           C  
ATOM   2582  N   ILE A 295     -37.722 -40.904  17.668  1.00 32.52           N  
ATOM   2583  CA  ILE A 295     -36.977 -39.770  18.240  1.00 32.15           C  
ATOM   2584  C   ILE A 295     -35.574 -40.196  18.688  1.00 32.11           C  
ATOM   2585  O   ILE A 295     -34.588 -39.633  18.228  1.00 31.65           O  
ATOM   2586  CB  ILE A 295     -37.764 -39.103  19.411  1.00 31.72           C  
ATOM   2587  CG1 ILE A 295     -38.986 -38.357  18.859  1.00 30.38           C  
ATOM   2588  CG2 ILE A 295     -36.898 -38.133  20.215  1.00 31.54           C  
ATOM   2589  CD1 ILE A 295     -40.029 -38.034  19.899  1.00 30.21           C  
ATOM   2590  N   MET A 296     -35.510 -41.184  19.578  1.00 32.88           N  
ATOM   2591  CA  MET A 296     -34.246 -41.684  20.119  1.00 32.28           C  
ATOM   2592  C   MET A 296     -33.481 -42.532  19.114  1.00 32.37           C  
ATOM   2593  O   MET A 296     -32.249 -42.510  19.094  1.00 31.26           O  
ATOM   2594  CB  MET A 296     -34.496 -42.523  21.371  1.00 33.24           C  
ATOM   2595  CG  MET A 296     -35.069 -41.762  22.541  1.00 33.92           C  
ATOM   2596  SD  MET A 296     -34.071 -40.345  22.982  1.00 36.84           S  
ATOM   2597  CE  MET A 296     -32.570 -41.135  23.561  1.00 37.01           C  
ATOM   2598  N   GLY A 297     -34.208 -43.284  18.294  1.00 32.41           N  
ATOM   2599  CA  GLY A 297     -33.598 -44.190  17.333  1.00 33.17           C  
ATOM   2600  C   GLY A 297     -32.835 -43.495  16.221  1.00 32.85           C  
ATOM   2601  O   GLY A 297     -31.665 -43.810  15.982  1.00 34.37           O  
ATOM   2602  N   VAL A 298     -33.496 -42.544  15.562  1.00 31.82           N  
ATOM   2603  CA  VAL A 298     -32.901 -41.802  14.450  1.00 31.66           C  
ATOM   2604  C   VAL A 298     -31.742 -40.934  14.947  1.00 32.57           C  
ATOM   2605  O   VAL A 298     -30.665 -40.930  14.343  1.00 33.65           O  
ATOM   2606  CB  VAL A 298     -33.946 -40.941  13.699  1.00 32.13           C  
ATOM   2607  CG1 VAL A 298     -33.291 -40.057  12.644  1.00 32.22           C  
ATOM   2608  CG2 VAL A 298     -34.991 -41.829  13.040  1.00 32.56           C  
ATOM   2609  N   PHE A 299     -31.958 -40.215  16.047  1.00 32.74           N  
ATOM   2610  CA  PHE A 299     -30.900 -39.404  16.664  1.00 32.48           C  
ATOM   2611  C   PHE A 299     -29.660 -40.224  16.994  1.00 33.39           C  
ATOM   2612  O   PHE A 299     -28.539 -39.780  16.724  1.00 33.54           O  
ATOM   2613  CB  PHE A 299     -31.402 -38.715  17.938  1.00 31.54           C  
ATOM   2614  CG  PHE A 299     -30.306 -38.142  18.800  1.00 31.06           C  
ATOM   2615  CD1 PHE A 299     -29.495 -37.125  18.323  1.00 30.98           C  
ATOM   2616  CD2 PHE A 299     -30.085 -38.622  20.088  1.00 30.76           C  
ATOM   2617  CE1 PHE A 299     -28.488 -36.593  19.114  1.00 31.23           C  
ATOM   2618  CE2 PHE A 299     -29.078 -38.091  20.882  1.00 30.81           C  
ATOM   2619  CZ  PHE A 299     -28.280 -37.073  20.399  1.00 30.67           C  
ATOM   2620  N   THR A 300     -29.870 -41.406  17.576  1.00 33.56           N  
ATOM   2621  CA  THR A 300     -28.771 -42.262  18.020  1.00 33.74           C  
ATOM   2622  C   THR A 300     -28.080 -42.941  16.841  1.00 35.42           C  
ATOM   2623  O   THR A 300     -26.848 -42.917  16.748  1.00 35.65           O  
ATOM   2624  CB  THR A 300     -29.256 -43.296  19.043  1.00 33.03           C  
ATOM   2625  OG1 THR A 300     -29.772 -42.597  20.179  1.00 33.89           O  
ATOM   2626  CG2 THR A 300     -28.121 -44.187  19.509  1.00 33.49           C  
ATOM   2627  N   LEU A 301     -28.869 -43.528  15.940  1.00 35.40           N  
ATOM   2628  CA  LEU A 301     -28.326 -44.110  14.708  1.00 35.02           C  
ATOM   2629  C   LEU A 301     -27.465 -43.113  13.915  1.00 35.00           C  
ATOM   2630  O   LEU A 301     -26.369 -43.458  13.486  1.00 37.33           O  
ATOM   2631  CB  LEU A 301     -29.455 -44.648  13.821  1.00 35.06           C  
ATOM   2632  CG  LEU A 301     -29.100 -45.103  12.402  1.00 36.04           C  
ATOM   2633  CD1 LEU A 301     -27.997 -46.156  12.431  1.00 36.59           C  
ATOM   2634  CD2 LEU A 301     -30.345 -45.625  11.690  1.00 35.65           C  
ATOM   2635  N   CYS A 302     -27.952 -41.886  13.737  1.00 34.21           N  
ATOM   2636  CA  CYS A 302     -27.262 -40.889  12.904  1.00 33.08           C  
ATOM   2637  C   CYS A 302     -25.955 -40.352  13.502  1.00 33.22           C  
ATOM   2638  O   CYS A 302     -24.978 -40.154  12.756  1.00 32.36           O  
ATOM   2639  CB  CYS A 302     -28.185 -39.720  12.543  1.00 33.68           C  
ATOM   2640  SG  CYS A 302     -29.495 -40.120  11.356  1.00 35.32           S  
ATOM   2641  N   TRP A 303     -25.928 -40.120  14.821  1.00 32.48           N  
ATOM   2642  CA  TRP A 303     -24.753 -39.511  15.477  1.00 31.64           C  
ATOM   2643  C   TRP A 303     -23.921 -40.413  16.383  1.00 32.39           C  
ATOM   2644  O   TRP A 303     -22.738 -40.132  16.551  1.00 33.18           O  
ATOM   2645  CB  TRP A 303     -25.144 -38.246  16.259  1.00 30.55           C  
ATOM   2646  CG  TRP A 303     -25.311 -37.026  15.406  1.00 29.87           C  
ATOM   2647  CD1 TRP A 303     -26.440 -36.288  15.264  1.00 30.20           C  
ATOM   2648  CD2 TRP A 303     -24.325 -36.410  14.571  1.00 30.24           C  
ATOM   2649  NE1 TRP A 303     -26.227 -35.247  14.397  1.00 30.04           N  
ATOM   2650  CE2 TRP A 303     -24.936 -35.297  13.954  1.00 30.02           C  
ATOM   2651  CE3 TRP A 303     -22.982 -36.690  14.278  1.00 29.57           C  
ATOM   2652  CZ2 TRP A 303     -24.250 -34.457  13.067  1.00 29.75           C  
ATOM   2653  CZ3 TRP A 303     -22.303 -35.853  13.397  1.00 28.99           C  
ATOM   2654  CH2 TRP A 303     -22.942 -34.755  12.800  1.00 28.82           C  
ATOM   2655  N   LEU A 304     -24.491 -41.465  16.976  1.00 33.55           N  
ATOM   2656  CA  LEU A 304     -23.703 -42.306  17.911  1.00 34.55           C  
ATOM   2657  C   LEU A 304     -22.461 -42.935  17.279  1.00 35.66           C  
ATOM   2658  O   LEU A 304     -21.394 -42.889  17.894  1.00 37.08           O  
ATOM   2659  CB  LEU A 304     -24.539 -43.398  18.592  1.00 35.11           C  
ATOM   2660  CG  LEU A 304     -23.830 -44.255  19.656  1.00 35.07           C  
ATOM   2661  CD1 LEU A 304     -23.300 -43.432  20.817  1.00 35.23           C  
ATOM   2662  CD2 LEU A 304     -24.775 -45.318  20.182  1.00 35.61           C  
ATOM   2663  N   PRO A 305     -22.585 -43.512  16.060  1.00 35.95           N  
ATOM   2664  CA  PRO A 305     -21.405 -44.122  15.444  1.00 36.13           C  
ATOM   2665  C   PRO A 305     -20.236 -43.143  15.288  1.00 37.35           C  
ATOM   2666  O   PRO A 305     -19.108 -43.473  15.672  1.00 38.05           O  
ATOM   2667  CB  PRO A 305     -21.916 -44.597  14.081  1.00 36.02           C  
ATOM   2668  CG  PRO A 305     -23.396 -44.713  14.228  1.00 36.03           C  
ATOM   2669  CD  PRO A 305     -23.771 -43.629  15.188  1.00 36.60           C  
ATOM   2670  N   PHE A 306     -20.516 -41.951  14.758  1.00 36.29           N  
ATOM   2671  CA  PHE A 306     -19.497 -40.910  14.596  1.00 34.77           C  
ATOM   2672  C   PHE A 306     -18.839 -40.540  15.923  1.00 33.75           C  
ATOM   2673  O   PHE A 306     -17.614 -40.534  16.034  1.00 34.69           O  
ATOM   2674  CB  PHE A 306     -20.101 -39.657  13.945  1.00 34.48           C  
ATOM   2675  CG  PHE A 306     -19.167 -38.477  13.916  1.00 34.61           C  
ATOM   2676  CD1 PHE A 306     -18.353 -38.243  12.813  1.00 35.47           C  
ATOM   2677  CD2 PHE A 306     -19.093 -37.601  14.996  1.00 34.21           C  
ATOM   2678  CE1 PHE A 306     -17.485 -37.157  12.791  1.00 35.16           C  
ATOM   2679  CE2 PHE A 306     -18.233 -36.520  14.978  1.00 34.18           C  
ATOM   2680  CZ  PHE A 306     -17.427 -36.298  13.877  1.00 34.99           C  
ATOM   2681  N   PHE A 307     -19.659 -40.221  16.918  1.00 33.22           N  
ATOM   2682  CA  PHE A 307     -19.153 -39.747  18.212  1.00 33.71           C  
ATOM   2683  C   PHE A 307     -18.482 -40.839  19.048  1.00 35.71           C  
ATOM   2684  O   PHE A 307     -17.676 -40.538  19.942  1.00 34.98           O  
ATOM   2685  CB  PHE A 307     -20.267 -39.052  19.014  1.00 32.04           C  
ATOM   2686  CG  PHE A 307     -20.483 -37.625  18.611  1.00 31.06           C  
ATOM   2687  CD1 PHE A 307     -19.626 -36.635  19.073  1.00 30.77           C  
ATOM   2688  CD2 PHE A 307     -21.525 -37.264  17.758  1.00 30.67           C  
ATOM   2689  CE1 PHE A 307     -19.800 -35.311  18.702  1.00 30.52           C  
ATOM   2690  CE2 PHE A 307     -21.703 -35.944  17.382  1.00 30.75           C  
ATOM   2691  CZ  PHE A 307     -20.839 -34.966  17.855  1.00 30.52           C  
ATOM   2692  N   LEU A 308     -18.825 -42.098  18.773  1.00 37.39           N  
ATOM   2693  CA  LEU A 308     -18.161 -43.241  19.404  1.00 37.81           C  
ATOM   2694  C   LEU A 308     -16.752 -43.329  18.821  1.00 39.36           C  
ATOM   2695  O   LEU A 308     -15.750 -43.348  19.562  1.00 39.87           O  
ATOM   2696  CB  LEU A 308     -18.970 -44.534  19.170  1.00 38.04           C  
ATOM   2697  CG  LEU A 308     -19.094 -45.609  20.258  1.00 37.93           C  
ATOM   2698  CD1 LEU A 308     -19.360 -45.033  21.639  1.00 37.68           C  
ATOM   2699  CD2 LEU A 308     -20.212 -46.578  19.876  1.00 37.75           C  
ATOM   2700  N   VAL A 309     -16.687 -43.313  17.490  1.00 38.99           N  
ATOM   2701  CA  VAL A 309     -15.420 -43.395  16.768  1.00 40.80           C  
ATOM   2702  C   VAL A 309     -14.529 -42.161  17.004  1.00 41.83           C  
ATOM   2703  O   VAL A 309     -13.305 -42.274  16.989  1.00 39.15           O  
ATOM   2704  CB  VAL A 309     -15.645 -43.621  15.254  1.00 41.01           C  
ATOM   2705  CG1 VAL A 309     -14.324 -43.610  14.497  1.00 42.53           C  
ATOM   2706  CG2 VAL A 309     -16.334 -44.954  15.008  1.00 41.43           C  
ATOM   2707  N   ASN A 310     -15.140 -40.997  17.221  1.00 44.05           N  
ATOM   2708  CA  ASN A 310     -14.380 -39.769  17.499  1.00 44.66           C  
ATOM   2709  C   ASN A 310     -13.542 -39.884  18.778  1.00 43.80           C  
ATOM   2710  O   ASN A 310     -12.447 -39.315  18.841  1.00 44.25           O  
ATOM   2711  CB  ASN A 310     -15.309 -38.542  17.585  1.00 45.66           C  
ATOM   2712  CG  ASN A 310     -14.559 -37.222  17.445  1.00 46.29           C  
ATOM   2713  OD1 ASN A 310     -13.798 -37.029  16.504  1.00 50.55           O  
ATOM   2714  ND2 ASN A 310     -14.783 -36.301  18.380  1.00 45.89           N  
ATOM   2715  N   ILE A 311     -14.049 -40.616  19.774  1.00 43.05           N  
ATOM   2716  CA  ILE A 311     -13.299 -40.888  21.008  1.00 44.35           C  
ATOM   2717  C   ILE A 311     -12.294 -42.030  20.813  1.00 44.27           C  
ATOM   2718  O   ILE A 311     -11.206 -42.001  21.383  1.00 44.51           O  
ATOM   2719  CB  ILE A 311     -14.242 -41.206  22.198  1.00 45.94           C  
ATOM   2720  CG1 ILE A 311     -15.206 -40.040  22.459  1.00 47.84           C  
ATOM   2721  CG2 ILE A 311     -13.447 -41.531  23.470  1.00 44.95           C  
ATOM   2722  CD1 ILE A 311     -14.526 -38.738  22.831  1.00 48.47           C  
ATOM   2723  N   VAL A 312     -12.663 -43.035  20.024  1.00 45.05           N  
ATOM   2724  CA  VAL A 312     -11.760 -44.146  19.692  1.00 44.38           C  
ATOM   2725  C   VAL A 312     -10.457 -43.633  19.042  1.00 45.92           C  
ATOM   2726  O   VAL A 312      -9.359 -44.062  19.420  1.00 43.63           O  
ATOM   2727  CB  VAL A 312     -12.484 -45.195  18.805  1.00 44.81           C  
ATOM   2728  CG1 VAL A 312     -11.513 -46.150  18.120  1.00 45.61           C  
ATOM   2729  CG2 VAL A 312     -13.494 -45.978  19.643  1.00 44.78           C  
ATOM   2730  N   ASN A 313     -10.590 -42.706  18.092  1.00 47.68           N  
ATOM   2731  CA  ASN A 313      -9.444 -42.089  17.401  1.00 49.75           C  
ATOM   2732  C   ASN A 313      -8.419 -41.424  18.333  1.00 55.75           C  
ATOM   2733  O   ASN A 313      -7.221 -41.443  18.055  1.00 59.52           O  
ATOM   2734  CB  ASN A 313      -9.927 -41.054  16.372  1.00 46.45           C  
ATOM   2735  CG  ASN A 313     -10.631 -41.682  15.188  1.00 46.03           C  
ATOM   2736  OD1 ASN A 313     -10.615 -42.901  15.001  1.00 46.12           O  
ATOM   2737  ND2 ASN A 313     -11.258 -40.845  14.373  1.00 47.20           N  
ATOM   2738  N   VAL A 314      -8.900 -40.825  19.418  1.00 61.79           N  
ATOM   2739  CA  VAL A 314      -8.041 -40.198  20.442  1.00 66.18           C  
ATOM   2740  C   VAL A 314      -7.078 -41.186  21.115  1.00 67.89           C  
ATOM   2741  O   VAL A 314      -5.997 -40.788  21.555  1.00 72.15           O  
ATOM   2742  CB  VAL A 314      -8.914 -39.488  21.513  1.00 71.75           C  
ATOM   2743  CG1 VAL A 314      -8.169 -39.201  22.807  1.00 74.14           C  
ATOM   2744  CG2 VAL A 314      -9.476 -38.204  20.950  1.00 72.88           C  
ATOM   2745  N   PHE A 315      -7.473 -42.453  21.211  1.00 69.50           N  
ATOM   2746  CA  PHE A 315      -6.615 -43.480  21.787  1.00 72.53           C  
ATOM   2747  C   PHE A 315      -5.895 -44.269  20.681  1.00 74.18           C  
ATOM   2748  O   PHE A 315      -4.832 -43.830  20.233  1.00 77.58           O  
ATOM   2749  CB  PHE A 315      -7.416 -44.334  22.777  1.00 73.59           C  
ATOM   2750  CG  PHE A 315      -7.967 -43.539  23.939  1.00 74.88           C  
ATOM   2751  CD1 PHE A 315      -7.105 -42.863  24.802  1.00 74.59           C  
ATOM   2752  CD2 PHE A 315      -9.342 -43.450  24.168  1.00 78.88           C  
ATOM   2753  CE1 PHE A 315      -7.592 -42.126  25.873  1.00 74.98           C  
ATOM   2754  CE2 PHE A 315      -9.838 -42.710  25.238  1.00 79.81           C  
ATOM   2755  CZ  PHE A 315      -8.959 -42.046  26.090  1.00 78.71           C  
ATOM   2756  N   ASN A 316      -6.458 -45.381  20.211  1.00 76.41           N  
ATOM   2757  CA  ASN A 316      -5.792 -46.223  19.208  1.00 79.47           C  
ATOM   2758  C   ASN A 316      -6.289 -45.866  17.802  1.00 75.59           C  
ATOM   2759  O   ASN A 316      -7.216 -46.492  17.296  1.00 74.58           O  
ATOM   2760  CB  ASN A 316      -6.015 -47.715  19.530  1.00 88.95           C  
ATOM   2761  CG  ASN A 316      -5.440 -48.125  20.894  1.00 99.14           C  
ATOM   2762  OD1 ASN A 316      -4.330 -47.728  21.264  1.00107.27           O  
ATOM   2763  ND2 ASN A 316      -6.195 -48.936  21.640  1.00100.58           N  
ATOM   2764  N   ARG A 317      -5.651 -44.869  17.179  1.00 75.99           N  
ATOM   2765  CA  ARG A 317      -6.142 -44.261  15.921  1.00 79.37           C  
ATOM   2766  C   ARG A 317      -6.180 -45.188  14.695  1.00 81.77           C  
ATOM   2767  O   ARG A 317      -6.968 -44.964  13.779  1.00 81.93           O  
ATOM   2768  CB  ARG A 317      -5.347 -42.986  15.571  1.00 80.40           C  
ATOM   2769  CG  ARG A 317      -5.964 -42.138  14.450  1.00 83.72           C  
ATOM   2770  CD  ARG A 317      -5.264 -40.800  14.221  1.00 88.34           C  
ATOM   2771  NE  ARG A 317      -5.714 -39.733  15.133  1.00 91.78           N  
ATOM   2772  CZ  ARG A 317      -4.968 -39.093  16.049  1.00 89.15           C  
ATOM   2773  NH1 ARG A 317      -3.672 -39.357  16.232  1.00 86.54           N  
ATOM   2774  NH2 ARG A 317      -5.529 -38.143  16.794  1.00 86.22           N  
ATOM   2775  N   ASP A 318      -5.349 -46.222  14.669  1.00 85.10           N  
ATOM   2776  CA  ASP A 318      -5.314 -47.141  13.520  1.00 87.04           C  
ATOM   2777  C   ASP A 318      -6.490 -48.146  13.472  1.00 85.03           C  
ATOM   2778  O   ASP A 318      -6.701 -48.789  12.441  1.00 90.79           O  
ATOM   2779  CB  ASP A 318      -3.972 -47.895  13.480  1.00 88.67           C  
ATOM   2780  CG  ASP A 318      -2.774 -46.967  13.280  1.00 88.33           C  
ATOM   2781  OD1 ASP A 318      -2.798 -46.148  12.335  1.00 87.66           O  
ATOM   2782  OD2 ASP A 318      -1.802 -47.067  14.063  1.00 88.56           O  
ATOM   2783  N   LEU A 319      -7.244 -48.270  14.568  1.00 79.96           N  
ATOM   2784  CA  LEU A 319      -8.274 -49.317  14.726  1.00 75.02           C  
ATOM   2785  C   LEU A 319      -9.448 -49.232  13.731  1.00 69.40           C  
ATOM   2786  O   LEU A 319      -9.845 -50.250  13.160  1.00 69.53           O  
ATOM   2787  CB  LEU A 319      -8.798 -49.313  16.173  1.00 72.71           C  
ATOM   2788  CG  LEU A 319      -9.830 -50.358  16.598  1.00 73.25           C  
ATOM   2789  CD1 LEU A 319      -9.402 -51.772  16.240  1.00 73.36           C  
ATOM   2790  CD2 LEU A 319     -10.075 -50.247  18.096  1.00 73.76           C  
ATOM   2791  N   VAL A 320      -9.988 -48.031  13.526  1.00 64.48           N  
ATOM   2792  CA  VAL A 320     -11.101 -47.805  12.587  1.00 62.50           C  
ATOM   2793  C   VAL A 320     -10.576 -47.072  11.341  1.00 60.95           C  
ATOM   2794  O   VAL A 320      -9.862 -46.079  11.475  1.00 60.47           O  
ATOM   2795  CB  VAL A 320     -12.227 -46.963  13.235  1.00 60.11           C  
ATOM   2796  CG1 VAL A 320     -13.463 -46.911  12.340  1.00 58.11           C  
ATOM   2797  CG2 VAL A 320     -12.589 -47.510  14.613  1.00 59.53           C  
ATOM   2798  N   PRO A 321     -10.934 -47.547  10.128  1.00 60.35           N  
ATOM   2799  CA  PRO A 321     -10.435 -46.884   8.920  1.00 62.15           C  
ATOM   2800  C   PRO A 321     -11.011 -45.488   8.686  1.00 63.48           C  
ATOM   2801  O   PRO A 321     -12.103 -45.182   9.156  1.00 63.32           O  
ATOM   2802  CB  PRO A 321     -10.873 -47.831   7.797  1.00 62.22           C  
ATOM   2803  CG  PRO A 321     -12.068 -48.527   8.332  1.00 60.89           C  
ATOM   2804  CD  PRO A 321     -11.772 -48.715   9.792  1.00 60.86           C  
ATOM   2805  N   ASP A 322     -10.273 -44.666   7.944  1.00 67.41           N  
ATOM   2806  CA  ASP A 322     -10.681 -43.292   7.652  1.00 70.21           C  
ATOM   2807  C   ASP A 322     -11.969 -43.199   6.832  1.00 69.35           C  
ATOM   2808  O   ASP A 322     -12.793 -42.326   7.084  1.00 71.40           O  
ATOM   2809  CB  ASP A 322      -9.567 -42.544   6.912  1.00 74.90           C  
ATOM   2810  CG  ASP A 322      -9.857 -41.052   6.769  1.00 78.51           C  
ATOM   2811  OD1 ASP A 322      -9.890 -40.539   5.625  1.00 79.25           O  
ATOM   2812  OD2 ASP A 322     -10.082 -40.402   7.810  1.00 82.07           O  
ATOM   2813  N   TRP A 323     -12.130 -44.073   5.836  1.00 67.75           N  
ATOM   2814  CA  TRP A 323     -13.328 -44.050   4.974  1.00 68.47           C  
ATOM   2815  C   TRP A 323     -14.643 -44.253   5.760  1.00 66.49           C  
ATOM   2816  O   TRP A 323     -15.671 -43.677   5.404  1.00 63.01           O  
ATOM   2817  CB  TRP A 323     -13.218 -45.082   3.832  1.00 69.35           C  
ATOM   2818  CG  TRP A 323     -13.355 -46.513   4.290  1.00 70.38           C  
ATOM   2819  CD1 TRP A 323     -12.351 -47.344   4.694  1.00 69.63           C  
ATOM   2820  CD2 TRP A 323     -14.571 -47.263   4.410  1.00 70.78           C  
ATOM   2821  NE1 TRP A 323     -12.863 -48.567   5.061  1.00 69.23           N  
ATOM   2822  CE2 TRP A 323     -14.223 -48.546   4.896  1.00 69.97           C  
ATOM   2823  CE3 TRP A 323     -15.922 -46.974   4.161  1.00 71.40           C  
ATOM   2824  CZ2 TRP A 323     -15.178 -49.544   5.131  1.00 70.68           C  
ATOM   2825  CZ3 TRP A 323     -16.873 -47.968   4.394  1.00 72.72           C  
ATOM   2826  CH2 TRP A 323     -16.493 -49.238   4.875  1.00 72.39           C  
ATOM   2827  N   LEU A 324     -14.593 -45.069   6.818  1.00 65.69           N  
ATOM   2828  CA  LEU A 324     -15.759 -45.356   7.666  1.00 64.17           C  
ATOM   2829  C   LEU A 324     -16.114 -44.163   8.552  1.00 62.29           C  
ATOM   2830  O   LEU A 324     -17.283 -43.794   8.661  1.00 59.89           O  
ATOM   2831  CB  LEU A 324     -15.500 -46.594   8.540  1.00 63.91           C  
ATOM   2832  CG  LEU A 324     -16.669 -47.145   9.369  1.00 63.99           C  
ATOM   2833  CD1 LEU A 324     -17.758 -47.725   8.474  1.00 62.99           C  
ATOM   2834  CD2 LEU A 324     -16.178 -48.184  10.371  1.00 63.28           C  
ATOM   2835  N   PHE A 325     -15.097 -43.579   9.184  1.00 59.97           N  
ATOM   2836  CA  PHE A 325     -15.266 -42.383  10.017  1.00 57.45           C  
ATOM   2837  C   PHE A 325     -15.852 -41.213   9.230  1.00 54.25           C  
ATOM   2838  O   PHE A 325     -16.657 -40.456   9.756  1.00 59.04           O  
ATOM   2839  CB  PHE A 325     -13.923 -41.979  10.632  1.00 57.97           C  
ATOM   2840  CG  PHE A 325     -14.009 -40.843  11.616  1.00 57.83           C  
ATOM   2841  CD1 PHE A 325     -14.871 -40.915  12.702  1.00 56.92           C  
ATOM   2842  CD2 PHE A 325     -13.210 -39.710  11.472  1.00 57.65           C  
ATOM   2843  CE1 PHE A 325     -14.944 -39.883  13.622  1.00 57.60           C  
ATOM   2844  CE2 PHE A 325     -13.280 -38.671  12.387  1.00 56.66           C  
ATOM   2845  CZ  PHE A 325     -14.148 -38.758  13.463  1.00 57.93           C  
ATOM   2846  N   VAL A 326     -15.439 -41.073   7.975  1.00 50.56           N  
ATOM   2847  CA  VAL A 326     -16.044 -40.111   7.054  1.00 48.38           C  
ATOM   2848  C   VAL A 326     -17.504 -40.480   6.783  1.00 47.65           C  
ATOM   2849  O   VAL A 326     -18.380 -39.623   6.880  1.00 47.30           O  
ATOM   2850  CB  VAL A 326     -15.240 -40.007   5.735  1.00 47.07           C  
ATOM   2851  CG1 VAL A 326     -16.010 -39.248   4.658  1.00 46.79           C  
ATOM   2852  CG2 VAL A 326     -13.906 -39.321   5.999  1.00 46.78           C  
ATOM   2853  N   ALA A 327     -17.759 -41.746   6.459  1.00 47.81           N  
ATOM   2854  CA  ALA A 327     -19.127 -42.219   6.191  1.00 47.94           C  
ATOM   2855  C   ALA A 327     -20.068 -41.991   7.383  1.00 47.08           C  
ATOM   2856  O   ALA A 327     -21.212 -41.566   7.192  1.00 46.34           O  
ATOM   2857  CB  ALA A 327     -19.123 -43.691   5.794  1.00 48.92           C  
ATOM   2858  N   PHE A 328     -19.579 -42.260   8.598  1.00 44.08           N  
ATOM   2859  CA  PHE A 328     -20.327 -41.967   9.825  1.00 42.00           C  
ATOM   2860  C   PHE A 328     -20.642 -40.478  10.004  1.00 41.33           C  
ATOM   2861  O   PHE A 328     -21.700 -40.140  10.545  1.00 41.99           O  
ATOM   2862  CB  PHE A 328     -19.589 -42.480  11.071  1.00 40.99           C  
ATOM   2863  CG  PHE A 328     -19.618 -43.985  11.261  1.00 40.65           C  
ATOM   2864  CD1 PHE A 328     -20.430 -44.831  10.499  1.00 40.40           C  
ATOM   2865  CD2 PHE A 328     -18.828 -44.557  12.264  1.00 41.37           C  
ATOM   2866  CE1 PHE A 328     -20.427 -46.202  10.721  1.00 41.56           C  
ATOM   2867  CE2 PHE A 328     -18.823 -45.926  12.485  1.00 41.21           C  
ATOM   2868  CZ  PHE A 328     -19.628 -46.748  11.717  1.00 41.60           C  
ATOM   2869  N   ASN A 329     -19.737 -39.603   9.560  1.00 38.19           N  
ATOM   2870  CA  ASN A 329     -19.992 -38.155   9.567  1.00 37.07           C  
ATOM   2871  C   ASN A 329     -21.123 -37.771   8.615  1.00 36.58           C  
ATOM   2872  O   ASN A 329     -21.893 -36.864   8.923  1.00 38.30           O  
ATOM   2873  CB  ASN A 329     -18.725 -37.360   9.217  1.00 37.51           C  
ATOM   2874  CG  ASN A 329     -18.756 -35.916   9.724  1.00 37.45           C  
ATOM   2875  OD1 ASN A 329     -17.708 -35.270   9.822  1.00 35.38           O  
ATOM   2876  ND2 ASN A 329     -19.946 -35.402  10.045  1.00 36.57           N  
ATOM   2877  N   TRP A 330     -21.222 -38.445   7.470  1.00 36.36           N  
ATOM   2878  CA  TRP A 330     -22.340 -38.218   6.526  1.00 36.47           C  
ATOM   2879  C   TRP A 330     -23.694 -38.663   7.072  1.00 36.34           C  
ATOM   2880  O   TRP A 330     -24.733 -38.085   6.737  1.00 36.12           O  
ATOM   2881  CB  TRP A 330     -22.056 -38.869   5.157  1.00 35.54           C  
ATOM   2882  CG  TRP A 330     -21.111 -38.028   4.388  1.00 35.49           C  
ATOM   2883  CD1 TRP A 330     -19.748 -38.118   4.374  1.00 35.54           C  
ATOM   2884  CD2 TRP A 330     -21.448 -36.895   3.584  1.00 34.61           C  
ATOM   2885  NE1 TRP A 330     -19.214 -37.123   3.593  1.00 35.37           N  
ATOM   2886  CE2 TRP A 330     -20.234 -36.355   3.097  1.00 34.52           C  
ATOM   2887  CE3 TRP A 330     -22.656 -36.285   3.226  1.00 33.68           C  
ATOM   2888  CZ2 TRP A 330     -20.195 -35.242   2.257  1.00 34.08           C  
ATOM   2889  CZ3 TRP A 330     -22.621 -35.173   2.403  1.00 34.05           C  
ATOM   2890  CH2 TRP A 330     -21.394 -34.666   1.918  1.00 34.46           C  
ATOM   2891  N   LEU A 331     -23.667 -39.686   7.917  1.00 37.24           N  
ATOM   2892  CA  LEU A 331     -24.865 -40.187   8.575  1.00 38.28           C  
ATOM   2893  C   LEU A 331     -25.425 -39.130   9.540  1.00 38.99           C  
ATOM   2894  O   LEU A 331     -26.639 -38.901   9.582  1.00 39.12           O  
ATOM   2895  CB  LEU A 331     -24.535 -41.492   9.304  1.00 38.83           C  
ATOM   2896  CG  LEU A 331     -25.683 -42.429   9.650  1.00 40.05           C  
ATOM   2897  CD1 LEU A 331     -26.515 -42.810   8.430  1.00 40.12           C  
ATOM   2898  CD2 LEU A 331     -25.105 -43.657  10.342  1.00 40.73           C  
ATOM   2899  N   GLY A 332     -24.528 -38.479  10.286  1.00 39.15           N  
ATOM   2900  CA  GLY A 332     -24.873 -37.353  11.154  1.00 38.46           C  
ATOM   2901  C   GLY A 332     -25.408 -36.134  10.421  1.00 37.89           C  
ATOM   2902  O   GLY A 332     -26.310 -35.452  10.918  1.00 37.63           O  
ATOM   2903  N   TYR A 333     -24.856 -35.841   9.247  1.00 38.18           N  
ATOM   2904  CA  TYR A 333     -25.404 -34.769   8.412  1.00 38.50           C  
ATOM   2905  C   TYR A 333     -26.826 -35.097   7.962  1.00 39.42           C  
ATOM   2906  O   TYR A 333     -27.644 -34.187   7.809  1.00 41.64           O  
ATOM   2907  CB  TYR A 333     -24.533 -34.486   7.173  1.00 37.67           C  
ATOM   2908  CG  TYR A 333     -23.137 -33.923   7.425  1.00 36.30           C  
ATOM   2909  CD1 TYR A 333     -22.859 -33.092   8.515  1.00 35.80           C  
ATOM   2910  CD2 TYR A 333     -22.103 -34.184   6.524  1.00 34.89           C  
ATOM   2911  CE1 TYR A 333     -21.585 -32.578   8.714  1.00 36.09           C  
ATOM   2912  CE2 TYR A 333     -20.836 -33.667   6.710  1.00 34.62           C  
ATOM   2913  CZ  TYR A 333     -20.578 -32.866   7.807  1.00 35.95           C  
ATOM   2914  OH  TYR A 333     -19.312 -32.359   8.008  1.00 36.34           O  
ATOM   2915  N   ALA A 334     -27.108 -36.385   7.742  1.00 39.41           N  
ATOM   2916  CA  ALA A 334     -28.446 -36.837   7.329  1.00 38.75           C  
ATOM   2917  C   ALA A 334     -29.519 -36.597   8.409  1.00 38.57           C  
ATOM   2918  O   ALA A 334     -30.703 -36.421   8.081  1.00 38.72           O  
ATOM   2919  CB  ALA A 334     -28.414 -38.305   6.920  1.00 38.40           C  
ATOM   2920  N   ASN A 335     -29.101 -36.589   9.680  1.00 37.06           N  
ATOM   2921  CA  ASN A 335     -29.974 -36.213  10.803  1.00 36.48           C  
ATOM   2922  C   ASN A 335     -30.650 -34.861  10.569  1.00 34.64           C  
ATOM   2923  O   ASN A 335     -31.841 -34.720  10.822  1.00 34.14           O  
ATOM   2924  CB  ASN A 335     -29.185 -36.168  12.126  1.00 37.60           C  
ATOM   2925  CG  ASN A 335     -30.084 -36.045  13.352  1.00 38.75           C  
ATOM   2926  OD1 ASN A 335     -29.930 -35.117  14.155  1.00 39.19           O  
ATOM   2927  ND2 ASN A 335     -31.024 -36.979  13.501  1.00 38.67           N  
ATOM   2928  N   SER A 336     -29.897 -33.884  10.067  1.00 33.86           N  
ATOM   2929  CA  SER A 336     -30.442 -32.553   9.781  1.00 34.07           C  
ATOM   2930  C   SER A 336     -31.570 -32.548   8.722  1.00 34.24           C  
ATOM   2931  O   SER A 336     -32.389 -31.624   8.695  1.00 34.84           O  
ATOM   2932  CB  SER A 336     -29.311 -31.598   9.395  1.00 34.54           C  
ATOM   2933  OG  SER A 336     -28.438 -31.385  10.502  1.00 36.16           O  
ATOM   2934  N   ALA A 337     -31.610 -33.571   7.865  1.00 34.83           N  
ATOM   2935  CA  ALA A 337     -32.738 -33.807   6.952  1.00 35.30           C  
ATOM   2936  C   ALA A 337     -33.921 -34.485   7.647  1.00 36.53           C  
ATOM   2937  O   ALA A 337     -35.069 -34.256   7.270  1.00 35.98           O  
ATOM   2938  CB  ALA A 337     -32.294 -34.650   5.770  1.00 34.53           C  
ATOM   2939  N   MET A 338     -33.632 -35.332   8.636  1.00 38.27           N  
ATOM   2940  CA  MET A 338     -34.665 -36.070   9.379  1.00 39.27           C  
ATOM   2941  C   MET A 338     -35.486 -35.209  10.354  1.00 37.92           C  
ATOM   2942  O   MET A 338     -36.691 -35.441  10.511  1.00 37.85           O  
ATOM   2943  CB  MET A 338     -34.047 -37.245  10.163  1.00 41.41           C  
ATOM   2944  CG  MET A 338     -33.351 -38.312   9.317  1.00 42.79           C  
ATOM   2945  SD  MET A 338     -34.328 -39.014   7.969  1.00 44.28           S  
ATOM   2946  CE  MET A 338     -35.564 -39.940   8.875  1.00 45.76           C  
ATOM   2947  N   ASN A 339     -34.847 -34.239  11.008  1.00 35.47           N  
ATOM   2948  CA  ASN A 339     -35.510 -33.448  12.059  1.00 33.99           C  
ATOM   2949  C   ASN A 339     -36.791 -32.718  11.611  1.00 33.38           C  
ATOM   2950  O   ASN A 339     -37.781 -32.722  12.349  1.00 33.82           O  
ATOM   2951  CB  ASN A 339     -34.529 -32.466  12.725  1.00 33.08           C  
ATOM   2952  CG  ASN A 339     -33.468 -33.166  13.560  1.00 32.59           C  
ATOM   2953  OD1 ASN A 339     -33.682 -34.265  14.088  1.00 31.81           O  
ATOM   2954  ND2 ASN A 339     -32.308 -32.526  13.684  1.00 32.23           N  
ATOM   2955  N   PRO A 340     -36.788 -32.099  10.412  1.00 32.62           N  
ATOM   2956  CA  PRO A 340     -38.058 -31.553   9.912  1.00 32.12           C  
ATOM   2957  C   PRO A 340     -39.196 -32.572   9.856  1.00 31.64           C  
ATOM   2958  O   PRO A 340     -40.325 -32.236  10.181  1.00 30.27           O  
ATOM   2959  CB  PRO A 340     -37.702 -31.072   8.504  1.00 31.97           C  
ATOM   2960  CG  PRO A 340     -36.271 -30.694   8.604  1.00 32.73           C  
ATOM   2961  CD  PRO A 340     -35.643 -31.627   9.610  1.00 32.92           C  
ATOM   2962  N   ILE A 341     -38.873 -33.806   9.473  1.00 32.61           N  
ATOM   2963  CA  ILE A 341     -39.861 -34.883   9.321  1.00 32.55           C  
ATOM   2964  C   ILE A 341     -40.322 -35.422  10.673  1.00 29.81           C  
ATOM   2965  O   ILE A 341     -41.488 -35.752  10.828  1.00 29.62           O  
ATOM   2966  CB  ILE A 341     -39.308 -36.062   8.454  1.00 34.74           C  
ATOM   2967  CG1 ILE A 341     -38.746 -35.555   7.110  1.00 35.36           C  
ATOM   2968  CG2 ILE A 341     -40.387 -37.124   8.218  1.00 34.95           C  
ATOM   2969  CD1 ILE A 341     -39.693 -34.635   6.361  1.00 35.93           C  
ATOM   2970  N   ILE A 342     -39.419 -35.506  11.643  1.00 29.00           N  
ATOM   2971  CA  ILE A 342     -39.747 -36.034  12.975  1.00 29.06           C  
ATOM   2972  C   ILE A 342     -40.560 -35.044  13.820  1.00 29.69           C  
ATOM   2973  O   ILE A 342     -41.547 -35.436  14.448  1.00 31.32           O  
ATOM   2974  CB  ILE A 342     -38.471 -36.440  13.749  1.00 29.04           C  
ATOM   2975  CG1 ILE A 342     -37.772 -37.602  13.038  1.00 29.58           C  
ATOM   2976  CG2 ILE A 342     -38.788 -36.844  15.186  1.00 28.69           C  
ATOM   2977  CD1 ILE A 342     -36.343 -37.850  13.487  1.00 29.42           C  
ATOM   2978  N   TYR A 343     -40.150 -33.776  13.828  1.00 29.98           N  
ATOM   2979  CA  TYR A 343     -40.659 -32.793  14.785  1.00 29.75           C  
ATOM   2980  C   TYR A 343     -41.698 -31.796  14.251  1.00 30.35           C  
ATOM   2981  O   TYR A 343     -42.088 -30.894  14.991  1.00 32.01           O  
ATOM   2982  CB  TYR A 343     -39.484 -32.019  15.399  1.00 29.42           C  
ATOM   2983  CG  TYR A 343     -38.581 -32.851  16.274  1.00 28.36           C  
ATOM   2984  CD1 TYR A 343     -37.473 -33.489  15.739  1.00 28.83           C  
ATOM   2985  CD2 TYR A 343     -38.830 -33.003  17.631  1.00 27.74           C  
ATOM   2986  CE1 TYR A 343     -36.629 -34.257  16.529  1.00 28.50           C  
ATOM   2987  CE2 TYR A 343     -37.991 -33.766  18.432  1.00 27.75           C  
ATOM   2988  CZ  TYR A 343     -36.891 -34.387  17.870  1.00 27.83           C  
ATOM   2989  OH  TYR A 343     -36.047 -35.153  18.626  1.00 28.17           O  
ATOM   2990  N   CYS A 344     -42.149 -31.934  13.008  1.00 31.13           N  
ATOM   2991  CA  CYS A 344     -43.126 -30.979  12.437  1.00 32.66           C  
ATOM   2992  C   CYS A 344     -44.315 -31.676  11.777  1.00 34.55           C  
ATOM   2993  O   CYS A 344     -44.775 -31.262  10.715  1.00 33.24           O  
ATOM   2994  CB  CYS A 344     -42.438 -30.028  11.458  1.00 31.38           C  
ATOM   2995  SG  CYS A 344     -40.993 -29.248  12.184  1.00 31.81           S  
ATOM   2996  N   ARG A 345     -44.826 -32.709  12.445  1.00 37.44           N  
ATOM   2997  CA  ARG A 345     -45.955 -33.500  11.944  1.00 39.06           C  
ATOM   2998  C   ARG A 345     -47.324 -32.990  12.396  1.00 38.25           C  
ATOM   2999  O   ARG A 345     -48.337 -33.588  12.034  1.00 38.05           O  
ATOM   3000  CB  ARG A 345     -45.842 -34.949  12.413  1.00 42.01           C  
ATOM   3001  CG  ARG A 345     -44.517 -35.635  12.166  1.00 44.25           C  
ATOM   3002  CD  ARG A 345     -44.650 -37.110  12.506  1.00 47.52           C  
ATOM   3003  NE  ARG A 345     -43.740 -37.914  11.704  1.00 53.26           N  
ATOM   3004  CZ  ARG A 345     -43.870 -38.156  10.393  1.00 57.42           C  
ATOM   3005  NH1 ARG A 345     -44.889 -37.656   9.691  1.00 57.14           N  
ATOM   3006  NH2 ARG A 345     -42.956 -38.907   9.766  1.00 61.24           N  
ATOM   3007  N   SER A 346     -47.371 -31.916  13.186  1.00 38.34           N  
ATOM   3008  CA  SER A 346     -48.631 -31.456  13.764  1.00 39.90           C  
ATOM   3009  C   SER A 346     -49.647 -31.083  12.678  1.00 43.68           C  
ATOM   3010  O   SER A 346     -49.256 -30.735  11.565  1.00 46.58           O  
ATOM   3011  CB  SER A 346     -48.405 -30.262  14.701  1.00 39.13           C  
ATOM   3012  OG  SER A 346     -48.041 -29.090  13.996  1.00 37.31           O  
ATOM   3013  N   PRO A 347     -50.954 -31.168  12.992  1.00 46.93           N  
ATOM   3014  CA  PRO A 347     -51.986 -30.716  12.057  1.00 46.94           C  
ATOM   3015  C   PRO A 347     -51.729 -29.307  11.532  1.00 46.21           C  
ATOM   3016  O   PRO A 347     -51.860 -29.077  10.333  1.00 47.82           O  
ATOM   3017  CB  PRO A 347     -53.264 -30.723  12.902  1.00 47.16           C  
ATOM   3018  CG  PRO A 347     -53.007 -31.701  13.983  1.00 46.91           C  
ATOM   3019  CD  PRO A 347     -51.536 -31.682  14.247  1.00 47.67           C  
ATOM   3020  N   ASP A 348     -51.354 -28.385  12.421  1.00 44.41           N  
ATOM   3021  CA  ASP A 348     -51.091 -27.008  12.017  1.00 44.75           C  
ATOM   3022  C   ASP A 348     -49.909 -26.879  11.058  1.00 44.12           C  
ATOM   3023  O   ASP A 348     -49.961 -26.060  10.139  1.00 45.73           O  
ATOM   3024  CB  ASP A 348     -50.887 -26.120  13.236  1.00 45.74           C  
ATOM   3025  CG  ASP A 348     -52.127 -26.057  14.095  1.00 47.54           C  
ATOM   3026  OD1 ASP A 348     -53.081 -25.314  13.754  1.00 49.27           O  
ATOM   3027  OD2 ASP A 348     -52.154 -26.769  15.113  1.00 48.14           O  
ATOM   3028  N   PHE A 349     -48.859 -27.677  11.274  1.00 42.06           N  
ATOM   3029  CA  PHE A 349     -47.723 -27.739  10.343  1.00 41.16           C  
ATOM   3030  C   PHE A 349     -48.148 -28.265   8.977  1.00 43.95           C  
ATOM   3031  O   PHE A 349     -47.744 -27.705   7.958  1.00 45.66           O  
ATOM   3032  CB  PHE A 349     -46.553 -28.596  10.887  1.00 39.22           C  
ATOM   3033  CG  PHE A 349     -45.485 -27.805  11.609  1.00 36.01           C  
ATOM   3034  CD1 PHE A 349     -44.780 -26.807  10.952  1.00 35.19           C  
ATOM   3035  CD2 PHE A 349     -45.164 -28.076  12.935  1.00 34.95           C  
ATOM   3036  CE1 PHE A 349     -43.797 -26.080  11.604  1.00 34.63           C  
ATOM   3037  CE2 PHE A 349     -44.188 -27.349  13.596  1.00 34.13           C  
ATOM   3038  CZ  PHE A 349     -43.498 -26.353  12.927  1.00 34.31           C  
ATOM   3039  N   ARG A 350     -48.956 -29.329   8.955  1.00 48.69           N  
ATOM   3040  CA  ARG A 350     -49.435 -29.914   7.688  1.00 52.58           C  
ATOM   3041  C   ARG A 350     -50.284 -28.923   6.880  1.00 51.42           C  
ATOM   3042  O   ARG A 350     -50.156 -28.857   5.665  1.00 49.26           O  
ATOM   3043  CB  ARG A 350     -50.264 -31.187   7.914  1.00 57.17           C  
ATOM   3044  CG  ARG A 350     -49.602 -32.346   8.624  1.00 61.91           C  
ATOM   3045  CD  ARG A 350     -48.411 -32.949   7.906  1.00 67.68           C  
ATOM   3046  NE  ARG A 350     -48.027 -34.212   8.557  1.00 73.22           N  
ATOM   3047  CZ  ARG A 350     -48.558 -35.417   8.302  1.00 74.55           C  
ATOM   3048  NH1 ARG A 350     -49.521 -35.581   7.393  1.00 76.86           N  
ATOM   3049  NH2 ARG A 350     -48.121 -36.477   8.974  1.00 73.94           N  
ATOM   3050  N   LYS A 351     -51.151 -28.172   7.561  1.00 53.73           N  
ATOM   3051  CA  LYS A 351     -51.932 -27.098   6.926  1.00 56.92           C  
ATOM   3052  C   LYS A 351     -51.035 -26.015   6.347  1.00 56.56           C  
ATOM   3053  O   LYS A 351     -51.289 -25.519   5.244  1.00 60.17           O  
ATOM   3054  CB  LYS A 351     -52.916 -26.455   7.911  1.00 60.30           C  
ATOM   3055  CG  LYS A 351     -54.124 -27.332   8.222  1.00 63.98           C  
ATOM   3056  CD  LYS A 351     -54.984 -26.775   9.356  1.00 67.84           C  
ATOM   3057  CE  LYS A 351     -55.882 -27.851   9.971  1.00 70.89           C  
ATOM   3058  NZ  LYS A 351     -55.980 -27.774  11.463  1.00 72.35           N  
ATOM   3059  N   ALA A 352     -49.999 -25.651   7.099  1.00 55.05           N  
ATOM   3060  CA  ALA A 352     -49.058 -24.624   6.679  1.00 52.88           C  
ATOM   3061  C   ALA A 352     -48.271 -25.070   5.456  1.00 54.07           C  
ATOM   3062  O   ALA A 352     -48.139 -24.300   4.505  1.00 56.96           O  
ATOM   3063  CB  ALA A 352     -48.114 -24.265   7.815  1.00 53.01           C  
ATOM   3064  N   PHE A 353     -47.771 -26.308   5.470  1.00 54.18           N  
ATOM   3065  CA  PHE A 353     -46.993 -26.829   4.336  1.00 54.26           C  
ATOM   3066  C   PHE A 353     -47.811 -26.853   3.033  1.00 59.14           C  
ATOM   3067  O   PHE A 353     -47.298 -26.480   1.979  1.00 58.16           O  
ATOM   3068  CB  PHE A 353     -46.415 -28.230   4.619  1.00 50.49           C  
ATOM   3069  CG  PHE A 353     -45.437 -28.293   5.774  1.00 48.43           C  
ATOM   3070  CD1 PHE A 353     -44.520 -27.270   6.023  1.00 47.07           C  
ATOM   3071  CD2 PHE A 353     -45.408 -29.413   6.597  1.00 47.02           C  
ATOM   3072  CE1 PHE A 353     -43.624 -27.356   7.073  1.00 45.09           C  
ATOM   3073  CE2 PHE A 353     -44.507 -29.503   7.650  1.00 45.97           C  
ATOM   3074  CZ  PHE A 353     -43.616 -28.471   7.889  1.00 45.01           C  
ATOM   3075  N   LYS A 354     -49.078 -27.268   3.111  1.00 64.45           N  
ATOM   3076  CA  LYS A 354     -49.965 -27.259   1.936  1.00 67.57           C  
ATOM   3077  C   LYS A 354     -50.207 -25.849   1.418  1.00 64.66           C  
ATOM   3078  O   LYS A 354     -50.153 -25.622   0.211  1.00 62.44           O  
ATOM   3079  CB  LYS A 354     -51.298 -27.973   2.220  1.00 73.73           C  
ATOM   3080  CG  LYS A 354     -51.199 -29.479   1.996  1.00 80.68           C  
ATOM   3081  CD  LYS A 354     -52.280 -30.287   2.698  1.00 83.91           C  
ATOM   3082  CE  LYS A 354     -51.897 -31.764   2.734  1.00 85.86           C  
ATOM   3083  NZ  LYS A 354     -52.847 -32.577   3.535  1.00 86.31           N  
ATOM   3084  N   ARG A 355     -50.452 -24.909   2.329  1.00 64.66           N  
ATOM   3085  CA  ARG A 355     -50.618 -23.499   1.968  1.00 65.29           C  
ATOM   3086  C   ARG A 355     -49.355 -22.901   1.344  1.00 65.31           C  
ATOM   3087  O   ARG A 355     -49.450 -22.116   0.402  1.00 65.16           O  
ATOM   3088  CB  ARG A 355     -51.036 -22.663   3.182  1.00 66.61           C  
ATOM   3089  CG  ARG A 355     -51.272 -21.183   2.860  1.00 69.15           C  
ATOM   3090  CD  ARG A 355     -51.667 -20.357   4.076  1.00 71.76           C  
ATOM   3091  NE  ARG A 355     -50.742 -20.557   5.191  1.00 77.55           N  
ATOM   3092  CZ  ARG A 355     -49.520 -20.022   5.305  1.00 81.05           C  
ATOM   3093  NH1 ARG A 355     -48.784 -20.317   6.373  1.00 80.44           N  
ATOM   3094  NH2 ARG A 355     -49.012 -19.233   4.353  1.00 83.11           N  
ATOM   3095  N   LEU A 356     -48.188 -23.258   1.874  1.00 67.97           N  
ATOM   3096  CA  LEU A 356     -46.911 -22.749   1.353  1.00 70.92           C  
ATOM   3097  C   LEU A 356     -46.531 -23.319  -0.018  1.00 72.50           C  
ATOM   3098  O   LEU A 356     -45.781 -22.681  -0.757  1.00 75.25           O  
ATOM   3099  CB  LEU A 356     -45.765 -23.013   2.336  1.00 70.81           C  
ATOM   3100  CG  LEU A 356     -45.770 -22.296   3.688  1.00 70.67           C  
ATOM   3101  CD1 LEU A 356     -44.581 -22.817   4.488  1.00 73.37           C  
ATOM   3102  CD2 LEU A 356     -45.744 -20.773   3.581  1.00 69.06           C  
ATOM   3103  N   LEU A 357     -47.040 -24.506  -0.353  1.00 72.74           N  
ATOM   3104  CA  LEU A 357     -46.814 -25.114  -1.667  1.00 74.47           C  
ATOM   3105  C   LEU A 357     -48.030 -24.928  -2.613  1.00 78.30           C  
ATOM   3106  O   LEU A 357     -48.324 -25.786  -3.445  1.00 77.23           O  
ATOM   3107  CB  LEU A 357     -46.451 -26.593  -1.478  1.00 71.94           C  
ATOM   3108  CG  LEU A 357     -45.265 -26.866  -0.533  1.00 68.70           C  
ATOM   3109  CD1 LEU A 357     -45.125 -28.346  -0.208  1.00 67.40           C  
ATOM   3110  CD2 LEU A 357     -43.972 -26.329  -1.124  1.00 67.91           C  
ATOM   3111  N   ALA A 358     -48.715 -23.788  -2.469  1.00 80.92           N  
ATOM   3112  CA  ALA A 358     -49.782 -23.300  -3.348  1.00 81.08           C  
ATOM   3113  C   ALA A 358     -51.102 -24.083  -3.263  1.00 79.91           C  
ATOM   3114  O   ALA A 358     -51.453 -24.840  -4.165  1.00 83.55           O  
ATOM   3115  CB  ALA A 358     -49.288 -23.172  -4.794  1.00 80.66           C  
ATOM   6195  N   GLN C   1     -63.206 -43.801  16.770  1.00 85.71           N  
ATOM   6196  CA  GLN C   1     -63.218 -42.322  16.898  1.00 87.67           C  
ATOM   6197  C   GLN C   1     -63.466 -41.924  18.356  1.00 84.00           C  
ATOM   6198  O   GLN C   1     -64.211 -42.594  19.077  1.00 87.70           O  
ATOM   6199  CB  GLN C   1     -64.300 -41.725  15.979  1.00 93.51           C  
ATOM   6200  CG  GLN C   1     -64.365 -40.197  15.919  1.00 98.20           C  
ATOM   6201  CD  GLN C   1     -63.164 -39.562  15.235  1.00100.15           C  
ATOM   6202  OE1 GLN C   1     -62.806 -39.942  14.120  1.00100.39           O  
ATOM   6203  NE2 GLN C   1     -62.550 -38.573  15.889  1.00 98.80           N  
ATOM   6204  N   VAL C   2     -62.832 -40.834  18.783  1.00 77.99           N  
ATOM   6205  CA  VAL C   2     -63.058 -40.275  20.124  1.00 72.23           C  
ATOM   6206  C   VAL C   2     -64.301 -39.394  20.092  1.00 65.95           C  
ATOM   6207  O   VAL C   2     -64.466 -38.592  19.168  1.00 65.22           O  
ATOM   6208  CB  VAL C   2     -61.842 -39.445  20.599  1.00 73.66           C  
ATOM   6209  CG1 VAL C   2     -62.153 -38.660  21.872  1.00 74.11           C  
ATOM   6210  CG2 VAL C   2     -60.634 -40.353  20.802  1.00 74.52           C  
ATOM   6211  N   GLN C   3     -65.165 -39.541  21.096  1.00 62.08           N  
ATOM   6212  CA  GLN C   3     -66.344 -38.674  21.256  1.00 58.91           C  
ATOM   6213  C   GLN C   3     -66.527 -38.239  22.699  1.00 51.34           C  
ATOM   6214  O   GLN C   3     -66.342 -39.026  23.618  1.00 47.18           O  
ATOM   6215  CB  GLN C   3     -67.618 -39.369  20.769  1.00 64.11           C  
ATOM   6216  CG  GLN C   3     -67.757 -39.392  19.250  1.00 68.48           C  
ATOM   6217  CD  GLN C   3     -69.172 -39.667  18.781  1.00 70.99           C  
ATOM   6218  OE1 GLN C   3     -70.138 -39.115  19.317  1.00 70.42           O  
ATOM   6219  NE2 GLN C   3     -69.303 -40.517  17.767  1.00 72.08           N  
ATOM   6220  N   LEU C   4     -66.900 -36.974  22.872  1.00 47.12           N  
ATOM   6221  CA  LEU C   4     -67.139 -36.369  24.178  1.00 44.96           C  
ATOM   6222  C   LEU C   4     -68.646 -36.150  24.351  1.00 42.73           C  
ATOM   6223  O   LEU C   4     -69.269 -35.460  23.544  1.00 40.58           O  
ATOM   6224  CB  LEU C   4     -66.401 -35.038  24.269  1.00 44.94           C  
ATOM   6225  CG  LEU C   4     -64.897 -35.071  23.933  1.00 45.37           C  
ATOM   6226  CD1 LEU C   4     -64.272 -33.695  24.129  1.00 46.10           C  
ATOM   6227  CD2 LEU C   4     -64.138 -36.127  24.734  1.00 44.56           C  
ATOM   6228  N   GLN C   5     -69.220 -36.737  25.399  1.00 42.11           N  
ATOM   6229  CA  GLN C   5     -70.659 -36.643  25.679  1.00 40.30           C  
ATOM   6230  C   GLN C   5     -70.915 -35.783  26.916  1.00 37.75           C  
ATOM   6231  O   GLN C   5     -70.590 -36.199  28.029  1.00 37.18           O  
ATOM   6232  CB  GLN C   5     -71.232 -38.029  25.915  1.00 41.12           C  
ATOM   6233  CG  GLN C   5     -71.175 -38.946  24.713  1.00 43.58           C  
ATOM   6234  CD  GLN C   5     -71.563 -40.382  25.080  1.00 45.94           C  
ATOM   6235  OE1 GLN C   5     -71.186 -40.901  26.151  1.00 45.99           O  
ATOM   6236  NE2 GLN C   5     -72.318 -41.036  24.189  1.00 46.35           N  
ATOM   6237  N   GLU C   6     -71.497 -34.599  26.717  1.00 35.11           N  
ATOM   6238  CA  GLU C   6     -71.739 -33.651  27.805  1.00 34.09           C  
ATOM   6239  C   GLU C   6     -73.153 -33.781  28.374  1.00 33.98           C  
ATOM   6240  O   GLU C   6     -74.117 -33.972  27.628  1.00 32.90           O  
ATOM   6241  CB  GLU C   6     -71.519 -32.227  27.308  1.00 33.97           C  
ATOM   6242  CG  GLU C   6     -70.065 -31.936  26.951  1.00 34.86           C  
ATOM   6243  CD  GLU C   6     -69.898 -31.109  25.699  1.00 34.21           C  
ATOM   6244  OE1 GLU C   6     -69.098 -30.156  25.719  1.00 34.12           O  
ATOM   6245  OE2 GLU C   6     -70.553 -31.420  24.686  1.00 34.26           O  
ATOM   6246  N   SER C   7     -73.262 -33.677  29.696  1.00 33.56           N  
ATOM   6247  CA  SER C   7     -74.550 -33.644  30.372  1.00 33.48           C  
ATOM   6248  C   SER C   7     -74.463 -32.853  31.667  1.00 33.04           C  
ATOM   6249  O   SER C   7     -73.364 -32.454  32.087  1.00 31.15           O  
ATOM   6250  CB  SER C   7     -75.033 -35.061  30.667  1.00 34.21           C  
ATOM   6251  OG  SER C   7     -74.184 -35.719  31.585  1.00 34.51           O  
ATOM   6252  N   GLY C   8     -75.634 -32.623  32.274  1.00 30.81           N  
ATOM   6253  CA  GLY C   8     -75.734 -32.002  33.592  1.00 30.60           C  
ATOM   6254  C   GLY C   8     -76.056 -30.519  33.632  1.00 30.41           C  
ATOM   6255  O   GLY C   8     -76.229 -29.953  34.722  1.00 30.48           O  
ATOM   6256  N   GLY C   9     -76.138 -29.885  32.464  1.00 31.27           N  
ATOM   6257  CA  GLY C   9     -76.477 -28.465  32.370  1.00 33.08           C  
ATOM   6258  C   GLY C   9     -77.971 -28.211  32.388  1.00 34.46           C  
ATOM   6259  O   GLY C   9     -78.764 -29.141  32.566  1.00 33.83           O  
ATOM   6260  N   GLY C  10     -78.341 -26.944  32.204  1.00 36.45           N  
ATOM   6261  CA  GLY C  10     -79.743 -26.526  32.122  1.00 36.76           C  
ATOM   6262  C   GLY C  10     -80.000 -25.190  32.782  1.00 38.40           C  
ATOM   6263  O   GLY C  10     -79.112 -24.353  32.863  1.00 37.17           O  
ATOM   6264  N   LEU C  11     -81.240 -24.989  33.231  1.00 44.09           N  
ATOM   6265  CA  LEU C  11     -81.650 -23.770  33.940  1.00 46.45           C  
ATOM   6266  C   LEU C  11     -81.515 -23.993  35.441  1.00 45.00           C  
ATOM   6267  O   LEU C  11     -81.765 -25.096  35.942  1.00 43.93           O  
ATOM   6268  CB  LEU C  11     -83.100 -23.397  33.619  1.00 51.61           C  
ATOM   6269  CG  LEU C  11     -83.559 -23.377  32.145  1.00 55.85           C  
ATOM   6270  CD1 LEU C  11     -85.079 -23.304  32.042  1.00 58.37           C  
ATOM   6271  CD2 LEU C  11     -82.897 -22.255  31.357  1.00 56.25           C  
ATOM   6272  N   VAL C  12     -81.134 -22.937  36.152  1.00 44.32           N  
ATOM   6273  CA  VAL C  12     -80.983 -22.994  37.600  1.00 44.90           C  
ATOM   6274  C   VAL C  12     -81.035 -21.594  38.204  1.00 46.70           C  
ATOM   6275  O   VAL C  12     -80.677 -20.614  37.555  1.00 44.92           O  
ATOM   6276  CB  VAL C  12     -79.676 -23.724  37.999  1.00 45.40           C  
ATOM   6277  CG1 VAL C  12     -78.442 -22.891  37.653  1.00 45.43           C  
ATOM   6278  CG2 VAL C  12     -79.685 -24.110  39.479  1.00 45.58           C  
ATOM   6279  N   GLN C  13     -81.498 -21.520  39.450  1.00 52.47           N  
ATOM   6280  CA  GLN C  13     -81.602 -20.264  40.198  1.00 56.41           C  
ATOM   6281  C   GLN C  13     -80.226 -19.787  40.685  1.00 51.04           C  
ATOM   6282  O   GLN C  13     -79.351 -20.603  40.983  1.00 51.91           O  
ATOM   6283  CB  GLN C  13     -82.552 -20.465  41.398  1.00 64.29           C  
ATOM   6284  CG  GLN C  13     -83.035 -19.188  42.083  1.00 70.44           C  
ATOM   6285  CD  GLN C  13     -83.944 -18.345  41.198  1.00 74.87           C  
ATOM   6286  OE1 GLN C  13     -84.996 -18.806  40.743  1.00 77.70           O  
ATOM   6287  NE2 GLN C  13     -83.541 -17.102  40.953  1.00 78.46           N  
ATOM   6288  N   ALA C  14     -80.043 -18.471  40.765  1.00 46.39           N  
ATOM   6289  CA  ALA C  14     -78.826 -17.884  41.338  1.00 45.33           C  
ATOM   6290  C   ALA C  14     -78.622 -18.348  42.782  1.00 45.35           C  
ATOM   6291  O   ALA C  14     -79.559 -18.334  43.583  1.00 47.74           O  
ATOM   6292  CB  ALA C  14     -78.889 -16.364  41.281  1.00 45.44           C  
ATOM   6293  N   GLY C  15     -77.401 -18.772  43.104  1.00 44.58           N  
ATOM   6294  CA  GLY C  15     -77.105 -19.406  44.391  1.00 42.70           C  
ATOM   6295  C   GLY C  15     -77.249 -20.924  44.369  1.00 41.85           C  
ATOM   6296  O   GLY C  15     -76.790 -21.595  45.289  1.00 42.33           O  
ATOM   6297  N   GLY C  16     -77.874 -21.471  43.325  1.00 41.55           N  
ATOM   6298  CA  GLY C  16     -77.975 -22.915  43.140  1.00 41.44           C  
ATOM   6299  C   GLY C  16     -76.715 -23.539  42.553  1.00 40.01           C  
ATOM   6300  O   GLY C  16     -75.707 -22.863  42.327  1.00 38.81           O  
ATOM   6301  N   SER C  17     -76.797 -24.841  42.296  1.00 39.80           N  
ATOM   6302  CA  SER C  17     -75.661 -25.629  41.865  1.00 40.82           C  
ATOM   6303  C   SER C  17     -76.003 -26.614  40.736  1.00 40.16           C  
ATOM   6304  O   SER C  17     -77.105 -27.162  40.676  1.00 40.26           O  
ATOM   6305  CB  SER C  17     -75.041 -26.367  43.069  1.00 42.53           C  
ATOM   6306  OG  SER C  17     -75.761 -27.534  43.423  1.00 45.47           O  
ATOM   6307  N   LEU C  18     -75.032 -26.815  39.843  1.00 39.87           N  
ATOM   6308  CA  LEU C  18     -75.098 -27.834  38.808  1.00 38.18           C  
ATOM   6309  C   LEU C  18     -73.863 -28.705  38.875  1.00 35.93           C  
ATOM   6310  O   LEU C  18     -72.856 -28.327  39.481  1.00 34.56           O  
ATOM   6311  CB  LEU C  18     -75.190 -27.194  37.430  1.00 38.56           C  
ATOM   6312  CG  LEU C  18     -76.484 -26.445  37.136  1.00 39.87           C  
ATOM   6313  CD1 LEU C  18     -76.367 -25.709  35.813  1.00 40.31           C  
ATOM   6314  CD2 LEU C  18     -77.669 -27.398  37.123  1.00 40.25           C  
ATOM   6315  N   ARG C  19     -73.970 -29.878  38.251  1.00 34.31           N  
ATOM   6316  CA  ARG C  19     -72.865 -30.815  38.114  1.00 33.47           C  
ATOM   6317  C   ARG C  19     -72.758 -31.263  36.663  1.00 31.45           C  
ATOM   6318  O   ARG C  19     -73.475 -32.171  36.232  1.00 29.60           O  
ATOM   6319  CB  ARG C  19     -73.043 -32.021  39.037  1.00 34.55           C  
ATOM   6320  CG  ARG C  19     -71.844 -32.965  39.057  1.00 36.56           C  
ATOM   6321  CD  ARG C  19     -71.893 -33.911  40.249  1.00 38.09           C  
ATOM   6322  NE  ARG C  19     -70.580 -34.479  40.544  1.00 40.67           N  
ATOM   6323  CZ  ARG C  19     -70.170 -35.723  40.264  1.00 43.37           C  
ATOM   6324  NH1 ARG C  19     -70.973 -36.619  39.673  1.00 43.77           N  
ATOM   6325  NH2 ARG C  19     -68.922 -36.080  40.593  1.00 43.00           N  
ATOM   6326  N   LEU C  20     -71.848 -30.629  35.925  1.00 30.40           N  
ATOM   6327  CA  LEU C  20     -71.555 -31.035  34.553  1.00 29.69           C  
ATOM   6328  C   LEU C  20     -70.740 -32.318  34.556  1.00 27.90           C  
ATOM   6329  O   LEU C  20     -70.098 -32.649  35.544  1.00 26.01           O  
ATOM   6330  CB  LEU C  20     -70.812 -29.944  33.783  1.00 29.05           C  
ATOM   6331  CG  LEU C  20     -71.469 -28.571  33.747  1.00 28.92           C  
ATOM   6332  CD1 LEU C  20     -70.641 -27.623  32.898  1.00 28.65           C  
ATOM   6333  CD2 LEU C  20     -72.903 -28.674  33.230  1.00 29.60           C  
ATOM   6334  N   SER C  21     -70.803 -33.035  33.445  1.00 27.69           N  
ATOM   6335  CA  SER C  21     -70.167 -34.329  33.316  1.00 28.58           C  
ATOM   6336  C   SER C  21     -69.913 -34.613  31.844  1.00 29.44           C  
ATOM   6337  O   SER C  21     -70.831 -34.539  31.037  1.00 29.73           O  
ATOM   6338  CB  SER C  21     -71.059 -35.402  33.926  1.00 29.15           C  
ATOM   6339  OG  SER C  21     -70.737 -36.697  33.454  1.00 30.45           O  
ATOM   6340  N   CYS C  22     -68.667 -34.932  31.506  1.00 31.69           N  
ATOM   6341  CA  CYS C  22     -68.280 -35.209  30.134  1.00 34.28           C  
ATOM   6342  C   CYS C  22     -67.591 -36.563  30.048  1.00 36.31           C  
ATOM   6343  O   CYS C  22     -66.495 -36.723  30.567  1.00 36.94           O  
ATOM   6344  CB  CYS C  22     -67.356 -34.109  29.635  1.00 35.13           C  
ATOM   6345  SG  CYS C  22     -66.551 -34.428  28.047  1.00 35.70           S  
ATOM   6346  N   ALA C  23     -68.241 -37.518  29.384  1.00 38.52           N  
ATOM   6347  CA  ALA C  23     -67.721 -38.880  29.231  1.00 40.66           C  
ATOM   6348  C   ALA C  23     -67.032 -39.042  27.879  1.00 43.24           C  
ATOM   6349  O   ALA C  23     -67.694 -39.071  26.841  1.00 44.95           O  
ATOM   6350  CB  ALA C  23     -68.846 -39.899  29.360  1.00 40.46           C  
ATOM   6351  N   ALA C  24     -65.710 -39.163  27.898  1.00 44.52           N  
ATOM   6352  CA  ALA C  24     -64.944 -39.373  26.678  1.00 46.98           C  
ATOM   6353  C   ALA C  24     -64.847 -40.861  26.359  1.00 48.30           C  
ATOM   6354  O   ALA C  24     -64.272 -41.625  27.131  1.00 48.76           O  
ATOM   6355  CB  ALA C  24     -63.558 -38.779  26.827  1.00 49.39           C  
ATOM   6356  N   SER C  25     -65.423 -41.269  25.231  1.00 51.87           N  
ATOM   6357  CA  SER C  25     -65.269 -42.633  24.714  1.00 54.56           C  
ATOM   6358  C   SER C  25     -64.183 -42.661  23.640  1.00 55.73           C  
ATOM   6359  O   SER C  25     -63.996 -41.679  22.916  1.00 59.10           O  
ATOM   6360  CB  SER C  25     -66.581 -43.115  24.101  1.00 55.99           C  
ATOM   6361  OG  SER C  25     -66.947 -42.306  22.993  1.00 58.89           O  
ATOM   6362  N   GLY C  26     -63.502 -43.799  23.518  1.00 53.13           N  
ATOM   6363  CA  GLY C  26     -62.493 -44.011  22.479  1.00 51.10           C  
ATOM   6364  C   GLY C  26     -61.092 -43.962  23.042  1.00 51.01           C  
ATOM   6365  O   GLY C  26     -60.900 -43.691  24.229  1.00 52.34           O  
ATOM   6366  N   SER C  27     -60.111 -44.219  22.179  1.00 50.03           N  
ATOM   6367  CA  SER C  27     -58.707 -44.299  22.584  1.00 49.10           C  
ATOM   6368  C   SER C  27     -58.136 -42.915  22.886  1.00 45.88           C  
ATOM   6369  O   SER C  27     -58.026 -42.076  21.988  1.00 45.02           O  
ATOM   6370  CB  SER C  27     -57.869 -44.981  21.495  1.00 51.88           C  
ATOM   6371  OG  SER C  27     -56.561 -45.279  21.962  1.00 53.72           O  
ATOM   6372  N   ILE C  28     -57.799 -42.691  24.157  1.00 42.62           N  
ATOM   6373  CA  ILE C  28     -57.122 -41.480  24.613  1.00 40.17           C  
ATOM   6374  C   ILE C  28     -55.815 -41.911  25.290  1.00 39.65           C  
ATOM   6375  O   ILE C  28     -55.775 -42.914  26.013  1.00 40.58           O  
ATOM   6376  CB  ILE C  28     -58.031 -40.656  25.554  1.00 38.07           C  
ATOM   6377  CG1 ILE C  28     -59.127 -39.977  24.738  1.00 39.45           C  
ATOM   6378  CG2 ILE C  28     -57.257 -39.584  26.304  1.00 38.23           C  
ATOM   6379  CD1 ILE C  28     -60.346 -39.585  25.545  1.00 39.91           C  
ATOM   6380  N   PHE C  29     -54.744 -41.162  25.036  1.00 37.44           N  
ATOM   6381  CA  PHE C  29     -53.447 -41.455  25.632  1.00 36.37           C  
ATOM   6382  C   PHE C  29     -53.551 -41.183  27.129  1.00 35.70           C  
ATOM   6383  O   PHE C  29     -54.200 -40.228  27.543  1.00 36.53           O  
ATOM   6384  CB  PHE C  29     -52.343 -40.610  24.980  1.00 35.84           C  
ATOM   6385  CG  PHE C  29     -50.944 -40.973  25.424  1.00 36.00           C  
ATOM   6386  CD1 PHE C  29     -50.431 -42.242  25.190  1.00 35.82           C  
ATOM   6387  CD2 PHE C  29     -50.132 -40.039  26.054  1.00 35.55           C  
ATOM   6388  CE1 PHE C  29     -49.158 -42.583  25.607  1.00 35.95           C  
ATOM   6389  CE2 PHE C  29     -48.849 -40.370  26.470  1.00 35.46           C  
ATOM   6390  CZ  PHE C  29     -48.364 -41.648  26.254  1.00 35.51           C  
ATOM   6391  N   ALA C  30     -52.929 -42.046  27.924  1.00 34.42           N  
ATOM   6392  CA  ALA C  30     -52.976 -41.966  29.386  1.00 34.31           C  
ATOM   6393  C   ALA C  30     -52.564 -40.607  29.949  1.00 33.77           C  
ATOM   6394  O   ALA C  30     -53.065 -40.193  30.987  1.00 36.26           O  
ATOM   6395  CB  ALA C  30     -52.096 -43.054  29.987  1.00 35.08           C  
ATOM   6396  N   LEU C  31     -51.632 -39.933  29.276  1.00 32.29           N  
ATOM   6397  CA  LEU C  31     -51.252 -38.569  29.622  1.00 30.57           C  
ATOM   6398  C   LEU C  31     -52.099 -37.577  28.827  1.00 29.19           C  
ATOM   6399  O   LEU C  31     -52.032 -37.526  27.603  1.00 28.91           O  
ATOM   6400  CB  LEU C  31     -49.762 -38.355  29.369  1.00 30.45           C  
ATOM   6401  CG  LEU C  31     -48.845 -39.383  30.051  1.00 30.89           C  
ATOM   6402  CD1 LEU C  31     -47.378 -39.050  29.815  1.00 31.13           C  
ATOM   6403  CD2 LEU C  31     -49.123 -39.510  31.547  1.00 30.19           C  
ATOM   6404  N   ASN C  32     -52.908 -36.794  29.537  1.00 28.79           N  
ATOM   6405  CA  ASN C  32     -53.852 -35.859  28.912  1.00 27.71           C  
ATOM   6406  C   ASN C  32     -54.379 -34.832  29.901  1.00 26.35           C  
ATOM   6407  O   ASN C  32     -54.167 -34.954  31.107  1.00 25.29           O  
ATOM   6408  CB  ASN C  32     -55.027 -36.624  28.283  1.00 28.03           C  
ATOM   6409  CG  ASN C  32     -55.821 -37.438  29.297  1.00 29.01           C  
ATOM   6410  OD1 ASN C  32     -56.472 -36.890  30.190  1.00 31.00           O  
ATOM   6411  ND2 ASN C  32     -55.794 -38.754  29.143  1.00 29.60           N  
ATOM   6412  N   ILE C  33     -55.072 -33.829  29.370  1.00 25.91           N  
ATOM   6413  CA  ILE C  33     -55.803 -32.851  30.171  1.00 25.91           C  
ATOM   6414  C   ILE C  33     -57.268 -32.824  29.735  1.00 24.51           C  
ATOM   6415  O   ILE C  33     -57.570 -32.507  28.587  1.00 23.27           O  
ATOM   6416  CB  ILE C  33     -55.232 -31.431  30.000  1.00 26.68           C  
ATOM   6417  CG1 ILE C  33     -53.769 -31.381  30.419  1.00 27.16           C  
ATOM   6418  CG2 ILE C  33     -56.051 -30.429  30.818  1.00 27.81           C  
ATOM   6419  CD1 ILE C  33     -53.106 -30.051  30.121  1.00 27.74           C  
ATOM   6420  N   MET C  34     -58.168 -33.137  30.663  1.00 24.31           N  
ATOM   6421  CA  MET C  34     -59.603 -32.939  30.452  1.00 23.57           C  
ATOM   6422  C   MET C  34     -59.996 -31.645  31.125  1.00 23.40           C  
ATOM   6423  O   MET C  34     -59.576 -31.375  32.248  1.00 23.48           O  
ATOM   6424  CB  MET C  34     -60.405 -34.095  31.019  1.00 23.24           C  
ATOM   6425  CG  MET C  34     -60.001 -35.420  30.418  1.00 23.09           C  
ATOM   6426  SD  MET C  34     -61.112 -36.745  30.851  1.00 22.66           S  
ATOM   6427  CE  MET C  34     -62.457 -36.419  29.718  1.00 22.81           C  
ATOM   6428  N   GLY C  35     -60.795 -30.843  30.431  1.00 24.00           N  
ATOM   6429  CA  GLY C  35     -61.162 -29.524  30.919  1.00 25.35           C  
ATOM   6430  C   GLY C  35     -62.532 -29.057  30.473  1.00 26.84           C  
ATOM   6431  O   GLY C  35     -63.217 -29.724  29.686  1.00 27.53           O  
ATOM   6432  N   TRP C  36     -62.917 -27.905  31.018  1.00 28.11           N  
ATOM   6433  CA  TRP C  36     -64.153 -27.230  30.678  1.00 29.20           C  
ATOM   6434  C   TRP C  36     -63.835 -25.808  30.279  1.00 29.26           C  
ATOM   6435  O   TRP C  36     -63.187 -25.087  31.034  1.00 27.64           O  
ATOM   6436  CB  TRP C  36     -65.096 -27.216  31.879  1.00 29.79           C  
ATOM   6437  CG  TRP C  36     -65.683 -28.543  32.170  1.00 29.63           C  
ATOM   6438  CD1 TRP C  36     -65.260 -29.446  33.102  1.00 29.72           C  
ATOM   6439  CD2 TRP C  36     -66.794 -29.135  31.509  1.00 29.57           C  
ATOM   6440  NE1 TRP C  36     -66.057 -30.562  33.074  1.00 30.21           N  
ATOM   6441  CE2 TRP C  36     -67.010 -30.395  32.104  1.00 29.71           C  
ATOM   6442  CE3 TRP C  36     -67.642 -28.716  30.480  1.00 29.29           C  
ATOM   6443  CZ2 TRP C  36     -68.031 -31.248  31.692  1.00 30.09           C  
ATOM   6444  CZ3 TRP C  36     -68.658 -29.557  30.074  1.00 29.72           C  
ATOM   6445  CH2 TRP C  36     -68.849 -30.810  30.680  1.00 30.01           C  
ATOM   6446  N   TYR C  37     -64.293 -25.421  29.094  1.00 31.22           N  
ATOM   6447  CA  TYR C  37     -64.254 -24.036  28.642  1.00 33.66           C  
ATOM   6448  C   TYR C  37     -65.690 -23.537  28.542  1.00 36.57           C  
ATOM   6449  O   TYR C  37     -66.623 -24.340  28.578  1.00 38.52           O  
ATOM   6450  CB  TYR C  37     -63.570 -23.940  27.282  1.00 33.18           C  
ATOM   6451  CG  TYR C  37     -62.093 -24.310  27.292  1.00 33.47           C  
ATOM   6452  CD1 TYR C  37     -61.679 -25.643  27.404  1.00 33.43           C  
ATOM   6453  CD2 TYR C  37     -61.107 -23.329  27.173  1.00 33.12           C  
ATOM   6454  CE1 TYR C  37     -60.334 -25.979  27.417  1.00 32.70           C  
ATOM   6455  CE2 TYR C  37     -59.764 -23.658  27.181  1.00 33.63           C  
ATOM   6456  CZ  TYR C  37     -59.380 -24.981  27.303  1.00 33.65           C  
ATOM   6457  OH  TYR C  37     -58.039 -25.297  27.311  1.00 33.80           O  
ATOM   6458  N   ARG C  38     -65.867 -22.223  28.420  1.00 38.60           N  
ATOM   6459  CA  ARG C  38     -67.202 -21.635  28.271  1.00 39.58           C  
ATOM   6460  C   ARG C  38     -67.201 -20.371  27.412  1.00 41.31           C  
ATOM   6461  O   ARG C  38     -66.245 -19.598  27.436  1.00 41.73           O  
ATOM   6462  CB  ARG C  38     -67.802 -21.324  29.641  1.00 39.90           C  
ATOM   6463  CG  ARG C  38     -67.146 -20.164  30.379  1.00 40.26           C  
ATOM   6464  CD  ARG C  38     -67.928 -19.829  31.634  1.00 40.09           C  
ATOM   6465  NE  ARG C  38     -67.253 -18.793  32.408  1.00 40.30           N  
ATOM   6466  CZ  ARG C  38     -67.551 -18.472  33.669  1.00 41.71           C  
ATOM   6467  NH1 ARG C  38     -68.533 -19.090  34.324  1.00 42.40           N  
ATOM   6468  NH2 ARG C  38     -66.859 -17.522  34.289  1.00 42.64           N  
ATOM   6469  N   GLN C  39     -68.297 -20.156  26.686  1.00 42.98           N  
ATOM   6470  CA  GLN C  39     -68.448 -18.996  25.819  1.00 44.09           C  
ATOM   6471  C   GLN C  39     -69.783 -18.315  26.078  1.00 46.91           C  
ATOM   6472  O   GLN C  39     -70.822 -18.737  25.556  1.00 46.22           O  
ATOM   6473  CB  GLN C  39     -68.323 -19.417  24.355  1.00 44.06           C  
ATOM   6474  CG  GLN C  39     -68.403 -18.265  23.366  1.00 43.48           C  
ATOM   6475  CD  GLN C  39     -67.681 -18.551  22.056  1.00 44.16           C  
ATOM   6476  OE1 GLN C  39     -67.598 -19.695  21.595  1.00 45.92           O  
ATOM   6477  NE2 GLN C  39     -67.133 -17.507  21.460  1.00 44.03           N  
ATOM   6478  N   ALA C  40     -69.741 -17.262  26.898  1.00 52.90           N  
ATOM   6479  CA  ALA C  40     -70.897 -16.386  27.144  1.00 58.30           C  
ATOM   6480  C   ALA C  40     -71.288 -15.645  25.859  1.00 61.99           C  
ATOM   6481  O   ALA C  40     -70.440 -15.452  24.985  1.00 66.66           O  
ATOM   6482  CB  ALA C  40     -70.579 -15.399  28.265  1.00 58.33           C  
ATOM   6483  N   PRO C  41     -72.560 -15.210  25.736  1.00 64.57           N  
ATOM   6484  CA  PRO C  41     -73.009 -14.708  24.427  1.00 64.82           C  
ATOM   6485  C   PRO C  41     -72.338 -13.384  24.078  1.00 64.42           C  
ATOM   6486  O   PRO C  41     -72.310 -12.474  24.909  1.00 63.56           O  
ATOM   6487  CB  PRO C  41     -74.529 -14.543  24.596  1.00 64.59           C  
ATOM   6488  CG  PRO C  41     -74.810 -14.676  26.062  1.00 65.84           C  
ATOM   6489  CD  PRO C  41     -73.517 -14.871  26.804  1.00 65.06           C  
ATOM   6490  N   GLY C  42     -71.780 -13.301  22.871  1.00 65.17           N  
ATOM   6491  CA  GLY C  42     -71.000 -12.137  22.448  1.00 66.07           C  
ATOM   6492  C   GLY C  42     -69.727 -11.910  23.253  1.00 66.47           C  
ATOM   6493  O   GLY C  42     -69.395 -10.769  23.582  1.00 66.97           O  
ATOM   6494  N   LYS C  43     -69.035 -13.000  23.581  1.00 67.18           N  
ATOM   6495  CA  LYS C  43     -67.735 -12.963  24.258  1.00 66.31           C  
ATOM   6496  C   LYS C  43     -66.854 -14.063  23.682  1.00 62.63           C  
ATOM   6497  O   LYS C  43     -67.297 -14.832  22.829  1.00 64.90           O  
ATOM   6498  CB  LYS C  43     -67.897 -13.152  25.769  1.00 69.26           C  
ATOM   6499  CG  LYS C  43     -68.747 -12.087  26.444  1.00 72.87           C  
ATOM   6500  CD  LYS C  43     -68.432 -11.980  27.930  1.00 76.01           C  
ATOM   6501  CE  LYS C  43     -69.225 -10.865  28.578  1.00 78.69           C  
ATOM   6502  NZ  LYS C  43     -69.042 -10.867  30.056  1.00 80.37           N  
ATOM   6503  N   GLN C  44     -65.604 -14.127  24.134  1.00 57.97           N  
ATOM   6504  CA  GLN C  44     -64.673 -15.161  23.680  1.00 56.64           C  
ATOM   6505  C   GLN C  44     -64.651 -16.344  24.638  1.00 54.44           C  
ATOM   6506  O   GLN C  44     -64.870 -16.189  25.843  1.00 56.89           O  
ATOM   6507  CB  GLN C  44     -63.257 -14.605  23.531  1.00 58.27           C  
ATOM   6508  CG  GLN C  44     -63.095 -13.587  22.413  1.00 58.62           C  
ATOM   6509  CD  GLN C  44     -61.643 -13.244  22.138  1.00 59.97           C  
ATOM   6510  OE1 GLN C  44     -60.748 -14.047  22.390  1.00 62.28           O  
ATOM   6511  NE2 GLN C  44     -61.404 -12.047  21.609  1.00 59.96           N  
ATOM   6512  N   ARG C  45     -64.368 -17.517  24.080  1.00 51.28           N  
ATOM   6513  CA  ARG C  45     -64.219 -18.760  24.835  1.00 49.70           C  
ATOM   6514  C   ARG C  45     -63.091 -18.606  25.856  1.00 47.11           C  
ATOM   6515  O   ARG C  45     -61.982 -18.237  25.492  1.00 45.46           O  
ATOM   6516  CB  ARG C  45     -63.917 -19.906  23.858  1.00 51.56           C  
ATOM   6517  CG  ARG C  45     -63.765 -21.293  24.456  1.00 53.89           C  
ATOM   6518  CD  ARG C  45     -63.524 -22.334  23.362  1.00 55.57           C  
ATOM   6519  NE  ARG C  45     -64.746 -22.639  22.610  1.00 58.69           N  
ATOM   6520  CZ  ARG C  45     -64.861 -23.580  21.664  1.00 60.66           C  
ATOM   6521  NH1 ARG C  45     -63.816 -24.337  21.307  1.00 63.26           N  
ATOM   6522  NH2 ARG C  45     -66.036 -23.763  21.057  1.00 57.40           N  
ATOM   6523  N   GLU C  46     -63.389 -18.861  27.128  1.00 47.51           N  
ATOM   6524  CA  GLU C  46     -62.382 -18.829  28.201  1.00 48.48           C  
ATOM   6525  C   GLU C  46     -62.272 -20.196  28.869  1.00 45.73           C  
ATOM   6526  O   GLU C  46     -63.174 -21.021  28.749  1.00 46.29           O  
ATOM   6527  CB  GLU C  46     -62.709 -17.754  29.250  1.00 51.21           C  
ATOM   6528  CG  GLU C  46     -64.045 -17.935  29.985  1.00 54.80           C  
ATOM   6529  CD  GLU C  46     -64.254 -16.962  31.131  1.00 57.20           C  
ATOM   6530  OE1 GLU C  46     -63.259 -16.507  31.734  1.00 63.18           O  
ATOM   6531  OE2 GLU C  46     -65.437 -16.689  31.444  1.00 58.10           O  
ATOM   6532  N   LEU C  47     -61.161 -20.433  29.558  1.00 43.47           N  
ATOM   6533  CA  LEU C  47     -61.009 -21.629  30.377  1.00 42.21           C  
ATOM   6534  C   LEU C  47     -61.798 -21.434  31.659  1.00 40.62           C  
ATOM   6535  O   LEU C  47     -61.814 -20.335  32.213  1.00 43.80           O  
ATOM   6536  CB  LEU C  47     -59.546 -21.878  30.730  1.00 43.96           C  
ATOM   6537  CG  LEU C  47     -59.251 -23.095  31.622  1.00 45.70           C  
ATOM   6538  CD1 LEU C  47     -59.468 -24.382  30.845  1.00 46.68           C  
ATOM   6539  CD2 LEU C  47     -57.828 -23.042  32.165  1.00 45.18           C  
ATOM   6540  N   VAL C  48     -62.448 -22.506  32.113  1.00 36.89           N  
ATOM   6541  CA  VAL C  48     -63.111 -22.550  33.415  1.00 33.79           C  
ATOM   6542  C   VAL C  48     -62.246 -23.362  34.371  1.00 31.63           C  
ATOM   6543  O   VAL C  48     -61.818 -22.852  35.410  1.00 29.13           O  
ATOM   6544  CB  VAL C  48     -64.524 -23.177  33.320  1.00 33.16           C  
ATOM   6545  CG1 VAL C  48     -65.285 -23.006  34.634  1.00 31.74           C  
ATOM   6546  CG2 VAL C  48     -65.297 -22.557  32.161  1.00 33.34           C  
ATOM   6547  N   ALA C  49     -61.996 -24.619  34.002  1.00 30.71           N  
ATOM   6548  CA  ALA C  49     -61.249 -25.548  34.843  1.00 29.63           C  
ATOM   6549  C   ALA C  49     -60.674 -26.712  34.039  1.00 27.90           C  
ATOM   6550  O   ALA C  49     -61.259 -27.147  33.050  1.00 27.20           O  
ATOM   6551  CB  ALA C  49     -62.147 -26.073  35.949  1.00 30.61           C  
ATOM   6552  N   ALA C  50     -59.531 -27.214  34.492  1.00 27.00           N  
ATOM   6553  CA  ALA C  50     -58.829 -28.308  33.828  1.00 25.95           C  
ATOM   6554  C   ALA C  50     -58.149 -29.196  34.846  1.00 25.02           C  
ATOM   6555  O   ALA C  50     -57.696 -28.728  35.878  1.00 23.57           O  
ATOM   6556  CB  ALA C  50     -57.795 -27.756  32.870  1.00 25.53           C  
ATOM   6557  N   ILE C  51     -58.082 -30.481  34.538  1.00 25.75           N  
ATOM   6558  CA  ILE C  51     -57.429 -31.450  35.402  1.00 27.04           C  
ATOM   6559  C   ILE C  51     -56.577 -32.396  34.547  1.00 27.81           C  
ATOM   6560  O   ILE C  51     -57.068 -33.021  33.595  1.00 29.17           O  
ATOM   6561  CB  ILE C  51     -58.444 -32.207  36.289  1.00 28.10           C  
ATOM   6562  CG1 ILE C  51     -57.749 -33.278  37.128  1.00 28.71           C  
ATOM   6563  CG2 ILE C  51     -59.572 -32.831  35.471  1.00 28.47           C  
ATOM   6564  CD1 ILE C  51     -58.508 -33.662  38.379  1.00 29.11           C  
ATOM   6565  N   HIS C  52     -55.295 -32.472  34.893  1.00 26.61           N  
ATOM   6566  CA  HIS C  52     -54.342 -33.343  34.216  1.00 26.59           C  
ATOM   6567  C   HIS C  52     -54.576 -34.764  34.708  1.00 26.98           C  
ATOM   6568  O   HIS C  52     -55.056 -34.967  35.820  1.00 27.68           O  
ATOM   6569  CB  HIS C  52     -52.900 -32.889  34.517  1.00 25.79           C  
ATOM   6570  CG  HIS C  52     -51.848 -33.671  33.796  1.00 25.15           C  
ATOM   6571  ND1 HIS C  52     -50.900 -34.425  34.448  1.00 25.03           N  
ATOM   6572  CD2 HIS C  52     -51.598 -33.820  32.475  1.00 25.06           C  
ATOM   6573  CE1 HIS C  52     -50.121 -35.015  33.558  1.00 24.76           C  
ATOM   6574  NE2 HIS C  52     -50.515 -34.656  32.353  1.00 24.25           N  
ATOM   6575  N   SER C  53     -54.240 -35.743  33.867  1.00 27.61           N  
ATOM   6576  CA  SER C  53     -54.356 -37.163  34.214  1.00 28.69           C  
ATOM   6577  C   SER C  53     -53.680 -37.524  35.551  1.00 29.38           C  
ATOM   6578  O   SER C  53     -54.191 -38.345  36.321  1.00 29.72           O  
ATOM   6579  CB  SER C  53     -53.788 -38.019  33.084  1.00 28.61           C  
ATOM   6580  OG  SER C  53     -52.409 -37.782  32.904  1.00 28.92           O  
ATOM   6581  N   GLY C  54     -52.521 -36.927  35.792  1.00 30.54           N  
ATOM   6582  CA  GLY C  54     -51.782 -37.063  37.040  1.00 31.82           C  
ATOM   6583  C   GLY C  54     -52.560 -36.667  38.274  1.00 33.07           C  
ATOM   6584  O   GLY C  54     -52.477 -37.347  39.287  1.00 35.69           O  
ATOM   6585  N   GLY C  55     -53.310 -35.567  38.192  1.00 34.00           N  
ATOM   6586  CA  GLY C  55     -54.168 -35.112  39.299  1.00 33.84           C  
ATOM   6587  C   GLY C  55     -54.204 -33.609  39.545  1.00 33.41           C  
ATOM   6588  O   GLY C  55     -55.152 -33.112  40.150  1.00 33.09           O  
ATOM   6589  N   THR C  56     -53.168 -32.890  39.102  1.00 33.29           N  
ATOM   6590  CA  THR C  56     -53.092 -31.437  39.268  1.00 32.93           C  
ATOM   6591  C   THR C  56     -54.229 -30.722  38.532  1.00 31.91           C  
ATOM   6592  O   THR C  56     -54.781 -31.248  37.566  1.00 29.99           O  
ATOM   6593  CB  THR C  56     -51.733 -30.877  38.788  1.00 32.73           C  
ATOM   6594  OG1 THR C  56     -51.478 -31.302  37.445  1.00 34.10           O  
ATOM   6595  CG2 THR C  56     -50.593 -31.359  39.671  1.00 32.55           C  
ATOM   6596  N   THR C  57     -54.572 -29.523  39.004  1.00 32.74           N  
ATOM   6597  CA  THR C  57     -55.706 -28.762  38.479  1.00 33.80           C  
ATOM   6598  C   THR C  57     -55.361 -27.300  38.224  1.00 34.44           C  
ATOM   6599  O   THR C  57     -54.315 -26.810  38.636  1.00 37.14           O  
ATOM   6600  CB  THR C  57     -56.903 -28.820  39.440  1.00 34.15           C  
ATOM   6601  OG1 THR C  57     -56.518 -28.283  40.712  1.00 35.59           O  
ATOM   6602  CG2 THR C  57     -57.396 -30.258  39.606  1.00 34.10           C  
ATOM   6603  N   ASN C  58     -56.261 -26.618  37.528  1.00 35.20           N  
ATOM   6604  CA  ASN C  58     -56.069 -25.231  37.127  1.00 35.25           C  
ATOM   6605  C   ASN C  58     -57.449 -24.614  36.935  1.00 35.73           C  
ATOM   6606  O   ASN C  58     -58.244 -25.119  36.147  1.00 35.90           O  
ATOM   6607  CB  ASN C  58     -55.258 -25.189  35.829  1.00 35.70           C  
ATOM   6608  CG  ASN C  58     -54.825 -23.790  35.434  1.00 36.07           C  
ATOM   6609  OD1 ASN C  58     -54.463 -22.982  36.279  1.00 37.28           O  
ATOM   6610  ND2 ASN C  58     -54.834 -23.510  34.132  1.00 36.45           N  
ATOM   6611  N   TYR C  59     -57.724 -23.540  37.673  1.00 36.30           N  
ATOM   6612  CA  TYR C  59     -59.017 -22.861  37.659  1.00 37.14           C  
ATOM   6613  C   TYR C  59     -58.868 -21.400  37.242  1.00 39.81           C  
ATOM   6614  O   TYR C  59     -57.873 -20.759  37.581  1.00 41.71           O  
ATOM   6615  CB  TYR C  59     -59.619 -22.878  39.063  1.00 36.14           C  
ATOM   6616  CG  TYR C  59     -59.978 -24.241  39.596  1.00 34.13           C  
ATOM   6617  CD1 TYR C  59     -61.265 -24.759  39.436  1.00 32.68           C  
ATOM   6618  CD2 TYR C  59     -59.040 -25.007  40.281  1.00 32.89           C  
ATOM   6619  CE1 TYR C  59     -61.602 -26.003  39.938  1.00 32.13           C  
ATOM   6620  CE2 TYR C  59     -59.370 -26.255  40.788  1.00 32.58           C  
ATOM   6621  CZ  TYR C  59     -60.650 -26.746  40.612  1.00 32.00           C  
ATOM   6622  OH  TYR C  59     -60.984 -27.981  41.108  1.00 31.43           O  
ATOM   6623  N   ALA C  60     -59.868 -20.870  36.538  1.00 42.88           N  
ATOM   6624  CA  ALA C  60     -59.947 -19.428  36.280  1.00 46.28           C  
ATOM   6625  C   ALA C  60     -60.317 -18.687  37.569  1.00 49.59           C  
ATOM   6626  O   ALA C  60     -60.942 -19.261  38.467  1.00 50.65           O  
ATOM   6627  CB  ALA C  60     -60.957 -19.133  35.187  1.00 47.24           C  
ATOM   6628  N   ASN C  61     -59.923 -17.417  37.662  1.00 52.51           N  
ATOM   6629  CA  ASN C  61     -60.140 -16.639  38.888  1.00 55.18           C  
ATOM   6630  C   ASN C  61     -61.607 -16.389  39.197  1.00 56.36           C  
ATOM   6631  O   ASN C  61     -62.012 -16.505  40.352  1.00 58.35           O  
ATOM   6632  CB  ASN C  61     -59.355 -15.329  38.845  1.00 59.01           C  
ATOM   6633  CG  ASN C  61     -57.869 -15.553  39.070  1.00 63.55           C  
ATOM   6634  OD1 ASN C  61     -57.440 -15.901  40.181  1.00 65.23           O  
ATOM   6635  ND2 ASN C  61     -57.076 -15.382  38.013  1.00 65.74           N  
ATOM   6636  N   SER C  62     -62.399 -16.086  38.170  1.00 54.96           N  
ATOM   6637  CA  SER C  62     -63.845 -15.862  38.328  1.00 52.35           C  
ATOM   6638  C   SER C  62     -64.596 -16.989  39.060  1.00 50.44           C  
ATOM   6639  O   SER C  62     -65.586 -16.719  39.741  1.00 49.86           O  
ATOM   6640  CB  SER C  62     -64.499 -15.586  36.963  1.00 53.20           C  
ATOM   6641  OG  SER C  62     -64.139 -16.556  35.994  1.00 53.66           O  
ATOM   6642  N   VAL C  63     -64.114 -18.228  38.934  1.00 49.31           N  
ATOM   6643  CA  VAL C  63     -64.773 -19.404  39.530  1.00 48.66           C  
ATOM   6644  C   VAL C  63     -64.017 -20.088  40.686  1.00 47.56           C  
ATOM   6645  O   VAL C  63     -64.443 -21.146  41.141  1.00 45.86           O  
ATOM   6646  CB  VAL C  63     -65.122 -20.462  38.442  1.00 47.92           C  
ATOM   6647  CG1 VAL C  63     -65.801 -19.802  37.249  1.00 47.30           C  
ATOM   6648  CG2 VAL C  63     -63.900 -21.265  37.994  1.00 48.47           C  
ATOM   6649  N   LYS C  64     -62.924 -19.495  41.166  1.00 48.44           N  
ATOM   6650  CA  LYS C  64     -62.121 -20.115  42.241  1.00 51.74           C  
ATOM   6651  C   LYS C  64     -62.907 -20.221  43.549  1.00 50.32           C  
ATOM   6652  O   LYS C  64     -63.552 -19.265  43.969  1.00 50.56           O  
ATOM   6653  CB  LYS C  64     -60.805 -19.356  42.495  1.00 53.99           C  
ATOM   6654  CG  LYS C  64     -59.640 -19.814  41.627  1.00 57.44           C  
ATOM   6655  CD  LYS C  64     -58.291 -19.348  42.170  1.00 58.58           C  
ATOM   6656  CE  LYS C  64     -57.136 -20.120  41.556  1.00 58.70           C  
ATOM   6657  NZ  LYS C  64     -55.885 -19.912  42.338  1.00 60.97           N  
ATOM   6658  N   GLY C  65     -62.868 -21.396  44.173  1.00 49.09           N  
ATOM   6659  CA  GLY C  65     -63.585 -21.638  45.426  1.00 48.80           C  
ATOM   6660  C   GLY C  65     -65.040 -22.058  45.267  1.00 50.25           C  
ATOM   6661  O   GLY C  65     -65.606 -22.672  46.172  1.00 51.79           O  
ATOM   6662  N   ARG C  66     -65.654 -21.723  44.131  1.00 51.00           N  
ATOM   6663  CA  ARG C  66     -67.048 -22.053  43.848  1.00 50.04           C  
ATOM   6664  C   ARG C  66     -67.148 -23.357  43.061  1.00 48.86           C  
ATOM   6665  O   ARG C  66     -67.905 -24.257  43.436  1.00 50.51           O  
ATOM   6666  CB  ARG C  66     -67.701 -20.908  43.073  1.00 51.35           C  
ATOM   6667  CG  ARG C  66     -67.560 -19.575  43.784  1.00 54.28           C  
ATOM   6668  CD  ARG C  66     -68.460 -18.511  43.200  1.00 56.45           C  
ATOM   6669  NE  ARG C  66     -68.078 -18.141  41.832  1.00 56.91           N  
ATOM   6670  CZ  ARG C  66     -68.796 -18.351  40.724  1.00 57.86           C  
ATOM   6671  NH1 ARG C  66     -69.992 -18.945  40.749  1.00 59.49           N  
ATOM   6672  NH2 ARG C  66     -68.304 -17.948  39.553  1.00 58.75           N  
ATOM   6673  N   PHE C  67     -66.382 -23.448  41.972  1.00 45.61           N  
ATOM   6674  CA  PHE C  67     -66.397 -24.621  41.091  1.00 43.03           C  
ATOM   6675  C   PHE C  67     -65.338 -25.616  41.548  1.00 41.41           C  
ATOM   6676  O   PHE C  67     -64.407 -25.250  42.254  1.00 43.77           O  
ATOM   6677  CB  PHE C  67     -66.134 -24.210  39.637  1.00 41.22           C  
ATOM   6678  CG  PHE C  67     -67.270 -23.458  38.967  1.00 38.83           C  
ATOM   6679  CD1 PHE C  67     -68.300 -22.840  39.684  1.00 38.78           C  
ATOM   6680  CD2 PHE C  67     -67.270 -23.327  37.587  1.00 38.31           C  
ATOM   6681  CE1 PHE C  67     -69.299 -22.139  39.030  1.00 38.97           C  
ATOM   6682  CE2 PHE C  67     -68.271 -22.629  36.931  1.00 38.41           C  
ATOM   6683  CZ  PHE C  67     -69.284 -22.034  37.652  1.00 38.60           C  
ATOM   6684  N   THR C  68     -65.490 -26.877  41.149  1.00 40.17           N  
ATOM   6685  CA  THR C  68     -64.516 -27.930  41.472  1.00 38.34           C  
ATOM   6686  C   THR C  68     -64.508 -28.993  40.375  1.00 37.71           C  
ATOM   6687  O   THR C  68     -65.532 -29.635  40.106  1.00 37.57           O  
ATOM   6688  CB  THR C  68     -64.825 -28.599  42.831  1.00 37.86           C  
ATOM   6689  OG1 THR C  68     -64.811 -27.611  43.864  1.00 40.01           O  
ATOM   6690  CG2 THR C  68     -63.806 -29.694  43.172  1.00 36.95           C  
ATOM   6691  N   ILE C  69     -63.340 -29.187  39.764  1.00 35.67           N  
ATOM   6692  CA  ILE C  69     -63.164 -30.174  38.703  1.00 34.03           C  
ATOM   6693  C   ILE C  69     -62.531 -31.426  39.296  1.00 34.06           C  
ATOM   6694  O   ILE C  69     -61.629 -31.355  40.124  1.00 35.01           O  
ATOM   6695  CB  ILE C  69     -62.362 -29.627  37.497  1.00 32.81           C  
ATOM   6696  CG1 ILE C  69     -62.431 -30.607  36.322  1.00 32.85           C  
ATOM   6697  CG2 ILE C  69     -60.908 -29.337  37.848  1.00 32.97           C  
ATOM   6698  CD1 ILE C  69     -61.958 -30.022  35.005  1.00 33.81           C  
ATOM   6699  N   SER C  70     -63.044 -32.572  38.884  1.00 34.45           N  
ATOM   6700  CA  SER C  70     -62.558 -33.862  39.340  1.00 35.95           C  
ATOM   6701  C   SER C  70     -62.756 -34.809  38.188  1.00 38.71           C  
ATOM   6702  O   SER C  70     -63.428 -34.460  37.216  1.00 37.36           O  
ATOM   6703  CB  SER C  70     -63.345 -34.339  40.554  1.00 36.43           C  
ATOM   6704  OG  SER C  70     -64.747 -34.379  40.298  1.00 35.79           O  
ATOM   6705  N   ARG C  71     -62.178 -35.998  38.279  1.00 43.89           N  
ATOM   6706  CA  ARG C  71     -62.335 -36.974  37.210  1.00 50.99           C  
ATOM   6707  C   ARG C  71     -62.402 -38.394  37.728  1.00 57.03           C  
ATOM   6708  O   ARG C  71     -61.846 -38.715  38.779  1.00 59.35           O  
ATOM   6709  CB  ARG C  71     -61.230 -36.821  36.154  1.00 54.05           C  
ATOM   6710  CG  ARG C  71     -59.800 -36.939  36.659  1.00 56.52           C  
ATOM   6711  CD  ARG C  71     -58.803 -36.689  35.525  1.00 59.49           C  
ATOM   6712  NE  ARG C  71     -58.932 -37.663  34.436  1.00 61.08           N  
ATOM   6713  CZ  ARG C  71     -58.388 -37.550  33.218  1.00 60.23           C  
ATOM   6714  NH1 ARG C  71     -58.588 -38.520  32.332  1.00 61.96           N  
ATOM   6715  NH2 ARG C  71     -57.650 -36.495  32.867  1.00 56.71           N  
ATOM   6716  N   ASP C  72     -63.089 -39.235  36.955  1.00 66.14           N  
ATOM   6717  CA  ASP C  72     -63.299 -40.637  37.285  1.00 72.54           C  
ATOM   6718  C   ASP C  72     -61.947 -41.349  37.211  1.00 80.11           C  
ATOM   6719  O   ASP C  72     -61.250 -41.301  36.188  1.00 84.33           O  
ATOM   6720  CB  ASP C  72     -64.302 -41.278  36.311  1.00 74.68           C  
ATOM   6721  CG  ASP C  72     -64.973 -42.517  36.878  1.00 79.36           C  
ATOM   6722  OD1 ASP C  72     -64.261 -43.446  37.316  1.00 84.15           O  
ATOM   6723  OD2 ASP C  72     -66.224 -42.566  36.872  1.00 81.66           O  
ATOM   6724  N   ASN C  73     -61.564 -41.961  38.327  1.00 80.53           N  
ATOM   6725  CA  ASN C  73     -60.326 -42.741  38.416  1.00 79.11           C  
ATOM   6726  C   ASN C  73     -60.248 -43.899  37.392  1.00 77.58           C  
ATOM   6727  O   ASN C  73     -59.169 -44.179  36.858  1.00 76.10           O  
ATOM   6728  CB  ASN C  73     -60.110 -43.236  39.861  1.00 79.13           C  
ATOM   6729  CG  ASN C  73     -61.343 -43.925  40.457  1.00 79.53           C  
ATOM   6730  OD1 ASN C  73     -62.363 -44.105  39.789  1.00 77.34           O  
ATOM   6731  ND2 ASN C  73     -61.253 -44.296  41.733  1.00 78.88           N  
ATOM   6732  N   ALA C  74     -61.385 -44.539  37.104  1.00 75.64           N  
ATOM   6733  CA  ALA C  74     -61.443 -45.643  36.130  1.00 72.84           C  
ATOM   6734  C   ALA C  74     -61.471 -45.142  34.677  1.00 69.49           C  
ATOM   6735  O   ALA C  74     -60.471 -45.231  33.977  1.00 68.93           O  
ATOM   6736  CB  ALA C  74     -62.636 -46.551  36.416  1.00 74.13           C  
ATOM   6737  N   ALA C  75     -62.612 -44.600  34.249  1.00 69.93           N  
ATOM   6738  CA  ALA C  75     -62.851 -44.198  32.857  1.00 68.66           C  
ATOM   6739  C   ALA C  75     -62.380 -42.760  32.565  1.00 65.53           C  
ATOM   6740  O   ALA C  75     -61.912 -42.054  33.461  1.00 64.72           O  
ATOM   6741  CB  ALA C  75     -64.338 -44.345  32.525  1.00 66.53           C  
ATOM   6742  N   ASN C  76     -62.507 -42.346  31.301  1.00 59.22           N  
ATOM   6743  CA  ASN C  76     -62.220 -40.975  30.882  1.00 55.51           C  
ATOM   6744  C   ASN C  76     -63.469 -40.104  30.999  1.00 50.71           C  
ATOM   6745  O   ASN C  76     -64.074 -39.729  29.987  1.00 48.93           O  
ATOM   6746  CB  ASN C  76     -61.718 -40.948  29.439  1.00 58.25           C  
ATOM   6747  CG  ASN C  76     -60.359 -41.583  29.282  1.00 62.03           C  
ATOM   6748  OD1 ASN C  76     -59.452 -41.345  30.080  1.00 63.50           O  
ATOM   6749  ND2 ASN C  76     -60.199 -42.384  28.232  1.00 66.22           N  
ATOM   6750  N   THR C  77     -63.848 -39.794  32.239  1.00 45.74           N  
ATOM   6751  CA  THR C  77     -64.991 -38.931  32.525  1.00 41.61           C  
ATOM   6752  C   THR C  77     -64.572 -37.823  33.487  1.00 36.95           C  
ATOM   6753  O   THR C  77     -63.896 -38.080  34.467  1.00 35.45           O  
ATOM   6754  CB  THR C  77     -66.173 -39.730  33.106  1.00 41.22           C  
ATOM   6755  OG1 THR C  77     -66.559 -40.753  32.180  1.00 41.51           O  
ATOM   6756  CG2 THR C  77     -67.370 -38.825  33.375  1.00 40.87           C  
ATOM   6757  N   VAL C  78     -64.985 -36.598  33.194  1.00 34.66           N  
ATOM   6758  CA  VAL C  78     -64.589 -35.429  33.965  1.00 33.97           C  
ATOM   6759  C   VAL C  78     -65.850 -34.682  34.425  1.00 34.78           C  
ATOM   6760  O   VAL C  78     -66.775 -34.451  33.633  1.00 33.94           O  
ATOM   6761  CB  VAL C  78     -63.625 -34.519  33.158  1.00 33.84           C  
ATOM   6762  CG1 VAL C  78     -64.285 -33.930  31.917  1.00 33.84           C  
ATOM   6763  CG2 VAL C  78     -63.059 -33.403  34.028  1.00 34.29           C  
ATOM   6764  N   TYR C  79     -65.868 -34.319  35.709  1.00 34.04           N  
ATOM   6765  CA  TYR C  79     -67.004 -33.657  36.341  1.00 33.18           C  
ATOM   6766  C   TYR C  79     -66.646 -32.223  36.692  1.00 32.03           C  
ATOM   6767  O   TYR C  79     -65.507 -31.938  37.023  1.00 31.66           O  
ATOM   6768  CB  TYR C  79     -67.387 -34.389  37.627  1.00 34.17           C  
ATOM   6769  CG  TYR C  79     -67.663 -35.859  37.444  1.00 35.12           C  
ATOM   6770  CD1 TYR C  79     -68.857 -36.289  36.877  1.00 36.59           C  
ATOM   6771  CD2 TYR C  79     -66.738 -36.824  37.841  1.00 35.77           C  
ATOM   6772  CE1 TYR C  79     -69.131 -37.639  36.698  1.00 37.61           C  
ATOM   6773  CE2 TYR C  79     -67.002 -38.179  37.673  1.00 36.55           C  
ATOM   6774  CZ  TYR C  79     -68.196 -38.579  37.093  1.00 37.96           C  
ATOM   6775  OH  TYR C  79     -68.467 -39.913  36.914  1.00 39.33           O  
ATOM   6776  N   LEU C  80     -67.625 -31.328  36.622  1.00 31.34           N  
ATOM   6777  CA  LEU C  80     -67.476 -29.962  37.113  1.00 30.91           C  
ATOM   6778  C   LEU C  80     -68.624 -29.677  38.060  1.00 31.23           C  
ATOM   6779  O   LEU C  80     -69.760 -29.516  37.632  1.00 32.28           O  
ATOM   6780  CB  LEU C  80     -67.468 -28.955  35.960  1.00 30.28           C  
ATOM   6781  CG  LEU C  80     -67.175 -27.499  36.334  1.00 29.85           C  
ATOM   6782  CD1 LEU C  80     -65.766 -27.337  36.898  1.00 28.99           C  
ATOM   6783  CD2 LEU C  80     -67.385 -26.595  35.126  1.00 29.41           C  
ATOM   6784  N   GLN C  81     -68.314 -29.640  39.351  1.00 32.35           N  
ATOM   6785  CA  GLN C  81     -69.289 -29.353  40.390  1.00 33.39           C  
ATOM   6786  C   GLN C  81     -69.349 -27.843  40.555  1.00 34.78           C  
ATOM   6787  O   GLN C  81     -68.471 -27.257  41.185  1.00 35.18           O  
ATOM   6788  CB  GLN C  81     -68.884 -30.040  41.697  1.00 33.43           C  
ATOM   6789  CG  GLN C  81     -69.795 -29.766  42.893  1.00 34.37           C  
ATOM   6790  CD  GLN C  81     -71.234 -30.164  42.656  1.00 33.48           C  
ATOM   6791  OE1 GLN C  81     -71.548 -31.329  42.444  1.00 34.03           O  
ATOM   6792  NE2 GLN C  81     -72.115 -29.192  42.689  1.00 34.03           N  
ATOM   6793  N   MET C  82     -70.382 -27.224  39.977  1.00 36.15           N  
ATOM   6794  CA  MET C  82     -70.571 -25.770  40.020  1.00 37.00           C  
ATOM   6795  C   MET C  82     -71.521 -25.403  41.155  1.00 38.18           C  
ATOM   6796  O   MET C  82     -72.706 -25.691  41.058  1.00 38.26           O  
ATOM   6797  CB  MET C  82     -71.153 -25.263  38.691  1.00 36.93           C  
ATOM   6798  CG  MET C  82     -70.328 -25.592  37.458  1.00 37.27           C  
ATOM   6799  SD  MET C  82     -70.934 -24.810  35.949  1.00 36.67           S  
ATOM   6800  CE  MET C  82     -72.355 -25.799  35.582  1.00 38.64           C  
ATOM   6801  N   ASN C  83     -70.998 -24.788  42.221  1.00 39.20           N  
ATOM   6802  CA  ASN C  83     -71.807 -24.274  43.344  1.00 38.71           C  
ATOM   6803  C   ASN C  83     -71.805 -22.751  43.331  1.00 41.72           C  
ATOM   6804  O   ASN C  83     -70.923 -22.141  42.733  1.00 41.95           O  
ATOM   6805  CB  ASN C  83     -71.235 -24.745  44.681  1.00 36.57           C  
ATOM   6806  CG  ASN C  83     -71.186 -26.251  44.803  1.00 35.79           C  
ATOM   6807  OD1 ASN C  83     -72.043 -26.956  44.283  1.00 35.08           O  
ATOM   6808  ND2 ASN C  83     -70.181 -26.752  45.506  1.00 35.24           N  
ATOM   6809  N   SER C  84     -72.795 -22.150  43.998  1.00 46.15           N  
ATOM   6810  CA  SER C  84     -72.908 -20.681  44.158  1.00 47.06           C  
ATOM   6811  C   SER C  84     -72.973 -19.931  42.822  1.00 45.93           C  
ATOM   6812  O   SER C  84     -72.314 -18.904  42.635  1.00 44.90           O  
ATOM   6813  CB  SER C  84     -71.758 -20.125  45.026  1.00 48.15           C  
ATOM   6814  OG  SER C  84     -71.704 -20.760  46.289  1.00 48.86           O  
ATOM   6815  N   LEU C  85     -73.783 -20.443  41.904  1.00 45.62           N  
ATOM   6816  CA  LEU C  85     -73.857 -19.880  40.559  1.00 49.49           C  
ATOM   6817  C   LEU C  85     -74.370 -18.440  40.566  1.00 52.09           C  
ATOM   6818  O   LEU C  85     -75.112 -18.048  41.462  1.00 53.25           O  
ATOM   6819  CB  LEU C  85     -74.714 -20.770  39.643  1.00 49.45           C  
ATOM   6820  CG  LEU C  85     -74.051 -22.098  39.229  1.00 49.00           C  
ATOM   6821  CD1 LEU C  85     -75.066 -23.110  38.730  1.00 48.33           C  
ATOM   6822  CD2 LEU C  85     -72.970 -21.885  38.176  1.00 49.39           C  
ATOM   6823  N   LYS C  86     -73.935 -17.664  39.574  1.00 56.53           N  
ATOM   6824  CA  LYS C  86     -74.336 -16.265  39.393  1.00 60.40           C  
ATOM   6825  C   LYS C  86     -74.827 -16.074  37.968  1.00 59.49           C  
ATOM   6826  O   LYS C  86     -74.540 -16.904  37.111  1.00 59.39           O  
ATOM   6827  CB  LYS C  86     -73.142 -15.343  39.621  1.00 65.24           C  
ATOM   6828  CG  LYS C  86     -72.502 -15.476  40.992  1.00 70.03           C  
ATOM   6829  CD  LYS C  86     -71.210 -14.688  41.079  1.00 72.68           C  
ATOM   6830  CE  LYS C  86     -70.470 -14.999  42.364  1.00 75.24           C  
ATOM   6831  NZ  LYS C  86     -69.248 -14.162  42.493  1.00 76.72           N  
ATOM   6832  N   PRO C  87     -75.554 -14.973  37.693  1.00 61.00           N  
ATOM   6833  CA  PRO C  87     -75.938 -14.701  36.293  1.00 61.12           C  
ATOM   6834  C   PRO C  87     -74.761 -14.526  35.306  1.00 58.93           C  
ATOM   6835  O   PRO C  87     -74.945 -14.747  34.111  1.00 54.82           O  
ATOM   6836  CB  PRO C  87     -76.792 -13.421  36.391  1.00 60.16           C  
ATOM   6837  CG  PRO C  87     -76.575 -12.883  37.770  1.00 60.92           C  
ATOM   6838  CD  PRO C  87     -76.235 -14.061  38.630  1.00 61.21           C  
ATOM   6839  N   GLU C  88     -73.581 -14.152  35.810  1.00 61.19           N  
ATOM   6840  CA  GLU C  88     -72.366 -14.031  34.987  1.00 64.35           C  
ATOM   6841  C   GLU C  88     -71.846 -15.383  34.477  1.00 61.58           C  
ATOM   6842  O   GLU C  88     -71.165 -15.434  33.453  1.00 64.34           O  
ATOM   6843  CB  GLU C  88     -71.231 -13.333  35.758  1.00 71.03           C  
ATOM   6844  CG  GLU C  88     -71.452 -11.852  36.056  1.00 78.91           C  
ATOM   6845  CD  GLU C  88     -72.312 -11.577  37.288  1.00 85.49           C  
ATOM   6846  OE1 GLU C  88     -72.226 -12.331  38.282  1.00 88.15           O  
ATOM   6847  OE2 GLU C  88     -73.082 -10.592  37.265  1.00 90.89           O  
ATOM   6848  N   ASP C  89     -72.156 -16.468  35.192  1.00 56.79           N  
ATOM   6849  CA  ASP C  89     -71.737 -17.820  34.793  1.00 51.14           C  
ATOM   6850  C   ASP C  89     -72.519 -18.395  33.611  1.00 49.18           C  
ATOM   6851  O   ASP C  89     -72.160 -19.461  33.117  1.00 52.32           O  
ATOM   6852  CB  ASP C  89     -71.844 -18.801  35.972  1.00 48.52           C  
ATOM   6853  CG  ASP C  89     -70.954 -18.426  37.141  1.00 47.11           C  
ATOM   6854  OD1 ASP C  89     -69.780 -18.047  36.926  1.00 47.79           O  
ATOM   6855  OD2 ASP C  89     -71.429 -18.530  38.290  1.00 44.68           O  
ATOM   6856  N   THR C  90     -73.577 -17.716  33.168  1.00 45.48           N  
ATOM   6857  CA  THR C  90     -74.386 -18.178  32.041  1.00 43.59           C  
ATOM   6858  C   THR C  90     -73.593 -18.211  30.736  1.00 40.29           C  
ATOM   6859  O   THR C  90     -73.117 -17.177  30.269  1.00 38.89           O  
ATOM   6860  CB  THR C  90     -75.630 -17.283  31.847  1.00 45.21           C  
ATOM   6861  OG1 THR C  90     -76.459 -17.357  33.015  1.00 45.69           O  
ATOM   6862  CG2 THR C  90     -76.439 -17.695  30.608  1.00 45.57           C  
ATOM   6863  N   ALA C  91     -73.481 -19.406  30.157  1.00 37.93           N  
ATOM   6864  CA  ALA C  91     -72.755 -19.616  28.907  1.00 36.60           C  
ATOM   6865  C   ALA C  91     -72.992 -21.018  28.336  1.00 35.05           C  
ATOM   6866  O   ALA C  91     -73.562 -21.880  28.995  1.00 33.53           O  
ATOM   6867  CB  ALA C  91     -71.264 -19.392  29.133  1.00 36.81           C  
ATOM   6868  N   VAL C  92     -72.550 -21.227  27.100  1.00 35.65           N  
ATOM   6869  CA  VAL C  92     -72.412 -22.569  26.534  1.00 35.78           C  
ATOM   6870  C   VAL C  92     -71.089 -23.137  27.059  1.00 35.02           C  
ATOM   6871  O   VAL C  92     -70.037 -22.567  26.789  1.00 34.73           O  
ATOM   6872  CB  VAL C  92     -72.375 -22.539  24.994  1.00 36.88           C  
ATOM   6873  CG1 VAL C  92     -72.189 -23.945  24.432  1.00 37.16           C  
ATOM   6874  CG2 VAL C  92     -73.644 -21.899  24.442  1.00 38.05           C  
ATOM   6875  N   TYR C  93     -71.155 -24.245  27.803  1.00 33.42           N  
ATOM   6876  CA  TYR C  93     -69.970 -24.892  28.375  1.00 31.69           C  
ATOM   6877  C   TYR C  93     -69.511 -26.041  27.478  1.00 31.17           C  
ATOM   6878  O   TYR C  93     -70.304 -26.937  27.164  1.00 29.69           O  
ATOM   6879  CB  TYR C  93     -70.257 -25.425  29.780  1.00 30.92           C  
ATOM   6880  CG  TYR C  93     -70.269 -24.360  30.850  1.00 30.79           C  
ATOM   6881  CD1 TYR C  93     -71.274 -23.397  30.877  1.00 31.19           C  
ATOM   6882  CD2 TYR C  93     -69.294 -24.322  31.852  1.00 29.86           C  
ATOM   6883  CE1 TYR C  93     -71.303 -22.413  31.856  1.00 30.87           C  
ATOM   6884  CE2 TYR C  93     -69.311 -23.337  32.832  1.00 29.84           C  
ATOM   6885  CZ  TYR C  93     -70.315 -22.385  32.826  1.00 30.81           C  
ATOM   6886  OH  TYR C  93     -70.354 -21.408  33.790  1.00 31.35           O  
ATOM   6887  N   TYR C  94     -68.231 -26.007  27.092  1.00 30.79           N  
ATOM   6888  CA  TYR C  94     -67.616 -27.018  26.224  1.00 31.44           C  
ATOM   6889  C   TYR C  94     -66.610 -27.896  26.974  1.00 31.75           C  
ATOM   6890  O   TYR C  94     -65.763 -27.397  27.712  1.00 30.39           O  
ATOM   6891  CB  TYR C  94     -66.885 -26.353  25.061  1.00 31.41           C  
ATOM   6892  CG  TYR C  94     -67.756 -25.527  24.141  1.00 31.92           C  
ATOM   6893  CD1 TYR C  94     -68.014 -24.185  24.419  1.00 32.15           C  
ATOM   6894  CD2 TYR C  94     -68.295 -26.076  22.974  1.00 31.98           C  
ATOM   6895  CE1 TYR C  94     -68.796 -23.414  23.573  1.00 32.33           C  
ATOM   6896  CE2 TYR C  94     -69.085 -25.318  22.124  1.00 32.39           C  
ATOM   6897  CZ  TYR C  94     -69.331 -23.982  22.427  1.00 32.71           C  
ATOM   6898  OH  TYR C  94     -70.108 -23.195  21.602  1.00 32.99           O  
ATOM   6899  N   CYS C  95     -66.711 -29.204  26.760  1.00 32.95           N  
ATOM   6900  CA  CYS C  95     -65.738 -30.154  27.262  1.00 33.35           C  
ATOM   6901  C   CYS C  95     -64.564 -30.150  26.311  1.00 33.07           C  
ATOM   6902  O   CYS C  95     -64.741 -29.913  25.124  1.00 34.07           O  
ATOM   6903  CB  CYS C  95     -66.354 -31.546  27.307  1.00 34.91           C  
ATOM   6904  SG  CYS C  95     -65.252 -32.860  27.893  1.00 36.86           S  
ATOM   6905  N   ASN C  96     -63.367 -30.408  26.826  1.00 33.16           N  
ATOM   6906  CA  ASN C  96     -62.160 -30.433  25.997  1.00 32.99           C  
ATOM   6907  C   ASN C  96     -61.156 -31.455  26.507  1.00 32.72           C  
ATOM   6908  O   ASN C  96     -60.928 -31.551  27.710  1.00 32.96           O  
ATOM   6909  CB  ASN C  96     -61.510 -29.051  25.958  1.00 33.87           C  
ATOM   6910  CG  ASN C  96     -60.182 -29.042  25.203  1.00 33.83           C  
ATOM   6911  OD1 ASN C  96     -59.154 -28.638  25.749  1.00 34.30           O  
ATOM   6912  ND2 ASN C  96     -60.197 -29.507  23.959  1.00 32.20           N  
ATOM   6913  N   VAL C  97     -60.565 -32.205  25.577  1.00 32.20           N  
ATOM   6914  CA  VAL C  97     -59.517 -33.169  25.884  1.00 32.00           C  
ATOM   6915  C   VAL C  97     -58.285 -32.850  25.032  1.00 31.74           C  
ATOM   6916  O   VAL C  97     -58.362 -32.860  23.803  1.00 30.66           O  
ATOM   6917  CB  VAL C  97     -60.000 -34.613  25.645  1.00 31.48           C  
ATOM   6918  CG1 VAL C  97     -58.884 -35.612  25.916  1.00 32.15           C  
ATOM   6919  CG2 VAL C  97     -61.205 -34.904  26.530  1.00 31.58           C  
ATOM   6920  N   LYS C  98     -57.179 -32.527  25.708  1.00 31.93           N  
ATOM   6921  CA  LYS C  98     -55.862 -32.367  25.087  1.00 31.96           C  
ATOM   6922  C   LYS C  98     -55.101 -33.668  25.255  1.00 30.03           C  
ATOM   6923  O   LYS C  98     -54.729 -34.040  26.363  1.00 27.97           O  
ATOM   6924  CB  LYS C  98     -55.070 -31.231  25.732  1.00 33.58           C  
ATOM   6925  CG  LYS C  98     -55.685 -29.869  25.491  1.00 35.68           C  
ATOM   6926  CD  LYS C  98     -54.714 -28.734  25.779  1.00 37.24           C  
ATOM   6927  CE  LYS C  98     -55.463 -27.427  26.018  1.00 39.47           C  
ATOM   6928  NZ  LYS C  98     -56.463 -27.087  24.956  1.00 40.72           N  
ATOM   6929  N   ASP C  99     -54.883 -34.352  24.139  1.00 29.79           N  
ATOM   6930  CA  ASP C  99     -54.220 -35.644  24.111  1.00 29.97           C  
ATOM   6931  C   ASP C  99     -52.730 -35.442  23.813  1.00 29.71           C  
ATOM   6932  O   ASP C  99     -52.386 -34.745  22.859  1.00 29.64           O  
ATOM   6933  CB  ASP C  99     -54.881 -36.500  23.028  1.00 30.35           C  
ATOM   6934  CG  ASP C  99     -54.425 -37.939  23.054  1.00 31.33           C  
ATOM   6935  OD1 ASP C  99     -53.203 -38.183  23.112  1.00 32.62           O  
ATOM   6936  OD2 ASP C  99     -55.295 -38.834  22.970  1.00 32.71           O  
ATOM   6937  N   PHE C 100     -51.858 -36.069  24.609  1.00 29.24           N  
ATOM   6938  CA  PHE C 100     -50.407 -35.930  24.447  1.00 29.49           C  
ATOM   6939  C   PHE C 100     -49.737 -37.122  23.745  1.00 30.34           C  
ATOM   6940  O   PHE C 100     -48.526 -37.305  23.858  1.00 31.20           O  
ATOM   6941  CB  PHE C 100     -49.747 -35.715  25.809  1.00 29.08           C  
ATOM   6942  CG  PHE C 100     -50.133 -34.435  26.495  1.00 29.50           C  
ATOM   6943  CD1 PHE C 100     -50.085 -33.221  25.825  1.00 29.70           C  
ATOM   6944  CD2 PHE C 100     -50.511 -34.438  27.835  1.00 30.52           C  
ATOM   6945  CE1 PHE C 100     -50.427 -32.040  26.470  1.00 30.10           C  
ATOM   6946  CE2 PHE C 100     -50.851 -33.260  28.479  1.00 30.16           C  
ATOM   6947  CZ  PHE C 100     -50.805 -32.058  27.796  1.00 30.08           C  
ATOM   6948  N   GLY C 101     -50.508 -37.900  22.994  1.00 30.77           N  
ATOM   6949  CA  GLY C 101     -50.023 -39.151  22.417  1.00 31.33           C  
ATOM   6950  C   GLY C 101     -48.975 -39.039  21.324  1.00 32.41           C  
ATOM   6951  O   GLY C 101     -48.278 -40.012  21.064  1.00 34.47           O  
ATOM   6952  N   ALA C 102     -48.858 -37.874  20.679  1.00 32.63           N  
ATOM   6953  CA  ALA C 102     -47.821 -37.647  19.661  1.00 31.48           C  
ATOM   6954  C   ALA C 102     -46.505 -37.105  20.237  1.00 32.43           C  
ATOM   6955  O   ALA C 102     -45.509 -37.013  19.515  1.00 34.88           O  
ATOM   6956  CB  ALA C 102     -48.342 -36.724  18.571  1.00 30.72           C  
ATOM   6957  N   ILE C 103     -46.500 -36.721  21.513  1.00 32.56           N  
ATOM   6958  CA  ILE C 103     -45.288 -36.287  22.242  1.00 31.39           C  
ATOM   6959  C   ILE C 103     -44.813 -34.866  21.917  1.00 30.37           C  
ATOM   6960  O   ILE C 103     -44.500 -34.111  22.828  1.00 30.85           O  
ATOM   6961  CB  ILE C 103     -44.102 -37.279  22.094  1.00 31.88           C  
ATOM   6962  CG1 ILE C 103     -44.552 -38.725  22.390  1.00 31.63           C  
ATOM   6963  CG2 ILE C 103     -42.928 -36.884  22.992  1.00 32.31           C  
ATOM   6964  CD1 ILE C 103     -45.209 -38.925  23.740  1.00 30.73           C  
ATOM   6965  N   ILE C 104     -44.689 -34.552  20.632  1.00 30.12           N  
ATOM   6966  CA  ILE C 104     -44.132 -33.269  20.171  1.00 31.43           C  
ATOM   6967  C   ILE C 104     -45.225 -32.195  20.101  1.00 32.66           C  
ATOM   6968  O   ILE C 104     -44.969 -31.015  20.362  1.00 33.15           O  
ATOM   6969  CB  ILE C 104     -43.440 -33.414  18.789  1.00 31.11           C  
ATOM   6970  CG1 ILE C 104     -42.425 -34.571  18.786  1.00 31.06           C  
ATOM   6971  CG2 ILE C 104     -42.781 -32.108  18.368  1.00 31.42           C  
ATOM   6972  CD1 ILE C 104     -41.383 -34.501  19.881  1.00 31.33           C  
ATOM   6973  N   TYR C 105     -46.443 -32.621  19.780  1.00 33.53           N  
ATOM   6974  CA  TYR C 105     -47.606 -31.744  19.718  1.00 36.14           C  
ATOM   6975  C   TYR C 105     -48.816 -32.401  20.416  1.00 38.20           C  
ATOM   6976  O   TYR C 105     -48.872 -33.625  20.603  1.00 39.35           O  
ATOM   6977  CB  TYR C 105     -47.932 -31.403  18.253  1.00 35.90           C  
ATOM   6978  CG  TYR C 105     -48.307 -32.607  17.413  1.00 36.34           C  
ATOM   6979  CD1 TYR C 105     -47.331 -33.391  16.793  1.00 36.02           C  
ATOM   6980  CD2 TYR C 105     -49.646 -32.973  17.251  1.00 36.15           C  
ATOM   6981  CE1 TYR C 105     -47.682 -34.504  16.041  1.00 37.29           C  
ATOM   6982  CE2 TYR C 105     -50.002 -34.081  16.501  1.00 36.73           C  
ATOM   6983  CZ  TYR C 105     -49.024 -34.841  15.898  1.00 37.09           C  
ATOM   6984  OH  TYR C 105     -49.401 -35.931  15.158  1.00 39.06           O  
ATOM   6985  N   ASP C 106     -49.782 -31.576  20.792  1.00 39.54           N  
ATOM   6986  CA  ASP C 106     -50.985 -32.050  21.481  1.00 41.11           C  
ATOM   6987  C   ASP C 106     -52.160 -32.016  20.516  1.00 41.25           C  
ATOM   6988  O   ASP C 106     -52.261 -31.107  19.696  1.00 42.23           O  
ATOM   6989  CB  ASP C 106     -51.312 -31.284  22.798  1.00 41.53           C  
ATOM   6990  CG  ASP C 106     -50.482 -30.027  23.024  1.00 42.19           C  
ATOM   6991  OD1 ASP C 106     -49.500 -29.777  22.303  1.00 46.83           O  
ATOM   6992  OD2 ASP C 106     -50.818 -29.286  23.969  1.00 42.40           O  
ATOM   6993  N   TYR C 107     -53.023 -33.023  20.607  1.00 40.86           N  
ATOM   6994  CA  TYR C 107     -54.201 -33.119  19.760  1.00 41.64           C  
ATOM   6995  C   TYR C 107     -55.436 -32.773  20.585  1.00 38.30           C  
ATOM   6996  O   TYR C 107     -55.578 -33.264  21.699  1.00 35.26           O  
ATOM   6997  CB  TYR C 107     -54.316 -34.528  19.160  1.00 44.65           C  
ATOM   6998  CG  TYR C 107     -55.287 -34.582  18.001  1.00 48.56           C  
ATOM   6999  CD1 TYR C 107     -54.979 -33.976  16.780  1.00 50.67           C  
ATOM   7000  CD2 TYR C 107     -56.528 -35.204  18.130  1.00 50.13           C  
ATOM   7001  CE1 TYR C 107     -55.873 -34.003  15.717  1.00 52.09           C  
ATOM   7002  CE2 TYR C 107     -57.427 -35.240  17.074  1.00 50.78           C  
ATOM   7003  CZ  TYR C 107     -57.094 -34.640  15.868  1.00 51.90           C  
ATOM   7004  OH  TYR C 107     -57.977 -34.671  14.812  1.00 54.61           O  
ATOM   7005  N   ASP C 108     -56.316 -31.939  20.031  1.00 37.49           N  
ATOM   7006  CA  ASP C 108     -57.516 -31.460  20.740  1.00 38.54           C  
ATOM   7007  C   ASP C 108     -58.823 -32.100  20.282  1.00 36.20           C  
ATOM   7008  O   ASP C 108     -59.040 -32.299  19.092  1.00 35.72           O  
ATOM   7009  CB  ASP C 108     -57.640 -29.934  20.613  1.00 41.32           C  
ATOM   7010  CG  ASP C 108     -56.757 -29.196  21.594  1.00 44.93           C  
ATOM   7011  OD1 ASP C 108     -55.636 -29.676  21.875  1.00 49.61           O  
ATOM   7012  OD2 ASP C 108     -57.185 -28.137  22.093  1.00 47.68           O  
ATOM   7013  N   TYR C 109     -59.684 -32.407  21.252  1.00 35.56           N  
ATOM   7014  CA  TYR C 109     -61.057 -32.857  21.019  1.00 33.16           C  
ATOM   7015  C   TYR C 109     -61.999 -31.912  21.735  1.00 31.14           C  
ATOM   7016  O   TYR C 109     -61.790 -31.637  22.911  1.00 30.34           O  
ATOM   7017  CB  TYR C 109     -61.259 -34.253  21.593  1.00 33.64           C  
ATOM   7018  CG  TYR C 109     -60.370 -35.306  20.985  1.00 35.17           C  
ATOM   7019  CD1 TYR C 109     -60.666 -35.858  19.744  1.00 35.03           C  
ATOM   7020  CD2 TYR C 109     -59.232 -35.762  21.657  1.00 36.49           C  
ATOM   7021  CE1 TYR C 109     -59.858 -36.831  19.184  1.00 35.72           C  
ATOM   7022  CE2 TYR C 109     -58.413 -36.734  21.104  1.00 36.42           C  
ATOM   7023  CZ  TYR C 109     -58.736 -37.271  19.869  1.00 36.07           C  
ATOM   7024  OH  TYR C 109     -57.932 -38.241  19.319  1.00 36.62           O  
ATOM   7025  N   TRP C 110     -63.025 -31.424  21.039  1.00 31.17           N  
ATOM   7026  CA  TRP C 110     -64.059 -30.569  21.639  1.00 31.05           C  
ATOM   7027  C   TRP C 110     -65.438 -31.205  21.585  1.00 32.00           C  
ATOM   7028  O   TRP C 110     -65.802 -31.821  20.592  1.00 33.97           O  
ATOM   7029  CB  TRP C 110     -64.101 -29.233  20.919  1.00 30.27           C  
ATOM   7030  CG  TRP C 110     -62.870 -28.474  21.129  1.00 30.29           C  
ATOM   7031  CD1 TRP C 110     -61.743 -28.541  20.391  1.00 29.36           C  
ATOM   7032  CD2 TRP C 110     -62.616 -27.539  22.180  1.00 30.60           C  
ATOM   7033  NE1 TRP C 110     -60.793 -27.700  20.900  1.00 30.25           N  
ATOM   7034  CE2 TRP C 110     -61.300 -27.067  22.002  1.00 30.27           C  
ATOM   7035  CE3 TRP C 110     -63.379 -27.047  23.256  1.00 30.27           C  
ATOM   7036  CZ2 TRP C 110     -60.710 -26.126  22.860  1.00 30.42           C  
ATOM   7037  CZ3 TRP C 110     -62.799 -26.104  24.109  1.00 30.47           C  
ATOM   7038  CH2 TRP C 110     -61.472 -25.655  23.903  1.00 31.25           C  
ATOM   7039  N   GLY C 111     -66.201 -31.059  22.664  1.00 32.55           N  
ATOM   7040  CA  GLY C 111     -67.616 -31.422  22.681  1.00 34.21           C  
ATOM   7041  C   GLY C 111     -68.456 -30.408  21.926  1.00 35.52           C  
ATOM   7042  O   GLY C 111     -67.989 -29.303  21.617  1.00 32.89           O  
ATOM   7043  N   GLN C 112     -69.693 -30.797  21.613  1.00 38.56           N  
ATOM   7044  CA  GLN C 112     -70.656 -29.913  20.929  1.00 42.59           C  
ATOM   7045  C   GLN C 112     -71.038 -28.687  21.772  1.00 41.10           C  
ATOM   7046  O   GLN C 112     -71.325 -27.621  21.224  1.00 41.42           O  
ATOM   7047  CB  GLN C 112     -71.943 -30.674  20.556  1.00 48.64           C  
ATOM   7048  CG  GLN C 112     -71.790 -31.714  19.451  1.00 54.30           C  
ATOM   7049  CD  GLN C 112     -71.532 -31.111  18.068  1.00 60.02           C  
ATOM   7050  OE1 GLN C 112     -72.063 -30.050  17.721  1.00 65.58           O  
ATOM   7051  NE2 GLN C 112     -70.712 -31.795  17.270  1.00 61.49           N  
ATOM   7052  N   GLY C 113     -71.047 -28.859  23.096  1.00 38.95           N  
ATOM   7053  CA  GLY C 113     -71.428 -27.819  24.044  1.00 37.88           C  
ATOM   7054  C   GLY C 113     -72.749 -28.139  24.733  1.00 37.82           C  
ATOM   7055  O   GLY C 113     -73.568 -28.913  24.225  1.00 36.07           O  
ATOM   7056  N   THR C 114     -72.946 -27.544  25.904  1.00 36.63           N  
ATOM   7057  CA  THR C 114     -74.172 -27.715  26.665  1.00 36.59           C  
ATOM   7058  C   THR C 114     -74.518 -26.376  27.337  1.00 36.34           C  
ATOM   7059  O   THR C 114     -73.650 -25.725  27.918  1.00 36.13           O  
ATOM   7060  CB  THR C 114     -74.050 -28.895  27.664  1.00 37.16           C  
ATOM   7061  OG1 THR C 114     -75.339 -29.229  28.207  1.00 38.46           O  
ATOM   7062  CG2 THR C 114     -73.091 -28.582  28.808  1.00 37.56           C  
ATOM   7063  N   GLN C 115     -75.778 -25.951  27.216  1.00 35.77           N  
ATOM   7064  CA  GLN C 115     -76.203 -24.660  27.747  1.00 35.00           C  
ATOM   7065  C   GLN C 115     -76.322 -24.732  29.258  1.00 35.18           C  
ATOM   7066  O   GLN C 115     -76.762 -25.735  29.816  1.00 35.98           O  
ATOM   7067  CB  GLN C 115     -77.544 -24.226  27.145  1.00 35.13           C  
ATOM   7068  CG  GLN C 115     -77.987 -22.810  27.503  1.00 35.06           C  
ATOM   7069  CD  GLN C 115     -77.101 -21.738  26.891  1.00 35.58           C  
ATOM   7070  OE1 GLN C 115     -76.891 -21.717  25.670  1.00 35.11           O  
ATOM   7071  NE2 GLN C 115     -76.588 -20.831  27.734  1.00 34.90           N  
ATOM   7072  N   VAL C 116     -75.896 -23.657  29.903  1.00 35.43           N  
ATOM   7073  CA  VAL C 116     -76.089 -23.453  31.318  1.00 37.24           C  
ATOM   7074  C   VAL C 116     -76.597 -22.020  31.432  1.00 40.71           C  
ATOM   7075  O   VAL C 116     -75.877 -21.088  31.096  1.00 41.85           O  
ATOM   7076  CB  VAL C 116     -74.775 -23.629  32.098  1.00 37.04           C  
ATOM   7077  CG1 VAL C 116     -74.951 -23.251  33.568  1.00 36.37           C  
ATOM   7078  CG2 VAL C 116     -74.267 -25.058  31.956  1.00 36.95           C  
ATOM   7079  N   THR C 117     -77.847 -21.860  31.866  1.00 43.59           N  
ATOM   7080  CA  THR C 117     -78.459 -20.549  32.046  1.00 44.49           C  
ATOM   7081  C   THR C 117     -78.776 -20.349  33.524  1.00 46.06           C  
ATOM   7082  O   THR C 117     -79.477 -21.155  34.123  1.00 46.17           O  
ATOM   7083  CB  THR C 117     -79.744 -20.418  31.207  1.00 44.77           C  
ATOM   7084  OG1 THR C 117     -79.490 -20.831  29.856  1.00 43.58           O  
ATOM   7085  CG2 THR C 117     -80.247 -18.978  31.203  1.00 45.46           C  
ATOM   7086  N   VAL C 118     -78.243 -19.278  34.103  1.00 48.73           N  
ATOM   7087  CA  VAL C 118     -78.442 -18.960  35.512  1.00 51.03           C  
ATOM   7088  C   VAL C 118     -79.263 -17.678  35.600  1.00 54.24           C  
ATOM   7089  O   VAL C 118     -78.794 -16.606  35.197  1.00 56.15           O  
ATOM   7090  CB  VAL C 118     -77.095 -18.772  36.246  1.00 51.17           C  
ATOM   7091  CG1 VAL C 118     -77.316 -18.393  37.709  1.00 50.53           C  
ATOM   7092  CG2 VAL C 118     -76.253 -20.036  36.139  1.00 51.26           C  
ATOM   7093  N   SER C 119     -80.485 -17.798  36.119  1.00 57.14           N  
ATOM   7094  CA  SER C 119     -81.383 -16.655  36.284  1.00 59.38           C  
ATOM   7095  C   SER C 119     -81.250 -16.062  37.681  1.00 61.37           C  
ATOM   7096  O   SER C 119     -80.813 -16.736  38.616  1.00 60.18           O  
ATOM   7097  CB  SER C 119     -82.830 -17.077  36.039  1.00 59.36           C  
ATOM   7098  OG  SER C 119     -83.238 -18.030  37.003  1.00 60.98           O  
ATOM   7099  N   SER C 120     -81.641 -14.796  37.802  1.00 66.33           N  
ATOM   7100  CA  SER C 120     -81.650 -14.079  39.077  1.00 68.66           C  
ATOM   7101  C   SER C 120     -82.994 -14.291  39.765  1.00 68.07           C  
ATOM   7102  O   SER C 120     -83.149 -14.000  40.950  1.00 67.82           O  
ATOM   7103  CB  SER C 120     -81.408 -12.589  38.853  1.00 70.87           C  
ATOM   7104  OG  SER C 120     -80.267 -12.381  38.041  1.00 73.18           O  
