# Supplementary material for: A non-redundant data set of nanobody-antigen crystal structures
Source: Data Brief. 2019 Mar 6;24:103754. doi: 10.1016/j.dib.2019.103754 (PMC6441729; doi:10.1016/j.dib.2019.103754)
Supplement: Multimedia component 6 [file mmc6.zip › extended_dataset/Nb_2/5nbl_2.pdb]

ATOM  12855  N   GLN F   3     -62.182 212.888  45.154  1.00 83.30           N  
ATOM  12856  CA  GLN F   3     -63.547 212.727  45.643  1.00 67.30           C  
ATOM  12857  C   GLN F   3     -63.841 213.563  46.889  1.00 66.95           C  
ATOM  12858  O   GLN F   3     -63.089 213.550  47.860  1.00 63.49           O  
ATOM  12859  CB  GLN F   3     -63.841 211.263  45.948  1.00 68.82           C  
ATOM  12860  CG  GLN F   3     -65.271 211.036  46.398  1.00 77.14           C  
ATOM  12861  CD  GLN F   3     -65.431 209.774  47.216  1.00102.21           C  
ATOM  12862  OE1 GLN F   3     -64.547 208.917  47.236  1.00111.40           O  
ATOM  12863  NE2 GLN F   3     -66.551 209.666  47.923  1.00 74.15           N  
ATOM  12864  N   VAL F   4     -64.955 214.286  46.838  1.00 63.44           N  
ATOM  12865  CA  VAL F   4     -65.404 215.161  47.911  1.00 53.81           C  
ATOM  12866  C   VAL F   4     -66.618 214.534  48.585  1.00 55.43           C  
ATOM  12867  O   VAL F   4     -67.458 213.917  47.920  1.00 63.30           O  
ATOM  12868  CB  VAL F   4     -65.747 216.557  47.361  1.00 57.07           C  
ATOM  12869  CG1 VAL F   4     -66.189 217.479  48.481  1.00 39.87           C  
ATOM  12870  CG2 VAL F   4     -64.564 217.124  46.597  1.00 48.15           C  
ATOM  12871  N   GLN F   5     -66.704 214.680  49.905  1.00 57.95           N  
ATOM  12872  CA  GLN F   5     -67.882 214.278  50.665  1.00 55.61           C  
ATOM  12873  C   GLN F   5     -68.436 215.493  51.396  1.00 54.09           C  
ATOM  12874  O   GLN F   5     -67.685 216.221  52.054  1.00 58.87           O  
ATOM  12875  CB  GLN F   5     -67.551 213.152  51.644  1.00 49.05           C  
ATOM  12876  CG  GLN F   5     -67.105 211.870  50.958  1.00 78.85           C  
ATOM  12877  CD  GLN F   5     -66.934 210.712  51.921  1.00118.99           C  
ATOM  12878  OE1 GLN F   5     -66.544 210.900  53.073  1.00124.43           O  
ATOM  12879  NE2 GLN F   5     -67.231 209.504  51.453  1.00117.36           N  
ATOM  12880  N   LEU F   6     -69.744 215.715  51.275  1.00 60.13           N  
ATOM  12881  CA  LEU F   6     -70.394 216.897  51.829  1.00 67.06           C  
ATOM  12882  C   LEU F   6     -71.475 216.487  52.820  1.00 63.17           C  
ATOM  12883  O   LEU F   6     -72.175 215.491  52.612  1.00 64.58           O  
ATOM  12884  CB  LEU F   6     -71.005 217.751  50.717  1.00 51.92           C  
ATOM  12885  CG  LEU F   6     -70.059 218.152  49.582  1.00 55.84           C  
ATOM  12886  CD1 LEU F   6     -70.816 218.840  48.447  1.00 53.37           C  
ATOM  12887  CD2 LEU F   6     -68.935 219.044  50.101  1.00 60.29           C  
ATOM  12888  N   VAL F   7     -71.614 217.265  53.894  1.00 69.61           N  
ATOM  12889  CA  VAL F   7     -72.575 216.982  54.959  1.00 64.46           C  
ATOM  12890  C   VAL F   7     -73.200 218.304  55.396  1.00 70.38           C  
ATOM  12891  O   VAL F   7     -72.512 219.161  55.964  1.00 75.29           O  
ATOM  12892  CB  VAL F   7     -71.931 216.268  56.157  1.00 64.26           C  
ATOM  12893  CG1 VAL F   7     -72.882 216.251  57.335  1.00 68.04           C  
ATOM  12894  CG2 VAL F   7     -71.524 214.842  55.785  1.00 51.41           C  
ATOM  12895  N   GLU F   8     -74.494 218.472  55.133  1.00 83.93           N  
ATOM  12896  CA  GLU F   8     -75.220 219.664  55.549  1.00 72.89           C  
ATOM  12897  C   GLU F   8     -75.777 219.478  56.954  1.00 80.08           C  
ATOM  12898  O   GLU F   8     -76.064 218.357  57.388  1.00 68.67           O  
ATOM  12899  CB  GLU F   8     -76.373 219.982  54.594  1.00 64.65           C  
ATOM  12900  CG  GLU F   8     -76.009 220.047  53.123  1.00 75.91           C  
ATOM  12901  CD  GLU F   8     -76.117 218.697  52.436  1.00 74.21           C  
ATOM  12902  OE1 GLU F   8     -76.021 217.659  53.131  1.00 64.43           O  
ATOM  12903  OE2 GLU F   8     -76.303 218.680  51.199  1.00 70.62           O  
ATOM  12904  N   SER F   9     -75.933 220.593  57.659  1.00 71.69           N  
ATOM  12905  CA  SER F   9     -76.517 220.584  58.993  1.00 78.10           C  
ATOM  12906  C   SER F   9     -77.061 221.973  59.288  1.00 86.06           C  
ATOM  12907  O   SER F   9     -76.791 222.937  58.565  1.00 74.93           O  
ATOM  12908  CB  SER F   9     -75.496 220.167  60.055  1.00 79.25           C  
ATOM  12909  OG  SER F   9     -74.729 221.281  60.479  1.00 84.63           O  
ATOM  12910  N   GLY F  10     -77.842 222.058  60.362  1.00 92.35           N  
ATOM  12911  CA  GLY F  10     -78.412 223.310  60.810  1.00103.41           C  
ATOM  12912  C   GLY F  10     -79.822 223.589  60.347  1.00 92.77           C  
ATOM  12913  O   GLY F  10     -80.300 224.715  60.532  1.00 86.00           O  
ATOM  12914  N   GLY F  11     -80.500 222.605  59.746  1.00 92.51           N  
ATOM  12915  CA  GLY F  11     -81.872 222.783  59.329  1.00 94.25           C  
ATOM  12916  C   GLY F  11     -82.871 222.395  60.402  1.00102.26           C  
ATOM  12917  O   GLY F  11     -82.566 221.642  61.326  1.00 89.66           O  
ATOM  12918  N   GLY F  12     -84.081 222.920  60.262  1.00116.46           N  
ATOM  12919  CA  GLY F  12     -85.131 222.612  61.213  1.00121.12           C  
ATOM  12920  C   GLY F  12     -86.385 223.400  60.907  1.00122.16           C  
ATOM  12921  O   GLY F  12     -86.492 224.060  59.871  1.00112.20           O  
ATOM  12922  N   SER F  13     -87.339 223.316  61.833  1.00130.56           N  
ATOM  12923  CA  SER F  13     -88.621 223.997  61.704  1.00109.30           C  
ATOM  12924  C   SER F  13     -88.539 225.387  62.323  1.00 94.58           C  
ATOM  12925  O   SER F  13     -88.065 225.543  63.453  1.00 87.85           O  
ATOM  12926  CB  SER F  13     -89.729 223.185  62.376  1.00 84.07           C  
ATOM  12927  OG  SER F  13     -89.609 221.809  62.062  1.00103.99           O  
ATOM  12928  N   VAL F  14     -88.990 226.395  61.576  1.00 94.09           N  
ATOM  12929  CA  VAL F  14     -89.017 227.771  62.063  1.00 97.76           C  
ATOM  12930  C   VAL F  14     -90.224 228.492  61.477  1.00109.58           C  
ATOM  12931  O   VAL F  14     -90.966 227.928  60.665  1.00114.63           O  
ATOM  12932  CB  VAL F  14     -87.714 228.519  61.728  1.00100.81           C  
ATOM  12933  CG1 VAL F  14     -86.515 227.773  62.289  1.00 95.62           C  
ATOM  12934  CG2 VAL F  14     -87.582 228.713  60.224  1.00107.22           C  
ATOM  12935  N   GLN F  15     -90.429 229.740  61.887  1.00104.93           N  
ATOM  12936  CA  GLN F  15     -91.575 230.534  61.474  1.00115.68           C  
ATOM  12937  C   GLN F  15     -91.123 231.676  60.572  1.00104.10           C  
ATOM  12938  O   GLN F  15     -89.958 232.085  60.588  1.00102.09           O  
ATOM  12939  CB  GLN F  15     -92.313 231.091  62.697  1.00129.67           C  
ATOM  12940  CG  GLN F  15     -92.917 230.022  63.595  1.00120.98           C  
ATOM  12941  CD  GLN F  15     -93.600 230.603  64.819  1.00128.54           C  
ATOM  12942  OE1 GLN F  15     -93.447 231.786  65.130  1.00107.91           O  
ATOM  12943  NE2 GLN F  15     -94.354 229.769  65.525  1.00129.58           N  
ATOM  12944  N   ALA F  16     -92.064 232.183  59.774  1.00 86.81           N  
ATOM  12945  CA  ALA F  16     -91.757 233.214  58.788  1.00 97.45           C  
ATOM  12946  C   ALA F  16     -90.983 234.370  59.414  1.00 85.79           C  
ATOM  12947  O   ALA F  16     -90.954 234.513  60.640  1.00 92.43           O  
ATOM  12948  CB  ALA F  16     -93.043 233.726  58.133  1.00 87.11           C  
ATOM  12949  N   GLY F  17     -90.351 235.194  58.581  1.00 81.69           N  
ATOM  12950  CA  GLY F  17     -89.606 236.347  59.052  1.00 85.53           C  
ATOM  12951  C   GLY F  17     -88.383 236.042  59.898  1.00105.07           C  
ATOM  12952  O   GLY F  17     -87.642 236.960  60.267  1.00 80.87           O  
ATOM  12953  N   ASP F  18     -88.152 234.765  60.205  1.00106.20           N  
ATOM  12954  CA  ASP F  18     -86.994 234.360  60.991  1.00105.18           C  
ATOM  12955  C   ASP F  18     -85.712 234.461  60.167  1.00107.36           C  
ATOM  12956  O   ASP F  18     -85.690 234.958  59.037  1.00102.90           O  
ATOM  12957  CB  ASP F  18     -87.150 232.927  61.499  1.00103.18           C  
ATOM  12958  CG  ASP F  18     -88.013 232.828  62.737  1.00108.78           C  
ATOM  12959  OD1 ASP F  18     -88.004 233.779  63.546  1.00103.54           O  
ATOM  12960  OD2 ASP F  18     -88.677 231.782  62.911  1.00100.64           O  
ATOM  12961  N   SER F  19     -84.619 233.998  60.770  1.00101.82           N  
ATOM  12962  CA  SER F  19     -83.370 233.760  60.067  1.00 99.92           C  
ATOM  12963  C   SER F  19     -82.768 232.456  60.575  1.00 93.24           C  
ATOM  12964  O   SER F  19     -82.814 232.167  61.774  1.00 85.94           O  
ATOM  12965  CB  SER F  19     -82.389 234.929  60.245  1.00 77.53           C  
ATOM  12966  OG  SER F  19     -81.940 235.033  61.583  1.00106.03           O  
ATOM  12967  N   LEU F  20     -82.232 231.663  59.649  1.00102.17           N  
ATOM  12968  CA  LEU F  20     -81.576 230.399  59.952  1.00 97.02           C  
ATOM  12969  C   LEU F  20     -80.209 230.385  59.281  1.00 90.18           C  
ATOM  12970  O   LEU F  20     -79.942 231.170  58.367  1.00 80.04           O  
ATOM  12971  CB  LEU F  20     -82.428 229.206  59.484  1.00 67.36           C  
ATOM  12972  CG  LEU F  20     -82.116 227.815  60.037  1.00 79.23           C  
ATOM  12973  CD1 LEU F  20     -82.062 227.835  61.554  1.00 87.13           C  
ATOM  12974  CD2 LEU F  20     -83.157 226.815  59.556  1.00 81.13           C  
ATOM  12975  N   ARG F  21     -79.328 229.498  59.751  1.00 84.59           N  
ATOM  12976  CA  ARG F  21     -78.004 229.348  59.155  1.00 74.41           C  
ATOM  12977  C   ARG F  21     -77.718 227.883  58.861  1.00 81.51           C  
ATOM  12978  O   ARG F  21     -77.723 227.047  59.771  1.00 79.61           O  
ATOM  12979  CB  ARG F  21     -76.907 229.920  60.051  1.00 67.84           C  
ATOM  12980  CG  ARG F  21     -75.546 229.893  59.377  1.00 66.73           C  
ATOM  12981  CD  ARG F  21     -74.405 230.134  60.345  1.00 67.31           C  
ATOM  12982  NE  ARG F  21     -73.424 231.043  59.764  1.00 72.73           N  
ATOM  12983  CZ  ARG F  21     -72.169 231.155  60.182  1.00 98.01           C  
ATOM  12984  NH1 ARG F  21     -71.733 230.402  61.187  1.00 88.54           N  
ATOM  12985  NH2 ARG F  21     -71.346 232.013  59.588  1.00 69.99           N  
ATOM  12986  N   LEU F  22     -77.466 227.580  57.591  1.00 82.72           N  
ATOM  12987  CA  LEU F  22     -77.075 226.254  57.140  1.00 75.80           C  
ATOM  12988  C   LEU F  22     -75.560 226.177  57.001  1.00 75.49           C  
ATOM  12989  O   LEU F  22     -74.894 227.172  56.697  1.00 67.45           O  
ATOM  12990  CB  LEU F  22     -77.734 225.931  55.799  1.00 85.09           C  
ATOM  12991  CG  LEU F  22     -79.256 225.841  55.803  1.00 83.05           C  
ATOM  12992  CD1 LEU F  22     -79.771 225.600  54.395  1.00 77.18           C  
ATOM  12993  CD2 LEU F  22     -79.695 224.724  56.736  1.00 83.09           C  
ATOM  12994  N   SER F  23     -75.014 224.983  57.214  1.00 60.10           N  
ATOM  12995  CA  SER F  23     -73.581 224.791  57.059  1.00 72.08           C  
ATOM  12996  C   SER F  23     -73.312 223.469  56.355  1.00 74.24           C  
ATOM  12997  O   SER F  23     -73.924 222.443  56.669  1.00 71.59           O  
ATOM  12998  CB  SER F  23     -72.849 224.831  58.412  1.00 61.32           C  
ATOM  12999  OG  SER F  23     -73.281 223.781  59.258  1.00 87.21           O  
ATOM  13000  N   CYS F  24     -72.393 223.513  55.395  1.00 72.42           N  
ATOM  13001  CA  CYS F  24     -71.936 222.344  54.659  1.00 72.62           C  
ATOM  13002  C   CYS F  24     -70.490 222.083  55.049  1.00 72.32           C  
ATOM  13003  O   CYS F  24     -69.625 222.938  54.831  1.00 57.64           O  
ATOM  13004  CB  CYS F  24     -72.048 222.571  53.156  1.00 80.92           C  
ATOM  13005  SG  CYS F  24     -71.638 221.146  52.146  1.00 89.04           S  
ATOM  13006  N   THR F  25     -70.234 220.917  55.634  1.00 62.46           N  
ATOM  13007  CA  THR F  25     -68.898 220.529  56.073  1.00 57.32           C  
ATOM  13008  C   THR F  25     -68.332 219.508  55.094  1.00 65.34           C  
ATOM  13009  O   THR F  25     -68.815 218.372  55.018  1.00 57.11           O  
ATOM  13010  CB  THR F  25     -68.934 219.978  57.496  1.00 64.06           C  
ATOM  13011  OG1 THR F  25     -69.192 221.053  58.409  1.00 93.09           O  
ATOM  13012  CG2 THR F  25     -67.615 219.314  57.853  1.00 59.72           C  
ATOM  13013  N   ALA F  26     -67.295 219.910  54.366  1.00 65.27           N  
ATOM  13014  CA  ALA F  26     -66.681 219.076  53.344  1.00 61.95           C  
ATOM  13015  C   ALA F  26     -65.489 218.303  53.899  1.00 55.53           C  
ATOM  13016  O   ALA F  26     -64.832 218.727  54.855  1.00 71.31           O  
ATOM  13017  CB  ALA F  26     -66.238 219.929  52.153  1.00 54.71           C  
ATOM  13018  N   SER F  27     -65.217 217.155  53.281  1.00 55.70           N  
ATOM  13019  CA  SER F  27     -64.006 216.392  53.536  1.00 52.13           C  
ATOM  13020  C   SER F  27     -63.534 215.776  52.225  1.00 59.49           C  
ATOM  13021  O   SER F  27     -64.216 215.848  51.199  1.00 58.04           O  
ATOM  13022  CB  SER F  27     -64.235 215.300  54.585  1.00 40.69           C  
ATOM  13023  OG  SER F  27     -65.105 214.304  54.087  1.00 59.86           O  
ATOM  13024  N   GLY F  28     -62.353 215.162  52.265  1.00 45.78           N  
ATOM  13025  CA  GLY F  28     -61.776 214.555  51.080  1.00 37.07           C  
ATOM  13026  C   GLY F  28     -60.858 215.453  50.274  1.00 47.41           C  
ATOM  13027  O   GLY F  28     -60.070 216.224  50.832  1.00 49.98           O  
ATOM  13028  N   ARG F  29     -60.952 215.357  48.949  1.00 47.10           N  
ATOM  13029  CA  ARG F  29     -60.064 216.115  48.082  1.00 44.99           C  
ATOM  13030  C   ARG F  29     -60.102 217.597  48.446  1.00 31.69           C  
ATOM  13031  O   ARG F  29     -61.129 218.130  48.872  1.00 54.36           O  
ATOM  13032  CB  ARG F  29     -60.456 215.889  46.618  1.00 40.47           C  
ATOM  13033  CG  ARG F  29     -59.480 216.431  45.588  1.00 59.69           C  
ATOM  13034  CD  ARG F  29     -58.174 215.635  45.499  1.00 49.74           C  
ATOM  13035  NE  ARG F  29     -57.315 216.172  44.439  1.00 71.61           N  
ATOM  13036  CZ  ARG F  29     -56.371 217.096  44.621  1.00 69.08           C  
ATOM  13037  NH1 ARG F  29     -56.138 217.588  45.832  1.00 56.05           N  
ATOM  13038  NH2 ARG F  29     -55.650 217.526  43.589  1.00 56.24           N  
ATOM  13039  N   THR F  30     -58.965 218.261  48.245  1.00 42.89           N  
ATOM  13040  CA  THR F  30     -58.724 219.614  48.738  1.00 37.47           C  
ATOM  13041  C   THR F  30     -59.901 220.548  48.469  1.00 45.28           C  
ATOM  13042  O   THR F  30     -60.214 220.865  47.318  1.00 50.51           O  
ATOM  13043  CB  THR F  30     -57.444 220.158  48.096  1.00 49.03           C  
ATOM  13044  OG1 THR F  30     -56.318 219.413  48.577  1.00 42.22           O  
ATOM  13045  CG2 THR F  30     -57.251 221.616  48.436  1.00 37.81           C  
ATOM  13046  N   PHE F  31     -60.515 221.016  49.558  1.00 58.30           N  
ATOM  13047  CA  PHE F  31     -61.735 221.817  49.490  1.00 43.61           C  
ATOM  13048  C   PHE F  31     -61.579 223.031  48.577  1.00 45.46           C  
ATOM  13049  O   PHE F  31     -62.457 223.319  47.758  1.00 47.39           O  
ATOM  13050  CB  PHE F  31     -62.112 222.241  50.911  1.00 56.91           C  
ATOM  13051  CG  PHE F  31     -63.349 223.085  51.007  1.00 55.39           C  
ATOM  13052  CD1 PHE F  31     -64.606 222.530  50.819  1.00 51.10           C  
ATOM  13053  CD2 PHE F  31     -63.256 224.428  51.356  1.00 56.09           C  
ATOM  13054  CE1 PHE F  31     -65.749 223.309  50.934  1.00 50.46           C  
ATOM  13055  CE2 PHE F  31     -64.391 225.212  51.479  1.00 54.53           C  
ATOM  13056  CZ  PHE F  31     -65.640 224.653  51.266  1.00 50.52           C  
ATOM  13057  N   THR F  32     -60.468 223.756  48.701  1.00 38.96           N  
ATOM  13058  CA  THR F  32     -60.317 225.002  47.952  1.00 43.47           C  
ATOM  13059  C   THR F  32     -60.197 224.789  46.446  1.00 50.24           C  
ATOM  13060  O   THR F  32     -60.119 225.774  45.698  1.00 45.24           O  
ATOM  13061  CB  THR F  32     -59.095 225.770  48.458  1.00 38.74           C  
ATOM  13062  OG1 THR F  32     -57.902 225.123  48.003  1.00 62.06           O  
ATOM  13063  CG2 THR F  32     -59.077 225.785  49.971  1.00 46.92           C  
ATOM  13064  N   ASN F  33     -60.181 223.544  45.978  1.00 45.44           N  
ATOM  13065  CA  ASN F  33     -60.123 223.286  44.547  1.00 59.61           C  
ATOM  13066  C   ASN F  33     -61.478 223.428  43.876  1.00 50.59           C  
ATOM  13067  O   ASN F  33     -61.540 223.521  42.647  1.00 45.13           O  
ATOM  13068  CB  ASN F  33     -59.563 221.886  44.281  1.00 58.50           C  
ATOM  13069  CG  ASN F  33     -58.045 221.858  44.264  1.00 61.79           C  
ATOM  13070  OD1 ASN F  33     -57.389 222.877  44.489  1.00 63.23           O  
ATOM  13071  ND2 ASN F  33     -57.481 220.689  43.994  1.00 65.16           N  
ATOM  13072  N   TYR F  34     -62.556 223.425  44.647  1.00 52.85           N  
ATOM  13073  CA  TYR F  34     -63.901 223.325  44.110  1.00 54.40           C  
ATOM  13074  C   TYR F  34     -64.687 224.608  44.335  1.00 60.56           C  
ATOM  13075  O   TYR F  34     -64.546 225.264  45.373  1.00 51.73           O  
ATOM  13076  CB  TYR F  34     -64.636 222.154  44.756  1.00 35.01           C  
ATOM  13077  CG  TYR F  34     -63.939 220.854  44.504  1.00 41.28           C  
ATOM  13078  CD1 TYR F  34     -64.107 220.184  43.304  1.00 47.21           C  
ATOM  13079  CD2 TYR F  34     -63.095 220.300  45.453  1.00 46.10           C  
ATOM  13080  CE1 TYR F  34     -63.461 218.993  43.057  1.00 53.47           C  
ATOM  13081  CE2 TYR F  34     -62.445 219.105  45.214  1.00 48.68           C  
ATOM  13082  CZ  TYR F  34     -62.632 218.456  44.012  1.00 42.88           C  
ATOM  13083  OH  TYR F  34     -61.991 217.264  43.760  1.00 63.54           O  
ATOM  13084  N   GLY F  35     -65.503 224.969  43.346  1.00 48.77           N  
ATOM  13085  CA  GLY F  35     -66.599 225.877  43.598  1.00 47.73           C  
ATOM  13086  C   GLY F  35     -67.738 225.156  44.296  1.00 51.82           C  
ATOM  13087  O   GLY F  35     -67.963 223.961  44.098  1.00 50.03           O  
ATOM  13088  N   MET F  36     -68.452 225.889  45.148  1.00 50.08           N  
ATOM  13089  CA  MET F  36     -69.548 225.318  45.920  1.00 57.85           C  
ATOM  13090  C   MET F  36     -70.869 225.990  45.555  1.00 56.54           C  
ATOM  13091  O   MET F  36     -70.902 227.123  45.063  1.00 45.78           O  
ATOM  13092  CB  MET F  36     -69.290 225.447  47.425  1.00 40.87           C  
ATOM  13093  CG  MET F  36     -68.014 224.772  47.900  1.00 43.87           C  
ATOM  13094  SD  MET F  36     -68.044 222.978  47.686  1.00 53.88           S  
ATOM  13095  CE  MET F  36     -69.288 222.498  48.878  1.00 55.19           C  
ATOM  13096  N   GLY F  37     -71.960 225.273  45.801  1.00 46.49           N  
ATOM  13097  CA  GLY F  37     -73.290 225.811  45.559  1.00 57.54           C  
ATOM  13098  C   GLY F  37     -74.327 225.203  46.480  1.00 60.50           C  
ATOM  13099  O   GLY F  37     -74.184 224.067  46.948  1.00 46.75           O  
ATOM  13100  N   TRP F  38     -75.389 225.968  46.730  1.00 69.16           N  
ATOM  13101  CA  TRP F  38     -76.543 225.517  47.501  1.00 65.59           C  
ATOM  13102  C   TRP F  38     -77.742 225.362  46.578  1.00 71.81           C  
ATOM  13103  O   TRP F  38     -78.023 226.250  45.764  1.00 64.45           O  
ATOM  13104  CB  TRP F  38     -76.894 226.495  48.627  1.00 62.12           C  
ATOM  13105  CG  TRP F  38     -76.036 226.398  49.856  1.00 59.32           C  
ATOM  13106  CD1 TRP F  38     -75.028 227.247  50.231  1.00 48.63           C  
ATOM  13107  CD2 TRP F  38     -76.122 225.401  50.879  1.00 43.36           C  
ATOM  13108  NE1 TRP F  38     -74.481 226.833  51.425  1.00 45.00           N  
ATOM  13109  CE2 TRP F  38     -75.135 225.702  51.843  1.00 47.97           C  
ATOM  13110  CE3 TRP F  38     -76.935 224.280  51.073  1.00 50.86           C  
ATOM  13111  CZ2 TRP F  38     -74.943 224.922  52.981  1.00 47.01           C  
ATOM  13112  CZ3 TRP F  38     -76.741 223.505  52.205  1.00 52.73           C  
ATOM  13113  CH2 TRP F  38     -75.753 223.831  53.143  1.00 54.58           C  
ATOM  13114  N   PHE F  39     -78.443 224.238  46.707  1.00 66.90           N  
ATOM  13115  CA  PHE F  39     -79.657 223.970  45.949  1.00 66.80           C  
ATOM  13116  C   PHE F  39     -80.759 223.525  46.898  1.00 74.82           C  
ATOM  13117  O   PHE F  39     -80.495 222.823  47.879  1.00 71.34           O  
ATOM  13118  CB  PHE F  39     -79.427 222.888  44.887  1.00 75.03           C  
ATOM  13119  CG  PHE F  39     -78.443 223.283  43.830  1.00 71.92           C  
ATOM  13120  CD1 PHE F  39     -77.086 223.099  44.031  1.00 75.39           C  
ATOM  13121  CD2 PHE F  39     -78.870 223.852  42.640  1.00 73.59           C  
ATOM  13122  CE1 PHE F  39     -76.173 223.466  43.062  1.00 74.07           C  
ATOM  13123  CE2 PHE F  39     -77.962 224.224  41.666  1.00 65.62           C  
ATOM  13124  CZ  PHE F  39     -76.611 224.030  41.877  1.00 71.48           C  
ATOM  13125  N   ARG F  40     -81.995 223.926  46.599  1.00 78.03           N  
ATOM  13126  CA  ARG F  40     -83.163 223.471  47.339  1.00 78.31           C  
ATOM  13127  C   ARG F  40     -84.122 222.748  46.404  1.00 72.74           C  
ATOM  13128  O   ARG F  40     -84.206 223.056  45.211  1.00 70.71           O  
ATOM  13129  CB  ARG F  40     -83.898 224.627  48.010  1.00 77.27           C  
ATOM  13130  CG  ARG F  40     -84.574 225.571  47.041  1.00 66.26           C  
ATOM  13131  CD  ARG F  40     -85.204 226.724  47.787  1.00 76.01           C  
ATOM  13132  NE  ARG F  40     -85.578 227.816  46.896  1.00 81.22           N  
ATOM  13133  CZ  ARG F  40     -85.868 229.041  47.315  1.00 84.94           C  
ATOM  13134  NH1 ARG F  40     -85.818 229.322  48.609  1.00 74.64           N  
ATOM  13135  NH2 ARG F  40     -86.203 229.986  46.444  1.00 96.51           N  
ATOM  13136  N   GLN F  41     -84.854 221.789  46.965  1.00 82.45           N  
ATOM  13137  CA  GLN F  41     -85.810 220.986  46.207  1.00 92.35           C  
ATOM  13138  C   GLN F  41     -87.020 220.710  47.091  1.00102.95           C  
ATOM  13139  O   GLN F  41     -86.935 219.913  48.031  1.00 91.03           O  
ATOM  13140  CB  GLN F  41     -85.154 219.691  45.733  1.00 82.62           C  
ATOM  13141  CG  GLN F  41     -86.082 218.513  45.550  1.00 86.86           C  
ATOM  13142  CD  GLN F  41     -85.383 217.348  44.879  1.00 95.15           C  
ATOM  13143  OE1 GLN F  41     -84.723 217.514  43.853  1.00104.41           O  
ATOM  13144  NE2 GLN F  41     -85.496 216.165  45.475  1.00 81.15           N  
ATOM  13145  N   ALA F  42     -88.152 221.362  46.784  1.00114.26           N  
ATOM  13146  CA  ALA F  42     -89.392 221.118  47.507  1.00123.39           C  
ATOM  13147  C   ALA F  42     -90.033 219.810  47.046  1.00128.26           C  
ATOM  13148  O   ALA F  42     -89.807 219.366  45.916  1.00130.37           O  
ATOM  13149  CB  ALA F  42     -90.368 222.271  47.301  1.00107.02           C  
ATOM  13150  N   PRO F  43     -90.841 219.179  47.900  1.00129.00           N  
ATOM  13151  CA  PRO F  43     -91.386 217.859  47.554  1.00125.28           C  
ATOM  13152  C   PRO F  43     -92.155 217.912  46.243  1.00128.73           C  
ATOM  13153  O   PRO F  43     -92.902 218.856  45.975  1.00114.10           O  
ATOM  13154  CB  PRO F  43     -92.304 217.529  48.737  1.00106.00           C  
ATOM  13155  CG  PRO F  43     -91.819 218.396  49.857  1.00104.06           C  
ATOM  13156  CD  PRO F  43     -91.324 219.654  49.208  1.00110.55           C  
ATOM  13157  N   GLY F  44     -91.960 216.881  45.417  1.00118.45           N  
ATOM  13158  CA  GLY F  44     -92.569 216.822  44.106  1.00106.45           C  
ATOM  13159  C   GLY F  44     -91.933 217.722  43.070  1.00123.99           C  
ATOM  13160  O   GLY F  44     -92.096 217.473  41.870  1.00127.98           O  
ATOM  13161  N   LYS F  45     -91.226 218.768  43.492  1.00133.18           N  
ATOM  13162  CA  LYS F  45     -90.512 219.653  42.586  1.00119.83           C  
ATOM  13163  C   LYS F  45     -89.148 219.065  42.223  1.00123.15           C  
ATOM  13164  O   LYS F  45     -88.789 217.950  42.616  1.00101.88           O  
ATOM  13165  CB  LYS F  45     -90.363 221.037  43.211  1.00107.32           C  
ATOM  13166  CG  LYS F  45     -91.631 221.866  43.205  1.00101.49           C  
ATOM  13167  CD  LYS F  45     -91.690 222.735  41.962  1.00102.36           C  
ATOM  13168  CE  LYS F  45     -92.757 223.807  42.083  1.00112.68           C  
ATOM  13169  NZ  LYS F  45     -92.705 224.756  40.938  1.00110.56           N  
ATOM  13170  N   GLU F  46     -88.367 219.843  41.477  1.00114.27           N  
ATOM  13171  CA  GLU F  46     -87.019 219.471  41.077  1.00115.40           C  
ATOM  13172  C   GLU F  46     -86.018 220.495  41.596  1.00115.12           C  
ATOM  13173  O   GLU F  46     -86.348 221.672  41.775  1.00103.16           O  
ATOM  13174  CB  GLU F  46     -86.915 219.376  39.557  1.00109.01           C  
ATOM  13175  CG  GLU F  46     -87.152 220.709  38.874  1.00117.49           C  
ATOM  13176  CD  GLU F  46     -87.014 220.629  37.373  1.00136.71           C  
ATOM  13177  OE1 GLU F  46     -86.800 219.511  36.855  1.00142.09           O  
ATOM  13178  OE2 GLU F  46     -87.119 221.685  36.712  1.00119.84           O  
ATOM  13179  N   ARG F  47     -84.784 220.038  41.818  1.00102.30           N  
ATOM  13180  CA  ARG F  47     -83.771 220.872  42.455  1.00 79.49           C  
ATOM  13181  C   ARG F  47     -83.673 222.235  41.783  1.00 77.19           C  
ATOM  13182  O   ARG F  47     -83.801 222.362  40.562  1.00 81.43           O  
ATOM  13183  CB  ARG F  47     -82.416 220.162  42.448  1.00 69.39           C  
ATOM  13184  CG  ARG F  47     -82.213 219.348  43.709  1.00 79.73           C  
ATOM  13185  CD  ARG F  47     -81.054 218.379  43.647  1.00 63.94           C  
ATOM  13186  NE  ARG F  47     -81.419 217.142  44.333  1.00 70.04           N  
ATOM  13187  CZ  ARG F  47     -80.552 216.257  44.811  1.00 82.01           C  
ATOM  13188  NH1 ARG F  47     -79.249 216.472  44.696  1.00 82.81           N  
ATOM  13189  NH2 ARG F  47     -80.990 215.160  45.416  1.00 80.28           N  
ATOM  13190  N   GLU F  48     -83.438 223.256  42.601  1.00 65.35           N  
ATOM  13191  CA  GLU F  48     -83.502 224.646  42.184  1.00 73.75           C  
ATOM  13192  C   GLU F  48     -82.296 225.393  42.739  1.00 76.61           C  
ATOM  13193  O   GLU F  48     -81.872 225.149  43.873  1.00 76.89           O  
ATOM  13194  CB  GLU F  48     -84.826 225.261  42.667  1.00 80.13           C  
ATOM  13195  CG  GLU F  48     -84.996 226.750  42.476  1.00 92.20           C  
ATOM  13196  CD  GLU F  48     -86.164 227.285  43.290  1.00108.84           C  
ATOM  13197  OE1 GLU F  48     -86.942 226.460  43.820  1.00 94.31           O  
ATOM  13198  OE2 GLU F  48     -86.305 228.523  43.403  1.00111.53           O  
ATOM  13199  N   PHE F  49     -81.750 226.304  41.938  1.00 65.41           N  
ATOM  13200  CA  PHE F  49     -80.531 227.007  42.317  1.00 67.30           C  
ATOM  13201  C   PHE F  49     -80.808 228.057  43.387  1.00 75.06           C  
ATOM  13202  O   PHE F  49     -81.703 228.893  43.234  1.00 86.27           O  
ATOM  13203  CB  PHE F  49     -79.900 227.660  41.088  1.00 56.57           C  
ATOM  13204  CG  PHE F  49     -78.777 228.601  41.411  1.00 54.44           C  
ATOM  13205  CD1 PHE F  49     -77.680 228.171  42.144  1.00 69.86           C  
ATOM  13206  CD2 PHE F  49     -78.806 229.914  40.968  1.00 67.83           C  
ATOM  13207  CE1 PHE F  49     -76.637 229.037  42.442  1.00 57.00           C  
ATOM  13208  CE2 PHE F  49     -77.765 230.788  41.260  1.00 65.34           C  
ATOM  13209  CZ  PHE F  49     -76.681 230.350  41.998  1.00 54.12           C  
ATOM  13210  N   VAL F  50     -80.031 228.015  44.471  1.00 73.59           N  
ATOM  13211  CA  VAL F  50     -80.137 229.002  45.542  1.00 59.09           C  
ATOM  13212  C   VAL F  50     -78.986 229.997  45.467  1.00 67.97           C  
ATOM  13213  O   VAL F  50     -79.204 231.204  45.299  1.00 64.59           O  
ATOM  13214  CB  VAL F  50     -80.175 228.325  46.922  1.00 60.52           C  
ATOM  13215  CG1 VAL F  50     -80.442 229.359  47.998  1.00 59.97           C  
ATOM  13216  CG2 VAL F  50     -81.233 227.225  46.941  1.00 63.59           C  
ATOM  13217  N   ALA F  51     -77.753 229.503  45.580  1.00 81.76           N  
ATOM  13218  CA  ALA F  51     -76.589 230.380  45.520  1.00 79.02           C  
ATOM  13219  C   ALA F  51     -75.332 229.541  45.340  1.00 74.10           C  
ATOM  13220  O   ALA F  51     -75.312 228.341  45.635  1.00 61.61           O  
ATOM  13221  CB  ALA F  51     -76.475 231.250  46.776  1.00 66.62           C  
ATOM  13222  N   ALA F  52     -74.280 230.197  44.854  1.00 51.55           N  
ATOM  13223  CA  ALA F  52     -73.028 229.534  44.525  1.00 60.99           C  
ATOM  13224  C   ALA F  52     -71.876 230.492  44.788  1.00 59.58           C  
ATOM  13225  O   ALA F  52     -72.029 231.712  44.678  1.00 57.98           O  
ATOM  13226  CB  ALA F  52     -73.000 229.060  43.068  1.00 64.37           C  
ATOM  13227  N   ILE F  53     -70.715 229.928  45.124  1.00 61.46           N  
ATOM  13228  CA  ILE F  53     -69.535 230.716  45.461  1.00 61.30           C  
ATOM  13229  C   ILE F  53     -68.293 230.109  44.814  1.00 59.17           C  
ATOM  13230  O   ILE F  53     -68.232 228.906  44.543  1.00 58.69           O  
ATOM  13231  CB  ILE F  53     -69.370 230.819  46.992  1.00 57.39           C  
ATOM  13232  CG1 ILE F  53     -68.322 231.873  47.362  1.00 55.83           C  
ATOM  13233  CG2 ILE F  53     -69.041 229.456  47.577  1.00 45.94           C  
ATOM  13234  CD1 ILE F  53     -68.142 232.052  48.852  1.00 53.77           C  
ATOM  13235  N   GLY F  54     -67.297 230.964  44.562  1.00 49.17           N  
ATOM  13236  CA  GLY F  54     -66.031 230.541  43.995  1.00 55.01           C  
ATOM  13237  C   GLY F  54     -65.046 230.005  45.029  1.00 63.58           C  
ATOM  13238  O   GLY F  54     -65.323 229.916  46.226  1.00 54.59           O  
ATOM  13239  N   ARG F  55     -63.863 229.626  44.533  1.00 61.81           N  
ATOM  13240  CA  ARG F  55     -62.861 228.992  45.389  1.00 58.88           C  
ATOM  13241  C   ARG F  55     -62.596 229.811  46.646  1.00 61.66           C  
ATOM  13242  O   ARG F  55     -62.622 229.285  47.765  1.00 48.35           O  
ATOM  13243  CB  ARG F  55     -61.555 228.781  44.619  1.00 55.20           C  
ATOM  13244  CG  ARG F  55     -61.652 227.873  43.408  1.00 45.14           C  
ATOM  13245  CD  ARG F  55     -60.323 227.851  42.684  1.00 37.40           C  
ATOM  13246  NE  ARG F  55     -59.297 227.179  43.474  1.00 52.22           N  
ATOM  13247  CZ  ARG F  55     -57.990 227.363  43.310  1.00 46.67           C  
ATOM  13248  NH1 ARG F  55     -57.555 228.213  42.393  1.00 35.49           N  
ATOM  13249  NH2 ARG F  55     -57.119 226.707  44.068  1.00 47.94           N  
ATOM  13250  N   PHE F  56     -62.335 231.104  46.480  1.00 53.63           N  
ATOM  13251  CA  PHE F  56     -61.882 231.953  47.574  1.00 50.81           C  
ATOM  13252  C   PHE F  56     -62.945 232.954  48.027  1.00 57.22           C  
ATOM  13253  O   PHE F  56     -62.612 234.036  48.515  1.00 60.67           O  
ATOM  13254  CB  PHE F  56     -60.600 232.681  47.176  1.00 59.49           C  
ATOM  13255  CG  PHE F  56     -59.534 231.775  46.636  1.00 53.13           C  
ATOM  13256  CD1 PHE F  56     -58.932 230.827  47.453  1.00 57.10           C  
ATOM  13257  CD2 PHE F  56     -59.121 231.878  45.318  1.00 54.16           C  
ATOM  13258  CE1 PHE F  56     -57.947 229.989  46.962  1.00 48.18           C  
ATOM  13259  CE2 PHE F  56     -58.136 231.049  44.820  1.00 48.31           C  
ATOM  13260  CZ  PHE F  56     -57.546 230.101  45.645  1.00 52.10           C  
ATOM  13261  N   GLY F  57     -64.225 232.613  47.876  1.00 55.21           N  
ATOM  13262  CA  GLY F  57     -65.299 233.496  48.285  1.00 62.62           C  
ATOM  13263  C   GLY F  57     -65.860 234.376  47.191  1.00 58.17           C  
ATOM  13264  O   GLY F  57     -66.799 235.139  47.451  1.00 73.78           O  
ATOM  13265  N   PHE F  58     -65.305 234.310  45.989  1.00 54.27           N  
ATOM  13266  CA  PHE F  58     -65.815 235.043  44.844  1.00 53.03           C  
ATOM  13267  C   PHE F  58     -65.569 234.208  43.589  1.00 64.51           C  
ATOM  13268  O   PHE F  58     -64.674 233.366  43.564  1.00 63.77           O  
ATOM  13269  CB  PHE F  58     -65.145 236.410  44.727  1.00 52.60           C  
ATOM  13270  CG  PHE F  58     -63.645 236.353  44.755  1.00 55.00           C  
ATOM  13271  CD1 PHE F  58     -62.963 236.205  45.958  1.00 52.37           C  
ATOM  13272  CD2 PHE F  58     -62.913 236.451  43.574  1.00 51.25           C  
ATOM  13273  CE1 PHE F  58     -61.573 236.146  45.988  1.00 51.06           C  
ATOM  13274  CE2 PHE F  58     -61.523 236.397  43.591  1.00 55.03           C  
ATOM  13275  CZ  PHE F  58     -60.850 236.245  44.802  1.00 58.69           C  
ATOM  13276  N   PRO F  59     -66.388 234.408  42.556  1.00 66.20           N  
ATOM  13277  CA  PRO F  59     -67.530 235.321  42.586  1.00 59.33           C  
ATOM  13278  C   PRO F  59     -68.709 234.741  43.352  1.00 56.93           C  
ATOM  13279  O   PRO F  59     -68.704 233.565  43.714  1.00 59.13           O  
ATOM  13280  CB  PRO F  59     -67.888 235.492  41.104  1.00 68.62           C  
ATOM  13281  CG  PRO F  59     -66.713 234.988  40.346  1.00 61.14           C  
ATOM  13282  CD  PRO F  59     -66.091 233.939  41.195  1.00 63.83           C  
ATOM  13283  N   LEU F  60     -69.721 235.568  43.582  1.00 65.73           N  
ATOM  13284  CA  LEU F  60     -70.952 235.139  44.223  1.00 61.56           C  
ATOM  13285  C   LEU F  60     -72.105 235.283  43.245  1.00 55.88           C  
ATOM  13286  O   LEU F  60     -72.143 236.228  42.451  1.00 66.79           O  
ATOM  13287  CB  LEU F  60     -71.229 235.959  45.479  1.00 66.54           C  
ATOM  13288  CG  LEU F  60     -70.254 235.718  46.627  1.00 57.31           C  
ATOM  13289  CD1 LEU F  60     -69.661 237.039  47.097  1.00 39.19           C  
ATOM  13290  CD2 LEU F  60     -70.951 234.976  47.765  1.00 54.97           C  
ATOM  13291  N   TYR F  61     -73.044 234.345  43.310  1.00 51.39           N  
ATOM  13292  CA  TYR F  61     -74.219 234.364  42.451  1.00 52.93           C  
ATOM  13293  C   TYR F  61     -75.406 233.881  43.263  1.00 63.98           C  
ATOM  13294  O   TYR F  61     -75.330 232.831  43.911  1.00 64.13           O  
ATOM  13295  CB  TYR F  61     -74.040 233.475  41.212  1.00 54.61           C  
ATOM  13296  CG  TYR F  61     -72.857 233.836  40.344  1.00 60.81           C  
ATOM  13297  CD1 TYR F  61     -72.756 235.092  39.758  1.00 70.67           C  
ATOM  13298  CD2 TYR F  61     -71.852 232.910  40.087  1.00 62.67           C  
ATOM  13299  CE1 TYR F  61     -71.672 235.427  38.954  1.00 74.15           C  
ATOM  13300  CE2 TYR F  61     -70.767 233.233  39.284  1.00 72.50           C  
ATOM  13301  CZ  TYR F  61     -70.683 234.493  38.721  1.00 73.96           C  
ATOM  13302  OH  TYR F  61     -69.607 234.815  37.923  1.00 75.64           O  
ATOM  13303  N   TYR F  62     -76.494 234.643  43.230  1.00 72.54           N  
ATOM  13304  CA  TYR F  62     -77.726 234.269  43.904  1.00 80.66           C  
ATOM  13305  C   TYR F  62     -78.865 234.229  42.897  1.00 71.94           C  
ATOM  13306  O   TYR F  62     -78.905 235.022  41.951  1.00 67.98           O  
ATOM  13307  CB  TYR F  62     -78.084 235.249  45.030  1.00 59.89           C  
ATOM  13308  CG  TYR F  62     -77.023 235.430  46.090  1.00 54.69           C  
ATOM  13309  CD1 TYR F  62     -76.972 234.588  47.200  1.00 45.16           C  
ATOM  13310  CD2 TYR F  62     -76.079 236.452  45.995  1.00 53.91           C  
ATOM  13311  CE1 TYR F  62     -76.004 234.754  48.184  1.00 45.50           C  
ATOM  13312  CE2 TYR F  62     -75.104 236.627  46.975  1.00 50.73           C  
ATOM  13313  CZ  TYR F  62     -75.072 235.776  48.067  1.00 60.63           C  
ATOM  13314  OH  TYR F  62     -74.109 235.948  49.039  1.00 61.45           O  
ATOM  13315  N   SER F  63     -79.782 233.286  43.099  1.00 69.17           N  
ATOM  13316  CA  SER F  63     -81.023 233.293  42.340  1.00 82.80           C  
ATOM  13317  C   SER F  63     -81.894 234.457  42.793  1.00 91.19           C  
ATOM  13318  O   SER F  63     -81.797 234.929  43.929  1.00 93.52           O  
ATOM  13319  CB  SER F  63     -81.781 231.978  42.516  1.00 73.48           C  
ATOM  13320  OG  SER F  63     -82.664 232.052  43.617  1.00 62.33           O  
ATOM  13321  N   ASP F  64     -82.755 234.925  41.890  1.00100.55           N  
ATOM  13322  CA  ASP F  64     -83.524 236.127  42.189  1.00 94.50           C  
ATOM  13323  C   ASP F  64     -84.513 235.900  43.327  1.00 83.25           C  
ATOM  13324  O   ASP F  64     -84.812 236.837  44.074  1.00 75.43           O  
ATOM  13325  CB  ASP F  64     -84.234 236.625  40.932  1.00 77.32           C  
ATOM  13326  CG  ASP F  64     -83.266 237.199  39.910  1.00100.94           C  
ATOM  13327  OD1 ASP F  64     -82.285 237.855  40.327  1.00 94.95           O  
ATOM  13328  OD2 ASP F  64     -83.482 237.000  38.695  1.00 95.95           O  
ATOM  13329  N   SER F  65     -85.023 234.676  43.481  1.00 69.29           N  
ATOM  13330  CA  SER F  65     -85.978 234.388  44.546  1.00 63.76           C  
ATOM  13331  C   SER F  65     -85.369 234.406  45.953  1.00 88.15           C  
ATOM  13332  O   SER F  65     -86.111 234.169  46.914  1.00 93.36           O  
ATOM  13333  CB  SER F  65     -86.658 233.038  44.289  1.00 73.65           C  
ATOM  13334  OG  SER F  65     -85.719 231.989  44.150  1.00 95.04           O  
ATOM  13335  N   VAL F  66     -84.064 234.650  46.118  1.00 90.79           N  
ATOM  13336  CA  VAL F  66     -83.481 234.746  47.458  1.00 79.78           C  
ATOM  13337  C   VAL F  66     -82.453 235.869  47.532  1.00 68.50           C  
ATOM  13338  O   VAL F  66     -81.925 236.163  48.610  1.00 68.54           O  
ATOM  13339  CB  VAL F  66     -82.845 233.414  47.906  1.00 67.64           C  
ATOM  13340  CG1 VAL F  66     -83.837 232.264  47.776  1.00 75.22           C  
ATOM  13341  CG2 VAL F  66     -81.580 233.133  47.119  1.00 78.65           C  
ATOM  13342  N   LYS F  67     -82.143 236.491  46.397  1.00 68.20           N  
ATOM  13343  CA  LYS F  67     -81.143 237.552  46.388  1.00 80.70           C  
ATOM  13344  C   LYS F  67     -81.522 238.661  47.365  1.00 85.10           C  
ATOM  13345  O   LYS F  67     -82.698 238.996  47.526  1.00 98.56           O  
ATOM  13346  CB  LYS F  67     -80.980 238.117  44.975  1.00 80.84           C  
ATOM  13347  CG  LYS F  67     -79.815 239.087  44.824  1.00 79.43           C  
ATOM  13348  CD  LYS F  67     -79.519 239.387  43.356  1.00 89.61           C  
ATOM  13349  CE  LYS F  67     -78.291 240.280  43.208  1.00 92.93           C  
ATOM  13350  NZ  LYS F  67     -77.966 240.568  41.782  1.00 95.48           N  
ATOM  13351  N   GLY F  68     -80.514 239.233  48.021  1.00 98.99           N  
ATOM  13352  CA  GLY F  68     -80.747 240.261  49.021  1.00 78.93           C  
ATOM  13353  C   GLY F  68     -81.147 239.718  50.381  1.00 89.10           C  
ATOM  13354  O   GLY F  68     -80.844 240.331  51.409  1.00 81.45           O  
ATOM  13355  N   ARG F  69     -81.831 238.572  50.402  1.00 85.08           N  
ATOM  13356  CA  ARG F  69     -82.223 237.921  51.649  1.00 82.03           C  
ATOM  13357  C   ARG F  69     -81.143 236.970  52.157  1.00 93.75           C  
ATOM  13358  O   ARG F  69     -80.733 237.058  53.317  1.00 91.74           O  
ATOM  13359  CB  ARG F  69     -83.541 237.154  51.473  1.00 93.06           C  
ATOM  13360  CG  ARG F  69     -84.705 237.975  50.942  1.00 78.75           C  
ATOM  13361  CD  ARG F  69     -86.036 237.250  51.144  1.00 68.57           C  
ATOM  13362  NE  ARG F  69     -86.190 236.072  50.290  1.00 72.85           N  
ATOM  13363  CZ  ARG F  69     -86.436 234.843  50.740  1.00 79.15           C  
ATOM  13364  NH1 ARG F  69     -86.561 234.621  52.043  1.00 61.43           N  
ATOM  13365  NH2 ARG F  69     -86.564 233.833  49.888  1.00 72.34           N  
ATOM  13366  N   PHE F  70     -80.684 236.054  51.304  1.00114.47           N  
ATOM  13367  CA  PHE F  70     -79.692 235.055  51.675  1.00 88.91           C  
ATOM  13368  C   PHE F  70     -78.275 235.543  51.390  1.00 81.61           C  
ATOM  13369  O   PHE F  70     -78.042 236.418  50.548  1.00 69.09           O  
ATOM  13370  CB  PHE F  70     -79.912 233.744  50.922  1.00 63.49           C  
ATOM  13371  CG  PHE F  70     -81.149 232.991  51.328  1.00 85.45           C  
ATOM  13372  CD1 PHE F  70     -82.082 233.545  52.183  1.00 83.18           C  
ATOM  13373  CD2 PHE F  70     -81.362 231.704  50.855  1.00 82.00           C  
ATOM  13374  CE1 PHE F  70     -83.210 232.830  52.544  1.00 97.72           C  
ATOM  13375  CE2 PHE F  70     -82.483 230.986  51.214  1.00 77.89           C  
ATOM  13376  CZ  PHE F  70     -83.408 231.547  52.057  1.00 80.29           C  
ATOM  13377  N   THR F  71     -77.322 234.944  52.105  1.00 84.06           N  
ATOM  13378  CA  THR F  71     -75.898 235.157  51.874  1.00 86.18           C  
ATOM  13379  C   THR F  71     -75.147 233.838  51.991  1.00 84.54           C  
ATOM  13380  O   THR F  71     -75.345 233.082  52.949  1.00 68.20           O  
ATOM  13381  CB  THR F  71     -75.312 236.185  52.852  1.00 72.48           C  
ATOM  13382  OG1 THR F  71     -75.684 237.512  52.445  1.00 65.51           O  
ATOM  13383  CG2 THR F  71     -73.798 236.061  52.917  1.00 52.76           C  
ATOM  13384  N   ILE F  72     -74.284 233.574  51.010  1.00 78.22           N  
ATOM  13385  CA  ILE F  72     -73.441 232.385  50.968  1.00 58.31           C  
ATOM  13386  C   ILE F  72     -72.004 232.810  51.231  1.00 63.10           C  
ATOM  13387  O   ILE F  72     -71.561 233.868  50.764  1.00 58.61           O  
ATOM  13388  CB  ILE F  72     -73.549 231.658  49.614  1.00 62.93           C  
ATOM  13389  CG1 ILE F  72     -72.996 230.236  49.720  1.00 62.60           C  
ATOM  13390  CG2 ILE F  72     -72.818 232.438  48.524  1.00 47.80           C  
ATOM  13391  CD1 ILE F  72     -72.969 229.500  48.396  1.00 55.61           C  
ATOM  13392  N   SER F  73     -71.280 231.991  51.988  1.00 55.80           N  
ATOM  13393  CA  SER F  73     -69.877 232.258  52.269  1.00 61.77           C  
ATOM  13394  C   SER F  73     -69.187 230.937  52.578  1.00 67.52           C  
ATOM  13395  O   SER F  73     -69.835 229.909  52.799  1.00 56.32           O  
ATOM  13396  CB  SER F  73     -69.711 233.257  53.423  1.00 46.90           C  
ATOM  13397  OG  SER F  73     -70.243 232.749  54.637  1.00 57.92           O  
ATOM  13398  N   ARG F  74     -67.856 230.973  52.605  1.00 51.41           N  
ATOM  13399  CA  ARG F  74     -67.091 229.781  52.938  1.00 56.64           C  
ATOM  13400  C   ARG F  74     -65.892 230.157  53.795  1.00 56.34           C  
ATOM  13401  O   ARG F  74     -65.308 231.238  53.652  1.00 51.49           O  
ATOM  13402  CB  ARG F  74     -66.629 229.020  51.675  1.00 60.20           C  
ATOM  13403  CG  ARG F  74     -65.630 229.773  50.799  1.00 55.26           C  
ATOM  13404  CD  ARG F  74     -65.482 229.138  49.421  1.00 59.03           C  
ATOM  13405  NE  ARG F  74     -64.826 227.834  49.463  1.00 58.44           N  
ATOM  13406  CZ  ARG F  74     -64.724 227.018  48.418  1.00 43.26           C  
ATOM  13407  NH1 ARG F  74     -65.240 227.366  47.249  1.00 45.56           N  
ATOM  13408  NH2 ARG F  74     -64.112 225.850  48.542  1.00 52.41           N  
ATOM  13409  N   ASP F  75     -65.555 229.250  54.706  1.00 59.29           N  
ATOM  13410  CA  ASP F  75     -64.356 229.314  55.536  1.00 55.11           C  
ATOM  13411  C   ASP F  75     -63.444 228.188  55.057  1.00 59.38           C  
ATOM  13412  O   ASP F  75     -63.681 227.014  55.359  1.00 48.40           O  
ATOM  13413  CB  ASP F  75     -64.720 229.169  57.013  1.00 67.37           C  
ATOM  13414  CG  ASP F  75     -63.545 229.403  57.941  1.00 70.03           C  
ATOM  13415  OD1 ASP F  75     -62.396 229.119  57.542  1.00 88.48           O  
ATOM  13416  OD2 ASP F  75     -63.775 229.862  59.079  1.00 72.70           O  
ATOM  13417  N   ASN F  76     -62.410 228.541  54.293  1.00 47.10           N  
ATOM  13418  CA  ASN F  76     -61.546 227.508  53.729  1.00 49.33           C  
ATOM  13419  C   ASN F  76     -60.737 226.797  54.810  1.00 47.44           C  
ATOM  13420  O   ASN F  76     -60.533 225.580  54.737  1.00 53.57           O  
ATOM  13421  CB  ASN F  76     -60.631 228.111  52.664  1.00 55.59           C  
ATOM  13422  CG  ASN F  76     -61.383 228.489  51.401  1.00 63.02           C  
ATOM  13423  OD1 ASN F  76     -62.455 227.949  51.118  1.00 47.00           O  
ATOM  13424  ND2 ASN F  76     -60.819 229.412  50.629  1.00 57.64           N  
ATOM  13425  N   ALA F  77     -60.272 227.530  55.823  1.00 55.89           N  
ATOM  13426  CA  ALA F  77     -59.532 226.893  56.907  1.00 43.46           C  
ATOM  13427  C   ALA F  77     -60.369 225.866  57.655  1.00 41.57           C  
ATOM  13428  O   ALA F  77     -59.805 224.992  58.324  1.00 50.91           O  
ATOM  13429  CB  ALA F  77     -59.010 227.945  57.884  1.00 38.73           C  
ATOM  13430  N   LYS F  78     -61.695 225.967  57.580  1.00 48.52           N  
ATOM  13431  CA  LYS F  78     -62.595 224.996  58.187  1.00 57.52           C  
ATOM  13432  C   LYS F  78     -63.267 224.091  57.163  1.00 55.22           C  
ATOM  13433  O   LYS F  78     -64.070 223.238  57.552  1.00 48.36           O  
ATOM  13434  CB  LYS F  78     -63.660 225.712  59.032  1.00 62.11           C  
ATOM  13435  CG  LYS F  78     -63.120 226.346  60.309  1.00 59.44           C  
ATOM  13436  CD  LYS F  78     -64.237 226.789  61.245  1.00 53.48           C  
ATOM  13437  CE  LYS F  78     -64.335 228.305  61.340  1.00 77.57           C  
ATOM  13438  NZ  LYS F  78     -63.088 228.935  61.865  1.00 59.29           N  
ATOM  13439  N   THR F  79     -62.954 224.255  55.877  1.00 59.10           N  
ATOM  13440  CA  THR F  79     -63.557 223.508  54.766  1.00 57.27           C  
ATOM  13441  C   THR F  79     -65.073 223.396  54.941  1.00 60.76           C  
ATOM  13442  O   THR F  79     -65.657 222.310  54.955  1.00 56.71           O  
ATOM  13443  CB  THR F  79     -62.915 222.123  54.597  1.00 42.86           C  
ATOM  13444  OG1 THR F  79     -63.237 221.283  55.711  1.00 55.46           O  
ATOM  13445  CG2 THR F  79     -61.405 222.241  54.493  1.00 44.68           C  
ATOM  13446  N   THR F  80     -65.708 224.558  55.072  1.00 52.57           N  
ATOM  13447  CA  THR F  80     -67.140 224.627  55.304  1.00 55.40           C  
ATOM  13448  C   THR F  80     -67.753 225.738  54.464  1.00 57.44           C  
ATOM  13449  O   THR F  80     -67.170 226.819  54.326  1.00 47.19           O  
ATOM  13450  CB  THR F  80     -67.444 224.862  56.794  1.00 62.99           C  
ATOM  13451  OG1 THR F  80     -67.075 223.702  57.550  1.00 60.44           O  
ATOM  13452  CG2 THR F  80     -68.926 225.126  57.005  1.00 59.16           C  
ATOM  13453  N   VAL F  81     -68.938 225.470  53.914  1.00 50.51           N  
ATOM  13454  CA  VAL F  81     -69.748 226.477  53.236  1.00 66.01           C  
ATOM  13455  C   VAL F  81     -70.934 226.822  54.127  1.00 66.61           C  
ATOM  13456  O   VAL F  81     -71.502 225.945  54.792  1.00 57.57           O  
ATOM  13457  CB  VAL F  81     -70.241 225.995  51.858  1.00 57.42           C  
ATOM  13458  CG1 VAL F  81     -70.258 227.157  50.876  1.00 51.61           C  
ATOM  13459  CG2 VAL F  81     -69.383 224.856  51.350  1.00 60.11           C  
ATOM  13460  N   TYR F  82     -71.336 228.091  54.108  1.00 66.30           N  
ATOM  13461  CA  TYR F  82     -72.415 228.581  54.954  1.00 73.55           C  
ATOM  13462  C   TYR F  82     -73.490 229.237  54.099  1.00 71.43           C  
ATOM  13463  O   TYR F  82     -73.186 229.985  53.161  1.00 66.11           O  
ATOM  13464  CB  TYR F  82     -71.904 229.595  55.990  1.00 67.32           C  
ATOM  13465  CG  TYR F  82     -70.895 229.048  56.977  1.00 66.38           C  
ATOM  13466  CD1 TYR F  82     -71.248 228.059  57.887  1.00 64.84           C  
ATOM  13467  CD2 TYR F  82     -69.592 229.536  57.010  1.00 65.84           C  
ATOM  13468  CE1 TYR F  82     -70.326 227.559  58.793  1.00 81.24           C  
ATOM  13469  CE2 TYR F  82     -68.662 229.043  57.916  1.00 65.39           C  
ATOM  13470  CZ  TYR F  82     -69.035 228.055  58.804  1.00 71.37           C  
ATOM  13471  OH  TYR F  82     -68.117 227.565  59.708  1.00 61.69           O  
ATOM  13472  N   LEU F  83     -74.749 228.954  54.434  1.00 72.29           N  
ATOM  13473  CA  LEU F  83     -75.906 229.620  53.840  1.00 74.46           C  
ATOM  13474  C   LEU F  83     -76.624 230.384  54.945  1.00 80.55           C  
ATOM  13475  O   LEU F  83     -77.246 229.774  55.823  1.00 58.24           O  
ATOM  13476  CB  LEU F  83     -76.849 228.618  53.174  1.00 62.00           C  
ATOM  13477  CG  LEU F  83     -77.977 229.282  52.380  1.00 64.41           C  
ATOM  13478  CD1 LEU F  83     -77.405 230.268  51.360  1.00 45.10           C  
ATOM  13479  CD2 LEU F  83     -78.880 228.248  51.718  1.00 49.89           C  
ATOM  13480  N   GLN F  84     -76.534 231.715  54.902  1.00 73.44           N  
ATOM  13481  CA  GLN F  84     -77.184 232.587  55.876  1.00 81.94           C  
ATOM  13482  C   GLN F  84     -78.520 233.059  55.304  1.00 91.07           C  
ATOM  13483  O   GLN F  84     -78.553 233.796  54.312  1.00 85.02           O  
ATOM  13484  CB  GLN F  84     -76.287 233.772  56.229  1.00 84.65           C  
ATOM  13485  CG  GLN F  84     -76.783 234.576  57.421  1.00100.19           C  
ATOM  13486  CD  GLN F  84     -76.888 233.733  58.686  1.00105.52           C  
ATOM  13487  OE1 GLN F  84     -75.882 233.423  59.325  1.00101.58           O  
ATOM  13488  NE2 GLN F  84     -78.110 233.346  59.042  1.00 92.42           N  
ATOM  13489  N   MET F  85     -79.616 232.638  55.932  1.00 98.37           N  
ATOM  13490  CA  MET F  85     -80.969 232.923  55.466  1.00101.08           C  
ATOM  13491  C   MET F  85     -81.638 233.956  56.369  1.00 95.39           C  
ATOM  13492  O   MET F  85     -81.708 233.766  57.588  1.00 94.52           O  
ATOM  13493  CB  MET F  85     -81.800 231.639  55.430  1.00 89.20           C  
ATOM  13494  CG  MET F  85     -81.130 230.489  54.694  1.00 65.58           C  
ATOM  13495  SD  MET F  85     -81.937 228.894  54.975  1.00 89.67           S  
ATOM  13496  CE  MET F  85     -82.991 228.776  53.536  1.00 87.10           C  
ATOM  13497  N   HIS F  86     -82.135 235.040  55.768  1.00103.72           N  
ATOM  13498  CA  HIS F  86     -82.860 236.090  56.473  1.00107.86           C  
ATOM  13499  C   HIS F  86     -84.243 236.276  55.854  1.00114.11           C  
ATOM  13500  O   HIS F  86     -84.445 236.024  54.662  1.00124.26           O  
ATOM  13501  CB  HIS F  86     -82.099 237.425  56.428  1.00 92.69           C  
ATOM  13502  CG  HIS F  86     -80.845 237.439  57.246  1.00100.82           C  
ATOM  13503  ND1 HIS F  86     -80.623 236.565  58.288  1.00105.76           N  
ATOM  13504  CD2 HIS F  86     -79.742 238.221  57.169  1.00 90.73           C  
ATOM  13505  CE1 HIS F  86     -79.438 236.810  58.821  1.00 98.30           C  
ATOM  13506  NE2 HIS F  86     -78.883 237.810  58.159  1.00 86.43           N  
ATOM  13507  N   ASN F  87     -85.194 236.745  56.668  1.00102.69           N  
ATOM  13508  CA  ASN F  87     -86.565 236.996  56.209  1.00 93.67           C  
ATOM  13509  C   ASN F  87     -87.203 235.743  55.614  1.00 90.97           C  
ATOM  13510  O   ASN F  87     -87.855 235.797  54.568  1.00 84.77           O  
ATOM  13511  CB  ASN F  87     -86.619 238.146  55.199  1.00 94.31           C  
ATOM  13512  CG  ASN F  87     -86.596 239.507  55.858  1.00115.41           C  
ATOM  13513  OD1 ASN F  87     -85.538 240.111  56.029  1.00117.42           O  
ATOM  13514  ND2 ASN F  87     -87.773 240.002  56.230  1.00112.06           N  
ATOM  13515  N   LEU F  88     -87.017 234.606  56.282  1.00 75.25           N  
ATOM  13516  CA  LEU F  88     -87.569 233.342  55.807  1.00 85.59           C  
ATOM  13517  C   LEU F  88     -89.040 233.461  55.420  1.00 96.60           C  
ATOM  13518  O   LEU F  88     -89.740 234.375  55.867  1.00112.09           O  
ATOM  13519  CB  LEU F  88     -87.389 232.257  56.869  1.00 93.05           C  
ATOM  13520  CG  LEU F  88     -85.994 231.637  56.868  1.00 94.00           C  
ATOM  13521  CD1 LEU F  88     -85.831 230.659  58.015  1.00102.11           C  
ATOM  13522  CD2 LEU F  88     -85.757 230.946  55.539  1.00 86.32           C  
ATOM  13523  N   LYS F  89     -89.511 232.538  54.588  1.00 93.99           N  
ATOM  13524  CA  LYS F  89     -90.884 232.540  54.104  1.00 85.57           C  
ATOM  13525  C   LYS F  89     -91.357 231.100  53.983  1.00 99.59           C  
ATOM  13526  O   LYS F  89     -90.551 230.170  54.107  1.00102.22           O  
ATOM  13527  CB  LYS F  89     -90.988 233.263  52.758  1.00 66.62           C  
ATOM  13528  CG  LYS F  89     -90.426 234.678  52.800  1.00 68.02           C  
ATOM  13529  CD  LYS F  89     -90.398 235.365  51.438  1.00 57.11           C  
ATOM  13530  CE  LYS F  89     -89.887 236.803  51.587  1.00 79.58           C  
ATOM  13531  NZ  LYS F  89     -89.682 237.516  50.290  1.00 67.56           N  
ATOM  13532  N   PRO F  90     -92.652 230.870  53.762  1.00118.29           N  
ATOM  13533  CA  PRO F  90     -93.108 229.489  53.548  1.00116.30           C  
ATOM  13534  C   PRO F  90     -92.707 228.953  52.188  1.00109.39           C  
ATOM  13535  O   PRO F  90     -92.554 227.735  52.029  1.00 91.46           O  
ATOM  13536  CB  PRO F  90     -94.634 229.592  53.695  1.00109.64           C  
ATOM  13537  CG  PRO F  90     -94.875 230.922  54.376  1.00108.65           C  
ATOM  13538  CD  PRO F  90     -93.777 231.810  53.890  1.00 82.95           C  
ATOM  13539  N   GLU F  91     -92.544 229.835  51.199  1.00104.52           N  
ATOM  13540  CA  GLU F  91     -92.080 229.415  49.881  1.00105.97           C  
ATOM  13541  C   GLU F  91     -90.707 228.758  49.964  1.00113.40           C  
ATOM  13542  O   GLU F  91     -90.431 227.781  49.257  1.00 97.13           O  
ATOM  13543  CB  GLU F  91     -92.032 230.625  48.949  1.00 96.78           C  
ATOM  13544  CG  GLU F  91     -93.389 231.217  48.622  1.00125.23           C  
ATOM  13545  CD  GLU F  91     -93.282 232.442  47.736  1.00143.55           C  
ATOM  13546  OE1 GLU F  91     -92.157 232.963  47.576  1.00129.90           O  
ATOM  13547  OE2 GLU F  91     -94.320 232.886  47.204  1.00139.96           O  
ATOM  13548  N   ASP F  92     -89.834 229.279  50.828  1.00105.51           N  
ATOM  13549  CA  ASP F  92     -88.476 228.779  51.004  1.00 68.40           C  
ATOM  13550  C   ASP F  92     -88.419 227.383  51.616  1.00 92.45           C  
ATOM  13551  O   ASP F  92     -87.317 226.862  51.818  1.00 96.89           O  
ATOM  13552  CB  ASP F  92     -87.677 229.756  51.867  1.00 58.97           C  
ATOM  13553  CG  ASP F  92     -87.595 231.146  51.253  1.00 86.17           C  
ATOM  13554  OD1 ASP F  92     -87.845 231.276  50.035  1.00 88.21           O  
ATOM  13555  OD2 ASP F  92     -87.275 232.107  51.987  1.00 71.17           O  
ATOM  13556  N   THR F  93     -89.558 226.771  51.924  1.00 98.96           N  
ATOM  13557  CA  THR F  93     -89.567 225.435  52.506  1.00 93.52           C  
ATOM  13558  C   THR F  93     -89.156 224.408  51.457  1.00100.94           C  
ATOM  13559  O   THR F  93     -89.764 224.328  50.385  1.00106.60           O  
ATOM  13560  CB  THR F  93     -90.954 225.113  53.058  1.00106.24           C  
ATOM  13561  OG1 THR F  93     -91.274 226.028  54.115  1.00115.08           O  
ATOM  13562  CG2 THR F  93     -90.999 223.687  53.599  1.00 86.53           C  
ATOM  13563  N   ALA F  94     -88.116 223.633  51.760  1.00110.15           N  
ATOM  13564  CA  ALA F  94     -87.615 222.597  50.863  1.00 98.90           C  
ATOM  13565  C   ALA F  94     -86.413 221.937  51.529  1.00 91.28           C  
ATOM  13566  O   ALA F  94     -85.851 222.462  52.496  1.00 86.94           O  
ATOM  13567  CB  ALA F  94     -87.231 223.163  49.494  1.00 88.76           C  
ATOM  13568  N   ILE F  95     -86.025 220.771  51.002  1.00 88.81           N  
ATOM  13569  CA  ILE F  95     -84.751 220.166  51.376  1.00 78.83           C  
ATOM  13570  C   ILE F  95     -83.614 220.950  50.734  1.00 82.63           C  
ATOM  13571  O   ILE F  95     -83.678 221.319  49.553  1.00 81.67           O  
ATOM  13572  CB  ILE F  95     -84.690 218.688  50.958  1.00 72.53           C  
ATOM  13573  CG1 ILE F  95     -85.809 217.882  51.614  1.00 72.90           C  
ATOM  13574  CG2 ILE F  95     -83.340 218.095  51.330  1.00 61.67           C  
ATOM  13575  CD1 ILE F  95     -85.635 216.381  51.462  1.00 60.79           C  
ATOM  13576  N   TYR F  96     -82.568 221.218  51.510  1.00 77.92           N  
ATOM  13577  CA  TYR F  96     -81.441 222.013  51.043  1.00 83.11           C  
ATOM  13578  C   TYR F  96     -80.197 221.146  50.876  1.00 80.77           C  
ATOM  13579  O   TYR F  96     -79.905 220.287  51.716  1.00 68.12           O  
ATOM  13580  CB  TYR F  96     -81.171 223.172  52.001  1.00 69.84           C  
ATOM  13581  CG  TYR F  96     -82.053 224.371  51.732  1.00 65.62           C  
ATOM  13582  CD1 TYR F  96     -83.395 224.370  52.094  1.00 84.16           C  
ATOM  13583  CD2 TYR F  96     -81.544 225.507  51.115  1.00 71.74           C  
ATOM  13584  CE1 TYR F  96     -84.206 225.466  51.846  1.00 75.35           C  
ATOM  13585  CE2 TYR F  96     -82.343 226.607  50.864  1.00 76.36           C  
ATOM  13586  CZ  TYR F  96     -83.673 226.582  51.231  1.00 84.19           C  
ATOM  13587  OH  TYR F  96     -84.468 227.677  50.982  1.00 76.47           O  
ATOM  13588  N   PHE F  97     -79.474 221.377  49.776  1.00 69.41           N  
ATOM  13589  CA  PHE F  97     -78.305 220.595  49.393  1.00 61.26           C  
ATOM  13590  C   PHE F  97     -77.133 221.518  49.106  1.00 61.23           C  
ATOM  13591  O   PHE F  97     -77.306 222.585  48.505  1.00 54.34           O  
ATOM  13592  CB  PHE F  97     -78.551 219.755  48.138  1.00 56.37           C  
ATOM  13593  CG  PHE F  97     -79.638 218.736  48.277  1.00 64.11           C  
ATOM  13594  CD1 PHE F  97     -79.415 217.552  48.962  1.00 72.77           C  
ATOM  13595  CD2 PHE F  97     -80.868 218.938  47.675  1.00 64.24           C  
ATOM  13596  CE1 PHE F  97     -80.414 216.598  49.077  1.00 71.29           C  
ATOM  13597  CE2 PHE F  97     -81.868 217.990  47.782  1.00 78.58           C  
ATOM  13598  CZ  PHE F  97     -81.642 216.817  48.484  1.00 71.25           C  
ATOM  13599  N   CYS F  98     -75.942 221.102  49.526  1.00 61.78           N  
ATOM  13600  CA  CYS F  98     -74.713 221.695  49.017  1.00 72.79           C  
ATOM  13601  C   CYS F  98     -74.062 220.757  48.009  1.00 65.57           C  
ATOM  13602  O   CYS F  98     -74.177 219.529  48.099  1.00 49.65           O  
ATOM  13603  CB  CYS F  98     -73.720 222.015  50.138  1.00 57.76           C  
ATOM  13604  SG  CYS F  98     -73.417 220.668  51.299  1.00119.51           S  
ATOM  13605  N   ALA F  99     -73.378 221.354  47.039  1.00 51.77           N  
ATOM  13606  CA  ALA F  99     -72.700 220.604  45.998  1.00 57.29           C  
ATOM  13607  C   ALA F  99     -71.362 221.261  45.710  1.00 54.72           C  
ATOM  13608  O   ALA F  99     -71.159 222.450  45.973  1.00 50.69           O  
ATOM  13609  CB  ALA F  99     -73.539 220.524  44.716  1.00 55.74           C  
ATOM  13610  N   ALA F 100     -70.441 220.462  45.181  1.00 59.47           N  
ATOM  13611  CA  ALA F 100     -69.134 220.936  44.756  1.00 43.64           C  
ATOM  13612  C   ALA F 100     -68.992 220.755  43.252  1.00 48.92           C  
ATOM  13613  O   ALA F 100     -69.429 219.743  42.689  1.00 45.08           O  
ATOM  13614  CB  ALA F 100     -68.009 220.203  45.490  1.00 43.85           C  
ATOM  13615  N   ARG F 101     -68.392 221.747  42.607  1.00 37.85           N  
ATOM  13616  CA  ARG F 101     -68.219 221.759  41.165  1.00 43.88           C  
ATOM  13617  C   ARG F 101     -66.791 222.166  40.836  1.00 49.80           C  
ATOM  13618  O   ARG F 101     -66.096 222.775  41.654  1.00 46.06           O  
ATOM  13619  CB  ARG F 101     -69.184 222.743  40.495  1.00 42.39           C  
ATOM  13620  CG  ARG F 101     -68.816 224.194  40.777  1.00 41.25           C  
ATOM  13621  CD  ARG F 101     -69.574 225.197  39.918  1.00 48.93           C  
ATOM  13622  NE  ARG F 101     -68.922 226.504  39.958  1.00 51.71           N  
ATOM  13623  CZ  ARG F 101     -69.034 227.350  40.977  1.00 56.19           C  
ATOM  13624  NH1 ARG F 101     -69.781 227.020  42.021  1.00 48.01           N  
ATOM  13625  NH2 ARG F 101     -68.402 228.520  40.957  1.00 46.02           N  
ATOM  13626  N   ASN F 102     -66.352 221.832  39.629  1.00 37.47           N  
ATOM  13627  CA  ASN F 102     -65.137 222.453  39.132  1.00 39.49           C  
ATOM  13628  C   ASN F 102     -65.416 223.944  38.975  1.00 46.56           C  
ATOM  13629  O   ASN F 102     -66.430 224.318  38.370  1.00 44.84           O  
ATOM  13630  CB  ASN F 102     -64.673 221.835  37.811  1.00 32.68           C  
ATOM  13631  CG  ASN F 102     -64.115 220.419  37.985  1.00 49.21           C  
ATOM  13632  OD1 ASN F 102     -63.711 220.024  39.083  1.00 41.59           O  
ATOM  13633  ND2 ASN F 102     -64.077 219.658  36.895  1.00 35.89           N  
ATOM  13634  N   PRO F 103     -64.572 224.815  39.525  1.00 49.95           N  
ATOM  13635  CA  PRO F 103     -64.912 226.241  39.634  1.00 49.23           C  
ATOM  13636  C   PRO F 103     -65.525 226.878  38.395  1.00 47.50           C  
ATOM  13637  O   PRO F 103     -66.504 227.619  38.520  1.00 54.35           O  
ATOM  13638  CB  PRO F 103     -63.559 226.884  39.964  1.00 40.72           C  
ATOM  13639  CG  PRO F 103     -62.842 225.839  40.701  1.00 47.72           C  
ATOM  13640  CD  PRO F 103     -63.246 224.524  40.089  1.00 46.45           C  
ATOM  13641  N   ARG F 104     -64.981 226.602  37.206  1.00 41.34           N  
ATOM  13642  CA  ARG F 104     -65.407 227.308  36.001  1.00 44.24           C  
ATOM  13643  C   ARG F 104     -66.659 226.720  35.354  1.00 44.61           C  
ATOM  13644  O   ARG F 104     -67.230 227.360  34.466  1.00 46.67           O  
ATOM  13645  CB  ARG F 104     -64.260 227.344  34.987  1.00 34.34           C  
ATOM  13646  CG  ARG F 104     -63.136 228.277  35.399  1.00 43.44           C  
ATOM  13647  CD  ARG F 104     -62.034 228.345  34.364  1.00 32.74           C  
ATOM  13648  NE  ARG F 104     -61.238 227.124  34.320  1.00 46.25           N  
ATOM  13649  CZ  ARG F 104     -60.282 226.891  33.425  1.00 51.30           C  
ATOM  13650  NH1 ARG F 104     -60.008 227.797  32.496  1.00 40.32           N  
ATOM  13651  NH2 ARG F 104     -59.603 225.753  33.457  1.00 59.75           N  
ATOM  13652  N   ALA F 105     -67.106 225.540  35.778  1.00 37.72           N  
ATOM  13653  CA  ALA F 105     -68.400 225.035  35.341  1.00 53.20           C  
ATOM  13654  C   ALA F 105     -69.500 226.020  35.727  1.00 63.21           C  
ATOM  13655  O   ALA F 105     -69.449 226.638  36.795  1.00 63.24           O  
ATOM  13656  CB  ALA F 105     -68.666 223.662  35.962  1.00 42.71           C  
ATOM  13657  N   THR F 106     -70.489 226.184  34.842  1.00 61.97           N  
ATOM  13658  CA  THR F 106     -71.549 227.162  35.076  1.00 81.16           C  
ATOM  13659  C   THR F 106     -72.160 226.964  36.458  1.00 65.17           C  
ATOM  13660  O   THR F 106     -72.622 225.872  36.802  1.00 53.01           O  
ATOM  13661  CB  THR F 106     -72.627 227.068  33.990  1.00 62.77           C  
ATOM  13662  OG1 THR F 106     -72.935 225.694  33.735  1.00 71.75           O  
ATOM  13663  CG2 THR F 106     -72.158 227.736  32.701  1.00 53.68           C  
ATOM  13664  N   ALA F 107     -72.159 228.041  37.247  1.00 66.32           N  
ATOM  13665  CA  ALA F 107     -72.352 227.919  38.689  1.00 54.52           C  
ATOM  13666  C   ALA F 107     -73.779 227.550  39.065  1.00 62.51           C  
ATOM  13667  O   ALA F 107     -73.992 226.888  40.087  1.00 62.98           O  
ATOM  13668  CB  ALA F 107     -71.956 229.224  39.375  1.00 60.79           C  
ATOM  13669  N   GLU F 108     -74.763 227.957  38.267  1.00 69.78           N  
ATOM  13670  CA  GLU F 108     -76.161 227.922  38.678  1.00 56.85           C  
ATOM  13671  C   GLU F 108     -76.916 226.677  38.219  1.00 59.81           C  
ATOM  13672  O   GLU F 108     -78.131 226.607  38.419  1.00 80.77           O  
ATOM  13673  CB  GLU F 108     -76.883 229.174  38.176  1.00 57.19           C  
ATOM  13674  CG  GLU F 108     -76.740 229.429  36.678  1.00 80.79           C  
ATOM  13675  CD  GLU F 108     -75.524 230.275  36.333  1.00104.27           C  
ATOM  13676  OE1 GLU F 108     -74.957 230.920  37.244  1.00 89.90           O  
ATOM  13677  OE2 GLU F 108     -75.134 230.297  35.146  1.00113.09           O  
ATOM  13678  N   ASP F 109     -76.244 225.686  37.636  1.00 62.61           N  
ATOM  13679  CA  ASP F 109     -76.928 224.553  37.023  1.00 55.62           C  
ATOM  13680  C   ASP F 109     -76.608 223.262  37.762  1.00 52.98           C  
ATOM  13681  O   ASP F 109     -75.460 223.021  38.141  1.00 74.40           O  
ATOM  13682  CB  ASP F 109     -76.551 224.405  35.543  1.00 60.28           C  
ATOM  13683  CG  ASP F 109     -76.948 225.612  34.713  1.00 89.17           C  
ATOM  13684  OD1 ASP F 109     -77.917 226.307  35.089  1.00112.49           O  
ATOM  13685  OD2 ASP F 109     -76.295 225.865  33.680  1.00 88.99           O  
ATOM  13686  N   VAL F 110     -77.634 222.427  37.953  1.00 55.43           N  
ATOM  13687  CA  VAL F 110     -77.466 221.168  38.675  1.00 63.70           C  
ATOM  13688  C   VAL F 110     -76.478 220.242  37.972  1.00 70.06           C  
ATOM  13689  O   VAL F 110     -75.756 219.475  38.626  1.00 60.85           O  
ATOM  13690  CB  VAL F 110     -78.842 220.496  38.859  1.00 64.93           C  
ATOM  13691  CG1 VAL F 110     -78.700 219.114  39.479  1.00 44.28           C  
ATOM  13692  CG2 VAL F 110     -79.734 221.365  39.720  1.00 59.72           C  
ATOM  13693  N   SER F 111     -76.429 220.285  36.637  1.00 85.40           N  
ATOM  13694  CA  SER F 111     -75.577 219.358  35.893  1.00 82.63           C  
ATOM  13695  C   SER F 111     -74.098 219.689  36.049  1.00 67.96           C  
ATOM  13696  O   SER F 111     -73.247 218.804  35.901  1.00 58.74           O  
ATOM  13697  CB  SER F 111     -75.964 219.355  34.414  1.00 67.75           C  
ATOM  13698  OG  SER F 111     -77.330 219.021  34.255  1.00 97.50           O  
ATOM  13699  N   ALA F 112     -73.771 220.950  36.335  1.00 53.19           N  
ATOM  13700  CA  ALA F 112     -72.377 221.358  36.445  1.00 50.98           C  
ATOM  13701  C   ALA F 112     -71.674 220.746  37.647  1.00 53.90           C  
ATOM  13702  O   ALA F 112     -70.440 220.757  37.695  1.00 59.22           O  
ATOM  13703  CB  ALA F 112     -72.278 222.881  36.523  1.00 49.82           C  
ATOM  13704  N   TYR F 113     -72.419 220.229  38.615  1.00 44.99           N  
ATOM  13705  CA  TYR F 113     -71.850 219.818  39.887  1.00 41.17           C  
ATOM  13706  C   TYR F 113     -71.569 218.322  39.889  1.00 44.35           C  
ATOM  13707  O   TYR F 113     -72.221 217.547  39.184  1.00 52.99           O  
ATOM  13708  CB  TYR F 113     -72.780 220.216  41.037  1.00 51.10           C  
ATOM  13709  CG  TYR F 113     -72.698 221.700  41.316  1.00 43.50           C  
ATOM  13710  CD1 TYR F 113     -73.212 222.619  40.415  1.00 39.54           C  
ATOM  13711  CD2 TYR F 113     -72.065 222.184  42.454  1.00 45.99           C  
ATOM  13712  CE1 TYR F 113     -73.120 223.979  40.647  1.00 49.67           C  
ATOM  13713  CE2 TYR F 113     -71.967 223.541  42.693  1.00 44.75           C  
ATOM  13714  CZ  TYR F 113     -72.496 224.434  41.786  1.00 49.53           C  
ATOM  13715  OH  TYR F 113     -72.401 225.785  42.020  1.00 52.63           O  
ATOM  13716  N   ASP F 114     -70.574 217.927  40.690  1.00 55.46           N  
ATOM  13717  CA  ASP F 114     -70.052 216.569  40.681  1.00 47.59           C  
ATOM  13718  C   ASP F 114     -70.175 215.837  42.008  1.00 57.61           C  
ATOM  13719  O   ASP F 114     -70.124 214.600  42.013  1.00 48.84           O  
ATOM  13720  CB  ASP F 114     -68.572 216.573  40.262  1.00 35.39           C  
ATOM  13721  CG  ASP F 114     -68.379 216.983  38.810  1.00 59.37           C  
ATOM  13722  OD1 ASP F 114     -69.258 216.674  37.974  1.00 64.26           O  
ATOM  13723  OD2 ASP F 114     -67.350 217.623  38.509  1.00 50.48           O  
ATOM  13724  N   TYR F 115     -70.321 216.548  43.126  1.00 56.01           N  
ATOM  13725  CA  TYR F 115     -70.463 215.922  44.431  1.00 50.78           C  
ATOM  13726  C   TYR F 115     -71.597 216.600  45.185  1.00 56.08           C  
ATOM  13727  O   TYR F 115     -71.693 217.831  45.199  1.00 58.30           O  
ATOM  13728  CB  TYR F 115     -69.156 216.005  45.233  1.00 62.37           C  
ATOM  13729  CG  TYR F 115     -67.943 215.488  44.485  1.00 53.66           C  
ATOM  13730  CD1 TYR F 115     -67.667 214.129  44.413  1.00 44.86           C  
ATOM  13731  CD2 TYR F 115     -67.062 216.366  43.867  1.00 57.34           C  
ATOM  13732  CE1 TYR F 115     -66.559 213.657  43.733  1.00 44.34           C  
ATOM  13733  CE2 TYR F 115     -65.949 215.905  43.188  1.00 62.31           C  
ATOM  13734  CZ  TYR F 115     -65.703 214.551  43.125  1.00 58.86           C  
ATOM  13735  OH  TYR F 115     -64.595 214.092  42.453  1.00 76.12           O  
ATOM  13736  N   TRP F 116     -72.455 215.793  45.810  1.00 61.01           N  
ATOM  13737  CA  TRP F 116     -73.661 216.290  46.460  1.00 66.80           C  
ATOM  13738  C   TRP F 116     -73.734 215.797  47.895  1.00 59.17           C  
ATOM  13739  O   TRP F 116     -73.318 214.675  48.198  1.00 56.36           O  
ATOM  13740  CB  TRP F 116     -74.924 215.847  45.701  1.00 56.68           C  
ATOM  13741  CG  TRP F 116     -75.106 216.556  44.392  1.00 53.43           C  
ATOM  13742  CD1 TRP F 116     -74.589 216.191  43.183  1.00 39.38           C  
ATOM  13743  CD2 TRP F 116     -75.857 217.754  44.163  1.00 52.80           C  
ATOM  13744  NE1 TRP F 116     -74.966 217.092  42.217  1.00 54.86           N  
ATOM  13745  CE2 TRP F 116     -75.748 218.059  42.791  1.00 67.06           C  
ATOM  13746  CE3 TRP F 116     -76.611 218.597  44.984  1.00 59.44           C  
ATOM  13747  CZ2 TRP F 116     -76.366 219.176  42.221  1.00 63.87           C  
ATOM  13748  CZ3 TRP F 116     -77.224 219.707  44.418  1.00 64.05           C  
ATOM  13749  CH2 TRP F 116     -77.097 219.985  43.049  1.00 62.99           C  
ATOM  13750  N   GLY F 117     -74.271 216.641  48.775  1.00 56.27           N  
ATOM  13751  CA  GLY F 117     -74.623 216.220  50.115  1.00 72.98           C  
ATOM  13752  C   GLY F 117     -75.971 215.514  50.158  1.00 78.66           C  
ATOM  13753  O   GLY F 117     -76.649 215.326  49.148  1.00 78.93           O  
ATOM  13754  N   GLN F 118     -76.363 215.112  51.368  1.00 77.23           N  
ATOM  13755  CA  GLN F 118     -77.622 214.398  51.539  1.00 76.94           C  
ATOM  13756  C   GLN F 118     -78.796 215.312  51.871  1.00 73.22           C  
ATOM  13757  O   GLN F 118     -79.947 214.886  51.730  1.00 80.36           O  
ATOM  13758  CB  GLN F 118     -77.475 213.321  52.617  1.00 79.86           C  
ATOM  13759  CG  GLN F 118     -76.761 212.070  52.112  1.00 97.00           C  
ATOM  13760  CD  GLN F 118     -76.630 210.988  53.168  1.00133.21           C  
ATOM  13761  OE1 GLN F 118     -76.953 211.200  54.337  1.00133.47           O  
ATOM  13762  NE2 GLN F 118     -76.154 209.815  52.758  1.00121.48           N  
ATOM  13763  N   GLY F 119     -78.539 216.541  52.298  1.00 86.03           N  
ATOM  13764  CA  GLY F 119     -79.566 217.546  52.506  1.00 63.13           C  
ATOM  13765  C   GLY F 119     -80.014 217.658  53.955  1.00 78.58           C  
ATOM  13766  O   GLY F 119     -79.972 216.694  54.730  1.00 76.73           O  
ATOM  13767  N   THR F 120     -80.457 218.859  54.329  1.00 76.40           N  
ATOM  13768  CA  THR F 120     -81.172 219.090  55.579  1.00 97.99           C  
ATOM  13769  C   THR F 120     -82.567 219.622  55.286  1.00100.54           C  
ATOM  13770  O   THR F 120     -82.757 220.424  54.365  1.00 86.55           O  
ATOM  13771  CB  THR F 120     -80.445 220.082  56.502  1.00 97.51           C  
ATOM  13772  OG1 THR F 120     -79.835 221.129  55.725  1.00 70.28           O  
ATOM  13773  CG2 THR F 120     -79.424 219.360  57.385  1.00 78.92           C  
ATOM  13774  N   GLN F 121     -83.532 219.179  56.092  1.00 86.67           N  
ATOM  13775  CA  GLN F 121     -84.918 219.608  55.965  1.00 96.24           C  
ATOM  13776  C   GLN F 121     -85.112 220.996  56.573  1.00 82.07           C  
ATOM  13777  O   GLN F 121     -84.593 221.294  57.652  1.00 87.10           O  
ATOM  13778  CB  GLN F 121     -85.841 218.594  56.645  1.00 87.87           C  
ATOM  13779  CG  GLN F 121     -87.310 218.927  56.536  1.00 80.77           C  
ATOM  13780  CD  GLN F 121     -87.786 218.932  55.103  1.00 87.05           C  
ATOM  13781  OE1 GLN F 121     -87.905 217.878  54.478  1.00 75.34           O  
ATOM  13782  NE2 GLN F 121     -88.051 220.122  54.567  1.00 73.05           N  
ATOM  13783  N   VAL F 122     -85.844 221.853  55.862  1.00 77.64           N  
ATOM  13784  CA  VAL F 122     -86.141 223.215  56.308  1.00 92.53           C  
ATOM  13785  C   VAL F 122     -87.625 223.487  56.077  1.00106.01           C  
ATOM  13786  O   VAL F 122     -88.080 223.520  54.926  1.00105.31           O  
ATOM  13787  CB  VAL F 122     -85.278 224.260  55.586  1.00 80.00           C  
ATOM  13788  CG1 VAL F 122     -85.835 225.658  55.806  1.00 74.27           C  
ATOM  13789  CG2 VAL F 122     -83.843 224.178  56.062  1.00 86.09           C  
ATOM  13790  N   THR F 123     -88.380 223.675  57.162  1.00117.14           N  
ATOM  13791  CA  THR F 123     -89.813 223.950  57.103  1.00109.20           C  
ATOM  13792  C   THR F 123     -90.105 225.318  57.711  1.00106.63           C  
ATOM  13793  O   THR F 123     -89.633 225.622  58.812  1.00104.97           O  
ATOM  13794  CB  THR F 123     -90.616 222.873  57.842  1.00100.48           C  
ATOM  13795  OG1 THR F 123     -90.067 221.576  57.568  1.00 82.27           O  
ATOM  13796  CG2 THR F 123     -92.076 222.909  57.399  1.00105.57           C  
ATOM  13797  N   VAL F 124     -90.878 226.139  56.998  1.00105.79           N  
ATOM  13798  CA  VAL F 124     -91.284 227.461  57.469  1.00112.03           C  
ATOM  13799  C   VAL F 124     -92.808 227.531  57.501  1.00129.39           C  
ATOM  13800  O   VAL F 124     -93.468 227.251  56.493  1.00116.57           O  
ATOM  13801  CB  VAL F 124     -90.700 228.578  56.587  1.00 99.92           C  
ATOM  13802  CG1 VAL F 124     -91.272 229.928  56.990  1.00 93.93           C  
ATOM  13803  CG2 VAL F 124     -89.188 228.582  56.688  1.00 94.07           C  
ATOM  13804  N   SER F 125     -93.360 227.929  58.648  1.00137.18           N  
ATOM  13805  CA  SER F 125     -94.798 227.935  58.893  1.00129.02           C  
ATOM  13806  C   SER F 125     -95.339 229.360  58.973  1.00136.79           C  
ATOM  13807  O   SER F 125     -94.593 230.343  58.927  1.00125.27           O  
ATOM  13808  CB  SER F 125     -95.132 227.178  60.185  1.00113.61           C  
ATOM  13809  OG  SER F 125     -94.574 225.875  60.178  1.00100.62           O  
ATOM  13810  N   SER F 126     -96.663 229.451  59.105  1.00136.40           N  
ATOM  13811  CA  SER F 126     -97.372 230.730  59.168  1.00126.25           C  
ATOM  13812  C   SER F 126     -97.217 231.518  57.868  1.00104.92           C  
ATOM  13813  O   SER F 126     -97.212 232.751  57.874  1.00100.54           O  
ATOM  13814  CB  SER F 126     -96.880 231.567  60.354  1.00121.19           C  
ATOM  13815  OG  SER F 126     -97.630 232.765  60.485  1.00 87.15           O  
