# Supplementary material for: A non-redundant data set of nanobody-antigen crystal structures
Source: Data Brief. 2019 Mar 6;24:103754. doi: 10.1016/j.dib.2019.103754 (PMC6441729; doi:10.1016/j.dib.2019.103754)
Supplement: Multimedia component 6 [file mmc6.zip › extended_dataset/Nb_2/5van_2.pdb]

ATOM   6841  N   VAL B   2      21.710  23.912  -2.001  1.00 73.05           N  
ATOM   6842  CA  VAL B   2      20.429  24.529  -1.646  1.00 71.30           C  
ATOM   6843  C   VAL B   2      20.560  25.391  -0.377  1.00 66.24           C  
ATOM   6844  O   VAL B   2      21.222  25.009   0.584  1.00 61.58           O  
ATOM   6845  CB  VAL B   2      19.305  23.445  -1.482  1.00 70.48           C  
ATOM   6846  CG1 VAL B   2      19.510  22.611  -0.246  1.00 61.89           C  
ATOM   6847  CG2 VAL B   2      17.924  24.079  -1.437  1.00 66.63           C  
ATOM   6848  N   GLN B   3      19.941  26.569  -0.397  1.00 64.09           N  
ATOM   6849  CA  GLN B   3      19.846  27.429   0.770  1.00 61.37           C  
ATOM   6850  C   GLN B   3      18.420  27.373   1.308  1.00 57.40           C  
ATOM   6851  O   GLN B   3      17.455  27.387   0.537  1.00 55.45           O  
ATOM   6852  CB  GLN B   3      20.247  28.872   0.432  1.00 59.95           C  
ATOM   6853  N   LEU B   4      18.298  27.283   2.633  1.00 51.45           N  
ATOM   6854  CA  LEU B   4      17.019  27.208   3.330  1.00 48.92           C  
ATOM   6855  C   LEU B   4      16.848  28.448   4.194  1.00 51.52           C  
ATOM   6856  O   LEU B   4      17.763  28.812   4.934  1.00 53.97           O  
ATOM   6857  CB  LEU B   4      16.949  25.959   4.213  1.00 44.53           C  
ATOM   6858  CG  LEU B   4      17.108  24.608   3.536  1.00 47.43           C  
ATOM   6859  CD1 LEU B   4      17.188  23.491   4.576  1.00 43.45           C  
ATOM   6860  CD2 LEU B   4      15.943  24.405   2.582  1.00 42.64           C  
ATOM   6861  N   VAL B   5      15.673  29.073   4.132  1.00 53.21           N  
ATOM   6862  CA  VAL B   5      15.404  30.313   4.856  1.00 52.75           C  
ATOM   6863  C   VAL B   5      14.070  30.190   5.585  1.00 51.30           C  
ATOM   6864  O   VAL B   5      13.027  30.031   4.940  1.00 48.18           O  
ATOM   6865  CB  VAL B   5      15.392  31.522   3.907  1.00 51.93           C  
ATOM   6866  CG1 VAL B   5      15.021  32.780   4.666  1.00 50.76           C  
ATOM   6867  CG2 VAL B   5      16.759  31.680   3.252  1.00 52.18           C  
ATOM   6868  N   GLU B   6      14.102  30.273   6.922  1.00 52.45           N  
ATOM   6869  CA  GLU B   6      12.905  30.236   7.760  1.00 51.09           C  
ATOM   6870  C   GLU B   6      12.230  31.601   7.822  1.00 52.79           C  
ATOM   6871  O   GLU B   6      12.823  32.629   7.499  1.00 59.81           O  
ATOM   6872  CB  GLU B   6      13.226  29.821   9.199  1.00 52.93           C  
ATOM   6873  CG  GLU B   6      13.704  28.402   9.397  1.00 52.12           C  
ATOM   6874  CD  GLU B   6      15.205  28.318   9.509  1.00 50.73           C  
ATOM   6875  OE1 GLU B   6      15.706  27.375  10.150  1.00 46.50           O  
ATOM   6876  OE2 GLU B   6      15.892  29.200   8.948  1.00 59.21           O  
ATOM   6877  N   SER B   7      10.974  31.598   8.266  1.00 50.52           N  
ATOM   6878  CA  SER B   7      10.274  32.816   8.661  1.00 50.03           C  
ATOM   6879  C   SER B   7       8.995  32.413   9.381  1.00 49.50           C  
ATOM   6880  O   SER B   7       8.624  31.238   9.419  1.00 46.46           O  
ATOM   6881  CB  SER B   7       9.973  33.725   7.474  1.00 54.13           C  
ATOM   6882  OG  SER B   7       9.247  33.029   6.487  1.00 57.21           O  
ATOM   6883  N   GLY B   8       8.343  33.405   9.980  1.00 48.57           N  
ATOM   6884  CA  GLY B   8       7.127  33.187  10.734  1.00 47.73           C  
ATOM   6885  C   GLY B   8       7.308  32.990  12.225  1.00 49.28           C  
ATOM   6886  O   GLY B   8       6.308  32.805  12.939  1.00 51.44           O  
ATOM   6887  N   GLY B   9       8.534  33.026  12.726  1.00 52.96           N  
ATOM   6888  CA  GLY B   9       8.737  32.799  14.145  1.00 52.03           C  
ATOM   6889  C   GLY B   9       8.211  33.927  15.006  1.00 52.77           C  
ATOM   6890  O   GLY B   9       7.318  34.675  14.600  1.00 57.48           O  
ATOM   6891  N   GLY B  10       8.743  34.064  16.208  1.00 50.50           N  
ATOM   6892  CA  GLY B  10       8.344  35.197  17.010  1.00 49.34           C  
ATOM   6893  C   GLY B  10       7.717  34.850  18.339  1.00 47.04           C  
ATOM   6894  O   GLY B  10       7.832  33.728  18.847  1.00 43.47           O  
ATOM   6895  N   LEU B  11       7.036  35.832  18.906  1.00 46.23           N  
ATOM   6896  CA  LEU B  11       6.528  35.756  20.259  1.00 46.52           C  
ATOM   6897  C   LEU B  11       5.020  35.554  20.211  1.00 50.47           C  
ATOM   6898  O   LEU B  11       4.319  36.260  19.484  1.00 55.93           O  
ATOM   6899  CB  LEU B  11       6.909  37.029  21.015  1.00 49.10           C  
ATOM   6900  CG  LEU B  11       6.238  37.376  22.344  1.00 56.38           C  
ATOM   6901  CD1 LEU B  11       6.415  36.258  23.379  1.00 51.87           C  
ATOM   6902  CD2 LEU B  11       6.837  38.711  22.827  1.00 51.33           C  
ATOM   6903  N   VAL B  12       4.538  34.577  20.971  1.00 47.18           N  
ATOM   6904  CA  VAL B  12       3.130  34.210  20.971  1.00 50.76           C  
ATOM   6905  C   VAL B  12       2.734  33.846  22.393  1.00 51.54           C  
ATOM   6906  O   VAL B  12       3.551  33.344  23.170  1.00 47.73           O  
ATOM   6907  CB  VAL B  12       2.867  33.041  19.990  1.00 53.22           C  
ATOM   6908  CG1 VAL B  12       3.815  31.895  20.268  1.00 49.50           C  
ATOM   6909  CG2 VAL B  12       1.421  32.569  20.053  1.00 52.30           C  
ATOM   6910  N   GLN B  13       1.474  34.111  22.741  1.00 51.64           N  
ATOM   6911  CA  GLN B  13       0.967  33.721  24.048  1.00 54.68           C  
ATOM   6912  C   GLN B  13       0.635  32.230  24.066  1.00 53.27           C  
ATOM   6913  O   GLN B  13       0.233  31.652  23.053  1.00 51.67           O  
ATOM   6914  CB  GLN B  13      -0.273  34.546  24.419  1.00 56.33           C  
ATOM   6915  N   ALA B  14       0.814  31.608  25.235  1.00 51.40           N  
ATOM   6916  CA  ALA B  14       0.491  30.196  25.401  1.00 51.51           C  
ATOM   6917  C   ALA B  14      -0.923  29.902  24.907  1.00 57.09           C  
ATOM   6918  O   ALA B  14      -1.825  30.740  24.996  1.00 56.39           O  
ATOM   6919  CB  ALA B  14       0.631  29.782  26.865  1.00 50.86           C  
ATOM   6920  N   GLY B  15      -1.108  28.699  24.364  1.00 55.83           N  
ATOM   6921  CA  GLY B  15      -2.346  28.351  23.703  1.00 49.19           C  
ATOM   6922  C   GLY B  15      -2.553  29.008  22.359  1.00 52.89           C  
ATOM   6923  O   GLY B  15      -3.544  28.700  21.683  1.00 56.78           O  
ATOM   6924  N   GLY B  16      -1.662  29.912  21.951  1.00 50.33           N  
ATOM   6925  CA  GLY B  16      -1.740  30.538  20.647  1.00 53.18           C  
ATOM   6926  C   GLY B  16      -1.166  29.668  19.543  1.00 49.32           C  
ATOM   6927  O   GLY B  16      -0.892  28.477  19.716  1.00 45.62           O  
ATOM   6928  N   SER B  17      -0.971  30.291  18.385  1.00 47.99           N  
ATOM   6929  CA  SER B  17      -0.557  29.539  17.216  1.00 49.38           C  
ATOM   6930  C   SER B  17       0.383  30.376  16.359  1.00 47.38           C  
ATOM   6931  O   SER B  17       0.303  31.609  16.340  1.00 47.72           O  
ATOM   6932  CB  SER B  17      -1.776  29.074  16.405  1.00 50.57           C  
ATOM   6933  OG  SER B  17      -2.250  30.108  15.563  1.00 59.10           O  
ATOM   6934  N   LEU B  18       1.282  29.675  15.658  1.00 46.09           N  
ATOM   6935  CA  LEU B  18       2.237  30.248  14.714  1.00 45.25           C  
ATOM   6936  C   LEU B  18       2.326  29.367  13.474  1.00 41.65           C  
ATOM   6937  O   LEU B  18       2.091  28.159  13.534  1.00 41.62           O  
ATOM   6938  CB  LEU B  18       3.636  30.358  15.316  1.00 45.76           C  
ATOM   6939  CG  LEU B  18       4.232  31.700  15.701  1.00 54.14           C  
ATOM   6940  CD1 LEU B  18       3.272  32.466  16.555  1.00 51.96           C  
ATOM   6941  CD2 LEU B  18       5.545  31.456  16.457  1.00 52.15           C  
ATOM   6942  N   ARG B  19       2.700  29.973  12.354  1.00 44.72           N  
ATOM   6943  CA  ARG B  19       2.979  29.235  11.128  1.00 45.18           C  
ATOM   6944  C   ARG B  19       4.390  29.568  10.677  1.00 40.62           C  
ATOM   6945  O   ARG B  19       4.658  30.689  10.234  1.00 45.66           O  
ATOM   6946  CB  ARG B  19       1.967  29.562  10.030  1.00 47.14           C  
ATOM   6947  CG  ARG B  19       2.342  28.961   8.683  1.00 47.56           C  
ATOM   6948  CD  ARG B  19       1.357  29.339   7.595  1.00 52.32           C  
ATOM   6949  NE  ARG B  19       0.806  28.137   6.993  1.00 54.70           N  
ATOM   6950  CZ  ARG B  19       0.448  28.039   5.719  1.00 60.87           C  
ATOM   6951  NH1 ARG B  19       0.578  29.085   4.908  1.00 61.40           N  
ATOM   6952  NH2 ARG B  19      -0.033  26.890   5.256  1.00 58.37           N  
ATOM   6953  N   LEU B  20       5.287  28.597  10.793  1.00 40.56           N  
ATOM   6954  CA  LEU B  20       6.630  28.715  10.254  1.00 40.52           C  
ATOM   6955  C   LEU B  20       6.634  28.279   8.797  1.00 43.02           C  
ATOM   6956  O   LEU B  20       5.824  27.451   8.374  1.00 40.44           O  
ATOM   6957  CB  LEU B  20       7.615  27.853  11.046  1.00 39.94           C  
ATOM   6958  CG  LEU B  20       7.691  28.074  12.552  1.00 45.33           C  
ATOM   6959  CD1 LEU B  20       8.684  27.109  13.171  1.00 41.11           C  
ATOM   6960  CD2 LEU B  20       8.077  29.509  12.829  1.00 46.58           C  
ATOM   6961  N   SER B  21       7.558  28.839   8.029  1.00 41.10           N  
ATOM   6962  CA  SER B  21       7.720  28.418   6.653  1.00 43.69           C  
ATOM   6963  C   SER B  21       9.198  28.415   6.309  1.00 47.65           C  
ATOM   6964  O   SER B  21       9.988  29.195   6.851  1.00 48.06           O  
ATOM   6965  CB  SER B  21       6.924  29.306   5.680  1.00 48.28           C  
ATOM   6966  OG  SER B  21       7.543  30.563   5.502  1.00 55.81           O  
ATOM   6967  N   CYS B  22       9.563  27.498   5.421  1.00 46.58           N  
ATOM   6968  CA  CYS B  22      10.930  27.330   4.948  1.00 44.11           C  
ATOM   6969  C   CYS B  22      10.891  27.392   3.428  1.00 48.94           C  
ATOM   6970  O   CYS B  22      10.294  26.524   2.782  1.00 47.22           O  
ATOM   6971  CB  CYS B  22      11.514  26.004   5.437  1.00 43.47           C  
ATOM   6972  SG  CYS B  22      13.260  25.685   5.047  1.00 60.14           S  
ATOM   6973  N   ALA B  23      11.507  28.422   2.859  1.00 49.13           N  
ATOM   6974  CA  ALA B  23      11.604  28.575   1.415  1.00 45.98           C  
ATOM   6975  C   ALA B  23      12.978  28.097   0.971  1.00 47.47           C  
ATOM   6976  O   ALA B  23      14.003  28.562   1.485  1.00 51.38           O  
ATOM   6977  CB  ALA B  23      11.365  30.025   1.005  1.00 48.83           C  
ATOM   6978  N   ALA B  24      13.000  27.159   0.035  1.00 45.31           N  
ATOM   6979  CA  ALA B  24      14.242  26.598  -0.461  1.00 47.36           C  
ATOM   6980  C   ALA B  24      14.580  27.229  -1.800  1.00 52.48           C  
ATOM   6981  O   ALA B  24      13.691  27.512  -2.605  1.00 54.30           O  
ATOM   6982  CB  ALA B  24      14.141  25.079  -0.602  1.00 44.11           C  
ATOM   6983  N   SER B  25      15.865  27.475  -2.020  1.00 54.72           N  
ATOM   6984  CA  SER B  25      16.362  27.949  -3.303  1.00 60.22           C  
ATOM   6985  C   SER B  25      17.433  26.972  -3.760  1.00 64.70           C  
ATOM   6986  O   SER B  25      18.378  26.693  -3.014  1.00 64.08           O  
ATOM   6987  CB  SER B  25      16.916  29.365  -3.189  1.00 58.86           C  
ATOM   6988  OG  SER B  25      18.129  29.340  -2.469  1.00 65.33           O  
ATOM   6989  N   GLN B  26      17.271  26.432  -4.966  1.00 68.70           N  
ATOM   6990  CA  GLN B  26      18.146  25.390  -5.482  1.00 72.48           C  
ATOM   6991  C   GLN B  26      18.591  25.771  -6.884  1.00 77.48           C  
ATOM   6992  O   GLN B  26      17.766  26.163  -7.718  1.00 78.16           O  
ATOM   6993  CB  GLN B  26      17.439  24.024  -5.490  1.00 72.90           C  
ATOM   6994  N   ARG B  27      19.897  25.674  -7.135  1.00 78.40           N  
ATOM   6995  CA  ARG B  27      20.434  25.915  -8.468  1.00 84.26           C  
ATOM   6996  C   ARG B  27      20.216  24.737  -9.409  1.00 86.12           C  
ATOM   6997  O   ARG B  27      20.531  24.848 -10.598  1.00 87.56           O  
ATOM   6998  CB  ARG B  27      21.932  26.242  -8.386  1.00 83.33           C  
ATOM   6999  N   THR B  28      19.698  23.613  -8.903  1.00 85.64           N  
ATOM   7000  CA  THR B  28      19.365  22.416  -9.670  1.00 82.78           C  
ATOM   7001  C   THR B  28      18.144  21.798  -8.985  1.00 83.67           C  
ATOM   7002  O   THR B  28      18.252  20.795  -8.274  1.00 84.54           O  
ATOM   7003  CB  THR B  28      20.534  21.430  -9.740  1.00 81.05           C  
ATOM   7004  N   PHE B  29      16.979  22.426  -9.204  1.00 78.73           N  
ATOM   7005  CA  PHE B  29      15.735  22.099  -8.509  1.00 73.60           C  
ATOM   7006  C   PHE B  29      15.403  20.610  -8.596  1.00 74.59           C  
ATOM   7007  O   PHE B  29      15.082  20.090  -9.676  1.00 71.04           O  
ATOM   7008  CB  PHE B  29      14.579  22.939  -9.068  1.00 71.82           C  
ATOM   7009  N   SER B  30      15.475  19.929  -7.457  1.00 64.09           N  
ATOM   7010  CA  SER B  30      15.269  18.494  -7.330  1.00 56.55           C  
ATOM   7011  C   SER B  30      14.330  18.236  -6.160  1.00 51.91           C  
ATOM   7012  O   SER B  30      14.029  19.146  -5.382  1.00 48.71           O  
ATOM   7013  CB  SER B  30      16.624  17.787  -7.134  1.00 53.43           C  
ATOM   7014  OG  SER B  30      16.783  17.256  -5.824  1.00 55.19           O  
ATOM   7015  N   PRO B  31      13.817  17.014  -6.021  1.00 47.91           N  
ATOM   7016  CA  PRO B  31      12.942  16.703  -4.880  1.00 40.69           C  
ATOM   7017  C   PRO B  31      13.720  16.625  -3.567  1.00 39.13           C  
ATOM   7018  O   PRO B  31      14.916  16.346  -3.548  1.00 37.04           O  
ATOM   7019  CB  PRO B  31      12.346  15.339  -5.247  1.00 39.77           C  
ATOM   7020  CG  PRO B  31      12.519  15.238  -6.767  1.00 41.90           C  
ATOM   7021  CD  PRO B  31      13.805  15.947  -7.040  1.00 46.28           C  
ATOM   7022  N   TYR B  32      13.019  16.862  -2.455  1.00 36.65           N  
ATOM   7023  CA  TYR B  32      13.652  16.748  -1.140  1.00 36.70           C  
ATOM   7024  C   TYR B  32      12.606  16.549  -0.052  1.00 32.48           C  
ATOM   7025  O   TYR B  32      11.443  16.924  -0.196  1.00 33.43           O  
ATOM   7026  CB  TYR B  32      14.508  17.977  -0.804  1.00 37.78           C  
ATOM   7027  CG  TYR B  32      13.711  19.254  -0.649  1.00 34.75           C  
ATOM   7028  CD1 TYR B  32      13.363  20.015  -1.763  1.00 36.13           C  
ATOM   7029  CD2 TYR B  32      13.304  19.702   0.609  1.00 36.60           C  
ATOM   7030  CE1 TYR B  32      12.632  21.192  -1.638  1.00 36.39           C  
ATOM   7031  CE2 TYR B  32      12.575  20.891   0.749  1.00 34.87           C  
ATOM   7032  CZ  TYR B  32      12.246  21.628  -0.379  1.00 40.02           C  
ATOM   7033  OH  TYR B  32      11.505  22.791  -0.258  1.00 44.57           O  
ATOM   7034  N   VAL B  33      13.046  15.935   1.030  1.00 35.01           N  
ATOM   7035  CA  VAL B  33      12.258  15.826   2.249  1.00 34.81           C  
ATOM   7036  C   VAL B  33      12.443  17.104   3.058  1.00 37.05           C  
ATOM   7037  O   VAL B  33      13.576  17.521   3.318  1.00 35.79           O  
ATOM   7038  CB  VAL B  33      12.704  14.597   3.056  1.00 33.43           C  
ATOM   7039  CG1 VAL B  33      11.977  14.519   4.409  1.00 32.57           C  
ATOM   7040  CG2 VAL B  33      12.508  13.331   2.239  1.00 35.44           C  
ATOM   7041  N   GLY B  34      11.337  17.727   3.467  1.00 34.90           N  
ATOM   7042  CA  GLY B  34      11.402  18.881   4.349  1.00 33.98           C  
ATOM   7043  C   GLY B  34      11.274  18.471   5.803  1.00 36.78           C  
ATOM   7044  O   GLY B  34      10.367  17.719   6.169  1.00 38.55           O  
ATOM   7045  N   GLY B  35      12.183  18.973   6.635  1.00 34.48           N  
ATOM   7046  CA  GLY B  35      12.180  18.635   8.040  1.00 37.20           C  
ATOM   7047  C   GLY B  35      12.190  19.875   8.913  1.00 37.53           C  
ATOM   7048  O   GLY B  35      12.604  20.961   8.500  1.00 36.48           O  
ATOM   7049  N   TRP B  36      11.729  19.692  10.144  1.00 36.08           N  
ATOM   7050  CA  TRP B  36      11.800  20.725  11.166  1.00 36.37           C  
ATOM   7051  C   TRP B  36      12.403  20.128  12.428  1.00 36.40           C  
ATOM   7052  O   TRP B  36      11.999  19.049  12.869  1.00 37.69           O  
ATOM   7053  CB  TRP B  36      10.418  21.320  11.455  1.00 33.05           C  
ATOM   7054  CG  TRP B  36       9.926  22.237  10.372  1.00 37.58           C  
ATOM   7055  CD1 TRP B  36       9.076  21.922   9.337  1.00 36.38           C  
ATOM   7056  CD2 TRP B  36      10.254  23.622  10.210  1.00 37.37           C  
ATOM   7057  NE1 TRP B  36       8.858  23.030   8.553  1.00 39.25           N  
ATOM   7058  CE2 TRP B  36       9.574  24.083   9.065  1.00 40.36           C  
ATOM   7059  CE3 TRP B  36      11.056  24.519  10.928  1.00 41.29           C  
ATOM   7060  CZ2 TRP B  36       9.663  25.401   8.630  1.00 42.40           C  
ATOM   7061  CZ3 TRP B  36      11.151  25.815  10.490  1.00 41.69           C  
ATOM   7062  CH2 TRP B  36      10.457  26.249   9.354  1.00 43.89           C  
ATOM   7063  N   PHE B  37      13.393  20.814  12.980  1.00 36.26           N  
ATOM   7064  CA  PHE B  37      14.001  20.462  14.249  1.00 35.42           C  
ATOM   7065  C   PHE B  37      13.931  21.687  15.143  1.00 39.68           C  
ATOM   7066  O   PHE B  37      13.662  22.802  14.679  1.00 39.47           O  
ATOM   7067  CB  PHE B  37      15.460  20.013  14.094  1.00 36.97           C  
ATOM   7068  CG  PHE B  37      15.623  18.690  13.416  1.00 38.69           C  
ATOM   7069  CD1 PHE B  37      15.392  18.562  12.052  1.00 36.28           C  
ATOM   7070  CD2 PHE B  37      16.041  17.579  14.134  1.00 38.81           C  
ATOM   7071  CE1 PHE B  37      15.557  17.348  11.427  1.00 38.55           C  
ATOM   7072  CE2 PHE B  37      16.198  16.352  13.508  1.00 37.80           C  
ATOM   7073  CZ  PHE B  37      15.952  16.239  12.157  1.00 37.29           C  
ATOM   7074  N   ARG B  38      14.183  21.478  16.434  1.00 39.08           N  
ATOM   7075  CA  ARG B  38      14.161  22.589  17.375  1.00 41.58           C  
ATOM   7076  C   ARG B  38      15.180  22.337  18.479  1.00 43.41           C  
ATOM   7077  O   ARG B  38      15.509  21.186  18.792  1.00 43.54           O  
ATOM   7078  CB  ARG B  38      12.761  22.798  17.960  1.00 34.80           C  
ATOM   7079  CG  ARG B  38      12.358  21.771  19.011  1.00 41.97           C  
ATOM   7080  CD  ARG B  38      10.950  22.061  19.523  1.00 37.02           C  
ATOM   7081  NE  ARG B  38      10.403  20.970  20.320  1.00 41.02           N  
ATOM   7082  CZ  ARG B  38       9.151  20.944  20.784  1.00 43.29           C  
ATOM   7083  NH1 ARG B  38       8.324  21.956  20.541  1.00 37.53           N  
ATOM   7084  NH2 ARG B  38       8.722  19.914  21.500  1.00 40.57           N  
ATOM   7085  N   GLN B  39      15.681  23.424  19.068  1.00 39.74           N  
ATOM   7086  CA  GLN B  39      16.784  23.318  20.023  1.00 43.66           C  
ATOM   7087  C   GLN B  39      16.629  24.365  21.119  1.00 45.64           C  
ATOM   7088  O   GLN B  39      16.571  25.565  20.828  1.00 44.88           O  
ATOM   7089  CB  GLN B  39      18.136  23.480  19.312  1.00 43.78           C  
ATOM   7090  CG  GLN B  39      19.346  23.310  20.235  1.00 44.17           C  
ATOM   7091  CD  GLN B  39      20.638  23.098  19.472  1.00 48.73           C  
ATOM   7092  OE1 GLN B  39      20.896  23.748  18.461  1.00 49.92           O  
ATOM   7093  NE2 GLN B  39      21.454  22.173  19.950  1.00 51.62           N  
ATOM   7094  N   ALA B  40      16.562  23.914  22.375  1.00 41.77           N  
ATOM   7095  CA  ALA B  40      16.727  24.829  23.498  1.00 47.40           C  
ATOM   7096  C   ALA B  40      18.209  24.973  23.828  1.00 42.90           C  
ATOM   7097  O   ALA B  40      19.011  24.093  23.502  1.00 45.35           O  
ATOM   7098  CB  ALA B  40      15.947  24.322  24.713  1.00 40.43           C  
ATOM   7099  N   PRO B  41      18.617  26.082  24.454  1.00 43.91           N  
ATOM   7100  CA  PRO B  41      20.052  26.285  24.747  1.00 42.82           C  
ATOM   7101  C   PRO B  41      20.624  25.167  25.612  1.00 42.71           C  
ATOM   7102  O   PRO B  41      20.007  24.736  26.588  1.00 41.16           O  
ATOM   7103  CB  PRO B  41      20.083  27.631  25.489  1.00 41.20           C  
ATOM   7104  CG  PRO B  41      18.783  28.311  25.140  1.00 42.54           C  
ATOM   7105  CD  PRO B  41      17.782  27.228  24.875  1.00 40.08           C  
ATOM   7106  N   GLY B  42      21.815  24.692  25.239  1.00 47.08           N  
ATOM   7107  CA  GLY B  42      22.473  23.616  25.957  1.00 44.81           C  
ATOM   7108  C   GLY B  42      21.829  22.247  25.835  1.00 48.68           C  
ATOM   7109  O   GLY B  42      22.364  21.284  26.393  1.00 51.41           O  
ATOM   7110  N   LYS B  43      20.708  22.121  25.134  1.00 47.05           N  
ATOM   7111  CA  LYS B  43      20.087  20.824  24.912  1.00 52.35           C  
ATOM   7112  C   LYS B  43      20.390  20.326  23.506  1.00 47.54           C  
ATOM   7113  O   LYS B  43      20.851  21.068  22.635  1.00 49.59           O  
ATOM   7114  CB  LYS B  43      18.575  20.885  25.137  1.00 46.19           C  
ATOM   7115  CG  LYS B  43      18.178  21.316  26.528  1.00 50.09           C  
ATOM   7116  CD  LYS B  43      16.758  20.848  26.848  1.00 60.69           C  
ATOM   7117  CE  LYS B  43      16.008  21.850  27.730  1.00 55.77           C  
ATOM   7118  NZ  LYS B  43      14.632  22.136  27.168  1.00 66.57           N  
ATOM   7119  N   GLU B  44      20.142  19.038  23.288  1.00 52.76           N  
ATOM   7120  CA  GLU B  44      20.411  18.490  21.972  1.00 54.54           C  
ATOM   7121  C   GLU B  44      19.287  18.849  21.008  1.00 49.02           C  
ATOM   7122  O   GLU B  44      18.140  19.094  21.401  1.00 50.49           O  
ATOM   7123  CB  GLU B  44      20.591  16.967  22.040  1.00 58.16           C  
ATOM   7124  N   ARG B  45      19.627  18.885  19.726  1.00 48.49           N  
ATOM   7125  CA  ARG B  45      18.651  19.206  18.702  1.00 47.95           C  
ATOM   7126  C   ARG B  45      17.614  18.094  18.560  1.00 49.92           C  
ATOM   7127  O   ARG B  45      17.958  16.907  18.536  1.00 56.03           O  
ATOM   7128  CB  ARG B  45      19.362  19.451  17.387  1.00 46.72           C  
ATOM   7129  CG  ARG B  45      18.487  20.007  16.332  1.00 48.68           C  
ATOM   7130  CD  ARG B  45      19.360  20.423  15.189  1.00 50.74           C  
ATOM   7131  NE  ARG B  45      20.113  21.628  15.512  1.00 54.61           N  
ATOM   7132  CZ  ARG B  45      20.998  22.197  14.692  1.00 59.23           C  
ATOM   7133  NH1 ARG B  45      21.257  21.655  13.503  1.00 53.64           N  
ATOM   7134  NH2 ARG B  45      21.643  23.296  15.068  1.00 58.87           N  
ATOM   7135  N   GLU B  46      16.346  18.483  18.450  1.00 41.97           N  
ATOM   7136  CA  GLU B  46      15.206  17.607  18.678  1.00 43.72           C  
ATOM   7137  C   GLU B  46      14.337  17.581  17.427  1.00 44.92           C  
ATOM   7138  O   GLU B  46      14.010  18.642  16.877  1.00 40.43           O  
ATOM   7139  CB  GLU B  46      14.418  18.103  19.912  1.00 46.09           C  
ATOM   7140  CG  GLU B  46      13.010  17.522  20.152  1.00 51.58           C  
ATOM   7141  CD  GLU B  46      12.306  18.164  21.368  1.00 59.56           C  
ATOM   7142  OE1 GLU B  46      12.858  19.134  21.957  1.00 65.27           O  
ATOM   7143  OE2 GLU B  46      11.202  17.701  21.740  1.00 64.86           O  
ATOM   7144  N   PHE B  47      13.973  16.378  16.980  1.00 40.27           N  
ATOM   7145  CA  PHE B  47      13.144  16.234  15.790  1.00 41.41           C  
ATOM   7146  C   PHE B  47      11.723  16.694  16.083  1.00 38.57           C  
ATOM   7147  O   PHE B  47      11.161  16.382  17.134  1.00 38.95           O  
ATOM   7148  CB  PHE B  47      13.129  14.778  15.304  1.00 40.75           C  
ATOM   7149  CG  PHE B  47      12.139  14.519  14.193  1.00 37.70           C  
ATOM   7150  CD1 PHE B  47      12.458  14.818  12.876  1.00 37.82           C  
ATOM   7151  CD2 PHE B  47      10.889  13.984  14.465  1.00 36.59           C  
ATOM   7152  CE1 PHE B  47      11.537  14.592  11.840  1.00 41.61           C  
ATOM   7153  CE2 PHE B  47       9.967  13.750  13.434  1.00 40.32           C  
ATOM   7154  CZ  PHE B  47      10.297  14.051  12.119  1.00 37.39           C  
ATOM   7155  N   VAL B  48      11.134  17.424  15.137  1.00 35.29           N  
ATOM   7156  CA  VAL B  48       9.782  17.952  15.278  1.00 34.65           C  
ATOM   7157  C   VAL B  48       8.822  17.321  14.268  1.00 37.05           C  
ATOM   7158  O   VAL B  48       7.826  16.707  14.650  1.00 37.83           O  
ATOM   7159  CB  VAL B  48       9.773  19.492  15.176  1.00 36.63           C  
ATOM   7160  CG1 VAL B  48       8.355  20.025  15.331  1.00 36.66           C  
ATOM   7161  CG2 VAL B  48      10.714  20.092  16.222  1.00 31.26           C  
ATOM   7162  N   ALA B  49       9.110  17.459  12.974  1.00 34.25           N  
ATOM   7163  CA  ALA B  49       8.220  17.007  11.914  1.00 34.11           C  
ATOM   7164  C   ALA B  49       9.001  16.944  10.604  1.00 38.55           C  
ATOM   7165  O   ALA B  49       9.997  17.655  10.425  1.00 33.91           O  
ATOM   7166  CB  ALA B  49       7.009  17.935  11.777  1.00 30.46           C  
ATOM   7167  N   ALA B  50       8.561  16.058   9.707  1.00 35.24           N  
ATOM   7168  CA  ALA B  50       9.136  15.964   8.370  1.00 34.33           C  
ATOM   7169  C   ALA B  50       8.055  15.516   7.388  1.00 35.97           C  
ATOM   7170  O   ALA B  50       7.029  14.935   7.768  1.00 33.54           O  
ATOM   7171  CB  ALA B  50      10.349  15.021   8.323  1.00 31.63           C  
ATOM   7172  N   ILE B  51       8.293  15.799   6.112  1.00 32.08           N  
ATOM   7173  CA  ILE B  51       7.300  15.547   5.074  1.00 33.31           C  
ATOM   7174  C   ILE B  51       8.007  15.103   3.807  1.00 35.49           C  
ATOM   7175  O   ILE B  51       9.021  15.686   3.404  1.00 31.93           O  
ATOM   7176  CB  ILE B  51       6.423  16.786   4.807  1.00 35.19           C  
ATOM   7177  CG1 ILE B  51       5.313  16.467   3.792  1.00 37.86           C  
ATOM   7178  CG2 ILE B  51       7.262  17.951   4.356  1.00 30.94           C  
ATOM   7179  CD1 ILE B  51       4.305  17.597   3.610  1.00 36.99           C  
ATOM   7180  N   SER B  52       7.460  14.069   3.180  1.00 33.58           N  
ATOM   7181  CA  SER B  52       8.023  13.546   1.958  1.00 32.66           C  
ATOM   7182  C   SER B  52       7.741  14.494   0.798  1.00 37.92           C  
ATOM   7183  O   SER B  52       6.970  15.452   0.904  1.00 33.46           O  
ATOM   7184  CB  SER B  52       7.450  12.164   1.664  1.00 32.92           C  
ATOM   7185  OG  SER B  52       6.067  12.280   1.425  1.00 34.92           O  
ATOM   7186  N   TRP B  53       8.373  14.187  -0.335  1.00 37.33           N  
ATOM   7187  CA  TRP B  53       8.326  15.068  -1.492  1.00 34.89           C  
ATOM   7188  C   TRP B  53       6.889  15.339  -1.941  1.00 34.46           C  
ATOM   7189  O   TRP B  53       6.497  16.495  -2.154  1.00 32.97           O  
ATOM   7190  CB  TRP B  53       9.156  14.451  -2.618  1.00 32.66           C  
ATOM   7191  CG  TRP B  53       8.998  15.102  -3.921  1.00 36.35           C  
ATOM   7192  CD1 TRP B  53       8.581  14.514  -5.072  1.00 37.41           C  
ATOM   7193  CD2 TRP B  53       9.259  16.480  -4.240  1.00 38.95           C  
ATOM   7194  NE1 TRP B  53       8.577  15.431  -6.094  1.00 38.63           N  
ATOM   7195  CE2 TRP B  53       8.984  16.647  -5.610  1.00 37.42           C  
ATOM   7196  CE3 TRP B  53       9.708  17.585  -3.503  1.00 39.85           C  
ATOM   7197  CZ2 TRP B  53       9.130  17.871  -6.259  1.00 36.82           C  
ATOM   7198  CZ3 TRP B  53       9.868  18.799  -4.151  1.00 37.24           C  
ATOM   7199  CH2 TRP B  53       9.580  18.930  -5.519  1.00 39.42           C  
ATOM   7200  N   SER B  54       6.083  14.299  -2.118  1.00 34.05           N  
ATOM   7201  CA  SER B  54       4.733  14.568  -2.587  1.00 37.46           C  
ATOM   7202  C   SER B  54       3.712  14.512  -1.459  1.00 35.94           C  
ATOM   7203  O   SER B  54       2.505  14.496  -1.715  1.00 40.41           O  
ATOM   7204  CB  SER B  54       4.355  13.642  -3.751  1.00 37.05           C  
ATOM   7205  OG  SER B  54       4.506  12.301  -3.375  1.00 47.57           O  
ATOM   7206  N   GLY B  55       4.169  14.526  -0.218  1.00 36.07           N  
ATOM   7207  CA  GLY B  55       3.282  14.731   0.894  1.00 34.35           C  
ATOM   7208  C   GLY B  55       2.571  13.497   1.382  1.00 39.68           C  
ATOM   7209  O   GLY B  55       1.757  13.604   2.308  1.00 37.82           O  
ATOM   7210  N   GLY B  56       2.857  12.321   0.815  1.00 38.09           N  
ATOM   7211  CA  GLY B  56       2.183  11.121   1.289  1.00 34.37           C  
ATOM   7212  C   GLY B  56       2.662  10.637   2.639  1.00 37.79           C  
ATOM   7213  O   GLY B  56       1.934   9.913   3.320  1.00 34.95           O  
ATOM   7214  N   THR B  57       3.880  10.994   3.040  1.00 35.41           N  
ATOM   7215  CA  THR B  57       4.410  10.573   4.333  1.00 32.49           C  
ATOM   7216  C   THR B  57       4.691  11.816   5.163  1.00 36.02           C  
ATOM   7217  O   THR B  57       5.423  12.707   4.710  1.00 36.70           O  
ATOM   7218  CB  THR B  57       5.681   9.738   4.155  1.00 36.21           C  
ATOM   7219  OG1 THR B  57       5.378   8.591   3.356  1.00 42.73           O  
ATOM   7220  CG2 THR B  57       6.251   9.288   5.506  1.00 36.23           C  
ATOM   7221  N   LYS B  58       4.097  11.880   6.364  1.00 41.15           N  
ATOM   7222  CA  LYS B  58       4.390  12.916   7.353  1.00 37.80           C  
ATOM   7223  C   LYS B  58       4.669  12.265   8.703  1.00 37.33           C  
ATOM   7224  O   LYS B  58       3.916  11.391   9.138  1.00 37.73           O  
ATOM   7225  CB  LYS B  58       3.234  13.906   7.495  1.00 38.21           C  
ATOM   7226  CG  LYS B  58       2.694  14.448   6.197  1.00 38.79           C  
ATOM   7227  CD  LYS B  58       1.520  15.376   6.482  1.00 41.03           C  
ATOM   7228  CE  LYS B  58       0.564  15.432   5.322  1.00 50.74           C  
ATOM   7229  NZ  LYS B  58       0.345  16.828   4.851  1.00 54.71           N  
ATOM   7230  N   LEU B  59       5.752  12.676   9.357  1.00 39.47           N  
ATOM   7231  CA  LEU B  59       6.095  12.172  10.679  1.00 38.05           C  
ATOM   7232  C   LEU B  59       6.156  13.323  11.669  1.00 38.07           C  
ATOM   7233  O   LEU B  59       6.489  14.457  11.310  1.00 37.36           O  
ATOM   7234  CB  LEU B  59       7.432  11.428  10.694  1.00 38.68           C  
ATOM   7235  CG  LEU B  59       7.519  10.062  10.014  1.00 47.10           C  
ATOM   7236  CD1 LEU B  59       8.833   9.347  10.385  1.00 44.04           C  
ATOM   7237  CD2 LEU B  59       6.332   9.190  10.362  1.00 44.16           C  
ATOM   7238  N   TYR B  60       5.831  13.010  12.921  1.00 36.64           N  
ATOM   7239  CA  TYR B  60       5.775  13.979  14.001  1.00 39.45           C  
ATOM   7240  C   TYR B  60       6.342  13.352  15.254  1.00 41.48           C  
ATOM   7241  O   TYR B  60       6.021  12.201  15.566  1.00 41.43           O  
ATOM   7242  CB  TYR B  60       4.343  14.414  14.318  1.00 37.53           C  
ATOM   7243  CG  TYR B  60       3.616  15.076  13.189  1.00 37.55           C  
ATOM   7244  CD1 TYR B  60       3.775  16.434  12.947  1.00 34.25           C  
ATOM   7245  CD2 TYR B  60       2.752  14.353  12.374  1.00 34.99           C  
ATOM   7246  CE1 TYR B  60       3.101  17.055  11.932  1.00 34.27           C  
ATOM   7247  CE2 TYR B  60       2.069  14.970  11.353  1.00 31.30           C  
ATOM   7248  CZ  TYR B  60       2.249  16.316  11.134  1.00 34.65           C  
ATOM   7249  OH  TYR B  60       1.587  16.949  10.113  1.00 37.69           O  
ATOM   7250  N   ALA B  61       7.148  14.124  15.985  1.00 38.33           N  
ATOM   7251  CA  ALA B  61       7.502  13.760  17.351  1.00 43.23           C  
ATOM   7252  C   ALA B  61       6.245  13.628  18.213  1.00 40.24           C  
ATOM   7253  O   ALA B  61       5.246  14.315  18.004  1.00 41.52           O  
ATOM   7254  CB  ALA B  61       8.441  14.808  17.950  1.00 38.41           C  
ATOM   7255  N   ASP B  62       6.304  12.730  19.195  1.00 46.06           N  
ATOM   7256  CA  ASP B  62       5.127  12.451  20.016  1.00 50.85           C  
ATOM   7257  C   ASP B  62       4.698  13.653  20.849  1.00 47.99           C  
ATOM   7258  O   ASP B  62       3.497  13.843  21.080  1.00 50.08           O  
ATOM   7259  CB  ASP B  62       5.390  11.242  20.913  1.00 52.14           C  
ATOM   7260  CG  ASP B  62       5.279   9.930  20.158  1.00 61.92           C  
ATOM   7261  OD1 ASP B  62       4.412   9.829  19.249  1.00 63.04           O  
ATOM   7262  OD2 ASP B  62       6.058   9.003  20.467  1.00 65.11           O  
ATOM   7263  N   SER B  63       5.646  14.487  21.287  1.00 44.05           N  
ATOM   7264  CA  SER B  63       5.298  15.694  22.041  1.00 43.59           C  
ATOM   7265  C   SER B  63       4.508  16.705  21.226  1.00 46.04           C  
ATOM   7266  O   SER B  63       4.136  17.749  21.766  1.00 46.46           O  
ATOM   7267  CB  SER B  63       6.561  16.371  22.564  1.00 43.79           C  
ATOM   7268  OG  SER B  63       7.450  16.682  21.507  1.00 50.04           O  
ATOM   7269  N   VAL B  64       4.222  16.432  19.961  1.00 44.61           N  
ATOM   7270  CA  VAL B  64       3.817  17.469  19.027  1.00 41.36           C  
ATOM   7271  C   VAL B  64       2.663  16.936  18.169  1.00 44.50           C  
ATOM   7272  O   VAL B  64       1.916  17.703  17.544  1.00 43.17           O  
ATOM   7273  CB  VAL B  64       5.079  17.896  18.241  1.00 48.40           C  
ATOM   7274  CG1 VAL B  64       4.920  17.846  16.723  1.00 38.25           C  
ATOM   7275  CG2 VAL B  64       5.644  19.233  18.773  1.00 41.78           C  
ATOM   7276  N   LYS B  65       2.473  15.616  18.185  1.00 47.80           N  
ATOM   7277  CA  LYS B  65       1.356  14.989  17.486  1.00 49.96           C  
ATOM   7278  C   LYS B  65       0.042  15.659  17.868  1.00 52.11           C  
ATOM   7279  O   LYS B  65      -0.209  15.945  19.044  1.00 51.99           O  
ATOM   7280  CB  LYS B  65       1.304  13.491  17.812  1.00 51.80           C  
ATOM   7281  CG  LYS B  65       1.091  13.203  19.307  1.00 64.97           C  
ATOM   7282  CD  LYS B  65       0.510  11.803  19.622  1.00 70.27           C  
ATOM   7283  CE  LYS B  65       0.101  11.693  21.102  1.00 66.15           C  
ATOM   7284  NZ  LYS B  65      -0.782  12.828  21.546  1.00 66.56           N  
ATOM   7285  N   GLY B  66      -0.792  15.944  16.869  1.00 49.41           N  
ATOM   7286  CA  GLY B  66      -2.099  16.502  17.113  1.00 46.71           C  
ATOM   7287  C   GLY B  66      -2.132  18.007  17.252  1.00 48.18           C  
ATOM   7288  O   GLY B  66      -3.180  18.612  17.015  1.00 49.12           O  
ATOM   7289  N   ARG B  67      -1.019  18.631  17.618  1.00 44.49           N  
ATOM   7290  CA  ARG B  67      -0.945  20.084  17.695  1.00 44.67           C  
ATOM   7291  C   ARG B  67      -0.276  20.713  16.480  1.00 44.31           C  
ATOM   7292  O   ARG B  67      -0.706  21.779  16.037  1.00 41.05           O  
ATOM   7293  CB  ARG B  67      -0.190  20.508  18.961  1.00 45.68           C  
ATOM   7294  CG  ARG B  67      -0.721  19.877  20.239  1.00 46.51           C  
ATOM   7295  CD  ARG B  67      -0.122  20.516  21.470  1.00 44.21           C  
ATOM   7296  NE  ARG B  67       1.304  20.232  21.631  1.00 45.50           N  
ATOM   7297  CZ  ARG B  67       2.252  21.162  21.637  1.00 45.51           C  
ATOM   7298  NH1 ARG B  67       1.940  22.443  21.486  1.00 47.02           N  
ATOM   7299  NH2 ARG B  67       3.512  20.816  21.801  1.00 44.38           N  
ATOM   7300  N   PHE B  68       0.785  20.096  15.956  1.00 41.81           N  
ATOM   7301  CA  PHE B  68       1.528  20.624  14.818  1.00 43.96           C  
ATOM   7302  C   PHE B  68       1.112  19.889  13.547  1.00 41.95           C  
ATOM   7303  O   PHE B  68       0.841  18.684  13.565  1.00 42.95           O  
ATOM   7304  CB  PHE B  68       3.051  20.476  15.002  1.00 39.30           C  
ATOM   7305  CG  PHE B  68       3.648  21.319  16.114  1.00 42.82           C  
ATOM   7306  CD1 PHE B  68       2.860  21.885  17.110  1.00 44.00           C  
ATOM   7307  CD2 PHE B  68       5.017  21.550  16.151  1.00 41.31           C  
ATOM   7308  CE1 PHE B  68       3.429  22.647  18.122  1.00 45.16           C  
ATOM   7309  CE2 PHE B  68       5.593  22.321  17.163  1.00 44.92           C  
ATOM   7310  CZ  PHE B  68       4.802  22.866  18.149  1.00 45.15           C  
ATOM   7311  N   THR B  69       1.096  20.624  12.437  1.00 39.46           N  
ATOM   7312  CA  THR B  69       0.772  20.086  11.125  1.00 35.74           C  
ATOM   7313  C   THR B  69       1.807  20.578  10.123  1.00 38.85           C  
ATOM   7314  O   THR B  69       2.016  21.788   9.985  1.00 41.31           O  
ATOM   7315  CB  THR B  69      -0.637  20.515  10.688  1.00 41.97           C  
ATOM   7316  OG1 THR B  69      -1.584  20.049  11.650  1.00 49.52           O  
ATOM   7317  CG2 THR B  69      -0.989  19.929   9.314  1.00 40.01           C  
ATOM   7318  N   ILE B  70       2.454  19.648   9.422  1.00 40.65           N  
ATOM   7319  CA  ILE B  70       3.439  19.988   8.395  1.00 38.42           C  
ATOM   7320  C   ILE B  70       2.783  19.855   7.027  1.00 39.07           C  
ATOM   7321  O   ILE B  70       1.931  18.985   6.813  1.00 42.72           O  
ATOM   7322  CB  ILE B  70       4.697  19.101   8.521  1.00 35.84           C  
ATOM   7323  CG1 ILE B  70       5.834  19.659   7.675  1.00 34.53           C  
ATOM   7324  CG2 ILE B  70       4.382  17.642   8.172  1.00 33.17           C  
ATOM   7325  CD1 ILE B  70       7.141  18.992   7.934  1.00 30.28           C  
ATOM   7326  N   SER B  71       3.143  20.744   6.110  1.00 38.31           N  
ATOM   7327  CA  SER B  71       2.591  20.717   4.763  1.00 40.39           C  
ATOM   7328  C   SER B  71       3.600  21.361   3.830  1.00 40.77           C  
ATOM   7329  O   SER B  71       4.650  21.843   4.252  1.00 40.30           O  
ATOM   7330  CB  SER B  71       1.249  21.440   4.679  1.00 41.84           C  
ATOM   7331  OG  SER B  71       1.432  22.823   4.918  1.00 45.98           O  
ATOM   7332  N   ARG B  72       3.258  21.410   2.557  1.00 37.17           N  
ATOM   7333  CA  ARG B  72       4.258  21.761   1.574  1.00 42.00           C  
ATOM   7334  C   ARG B  72       3.551  22.249   0.318  1.00 48.71           C  
ATOM   7335  O   ARG B  72       2.427  21.827   0.025  1.00 41.73           O  
ATOM   7336  CB  ARG B  72       5.121  20.531   1.316  1.00 41.27           C  
ATOM   7337  CG  ARG B  72       6.064  20.637   0.221  1.00 52.98           C  
ATOM   7338  CD  ARG B  72       6.213  19.275  -0.346  1.00 48.22           C  
ATOM   7339  NE  ARG B  72       7.144  18.450   0.382  1.00 44.54           N  
ATOM   7340  CZ  ARG B  72       8.469  18.513   0.290  1.00 35.91           C  
ATOM   7341  NH1 ARG B  72       9.190  17.670   1.001  1.00 32.74           N  
ATOM   7342  NH2 ARG B  72       9.070  19.411  -0.461  1.00 39.19           N  
ATOM   7343  N   ASP B  73       4.211  23.159  -0.402  1.00 46.81           N  
ATOM   7344  CA  ASP B  73       3.742  23.683  -1.686  1.00 49.49           C  
ATOM   7345  C   ASP B  73       4.951  23.690  -2.622  1.00 49.97           C  
ATOM   7346  O   ASP B  73       5.713  24.659  -2.671  1.00 49.22           O  
ATOM   7347  CB  ASP B  73       3.115  25.080  -1.528  1.00 52.29           C  
ATOM   7348  CG  ASP B  73       2.467  25.598  -2.820  1.00 62.46           C  
ATOM   7349  OD1 ASP B  73       2.839  25.136  -3.928  1.00 64.62           O  
ATOM   7350  OD2 ASP B  73       1.580  26.479  -2.728  1.00 64.87           O  
ATOM   7351  N   ASN B  74       5.109  22.603  -3.380  1.00 54.14           N  
ATOM   7352  CA  ASN B  74       6.283  22.449  -4.234  1.00 49.12           C  
ATOM   7353  C   ASN B  74       6.406  23.574  -5.252  1.00 54.15           C  
ATOM   7354  O   ASN B  74       7.527  23.976  -5.594  1.00 52.43           O  
ATOM   7355  CB  ASN B  74       6.247  21.080  -4.922  1.00 46.86           C  
ATOM   7356  CG  ASN B  74       6.537  19.946  -3.944  1.00 48.83           C  
ATOM   7357  OD1 ASN B  74       7.061  20.198  -2.875  1.00 48.79           O  
ATOM   7358  ND2 ASN B  74       6.191  18.716  -4.295  1.00 47.41           N  
ATOM   7359  N   ALA B  75       5.274  24.107  -5.730  1.00 53.29           N  
ATOM   7360  CA  ALA B  75       5.316  25.202  -6.695  1.00 54.72           C  
ATOM   7361  C   ALA B  75       6.037  26.416  -6.123  1.00 60.14           C  
ATOM   7362  O   ALA B  75       6.760  27.114  -6.843  1.00 64.31           O  
ATOM   7363  CB  ALA B  75       3.899  25.577  -7.126  1.00 54.95           C  
ATOM   7364  N   LYS B  76       5.878  26.669  -4.825  1.00 58.77           N  
ATOM   7365  CA  LYS B  76       6.546  27.780  -4.166  1.00 54.10           C  
ATOM   7366  C   LYS B  76       7.847  27.381  -3.485  1.00 56.57           C  
ATOM   7367  O   LYS B  76       8.469  28.228  -2.836  1.00 53.56           O  
ATOM   7368  CB  LYS B  76       5.602  28.429  -3.147  1.00 54.41           C  
ATOM   7369  CG  LYS B  76       4.364  29.044  -3.797  1.00 53.91           C  
ATOM   7370  CD  LYS B  76       3.702  30.083  -2.912  1.00 58.38           C  
ATOM   7371  CE  LYS B  76       2.570  29.487  -2.093  1.00 62.53           C  
ATOM   7372  NZ  LYS B  76       1.764  30.563  -1.443  1.00 68.52           N  
ATOM   7373  N   ASN B  77       8.279  26.122  -3.617  1.00 55.37           N  
ATOM   7374  CA  ASN B  77       9.492  25.636  -2.953  1.00 52.79           C  
ATOM   7375  C   ASN B  77       9.426  25.813  -1.436  1.00 45.41           C  
ATOM   7376  O   ASN B  77      10.437  26.057  -0.787  1.00 43.93           O  
ATOM   7377  CB  ASN B  77      10.746  26.336  -3.488  1.00 51.92           C  
ATOM   7378  CG  ASN B  77      10.982  26.080  -4.955  1.00 60.61           C  
ATOM   7379  OD1 ASN B  77      10.427  26.765  -5.820  1.00 61.61           O  
ATOM   7380  ND2 ASN B  77      11.837  25.108  -5.248  1.00 65.64           N  
ATOM   7381  N   THR B  78       8.251  25.710  -0.843  1.00 45.02           N  
ATOM   7382  CA  THR B  78       8.091  26.045   0.558  1.00 43.18           C  
ATOM   7383  C   THR B  78       7.501  24.877   1.324  1.00 41.54           C  
ATOM   7384  O   THR B  78       6.583  24.207   0.846  1.00 43.17           O  
ATOM   7385  CB  THR B  78       7.204  27.277   0.709  1.00 50.17           C  
ATOM   7386  OG1 THR B  78       7.775  28.346  -0.050  1.00 50.14           O  
ATOM   7387  CG2 THR B  78       7.096  27.694   2.185  1.00 49.19           C  
ATOM   7388  N   VAL B  79       8.041  24.644   2.513  1.00 42.13           N  
ATOM   7389  CA  VAL B  79       7.459  23.754   3.513  1.00 41.66           C  
ATOM   7390  C   VAL B  79       6.922  24.604   4.660  1.00 44.03           C  
ATOM   7391  O   VAL B  79       7.550  25.596   5.046  1.00 42.27           O  
ATOM   7392  CB  VAL B  79       8.517  22.754   4.010  1.00 39.33           C  
ATOM   7393  CG1 VAL B  79       7.918  21.820   5.023  1.00 36.85           C  
ATOM   7394  CG2 VAL B  79       9.117  22.006   2.806  1.00 38.76           C  
ATOM   7395  N   TYR B  80       5.761  24.220   5.202  1.00 40.07           N  
ATOM   7396  CA  TYR B  80       5.078  24.968   6.249  1.00 39.40           C  
ATOM   7397  C   TYR B  80       4.894  24.105   7.483  1.00 41.44           C  
ATOM   7398  O   TYR B  80       4.600  22.911   7.378  1.00 41.02           O  
ATOM   7399  CB  TYR B  80       3.681  25.459   5.810  1.00 42.91           C  
ATOM   7400  CG  TYR B  80       3.652  26.258   4.528  1.00 48.75           C  
ATOM   7401  CD1 TYR B  80       3.996  27.603   4.515  1.00 46.17           C  
ATOM   7402  CD2 TYR B  80       3.251  25.670   3.332  1.00 50.01           C  
ATOM   7403  CE1 TYR B  80       3.951  28.338   3.350  1.00 47.72           C  
ATOM   7404  CE2 TYR B  80       3.208  26.396   2.158  1.00 49.44           C  
ATOM   7405  CZ  TYR B  80       3.567  27.727   2.170  1.00 53.44           C  
ATOM   7406  OH  TYR B  80       3.536  28.444   0.994  1.00 59.07           O  
ATOM   7407  N   LEU B  81       5.024  24.732   8.654  1.00 39.93           N  
ATOM   7408  CA  LEU B  81       4.732  24.102   9.938  1.00 37.26           C  
ATOM   7409  C   LEU B  81       3.687  24.938  10.672  1.00 41.75           C  
ATOM   7410  O   LEU B  81       3.989  26.033  11.154  1.00 40.78           O  
ATOM   7411  CB  LEU B  81       6.005  23.961  10.766  1.00 40.94           C  
ATOM   7412  CG  LEU B  81       5.777  23.206  12.066  1.00 42.21           C  
ATOM   7413  CD1 LEU B  81       5.405  21.779  11.741  1.00 42.95           C  
ATOM   7414  CD2 LEU B  81       7.021  23.277  12.943  1.00 41.80           C  
ATOM   7415  N   GLN B  82       2.457  24.433  10.750  1.00 42.07           N  
ATOM   7416  CA  GLN B  82       1.394  25.074  11.516  1.00 42.02           C  
ATOM   7417  C   GLN B  82       1.464  24.572  12.952  1.00 45.39           C  
ATOM   7418  O   GLN B  82       1.336  23.365  13.197  1.00 45.19           O  
ATOM   7419  CB  GLN B  82       0.023  24.771  10.908  1.00 45.93           C  
ATOM   7420  CG  GLN B  82      -1.145  25.437  11.628  1.00 45.45           C  
ATOM   7421  CD  GLN B  82      -1.172  26.951  11.417  1.00 48.19           C  
ATOM   7422  OE1 GLN B  82      -1.103  27.440  10.285  1.00 48.02           O  
ATOM   7423  NE2 GLN B  82      -1.253  27.695  12.514  1.00 47.36           N  
ATOM   7424  N   MET B  83       1.681  25.481  13.897  1.00 40.35           N  
ATOM   7425  CA  MET B  83       1.827  25.114  15.304  1.00 47.55           C  
ATOM   7426  C   MET B  83       0.649  25.699  16.066  1.00 43.88           C  
ATOM   7427  O   MET B  83       0.521  26.922  16.159  1.00 45.96           O  
ATOM   7428  CB  MET B  83       3.155  25.617  15.892  1.00 41.08           C  
ATOM   7429  CG  MET B  83       4.416  25.213  15.127  1.00 42.01           C  
ATOM   7430  SD  MET B  83       5.976  25.765  15.913  1.00 55.49           S  
ATOM   7431  CE  MET B  83       5.852  27.537  15.769  1.00 48.22           C  
ATOM   7432  N   ASN B  84      -0.204  24.836  16.603  1.00 47.75           N  
ATOM   7433  CA  ASN B  84      -1.369  25.267  17.370  1.00 48.77           C  
ATOM   7434  C   ASN B  84      -1.232  24.809  18.812  1.00 47.49           C  
ATOM   7435  O   ASN B  84      -0.502  23.858  19.109  1.00 46.99           O  
ATOM   7436  CB  ASN B  84      -2.680  24.715  16.793  1.00 46.36           C  
ATOM   7437  CG  ASN B  84      -2.882  25.094  15.350  1.00 52.43           C  
ATOM   7438  OD1 ASN B  84      -2.485  26.179  14.918  1.00 56.41           O  
ATOM   7439  ND2 ASN B  84      -3.490  24.194  14.583  1.00 56.08           N  
ATOM   7440  N   THR B  85      -1.957  25.497  19.701  1.00 50.26           N  
ATOM   7441  CA  THR B  85      -1.973  25.202  21.129  1.00 47.91           C  
ATOM   7442  C   THR B  85      -0.559  25.179  21.703  1.00 47.16           C  
ATOM   7443  O   THR B  85      -0.147  24.235  22.379  1.00 50.09           O  
ATOM   7444  CB  THR B  85      -2.711  23.886  21.402  1.00 58.32           C  
ATOM   7445  OG1 THR B  85      -3.863  23.808  20.565  1.00 64.73           O  
ATOM   7446  CG2 THR B  85      -3.148  23.790  22.883  1.00 61.66           C  
ATOM   7447  N   LEU B  86       0.177  26.251  21.433  1.00 46.32           N  
ATOM   7448  CA  LEU B  86       1.564  26.322  21.862  1.00 46.19           C  
ATOM   7449  C   LEU B  86       1.679  26.313  23.386  1.00 50.29           C  
ATOM   7450  O   LEU B  86       0.885  26.936  24.099  1.00 46.03           O  
ATOM   7451  CB  LEU B  86       2.224  27.561  21.267  1.00 41.22           C  
ATOM   7452  CG  LEU B  86       2.502  27.339  19.776  1.00 46.91           C  
ATOM   7453  CD1 LEU B  86       2.927  28.610  19.066  1.00 45.76           C  
ATOM   7454  CD2 LEU B  86       3.577  26.261  19.621  1.00 44.25           C  
ATOM   7455  N   LYS B  87       2.664  25.566  23.880  1.00 50.67           N  
ATOM   7456  CA  LYS B  87       2.987  25.454  25.292  1.00 50.41           C  
ATOM   7457  C   LYS B  87       4.330  26.127  25.537  1.00 47.69           C  
ATOM   7458  O   LYS B  87       5.124  26.316  24.609  1.00 47.30           O  
ATOM   7459  CB  LYS B  87       3.048  23.981  25.737  1.00 47.96           C  
ATOM   7460  CG  LYS B  87       1.744  23.187  25.571  1.00 49.39           C  
ATOM   7461  CD  LYS B  87       1.972  21.675  25.770  1.00 49.78           C  
ATOM   7462  CE  LYS B  87       0.728  20.853  25.387  1.00 48.34           C  
ATOM   7463  N   ARG B  88       4.578  26.487  26.804  1.00 45.50           N  
ATOM   7464  CA  ARG B  88       5.872  27.056  27.181  1.00 47.49           C  
ATOM   7465  C   ARG B  88       7.012  26.110  26.817  1.00 43.60           C  
ATOM   7466  O   ARG B  88       8.079  26.551  26.371  1.00 44.32           O  
ATOM   7467  CB  ARG B  88       5.889  27.381  28.680  1.00 44.07           C  
ATOM   7468  N   GLU B  89       6.784  24.802  26.954  1.00 42.43           N  
ATOM   7469  CA  GLU B  89       7.766  23.799  26.565  1.00 44.33           C  
ATOM   7470  C   GLU B  89       8.097  23.823  25.075  1.00 45.13           C  
ATOM   7471  O   GLU B  89       9.056  23.163  24.670  1.00 43.08           O  
ATOM   7472  CB  GLU B  89       7.262  22.406  26.945  1.00 46.29           C  
ATOM   7473  N   ASP B  90       7.323  24.532  24.248  1.00 41.28           N  
ATOM   7474  CA  ASP B  90       7.623  24.638  22.825  1.00 36.96           C  
ATOM   7475  C   ASP B  90       8.633  25.737  22.508  1.00 39.66           C  
ATOM   7476  O   ASP B  90       9.060  25.844  21.353  1.00 37.75           O  
ATOM   7477  CB  ASP B  90       6.338  24.905  22.027  1.00 37.25           C  
ATOM   7478  CG  ASP B  90       5.385  23.699  22.000  1.00 42.77           C  
ATOM   7479  OD1 ASP B  90       5.850  22.537  21.901  1.00 46.15           O  
ATOM   7480  OD2 ASP B  90       4.158  23.922  22.061  1.00 40.71           O  
ATOM   7481  N   THR B  91       9.012  26.558  23.493  1.00 40.76           N  
ATOM   7482  CA  THR B  91       9.944  27.660  23.258  1.00 39.42           C  
ATOM   7483  C   THR B  91      11.305  27.114  22.841  1.00 36.73           C  
ATOM   7484  O   THR B  91      11.881  26.281  23.549  1.00 38.65           O  
ATOM   7485  CB  THR B  91      10.065  28.513  24.531  1.00 39.34           C  
ATOM   7486  OG1 THR B  91       8.862  29.266  24.712  1.00 39.30           O  
ATOM   7487  CG2 THR B  91      11.247  29.472  24.444  1.00 40.93           C  
ATOM   7488  N   ALA B  92      11.818  27.574  21.697  1.00 35.10           N  
ATOM   7489  CA  ALA B  92      13.067  27.026  21.161  1.00 37.03           C  
ATOM   7490  C   ALA B  92      13.434  27.765  19.879  1.00 36.49           C  
ATOM   7491  O   ALA B  92      12.632  28.526  19.326  1.00 37.47           O  
ATOM   7492  CB  ALA B  92      12.956  25.521  20.895  1.00 36.68           C  
ATOM   7493  N   VAL B  93      14.672  27.547  19.429  1.00 34.80           N  
ATOM   7494  CA  VAL B  93      15.074  27.895  18.065  1.00 38.60           C  
ATOM   7495  C   VAL B  93      14.643  26.762  17.142  1.00 38.82           C  
ATOM   7496  O   VAL B  93      14.976  25.594  17.376  1.00 38.19           O  
ATOM   7497  CB  VAL B  93      16.596  28.130  17.968  1.00 39.61           C  
ATOM   7498  CG1 VAL B  93      16.970  28.618  16.554  1.00 39.79           C  
ATOM   7499  CG2 VAL B  93      17.093  29.125  19.034  1.00 36.57           C  
ATOM   7500  N   TYR B  94      13.891  27.095  16.104  1.00 38.45           N  
ATOM   7501  CA  TYR B  94      13.376  26.108  15.166  1.00 38.50           C  
ATOM   7502  C   TYR B  94      14.196  26.149  13.885  1.00 36.00           C  
ATOM   7503  O   TYR B  94      14.418  27.222  13.317  1.00 39.23           O  
ATOM   7504  CB  TYR B  94      11.899  26.361  14.880  1.00 32.82           C  
ATOM   7505  CG  TYR B  94      11.007  25.869  15.993  1.00 38.60           C  
ATOM   7506  CD1 TYR B  94      10.988  26.501  17.237  1.00 38.51           C  
ATOM   7507  CD2 TYR B  94      10.198  24.759  15.811  1.00 37.93           C  
ATOM   7508  CE1 TYR B  94      10.171  26.039  18.260  1.00 36.78           C  
ATOM   7509  CE2 TYR B  94       9.384  24.297  16.817  1.00 41.60           C  
ATOM   7510  CZ  TYR B  94       9.373  24.930  18.040  1.00 39.10           C  
ATOM   7511  OH  TYR B  94       8.556  24.439  19.034  1.00 34.93           O  
ATOM   7512  N   TYR B  95      14.657  24.988  13.447  1.00 36.28           N  
ATOM   7513  CA  TYR B  95      15.511  24.862  12.272  1.00 38.22           C  
ATOM   7514  C   TYR B  95      14.775  24.080  11.201  1.00 40.09           C  
ATOM   7515  O   TYR B  95      14.317  22.962  11.451  1.00 40.58           O  
ATOM   7516  CB  TYR B  95      16.816  24.139  12.603  1.00 37.00           C  
ATOM   7517  CG  TYR B  95      17.731  24.890  13.537  1.00 43.28           C  
ATOM   7518  CD1 TYR B  95      18.698  25.770  13.040  1.00 45.00           C  
ATOM   7519  CD2 TYR B  95      17.648  24.708  14.906  1.00 40.89           C  
ATOM   7520  CE1 TYR B  95      19.539  26.464  13.894  1.00 44.52           C  
ATOM   7521  CE2 TYR B  95      18.495  25.385  15.768  1.00 45.59           C  
ATOM   7522  CZ  TYR B  95      19.428  26.266  15.259  1.00 47.05           C  
ATOM   7523  OH  TYR B  95      20.258  26.937  16.120  1.00 50.19           O  
ATOM   7524  N   CYS B  96      14.673  24.644  10.011  1.00 42.63           N  
ATOM   7525  CA  CYS B  96      14.239  23.801   8.919  1.00 43.24           C  
ATOM   7526  C   CYS B  96      15.443  23.084   8.329  1.00 46.55           C  
ATOM   7527  O   CYS B  96      16.596  23.507   8.475  1.00 41.36           O  
ATOM   7528  CB  CYS B  96      13.465  24.577   7.850  1.00 43.92           C  
ATOM   7529  SG  CYS B  96      14.263  25.869   6.885  1.00 60.31           S  
ATOM   7530  N   ALA B  97      15.157  21.949   7.712  1.00 41.87           N  
ATOM   7531  CA  ALA B  97      16.182  21.049   7.229  1.00 40.68           C  
ATOM   7532  C   ALA B  97      15.644  20.402   5.963  1.00 37.52           C  
ATOM   7533  O   ALA B  97      14.437  20.402   5.712  1.00 35.93           O  
ATOM   7534  CB  ALA B  97      16.561  20.016   8.292  1.00 32.77           C  
ATOM   7535  N   ALA B  98      16.556  19.905   5.143  1.00 36.88           N  
ATOM   7536  CA  ALA B  98      16.208  19.262   3.887  1.00 37.42           C  
ATOM   7537  C   ALA B  98      17.102  18.046   3.709  1.00 43.46           C  
ATOM   7538  O   ALA B  98      18.284  18.067   4.073  1.00 38.86           O  
ATOM   7539  CB  ALA B  98      16.358  20.211   2.701  1.00 37.69           C  
ATOM   7540  N   ARG B  99      16.503  16.981   3.194  1.00 38.12           N  
ATOM   7541  CA  ARG B  99      17.160  15.717   2.911  1.00 37.52           C  
ATOM   7542  C   ARG B  99      16.800  15.341   1.482  1.00 38.70           C  
ATOM   7543  O   ARG B  99      15.621  15.357   1.121  1.00 35.41           O  
ATOM   7544  CB  ARG B  99      16.692  14.648   3.892  1.00 40.54           C  
ATOM   7545  CG  ARG B  99      16.932  13.251   3.426  1.00 40.47           C  
ATOM   7546  CD  ARG B  99      16.560  12.246   4.501  1.00 37.62           C  
ATOM   7547  NE  ARG B  99      16.693  10.894   3.974  1.00 43.92           N  
ATOM   7548  CZ  ARG B  99      17.810  10.176   4.033  1.00 44.43           C  
ATOM   7549  NH1 ARG B  99      18.879  10.664   4.637  1.00 42.71           N  
ATOM   7550  NH2 ARG B  99      17.846   8.955   3.514  1.00 46.78           N  
ATOM   7551  N   ARG B 100      17.812  15.040   0.664  1.00 37.67           N  
ATOM   7552  CA  ARG B 100      17.575  14.774  -0.756  1.00 37.17           C  
ATOM   7553  C   ARG B 100      16.810  13.467  -0.962  1.00 35.92           C  
ATOM   7554  O   ARG B 100      15.753  13.455  -1.603  1.00 36.86           O  
ATOM   7555  CB  ARG B 100      18.912  14.763  -1.514  1.00 41.76           C  
ATOM   7556  CG  ARG B 100      18.872  15.439  -2.894  1.00 53.42           C  
ATOM   7557  CD  ARG B 100      20.196  16.159  -3.226  1.00 56.85           C  
ATOM   7558  N   ILE B 101      17.322  12.361  -0.419  1.00 32.61           N  
ATOM   7559  CA  ILE B 101      16.679  11.063  -0.604  1.00 38.82           C  
ATOM   7560  C   ILE B 101      15.276  11.099  -0.017  1.00 37.14           C  
ATOM   7561  O   ILE B 101      15.094  11.506   1.135  1.00 36.32           O  
ATOM   7562  CB  ILE B 101      17.512   9.956   0.061  1.00 35.39           C  
ATOM   7563  CG1 ILE B 101      18.964   9.965  -0.437  1.00 42.93           C  
ATOM   7564  CG2 ILE B 101      16.883   8.609  -0.187  1.00 37.24           C  
ATOM   7565  CD1 ILE B 101      19.094   9.683  -1.892  1.00 44.02           C  
ATOM   7566  N   ASN B 102      14.282  10.632  -0.795  1.00 33.34           N  
ATOM   7567  CA  ASN B 102      12.858  10.721  -0.432  1.00 31.20           C  
ATOM   7568  C   ASN B 102      12.509   9.595   0.533  1.00 34.42           C  
ATOM   7569  O   ASN B 102      11.785   8.645   0.225  1.00 35.07           O  
ATOM   7570  CB  ASN B 102      11.960  10.670  -1.655  1.00 33.06           C  
ATOM   7571  CG  ASN B 102      10.571  11.248  -1.383  1.00 35.94           C  
ATOM   7572  OD1 ASN B 102      10.439  12.237  -0.664  1.00 32.49           O  
ATOM   7573  ND2 ASN B 102       9.532  10.633  -1.961  1.00 29.64           N  
ATOM   7574  N   GLU B 103      13.046   9.731   1.734  1.00 31.46           N  
ATOM   7575  CA  GLU B 103      12.858   8.781   2.813  1.00 36.37           C  
ATOM   7576  C   GLU B 103      12.790   9.608   4.087  1.00 39.43           C  
ATOM   7577  O   GLU B 103      13.719  10.364   4.386  1.00 38.78           O  
ATOM   7578  CB  GLU B 103      14.002   7.771   2.830  1.00 37.60           C  
ATOM   7579  CG  GLU B 103      14.004   6.754   3.942  1.00 39.71           C  
ATOM   7580  CD  GLU B 103      15.311   5.982   3.936  1.00 41.49           C  
ATOM   7581  OE1 GLU B 103      16.220   6.408   3.194  1.00 43.61           O  
ATOM   7582  OE2 GLU B 103      15.432   4.956   4.639  1.00 44.82           O  
ATOM   7583  N   VAL B 104      11.668   9.521   4.797  1.00 37.45           N  
ATOM   7584  CA  VAL B 104      11.366  10.442   5.887  1.00 37.22           C  
ATOM   7585  C   VAL B 104      12.008   9.879   7.145  1.00 40.16           C  
ATOM   7586  O   VAL B 104      11.487   8.944   7.755  1.00 40.84           O  
ATOM   7587  CB  VAL B 104       9.860  10.647   6.056  1.00 39.84           C  
ATOM   7588  CG1 VAL B 104       9.598  11.604   7.193  1.00 38.00           C  
ATOM   7589  CG2 VAL B 104       9.262  11.184   4.767  1.00 31.49           C  
ATOM   7590  N   LEU B 105      13.150  10.449   7.529  1.00 40.85           N  
ATOM   7591  CA  LEU B 105      13.899  10.032   8.707  1.00 39.75           C  
ATOM   7592  C   LEU B 105      13.808  11.084   9.817  1.00 41.81           C  
ATOM   7593  O   LEU B 105      13.485  12.255   9.578  1.00 40.59           O  
ATOM   7594  CB  LEU B 105      15.362   9.763   8.336  1.00 41.76           C  
ATOM   7595  CG  LEU B 105      15.580   8.629   7.323  1.00 44.51           C  
ATOM   7596  CD1 LEU B 105      17.059   8.380   7.068  1.00 40.64           C  
ATOM   7597  CD2 LEU B 105      14.885   7.332   7.751  1.00 40.04           C  
ATOM   7598  N   THR B 106      14.127  10.663  11.045  1.00 40.10           N  
ATOM   7599  CA  THR B 106      13.869  11.479  12.226  1.00 41.76           C  
ATOM   7600  C   THR B 106      15.114  11.949  12.982  1.00 43.48           C  
ATOM   7601  O   THR B 106      14.967  12.567  14.041  1.00 44.24           O  
ATOM   7602  CB  THR B 106      12.957  10.721  13.195  1.00 46.07           C  
ATOM   7603  OG1 THR B 106      13.657   9.586  13.717  1.00 47.17           O  
ATOM   7604  CG2 THR B 106      11.700  10.247  12.497  1.00 38.22           C  
ATOM   7605  N   THR B 107      16.330  11.705  12.495  1.00 45.39           N  
ATOM   7606  CA  THR B 107      17.521  12.121  13.236  1.00 45.42           C  
ATOM   7607  C   THR B 107      18.317  13.156  12.453  1.00 43.56           C  
ATOM   7608  O   THR B 107      18.432  13.069  11.228  1.00 41.25           O  
ATOM   7609  CB  THR B 107      18.445  10.954  13.567  1.00 47.59           C  
ATOM   7610  OG1 THR B 107      19.217  10.631  12.405  1.00 52.37           O  
ATOM   7611  CG2 THR B 107      17.653   9.724  14.039  1.00 44.70           C  
ATOM   7612  N   ALA B 108      18.884  14.119  13.182  1.00 44.84           N  
ATOM   7613  CA  ALA B 108      19.620  15.223  12.565  1.00 44.38           C  
ATOM   7614  C   ALA B 108      20.695  14.800  11.571  1.00 40.67           C  
ATOM   7615  O   ALA B 108      20.775  15.425  10.502  1.00 40.25           O  
ATOM   7616  CB  ALA B 108      20.243  16.105  13.657  1.00 47.63           C  
ATOM   7617  N   PRO B 109      21.538  13.795  11.829  1.00 42.36           N  
ATOM   7618  CA  PRO B 109      22.560  13.439  10.828  1.00 42.96           C  
ATOM   7619  C   PRO B 109      21.980  12.954   9.505  1.00 41.83           C  
ATOM   7620  O   PRO B 109      22.726  12.826   8.532  1.00 42.17           O  
ATOM   7621  CB  PRO B 109      23.365  12.326  11.519  1.00 44.44           C  
ATOM   7622  CG  PRO B 109      23.070  12.480  12.977  1.00 42.21           C  
ATOM   7623  CD  PRO B 109      21.647  12.951  13.030  1.00 39.36           C  
ATOM   7624  N   ASP B 110      20.682  12.670   9.425  1.00 47.19           N  
ATOM   7625  CA  ASP B 110      20.115  12.256   8.147  1.00 42.64           C  
ATOM   7626  C   ASP B 110      19.803  13.425   7.219  1.00 42.06           C  
ATOM   7627  O   ASP B 110      19.472  13.191   6.048  1.00 42.95           O  
ATOM   7628  CB  ASP B 110      18.839  11.446   8.375  1.00 46.41           C  
ATOM   7629  CG  ASP B 110      19.054  10.238   9.259  1.00 50.67           C  
ATOM   7630  OD1 ASP B 110      20.077   9.544   9.066  1.00 53.85           O  
ATOM   7631  OD2 ASP B 110      18.184   9.975  10.134  1.00 51.59           O  
ATOM   7632  N   TYR B 111      19.890  14.667   7.693  1.00 40.88           N  
ATOM   7633  CA  TYR B 111      19.500  15.834   6.904  1.00 39.71           C  
ATOM   7634  C   TYR B 111      20.743  16.585   6.455  1.00 48.08           C  
ATOM   7635  O   TYR B 111      21.606  16.913   7.272  1.00 48.06           O  
ATOM   7636  CB  TYR B 111      18.551  16.738   7.700  1.00 37.79           C  
ATOM   7637  CG  TYR B 111      17.204  16.078   7.828  1.00 37.46           C  
ATOM   7638  CD1 TYR B 111      17.009  15.031   8.724  1.00 37.63           C  
ATOM   7639  CD2 TYR B 111      16.149  16.441   6.994  1.00 35.62           C  
ATOM   7640  CE1 TYR B 111      15.790  14.383   8.816  1.00 37.89           C  
ATOM   7641  CE2 TYR B 111      14.920  15.802   7.080  1.00 36.19           C  
ATOM   7642  CZ  TYR B 111      14.752  14.766   7.982  1.00 36.60           C  
ATOM   7643  OH  TYR B 111      13.544  14.121   8.069  1.00 38.44           O  
ATOM   7644  N   ASP B 112      20.825  16.848   5.155  1.00 49.52           N  
ATOM   7645  CA  ASP B 112      22.033  17.364   4.532  1.00 52.56           C  
ATOM   7646  C   ASP B 112      22.131  18.884   4.604  1.00 53.06           C  
ATOM   7647  O   ASP B 112      23.243  19.424   4.579  1.00 50.03           O  
ATOM   7648  CB  ASP B 112      22.092  16.922   3.057  1.00 53.46           C  
ATOM   7649  CG  ASP B 112      21.620  15.470   2.840  1.00 58.17           C  
ATOM   7650  OD1 ASP B 112      22.136  14.551   3.521  1.00 62.72           O  
ATOM   7651  OD2 ASP B 112      20.734  15.248   1.970  1.00 55.50           O  
ATOM   7652  N   PHE B 113      20.997  19.584   4.690  1.00 51.22           N  
ATOM   7653  CA  PHE B 113      20.943  21.037   4.595  1.00 46.15           C  
ATOM   7654  C   PHE B 113      20.103  21.595   5.729  1.00 46.18           C  
ATOM   7655  O   PHE B 113      19.123  20.975   6.154  1.00 45.89           O  
ATOM   7656  CB  PHE B 113      20.353  21.491   3.265  1.00 45.05           C  
ATOM   7657  CG  PHE B 113      21.045  20.911   2.077  1.00 56.32           C  
ATOM   7658  CD1 PHE B 113      22.250  21.440   1.638  1.00 59.10           C  
ATOM   7659  CD2 PHE B 113      20.501  19.831   1.401  1.00 54.87           C  
ATOM   7660  CE1 PHE B 113      22.896  20.906   0.540  1.00 61.32           C  
ATOM   7661  CE2 PHE B 113      21.145  19.294   0.295  1.00 57.41           C  
ATOM   7662  CZ  PHE B 113      22.343  19.829  -0.130  1.00 56.99           C  
ATOM   7663  N   TRP B 114      20.483  22.787   6.191  1.00 43.77           N  
ATOM   7664  CA  TRP B 114      19.944  23.400   7.398  1.00 42.11           C  
ATOM   7665  C   TRP B 114      19.756  24.891   7.185  1.00 43.77           C  
ATOM   7666  O   TRP B 114      20.578  25.538   6.527  1.00 43.52           O  
ATOM   7667  CB  TRP B 114      20.870  23.177   8.590  1.00 39.66           C  
ATOM   7668  CG  TRP B 114      20.941  21.759   9.020  1.00 43.53           C  
ATOM   7669  CD1 TRP B 114      21.827  20.810   8.589  1.00 40.62           C  
ATOM   7670  CD2 TRP B 114      20.096  21.116   9.977  1.00 37.21           C  
ATOM   7671  NE1 TRP B 114      21.586  19.616   9.224  1.00 40.92           N  
ATOM   7672  CE2 TRP B 114      20.520  19.772  10.071  1.00 40.53           C  
ATOM   7673  CE3 TRP B 114      19.015  21.542  10.760  1.00 40.99           C  
ATOM   7674  CZ2 TRP B 114      19.910  18.855  10.922  1.00 38.69           C  
ATOM   7675  CZ3 TRP B 114      18.405  20.624  11.605  1.00 38.11           C  
ATOM   7676  CH2 TRP B 114      18.856  19.296  11.676  1.00 38.27           C  
ATOM   7677  N   GLY B 115      18.667  25.433   7.747  1.00 43.72           N  
ATOM   7678  CA  GLY B 115      18.492  26.870   7.803  1.00 48.25           C  
ATOM   7679  C   GLY B 115      19.216  27.488   8.992  1.00 45.40           C  
ATOM   7680  O   GLY B 115      19.777  26.796   9.836  1.00 45.74           O  
ATOM   7681  N   GLN B 116      19.179  28.822   9.065  1.00 49.47           N  
ATOM   7682  CA  GLN B 116      19.841  29.532  10.161  1.00 48.15           C  
ATOM   7683  C   GLN B 116      19.082  29.422  11.483  1.00 52.17           C  
ATOM   7684  O   GLN B 116      19.667  29.677  12.541  1.00 50.00           O  
ATOM   7685  CB  GLN B 116      20.018  31.008   9.805  1.00 50.60           C  
ATOM   7686  N   GLY B 117      17.809  29.063  11.457  1.00 44.88           N  
ATOM   7687  CA  GLY B 117      17.094  28.979  12.715  1.00 42.53           C  
ATOM   7688  C   GLY B 117      16.290  30.233  13.003  1.00 46.64           C  
ATOM   7689  O   GLY B 117      16.656  31.350  12.614  1.00 46.15           O  
ATOM   7690  N   THR B 118      15.158  30.048  13.673  1.00 40.84           N  
ATOM   7691  CA  THR B 118      14.290  31.162  14.019  1.00 43.50           C  
ATOM   7692  C   THR B 118      13.721  30.937  15.411  1.00 40.36           C  
ATOM   7693  O   THR B 118      13.329  29.819  15.765  1.00 39.51           O  
ATOM   7694  CB  THR B 118      13.159  31.353  12.980  1.00 48.85           C  
ATOM   7695  OG1 THR B 118      12.397  32.520  13.314  1.00 55.10           O  
ATOM   7696  CG2 THR B 118      12.220  30.147  12.929  1.00 44.82           C  
ATOM   7697  N   GLN B 119      13.688  31.999  16.206  1.00 41.72           N  
ATOM   7698  CA  GLN B 119      13.321  31.867  17.611  1.00 39.26           C  
ATOM   7699  C   GLN B 119      11.803  31.829  17.752  1.00 39.09           C  
ATOM   7700  O   GLN B 119      11.097  32.637  17.147  1.00 40.49           O  
ATOM   7701  CB  GLN B 119      13.918  33.026  18.420  1.00 37.01           C  
ATOM   7702  CG  GLN B 119      13.562  33.020  19.912  1.00 40.16           C  
ATOM   7703  CD  GLN B 119      14.299  31.953  20.686  1.00 36.86           C  
ATOM   7704  OE1 GLN B 119      13.685  31.112  21.335  1.00 38.70           O  
ATOM   7705  NE2 GLN B 119      15.618  31.985  20.630  1.00 35.53           N  
ATOM   7706  N   VAL B 120      11.297  30.885  18.539  1.00 36.40           N  
ATOM   7707  CA  VAL B 120       9.890  30.864  18.924  1.00 37.55           C  
ATOM   7708  C   VAL B 120       9.823  30.989  20.439  1.00 40.53           C  
ATOM   7709  O   VAL B 120      10.495  30.241  21.158  1.00 42.21           O  
ATOM   7710  CB  VAL B 120       9.178  29.585  18.444  1.00 36.56           C  
ATOM   7711  CG1 VAL B 120       7.793  29.515  19.018  1.00 38.85           C  
ATOM   7712  CG2 VAL B 120       9.141  29.527  16.897  1.00 40.87           C  
ATOM   7713  N   THR B 121       9.028  31.937  20.921  1.00 39.90           N  
ATOM   7714  CA  THR B 121       8.931  32.218  22.349  1.00 44.89           C  
ATOM   7715  C   THR B 121       7.472  32.185  22.775  1.00 41.47           C  
ATOM   7716  O   THR B 121       6.657  32.956  22.265  1.00 44.84           O  
ATOM   7717  CB  THR B 121       9.554  33.578  22.696  1.00 42.13           C  
ATOM   7718  OG1 THR B 121      10.878  33.646  22.162  1.00 42.60           O  
ATOM   7719  CG2 THR B 121       9.629  33.761  24.220  1.00 44.99           C  
ATOM   7720  N   VAL B 122       7.151  31.301  23.708  1.00 38.83           N  
ATOM   7721  CA  VAL B 122       5.820  31.204  24.287  1.00 45.15           C  
ATOM   7722  C   VAL B 122       5.916  31.730  25.719  1.00 49.20           C  
ATOM   7723  O   VAL B 122       6.547  31.111  26.586  1.00 52.14           O  
ATOM   7724  CB  VAL B 122       5.292  29.762  24.237  1.00 48.17           C  
ATOM   7725  CG1 VAL B 122       3.843  29.695  24.665  1.00 47.72           C  
ATOM   7726  CG2 VAL B 122       5.447  29.192  22.836  1.00 44.61           C  
ATOM   7727  N   SER B 123       5.314  32.882  25.971  1.00 53.07           N  
ATOM   7728  CA  SER B 123       5.380  33.484  27.302  1.00 56.36           C  
ATOM   7729  C   SER B 123       4.267  32.971  28.220  1.00 56.84           C  
ATOM   7730  O   SER B 123       3.089  32.982  27.846  1.00 63.53           O  
ATOM   7731  CB  SER B 123       5.292  34.995  27.187  1.00 60.00           C  
ATOM   7732  OG  SER B 123       4.059  35.333  26.581  1.00 61.30           O  
