# Supplementary material for: A non-redundant data set of nanobody-antigen crystal structures
Source: Data Brief. 2019 Mar 6;24:103754. doi: 10.1016/j.dib.2019.103754 (PMC6441729; doi:10.1016/j.dib.2019.103754)
Supplement: Multimedia component 6 [file mmc6.zip › extended_dataset/Nb_2/5vnw_2.pdb]

ATOM  10063  N   GLN D   1     -62.523  32.826  31.197  1.00202.53           N  
ATOM  10064  CA  GLN D   1     -63.256  33.839  31.947  1.00198.79           C  
ATOM  10065  C   GLN D   1     -64.424  34.387  31.132  1.00198.76           C  
ATOM  10066  O   GLN D   1     -64.976  33.694  30.277  1.00199.83           O  
ATOM  10067  CB  GLN D   1     -62.324  34.979  32.364  1.00194.48           C  
ATOM  10068  N   VAL D   2     -64.795  35.636  31.403  1.00197.94           N  
ATOM  10069  CA  VAL D   2     -65.914  36.297  30.742  1.00195.97           C  
ATOM  10070  C   VAL D   2     -65.400  37.568  30.080  1.00185.01           C  
ATOM  10071  O   VAL D   2     -64.667  38.345  30.704  1.00180.92           O  
ATOM  10072  CB  VAL D   2     -67.050  36.617  31.732  1.00192.63           C  
ATOM  10073  CG1 VAL D   2     -68.218  37.269  31.009  1.00192.56           C  
ATOM  10074  CG2 VAL D   2     -67.498  35.354  32.453  1.00193.74           C  
ATOM  10075  N   GLN D   3     -65.783  37.775  28.824  1.00175.97           N  
ATOM  10076  CA  GLN D   3     -65.393  38.952  28.064  1.00161.28           C  
ATOM  10077  C   GLN D   3     -66.507  39.993  28.084  1.00145.72           C  
ATOM  10078  O   GLN D   3     -67.689  39.663  28.207  1.00136.99           O  
ATOM  10079  CB  GLN D   3     -65.056  38.580  26.618  1.00163.07           C  
ATOM  10080  CG  GLN D   3     -63.847  37.669  26.472  1.00169.05           C  
ATOM  10081  CD  GLN D   3     -62.538  38.387  26.737  1.00169.43           C  
ATOM  10082  OE1 GLN D   3     -61.566  37.784  27.193  1.00173.95           O  
ATOM  10083  NE2 GLN D   3     -62.503  39.682  26.444  1.00163.87           N  
ATOM  10084  N   LEU D   4     -66.114  41.258  27.961  1.00137.85           N  
ATOM  10085  CA  LEU D   4     -67.042  42.379  27.933  1.00130.07           C  
ATOM  10086  C   LEU D   4     -66.835  43.180  26.655  1.00131.03           C  
ATOM  10087  O   LEU D   4     -65.700  43.367  26.206  1.00136.01           O  
ATOM  10088  CB  LEU D   4     -66.863  43.291  29.156  1.00118.99           C  
ATOM  10089  CG  LEU D   4     -67.445  42.835  30.499  1.00125.11           C  
ATOM  10090  CD1 LEU D   4     -66.627  41.711  31.121  1.00135.71           C  
ATOM  10091  CD2 LEU D   4     -67.558  44.012  31.457  1.00118.75           C  
ATOM  10092  N   GLN D   5     -67.936  43.654  26.074  1.00126.09           N  
ATOM  10093  CA  GLN D   5     -67.891  44.420  24.836  1.00128.36           C  
ATOM  10094  C   GLN D   5     -68.830  45.611  24.946  1.00120.40           C  
ATOM  10095  O   GLN D   5     -70.008  45.448  25.278  1.00118.61           O  
ATOM  10096  CB  GLN D   5     -68.277  43.554  23.632  1.00142.04           C  
ATOM  10097  CG  GLN D   5     -68.117  44.254  22.294  1.00143.59           C  
ATOM  10098  CD  GLN D   5     -66.686  44.680  22.033  1.00146.61           C  
ATOM  10099  OE1 GLN D   5     -65.818  43.849  21.765  1.00153.30           O  
ATOM  10100  NE2 GLN D   5     -66.430  45.981  22.117  1.00139.75           N  
ATOM  10101  N   GLU D   6     -68.305  46.801  24.664  1.00123.92           N  
ATOM  10102  CA  GLU D   6     -69.086  48.028  24.720  1.00128.12           C  
ATOM  10103  C   GLU D   6     -69.653  48.354  23.345  1.00124.39           C  
ATOM  10104  O   GLU D   6     -69.005  48.120  22.321  1.00113.73           O  
ATOM  10105  CB  GLU D   6     -68.234  49.197  25.219  1.00128.05           C  
ATOM  10106  CG  GLU D   6     -67.603  48.997  26.590  1.00 98.61           C  
ATOM  10107  CD  GLU D   6     -66.287  48.239  26.537  1.00111.13           C  
ATOM  10108  OE1 GLU D   6     -66.038  47.533  25.538  1.00118.30           O  
ATOM  10109  OE2 GLU D   6     -65.497  48.356  27.497  1.00114.79           O  
ATOM  10110  N   SER D   7     -70.866  48.903  23.331  1.00136.08           N  
ATOM  10111  CA  SER D   7     -71.543  49.256  22.094  1.00137.81           C  
ATOM  10112  C   SER D   7     -72.373  50.510  22.314  1.00132.84           C  
ATOM  10113  O   SER D   7     -73.033  50.653  23.348  1.00135.11           O  
ATOM  10114  CB  SER D   7     -72.447  48.120  21.599  1.00142.00           C  
ATOM  10115  OG  SER D   7     -71.731  46.901  21.491  1.00151.90           O  
ATOM  10116  N   GLY D   8     -72.331  51.414  21.340  1.00120.08           N  
ATOM  10117  CA  GLY D   8     -73.166  52.597  21.383  1.00115.80           C  
ATOM  10118  C   GLY D   8     -72.415  53.911  21.411  1.00111.41           C  
ATOM  10119  O   GLY D   8     -73.028  54.975  21.526  1.00112.24           O  
ATOM  10120  N   GLY D   9     -71.090  53.858  21.302  1.00109.77           N  
ATOM  10121  CA  GLY D   9     -70.272  55.048  21.350  1.00102.20           C  
ATOM  10122  C   GLY D   9     -69.927  55.570  19.967  1.00 99.13           C  
ATOM  10123  O   GLY D   9     -69.918  54.832  18.986  1.00 99.03           O  
ATOM  10124  N   GLY D  10     -69.638  56.869  19.903  1.00 99.01           N  
ATOM  10125  CA  GLY D  10     -69.283  57.500  18.647  1.00 94.89           C  
ATOM  10126  C   GLY D  10     -69.109  59.002  18.740  1.00 92.61           C  
ATOM  10127  O   GLY D  10     -68.516  59.512  19.696  1.00 91.07           O  
ATOM  10128  N   LEU D  11     -69.625  59.721  17.748  1.00108.60           N  
ATOM  10129  CA  LEU D  11     -69.515  61.171  17.672  1.00 98.96           C  
ATOM  10130  C   LEU D  11     -70.870  61.782  18.000  1.00 97.58           C  
ATOM  10131  O   LEU D  11     -71.871  61.472  17.346  1.00 98.52           O  
ATOM  10132  CB  LEU D  11     -69.045  61.612  16.286  1.00112.14           C  
ATOM  10133  CG  LEU D  11     -68.548  63.054  16.161  1.00128.19           C  
ATOM  10134  CD1 LEU D  11     -67.206  63.225  16.859  1.00127.18           C  
ATOM  10135  CD2 LEU D  11     -68.454  63.472  14.701  1.00134.72           C  
ATOM  10136  N   VAL D  12     -70.896  62.650  19.012  1.00102.94           N  
ATOM  10137  CA  VAL D  12     -72.114  63.312  19.457  1.00100.02           C  
ATOM  10138  C   VAL D  12     -71.790  64.780  19.707  1.00 95.19           C  
ATOM  10139  O   VAL D  12     -70.632  65.162  19.887  1.00101.02           O  
ATOM  10140  CB  VAL D  12     -72.698  62.646  20.726  1.00100.18           C  
ATOM  10141  CG1 VAL D  12     -71.845  62.970  21.940  1.00101.60           C  
ATOM  10142  CG2 VAL D  12     -74.157  63.044  20.941  1.00 97.03           C  
ATOM  10143  N   GLN D  13     -72.827  65.608  19.699  1.00 88.51           N  
ATOM  10144  CA  GLN D  13     -72.677  67.046  19.861  1.00104.15           C  
ATOM  10145  C   GLN D  13     -73.052  67.482  21.273  1.00 99.08           C  
ATOM  10146  O   GLN D  13     -73.706  66.754  22.024  1.00 98.11           O  
ATOM  10147  CB  GLN D  13     -73.527  67.792  18.830  1.00111.30           C  
ATOM  10148  CG  GLN D  13     -74.903  67.194  18.617  1.00112.25           C  
ATOM  10149  CD  GLN D  13     -75.481  67.552  17.265  1.00113.54           C  
ATOM  10150  OE1 GLN D  13     -74.983  68.445  16.580  1.00115.44           O  
ATOM  10151  NE2 GLN D  13     -76.532  66.849  16.869  1.00110.63           N  
ATOM  10152  N   ALA D  14     -72.619  68.692  21.625  1.00 91.98           N  
ATOM  10153  CA  ALA D  14     -72.858  69.217  22.962  1.00 88.41           C  
ATOM  10154  C   ALA D  14     -74.350  69.392  23.213  1.00 89.01           C  
ATOM  10155  O   ALA D  14     -75.092  69.875  22.352  1.00 88.90           O  
ATOM  10156  CB  ALA D  14     -72.132  70.550  23.147  1.00 86.77           C  
ATOM  10157  N   GLY D  15     -74.788  68.995  24.405  1.00 94.03           N  
ATOM  10158  CA  GLY D  15     -76.192  69.022  24.752  1.00 90.66           C  
ATOM  10159  C   GLY D  15     -76.995  67.846  24.247  1.00 96.48           C  
ATOM  10160  O   GLY D  15     -78.195  67.768  24.540  1.00 97.36           O  
ATOM  10161  N   GLY D  16     -76.379  66.932  23.503  1.00 98.91           N  
ATOM  10162  CA  GLY D  16     -77.071  65.780  22.973  1.00101.68           C  
ATOM  10163  C   GLY D  16     -77.140  64.638  23.969  1.00 98.79           C  
ATOM  10164  O   GLY D  16     -76.820  64.771  25.151  1.00 94.42           O  
ATOM  10165  N   SER D  17     -77.571  63.485  23.464  1.00110.89           N  
ATOM  10166  CA  SER D  17     -77.743  62.290  24.275  1.00113.89           C  
ATOM  10167  C   SER D  17     -77.044  61.114  23.608  1.00108.22           C  
ATOM  10168  O   SER D  17     -76.823  61.102  22.395  1.00107.22           O  
ATOM  10169  CB  SER D  17     -79.228  61.964  24.490  1.00115.41           C  
ATOM  10170  OG  SER D  17     -79.905  63.053  25.094  1.00109.31           O  
ATOM  10171  N   LEU D  18     -76.695  60.120  24.422  1.00107.87           N  
ATOM  10172  CA  LEU D  18     -76.040  58.920  23.924  1.00102.21           C  
ATOM  10173  C   LEU D  18     -76.244  57.795  24.928  1.00116.95           C  
ATOM  10174  O   LEU D  18     -76.167  58.016  26.139  1.00114.27           O  
ATOM  10175  CB  LEU D  18     -74.544  59.156  23.682  1.00 91.20           C  
ATOM  10176  CG  LEU D  18     -73.820  58.063  22.895  1.00111.55           C  
ATOM  10177  CD1 LEU D  18     -74.437  57.910  21.513  1.00 94.53           C  
ATOM  10178  CD2 LEU D  18     -72.335  58.368  22.791  1.00115.93           C  
ATOM  10179  N   ARG D  19     -76.506  56.596  24.416  1.00132.56           N  
ATOM  10180  CA  ARG D  19     -76.716  55.408  25.232  1.00137.03           C  
ATOM  10181  C   ARG D  19     -75.571  54.431  25.005  1.00134.78           C  
ATOM  10182  O   ARG D  19     -75.282  54.064  23.862  1.00148.94           O  
ATOM  10183  CB  ARG D  19     -78.051  54.740  24.894  1.00146.67           C  
ATOM  10184  CG  ARG D  19     -78.248  53.376  25.539  1.00151.59           C  
ATOM  10185  CD  ARG D  19     -78.903  53.491  26.905  1.00155.87           C  
ATOM  10186  NE  ARG D  19     -80.296  53.916  26.803  1.00161.80           N  
ATOM  10187  CZ  ARG D  19     -81.325  53.081  26.697  1.00167.08           C  
ATOM  10188  NH1 ARG D  19     -81.120  51.771  26.680  1.00170.88           N  
ATOM  10189  NH2 ARG D  19     -82.560  53.555  26.607  1.00168.66           N  
ATOM  10190  N   LEU D  20     -74.926  54.013  26.090  1.00112.77           N  
ATOM  10191  CA  LEU D  20     -73.840  53.044  26.037  1.00101.02           C  
ATOM  10192  C   LEU D  20     -74.320  51.711  26.593  1.00105.28           C  
ATOM  10193  O   LEU D  20     -74.955  51.668  27.652  1.00101.53           O  
ATOM  10194  CB  LEU D  20     -72.620  53.533  26.820  1.00 96.21           C  
ATOM  10195  CG  LEU D  20     -71.888  54.764  26.283  1.00 97.69           C  
ATOM  10196  CD1 LEU D  20     -70.548  54.927  26.982  1.00 96.48           C  
ATOM  10197  CD2 LEU D  20     -71.704  54.672  24.778  1.00 92.52           C  
ATOM  10198  N   SER D  21     -74.016  50.632  25.878  1.00115.48           N  
ATOM  10199  CA  SER D  21     -74.348  49.282  26.304  1.00119.28           C  
ATOM  10200  C   SER D  21     -73.069  48.484  26.512  1.00116.31           C  
ATOM  10201  O   SER D  21     -72.037  48.760  25.894  1.00110.86           O  
ATOM  10202  CB  SER D  21     -75.248  48.578  25.280  1.00133.56           C  
ATOM  10203  OG  SER D  21     -74.627  48.523  24.008  1.00144.17           O  
ATOM  10204  N   CYS D  22     -73.147  47.486  27.393  1.00132.76           N  
ATOM  10205  CA  CYS D  22     -71.981  46.677  27.745  1.00138.96           C  
ATOM  10206  C   CYS D  22     -72.484  45.285  28.118  1.00142.44           C  
ATOM  10207  O   CYS D  22     -72.930  45.067  29.248  1.00145.45           O  
ATOM  10208  CB  CYS D  22     -71.201  47.314  28.886  1.00139.83           C  
ATOM  10209  SG  CYS D  22     -69.996  46.236  29.694  1.00146.47           S  
ATOM  10210  N   ALA D  23     -72.405  44.357  27.171  1.00141.23           N  
ATOM  10211  CA  ALA D  23     -72.878  42.995  27.369  1.00139.66           C  
ATOM  10212  C   ALA D  23     -71.727  42.090  27.785  1.00131.75           C  
ATOM  10213  O   ALA D  23     -70.614  42.200  27.262  1.00122.11           O  
ATOM  10214  CB  ALA D  23     -73.533  42.455  26.096  1.00144.37           C  
ATOM  10215  N   ALA D  24     -72.003  41.197  28.730  1.00130.92           N  
ATOM  10216  CA  ALA D  24     -71.038  40.208  29.184  1.00132.87           C  
ATOM  10217  C   ALA D  24     -71.401  38.841  28.620  1.00147.92           C  
ATOM  10218  O   ALA D  24     -72.580  38.484  28.540  1.00144.20           O  
ATOM  10219  CB  ALA D  24     -70.986  40.150  30.712  1.00119.90           C  
ATOM  10220  N   SER D  25     -70.382  38.080  28.228  1.00158.15           N  
ATOM  10221  CA  SER D  25     -70.578  36.765  27.631  1.00175.97           C  
ATOM  10222  C   SER D  25     -70.825  35.671  28.663  1.00189.25           C  
ATOM  10223  O   SER D  25     -70.767  34.488  28.312  1.00197.92           O  
ATOM  10224  CB  SER D  25     -69.369  36.395  26.767  1.00180.80           C  
ATOM  10225  OG  SER D  25     -68.189  36.320  27.547  1.00178.33           O  
ATOM  10226  N   GLY D  26     -71.099  36.033  29.917  1.00191.38           N  
ATOM  10227  CA  GLY D  26     -71.317  35.048  30.956  1.00197.21           C  
ATOM  10228  C   GLY D  26     -72.241  35.582  32.027  1.00193.24           C  
ATOM  10229  O   GLY D  26     -72.616  36.757  32.032  1.00190.27           O  
ATOM  10230  N   TYR D  27     -72.602  34.693  32.948  1.00191.37           N  
ATOM  10231  CA  TYR D  27     -73.519  35.043  34.025  1.00184.35           C  
ATOM  10232  C   TYR D  27     -72.807  35.896  35.067  1.00174.19           C  
ATOM  10233  O   TYR D  27     -71.789  35.481  35.632  1.00177.66           O  
ATOM  10234  CB  TYR D  27     -74.088  33.777  34.661  1.00187.49           C  
ATOM  10235  CG  TYR D  27     -74.788  34.005  35.983  1.00184.27           C  
ATOM  10236  CD1 TYR D  27     -75.995  34.687  36.044  1.00182.93           C  
ATOM  10237  CD2 TYR D  27     -74.245  33.525  37.168  1.00185.38           C  
ATOM  10238  CE1 TYR D  27     -76.639  34.894  37.251  1.00183.53           C  
ATOM  10239  CE2 TYR D  27     -74.883  33.724  38.378  1.00186.39           C  
ATOM  10240  CZ  TYR D  27     -76.078  34.410  38.414  1.00187.19           C  
ATOM  10241  OH  TYR D  27     -76.714  34.611  39.617  1.00188.81           O  
ATOM  10242  N   ILE D  28     -73.339  37.089  35.318  1.00158.29           N  
ATOM  10243  CA  ILE D  28     -72.833  37.969  36.365  1.00141.88           C  
ATOM  10244  C   ILE D  28     -73.513  37.565  37.667  1.00149.89           C  
ATOM  10245  O   ILE D  28     -74.716  37.782  37.842  1.00151.80           O  
ATOM  10246  CB  ILE D  28     -73.087  39.444  36.036  1.00129.07           C  
ATOM  10247  CG1 ILE D  28     -72.368  39.838  34.744  1.00128.61           C  
ATOM  10248  CG2 ILE D  28     -72.642  40.332  37.189  1.00121.80           C  
ATOM  10249  CD1 ILE D  28     -70.860  39.749  34.832  1.00125.57           C  
ATOM  10250  N   SER D  29     -72.747  36.974  38.580  1.00158.40           N  
ATOM  10251  CA  SER D  29     -73.313  36.486  39.828  1.00162.70           C  
ATOM  10252  C   SER D  29     -73.839  37.644  40.673  1.00160.12           C  
ATOM  10253  O   SER D  29     -73.523  38.815  40.443  1.00160.02           O  
ATOM  10254  CB  SER D  29     -72.271  35.694  40.619  1.00166.19           C  
ATOM  10255  OG  SER D  29     -71.252  36.542  41.117  1.00164.16           O  
ATOM  10256  N   ASP D  30     -74.660  37.295  41.667  1.00160.67           N  
ATOM  10257  CA  ASP D  30     -75.205  38.300  42.572  1.00161.22           C  
ATOM  10258  C   ASP D  30     -74.111  39.033  43.334  1.00151.43           C  
ATOM  10259  O   ASP D  30     -74.351  40.133  43.843  1.00150.28           O  
ATOM  10260  CB  ASP D  30     -76.184  37.650  43.551  1.00171.69           C  
ATOM  10261  CG  ASP D  30     -77.108  38.657  44.209  1.00174.36           C  
ATOM  10262  OD1 ASP D  30     -77.130  39.825  43.769  1.00172.48           O  
ATOM  10263  OD2 ASP D  30     -77.815  38.278  45.167  1.00176.21           O  
ATOM  10264  N   ALA D  31     -72.916  38.450  43.424  1.00147.05           N  
ATOM  10265  CA  ALA D  31     -71.783  39.137  44.026  1.00144.82           C  
ATOM  10266  C   ALA D  31     -71.343  40.302  43.150  1.00153.89           C  
ATOM  10267  O   ALA D  31     -71.659  41.457  43.451  1.00162.17           O  
ATOM  10268  CB  ALA D  31     -70.622  38.166  44.252  1.00141.03           C  
ATOM  10269  N   TYR D  32     -70.645  40.000  42.051  1.00142.45           N  
ATOM  10270  CA  TYR D  32     -70.012  41.025  41.227  1.00133.03           C  
ATOM  10271  C   TYR D  32     -70.987  42.133  40.847  1.00129.42           C  
ATOM  10272  O   TYR D  32     -72.172  41.888  40.605  1.00134.87           O  
ATOM  10273  CB  TYR D  32     -69.435  40.399  39.954  1.00134.32           C  
ATOM  10274  CG  TYR D  32     -68.373  39.351  40.190  1.00135.81           C  
ATOM  10275  CD1 TYR D  32     -67.056  39.711  40.443  1.00141.22           C  
ATOM  10276  CD2 TYR D  32     -68.685  38.000  40.145  1.00133.77           C  
ATOM  10277  CE1 TYR D  32     -66.083  38.754  40.656  1.00143.67           C  
ATOM  10278  CE2 TYR D  32     -67.720  37.036  40.356  1.00141.51           C  
ATOM  10279  CZ  TYR D  32     -66.421  37.418  40.611  1.00143.66           C  
ATOM  10280  OH  TYR D  32     -65.456  36.460  40.821  1.00147.38           O  
ATOM  10281  N   TYR D  33     -70.473  43.360  40.802  1.00118.46           N  
ATOM  10282  CA  TYR D  33     -71.209  44.518  40.323  1.00112.11           C  
ATOM  10283  C   TYR D  33     -70.456  45.142  39.155  1.00114.84           C  
ATOM  10284  O   TYR D  33     -69.240  44.979  39.015  1.00114.82           O  
ATOM  10285  CB  TYR D  33     -71.422  45.555  41.438  1.00105.20           C  
ATOM  10286  CG  TYR D  33     -70.153  46.189  41.969  1.00107.65           C  
ATOM  10287  CD1 TYR D  33     -69.402  45.566  42.957  1.00109.53           C  
ATOM  10288  CD2 TYR D  33     -69.716  47.421  41.495  1.00107.41           C  
ATOM  10289  CE1 TYR D  33     -68.247  46.144  43.449  1.00108.68           C  
ATOM  10290  CE2 TYR D  33     -68.562  48.007  41.982  1.00103.32           C  
ATOM  10291  CZ  TYR D  33     -67.832  47.364  42.959  1.00105.65           C  
ATOM  10292  OH  TYR D  33     -66.682  47.942  43.447  1.00105.40           O  
ATOM  10293  N   MET D  34     -71.191  45.861  38.311  1.00114.73           N  
ATOM  10294  CA  MET D  34     -70.644  46.427  37.088  1.00117.18           C  
ATOM  10295  C   MET D  34     -70.786  47.944  37.093  1.00110.67           C  
ATOM  10296  O   MET D  34     -71.751  48.493  37.632  1.00112.70           O  
ATOM  10297  CB  MET D  34     -71.332  45.833  35.851  1.00127.71           C  
ATOM  10298  CG  MET D  34     -71.297  44.311  35.811  1.00135.04           C  
ATOM  10299  SD  MET D  34     -71.706  43.608  34.201  1.00141.37           S  
ATOM  10300  CE  MET D  34     -73.418  44.097  34.030  1.00140.54           C  
ATOM  10301  N   GLY D  35     -69.809  48.616  36.486  1.00101.02           N  
ATOM  10302  CA  GLY D  35     -69.797  50.065  36.433  1.00 90.43           C  
ATOM  10303  C   GLY D  35     -69.153  50.618  35.177  1.00 91.07           C  
ATOM  10304  O   GLY D  35     -68.936  49.882  34.210  1.00 92.44           O  
ATOM  10305  N   TRP D  36     -68.840  51.914  35.180  1.00 90.17           N  
ATOM  10306  CA  TRP D  36     -68.254  52.573  34.021  1.00 86.80           C  
ATOM  10307  C   TRP D  36     -67.099  53.465  34.450  1.00 85.91           C  
ATOM  10308  O   TRP D  36     -67.179  54.153  35.472  1.00 84.67           O  
ATOM  10309  CB  TRP D  36     -69.296  53.411  33.265  1.00 91.01           C  
ATOM  10310  CG  TRP D  36     -70.308  52.600  32.512  1.00 93.96           C  
ATOM  10311  CD1 TRP D  36     -71.527  52.183  32.963  1.00 99.46           C  
ATOM  10312  CD2 TRP D  36     -70.190  52.114  31.169  1.00102.87           C  
ATOM  10313  NE1 TRP D  36     -72.173  51.464  31.986  1.00106.78           N  
ATOM  10314  CE2 TRP D  36     -71.373  51.408  30.875  1.00102.84           C  
ATOM  10315  CE3 TRP D  36     -69.197  52.205  30.189  1.00101.25           C  
ATOM  10316  CZ2 TRP D  36     -71.590  50.798  29.642  1.00107.11           C  
ATOM  10317  CZ3 TRP D  36     -69.415  51.599  28.966  1.00102.46           C  
ATOM  10318  CH2 TRP D  36     -70.602  50.904  28.703  1.00107.85           C  
ATOM  10319  N   TYR D  37     -66.029  53.446  33.658  1.00 85.89           N  
ATOM  10320  CA  TYR D  37     -64.891  54.337  33.828  1.00 87.89           C  
ATOM  10321  C   TYR D  37     -64.632  55.065  32.516  1.00 87.96           C  
ATOM  10322  O   TYR D  37     -65.092  54.645  31.451  1.00 89.91           O  
ATOM  10323  CB  TYR D  37     -63.630  53.575  34.264  1.00 99.28           C  
ATOM  10324  CG  TYR D  37     -63.539  53.298  35.749  1.00105.43           C  
ATOM  10325  CD1 TYR D  37     -64.267  52.268  36.332  1.00109.87           C  
ATOM  10326  CD2 TYR D  37     -62.713  54.059  36.565  1.00119.24           C  
ATOM  10327  CE1 TYR D  37     -64.180  52.011  37.690  1.00124.60           C  
ATOM  10328  CE2 TYR D  37     -62.619  53.810  37.922  1.00130.66           C  
ATOM  10329  CZ  TYR D  37     -63.355  52.785  38.479  1.00130.83           C  
ATOM  10330  OH  TYR D  37     -63.265  52.533  39.829  1.00127.55           O  
ATOM  10331  N   ARG D  38     -63.889  56.167  32.598  1.00 84.21           N  
ATOM  10332  CA  ARG D  38     -63.528  56.927  31.410  1.00 97.69           C  
ATOM  10333  C   ARG D  38     -62.110  57.459  31.555  1.00 97.70           C  
ATOM  10334  O   ARG D  38     -61.587  57.608  32.663  1.00 85.39           O  
ATOM  10335  CB  ARG D  38     -64.507  58.082  31.149  1.00 91.41           C  
ATOM  10336  CG  ARG D  38     -64.321  59.300  32.039  1.00 98.25           C  
ATOM  10337  CD  ARG D  38     -65.361  60.363  31.715  1.00103.51           C  
ATOM  10338  NE  ARG D  38     -65.172  61.586  32.490  1.00109.51           N  
ATOM  10339  CZ  ARG D  38     -65.988  62.634  32.437  1.00109.71           C  
ATOM  10340  NH1 ARG D  38     -67.053  62.610  31.647  1.00 90.53           N  
ATOM  10341  NH2 ARG D  38     -65.741  63.707  33.176  1.00120.74           N  
ATOM  10342  N   GLN D  39     -61.488  57.741  30.410  1.00104.27           N  
ATOM  10343  CA  GLN D  39     -60.113  58.241  30.359  1.00110.19           C  
ATOM  10344  C   GLN D  39     -60.062  59.378  29.343  1.00114.51           C  
ATOM  10345  O   GLN D  39     -60.047  59.135  28.132  1.00119.68           O  
ATOM  10346  CB  GLN D  39     -59.134  57.131  29.995  1.00117.91           C  
ATOM  10347  CG  GLN D  39     -57.685  57.584  29.935  1.00127.55           C  
ATOM  10348  CD  GLN D  39     -56.761  56.513  29.391  1.00139.72           C  
ATOM  10349  OE1 GLN D  39     -57.181  55.642  28.629  1.00140.66           O  
ATOM  10350  NE2 GLN D  39     -55.494  56.569  29.785  1.00145.90           N  
ATOM  10351  N   ALA D  40     -60.036  60.613  29.839  1.00116.61           N  
ATOM  10352  CA  ALA D  40     -59.966  61.776  28.973  1.00105.91           C  
ATOM  10353  C   ALA D  40     -58.602  61.849  28.287  1.00108.71           C  
ATOM  10354  O   ALA D  40     -57.626  61.265  28.763  1.00117.68           O  
ATOM  10355  CB  ALA D  40     -60.225  63.047  29.780  1.00107.69           C  
ATOM  10356  N   PRO D  41     -58.513  62.550  27.155  1.00106.13           N  
ATOM  10357  CA  PRO D  41     -57.215  62.687  26.479  1.00116.07           C  
ATOM  10358  C   PRO D  41     -56.211  63.421  27.356  1.00123.61           C  
ATOM  10359  O   PRO D  41     -56.467  64.530  27.830  1.00108.11           O  
ATOM  10360  CB  PRO D  41     -57.555  63.487  25.216  1.00116.89           C  
ATOM  10361  CG  PRO D  41     -59.011  63.270  25.003  1.00110.66           C  
ATOM  10362  CD  PRO D  41     -59.604  63.153  26.371  1.00 99.84           C  
ATOM  10363  N   GLY D  42     -55.060  62.788  27.569  1.00152.58           N  
ATOM  10364  CA  GLY D  42     -54.033  63.370  28.408  1.00160.33           C  
ATOM  10365  C   GLY D  42     -54.312  63.320  29.891  1.00162.13           C  
ATOM  10366  O   GLY D  42     -53.563  63.921  30.667  1.00168.84           O  
ATOM  10367  N   LYS D  43     -55.367  62.626  30.312  1.00149.96           N  
ATOM  10368  CA  LYS D  43     -55.718  62.503  31.717  1.00134.86           C  
ATOM  10369  C   LYS D  43     -55.815  61.030  32.088  1.00137.35           C  
ATOM  10370  O   LYS D  43     -56.011  60.163  31.233  1.00143.74           O  
ATOM  10371  CB  LYS D  43     -57.039  63.220  32.033  1.00115.34           C  
ATOM  10372  CG  LYS D  43     -56.981  64.729  31.846  1.00110.24           C  
ATOM  10373  CD  LYS D  43     -58.355  65.362  31.991  1.00107.93           C  
ATOM  10374  CE  LYS D  43     -58.960  65.077  33.355  1.00103.68           C  
ATOM  10375  NZ  LYS D  43     -60.311  65.687  33.495  1.00104.96           N  
ATOM  10376  N   GLU D  44     -55.675  60.757  33.381  1.00131.20           N  
ATOM  10377  CA  GLU D  44     -55.687  59.390  33.871  1.00125.79           C  
ATOM  10378  C   GLU D  44     -57.114  58.845  33.918  1.00117.20           C  
ATOM  10379  O   GLU D  44     -58.092  59.548  33.649  1.00117.57           O  
ATOM  10380  CB  GLU D  44     -55.034  59.313  35.250  1.00132.00           C  
ATOM  10381  CG  GLU D  44     -53.556  59.670  35.249  1.00143.82           C  
ATOM  10382  CD  GLU D  44     -52.949  59.661  36.638  1.00162.66           C  
ATOM  10383  OE1 GLU D  44     -53.709  59.777  37.622  1.00167.57           O  
ATOM  10384  OE2 GLU D  44     -51.711  59.535  36.745  1.00172.09           O  
ATOM  10385  N   ARG D  45     -57.219  57.563  34.263  1.00120.06           N  
ATOM  10386  CA  ARG D  45     -58.514  56.904  34.342  1.00118.67           C  
ATOM  10387  C   ARG D  45     -59.370  57.543  35.431  1.00108.38           C  
ATOM  10388  O   ARG D  45     -58.866  58.005  36.458  1.00105.63           O  
ATOM  10389  CB  ARG D  45     -58.323  55.412  34.615  1.00129.59           C  
ATOM  10390  CG  ARG D  45     -59.524  54.541  34.296  1.00138.82           C  
ATOM  10391  CD  ARG D  45     -59.128  53.074  34.339  1.00150.51           C  
ATOM  10392  NE  ARG D  45     -58.490  52.727  35.606  1.00153.77           N  
ATOM  10393  CZ  ARG D  45     -57.782  51.621  35.809  1.00151.55           C  
ATOM  10394  NH1 ARG D  45     -57.611  50.749  34.825  1.00154.48           N  
ATOM  10395  NH2 ARG D  45     -57.239  51.390  36.996  1.00144.80           N  
ATOM  10396  N   GLU D  46     -60.681  57.569  35.198  1.00108.48           N  
ATOM  10397  CA  GLU D  46     -61.597  58.311  36.051  1.00 93.64           C  
ATOM  10398  C   GLU D  46     -62.870  57.511  36.283  1.00 92.62           C  
ATOM  10399  O   GLU D  46     -63.394  56.877  35.363  1.00 90.75           O  
ATOM  10400  CB  GLU D  46     -61.942  59.670  35.429  1.00 94.25           C  
ATOM  10401  CG  GLU D  46     -62.820  60.558  36.291  1.00101.20           C  
ATOM  10402  CD  GLU D  46     -63.233  61.829  35.577  1.00112.28           C  
ATOM  10403  OE1 GLU D  46     -63.228  61.836  34.328  1.00115.44           O  
ATOM  10404  OE2 GLU D  46     -63.560  62.821  36.262  1.00116.13           O  
ATOM  10405  N   PHE D  47     -63.362  57.551  37.519  1.00 92.58           N  
ATOM  10406  CA  PHE D  47     -64.630  56.920  37.854  1.00 85.95           C  
ATOM  10407  C   PHE D  47     -65.787  57.693  37.233  1.00 91.88           C  
ATOM  10408  O   PHE D  47     -65.776  58.926  37.185  1.00101.49           O  
ATOM  10409  CB  PHE D  47     -64.791  56.849  39.374  1.00 84.81           C  
ATOM  10410  CG  PHE D  47     -66.122  56.314  39.831  1.00 91.68           C  
ATOM  10411  CD1 PHE D  47     -66.314  54.953  40.004  1.00 99.68           C  
ATOM  10412  CD2 PHE D  47     -67.172  57.175  40.115  1.00 85.80           C  
ATOM  10413  CE1 PHE D  47     -67.533  54.459  40.435  1.00 95.54           C  
ATOM  10414  CE2 PHE D  47     -68.393  56.687  40.543  1.00 86.75           C  
ATOM  10415  CZ  PHE D  47     -68.573  55.328  40.704  1.00 90.02           C  
ATOM  10416  N   VAL D  48     -66.791  56.960  36.754  1.00 87.21           N  
ATOM  10417  CA  VAL D  48     -67.975  57.576  36.163  1.00 85.37           C  
ATOM  10418  C   VAL D  48     -69.205  57.178  36.966  1.00 88.76           C  
ATOM  10419  O   VAL D  48     -69.723  57.969  37.763  1.00 87.50           O  
ATOM  10420  CB  VAL D  48     -68.135  57.185  34.683  1.00 82.60           C  
ATOM  10421  CG1 VAL D  48     -69.338  57.894  34.076  1.00 82.54           C  
ATOM  10422  CG2 VAL D  48     -66.872  57.513  33.908  1.00 86.99           C  
ATOM  10423  N   ALA D  49     -69.681  55.952  36.764  1.00 89.40           N  
ATOM  10424  CA  ALA D  49     -70.873  55.475  37.448  1.00 89.18           C  
ATOM  10425  C   ALA D  49     -70.743  53.981  37.699  1.00 90.25           C  
ATOM  10426  O   ALA D  49     -70.051  53.270  36.967  1.00 94.51           O  
ATOM  10427  CB  ALA D  49     -72.142  55.769  36.640  1.00 94.27           C  
ATOM  10428  N   THR D  50     -71.420  53.514  38.746  1.00 99.01           N  
ATOM  10429  CA  THR D  50     -71.423  52.102  39.093  1.00102.57           C  
ATOM  10430  C   THR D  50     -72.784  51.745  39.670  1.00100.33           C  
ATOM  10431  O   THR D  50     -73.502  52.603  40.191  1.00 91.64           O  
ATOM  10432  CB  THR D  50     -70.310  51.759  40.090  1.00 97.88           C  
ATOM  10433  OG1 THR D  50     -70.266  50.341  40.290  1.00117.97           O  
ATOM  10434  CG2 THR D  50     -70.562  52.447  41.422  1.00 89.84           C  
ATOM  10435  N   ILE D  51     -73.139  50.468  39.565  1.00103.43           N  
ATOM  10436  CA  ILE D  51     -74.415  49.975  40.069  1.00109.87           C  
ATOM  10437  C   ILE D  51     -74.188  48.638  40.761  1.00121.91           C  
ATOM  10438  O   ILE D  51     -73.454  47.779  40.260  1.00123.88           O  
ATOM  10439  CB  ILE D  51     -75.468  49.853  38.944  1.00105.92           C  
ATOM  10440  CG1 ILE D  51     -76.800  49.353  39.507  1.00104.60           C  
ATOM  10441  CG2 ILE D  51     -74.975  48.947  37.823  1.00 94.42           C  
ATOM  10442  CD1 ILE D  51     -77.908  49.285  38.480  1.00 97.53           C  
ATOM  10443  N   THR D  52     -74.807  48.474  41.926  1.00136.17           N  
ATOM  10444  CA  THR D  52     -74.759  47.229  42.676  1.00146.84           C  
ATOM  10445  C   THR D  52     -76.137  46.969  43.263  1.00157.14           C  
ATOM  10446  O   THR D  52     -76.983  47.866  43.324  1.00161.71           O  
ATOM  10447  CB  THR D  52     -73.702  47.270  43.789  1.00143.90           C  
ATOM  10448  OG1 THR D  52     -73.787  46.078  44.580  1.00148.01           O  
ATOM  10449  CG2 THR D  52     -73.914  48.482  44.681  1.00138.94           C  
ATOM  10450  N   HIS D  53     -76.363  45.715  43.665  1.00222.20           N  
ATOM  10451  CA  HIS D  53     -77.612  45.277  44.287  1.00228.82           C  
ATOM  10452  C   HIS D  53     -78.783  45.310  43.307  1.00240.85           C  
ATOM  10453  O   HIS D  53     -79.832  44.710  43.566  1.00251.65           O  
ATOM  10454  CB  HIS D  53     -77.913  46.130  45.529  1.00218.02           C  
ATOM  10455  CG  HIS D  53     -79.251  45.863  46.145  1.00222.88           C  
ATOM  10456  ND1 HIS D  53     -80.409  46.457  45.692  1.00224.36           N  
ATOM  10457  CD2 HIS D  53     -79.615  45.070  47.180  1.00229.55           C  
ATOM  10458  CE1 HIS D  53     -81.430  46.038  46.419  1.00232.12           C  
ATOM  10459  NE2 HIS D  53     -80.974  45.196  47.330  1.00235.20           N  
ATOM  10460  N   GLY D  54     -78.613  45.981  42.169  1.00243.99           N  
ATOM  10461  CA  GLY D  54     -79.675  46.156  41.207  1.00248.33           C  
ATOM  10462  C   GLY D  54     -80.423  47.466  41.324  1.00239.94           C  
ATOM  10463  O   GLY D  54     -81.101  47.864  40.371  1.00246.24           O  
ATOM  10464  N   THR D  55     -80.323  48.143  42.468  1.00207.75           N  
ATOM  10465  CA  THR D  55     -80.955  49.441  42.669  1.00179.45           C  
ATOM  10466  C   THR D  55     -80.012  50.510  43.200  1.00162.16           C  
ATOM  10467  O   THR D  55     -80.297  51.698  43.010  1.00150.90           O  
ATOM  10468  CB  THR D  55     -82.146  49.320  43.632  1.00173.99           C  
ATOM  10469  OG1 THR D  55     -81.707  48.744  44.869  1.00176.15           O  
ATOM  10470  CG2 THR D  55     -83.238  48.446  43.030  1.00182.38           C  
ATOM  10471  N   ASN D  56     -78.911  50.141  43.850  1.00158.12           N  
ATOM  10472  CA  ASN D  56     -77.961  51.117  44.368  1.00154.16           C  
ATOM  10473  C   ASN D  56     -77.127  51.673  43.221  1.00149.14           C  
ATOM  10474  O   ASN D  56     -76.408  50.925  42.549  1.00155.60           O  
ATOM  10475  CB  ASN D  56     -77.064  50.481  45.427  1.00153.75           C  
ATOM  10476  CG  ASN D  56     -77.846  49.956  46.614  1.00157.32           C  
ATOM  10477  OD1 ASN D  56     -78.929  50.450  46.928  1.00155.01           O  
ATOM  10478  ND2 ASN D  56     -77.297  48.950  47.285  1.00165.30           N  
ATOM  10479  N   THR D  57     -77.221  52.981  42.999  1.00139.00           N  
ATOM  10480  CA  THR D  57     -76.489  53.660  41.939  1.00128.57           C  
ATOM  10481  C   THR D  57     -75.598  54.729  42.553  1.00108.41           C  
ATOM  10482  O   THR D  57     -76.046  55.501  43.407  1.00 98.01           O  
ATOM  10483  CB  THR D  57     -77.445  54.290  40.921  1.00128.08           C  
ATOM  10484  OG1 THR D  57     -78.300  55.229  41.583  1.00128.62           O  
ATOM  10485  CG2 THR D  57     -78.297  53.219  40.256  1.00124.62           C  
ATOM  10486  N   TYR D  58     -74.340  54.771  42.117  1.00107.80           N  
ATOM  10487  CA  TYR D  58     -73.370  55.743  42.606  1.00103.72           C  
ATOM  10488  C   TYR D  58     -72.675  56.379  41.412  1.00104.29           C  
ATOM  10489  O   TYR D  58     -72.027  55.682  40.624  1.00101.29           O  
ATOM  10490  CB  TYR D  58     -72.350  55.087  43.541  1.00100.07           C  
ATOM  10491  CG  TYR D  58     -72.978  54.333  44.691  1.00110.90           C  
ATOM  10492  CD1 TYR D  58     -73.597  55.009  45.734  1.00101.80           C  
ATOM  10493  CD2 TYR D  58     -72.951  52.945  44.734  1.00121.64           C  
ATOM  10494  CE1 TYR D  58     -74.173  54.324  46.788  1.00 99.68           C  
ATOM  10495  CE2 TYR D  58     -73.523  52.252  45.784  1.00125.67           C  
ATOM  10496  CZ  TYR D  58     -74.133  52.946  46.808  1.00114.10           C  
ATOM  10497  OH  TYR D  58     -74.704  52.260  47.855  1.00115.55           O  
ATOM  10498  N   TYR D  59     -72.809  57.695  41.282  1.00102.49           N  
ATOM  10499  CA  TYR D  59     -72.259  58.443  40.163  1.00 82.75           C  
ATOM  10500  C   TYR D  59     -71.156  59.378  40.641  1.00 92.16           C  
ATOM  10501  O   TYR D  59     -71.053  59.703  41.827  1.00 95.93           O  
ATOM  10502  CB  TYR D  59     -73.350  59.258  39.459  1.00 69.36           C  
ATOM  10503  CG  TYR D  59     -74.606  58.480  39.136  1.00 88.84           C  
ATOM  10504  CD1 TYR D  59     -75.633  58.367  40.065  1.00 91.54           C  
ATOM  10505  CD2 TYR D  59     -74.772  57.870  37.899  1.00 96.62           C  
ATOM  10506  CE1 TYR D  59     -76.785  57.661  39.775  1.00110.08           C  
ATOM  10507  CE2 TYR D  59     -75.921  57.162  37.600  1.00101.89           C  
ATOM  10508  CZ  TYR D  59     -76.924  57.061  38.541  1.00109.65           C  
ATOM  10509  OH  TYR D  59     -78.071  56.357  38.250  1.00105.19           O  
ATOM  10510  N   ALA D  60     -70.327  59.810  39.695  1.00117.56           N  
ATOM  10511  CA  ALA D  60     -69.318  60.815  39.986  1.00110.62           C  
ATOM  10512  C   ALA D  60     -69.954  62.201  40.029  1.00118.61           C  
ATOM  10513  O   ALA D  60     -71.047  62.429  39.503  1.00118.07           O  
ATOM  10514  CB  ALA D  60     -68.199  60.776  38.945  1.00104.64           C  
ATOM  10515  N   ASP D  61     -69.249  63.138  40.668  1.00120.06           N  
ATOM  10516  CA  ASP D  61     -69.802  64.477  40.856  1.00117.40           C  
ATOM  10517  C   ASP D  61     -69.962  65.211  39.530  1.00106.64           C  
ATOM  10518  O   ASP D  61     -70.972  65.889  39.310  1.00 99.20           O  
ATOM  10519  CB  ASP D  61     -68.921  65.284  41.809  1.00123.68           C  
ATOM  10520  CG  ASP D  61     -69.091  64.865  43.256  1.00128.32           C  
ATOM  10521  OD1 ASP D  61     -70.141  64.272  43.584  1.00128.52           O  
ATOM  10522  OD2 ASP D  61     -68.180  65.135  44.066  1.00133.15           O  
ATOM  10523  N   SER D  62     -68.979  65.089  38.634  1.00103.63           N  
ATOM  10524  CA  SER D  62     -69.036  65.822  37.374  1.00100.41           C  
ATOM  10525  C   SER D  62     -70.173  65.337  36.484  1.00100.28           C  
ATOM  10526  O   SER D  62     -70.684  66.106  35.661  1.00103.28           O  
ATOM  10527  CB  SER D  62     -67.701  65.705  36.637  1.00101.55           C  
ATOM  10528  OG  SER D  62     -67.377  64.349  36.382  1.00103.57           O  
ATOM  10529  N   VAL D  63     -70.586  64.079  36.633  1.00 96.13           N  
ATOM  10530  CA  VAL D  63     -71.636  63.495  35.808  1.00 90.27           C  
ATOM  10531  C   VAL D  63     -72.925  63.273  36.578  1.00101.49           C  
ATOM  10532  O   VAL D  63     -73.888  62.738  36.009  1.00106.57           O  
ATOM  10533  CB  VAL D  63     -71.169  62.178  35.162  1.00 89.94           C  
ATOM  10534  CG1 VAL D  63     -69.824  62.372  34.478  1.00 87.16           C  
ATOM  10535  CG2 VAL D  63     -71.094  61.070  36.202  1.00 97.78           C  
ATOM  10536  N   LYS D  64     -72.980  63.664  37.849  1.00109.62           N  
ATOM  10537  CA  LYS D  64     -74.176  63.444  38.651  1.00115.46           C  
ATOM  10538  C   LYS D  64     -75.321  64.306  38.135  1.00103.83           C  
ATOM  10539  O   LYS D  64     -75.156  65.508  37.909  1.00103.26           O  
ATOM  10540  CB  LYS D  64     -73.893  63.756  40.119  1.00121.84           C  
ATOM  10541  CG  LYS D  64     -74.720  62.943  41.101  1.00125.29           C  
ATOM  10542  CD  LYS D  64     -74.157  63.056  42.510  1.00132.31           C  
ATOM  10543  CE  LYS D  64     -74.791  62.042  43.450  1.00130.14           C  
ATOM  10544  NZ  LYS D  64     -76.247  62.283  43.640  1.00132.21           N  
ATOM  10545  N   GLY D  65     -76.485  63.687  37.945  1.00 97.69           N  
ATOM  10546  CA  GLY D  65     -77.639  64.363  37.402  1.00104.19           C  
ATOM  10547  C   GLY D  65     -77.733  64.347  35.891  1.00114.39           C  
ATOM  10548  O   GLY D  65     -78.807  64.627  35.348  1.00120.59           O  
ATOM  10549  N   ARG D  66     -76.642  64.029  35.197  1.00113.33           N  
ATOM  10550  CA  ARG D  66     -76.624  63.943  33.741  1.00109.17           C  
ATOM  10551  C   ARG D  66     -76.546  62.517  33.225  1.00112.75           C  
ATOM  10552  O   ARG D  66     -77.154  62.205  32.199  1.00117.95           O  
ATOM  10553  CB  ARG D  66     -75.447  64.747  33.175  1.00 97.94           C  
ATOM  10554  CG  ARG D  66     -75.500  66.231  33.502  1.00 96.02           C  
ATOM  10555  CD  ARG D  66     -74.487  67.031  32.692  1.00 92.67           C  
ATOM  10556  NE  ARG D  66     -73.107  66.645  32.972  1.00 91.03           N  
ATOM  10557  CZ  ARG D  66     -72.351  65.921  32.153  1.00 93.76           C  
ATOM  10558  NH1 ARG D  66     -72.839  65.501  30.994  1.00102.90           N  
ATOM  10559  NH2 ARG D  66     -71.104  65.619  32.491  1.00 88.28           N  
ATOM  10560  N   PHE D  67     -75.819  61.639  33.910  1.00109.98           N  
ATOM  10561  CA  PHE D  67     -75.676  60.250  33.503  1.00 99.89           C  
ATOM  10562  C   PHE D  67     -76.510  59.351  34.408  1.00102.74           C  
ATOM  10563  O   PHE D  67     -76.669  59.619  35.602  1.00106.83           O  
ATOM  10564  CB  PHE D  67     -74.210  59.797  33.541  1.00 93.18           C  
ATOM  10565  CG  PHE D  67     -73.321  60.485  32.532  1.00 91.79           C  
ATOM  10566  CD1 PHE D  67     -73.827  61.430  31.653  1.00103.09           C  
ATOM  10567  CD2 PHE D  67     -71.975  60.169  32.459  1.00 92.33           C  
ATOM  10568  CE1 PHE D  67     -73.004  62.055  30.733  1.00116.85           C  
ATOM  10569  CE2 PHE D  67     -71.148  60.789  31.541  1.00102.97           C  
ATOM  10570  CZ  PHE D  67     -71.664  61.733  30.677  1.00114.42           C  
ATOM  10571  N   THR D  68     -77.043  58.279  33.825  1.00103.02           N  
ATOM  10572  CA  THR D  68     -77.832  57.295  34.553  1.00106.25           C  
ATOM  10573  C   THR D  68     -77.366  55.899  34.172  1.00 96.58           C  
ATOM  10574  O   THR D  68     -77.145  55.610  32.992  1.00107.04           O  
ATOM  10575  CB  THR D  68     -79.333  57.447  34.261  1.00108.67           C  
ATOM  10576  OG1 THR D  68     -79.746  58.787  34.559  1.00111.90           O  
ATOM  10577  CG2 THR D  68     -80.145  56.476  35.106  1.00102.42           C  
ATOM  10578  N   ILE D  69     -77.214  55.036  35.173  1.00102.53           N  
ATOM  10579  CA  ILE D  69     -76.721  53.679  34.978  1.00 97.24           C  
ATOM  10580  C   ILE D  69     -77.810  52.696  35.389  1.00100.33           C  
ATOM  10581  O   ILE D  69     -78.556  52.940  36.343  1.00119.68           O  
ATOM  10582  CB  ILE D  69     -75.416  53.432  35.767  1.00100.39           C  
ATOM  10583  CG1 ILE D  69     -74.839  52.051  35.450  1.00104.97           C  
ATOM  10584  CG2 ILE D  69     -75.642  53.599  37.264  1.00 96.47           C  
ATOM  10585  CD1 ILE D  69     -73.489  51.798  36.080  1.00102.39           C  
ATOM  10586  N   SER D  70     -77.910  51.592  34.650  1.00115.47           N  
ATOM  10587  CA  SER D  70     -78.888  50.553  34.933  1.00117.45           C  
ATOM  10588  C   SER D  70     -78.358  49.227  34.408  1.00111.83           C  
ATOM  10589  O   SER D  70     -77.459  49.188  33.564  1.00103.88           O  
ATOM  10590  CB  SER D  70     -80.252  50.876  34.311  1.00121.88           C  
ATOM  10591  OG  SER D  70     -80.142  51.070  32.912  1.00116.53           O  
ATOM  10592  N   ARG D  71     -78.926  48.135  34.916  1.00120.03           N  
ATOM  10593  CA  ARG D  71     -78.479  46.801  34.546  1.00132.74           C  
ATOM  10594  C   ARG D  71     -79.672  45.876  34.366  1.00150.24           C  
ATOM  10595  O   ARG D  71     -80.605  45.884  35.175  1.00155.43           O  
ATOM  10596  CB  ARG D  71     -77.530  46.210  35.600  1.00137.37           C  
ATOM  10597  CG  ARG D  71     -77.038  44.810  35.260  1.00143.08           C  
ATOM  10598  CD  ARG D  71     -76.151  44.221  36.348  1.00145.88           C  
ATOM  10599  NE  ARG D  71     -76.889  43.905  37.568  1.00152.18           N  
ATOM  10600  CZ  ARG D  71     -76.740  44.550  38.720  1.00155.78           C  
ATOM  10601  NH1 ARG D  71     -75.872  45.548  38.818  1.00154.37           N  
ATOM  10602  NH2 ARG D  71     -77.452  44.191  39.779  1.00158.05           N  
ATOM  10603  N   ASP D  72     -79.634  45.082  33.298  1.00166.38           N  
ATOM  10604  CA  ASP D  72     -80.566  43.977  33.092  1.00175.06           C  
ATOM  10605  C   ASP D  72     -79.852  42.717  33.570  1.00177.32           C  
ATOM  10606  O   ASP D  72     -78.988  42.178  32.873  1.00182.55           O  
ATOM  10607  CB  ASP D  72     -80.986  43.878  31.628  1.00180.07           C  
ATOM  10608  CG  ASP D  72     -82.172  42.949  31.416  1.00188.71           C  
ATOM  10609  OD1 ASP D  72     -82.281  41.930  32.130  1.00192.23           O  
ATOM  10610  OD2 ASP D  72     -82.998  43.239  30.526  1.00191.62           O  
ATOM  10611  N   ASN D  73     -80.212  42.254  34.770  1.00174.60           N  
ATOM  10612  CA  ASN D  73     -79.511  41.124  35.374  1.00173.08           C  
ATOM  10613  C   ASN D  73     -79.648  39.857  34.541  1.00179.69           C  
ATOM  10614  O   ASN D  73     -78.721  39.040  34.500  1.00180.89           O  
ATOM  10615  CB  ASN D  73     -80.028  40.884  36.793  1.00173.21           C  
ATOM  10616  CG  ASN D  73     -79.722  42.038  37.729  1.00167.82           C  
ATOM  10617  OD1 ASN D  73     -78.717  42.026  38.440  1.00163.30           O  
ATOM  10618  ND2 ASN D  73     -80.590  43.043  37.732  1.00166.38           N  
ATOM  10619  N   ALA D  74     -80.786  39.675  33.869  1.00186.27           N  
ATOM  10620  CA  ALA D  74     -80.985  38.478  33.061  1.00186.79           C  
ATOM  10621  C   ALA D  74     -80.290  38.574  31.709  1.00175.01           C  
ATOM  10622  O   ALA D  74     -79.901  37.546  31.145  1.00170.66           O  
ATOM  10623  CB  ALA D  74     -82.479  38.216  32.865  1.00195.01           C  
ATOM  10624  N   LYS D  75     -80.125  39.784  31.178  1.00172.79           N  
ATOM  10625  CA  LYS D  75     -79.505  39.975  29.875  1.00168.65           C  
ATOM  10626  C   LYS D  75     -77.991  40.128  29.949  1.00166.03           C  
ATOM  10627  O   LYS D  75     -77.337  40.149  28.900  1.00166.50           O  
ATOM  10628  CB  LYS D  75     -80.111  41.201  29.180  1.00162.26           C  
ATOM  10629  CG  LYS D  75     -80.101  41.131  27.661  1.00165.49           C  
ATOM  10630  CD  LYS D  75     -80.725  42.373  27.046  1.00166.56           C  
ATOM  10631  CE  LYS D  75     -80.916  42.210  25.546  1.00167.80           C  
ATOM  10632  NZ  LYS D  75     -79.638  41.892  24.850  1.00163.82           N  
ATOM  10633  N   ASN D  76     -77.425  40.228  31.155  1.00167.79           N  
ATOM  10634  CA  ASN D  76     -75.983  40.394  31.351  1.00170.82           C  
ATOM  10635  C   ASN D  76     -75.463  41.622  30.604  1.00162.45           C  
ATOM  10636  O   ASN D  76     -74.446  41.573  29.909  1.00164.32           O  
ATOM  10637  CB  ASN D  76     -75.220  39.133  30.934  1.00179.23           C  
ATOM  10638  CG  ASN D  76     -75.473  37.964  31.863  1.00189.69           C  
ATOM  10639  OD1 ASN D  76     -75.665  38.142  33.066  1.00194.08           O  
ATOM  10640  ND2 ASN D  76     -75.471  36.757  31.309  1.00191.83           N  
ATOM  10641  N   THR D  77     -76.175  42.737  30.756  1.00154.90           N  
ATOM  10642  CA  THR D  77     -75.823  43.976  30.076  1.00146.80           C  
ATOM  10643  C   THR D  77     -76.111  45.156  30.990  1.00145.54           C  
ATOM  10644  O   THR D  77     -77.214  45.271  31.531  1.00147.78           O  
ATOM  10645  CB  THR D  77     -76.599  44.129  28.762  1.00136.37           C  
ATOM  10646  OG1 THR D  77     -76.380  42.979  27.937  1.00142.62           O  
ATOM  10647  CG2 THR D  77     -76.142  45.374  28.016  1.00123.83           C  
ATOM  10648  N   VAL D  78     -75.118  46.027  31.160  1.00142.28           N  
ATOM  10649  CA  VAL D  78     -75.268  47.260  31.924  1.00135.76           C  
ATOM  10650  C   VAL D  78     -75.420  48.417  30.947  1.00127.15           C  
ATOM  10651  O   VAL D  78     -74.731  48.477  29.920  1.00118.70           O  
ATOM  10652  CB  VAL D  78     -74.076  47.478  32.880  1.00124.43           C  
ATOM  10653  CG1 VAL D  78     -72.757  47.442  32.125  1.00124.69           C  
ATOM  10654  CG2 VAL D  78     -74.227  48.785  33.646  1.00128.81           C  
ATOM  10655  N   TYR D  79     -76.338  49.328  31.254  1.00121.63           N  
ATOM  10656  CA  TYR D  79     -76.661  50.452  30.389  1.00121.49           C  
ATOM  10657  C   TYR D  79     -76.240  51.755  31.055  1.00120.19           C  
ATOM  10658  O   TYR D  79     -76.465  51.950  32.253  1.00122.80           O  
ATOM  10659  CB  TYR D  79     -78.161  50.493  30.076  1.00126.82           C  
ATOM  10660  CG  TYR D  79     -78.672  49.313  29.276  1.00137.28           C  
ATOM  10661  CD1 TYR D  79     -78.793  48.054  29.853  1.00141.12           C  
ATOM  10662  CD2 TYR D  79     -79.053  49.462  27.949  1.00143.04           C  
ATOM  10663  CE1 TYR D  79     -79.263  46.976  29.127  1.00151.06           C  
ATOM  10664  CE2 TYR D  79     -79.527  48.390  27.215  1.00151.70           C  
ATOM  10665  CZ  TYR D  79     -79.630  47.150  27.809  1.00158.90           C  
ATOM  10666  OH  TYR D  79     -80.101  46.079  27.084  1.00168.85           O  
ATOM  10667  N   LEU D  80     -75.629  52.644  30.274  1.00109.55           N  
ATOM  10668  CA  LEU D  80     -75.237  53.969  30.744  1.00103.27           C  
ATOM  10669  C   LEU D  80     -75.926  55.010  29.872  1.00104.53           C  
ATOM  10670  O   LEU D  80     -75.585  55.165  28.694  1.00104.69           O  
ATOM  10671  CB  LEU D  80     -73.719  54.146  30.715  1.00105.29           C  
ATOM  10672  CG  LEU D  80     -73.212  55.507  31.201  1.00103.06           C  
ATOM  10673  CD1 LEU D  80     -73.775  55.832  32.577  1.00106.02           C  
ATOM  10674  CD2 LEU D  80     -71.693  55.543  31.224  1.00 91.92           C  
ATOM  10675  N   GLN D  81     -76.892  55.717  30.450  1.00103.44           N  
ATOM  10676  CA  GLN D  81     -77.620  56.764  29.748  1.00101.31           C  
ATOM  10677  C   GLN D  81     -76.926  58.102  29.968  1.00109.07           C  
ATOM  10678  O   GLN D  81     -76.676  58.495  31.111  1.00118.73           O  
ATOM  10679  CB  GLN D  81     -79.068  56.833  30.235  1.00106.21           C  
ATOM  10680  CG  GLN D  81     -79.919  57.866  29.516  1.00111.70           C  
ATOM  10681  CD  GLN D  81     -80.241  57.463  28.092  1.00111.08           C  
ATOM  10682  OE1 GLN D  81     -80.312  56.277  27.772  1.00107.62           O  
ATOM  10683  NE2 GLN D  81     -80.436  58.451  27.227  1.00110.75           N  
ATOM  10684  N   MET D  82     -76.618  58.796  28.876  1.00104.73           N  
ATOM  10685  CA  MET D  82     -75.943  60.086  28.925  1.00 91.94           C  
ATOM  10686  C   MET D  82     -76.863  61.163  28.372  1.00 98.17           C  
ATOM  10687  O   MET D  82     -77.387  61.028  27.260  1.00109.89           O  
ATOM  10688  CB  MET D  82     -74.636  60.057  28.132  1.00 93.58           C  
ATOM  10689  CG  MET D  82     -73.582  59.128  28.700  1.00 97.76           C  
ATOM  10690  SD  MET D  82     -72.111  59.069  27.662  1.00105.54           S  
ATOM  10691  CE  MET D  82     -71.027  58.083  28.685  1.00111.12           C  
ATOM  10692  N   ASN D  83     -77.053  62.229  29.146  1.00 95.71           N  
ATOM  10693  CA  ASN D  83     -77.848  63.374  28.732  1.00100.78           C  
ATOM  10694  C   ASN D  83     -77.097  64.655  29.069  1.00107.93           C  
ATOM  10695  O   ASN D  83     -76.282  64.687  29.995  1.00114.61           O  
ATOM  10696  CB  ASN D  83     -79.227  63.384  29.407  1.00 97.86           C  
ATOM  10697  CG  ASN D  83     -80.006  62.106  29.162  1.00110.06           C  
ATOM  10698  OD1 ASN D  83     -80.481  61.468  30.100  1.00115.58           O  
ATOM  10699  ND2 ASN D  83     -80.138  61.726  27.896  1.00114.45           N  
ATOM  10700  N   SER D  84     -77.383  65.708  28.305  1.00108.44           N  
ATOM  10701  CA  SER D  84     -76.749  67.014  28.472  1.00116.51           C  
ATOM  10702  C   SER D  84     -75.227  66.886  28.427  1.00113.66           C  
ATOM  10703  O   SER D  84     -74.506  67.298  29.338  1.00117.45           O  
ATOM  10704  CB  SER D  84     -77.213  67.682  29.769  1.00121.72           C  
ATOM  10705  OG  SER D  84     -78.623  67.805  29.798  1.00127.80           O  
ATOM  10706  N   LEU D  85     -74.749  66.297  27.335  1.00 97.62           N  
ATOM  10707  CA  LEU D  85     -73.332  65.998  27.194  1.00 98.67           C  
ATOM  10708  C   LEU D  85     -72.511  67.273  27.032  1.00102.32           C  
ATOM  10709  O   LEU D  85     -72.958  68.263  26.446  1.00 99.35           O  
ATOM  10710  CB  LEU D  85     -73.108  65.066  26.005  1.00 92.50           C  
ATOM  10711  CG  LEU D  85     -73.583  63.631  26.240  1.00 93.64           C  
ATOM  10712  CD1 LEU D  85     -73.822  62.907  24.929  1.00101.01           C  
ATOM  10713  CD2 LEU D  85     -72.569  62.881  27.088  1.00 93.73           C  
ATOM  10714  N   LYS D  86     -71.296  67.237  27.566  1.00104.41           N  
ATOM  10715  CA  LYS D  86     -70.359  68.346  27.553  1.00106.52           C  
ATOM  10716  C   LYS D  86     -69.069  67.929  26.859  1.00108.06           C  
ATOM  10717  O   LYS D  86     -68.741  66.737  26.804  1.00110.96           O  
ATOM  10718  CB  LYS D  86     -70.050  68.813  28.983  1.00112.98           C  
ATOM  10719  CG  LYS D  86     -71.270  69.247  29.777  1.00121.52           C  
ATOM  10720  CD  LYS D  86     -70.885  69.675  31.184  1.00125.14           C  
ATOM  10721  CE  LYS D  86     -72.106  70.067  32.000  1.00128.36           C  
ATOM  10722  NZ  LYS D  86     -72.838  71.212  31.392  1.00131.01           N  
ATOM  10723  N   PRO D  87     -68.316  68.885  26.307  1.00104.92           N  
ATOM  10724  CA  PRO D  87     -67.054  68.522  25.639  1.00 96.98           C  
ATOM  10725  C   PRO D  87     -66.049  67.838  26.550  1.00106.26           C  
ATOM  10726  O   PRO D  87     -65.200  67.083  26.058  1.00105.75           O  
ATOM  10727  CB  PRO D  87     -66.527  69.873  25.135  1.00101.37           C  
ATOM  10728  CG  PRO D  87     -67.745  70.720  24.994  1.00113.90           C  
ATOM  10729  CD  PRO D  87     -68.656  70.305  26.111  1.00111.52           C  
ATOM  10730  N   GLU D  88     -66.115  68.074  27.864  1.00108.39           N  
ATOM  10731  CA  GLU D  88     -65.191  67.419  28.783  1.00107.93           C  
ATOM  10732  C   GLU D  88     -65.407  65.913  28.846  1.00110.22           C  
ATOM  10733  O   GLU D  88     -64.504  65.187  29.274  1.00109.25           O  
ATOM  10734  CB  GLU D  88     -65.322  68.008  30.190  1.00112.96           C  
ATOM  10735  CG  GLU D  88     -65.204  69.522  30.271  1.00123.63           C  
ATOM  10736  CD  GLU D  88     -66.530  70.223  30.056  1.00130.11           C  
ATOM  10737  OE1 GLU D  88     -67.089  70.113  28.945  1.00130.15           O  
ATOM  10738  OE2 GLU D  88     -67.019  70.873  31.004  1.00132.97           O  
ATOM  10739  N   ASP D  89     -66.579  65.430  28.432  1.00111.70           N  
ATOM  10740  CA  ASP D  89     -66.891  64.008  28.489  1.00112.61           C  
ATOM  10741  C   ASP D  89     -66.199  63.198  27.401  1.00110.34           C  
ATOM  10742  O   ASP D  89     -66.291  61.966  27.421  1.00 95.61           O  
ATOM  10743  CB  ASP D  89     -68.404  63.801  28.394  1.00109.98           C  
ATOM  10744  CG  ASP D  89     -69.163  64.554  29.467  1.00101.99           C  
ATOM  10745  OD1 ASP D  89     -68.638  64.676  30.594  1.00100.90           O  
ATOM  10746  OD2 ASP D  89     -70.283  65.028  29.182  1.00 94.03           O  
ATOM  10747  N   THR D  90     -65.522  63.852  26.455  1.00113.22           N  
ATOM  10748  CA  THR D  90     -64.794  63.144  25.409  1.00107.18           C  
ATOM  10749  C   THR D  90     -63.722  62.255  26.025  1.00101.53           C  
ATOM  10750  O   THR D  90     -62.728  62.755  26.562  1.00108.72           O  
ATOM  10751  CB  THR D  90     -64.166  64.129  24.420  1.00102.65           C  
ATOM  10752  OG1 THR D  90     -65.198  64.878  23.767  1.00 97.53           O  
ATOM  10753  CG2 THR D  90     -63.347  63.385  23.374  1.00103.82           C  
ATOM  10754  N   ALA D  91     -63.917  60.942  25.958  1.00 90.58           N  
ATOM  10755  CA  ALA D  91     -63.017  59.997  26.604  1.00 90.40           C  
ATOM  10756  C   ALA D  91     -63.308  58.602  26.069  1.00 93.15           C  
ATOM  10757  O   ALA D  91     -64.288  58.379  25.353  1.00 95.60           O  
ATOM  10758  CB  ALA D  91     -63.169  60.034  28.127  1.00 88.61           C  
ATOM  10759  N   VAL D  92     -62.436  57.665  26.426  1.00 94.16           N  
ATOM  10760  CA  VAL D  92     -62.661  56.248  26.165  1.00 93.73           C  
ATOM  10761  C   VAL D  92     -63.392  55.669  27.368  1.00 94.45           C  
ATOM  10762  O   VAL D  92     -62.883  55.715  28.493  1.00102.31           O  
ATOM  10763  CB  VAL D  92     -61.340  55.507  25.910  1.00 90.71           C  
ATOM  10764  CG1 VAL D  92     -61.611  54.050  25.563  1.00 89.40           C  
ATOM  10765  CG2 VAL D  92     -60.552  56.188  24.802  1.00 92.83           C  
ATOM  10766  N   TYR D  93     -64.584  55.131  27.137  1.00 91.24           N  
ATOM  10767  CA  TYR D  93     -65.444  54.651  28.210  1.00 92.82           C  
ATOM  10768  C   TYR D  93     -65.334  53.136  28.323  1.00 98.20           C  
ATOM  10769  O   TYR D  93     -65.707  52.409  27.395  1.00 97.03           O  
ATOM  10770  CB  TYR D  93     -66.893  55.077  27.975  1.00 86.31           C  
ATOM  10771  CG  TYR D  93     -67.134  56.542  28.261  1.00 86.65           C  
ATOM  10772  CD1 TYR D  93     -66.936  57.504  27.281  1.00 92.59           C  
ATOM  10773  CD2 TYR D  93     -67.548  56.963  29.518  1.00 93.36           C  
ATOM  10774  CE1 TYR D  93     -67.150  58.844  27.542  1.00 96.75           C  
ATOM  10775  CE2 TYR D  93     -67.764  58.301  29.788  1.00 95.99           C  
ATOM  10776  CZ  TYR D  93     -67.565  59.237  28.796  1.00 89.75           C  
ATOM  10777  OH  TYR D  93     -67.779  60.570  29.060  1.00 83.96           O  
ATOM  10778  N   TYR D  94     -64.822  52.668  29.458  1.00 99.38           N  
ATOM  10779  CA  TYR D  94     -64.709  51.248  29.754  1.00 97.46           C  
ATOM  10780  C   TYR D  94     -65.784  50.841  30.751  1.00 99.37           C  
ATOM  10781  O   TYR D  94     -66.139  51.614  31.647  1.00 95.28           O  
ATOM  10782  CB  TYR D  94     -63.333  50.909  30.334  1.00 90.19           C  
ATOM  10783  CG  TYR D  94     -62.151  51.321  29.486  1.00 90.42           C  
ATOM  10784  CD1 TYR D  94     -61.609  52.596  29.588  1.00 89.38           C  
ATOM  10785  CD2 TYR D  94     -61.560  50.427  28.604  1.00 94.52           C  
ATOM  10786  CE1 TYR D  94     -60.522  52.974  28.823  1.00 89.99           C  
ATOM  10787  CE2 TYR D  94     -60.473  50.796  27.834  1.00 95.13           C  
ATOM  10788  CZ  TYR D  94     -59.958  52.069  27.948  1.00 92.80           C  
ATOM  10789  OH  TYR D  94     -58.876  52.440  27.183  1.00 97.71           O  
ATOM  10790  N   CYS D  95     -66.298  49.625  30.595  1.00102.80           N  
ATOM  10791  CA  CYS D  95     -67.163  49.009  31.589  1.00107.97           C  
ATOM  10792  C   CYS D  95     -66.411  47.872  32.265  1.00110.48           C  
ATOM  10793  O   CYS D  95     -65.724  47.089  31.601  1.00108.40           O  
ATOM  10794  CB  CYS D  95     -68.462  48.489  30.967  1.00122.10           C  
ATOM  10795  SG  CYS D  95     -68.265  47.294  29.628  1.00150.00           S  
ATOM  10796  N   ALA D  96     -66.535  47.790  33.586  1.00120.27           N  
ATOM  10797  CA  ALA D  96     -65.752  46.851  34.372  1.00120.54           C  
ATOM  10798  C   ALA D  96     -66.657  46.035  35.284  1.00125.33           C  
ATOM  10799  O   ALA D  96     -67.798  46.408  35.567  1.00126.78           O  
ATOM  10800  CB  ALA D  96     -64.686  47.573  35.207  1.00111.83           C  
ATOM  10801  N   VAL D  97     -66.121  44.904  35.735  1.00126.79           N  
ATOM  10802  CA  VAL D  97     -66.764  44.039  36.716  1.00120.69           C  
ATOM  10803  C   VAL D  97     -65.857  43.972  37.936  1.00116.57           C  
ATOM  10804  O   VAL D  97     -64.650  43.740  37.803  1.00113.71           O  
ATOM  10805  CB  VAL D  97     -67.028  42.633  36.146  1.00113.82           C  
ATOM  10806  CG1 VAL D  97     -67.468  41.685  37.247  1.00115.37           C  
ATOM  10807  CG2 VAL D  97     -68.075  42.698  35.046  1.00117.68           C  
ATOM  10808  N   LEU D  98     -66.432  44.181  39.118  1.00116.94           N  
ATOM  10809  CA  LEU D  98     -65.657  44.287  40.344  1.00115.83           C  
ATOM  10810  C   LEU D  98     -66.257  43.406  41.430  1.00114.98           C  
ATOM  10811  O   LEU D  98     -67.464  43.151  41.453  1.00113.78           O  
ATOM  10812  CB  LEU D  98     -65.588  45.739  40.844  1.00111.93           C  
ATOM  10813  CG  LEU D  98     -65.173  46.821  39.843  1.00107.96           C  
ATOM  10814  CD1 LEU D  98     -66.380  47.396  39.108  1.00 96.43           C  
ATOM  10815  CD2 LEU D  98     -64.398  47.920  40.542  1.00 98.53           C  
ATOM  10816  N   GLU D  99     -65.395  42.948  42.334  1.00113.33           N  
ATOM  10817  CA  GLU D  99     -65.832  42.211  43.511  1.00119.30           C  
ATOM  10818  C   GLU D  99     -66.449  43.162  44.530  1.00129.29           C  
ATOM  10819  O   GLU D  99     -66.063  44.329  44.633  1.00122.61           O  
ATOM  10820  CB  GLU D  99     -64.656  41.465  44.140  1.00126.58           C  
ATOM  10821  CG  GLU D  99     -64.051  40.388  43.258  1.00137.41           C  
ATOM  10822  CD  GLU D  99     -62.660  39.986  43.708  1.00153.60           C  
ATOM  10823  OE1 GLU D  99     -61.679  40.402  43.056  1.00158.60           O  
ATOM  10824  OE2 GLU D  99     -62.546  39.265  44.723  1.00160.75           O  
ATOM  10825  N   THR D 100     -67.415  42.649  45.295  1.00131.24           N  
ATOM  10826  CA  THR D 100     -68.120  43.487  46.262  1.00138.58           C  
ATOM  10827  C   THR D 100     -67.301  43.701  47.530  1.00151.56           C  
ATOM  10828  O   THR D 100     -67.034  44.841  47.923  1.00153.99           O  
ATOM  10829  CB  THR D 100     -69.476  42.869  46.613  1.00133.30           C  
ATOM  10830  OG1 THR D 100     -69.362  41.442  46.650  1.00125.40           O  
ATOM  10831  CG2 THR D 100     -70.536  43.285  45.606  1.00128.52           C  
ATOM  10832  N   ARG D 101     -66.903  42.608  48.187  1.00157.25           N  
ATOM  10833  CA  ARG D 101     -66.247  42.719  49.486  1.00162.33           C  
ATOM  10834  C   ARG D 101     -64.924  43.469  49.390  1.00161.64           C  
ATOM  10835  O   ARG D 101     -64.560  44.204  50.316  1.00165.83           O  
ATOM  10836  CB  ARG D 101     -66.023  41.326  50.081  1.00165.13           C  
ATOM  10837  CG  ARG D 101     -67.209  40.382  49.935  1.00161.27           C  
ATOM  10838  CD  ARG D 101     -68.418  40.848  50.734  1.00157.60           C  
ATOM  10839  NE  ARG D 101     -69.561  39.955  50.560  1.00160.71           N  
ATOM  10840  CZ  ARG D 101     -70.698  40.053  51.243  1.00167.39           C  
ATOM  10841  NH1 ARG D 101     -70.847  41.005  52.155  1.00168.26           N  
ATOM  10842  NH2 ARG D 101     -71.684  39.197  51.017  1.00170.86           N  
ATOM  10843  N   SER D 102     -64.197  43.308  48.284  1.00154.49           N  
ATOM  10844  CA  SER D 102     -62.886  43.924  48.136  1.00145.46           C  
ATOM  10845  C   SER D 102     -62.896  45.188  47.287  1.00130.14           C  
ATOM  10846  O   SER D 102     -61.967  45.995  47.405  1.00125.51           O  
ATOM  10847  CB  SER D 102     -61.897  42.921  47.529  1.00152.19           C  
ATOM  10848  OG  SER D 102     -62.336  42.478  46.257  1.00152.94           O  
ATOM  10849  N   TYR D 103     -63.914  45.376  46.445  1.00133.02           N  
ATOM  10850  CA  TYR D 103     -64.008  46.536  45.555  1.00130.61           C  
ATOM  10851  C   TYR D 103     -62.780  46.644  44.653  1.00128.17           C  
ATOM  10852  O   TYR D 103     -62.259  47.734  44.406  1.00112.40           O  
ATOM  10853  CB  TYR D 103     -64.223  47.830  46.345  1.00104.88           C  
ATOM  10854  CG  TYR D 103     -65.414  47.779  47.272  1.00106.05           C  
ATOM  10855  CD1 TYR D 103     -66.699  48.016  46.799  1.00104.83           C  
ATOM  10856  CD2 TYR D 103     -65.255  47.491  48.620  1.00118.19           C  
ATOM  10857  CE1 TYR D 103     -67.791  47.967  47.645  1.00110.32           C  
ATOM  10858  CE2 TYR D 103     -66.339  47.442  49.473  1.00116.20           C  
ATOM  10859  CZ  TYR D 103     -67.604  47.680  48.981  1.00115.67           C  
ATOM  10860  OH  TYR D 103     -68.684  47.629  49.831  1.00123.66           O  
ATOM  10861  N   SER D 104     -62.316  45.502  44.156  1.00132.26           N  
ATOM  10862  CA  SER D 104     -61.159  45.431  43.279  1.00136.73           C  
ATOM  10863  C   SER D 104     -61.586  45.023  41.875  1.00131.42           C  
ATOM  10864  O   SER D 104     -62.636  44.408  41.672  1.00130.76           O  
ATOM  10865  CB  SER D 104     -60.120  44.443  43.822  1.00149.41           C  
ATOM  10866  OG  SER D 104     -60.681  43.153  43.992  1.00157.21           O  
ATOM  10867  N   PHE D 105     -60.749  45.375  40.903  1.00123.75           N  
ATOM  10868  CA  PHE D 105     -61.052  45.089  39.508  1.00117.05           C  
ATOM  10869  C   PHE D 105     -60.972  43.592  39.235  1.00125.58           C  
ATOM  10870  O   PHE D 105     -60.135  42.883  39.801  1.00129.76           O  
ATOM  10871  CB  PHE D 105     -60.085  45.840  38.595  1.00114.06           C  
ATOM  10872  CG  PHE D 105     -60.075  47.326  38.813  1.00 99.37           C  
ATOM  10873  CD1 PHE D 105     -61.261  48.030  38.937  1.00 97.54           C  
ATOM  10874  CD2 PHE D 105     -58.878  48.018  38.903  1.00100.01           C  
ATOM  10875  CE1 PHE D 105     -61.254  49.398  39.140  1.00 96.30           C  
ATOM  10876  CE2 PHE D 105     -58.865  49.385  39.106  1.00 98.85           C  
ATOM  10877  CZ  PHE D 105     -60.054  50.076  39.225  1.00 96.95           C  
ATOM  10878  N   ARG D 106     -61.852  43.112  38.357  1.00134.98           N  
ATOM  10879  CA  ARG D 106     -61.853  41.707  37.969  1.00138.97           C  
ATOM  10880  C   ARG D 106     -61.849  41.560  36.454  1.00138.98           C  
ATOM  10881  O   ARG D 106     -61.002  40.856  35.895  1.00141.65           O  
ATOM  10882  CB  ARG D 106     -63.060  40.981  38.568  1.00144.90           C  
ATOM  10883  CG  ARG D 106     -62.754  40.224  39.848  1.00153.29           C  
ATOM  10884  CD  ARG D 106     -61.599  39.257  39.644  1.00160.76           C  
ATOM  10885  NE  ARG D 106     -61.821  38.368  38.506  1.00164.58           N  
ATOM  10886  CZ  ARG D 106     -60.924  37.499  38.051  1.00167.83           C  
ATOM  10887  NH1 ARG D 106     -59.739  37.399  38.637  1.00172.66           N  
ATOM  10888  NH2 ARG D 106     -61.211  36.730  37.010  1.00166.08           N  
ATOM  10889  N   TYR D 107     -62.790  42.220  35.783  1.00132.63           N  
ATOM  10890  CA  TYR D 107     -62.925  42.145  34.335  1.00126.83           C  
ATOM  10891  C   TYR D 107     -62.946  43.551  33.760  1.00118.50           C  
ATOM  10892  O   TYR D 107     -63.732  44.394  34.204  1.00109.46           O  
ATOM  10893  CB  TYR D 107     -64.200  41.394  33.936  1.00130.05           C  
ATOM  10894  CG  TYR D 107     -64.191  39.926  34.292  1.00142.18           C  
ATOM  10895  CD1 TYR D 107     -63.035  39.167  34.166  1.00154.27           C  
ATOM  10896  CD2 TYR D 107     -65.339  39.299  34.759  1.00145.48           C  
ATOM  10897  CE1 TYR D 107     -63.023  37.824  34.491  1.00166.81           C  
ATOM  10898  CE2 TYR D 107     -65.337  37.957  35.087  1.00157.34           C  
ATOM  10899  CZ  TYR D 107     -64.176  37.224  34.951  1.00168.09           C  
ATOM  10900  OH  TYR D 107     -64.170  35.887  35.277  1.00171.33           O  
ATOM  10901  N   TRP D 108     -62.087  43.802  32.777  1.00121.01           N  
ATOM  10902  CA  TRP D 108     -62.063  45.065  32.056  1.00117.09           C  
ATOM  10903  C   TRP D 108     -62.612  44.873  30.650  1.00117.82           C  
ATOM  10904  O   TRP D 108     -62.490  43.795  30.059  1.00127.75           O  
ATOM  10905  CB  TRP D 108     -60.644  45.640  31.981  1.00118.85           C  
ATOM  10906  CG  TRP D 108     -60.198  46.325  33.234  1.00117.79           C  
ATOM  10907  CD1 TRP D 108     -59.259  45.884  34.120  1.00125.19           C  
ATOM  10908  CD2 TRP D 108     -60.673  47.578  33.743  1.00115.06           C  
ATOM  10909  NE1 TRP D 108     -59.118  46.785  35.148  1.00122.75           N  
ATOM  10910  CE2 TRP D 108     -59.976  47.833  34.940  1.00117.46           C  
ATOM  10911  CE3 TRP D 108     -61.620  48.508  33.302  1.00111.56           C  
ATOM  10912  CZ2 TRP D 108     -60.196  48.979  35.702  1.00111.85           C  
ATOM  10913  CZ3 TRP D 108     -61.836  49.645  34.060  1.00111.91           C  
ATOM  10914  CH2 TRP D 108     -61.127  49.870  35.246  1.00110.12           C  
ATOM  10915  N   GLY D 109     -63.223  45.935  30.119  1.00110.24           N  
ATOM  10916  CA  GLY D 109     -63.739  45.915  28.769  1.00113.17           C  
ATOM  10917  C   GLY D 109     -62.731  46.449  27.767  1.00115.83           C  
ATOM  10918  O   GLY D 109     -61.650  46.930  28.108  1.00115.91           O  
ATOM  10919  N   GLN D 110     -63.105  46.351  26.490  1.00117.07           N  
ATOM  10920  CA  GLN D 110     -62.235  46.855  25.433  1.00119.89           C  
ATOM  10921  C   GLN D 110     -62.239  48.379  25.400  1.00107.37           C  
ATOM  10922  O   GLN D 110     -61.190  49.005  25.208  1.00 98.35           O  
ATOM  10923  CB  GLN D 110     -62.663  46.283  24.081  1.00130.97           C  
ATOM  10924  CG  GLN D 110     -61.629  46.445  22.978  1.00145.17           C  
ATOM  10925  CD  GLN D 110     -60.440  45.515  23.144  1.00154.21           C  
ATOM  10926  OE1 GLN D 110     -59.372  45.747  22.576  1.00154.79           O  
ATOM  10927  NE2 GLN D 110     -60.622  44.450  23.917  1.00156.30           N  
ATOM  10928  N   GLY D 111     -63.406  48.990  25.588  1.00 95.27           N  
ATOM  10929  CA  GLY D 111     -63.509  50.435  25.642  1.00 92.93           C  
ATOM  10930  C   GLY D 111     -64.064  51.060  24.380  1.00110.65           C  
ATOM  10931  O   GLY D 111     -63.452  50.964  23.312  1.00110.10           O  
ATOM  10932  N   THR D 112     -65.224  51.700  24.488  1.00119.55           N  
ATOM  10933  CA  THR D 112     -65.815  52.434  23.381  1.00119.97           C  
ATOM  10934  C   THR D 112     -65.501  53.919  23.520  1.00110.29           C  
ATOM  10935  O   THR D 112     -65.313  54.434  24.625  1.00109.25           O  
ATOM  10936  CB  THR D 112     -67.330  52.216  23.315  1.00127.13           C  
ATOM  10937  OG1 THR D 112     -67.854  52.837  22.134  1.00133.08           O  
ATOM  10938  CG2 THR D 112     -68.017  52.806  24.540  1.00127.45           C  
ATOM  10939  N   GLN D 113     -65.437  54.603  22.382  1.00108.13           N  
ATOM  10940  CA  GLN D 113     -65.032  56.002  22.327  1.00 98.96           C  
ATOM  10941  C   GLN D 113     -66.252  56.902  22.181  1.00 96.47           C  
ATOM  10942  O   GLN D 113     -67.137  56.635  21.362  1.00104.25           O  
ATOM  10943  CB  GLN D 113     -64.060  56.237  21.170  1.00 99.73           C  
ATOM  10944  CG  GLN D 113     -63.935  57.689  20.730  1.00 96.74           C  
ATOM  10945  CD  GLN D 113     -63.305  58.580  21.783  1.00101.28           C  
ATOM  10946  OE1 GLN D 113     -62.662  58.102  22.718  1.00 95.46           O  
ATOM  10947  NE2 GLN D 113     -63.487  59.887  21.634  1.00111.84           N  
ATOM  10948  N   VAL D 114     -66.293  57.965  22.981  1.00 99.90           N  
ATOM  10949  CA  VAL D 114     -67.337  58.979  22.908  1.00 97.35           C  
ATOM  10950  C   VAL D 114     -66.665  60.338  22.782  1.00 89.35           C  
ATOM  10951  O   VAL D 114     -65.818  60.694  23.609  1.00100.70           O  
ATOM  10952  CB  VAL D 114     -68.259  58.947  24.142  1.00103.21           C  
ATOM  10953  CG1 VAL D 114     -69.273  60.078  24.075  1.00105.08           C  
ATOM  10954  CG2 VAL D 114     -68.961  57.601  24.250  1.00104.38           C  
ATOM  10955  N   THR D 115     -67.037  61.091  21.750  1.00 86.48           N  
ATOM  10956  CA  THR D 115     -66.490  62.419  21.502  1.00 92.20           C  
ATOM  10957  C   THR D 115     -67.637  63.415  21.426  1.00 97.28           C  
ATOM  10958  O   THR D 115     -68.553  63.250  20.613  1.00 90.58           O  
ATOM  10959  CB  THR D 115     -65.668  62.450  20.210  1.00 92.08           C  
ATOM  10960  OG1 THR D 115     -64.526  61.596  20.346  1.00 91.87           O  
ATOM  10961  CG2 THR D 115     -65.201  63.867  19.909  1.00 90.71           C  
ATOM  10962  N   VAL D 116     -67.586  64.441  22.272  1.00 98.58           N  
ATOM  10963  CA  VAL D 116     -68.595  65.493  22.309  1.00 99.36           C  
ATOM  10964  C   VAL D 116     -67.990  66.745  21.691  1.00 98.39           C  
ATOM  10965  O   VAL D 116     -66.971  67.255  22.174  1.00 87.41           O  
ATOM  10966  CB  VAL D 116     -69.084  65.761  23.741  1.00 86.11           C  
ATOM  10967  CG1 VAL D 116     -70.199  66.794  23.734  1.00 92.79           C  
ATOM  10968  CG2 VAL D 116     -69.549  64.469  24.394  1.00 85.75           C  
ATOM  10969  N   SER D 117     -68.614  67.239  20.626  1.00111.00           N  
ATOM  10970  CA  SER D 117     -68.130  68.405  19.903  1.00114.79           C  
ATOM  10971  C   SER D 117     -69.145  69.536  19.995  1.00107.81           C  
ATOM  10972  O   SER D 117     -70.356  69.303  20.049  1.00104.33           O  
ATOM  10973  CB  SER D 117     -67.856  68.070  18.431  1.00116.24           C  
ATOM  10974  OG  SER D 117     -67.350  69.197  17.737  1.00125.68           O  
ATOM  10975  N   SER D 118     -68.637  70.766  20.015  1.00110.91           N  
ATOM  10976  CA  SER D 118     -69.503  71.933  20.054  1.00114.53           C  
ATOM  10977  C   SER D 118     -70.305  72.043  18.760  1.00119.77           C  
ATOM  10978  O   SER D 118     -69.941  71.485  17.721  1.00121.79           O  
ATOM  10979  CB  SER D 118     -68.681  73.202  20.280  1.00117.10           C  
ATOM  10980  OG  SER D 118     -67.940  73.120  21.486  1.00117.02           O  
ATOM  10981  N   LEU D 119     -71.418  72.779  18.835  1.00127.26           N  
ATOM  10982  CA  LEU D 119     -72.318  72.864  17.689  1.00135.28           C  
ATOM  10983  C   LEU D 119     -71.660  73.568  16.509  1.00145.34           C  
ATOM  10984  O   LEU D 119     -71.814  73.133  15.362  1.00157.98           O  
ATOM  10985  CB  LEU D 119     -73.617  73.566  18.085  1.00132.19           C  
ATOM  10986  CG  LEU D 119     -74.593  72.697  18.882  1.00135.74           C  
ATOM  10987  CD1 LEU D 119     -75.970  73.336  18.950  1.00138.78           C  
ATOM  10988  CD2 LEU D 119     -74.680  71.302  18.280  1.00136.93           C  
ATOM  10989  N   GLU D 120     -70.928  74.650  16.768  1.00136.69           N  
ATOM  10990  CA  GLU D 120     -70.164  75.342  15.730  1.00139.54           C  
ATOM  10991  C   GLU D 120     -71.051  75.812  14.579  1.00127.47           C  
ATOM  10992  O   GLU D 120     -70.888  76.919  14.063  1.00116.79           O  
ATOM  10993  CB  GLU D 120     -69.052  74.430  15.200  1.00144.31           C  
ATOM  10994  CG  GLU D 120     -68.272  74.987  14.025  1.00147.57           C  
ATOM  10995  CD  GLU D 120     -67.417  73.929  13.355  1.00149.76           C  
ATOM  10996  OE1 GLU D 120     -67.885  73.321  12.369  1.00150.90           O  
ATOM  10997  OE2 GLU D 120     -66.285  73.693  13.826  1.00148.75           O  
