# Supplementary material for: A non-redundant data set of nanobody-antigen crystal structures
Source: Data Brief. 2019 Mar 6;24:103754. doi: 10.1016/j.dib.2019.103754 (PMC6441729; doi:10.1016/j.dib.2019.103754)
Supplement: Multimedia component 6 [file mmc6.zip › extended_dataset/Nb_2/5y80_2.pdb]

ATOM   2457  N   GLY B   0       4.375 -21.786  13.700  1.00 88.32           N  
ATOM   2458  CA  GLY B   0       4.367 -23.031  12.941  1.00 95.17           C  
ATOM   2459  C   GLY B   0       4.445 -22.773  11.440  1.00 96.00           C  
ATOM   2460  O   GLY B   0       4.214 -21.656  10.975  1.00 94.18           O  
ATOM   2461  N   GLN B   1       4.779 -23.817  10.689  1.00 94.43           N  
ATOM   2462  CA  GLN B   1       4.791 -23.750   9.234  1.00 94.79           C  
ATOM   2463  C   GLN B   1       3.790 -24.763   8.686  1.00 90.82           C  
ATOM   2464  O   GLN B   1       3.856 -25.949   9.004  1.00 87.90           O  
ATOM   2465  CB  GLN B   1       6.201 -24.011   8.689  1.00 94.05           C  
ATOM   2466  CG  GLN B   1       6.263 -24.893   7.447  1.00 95.30           C  
ATOM   2467  CD  GLN B   1       7.684 -25.280   7.080  1.00108.03           C  
ATOM   2468  OE1 GLN B   1       8.587 -24.443   7.075  1.00111.73           O  
ATOM   2469  NE2 GLN B   1       7.891 -26.559   6.786  1.00102.85           N  
ATOM   2470  N   VAL B   2       2.840 -24.287   7.889  1.00 90.03           N  
ATOM   2471  CA  VAL B   2       1.849 -25.175   7.298  1.00 84.54           C  
ATOM   2472  C   VAL B   2       2.138 -25.376   5.814  1.00 80.08           C  
ATOM   2473  O   VAL B   2       2.159 -24.425   5.029  1.00 82.15           O  
ATOM   2474  CB  VAL B   2       0.408 -24.646   7.497  1.00 84.57           C  
ATOM   2475  CG1 VAL B   2       0.312 -23.166   7.142  1.00 88.62           C  
ATOM   2476  CG2 VAL B   2      -0.582 -25.473   6.683  1.00 77.31           C  
ATOM   2477  N   GLN B   3       2.384 -26.626   5.443  1.00 74.50           N  
ATOM   2478  CA  GLN B   3       2.723 -26.963   4.069  1.00 79.17           C  
ATOM   2479  C   GLN B   3       1.710 -27.942   3.492  1.00 73.79           C  
ATOM   2480  O   GLN B   3       1.750 -29.139   3.777  1.00 69.60           O  
ATOM   2481  CB  GLN B   3       4.136 -27.548   3.995  1.00 81.15           C  
ATOM   2482  CG  GLN B   3       4.615 -27.881   2.586  1.00 82.22           C  
ATOM   2483  CD  GLN B   3       4.761 -26.653   1.704  1.00 85.70           C  
ATOM   2484  OE1 GLN B   3       3.896 -26.357   0.877  1.00 81.53           O  
ATOM   2485  NE2 GLN B   3       5.863 -25.933   1.874  1.00 87.28           N  
ATOM   2486  N   LEU B   4       0.793 -27.417   2.688  1.00 69.27           N  
ATOM   2487  CA  LEU B   4      -0.203 -28.238   2.016  1.00 64.88           C  
ATOM   2488  C   LEU B   4       0.058 -28.232   0.515  1.00 61.59           C  
ATOM   2489  O   LEU B   4       0.384 -27.193  -0.058  1.00 57.86           O  
ATOM   2490  CB  LEU B   4      -1.612 -27.731   2.326  1.00 65.13           C  
ATOM   2491  CG  LEU B   4      -2.026 -27.791   3.798  1.00 65.56           C  
ATOM   2492  CD1 LEU B   4      -3.151 -26.812   4.088  1.00 60.26           C  
ATOM   2493  CD2 LEU B   4      -2.437 -29.206   4.177  1.00 60.05           C  
ATOM   2494  N   GLN B   5      -0.072 -29.394  -0.118  1.00 64.33           N  
ATOM   2495  CA  GLN B   5       0.206 -29.526  -1.546  1.00 60.14           C  
ATOM   2496  C   GLN B   5      -0.814 -30.428  -2.234  1.00 53.67           C  
ATOM   2497  O   GLN B   5      -0.844 -31.635  -1.997  1.00 45.52           O  
ATOM   2498  CB  GLN B   5       1.619 -30.076  -1.765  1.00 59.45           C  
ATOM   2499  CG  GLN B   5       2.730 -29.164  -1.267  1.00 62.79           C  
ATOM   2500  CD  GLN B   5       4.073 -29.862  -1.205  1.00 68.74           C  
ATOM   2501  OE1 GLN B   5       4.195 -31.030  -1.575  1.00 72.48           O  
ATOM   2502  NE2 GLN B   5       5.089 -29.150  -0.732  1.00 69.55           N  
ATOM   2503  N   GLU B   6      -1.644 -29.836  -3.089  1.00 53.80           N  
ATOM   2504  CA  GLU B   6      -2.678 -30.585  -3.798  1.00 50.77           C  
ATOM   2505  C   GLU B   6      -2.200 -31.030  -5.174  1.00 53.14           C  
ATOM   2506  O   GLU B   6      -1.313 -30.412  -5.761  1.00 58.47           O  
ATOM   2507  CB  GLU B   6      -3.954 -29.750  -3.945  1.00 47.50           C  
ATOM   2508  CG  GLU B   6      -4.533 -29.227  -2.639  1.00 50.93           C  
ATOM   2509  CD  GLU B   6      -3.895 -27.925  -2.198  1.00 51.04           C  
ATOM   2510  OE1 GLU B   6      -3.021 -27.412  -2.929  1.00 53.74           O  
ATOM   2511  OE2 GLU B   6      -4.267 -27.414  -1.122  1.00 50.34           O  
ATOM   2512  N   SER B   7      -2.803 -32.102  -5.681  1.00 48.48           N  
ATOM   2513  CA  SER B   7      -2.498 -32.611  -7.015  1.00 46.34           C  
ATOM   2514  C   SER B   7      -3.533 -33.646  -7.447  1.00 49.48           C  
ATOM   2515  O   SER B   7      -4.293 -34.160  -6.624  1.00 44.78           O  
ATOM   2516  CB  SER B   7      -1.094 -33.218  -7.057  1.00 46.22           C  
ATOM   2517  OG  SER B   7      -0.945 -34.224  -6.070  1.00 56.60           O  
ATOM   2518  N   GLY B   8      -3.562 -33.948  -8.741  1.00 41.63           N  
ATOM   2519  CA  GLY B   8      -4.475 -34.947  -9.263  1.00 34.97           C  
ATOM   2520  C   GLY B   8      -5.503 -34.393 -10.230  1.00 36.87           C  
ATOM   2521  O   GLY B   8      -6.227 -35.150 -10.878  1.00 44.94           O  
ATOM   2522  N   GLY B   9      -5.572 -33.070 -10.332  1.00 36.97           N  
ATOM   2523  CA  GLY B   9      -6.523 -32.430 -11.223  1.00 41.28           C  
ATOM   2524  C   GLY B   9      -6.112 -32.507 -12.682  1.00 44.08           C  
ATOM   2525  O   GLY B   9      -5.095 -33.111 -13.024  1.00 38.73           O  
ATOM   2526  N   GLY B  10      -6.910 -31.892 -13.549  1.00 41.37           N  
ATOM   2527  CA  GLY B  10      -6.613 -31.873 -14.970  1.00 41.75           C  
ATOM   2528  C   GLY B  10      -7.857 -31.762 -15.827  1.00 43.99           C  
ATOM   2529  O   GLY B  10      -8.928 -31.392 -15.344  1.00 41.23           O  
ATOM   2530  N   LEU B  11      -7.713 -32.085 -17.108  1.00 46.93           N  
ATOM   2531  CA  LEU B  11      -8.832 -32.034 -18.038  1.00 47.12           C  
ATOM   2532  C   LEU B  11      -9.646 -33.323 -17.963  1.00 41.07           C  
ATOM   2533  O   LEU B  11      -9.152 -34.401 -18.288  1.00 40.74           O  
ATOM   2534  CB  LEU B  11      -8.334 -31.797 -19.465  1.00 48.34           C  
ATOM   2535  CG  LEU B  11      -9.344 -31.185 -20.437  1.00 51.14           C  
ATOM   2536  CD1 LEU B  11      -9.776 -29.811 -19.951  1.00 49.51           C  
ATOM   2537  CD2 LEU B  11      -8.760 -31.098 -21.839  1.00 50.29           C  
ATOM   2538  N   VAL B  12     -10.894 -33.201 -17.527  1.00 42.68           N  
ATOM   2539  CA  VAL B  12     -11.768 -34.353 -17.352  1.00 43.98           C  
ATOM   2540  C   VAL B  12     -13.101 -34.090 -18.051  1.00 43.34           C  
ATOM   2541  O   VAL B  12     -13.505 -32.938 -18.213  1.00 50.51           O  
ATOM   2542  CB  VAL B  12     -11.987 -34.662 -15.850  1.00 40.05           C  
ATOM   2543  CG1 VAL B  12     -12.737 -33.522 -15.172  1.00 50.82           C  
ATOM   2544  CG2 VAL B  12     -12.710 -35.989 -15.654  1.00 36.93           C  
ATOM   2545  N   GLN B  13     -13.774 -35.153 -18.479  1.00 38.13           N  
ATOM   2546  CA  GLN B  13     -15.015 -35.022 -19.234  1.00 40.44           C  
ATOM   2547  C   GLN B  13     -16.243 -35.128 -18.336  1.00 38.35           C  
ATOM   2548  O   GLN B  13     -16.182 -35.748 -17.273  1.00 42.71           O  
ATOM   2549  CB  GLN B  13     -15.076 -36.084 -20.334  1.00 38.66           C  
ATOM   2550  CG  GLN B  13     -15.115 -37.514 -19.827  1.00 37.31           C  
ATOM   2551  CD  GLN B  13     -15.287 -38.514 -20.952  1.00 45.81           C  
ATOM   2552  OE1 GLN B  13     -14.417 -39.350 -21.192  1.00 42.80           O  
ATOM   2553  NE2 GLN B  13     -16.411 -38.426 -21.656  1.00 48.09           N  
ATOM   2554  N   PRO B  14     -17.363 -34.513 -18.760  1.00 37.30           N  
ATOM   2555  CA  PRO B  14     -18.632 -34.587 -18.026  1.00 43.85           C  
ATOM   2556  C   PRO B  14     -19.096 -36.023 -17.802  1.00 39.74           C  
ATOM   2557  O   PRO B  14     -19.132 -36.811 -18.745  1.00 44.12           O  
ATOM   2558  CB  PRO B  14     -19.607 -33.838 -18.940  1.00 38.06           C  
ATOM   2559  CG  PRO B  14     -18.755 -32.887 -19.683  1.00 45.31           C  
ATOM   2560  CD  PRO B  14     -17.457 -33.605 -19.916  1.00 43.60           C  
ATOM   2561  N   GLY B  15     -19.445 -36.353 -16.563  1.00 40.77           N  
ATOM   2562  CA  GLY B  15     -19.858 -37.702 -16.223  1.00 40.36           C  
ATOM   2563  C   GLY B  15     -18.672 -38.580 -15.877  1.00 36.52           C  
ATOM   2564  O   GLY B  15     -18.835 -39.726 -15.463  1.00 37.06           O  
ATOM   2565  N   GLY B  16     -17.471 -38.035 -16.047  1.00 41.38           N  
ATOM   2566  CA  GLY B  16     -16.249 -38.767 -15.771  1.00 42.30           C  
ATOM   2567  C   GLY B  16     -15.852 -38.714 -14.309  1.00 43.74           C  
ATOM   2568  O   GLY B  16     -16.594 -38.194 -13.474  1.00 41.25           O  
ATOM   2569  N   SER B  17     -14.676 -39.250 -14.001  1.00 40.16           N  
ATOM   2570  CA  SER B  17     -14.195 -39.311 -12.625  1.00 44.70           C  
ATOM   2571  C   SER B  17     -12.790 -38.728 -12.490  1.00 44.54           C  
ATOM   2572  O   SER B  17     -12.088 -38.535 -13.481  1.00 47.61           O  
ATOM   2573  CB  SER B  17     -14.213 -40.757 -12.120  1.00 48.39           C  
ATOM   2574  OG  SER B  17     -15.518 -41.307 -12.191  1.00 44.65           O  
ATOM   2575  N   LEU B  18     -12.388 -38.447 -11.255  1.00 41.72           N  
ATOM   2576  CA  LEU B  18     -11.049 -37.937 -10.976  1.00 47.16           C  
ATOM   2577  C   LEU B  18     -10.711 -38.155  -9.500  1.00 43.66           C  
ATOM   2578  O   LEU B  18     -11.602 -38.343  -8.671  1.00 39.22           O  
ATOM   2579  CB  LEU B  18     -10.947 -36.453 -11.351  1.00 44.15           C  
ATOM   2580  CG  LEU B  18      -9.549 -35.833 -11.465  1.00 39.15           C  
ATOM   2581  CD1 LEU B  18      -8.703 -36.597 -12.470  1.00 48.13           C  
ATOM   2582  CD2 LEU B  18      -9.635 -34.360 -11.844  1.00 39.16           C  
ATOM   2583  N   ARG B  19      -9.423 -38.143  -9.176  1.00 42.86           N  
ATOM   2584  CA  ARG B  19      -8.975 -38.439  -7.823  1.00 36.40           C  
ATOM   2585  C   ARG B  19      -7.909 -37.449  -7.360  1.00 46.25           C  
ATOM   2586  O   ARG B  19      -6.783 -37.456  -7.860  1.00 35.08           O  
ATOM   2587  CB  ARG B  19      -8.439 -39.871  -7.745  1.00 48.91           C  
ATOM   2588  CG  ARG B  19      -8.125 -40.346  -6.340  1.00 56.90           C  
ATOM   2589  CD  ARG B  19      -7.672 -41.801  -6.328  1.00 56.68           C  
ATOM   2590  NE  ARG B  19      -7.398 -42.262  -4.969  1.00 64.74           N  
ATOM   2591  CZ  ARG B  19      -8.288 -42.869  -4.191  1.00 58.80           C  
ATOM   2592  NH1 ARG B  19      -9.514 -43.103  -4.639  1.00 51.79           N  
ATOM   2593  NH2 ARG B  19      -7.949 -43.248  -2.966  1.00 58.76           N  
ATOM   2594  N   LEU B  20      -8.273 -36.600  -6.402  1.00 40.02           N  
ATOM   2595  CA  LEU B  20      -7.355 -35.596  -5.880  1.00 40.99           C  
ATOM   2596  C   LEU B  20      -6.630 -36.106  -4.644  1.00 38.88           C  
ATOM   2597  O   LEU B  20      -7.117 -36.998  -3.951  1.00 42.98           O  
ATOM   2598  CB  LEU B  20      -8.101 -34.302  -5.549  1.00 39.96           C  
ATOM   2599  CG  LEU B  20      -8.940 -33.714  -6.684  1.00 47.44           C  
ATOM   2600  CD1 LEU B  20      -9.531 -32.372  -6.277  1.00 42.78           C  
ATOM   2601  CD2 LEU B  20      -8.115 -33.586  -7.958  1.00 37.95           C  
ATOM   2602  N   SER B  21      -5.462 -35.535  -4.373  1.00 33.16           N  
ATOM   2603  CA  SER B  21      -4.680 -35.916  -3.206  1.00 44.85           C  
ATOM   2604  C   SER B  21      -4.002 -34.694  -2.604  1.00 50.01           C  
ATOM   2605  O   SER B  21      -3.860 -33.666  -3.266  1.00 52.11           O  
ATOM   2606  CB  SER B  21      -3.637 -36.973  -3.570  1.00 44.49           C  
ATOM   2607  OG  SER B  21      -2.661 -36.437  -4.443  1.00 58.81           O  
ATOM   2608  N   CYS B  22      -3.581 -34.810  -1.349  1.00 47.14           N  
ATOM   2609  CA  CYS B  22      -2.933 -33.698  -0.669  1.00 52.76           C  
ATOM   2610  C   CYS B  22      -2.029 -34.176   0.463  1.00 52.18           C  
ATOM   2611  O   CYS B  22      -2.444 -34.968   1.306  1.00 57.23           O  
ATOM   2612  CB  CYS B  22      -3.983 -32.726  -0.128  1.00 52.77           C  
ATOM   2613  SG  CYS B  22      -3.305 -31.166   0.477  1.00 81.17           S  
ATOM   2614  N   SER B  23      -0.793 -33.688   0.476  1.00 50.05           N  
ATOM   2615  CA  SER B  23       0.160 -34.041   1.521  1.00 55.35           C  
ATOM   2616  C   SER B  23       0.287 -32.914   2.541  1.00 65.18           C  
ATOM   2617  O   SER B  23       0.201 -31.735   2.191  1.00 63.89           O  
ATOM   2618  CB  SER B  23       1.530 -34.363   0.920  1.00 54.34           C  
ATOM   2619  OG  SER B  23       2.124 -33.206   0.357  1.00 62.00           O  
ATOM   2620  N   ALA B  24       0.499 -33.279   3.801  1.00 59.66           N  
ATOM   2621  CA  ALA B  24       0.575 -32.296   4.873  1.00 60.33           C  
ATOM   2622  C   ALA B  24       1.886 -32.400   5.642  1.00 61.80           C  
ATOM   2623  O   ALA B  24       2.517 -33.457   5.670  1.00 66.06           O  
ATOM   2624  CB  ALA B  24      -0.605 -32.461   5.820  1.00 61.24           C  
ATOM   2625  N   SER B  25       2.285 -31.292   6.263  1.00 60.21           N  
ATOM   2626  CA  SER B  25       3.484 -31.249   7.096  1.00 64.26           C  
ATOM   2627  C   SER B  25       3.539 -29.959   7.914  1.00 65.54           C  
ATOM   2628  O   SER B  25       2.915 -28.959   7.558  1.00 68.65           O  
ATOM   2629  CB  SER B  25       4.747 -31.380   6.240  1.00 66.50           C  
ATOM   2630  OG  SER B  25       4.795 -30.383   5.236  1.00 71.45           O  
ATOM   2631  N   GLY B  26       4.285 -29.994   9.013  1.00 73.12           N  
ATOM   2632  CA  GLY B  26       4.485 -28.818   9.842  1.00 74.07           C  
ATOM   2633  C   GLY B  26       3.442 -28.646  10.929  1.00 69.32           C  
ATOM   2634  O   GLY B  26       3.506 -27.708  11.724  1.00 80.57           O  
ATOM   2635  N   PHE B  27       2.473 -29.553  10.958  1.00 61.40           N  
ATOM   2636  CA  PHE B  27       1.456 -29.568  12.001  1.00 58.50           C  
ATOM   2637  C   PHE B  27       1.011 -31.001  12.247  1.00 66.27           C  
ATOM   2638  O   PHE B  27       1.469 -31.921  11.573  1.00 67.18           O  
ATOM   2639  CB  PHE B  27       0.260 -28.688  11.621  1.00 66.89           C  
ATOM   2640  CG  PHE B  27      -0.479 -29.152  10.395  1.00 64.69           C  
ATOM   2641  CD1 PHE B  27      -0.071 -28.754   9.133  1.00 66.23           C  
ATOM   2642  CD2 PHE B  27      -1.594 -29.970  10.505  1.00 62.53           C  
ATOM   2643  CE1 PHE B  27      -0.749 -29.172   8.005  1.00 64.09           C  
ATOM   2644  CE2 PHE B  27      -2.277 -30.392   9.379  1.00 59.82           C  
ATOM   2645  CZ  PHE B  27      -1.854 -29.991   8.128  1.00 58.68           C  
ATOM   2646  N   LYS B  28       0.117 -31.195  13.209  1.00 71.12           N  
ATOM   2647  CA  LYS B  28      -0.356 -32.538  13.515  1.00 69.33           C  
ATOM   2648  C   LYS B  28      -1.608 -32.858  12.709  1.00 69.32           C  
ATOM   2649  O   LYS B  28      -2.704 -32.397  13.027  1.00 68.66           O  
ATOM   2650  CB  LYS B  28      -0.620 -32.690  15.016  1.00 72.78           C  
ATOM   2651  CG  LYS B  28      -1.211 -34.036  15.425  1.00 77.89           C  
ATOM   2652  CD  LYS B  28      -1.089 -34.245  16.928  1.00 76.26           C  
ATOM   2653  CE  LYS B  28      -1.601 -35.614  17.366  1.00 81.94           C  
ATOM   2654  NZ  LYS B  28      -2.907 -35.955  16.753  1.00 83.87           N  
ATOM   2655  N   PHE B  29      -1.424 -33.655  11.661  1.00 71.76           N  
ATOM   2656  CA  PHE B  29      -2.502 -34.023  10.751  1.00 68.20           C  
ATOM   2657  C   PHE B  29      -3.560 -34.876  11.444  1.00 66.54           C  
ATOM   2658  O   PHE B  29      -4.716 -34.912  11.022  1.00 63.92           O  
ATOM   2659  CB  PHE B  29      -1.931 -34.768   9.540  1.00 62.88           C  
ATOM   2660  CG  PHE B  29      -2.967 -35.195   8.538  1.00 59.59           C  
ATOM   2661  CD1 PHE B  29      -3.459 -34.299   7.605  1.00 54.42           C  
ATOM   2662  CD2 PHE B  29      -3.437 -36.500   8.520  1.00 61.95           C  
ATOM   2663  CE1 PHE B  29      -4.409 -34.692   6.679  1.00 52.25           C  
ATOM   2664  CE2 PHE B  29      -4.386 -36.899   7.595  1.00 58.36           C  
ATOM   2665  CZ  PHE B  29      -4.873 -35.993   6.674  1.00 56.08           C  
ATOM   2666  N   ASN B  30      -3.156 -35.563  12.508  1.00 67.13           N  
ATOM   2667  CA  ASN B  30      -4.057 -36.450  13.234  1.00 68.36           C  
ATOM   2668  C   ASN B  30      -5.018 -35.678  14.136  1.00 67.99           C  
ATOM   2669  O   ASN B  30      -6.061 -36.199  14.528  1.00 57.99           O  
ATOM   2670  CB  ASN B  30      -3.258 -37.463  14.058  1.00 65.48           C  
ATOM   2671  CG  ASN B  30      -2.232 -38.212  13.230  1.00 75.24           C  
ATOM   2672  OD1 ASN B  30      -1.894 -37.799  12.121  1.00 73.34           O  
ATOM   2673  ND2 ASN B  30      -1.729 -39.321  13.767  1.00 72.32           N  
ATOM   2674  N   ASP B  31      -4.656 -34.440  14.465  1.00 76.08           N  
ATOM   2675  CA  ASP B  31      -5.530 -33.550  15.229  1.00 72.71           C  
ATOM   2676  C   ASP B  31      -6.097 -32.414  14.387  1.00 71.72           C  
ATOM   2677  O   ASP B  31      -6.079 -31.259  14.812  1.00 73.77           O  
ATOM   2678  CB  ASP B  31      -4.791 -32.946  16.426  1.00 74.10           C  
ATOM   2679  CG  ASP B  31      -4.803 -33.847  17.641  1.00 80.76           C  
ATOM   2680  OD1 ASP B  31      -5.532 -34.862  17.623  1.00 80.45           O  
ATOM   2681  OD2 ASP B  31      -4.093 -33.527  18.618  1.00 88.13           O  
ATOM   2682  N   SER B  32      -6.596 -32.728  13.197  1.00 64.38           N  
ATOM   2683  CA  SER B  32      -7.162 -31.688  12.348  1.00 63.46           C  
ATOM   2684  C   SER B  32      -8.322 -32.197  11.502  1.00 53.51           C  
ATOM   2685  O   SER B  32      -8.184 -33.163  10.752  1.00 45.69           O  
ATOM   2686  CB  SER B  32      -6.082 -31.089  11.441  1.00 61.46           C  
ATOM   2687  OG  SER B  32      -5.569 -32.064  10.551  1.00 76.55           O  
ATOM   2688  N   TYR B  33      -9.472 -31.547  11.651  1.00 54.20           N  
ATOM   2689  CA  TYR B  33     -10.580 -31.742  10.731  1.00 47.78           C  
ATOM   2690  C   TYR B  33     -10.125 -31.229   9.371  1.00 40.48           C  
ATOM   2691  O   TYR B  33      -9.749 -30.066   9.235  1.00 44.52           O  
ATOM   2692  CB  TYR B  33     -11.834 -31.004  11.213  1.00 37.16           C  
ATOM   2693  CG  TYR B  33     -13.067 -31.245  10.369  1.00 35.62           C  
ATOM   2694  CD1 TYR B  33     -13.271 -30.552   9.181  1.00 32.64           C  
ATOM   2695  CD2 TYR B  33     -14.036 -32.155  10.768  1.00 31.21           C  
ATOM   2696  CE1 TYR B  33     -14.393 -30.768   8.410  1.00 25.01           C  
ATOM   2697  CE2 TYR B  33     -15.166 -32.376  10.002  1.00 34.15           C  
ATOM   2698  CZ  TYR B  33     -15.337 -31.678   8.823  1.00 31.03           C  
ATOM   2699  OH  TYR B  33     -16.456 -31.892   8.051  1.00 30.79           O  
ATOM   2700  N   MET B  34     -10.141 -32.098   8.370  1.00 39.64           N  
ATOM   2701  CA  MET B  34      -9.646 -31.724   7.053  1.00 41.52           C  
ATOM   2702  C   MET B  34     -10.782 -31.523   6.059  1.00 39.19           C  
ATOM   2703  O   MET B  34     -11.779 -32.247   6.076  1.00 33.89           O  
ATOM   2704  CB  MET B  34      -8.665 -32.776   6.535  1.00 39.87           C  
ATOM   2705  CG  MET B  34      -7.412 -32.909   7.387  1.00 45.74           C  
ATOM   2706  SD  MET B  34      -6.566 -31.334   7.652  1.00 45.28           S  
ATOM   2707  CE  MET B  34      -6.191 -30.852   5.968  1.00 47.15           C  
ATOM   2708  N   SER B  35     -10.621 -30.525   5.197  1.00 32.76           N  
ATOM   2709  CA  SER B  35     -11.658 -30.160   4.246  1.00 36.16           C  
ATOM   2710  C   SER B  35     -11.099 -29.936   2.848  1.00 35.13           C  
ATOM   2711  O   SER B  35      -9.947 -29.536   2.678  1.00 32.94           O  
ATOM   2712  CB  SER B  35     -12.390 -28.895   4.711  1.00 32.67           C  
ATOM   2713  OG  SER B  35     -12.980 -29.073   5.987  1.00 39.35           O  
ATOM   2714  N   TRP B  36     -11.927 -30.202   1.847  1.00 32.92           N  
ATOM   2715  CA  TRP B  36     -11.621 -29.802   0.483  1.00 38.18           C  
ATOM   2716  C   TRP B  36     -12.497 -28.607   0.129  1.00 35.20           C  
ATOM   2717  O   TRP B  36     -13.708 -28.632   0.347  1.00 33.47           O  
ATOM   2718  CB  TRP B  36     -11.845 -30.953  -0.505  1.00 39.44           C  
ATOM   2719  CG  TRP B  36     -10.769 -32.011  -0.487  1.00 39.30           C  
ATOM   2720  CD1 TRP B  36     -10.790 -33.191   0.199  1.00 40.56           C  
ATOM   2721  CD2 TRP B  36      -9.522 -31.983  -1.196  1.00 43.36           C  
ATOM   2722  NE1 TRP B  36      -9.634 -33.897  -0.035  1.00 38.90           N  
ATOM   2723  CE2 TRP B  36      -8.838 -33.177  -0.888  1.00 35.62           C  
ATOM   2724  CE3 TRP B  36      -8.916 -31.065  -2.061  1.00 44.91           C  
ATOM   2725  CZ2 TRP B  36      -7.581 -33.475  -1.409  1.00 35.47           C  
ATOM   2726  CZ3 TRP B  36      -7.667 -31.363  -2.579  1.00 39.99           C  
ATOM   2727  CH2 TRP B  36      -7.013 -32.558  -2.252  1.00 39.75           C  
ATOM   2728  N   VAL B  37     -11.875 -27.554  -0.393  1.00 39.94           N  
ATOM   2729  CA  VAL B  37     -12.602 -26.369  -0.837  1.00 38.84           C  
ATOM   2730  C   VAL B  37     -12.264 -26.061  -2.293  1.00 40.67           C  
ATOM   2731  O   VAL B  37     -11.193 -26.429  -2.780  1.00 39.15           O  
ATOM   2732  CB  VAL B  37     -12.283 -25.136   0.037  1.00 36.00           C  
ATOM   2733  CG1 VAL B  37     -12.689 -25.387   1.479  1.00 35.58           C  
ATOM   2734  CG2 VAL B  37     -10.806 -24.782  -0.053  1.00 38.43           C  
ATOM   2735  N   ARG B  38     -13.176 -25.391  -2.989  1.00 38.62           N  
ATOM   2736  CA  ARG B  38     -12.952 -25.068  -4.393  1.00 40.23           C  
ATOM   2737  C   ARG B  38     -13.211 -23.595  -4.697  1.00 43.10           C  
ATOM   2738  O   ARG B  38     -14.054 -22.954  -4.069  1.00 45.73           O  
ATOM   2739  CB  ARG B  38     -13.825 -25.952  -5.289  1.00 33.69           C  
ATOM   2740  CG  ARG B  38     -15.314 -25.674  -5.206  1.00 28.36           C  
ATOM   2741  CD  ARG B  38     -16.092 -26.734  -5.968  1.00 30.29           C  
ATOM   2742  NE  ARG B  38     -17.537 -26.558  -5.860  1.00 31.73           N  
ATOM   2743  CZ  ARG B  38     -18.429 -27.426  -6.327  1.00 37.78           C  
ATOM   2744  NH1 ARG B  38     -18.026 -28.535  -6.932  1.00 38.54           N  
ATOM   2745  NH2 ARG B  38     -19.726 -27.188  -6.187  1.00 43.53           N  
ATOM   2746  N   ARG B  39     -12.473 -23.064  -5.664  1.00 45.52           N  
ATOM   2747  CA  ARG B  39     -12.657 -21.684  -6.091  1.00 46.87           C  
ATOM   2748  C   ARG B  39     -13.264 -21.626  -7.490  1.00 39.70           C  
ATOM   2749  O   ARG B  39     -12.547 -21.642  -8.489  1.00 46.29           O  
ATOM   2750  CB  ARG B  39     -11.328 -20.931  -6.062  1.00 48.67           C  
ATOM   2751  CG  ARG B  39     -11.482 -19.424  -6.034  1.00 42.21           C  
ATOM   2752  CD  ARG B  39     -10.140 -18.735  -6.155  1.00 39.57           C  
ATOM   2753  NE  ARG B  39      -9.180 -19.206  -5.161  1.00 40.61           N  
ATOM   2754  CZ  ARG B  39      -9.026 -18.663  -3.958  1.00 40.93           C  
ATOM   2755  NH1 ARG B  39      -9.777 -17.634  -3.593  1.00 37.80           N  
ATOM   2756  NH2 ARG B  39      -8.122 -19.151  -3.118  1.00 41.53           N  
ATOM   2757  N   VAL B  40     -14.589 -21.564  -7.552  1.00 42.87           N  
ATOM   2758  CA  VAL B  40     -15.303 -21.520  -8.823  1.00 42.25           C  
ATOM   2759  C   VAL B  40     -15.286 -20.113  -9.412  1.00 50.07           C  
ATOM   2760  O   VAL B  40     -15.623 -19.147  -8.726  1.00 51.24           O  
ATOM   2761  CB  VAL B  40     -16.763 -21.993  -8.661  1.00 44.68           C  
ATOM   2762  CG1 VAL B  40     -17.550 -21.774  -9.943  1.00 45.82           C  
ATOM   2763  CG2 VAL B  40     -16.801 -23.457  -8.249  1.00 47.11           C  
ATOM   2764  N   PRO B  41     -14.883 -19.993 -10.687  1.00 45.41           N  
ATOM   2765  CA  PRO B  41     -14.821 -18.703 -11.386  1.00 51.44           C  
ATOM   2766  C   PRO B  41     -16.165 -17.981 -11.416  1.00 48.04           C  
ATOM   2767  O   PRO B  41     -17.173 -18.560 -11.825  1.00 44.90           O  
ATOM   2768  CB  PRO B  41     -14.376 -19.090 -12.804  1.00 51.10           C  
ATOM   2769  CG  PRO B  41     -14.655 -20.558 -12.918  1.00 55.52           C  
ATOM   2770  CD  PRO B  41     -14.439 -21.103 -11.546  1.00 44.57           C  
ATOM   2771  N   GLY B  42     -16.170 -16.724 -10.981  1.00 40.61           N  
ATOM   2772  CA  GLY B  42     -17.383 -15.929 -10.948  1.00 48.60           C  
ATOM   2773  C   GLY B  42     -18.221 -16.148  -9.700  1.00 55.28           C  
ATOM   2774  O   GLY B  42     -19.301 -15.573  -9.563  1.00 55.43           O  
ATOM   2775  N   LYS B  43     -17.724 -16.978  -8.787  1.00 52.93           N  
ATOM   2776  CA  LYS B  43     -18.453 -17.306  -7.565  1.00 50.47           C  
ATOM   2777  C   LYS B  43     -17.605 -17.061  -6.325  1.00 48.50           C  
ATOM   2778  O   LYS B  43     -18.089 -16.545  -5.319  1.00 53.90           O  
ATOM   2779  CB  LYS B  43     -18.914 -18.763  -7.590  1.00 54.73           C  
ATOM   2780  CG  LYS B  43     -19.845 -19.112  -8.737  1.00 62.52           C  
ATOM   2781  CD  LYS B  43     -21.275 -19.279  -8.252  1.00 68.95           C  
ATOM   2782  CE  LYS B  43     -21.987 -20.377  -9.024  1.00 66.92           C  
ATOM   2783  NZ  LYS B  43     -21.302 -21.689  -8.867  1.00 73.17           N  
ATOM   2784  N   GLY B  44     -16.336 -17.444  -6.405  1.00 47.92           N  
ATOM   2785  CA  GLY B  44     -15.435 -17.323  -5.277  1.00 45.88           C  
ATOM   2786  C   GLY B  44     -15.217 -18.660  -4.599  1.00 49.04           C  
ATOM   2787  O   GLY B  44     -15.354 -19.715  -5.219  1.00 45.40           O  
ATOM   2788  N   LEU B  45     -14.886 -18.617  -3.315  1.00 45.35           N  
ATOM   2789  CA  LEU B  45     -14.570 -19.828  -2.578  1.00 44.53           C  
ATOM   2790  C   LEU B  45     -15.793 -20.440  -1.913  1.00 38.44           C  
ATOM   2791  O   LEU B  45     -16.685 -19.731  -1.452  1.00 47.01           O  
ATOM   2792  CB  LEU B  45     -13.508 -19.538  -1.528  1.00 45.01           C  
ATOM   2793  CG  LEU B  45     -12.518 -20.667  -1.273  1.00 52.24           C  
ATOM   2794  CD1 LEU B  45     -11.780 -21.050  -2.546  1.00 52.39           C  
ATOM   2795  CD2 LEU B  45     -11.569 -20.227  -0.188  1.00 53.78           C  
ATOM   2796  N   GLU B  46     -15.825 -21.765  -1.864  1.00 42.34           N  
ATOM   2797  CA  GLU B  46     -16.917 -22.476  -1.217  1.00 41.99           C  
ATOM   2798  C   GLU B  46     -16.445 -23.834  -0.699  1.00 37.49           C  
ATOM   2799  O   GLU B  46     -15.543 -24.451  -1.267  1.00 38.14           O  
ATOM   2800  CB  GLU B  46     -18.093 -22.647  -2.182  1.00 42.18           C  
ATOM   2801  CG  GLU B  46     -17.775 -23.497  -3.403  1.00 44.68           C  
ATOM   2802  CD  GLU B  46     -18.976 -23.702  -4.308  1.00 50.49           C  
ATOM   2803  OE1 GLU B  46     -19.875 -22.832  -4.317  1.00 47.40           O  
ATOM   2804  OE2 GLU B  46     -19.021 -24.735  -5.008  1.00 46.15           O  
ATOM   2805  N   TRP B  47     -17.060 -24.286   0.389  1.00 40.58           N  
ATOM   2806  CA  TRP B  47     -16.712 -25.557   1.014  1.00 30.74           C  
ATOM   2807  C   TRP B  47     -17.378 -26.715   0.281  1.00 30.06           C  
ATOM   2808  O   TRP B  47     -18.543 -26.627  -0.103  1.00 31.46           O  
ATOM   2809  CB  TRP B  47     -17.123 -25.540   2.486  1.00 29.88           C  
ATOM   2810  CG  TRP B  47     -16.815 -26.792   3.265  1.00 26.45           C  
ATOM   2811  CD1 TRP B  47     -15.652 -27.093   3.917  1.00 26.97           C  
ATOM   2812  CD2 TRP B  47     -17.702 -27.892   3.501  1.00 25.22           C  
ATOM   2813  NE1 TRP B  47     -15.758 -28.317   4.536  1.00 29.44           N  
ATOM   2814  CE2 TRP B  47     -17.007 -28.827   4.297  1.00 27.94           C  
ATOM   2815  CE3 TRP B  47     -19.015 -28.178   3.117  1.00 26.12           C  
ATOM   2816  CZ2 TRP B  47     -17.581 -30.025   4.711  1.00 23.35           C  
ATOM   2817  CZ3 TRP B  47     -19.583 -29.368   3.529  1.00 23.84           C  
ATOM   2818  CH2 TRP B  47     -18.866 -30.278   4.316  1.00 25.98           C  
ATOM   2819  N   VAL B  48     -16.634 -27.800   0.091  1.00 26.67           N  
ATOM   2820  CA  VAL B  48     -17.124 -28.938  -0.678  1.00 28.68           C  
ATOM   2821  C   VAL B  48     -17.330 -30.182   0.176  1.00 31.10           C  
ATOM   2822  O   VAL B  48     -18.406 -30.780   0.171  1.00 29.98           O  
ATOM   2823  CB  VAL B  48     -16.158 -29.297  -1.820  1.00 38.50           C  
ATOM   2824  CG1 VAL B  48     -16.810 -30.293  -2.763  1.00 31.02           C  
ATOM   2825  CG2 VAL B  48     -15.729 -28.046  -2.565  1.00 28.90           C  
ATOM   2826  N   ALA B  49     -16.289 -30.571   0.904  1.00 30.09           N  
ATOM   2827  CA  ALA B  49     -16.320 -31.812   1.668  1.00 27.52           C  
ATOM   2828  C   ALA B  49     -15.383 -31.758   2.867  1.00 27.19           C  
ATOM   2829  O   ALA B  49     -14.396 -31.026   2.856  1.00 24.70           O  
ATOM   2830  CB  ALA B  49     -15.959 -32.988   0.771  1.00 27.43           C  
ATOM   2831  N   GLY B  50     -15.694 -32.545   3.895  1.00 32.18           N  
ATOM   2832  CA  GLY B  50     -14.909 -32.552   5.118  1.00 31.26           C  
ATOM   2833  C   GLY B  50     -14.936 -33.881   5.852  1.00 37.61           C  
ATOM   2834  O   GLY B  50     -15.902 -34.642   5.752  1.00 32.49           O  
ATOM   2835  N   ILE B  51     -13.871 -34.159   6.599  1.00 31.70           N  
ATOM   2836  CA  ILE B  51     -13.763 -35.420   7.323  1.00 38.39           C  
ATOM   2837  C   ILE B  51     -13.206 -35.212   8.735  1.00 41.76           C  
ATOM   2838  O   ILE B  51     -12.346 -34.358   8.962  1.00 37.56           O  
ATOM   2839  CB  ILE B  51     -12.881 -36.432   6.553  1.00 36.66           C  
ATOM   2840  CG1 ILE B  51     -12.956 -37.819   7.202  1.00 41.73           C  
ATOM   2841  CG2 ILE B  51     -11.443 -35.936   6.453  1.00 39.66           C  
ATOM   2842  CD1 ILE B  51     -12.245 -38.904   6.426  1.00 34.60           C  
ATOM   2843  N   TRP B  52     -13.715 -35.990   9.683  1.00 34.44           N  
ATOM   2844  CA  TRP B  52     -13.293 -35.881  11.073  1.00 44.23           C  
ATOM   2845  C   TRP B  52     -11.852 -36.365  11.242  1.00 43.02           C  
ATOM   2846  O   TRP B  52     -11.316 -37.050  10.369  1.00 44.86           O  
ATOM   2847  CB  TRP B  52     -14.240 -36.676  11.974  1.00 40.76           C  
ATOM   2848  CG  TRP B  52     -14.439 -36.059  13.322  1.00 47.24           C  
ATOM   2849  CD1 TRP B  52     -13.830 -36.420  14.489  1.00 43.61           C  
ATOM   2850  CD2 TRP B  52     -15.296 -34.956  13.642  1.00 43.95           C  
ATOM   2851  NE1 TRP B  52     -14.265 -35.621  15.517  1.00 44.49           N  
ATOM   2852  CE2 TRP B  52     -15.163 -34.710  15.023  1.00 50.23           C  
ATOM   2853  CE3 TRP B  52     -16.165 -34.154  12.895  1.00 32.03           C  
ATOM   2854  CZ2 TRP B  52     -15.867 -33.698  15.674  1.00 43.64           C  
ATOM   2855  CZ3 TRP B  52     -16.861 -33.148  13.542  1.00 32.49           C  
ATOM   2856  CH2 TRP B  52     -16.708 -32.929  14.917  1.00 39.96           C  
ATOM   2857  N   GLU B  53     -11.231 -36.005  12.363  1.00 45.72           N  
ATOM   2858  CA  GLU B  53      -9.840 -36.375  12.632  1.00 49.70           C  
ATOM   2859  C   GLU B  53      -9.641 -37.887  12.756  1.00 51.81           C  
ATOM   2860  O   GLU B  53      -8.528 -38.386  12.591  1.00 51.43           O  
ATOM   2861  CB  GLU B  53      -9.324 -35.695  13.910  1.00 54.04           C  
ATOM   2862  CG  GLU B  53      -9.961 -34.354  14.256  1.00 54.67           C  
ATOM   2863  CD  GLU B  53     -11.243 -34.493  15.056  1.00 59.59           C  
ATOM   2864  OE1 GLU B  53     -11.271 -35.294  16.014  1.00 68.64           O  
ATOM   2865  OE2 GLU B  53     -12.223 -33.795  14.729  1.00 55.37           O  
ATOM   2866  N   ASP B  54     -10.717 -38.609  13.049  1.00 46.23           N  
ATOM   2867  CA  ASP B  54     -10.637 -40.055  13.219  1.00 49.20           C  
ATOM   2868  C   ASP B  54     -11.543 -40.769  12.226  1.00 49.88           C  
ATOM   2869  O   ASP B  54     -11.878 -41.939  12.410  1.00 51.38           O  
ATOM   2870  CB  ASP B  54     -11.004 -40.450  14.652  1.00 51.96           C  
ATOM   2871  CG  ASP B  54     -12.459 -40.172  14.984  1.00 56.42           C  
ATOM   2872  OD1 ASP B  54     -13.076 -39.316  14.315  1.00 47.91           O  
ATOM   2873  OD2 ASP B  54     -12.986 -40.809  15.921  1.00 63.04           O  
ATOM   2874  N   SER B  55     -11.949 -40.042  11.187  1.00 46.81           N  
ATOM   2875  CA  SER B  55     -12.783 -40.574  10.108  1.00 45.71           C  
ATOM   2876  C   SER B  55     -14.132 -41.108  10.589  1.00 47.05           C  
ATOM   2877  O   SER B  55     -14.788 -41.868   9.877  1.00 49.07           O  
ATOM   2878  CB  SER B  55     -12.038 -41.678   9.349  1.00 42.23           C  
ATOM   2879  OG  SER B  55     -10.786 -41.216   8.874  1.00 41.76           O  
ATOM   2880  N   SER B  56     -14.547 -40.707  11.787  1.00 43.66           N  
ATOM   2881  CA  SER B  56     -15.823 -41.155  12.335  1.00 36.66           C  
ATOM   2882  C   SER B  56     -16.993 -40.540  11.576  1.00 47.52           C  
ATOM   2883  O   SER B  56     -18.082 -41.112  11.523  1.00 47.53           O  
ATOM   2884  CB  SER B  56     -15.919 -40.817  13.826  1.00 43.71           C  
ATOM   2885  OG  SER B  56     -15.680 -39.441  14.067  1.00 36.89           O  
ATOM   2886  N   ALA B  57     -16.758 -39.375  10.981  1.00 44.72           N  
ATOM   2887  CA  ALA B  57     -17.804 -38.673  10.249  1.00 39.41           C  
ATOM   2888  C   ALA B  57     -17.264 -38.022   8.977  1.00 35.51           C  
ATOM   2889  O   ALA B  57     -16.177 -37.439   8.968  1.00 29.44           O  
ATOM   2890  CB  ALA B  57     -18.463 -37.626  11.145  1.00 29.28           C  
ATOM   2891  N   ALA B  58     -18.035 -38.131   7.901  1.00 35.44           N  
ATOM   2892  CA  ALA B  58     -17.688 -37.493   6.640  1.00 30.89           C  
ATOM   2893  C   ALA B  58     -18.798 -36.542   6.219  1.00 30.16           C  
ATOM   2894  O   ALA B  58     -19.979 -36.891   6.267  1.00 22.45           O  
ATOM   2895  CB  ALA B  58     -17.439 -38.530   5.566  1.00 31.03           C  
ATOM   2896  N   HIS B  59     -18.414 -35.338   5.808  1.00 30.23           N  
ATOM   2897  CA  HIS B  59     -19.380 -34.313   5.439  1.00 29.85           C  
ATOM   2898  C   HIS B  59     -19.147 -33.799   4.023  1.00 32.65           C  
ATOM   2899  O   HIS B  59     -18.005 -33.697   3.573  1.00 30.99           O  
ATOM   2900  CB  HIS B  59     -19.319 -33.156   6.436  1.00 27.70           C  
ATOM   2901  CG  HIS B  59     -19.394 -33.593   7.865  1.00 28.10           C  
ATOM   2902  ND1 HIS B  59     -18.448 -33.240   8.801  1.00 30.88           N  
ATOM   2903  CD2 HIS B  59     -20.299 -34.365   8.512  1.00 25.91           C  
ATOM   2904  CE1 HIS B  59     -18.769 -33.772   9.969  1.00 31.39           C  
ATOM   2905  NE2 HIS B  59     -19.886 -34.460   9.820  1.00 30.30           N  
ATOM   2906  N   TYR B  60     -20.237 -33.476   3.332  1.00 32.28           N  
ATOM   2907  CA  TYR B  60     -20.177 -32.927   1.979  1.00 33.32           C  
ATOM   2908  C   TYR B  60     -21.187 -31.795   1.823  1.00 33.84           C  
ATOM   2909  O   TYR B  60     -22.081 -31.642   2.650  1.00 39.45           O  
ATOM   2910  CB  TYR B  60     -20.456 -34.017   0.938  1.00 37.96           C  
ATOM   2911  CG  TYR B  60     -19.733 -35.316   1.200  1.00 36.84           C  
ATOM   2912  CD1 TYR B  60     -18.428 -35.507   0.765  1.00 34.98           C  
ATOM   2913  CD2 TYR B  60     -20.354 -36.351   1.888  1.00 36.34           C  
ATOM   2914  CE1 TYR B  60     -17.760 -36.693   1.008  1.00 42.67           C  
ATOM   2915  CE2 TYR B  60     -19.695 -37.540   2.136  1.00 37.19           C  
ATOM   2916  CZ  TYR B  60     -18.398 -37.705   1.694  1.00 40.31           C  
ATOM   2917  OH  TYR B  60     -17.735 -38.884   1.933  1.00 39.58           O  
ATOM   2918  N   ARG B  61     -21.050 -31.001   0.766  1.00 38.98           N  
ATOM   2919  CA  ARG B  61     -22.072 -30.007   0.451  1.00 39.03           C  
ATOM   2920  C   ARG B  61     -23.174 -30.683  -0.353  1.00 45.14           C  
ATOM   2921  O   ARG B  61     -22.933 -31.703  -0.998  1.00 43.50           O  
ATOM   2922  CB  ARG B  61     -21.487 -28.823  -0.323  1.00 41.12           C  
ATOM   2923  CG  ARG B  61     -20.979 -29.170  -1.711  1.00 38.59           C  
ATOM   2924  CD  ARG B  61     -20.499 -27.930  -2.458  1.00 41.54           C  
ATOM   2925  NE  ARG B  61     -21.571 -26.960  -2.665  1.00 44.82           N  
ATOM   2926  CZ  ARG B  61     -21.554 -25.718  -2.194  1.00 43.52           C  
ATOM   2927  NH1 ARG B  61     -20.515 -25.291  -1.489  1.00 35.46           N  
ATOM   2928  NH2 ARG B  61     -22.574 -24.903  -2.431  1.00 38.65           N  
ATOM   2929  N   ASP B  62     -24.375 -30.113  -0.313  1.00 46.25           N  
ATOM   2930  CA  ASP B  62     -25.550 -30.729  -0.931  1.00 46.51           C  
ATOM   2931  C   ASP B  62     -25.371 -31.045  -2.416  1.00 51.12           C  
ATOM   2932  O   ASP B  62     -25.903 -32.041  -2.909  1.00 53.40           O  
ATOM   2933  CB  ASP B  62     -26.772 -29.826  -0.751  1.00 46.56           C  
ATOM   2934  CG  ASP B  62     -27.385 -29.944   0.629  1.00 56.39           C  
ATOM   2935  OD1 ASP B  62     -27.308 -31.038   1.226  1.00 57.82           O  
ATOM   2936  OD2 ASP B  62     -27.947 -28.940   1.116  1.00 69.76           O  
ATOM   2937  N   SER B  63     -24.617 -30.210  -3.122  1.00 45.61           N  
ATOM   2938  CA  SER B  63     -24.471 -30.367  -4.566  1.00 48.42           C  
ATOM   2939  C   SER B  63     -23.506 -31.491  -4.952  1.00 47.20           C  
ATOM   2940  O   SER B  63     -23.334 -31.777  -6.136  1.00 52.68           O  
ATOM   2941  CB  SER B  63     -24.008 -29.053  -5.205  1.00 38.45           C  
ATOM   2942  OG  SER B  63     -22.672 -28.743  -4.849  1.00 41.81           O  
ATOM   2943  N   VAL B  64     -22.875 -32.125  -3.965  1.00 49.60           N  
ATOM   2944  CA  VAL B  64     -21.904 -33.178  -4.253  1.00 44.56           C  
ATOM   2945  C   VAL B  64     -22.153 -34.468  -3.473  1.00 46.68           C  
ATOM   2946  O   VAL B  64     -21.391 -35.425  -3.610  1.00 55.15           O  
ATOM   2947  CB  VAL B  64     -20.455 -32.718  -3.959  1.00 45.38           C  
ATOM   2948  CG1 VAL B  64     -20.151 -31.401  -4.665  1.00 49.25           C  
ATOM   2949  CG2 VAL B  64     -20.218 -32.601  -2.463  1.00 40.14           C  
ATOM   2950  N   LYS B  65     -23.205 -34.504  -2.660  1.00 48.94           N  
ATOM   2951  CA  LYS B  65     -23.504 -35.713  -1.891  1.00 52.99           C  
ATOM   2952  C   LYS B  65     -23.960 -36.853  -2.798  1.00 54.07           C  
ATOM   2953  O   LYS B  65     -24.827 -36.676  -3.656  1.00 56.32           O  
ATOM   2954  CB  LYS B  65     -24.566 -35.443  -0.816  1.00 52.66           C  
ATOM   2955  CG  LYS B  65     -24.256 -34.269   0.108  1.00 53.75           C  
ATOM   2956  CD  LYS B  65     -25.277 -34.158   1.237  1.00 60.14           C  
ATOM   2957  CE  LYS B  65     -24.616 -34.217   2.610  1.00 54.96           C  
ATOM   2958  NZ  LYS B  65     -23.748 -33.034   2.853  1.00 47.19           N  
ATOM   2959  N   GLY B  66     -23.371 -38.026  -2.590  1.00 48.05           N  
ATOM   2960  CA  GLY B  66     -23.681 -39.198  -3.388  1.00 55.45           C  
ATOM   2961  C   GLY B  66     -22.720 -39.364  -4.548  1.00 54.47           C  
ATOM   2962  O   GLY B  66     -22.498 -40.474  -5.033  1.00 58.99           O  
ATOM   2963  N   ARG B  67     -22.142 -38.252  -4.991  1.00 45.85           N  
ATOM   2964  CA  ARG B  67     -21.204 -38.268  -6.106  1.00 46.71           C  
ATOM   2965  C   ARG B  67     -19.753 -38.232  -5.628  1.00 46.67           C  
ATOM   2966  O   ARG B  67     -18.874 -38.837  -6.244  1.00 47.27           O  
ATOM   2967  CB  ARG B  67     -21.476 -37.091  -7.049  1.00 46.88           C  
ATOM   2968  CG  ARG B  67     -22.894 -37.059  -7.605  1.00 49.05           C  
ATOM   2969  CD  ARG B  67     -23.066 -35.994  -8.684  1.00 48.51           C  
ATOM   2970  NE  ARG B  67     -22.743 -34.653  -8.204  1.00 51.33           N  
ATOM   2971  CZ  ARG B  67     -21.661 -33.970  -8.563  1.00 49.70           C  
ATOM   2972  NH1 ARG B  67     -20.793 -34.500  -9.414  1.00 51.56           N  
ATOM   2973  NH2 ARG B  67     -21.447 -32.756  -8.076  1.00 49.92           N  
ATOM   2974  N   PHE B  68     -19.503 -37.527  -4.528  1.00 43.15           N  
ATOM   2975  CA  PHE B  68     -18.142 -37.373  -4.019  1.00 41.79           C  
ATOM   2976  C   PHE B  68     -17.875 -38.273  -2.818  1.00 41.47           C  
ATOM   2977  O   PHE B  68     -18.803 -38.734  -2.156  1.00 41.42           O  
ATOM   2978  CB  PHE B  68     -17.863 -35.915  -3.632  1.00 43.13           C  
ATOM   2979  CG  PHE B  68     -17.629 -34.998  -4.806  1.00 45.94           C  
ATOM   2980  CD1 PHE B  68     -17.858 -35.426  -6.107  1.00 44.71           C  
ATOM   2981  CD2 PHE B  68     -17.167 -33.706  -4.604  1.00 37.16           C  
ATOM   2982  CE1 PHE B  68     -17.642 -34.579  -7.181  1.00 50.79           C  
ATOM   2983  CE2 PHE B  68     -16.948 -32.853  -5.673  1.00 46.42           C  
ATOM   2984  CZ  PHE B  68     -17.185 -33.290  -6.964  1.00 49.71           C  
ATOM   2985  N   THR B  69     -16.595 -38.507  -2.544  1.00 37.84           N  
ATOM   2986  CA  THR B  69     -16.172 -39.317  -1.408  1.00 34.39           C  
ATOM   2987  C   THR B  69     -14.819 -38.836  -0.893  1.00 41.02           C  
ATOM   2988  O   THR B  69     -13.839 -38.804  -1.636  1.00 45.17           O  
ATOM   2989  CB  THR B  69     -16.073 -40.814  -1.778  1.00 40.65           C  
ATOM   2990  OG1 THR B  69     -17.363 -41.306  -2.164  1.00 37.24           O  
ATOM   2991  CG2 THR B  69     -15.560 -41.626  -0.597  1.00 35.29           C  
ATOM   2992  N   ILE B  70     -14.769 -38.458   0.380  1.00 36.30           N  
ATOM   2993  CA  ILE B  70     -13.530 -37.986   0.984  1.00 36.08           C  
ATOM   2994  C   ILE B  70     -12.943 -39.081   1.872  1.00 35.97           C  
ATOM   2995  O   ILE B  70     -13.675 -39.914   2.404  1.00 44.10           O  
ATOM   2996  CB  ILE B  70     -13.760 -36.685   1.800  1.00 37.15           C  
ATOM   2997  CG1 ILE B  70     -12.431 -36.050   2.219  1.00 37.22           C  
ATOM   2998  CG2 ILE B  70     -14.656 -36.945   3.007  1.00 34.40           C  
ATOM   2999  CD1 ILE B  70     -12.591 -34.796   3.060  1.00 39.54           C  
ATOM   3000  N   SER B  71     -11.621 -39.095   2.005  1.00 31.57           N  
ATOM   3001  CA  SER B  71     -10.945 -40.056   2.869  1.00 41.69           C  
ATOM   3002  C   SER B  71      -9.602 -39.500   3.325  1.00 45.49           C  
ATOM   3003  O   SER B  71      -9.197 -38.415   2.905  1.00 40.16           O  
ATOM   3004  CB  SER B  71     -10.748 -41.392   2.151  1.00 40.05           C  
ATOM   3005  OG  SER B  71      -9.859 -41.253   1.055  1.00 55.77           O  
ATOM   3006  N   ARG B  72      -8.913 -40.246   4.184  1.00 42.49           N  
ATOM   3007  CA  ARG B  72      -7.627 -39.799   4.707  1.00 48.26           C  
ATOM   3008  C   ARG B  72      -6.777 -40.954   5.226  1.00 47.88           C  
ATOM   3009  O   ARG B  72      -7.288 -42.033   5.517  1.00 46.70           O  
ATOM   3010  CB  ARG B  72      -7.839 -38.772   5.823  1.00 48.30           C  
ATOM   3011  CG  ARG B  72      -8.586 -39.309   7.038  1.00 45.54           C  
ATOM   3012  CD  ARG B  72      -8.950 -38.187   8.000  1.00 52.92           C  
ATOM   3013  NE  ARG B  72      -7.772 -37.518   8.545  1.00 53.64           N  
ATOM   3014  CZ  ARG B  72      -7.807 -36.371   9.215  1.00 45.45           C  
ATOM   3015  NH1 ARG B  72      -8.963 -35.755   9.417  1.00 46.34           N  
ATOM   3016  NH2 ARG B  72      -6.686 -35.835   9.677  1.00 47.39           N  
ATOM   3017  N   ASP B  73      -5.475 -40.713   5.339  1.00 51.48           N  
ATOM   3018  CA  ASP B  73      -4.550 -41.685   5.906  1.00 55.43           C  
ATOM   3019  C   ASP B  73      -3.560 -40.966   6.816  1.00 59.78           C  
ATOM   3020  O   ASP B  73      -2.579 -40.387   6.345  1.00 61.03           O  
ATOM   3021  CB  ASP B  73      -3.812 -42.449   4.802  1.00 57.74           C  
ATOM   3022  CG  ASP B  73      -3.111 -43.692   5.318  1.00 69.06           C  
ATOM   3023  OD1 ASP B  73      -2.041 -43.561   5.951  1.00 69.28           O  
ATOM   3024  OD2 ASP B  73      -3.634 -44.803   5.089  1.00 70.94           O  
ATOM   3025  N   ASN B  74      -3.820 -41.013   8.119  1.00 57.37           N  
ATOM   3026  CA  ASN B  74      -3.037 -40.258   9.095  1.00 65.53           C  
ATOM   3027  C   ASN B  74      -1.584 -40.711   9.185  1.00 66.26           C  
ATOM   3028  O   ASN B  74      -0.717 -39.957   9.629  1.00 64.65           O  
ATOM   3029  CB  ASN B  74      -3.689 -40.351  10.477  1.00 64.05           C  
ATOM   3030  CG  ASN B  74      -5.055 -39.697  10.522  1.00 59.90           C  
ATOM   3031  OD1 ASN B  74      -5.595 -39.295   9.491  1.00 57.16           O  
ATOM   3032  ND2 ASN B  74      -5.625 -39.595  11.716  1.00 54.79           N  
ATOM   3033  N   ALA B  75      -1.324 -41.945   8.766  1.00 63.51           N  
ATOM   3034  CA  ALA B  75       0.021 -42.504   8.824  1.00 65.17           C  
ATOM   3035  C   ALA B  75       0.953 -41.814   7.831  1.00 73.46           C  
ATOM   3036  O   ALA B  75       2.153 -41.686   8.077  1.00 72.19           O  
ATOM   3037  CB  ALA B  75      -0.018 -44.003   8.561  1.00 66.22           C  
ATOM   3038  N   LYS B  76       0.393 -41.370   6.710  1.00 68.94           N  
ATOM   3039  CA  LYS B  76       1.185 -40.739   5.661  1.00 67.19           C  
ATOM   3040  C   LYS B  76       0.863 -39.254   5.511  1.00 65.27           C  
ATOM   3041  O   LYS B  76       1.398 -38.590   4.621  1.00 63.86           O  
ATOM   3042  CB  LYS B  76       0.968 -41.454   4.322  1.00 68.13           C  
ATOM   3043  CG  LYS B  76       1.924 -42.611   4.054  1.00 70.23           C  
ATOM   3044  CD  LYS B  76       1.682 -43.781   4.996  1.00 74.03           C  
ATOM   3045  CE  LYS B  76       2.654 -44.918   4.724  1.00 72.69           C  
ATOM   3046  NZ  LYS B  76       2.433 -46.073   5.637  1.00 74.40           N  
ATOM   3047  N   ASN B  77      -0.002 -38.744   6.386  1.00 64.36           N  
ATOM   3048  CA  ASN B  77      -0.458 -37.355   6.323  1.00 58.66           C  
ATOM   3049  C   ASN B  77      -1.009 -37.011   4.942  1.00 59.59           C  
ATOM   3050  O   ASN B  77      -0.596 -36.033   4.318  1.00 53.04           O  
ATOM   3051  CB  ASN B  77       0.676 -36.395   6.694  1.00 58.38           C  
ATOM   3052  CG  ASN B  77       1.112 -36.540   8.139  1.00 59.73           C  
ATOM   3053  OD1 ASN B  77       0.690 -37.462   8.836  1.00 67.41           O  
ATOM   3054  ND2 ASN B  77       1.966 -35.631   8.595  1.00 56.82           N  
ATOM   3055  N   MET B  78      -1.943 -37.833   4.474  1.00 54.97           N  
ATOM   3056  CA  MET B  78      -2.508 -37.684   3.141  1.00 46.44           C  
ATOM   3057  C   MET B  78      -4.020 -37.504   3.185  1.00 51.10           C  
ATOM   3058  O   MET B  78      -4.717 -38.178   3.942  1.00 52.84           O  
ATOM   3059  CB  MET B  78      -2.160 -38.897   2.279  1.00 48.32           C  
ATOM   3060  CG  MET B  78      -0.674 -39.101   2.059  1.00 51.16           C  
ATOM   3061  SD  MET B  78       0.025 -37.895   0.921  1.00 53.87           S  
ATOM   3062  CE  MET B  78      -0.870 -38.303  -0.577  1.00 56.41           C  
ATOM   3063  N   LEU B  79      -4.520 -36.589   2.363  1.00 49.74           N  
ATOM   3064  CA  LEU B  79      -5.953 -36.380   2.223  1.00 46.02           C  
ATOM   3065  C   LEU B  79      -6.352 -36.708   0.793  1.00 38.39           C  
ATOM   3066  O   LEU B  79      -5.606 -36.419  -0.139  1.00 43.39           O  
ATOM   3067  CB  LEU B  79      -6.331 -34.940   2.579  1.00 49.62           C  
ATOM   3068  CG  LEU B  79      -7.824 -34.630   2.716  1.00 49.21           C  
ATOM   3069  CD1 LEU B  79      -8.438 -35.404   3.876  1.00 42.65           C  
ATOM   3070  CD2 LEU B  79      -8.049 -33.136   2.887  1.00 40.94           C  
ATOM   3071  N   TYR B  80      -7.520 -37.316   0.618  1.00 34.14           N  
ATOM   3072  CA  TYR B  80      -7.952 -37.740  -0.708  1.00 40.81           C  
ATOM   3073  C   TYR B  80      -9.388 -37.338  -1.004  1.00 42.24           C  
ATOM   3074  O   TYR B  80     -10.234 -37.308  -0.113  1.00 36.95           O  
ATOM   3075  CB  TYR B  80      -7.809 -39.257  -0.866  1.00 46.63           C  
ATOM   3076  CG  TYR B  80      -6.405 -39.770  -0.645  1.00 50.10           C  
ATOM   3077  CD1 TYR B  80      -5.433 -39.630  -1.625  1.00 46.30           C  
ATOM   3078  CD2 TYR B  80      -6.052 -40.398   0.544  1.00 50.93           C  
ATOM   3079  CE1 TYR B  80      -4.148 -40.096  -1.429  1.00 51.41           C  
ATOM   3080  CE2 TYR B  80      -4.769 -40.868   0.749  1.00 50.24           C  
ATOM   3081  CZ  TYR B  80      -3.822 -40.714  -0.241  1.00 53.53           C  
ATOM   3082  OH  TYR B  80      -2.543 -41.179  -0.044  1.00 57.25           O  
ATOM   3083  N   LEU B  81      -9.652 -37.039  -2.272  1.00 43.54           N  
ATOM   3084  CA  LEU B  81     -11.004 -36.755  -2.731  1.00 45.10           C  
ATOM   3085  C   LEU B  81     -11.309 -37.562  -3.991  1.00 39.89           C  
ATOM   3086  O   LEU B  81     -10.665 -37.382  -5.023  1.00 44.41           O  
ATOM   3087  CB  LEU B  81     -11.180 -35.260  -2.999  1.00 42.34           C  
ATOM   3088  CG  LEU B  81     -12.609 -34.779  -3.257  1.00 43.68           C  
ATOM   3089  CD1 LEU B  81     -13.419 -34.796  -1.969  1.00 39.62           C  
ATOM   3090  CD2 LEU B  81     -12.609 -33.391  -3.876  1.00 45.17           C  
ATOM   3091  N   GLN B  82     -12.282 -38.462  -3.897  1.00 35.69           N  
ATOM   3092  CA  GLN B  82     -12.711 -39.239  -5.052  1.00 39.45           C  
ATOM   3093  C   GLN B  82     -13.959 -38.624  -5.671  1.00 40.86           C  
ATOM   3094  O   GLN B  82     -15.029 -38.623  -5.063  1.00 41.77           O  
ATOM   3095  CB  GLN B  82     -12.978 -40.695  -4.662  1.00 44.24           C  
ATOM   3096  CG  GLN B  82     -13.469 -41.570  -5.814  1.00 47.71           C  
ATOM   3097  CD  GLN B  82     -12.445 -41.713  -6.929  1.00 40.09           C  
ATOM   3098  OE1 GLN B  82     -11.344 -42.224  -6.718  1.00 40.43           O  
ATOM   3099  NE2 GLN B  82     -12.805 -41.257  -8.121  1.00 43.84           N  
ATOM   3100  N   MET B  83     -13.812 -38.104  -6.884  1.00 44.51           N  
ATOM   3101  CA  MET B  83     -14.913 -37.449  -7.579  1.00 44.67           C  
ATOM   3102  C   MET B  83     -15.482 -38.348  -8.676  1.00 43.80           C  
ATOM   3103  O   MET B  83     -14.735 -39.005  -9.402  1.00 40.00           O  
ATOM   3104  CB  MET B  83     -14.446 -36.114  -8.169  1.00 38.65           C  
ATOM   3105  CG  MET B  83     -13.863 -35.155  -7.134  1.00 39.21           C  
ATOM   3106  SD  MET B  83     -13.316 -33.571  -7.813  1.00 52.51           S  
ATOM   3107  CE  MET B  83     -11.932 -34.082  -8.825  1.00 43.98           C  
ATOM   3108  N   SER B  84     -16.807 -38.377  -8.782  1.00 45.57           N  
ATOM   3109  CA  SER B  84     -17.484 -39.149  -9.821  1.00 42.96           C  
ATOM   3110  C   SER B  84     -18.699 -38.382 -10.336  1.00 50.27           C  
ATOM   3111  O   SER B  84     -19.203 -37.489  -9.653  1.00 49.06           O  
ATOM   3112  CB  SER B  84     -17.911 -40.520  -9.295  1.00 45.41           C  
ATOM   3113  OG  SER B  84     -18.987 -40.404  -8.380  1.00 45.86           O  
ATOM   3114  N   SER B  85     -19.160 -38.741 -11.533  1.00 47.07           N  
ATOM   3115  CA  SER B  85     -20.289 -38.073 -12.183  1.00 42.57           C  
ATOM   3116  C   SER B  85     -20.091 -36.561 -12.238  1.00 43.99           C  
ATOM   3117  O   SER B  85     -21.007 -35.794 -11.943  1.00 44.03           O  
ATOM   3118  CB  SER B  85     -21.598 -38.403 -11.465  1.00 41.68           C  
ATOM   3119  OG  SER B  85     -21.827 -39.800 -11.442  1.00 45.12           O  
ATOM   3120  N   LEU B  86     -18.886 -36.146 -12.619  1.00 41.13           N  
ATOM   3121  CA  LEU B  86     -18.513 -34.736 -12.616  1.00 46.43           C  
ATOM   3122  C   LEU B  86     -19.370 -33.890 -13.556  1.00 48.39           C  
ATOM   3123  O   LEU B  86     -19.503 -34.193 -14.742  1.00 45.36           O  
ATOM   3124  CB  LEU B  86     -17.033 -34.586 -12.979  1.00 42.81           C  
ATOM   3125  CG  LEU B  86     -16.058 -35.001 -11.875  1.00 45.10           C  
ATOM   3126  CD1 LEU B  86     -14.615 -34.934 -12.349  1.00 44.70           C  
ATOM   3127  CD2 LEU B  86     -16.259 -34.129 -10.644  1.00 43.54           C  
ATOM   3128  N   LYS B  87     -19.953 -32.830 -13.004  1.00 53.12           N  
ATOM   3129  CA  LYS B  87     -20.749 -31.887 -13.780  1.00 51.72           C  
ATOM   3130  C   LYS B  87     -19.915 -30.659 -14.119  1.00 54.04           C  
ATOM   3131  O   LYS B  87     -18.841 -30.456 -13.554  1.00 51.72           O  
ATOM   3132  CB  LYS B  87     -22.007 -31.477 -13.011  1.00 47.08           C  
ATOM   3133  CG  LYS B  87     -22.832 -32.649 -12.505  1.00 57.47           C  
ATOM   3134  CD  LYS B  87     -24.025 -32.184 -11.687  1.00 52.28           C  
ATOM   3135  CE  LYS B  87     -24.896 -33.360 -11.271  1.00 57.17           C  
ATOM   3136  NZ  LYS B  87     -26.184 -32.921 -10.664  1.00 56.87           N  
ATOM   3137  N   SER B  88     -20.413 -29.840 -15.040  1.00 57.77           N  
ATOM   3138  CA  SER B  88     -19.707 -28.629 -15.442  1.00 60.04           C  
ATOM   3139  C   SER B  88     -19.574 -27.657 -14.272  1.00 55.49           C  
ATOM   3140  O   SER B  88     -18.676 -26.815 -14.249  1.00 48.34           O  
ATOM   3141  CB  SER B  88     -20.425 -27.957 -16.615  1.00 56.41           C  
ATOM   3142  OG  SER B  88     -21.778 -27.685 -16.297  1.00 63.70           O  
ATOM   3143  N   ASP B  89     -20.468 -27.793 -13.298  1.00 54.04           N  
ATOM   3144  CA  ASP B  89     -20.469 -26.935 -12.119  1.00 53.98           C  
ATOM   3145  C   ASP B  89     -19.332 -27.273 -11.159  1.00 57.55           C  
ATOM   3146  O   ASP B  89     -19.001 -26.479 -10.278  1.00 66.80           O  
ATOM   3147  CB  ASP B  89     -21.807 -27.045 -11.388  1.00 57.16           C  
ATOM   3148  CG  ASP B  89     -22.988 -27.057 -12.337  1.00 72.58           C  
ATOM   3149  OD1 ASP B  89     -23.003 -26.241 -13.283  1.00 72.13           O  
ATOM   3150  OD2 ASP B  89     -23.902 -27.885 -12.136  1.00 79.60           O  
ATOM   3151  N   ASP B  90     -18.739 -28.450 -11.328  1.00 50.29           N  
ATOM   3152  CA  ASP B  90     -17.663 -28.894 -10.447  1.00 43.57           C  
ATOM   3153  C   ASP B  90     -16.310 -28.339 -10.882  1.00 43.36           C  
ATOM   3154  O   ASP B  90     -15.289 -28.597 -10.246  1.00 40.57           O  
ATOM   3155  CB  ASP B  90     -17.614 -30.422 -10.395  1.00 47.11           C  
ATOM   3156  CG  ASP B  90     -18.797 -31.019  -9.657  1.00 51.49           C  
ATOM   3157  OD1 ASP B  90     -19.151 -30.500  -8.576  1.00 48.93           O  
ATOM   3158  OD2 ASP B  90     -19.379 -32.001 -10.165  1.00 51.92           O  
ATOM   3159  N   THR B  91     -16.308 -27.576 -11.970  1.00 51.72           N  
ATOM   3160  CA  THR B  91     -15.086 -26.952 -12.462  1.00 41.78           C  
ATOM   3161  C   THR B  91     -14.603 -25.893 -11.477  1.00 35.07           C  
ATOM   3162  O   THR B  91     -15.388 -25.066 -11.020  1.00 44.03           O  
ATOM   3163  CB  THR B  91     -15.301 -26.315 -13.848  1.00 43.40           C  
ATOM   3164  OG1 THR B  91     -15.752 -27.314 -14.771  1.00 47.95           O  
ATOM   3165  CG2 THR B  91     -14.010 -25.698 -14.364  1.00 48.57           C  
ATOM   3166  N   GLY B  92     -13.317 -25.926 -11.140  1.00 29.42           N  
ATOM   3167  CA  GLY B  92     -12.754 -24.947 -10.228  1.00 32.61           C  
ATOM   3168  C   GLY B  92     -11.320 -25.229  -9.825  1.00 32.41           C  
ATOM   3169  O   GLY B  92     -10.675 -26.125 -10.365  1.00 39.20           O  
ATOM   3170  N   LEU B  93     -10.820 -24.449  -8.872  1.00 33.98           N  
ATOM   3171  CA  LEU B  93      -9.481 -24.646  -8.327  1.00 37.07           C  
ATOM   3172  C   LEU B  93      -9.590 -25.209  -6.903  1.00 43.28           C  
ATOM   3173  O   LEU B  93     -10.034 -24.518  -5.982  1.00 39.44           O  
ATOM   3174  CB  LEU B  93      -8.702 -23.326  -8.348  1.00 43.44           C  
ATOM   3175  CG  LEU B  93      -7.172 -23.350  -8.306  1.00 44.48           C  
ATOM   3176  CD1 LEU B  93      -6.621 -24.291  -9.352  1.00 41.33           C  
ATOM   3177  CD2 LEU B  93      -6.617 -21.952  -8.523  1.00 38.46           C  
ATOM   3178  N   TYR B  94      -9.186 -26.465  -6.732  1.00 43.21           N  
ATOM   3179  CA  TYR B  94      -9.421 -27.194  -5.484  1.00 37.39           C  
ATOM   3180  C   TYR B  94      -8.243 -27.150  -4.511  1.00 42.36           C  
ATOM   3181  O   TYR B  94      -7.101 -27.417  -4.884  1.00 42.45           O  
ATOM   3182  CB  TYR B  94      -9.777 -28.652  -5.790  1.00 28.16           C  
ATOM   3183  CG  TYR B  94     -11.191 -28.844  -6.292  1.00 28.02           C  
ATOM   3184  CD1 TYR B  94     -11.576 -28.372  -7.539  1.00 32.75           C  
ATOM   3185  CD2 TYR B  94     -12.140 -29.498  -5.518  1.00 33.41           C  
ATOM   3186  CE1 TYR B  94     -12.868 -28.541  -8.000  1.00 32.44           C  
ATOM   3187  CE2 TYR B  94     -13.434 -29.673  -5.971  1.00 32.17           C  
ATOM   3188  CZ  TYR B  94     -13.792 -29.194  -7.214  1.00 30.73           C  
ATOM   3189  OH  TYR B  94     -15.078 -29.366  -7.672  1.00 29.47           O  
ATOM   3190  N   TYR B  95      -8.540 -26.817  -3.258  1.00 38.06           N  
ATOM   3191  CA  TYR B  95      -7.539 -26.791  -2.198  1.00 42.93           C  
ATOM   3192  C   TYR B  95      -7.950 -27.708  -1.051  1.00 41.33           C  
ATOM   3193  O   TYR B  95      -9.116 -28.081  -0.932  1.00 38.52           O  
ATOM   3194  CB  TYR B  95      -7.341 -25.372  -1.653  1.00 45.51           C  
ATOM   3195  CG  TYR B  95      -7.166 -24.276  -2.684  1.00 47.23           C  
ATOM   3196  CD1 TYR B  95      -8.268 -23.672  -3.279  1.00 44.92           C  
ATOM   3197  CD2 TYR B  95      -5.903 -23.815  -3.028  1.00 48.80           C  
ATOM   3198  CE1 TYR B  95      -8.116 -22.659  -4.205  1.00 40.64           C  
ATOM   3199  CE2 TYR B  95      -5.741 -22.801  -3.954  1.00 47.59           C  
ATOM   3200  CZ  TYR B  95      -6.851 -22.227  -4.538  1.00 47.07           C  
ATOM   3201  OH  TYR B  95      -6.694 -21.218  -5.459  1.00 49.45           O  
ATOM   3202  N   CYS B  96      -6.994 -28.063  -0.200  1.00 39.54           N  
ATOM   3203  CA  CYS B  96      -7.314 -28.739   1.050  1.00 43.89           C  
ATOM   3204  C   CYS B  96      -6.895 -27.854   2.219  1.00 45.80           C  
ATOM   3205  O   CYS B  96      -5.790 -27.311   2.234  1.00 49.51           O  
ATOM   3206  CB  CYS B  96      -6.638 -30.112   1.131  1.00 46.92           C  
ATOM   3207  SG  CYS B  96      -4.837 -30.081   1.252  1.00 70.13           S  
ATOM   3208  N   VAL B  97      -7.791 -27.687   3.185  1.00 46.14           N  
ATOM   3209  CA  VAL B  97      -7.522 -26.821   4.328  1.00 49.22           C  
ATOM   3210  C   VAL B  97      -7.852 -27.505   5.648  1.00 41.60           C  
ATOM   3211  O   VAL B  97      -8.544 -28.524   5.680  1.00 39.91           O  
ATOM   3212  CB  VAL B  97      -8.323 -25.503   4.246  1.00 48.67           C  
ATOM   3213  CG1 VAL B  97      -7.930 -24.709   3.007  1.00 48.48           C  
ATOM   3214  CG2 VAL B  97      -9.817 -25.790   4.255  1.00 40.29           C  
ATOM   3215  N   ARG B  98      -7.348 -26.933   6.736  1.00 43.74           N  
ATOM   3216  CA  ARG B  98      -7.676 -27.404   8.074  1.00 43.59           C  
ATOM   3217  C   ARG B  98      -9.025 -26.834   8.501  1.00 45.62           C  
ATOM   3218  O   ARG B  98      -9.466 -25.813   7.967  1.00 41.18           O  
ATOM   3219  CB  ARG B  98      -6.582 -27.003   9.064  1.00 41.86           C  
ATOM   3220  CG  ARG B  98      -5.184 -27.411   8.628  1.00 40.82           C  
ATOM   3221  CD  ARG B  98      -4.117 -26.753   9.487  1.00 56.06           C  
ATOM   3222  NE  ARG B  98      -4.098 -27.277  10.851  1.00 66.98           N  
ATOM   3223  CZ  ARG B  98      -3.272 -26.849  11.801  1.00 69.07           C  
ATOM   3224  NH1 ARG B  98      -2.397 -25.886  11.537  1.00 67.11           N  
ATOM   3225  NH2 ARG B  98      -3.319 -27.379  13.016  1.00 57.51           N  
ATOM   3226  N   ARG B  99      -9.673 -27.504   9.453  1.00 45.32           N  
ATOM   3227  CA  ARG B  99     -10.972 -27.087   9.993  1.00 41.12           C  
ATOM   3228  C   ARG B  99     -12.078 -27.107   8.933  1.00 39.82           C  
ATOM   3229  O   ARG B  99     -11.838 -27.440   7.771  1.00 38.98           O  
ATOM   3230  CB  ARG B  99     -10.865 -25.697  10.628  1.00 39.98           C  
ATOM   3231  CG  ARG B  99      -9.814 -25.611  11.725  1.00 47.42           C  
ATOM   3232  CD  ARG B  99      -9.354 -24.183  11.948  1.00 53.92           C  
ATOM   3233  NE  ARG B  99     -10.379 -23.360  12.583  1.00 58.44           N  
ATOM   3234  CZ  ARG B  99     -10.286 -22.875  13.817  1.00 60.49           C  
ATOM   3235  NH1 ARG B  99      -9.212 -23.128  14.553  1.00 64.43           N  
ATOM   3236  NH2 ARG B  99     -11.266 -22.133  14.315  1.00 57.68           N  
ATOM   3237  N   GLY B 100     -13.291 -26.755   9.345  1.00 34.77           N  
ATOM   3238  CA  GLY B 100     -14.452 -26.873   8.482  1.00 32.77           C  
ATOM   3239  C   GLY B 100     -14.950 -25.567   7.891  1.00 40.78           C  
ATOM   3240  O   GLY B 100     -14.206 -24.857   7.214  1.00 41.02           O  
ATOM   3241  N   TYR B 101     -16.216 -25.251   8.147  1.00 37.57           N  
ATOM   3242  CA  TYR B 101     -16.849 -24.079   7.552  1.00 39.71           C  
ATOM   3243  C   TYR B 101     -17.857 -23.419   8.492  1.00 41.74           C  
ATOM   3244  O   TYR B 101     -18.091 -23.890   9.604  1.00 35.36           O  
ATOM   3245  CB  TYR B 101     -17.547 -24.466   6.247  1.00 37.23           C  
ATOM   3246  CG  TYR B 101     -18.746 -25.367   6.441  1.00 32.89           C  
ATOM   3247  CD1 TYR B 101     -18.593 -26.740   6.581  1.00 28.33           C  
ATOM   3248  CD2 TYR B 101     -20.032 -24.844   6.485  1.00 30.14           C  
ATOM   3249  CE1 TYR B 101     -19.688 -27.566   6.761  1.00 28.51           C  
ATOM   3250  CE2 TYR B 101     -21.130 -25.662   6.664  1.00 31.71           C  
ATOM   3251  CZ  TYR B 101     -20.953 -27.022   6.802  1.00 31.28           C  
ATOM   3252  OH  TYR B 101     -22.049 -27.838   6.980  1.00 30.64           O  
ATOM   3253  N   SER B 102     -18.455 -22.326   8.026  1.00 43.97           N  
ATOM   3254  CA  SER B 102     -19.513 -21.646   8.765  1.00 41.47           C  
ATOM   3255  C   SER B 102     -20.595 -21.151   7.812  1.00 42.13           C  
ATOM   3256  O   SER B 102     -20.345 -20.970   6.619  1.00 41.22           O  
ATOM   3257  CB  SER B 102     -18.950 -20.474   9.570  1.00 44.89           C  
ATOM   3258  OG  SER B 102     -18.592 -19.400   8.717  1.00 42.00           O  
ATOM   3259  N   GLY B 103     -21.794 -20.940   8.347  1.00 43.61           N  
ATOM   3260  CA  GLY B 103     -22.909 -20.413   7.579  1.00 45.30           C  
ATOM   3261  C   GLY B 103     -23.228 -21.195   6.320  1.00 45.31           C  
ATOM   3262  O   GLY B 103     -23.484 -22.399   6.367  1.00 44.03           O  
ATOM   3263  N   ASP B 104     -23.206 -20.504   5.185  1.00 43.37           N  
ATOM   3264  CA  ASP B 104     -23.537 -21.123   3.908  1.00 51.38           C  
ATOM   3265  C   ASP B 104     -22.288 -21.625   3.183  1.00 47.93           C  
ATOM   3266  O   ASP B 104     -21.879 -21.059   2.168  1.00 41.33           O  
ATOM   3267  CB  ASP B 104     -24.304 -20.137   3.025  1.00 45.02           C  
ATOM   3268  CG  ASP B 104     -24.815 -20.775   1.746  1.00 48.61           C  
ATOM   3269  OD1 ASP B 104     -25.039 -22.003   1.739  1.00 43.82           O  
ATOM   3270  OD2 ASP B 104     -24.993 -20.044   0.748  1.00 55.01           O  
ATOM   3271  N   TYR B 105     -21.691 -22.686   3.723  1.00 40.74           N  
ATOM   3272  CA  TYR B 105     -20.540 -23.349   3.113  1.00 40.19           C  
ATOM   3273  C   TYR B 105     -19.345 -22.416   2.916  1.00 42.62           C  
ATOM   3274  O   TYR B 105     -18.577 -22.570   1.966  1.00 42.16           O  
ATOM   3275  CB  TYR B 105     -20.941 -23.975   1.773  1.00 31.09           C  
ATOM   3276  CG  TYR B 105     -21.982 -25.064   1.900  1.00 35.66           C  
ATOM   3277  CD1 TYR B 105     -21.972 -25.937   2.980  1.00 35.08           C  
ATOM   3278  CD2 TYR B 105     -22.979 -25.217   0.943  1.00 37.57           C  
ATOM   3279  CE1 TYR B 105     -22.920 -26.935   3.104  1.00 27.95           C  
ATOM   3280  CE2 TYR B 105     -23.933 -26.213   1.060  1.00 44.11           C  
ATOM   3281  CZ  TYR B 105     -23.898 -27.068   2.144  1.00 35.70           C  
ATOM   3282  OH  TYR B 105     -24.842 -28.061   2.269  1.00 41.80           O  
ATOM   3283  N   ARG B 106     -19.189 -21.453   3.817  1.00 37.30           N  
ATOM   3284  CA  ARG B 106     -18.053 -20.538   3.770  1.00 40.70           C  
ATOM   3285  C   ARG B 106     -16.931 -21.030   4.676  1.00 36.61           C  
ATOM   3286  O   ARG B 106     -17.072 -21.027   5.897  1.00 43.59           O  
ATOM   3287  CB  ARG B 106     -18.483 -19.125   4.171  1.00 45.26           C  
ATOM   3288  CG  ARG B 106     -19.428 -18.467   3.177  1.00 52.13           C  
ATOM   3289  CD  ARG B 106     -20.624 -17.837   3.873  1.00 55.15           C  
ATOM   3290  NE  ARG B 106     -21.505 -17.163   2.923  1.00 75.28           N  
ATOM   3291  CZ  ARG B 106     -22.600 -16.491   3.263  1.00 77.63           C  
ATOM   3292  NH1 ARG B 106     -22.961 -16.404   4.538  1.00 65.60           N  
ATOM   3293  NH2 ARG B 106     -23.339 -15.911   2.326  1.00 78.75           N  
ATOM   3294  N   PRO B 107     -15.810 -21.457   4.074  1.00 43.21           N  
ATOM   3295  CA  PRO B 107     -14.672 -22.061   4.781  1.00 41.63           C  
ATOM   3296  C   PRO B 107     -14.116 -21.191   5.907  1.00 46.71           C  
ATOM   3297  O   PRO B 107     -14.220 -19.964   5.859  1.00 47.87           O  
ATOM   3298  CB  PRO B 107     -13.626 -22.238   3.675  1.00 35.08           C  
ATOM   3299  CG  PRO B 107     -14.414 -22.313   2.422  1.00 37.89           C  
ATOM   3300  CD  PRO B 107     -15.582 -21.395   2.620  1.00 32.43           C  
ATOM   3301  N   ILE B 108     -13.538 -21.839   6.914  1.00 40.72           N  
ATOM   3302  CA  ILE B 108     -12.895 -21.140   8.019  1.00 40.86           C  
ATOM   3303  C   ILE B 108     -11.499 -20.719   7.593  1.00 48.25           C  
ATOM   3304  O   ILE B 108     -11.077 -19.587   7.819  1.00 53.23           O  
ATOM   3305  CB  ILE B 108     -12.787 -22.020   9.280  1.00 44.90           C  
ATOM   3306  CG1 ILE B 108     -14.167 -22.479   9.742  1.00 39.80           C  
ATOM   3307  CG2 ILE B 108     -12.086 -21.267  10.402  1.00 43.52           C  
ATOM   3308  CD1 ILE B 108     -15.088 -21.343  10.118  1.00 45.55           C  
ATOM   3309  N   ASN B 109     -10.779 -21.645   6.971  1.00 50.42           N  
ATOM   3310  CA  ASN B 109      -9.424 -21.352   6.530  1.00 47.94           C  
ATOM   3311  C   ASN B 109      -9.275 -21.147   5.028  1.00 51.92           C  
ATOM   3312  O   ASN B 109      -9.615 -21.992   4.220  1.00 56.11           O  
ATOM   3313  CB  ASN B 109      -8.477 -22.442   7.018  1.00 46.43           C  
ATOM   3314  CG  ASN B 109      -8.248 -22.352   8.506  1.00 49.51           C  
ATOM   3315  OD1 ASN B 109      -9.112 -21.866   9.231  1.00 55.20           O  
ATOM   3316  ND2 ASN B 109      -7.062 -22.742   8.962  1.00 47.80           N  
ATOM   3317  N   ASN B 110      -8.755 -19.978   4.694  1.00 62.90           N  
ATOM   3318  CA  ASN B 110      -8.623 -19.453   3.350  1.00 62.65           C  
ATOM   3319  C   ASN B 110      -7.237 -19.774   2.769  1.00 61.99           C  
ATOM   3320  O   ASN B 110      -6.199 -19.293   3.245  1.00 69.39           O  
ATOM   3321  CB  ASN B 110      -8.957 -17.967   3.464  1.00 60.35           C  
ATOM   3322  CG  ASN B 110     -10.158 -17.537   2.632  1.00 65.72           C  
ATOM   3323  OD1 ASN B 110     -11.330 -17.825   2.957  1.00 82.67           O  
ATOM   3324  ND2 ASN B 110      -9.874 -16.566   1.768  1.00 71.07           N  
ATOM   3325  N   PRO B 111      -7.241 -20.639   1.751  1.00 48.65           N  
ATOM   3326  CA  PRO B 111      -6.141 -21.453   1.236  1.00 52.60           C  
ATOM   3327  C   PRO B 111      -4.791 -20.763   1.183  1.00 51.74           C  
ATOM   3328  O   PRO B 111      -4.697 -19.579   0.864  1.00 60.44           O  
ATOM   3329  CB  PRO B 111      -6.610 -21.799  -0.170  1.00 54.14           C  
ATOM   3330  CG  PRO B 111      -8.077 -21.850  -0.050  1.00 50.84           C  
ATOM   3331  CD  PRO B 111      -8.457 -20.796   0.939  1.00 46.34           C  
ATOM   3332  N   SER B 112      -3.749 -21.529   1.480  1.00 52.12           N  
ATOM   3333  CA  SER B 112      -2.386 -21.025   1.422  1.00 60.80           C  
ATOM   3334  C   SER B 112      -1.624 -21.644   0.255  1.00 69.35           C  
ATOM   3335  O   SER B 112      -0.698 -21.041  -0.290  1.00 74.90           O  
ATOM   3336  CB  SER B 112      -1.656 -21.305   2.737  1.00 67.60           C  
ATOM   3337  OG  SER B 112      -1.558 -22.696   2.996  1.00 72.32           O  
ATOM   3338  N   SER B 113      -2.025 -22.855  -0.117  1.00 65.65           N  
ATOM   3339  CA  SER B 113      -1.394 -23.587  -1.204  1.00 60.30           C  
ATOM   3340  C   SER B 113      -1.812 -23.046  -2.567  1.00 58.98           C  
ATOM   3341  O   SER B 113      -2.618 -22.119  -2.658  1.00 58.93           O  
ATOM   3342  CB  SER B 113      -1.741 -25.071  -1.102  1.00 62.25           C  
ATOM   3343  OG  SER B 113      -3.139 -25.248  -0.948  1.00 58.14           O  
ATOM   3344  N   GLN B 114      -1.262 -23.639  -3.623  1.00 59.66           N  
ATOM   3345  CA  GLN B 114      -1.559 -23.213  -4.987  1.00 59.39           C  
ATOM   3346  C   GLN B 114      -2.812 -23.892  -5.527  1.00 48.93           C  
ATOM   3347  O   GLN B 114      -3.492 -23.354  -6.398  1.00 53.28           O  
ATOM   3348  CB  GLN B 114      -0.371 -23.499  -5.908  1.00 57.90           C  
ATOM   3349  CG  GLN B 114       0.874 -22.682  -5.586  1.00 65.96           C  
ATOM   3350  CD  GLN B 114       0.637 -21.185  -5.693  1.00 64.03           C  
ATOM   3351  OE1 GLN B 114      -0.057 -20.718  -6.597  1.00 64.33           O  
ATOM   3352  NE2 GLN B 114       1.215 -20.426  -4.767  1.00 51.31           N  
ATOM   3353  N   GLY B 115      -3.112 -25.077  -5.007  1.00 49.17           N  
ATOM   3354  CA  GLY B 115      -4.289 -25.813  -5.428  1.00 44.33           C  
ATOM   3355  C   GLY B 115      -4.104 -26.517  -6.757  1.00 48.00           C  
ATOM   3356  O   GLY B 115      -3.148 -26.254  -7.489  1.00 42.65           O  
ATOM   3357  N   THR B 116      -5.023 -27.423  -7.069  1.00 46.62           N  
ATOM   3358  CA  THR B 116      -4.973 -28.152  -8.326  1.00 38.10           C  
ATOM   3359  C   THR B 116      -6.211 -27.835  -9.155  1.00 37.33           C  
ATOM   3360  O   THR B 116      -7.322 -27.751  -8.630  1.00 35.68           O  
ATOM   3361  CB  THR B 116      -4.853 -29.680  -8.098  1.00 46.11           C  
ATOM   3362  OG1 THR B 116      -4.922 -30.365  -9.355  1.00 49.34           O  
ATOM   3363  CG2 THR B 116      -5.959 -30.187  -7.183  1.00 40.37           C  
ATOM   3364  N   GLN B 117      -6.004 -27.643 -10.453  1.00 42.53           N  
ATOM   3365  CA  GLN B 117      -7.075 -27.239 -11.354  1.00 37.95           C  
ATOM   3366  C   GLN B 117      -7.917 -28.428 -11.796  1.00 36.53           C  
ATOM   3367  O   GLN B 117      -7.388 -29.466 -12.190  1.00 42.63           O  
ATOM   3368  CB  GLN B 117      -6.493 -26.521 -12.576  1.00 39.24           C  
ATOM   3369  CG  GLN B 117      -7.532 -26.055 -13.590  1.00 39.44           C  
ATOM   3370  CD  GLN B 117      -8.447 -24.976 -13.037  1.00 39.96           C  
ATOM   3371  OE1 GLN B 117      -7.997 -24.051 -12.365  1.00 39.37           O  
ATOM   3372  NE2 GLN B 117      -9.740 -25.093 -13.320  1.00 41.66           N  
ATOM   3373  N   VAL B 118      -9.234 -28.269 -11.718  1.00 33.81           N  
ATOM   3374  CA  VAL B 118     -10.163 -29.279 -12.209  1.00 40.70           C  
ATOM   3375  C   VAL B 118     -11.068 -28.672 -13.275  1.00 41.16           C  
ATOM   3376  O   VAL B 118     -11.877 -27.792 -12.985  1.00 43.84           O  
ATOM   3377  CB  VAL B 118     -11.024 -29.864 -11.074  1.00 42.65           C  
ATOM   3378  CG1 VAL B 118     -12.035 -30.857 -11.632  1.00 44.69           C  
ATOM   3379  CG2 VAL B 118     -10.141 -30.522 -10.025  1.00 38.95           C  
ATOM   3380  N   THR B 119     -10.921 -29.137 -14.510  1.00 45.31           N  
ATOM   3381  CA  THR B 119     -11.718 -28.618 -15.616  1.00 37.12           C  
ATOM   3382  C   THR B 119     -12.604 -29.701 -16.216  1.00 39.29           C  
ATOM   3383  O   THR B 119     -12.109 -30.658 -16.813  1.00 45.90           O  
ATOM   3384  CB  THR B 119     -10.828 -28.029 -16.727  1.00 41.59           C  
ATOM   3385  OG1 THR B 119      -9.970 -27.022 -16.175  1.00 40.98           O  
ATOM   3386  CG2 THR B 119     -11.686 -27.416 -17.826  1.00 43.34           C  
ATOM   3387  N   VAL B 120     -13.914 -29.548 -16.055  1.00 37.43           N  
ATOM   3388  CA  VAL B 120     -14.863 -30.515 -16.591  1.00 44.97           C  
ATOM   3389  C   VAL B 120     -15.311 -30.096 -17.988  1.00 56.16           C  
ATOM   3390  O   VAL B 120     -16.325 -29.414 -18.151  1.00 60.21           O  
ATOM   3391  CB  VAL B 120     -16.085 -30.674 -15.675  1.00 47.69           C  
ATOM   3392  CG1 VAL B 120     -16.959 -31.824 -16.152  1.00 45.35           C  
ATOM   3393  CG2 VAL B 120     -15.634 -30.917 -14.244  1.00 45.56           C  
ATOM   3394  N   SER B 121     -14.545 -30.511 -18.993  1.00 56.57           N  
ATOM   3395  CA  SER B 121     -14.776 -30.081 -20.368  1.00 58.66           C  
ATOM   3396  C   SER B 121     -15.052 -31.250 -21.308  1.00 60.38           C  
ATOM   3397  O   SER B 121     -14.559 -32.360 -21.099  1.00 52.47           O  
ATOM   3398  CB  SER B 121     -13.574 -29.281 -20.878  1.00 54.49           C  
ATOM   3399  OG  SER B 121     -13.783 -28.832 -22.207  1.00 65.45           O  
ATOM   3400  N   SER B 122     -15.836 -30.983 -22.350  1.00 65.02           N  
ATOM   3401  CA  SER B 122     -16.158 -31.987 -23.361  1.00 67.80           C  
ATOM   3402  C   SER B 122     -15.168 -31.938 -24.522  1.00 65.29           C  
ATOM   3403  O   SER B 122     -15.563 -32.025 -25.685  1.00 67.44           O  
ATOM   3404  CB  SER B 122     -17.583 -31.783 -23.883  1.00 63.40           C  
ATOM   3405  OG  SER B 122     -18.454 -31.366 -22.845  1.00 69.33           O  
ATOM   3406  N   ALA B 123     -13.885 -31.799 -24.191  1.00 66.52           N  
ATOM   3407  CA  ALA B 123     -12.814 -31.666 -25.178  1.00 65.98           C  
ATOM   3408  C   ALA B 123     -13.083 -30.518 -26.148  1.00 78.33           C  
ATOM   3409  O   ALA B 123     -12.780 -29.360 -25.856  1.00 72.70           O  
ATOM   3410  CB  ALA B 123     -12.621 -32.974 -25.940  1.00 65.63           C  
