# Supplementary material for: A non-redundant data set of nanobody-antigen crystal structures
Source: Data Brief. 2019 Mar 6;24:103754. doi: 10.1016/j.dib.2019.103754 (PMC6441729; doi:10.1016/j.dib.2019.103754)
Supplement: Multimedia component 6 [file mmc6.zip › extended_dataset/Nb_2/6b20_2.pdb]

ATOM   7040  N   GLN F   1      -3.516  30.833 -10.808  1.00 67.93           N  
ATOM   7041  CA  GLN F   1      -2.723  31.181  -9.623  1.00 59.22           C  
ATOM   7042  C   GLN F   1      -1.248  31.515  -9.923  1.00 54.75           C  
ATOM   7043  O   GLN F   1      -0.377  31.319  -9.063  1.00 56.67           O  
ATOM   7044  CB  GLN F   1      -2.851  30.040  -8.611  1.00 61.75           C  
ATOM   7045  CG  GLN F   1      -3.967  30.280  -7.615  1.00 66.14           C  
ATOM   7046  CD  GLN F   1      -3.728  29.578  -6.269  1.00 80.38           C  
ATOM   7047  OE1 GLN F   1      -3.167  28.483  -6.236  1.00 85.72           O  
ATOM   7048  NE2 GLN F   1      -4.141  30.216  -5.152  1.00 83.75           N  
ATOM   7049  N   VAL F   2      -0.957  32.029 -11.120  1.00 45.83           N  
ATOM   7050  CA  VAL F   2       0.414  32.442 -11.488  1.00 45.85           C  
ATOM   7051  C   VAL F   2       0.393  33.719 -12.320  1.00 46.97           C  
ATOM   7052  O   VAL F   2      -0.587  33.986 -13.027  1.00 48.51           O  
ATOM   7053  CB  VAL F   2       1.196  31.361 -12.305  1.00 42.92           C  
ATOM   7054  CG1 VAL F   2       1.083  30.001 -11.667  1.00 43.94           C  
ATOM   7055  CG2 VAL F   2       0.747  31.284 -13.761  1.00 42.48           C  
ATOM   7056  N   GLN F   3       1.497  34.460 -12.286  1.00 44.24           N  
ATOM   7057  CA  GLN F   3       1.624  35.718 -13.028  1.00 48.82           C  
ATOM   7058  C   GLN F   3       3.069  35.865 -13.560  1.00 46.27           C  
ATOM   7059  O   GLN F   3       4.041  35.769 -12.783  1.00 41.83           O  
ATOM   7060  CB  GLN F   3       1.244  36.945 -12.150  1.00 55.51           C  
ATOM   7061  CG  GLN F   3      -0.192  36.993 -11.556  1.00 55.47           C  
ATOM   7062  CD  GLN F   3      -0.259  36.549 -10.068  1.00 62.14           C  
ATOM   7063  OE1 GLN F   3       0.540  37.049  -9.263  1.00 63.09           O  
ATOM   7064  NE2 GLN F   3      -1.196  35.602  -9.700  1.00 52.56           N  
ATOM   7065  N   LEU F   4       3.197  36.001 -14.893  1.00 42.46           N  
ATOM   7066  CA  LEU F   4       4.419  36.451 -15.545  1.00 43.76           C  
ATOM   7067  C   LEU F   4       4.154  37.865 -16.013  1.00 45.09           C  
ATOM   7068  O   LEU F   4       3.419  38.070 -16.987  1.00 41.68           O  
ATOM   7069  CB  LEU F   4       4.784  35.587 -16.752  1.00 41.42           C  
ATOM   7070  CG  LEU F   4       5.859  34.533 -16.579  1.00 39.58           C  
ATOM   7071  CD1 LEU F   4       6.192  33.949 -17.952  1.00 37.78           C  
ATOM   7072  CD2 LEU F   4       7.114  35.111 -15.911  1.00 40.30           C  
ATOM   7073  N   VAL F   5       4.742  38.825 -15.299  1.00 46.34           N  
ATOM   7074  CA  VAL F   5       4.496  40.251 -15.530  1.00 46.50           C  
ATOM   7075  C   VAL F   5       5.726  40.914 -16.180  1.00 52.57           C  
ATOM   7076  O   VAL F   5       6.815  40.992 -15.583  1.00 50.54           O  
ATOM   7077  CB  VAL F   5       4.195  40.984 -14.219  1.00 49.89           C  
ATOM   7078  CG1 VAL F   5       3.731  42.416 -14.495  1.00 52.72           C  
ATOM   7079  CG2 VAL F   5       3.167  40.218 -13.400  1.00 50.81           C  
ATOM   7080  N   GLU F   6       5.551  41.396 -17.406  1.00 53.25           N  
ATOM   7081  CA  GLU F   6       6.564  42.221 -18.085  1.00 48.79           C  
ATOM   7082  C   GLU F   6       6.336  43.702 -17.868  1.00 48.01           C  
ATOM   7083  O   GLU F   6       5.213  44.164 -17.659  1.00 56.64           O  
ATOM   7084  CB  GLU F   6       6.522  41.975 -19.577  1.00 48.99           C  
ATOM   7085  CG  GLU F   6       6.765  40.540 -19.974  1.00 51.75           C  
ATOM   7086  CD  GLU F   6       6.035  40.127 -21.212  1.00 50.45           C  
ATOM   7087  OE1 GLU F   6       5.247  40.913 -21.753  1.00 63.91           O  
ATOM   7088  OE2 GLU F   6       6.243  38.997 -21.647  1.00 52.10           O  
ATOM   7089  N   SER F   7       7.415  44.463 -17.915  1.00 48.11           N  
ATOM   7090  CA  SER F   7       7.304  45.911 -17.879  1.00 47.06           C  
ATOM   7091  C   SER F   7       8.512  46.502 -18.559  1.00 45.74           C  
ATOM   7092  O   SER F   7       9.493  45.803 -18.846  1.00 40.96           O  
ATOM   7093  CB  SER F   7       7.206  46.408 -16.427  1.00 45.56           C  
ATOM   7094  OG  SER F   7       8.308  45.915 -15.675  1.00 55.08           O  
ATOM   7095  N   GLY F   8       8.408  47.794 -18.824  1.00 46.18           N  
ATOM   7096  CA  GLY F   8       9.553  48.608 -19.175  1.00 50.00           C  
ATOM   7097  C   GLY F   8       9.654  49.029 -20.615  1.00 53.08           C  
ATOM   7098  O   GLY F   8      10.618  49.688 -20.971  1.00 58.45           O  
ATOM   7099  N   GLY F   9       8.672  48.694 -21.444  1.00 55.21           N  
ATOM   7100  CA  GLY F   9       8.720  49.055 -22.866  1.00 56.97           C  
ATOM   7101  C   GLY F   9       8.377  50.507 -23.136  1.00 60.70           C  
ATOM   7102  O   GLY F   9       8.360  51.352 -22.237  1.00 59.86           O  
ATOM   7103  N   GLY F  10       8.104  50.800 -24.398  1.00 66.12           N  
ATOM   7104  CA  GLY F  10       7.606  52.108 -24.792  1.00 68.24           C  
ATOM   7105  C   GLY F  10       8.279  52.634 -26.036  1.00 70.99           C  
ATOM   7106  O   GLY F  10       8.814  51.870 -26.848  1.00 67.77           O  
ATOM   7107  N   LEU F  11       8.251  53.959 -26.170  1.00 75.58           N  
ATOM   7108  CA  LEU F  11       8.842  54.646 -27.306  1.00 73.54           C  
ATOM   7109  C   LEU F  11      10.154  55.268 -26.896  1.00 69.49           C  
ATOM   7110  O   LEU F  11      10.258  55.940 -25.864  1.00 66.87           O  
ATOM   7111  CB  LEU F  11       7.911  55.733 -27.835  1.00 77.55           C  
ATOM   7112  CG  LEU F  11       8.398  56.552 -29.041  1.00 72.20           C  
ATOM   7113  CD1 LEU F  11       8.666  55.674 -30.247  1.00 70.04           C  
ATOM   7114  CD2 LEU F  11       7.336  57.578 -29.416  1.00 67.18           C  
ATOM   7115  N   VAL F  12      11.147  55.046 -27.734  1.00 70.29           N  
ATOM   7116  CA  VAL F  12      12.473  55.573 -27.502  1.00 70.33           C  
ATOM   7117  C   VAL F  12      13.103  55.979 -28.862  1.00 68.55           C  
ATOM   7118  O   VAL F  12      12.748  55.446 -29.925  1.00 54.13           O  
ATOM   7119  CB  VAL F  12      13.287  54.542 -26.684  1.00 68.60           C  
ATOM   7120  CG1 VAL F  12      13.709  53.364 -27.547  1.00 69.97           C  
ATOM   7121  CG2 VAL F  12      14.476  55.192 -26.006  1.00 73.36           C  
ATOM   7122  N   GLN F  13      13.983  56.976 -28.805  1.00 72.45           N  
ATOM   7123  CA  GLN F  13      14.705  57.495 -29.978  1.00 75.11           C  
ATOM   7124  C   GLN F  13      15.836  56.528 -30.352  1.00 66.40           C  
ATOM   7125  O   GLN F  13      16.449  55.937 -29.460  1.00 63.86           O  
ATOM   7126  CB  GLN F  13      15.233  58.926 -29.685  1.00 86.67           C  
ATOM   7127  CG  GLN F  13      16.560  59.063 -28.901  1.00 97.78           C  
ATOM   7128  CD  GLN F  13      16.539  58.541 -27.449  1.00100.24           C  
ATOM   7129  OE1 GLN F  13      15.476  58.358 -26.842  1.00 89.74           O  
ATOM   7130  NE2 GLN F  13      17.735  58.314 -26.887  1.00 98.54           N  
ATOM   7131  N   ALA F  14      16.116  56.359 -31.648  1.00 60.67           N  
ATOM   7132  CA  ALA F  14      17.183  55.428 -32.078  1.00 58.84           C  
ATOM   7133  C   ALA F  14      18.519  55.754 -31.394  1.00 58.51           C  
ATOM   7134  O   ALA F  14      18.873  56.927 -31.235  1.00 57.97           O  
ATOM   7135  CB  ALA F  14      17.341  55.425 -33.577  1.00 55.70           C  
ATOM   7136  N   GLY F  15      19.215  54.707 -30.945  1.00 62.97           N  
ATOM   7137  CA  GLY F  15      20.401  54.829 -30.091  1.00 65.74           C  
ATOM   7138  C   GLY F  15      20.152  54.843 -28.583  1.00 66.76           C  
ATOM   7139  O   GLY F  15      21.093  54.645 -27.810  1.00 64.04           O  
ATOM   7140  N   GLY F  16      18.905  55.089 -28.155  1.00 73.68           N  
ATOM   7141  CA  GLY F  16      18.529  55.080 -26.733  1.00 69.12           C  
ATOM   7142  C   GLY F  16      18.428  53.686 -26.118  1.00 67.63           C  
ATOM   7143  O   GLY F  16      18.714  52.657 -26.776  1.00 63.28           O  
ATOM   7144  N   SER F  17      18.021  53.662 -24.847  1.00 67.10           N  
ATOM   7145  CA  SER F  17      18.017  52.436 -24.039  1.00 66.33           C  
ATOM   7146  C   SER F  17      16.664  52.147 -23.381  1.00 64.37           C  
ATOM   7147  O   SER F  17      15.931  53.080 -23.019  1.00 60.11           O  
ATOM   7148  CB  SER F  17      19.100  52.531 -22.962  1.00 65.99           C  
ATOM   7149  OG  SER F  17      20.390  52.356 -23.537  1.00 61.44           O  
ATOM   7150  N   LEU F  18      16.341  50.857 -23.246  1.00 64.17           N  
ATOM   7151  CA  LEU F  18      15.159  50.380 -22.493  1.00 60.14           C  
ATOM   7152  C   LEU F  18      15.528  49.199 -21.606  1.00 57.34           C  
ATOM   7153  O   LEU F  18      16.327  48.350 -22.010  1.00 56.55           O  
ATOM   7154  CB  LEU F  18      14.089  49.888 -23.437  1.00 59.49           C  
ATOM   7155  CG  LEU F  18      13.385  50.925 -24.286  1.00 64.32           C  
ATOM   7156  CD1 LEU F  18      12.412  50.186 -25.211  1.00 64.14           C  
ATOM   7157  CD2 LEU F  18      12.687  51.981 -23.432  1.00 61.92           C  
ATOM   7158  N   ARG F  19      14.935  49.133 -20.414  1.00 56.26           N  
ATOM   7159  CA  ARG F  19      15.198  48.052 -19.470  1.00 56.40           C  
ATOM   7160  C   ARG F  19      13.908  47.258 -19.255  1.00 58.29           C  
ATOM   7161  O   ARG F  19      13.083  47.589 -18.381  1.00 63.70           O  
ATOM   7162  CB  ARG F  19      15.741  48.610 -18.150  1.00 55.14           C  
ATOM   7163  CG  ARG F  19      16.151  47.564 -17.108  1.00 53.60           C  
ATOM   7164  CD  ARG F  19      16.860  48.236 -15.953  1.00 55.43           C  
ATOM   7165  NE  ARG F  19      17.284  47.340 -14.888  1.00 57.98           N  
ATOM   7166  CZ  ARG F  19      18.329  46.516 -14.948  1.00 62.92           C  
ATOM   7167  NH1 ARG F  19      19.056  46.416 -16.060  1.00 66.74           N  
ATOM   7168  NH2 ARG F  19      18.639  45.754 -13.889  1.00 67.54           N  
ATOM   7169  N   LEU F  20      13.732  46.209 -20.051  1.00 53.92           N  
ATOM   7170  CA  LEU F  20      12.592  45.309 -19.853  1.00 54.44           C  
ATOM   7171  C   LEU F  20      12.830  44.440 -18.626  1.00 48.92           C  
ATOM   7172  O   LEU F  20      13.961  43.995 -18.407  1.00 48.07           O  
ATOM   7173  CB  LEU F  20      12.385  44.392 -21.061  1.00 54.13           C  
ATOM   7174  CG  LEU F  20      12.263  45.058 -22.429  1.00 52.95           C  
ATOM   7175  CD1 LEU F  20      11.708  44.024 -23.390  1.00 54.01           C  
ATOM   7176  CD2 LEU F  20      11.425  46.349 -22.395  1.00 53.92           C  
ATOM   7177  N   SER F  21      11.775  44.215 -17.843  1.00 45.35           N  
ATOM   7178  CA  SER F  21      11.834  43.344 -16.664  1.00 48.01           C  
ATOM   7179  C   SER F  21      10.862  42.246 -16.882  1.00 44.42           C  
ATOM   7180  O   SER F  21       9.901  42.429 -17.580  1.00 45.57           O  
ATOM   7181  CB  SER F  21      11.401  44.078 -15.388  1.00 47.91           C  
ATOM   7182  OG  SER F  21      12.168  45.240 -15.214  1.00 52.50           O  
ATOM   7183  N   CYS F  22      11.075  41.119 -16.246  1.00 43.13           N  
ATOM   7184  CA  CYS F  22      10.042  40.109 -16.205  1.00 47.92           C  
ATOM   7185  C   CYS F  22       9.966  39.466 -14.815  1.00 44.96           C  
ATOM   7186  O   CYS F  22      10.880  38.756 -14.400  1.00 36.89           O  
ATOM   7187  CB  CYS F  22      10.268  39.073 -17.285  1.00 47.90           C  
ATOM   7188  SG  CYS F  22       9.056  37.747 -17.172  1.00 50.54           S  
ATOM   7189  N   ALA F  23       8.853  39.725 -14.133  1.00 45.96           N  
ATOM   7190  CA  ALA F  23       8.686  39.392 -12.720  1.00 51.47           C  
ATOM   7191  C   ALA F  23       7.733  38.190 -12.578  1.00 52.12           C  
ATOM   7192  O   ALA F  23       6.541  38.274 -12.937  1.00 54.82           O  
ATOM   7193  CB  ALA F  23       8.154  40.621 -11.971  1.00 47.40           C  
ATOM   7194  N   ALA F  24       8.259  37.082 -12.072  1.00 46.36           N  
ATOM   7195  CA  ALA F  24       7.443  35.912 -11.857  1.00 47.43           C  
ATOM   7196  C   ALA F  24       6.816  35.949 -10.469  1.00 47.49           C  
ATOM   7197  O   ALA F  24       7.439  36.383  -9.508  1.00 50.01           O  
ATOM   7198  CB  ALA F  24       8.293  34.665 -12.039  1.00 47.81           C  
ATOM   7199  N   SER F  25       5.584  35.469 -10.362  1.00 47.90           N  
ATOM   7200  CA  SER F  25       4.919  35.287  -9.053  1.00 46.19           C  
ATOM   7201  C   SER F  25       5.514  34.198  -8.155  1.00 47.85           C  
ATOM   7202  O   SER F  25       5.127  34.100  -6.996  1.00 47.60           O  
ATOM   7203  CB  SER F  25       3.426  34.996  -9.243  1.00 45.32           C  
ATOM   7204  OG  SER F  25       3.247  33.901 -10.120  1.00 47.27           O  
ATOM   7205  N   GLY F  26       6.400  33.353  -8.687  1.00 50.24           N  
ATOM   7206  CA  GLY F  26       7.158  32.392  -7.895  1.00 49.83           C  
ATOM   7207  C   GLY F  26       8.598  32.272  -8.349  1.00 54.41           C  
ATOM   7208  O   GLY F  26       9.005  32.923  -9.305  1.00 54.65           O  
ATOM   7209  N   SER F  27       9.360  31.410  -7.663  1.00 56.78           N  
ATOM   7210  CA  SER F  27      10.803  31.199  -7.899  1.00 54.46           C  
ATOM   7211  C   SER F  27      11.171  30.303  -9.117  1.00 47.64           C  
ATOM   7212  O   SER F  27      12.065  29.466  -9.056  1.00 42.26           O  
ATOM   7213  CB  SER F  27      11.444  30.614  -6.626  1.00 54.99           C  
ATOM   7214  OG  SER F  27      11.159  31.390  -5.472  1.00 65.98           O  
ATOM   7215  N   ILE F  28      10.525  30.533 -10.246  1.00 45.68           N  
ATOM   7216  CA  ILE F  28      10.714  29.676 -11.397  1.00 44.46           C  
ATOM   7217  C   ILE F  28      12.048  29.907 -12.073  1.00 41.42           C  
ATOM   7218  O   ILE F  28      12.664  28.927 -12.584  1.00 38.36           O  
ATOM   7219  CB  ILE F  28       9.542  29.772 -12.390  1.00 43.56           C  
ATOM   7220  CG1 ILE F  28       9.432  31.156 -13.041  1.00 44.15           C  
ATOM   7221  CG2 ILE F  28       8.245  29.405 -11.680  1.00 43.52           C  
ATOM   7222  CD1 ILE F  28       8.324  31.225 -14.092  1.00 43.02           C  
ATOM   7223  N   PHE F  29      12.522  31.164 -12.053  1.00 40.27           N  
ATOM   7224  CA  PHE F  29      13.812  31.482 -12.714  1.00 42.97           C  
ATOM   7225  C   PHE F  29      15.000  30.794 -12.041  1.00 45.26           C  
ATOM   7226  O   PHE F  29      16.009  30.558 -12.696  1.00 50.84           O  
ATOM   7227  CB  PHE F  29      14.076  32.992 -12.811  1.00 39.47           C  
ATOM   7228  CG  PHE F  29      13.048  33.744 -13.618  1.00 43.10           C  
ATOM   7229  CD1 PHE F  29      12.718  33.339 -14.927  1.00 44.88           C  
ATOM   7230  CD2 PHE F  29      12.400  34.857 -13.091  1.00 44.79           C  
ATOM   7231  CE1 PHE F  29      11.771  34.018 -15.667  1.00 42.66           C  
ATOM   7232  CE2 PHE F  29      11.425  35.533 -13.836  1.00 49.30           C  
ATOM   7233  CZ  PHE F  29      11.118  35.118 -15.131  1.00 47.66           C  
ATOM   7234  N   SER F  30      14.878  30.454 -10.756  1.00 43.64           N  
ATOM   7235  CA  SER F  30      15.985  29.843 -10.050  1.00 46.52           C  
ATOM   7236  C   SER F  30      16.205  28.354 -10.355  1.00 43.46           C  
ATOM   7237  O   SER F  30      17.255  27.847 -10.053  1.00 46.50           O  
ATOM   7238  CB  SER F  30      15.883  30.098  -8.541  1.00 48.97           C  
ATOM   7239  OG  SER F  30      14.880  29.305  -7.956  1.00 54.06           O  
ATOM   7240  N   ILE F  31      15.258  27.657 -10.963  1.00 42.22           N  
ATOM   7241  CA  ILE F  31      15.493  26.260 -11.379  1.00 43.88           C  
ATOM   7242  C   ILE F  31      15.156  25.973 -12.852  1.00 44.87           C  
ATOM   7243  O   ILE F  31      15.012  24.791 -13.239  1.00 44.94           O  
ATOM   7244  CB  ILE F  31      14.746  25.247 -10.456  1.00 43.68           C  
ATOM   7245  CG1 ILE F  31      13.220  25.375 -10.563  1.00 41.13           C  
ATOM   7246  CG2 ILE F  31      15.190  25.415  -9.004  1.00 42.60           C  
ATOM   7247  CD1 ILE F  31      12.471  24.240  -9.873  1.00 39.58           C  
ATOM   7248  N   ASN F  32      15.035  27.024 -13.668  1.00 42.25           N  
ATOM   7249  CA  ASN F  32      14.863  26.837 -15.115  1.00 40.06           C  
ATOM   7250  C   ASN F  32      15.523  27.918 -15.903  1.00 38.52           C  
ATOM   7251  O   ASN F  32      15.689  29.016 -15.422  1.00 40.68           O  
ATOM   7252  CB  ASN F  32      13.401  26.777 -15.499  1.00 35.17           C  
ATOM   7253  CG  ASN F  32      12.799  25.450 -15.209  1.00 38.14           C  
ATOM   7254  OD1 ASN F  32      13.141  24.454 -15.872  1.00 41.69           O  
ATOM   7255  ND2 ASN F  32      11.932  25.391 -14.177  1.00 38.48           N  
ATOM   7256  N   ALA F  33      15.909  27.572 -17.124  1.00 42.99           N  
ATOM   7257  CA  ALA F  33      16.324  28.560 -18.123  1.00 41.23           C  
ATOM   7258  C   ALA F  33      15.096  29.374 -18.506  1.00 38.98           C  
ATOM   7259  O   ALA F  33      13.971  28.901 -18.345  1.00 36.63           O  
ATOM   7260  CB  ALA F  33      16.900  27.868 -19.349  1.00 38.49           C  
ATOM   7261  N   MET F  34      15.312  30.606 -18.960  1.00 38.84           N  
ATOM   7262  CA  MET F  34      14.252  31.391 -19.556  1.00 42.65           C  
ATOM   7263  C   MET F  34      14.762  32.037 -20.824  1.00 43.35           C  
ATOM   7264  O   MET F  34      15.941  31.959 -21.105  1.00 45.40           O  
ATOM   7265  CB  MET F  34      13.628  32.380 -18.541  1.00 42.59           C  
ATOM   7266  CG  MET F  34      14.454  33.584 -18.149  1.00 42.98           C  
ATOM   7267  SD  MET F  34      14.709  34.877 -19.388  1.00 41.42           S  
ATOM   7268  CE  MET F  34      12.998  35.420 -19.568  1.00 44.55           C  
ATOM   7269  N   GLY F  35      13.843  32.639 -21.587  1.00 41.41           N  
ATOM   7270  CA  GLY F  35      14.119  33.198 -22.918  1.00 38.59           C  
ATOM   7271  C   GLY F  35      13.301  34.462 -23.147  1.00 40.36           C  
ATOM   7272  O   GLY F  35      12.142  34.546 -22.714  1.00 37.15           O  
ATOM   7273  N   TRP F  36      13.916  35.453 -23.784  1.00 40.81           N  
ATOM   7274  CA  TRP F  36      13.215  36.630 -24.255  1.00 44.58           C  
ATOM   7275  C   TRP F  36      13.037  36.507 -25.768  1.00 44.88           C  
ATOM   7276  O   TRP F  36      13.985  36.241 -26.472  1.00 46.08           O  
ATOM   7277  CB  TRP F  36      13.988  37.903 -23.925  1.00 43.93           C  
ATOM   7278  CG  TRP F  36      13.798  38.439 -22.520  1.00 43.58           C  
ATOM   7279  CD1 TRP F  36      14.631  38.247 -21.454  1.00 42.81           C  
ATOM   7280  CD2 TRP F  36      12.752  39.305 -22.062  1.00 39.52           C  
ATOM   7281  NE1 TRP F  36      14.143  38.915 -20.352  1.00 42.53           N  
ATOM   7282  CE2 TRP F  36      12.997  39.577 -20.701  1.00 41.00           C  
ATOM   7283  CE3 TRP F  36      11.631  39.879 -22.669  1.00 43.30           C  
ATOM   7284  CZ2 TRP F  36      12.162  40.393 -19.937  1.00 38.55           C  
ATOM   7285  CZ3 TRP F  36      10.802  40.709 -21.905  1.00 38.88           C  
ATOM   7286  CH2 TRP F  36      11.077  40.949 -20.558  1.00 37.86           C  
ATOM   7287  N   TYR F  37      11.813  36.688 -26.244  1.00 46.72           N  
ATOM   7288  CA  TYR F  37      11.467  36.550 -27.644  1.00 43.73           C  
ATOM   7289  C   TYR F  37      10.900  37.873 -28.113  1.00 45.25           C  
ATOM   7290  O   TYR F  37      10.496  38.717 -27.319  1.00 46.88           O  
ATOM   7291  CB  TYR F  37      10.395  35.494 -27.806  1.00 45.93           C  
ATOM   7292  CG  TYR F  37      10.827  34.086 -27.518  1.00 49.02           C  
ATOM   7293  CD1 TYR F  37      11.027  33.635 -26.203  1.00 50.90           C  
ATOM   7294  CD2 TYR F  37      11.011  33.182 -28.547  1.00 51.88           C  
ATOM   7295  CE1 TYR F  37      11.398  32.312 -25.938  1.00 51.71           C  
ATOM   7296  CE2 TYR F  37      11.389  31.874 -28.301  1.00 54.61           C  
ATOM   7297  CZ  TYR F  37      11.583  31.437 -27.002  1.00 55.25           C  
ATOM   7298  OH  TYR F  37      11.966  30.122 -26.816  1.00 60.16           O  
ATOM   7299  N   ARG F  38      10.879  38.069 -29.414  1.00 46.84           N  
ATOM   7300  CA  ARG F  38      10.229  39.236 -29.964  1.00 48.68           C  
ATOM   7301  C   ARG F  38       9.511  38.881 -31.286  1.00 46.64           C  
ATOM   7302  O   ARG F  38       9.864  37.908 -31.961  1.00 42.54           O  
ATOM   7303  CB  ARG F  38      11.235  40.389 -30.092  1.00 49.28           C  
ATOM   7304  CG  ARG F  38      12.200  40.288 -31.267  1.00 50.02           C  
ATOM   7305  CD  ARG F  38      13.191  41.437 -31.271  1.00 53.51           C  
ATOM   7306  NE  ARG F  38      14.204  41.280 -32.314  1.00 57.37           N  
ATOM   7307  CZ  ARG F  38      15.222  42.118 -32.531  1.00 59.39           C  
ATOM   7308  NH1 ARG F  38      15.404  43.206 -31.793  1.00 62.26           N  
ATOM   7309  NH2 ARG F  38      16.083  41.868 -33.501  1.00 62.33           N  
ATOM   7310  N   GLN F  39       8.484  39.668 -31.601  1.00 47.99           N  
ATOM   7311  CA  GLN F  39       7.672  39.522 -32.809  1.00 52.66           C  
ATOM   7312  C   GLN F  39       7.331  40.887 -33.365  1.00 55.42           C  
ATOM   7313  O   GLN F  39       6.507  41.589 -32.811  1.00 58.60           O  
ATOM   7314  CB  GLN F  39       6.385  38.784 -32.482  1.00 55.87           C  
ATOM   7315  CG  GLN F  39       5.346  38.784 -33.595  1.00 57.93           C  
ATOM   7316  CD  GLN F  39       4.321  37.701 -33.403  1.00 58.79           C  
ATOM   7317  OE1 GLN F  39       3.525  37.756 -32.471  1.00 59.55           O  
ATOM   7318  NE2 GLN F  39       4.345  36.694 -34.278  1.00 60.52           N  
ATOM   7319  N   ALA F  40       7.963  41.253 -34.470  1.00 69.63           N  
ATOM   7320  CA  ALA F  40       7.677  42.521 -35.166  1.00 77.33           C  
ATOM   7321  C   ALA F  40       6.384  42.402 -35.969  1.00 87.83           C  
ATOM   7322  O   ALA F  40       5.931  41.272 -36.229  1.00 81.86           O  
ATOM   7323  CB  ALA F  40       8.829  42.905 -36.077  1.00 76.17           C  
ATOM   7324  N   PRO F  41       5.775  43.556 -36.348  1.00 98.05           N  
ATOM   7325  CA  PRO F  41       4.548  43.539 -37.184  1.00 98.85           C  
ATOM   7326  C   PRO F  41       4.637  42.606 -38.428  1.00 99.94           C  
ATOM   7327  O   PRO F  41       5.363  42.901 -39.394  1.00 98.14           O  
ATOM   7328  CB  PRO F  41       4.362  45.017 -37.587  1.00100.58           C  
ATOM   7329  CG  PRO F  41       5.212  45.825 -36.646  1.00 97.83           C  
ATOM   7330  CD  PRO F  41       6.101  44.916 -35.854  1.00 93.18           C  
ATOM   7331  N   GLY F  42       3.929  41.476 -38.362  1.00 91.67           N  
ATOM   7332  CA  GLY F  42       3.852  40.523 -39.467  1.00 88.47           C  
ATOM   7333  C   GLY F  42       5.113  39.737 -39.812  1.00 89.16           C  
ATOM   7334  O   GLY F  42       5.271  39.327 -40.951  1.00 92.33           O  
ATOM   7335  N   LYS F  43       6.006  39.518 -38.844  1.00 93.00           N  
ATOM   7336  CA  LYS F  43       7.065  38.494 -38.971  1.00 89.27           C  
ATOM   7337  C   LYS F  43       6.838  37.429 -37.908  1.00 84.13           C  
ATOM   7338  O   LYS F  43       5.980  37.572 -37.044  1.00 82.59           O  
ATOM   7339  CB  LYS F  43       8.492  39.071 -38.814  1.00 90.07           C  
ATOM   7340  CG  LYS F  43       8.824  40.356 -39.575  1.00 91.77           C  
ATOM   7341  CD  LYS F  43       8.763  40.211 -41.087  1.00 95.05           C  
ATOM   7342  CE  LYS F  43       9.455  41.384 -41.784  1.00 89.91           C  
ATOM   7343  NZ  LYS F  43       9.119  41.449 -43.232  1.00 81.81           N  
ATOM   7344  N   GLN F  44       7.613  36.353 -37.992  1.00 88.49           N  
ATOM   7345  CA  GLN F  44       7.597  35.302 -36.975  1.00 82.61           C  
ATOM   7346  C   GLN F  44       8.338  35.703 -35.704  1.00 74.70           C  
ATOM   7347  O   GLN F  44       9.331  36.414 -35.748  1.00 68.14           O  
ATOM   7348  CB  GLN F  44       8.185  33.992 -37.518  1.00 85.72           C  
ATOM   7349  CG  GLN F  44       7.297  33.264 -38.518  1.00 86.47           C  
ATOM   7350  CD  GLN F  44       6.035  32.697 -37.887  1.00 86.31           C  
ATOM   7351  OE1 GLN F  44       5.039  33.400 -37.742  1.00 83.63           O  
ATOM   7352  NE2 GLN F  44       6.077  31.426 -37.501  1.00 96.90           N  
ATOM   7353  N   ARG F  45       7.820  35.211 -34.585  1.00 71.58           N  
ATOM   7354  CA  ARG F  45       8.477  35.242 -33.279  1.00 68.17           C  
ATOM   7355  C   ARG F  45       9.878  34.614 -33.334  1.00 60.29           C  
ATOM   7356  O   ARG F  45      10.044  33.516 -33.842  1.00 59.99           O  
ATOM   7357  CB  ARG F  45       7.623  34.459 -32.268  1.00 73.42           C  
ATOM   7358  CG  ARG F  45       7.859  34.788 -30.801  1.00 73.44           C  
ATOM   7359  CD  ARG F  45       6.966  33.913 -29.918  1.00 70.56           C  
ATOM   7360  NE  ARG F  45       5.835  34.610 -29.277  1.00 68.40           N  
ATOM   7361  CZ  ARG F  45       4.790  33.996 -28.699  1.00 66.96           C  
ATOM   7362  NH1 ARG F  45       4.690  32.661 -28.659  1.00 64.49           N  
ATOM   7363  NH2 ARG F  45       3.826  34.731 -28.143  1.00 68.06           N  
ATOM   7364  N   GLU F  46      10.873  35.327 -32.827  1.00 58.19           N  
ATOM   7365  CA  GLU F  46      12.245  34.827 -32.750  1.00 63.56           C  
ATOM   7366  C   GLU F  46      12.828  34.983 -31.343  1.00 63.66           C  
ATOM   7367  O   GLU F  46      12.500  35.940 -30.625  1.00 57.24           O  
ATOM   7368  CB  GLU F  46      13.149  35.562 -33.750  1.00 71.06           C  
ATOM   7369  CG  GLU F  46      13.073  37.095 -33.700  1.00 81.39           C  
ATOM   7370  CD  GLU F  46      14.298  37.802 -34.306  1.00 91.40           C  
ATOM   7371  OE1 GLU F  46      15.265  37.115 -34.728  1.00 96.97           O  
ATOM   7372  OE2 GLU F  46      14.293  39.063 -34.348  1.00 80.63           O  
ATOM   7373  N   LEU F  47      13.708  34.057 -30.964  1.00 62.31           N  
ATOM   7374  CA  LEU F  47      14.534  34.233 -29.763  1.00 62.23           C  
ATOM   7375  C   LEU F  47      15.474  35.441 -29.891  1.00 56.64           C  
ATOM   7376  O   LEU F  47      15.948  35.771 -30.966  1.00 64.82           O  
ATOM   7377  CB  LEU F  47      15.359  32.981 -29.486  1.00 68.53           C  
ATOM   7378  CG  LEU F  47      16.034  32.916 -28.109  1.00 69.32           C  
ATOM   7379  CD1 LEU F  47      15.013  32.657 -27.010  1.00 67.79           C  
ATOM   7380  CD2 LEU F  47      17.098  31.823 -28.094  1.00 69.09           C  
ATOM   7381  N   VAL F  48      15.706  36.104 -28.779  1.00 54.57           N  
ATOM   7382  CA  VAL F  48      16.543  37.301 -28.713  1.00 56.16           C  
ATOM   7383  C   VAL F  48      17.690  37.139 -27.716  1.00 49.83           C  
ATOM   7384  O   VAL F  48      18.797  37.597 -27.959  1.00 49.26           O  
ATOM   7385  CB  VAL F  48      15.708  38.520 -28.251  1.00 58.30           C  
ATOM   7386  CG1 VAL F  48      16.546  39.787 -28.273  1.00 62.90           C  
ATOM   7387  CG2 VAL F  48      14.477  38.696 -29.127  1.00 61.50           C  
ATOM   7388  N   ALA F  49      17.393  36.540 -26.576  1.00 43.22           N  
ATOM   7389  CA  ALA F  49      18.337  36.403 -25.487  1.00 44.67           C  
ATOM   7390  C   ALA F  49      17.800  35.269 -24.620  1.00 42.51           C  
ATOM   7391  O   ALA F  49      16.599  35.199 -24.388  1.00 44.93           O  
ATOM   7392  CB  ALA F  49      18.427  37.692 -24.681  1.00 45.91           C  
ATOM   7393  N   ALA F  50      18.663  34.359 -24.198  1.00 39.70           N  
ATOM   7394  CA  ALA F  50      18.271  33.262 -23.329  1.00 42.11           C  
ATOM   7395  C   ALA F  50      19.300  33.122 -22.208  1.00 44.75           C  
ATOM   7396  O   ALA F  50      20.431  33.559 -22.367  1.00 48.32           O  
ATOM   7397  CB  ALA F  50      18.134  31.972 -24.129  1.00 40.58           C  
ATOM   7398  N   ILE F  51      18.884  32.563 -21.076  1.00 40.62           N  
ATOM   7399  CA  ILE F  51      19.778  32.356 -19.935  1.00 41.32           C  
ATOM   7400  C   ILE F  51      19.518  30.972 -19.352  1.00 41.42           C  
ATOM   7401  O   ILE F  51      18.389  30.641 -19.056  1.00 40.72           O  
ATOM   7402  CB  ILE F  51      19.635  33.469 -18.850  1.00 42.04           C  
ATOM   7403  CG1 ILE F  51      20.742  33.344 -17.799  1.00 42.72           C  
ATOM   7404  CG2 ILE F  51      18.275  33.449 -18.166  1.00 38.96           C  
ATOM   7405  CD1 ILE F  51      20.817  34.506 -16.841  1.00 42.29           C  
ATOM   7406  N   THR F  52      20.573  30.178 -19.194  1.00 44.60           N  
ATOM   7407  CA  THR F  52      20.448  28.842 -18.624  1.00 42.94           C  
ATOM   7408  C   THR F  52      20.199  28.974 -17.149  1.00 41.88           C  
ATOM   7409  O   THR F  52      20.344  30.054 -16.552  1.00 39.81           O  
ATOM   7410  CB  THR F  52      21.742  27.987 -18.797  1.00 46.07           C  
ATOM   7411  OG1 THR F  52      22.813  28.534 -18.009  1.00 54.40           O  
ATOM   7412  CG2 THR F  52      22.181  27.926 -20.230  1.00 42.43           C  
ATOM   7413  N   ARG F  53      19.852  27.856 -16.539  1.00 43.34           N  
ATOM   7414  CA  ARG F  53      19.652  27.832 -15.089  1.00 43.11           C  
ATOM   7415  C   ARG F  53      20.907  28.298 -14.332  1.00 46.41           C  
ATOM   7416  O   ARG F  53      20.790  29.004 -13.338  1.00 52.83           O  
ATOM   7417  CB  ARG F  53      19.280  26.422 -14.675  1.00 41.22           C  
ATOM   7418  CG  ARG F  53      19.115  26.190 -13.205  1.00 40.26           C  
ATOM   7419  CD  ARG F  53      18.834  24.729 -12.942  1.00 38.03           C  
ATOM   7420  NE  ARG F  53      18.818  24.526 -11.498  1.00 39.69           N  
ATOM   7421  CZ  ARG F  53      18.154  23.582 -10.847  1.00 38.29           C  
ATOM   7422  NH1 ARG F  53      17.412  22.702 -11.484  1.00 38.54           N  
ATOM   7423  NH2 ARG F  53      18.227  23.555  -9.526  1.00 40.44           N  
ATOM   7424  N   GLY F  54      22.088  27.889 -14.800  1.00 50.05           N  
ATOM   7425  CA  GLY F  54      23.366  28.232 -14.161  1.00 46.95           C  
ATOM   7426  C   GLY F  54      23.949  29.571 -14.580  1.00 49.44           C  
ATOM   7427  O   GLY F  54      24.992  29.954 -14.079  1.00 56.19           O  
ATOM   7428  N   GLY F  55      23.322  30.258 -15.531  1.00 49.39           N  
ATOM   7429  CA  GLY F  55      23.624  31.662 -15.799  1.00 46.77           C  
ATOM   7430  C   GLY F  55      24.311  31.975 -17.105  1.00 53.43           C  
ATOM   7431  O   GLY F  55      24.651  33.162 -17.358  1.00 49.68           O  
ATOM   7432  N   ARG F  56      24.519  30.953 -17.943  1.00 53.60           N  
ATOM   7433  CA  ARG F  56      25.108  31.189 -19.258  1.00 58.12           C  
ATOM   7434  C   ARG F  56      24.077  31.864 -20.165  1.00 59.08           C  
ATOM   7435  O   ARG F  56      22.968  31.342 -20.365  1.00 52.56           O  
ATOM   7436  CB  ARG F  56      25.637  29.896 -19.913  1.00 63.65           C  
ATOM   7437  CG  ARG F  56      26.394  30.116 -21.233  1.00 67.92           C  
ATOM   7438  CD  ARG F  56      27.044  28.828 -21.797  1.00 75.91           C  
ATOM   7439  NE  ARG F  56      26.194  27.623 -21.748  1.00 79.08           N  
ATOM   7440  CZ  ARG F  56      25.117  27.383 -22.516  1.00 94.40           C  
ATOM   7441  NH1 ARG F  56      24.702  28.255 -23.445  1.00 97.71           N  
ATOM   7442  NH2 ARG F  56      24.427  26.256 -22.342  1.00 96.31           N  
ATOM   7443  N   THR F  57      24.466  33.021 -20.703  1.00 58.02           N  
ATOM   7444  CA  THR F  57      23.640  33.762 -21.632  1.00 59.88           C  
ATOM   7445  C   THR F  57      23.941  33.380 -23.074  1.00 64.19           C  
ATOM   7446  O   THR F  57      24.959  32.766 -23.367  1.00 71.63           O  
ATOM   7447  CB  THR F  57      23.798  35.291 -21.446  1.00 60.93           C  
ATOM   7448  OG1 THR F  57      25.150  35.661 -21.704  1.00 60.43           O  
ATOM   7449  CG2 THR F  57      23.390  35.712 -20.010  1.00 56.73           C  
ATOM   7450  N   ASN F  58      23.027  33.752 -23.962  1.00 68.69           N  
ATOM   7451  CA  ASN F  58      23.187  33.544 -25.398  1.00 68.55           C  
ATOM   7452  C   ASN F  58      22.174  34.447 -26.123  1.00 63.55           C  
ATOM   7453  O   ASN F  58      21.034  34.522 -25.737  1.00 62.67           O  
ATOM   7454  CB  ASN F  58      23.144  32.046 -25.794  1.00 71.24           C  
ATOM   7455  CG  ASN F  58      21.753  31.523 -26.077  1.00 71.62           C  
ATOM   7456  OD1 ASN F  58      21.140  30.929 -25.201  1.00 70.63           O  
ATOM   7457  ND2 ASN F  58      21.266  31.701 -27.313  1.00 64.27           N  
ATOM   7458  N   TYR F  59      22.643  35.156 -27.142  1.00 65.69           N  
ATOM   7459  CA  TYR F  59      21.896  36.200 -27.852  1.00 60.16           C  
ATOM   7460  C   TYR F  59      21.790  35.913 -29.359  1.00 59.20           C  
ATOM   7461  O   TYR F  59      22.609  35.196 -29.924  1.00 52.82           O  
ATOM   7462  CB  TYR F  59      22.602  37.538 -27.633  1.00 54.93           C  
ATOM   7463  CG  TYR F  59      22.794  37.847 -26.167  1.00 54.64           C  
ATOM   7464  CD1 TYR F  59      23.948  37.434 -25.476  1.00 53.08           C  
ATOM   7465  CD2 TYR F  59      21.816  38.523 -25.461  1.00 53.87           C  
ATOM   7466  CE1 TYR F  59      24.116  37.704 -24.119  1.00 52.30           C  
ATOM   7467  CE2 TYR F  59      21.966  38.801 -24.103  1.00 58.91           C  
ATOM   7468  CZ  TYR F  59      23.119  38.402 -23.430  1.00 55.34           C  
ATOM   7469  OH  TYR F  59      23.233  38.689 -22.083  1.00 51.68           O  
ATOM   7470  N   ALA F  60      20.763  36.453 -30.010  1.00 61.37           N  
ATOM   7471  CA  ALA F  60      20.689  36.426 -31.469  1.00 63.12           C  
ATOM   7472  C   ALA F  60      21.775  37.363 -32.002  1.00 66.91           C  
ATOM   7473  O   ALA F  60      22.120  38.351 -31.327  1.00 60.25           O  
ATOM   7474  CB  ALA F  60      19.328  36.882 -31.947  1.00 64.67           C  
ATOM   7475  N   ASP F  61      22.317  37.056 -33.191  1.00 67.17           N  
ATOM   7476  CA  ASP F  61      23.374  37.892 -33.778  1.00 71.94           C  
ATOM   7477  C   ASP F  61      23.012  39.378 -33.977  1.00 67.67           C  
ATOM   7478  O   ASP F  61      23.882  40.223 -33.798  1.00 70.15           O  
ATOM   7479  CB  ASP F  61      23.956  37.273 -35.076  1.00 78.56           C  
ATOM   7480  CG  ASP F  61      25.134  36.293 -34.811  1.00 83.55           C  
ATOM   7481  OD1 ASP F  61      25.768  36.335 -33.729  1.00 79.47           O  
ATOM   7482  OD2 ASP F  61      25.452  35.493 -35.718  1.00 89.02           O  
ATOM   7483  N   SER F  62      21.758  39.701 -34.301  1.00 65.23           N  
ATOM   7484  CA  SER F  62      21.364  41.125 -34.511  1.00 62.12           C  
ATOM   7485  C   SER F  62      21.481  41.988 -33.255  1.00 62.90           C  
ATOM   7486  O   SER F  62      21.621  43.213 -33.366  1.00 60.05           O  
ATOM   7487  CB  SER F  62      19.946  41.260 -35.082  1.00 64.45           C  
ATOM   7488  OG  SER F  62      19.049  40.389 -34.421  1.00 61.93           O  
ATOM   7489  N   VAL F  63      21.430  41.364 -32.073  1.00 61.40           N  
ATOM   7490  CA  VAL F  63      21.519  42.113 -30.813  1.00 64.39           C  
ATOM   7491  C   VAL F  63      22.807  41.942 -29.992  1.00 65.48           C  
ATOM   7492  O   VAL F  63      23.031  42.727 -29.061  1.00 71.23           O  
ATOM   7493  CB  VAL F  63      20.289  41.858 -29.904  1.00 65.47           C  
ATOM   7494  CG1 VAL F  63      19.011  42.267 -30.631  1.00 63.68           C  
ATOM   7495  CG2 VAL F  63      20.222  40.413 -29.396  1.00 66.46           C  
ATOM   7496  N   LYS F  64      23.623  40.928 -30.311  1.00 61.90           N  
ATOM   7497  CA  LYS F  64      24.869  40.630 -29.591  1.00 62.79           C  
ATOM   7498  C   LYS F  64      25.649  41.898 -29.283  1.00 58.36           C  
ATOM   7499  O   LYS F  64      25.868  42.714 -30.183  1.00 59.14           O  
ATOM   7500  CB  LYS F  64      25.719  39.690 -30.449  1.00 69.77           C  
ATOM   7501  CG  LYS F  64      26.987  39.112 -29.829  1.00 73.81           C  
ATOM   7502  CD  LYS F  64      27.904  38.566 -30.944  1.00 79.12           C  
ATOM   7503  CE  LYS F  64      28.732  37.344 -30.530  1.00 83.37           C  
ATOM   7504  NZ  LYS F  64      27.904  36.106 -30.521  1.00 83.67           N  
ATOM   7505  N   GLY F  65      26.008  42.093 -28.008  1.00 56.58           N  
ATOM   7506  CA  GLY F  65      26.761  43.295 -27.562  1.00 57.98           C  
ATOM   7507  C   GLY F  65      25.956  44.525 -27.153  1.00 58.08           C  
ATOM   7508  O   GLY F  65      26.421  45.338 -26.356  1.00 56.16           O  
ATOM   7509  N   ARG F  66      24.727  44.636 -27.647  1.00 61.10           N  
ATOM   7510  CA  ARG F  66      23.820  45.731 -27.290  1.00 62.01           C  
ATOM   7511  C   ARG F  66      22.786  45.338 -26.215  1.00 60.09           C  
ATOM   7512  O   ARG F  66      22.321  46.200 -25.481  1.00 58.67           O  
ATOM   7513  CB  ARG F  66      23.068  46.203 -28.540  1.00 61.08           C  
ATOM   7514  CG  ARG F  66      23.937  46.489 -29.744  1.00 60.33           C  
ATOM   7515  CD  ARG F  66      23.134  47.099 -30.890  1.00 59.13           C  
ATOM   7516  NE  ARG F  66      22.202  46.136 -31.495  1.00 59.29           N  
ATOM   7517  CZ  ARG F  66      20.866  46.239 -31.521  1.00 57.42           C  
ATOM   7518  NH1 ARG F  66      20.220  47.295 -30.984  1.00 58.80           N  
ATOM   7519  NH2 ARG F  66      20.156  45.260 -32.106  1.00 50.27           N  
ATOM   7520  N   PHE F  67      22.419  44.052 -26.164  1.00 58.09           N  
ATOM   7521  CA  PHE F  67      21.363  43.547 -25.289  1.00 53.58           C  
ATOM   7522  C   PHE F  67      22.045  42.655 -24.282  1.00 49.83           C  
ATOM   7523  O   PHE F  67      22.722  41.706 -24.668  1.00 53.43           O  
ATOM   7524  CB  PHE F  67      20.394  42.665 -26.084  1.00 52.28           C  
ATOM   7525  CG  PHE F  67      19.352  43.407 -26.884  1.00 49.36           C  
ATOM   7526  CD1 PHE F  67      19.534  44.724 -27.326  1.00 49.98           C  
ATOM   7527  CD2 PHE F  67      18.196  42.747 -27.257  1.00 48.70           C  
ATOM   7528  CE1 PHE F  67      18.569  45.366 -28.084  1.00 49.14           C  
ATOM   7529  CE2 PHE F  67      17.223  43.380 -28.008  1.00 48.30           C  
ATOM   7530  CZ  PHE F  67      17.415  44.688 -28.437  1.00 50.49           C  
ATOM   7531  N   THR F  68      21.861  42.923 -23.009  1.00 50.31           N  
ATOM   7532  CA  THR F  68      22.439  42.084 -21.957  1.00 54.22           C  
ATOM   7533  C   THR F  68      21.306  41.533 -21.085  1.00 52.45           C  
ATOM   7534  O   THR F  68      20.509  42.331 -20.554  1.00 50.45           O  
ATOM   7535  CB  THR F  68      23.373  42.932 -21.061  1.00 57.82           C  
ATOM   7536  OG1 THR F  68      24.397  43.543 -21.858  1.00 57.55           O  
ATOM   7537  CG2 THR F  68      23.985  42.083 -19.925  1.00 54.56           C  
ATOM   7538  N   LEU F  69      21.256  40.207 -20.904  1.00 49.92           N  
ATOM   7539  CA  LEU F  69      20.198  39.553 -20.103  1.00 52.13           C  
ATOM   7540  C   LEU F  69      20.713  39.189 -18.701  1.00 51.01           C  
ATOM   7541  O   LEU F  69      21.581  38.326 -18.570  1.00 55.94           O  
ATOM   7542  CB  LEU F  69      19.664  38.292 -20.818  1.00 53.87           C  
ATOM   7543  CG  LEU F  69      18.849  37.235 -20.035  1.00 56.16           C  
ATOM   7544  CD1 LEU F  69      17.650  37.860 -19.338  1.00 59.84           C  
ATOM   7545  CD2 LEU F  69      18.360  36.142 -20.973  1.00 57.23           C  
ATOM   7546  N   SER F  70      20.169  39.821 -17.657  1.00 50.32           N  
ATOM   7547  CA  SER F  70      20.586  39.548 -16.251  1.00 50.63           C  
ATOM   7548  C   SER F  70      19.415  39.000 -15.416  1.00 53.21           C  
ATOM   7549  O   SER F  70      18.290  38.927 -15.897  1.00 59.30           O  
ATOM   7550  CB  SER F  70      21.208  40.794 -15.613  1.00 46.34           C  
ATOM   7551  OG  SER F  70      20.309  41.865 -15.591  1.00 45.67           O  
ATOM   7552  N   ARG F  71      19.700  38.586 -14.187  1.00 56.72           N  
ATOM   7553  CA  ARG F  71      18.730  37.856 -13.354  1.00 54.92           C  
ATOM   7554  C   ARG F  71      18.901  38.185 -11.880  1.00 50.72           C  
ATOM   7555  O   ARG F  71      20.004  38.152 -11.390  1.00 54.93           O  
ATOM   7556  CB  ARG F  71      18.939  36.356 -13.561  1.00 55.37           C  
ATOM   7557  CG  ARG F  71      18.044  35.447 -12.706  1.00 55.95           C  
ATOM   7558  CD  ARG F  71      18.092  34.012 -13.205  1.00 55.62           C  
ATOM   7559  NE  ARG F  71      19.440  33.432 -13.142  1.00 52.82           N  
ATOM   7560  CZ  ARG F  71      19.839  32.349 -13.813  1.00 53.98           C  
ATOM   7561  NH1 ARG F  71      19.029  31.669 -14.622  1.00 54.59           N  
ATOM   7562  NH2 ARG F  71      21.073  31.917 -13.666  1.00 58.70           N  
ATOM   7563  N   ASP F  72      17.814  38.494 -11.177  1.00 54.12           N  
ATOM   7564  CA  ASP F  72      17.844  38.585  -9.713  1.00 53.77           C  
ATOM   7565  C   ASP F  72      16.901  37.539  -9.117  1.00 53.50           C  
ATOM   7566  O   ASP F  72      15.705  37.803  -8.924  1.00 50.30           O  
ATOM   7567  CB  ASP F  72      17.452  39.991  -9.277  1.00 55.87           C  
ATOM   7568  CG  ASP F  72      17.657  40.241  -7.785  1.00 61.29           C  
ATOM   7569  OD1 ASP F  72      17.916  39.305  -6.992  1.00 61.30           O  
ATOM   7570  OD2 ASP F  72      17.545  41.428  -7.407  1.00 64.66           O  
ATOM   7571  N   ASN F  73      17.440  36.359  -8.798  1.00 51.64           N  
ATOM   7572  CA  ASN F  73      16.598  35.285  -8.238  1.00 51.69           C  
ATOM   7573  C   ASN F  73      15.877  35.669  -6.958  1.00 50.47           C  
ATOM   7574  O   ASN F  73      14.724  35.264  -6.757  1.00 54.50           O  
ATOM   7575  CB  ASN F  73      17.358  33.951  -8.071  1.00 49.49           C  
ATOM   7576  CG  ASN F  73      17.421  33.149  -9.374  1.00 51.28           C  
ATOM   7577  OD1 ASN F  73      16.559  33.273 -10.226  1.00 55.31           O  
ATOM   7578  ND2 ASN F  73      18.451  32.339  -9.531  1.00 51.12           N  
ATOM   7579  N   ALA F  74      16.497  36.504  -6.133  1.00 51.72           N  
ATOM   7580  CA  ALA F  74      15.909  36.844  -4.832  1.00 54.88           C  
ATOM   7581  C   ALA F  74      14.650  37.698  -4.954  1.00 55.53           C  
ATOM   7582  O   ALA F  74      13.911  37.853  -3.973  1.00 52.54           O  
ATOM   7583  CB  ALA F  74      16.935  37.521  -3.940  1.00 57.91           C  
ATOM   7584  N   LYS F  75      14.394  38.264  -6.137  1.00 57.89           N  
ATOM   7585  CA  LYS F  75      13.072  38.835  -6.387  1.00 56.27           C  
ATOM   7586  C   LYS F  75      12.402  38.339  -7.668  1.00 53.40           C  
ATOM   7587  O   LYS F  75      11.605  39.045  -8.268  1.00 53.86           O  
ATOM   7588  CB  LYS F  75      13.095  40.359  -6.247  1.00 60.05           C  
ATOM   7589  CG  LYS F  75      14.255  41.126  -6.870  1.00 62.56           C  
ATOM   7590  CD  LYS F  75      14.122  42.590  -6.429  1.00 67.04           C  
ATOM   7591  CE  LYS F  75      14.915  43.571  -7.279  1.00 72.90           C  
ATOM   7592  NZ  LYS F  75      16.162  44.023  -6.627  1.00 75.53           N  
ATOM   7593  N   ASN F  76      12.686  37.088  -8.036  1.00 50.99           N  
ATOM   7594  CA  ASN F  76      11.983  36.402  -9.120  1.00 52.14           C  
ATOM   7595  C   ASN F  76      11.834  37.243 -10.389  1.00 51.75           C  
ATOM   7596  O   ASN F  76      10.774  37.253 -11.043  1.00 53.13           O  
ATOM   7597  CB  ASN F  76      10.607  35.936  -8.649  1.00 54.56           C  
ATOM   7598  CG  ASN F  76      10.676  35.093  -7.391  1.00 52.02           C  
ATOM   7599  OD1 ASN F  76      11.622  34.352  -7.182  1.00 48.99           O  
ATOM   7600  ND2 ASN F  76       9.673  35.212  -6.548  1.00 51.05           N  
ATOM   7601  N   THR F  77      12.922  37.924 -10.734  1.00 49.23           N  
ATOM   7602  CA  THR F  77      12.940  38.838 -11.841  1.00 45.69           C  
ATOM   7603  C   THR F  77      14.147  38.577 -12.725  1.00 46.35           C  
ATOM   7604  O   THR F  77      15.198  38.102 -12.265  1.00 53.28           O  
ATOM   7605  CB  THR F  77      12.876  40.268 -11.314  1.00 44.49           C  
ATOM   7606  OG1 THR F  77      11.693  40.390 -10.522  1.00 46.70           O  
ATOM   7607  CG2 THR F  77      12.792  41.282 -12.419  1.00 41.79           C  
ATOM   7608  N   VAL F  78      13.948  38.825 -14.011  1.00 41.20           N  
ATOM   7609  CA  VAL F  78      15.021  38.876 -14.984  1.00 45.10           C  
ATOM   7610  C   VAL F  78      14.927  40.223 -15.679  1.00 43.47           C  
ATOM   7611  O   VAL F  78      13.875  40.873 -15.673  1.00 47.10           O  
ATOM   7612  CB  VAL F  78      14.954  37.707 -15.997  1.00 52.48           C  
ATOM   7613  CG1 VAL F  78      15.069  36.373 -15.276  1.00 54.83           C  
ATOM   7614  CG2 VAL F  78      13.657  37.712 -16.781  1.00 55.04           C  
ATOM   7615  N   TYR F  79      16.023  40.650 -16.275  1.00 43.26           N  
ATOM   7616  CA  TYR F  79      16.077  41.961 -16.922  1.00 41.47           C  
ATOM   7617  C   TYR F  79      16.738  41.806 -18.280  1.00 38.94           C  
ATOM   7618  O   TYR F  79      17.668  41.018 -18.432  1.00 37.82           O  
ATOM   7619  CB  TYR F  79      16.845  42.985 -16.064  1.00 39.83           C  
ATOM   7620  CG  TYR F  79      16.363  43.142 -14.631  1.00 39.10           C  
ATOM   7621  CD1 TYR F  79      15.320  44.018 -14.300  1.00 37.24           C  
ATOM   7622  CD2 TYR F  79      16.980  42.423 -13.587  1.00 39.28           C  
ATOM   7623  CE1 TYR F  79      14.908  44.183 -12.974  1.00 37.47           C  
ATOM   7624  CE2 TYR F  79      16.568  42.578 -12.268  1.00 37.67           C  
ATOM   7625  CZ  TYR F  79      15.531  43.449 -11.969  1.00 36.44           C  
ATOM   7626  OH  TYR F  79      15.133  43.571 -10.664  1.00 38.61           O  
ATOM   7627  N   LEU F  80      16.227  42.534 -19.260  1.00 40.58           N  
ATOM   7628  CA  LEU F  80      16.846  42.607 -20.568  1.00 43.05           C  
ATOM   7629  C   LEU F  80      17.176  44.073 -20.778  1.00 44.66           C  
ATOM   7630  O   LEU F  80      16.280  44.883 -21.036  1.00 44.65           O  
ATOM   7631  CB  LEU F  80      15.902  42.072 -21.635  1.00 42.63           C  
ATOM   7632  CG  LEU F  80      16.533  41.932 -23.012  1.00 43.48           C  
ATOM   7633  CD1 LEU F  80      17.514  40.781 -23.031  1.00 41.66           C  
ATOM   7634  CD2 LEU F  80      15.424  41.703 -24.036  1.00 47.43           C  
ATOM   7635  N   GLN F  81      18.448  44.426 -20.574  1.00 47.45           N  
ATOM   7636  CA  GLN F  81      18.934  45.791 -20.833  1.00 48.69           C  
ATOM   7637  C   GLN F  81      19.203  45.884 -22.314  1.00 47.29           C  
ATOM   7638  O   GLN F  81      19.984  45.086 -22.846  1.00 47.10           O  
ATOM   7639  CB  GLN F  81      20.239  46.096 -20.063  1.00 52.82           C  
ATOM   7640  CG  GLN F  81      20.732  47.538 -20.234  1.00 52.94           C  
ATOM   7641  CD  GLN F  81      19.807  48.556 -19.577  1.00 54.09           C  
ATOM   7642  OE1 GLN F  81      19.159  48.256 -18.579  1.00 64.13           O  
ATOM   7643  NE2 GLN F  81      19.727  49.758 -20.143  1.00 54.91           N  
ATOM   7644  N   MET F  82      18.549  46.830 -22.977  1.00 48.57           N  
ATOM   7645  CA  MET F  82      18.656  46.962 -24.412  1.00 53.19           C  
ATOM   7646  C   MET F  82      19.249  48.337 -24.679  1.00 54.85           C  
ATOM   7647  O   MET F  82      18.608  49.362 -24.422  1.00 56.83           O  
ATOM   7648  CB  MET F  82      17.277  46.834 -25.048  1.00 57.74           C  
ATOM   7649  CG  MET F  82      16.550  45.513 -24.789  1.00 58.26           C  
ATOM   7650  SD  MET F  82      14.959  45.376 -25.665  1.00 55.23           S  
ATOM   7651  CE  MET F  82      14.067  46.793 -25.025  1.00 53.06           C  
ATOM   7652  N   ASN F  83      20.486  48.362 -25.165  1.00 57.27           N  
ATOM   7653  CA  ASN F  83      21.201  49.634 -25.401  1.00 61.63           C  
ATOM   7654  C   ASN F  83      21.380  49.862 -26.894  1.00 63.96           C  
ATOM   7655  O   ASN F  83      21.282  48.907 -27.677  1.00 66.98           O  
ATOM   7656  CB  ASN F  83      22.573  49.636 -24.700  1.00 60.63           C  
ATOM   7657  CG  ASN F  83      22.471  49.605 -23.177  1.00 60.60           C  
ATOM   7658  OD1 ASN F  83      21.653  50.303 -22.567  1.00 59.26           O  
ATOM   7659  ND2 ASN F  83      23.327  48.800 -22.555  1.00 59.45           N  
ATOM   7660  N   SER F  84      21.643  51.126 -27.264  1.00 62.80           N  
ATOM   7661  CA  SER F  84      21.832  51.571 -28.662  1.00 62.71           C  
ATOM   7662  C   SER F  84      20.830  50.906 -29.615  1.00 58.87           C  
ATOM   7663  O   SER F  84      21.154  50.078 -30.485  1.00 46.57           O  
ATOM   7664  CB  SER F  84      23.298  51.418 -29.114  1.00 66.01           C  
ATOM   7665  OG  SER F  84      23.709  50.052 -29.132  1.00 74.75           O  
ATOM   7666  N   LEU F  85      19.577  51.258 -29.388  1.00 61.98           N  
ATOM   7667  CA  LEU F  85      18.485  50.600 -30.066  1.00 64.83           C  
ATOM   7668  C   LEU F  85      18.382  51.145 -31.479  1.00 64.74           C  
ATOM   7669  O   LEU F  85      18.715  52.308 -31.741  1.00 59.14           O  
ATOM   7670  CB  LEU F  85      17.170  50.811 -29.308  1.00 68.66           C  
ATOM   7671  CG  LEU F  85      16.920  49.893 -28.097  1.00 66.83           C  
ATOM   7672  CD1 LEU F  85      15.901  50.547 -27.167  1.00 63.69           C  
ATOM   7673  CD2 LEU F  85      16.474  48.491 -28.530  1.00 62.95           C  
ATOM   7674  N   LYS F  86      17.913  50.290 -32.383  1.00 66.48           N  
ATOM   7675  CA  LYS F  86      17.735  50.643 -33.777  1.00 64.56           C  
ATOM   7676  C   LYS F  86      16.276  50.426 -34.169  1.00 68.08           C  
ATOM   7677  O   LYS F  86      15.540  49.725 -33.452  1.00 59.06           O  
ATOM   7678  CB  LYS F  86      18.620  49.764 -34.655  1.00 68.43           C  
ATOM   7679  CG  LYS F  86      20.042  49.561 -34.163  1.00 71.18           C  
ATOM   7680  CD  LYS F  86      20.872  48.833 -35.203  1.00 76.77           C  
ATOM   7681  CE  LYS F  86      21.875  47.884 -34.575  1.00 75.52           C  
ATOM   7682  NZ  LYS F  86      22.807  47.371 -35.606  1.00 76.76           N  
ATOM   7683  N   PRO F  87      15.850  51.027 -35.302  1.00 74.07           N  
ATOM   7684  CA  PRO F  87      14.501  50.817 -35.826  1.00 70.97           C  
ATOM   7685  C   PRO F  87      14.063  49.347 -35.953  1.00 69.38           C  
ATOM   7686  O   PRO F  87      12.906  49.053 -35.635  1.00 72.65           O  
ATOM   7687  CB  PRO F  87      14.554  51.473 -37.207  1.00 70.71           C  
ATOM   7688  CG  PRO F  87      15.693  52.440 -37.176  1.00 72.39           C  
ATOM   7689  CD  PRO F  87      16.533  52.153 -35.978  1.00 73.58           C  
ATOM   7690  N   GLU F  88      14.961  48.444 -36.376  1.00 64.19           N  
ATOM   7691  CA  GLU F  88      14.583  47.019 -36.581  1.00 67.55           C  
ATOM   7692  C   GLU F  88      14.360  46.187 -35.295  1.00 65.85           C  
ATOM   7693  O   GLU F  88      13.910  45.040 -35.369  1.00 62.16           O  
ATOM   7694  CB  GLU F  88      15.568  46.282 -37.509  1.00 73.62           C  
ATOM   7695  CG  GLU F  88      17.002  46.111 -36.995  1.00 82.19           C  
ATOM   7696  CD  GLU F  88      17.983  47.121 -37.583  1.00 88.86           C  
ATOM   7697  OE1 GLU F  88      17.635  48.335 -37.697  1.00 90.85           O  
ATOM   7698  OE2 GLU F  88      19.096  46.679 -37.934  1.00 85.51           O  
ATOM   7699  N   ASP F  89      14.692  46.757 -34.136  1.00 65.01           N  
ATOM   7700  CA  ASP F  89      14.383  46.151 -32.831  1.00 61.95           C  
ATOM   7701  C   ASP F  89      12.940  46.410 -32.377  1.00 60.71           C  
ATOM   7702  O   ASP F  89      12.515  45.857 -31.364  1.00 51.79           O  
ATOM   7703  CB  ASP F  89      15.336  46.684 -31.737  1.00 60.09           C  
ATOM   7704  CG  ASP F  89      16.805  46.413 -32.033  1.00 53.19           C  
ATOM   7705  OD1 ASP F  89      17.121  45.322 -32.555  1.00 47.99           O  
ATOM   7706  OD2 ASP F  89      17.633  47.300 -31.720  1.00 51.22           O  
ATOM   7707  N   THR F  90      12.228  47.288 -33.099  1.00 58.13           N  
ATOM   7708  CA  THR F  90      10.803  47.532 -32.892  1.00 51.41           C  
ATOM   7709  C   THR F  90      10.012  46.234 -33.062  1.00 48.75           C  
ATOM   7710  O   THR F  90      10.104  45.593 -34.095  1.00 51.71           O  
ATOM   7711  CB  THR F  90      10.280  48.627 -33.843  1.00 52.95           C  
ATOM   7712  OG1 THR F  90      10.830  49.902 -33.444  1.00 54.48           O  
ATOM   7713  CG2 THR F  90       8.752  48.700 -33.836  1.00 51.59           C  
ATOM   7714  N   ALA F  91       9.247  45.880 -32.029  1.00 47.70           N  
ATOM   7715  CA  ALA F  91       8.526  44.606 -31.929  1.00 48.91           C  
ATOM   7716  C   ALA F  91       7.777  44.496 -30.603  1.00 53.89           C  
ATOM   7717  O   ALA F  91       7.884  45.380 -29.730  1.00 57.96           O  
ATOM   7718  CB  ALA F  91       9.488  43.433 -32.052  1.00 48.57           C  
ATOM   7719  N   VAL F  92       7.031  43.403 -30.456  1.00 52.17           N  
ATOM   7720  CA  VAL F  92       6.489  42.982 -29.162  1.00 53.81           C  
ATOM   7721  C   VAL F  92       7.462  41.968 -28.562  1.00 50.32           C  
ATOM   7722  O   VAL F  92       7.753  40.958 -29.192  1.00 47.34           O  
ATOM   7723  CB  VAL F  92       5.083  42.347 -29.306  1.00 54.33           C  
ATOM   7724  CG1 VAL F  92       4.492  42.070 -27.940  1.00 55.52           C  
ATOM   7725  CG2 VAL F  92       4.144  43.263 -30.087  1.00 52.31           C  
ATOM   7726  N   TYR F  93       7.960  42.261 -27.355  1.00 48.87           N  
ATOM   7727  CA  TYR F  93       8.902  41.386 -26.615  1.00 42.88           C  
ATOM   7728  C   TYR F  93       8.155  40.586 -25.567  1.00 37.55           C  
ATOM   7729  O   TYR F  93       7.314  41.135 -24.874  1.00 36.51           O  
ATOM   7730  CB  TYR F  93       9.990  42.218 -25.960  1.00 46.95           C  
ATOM   7731  CG  TYR F  93      10.960  42.778 -26.974  1.00 53.91           C  
ATOM   7732  CD1 TYR F  93      10.601  43.853 -27.790  1.00 53.46           C  
ATOM   7733  CD2 TYR F  93      12.233  42.221 -27.135  1.00 55.54           C  
ATOM   7734  CE1 TYR F  93      11.480  44.353 -28.722  1.00 54.91           C  
ATOM   7735  CE2 TYR F  93      13.109  42.722 -28.071  1.00 56.57           C  
ATOM   7736  CZ  TYR F  93      12.719  43.783 -28.860  1.00 55.06           C  
ATOM   7737  OH  TYR F  93      13.574  44.302 -29.776  1.00 54.46           O  
ATOM   7738  N   TYR F  94       8.445  39.294 -25.477  1.00 35.87           N  
ATOM   7739  CA  TYR F  94       7.759  38.378 -24.594  1.00 37.29           C  
ATOM   7740  C   TYR F  94       8.753  37.705 -23.689  1.00 41.16           C  
ATOM   7741  O   TYR F  94       9.822  37.259 -24.106  1.00 44.57           O  
ATOM   7742  CB  TYR F  94       7.025  37.272 -25.352  1.00 39.16           C  
ATOM   7743  CG  TYR F  94       5.921  37.749 -26.238  1.00 40.65           C  
ATOM   7744  CD1 TYR F  94       6.199  38.226 -27.521  1.00 41.58           C  
ATOM   7745  CD2 TYR F  94       4.593  37.723 -25.814  1.00 42.57           C  
ATOM   7746  CE1 TYR F  94       5.185  38.660 -28.348  1.00 42.26           C  
ATOM   7747  CE2 TYR F  94       3.569  38.165 -26.648  1.00 43.25           C  
ATOM   7748  CZ  TYR F  94       3.873  38.632 -27.908  1.00 44.07           C  
ATOM   7749  OH  TYR F  94       2.865  39.085 -28.722  1.00 47.75           O  
ATOM   7750  N   CYS F  95       8.351  37.576 -22.447  1.00 42.41           N  
ATOM   7751  CA  CYS F  95       9.065  36.840 -21.452  1.00 46.55           C  
ATOM   7752  C   CYS F  95       8.575  35.356 -21.525  1.00 45.70           C  
ATOM   7753  O   CYS F  95       7.381  35.133 -21.693  1.00 44.54           O  
ATOM   7754  CB  CYS F  95       8.705  37.473 -20.118  1.00 48.19           C  
ATOM   7755  SG  CYS F  95       9.513  36.627 -18.779  1.00 60.81           S  
ATOM   7756  N   ASN F  96       9.468  34.351 -21.412  1.00 43.83           N  
ATOM   7757  CA  ASN F  96       9.053  32.939 -21.535  1.00 40.02           C  
ATOM   7758  C   ASN F  96       9.806  31.956 -20.640  1.00 41.43           C  
ATOM   7759  O   ASN F  96      11.006  32.048 -20.521  1.00 44.59           O  
ATOM   7760  CB  ASN F  96       9.183  32.492 -22.982  1.00 40.01           C  
ATOM   7761  CG  ASN F  96       8.982  30.984 -23.163  1.00 42.89           C  
ATOM   7762  OD1 ASN F  96       9.942  30.289 -23.449  1.00 44.38           O  
ATOM   7763  ND2 ASN F  96       7.748  30.491 -22.994  1.00 41.86           N  
ATOM   7764  N   VAL F  97       9.093  31.006 -20.035  1.00 38.90           N  
ATOM   7765  CA  VAL F  97       9.710  29.867 -19.369  1.00 40.91           C  
ATOM   7766  C   VAL F  97       9.006  28.624 -19.879  1.00 41.73           C  
ATOM   7767  O   VAL F  97       7.782  28.522 -19.793  1.00 42.27           O  
ATOM   7768  CB  VAL F  97       9.586  29.899 -17.815  1.00 40.32           C  
ATOM   7769  CG1 VAL F  97      10.456  28.824 -17.196  1.00 38.35           C  
ATOM   7770  CG2 VAL F  97      10.002  31.233 -17.262  1.00 39.53           C  
ATOM   7771  N   GLY F  98       9.777  27.668 -20.381  1.00 43.35           N  
ATOM   7772  CA  GLY F  98       9.219  26.400 -20.830  1.00 46.32           C  
ATOM   7773  C   GLY F  98       8.924  26.320 -22.313  1.00 46.37           C  
ATOM   7774  O   GLY F  98       8.249  25.381 -22.761  1.00 46.58           O  
ATOM   7775  N   ARG F  99       9.403  27.309 -23.067  1.00 49.08           N  
ATOM   7776  CA  ARG F  99       9.232  27.353 -24.531  1.00 51.12           C  
ATOM   7777  C   ARG F  99       7.771  27.319 -24.990  1.00 47.09           C  
ATOM   7778  O   ARG F  99       6.950  27.999 -24.368  1.00 46.88           O  
ATOM   7779  CB  ARG F  99      10.130  26.320 -25.203  1.00 49.57           C  
ATOM   7780  CG  ARG F  99      11.569  26.585 -24.830  1.00 53.84           C  
ATOM   7781  CD  ARG F  99      12.496  25.557 -25.451  1.00 58.36           C  
ATOM   7782  NE  ARG F  99      12.660  25.777 -26.888  1.00 57.63           N  
ATOM   7783  CZ  ARG F  99      13.607  26.509 -27.472  1.00 57.87           C  
ATOM   7784  NH1 ARG F  99      14.578  27.086 -26.765  1.00 56.78           N  
ATOM   7785  NH2 ARG F  99      13.600  26.621 -28.803  1.00 56.89           N  
ATOM   7786  N   SER F 100       7.448  26.572 -26.054  1.00 49.53           N  
ATOM   7787  CA  SER F 100       6.101  26.615 -26.626  1.00 49.29           C  
ATOM   7788  C   SER F 100       5.124  25.835 -25.783  1.00 47.17           C  
ATOM   7789  O   SER F 100       3.942  26.146 -25.780  1.00 52.71           O  
ATOM   7790  CB  SER F 100       6.088  26.116 -28.073  1.00 51.11           C  
ATOM   7791  OG  SER F 100       6.458  27.174 -28.937  1.00 50.47           O  
ATOM   7792  N   ARG F 101       5.621  24.844 -25.062  1.00 44.00           N  
ATOM   7793  CA  ARG F 101       4.826  24.165 -24.035  1.00 47.58           C  
ATOM   7794  C   ARG F 101       4.611  24.980 -22.738  1.00 42.07           C  
ATOM   7795  O   ARG F 101       3.887  24.517 -21.857  1.00 47.85           O  
ATOM   7796  CB  ARG F 101       5.503  22.824 -23.640  1.00 49.82           C  
ATOM   7797  CG  ARG F 101       5.399  21.685 -24.654  1.00 51.11           C  
ATOM   7798  CD  ARG F 101       4.291  20.672 -24.338  1.00 54.44           C  
ATOM   7799  NE  ARG F 101       2.952  21.245 -24.515  1.00 56.01           N  
ATOM   7800  CZ  ARG F 101       2.386  21.532 -25.696  1.00 55.18           C  
ATOM   7801  NH1 ARG F 101       1.172  22.090 -25.747  1.00 49.42           N  
ATOM   7802  NH2 ARG F 101       3.019  21.283 -26.839  1.00 57.24           N  
ATOM   7803  N   GLY F 102       5.214  26.161 -22.620  1.00 35.58           N  
ATOM   7804  CA  GLY F 102       5.356  26.855 -21.344  1.00 36.77           C  
ATOM   7805  C   GLY F 102       4.567  28.134 -21.119  1.00 36.97           C  
ATOM   7806  O   GLY F 102       3.440  28.309 -21.626  1.00 38.60           O  
ATOM   7807  N   TYR F 103       5.168  29.022 -20.316  1.00 34.37           N  
ATOM   7808  CA  TYR F 103       4.509  30.222 -19.778  1.00 33.42           C  
ATOM   7809  C   TYR F 103       5.035  31.448 -20.496  1.00 33.29           C  
ATOM   7810  O   TYR F 103       6.223  31.567 -20.719  1.00 31.80           O  
ATOM   7811  CB  TYR F 103       4.657  30.269 -18.238  1.00 36.96           C  
ATOM   7812  CG  TYR F 103       3.770  29.198 -17.606  1.00 38.85           C  
ATOM   7813  CD1 TYR F 103       4.155  27.853 -17.577  1.00 37.90           C  
ATOM   7814  CD2 TYR F 103       2.499  29.506 -17.155  1.00 42.36           C  
ATOM   7815  CE1 TYR F 103       3.312  26.865 -17.067  1.00 38.51           C  
ATOM   7816  CE2 TYR F 103       1.653  28.515 -16.632  1.00 44.20           C  
ATOM   7817  CZ  TYR F 103       2.056  27.187 -16.605  1.00 38.69           C  
ATOM   7818  OH  TYR F 103       1.210  26.215 -16.086  1.00 37.59           O  
ATOM   7819  N   TRP F 104       4.119  32.321 -20.909  1.00 34.27           N  
ATOM   7820  CA  TRP F 104       4.421  33.542 -21.631  1.00 35.22           C  
ATOM   7821  C   TRP F 104       3.813  34.747 -20.909  1.00 37.62           C  
ATOM   7822  O   TRP F 104       2.771  34.632 -20.284  1.00 41.50           O  
ATOM   7823  CB  TRP F 104       3.825  33.483 -23.043  1.00 36.41           C  
ATOM   7824  CG  TRP F 104       4.376  32.381 -23.916  1.00 37.85           C  
ATOM   7825  CD1 TRP F 104       3.926  31.103 -23.999  1.00 38.69           C  
ATOM   7826  CD2 TRP F 104       5.472  32.475 -24.824  1.00 37.60           C  
ATOM   7827  NE1 TRP F 104       4.679  30.391 -24.888  1.00 38.64           N  
ATOM   7828  CE2 TRP F 104       5.633  31.211 -25.412  1.00 38.24           C  
ATOM   7829  CE3 TRP F 104       6.347  33.504 -25.183  1.00 38.31           C  
ATOM   7830  CZ2 TRP F 104       6.614  30.948 -26.345  1.00 40.54           C  
ATOM   7831  CZ3 TRP F 104       7.322  33.251 -26.105  1.00 37.37           C  
ATOM   7832  CH2 TRP F 104       7.454  31.985 -26.680  1.00 41.05           C  
ATOM   7833  N   GLY F 105       4.458  35.899 -21.012  1.00 38.65           N  
ATOM   7834  CA  GLY F 105       3.827  37.148 -20.620  1.00 41.02           C  
ATOM   7835  C   GLY F 105       2.955  37.641 -21.759  1.00 42.54           C  
ATOM   7836  O   GLY F 105       2.915  37.028 -22.830  1.00 41.58           O  
ATOM   7837  N   GLN F 106       2.263  38.754 -21.531  1.00 44.50           N  
ATOM   7838  CA  GLN F 106       1.327  39.298 -22.531  1.00 48.28           C  
ATOM   7839  C   GLN F 106       1.990  39.961 -23.740  1.00 51.56           C  
ATOM   7840  O   GLN F 106       1.349  40.135 -24.804  1.00 46.14           O  
ATOM   7841  CB  GLN F 106       0.389  40.329 -21.901  1.00 49.67           C  
ATOM   7842  CG  GLN F 106      -0.629  39.754 -20.941  1.00 56.59           C  
ATOM   7843  CD  GLN F 106      -1.437  38.591 -21.498  1.00 55.71           C  
ATOM   7844  OE1 GLN F 106      -1.083  37.450 -21.245  1.00 56.70           O  
ATOM   7845  NE2 GLN F 106      -2.508  38.872 -22.260  1.00 52.70           N  
ATOM   7846  N   GLY F 107       3.250  40.363 -23.569  1.00 51.42           N  
ATOM   7847  CA  GLY F 107       3.966  41.121 -24.581  1.00 55.76           C  
ATOM   7848  C   GLY F 107       4.153  42.568 -24.143  1.00 56.41           C  
ATOM   7849  O   GLY F 107       3.232  43.181 -23.597  1.00 61.49           O  
ATOM   7850  N   THR F 108       5.356  43.089 -24.357  1.00 53.11           N  
ATOM   7851  CA  THR F 108       5.651  44.492 -24.163  1.00 52.76           C  
ATOM   7852  C   THR F 108       6.061  45.064 -25.523  1.00 54.15           C  
ATOM   7853  O   THR F 108       6.966  44.528 -26.169  1.00 53.33           O  
ATOM   7854  CB  THR F 108       6.777  44.685 -23.140  1.00 56.02           C  
ATOM   7855  OG1 THR F 108       6.458  43.980 -21.941  1.00 56.14           O  
ATOM   7856  CG2 THR F 108       6.934  46.147 -22.802  1.00 56.94           C  
ATOM   7857  N   GLN F 109       5.375  46.125 -25.959  1.00 52.15           N  
ATOM   7858  CA  GLN F 109       5.687  46.782 -27.219  1.00 52.98           C  
ATOM   7859  C   GLN F 109       6.880  47.722 -26.999  1.00 51.85           C  
ATOM   7860  O   GLN F 109       6.911  48.510 -26.041  1.00 54.22           O  
ATOM   7861  CB  GLN F 109       4.447  47.517 -27.791  1.00 55.18           C  
ATOM   7862  CG  GLN F 109       4.647  48.332 -29.087  1.00 55.00           C  
ATOM   7863  CD  GLN F 109       4.985  47.507 -30.316  1.00 55.50           C  
ATOM   7864  OE1 GLN F 109       4.280  46.560 -30.652  1.00 62.15           O  
ATOM   7865  NE2 GLN F 109       6.046  47.888 -31.018  1.00 62.74           N  
ATOM   7866  N   VAL F 110       7.860  47.579 -27.886  1.00 50.39           N  
ATOM   7867  CA  VAL F 110       9.050  48.410 -27.956  1.00 53.60           C  
ATOM   7868  C   VAL F 110       9.021  49.097 -29.310  1.00 48.98           C  
ATOM   7869  O   VAL F 110       8.965  48.430 -30.335  1.00 48.04           O  
ATOM   7870  CB  VAL F 110      10.317  47.545 -27.860  1.00 55.20           C  
ATOM   7871  CG1 VAL F 110      11.569  48.319 -28.262  1.00 53.88           C  
ATOM   7872  CG2 VAL F 110      10.453  46.985 -26.454  1.00 56.00           C  
ATOM   7873  N   THR F 111       9.083  50.418 -29.296  1.00 52.69           N  
ATOM   7874  CA  THR F 111       9.054  51.224 -30.516  1.00 59.89           C  
ATOM   7875  C   THR F 111      10.283  52.147 -30.589  1.00 61.31           C  
ATOM   7876  O   THR F 111      10.573  52.927 -29.661  1.00 49.06           O  
ATOM   7877  CB  THR F 111       7.735  52.012 -30.611  1.00 63.09           C  
ATOM   7878  OG1 THR F 111       6.647  51.074 -30.550  1.00 61.42           O  
ATOM   7879  CG2 THR F 111       7.655  52.817 -31.928  1.00 65.41           C  
ATOM   7880  N   VAL F 112      11.006  52.020 -31.698  1.00 63.46           N  
ATOM   7881  CA  VAL F 112      12.265  52.728 -31.902  1.00 67.12           C  
ATOM   7882  C   VAL F 112      12.131  53.566 -33.164  1.00 67.05           C  
ATOM   7883  O   VAL F 112      12.030  53.020 -34.263  1.00 61.72           O  
ATOM   7884  CB  VAL F 112      13.465  51.748 -32.038  1.00 64.47           C  
ATOM   7885  CG1 VAL F 112      14.780  52.514 -32.071  1.00 62.52           C  
ATOM   7886  CG2 VAL F 112      13.453  50.732 -30.905  1.00 57.41           C  
ATOM   7887  N   SER F 113      12.146  54.882 -32.991  1.00 74.88           N  
ATOM   7888  CA  SER F 113      11.903  55.831 -34.075  1.00 85.45           C  
ATOM   7889  C   SER F 113      13.197  56.564 -34.508  1.00 86.89           C  
ATOM   7890  O   SER F 113      14.074  56.824 -33.666  1.00 75.12           O  
ATOM   7891  CB  SER F 113      10.839  56.850 -33.616  1.00 90.11           C  
ATOM   7892  OG  SER F 113      11.264  57.588 -32.472  1.00 87.27           O  
ATOM   7893  N   SER F 114      13.304  56.872 -35.813  1.00 88.85           N  
ATOM   7894  CA  SER F 114      14.317  57.802 -36.360  1.00 89.90           C  
ATOM   7895  C   SER F 114      13.629  58.800 -37.297  1.00 89.24           C  
ATOM   7896  O   SER F 114      13.051  59.801 -36.866  1.00 79.36           O  
ATOM   7897  CB  SER F 114      15.434  57.051 -37.118  1.00 87.72           C  
ATOM   7898  OG  SER F 114      14.931  56.342 -38.249  1.00 86.08           O  
