# Supplementary material for: A non-redundant data set of nanobody-antigen crystal structures
Source: Data Brief. 2019 Mar 6;24:103754. doi: 10.1016/j.dib.2019.103754 (PMC6441729; doi:10.1016/j.dib.2019.103754)
Supplement: Multimedia component 6 [file mmc6.zip › extended_dataset/Nb_2/6c9w_2.pdb]

ATOM   6330  N   VAL B   2      17.929 -51.738 -20.981  1.00150.26           N  
ATOM   6331  CA  VAL B   2      18.811 -52.846 -20.635  1.00164.81           C  
ATOM   6332  C   VAL B   2      19.186 -53.617 -21.903  1.00167.90           C  
ATOM   6333  O   VAL B   2      18.313 -54.016 -22.674  1.00143.57           O  
ATOM   6334  CB  VAL B   2      18.153 -53.773 -19.593  1.00142.81           C  
ATOM   6335  CG1 VAL B   2      19.204 -54.649 -18.916  1.00163.11           C  
ATOM   6336  CG2 VAL B   2      17.389 -52.953 -18.555  1.00154.62           C  
ATOM   6345  N   GLN B   3      20.486 -53.828 -22.106  1.00171.37           N  
ATOM   6346  CA  GLN B   3      21.012 -54.436 -23.321  1.00164.85           C  
ATOM   6347  C   GLN B   3      21.223 -55.940 -23.099  1.00165.89           C  
ATOM   6348  O   GLN B   3      20.690 -56.522 -22.148  1.00183.13           O  
ATOM   6349  CB  GLN B   3      22.297 -53.698 -23.746  1.00155.79           C  
ATOM   6350  CG  GLN B   3      23.313 -53.463 -22.636  1.00170.96           C  
ATOM   6351  CD  GLN B   3      23.616 -54.715 -21.850  1.00186.77           C  
ATOM   6352  OE1 GLN B   3      23.201 -54.848 -20.703  1.00187.18           O  
ATOM   6353  NE2 GLN B   3      24.328 -55.646 -22.465  1.00182.66           N  
ATOM   6362  N   LEU B   4      22.001 -56.578 -23.975  1.00140.82           N  
ATOM   6363  CA  LEU B   4      22.254 -58.016 -23.877  1.00130.99           C  
ATOM   6364  C   LEU B   4      23.578 -58.319 -24.570  1.00146.26           C  
ATOM   6365  O   LEU B   4      23.665 -58.211 -25.797  1.00134.04           O  
ATOM   6366  CB  LEU B   4      21.117 -58.812 -24.516  1.00132.82           C  
ATOM   6367  CG  LEU B   4      19.740 -58.799 -23.849  1.00123.73           C  
ATOM   6368  CD1 LEU B   4      18.734 -59.519 -24.728  1.00122.71           C  
ATOM   6369  CD2 LEU B   4      19.792 -59.435 -22.472  1.00 93.97           C  
ATOM   6381  N   VAL B   5      24.604 -58.699 -23.790  1.00158.16           N  
ATOM   6382  CA  VAL B   5      25.859 -59.182 -24.358  1.00156.10           C  
ATOM   6383  C   VAL B   5      25.772 -60.695 -24.486  1.00147.35           C  
ATOM   6384  O   VAL B   5      25.054 -61.366 -23.736  1.00145.71           O  
ATOM   6385  CB  VAL B   5      27.081 -58.761 -23.511  1.00151.43           C  
ATOM   6386  CG1 VAL B   5      27.100 -57.255 -23.304  1.00146.46           C  
ATOM   6387  CG2 VAL B   5      27.104 -59.490 -22.171  1.00136.32           C  
ATOM   6397  N   GLU B   6      26.513 -61.245 -25.445  1.00127.56           N  
ATOM   6398  CA  GLU B   6      26.462 -62.674 -25.743  1.00132.81           C  
ATOM   6399  C   GLU B   6      27.880 -63.162 -26.002  1.00146.66           C  
ATOM   6400  O   GLU B   6      28.476 -62.822 -27.028  1.00142.33           O  
ATOM   6401  CB  GLU B   6      25.570 -62.951 -26.952  1.00136.83           C  
ATOM   6402  CG  GLU B   6      24.268 -62.166 -26.972  1.00135.22           C  
ATOM   6403  CD  GLU B   6      23.499 -62.371 -28.260  1.00137.09           C  
ATOM   6404  OE1 GLU B   6      23.223 -63.538 -28.609  1.00139.89           O  
ATOM   6405  OE2 GLU B   6      23.185 -61.368 -28.933  1.00135.32           O  
ATOM   6412  N   SER B   7      28.415 -63.958 -25.080  1.00145.27           N  
ATOM   6413  CA  SER B   7      29.749 -64.513 -25.224  1.00127.91           C  
ATOM   6414  C   SER B   7      29.691 -65.817 -26.019  1.00140.54           C  
ATOM   6415  O   SER B   7      28.634 -66.247 -26.487  1.00148.85           O  
ATOM   6416  CB  SER B   7      30.381 -64.741 -23.851  1.00127.32           C  
ATOM   6417  OG  SER B   7      30.336 -63.564 -23.064  1.00122.29           O  
ATOM   6423  N   GLY B   8      30.848 -66.453 -26.177  1.00146.66           N  
ATOM   6424  CA  GLY B   8      30.923 -67.731 -26.851  1.00127.43           C  
ATOM   6425  C   GLY B   8      30.823 -67.603 -28.360  1.00136.83           C  
ATOM   6426  O   GLY B   8      30.901 -66.517 -28.942  1.00136.42           O  
ATOM   6430  N   GLY B   9      30.647 -68.754 -28.998  1.00118.86           N  
ATOM   6431  CA  GLY B   9      30.520 -68.837 -30.437  1.00106.80           C  
ATOM   6432  C   GLY B   9      31.835 -69.183 -31.114  1.00121.39           C  
ATOM   6433  O   GLY B   9      32.903 -69.236 -30.500  1.00126.53           O  
ATOM   6437  N   GLY B  10      31.737 -69.432 -32.418  1.00126.60           N  
ATOM   6438  CA  GLY B  10      32.900 -69.753 -33.223  1.00119.83           C  
ATOM   6439  C   GLY B  10      32.786 -71.088 -33.929  1.00129.97           C  
ATOM   6440  O   GLY B  10      31.679 -71.575 -34.180  1.00123.09           O  
ATOM   6444  N   LEU B  11      33.927 -71.686 -34.254  1.00157.36           N  
ATOM   6445  CA  LEU B  11      33.974 -72.955 -34.965  1.00156.27           C  
ATOM   6446  C   LEU B  11      34.214 -74.095 -33.985  1.00144.21           C  
ATOM   6447  O   LEU B  11      35.033 -73.981 -33.068  1.00138.65           O  
ATOM   6448  CB  LEU B  11      35.076 -72.940 -36.027  1.00151.02           C  
ATOM   6449  CG  LEU B  11      35.297 -74.241 -36.805  1.00144.29           C  
ATOM   6450  CD1 LEU B  11      34.058 -74.617 -37.607  1.00141.56           C  
ATOM   6451  CD2 LEU B  11      36.509 -74.114 -37.714  1.00167.33           C  
ATOM   6463  N   VAL B  12      33.489 -75.194 -34.185  1.00139.84           N  
ATOM   6464  CA  VAL B  12      33.645 -76.391 -33.369  1.00149.81           C  
ATOM   6465  C   VAL B  12      33.407 -77.600 -34.262  1.00150.22           C  
ATOM   6466  O   VAL B  12      32.622 -77.547 -35.212  1.00136.67           O  
ATOM   6467  CB  VAL B  12      32.684 -76.393 -32.156  1.00140.50           C  
ATOM   6468  CG1 VAL B  12      33.230 -75.532 -31.032  1.00147.14           C  
ATOM   6469  CG2 VAL B  12      31.306 -75.918 -32.569  1.00142.14           C  
ATOM   6479  N   GLN B  13      34.107 -78.691 -33.963  1.00154.46           N  
ATOM   6480  CA  GLN B  13      33.923 -79.928 -34.706  1.00146.83           C  
ATOM   6481  C   GLN B  13      32.640 -80.624 -34.266  1.00142.57           C  
ATOM   6482  O   GLN B  13      32.221 -80.531 -33.109  1.00143.10           O  
ATOM   6483  CB  GLN B  13      35.118 -80.863 -34.508  1.00155.87           C  
ATOM   6484  CG  GLN B  13      36.236 -80.685 -35.530  1.00171.92           C  
ATOM   6485  CD  GLN B  13      37.198 -79.569 -35.168  1.00171.71           C  
ATOM   6486  OE1 GLN B  13      38.071 -79.739 -34.316  1.00162.40           O  
ATOM   6487  NE2 GLN B  13      37.047 -78.421 -35.819  1.00156.29           N  
ATOM   6496  N   ALA B  14      32.014 -81.325 -35.210  1.00145.96           N  
ATOM   6497  CA  ALA B  14      30.765 -82.023 -34.932  1.00128.06           C  
ATOM   6498  C   ALA B  14      30.961 -83.021 -33.799  1.00131.95           C  
ATOM   6499  O   ALA B  14      31.726 -83.982 -33.930  1.00150.13           O  
ATOM   6500  CB  ALA B  14      30.268 -82.730 -36.190  1.00126.99           C  
ATOM   6506  N   GLY B  15      30.263 -82.793 -32.690  1.00119.93           N  
ATOM   6507  CA  GLY B  15      30.408 -83.586 -31.483  1.00115.32           C  
ATOM   6508  C   GLY B  15      30.952 -82.812 -30.302  1.00123.81           C  
ATOM   6509  O   GLY B  15      30.819 -83.272 -29.159  1.00127.45           O  
ATOM   6513  N   ASP B  16      31.558 -81.652 -30.537  1.00130.38           N  
ATOM   6514  CA  ASP B  16      32.096 -80.838 -29.460  1.00135.77           C  
ATOM   6515  C   ASP B  16      30.969 -80.328 -28.562  1.00133.56           C  
ATOM   6516  O   ASP B  16      29.782 -80.559 -28.805  1.00128.20           O  
ATOM   6517  CB  ASP B  16      32.890 -79.666 -30.031  1.00136.04           C  
ATOM   6518  CG  ASP B  16      34.248 -80.079 -30.555  1.00137.09           C  
ATOM   6519  OD1 ASP B  16      34.475 -81.295 -30.728  1.00155.58           O  
ATOM   6520  OD2 ASP B  16      35.088 -79.186 -30.797  1.00124.18           O  
ATOM   6525  N   SER B  17      31.363 -79.626 -27.503  1.00136.49           N  
ATOM   6526  CA  SER B  17      30.442 -78.908 -26.632  1.00138.38           C  
ATOM   6527  C   SER B  17      30.815 -77.434 -26.652  1.00149.03           C  
ATOM   6528  O   SER B  17      31.977 -77.083 -26.420  1.00165.84           O  
ATOM   6529  CB  SER B  17      30.485 -79.445 -25.198  1.00142.58           C  
ATOM   6530  OG  SER B  17      31.754 -79.226 -24.599  1.00129.98           O  
ATOM   6536  N   LEU B  18      29.837 -76.576 -26.929  1.00137.89           N  
ATOM   6537  CA  LEU B  18      30.065 -75.138 -27.053  1.00136.56           C  
ATOM   6538  C   LEU B  18      29.150 -74.428 -26.062  1.00124.33           C  
ATOM   6539  O   LEU B  18      27.946 -74.297 -26.300  1.00136.00           O  
ATOM   6540  CB  LEU B  18      29.819 -74.668 -28.484  1.00127.71           C  
ATOM   6541  CG  LEU B  18      30.708 -73.518 -28.966  1.00123.23           C  
ATOM   6542  CD1 LEU B  18      30.311 -73.095 -30.372  1.00126.39           C  
ATOM   6543  CD2 LEU B  18      30.650 -72.335 -28.010  1.00113.28           C  
ATOM   6555  N   ARG B  19      29.720 -73.967 -24.953  1.00118.14           N  
ATOM   6556  CA  ARG B  19      28.950 -73.269 -23.933  1.00126.33           C  
ATOM   6557  C   ARG B  19      28.807 -71.799 -24.313  1.00128.13           C  
ATOM   6558  O   ARG B  19      29.807 -71.081 -24.426  1.00137.12           O  
ATOM   6559  CB  ARG B  19      29.625 -73.404 -22.570  1.00115.67           C  
ATOM   6560  CG  ARG B  19      28.794 -72.875 -21.411  1.00 85.91           C  
ATOM   6561  CD  ARG B  19      29.675 -72.418 -20.266  1.00119.85           C  
ATOM   6562  NE  ARG B  19      28.889 -72.007 -19.107  1.00149.06           N  
ATOM   6563  CZ  ARG B  19      29.372 -71.312 -18.082  1.00137.85           C  
ATOM   6564  NH1 ARG B  19      30.644 -70.936 -18.065  1.00130.08           N  
ATOM   6565  NH2 ARG B  19      28.579 -70.986 -17.073  1.00128.91           N  
ATOM   6579  N   LEU B  20      27.569 -71.355 -24.511  1.00124.65           N  
ATOM   6580  CA  LEU B  20      27.276 -69.946 -24.728  1.00 98.53           C  
ATOM   6581  C   LEU B  20      26.945 -69.274 -23.402  1.00124.63           C  
ATOM   6582  O   LEU B  20      26.478 -69.917 -22.457  1.00135.01           O  
ATOM   6583  CB  LEU B  20      26.108 -69.773 -25.701  1.00111.71           C  
ATOM   6584  CG  LEU B  20      26.457 -69.500 -27.167  1.00119.31           C  
ATOM   6585  CD1 LEU B  20      27.336 -70.600 -27.732  1.00111.00           C  
ATOM   6586  CD2 LEU B  20      25.188 -69.350 -27.993  1.00 92.47           C  
ATOM   6598  N   SER B  21      27.196 -67.969 -23.337  1.00119.07           N  
ATOM   6599  CA  SER B  21      26.894 -67.187 -22.149  1.00119.50           C  
ATOM   6600  C   SER B  21      26.250 -65.874 -22.567  1.00122.57           C  
ATOM   6601  O   SER B  21      26.578 -65.310 -23.614  1.00119.12           O  
ATOM   6602  CB  SER B  21      28.154 -66.914 -21.316  1.00106.11           C  
ATOM   6603  OG  SER B  21      27.821 -66.562 -19.984  1.00110.08           O  
ATOM   6609  N   CYS B  22      25.322 -65.395 -21.739  1.00125.15           N  
ATOM   6610  CA  CYS B  22      24.649 -64.125 -21.982  1.00128.18           C  
ATOM   6611  C   CYS B  22      24.497 -63.386 -20.663  1.00131.73           C  
ATOM   6612  O   CYS B  22      23.822 -63.871 -19.748  1.00100.68           O  
ATOM   6613  CB  CYS B  22      23.279 -64.328 -22.637  1.00134.77           C  
ATOM   6614  SG  CYS B  22      22.332 -62.790 -22.865  1.00107.06           S  
ATOM   6619  N   ALA B  23      25.122 -62.220 -20.571  1.00146.56           N  
ATOM   6620  CA  ALA B  23      24.961 -61.309 -19.451  1.00133.49           C  
ATOM   6621  C   ALA B  23      24.303 -60.032 -19.959  1.00154.89           C  
ATOM   6622  O   ALA B  23      24.044 -59.873 -21.155  1.00149.62           O  
ATOM   6623  CB  ALA B  23      26.306 -61.008 -18.786  1.00148.13           C  
ATOM   6629  N   ALA B  24      24.029 -59.115 -19.036  1.00169.92           N  
ATOM   6630  CA  ALA B  24      23.403 -57.850 -19.394  1.00164.28           C  
ATOM   6631  C   ALA B  24      23.720 -56.816 -18.322  1.00166.36           C  
ATOM   6632  O   ALA B  24      24.210 -57.141 -17.238  1.00147.16           O  
ATOM   6633  CB  ALA B  24      21.891 -58.010 -19.585  1.00140.01           C  
ATOM   6639  N   SER B  25      23.412 -55.561 -18.648  1.00186.08           N  
ATOM   6640  CA  SER B  25      23.737 -54.395 -17.836  1.00191.96           C  
ATOM   6641  C   SER B  25      22.498 -53.523 -17.741  1.00195.08           C  
ATOM   6642  O   SER B  25      21.898 -53.184 -18.766  1.00192.13           O  
ATOM   6643  CB  SER B  25      24.904 -53.589 -18.443  1.00192.19           C  
ATOM   6644  OG  SER B  25      24.484 -52.322 -18.936  1.00201.65           O  
ATOM   6650  N   GLY B  26      22.115 -53.162 -16.520  1.00199.25           N  
ATOM   6651  CA  GLY B  26      20.972 -52.291 -16.328  1.00190.21           C  
ATOM   6652  C   GLY B  26      20.152 -52.624 -15.099  1.00185.22           C  
ATOM   6653  O   GLY B  26      20.292 -51.974 -14.058  1.00194.11           O  
ATOM   6657  N   GLY B  27      19.305 -53.641 -15.204  1.00187.42           N  
ATOM   6658  CA  GLY B  27      18.348 -53.945 -14.161  1.00185.31           C  
ATOM   6659  C   GLY B  27      18.364 -55.413 -13.796  1.00162.75           C  
ATOM   6660  O   GLY B  27      18.705 -56.276 -14.605  1.00155.40           O  
ATOM   6664  N   THR B  28      17.999 -55.682 -12.544  1.00157.43           N  
ATOM   6665  CA  THR B  28      17.841 -57.055 -12.087  1.00175.45           C  
ATOM   6666  C   THR B  28      16.580 -57.641 -12.704  1.00181.96           C  
ATOM   6667  O   THR B  28      15.504 -57.042 -12.619  1.00164.81           O  
ATOM   6668  CB  THR B  28      17.787 -57.109 -10.551  1.00169.32           C  
ATOM   6669  OG1 THR B  28      18.290 -58.372 -10.090  1.00149.34           O  
ATOM   6670  CG2 THR B  28      16.366 -56.908  -9.995  1.00138.72           C  
ATOM   6678  N   PHE B  29      16.708 -58.800 -13.346  1.00179.61           N  
ATOM   6679  CA  PHE B  29      15.534 -59.407 -13.975  1.00142.13           C  
ATOM   6680  C   PHE B  29      14.812 -60.332 -13.002  1.00138.53           C  
ATOM   6681  O   PHE B  29      14.474 -61.471 -13.319  1.00145.21           O  
ATOM   6682  CB  PHE B  29      15.885 -60.137 -15.275  1.00139.42           C  
ATOM   6683  CG  PHE B  29      17.345 -60.225 -15.579  1.00146.84           C  
ATOM   6684  CD1 PHE B  29      18.051 -59.115 -16.011  1.00160.04           C  
ATOM   6685  CD2 PHE B  29      18.001 -61.438 -15.495  1.00138.06           C  
ATOM   6686  CE1 PHE B  29      19.394 -59.208 -16.311  1.00174.23           C  
ATOM   6687  CE2 PHE B  29      19.340 -61.540 -15.795  1.00133.41           C  
ATOM   6688  CZ  PHE B  29      20.037 -60.426 -16.208  1.00160.30           C  
ATOM   6698  N   SER B  30      14.567 -59.837 -11.789  1.00152.56           N  
ATOM   6699  CA  SER B  30      13.547 -60.447 -10.952  1.00165.62           C  
ATOM   6700  C   SER B  30      12.287 -60.608 -11.789  1.00140.92           C  
ATOM   6701  O   SER B  30      11.887 -59.683 -12.499  1.00157.27           O  
ATOM   6702  CB  SER B  30      13.264 -59.583  -9.719  1.00145.37           C  
ATOM   6703  OG  SER B  30      14.462 -59.205  -9.069  1.00142.08           O  
ATOM   6709  N   THR B  31      11.695 -61.800 -11.742  1.00120.44           N  
ATOM   6710  CA  THR B  31      10.519 -62.100 -12.552  1.00125.85           C  
ATOM   6711  C   THR B  31      10.904 -62.366 -14.002  1.00111.97           C  
ATOM   6712  O   THR B  31      10.670 -63.464 -14.519  1.00131.80           O  
ATOM   6713  CB  THR B  31       9.508 -60.957 -12.494  1.00137.64           C  
ATOM   6714  OG1 THR B  31       9.324 -60.542 -11.133  1.00127.03           O  
ATOM   6715  CG2 THR B  31       8.193 -61.411 -13.050  1.00143.27           C  
ATOM   6723  N   PHE B  32      11.473 -61.359 -14.669  1.00101.40           N  
ATOM   6724  CA  PHE B  32      11.856 -61.486 -16.069  1.00104.76           C  
ATOM   6725  C   PHE B  32      12.553 -62.813 -16.321  1.00 97.25           C  
ATOM   6726  O   PHE B  32      13.352 -63.279 -15.504  1.00137.82           O  
ATOM   6727  CB  PHE B  32      12.781 -60.335 -16.468  1.00129.13           C  
ATOM   6728  CG  PHE B  32      12.062 -59.073 -16.849  1.00124.16           C  
ATOM   6729  CD1 PHE B  32      11.585 -58.883 -18.135  1.00106.22           C  
ATOM   6730  CD2 PHE B  32      11.883 -58.066 -15.919  1.00112.90           C  
ATOM   6731  CE1 PHE B  32      10.933 -57.713 -18.480  1.00114.18           C  
ATOM   6732  CE2 PHE B  32      11.233 -56.896 -16.255  1.00103.60           C  
ATOM   6733  CZ  PHE B  32      10.757 -56.718 -17.537  1.00125.30           C  
ATOM   6743  N   ASN B  33      12.243 -63.418 -17.462  1.00 79.31           N  
ATOM   6744  CA  ASN B  33      12.847 -64.674 -17.873  1.00103.31           C  
ATOM   6745  C   ASN B  33      13.415 -64.519 -19.275  1.00112.48           C  
ATOM   6746  O   ASN B  33      12.808 -63.872 -20.134  1.00119.91           O  
ATOM   6747  CB  ASN B  33      11.832 -65.816 -17.821  1.00104.77           C  
ATOM   6748  CG  ASN B  33      10.514 -65.458 -18.474  1.00 93.87           C  
ATOM   6749  OD1 ASN B  33      10.074 -64.310 -18.417  1.00128.31           O  
ATOM   6750  ND2 ASN B  33       9.872 -66.442 -19.090  1.00 76.66           N  
ATOM   6757  N   MET B  34      14.580 -65.115 -19.498  1.00109.24           N  
ATOM   6758  CA  MET B  34      15.342 -64.921 -20.721  1.00109.15           C  
ATOM   6759  C   MET B  34      15.387 -66.216 -21.521  1.00101.93           C  
ATOM   6760  O   MET B  34      14.978 -67.282 -21.053  1.00 94.07           O  
ATOM   6761  CB  MET B  34      16.760 -64.439 -20.397  1.00 93.02           C  
ATOM   6762  CG  MET B  34      16.860 -63.671 -19.086  1.00107.62           C  
ATOM   6763  SD  MET B  34      18.145 -62.413 -19.096  1.00128.00           S  
ATOM   6764  CE  MET B  34      17.136 -60.951 -18.878  1.00134.04           C  
ATOM   6774  N   GLY B  35      15.891 -66.111 -22.744  1.00102.81           N  
ATOM   6775  CA  GLY B  35      15.958 -67.259 -23.616  1.00102.77           C  
ATOM   6776  C   GLY B  35      16.972 -67.072 -24.721  1.00 99.74           C  
ATOM   6777  O   GLY B  35      17.738 -66.105 -24.735  1.00103.25           O  
ATOM   6781  N   TRP B  36      16.968 -68.027 -25.648  1.00 98.70           N  
ATOM   6782  CA  TRP B  36      17.888 -68.041 -26.775  1.00100.13           C  
ATOM   6783  C   TRP B  36      17.122 -68.384 -28.044  1.00106.58           C  
ATOM   6784  O   TRP B  36      16.186 -69.188 -28.017  1.00103.43           O  
ATOM   6785  CB  TRP B  36      19.018 -69.061 -26.567  1.00 91.21           C  
ATOM   6786  CG  TRP B  36      20.328 -68.473 -26.138  1.00114.41           C  
ATOM   6787  CD1 TRP B  36      21.295 -67.952 -26.948  1.00123.50           C  
ATOM   6788  CD2 TRP B  36      20.829 -68.369 -24.800  1.00 93.85           C  
ATOM   6789  NE1 TRP B  36      22.362 -67.521 -26.198  1.00107.61           N  
ATOM   6790  CE2 TRP B  36      22.101 -67.765 -24.875  1.00109.19           C  
ATOM   6791  CE3 TRP B  36      20.323 -68.721 -23.545  1.00 96.60           C  
ATOM   6792  CZ2 TRP B  36      22.873 -67.507 -23.746  1.00115.17           C  
ATOM   6793  CZ3 TRP B  36      21.092 -68.464 -22.425  1.00113.76           C  
ATOM   6794  CH2 TRP B  36      22.353 -67.863 -22.533  1.00100.37           C  
ATOM   6805  N   PHE B  37      17.524 -67.766 -29.151  1.00102.68           N  
ATOM   6806  CA  PHE B  37      17.007 -68.082 -30.474  1.00105.31           C  
ATOM   6807  C   PHE B  37      18.186 -68.267 -31.419  1.00114.51           C  
ATOM   6808  O   PHE B  37      19.343 -68.044 -31.051  1.00120.37           O  
ATOM   6809  CB  PHE B  37      16.067 -66.980 -30.989  1.00122.10           C  
ATOM   6810  CG  PHE B  37      14.760 -66.895 -30.247  1.00118.22           C  
ATOM   6811  CD1 PHE B  37      14.709 -66.402 -28.953  1.00107.13           C  
ATOM   6812  CD2 PHE B  37      13.579 -67.293 -30.852  1.00112.55           C  
ATOM   6813  CE1 PHE B  37      13.507 -66.319 -28.273  1.00104.41           C  
ATOM   6814  CE2 PHE B  37      12.374 -67.212 -30.177  1.00109.21           C  
ATOM   6815  CZ  PHE B  37      12.339 -66.724 -28.887  1.00107.07           C  
ATOM   6825  N   ARG B  38      17.894 -68.682 -32.650  1.00120.17           N  
ATOM   6826  CA  ARG B  38      18.942 -68.841 -33.648  1.00119.93           C  
ATOM   6827  C   ARG B  38      18.342 -68.697 -35.038  1.00125.97           C  
ATOM   6828  O   ARG B  38      17.140 -68.883 -35.242  1.00131.90           O  
ATOM   6829  CB  ARG B  38      19.664 -70.187 -33.504  1.00133.32           C  
ATOM   6830  CG  ARG B  38      18.818 -71.415 -33.801  1.00125.63           C  
ATOM   6831  CD  ARG B  38      19.608 -72.679 -33.491  1.00130.75           C  
ATOM   6832  NE  ARG B  38      18.891 -73.906 -33.829  1.00129.42           N  
ATOM   6833  CZ  ARG B  38      19.016 -74.572 -34.974  1.00148.57           C  
ATOM   6834  NH1 ARG B  38      19.832 -74.139 -35.926  1.00154.91           N  
ATOM   6835  NH2 ARG B  38      18.316 -75.682 -35.169  1.00145.90           N  
ATOM   6849  N   GLN B  39      19.205 -68.363 -35.997  1.00128.29           N  
ATOM   6850  CA  GLN B  39      18.779 -68.088 -37.362  1.00134.06           C  
ATOM   6851  C   GLN B  39      19.851 -68.579 -38.322  1.00142.70           C  
ATOM   6852  O   GLN B  39      21.016 -68.187 -38.206  1.00157.24           O  
ATOM   6853  CB  GLN B  39      18.526 -66.591 -37.563  1.00134.40           C  
ATOM   6854  CG  GLN B  39      17.936 -66.244 -38.910  1.00140.58           C  
ATOM   6855  CD  GLN B  39      16.852 -65.191 -38.808  1.00157.05           C  
ATOM   6856  OE1 GLN B  39      16.982 -64.220 -38.062  1.00150.50           O  
ATOM   6857  NE2 GLN B  39      15.769 -65.385 -39.548  1.00151.93           N  
ATOM   6866  N   ASP B  40      19.453 -69.427 -39.269  1.00146.06           N  
ATOM   6867  CA  ASP B  40      20.394 -70.018 -40.212  1.00151.23           C  
ATOM   6868  C   ASP B  40      20.424 -69.215 -41.509  1.00166.40           C  
ATOM   6869  O   ASP B  40      20.222 -67.997 -41.493  1.00169.33           O  
ATOM   6870  CB  ASP B  40      20.025 -71.481 -40.476  1.00164.69           C  
ATOM   6871  CG  ASP B  40      21.233 -72.334 -40.815  1.00158.17           C  
ATOM   6872  OD1 ASP B  40      21.361 -73.436 -40.239  1.00152.26           O  
ATOM   6873  OD2 ASP B  40      22.053 -71.906 -41.654  1.00158.31           O  
ATOM   6878  N   LEU B  41      20.683 -69.885 -42.635  1.00170.00           N  
ATOM   6879  CA  LEU B  41      20.784 -69.184 -43.912  1.00175.61           C  
ATOM   6880  C   LEU B  41      19.504 -68.418 -44.233  1.00177.13           C  
ATOM   6881  O   LEU B  41      19.553 -67.243 -44.616  1.00176.88           O  
ATOM   6882  CB  LEU B  41      21.119 -70.174 -45.033  1.00180.01           C  
ATOM   6883  CG  LEU B  41      20.457 -71.556 -45.017  1.00178.52           C  
ATOM   6884  CD1 LEU B  41      19.637 -71.785 -46.276  1.00163.65           C  
ATOM   6885  CD2 LEU B  41      21.515 -72.642 -44.862  1.00147.31           C  
ATOM   6897  N   GLY B  42      18.347 -69.063 -44.084  1.00176.56           N  
ATOM   6898  CA  GLY B  42      17.093 -68.448 -44.480  1.00190.96           C  
ATOM   6899  C   GLY B  42      15.959 -68.594 -43.486  1.00183.83           C  
ATOM   6900  O   GLY B  42      14.983 -67.839 -43.544  1.00164.36           O  
ATOM   6904  N   LYS B  43      16.068 -69.554 -42.572  1.00173.32           N  
ATOM   6905  CA  LYS B  43      14.980 -69.822 -41.641  1.00165.65           C  
ATOM   6906  C   LYS B  43      14.707 -68.610 -40.759  1.00180.83           C  
ATOM   6907  O   LYS B  43      15.631 -67.938 -40.294  1.00174.47           O  
ATOM   6908  CB  LYS B  43      15.318 -71.036 -40.775  1.00135.24           C  
ATOM   6911  N   GLU B  44      13.425 -68.329 -40.534  1.00178.36           N  
ATOM   6912  CA  GLU B  44      13.045 -67.296 -39.583  1.00172.57           C  
ATOM   6913  C   GLU B  44      13.508 -67.694 -38.182  1.00166.74           C  
ATOM   6914  O   GLU B  44      13.760 -68.867 -37.894  1.00151.67           O  
ATOM   6915  CB  GLU B  44      11.530 -67.073 -39.612  1.00166.88           C  
ATOM   6916  CG  GLU B  44      11.045 -65.772 -38.970  1.00165.22           C  
ATOM   6917  CD  GLU B  44      11.381 -64.540 -39.793  1.00172.03           C  
ATOM   6918  OE1 GLU B  44      12.540 -64.406 -40.238  1.00166.83           O  
ATOM   6919  OE2 GLU B  44      10.477 -63.703 -39.998  1.00164.66           O  
ATOM   6926  N   ARG B  45      13.625 -66.696 -37.308  1.00164.68           N  
ATOM   6927  CA  ARG B  45      14.194 -66.912 -35.982  1.00149.94           C  
ATOM   6928  C   ARG B  45      13.550 -68.108 -35.294  1.00137.32           C  
ATOM   6929  O   ARG B  45      12.331 -68.151 -35.104  1.00148.51           O  
ATOM   6930  CB  ARG B  45      14.030 -65.651 -35.133  1.00137.23           C  
ATOM   6931  CG  ARG B  45      14.795 -64.459 -35.686  1.00141.73           C  
ATOM   6932  CD  ARG B  45      15.220 -63.498 -34.592  1.00134.90           C  
ATOM   6933  NE  ARG B  45      15.955 -62.357 -35.132  1.00155.44           N  
ATOM   6934  CZ  ARG B  45      16.707 -61.535 -34.407  1.00146.72           C  
ATOM   6935  NH1 ARG B  45      16.840 -61.727 -33.103  1.00142.29           N  
ATOM   6936  NH2 ARG B  45      17.335 -60.522 -34.988  1.00132.41           N  
ATOM   6950  N   GLU B  46      14.384 -69.076 -34.923  1.00137.24           N  
ATOM   6951  CA  GLU B  46      13.950 -70.337 -34.344  1.00115.47           C  
ATOM   6952  C   GLU B  46      14.251 -70.358 -32.850  1.00124.38           C  
ATOM   6953  O   GLU B  46      15.250 -69.796 -32.391  1.00127.04           O  
ATOM   6954  CB  GLU B  46      14.645 -71.512 -35.041  1.00120.27           C  
ATOM   6955  CG  GLU B  46      14.220 -72.889 -34.560  1.00125.72           C  
ATOM   6956  CD  GLU B  46      14.996 -74.004 -35.239  1.00137.86           C  
ATOM   6957  OE1 GLU B  46      15.455 -73.799 -36.382  1.00137.56           O  
ATOM   6958  OE2 GLU B  46      15.153 -75.080 -34.626  1.00148.27           O  
ATOM   6965  N   PHE B  47      13.375 -71.017 -32.096  1.00106.17           N  
ATOM   6966  CA  PHE B  47      13.490 -71.090 -30.645  1.00113.18           C  
ATOM   6967  C   PHE B  47      14.371 -72.266 -30.241  1.00125.85           C  
ATOM   6968  O   PHE B  47      14.358 -73.316 -30.891  1.00115.02           O  
ATOM   6969  CB  PHE B  47      12.102 -71.231 -30.015  1.00113.68           C  
ATOM   6970  CG  PHE B  47      12.119 -71.345 -28.519  1.00104.92           C  
ATOM   6971  CD1 PHE B  47      12.541 -70.285 -27.735  1.00107.58           C  
ATOM   6972  CD2 PHE B  47      11.698 -72.507 -27.895  1.00 95.36           C  
ATOM   6973  CE1 PHE B  47      12.553 -70.384 -26.358  1.00 93.26           C  
ATOM   6974  CE2 PHE B  47      11.707 -72.613 -26.517  1.00101.12           C  
ATOM   6975  CZ  PHE B  47      12.136 -71.549 -25.747  1.00102.92           C  
ATOM   6985  N   VAL B  48      15.139 -72.086 -29.163  1.00116.26           N  
ATOM   6986  CA  VAL B  48      16.023 -73.146 -28.684  1.00117.38           C  
ATOM   6987  C   VAL B  48      15.845 -73.359 -27.184  1.00115.02           C  
ATOM   6988  O   VAL B  48      15.795 -74.502 -26.717  1.00112.05           O  
ATOM   6989  CB  VAL B  48      17.500 -72.852 -29.027  1.00 95.70           C  
ATOM   6990  CG1 VAL B  48      17.630 -72.320 -30.451  1.00123.44           C  
ATOM   6991  CG2 VAL B  48      18.138 -71.887 -28.033  1.00104.89           C  
ATOM   7001  N   ALA B  49      15.742 -72.276 -26.415  1.00112.87           N  
ATOM   7002  CA  ALA B  49      15.730 -72.418 -24.965  1.00 97.66           C  
ATOM   7003  C   ALA B  49      15.150 -71.172 -24.312  1.00111.84           C  
ATOM   7004  O   ALA B  49      15.052 -70.108 -24.929  1.00117.93           O  
ATOM   7005  CB  ALA B  49      17.137 -72.689 -24.425  1.00102.91           C  
ATOM   7011  N   ALA B  50      14.776 -71.326 -23.042  1.00116.33           N  
ATOM   7012  CA  ALA B  50      14.250 -70.245 -22.219  1.00 87.85           C  
ATOM   7013  C   ALA B  50      14.148 -70.740 -20.782  1.00 85.10           C  
ATOM   7014  O   ALA B  50      13.870 -71.918 -20.541  1.00 87.41           O  
ATOM   7015  CB  ALA B  50      12.882 -69.768 -22.722  1.00 89.41           C  
ATOM   7021  N   ILE B  51      14.374 -69.828 -19.835  1.00 76.27           N  
ATOM   7022  CA  ILE B  51      14.427 -70.178 -18.420  1.00 99.71           C  
ATOM   7023  C   ILE B  51      13.974 -68.980 -17.599  1.00 91.58           C  
ATOM   7024  O   ILE B  51      14.240 -67.828 -17.952  1.00104.27           O  
ATOM   7025  CB  ILE B  51      15.851 -70.624 -18.010  1.00121.51           C  
ATOM   7026  CG1 ILE B  51      15.913 -70.953 -16.511  1.00115.74           C  
ATOM   7027  CG2 ILE B  51      16.876 -69.558 -18.410  1.00115.57           C  
ATOM   7028  CD1 ILE B  51      16.374 -69.811 -15.612  1.00116.78           C  
ATOM   7040  N   ARG B  52      13.298 -69.260 -16.487  1.00101.69           N  
ATOM   7041  CA  ARG B  52      12.865 -68.234 -15.548  1.00101.53           C  
ATOM   7042  C   ARG B  52      13.484 -68.481 -14.178  1.00 99.33           C  
ATOM   7043  O   ARG B  52      14.097 -69.519 -13.916  1.00119.61           O  
ATOM   7044  CB  ARG B  52      11.334 -68.188 -15.428  1.00119.67           C  
ATOM   7045  CG  ARG B  52      10.697 -69.459 -14.897  1.00127.15           C  
ATOM   7046  CD  ARG B  52       9.385 -69.180 -14.176  1.00116.74           C  
ATOM   7047  NE  ARG B  52       8.476 -68.365 -14.976  1.00135.21           N  
ATOM   7048  CZ  ARG B  52       7.822 -68.804 -16.048  1.00121.65           C  
ATOM   7049  NH1 ARG B  52       7.981 -70.053 -16.467  1.00 86.44           N  
ATOM   7050  NH2 ARG B  52       7.013 -67.987 -16.709  1.00105.11           N  
ATOM   7064  N   TRP B  53      13.308 -67.498 -13.303  1.00 87.30           N  
ATOM   7065  CA  TRP B  53      13.820 -67.546 -11.944  1.00109.89           C  
ATOM   7066  C   TRP B  53      12.922 -68.401 -11.047  1.00123.28           C  
ATOM   7067  O   TRP B  53      11.843 -68.849 -11.440  1.00120.90           O  
ATOM   7068  CB  TRP B  53      13.920 -66.134 -11.376  1.00101.25           C  
ATOM   7069  CG  TRP B  53      12.577 -65.572 -11.022  1.00111.67           C  
ATOM   7070  CD1 TRP B  53      11.444 -65.614 -11.782  1.00108.89           C  
ATOM   7071  CD2 TRP B  53      12.225 -64.883  -9.817  1.00113.09           C  
ATOM   7072  NE1 TRP B  53      10.409 -65.003 -11.123  1.00113.26           N  
ATOM   7073  CE2 TRP B  53      10.862 -64.541  -9.916  1.00103.33           C  
ATOM   7074  CE3 TRP B  53      12.928 -64.523  -8.664  1.00113.46           C  
ATOM   7075  CZ2 TRP B  53      10.189 -63.857  -8.909  1.00105.07           C  
ATOM   7076  CZ3 TRP B  53      12.257 -63.843  -7.664  1.00113.31           C  
ATOM   7077  CH2 TRP B  53      10.902 -63.517  -7.793  1.00106.79           C  
ATOM   7088  N   THR B  54      13.401 -68.632  -9.822  1.00133.19           N  
ATOM   7089  CA  THR B  54      12.636 -69.251  -8.739  1.00138.58           C  
ATOM   7090  C   THR B  54      12.392 -70.743  -8.955  1.00134.09           C  
ATOM   7091  O   THR B  54      11.983 -71.442  -8.021  1.00130.52           O  
ATOM   7092  CB  THR B  54      11.302 -68.519  -8.532  1.00129.50           C  
ATOM   7093  OG1 THR B  54      11.094 -68.298  -7.128  1.00133.02           O  
ATOM   7094  CG2 THR B  54      10.103 -69.297  -9.093  1.00130.10           C  
ATOM   7102  N   GLY B  55      12.636 -71.245 -10.161  1.00130.09           N  
ATOM   7103  CA  GLY B  55      12.477 -72.663 -10.424  1.00121.51           C  
ATOM   7104  C   GLY B  55      13.314 -73.071 -11.611  1.00113.48           C  
ATOM   7105  O   GLY B  55      13.712 -72.237 -12.430  1.00127.42           O  
ATOM   7109  N   GLY B  56      13.799 -74.288 -11.627  1.00117.74           N  
ATOM   7110  CA  GLY B  56      14.637 -74.592 -12.753  1.00134.76           C  
ATOM   7111  C   GLY B  56      13.826 -74.586 -14.000  1.00128.97           C  
ATOM   7112  O   GLY B  56      14.188 -75.214 -14.981  1.00115.97           O  
ATOM   7116  N   ARG B  57      12.635 -74.049 -13.945  1.00127.63           N  
ATOM   7117  CA  ARG B  57      11.775 -74.210 -15.059  1.00115.75           C  
ATOM   7118  C   ARG B  57      12.436 -73.819 -16.324  1.00109.35           C  
ATOM   7119  O   ARG B  57      12.831 -72.691 -16.458  1.00121.25           O  
ATOM   7120  CB  ARG B  57      10.545 -73.379 -14.781  1.00118.09           C  
ATOM   7121  CG  ARG B  57       9.332 -73.840 -15.556  1.00133.72           C  
ATOM   7122  CD  ARG B  57       8.094 -73.841 -14.683  1.00115.49           C  
ATOM   7123  NE  ARG B  57       7.777 -75.184 -14.234  1.00115.17           N  
ATOM   7124  CZ  ARG B  57       7.330 -76.139 -15.035  1.00124.67           C  
ATOM   7125  NH1 ARG B  57       6.318 -75.897 -15.849  1.00112.02           N  
ATOM   7126  NH2 ARG B  57       7.891 -77.336 -15.016  1.00132.56           N  
ATOM   7139  N   ALA B  58      12.615 -74.741 -17.246  1.00109.39           N  
ATOM   7140  CA  ALA B  58      13.261 -74.383 -18.468  1.00 89.43           C  
ATOM   7141  C   ALA B  58      12.521 -75.020 -19.581  1.00 96.60           C  
ATOM   7142  O   ALA B  58      11.913 -76.057 -19.422  1.00116.70           O  
ATOM   7143  CB  ALA B  58      14.689 -74.853 -18.457  1.00123.55           C  
ATOM   7149  N   TYR B  59      12.570 -74.378 -20.721  1.00105.41           N  
ATOM   7150  CA  TYR B  59      11.902 -74.880 -21.910  1.00 99.54           C  
ATOM   7151  C   TYR B  59      12.921 -75.015 -23.034  1.00106.48           C  
ATOM   7152  O   TYR B  59      13.891 -74.256 -23.106  1.00110.69           O  
ATOM   7153  CB  TYR B  59      10.758 -73.949 -22.339  1.00118.33           C  
ATOM   7154  CG  TYR B  59       9.858 -73.514 -21.201  1.00105.85           C  
ATOM   7155  CD1 TYR B  59       8.832 -74.333 -20.747  1.00119.16           C  
ATOM   7156  CD2 TYR B  59      10.032 -72.282 -20.584  1.00 93.38           C  
ATOM   7157  CE1 TYR B  59       8.008 -73.938 -19.707  1.00113.78           C  
ATOM   7158  CE2 TYR B  59       9.213 -71.879 -19.545  1.00 86.86           C  
ATOM   7159  CZ  TYR B  59       8.203 -72.710 -19.111  1.00100.34           C  
ATOM   7160  OH  TYR B  59       7.387 -72.313 -18.077  1.00 95.59           O  
ATOM   7170  N   TYR B  60      12.703 -75.999 -23.905  1.00 86.24           N  
ATOM   7171  CA  TYR B  60      13.629 -76.284 -24.992  1.00 97.63           C  
ATOM   7172  C   TYR B  60      12.846 -76.649 -26.245  1.00 99.21           C  
ATOM   7173  O   TYR B  60      11.701 -77.101 -26.179  1.00114.02           O  
ATOM   7174  CB  TYR B  60      14.598 -77.417 -24.624  1.00 97.24           C  
ATOM   7175  CG  TYR B  60      15.392 -77.159 -23.361  1.00 89.88           C  
ATOM   7176  CD1 TYR B  60      14.860 -77.448 -22.112  1.00 98.26           C  
ATOM   7177  CD2 TYR B  60      16.674 -76.629 -23.419  1.00 93.20           C  
ATOM   7178  CE1 TYR B  60      15.579 -77.214 -20.957  1.00 86.47           C  
ATOM   7179  CE2 TYR B  60      17.401 -76.393 -22.267  1.00107.61           C  
ATOM   7180  CZ  TYR B  60      16.848 -76.687 -21.039  1.00 87.49           C  
ATOM   7181  OH  TYR B  60      17.567 -76.455 -19.889  1.00116.69           O  
ATOM   7191  N   GLY B  61      13.487 -76.448 -27.396  1.00 94.73           N  
ATOM   7192  CA  GLY B  61      12.873 -76.744 -28.671  1.00 91.73           C  
ATOM   7193  C   GLY B  61      12.993 -78.208 -29.048  1.00111.94           C  
ATOM   7194  O   GLY B  61      13.587 -79.025 -28.346  1.00140.78           O  
ATOM   7198  N   ASP B  62      12.411 -78.538 -30.203  1.00106.04           N  
ATOM   7199  CA  ASP B  62      12.379 -79.926 -30.655  1.00134.00           C  
ATOM   7200  C   ASP B  62      13.743 -80.371 -31.170  1.00142.61           C  
ATOM   7201  O   ASP B  62      14.313 -81.355 -30.684  1.00149.09           O  
ATOM   7202  CB  ASP B  62      11.309 -80.094 -31.736  1.00148.00           C  
ATOM   7203  CG  ASP B  62       9.901 -79.994 -31.182  1.00156.50           C  
ATOM   7204  OD1 ASP B  62       9.432 -78.860 -30.948  1.00168.79           O  
ATOM   7205  OD2 ASP B  62       9.262 -81.049 -30.982  1.00154.78           O  
ATOM   7210  N   SER B  63      14.285 -79.658 -32.161  1.00137.70           N  
ATOM   7211  CA  SER B  63      15.583 -80.023 -32.720  1.00140.48           C  
ATOM   7212  C   SER B  63      16.696 -79.956 -31.683  1.00136.66           C  
ATOM   7213  O   SER B  63      17.774 -80.520 -31.907  1.00133.14           O  
ATOM   7214  CB  SER B  63      15.924 -79.107 -33.897  1.00145.73           C  
ATOM   7215  OG  SER B  63      14.847 -79.025 -34.814  1.00159.43           O  
ATOM   7221  N   VAL B  64      16.456 -79.287 -30.559  1.00120.64           N  
ATOM   7222  CA  VAL B  64      17.473 -79.085 -29.538  1.00114.71           C  
ATOM   7223  C   VAL B  64      17.240 -79.943 -28.298  1.00130.27           C  
ATOM   7224  O   VAL B  64      18.181 -80.131 -27.511  1.00127.51           O  
ATOM   7225  CB  VAL B  64      17.557 -77.590 -29.159  1.00113.25           C  
ATOM   7226  CG1 VAL B  64      18.069 -77.386 -27.743  1.00117.05           C  
ATOM   7227  CG2 VAL B  64      18.455 -76.854 -30.150  1.00132.02           C  
ATOM   7237  N   LYS B  65      16.041 -80.493 -28.117  1.00141.74           N  
ATOM   7238  CA  LYS B  65      15.697 -81.208 -26.895  1.00136.17           C  
ATOM   7239  C   LYS B  65      16.743 -82.262 -26.551  1.00130.52           C  
ATOM   7240  O   LYS B  65      17.264 -82.958 -27.428  1.00124.41           O  
ATOM   7241  CB  LYS B  65      14.327 -81.873 -27.054  1.00136.23           C  
ATOM   7242  CG  LYS B  65      13.792 -82.536 -25.789  1.00137.69           C  
ATOM   7243  CD  LYS B  65      13.273 -81.519 -24.778  1.00141.26           C  
ATOM   7244  CE  LYS B  65      11.994 -80.836 -25.251  1.00135.77           C  
ATOM   7245  NZ  LYS B  65      10.913 -81.809 -25.577  1.00144.33           N  
ATOM   7259  N   GLY B  66      17.044 -82.372 -25.259  1.00132.12           N  
ATOM   7260  CA  GLY B  66      17.856 -83.461 -24.756  1.00138.79           C  
ATOM   7261  C   GLY B  66      19.340 -83.332 -24.994  1.00129.75           C  
ATOM   7262  O   GLY B  66      20.059 -84.330 -24.885  1.00127.08           O  
ATOM   7266  N   ARG B  67      19.829 -82.135 -25.319  1.00135.09           N  
ATOM   7267  CA  ARG B  67      21.249 -81.949 -25.587  1.00117.43           C  
ATOM   7268  C   ARG B  67      21.733 -80.614 -25.038  1.00117.97           C  
ATOM   7269  O   ARG B  67      22.861 -80.510 -24.547  1.00100.54           O  
ATOM   7270  CB  ARG B  67      21.521 -82.035 -27.089  1.00107.31           C  
ATOM   7271  CG  ARG B  67      20.657 -83.061 -27.806  1.00106.42           C  
ATOM   7272  CD  ARG B  67      21.114 -83.273 -29.229  1.00108.16           C  
ATOM   7273  NE  ARG B  67      21.170 -82.023 -29.978  1.00115.85           N  
ATOM   7274  CZ  ARG B  67      21.597 -81.928 -31.231  1.00128.80           C  
ATOM   7275  NH1 ARG B  67      22.006 -83.012 -31.875  1.00138.35           N  
ATOM   7276  NH2 ARG B  67      21.617 -80.752 -31.842  1.00135.67           N  
ATOM   7290  N   PHE B  68      20.888 -79.592 -25.119  1.00110.14           N  
ATOM   7291  CA  PHE B  68      21.220 -78.273 -24.604  1.00104.40           C  
ATOM   7292  C   PHE B  68      20.689 -78.124 -23.184  1.00109.18           C  
ATOM   7293  O   PHE B  68      19.562 -78.529 -22.886  1.00105.94           O  
ATOM   7294  CB  PHE B  68      20.626 -77.175 -25.490  1.00112.76           C  
ATOM   7295  CG  PHE B  68      21.283 -77.043 -26.844  1.00116.32           C  
ATOM   7296  CD1 PHE B  68      21.625 -78.160 -27.595  1.00126.92           C  
ATOM   7297  CD2 PHE B  68      21.529 -75.789 -27.379  1.00126.01           C  
ATOM   7298  CE1 PHE B  68      22.216 -78.024 -28.839  1.00125.01           C  
ATOM   7299  CE2 PHE B  68      22.114 -75.651 -28.622  1.00143.32           C  
ATOM   7300  CZ  PHE B  68      22.460 -76.769 -29.351  1.00127.46           C  
ATOM   7310  N   THR B  69      21.506 -77.539 -22.312  1.00 93.35           N  
ATOM   7311  CA  THR B  69      21.126 -77.264 -20.933  1.00113.91           C  
ATOM   7312  C   THR B  69      21.284 -75.774 -20.668  1.00120.23           C  
ATOM   7313  O   THR B  69      22.302 -75.178 -21.036  1.00126.70           O  
ATOM   7314  CB  THR B  69      21.975 -78.077 -19.949  1.00133.61           C  
ATOM   7315  OG1 THR B  69      21.644 -79.467 -20.069  1.00140.61           O  
ATOM   7316  CG2 THR B  69      21.735 -77.624 -18.509  1.00122.00           C  
ATOM   7324  N   ILE B  70      20.276 -75.177 -20.036  1.00125.61           N  
ATOM   7325  CA  ILE B  70      20.245 -73.747 -19.758  1.00126.85           C  
ATOM   7326  C   ILE B  70      20.140 -73.547 -18.252  1.00121.71           C  
ATOM   7327  O   ILE B  70      19.404 -74.268 -17.569  1.00121.32           O  
ATOM   7328  CB  ILE B  70      19.075 -73.060 -20.496  1.00118.84           C  
ATOM   7329  CG1 ILE B  70      19.531 -72.544 -21.864  1.00141.95           C  
ATOM   7330  CG2 ILE B  70      18.497 -71.905 -19.688  1.00120.20           C  
ATOM   7331  CD1 ILE B  70      18.629 -71.490 -22.463  1.00132.21           C  
ATOM   7343  N   SER B  71      20.882 -72.568 -17.736  1.00114.15           N  
ATOM   7344  CA  SER B  71      20.845 -72.226 -16.322  1.00111.27           C  
ATOM   7345  C   SER B  71      20.925 -70.712 -16.178  1.00105.64           C  
ATOM   7346  O   SER B  71      21.218 -69.990 -17.135  1.00 88.27           O  
ATOM   7347  CB  SER B  71      21.981 -72.908 -15.548  1.00120.92           C  
ATOM   7348  OG  SER B  71      23.248 -72.470 -16.003  1.00127.27           O  
ATOM   7354  N   ARG B  72      20.662 -70.234 -14.964  1.00106.84           N  
ATOM   7355  CA  ARG B  72      20.643 -68.806 -14.685  1.00 98.95           C  
ATOM   7356  C   ARG B  72      21.264 -68.545 -13.320  1.00105.91           C  
ATOM   7357  O   ARG B  72      21.381 -69.444 -12.484  1.00 98.24           O  
ATOM   7358  CB  ARG B  72      19.217 -68.241 -14.732  1.00 80.12           C  
ATOM   7361  N   ASP B  73      21.656 -67.291 -13.104  1.00114.23           N  
ATOM   7362  CA  ASP B  73      22.302 -66.869 -11.863  1.00127.13           C  
ATOM   7363  C   ASP B  73      21.753 -65.499 -11.490  1.00134.73           C  
ATOM   7364  O   ASP B  73      22.028 -64.511 -12.178  1.00141.06           O  
ATOM   7365  CB  ASP B  73      23.825 -66.825 -12.022  1.00148.50           C  
ATOM   7366  CG  ASP B  73      24.554 -66.550 -10.711  1.00155.54           C  
ATOM   7367  OD1 ASP B  73      23.911 -66.111  -9.736  1.00171.75           O  
ATOM   7368  OD2 ASP B  73      25.785 -66.767 -10.663  1.00138.03           O  
ATOM   7373  N   ASN B  74      20.976 -65.440 -10.411  1.00151.14           N  
ATOM   7374  CA  ASN B  74      20.484 -64.165  -9.917  1.00150.76           C  
ATOM   7375  C   ASN B  74      21.640 -63.343  -9.349  1.00154.53           C  
ATOM   7376  O   ASN B  74      22.764 -63.826  -9.188  1.00165.77           O  
ATOM   7377  CB  ASN B  74      19.407 -64.377  -8.855  1.00152.49           C  
ATOM   7378  CG  ASN B  74      18.118 -64.931  -9.432  1.00147.53           C  
ATOM   7379  OD1 ASN B  74      17.856 -64.807 -10.629  1.00143.87           O  
ATOM   7380  ND2 ASN B  74      17.301 -65.539  -8.580  1.00133.22           N  
ATOM   7387  N   ALA B  75      21.351 -62.077  -9.047  1.00161.36           N  
ATOM   7388  CA  ALA B  75      22.379 -61.142  -8.603  1.00170.41           C  
ATOM   7389  C   ALA B  75      23.452 -61.002  -9.675  1.00154.57           C  
ATOM   7390  O   ALA B  75      23.638 -59.918 -10.236  1.00166.33           O  
ATOM   7391  CB  ALA B  75      22.996 -61.591  -7.277  1.00169.59           C  
ATOM   7397  N   LYS B  76      24.163 -62.095  -9.967  1.00152.91           N  
ATOM   7398  CA  LYS B  76      25.066 -62.106 -11.111  1.00142.19           C  
ATOM   7399  C   LYS B  76      24.343 -61.701 -12.387  1.00133.24           C  
ATOM   7400  O   LYS B  76      24.971 -61.203 -13.328  1.00146.33           O  
ATOM   7401  CB  LYS B  76      25.690 -63.493 -11.275  1.00136.15           C  
ATOM   7404  N   ASN B  77      23.027 -61.905 -12.440  1.00135.52           N  
ATOM   7405  CA  ASN B  77      22.217 -61.492 -13.582  1.00138.60           C  
ATOM   7406  C   ASN B  77      22.820 -62.014 -14.883  1.00142.95           C  
ATOM   7407  O   ASN B  77      23.009 -61.283 -15.857  1.00132.43           O  
ATOM   7408  CB  ASN B  77      22.063 -59.969 -13.600  1.00155.15           C  
ATOM   7409  CG  ASN B  77      21.017 -59.483 -12.620  1.00154.33           C  
ATOM   7410  OD1 ASN B  77      19.831 -59.427 -12.938  1.00155.64           O  
ATOM   7411  ND2 ASN B  77      21.453 -59.145 -11.410  1.00152.81           N  
ATOM   7418  N   THR B  78      23.126 -63.309 -14.884  1.00150.10           N  
ATOM   7419  CA  THR B  78      23.787 -63.956 -16.006  1.00137.99           C  
ATOM   7420  C   THR B  78      23.158 -65.321 -16.232  1.00118.22           C  
ATOM   7421  O   THR B  78      22.807 -66.018 -15.276  1.00106.09           O  
ATOM   7422  CB  THR B  78      25.292 -64.111 -15.752  1.00140.22           C  
ATOM   7423  OG1 THR B  78      25.810 -62.898 -15.193  1.00161.76           O  
ATOM   7424  CG2 THR B  78      26.022 -64.415 -17.048  1.00133.77           C  
ATOM   7432  N   VAL B  79      23.021 -65.698 -17.500  1.00118.84           N  
ATOM   7433  CA  VAL B  79      22.428 -66.974 -17.880  1.00118.62           C  
ATOM   7434  C   VAL B  79      23.293 -67.593 -18.968  1.00117.70           C  
ATOM   7435  O   VAL B  79      23.820 -66.887 -19.835  1.00116.89           O  
ATOM   7436  CB  VAL B  79      20.969 -66.807 -18.354  1.00129.76           C  
ATOM   7437  CG1 VAL B  79      20.159 -66.049 -17.311  1.00114.84           C  
ATOM   7438  CG2 VAL B  79      20.908 -66.095 -19.700  1.00110.31           C  
ATOM   7448  N   TYR B  80      23.436 -68.913 -18.923  1.00126.12           N  
ATOM   7449  CA  TYR B  80      24.321 -69.636 -19.820  1.00108.66           C  
ATOM   7450  C   TYR B  80      23.530 -70.667 -20.614  1.00103.36           C  
ATOM   7451  O   TYR B  80      22.449 -71.104 -20.209  1.00100.42           O  
ATOM   7452  CB  TYR B  80      25.446 -70.324 -19.039  1.00 98.19           C  
ATOM   7453  CG  TYR B  80      25.749 -69.661 -17.714  1.00106.38           C  
ATOM   7454  CD1 TYR B  80      25.065 -70.029 -16.564  1.00125.96           C  
ATOM   7455  CD2 TYR B  80      26.713 -68.665 -17.612  1.00106.77           C  
ATOM   7456  CE1 TYR B  80      25.331 -69.430 -15.349  1.00120.06           C  
ATOM   7457  CE2 TYR B  80      26.988 -68.060 -16.398  1.00128.63           C  
ATOM   7458  CZ  TYR B  80      26.293 -68.446 -15.270  1.00126.90           C  
ATOM   7459  OH  TYR B  80      26.558 -67.849 -14.059  1.00105.57           O  
ATOM   7469  N   LEU B  81      24.091 -71.050 -21.759  1.00112.25           N  
ATOM   7470  CA  LEU B  81      23.490 -72.043 -22.645  1.00 92.94           C  
ATOM   7471  C   LEU B  81      24.539 -73.103 -22.949  1.00117.24           C  
ATOM   7472  O   LEU B  81      25.503 -72.838 -23.675  1.00120.64           O  
ATOM   7473  CB  LEU B  81      22.972 -71.393 -23.930  1.00 90.42           C  
ATOM   7474  CG  LEU B  81      22.405 -72.333 -24.997  1.00116.50           C  
ATOM   7475  CD1 LEU B  81      21.207 -71.706 -25.687  1.00119.47           C  
ATOM   7476  CD2 LEU B  81      23.461 -72.671 -26.028  1.00116.62           C  
ATOM   7488  N   GLN B  82      24.358 -74.295 -22.385  1.00122.87           N  
ATOM   7489  CA  GLN B  82      25.249 -75.421 -22.629  1.00112.15           C  
ATOM   7490  C   GLN B  82      24.808 -76.157 -23.887  1.00116.92           C  
ATOM   7491  O   GLN B  82      23.635 -76.516 -24.023  1.00118.54           O  
ATOM   7492  CB  GLN B  82      25.253 -76.380 -21.436  1.00116.25           C  
ATOM   7493  CG  GLN B  82      26.304 -76.067 -20.387  1.00104.65           C  
ATOM   7494  CD  GLN B  82      27.706 -76.376 -20.868  1.00119.95           C  
ATOM   7495  OE1 GLN B  82      27.895 -76.935 -21.950  1.00 99.76           O  
ATOM   7496  NE2 GLN B  82      28.700 -76.011 -20.067  1.00127.81           N  
ATOM   7505  N   MET B  83      25.747 -76.366 -24.805  1.00118.73           N  
ATOM   7506  CA  MET B  83      25.509 -77.139 -26.018  1.00113.94           C  
ATOM   7507  C   MET B  83      26.368 -78.393 -25.977  1.00138.26           C  
ATOM   7508  O   MET B  83      27.562 -78.321 -25.670  1.00154.88           O  
ATOM   7509  CB  MET B  83      25.845 -76.332 -27.274  1.00120.41           C  
ATOM   7510  CG  MET B  83      25.328 -74.911 -27.288  1.00125.63           C  
ATOM   7511  SD  MET B  83      26.025 -73.956 -28.654  1.00143.48           S  
ATOM   7512  CE  MET B  83      24.575 -73.629 -29.650  1.00 98.28           C  
ATOM   7522  N   ASN B  84      25.761 -79.536 -26.289  1.00135.68           N  
ATOM   7523  CA  ASN B  84      26.483 -80.796 -26.384  1.00119.15           C  
ATOM   7524  C   ASN B  84      25.975 -81.567 -27.593  1.00113.89           C  
ATOM   7525  O   ASN B  84      24.813 -81.435 -27.988  1.00136.01           O  
ATOM   7526  CB  ASN B  84      26.322 -81.649 -25.116  1.00117.55           C  
ATOM   7527  CG  ASN B  84      26.891 -80.976 -23.878  1.00131.06           C  
ATOM   7528  OD1 ASN B  84      27.829 -80.185 -23.961  1.00131.29           O  
ATOM   7529  ND2 ASN B  84      26.327 -81.297 -22.719  1.00127.30           N  
ATOM   7536  N   SER B  85      26.863 -82.368 -28.182  1.00119.17           N  
ATOM   7537  CA  SER B  85      26.522 -83.207 -29.331  1.00136.13           C  
ATOM   7538  C   SER B  85      26.100 -82.352 -30.526  1.00124.64           C  
ATOM   7539  O   SER B  85      25.059 -82.577 -31.147  1.00132.13           O  
ATOM   7540  CB  SER B  85      25.426 -84.212 -28.967  1.00123.65           C  
ATOM   7541  OG  SER B  85      25.780 -84.963 -27.819  1.00138.80           O  
ATOM   7547  N   LEU B  86      26.927 -81.363 -30.851  1.00123.36           N  
ATOM   7548  CA  LEU B  86      26.627 -80.476 -31.966  1.00130.84           C  
ATOM   7549  C   LEU B  86      26.748 -81.213 -33.295  1.00130.52           C  
ATOM   7550  O   LEU B  86      27.681 -81.991 -33.509  1.00146.22           O  
ATOM   7551  CB  LEU B  86      27.567 -79.271 -31.962  1.00127.54           C  
ATOM   7552  CG  LEU B  86      27.268 -78.093 -31.027  1.00121.33           C  
ATOM   7553  CD1 LEU B  86      25.905 -77.472 -31.319  1.00134.48           C  
ATOM   7554  CD2 LEU B  86      27.369 -78.514 -29.576  1.00119.85           C  
ATOM   7566  N   LYS B  87      25.792 -80.959 -34.192  1.00135.81           N  
ATOM   7567  CA  LYS B  87      25.845 -81.480 -35.553  1.00148.94           C  
ATOM   7568  C   LYS B  87      25.783 -80.316 -36.538  1.00150.63           C  
ATOM   7569  O   LYS B  87      25.469 -79.188 -36.137  1.00159.47           O  
ATOM   7570  CB  LYS B  87      24.711 -82.478 -35.808  1.00167.06           C  
ATOM   7571  CG  LYS B  87      23.636 -82.541 -34.739  1.00152.91           C  
ATOM   7572  CD  LYS B  87      22.609 -83.616 -35.101  1.00160.61           C  
ATOM   7573  CE  LYS B  87      21.163 -83.156 -34.912  1.00160.04           C  
ATOM   7574  NZ  LYS B  87      20.295 -83.635 -36.023  1.00174.18           N  
ATOM   7588  N   PRO B  88      26.065 -80.538 -37.827  1.00158.78           N  
ATOM   7589  CA  PRO B  88      26.238 -79.390 -38.735  1.00170.45           C  
ATOM   7590  C   PRO B  88      24.999 -78.525 -38.895  1.00173.49           C  
ATOM   7591  O   PRO B  88      25.133 -77.322 -39.148  1.00177.00           O  
ATOM   7592  CB  PRO B  88      26.645 -80.048 -40.061  1.00169.53           C  
ATOM   7593  CG  PRO B  88      26.166 -81.447 -39.964  1.00164.15           C  
ATOM   7594  CD  PRO B  88      26.271 -81.821 -38.523  1.00160.59           C  
ATOM   7602  N   GLU B  89      23.796 -79.087 -38.768  1.00178.49           N  
ATOM   7603  CA  GLU B  89      22.594 -78.263 -38.872  1.00165.69           C  
ATOM   7604  C   GLU B  89      22.433 -77.301 -37.700  1.00162.02           C  
ATOM   7605  O   GLU B  89      21.465 -76.531 -37.690  1.00151.99           O  
ATOM   7606  CB  GLU B  89      21.345 -79.141 -38.998  1.00153.78           C  
ATOM   7607  CG  GLU B  89      20.033 -78.393 -39.185  1.00156.80           C  
ATOM   7608  CD  GLU B  89      19.486 -77.854 -37.886  1.00185.74           C  
ATOM   7609  OE1 GLU B  89      19.813 -78.416 -36.820  1.00194.12           O  
ATOM   7610  OE2 GLU B  89      18.706 -76.880 -37.936  1.00190.51           O  
ATOM   7617  N   ASP B  90      23.338 -77.323 -36.720  1.00150.17           N  
ATOM   7618  CA  ASP B  90      23.336 -76.325 -35.659  1.00138.82           C  
ATOM   7619  C   ASP B  90      23.998 -75.018 -36.079  1.00148.49           C  
ATOM   7620  O   ASP B  90      23.987 -74.062 -35.295  1.00140.32           O  
ATOM   7621  CB  ASP B  90      24.034 -76.879 -34.412  1.00135.53           C  
ATOM   7622  CG  ASP B  90      23.159 -77.845 -33.633  1.00142.46           C  
ATOM   7623  OD1 ASP B  90      23.208 -79.060 -33.920  1.00152.30           O  
ATOM   7624  OD2 ASP B  90      22.424 -77.388 -32.732  1.00137.72           O  
ATOM   7629  N   THR B  91      24.582 -74.954 -37.278  1.00165.41           N  
ATOM   7630  CA  THR B  91      25.106 -73.696 -37.798  1.00152.10           C  
ATOM   7631  C   THR B  91      24.031 -72.620 -37.766  1.00155.70           C  
ATOM   7632  O   THR B  91      22.923 -72.820 -38.268  1.00155.99           O  
ATOM   7633  CB  THR B  91      25.604 -73.870 -39.237  1.00155.17           C  
ATOM   7634  OG1 THR B  91      24.582 -74.481 -40.034  1.00164.15           O  
ATOM   7635  CG2 THR B  91      26.861 -74.716 -39.288  1.00155.11           C  
ATOM   7643  N   ALA B  92      24.372 -71.469 -37.184  1.00145.26           N  
ATOM   7644  CA  ALA B  92      23.470 -70.322 -37.161  1.00138.97           C  
ATOM   7645  C   ALA B  92      24.050 -69.198 -36.316  1.00137.77           C  
ATOM   7646  O   ALA B  92      25.132 -69.342 -35.736  1.00140.59           O  
ATOM   7647  CB  ALA B  92      22.093 -70.707 -36.614  1.00148.78           C  
ATOM   7653  N   VAL B  93      23.336 -68.080 -36.243  1.00138.65           N  
ATOM   7654  CA  VAL B  93      23.677 -66.974 -35.357  1.00131.64           C  
ATOM   7655  C   VAL B  93      22.700 -67.031 -34.191  1.00123.60           C  
ATOM   7656  O   VAL B  93      21.492 -66.844 -34.367  1.00119.38           O  
ATOM   7657  CB  VAL B  93      23.640 -65.619 -36.081  1.00128.27           C  
ATOM   7658  CG1 VAL B  93      22.397 -65.487 -36.952  1.00142.51           C  
ATOM   7659  CG2 VAL B  93      23.727 -64.469 -35.078  1.00125.90           C  
ATOM   7669  N   TYR B  94      23.222 -67.310 -33.000  1.00120.55           N  
ATOM   7670  CA  TYR B  94      22.401 -67.502 -31.813  1.00113.02           C  
ATOM   7671  C   TYR B  94      22.226 -66.179 -31.079  1.00121.87           C  
ATOM   7672  O   TYR B  94      23.211 -65.524 -30.720  1.00138.82           O  
ATOM   7673  CB  TYR B  94      23.033 -68.544 -30.890  1.00118.21           C  
ATOM   7674  CG  TYR B  94      22.914 -69.962 -31.403  1.00121.04           C  
ATOM   7675  CD1 TYR B  94      23.471 -70.331 -32.620  1.00122.50           C  
ATOM   7676  CD2 TYR B  94      22.250 -70.933 -30.666  1.00107.57           C  
ATOM   7677  CE1 TYR B  94      23.364 -71.624 -33.093  1.00123.35           C  
ATOM   7678  CE2 TYR B  94      22.138 -72.231 -31.131  1.00106.97           C  
ATOM   7679  CZ  TYR B  94      22.699 -72.571 -32.344  1.00123.92           C  
ATOM   7680  OH  TYR B  94      22.592 -73.860 -32.813  1.00123.95           O  
ATOM   7690  N   TYR B  95      20.973 -65.801 -30.845  1.00119.29           N  
ATOM   7691  CA  TYR B  95      20.643 -64.545 -30.191  1.00132.08           C  
ATOM   7692  C   TYR B  95      20.228 -64.781 -28.745  1.00101.42           C  
ATOM   7693  O   TYR B  95      19.680 -65.830 -28.397  1.00 95.10           O  
ATOM   7694  CB  TYR B  95      19.509 -63.826 -30.927  1.00114.51           C  
ATOM   7695  CG  TYR B  95      19.799 -63.503 -32.376  1.00121.87           C  
ATOM   7696  CD1 TYR B  95      19.478 -64.402 -33.384  1.00131.60           C  
ATOM   7697  CD2 TYR B  95      20.381 -62.294 -32.738  1.00126.98           C  
ATOM   7698  CE1 TYR B  95      19.734 -64.111 -34.711  1.00130.18           C  
ATOM   7699  CE2 TYR B  95      20.641 -61.994 -34.062  1.00123.89           C  
ATOM   7700  CZ  TYR B  95      20.315 -62.906 -35.044  1.00120.70           C  
ATOM   7701  OH  TYR B  95      20.570 -62.615 -36.364  1.00135.23           O  
ATOM   7711  N   CYS B  96      20.501 -63.790 -27.905  1.00104.57           N  
ATOM   7712  CA  CYS B  96      19.983 -63.731 -26.548  1.00121.91           C  
ATOM   7713  C   CYS B  96      18.748 -62.837 -26.529  1.00124.11           C  
ATOM   7714  O   CYS B  96      18.526 -62.036 -27.440  1.00140.66           O  
ATOM   7715  CB  CYS B  96      21.050 -63.203 -25.584  1.00102.90           C  
ATOM   7716  SG  CYS B  96      20.637 -63.363 -23.830  1.00134.07           S  
ATOM   7721  N   ALA B  97      17.934 -62.983 -25.487  1.00125.42           N  
ATOM   7722  CA  ALA B  97      16.664 -62.270 -25.455  1.00123.71           C  
ATOM   7723  C   ALA B  97      16.207 -62.074 -24.015  1.00128.06           C  
ATOM   7724  O   ALA B  97      16.822 -62.564 -23.066  1.00122.59           O  
ATOM   7725  CB  ALA B  97      15.596 -63.013 -26.264  1.00 98.52           C  
ATOM   7731  N   ARG B  98      15.108 -61.333 -23.879  1.00119.25           N  
ATOM   7732  CA  ARG B  98      14.468 -61.050 -22.600  1.00108.58           C  
ATOM   7733  C   ARG B  98      12.993 -60.820 -22.887  1.00129.47           C  
ATOM   7734  O   ARG B  98      12.653 -60.076 -23.812  1.00133.28           O  
ATOM   7735  CB  ARG B  98      15.099 -59.828 -21.922  1.00109.37           C  
ATOM   7736  CG  ARG B  98      14.456 -59.391 -20.609  1.00 97.58           C  
ATOM   7737  CD  ARG B  98      15.250 -58.237 -20.004  1.00136.18           C  
ATOM   7738  NE  ARG B  98      14.723 -57.773 -18.723  1.00128.81           N  
ATOM   7739  CZ  ARG B  98      15.309 -56.846 -17.969  1.00132.63           C  
ATOM   7740  NH1 ARG B  98      16.444 -56.283 -18.360  1.00157.80           N  
ATOM   7741  NH2 ARG B  98      14.765 -56.479 -16.817  1.00141.71           N  
ATOM   7755  N   GLN B  99      12.125 -61.458 -22.108  1.00124.51           N  
ATOM   7756  CA  GLN B  99      10.717 -61.518 -22.464  1.00122.71           C  
ATOM   7757  C   GLN B  99      10.032 -60.171 -22.243  1.00123.21           C  
ATOM   7758  O   GLN B  99      10.462 -59.343 -21.434  1.00119.12           O  
ATOM   7759  CB  GLN B  99      10.004 -62.598 -21.654  1.00116.62           C  
ATOM   7760  CG  GLN B  99       8.617 -62.930 -22.172  1.00120.45           C  
ATOM   7761  CD  GLN B  99       8.053 -64.191 -21.555  1.00117.30           C  
ATOM   7762  OE1 GLN B  99       8.068 -64.359 -20.335  1.00129.29           O  
ATOM   7763  NE2 GLN B  99       7.557 -65.092 -22.396  1.00 95.74           N  
ATOM   7772  N   GLY B 100       8.944 -59.966 -22.982  1.00110.80           N  
ATOM   7773  CA  GLY B 100       8.141 -58.765 -22.865  1.00131.01           C  
ATOM   7774  C   GLY B 100       6.817 -59.028 -22.178  1.00115.97           C  
ATOM   7775  O   GLY B 100       6.344 -60.167 -22.143  1.00144.29           O  
ATOM   7779  N   THR B 101       6.207 -57.977 -21.630  1.00113.39           N  
ATOM   7780  CA  THR B 101       4.949 -58.135 -20.911  1.00119.60           C  
ATOM   7781  C   THR B 101       3.766 -58.274 -21.860  1.00122.18           C  
ATOM   7782  O   THR B 101       2.764 -58.906 -21.506  1.00129.74           O  
ATOM   7783  CB  THR B 101       4.739 -56.954 -19.965  1.00103.53           C  
ATOM   7784  OG1 THR B 101       4.639 -55.740 -20.719  1.00137.45           O  
ATOM   7785  CG2 THR B 101       5.907 -56.855 -18.994  1.00 99.40           C  
ATOM   7793  N   ASN B 102       3.855 -57.696 -23.054  1.00127.38           N  
ATOM   7794  CA  ASN B 102       2.903 -57.996 -24.109  1.00135.34           C  
ATOM   7795  C   ASN B 102       3.318 -59.292 -24.805  1.00152.92           C  
ATOM   7796  O   ASN B 102       4.310 -59.932 -24.446  1.00161.74           O  
ATOM   7797  CB  ASN B 102       2.821 -56.833 -25.097  1.00144.63           C  
ATOM   7798  CG  ASN B 102       2.600 -55.499 -24.410  1.00142.97           C  
ATOM   7799  OD1 ASN B 102       3.361 -55.109 -23.524  1.00156.24           O  
ATOM   7800  ND2 ASN B 102       1.552 -54.793 -24.816  1.00113.92           N  
ATOM   7807  N   GLY B 103       2.550 -59.693 -25.811  1.00144.48           N  
ATOM   7808  CA  GLY B 103       2.891 -60.867 -26.589  1.00168.74           C  
ATOM   7809  C   GLY B 103       2.379 -62.150 -25.967  1.00153.46           C  
ATOM   7810  O   GLY B 103       1.789 -62.177 -24.883  1.00133.51           O  
ATOM   7814  N   GLY B 104       2.627 -63.249 -26.679  1.00141.15           N  
ATOM   7815  CA  GLY B 104       2.042 -64.523 -26.312  1.00153.93           C  
ATOM   7816  C   GLY B 104       2.988 -65.708 -26.289  1.00137.35           C  
ATOM   7817  O   GLY B 104       3.052 -66.475 -27.255  1.00125.85           O  
ATOM   7821  N   GLY B 105       3.723 -65.870 -25.199  1.00131.44           N  
ATOM   7822  CA  GLY B 105       4.423 -67.105 -24.913  1.00131.93           C  
ATOM   7823  C   GLY B 105       5.924 -66.985 -25.117  1.00125.92           C  
ATOM   7824  O   GLY B 105       6.442 -66.017 -25.674  1.00133.72           O  
ATOM   7828  N   TYR B 106       6.619 -68.023 -24.647  1.00117.82           N  
ATOM   7829  CA  TYR B 106       8.076 -68.056 -24.655  1.00115.07           C  
ATOM   7830  C   TYR B 106       8.662 -68.628 -25.939  1.00110.28           C  
ATOM   7831  O   TYR B 106       9.849 -68.413 -26.208  1.00100.36           O  
ATOM   7832  CB  TYR B 106       8.590 -68.876 -23.462  1.00119.86           C  
ATOM   7833  CG  TYR B 106       8.079 -70.305 -23.419  1.00120.20           C  
ATOM   7834  CD1 TYR B 106       8.641 -71.290 -24.221  1.00124.84           C  
ATOM   7835  CD2 TYR B 106       7.042 -70.669 -22.570  1.00115.94           C  
ATOM   7836  CE1 TYR B 106       8.179 -72.594 -24.185  1.00105.06           C  
ATOM   7837  CE2 TYR B 106       6.574 -71.970 -22.526  1.00113.26           C  
ATOM   7838  CZ  TYR B 106       7.147 -72.930 -23.336  1.00112.60           C  
ATOM   7839  OH  TYR B 106       6.683 -74.227 -23.297  1.00111.51           O  
ATOM   7849  N   SER B 107       7.869 -69.343 -26.733  1.00108.65           N  
ATOM   7850  CA  SER B 107       8.369 -70.029 -27.917  1.00112.55           C  
ATOM   7851  C   SER B 107       8.436 -69.139 -29.151  1.00124.75           C  
ATOM   7852  O   SER B 107       8.919 -69.594 -30.194  1.00114.89           O  
ATOM   7853  CB  SER B 107       7.492 -71.246 -28.225  1.00116.86           C  
ATOM   7854  OG  SER B 107       7.510 -71.551 -29.610  1.00104.74           O  
ATOM   7860  N   GLU B 108       7.976 -67.895 -29.066  1.00133.06           N  
ATOM   7861  CA  GLU B 108       7.858 -67.026 -30.227  1.00121.33           C  
ATOM   7862  C   GLU B 108       8.837 -65.866 -30.114  1.00128.55           C  
ATOM   7863  O   GLU B 108       8.943 -65.233 -29.057  1.00123.65           O  
ATOM   7864  CB  GLU B 108       6.429 -66.506 -30.367  1.00126.19           C  
ATOM   7865  CG  GLU B 108       5.417 -67.606 -30.634  1.00119.65           C  
ATOM   7866  CD  GLU B 108       3.991 -67.101 -30.629  1.00124.65           C  
ATOM   7867  OE1 GLU B 108       3.400 -66.998 -29.533  1.00122.14           O  
ATOM   7868  OE2 GLU B 108       3.463 -66.803 -31.720  1.00140.81           O  
ATOM   7875  N   ALA B 109       9.549 -65.595 -31.209  1.00131.72           N  
ATOM   7876  CA  ALA B 109      10.482 -64.474 -31.239  1.00131.00           C  
ATOM   7877  C   ALA B 109       9.777 -63.161 -30.925  1.00133.64           C  
ATOM   7878  O   ALA B 109      10.301 -62.327 -30.177  1.00115.81           O  
ATOM   7879  CB  ALA B 109      11.159 -64.408 -32.609  1.00128.65           C  
ATOM   7885  N   THR B 110       8.575 -62.969 -31.472  1.00133.07           N  
ATOM   7886  CA  THR B 110       7.874 -61.698 -31.335  1.00131.73           C  
ATOM   7887  C   THR B 110       7.578 -61.339 -29.884  1.00114.97           C  
ATOM   7888  O   THR B 110       7.359 -60.161 -29.585  1.00137.24           O  
ATOM   7889  CB  THR B 110       6.568 -61.739 -32.130  1.00118.54           C  
ATOM   7890  OG1 THR B 110       5.788 -62.868 -31.715  1.00113.38           O  
ATOM   7891  CG2 THR B 110       6.854 -61.841 -33.623  1.00131.88           C  
ATOM   7899  N   SER B 111       7.567 -62.315 -28.980  1.00123.46           N  
ATOM   7900  CA  SER B 111       7.202 -62.077 -27.590  1.00136.67           C  
ATOM   7901  C   SER B 111       8.365 -61.586 -26.735  1.00126.63           C  
ATOM   7902  O   SER B 111       8.184 -61.387 -25.529  1.00 92.78           O  
ATOM   7903  CB  SER B 111       6.628 -63.357 -26.979  1.00128.90           C  
ATOM   7904  OG  SER B 111       7.588 -64.398 -26.999  1.00130.90           O  
ATOM   7910  N   TYR B 112       9.542 -61.382 -27.321  1.00119.06           N  
ATOM   7911  CA  TYR B 112      10.722 -60.929 -26.594  1.00115.75           C  
ATOM   7912  C   TYR B 112      11.064 -59.515 -27.045  1.00117.10           C  
ATOM   7913  O   TYR B 112      11.341 -59.286 -28.227  1.00121.22           O  
ATOM   7914  CB  TYR B 112      11.898 -61.876 -26.825  1.00129.50           C  
ATOM   7915  CG  TYR B 112      11.727 -63.217 -26.148  1.00120.02           C  
ATOM   7916  CD1 TYR B 112      10.992 -64.231 -26.747  1.00114.90           C  
ATOM   7917  CD2 TYR B 112      12.296 -63.467 -24.906  1.00109.89           C  
ATOM   7918  CE1 TYR B 112      10.830 -65.457 -26.130  1.00106.45           C  
ATOM   7919  CE2 TYR B 112      12.141 -64.689 -24.281  1.00111.46           C  
ATOM   7920  CZ  TYR B 112      11.407 -65.681 -24.897  1.00112.28           C  
ATOM   7921  OH  TYR B 112      11.249 -66.900 -24.278  1.00104.02           O  
ATOM   7931  N   ASN B 113      11.051 -58.573 -26.099  1.00119.29           N  
ATOM   7932  CA  ASN B 113      11.233 -57.166 -26.440  1.00105.53           C  
ATOM   7933  C   ASN B 113      12.697 -56.828 -26.698  1.00119.15           C  
ATOM   7934  O   ASN B 113      13.010 -56.106 -27.652  1.00134.35           O  
ATOM   7935  CB  ASN B 113      10.666 -56.279 -25.328  1.00101.84           C  
ATOM   7936  CG  ASN B 113      11.325 -56.528 -23.982  1.00105.74           C  
ATOM   7937  OD1 ASN B 113      12.424 -57.074 -23.904  1.00121.40           O  
ATOM   7938  ND2 ASN B 113      10.651 -56.123 -22.911  1.00103.75           N  
ATOM   7945  N   TYR B 114      13.603 -57.333 -25.865  1.00135.28           N  
ATOM   7946  CA  TYR B 114      15.030 -57.072 -26.004  1.00127.93           C  
ATOM   7947  C   TYR B 114      15.688 -58.244 -26.718  1.00110.09           C  
ATOM   7948  O   TYR B 114      15.607 -59.385 -26.254  1.00121.50           O  
ATOM   7949  CB  TYR B 114      15.686 -56.846 -24.641  1.00 94.16           C  
ATOM   7950  CG  TYR B 114      15.270 -55.578 -23.925  1.00114.51           C  
ATOM   7951  CD1 TYR B 114      14.655 -54.533 -24.603  1.00125.13           C  
ATOM   7952  CD2 TYR B 114      15.504 -55.424 -22.564  1.00124.40           C  
ATOM   7953  CE1 TYR B 114      14.282 -53.377 -23.947  1.00134.61           C  
ATOM   7954  CE2 TYR B 114      15.135 -54.271 -21.899  1.00155.53           C  
ATOM   7955  CZ  TYR B 114      14.524 -53.251 -22.596  1.00159.32           C  
ATOM   7956  OH  TYR B 114      14.154 -52.100 -21.938  1.00144.52           O  
ATOM   7966  N   TRP B 115      16.333 -57.956 -27.842  1.00104.61           N  
ATOM   7967  CA  TRP B 115      17.146 -58.925 -28.556  1.00106.86           C  
ATOM   7968  C   TRP B 115      18.618 -58.599 -28.359  1.00118.48           C  
ATOM   7969  O   TRP B 115      18.989 -57.450 -28.099  1.00113.93           O  
ATOM   7970  CB  TRP B 115      16.827 -58.934 -30.054  1.00141.06           C  
ATOM   7971  CG  TRP B 115      15.498 -59.521 -30.381  1.00130.71           C  
ATOM   7972  CD1 TRP B 115      14.351 -58.844 -30.672  1.00139.72           C  
ATOM   7973  CD2 TRP B 115      15.174 -60.913 -30.455  1.00135.88           C  
ATOM   7974  NE1 TRP B 115      13.331 -59.728 -30.922  1.00151.37           N  
ATOM   7975  CE2 TRP B 115      13.811 -61.005 -30.796  1.00148.56           C  
ATOM   7976  CE3 TRP B 115      15.903 -62.091 -30.265  1.00126.95           C  
ATOM   7977  CZ2 TRP B 115      13.162 -62.226 -30.951  1.00134.38           C  
ATOM   7978  CZ3 TRP B 115      15.257 -63.303 -30.424  1.00129.59           C  
ATOM   7979  CH2 TRP B 115      13.901 -63.361 -30.762  1.00127.13           C  
ATOM   7990  N   GLY B 116      19.456 -59.627 -28.482  1.00143.63           N  
ATOM   7991  CA  GLY B 116      20.889 -59.442 -28.485  1.00130.65           C  
ATOM   7992  C   GLY B 116      21.420 -59.232 -29.891  1.00126.77           C  
ATOM   7993  O   GLY B 116      20.692 -59.286 -30.881  1.00117.12           O  
ATOM   7997  N   GLN B 117      22.729 -58.986 -29.970  1.00126.43           N  
ATOM   7998  CA  GLN B 117      23.346 -58.723 -31.266  1.00136.72           C  
ATOM   7999  C   GLN B 117      23.484 -59.989 -32.104  1.00129.79           C  
ATOM   8000  O   GLN B 117      23.363 -59.929 -33.333  1.00121.88           O  
ATOM   8001  CB  GLN B 117      24.714 -58.058 -31.081  1.00144.59           C  
ATOM   8002  CG  GLN B 117      25.858 -58.979 -30.630  1.00162.43           C  
ATOM   8003  CD  GLN B 117      25.733 -59.448 -29.191  1.00163.95           C  
ATOM   8004  OE1 GLN B 117      25.968 -60.618 -28.889  1.00154.05           O  
ATOM   8005  NE2 GLN B 117      25.385 -58.533 -28.293  1.00143.34           N  
ATOM   8014  N   GLY B 118      23.737 -61.131 -31.467  1.00129.72           N  
ATOM   8015  CA  GLY B 118      23.945 -62.375 -32.180  1.00131.71           C  
ATOM   8016  C   GLY B 118      25.345 -62.919 -31.982  1.00130.74           C  
ATOM   8017  O   GLY B 118      26.302 -62.151 -31.848  1.00136.41           O  
ATOM   8021  N   THR B 119      25.476 -64.245 -31.957  1.00128.22           N  
ATOM   8022  CA  THR B 119      26.766 -64.901 -31.758  1.00124.85           C  
ATOM   8023  C   THR B 119      26.776 -66.155 -32.619  1.00104.19           C  
ATOM   8024  O   THR B 119      26.125 -67.147 -32.279  1.00123.85           O  
ATOM   8025  CB  THR B 119      26.997 -65.244 -30.287  1.00124.75           C  
ATOM   8026  OG1 THR B 119      26.461 -64.202 -29.462  1.00135.45           O  
ATOM   8027  CG2 THR B 119      28.482 -65.387 -30.001  1.00118.87           C  
ATOM   8035  N   GLN B 120      27.512 -66.112 -33.727  1.00108.93           N  
ATOM   8036  CA  GLN B 120      27.472 -67.193 -34.700  1.00127.63           C  
ATOM   8037  C   GLN B 120      28.303 -68.380 -34.234  1.00133.48           C  
ATOM   8038  O   GLN B 120      29.451 -68.221 -33.808  1.00139.73           O  
ATOM   8039  CB  GLN B 120      27.964 -66.706 -36.063  1.00110.66           C  
ATOM   8040  CG  GLN B 120      28.030 -67.808 -37.108  1.00112.44           C  
ATOM   8041  CD  GLN B 120      27.792 -67.296 -38.513  1.00134.74           C  
ATOM   8042  OE1 GLN B 120      26.649 -67.101 -38.929  1.00134.07           O  
ATOM   8043  NE2 GLN B 120      28.871 -67.079 -39.256  1.00161.39           N  
ATOM   8052  N   VAL B 121      27.709 -69.569 -34.314  1.00142.67           N  
ATOM   8053  CA  VAL B 121      28.406 -70.828 -34.093  1.00130.03           C  
ATOM   8054  C   VAL B 121      28.397 -71.595 -35.407  1.00131.47           C  
ATOM   8055  O   VAL B 121      27.369 -71.659 -36.090  1.00121.56           O  
ATOM   8056  CB  VAL B 121      27.762 -71.666 -32.966  1.00120.26           C  
ATOM   8057  CG1 VAL B 121      27.344 -70.774 -31.803  1.00115.54           C  
ATOM   8058  CG2 VAL B 121      26.566 -72.465 -33.479  1.00139.85           C  
ATOM   8068  N   THR B 122      29.544 -72.161 -35.767  1.00138.26           N  
ATOM   8069  CA  THR B 122      29.674 -72.958 -36.978  1.00146.15           C  
ATOM   8070  C   THR B 122      30.138 -74.360 -36.611  1.00158.99           C  
ATOM   8071  O   THR B 122      30.961 -74.539 -35.706  1.00159.00           O  
ATOM   8072  CB  THR B 122      30.654 -72.322 -37.969  1.00146.64           C  
ATOM   8073  OG1 THR B 122      30.320 -70.940 -38.154  1.00139.15           O  
ATOM   8074  CG2 THR B 122      30.590 -73.035 -39.314  1.00139.49           C  
ATOM   8082  N   VAL B 123      29.604 -75.351 -37.320  1.00165.02           N  
ATOM   8083  CA  VAL B 123      29.855 -76.757 -37.027  1.00159.41           C  
ATOM   8084  C   VAL B 123      30.020 -77.488 -38.352  1.00173.15           C  
ATOM   8085  O   VAL B 123      29.136 -77.425 -39.214  1.00170.31           O  
ATOM   8086  CB  VAL B 123      28.723 -77.394 -36.201  1.00137.92           C  
ATOM   8087  CG1 VAL B 123      28.994 -77.245 -34.734  1.00117.88           C  
ATOM   8088  CG2 VAL B 123      27.382 -76.769 -36.540  1.00147.17           C  
ATOM   8098  N   SER B 124      31.149 -78.170 -38.518  1.00164.91           N  
ATOM   8099  CA  SER B 124      31.463 -78.890 -39.741  1.00152.20           C  
ATOM   8100  C   SER B 124      31.742 -80.353 -39.423  1.00155.55           C  
ATOM   8101  O   SER B 124      32.037 -80.720 -38.282  1.00158.48           O  
ATOM   8102  CB  SER B 124      32.670 -78.268 -40.454  1.00152.08           C  
ATOM   8103  OG  SER B 124      33.789 -78.196 -39.586  1.00160.03           O  
ATOM   8109  N   SER B 125      31.640 -81.190 -40.457  1.00154.94           N  
ATOM   8110  CA  SER B 125      31.907 -82.614 -40.293  1.00160.89           C  
ATOM   8111  C   SER B 125      33.400 -82.912 -40.346  1.00174.55           C  
ATOM   8112  O   SER B 125      33.892 -83.764 -39.597  1.00178.43           O  
ATOM   8113  CB  SER B 125      31.165 -83.409 -41.367  1.00167.24           C  
ATOM   8114  OG  SER B 125      31.474 -82.926 -42.664  1.00170.28           O  
ATOM   8120  N   HIS B 126      34.133 -82.225 -41.216  1.00184.83           N  
ATOM   8121  CA  HIS B 126      35.573 -82.426 -41.336  1.00176.53           C  
ATOM   8122  C   HIS B 126      36.203 -81.325 -42.183  1.00167.32           C  
ATOM   8123  O   HIS B 126      36.502 -80.239 -41.685  1.00149.31           O  
ATOM   8124  CB  HIS B 126      35.875 -83.797 -41.945  1.00178.51           C  
ATOM   8125  CG  HIS B 126      35.256 -84.008 -43.292  1.00182.82           C  
ATOM   8126  ND1 HIS B 126      33.998 -84.544 -43.458  1.00181.64           N  
ATOM   8127  CD2 HIS B 126      35.723 -83.754 -44.538  1.00174.54           C  
ATOM   8128  CE1 HIS B 126      33.715 -84.611 -44.747  1.00176.48           C  
ATOM   8129  NE2 HIS B 126      34.746 -84.138 -45.424  1.00180.61           N  
