# Supplementary material for: A non-redundant data set of nanobody-antigen crystal structures
Source: Data Brief. 2019 Mar 6;24:103754. doi: 10.1016/j.dib.2019.103754 (PMC6441729; doi:10.1016/j.dib.2019.103754)
Supplement: Multimedia component 6 [file mmc6.zip › extended_dataset/Nb_2/6dbg_2.pdb]

ATOM   9024  N   VAL C   2     -71.123 -25.279  97.503  1.00 41.31           N  
ATOM   9025  CA  VAL C   2     -71.271 -26.501  96.715  1.00 35.05           C  
ATOM   9026  C   VAL C   2     -71.997 -27.563  97.555  1.00 24.87           C  
ATOM   9027  O   VAL C   2     -71.630 -27.817  98.698  1.00 35.48           O  
ATOM   9028  CB  VAL C   2     -69.897 -27.026  96.217  1.00 37.74           C  
ATOM   9030  N   LYS C   3     -73.045 -28.160  96.982  1.00 27.18           N  
ATOM   9031  CA  LYS C   3     -73.807 -29.234  97.615  1.00 31.03           C  
ATOM   9032  C   LYS C   3     -73.778 -30.475  96.732  1.00 28.53           C  
ATOM   9033  O   LYS C   3     -73.892 -30.370  95.510  1.00 30.16           O  
ATOM   9034  CB  LYS C   3     -75.264 -28.819  97.858  1.00 38.83           C  
ATOM   9037  N   LEU C   4     -73.637 -31.649  97.348  1.00 27.47           N  
ATOM   9038  CA  LEU C   4     -73.574 -32.916  96.622  1.00 28.95           C  
ATOM   9039  C   LEU C   4     -74.792 -33.765  96.977  1.00 32.14           C  
ATOM   9040  O   LEU C   4     -75.005 -34.094  98.152  1.00 36.09           O  
ATOM   9041  CB  LEU C   4     -72.271 -33.657  96.938  1.00 24.89           C  
ATOM   9042  CG  LEU C   4     -70.982 -32.857  96.721  1.00 25.98           C  
ATOM   9043  CD1 LEU C   4     -69.751 -33.638  97.259  1.00 24.97           C  
ATOM   9044  CD2 LEU C   4     -70.800 -32.458  95.274  1.00 24.61           C  
ATOM   9056  N   GLU C   5     -75.600 -34.091  95.966  1.00 26.34           N  
ATOM   9057  CA  GLU C   5     -76.781 -34.932  96.121  1.00 35.42           C  
ATOM   9058  C   GLU C   5     -76.472 -36.334  95.609  1.00 32.73           C  
ATOM   9059  O   GLU C   5     -76.189 -36.519  94.413  1.00 28.46           O  
ATOM   9060  CB  GLU C   5     -77.970 -34.339  95.362  1.00 49.10           C  
ATOM   9061  CG  GLU C   5     -79.239 -35.198  95.457  1.00 63.94           C  
ATOM   9062  CD  GLU C   5     -80.415 -34.626  94.684  1.00 74.62           C  
ATOM   9063  OE1 GLU C   5     -80.222 -33.648  93.927  1.00 76.57           O  
ATOM   9064  OE2 GLU C   5     -81.536 -35.160  94.833  1.00 77.68           O  
ATOM   9071  N   GLU C   6     -76.557 -37.319  96.505  1.00 27.70           N  
ATOM   9072  CA  GLU C   6     -76.212 -38.697  96.192  1.00 27.00           C  
ATOM   9073  C   GLU C   6     -77.467 -39.517  95.940  1.00 31.14           C  
ATOM   9074  O   GLU C   6     -78.537 -39.226  96.470  1.00 32.87           O  
ATOM   9075  CB  GLU C   6     -75.415 -39.332  97.325  1.00 34.64           C  
ATOM   9076  CG  GLU C   6     -74.109 -38.626  97.687  1.00 31.47           C  
ATOM   9077  CD  GLU C   6     -73.514 -39.195  98.964  1.00 37.26           C  
ATOM   9078  OE1 GLU C   6     -74.146 -40.086  99.570  1.00 54.86           O  
ATOM   9079  OE2 GLU C   6     -72.446 -38.755  99.391  1.00 33.67           O  
ATOM   9086  N   SER C   7     -77.334 -40.562  95.137  1.00 28.19           N  
ATOM   9088  CA  SER C   7     -78.456 -41.449  94.896  1.00 31.26           C  
ATOM   9089  C   SER C   7     -77.930 -42.830  94.540  1.00 29.70           C  
ATOM   9090  O   SER C   7     -76.756 -42.997  94.186  1.00 27.60           O  
ATOM   9092  CB  SER C   7     -79.359 -40.894  93.788  1.00 35.84           C  
ATOM   9094  OG  SER C   7     -79.808 -39.593  94.120  1.00 40.30           O  
ATOM   9103  N   GLY C   8     -78.808 -43.822  94.655  1.00 31.68           N  
ATOM   9104  CA  GLY C   8     -78.442 -45.180  94.313  1.00 31.88           C  
ATOM   9105  C   GLY C   8     -77.973 -46.011  95.488  1.00 48.95           C  
ATOM   9106  O   GLY C   8     -78.407 -45.808  96.625  1.00 44.96           O  
ATOM   9110  N   GLY C   9     -77.082 -46.961  95.219  1.00 43.70           N  
ATOM   9111  CA  GLY C   9     -76.622 -47.846  96.266  1.00 41.95           C  
ATOM   9112  C   GLY C   9     -77.608 -48.975  96.510  1.00 47.33           C  
ATOM   9113  O   GLY C   9     -78.322 -49.411  95.609  1.00 58.26           O  
ATOM   9117  N   GLY C  10     -77.651 -49.440  97.761  1.00 44.93           N  
ATOM   9118  CA  GLY C  10     -78.530 -50.528  98.147  1.00 49.41           C  
ATOM   9119  C   GLY C  10     -77.807 -51.819  98.496  1.00 42.72           C  
ATOM   9120  O   GLY C  10     -76.646 -51.810  98.911  1.00 41.89           O  
ATOM   9124  N   SER C  11     -78.491 -52.951  98.342  1.00 44.36           N  
ATOM   9125  CA  SER C  11     -77.912 -54.245  98.657  1.00 45.97           C  
ATOM   9126  C   SER C  11     -78.049 -55.150  97.444  1.00 43.40           C  
ATOM   9127  O   SER C  11     -79.010 -55.046  96.679  1.00 49.93           O  
ATOM   9129  N   VAL C  12     -77.063 -56.029  97.267  1.00 40.79           N  
ATOM   9130  CA  VAL C  12     -77.039 -56.951  96.138  1.00 44.07           C  
ATOM   9131  C   VAL C  12     -76.220 -58.173  96.528  1.00 46.08           C  
ATOM   9132  O   VAL C  12     -75.324 -58.108  97.372  1.00 43.73           O  
ATOM   9133  CB  VAL C  12     -76.462 -56.282  94.865  1.00 40.46           C  
ATOM   9136  N   GLN C  13     -76.534 -59.303  95.910  1.00 43.69           N  
ATOM   9137  CA  GLN C  13     -75.746 -60.502  96.136  1.00 47.90           C  
ATOM   9138  C   GLN C  13     -74.397 -60.377  95.439  1.00 43.86           C  
ATOM   9139  O   GLN C  13     -74.265 -59.715  94.408  1.00 41.57           O  
ATOM   9141  N   ALA C  14     -73.390 -61.032  96.017  1.00 47.24           N  
ATOM   9142  CA  ALA C  14     -72.043 -60.997  95.464  1.00 48.78           C  
ATOM   9143  C   ALA C  14     -72.062 -61.421  94.002  1.00 42.65           C  
ATOM   9144  O   ALA C  14     -72.769 -62.359  93.621  1.00 44.51           O  
ATOM   9145  CB  ALA C  14     -71.123 -61.917  96.269  1.00 54.62           C  
ATOM   9151  N   GLY C  15     -71.265 -60.729  93.188  1.00 40.59           N  
ATOM   9152  CA  GLY C  15     -71.279 -60.894  91.753  1.00 48.39           C  
ATOM   9153  C   GLY C  15     -72.265 -60.004  91.030  1.00 43.20           C  
ATOM   9154  O   GLY C  15     -72.185 -59.886  89.802  1.00 41.32           O  
ATOM   9158  N   GLY C  16     -73.188 -59.375  91.749  1.00 38.61           N  
ATOM   9159  CA  GLY C  16     -74.190 -58.534  91.144  1.00 37.88           C  
ATOM   9160  C   GLY C  16     -73.654 -57.130  90.934  1.00 35.41           C  
ATOM   9161  O   GLY C  16     -72.487 -56.831  91.179  1.00 34.19           O  
ATOM   9165  N   SER C  17     -74.551 -56.249  90.512  1.00 34.97           N  
ATOM   9166  CA  SER C  17     -74.190 -54.892  90.121  1.00 34.90           C  
ATOM   9167  C   SER C  17     -75.026 -53.880  90.891  1.00 34.97           C  
ATOM   9168  O   SER C  17     -76.160 -54.155  91.288  1.00 38.48           O  
ATOM   9169  CB  SER C  17     -74.397 -54.689  88.621  1.00 48.40           C  
ATOM   9170  OG  SER C  17     -73.522 -55.519  87.890  1.00 52.43           O  
ATOM   9176  N   LEU C  18     -74.445 -52.706  91.112  1.00 33.45           N  
ATOM   9177  CA  LEU C  18     -75.151 -51.572  91.683  1.00 36.12           C  
ATOM   9178  C   LEU C  18     -74.648 -50.315  90.990  1.00 29.91           C  
ATOM   9179  O   LEU C  18     -73.546 -50.293  90.452  1.00 29.25           O  
ATOM   9180  CB  LEU C  18     -74.934 -51.465  93.195  1.00 42.80           C  
ATOM   9181  CG  LEU C  18     -75.724 -52.401  94.101  1.00 44.79           C  
ATOM   9182  CD1 LEU C  18     -75.162 -52.346  95.498  1.00 52.22           C  
ATOM   9183  CD2 LEU C  18     -77.188 -51.997  94.106  1.00 49.88           C  
ATOM   9195  N   ARG C  19     -75.467 -49.272  91.000  1.00 29.66           N  
ATOM   9196  CA  ARG C  19     -75.085 -47.988  90.428  1.00 27.62           C  
ATOM   9197  C   ARG C  19     -75.229 -46.907  91.491  1.00 26.41           C  
ATOM   9198  O   ARG C  19     -76.180 -46.917  92.278  1.00 31.21           O  
ATOM   9199  CB  ARG C  19     -75.944 -47.668  89.202  1.00 32.10           C  
ATOM   9202  N   LEU C  20     -74.261 -46.006  91.532  1.00 29.03           N  
ATOM   9203  CA  LEU C  20     -74.318 -44.807  92.346  1.00 25.59           C  
ATOM   9204  C   LEU C  20     -74.309 -43.589  91.431  1.00 22.40           C  
ATOM   9205  O   LEU C  20     -73.771 -43.623  90.316  1.00 22.70           O  
ATOM   9206  CB  LEU C  20     -73.134 -44.730  93.301  1.00 24.92           C  
ATOM   9207  CG  LEU C  20     -73.017 -45.740  94.434  1.00 35.30           C  
ATOM   9208  CD1 LEU C  20     -71.677 -45.544  95.143  1.00 34.33           C  
ATOM   9209  CD2 LEU C  20     -74.153 -45.547  95.390  1.00 47.33           C  
ATOM   9221  N   SER C  21     -74.920 -42.512  91.911  1.00 22.80           N  
ATOM   9222  CA  SER C  21     -74.956 -41.260  91.179  1.00 23.47           C  
ATOM   9223  C   SER C  21     -74.713 -40.106  92.137  1.00 23.62           C  
ATOM   9224  O   SER C  21     -75.119 -40.160  93.293  1.00 24.38           O  
ATOM   9225  CB  SER C  21     -76.323 -41.070  90.492  1.00 32.54           C  
ATOM   9226  OG  SER C  21     -76.219 -40.089  89.496  1.00 52.16           O  
ATOM   9232  N   CYS C  22     -74.103 -39.037  91.644  1.00 22.51           N  
ATOM   9233  CA  CYS C  22     -73.883 -37.860  92.475  1.00 20.96           C  
ATOM   9234  C   CYS C  22     -73.963 -36.613  91.624  1.00 21.51           C  
ATOM   9235  O   CYS C  22     -73.265 -36.515  90.612  1.00 23.78           O  
ATOM   9236  CB  CYS C  22     -72.533 -37.904  93.170  1.00 21.20           C  
ATOM   9237  SG  CYS C  22     -72.297 -36.463  94.257  1.00 23.23           S  
ATOM   9242  N   ALA C  23     -74.737 -35.635  92.094  1.00 22.39           N  
ATOM   9243  CA  ALA C  23     -74.941 -34.381  91.374  1.00 23.09           C  
ATOM   9244  C   ALA C  23     -74.400 -33.240  92.220  1.00 28.30           C  
ATOM   9245  O   ALA C  23     -74.729 -33.138  93.400  1.00 26.24           O  
ATOM   9246  CB  ALA C  23     -76.418 -34.131  91.049  1.00 25.34           C  
ATOM   9252  N   ALA C  24     -73.585 -32.386  91.610  1.00 24.27           N  
ATOM   9253  CA  ALA C  24     -73.077 -31.179  92.247  1.00 25.03           C  
ATOM   9254  C   ALA C  24     -73.935 -29.990  91.841  1.00 30.10           C  
ATOM   9255  O   ALA C  24     -74.288 -29.836  90.674  1.00 26.60           O  
ATOM   9256  CB  ALA C  24     -71.619 -30.916  91.856  1.00 26.51           C  
ATOM   9262  N   SER C  25     -74.261 -29.145  92.802  1.00 32.60           N  
ATOM   9263  CA  SER C  25     -75.021 -27.945  92.503  1.00 36.19           C  
ATOM   9264  C   SER C  25     -74.400 -26.789  93.259  1.00 45.31           C  
ATOM   9265  O   SER C  25     -73.566 -26.975  94.149  1.00 40.42           O  
ATOM   9266  CB  SER C  25     -76.490 -28.092  92.887  1.00 40.02           C  
ATOM   9267  OG  SER C  25     -76.587 -28.380  94.261  1.00 41.01           O  
ATOM   9273  N   GLY C  26     -74.827 -25.588  92.893  1.00 49.29           N  
ATOM   9274  CA  GLY C  26     -74.303 -24.384  93.495  1.00 56.19           C  
ATOM   9275  C   GLY C  26     -73.138 -23.799  92.730  1.00 53.01           C  
ATOM   9276  O   GLY C  26     -73.159 -23.731  91.496  1.00 55.68           O  
ATOM   9280  N   HIS C  27     -72.112 -23.371  93.460  1.00 49.61           N  
ATOM   9281  CA  HIS C  27     -71.014 -22.605  92.872  1.00 58.94           C  
ATOM   9282  C   HIS C  27     -69.911 -23.552  92.400  1.00 54.99           C  
ATOM   9283  O   HIS C  27     -68.805 -23.606  92.946  1.00 70.63           O  
ATOM   9284  CB  HIS C  27     -70.485 -21.588  93.874  1.00 61.61           C  
ATOM   9287  N   THR C  28     -70.226 -24.300  91.348  1.00 48.61           N  
ATOM   9288  CA  THR C  28     -69.250 -25.215  90.769  1.00 36.66           C  
ATOM   9289  C   THR C  28     -68.316 -24.471  89.813  1.00 29.82           C  
ATOM   9290  O   THR C  28     -68.686 -23.471  89.184  1.00 34.31           O  
ATOM   9291  CB  THR C  28     -69.936 -26.383  90.050  1.00 37.86           C  
ATOM   9292  OG1 THR C  28     -70.776 -25.901  89.000  1.00 52.53           O  
ATOM   9293  CG2 THR C  28     -70.783 -27.170  91.034  1.00 39.40           C  
ATOM   9301  N   TYR C  29     -67.077 -24.942  89.759  1.00 38.93           N  
ATOM   9302  CA  TYR C  29     -66.096 -24.432  88.825  1.00 30.93           C  
ATOM   9303  C   TYR C  29     -66.365 -24.998  87.433  1.00 24.50           C  
ATOM   9304  O   TYR C  29     -67.133 -25.955  87.260  1.00 26.95           O  
ATOM   9305  CB  TYR C  29     -64.684 -24.800  89.290  1.00 35.33           C  
ATOM   9306  CG  TYR C  29     -64.279 -24.185  90.613  1.00 27.65           C  
ATOM   9307  CD1 TYR C  29     -63.647 -22.947  90.652  1.00 39.55           C  
ATOM   9308  CD2 TYR C  29     -64.523 -24.837  91.810  1.00 32.97           C  
ATOM   9309  CE1 TYR C  29     -63.258 -22.367  91.866  1.00 37.59           C  
ATOM   9310  CE2 TYR C  29     -64.136 -24.282  93.015  1.00 29.07           C  
ATOM   9311  CZ  TYR C  29     -63.506 -23.042  93.043  1.00 37.24           C  
ATOM   9312  OH  TYR C  29     -63.117 -22.458  94.240  1.00 50.79           O  
ATOM   9322  N   SER C  30     -65.658 -24.457  86.439  1.00 23.27           N  
ATOM   9323  CA  SER C  30     -65.835 -24.922  85.058  1.00 19.77           C  
ATOM   9324  C   SER C  30     -65.456 -26.391  84.908  1.00 20.24           C  
ATOM   9325  O   SER C  30     -66.123 -27.147  84.185  1.00 22.22           O  
ATOM   9326  CB  SER C  30     -65.012 -24.065  84.105  1.00 27.54           C  
ATOM   9327  OG  SER C  30     -65.270 -24.490  82.774  1.00 33.56           O  
ATOM   9333  N   THR C  31     -64.375 -26.800  85.557  1.00 16.27           N  
ATOM   9334  CA  THR C  31     -63.968 -28.194  85.645  1.00 15.47           C  
ATOM   9335  C   THR C  31     -63.684 -28.503  87.097  1.00 13.76           C  
ATOM   9336  O   THR C  31     -63.304 -27.624  87.858  1.00 14.96           O  
ATOM   9337  CB  THR C  31     -62.741 -28.482  84.768  1.00 16.71           C  
ATOM   9338  OG1 THR C  31     -61.598 -27.838  85.309  1.00 14.85           O  
ATOM   9339  CG2 THR C  31     -62.975 -28.011  83.306  1.00 17.13           C  
ATOM   9347  N   TYR C  32     -63.866 -29.765  87.473  1.00 12.73           N  
ATOM   9348  CA  TYR C  32     -63.587 -30.137  88.848  1.00 12.00           C  
ATOM   9349  C   TYR C  32     -63.534 -31.646  88.955  1.00 14.28           C  
ATOM   9350  O   TYR C  32     -64.005 -32.358  88.087  1.00 15.75           O  
ATOM   9351  CB  TYR C  32     -64.649 -29.552  89.783  1.00 14.70           C  
ATOM   9352  CG  TYR C  32     -66.071 -29.912  89.419  1.00 15.86           C  
ATOM   9353  CD1 TYR C  32     -66.818 -29.115  88.542  1.00 16.60           C  
ATOM   9354  CD2 TYR C  32     -66.682 -31.026  89.951  1.00 16.34           C  
ATOM   9355  CE1 TYR C  32     -68.112 -29.455  88.191  1.00 18.57           C  
ATOM   9356  CE2 TYR C  32     -67.966 -31.371  89.601  1.00 15.75           C  
ATOM   9357  CZ  TYR C  32     -68.685 -30.572  88.737  1.00 16.43           C  
ATOM   9358  OH  TYR C  32     -69.988 -30.917  88.434  1.00 20.52           O  
ATOM   9368  N   CYS C  33     -62.983 -32.123  90.070  1.00 13.92           N  
ATOM   9369  CA  CYS C  33     -62.876 -33.550  90.334  1.00 12.47           C  
ATOM   9370  C   CYS C  33     -64.050 -33.982  91.184  1.00 11.66           C  
ATOM   9371  O   CYS C  33     -64.361 -33.352  92.188  1.00 13.15           O  
ATOM   9372  CB  CYS C  33     -61.579 -33.864  91.060  1.00 13.98           C  
ATOM   9373  SG  CYS C  33     -60.895 -35.477  90.729  1.00 15.49           S  
ATOM   9378  N   MET C  34     -64.678 -35.089  90.802  1.00 13.42           N  
ATOM   9379  CA  MET C  34     -65.801 -35.607  91.563  1.00 15.14           C  
ATOM   9380  C   MET C  34     -65.785 -37.132  91.504  1.00 15.79           C  
ATOM   9381  O   MET C  34     -65.446 -37.729  90.491  1.00 15.06           O  
ATOM   9382  CB  MET C  34     -67.133 -35.032  91.062  1.00 16.06           C  
ATOM   9383  CG  MET C  34     -68.292 -35.347  92.010  1.00 16.96           C  
ATOM   9384  SD  MET C  34     -69.656 -34.165  92.063  1.00 20.59           S  
ATOM   9385  CE  MET C  34     -70.344 -34.452  90.454  1.00 19.33           C  
ATOM   9395  N   GLY C  35     -66.171 -37.764  92.601  1.00 14.83           N  
ATOM   9396  CA  GLY C  35     -66.170 -39.206  92.652  1.00 16.47           C  
ATOM   9397  C   GLY C  35     -66.546 -39.636  94.037  1.00 18.20           C  
ATOM   9398  O   GLY C  35     -67.248 -38.904  94.746  1.00 17.65           O  
ATOM   9402  N   TRP C  36     -66.090 -40.828  94.417  1.00 16.28           N  
ATOM   9403  CA  TRP C  36     -66.442 -41.425  95.690  1.00 16.57           C  
ATOM   9404  C   TRP C  36     -65.205 -41.862  96.449  1.00 14.99           C  
ATOM   9405  O   TRP C  36     -64.219 -42.316  95.862  1.00 16.48           O  
ATOM   9406  CB  TRP C  36     -67.354 -42.651  95.491  1.00 18.77           C  
ATOM   9407  CG  TRP C  36     -68.726 -42.287  95.060  1.00 17.72           C  
ATOM   9408  CD1 TRP C  36     -69.816 -42.116  95.870  1.00 21.32           C  
ATOM   9409  CD2 TRP C  36     -69.181 -42.033  93.721  1.00 18.59           C  
ATOM   9410  NE1 TRP C  36     -70.905 -41.776  95.128  1.00 25.63           N  
ATOM   9411  CE2 TRP C  36     -70.549 -41.721  93.806  1.00 20.65           C  
ATOM   9412  CE3 TRP C  36     -68.572 -42.060  92.470  1.00 17.51           C  
ATOM   9413  CZ2 TRP C  36     -71.318 -41.435  92.691  1.00 23.72           C  
ATOM   9414  CZ3 TRP C  36     -69.334 -41.751  91.355  1.00 19.99           C  
ATOM   9415  CH2 TRP C  36     -70.695 -41.438  91.481  1.00 20.64           C  
ATOM   9426  N   PHE C  37     -65.280 -41.678  97.758  1.00 17.67           N  
ATOM   9427  CA  PHE C  37     -64.524 -42.429  98.744  1.00 20.52           C  
ATOM   9428  C   PHE C  37     -65.474 -43.434  99.382  1.00 24.55           C  
ATOM   9429  O   PHE C  37     -66.689 -43.339  99.237  1.00 21.91           O  
ATOM   9430  CB  PHE C  37     -63.965 -41.498  99.823  1.00 17.30           C  
ATOM   9431  CG  PHE C  37     -62.653 -40.826  99.507  1.00 16.67           C  
ATOM   9432  CD1 PHE C  37     -62.496 -40.039  98.377  1.00 15.58           C  
ATOM   9433  CD2 PHE C  37     -61.613 -40.871 100.430  1.00 18.72           C  
ATOM   9434  CE1 PHE C  37     -61.268 -39.369  98.137  1.00 17.04           C  
ATOM   9435  CE2 PHE C  37     -60.426 -40.206 100.220  1.00 18.66           C  
ATOM   9436  CZ  PHE C  37     -60.243 -39.465  99.079  1.00 19.12           C  
ATOM   9446  N   ARG C  38     -64.925 -44.380 100.136  1.00 21.26           N  
ATOM   9447  CA  ARG C  38     -65.766 -45.281 100.906  1.00 22.65           C  
ATOM   9448  C   ARG C  38     -65.115 -45.509 102.255  1.00 21.86           C  
ATOM   9449  O   ARG C  38     -63.901 -45.347 102.400  1.00 22.53           O  
ATOM   9450  CB  ARG C  38     -66.008 -46.624 100.197  1.00 23.88           C  
ATOM   9451  CG  ARG C  38     -64.819 -47.577 100.183  1.00 24.60           C  
ATOM   9452  CD  ARG C  38     -65.094 -48.754  99.276  1.00 29.34           C  
ATOM   9453  NE  ARG C  38     -63.870 -49.491  99.004  1.00 25.35           N  
ATOM   9454  CZ  ARG C  38     -63.798 -50.556  98.213  1.00 29.56           C  
ATOM   9455  NH1 ARG C  38     -64.865 -50.964  97.573  1.00 27.20           N  
ATOM   9456  NH2 ARG C  38     -62.651 -51.197  98.045  1.00 33.42           N  
ATOM   9470  N   GLN C  39     -65.943 -45.891 103.250  1.00 23.96           N  
ATOM   9471  CA  GLN C  39     -65.470 -46.228 104.586  1.00 27.37           C  
ATOM   9472  C   GLN C  39     -66.361 -47.293 105.235  1.00 37.57           C  
ATOM   9473  O   GLN C  39     -67.588 -47.147 105.229  1.00 34.81           O  
ATOM   9474  CB  GLN C  39     -65.437 -44.969 105.458  1.00 31.58           C  
ATOM   9475  CG  GLN C  39     -64.786 -45.156 106.813  1.00 39.10           C  
ATOM   9476  CD  GLN C  39     -64.913 -43.932 107.703  1.00 47.34           C  
ATOM   9477  OE1 GLN C  39     -65.924 -43.236 107.684  1.00 50.00           O  
ATOM   9478  NE2 GLN C  39     -63.885 -43.678 108.502  1.00 62.31           N  
ATOM   9487  N   GLU C  44     -61.296 -46.485 108.572  1.00 35.56           N  
ATOM   9488  CA  GLU C  44     -60.349 -45.786 107.668  1.00 36.54           C  
ATOM   9489  C   GLU C  44     -60.856 -45.611 106.219  1.00 34.37           C  
ATOM   9490  O   GLU C  44     -60.951 -46.586 105.480  1.00 39.92           O  
ATOM   9491  CB  GLU C  44     -59.014 -46.541 107.636  1.00 58.53           C  
ATOM   9494  N   ARG C  45     -61.160 -44.371 105.813  1.00 27.43           N  
ATOM   9495  CA  ARG C  45     -61.734 -44.115 104.501  1.00 25.96           C  
ATOM   9496  C   ARG C  45     -60.675 -44.288 103.419  1.00 25.80           C  
ATOM   9497  O   ARG C  45     -59.470 -44.198 103.674  1.00 29.49           O  
ATOM   9498  CB  ARG C  45     -62.307 -42.703 104.415  1.00 32.46           C  
ATOM   9499  CG  ARG C  45     -61.235 -41.633 104.235  1.00 31.69           C  
ATOM   9500  CD  ARG C  45     -61.799 -40.233 104.363  1.00 30.10           C  
ATOM   9501  NE  ARG C  45     -60.747 -39.222 104.235  1.00 32.03           N  
ATOM   9502  CZ  ARG C  45     -60.832 -37.992 104.734  1.00 48.26           C  
ATOM   9503  NH1 ARG C  45     -61.922 -37.604 105.380  1.00 40.26           N  
ATOM   9504  NH2 ARG C  45     -59.822 -37.145 104.586  1.00 47.30           N  
ATOM   9518  N   GLU C  46     -61.141 -44.522 102.196  1.00 21.99           N  
ATOM   9519  CA  GLU C  46     -60.239 -44.719 101.070  1.00 23.76           C  
ATOM   9520  C   GLU C  46     -60.918 -44.231  99.806  1.00 26.07           C  
ATOM   9521  O   GLU C  46     -62.131 -44.373  99.635  1.00 21.93           O  
ATOM   9522  CB  GLU C  46     -59.833 -46.188 100.892  1.00 28.66           C  
ATOM   9523  CG  GLU C  46     -60.993 -47.101 100.635  1.00 35.63           C  
ATOM   9524  CD  GLU C  46     -60.553 -48.535 100.401  1.00 42.47           C  
ATOM   9525  OE1 GLU C  46     -61.430 -49.405 100.271  1.00 32.38           O  
ATOM   9526  OE2 GLU C  46     -59.333 -48.786 100.351  1.00 53.22           O  
ATOM   9533  N   GLY C  47     -60.112 -43.703  98.889  1.00 21.29           N  
ATOM   9534  CA  GLY C  47     -60.643 -43.326  97.599  1.00 19.14           C  
ATOM   9535  C   GLY C  47     -61.071 -44.534  96.784  1.00 18.53           C  
ATOM   9536  O   GLY C  47     -60.486 -45.612  96.870  1.00 21.01           O  
ATOM   9540  N   VAL C  48     -62.113 -44.345  95.982  1.00 16.91           N  
ATOM   9541  CA  VAL C  48     -62.666 -45.403  95.152  1.00 17.07           C  
ATOM   9542  C   VAL C  48     -62.492 -45.090  93.681  1.00 15.64           C  
ATOM   9543  O   VAL C  48     -61.858 -45.850  92.943  1.00 17.30           O  
ATOM   9544  CB  VAL C  48     -64.145 -45.663  95.499  1.00 17.58           C  
ATOM   9545  CG1 VAL C  48     -64.728 -46.670  94.529  1.00 22.97           C  
ATOM   9546  CG2 VAL C  48     -64.267 -46.190  96.917  1.00 20.66           C  
ATOM   9556  N   ALA C  49     -63.050 -43.974  93.230  1.00 17.09           N  
ATOM   9557  CA  ALA C  49     -62.940 -43.602  91.834  1.00 15.31           C  
ATOM   9558  C   ALA C  49     -63.257 -42.139  91.699  1.00 14.40           C  
ATOM   9559  O   ALA C  49     -64.036 -41.592  92.473  1.00 16.01           O  
ATOM   9560  CB  ALA C  49     -63.902 -44.424  90.988  1.00 19.37           C  
ATOM   9566  N   ARG C  50     -62.626 -41.502  90.707  1.00 15.16           N  
ATOM   9567  CA  ARG C  50     -62.975 -40.129  90.395  1.00 14.40           C  
ATOM   9568  C   ARG C  50     -62.871 -39.896  88.903  1.00 14.16           C  
ATOM   9569  O   ARG C  50     -62.287 -40.680  88.161  1.00 15.85           O  
ATOM   9570  CB  ARG C  50     -62.121 -39.116  91.158  1.00 14.74           C  
ATOM   9571  CG  ARG C  50     -60.653 -39.107  90.922  1.00 16.60           C  
ATOM   9572  CD  ARG C  50     -60.234 -38.682  89.545  1.00 13.81           C  
ATOM   9573  NE  ARG C  50     -58.799 -38.435  89.560  1.00 15.17           N  
ATOM   9574  CZ  ARG C  50     -58.061 -38.267  88.461  1.00 18.63           C  
ATOM   9575  NH1 ARG C  50     -58.676 -38.279  87.297  1.00 16.64           N  
ATOM   9576  NH2 ARG C  50     -56.738 -38.075  88.527  1.00 18.44           N  
ATOM   9590  N   ILE C  51     -63.440 -38.769  88.494  1.00 14.73           N  
ATOM   9591  CA  ILE C  51     -63.361 -38.280  87.121  1.00 12.32           C  
ATOM   9592  C   ILE C  51     -63.237 -36.767  87.167  1.00 13.68           C  
ATOM   9593  O   ILE C  51     -63.778 -36.105  88.052  1.00 15.54           O  
ATOM   9594  CB  ILE C  51     -64.595 -38.734  86.305  1.00 16.22           C  
ATOM   9595  CG1 ILE C  51     -64.440 -38.461  84.818  1.00 16.71           C  
ATOM   9596  CG2 ILE C  51     -65.854 -38.115  86.864  1.00 16.95           C  
ATOM   9597  CD1 ILE C  51     -65.449 -39.224  84.038  1.00 15.96           C  
ATOM   9609  N   ASN C  52     -62.512 -36.218  86.193  1.00 13.89           N  
ATOM   9610  CA  ASN C  52     -62.368 -34.768  86.056  1.00 14.69           C  
ATOM   9611  C   ASN C  52     -63.568 -34.311  85.220  1.00 20.06           C  
ATOM   9612  O   ASN C  52     -63.570 -34.466  83.990  1.00 18.24           O  
ATOM   9613  CB  ASN C  52     -61.002 -34.435  85.414  1.00 15.67           C  
ATOM   9614  CG  ASN C  52     -60.214 -33.264  86.079  1.00 32.50           C  
ATOM   9615  OD1 ASN C  52     -58.990 -33.324  86.277  1.00 28.54           O  
ATOM   9616  ND2 ASN C  52     -60.883 -32.204  86.347  1.00 17.35           N  
ATOM   9623  N   VAL C  53     -64.608 -33.810  85.891  1.00 16.49           N  
ATOM   9624  CA  VAL C  53     -65.808 -33.284  85.268  1.00 16.02           C  
ATOM   9625  C   VAL C  53     -65.414 -32.064  84.456  1.00 22.48           C  
ATOM   9626  O   VAL C  53     -64.902 -31.072  84.987  1.00 23.57           O  
ATOM   9627  CB  VAL C  53     -66.889 -32.943  86.305  1.00 19.53           C  
ATOM   9628  CG1 VAL C  53     -68.176 -32.372  85.661  1.00 17.86           C  
ATOM   9629  CG2 VAL C  53     -67.244 -34.195  87.150  1.00 22.35           C  
ATOM   9639  N   GLY C  54     -65.663 -32.124  83.179  1.00 17.18           N  
ATOM   9640  CA  GLY C  54     -65.205 -31.124  82.263  1.00 19.75           C  
ATOM   9641  C   GLY C  54     -63.963 -31.509  81.485  1.00 19.67           C  
ATOM   9642  O   GLY C  54     -63.596 -30.794  80.527  1.00 20.63           O  
ATOM   9646  N   GLY C  55     -63.258 -32.546  81.943  1.00 18.05           N  
ATOM   9647  CA  GLY C  55     -62.210 -33.179  81.170  1.00 16.70           C  
ATOM   9648  C   GLY C  55     -62.571 -34.627  80.927  1.00 18.34           C  
ATOM   9649  O   GLY C  55     -63.743 -34.943  80.668  1.00 18.50           O  
ATOM   9653  N   SER C  56     -61.600 -35.518  81.035  1.00 16.10           N  
ATOM   9654  CA  SER C  56     -61.925 -36.924  80.858  1.00 16.71           C  
ATOM   9655  C   SER C  56     -61.164 -37.865  81.765  1.00 17.08           C  
ATOM   9656  O   SER C  56     -61.504 -39.054  81.804  1.00 17.02           O  
ATOM   9657  CB  SER C  56     -61.653 -37.329  79.410  1.00 17.82           C  
ATOM   9658  OG  SER C  56     -60.245 -37.372  79.151  1.00 18.24           O  
ATOM   9664  N   SER C  57     -60.132 -37.409  82.463  1.00 15.42           N  
ATOM   9665  CA  SER C  57     -59.271 -38.317  83.209  1.00 18.05           C  
ATOM   9667  C   SER C  57     -60.032 -38.994  84.339  1.00 15.37           C  
ATOM   9668  O   SER C  57     -60.814 -38.359  85.061  1.00 16.30           O  
ATOM   9669  CB  SER C  57     -58.073 -37.556  83.785  1.00 17.56           C  
ATOM   9671  OG  SER C  57     -57.262 -38.405  84.603  1.00 15.77           O  
ATOM   9681  N   THR C  58     -59.767 -40.286  84.516  1.00 15.49           N  
ATOM   9682  CA  THR C  58     -60.335 -41.064  85.603  1.00 14.77           C  
ATOM   9683  C   THR C  58     -59.226 -41.658  86.450  1.00 13.03           C  
ATOM   9684  O   THR C  58     -58.067 -41.772  86.038  1.00 16.50           O  
ATOM   9685  CB  THR C  58     -61.197 -42.203  85.097  1.00 17.91           C  
ATOM   9686  OG1 THR C  58     -60.391 -43.028  84.250  1.00 18.13           O  
ATOM   9687  CG2 THR C  58     -62.416 -41.680  84.329  1.00 16.47           C  
ATOM   9695  N   TRP C  59     -59.620 -42.047  87.643  1.00 14.31           N  
ATOM   9696  CA  TRP C  59     -58.753 -42.812  88.525  1.00 14.36           C  
ATOM   9697  C   TRP C  59     -59.593 -43.804  89.297  1.00 17.19           C  
ATOM   9698  O   TRP C  59     -60.735 -43.504  89.685  1.00 16.44           O  
ATOM   9699  CB  TRP C  59     -57.996 -41.896  89.503  1.00 16.37           C  
ATOM   9700  CG  TRP C  59     -57.282 -42.660  90.576  1.00 16.47           C  
ATOM   9701  CD1 TRP C  59     -55.998 -43.138  90.541  1.00 19.91           C  
ATOM   9702  CD2 TRP C  59     -57.815 -43.064  91.845  1.00 18.34           C  
ATOM   9703  NE1 TRP C  59     -55.702 -43.796  91.709  1.00 21.92           N  
ATOM   9704  CE2 TRP C  59     -56.796 -43.756  92.523  1.00 19.35           C  
ATOM   9705  CE3 TRP C  59     -59.041 -42.895  92.484  1.00 17.26           C  
ATOM   9706  CZ2 TRP C  59     -56.970 -44.289  93.783  1.00 17.56           C  
ATOM   9707  CZ3 TRP C  59     -59.187 -43.413  93.732  1.00 14.49           C  
ATOM   9708  CH2 TRP C  59     -58.171 -44.104  94.369  1.00 18.11           C  
ATOM   9719  N   TYR C  60     -59.039 -44.986  89.505  1.00 15.48           N  
ATOM   9720  CA  TYR C  60     -59.677 -46.045  90.290  1.00 17.26           C  
ATOM   9721  C   TYR C  60     -58.716 -46.610  91.320  1.00 16.90           C  
ATOM   9722  O   TYR C  60     -57.537 -46.821  91.028  1.00 20.47           O  
ATOM   9723  CB  TYR C  60     -60.133 -47.224  89.423  1.00 16.20           C  
ATOM   9724  CG  TYR C  60     -61.102 -46.831  88.335  1.00 17.92           C  
ATOM   9725  CD1 TYR C  60     -62.457 -46.837  88.554  1.00 18.99           C  
ATOM   9726  CD2 TYR C  60     -60.644 -46.451  87.082  1.00 17.57           C  
ATOM   9727  CE1 TYR C  60     -63.354 -46.448  87.554  1.00 19.17           C  
ATOM   9728  CE2 TYR C  60     -61.537 -46.060  86.085  1.00 20.66           C  
ATOM   9729  CZ  TYR C  60     -62.888 -46.094  86.336  1.00 21.99           C  
ATOM   9730  OH  TYR C  60     -63.798 -45.732  85.372  1.00 19.15           O  
ATOM   9740  N   ALA C  61     -59.242 -46.951  92.492  1.00 19.12           N  
ATOM   9741  CA  ALA C  61     -58.479 -47.776  93.417  1.00 20.65           C  
ATOM   9742  C   ALA C  61     -58.085 -49.095  92.765  1.00 21.74           C  
ATOM   9743  O   ALA C  61     -58.838 -49.649  91.968  1.00 21.22           O  
ATOM   9744  CB  ALA C  61     -59.320 -48.063  94.657  1.00 19.61           C  
ATOM   9750  N   ASP C  62     -56.891 -49.594  93.122  1.00 21.95           N  
ATOM   9751  CA  ASP C  62     -56.408 -50.871  92.588  1.00 26.41           C  
ATOM   9752  C   ASP C  62     -57.452 -51.982  92.726  1.00 26.53           C  
ATOM   9753  O   ASP C  62     -57.556 -52.856  91.859  1.00 25.31           O  
ATOM   9754  CB  ASP C  62     -55.124 -51.298  93.318  1.00 31.10           C  
ATOM   9755  CG  ASP C  62     -53.871 -50.541  92.866  1.00 31.08           C  
ATOM   9756  OD1 ASP C  62     -53.891 -49.793  91.872  1.00 30.91           O  
ATOM   9757  OD2 ASP C  62     -52.825 -50.771  93.516  1.00 41.51           O  
ATOM   9762  N   SER C  63     -58.183 -52.011  93.841  1.00 25.43           N  
ATOM   9763  CA  SER C  63     -59.081 -53.123  94.127  1.00 34.83           C  
ATOM   9764  C   SER C  63     -60.391 -53.066  93.358  1.00 24.64           C  
ATOM   9765  O   SER C  63     -61.135 -54.061  93.379  1.00 27.09           O  
ATOM   9766  CB  SER C  63     -59.412 -53.167  95.614  1.00 36.90           C  
ATOM   9767  OG  SER C  63     -60.186 -52.041  95.975  1.00 39.54           O  
ATOM   9773  N   VAL C  64     -60.712 -51.936  92.724  1.00 25.48           N  
ATOM   9774  CA  VAL C  64     -61.948 -51.810  91.966  1.00 26.63           C  
ATOM   9775  C   VAL C  64     -61.719 -51.573  90.483  1.00 25.27           C  
ATOM   9776  O   VAL C  64     -62.686 -51.580  89.726  1.00 23.88           O  
ATOM   9777  CB  VAL C  64     -62.860 -50.704  92.544  1.00 20.27           C  
ATOM   9778  CG1 VAL C  64     -63.064 -50.955  94.047  1.00 25.83           C  
ATOM   9779  CG2 VAL C  64     -62.314 -49.316  92.303  1.00 24.02           C  
ATOM   9789  N   ARG C  65     -60.464 -51.401  90.037  1.00 26.86           N  
ATOM   9790  CA  ARG C  65     -60.207 -50.899  88.687  1.00 28.05           C  
ATOM   9791  C   ARG C  65     -60.851 -51.781  87.616  1.00 29.75           C  
ATOM   9792  O   ARG C  65     -61.413 -51.274  86.641  1.00 49.48           O  
ATOM   9793  CB  ARG C  65     -58.695 -50.774  88.457  1.00 30.67           C  
ATOM   9794  CG  ARG C  65     -58.348 -50.031  87.165  1.00 36.74           C  
ATOM   9795  CD  ARG C  65     -56.864 -49.631  87.079  1.00 47.31           C  
ATOM   9796  NE  ARG C  65     -56.457 -48.676  88.116  1.00 40.99           N  
ATOM   9797  CZ  ARG C  65     -55.815 -49.012  89.232  1.00 52.93           C  
ATOM   9807  N   ASP C  66     -60.783 -53.088  87.766  1.00 37.86           N  
ATOM   9808  CA  ASP C  66     -61.289 -53.915  86.679  1.00 53.19           C  
ATOM   9809  C   ASP C  66     -62.805 -54.050  86.683  1.00 49.91           C  
ATOM   9810  O   ASP C  66     -63.359 -54.570  85.712  1.00 58.27           O  
ATOM   9811  CB  ASP C  66     -60.645 -55.295  86.745  1.00 53.87           C  
ATOM   9812  CG  ASP C  66     -59.146 -55.247  86.489  1.00 61.18           C  
ATOM   9813  OD1 ASP C  66     -58.656 -54.174  86.060  1.00 61.44           O  
ATOM   9814  OD2 ASP C  66     -58.462 -56.272  86.715  1.00 62.45           O  
ATOM   9819  N   ARG C  67     -63.481 -53.561  87.721  1.00 25.68           N  
ATOM   9820  CA  ARG C  67     -64.877 -53.894  87.984  1.00 28.65           C  
ATOM   9821  C   ARG C  67     -65.800 -52.696  88.015  1.00 24.51           C  
ATOM   9822  O   ARG C  67     -67.005 -52.867  87.811  1.00 25.83           O  
ATOM   9823  CB  ARG C  67     -65.004 -54.612  89.334  1.00 28.53           C  
ATOM   9824  CG  ARG C  67     -64.197 -55.877  89.409  1.00 30.37           C  
ATOM   9825  CD  ARG C  67     -64.337 -56.593  90.754  1.00 34.34           C  
ATOM   9826  NE  ARG C  67     -63.766 -55.813  91.850  1.00 31.45           N  
ATOM   9827  CZ  ARG C  67     -64.450 -55.365  92.901  1.00 30.62           C  
ATOM   9828  NH1 ARG C  67     -65.751 -55.623  93.023  1.00 31.17           N  
ATOM   9829  NH2 ARG C  67     -63.829 -54.652  93.833  1.00 28.24           N  
ATOM   9843  N   PHE C  68     -65.280 -51.512  88.333  1.00 24.35           N  
ATOM   9844  CA  PHE C  68     -66.061 -50.295  88.444  1.00 26.37           C  
ATOM   9845  C   PHE C  68     -65.744 -49.373  87.277  1.00 27.06           C  
ATOM   9846  O   PHE C  68     -64.622 -49.352  86.755  1.00 22.99           O  
ATOM   9847  CB  PHE C  68     -65.759 -49.518  89.725  1.00 20.89           C  
ATOM   9848  CG  PHE C  68     -66.154 -50.198  91.004  1.00 25.29           C  
ATOM   9849  CD1 PHE C  68     -66.619 -51.517  91.032  1.00 30.76           C  
ATOM   9850  CD2 PHE C  68     -66.071 -49.499  92.200  1.00 22.47           C  
ATOM   9851  CE1 PHE C  68     -66.976 -52.113  92.228  1.00 41.84           C  
ATOM   9852  CE2 PHE C  68     -66.402 -50.089  93.387  1.00 22.96           C  
ATOM   9853  CZ  PHE C  68     -66.874 -51.407  93.407  1.00 28.52           C  
ATOM   9863  N   THR C  69     -66.741 -48.602  86.878  1.00 22.84           N  
ATOM   9864  CA  THR C  69     -66.579 -47.636  85.798  1.00 22.52           C  
ATOM   9865  C   THR C  69     -67.244 -46.341  86.207  1.00 19.66           C  
ATOM   9866  O   THR C  69     -68.422 -46.336  86.579  1.00 20.20           O  
ATOM   9867  CB  THR C  69     -67.215 -48.137  84.502  1.00 24.27           C  
ATOM   9868  OG1 THR C  69     -66.599 -49.363  84.117  1.00 26.67           O  
ATOM   9869  CG2 THR C  69     -67.059 -47.073  83.373  1.00 27.81           C  
ATOM   9877  N   ILE C  70     -66.501 -45.246  86.144  1.00 20.66           N  
ATOM   9878  CA  ILE C  70     -67.052 -43.935  86.460  1.00 18.49           C  
ATOM   9879  C   ILE C  70     -67.217 -43.159  85.156  1.00 16.26           C  
ATOM   9880  O   ILE C  70     -66.393 -43.270  84.241  1.00 19.03           O  
ATOM   9881  CB  ILE C  70     -66.181 -43.185  87.490  1.00 15.93           C  
ATOM   9882  CG1 ILE C  70     -66.855 -41.893  87.937  1.00 18.27           C  
ATOM   9883  CG2 ILE C  70     -64.794 -42.858  86.940  1.00 20.62           C  
ATOM   9884  CD1 ILE C  70     -66.251 -41.303  89.204  1.00 18.72           C  
ATOM   9896  N   SER C  71     -68.305 -42.388  85.079  1.00 15.92           N  
ATOM   9897  CA  SER C  71     -68.619 -41.557  83.926  1.00 21.23           C  
ATOM   9898  C   SER C  71     -69.234 -40.249  84.402  1.00 18.65           C  
ATOM   9899  O   SER C  71     -69.584 -40.089  85.572  1.00 18.57           O  
ATOM   9900  CB  SER C  71     -69.582 -42.273  82.956  1.00 25.68           C  
ATOM   9901  OG  SER C  71     -70.775 -42.647  83.604  1.00 24.13           O  
ATOM   9907  N   GLN C  72     -69.407 -39.310  83.473  1.00 19.88           N  
ATOM   9908  CA  GLN C  72     -69.965 -38.012  83.791  1.00 23.60           C  
ATOM   9909  C   GLN C  72     -71.056 -37.638  82.809  1.00 24.94           C  
ATOM   9910  O   GLN C  72     -71.069 -38.082  81.659  1.00 20.59           O  
ATOM   9911  CB  GLN C  72     -68.901 -36.912  83.756  1.00 17.74           C  
ATOM   9912  CG  GLN C  72     -68.346 -36.612  82.382  1.00 20.78           C  
ATOM   9913  CD  GLN C  72     -67.245 -35.559  82.450  1.00 18.34           C  
ATOM   9914  OE1 GLN C  72     -67.522 -34.384  82.689  1.00 19.77           O  
ATOM   9915  NE2 GLN C  72     -66.024 -35.961  82.144  1.00 22.48           N  
ATOM   9924  N   ASP C  73     -71.956 -36.787  83.286  1.00 24.86           N  
ATOM   9925  CA  ASP C  73     -72.794 -35.937  82.450  1.00 25.46           C  
ATOM   9926  C   ASP C  73     -72.430 -34.501  82.855  1.00 28.58           C  
ATOM   9927  O   ASP C  73     -72.976 -33.956  83.816  1.00 29.69           O  
ATOM   9928  CB  ASP C  73     -74.292 -36.248  82.639  1.00 29.71           C  
ATOM   9929  CG  ASP C  73     -75.164 -35.503  81.644  1.00 35.45           C  
ATOM   9930  OD1 ASP C  73     -74.715 -34.434  81.182  1.00 35.91           O  
ATOM   9931  OD2 ASP C  73     -76.276 -35.982  81.322  1.00 34.54           O  
ATOM   9936  N   ASN C  74     -71.492 -33.896  82.117  1.00 24.68           N  
ATOM   9937  CA  ASN C  74     -70.978 -32.584  82.490  1.00 28.22           C  
ATOM   9938  C   ASN C  74     -72.084 -31.533  82.484  1.00 26.20           C  
ATOM   9939  O   ASN C  74     -72.125 -30.672  83.364  1.00 33.39           O  
ATOM   9940  CB  ASN C  74     -69.835 -32.198  81.548  1.00 34.92           C  
ATOM   9941  CG  ASN C  74     -69.159 -30.901  81.938  1.00 40.23           C  
ATOM   9942  OD1 ASN C  74     -69.391 -30.342  83.013  1.00 43.20           O  
ATOM   9943  ND2 ASN C  74     -68.312 -30.412  81.061  1.00 47.83           N  
ATOM   9950  N   ALA C  75     -73.008 -31.604  81.510  1.00 26.33           N  
ATOM   9951  CA  ALA C  75     -74.109 -30.649  81.448  1.00 33.04           C  
ATOM   9952  C   ALA C  75     -74.985 -30.711  82.694  1.00 30.84           C  
ATOM   9953  O   ALA C  75     -75.543 -29.687  83.113  1.00 34.03           O  
ATOM   9954  CB  ALA C  75     -74.955 -30.902  80.195  1.00 39.65           C  
ATOM   9960  N   LYS C  76     -75.154 -31.903  83.276  1.00 30.58           N  
ATOM   9961  CA  LYS C  76     -75.949 -32.080  84.488  1.00 34.71           C  
ATOM   9962  C   LYS C  76     -75.088 -32.075  85.751  1.00 27.49           C  
ATOM   9963  O   LYS C  76     -75.610 -32.327  86.843  1.00 29.44           O  
ATOM   9964  CB  LYS C  76     -76.750 -33.382  84.408  1.00 44.53           C  
ATOM   9967  N   ASN C  77     -73.800 -31.770  85.624  1.00 29.10           N  
ATOM   9968  CA  ASN C  77     -72.861 -31.779  86.752  1.00 23.46           C  
ATOM   9969  C   ASN C  77     -73.050 -33.033  87.601  1.00 20.41           C  
ATOM   9970  O   ASN C  77     -73.140 -32.989  88.829  1.00 21.98           O  
ATOM   9971  CB  ASN C  77     -73.013 -30.495  87.562  1.00 24.00           C  
ATOM   9972  CG  ASN C  77     -72.380 -29.311  86.853  1.00 25.42           C  
ATOM   9973  OD1 ASN C  77     -71.188 -29.305  86.626  1.00 26.28           O  
ATOM   9974  ND2 ASN C  77     -73.177 -28.363  86.435  1.00 27.86           N  
ATOM   9981  N   THR C  78     -73.135 -34.179  86.926  1.00 19.52           N  
ATOM   9982  CA  THR C  78     -73.417 -35.445  87.582  1.00 19.76           C  
ATOM   9983  C   THR C  78     -72.370 -36.471  87.192  1.00 21.79           C  
ATOM   9984  O   THR C  78     -71.913 -36.506  86.049  1.00 21.40           O  
ATOM   9985  CB  THR C  78     -74.822 -35.942  87.210  1.00 23.18           C  
ATOM   9986  OG1 THR C  78     -75.772 -34.956  87.625  1.00 25.57           O  
ATOM   9987  CG2 THR C  78     -75.155 -37.300  87.889  1.00 26.69           C  
ATOM   9995  N   VAL C  79     -72.006 -37.316  88.143  1.00 21.33           N  
ATOM   9996  CA  VAL C  79     -71.124 -38.435  87.872  1.00 18.61           C  
ATOM   9997  C   VAL C  79     -71.850 -39.699  88.297  1.00 20.45           C  
ATOM   9998  O   VAL C  79     -72.757 -39.688  89.142  1.00 21.72           O  
ATOM   9999  CB  VAL C  79     -69.745 -38.319  88.569  1.00 19.56           C  
ATOM  10000  CG1 VAL C  79     -68.945 -37.126  88.028  1.00 22.49           C  
ATOM  10001  CG2 VAL C  79     -69.870 -38.197  90.092  1.00 18.52           C  
ATOM  10011  N   TYR C  80     -71.443 -40.796  87.679  1.00 21.70           N  
ATOM  10012  CA  TYR C  80     -72.086 -42.086  87.834  1.00 19.94           C  
ATOM  10013  C   TYR C  80     -71.021 -43.139  88.057  1.00 18.41           C  
ATOM  10014  O   TYR C  80     -69.991 -43.132  87.379  1.00 21.60           O  
ATOM  10015  CB  TYR C  80     -72.903 -42.459  86.575  1.00 25.79           C  
ATOM  10016  CG  TYR C  80     -73.905 -41.416  86.142  1.00 25.80           C  
ATOM  10017  CD1 TYR C  80     -75.194 -41.440  86.616  1.00 29.24           C  
ATOM  10018  CD2 TYR C  80     -73.542 -40.409  85.271  1.00 27.88           C  
ATOM  10019  CE1 TYR C  80     -76.119 -40.481  86.235  1.00 35.55           C  
ATOM  10020  CE2 TYR C  80     -74.451 -39.443  84.876  1.00 35.75           C  
ATOM  10021  CZ  TYR C  80     -75.740 -39.489  85.361  1.00 34.53           C  
ATOM  10022  OH  TYR C  80     -76.644 -38.524  84.977  1.00 40.06           O  
ATOM  10032  N   LEU C  81     -71.291 -44.079  88.959  1.00 19.77           N  
ATOM  10033  CA  LEU C  81     -70.388 -45.184  89.226  1.00 20.89           C  
ATOM  10034  C   LEU C  81     -71.160 -46.459  88.971  1.00 23.76           C  
ATOM  10035  O   LEU C  81     -72.151 -46.724  89.660  1.00 26.82           O  
ATOM  10036  CB  LEU C  81     -69.881 -45.152  90.664  1.00 27.17           C  
ATOM  10037  CG  LEU C  81     -68.728 -46.109  90.978  1.00 25.23           C  
ATOM  10038  CD1 LEU C  81     -67.466 -45.651  90.220  1.00 22.60           C  
ATOM  10039  CD2 LEU C  81     -68.484 -46.205  92.473  1.00 26.13           C  
ATOM  10051  N   GLN C  82     -70.735 -47.219  87.965  1.00 23.77           N  
ATOM  10052  CA  GLN C  82     -71.231 -48.559  87.721  1.00 27.38           C  
ATOM  10053  C   GLN C  82     -70.321 -49.544  88.438  1.00 27.56           C  
ATOM  10054  O   GLN C  82     -69.127 -49.629  88.135  1.00 26.62           O  
ATOM  10055  CB  GLN C  82     -71.258 -48.845  86.221  1.00 52.85           C  
ATOM  10056  CG  GLN C  82     -71.802 -50.214  85.848  1.00 60.36           C  
ATOM  10057  CD  GLN C  82     -73.258 -50.342  86.190  1.00 62.98           C  
ATOM  10058  OE1 GLN C  82     -74.033 -49.400  86.015  1.00 53.06           O  
ATOM  10059  NE2 GLN C  82     -73.645 -51.503  86.699  1.00 58.13           N  
ATOM  10068  N   MET C  83     -70.886 -50.294  89.378  1.00 29.97           N  
ATOM  10069  CA  MET C  83     -70.136 -51.232  90.197  1.00 31.81           C  
ATOM  10070  C   MET C  83     -70.573 -52.630  89.788  1.00 35.23           C  
ATOM  10071  O   MET C  83     -71.706 -53.030  90.069  1.00 38.72           O  
ATOM  10072  CB  MET C  83     -70.395 -50.966  91.681  1.00 30.24           C  
ATOM  10073  CG  MET C  83     -70.091 -49.533  92.095  1.00 27.98           C  
ATOM  10074  SD  MET C  83     -70.643 -49.208  93.772  1.00 39.09           S  
ATOM  10075  CE  MET C  83     -69.390 -49.947  94.731  1.00 48.70           C  
ATOM  10085  N   ASN C  84     -69.695 -53.346  89.089  1.00 25.70           N  
ATOM  10086  CA  ASN C  84     -69.964 -54.698  88.624  1.00 29.48           C  
ATOM  10087  C   ASN C  84     -69.163 -55.709  89.433  1.00 32.49           C  
ATOM  10088  O   ASN C  84     -68.172 -55.367  90.084  1.00 28.26           O  
ATOM  10089  CB  ASN C  84     -69.613 -54.845  87.146  1.00 34.95           C  
ATOM  10090  CG  ASN C  84     -70.535 -54.055  86.250  1.00 40.23           C  
ATOM  10091  OD1 ASN C  84     -71.690 -53.802  86.598  1.00 38.95           O  
ATOM  10092  ND2 ASN C  84     -70.030 -53.652  85.091  1.00 48.37           N  
ATOM  10099  N   SER C  85     -69.598 -56.968  89.366  1.00 31.57           N  
ATOM  10100  CA  SER C  85     -68.864 -58.073  89.972  1.00 36.68           C  
ATOM  10101  C   SER C  85     -68.552 -57.771  91.440  1.00 30.59           C  
ATOM  10102  O   SER C  85     -67.415 -57.893  91.906  1.00 31.01           O  
ATOM  10103  CB  SER C  85     -67.587 -58.364  89.181  1.00 40.30           C  
ATOM  10104  OG  SER C  85     -67.888 -58.756  87.853  1.00 39.88           O  
ATOM  10110  N   LEU C  86     -69.580 -57.341  92.169  1.00 31.31           N  
ATOM  10111  CA  LEU C  86     -69.370 -56.844  93.513  1.00 30.99           C  
ATOM  10112  C   LEU C  86     -68.933 -57.974  94.437  1.00 30.68           C  
ATOM  10113  O   LEU C  86     -69.307 -59.140  94.259  1.00 36.73           O  
ATOM  10114  CB  LEU C  86     -70.645 -56.153  94.039  1.00 27.82           C  
ATOM  10115  CG  LEU C  86     -70.805 -54.684  93.576  1.00 29.17           C  
ATOM  10116  CD1 LEU C  86     -72.251 -54.194  93.763  1.00 32.53           C  
ATOM  10117  CD2 LEU C  86     -69.844 -53.771  94.305  1.00 31.18           C  
ATOM  10129  N   LYS C  87     -68.083 -57.616  95.395  1.00 31.18           N  
ATOM  10130  CA  LYS C  87     -67.514 -58.543  96.365  1.00 31.02           C  
ATOM  10131  C   LYS C  87     -67.934 -58.146  97.778  1.00 30.79           C  
ATOM  10132  O   LYS C  87     -68.301 -56.996  98.029  1.00 33.41           O  
ATOM  10133  CB  LYS C  87     -65.980 -58.546  96.264  1.00 40.60           C  
ATOM  10134  CG  LYS C  87     -65.442 -59.031  94.900  1.00 46.92           C  
ATOM  10135  CD  LYS C  87     -63.940 -58.791  94.725  1.00 40.08           C  
ATOM  10142  N   LEU C  88     -67.831 -59.096  98.716  1.00 33.07           N  
ATOM  10143  CA  LEU C  88     -68.199 -58.799 100.102  1.00 31.69           C  
ATOM  10144  C   LEU C  88     -67.430 -57.593 100.625  1.00 34.01           C  
ATOM  10145  O   LEU C  88     -67.998 -56.718 101.294  1.00 34.19           O  
ATOM  10146  CB  LEU C  88     -67.945 -60.028 100.987  1.00 43.18           C  
ATOM  10149  N   GLU C  89     -66.144 -57.503 100.286  1.00 33.03           N  
ATOM  10150  CA  GLU C  89     -65.289 -56.421 100.745  1.00 31.47           C  
ATOM  10151  C   GLU C  89     -65.667 -55.067 100.154  1.00 27.66           C  
ATOM  10152  O   GLU C  89     -65.110 -54.048 100.580  1.00 31.72           O  
ATOM  10153  CB  GLU C  89     -63.836 -56.752 100.410  1.00 42.99           C  
ATOM  10154  CG  GLU C  89     -63.595 -57.006  98.951  1.00 47.72           C  
ATOM  10155  CD  GLU C  89     -63.336 -58.476  98.604  1.00 51.08           C  
ATOM  10156  OE1 GLU C  89     -62.564 -58.708  97.648  1.00 56.81           O  
ATOM  10157  OE2 GLU C  89     -63.892 -59.390  99.268  1.00 38.72           O  
ATOM  10164  N   ASP C  90     -66.574 -55.023  99.182  1.00 33.33           N  
ATOM  10165  CA  ASP C  90     -67.045 -53.739  98.675  1.00 31.70           C  
ATOM  10166  C   ASP C  90     -68.137 -53.138  99.552  1.00 28.29           C  
ATOM  10167  O   ASP C  90     -68.511 -51.981  99.335  1.00 31.15           O  
ATOM  10168  CB  ASP C  90     -67.564 -53.879  97.235  1.00 31.53           C  
ATOM  10169  CG  ASP C  90     -66.462 -54.186  96.240  1.00 26.60           C  
ATOM  10170  OD1 ASP C  90     -65.388 -53.563  96.332  1.00 28.18           O  
ATOM  10171  OD2 ASP C  90     -66.673 -55.073  95.371  1.00 30.16           O  
ATOM  10176  N   THR C  91     -68.657 -53.893 100.525  1.00 27.24           N  
ATOM  10177  CA  THR C  91     -69.619 -53.342 101.472  1.00 29.05           C  
ATOM  10178  C   THR C  91     -68.999 -52.185 102.241  1.00 26.43           C  
ATOM  10179  O   THR C  91     -67.938 -52.332 102.851  1.00 35.65           O  
ATOM  10180  CB  THR C  91     -70.056 -54.414 102.448  1.00 31.48           C  
ATOM  10181  OG1 THR C  91     -70.735 -55.445 101.734  1.00 31.32           O  
ATOM  10182  CG2 THR C  91     -70.989 -53.822 103.524  1.00 36.25           C  
ATOM  10190  N   ALA C  92     -69.672 -51.036 102.216  1.00 28.50           N  
ATOM  10191  CA  ALA C  92     -69.191 -49.840 102.893  1.00 33.25           C  
ATOM  10192  C   ALA C  92     -70.214 -48.733 102.679  1.00 24.90           C  
ATOM  10193  O   ALA C  92     -71.154 -48.876 101.892  1.00 29.13           O  
ATOM  10194  CB  ALA C  92     -67.816 -49.411 102.364  1.00 28.98           C  
ATOM  10200  N   ILE C  93     -69.999 -47.606 103.365  1.00 27.91           N  
ATOM  10201  CA  ILE C  93     -70.694 -46.369 103.049  1.00 30.22           C  
ATOM  10202  C   ILE C  93     -69.869 -45.638 101.999  1.00 26.23           C  
ATOM  10203  O   ILE C  93     -68.668 -45.420 102.176  1.00 24.14           O  
ATOM  10204  CB  ILE C  93     -70.889 -45.499 104.304  1.00 24.99           C  
ATOM  10205  CG1 ILE C  93     -71.761 -46.228 105.332  1.00 31.14           C  
ATOM  10206  CG2 ILE C  93     -71.521 -44.178 103.941  1.00 31.83           C  
ATOM  10207  CD1 ILE C  93     -71.888 -45.477 106.640  1.00 39.37           C  
ATOM  10219  N   TYR C  94     -70.503 -45.291 100.895  1.00 22.63           N  
ATOM  10220  CA  TYR C  94     -69.842 -44.590  99.805  1.00 24.23           C  
ATOM  10221  C   TYR C  94     -70.233 -43.120  99.842  1.00 23.34           C  
ATOM  10222  O   TYR C  94     -71.419 -42.797  99.876  1.00 26.12           O  
ATOM  10223  CB  TYR C  94     -70.221 -45.213  98.463  1.00 25.55           C  
ATOM  10224  CG  TYR C  94     -69.560 -46.548  98.201  1.00 24.03           C  
ATOM  10225  CD1 TYR C  94     -69.897 -47.681  98.950  1.00 24.06           C  
ATOM  10226  CD2 TYR C  94     -68.622 -46.692  97.200  1.00 21.93           C  
ATOM  10227  CE1 TYR C  94     -69.299 -48.900  98.714  1.00 26.78           C  
ATOM  10228  CE2 TYR C  94     -68.018 -47.915  96.950  1.00 20.22           C  
ATOM  10229  CZ  TYR C  94     -68.363 -49.019  97.716  1.00 21.96           C  
ATOM  10230  OH  TYR C  94     -67.769 -50.240  97.469  1.00 25.37           O  
ATOM  10240  N   TYR C  95     -69.241 -42.240  99.859  1.00 19.47           N  
ATOM  10241  CA  TYR C  95     -69.457 -40.800  99.965  1.00 19.31           C  
ATOM  10242  C   TYR C  95     -69.077 -40.123  98.665  1.00 18.27           C  
ATOM  10243  O   TYR C  95     -67.919 -40.232  98.223  1.00 18.38           O  
ATOM  10244  CB  TYR C  95     -68.602 -40.182 101.067  1.00 23.11           C  
ATOM  10245  CG  TYR C  95     -68.880 -40.722 102.429  1.00 22.34           C  
ATOM  10246  CD1 TYR C  95     -69.825 -40.121 103.243  1.00 21.59           C  
ATOM  10247  CD2 TYR C  95     -68.199 -41.829 102.911  1.00 29.53           C  
ATOM  10248  CE1 TYR C  95     -70.107 -40.634 104.529  1.00 25.28           C  
ATOM  10249  CE2 TYR C  95     -68.459 -42.333 104.182  1.00 29.68           C  
ATOM  10250  CZ  TYR C  95     -69.418 -41.724 104.985  1.00 28.24           C  
ATOM  10251  OH  TYR C  95     -69.695 -42.217 106.251  1.00 31.74           O  
ATOM  10261  N   CYS C  96     -70.012 -39.382  98.082  1.00 18.73           N  
ATOM  10262  CA  CYS C  96     -69.630 -38.484  97.001  1.00 19.99           C  
ATOM  10263  C   CYS C  96     -68.748 -37.382  97.548  1.00 17.64           C  
ATOM  10264  O   CYS C  96     -68.929 -36.928  98.688  1.00 19.62           O  
ATOM  10265  CB  CYS C  96     -70.851 -37.874  96.336  1.00 20.64           C  
ATOM  10266  SG  CYS C  96     -70.438 -36.810  94.967  1.00 20.57           S  
ATOM  10271  N   THR C  97     -67.748 -36.999  96.762  1.00 16.21           N  
ATOM  10272  CA  THR C  97     -66.815 -35.990  97.231  1.00 16.15           C  
ATOM  10273  C   THR C  97     -66.185 -35.250  96.050  1.00 18.36           C  
ATOM  10274  O   THR C  97     -66.045 -35.789  94.948  1.00 16.38           O  
ATOM  10275  CB  THR C  97     -65.781 -36.650  98.168  1.00 18.35           C  
ATOM  10276  OG1 THR C  97     -64.991 -35.636  98.768  1.00 18.61           O  
ATOM  10277  CG2 THR C  97     -64.904 -37.617  97.478  1.00 18.27           C  
ATOM  10285  N   LEU C  98     -65.864 -33.979  96.281  1.00 15.52           N  
ATOM  10286  CA  LEU C  98     -65.485 -33.069  95.208  1.00 14.57           C  
ATOM  10287  C   LEU C  98     -64.313 -32.190  95.624  1.00 15.96           C  
ATOM  10288  O   LEU C  98     -64.256 -31.714  96.765  1.00 16.88           O  
ATOM  10289  CB  LEU C  98     -66.703 -32.201  94.826  1.00 17.24           C  
ATOM  10290  CG  LEU C  98     -66.538 -31.026  93.840  1.00 19.15           C  
ATOM  10291  CD1 LEU C  98     -67.889 -30.676  93.252  1.00 19.73           C  
ATOM  10292  CD2 LEU C  98     -65.935 -29.743  94.477  1.00 17.55           C  
ATOM  10304  N   HIS C  99     -63.435 -31.901  94.668  1.00 14.22           N  
ATOM  10305  CA  HIS C  99     -62.425 -30.864  94.811  1.00 13.40           C  
ATOM  10306  C   HIS C  99     -62.146 -30.331  93.430  1.00 16.49           C  
ATOM  10307  O   HIS C  99     -62.234 -31.073  92.459  1.00 14.40           O  
ATOM  10308  CB  HIS C  99     -61.097 -31.332  95.403  1.00 14.45           C  
ATOM  10309  CG  HIS C  99     -60.260 -30.199  95.880  1.00 12.53           C  
ATOM  10310  ND1 HIS C  99     -59.354 -29.523  95.076  1.00 14.25           N  
ATOM  10311  CD2 HIS C  99     -60.240 -29.588  97.089  1.00 14.48           C  
ATOM  10312  CE1 HIS C  99     -58.835 -28.526  95.772  1.00 13.63           C  
ATOM  10313  NE2 HIS C  99     -59.356 -28.546  96.996  1.00 15.15           N  
ATOM  10321  N   ARG C 100     -61.804 -29.049  93.339  1.00 13.54           N  
ATOM  10322  CA  ARG C 100     -61.544 -28.479  92.013  1.00 13.99           C  
ATOM  10323  C   ARG C 100     -60.426 -29.198  91.291  1.00 15.15           C  
ATOM  10324  O   ARG C 100     -60.463 -29.318  90.051  1.00 14.65           O  
ATOM  10325  CB  ARG C 100     -61.182 -26.999  92.135  1.00 15.58           C  
ATOM  10326  CG  ARG C 100     -61.081 -26.344  90.762  1.00 14.84           C  
ATOM  10327  CD  ARG C 100     -60.688 -24.924  90.894  1.00 15.73           C  
ATOM  10328  NE  ARG C 100     -60.662 -24.306  89.586  1.00 15.33           N  
ATOM  10329  CZ  ARG C 100     -60.265 -23.061  89.342  1.00 15.13           C  
ATOM  10330  NH1 ARG C 100     -59.782 -22.294  90.310  1.00 19.11           N  
ATOM  10331  NH2 ARG C 100     -60.322 -22.623  88.083  1.00 15.43           N  
ATOM  10345  N   PHE C 101     -59.422 -29.657  92.017  1.00 12.61           N  
ATOM  10346  CA  PHE C 101     -58.240 -30.260  91.431  1.00 12.52           C  
ATOM  10347  C   PHE C 101     -58.107 -31.736  91.823  1.00 12.29           C  
ATOM  10348  O   PHE C 101     -58.115 -32.071  93.019  1.00 13.29           O  
ATOM  10349  CB  PHE C 101     -57.031 -29.485  91.886  1.00 13.36           C  
ATOM  10350  CG  PHE C 101     -57.083 -28.012  91.566  1.00 12.52           C  
ATOM  10351  CD1 PHE C 101     -56.972 -27.575  90.260  1.00 15.10           C  
ATOM  10352  CD2 PHE C 101     -57.183 -27.071  92.566  1.00 14.09           C  
ATOM  10353  CE1 PHE C 101     -57.016 -26.216  89.966  1.00 13.71           C  
ATOM  10354  CE2 PHE C 101     -57.204 -25.712  92.266  1.00 14.90           C  
ATOM  10355  CZ  PHE C 101     -57.114 -25.311  90.973  1.00 14.03           C  
ATOM  10365  N   CYS C 102     -57.997 -32.613  90.833  1.00 12.82           N  
ATOM  10366  CA  CYS C 102     -57.974 -34.039  91.136  1.00 14.79           C  
ATOM  10367  C   CYS C 102     -56.782 -34.455  91.989  1.00 13.66           C  
ATOM  10368  O   CYS C 102     -56.921 -35.345  92.831  1.00 14.14           O  
ATOM  10369  CB  CYS C 102     -57.996 -34.854  89.862  1.00 12.80           C  
ATOM  10370  SG  CYS C 102     -59.698 -34.978  89.090  1.00 17.69           S  
ATOM  10375  N   ASN C 103     -55.611 -33.851  91.824  1.00 12.40           N  
ATOM  10376  CA  ASN C 103     -54.496 -34.316  92.638  1.00 13.12           C  
ATOM  10377  C   ASN C 103     -54.734 -34.027  94.111  1.00 14.77           C  
ATOM  10378  O   ASN C 103     -54.304 -34.820  94.960  1.00 15.34           O  
ATOM  10379  CB  ASN C 103     -53.186 -33.694  92.174  1.00 13.98           C  
ATOM  10380  CG  ASN C 103     -52.746 -34.217  90.818  1.00 14.19           C  
ATOM  10381  OD1 ASN C 103     -53.301 -35.217  90.275  1.00 16.63           O  
ATOM  10382  ND2 ASN C 103     -51.702 -33.605  90.277  1.00 13.45           N  
ATOM  10389  N   THR C 104     -55.451 -32.960  94.424  1.00 12.88           N  
ATOM  10390  CA  THR C 104     -55.813 -32.701  95.817  1.00 13.16           C  
ATOM  10391  C   THR C 104     -56.995 -33.542  96.258  1.00 14.17           C  
ATOM  10392  O   THR C 104     -57.043 -33.963  97.428  1.00 14.23           O  
ATOM  10393  CB  THR C 104     -56.055 -31.212  95.992  1.00 13.75           C  
ATOM  10394  OG1 THR C 104     -54.794 -30.579  95.801  1.00 14.17           O  
ATOM  10395  CG2 THR C 104     -56.593 -30.855  97.347  1.00 14.20           C  
ATOM  10403  N   TRP C 105     -57.952 -33.779  95.360  1.00 14.12           N  
ATOM  10404  CA  TRP C 105     -59.108 -34.639  95.650  1.00 13.84           C  
ATOM  10405  C   TRP C 105     -58.684 -35.934  96.332  1.00 13.77           C  
ATOM  10406  O   TRP C 105     -59.365 -36.429  97.249  1.00 13.82           O  
ATOM  10407  CB  TRP C 105     -59.832 -34.971  94.338  1.00 12.42           C  
ATOM  10408  CG  TRP C 105     -61.072 -35.818  94.494  1.00 12.38           C  
ATOM  10409  CD1 TRP C 105     -62.351 -35.368  94.579  1.00 16.25           C  
ATOM  10410  CD2 TRP C 105     -61.139 -37.260  94.531  1.00 13.02           C  
ATOM  10411  NE1 TRP C 105     -63.227 -36.445  94.703  1.00 16.91           N  
ATOM  10412  CE2 TRP C 105     -62.504 -37.603  94.710  1.00 13.11           C  
ATOM  10413  CE3 TRP C 105     -60.189 -38.288  94.493  1.00 14.36           C  
ATOM  10414  CZ2 TRP C 105     -62.931 -38.931  94.794  1.00 15.28           C  
ATOM  10415  CZ3 TRP C 105     -60.610 -39.593  94.569  1.00 13.56           C  
ATOM  10416  CH2 TRP C 105     -61.991 -39.902  94.749  1.00 14.42           C  
ATOM  10427  N   SER C 106     -57.581 -36.511  95.858  1.00 15.32           N  
ATOM  10428  CA  SER C 106     -57.098 -37.795  96.341  1.00 13.23           C  
ATOM  10429  C   SER C 106     -56.840 -37.807  97.840  1.00 16.01           C  
ATOM  10430  O   SER C 106     -56.866 -38.882  98.438  1.00 18.92           O  
ATOM  10431  CB  SER C 106     -55.798 -38.176  95.605  1.00 17.25           C  
ATOM  10432  OG  SER C 106     -54.696 -37.335  95.919  1.00 21.64           O  
ATOM  10438  N   LEU C 107     -56.546 -36.646  98.430  1.00 13.74           N  
ATOM  10439  CA  LEU C 107     -56.234 -36.564  99.864  1.00 14.68           C  
ATOM  10440  C   LEU C 107     -57.466 -36.637 100.741  1.00 15.59           C  
ATOM  10441  O   LEU C 107     -57.338 -36.946 101.940  1.00 18.40           O  
ATOM  10442  CB  LEU C 107     -55.502 -35.261 100.172  1.00 17.58           C  
ATOM  10443  CG  LEU C 107     -54.190 -35.022  99.389  1.00 15.40           C  
ATOM  10444  CD1 LEU C 107     -53.705 -33.580  99.676  1.00 17.36           C  
ATOM  10445  CD2 LEU C 107     -53.089 -35.975  99.735  1.00 19.87           C  
ATOM  10457  N   GLY C 108     -58.623 -36.232 100.207  1.00 15.16           N  
ATOM  10458  CA  GLY C 108     -59.859 -36.151 100.976  1.00 15.85           C  
ATOM  10459  C   GLY C 108     -60.001 -34.917 101.856  1.00 15.94           C  
ATOM  10460  O   GLY C 108     -61.078 -34.328 101.947  1.00 17.08           O  
ATOM  10464  N   THR C 109     -58.913 -34.572 102.553  1.00 17.01           N  
ATOM  10465  CA  THR C 109     -58.904 -33.559 103.609  1.00 18.86           C  
ATOM  10466  C   THR C 109     -59.590 -32.249 103.225  1.00 15.87           C  
ATOM  10467  O   THR C 109     -60.318 -31.666 104.053  1.00 18.53           O  
ATOM  10468  CB  THR C 109     -57.460 -33.311 103.996  1.00 18.98           C  
ATOM  10469  OG1 THR C 109     -56.888 -34.531 104.429  1.00 19.40           O  
ATOM  10470  CG2 THR C 109     -57.346 -32.265 105.087  1.00 18.31           C  
ATOM  10478  N   LEU C 110     -59.344 -31.751 102.003  1.00 15.15           N  
ATOM  10479  CA  LEU C 110     -59.857 -30.463 101.566  1.00 17.41           C  
ATOM  10480  C   LEU C 110     -61.114 -30.575 100.698  1.00 16.55           C  
ATOM  10481  O   LEU C 110     -61.578 -29.559 100.210  1.00 16.87           O  
ATOM  10482  CB  LEU C 110     -58.762 -29.687 100.825  1.00 16.35           C  
ATOM  10483  CG  LEU C 110     -57.504 -29.342 101.634  1.00 14.68           C  
ATOM  10484  CD1 LEU C 110     -56.398 -28.818 100.747  1.00 17.26           C  
ATOM  10485  CD2 LEU C 110     -57.832 -28.361 102.712  1.00 17.86           C  
ATOM  10497  N   ASN C 111     -61.709 -31.758 100.563  1.00 15.81           N  
ATOM  10498  CA  ASN C 111     -62.881 -31.936  99.721  1.00 14.85           C  
ATOM  10499  C   ASN C 111     -64.165 -31.422 100.358  1.00 18.01           C  
ATOM  10500  O   ASN C 111     -64.284 -31.268 101.574  1.00 19.65           O  
ATOM  10501  CB  ASN C 111     -63.084 -33.402  99.382  1.00 18.42           C  
ATOM  10502  CG  ASN C 111     -61.961 -33.968  98.545  1.00 17.46           C  
ATOM  10503  OD1 ASN C 111     -61.002 -33.264  98.198  1.00 16.41           O  
ATOM  10504  ND2 ASN C 111     -62.045 -35.253  98.234  1.00 16.77           N  
ATOM  10511  N   VAL C 112     -65.167 -31.204  99.482  1.00 17.10           N  
ATOM  10512  CA  VAL C 112     -66.577 -31.160  99.844  1.00 17.29           C  
ATOM  10513  C   VAL C 112     -67.099 -32.590  99.906  1.00 18.50           C  
ATOM  10514  O   VAL C 112     -66.680 -33.433  99.108  1.00 19.22           O  
ATOM  10515  CB  VAL C 112     -67.365 -30.316  98.833  1.00 23.40           C  
ATOM  10516  CG1 VAL C 112     -68.807 -30.229  99.244  1.00 25.92           C  
ATOM  10517  CG2 VAL C 112     -66.741 -28.926  98.695  1.00 28.65           C  
ATOM  10527  N   TRP C 113     -67.995 -32.885 100.866  1.00 18.27           N  
ATOM  10528  CA  TRP C 113     -68.439 -34.251 101.126  1.00 18.65           C  
ATOM  10529  C   TRP C 113     -69.952 -34.368 101.061  1.00 23.12           C  
ATOM  10530  O   TRP C 113     -70.677 -33.520 101.596  1.00 27.80           O  
ATOM  10531  CB  TRP C 113     -67.985 -34.737 102.511  1.00 22.12           C  
ATOM  10532  CG  TRP C 113     -66.509 -34.930 102.546  1.00 20.55           C  
ATOM  10533  CD1 TRP C 113     -65.568 -34.004 102.885  1.00 20.35           C  
ATOM  10534  CD2 TRP C 113     -65.796 -36.116 102.202  1.00 18.64           C  
ATOM  10535  NE1 TRP C 113     -64.319 -34.547 102.793  1.00 19.82           N  
ATOM  10536  CE2 TRP C 113     -64.428 -35.845 102.367  1.00 19.23           C  
ATOM  10537  CE3 TRP C 113     -66.179 -37.381 101.763  1.00 21.88           C  
ATOM  10538  CZ2 TRP C 113     -63.446 -36.799 102.116  1.00 17.62           C  
ATOM  10539  CZ3 TRP C 113     -65.200 -38.320 101.519  1.00 22.59           C  
ATOM  10540  CH2 TRP C 113     -63.853 -38.025 101.689  1.00 24.70           C  
ATOM  10551  N   GLY C 114     -70.424 -35.470 100.469  1.00 24.43           N  
ATOM  10552  CA  GLY C 114     -71.817 -35.844 100.570  1.00 25.00           C  
ATOM  10553  C   GLY C 114     -72.106 -36.559 101.881  1.00 27.14           C  
ATOM  10554  O   GLY C 114     -71.224 -36.787 102.710  1.00 26.15           O  
ATOM  10558  N   GLN C 115     -73.381 -36.929 102.050  1.00 29.05           N  
ATOM  10559  CA  GLN C 115     -73.865 -37.554 103.278  1.00 29.65           C  
ATOM  10560  C   GLN C 115     -73.539 -39.034 103.367  1.00 33.17           C  
ATOM  10561  O   GLN C 115     -73.514 -39.581 104.478  1.00 32.62           O  
ATOM  10562  CB  GLN C 115     -75.383 -37.373 103.397  1.00 31.57           C  
ATOM  10565  N   GLY C 116     -73.312 -39.691 102.233  1.00 27.28           N  
ATOM  10566  CA  GLY C 116     -72.990 -41.110 102.219  1.00 29.45           C  
ATOM  10567  C   GLY C 116     -74.153 -42.033 101.917  1.00 31.07           C  
ATOM  10568  O   GLY C 116     -75.240 -41.862 102.473  1.00 35.96           O  
ATOM  10572  N   THR C 117     -73.939 -43.029 101.061  1.00 35.28           N  
ATOM  10573  CA  THR C 117     -74.966 -44.009 100.733  1.00 34.85           C  
ATOM  10574  C   THR C 117     -74.454 -45.409 101.035  1.00 35.26           C  
ATOM  10575  O   THR C 117     -73.331 -45.766 100.666  1.00 34.47           O  
ATOM  10576  CB  THR C 117     -75.394 -43.916  99.269  1.00 48.50           C  
ATOM  10577  OG1 THR C 117     -74.466 -44.630  98.457  1.00 69.38           O  
ATOM  10578  CG2 THR C 117     -75.440 -42.477  98.796  1.00 47.25           C  
ATOM  10586  N   GLN C 118     -75.279 -46.199 101.714  1.00 40.48           N  
ATOM  10587  CA  GLN C 118     -74.862 -47.538 102.093  1.00 39.24           C  
ATOM  10588  C   GLN C 118     -74.847 -48.458 100.884  1.00 39.40           C  
ATOM  10589  O   GLN C 118     -75.765 -48.448 100.060  1.00 41.72           O  
ATOM  10590  CB  GLN C 118     -75.802 -48.101 103.154  1.00 42.24           C  
ATOM  10591  CG  GLN C 118     -75.447 -49.516 103.587  1.00 39.35           C  
ATOM  10592  CD  GLN C 118     -74.142 -49.605 104.357  1.00 39.48           C  
ATOM  10593  OE1 GLN C 118     -73.260 -50.408 104.031  1.00 52.20           O  
ATOM  10594  NE2 GLN C 118     -74.019 -48.796 105.399  1.00 38.65           N  
ATOM  10603  N   VAL C 119     -73.788 -49.254 100.778  1.00 33.28           N  
ATOM  10604  CA  VAL C 119     -73.695 -50.330  99.799  1.00 34.71           C  
ATOM  10605  C   VAL C 119     -73.394 -51.608 100.563  1.00 33.31           C  
ATOM  10606  O   VAL C 119     -72.412 -51.673 101.305  1.00 34.67           O  
ATOM  10607  CB  VAL C 119     -72.607 -50.055  98.754  1.00 34.75           C  
ATOM  10608  CG1 VAL C 119     -72.436 -51.219  97.803  1.00 36.41           C  
ATOM  10609  CG2 VAL C 119     -72.952 -48.791  97.956  1.00 34.84           C  
ATOM  10619  N   THR C 120     -74.223 -52.627 100.377  1.00 34.45           N  
ATOM  10620  CA  THR C 120     -74.042 -53.883 101.088  1.00 35.65           C  
ATOM  10621  C   THR C 120     -74.030 -55.037 100.093  1.00 35.99           C  
ATOM  10622  O   THR C 120     -74.916 -55.138  99.241  1.00 48.83           O  
ATOM  10623  CB  THR C 120     -75.151 -54.047 102.125  1.00 55.81           C  
ATOM  10624  OG1 THR C 120     -76.382 -53.584 101.566  1.00 65.05           O  
ATOM  10625  CG2 THR C 120     -74.848 -53.225 103.373  1.00 49.14           C  
ATOM  10633  N   VAL C 121     -73.006 -55.885 100.190  1.00 36.10           N  
ATOM  10634  CA  VAL C 121     -72.829 -57.031  99.305  1.00 43.17           C  
ATOM  10635  C   VAL C 121     -72.943 -58.295 100.148  1.00 50.64           C  
ATOM  10636  O   VAL C 121     -72.255 -58.441 101.165  1.00 43.90           O  
ATOM  10637  CB  VAL C 121     -71.480 -56.966  98.564  1.00 35.25           C  
ATOM  10638  CG1 VAL C 121     -71.350 -58.111  97.571  1.00 35.97           C  
ATOM  10639  CG2 VAL C 121     -71.330 -55.612  97.821  1.00 36.36           C  
ATOM  10649  N   SER C 122     -73.822 -59.198  99.733  1.00 40.37           N  
ATOM  10650  CA  SER C 122     -74.102 -60.419 100.472  1.00 43.34           C  
ATOM  10651  C   SER C 122     -73.761 -61.627  99.612  1.00 43.93           C  
ATOM  10652  O   SER C 122     -73.637 -61.526  98.392  1.00 53.87           O  
ATOM  10653  CB  SER C 122     -75.574 -60.467 100.894  1.00 51.13           C  
ATOM  10654  OG  SER C 122     -76.424 -60.363  99.764  1.00 46.25           O  
ATOM  10660  N   SER C 123     -73.603 -62.779 100.257  1.00 49.86           N  
ATOM  10661  CA  SER C 123     -73.419 -64.023  99.518  1.00 58.61           C  
ATOM  10662  C   SER C 123     -74.436 -65.059  99.949  1.00 68.32           C  
ATOM  10663  O   SER C 123     -75.361 -65.359  99.199  1.00 71.87           O  
ATOM  10664  CB  SER C 123     -72.000 -64.570  99.698  1.00 60.39           C  
ATOM  10665  OG  SER C 123     -71.707 -64.818 101.059  1.00 66.01           O  
