# Supplementary material for: A non-redundant data set of nanobody-antigen crystal structures
Source: Data Brief. 2019 Mar 6;24:103754. doi: 10.1016/j.dib.2019.103754 (PMC6441729; doi:10.1016/j.dib.2019.103754)
Supplement: Multimedia component 6 [file mmc6.zip › extended_dataset/Nb_2/6ehg_2.pdb]

ATOM  12184  N   GLN C   1       1.811  17.574 -14.887  1.00165.22           N  
ATOM  12185  CA  GLN C   1       1.998  16.989 -13.565  1.00160.74           C  
ATOM  12186  C   GLN C   1       2.116  18.075 -12.503  1.00157.83           C  
ATOM  12187  O   GLN C   1       1.760  19.228 -12.743  1.00163.63           O  
ATOM  12188  CB  GLN C   1       3.236  16.093 -13.544  1.00162.02           C  
ATOM  12189  CG  GLN C   1       3.154  14.906 -14.486  1.00161.84           C  
ATOM  12190  CD  GLN C   1       4.383  14.025 -14.417  1.00162.49           C  
ATOM  12191  OE1 GLN C   1       5.322  14.305 -13.672  1.00161.94           O  
ATOM  12192  NE2 GLN C   1       4.384  12.950 -15.197  1.00163.52           N  
ATOM  12193  N   VAL C   2       2.620  17.703 -11.329  1.00151.74           N  
ATOM  12194  CA  VAL C   2       2.761  18.635 -10.215  1.00139.65           C  
ATOM  12195  C   VAL C   2       3.903  18.164  -9.326  1.00139.16           C  
ATOM  12196  O   VAL C   2       4.035  16.970  -9.040  1.00142.21           O  
ATOM  12197  CB  VAL C   2       1.441  18.765  -9.420  1.00128.22           C  
ATOM  12198  CG1 VAL C   2       0.942  17.397  -8.976  1.00122.25           C  
ATOM  12199  CG2 VAL C   2       1.619  19.690  -8.223  1.00124.77           C  
ATOM  12200  N   GLN C   3       4.741  19.106  -8.904  1.00138.85           N  
ATOM  12201  CA  GLN C   3       5.795  18.853  -7.934  1.00137.20           C  
ATOM  12202  C   GLN C   3       5.587  19.757  -6.725  1.00131.78           C  
ATOM  12203  O   GLN C   3       4.794  20.701  -6.753  1.00128.61           O  
ATOM  12204  CB  GLN C   3       7.189  19.067  -8.544  1.00143.38           C  
ATOM  12205  CG  GLN C   3       7.537  20.513  -8.866  1.00149.85           C  
ATOM  12206  CD  GLN C   3       6.893  21.006 -10.147  1.00155.40           C  
ATOM  12207  OE1 GLN C   3       6.159  20.273 -10.811  1.00156.82           O  
ATOM  12208  NE2 GLN C   3       7.167  22.256 -10.502  1.00158.43           N  
ATOM  12209  N   LEU C   4       6.309  19.455  -5.647  1.00130.38           N  
ATOM  12210  CA  LEU C   4       6.109  20.122  -4.370  1.00128.27           C  
ATOM  12211  C   LEU C   4       7.441  20.603  -3.814  1.00129.17           C  
ATOM  12212  O   LEU C   4       8.506  20.075  -4.143  1.00133.95           O  
ATOM  12213  CB  LEU C   4       5.426  19.189  -3.360  1.00123.07           C  
ATOM  12214  CG  LEU C   4       4.138  18.528  -3.855  1.00116.46           C  
ATOM  12215  CD1 LEU C   4       3.676  17.449  -2.893  1.00114.11           C  
ATOM  12216  CD2 LEU C   4       3.052  19.572  -4.056  1.00116.96           C  
ATOM  12217  N   VAL C   5       7.364  21.622  -2.958  1.00127.54           N  
ATOM  12218  CA  VAL C   5       8.526  22.192  -2.283  1.00129.23           C  
ATOM  12219  C   VAL C   5       8.180  22.353  -0.809  1.00131.76           C  
ATOM  12220  O   VAL C   5       7.195  23.021  -0.470  1.00131.47           O  
ATOM  12221  CB  VAL C   5       8.946  23.543  -2.890  1.00129.03           C  
ATOM  12222  CG1 VAL C   5      10.096  24.145  -2.098  1.00131.40           C  
ATOM  12223  CG2 VAL C   5       9.334  23.380  -4.353  1.00129.30           C  
ATOM  12224  N   GLU C   6       8.981  21.743   0.062  1.00136.19           N  
ATOM  12225  CA  GLU C   6       8.765  21.792   1.503  1.00142.16           C  
ATOM  12226  C   GLU C   6       9.630  22.881   2.125  1.00147.82           C  
ATOM  12227  O   GLU C   6      10.826  22.975   1.833  1.00152.82           O  
ATOM  12228  CB  GLU C   6       9.086  20.446   2.158  1.00143.73           C  
ATOM  12229  CG  GLU C   6       8.118  19.320   1.833  1.00142.52           C  
ATOM  12230  CD  GLU C   6       8.413  18.651   0.504  1.00143.40           C  
ATOM  12231  OE1 GLU C   6       8.287  19.316  -0.546  1.00144.74           O  
ATOM  12232  OE2 GLU C   6       8.778  17.456   0.509  1.00142.56           O1-
ATOM  12233  N   THR C   7       9.022  23.696   2.986  1.00150.00           N  
ATOM  12234  CA  THR C   7       9.732  24.714   3.747  1.00152.72           C  
ATOM  12235  C   THR C   7       9.247  24.663   5.190  1.00155.65           C  
ATOM  12236  O   THR C   7       8.414  23.830   5.559  1.00151.27           O  
ATOM  12237  CB  THR C   7       9.531  26.113   3.150  1.00150.44           C  
ATOM  12238  OG1 THR C   7       8.130  26.381   3.014  1.00146.34           O  
ATOM  12239  CG2 THR C   7      10.206  26.226   1.788  1.00149.58           C  
ATOM  12240  N   GLY C   8       9.775  25.566   6.015  1.00164.47           N  
ATOM  12241  CA  GLY C   8       9.373  25.666   7.400  1.00166.11           C  
ATOM  12242  C   GLY C   8      10.176  24.826   8.371  1.00161.85           C  
ATOM  12243  O   GLY C   8       9.999  24.977   9.587  1.00160.91           O  
ATOM  12244  N   GLY C   9      11.047  23.951   7.883  1.00159.99           N  
ATOM  12245  CA  GLY C   9      11.850  23.130   8.760  1.00159.90           C  
ATOM  12246  C   GLY C   9      12.963  23.926   9.419  1.00164.14           C  
ATOM  12247  O   GLY C   9      13.064  25.148   9.310  1.00165.50           O  
ATOM  12248  N   GLY C  10      13.816  23.199  10.121  1.00165.46           N  
ATOM  12249  CA  GLY C  10      14.962  23.791  10.776  1.00171.01           C  
ATOM  12250  C   GLY C  10      15.296  23.032  12.043  1.00171.85           C  
ATOM  12251  O   GLY C  10      14.904  21.881  12.211  1.00168.89           O  
ATOM  12252  N   LEU C  11      16.033  23.702  12.925  1.00175.58           N  
ATOM  12253  CA  LEU C  11      16.427  23.139  14.209  1.00177.80           C  
ATOM  12254  C   LEU C  11      15.578  23.747  15.318  1.00182.42           C  
ATOM  12255  O   LEU C  11      15.350  24.959  15.346  1.00192.82           O  
ATOM  12256  CB  LEU C  11      17.916  23.383  14.486  1.00182.71           C  
ATOM  12257  CG  LEU C  11      18.482  24.808  14.486  1.00186.63           C  
ATOM  12258  CD1 LEU C  11      18.474  25.418  15.884  1.00189.99           C  
ATOM  12259  CD2 LEU C  11      19.890  24.830  13.903  1.00188.54           C  
ATOM  12260  N   VAL C  12      15.100  22.892  16.223  1.00174.77           N  
ATOM  12261  CA  VAL C  12      14.258  23.307  17.338  1.00173.94           C  
ATOM  12262  C   VAL C  12      14.655  22.513  18.575  1.00176.56           C  
ATOM  12263  O   VAL C  12      15.406  21.538  18.505  1.00175.10           O  
ATOM  12264  CB  VAL C  12      12.756  23.114  17.042  1.00167.46           C  
ATOM  12265  CG1 VAL C  12      12.274  24.128  16.014  1.00165.33           C  
ATOM  12266  CG2 VAL C  12      12.505  21.701  16.558  1.00161.59           C  
ATOM  12267  N   GLN C  13      14.129  22.943  19.717  1.00180.50           N  
ATOM  12268  CA  GLN C  13      14.409  22.296  20.986  1.00184.26           C  
ATOM  12269  C   GLN C  13      13.448  21.128  21.200  1.00180.64           C  
ATOM  12270  O   GLN C  13      12.579  20.841  20.374  1.00177.84           O  
ATOM  12271  CB  GLN C  13      14.326  23.310  22.125  1.00191.09           C  
ATOM  12272  CG  GLN C  13      15.193  24.544  21.913  1.00195.38           C  
ATOM  12273  CD  GLN C  13      16.647  24.203  21.647  1.00196.25           C  
ATOM  12274  OE1 GLN C  13      17.304  23.548  22.457  1.00198.13           O  
ATOM  12275  NE2 GLN C  13      17.158  24.644  20.503  1.00194.79           N  
ATOM  12276  N   ALA C  14      13.601  20.448  22.339  1.00183.26           N  
ATOM  12277  CA  ALA C  14      12.858  19.214  22.570  1.00181.51           C  
ATOM  12278  C   ALA C  14      11.378  19.479  22.811  1.00182.46           C  
ATOM  12279  O   ALA C  14      10.523  18.740  22.311  1.00178.87           O  
ATOM  12280  CB  ALA C  14      13.460  18.452  23.750  1.00185.12           C  
ATOM  12281  N   GLY C  15      11.052  20.520  23.568  1.00186.44           N  
ATOM  12282  CA  GLY C  15       9.678  20.712  23.986  1.00185.84           C  
ATOM  12283  C   GLY C  15       8.840  21.597  23.087  1.00180.43           C  
ATOM  12284  O   GLY C  15       7.609  21.579  23.176  1.00177.99           O  
ATOM  12285  N   GLY C  16       9.482  22.364  22.210  1.00179.48           N  
ATOM  12286  CA  GLY C  16       8.795  23.421  21.491  1.00178.61           C  
ATOM  12287  C   GLY C  16       7.889  22.986  20.357  1.00174.16           C  
ATOM  12288  O   GLY C  16       7.231  21.945  20.432  1.00172.50           O  
ATOM  12289  N   SER C  17       7.853  23.786  19.293  1.00171.26           N  
ATOM  12290  CA  SER C  17       6.930  23.542  18.195  1.00164.39           C  
ATOM  12291  C   SER C  17       7.435  24.249  16.946  1.00161.00           C  
ATOM  12292  O   SER C  17       8.278  25.146  17.018  1.00165.37           O  
ATOM  12293  CB  SER C  17       5.516  24.020  18.548  1.00166.28           C  
ATOM  12294  OG  SER C  17       5.469  25.432  18.664  1.00170.63           O  
ATOM  12295  N   LEU C  18       6.899  23.828  15.796  1.00153.67           N  
ATOM  12296  CA  LEU C  18       7.119  24.519  14.526  1.00149.97           C  
ATOM  12297  C   LEU C  18       6.184  23.961  13.455  1.00143.71           C  
ATOM  12298  O   LEU C  18       5.818  22.785  13.510  1.00139.90           O  
ATOM  12299  CB  LEU C  18       8.576  24.399  14.083  1.00151.22           C  
ATOM  12300  CG  LEU C  18       9.059  23.062  13.505  1.00148.37           C  
ATOM  12301  CD1 LEU C  18      10.366  23.260  12.756  1.00149.28           C  
ATOM  12302  CD2 LEU C  18       9.218  21.993  14.577  1.00148.53           C  
ATOM  12303  N   ARG C  19       5.780  24.766  12.470  1.00140.70           N  
ATOM  12304  CA  ARG C  19       4.883  24.287  11.425  1.00133.35           C  
ATOM  12305  C   ARG C  19       5.604  24.265  10.084  1.00129.12           C  
ATOM  12306  O   ARG C  19       6.390  25.167   9.776  1.00124.77           O  
ATOM  12307  CB  ARG C  19       3.619  25.149  11.330  1.00136.65           C  
ATOM  12308  CG  ARG C  19       3.882  26.617  11.042  1.00141.78           C  
ATOM  12309  CD  ARG C  19       2.597  27.427  11.051  1.00144.42           C  
ATOM  12310  NE  ARG C  19       1.628  26.915  10.088  1.00141.88           N  
ATOM  12311  CZ  ARG C  19       0.352  27.282  10.046  1.00144.45           C  
ATOM  12312  NH1 ARG C  19      -0.115  28.166  10.918  1.00148.65           N1+
ATOM  12313  NH2 ARG C  19      -0.460  26.763   9.135  1.00141.43           N  
ATOM  12314  N   LEU C  20       5.333  23.236   9.289  1.00129.08           N  
ATOM  12315  CA  LEU C  20       5.962  23.065   7.986  1.00128.77           C  
ATOM  12316  C   LEU C  20       4.969  23.427   6.892  1.00126.59           C  
ATOM  12317  O   LEU C  20       3.829  22.954   6.902  1.00123.17           O  
ATOM  12318  CB  LEU C  20       6.458  21.630   7.800  1.00126.39           C  
ATOM  12319  CG  LEU C  20       7.230  21.029   8.977  1.00128.65           C  
ATOM  12320  CD1 LEU C  20       7.629  19.594   8.678  1.00126.40           C  
ATOM  12321  CD2 LEU C  20       8.452  21.870   9.319  1.00132.21           C  
ATOM  12322  N   SER C  21       5.402  24.264   5.954  1.00132.45           N  
ATOM  12323  CA  SER C  21       4.559  24.715   4.856  1.00136.99           C  
ATOM  12324  C   SER C  21       4.964  24.005   3.571  1.00138.65           C  
ATOM  12325  O   SER C  21       6.148  23.966   3.221  1.00138.18           O  
ATOM  12326  CB  SER C  21       4.657  26.231   4.681  1.00145.05           C  
ATOM  12327  OG  SER C  21       5.999  26.639   4.480  1.00153.86           O  
ATOM  12328  N   CYS C  22       3.979  23.446   2.874  1.00141.22           N  
ATOM  12329  CA  CYS C  22       4.196  22.735   1.621  1.00142.55           C  
ATOM  12330  C   CYS C  22       3.602  23.552   0.482  1.00143.85           C  
ATOM  12331  O   CYS C  22       2.399  23.833   0.478  1.00142.72           O  
ATOM  12332  CB  CYS C  22       3.570  21.342   1.670  1.00140.52           C  
ATOM  12333  SG  CYS C  22       3.650  20.437   0.113  1.00140.31           S  
ATOM  12334  N   ALA C  23       4.442  23.928  -0.476  1.00149.23           N  
ATOM  12335  CA  ALA C  23       4.022  24.714  -1.628  1.00152.55           C  
ATOM  12336  C   ALA C  23       3.824  23.799  -2.828  1.00150.56           C  
ATOM  12337  O   ALA C  23       4.663  22.934  -3.101  1.00152.55           O  
ATOM  12338  CB  ALA C  23       5.048  25.799  -1.952  1.00159.36           C  
ATOM  12339  N   ALA C  24       2.720  23.996  -3.541  1.00146.48           N  
ATOM  12340  CA  ALA C  24       2.378  23.178  -4.694  1.00141.27           C  
ATOM  12341  C   ALA C  24       2.671  23.923  -5.990  1.00139.95           C  
ATOM  12342  O   ALA C  24       2.610  25.154  -6.052  1.00143.81           O  
ATOM  12343  CB  ALA C  24       0.905  22.768  -4.654  1.00139.11           C  
ATOM  12344  N   SER C  25       2.991  23.154  -7.032  1.00134.94           N  
ATOM  12345  CA  SER C  25       3.270  23.733  -8.342  1.00133.67           C  
ATOM  12346  C   SER C  25       1.989  24.197  -9.028  1.00131.77           C  
ATOM  12347  O   SER C  25       1.854  25.371  -9.392  1.00131.52           O  
ATOM  12348  CB  SER C  25       4.012  22.719  -9.217  1.00131.65           C  
ATOM  12349  OG  SER C  25       3.977  23.102 -10.581  1.00132.71           O  
ATOM  12350  N   GLY C  26       1.040  23.275  -9.226  1.00130.66           N  
ATOM  12351  CA  GLY C  26      -0.229  23.592  -9.840  1.00131.31           C  
ATOM  12352  C   GLY C  26      -1.355  23.687  -8.819  1.00130.86           C  
ATOM  12353  O   GLY C  26      -1.158  23.580  -7.611  1.00130.62           O  
ATOM  12354  N   SER C  27      -2.562  23.902  -9.338  1.00132.70           N  
ATOM  12355  CA  SER C  27      -3.730  24.037  -8.478  1.00132.11           C  
ATOM  12356  C   SER C  27      -3.986  22.743  -7.719  1.00127.97           C  
ATOM  12357  O   SER C  27      -4.278  21.703  -8.319  1.00126.12           O  
ATOM  12358  CB  SER C  27      -4.953  24.426  -9.304  1.00136.28           C  
ATOM  12359  OG  SER C  27      -4.938  25.811  -9.607  1.00142.03           O  
ATOM  12360  N   ILE C  28      -3.870  22.816  -6.392  1.00128.39           N  
ATOM  12361  CA  ILE C  28      -4.076  21.657  -5.534  1.00126.16           C  
ATOM  12362  C   ILE C  28      -5.537  21.248  -5.445  1.00127.57           C  
ATOM  12363  O   ILE C  28      -5.840  20.161  -4.938  1.00125.24           O  
ATOM  12364  CB  ILE C  28      -3.505  21.958  -4.134  1.00124.35           C  
ATOM  12365  CG1 ILE C  28      -3.275  20.671  -3.353  1.00121.90           C  
ATOM  12366  CG2 ILE C  28      -4.430  22.887  -3.365  1.00124.36           C  
ATOM  12367  CD1 ILE C  28      -2.651  20.908  -2.018  1.00122.49           C  
ATOM  12368  N   PHE C  29      -6.447  22.090  -5.926  1.00130.11           N  
ATOM  12369  CA  PHE C  29      -7.857  21.734  -5.961  1.00130.94           C  
ATOM  12370  C   PHE C  29      -8.059  20.480  -6.804  1.00131.35           C  
ATOM  12371  O   PHE C  29      -7.276  20.182  -7.711  1.00134.48           O  
ATOM  12372  CB  PHE C  29      -8.675  22.896  -6.523  1.00134.31           C  
ATOM  12373  CG  PHE C  29     -10.098  22.926  -6.048  1.00135.18           C  
ATOM  12374  CD1 PHE C  29     -10.397  23.275  -4.741  1.00135.94           C  
ATOM  12375  CD2 PHE C  29     -11.139  22.623  -6.910  1.00134.83           C  
ATOM  12376  CE1 PHE C  29     -11.705  23.309  -4.300  1.00136.07           C  
ATOM  12377  CE2 PHE C  29     -12.450  22.656  -6.475  1.00134.00           C  
ATOM  12378  CZ  PHE C  29     -12.733  22.999  -5.169  1.00134.98           C  
ATOM  12379  N   SER C  30      -9.114  19.732  -6.480  1.00128.01           N  
ATOM  12380  CA  SER C  30      -9.485  18.457  -7.090  1.00125.35           C  
ATOM  12381  C   SER C  30      -8.516  17.332  -6.751  1.00116.85           C  
ATOM  12382  O   SER C  30      -8.695  16.212  -7.246  1.00111.99           O  
ATOM  12383  CB  SER C  30      -9.621  18.547  -8.619  1.00128.56           C  
ATOM  12384  OG  SER C  30     -10.505  19.588  -8.995  1.00134.08           O  
ATOM  12385  N   LEU C  31      -7.495  17.582  -5.935  1.00114.34           N  
ATOM  12386  CA  LEU C  31      -6.606  16.531  -5.451  1.00112.79           C  
ATOM  12387  C   LEU C  31      -7.137  16.031  -4.114  1.00103.81           C  
ATOM  12388  O   LEU C  31      -7.161  16.779  -3.131  1.00105.14           O  
ATOM  12389  CB  LEU C  31      -5.173  17.038  -5.310  1.00123.14           C  
ATOM  12390  CG  LEU C  31      -4.262  17.004  -6.538  1.00134.42           C  
ATOM  12391  CD1 LEU C  31      -4.066  15.573  -7.026  1.00137.94           C  
ATOM  12392  CD2 LEU C  31      -4.797  17.891  -7.656  1.00141.01           C  
ATOM  12393  N   ASN C  32      -7.552  14.765  -4.080  1.00 96.24           N  
ATOM  12394  CA  ASN C  32      -8.324  14.269  -2.946  1.00 93.95           C  
ATOM  12395  C   ASN C  32      -7.475  14.147  -1.687  1.00 99.00           C  
ATOM  12396  O   ASN C  32      -7.931  14.494  -0.591  1.00102.60           O  
ATOM  12397  CB  ASN C  32      -8.955  12.926  -3.302  1.00 88.98           C  
ATOM  12398  CG  ASN C  32      -9.935  13.036  -4.450  1.00 88.55           C  
ATOM  12399  OD1 ASN C  32     -10.661  14.025  -4.567  1.00 91.71           O  
ATOM  12400  ND2 ASN C  32      -9.960  12.024  -5.307  1.00 87.06           N  
ATOM  12401  N   ALA C  33      -6.247  13.657  -1.815  1.00 99.81           N  
ATOM  12402  CA  ALA C  33      -5.412  13.352  -0.663  1.00 98.50           C  
ATOM  12403  C   ALA C  33      -4.159  14.212  -0.684  1.00104.38           C  
ATOM  12404  O   ALA C  33      -3.486  14.316  -1.715  1.00108.82           O  
ATOM  12405  CB  ALA C  33      -5.037  11.869  -0.634  1.00 97.11           C  
ATOM  12406  N   MET C  34      -3.859  14.830   0.456  1.00105.52           N  
ATOM  12407  CA  MET C  34      -2.605  15.541   0.680  1.00102.04           C  
ATOM  12408  C   MET C  34      -2.036  15.045   1.999  1.00106.35           C  
ATOM  12409  O   MET C  34      -2.614  15.297   3.061  1.00106.89           O  
ATOM  12410  CB  MET C  34      -2.814  17.054   0.702  1.00 99.97           C  
ATOM  12411  CG  MET C  34      -2.988  17.645  -0.675  1.00104.22           C  
ATOM  12412  SD  MET C  34      -1.529  17.367  -1.696  1.00114.04           S  
ATOM  12413  CE  MET C  34      -2.271  17.278  -3.319  1.00116.85           C  
ATOM  12414  N   GLY C  35      -0.914  14.337   1.933  1.00111.69           N  
ATOM  12415  CA  GLY C  35      -0.356  13.670   3.091  1.00116.18           C  
ATOM  12416  C   GLY C  35       1.054  14.129   3.407  1.00113.00           C  
ATOM  12417  O   GLY C  35       1.791  14.584   2.530  1.00114.25           O  
ATOM  12418  N   TRP C  36       1.420  14.006   4.679  1.00110.35           N  
ATOM  12419  CA  TRP C  36       2.774  14.251   5.153  1.00107.23           C  
ATOM  12420  C   TRP C  36       3.399  12.928   5.570  1.00103.02           C  
ATOM  12421  O   TRP C  36       2.754  12.118   6.244  1.00 99.37           O  
ATOM  12422  CB  TRP C  36       2.781  15.234   6.326  1.00109.04           C  
ATOM  12423  CG  TRP C  36       2.651  16.663   5.911  1.00112.46           C  
ATOM  12424  CD1 TRP C  36       1.498  17.386   5.803  1.00114.55           C  
ATOM  12425  CD2 TRP C  36       3.716  17.547   5.544  1.00115.19           C  
ATOM  12426  NE1 TRP C  36       1.781  18.667   5.393  1.00117.68           N  
ATOM  12427  CE2 TRP C  36       3.135  18.791   5.227  1.00116.77           C  
ATOM  12428  CE3 TRP C  36       5.104  17.408   5.453  1.00116.82           C  
ATOM  12429  CZ2 TRP C  36       3.895  19.889   4.827  1.00117.67           C  
ATOM  12430  CZ3 TRP C  36       5.855  18.499   5.055  1.00119.63           C  
ATOM  12431  CH2 TRP C  36       5.250  19.722   4.746  1.00120.59           C  
ATOM  12432  N   PHE C  37       4.645  12.709   5.161  1.00 99.97           N  
ATOM  12433  CA  PHE C  37       5.389  11.510   5.512  1.00101.20           C  
ATOM  12434  C   PHE C  37       6.755  11.909   6.047  1.00107.05           C  
ATOM  12435  O   PHE C  37       7.298  12.955   5.680  1.00109.66           O  
ATOM  12436  CB  PHE C  37       5.560  10.576   4.308  1.00101.11           C  
ATOM  12437  CG  PHE C  37       4.283   9.936   3.842  1.00 98.83           C  
ATOM  12438  CD1 PHE C  37       3.435  10.598   2.970  1.00 93.99           C  
ATOM  12439  CD2 PHE C  37       3.944   8.662   4.262  1.00 99.61           C  
ATOM  12440  CE1 PHE C  37       2.267  10.003   2.535  1.00 92.45           C  
ATOM  12441  CE2 PHE C  37       2.779   8.062   3.831  1.00 92.84           C  
ATOM  12442  CZ  PHE C  37       1.939   8.733   2.966  1.00 92.93           C  
ATOM  12443  N   ARG C  38       7.312  11.067   6.913  1.00107.30           N  
ATOM  12444  CA  ARG C  38       8.614  11.338   7.504  1.00111.34           C  
ATOM  12445  C   ARG C  38       9.457  10.073   7.487  1.00113.90           C  
ATOM  12446  O   ARG C  38       8.933   8.956   7.472  1.00113.65           O  
ATOM  12447  CB  ARG C  38       8.490  11.868   8.940  1.00109.92           C  
ATOM  12448  CG  ARG C  38       8.053  10.826   9.954  1.00108.61           C  
ATOM  12449  CD  ARG C  38       7.809  11.452  11.315  1.00108.24           C  
ATOM  12450  NE  ARG C  38       7.504  10.448  12.330  1.00107.66           N  
ATOM  12451  CZ  ARG C  38       7.247  10.731  13.602  1.00109.70           C  
ATOM  12452  NH1 ARG C  38       7.255  11.990  14.015  1.00111.26           N1+
ATOM  12453  NH2 ARG C  38       6.981   9.756  14.462  1.00113.37           N  
ATOM  12454  N   GLN C  39      10.776  10.262   7.486  1.00115.08           N  
ATOM  12455  CA  GLN C  39      11.727   9.153   7.500  1.00116.67           C  
ATOM  12456  C   GLN C  39      12.849   9.506   8.465  1.00118.21           C  
ATOM  12457  O   GLN C  39      13.669  10.382   8.173  1.00118.68           O  
ATOM  12458  CB  GLN C  39      12.277   8.868   6.102  1.00114.87           C  
ATOM  12459  CG  GLN C  39      13.266   7.711   6.055  1.00110.28           C  
ATOM  12460  CD  GLN C  39      13.726   7.387   4.645  1.00113.06           C  
ATOM  12461  OE1 GLN C  39      13.435   8.119   3.699  1.00111.96           O  
ATOM  12462  NE2 GLN C  39      14.447   6.282   4.499  1.00117.33           N  
ATOM  12463  N   ALA C  40      12.881   8.833   9.611  1.00118.93           N  
ATOM  12464  CA  ALA C  40      13.919   9.068  10.600  1.00120.26           C  
ATOM  12465  C   ALA C  40      15.218   8.378  10.186  1.00123.16           C  
ATOM  12466  O   ALA C  40      15.194   7.379   9.463  1.00120.20           O  
ATOM  12467  CB  ALA C  40      13.474   8.558  11.967  1.00119.37           C  
ATOM  12468  N   PRO C  41      16.364   8.899  10.621  1.00129.26           N  
ATOM  12469  CA  PRO C  41      17.636   8.231  10.314  1.00134.30           C  
ATOM  12470  C   PRO C  41      17.678   6.833  10.914  1.00138.38           C  
ATOM  12471  O   PRO C  41      17.442   6.642  12.110  1.00137.03           O  
ATOM  12472  CB  PRO C  41      18.686   9.155  10.944  1.00135.87           C  
ATOM  12473  CG  PRO C  41      17.936   9.958  11.958  1.00134.92           C  
ATOM  12474  CD  PRO C  41      16.567  10.144  11.382  1.00130.17           C  
ATOM  12475  N   GLY C  42      17.972   5.850  10.065  1.00142.79           N  
ATOM  12476  CA  GLY C  42      17.998   4.463  10.473  1.00148.58           C  
ATOM  12477  C   GLY C  42      16.657   3.764  10.463  1.00151.56           C  
ATOM  12478  O   GLY C  42      16.606   2.559  10.745  1.00154.47           O  
ATOM  12479  N   LYS C  43      15.577   4.470  10.151  1.00149.83           N  
ATOM  12480  CA  LYS C  43      14.229   3.920  10.132  1.00146.37           C  
ATOM  12481  C   LYS C  43      13.656   4.023   8.721  1.00137.72           C  
ATOM  12482  O   LYS C  43      14.278   4.570   7.808  1.00136.02           O  
ATOM  12483  CB  LYS C  43      13.331   4.643  11.141  1.00149.74           C  
ATOM  12484  CG  LYS C  43      13.910   4.737  12.547  1.00156.58           C  
ATOM  12485  CD  LYS C  43      14.018   3.370  13.206  1.00162.35           C  
ATOM  12486  CE  LYS C  43      12.646   2.768  13.463  1.00163.12           C  
ATOM  12487  NZ  LYS C  43      12.738   1.456  14.164  1.00167.01           N1+
ATOM  12488  N   GLU C  44      12.453   3.489   8.549  1.00133.27           N  
ATOM  12489  CA  GLU C  44      11.757   3.532   7.273  1.00127.37           C  
ATOM  12490  C   GLU C  44      10.802   4.718   7.219  1.00117.15           C  
ATOM  12491  O   GLU C  44      10.416   5.287   8.243  1.00116.29           O  
ATOM  12492  CB  GLU C  44      10.987   2.232   7.032  1.00135.26           C  
ATOM  12493  CG  GLU C  44      11.870   1.007   6.936  1.00148.62           C  
ATOM  12494  CD  GLU C  44      12.797   1.051   5.738  1.00157.62           C  
ATOM  12495  OE1 GLU C  44      12.307   1.294   4.615  1.00159.91           O  
ATOM  12496  OE2 GLU C  44      14.017   0.852   5.920  1.00167.45           O1-
ATOM  12497  N   ARG C  45      10.422   5.084   5.997  1.00109.00           N  
ATOM  12498  CA  ARG C  45       9.468   6.166   5.795  1.00109.33           C  
ATOM  12499  C   ARG C  45       8.103   5.741   6.325  1.00107.89           C  
ATOM  12500  O   ARG C  45       7.564   4.707   5.916  1.00100.17           O  
ATOM  12501  CB  ARG C  45       9.389   6.534   4.315  1.00101.72           C  
ATOM  12502  CG  ARG C  45       8.480   7.717   4.007  1.00107.86           C  
ATOM  12503  CD  ARG C  45       8.482   8.056   2.520  1.00 99.31           C  
ATOM  12504  NE  ARG C  45       8.033   6.937   1.695  1.00 98.52           N  
ATOM  12505  CZ  ARG C  45       8.068   6.925   0.365  1.00 98.56           C  
ATOM  12506  NH1 ARG C  45       8.533   7.974  -0.300  1.00 99.31           N1+
ATOM  12507  NH2 ARG C  45       7.639   5.862  -0.302  1.00 98.22           N  
ATOM  12508  N   GLU C  46       7.552   6.527   7.243  1.00109.19           N  
ATOM  12509  CA  GLU C  46       6.309   6.185   7.913  1.00110.56           C  
ATOM  12510  C   GLU C  46       5.256   7.254   7.649  1.00109.28           C  
ATOM  12511  O   GLU C  46       5.562   8.374   7.229  1.00108.70           O  
ATOM  12512  CB  GLU C  46       6.525   6.013   9.424  1.00115.83           C  
ATOM  12513  CG  GLU C  46       6.913   7.291  10.147  1.00122.42           C  
ATOM  12514  CD  GLU C  46       7.233   7.057  11.610  1.00130.01           C  
ATOM  12515  OE1 GLU C  46       8.428   6.914  11.945  1.00135.41           O  
ATOM  12516  OE2 GLU C  46       6.287   7.007  12.424  1.00135.56           O1-
ATOM  12517  N   PHE C  47       4.004   6.884   7.903  1.00107.42           N  
ATOM  12518  CA  PHE C  47       2.875   7.776   7.684  1.00103.00           C  
ATOM  12519  C   PHE C  47       2.708   8.733   8.859  1.00 99.38           C  
ATOM  12520  O   PHE C  47       2.895   8.353  10.018  1.00100.01           O  
ATOM  12521  CB  PHE C  47       1.600   6.955   7.476  1.00106.75           C  
ATOM  12522  CG  PHE C  47       0.334   7.742   7.646  1.00109.12           C  
ATOM  12523  CD1 PHE C  47      -0.003   8.737   6.747  1.00108.93           C  
ATOM  12524  CD2 PHE C  47      -0.526   7.475   8.698  1.00110.00           C  
ATOM  12525  CE1 PHE C  47      -1.166   9.461   6.903  1.00108.66           C  
ATOM  12526  CE2 PHE C  47      -1.694   8.195   8.856  1.00111.34           C  
ATOM  12527  CZ  PHE C  47      -2.015   9.189   7.956  1.00110.84           C  
ATOM  12528  N   VAL C  48       2.359   9.984   8.550  1.00 99.82           N  
ATOM  12529  CA  VAL C  48       2.146  11.005   9.573  1.00105.94           C  
ATOM  12530  C   VAL C  48       0.685  11.442   9.583  1.00110.60           C  
ATOM  12531  O   VAL C  48      -0.050  11.156  10.535  1.00110.69           O  
ATOM  12532  CB  VAL C  48       3.075  12.216   9.366  1.00105.00           C  
ATOM  12533  CG1 VAL C  48       2.836  13.264  10.446  1.00101.23           C  
ATOM  12534  CG2 VAL C  48       4.532  11.776   9.352  1.00107.34           C  
ATOM  12535  N   ALA C  49       0.252  12.139   8.532  1.00114.73           N  
ATOM  12536  CA  ALA C  49      -1.094  12.695   8.511  1.00113.04           C  
ATOM  12537  C   ALA C  49      -1.558  12.905   7.075  1.00107.97           C  
ATOM  12538  O   ALA C  49      -0.761  13.266   6.207  1.00107.81           O  
ATOM  12539  CB  ALA C  49      -1.156  14.019   9.280  1.00115.38           C  
ATOM  12540  N   THR C  50      -2.851  12.678   6.841  1.00105.01           N  
ATOM  12541  CA  THR C  50      -3.512  13.003   5.586  1.00102.69           C  
ATOM  12542  C   THR C  50      -4.670  13.952   5.861  1.00103.82           C  
ATOM  12543  O   THR C  50      -5.221  13.988   6.965  1.00104.31           O  
ATOM  12544  CB  THR C  50      -4.048  11.755   4.869  1.00 99.48           C  
ATOM  12545  OG1 THR C  50      -3.110  10.683   4.991  1.00102.22           O  
ATOM  12546  CG2 THR C  50      -4.265  12.047   3.394  1.00 88.51           C  
ATOM  12547  N   ILE C  51      -5.043  14.721   4.843  1.00101.58           N  
ATOM  12548  CA  ILE C  51      -6.174  15.630   4.943  1.00104.92           C  
ATOM  12549  C   ILE C  51      -7.066  15.444   3.725  1.00111.08           C  
ATOM  12550  O   ILE C  51      -6.602  15.111   2.630  1.00117.29           O  
ATOM  12551  CB  ILE C  51      -5.721  17.100   5.084  1.00102.33           C  
ATOM  12552  CG1 ILE C  51      -6.916  17.998   5.419  1.00104.44           C  
ATOM  12553  CG2 ILE C  51      -5.009  17.563   3.822  1.00 96.45           C  
ATOM  12554  CD1 ILE C  51      -6.549  19.421   5.739  1.00106.63           C  
ATOM  12555  N   ASN C  52      -8.365  15.648   3.934  1.00111.97           N  
ATOM  12556  CA  ASN C  52      -9.355  15.533   2.878  1.00112.52           C  
ATOM  12557  C   ASN C  52      -9.107  16.589   1.799  1.00103.43           C  
ATOM  12558  O   ASN C  52      -8.283  17.493   1.949  1.00101.01           O  
ATOM  12559  CB  ASN C  52     -10.757  15.679   3.470  1.00123.01           C  
ATOM  12560  CG  ASN C  52     -11.838  15.169   2.551  1.00133.94           C  
ATOM  12561  OD1 ASN C  52     -12.654  15.941   2.047  1.00137.54           O  
ATOM  12562  ND2 ASN C  52     -11.849  13.862   2.322  1.00142.83           N  
ATOM  12563  N   ARG C  53      -9.836  16.460   0.689  1.00101.04           N  
ATOM  12564  CA  ARG C  53      -9.760  17.469  -0.362  1.00102.59           C  
ATOM  12565  C   ARG C  53     -10.283  18.811   0.133  1.00102.69           C  
ATOM  12566  O   ARG C  53      -9.661  19.856  -0.092  1.00103.71           O  
ATOM  12567  CB  ARG C  53     -10.538  17.009  -1.595  1.00106.27           C  
ATOM  12568  CG  ARG C  53     -10.429  17.965  -2.775  1.00113.01           C  
ATOM  12569  CD  ARG C  53     -11.281  17.508  -3.946  1.00119.18           C  
ATOM  12570  NE  ARG C  53     -12.701  17.483  -3.609  1.00127.45           N  
ATOM  12571  CZ  ARG C  53     -13.500  18.544  -3.661  1.00134.82           C  
ATOM  12572  NH1 ARG C  53     -14.782  18.430  -3.337  1.00135.75           N1+
ATOM  12573  NH2 ARG C  53     -13.017  19.722  -4.033  1.00137.66           N  
ATOM  12574  N   SER C  54     -11.430  18.802   0.813  1.00102.21           N  
ATOM  12575  CA  SER C  54     -11.993  20.012   1.398  1.00103.17           C  
ATOM  12576  C   SER C  54     -11.478  20.284   2.803  1.00104.21           C  
ATOM  12577  O   SER C  54     -11.756  21.356   3.351  1.00108.73           O  
ATOM  12578  CB  SER C  54     -13.524  19.927   1.429  1.00106.02           C  
ATOM  12579  OG  SER C  54     -13.962  18.927   2.333  1.00104.01           O  
ATOM  12580  N   GLY C  55     -10.740  19.348   3.396  1.00101.64           N  
ATOM  12581  CA  GLY C  55     -10.204  19.518   4.727  1.00 99.35           C  
ATOM  12582  C   GLY C  55     -11.095  19.030   5.846  1.00100.55           C  
ATOM  12583  O   GLY C  55     -10.729  19.186   7.018  1.00103.25           O  
ATOM  12584  N   GLY C  56     -12.251  18.439   5.528  1.00100.07           N  
ATOM  12585  CA  GLY C  56     -13.179  18.008   6.559  1.00101.71           C  
ATOM  12586  C   GLY C  56     -12.858  16.669   7.185  1.00100.48           C  
ATOM  12587  O   GLY C  56     -13.436  16.332   8.223  1.00102.31           O  
ATOM  12588  N   ARG C  57     -11.955  15.899   6.581  1.00101.18           N  
ATOM  12589  CA  ARG C  57     -11.555  14.600   7.101  1.00101.87           C  
ATOM  12590  C   ARG C  57     -10.037  14.529   7.179  1.00100.57           C  
ATOM  12591  O   ARG C  57      -9.338  14.989   6.272  1.00 99.59           O  
ATOM  12592  CB  ARG C  57     -12.084  13.460   6.222  1.00 98.55           C  
ATOM  12593  CG  ARG C  57     -13.590  13.458   6.041  1.00 96.01           C  
ATOM  12594  CD  ARG C  57     -14.010  12.466   4.970  1.00 94.27           C  
ATOM  12595  NE  ARG C  57     -13.751  11.085   5.365  1.00 93.66           N  
ATOM  12596  CZ  ARG C  57     -13.921  10.036   4.566  1.00 92.43           C  
ATOM  12597  NH1 ARG C  57     -14.344  10.209   3.322  1.00 91.62           N1+
ATOM  12598  NH2 ARG C  57     -13.664   8.813   5.009  1.00 92.36           N  
ATOM  12599  N   THR C  58      -9.529  13.959   8.271  1.00105.12           N  
ATOM  12600  CA  THR C  58      -8.097  13.767   8.448  1.00104.83           C  
ATOM  12601  C   THR C  58      -7.838  12.390   9.039  1.00108.73           C  
ATOM  12602  O   THR C  58      -8.740  11.732   9.561  1.00110.44           O  
ATOM  12603  CB  THR C  58      -7.464  14.836   9.357  1.00 98.35           C  
ATOM  12604  OG1 THR C  58      -8.080  14.804  10.651  1.00100.89           O  
ATOM  12605  CG2 THR C  58      -7.608  16.228   8.754  1.00 99.02           C  
ATOM  12606  N   TYR C  59      -6.582  11.962   8.944  1.00110.88           N  
ATOM  12607  CA  TYR C  59      -6.109  10.742   9.579  1.00113.73           C  
ATOM  12608  C   TYR C  59      -4.705  10.992  10.105  1.00118.26           C  
ATOM  12609  O   TYR C  59      -3.885  11.612   9.425  1.00117.42           O  
ATOM  12610  CB  TYR C  59      -6.097   9.553   8.607  1.00112.57           C  
ATOM  12611  CG  TYR C  59      -7.454   8.945   8.334  1.00112.87           C  
ATOM  12612  CD1 TYR C  59      -8.179   8.336   9.349  1.00115.44           C  
ATOM  12613  CD2 TYR C  59      -7.999   8.958   7.056  1.00110.77           C  
ATOM  12614  CE1 TYR C  59      -9.418   7.771   9.103  1.00118.59           C  
ATOM  12615  CE2 TYR C  59      -9.235   8.394   6.802  1.00110.93           C  
ATOM  12616  CZ  TYR C  59      -9.940   7.802   7.829  1.00113.90           C  
ATOM  12617  OH  TYR C  59     -11.171   7.238   7.587  1.00115.91           O  
ATOM  12618  N   TYR C  60      -4.433  10.513  11.315  1.00122.78           N  
ATOM  12619  CA  TYR C  60      -3.132  10.689  11.941  1.00118.49           C  
ATOM  12620  C   TYR C  60      -2.589   9.340  12.386  1.00114.84           C  
ATOM  12621  O   TYR C  60      -3.345   8.396  12.631  1.00 99.67           O  
ATOM  12622  CB  TYR C  60      -3.204  11.641  13.148  1.00117.75           C  
ATOM  12623  CG  TYR C  60      -3.706  13.031  12.819  1.00117.13           C  
ATOM  12624  CD1 TYR C  60      -2.829  14.028  12.412  1.00113.48           C  
ATOM  12625  CD2 TYR C  60      -5.055  13.347  12.923  1.00120.46           C  
ATOM  12626  CE1 TYR C  60      -3.281  15.301  12.113  1.00113.56           C  
ATOM  12627  CE2 TYR C  60      -5.517  14.617  12.627  1.00118.33           C  
ATOM  12628  CZ  TYR C  60      -4.625  15.590  12.223  1.00114.43           C  
ATOM  12629  OH  TYR C  60      -5.078  16.855  11.927  1.00114.90           O  
ATOM  12630  N   ALA C  61      -1.266   9.257  12.482  1.00116.01           N  
ATOM  12631  CA  ALA C  61      -0.623   8.072  13.025  1.00115.65           C  
ATOM  12632  C   ALA C  61      -0.694   8.089  14.547  1.00122.48           C  
ATOM  12633  O   ALA C  61      -0.725   9.151  15.175  1.00122.92           O  
ATOM  12634  CB  ALA C  61       0.832   7.986  12.567  1.00111.86           C  
ATOM  12635  N   ASP C  62      -0.717   6.892  15.138  1.00129.32           N  
ATOM  12636  CA  ASP C  62      -0.900   6.779  16.582  1.00136.72           C  
ATOM  12637  C   ASP C  62       0.224   7.454  17.355  1.00139.49           C  
ATOM  12638  O   ASP C  62       0.001   7.952  18.465  1.00151.55           O  
ATOM  12639  CB  ASP C  62      -1.006   5.306  16.980  1.00143.66           C  
ATOM  12640  CG  ASP C  62      -2.188   4.611  16.333  1.00148.68           C  
ATOM  12641  OD1 ASP C  62      -3.295   5.191  16.331  1.00150.81           O  
ATOM  12642  OD2 ASP C  62      -2.008   3.486  15.821  1.00150.68           O1-
ATOM  12643  N   SER C  63       1.433   7.488  16.790  1.00132.63           N  
ATOM  12644  CA  SER C  63       2.563   8.081  17.495  1.00128.88           C  
ATOM  12645  C   SER C  63       2.426   9.593  17.621  1.00129.57           C  
ATOM  12646  O   SER C  63       2.941  10.183  18.578  1.00131.48           O  
ATOM  12647  CB  SER C  63       3.866   7.730  16.780  1.00125.43           C  
ATOM  12648  OG  SER C  63       3.847   8.206  15.445  1.00120.79           O  
ATOM  12649  N   VAL C  64       1.744  10.234  16.675  1.00129.05           N  
ATOM  12650  CA  VAL C  64       1.603  11.685  16.674  1.00131.63           C  
ATOM  12651  C   VAL C  64       0.124  12.042  16.679  1.00134.34           C  
ATOM  12652  O   VAL C  64      -0.275  13.090  16.160  1.00133.63           O  
ATOM  12653  CB  VAL C  64       2.322  12.305  15.462  1.00127.13           C  
ATOM  12654  CG1 VAL C  64       3.811  12.012  15.527  1.00126.75           C  
ATOM  12655  CG2 VAL C  64       1.737  11.764  14.167  1.00122.77           C  
ATOM  12656  N   LYS C  65      -0.692  11.180  17.291  1.00140.99           N  
ATOM  12657  CA  LYS C  65      -2.141  11.263  17.120  1.00151.55           C  
ATOM  12658  C   LYS C  65      -2.696  12.580  17.651  1.00149.79           C  
ATOM  12659  O   LYS C  65      -3.422  13.290  16.946  1.00154.15           O  
ATOM  12660  CB  LYS C  65      -2.813  10.074  17.808  1.00164.42           C  
ATOM  12661  CG  LYS C  65      -4.242   9.816  17.357  1.00170.49           C  
ATOM  12662  CD  LYS C  65      -4.796   8.550  17.991  1.00176.37           C  
ATOM  12663  CE  LYS C  65      -6.198   8.243  17.489  1.00178.95           C  
ATOM  12664  NZ  LYS C  65      -6.757   7.020  18.129  1.00184.08           N1+
ATOM  12665  N   GLY C  66      -2.368  12.924  18.892  1.00146.42           N  
ATOM  12666  CA  GLY C  66      -2.922  14.120  19.492  1.00144.48           C  
ATOM  12667  C   GLY C  66      -1.942  15.269  19.592  1.00140.53           C  
ATOM  12668  O   GLY C  66      -2.153  16.201  20.373  1.00125.79           O  
ATOM  12669  N   ARG C  67      -0.869  15.224  18.802  1.00134.24           N  
ATOM  12670  CA  ARG C  67       0.170  16.240  18.868  1.00135.10           C  
ATOM  12671  C   ARG C  67       0.364  17.024  17.579  1.00134.60           C  
ATOM  12672  O   ARG C  67       0.872  18.149  17.639  1.00134.93           O  
ATOM  12673  CB  ARG C  67       1.512  15.607  19.272  1.00136.21           C  
ATOM  12674  CG  ARG C  67       1.457  14.870  20.603  1.00140.95           C  
ATOM  12675  CD  ARG C  67       2.832  14.419  21.073  1.00144.14           C  
ATOM  12676  NE  ARG C  67       3.415  13.387  20.219  1.00143.58           N  
ATOM  12677  CZ  ARG C  67       4.412  13.597  19.365  1.00144.43           C  
ATOM  12678  NH1 ARG C  67       4.945  14.806  19.248  1.00146.41           N1+
ATOM  12679  NH2 ARG C  67       4.880  12.598  18.631  1.00142.79           N  
ATOM  12680  N   PHE C  68      -0.019  16.478  16.428  1.00134.64           N  
ATOM  12681  CA  PHE C  68       0.098  17.167  15.153  1.00136.14           C  
ATOM  12682  C   PHE C  68      -1.285  17.512  14.613  1.00134.35           C  
ATOM  12683  O   PHE C  68      -2.283  16.860  14.931  1.00138.57           O  
ATOM  12684  CB  PHE C  68       0.857  16.317  14.125  1.00138.25           C  
ATOM  12685  CG  PHE C  68       2.316  16.121  14.445  1.00143.63           C  
ATOM  12686  CD1 PHE C  68       2.910  16.775  15.513  1.00148.66           C  
ATOM  12687  CD2 PHE C  68       3.098  15.286  13.662  1.00142.75           C  
ATOM  12688  CE1 PHE C  68       4.251  16.591  15.801  1.00149.91           C  
ATOM  12689  CE2 PHE C  68       4.439  15.101  13.944  1.00144.42           C  
ATOM  12690  CZ  PHE C  68       5.015  15.754  15.015  1.00147.43           C  
ATOM  12691  N   THR C  69      -1.333  18.552  13.780  1.00130.77           N  
ATOM  12692  CA  THR C  69      -2.580  19.018  13.181  1.00125.25           C  
ATOM  12693  C   THR C  69      -2.314  19.416  11.738  1.00120.86           C  
ATOM  12694  O   THR C  69      -1.575  20.372  11.483  1.00121.36           O  
ATOM  12695  CB  THR C  69      -3.168  20.201  13.959  1.00125.20           C  
ATOM  12696  OG1 THR C  69      -3.539  19.776  15.277  1.00127.31           O  
ATOM  12697  CG2 THR C  69      -4.392  20.749  13.247  1.00123.67           C  
ATOM  12698  N   ILE C  70      -2.922  18.694  10.800  1.00115.64           N  
ATOM  12699  CA  ILE C  70      -2.733  18.947   9.376  1.00115.22           C  
ATOM  12700  C   ILE C  70      -3.846  19.858   8.874  1.00116.15           C  
ATOM  12701  O   ILE C  70      -5.010  19.726   9.269  1.00115.98           O  
ATOM  12702  CB  ILE C  70      -2.683  17.623   8.587  1.00109.72           C  
ATOM  12703  CG1 ILE C  70      -2.423  17.881   7.102  1.00103.85           C  
ATOM  12704  CG2 ILE C  70      -3.963  16.823   8.779  1.00108.64           C  
ATOM  12705  CD1 ILE C  70      -2.202  16.619   6.304  1.00 99.77           C  
ATOM  12706  N   SER C  71      -3.480  20.804   8.011  1.00119.52           N  
ATOM  12707  CA  SER C  71      -4.434  21.736   7.432  1.00122.35           C  
ATOM  12708  C   SER C  71      -3.985  22.075   6.019  1.00120.75           C  
ATOM  12709  O   SER C  71      -2.812  21.922   5.667  1.00119.43           O  
ATOM  12710  CB  SER C  71      -4.570  23.009   8.277  1.00129.65           C  
ATOM  12711  OG  SER C  71      -3.333  23.694   8.372  1.00136.07           O  
ATOM  12712  N   ARG C  72      -4.934  22.535   5.206  1.00121.59           N  
ATOM  12713  CA  ARG C  72      -4.650  22.887   3.823  1.00122.02           C  
ATOM  12714  C   ARG C  72      -5.463  24.110   3.429  1.00124.79           C  
ATOM  12715  O   ARG C  72      -6.535  24.368   3.982  1.00125.27           O  
ATOM  12716  CB  ARG C  72      -4.958  21.727   2.867  1.00121.12           C  
ATOM  12717  CG  ARG C  72      -6.438  21.415   2.729  1.00124.04           C  
ATOM  12718  CD  ARG C  72      -6.667  20.164   1.901  1.00116.00           C  
ATOM  12719  NE  ARG C  72      -6.384  20.368   0.484  1.00112.15           N  
ATOM  12720  CZ  ARG C  72      -6.378  19.395  -0.421  1.00106.64           C  
ATOM  12721  NH1 ARG C  72      -6.632  18.145  -0.055  1.00103.09           N1+
ATOM  12722  NH2 ARG C  72      -6.114  19.668  -1.691  1.00104.88           N  
ATOM  12723  N   ASP C  73      -4.937  24.862   2.466  1.00128.46           N  
ATOM  12724  CA  ASP C  73      -5.616  26.020   1.888  1.00135.05           C  
ATOM  12725  C   ASP C  73      -5.671  25.793   0.381  1.00136.59           C  
ATOM  12726  O   ASP C  73      -4.675  25.996  -0.321  1.00138.96           O  
ATOM  12727  CB  ASP C  73      -4.893  27.319   2.241  1.00140.35           C  
ATOM  12728  CG  ASP C  73      -5.736  28.557   1.970  1.00145.13           C  
ATOM  12729  OD1 ASP C  73      -6.413  28.613   0.922  1.00145.04           O  
ATOM  12730  OD2 ASP C  73      -5.723  29.478   2.813  1.00150.10           O1-
ATOM  12731  N   ASN C  74      -6.837  25.366  -0.115  1.00134.73           N  
ATOM  12732  CA  ASN C  74      -6.965  25.055  -1.536  1.00132.03           C  
ATOM  12733  C   ASN C  74      -6.864  26.303  -2.400  1.00133.85           C  
ATOM  12734  O   ASN C  74      -6.466  26.215  -3.567  1.00132.00           O  
ATOM  12735  CB  ASN C  74      -8.284  24.334  -1.801  1.00133.14           C  
ATOM  12736  CG  ASN C  74      -8.382  23.020  -1.059  1.00133.51           C  
ATOM  12737  OD1 ASN C  74      -7.866  21.999  -1.513  1.00130.88           O  
ATOM  12738  ND2 ASN C  74      -9.046  23.036   0.090  1.00138.59           N  
ATOM  12739  N   GLY C  75      -7.218  27.468  -1.852  1.00138.47           N  
ATOM  12740  CA  GLY C  75      -7.093  28.701  -2.606  1.00144.20           C  
ATOM  12741  C   GLY C  75      -5.669  29.186  -2.763  1.00148.09           C  
ATOM  12742  O   GLY C  75      -5.359  29.887  -3.731  1.00150.46           O  
ATOM  12743  N   LYS C  76      -4.787  28.833  -1.829  1.00150.93           N  
ATOM  12744  CA  LYS C  76      -3.390  29.242  -1.879  1.00155.52           C  
ATOM  12745  C   LYS C  76      -2.467  28.144  -2.385  1.00154.97           C  
ATOM  12746  O   LYS C  76      -1.261  28.380  -2.508  1.00159.09           O  
ATOM  12747  CB  LYS C  76      -2.919  29.697  -0.492  1.00159.19           C  
ATOM  12748  CG  LYS C  76      -3.700  30.862   0.089  1.00163.36           C  
ATOM  12749  CD  LYS C  76      -3.175  31.238   1.466  1.00165.14           C  
ATOM  12750  CE  LYS C  76      -3.968  32.390   2.064  1.00169.35           C  
ATOM  12751  NZ  LYS C  76      -3.881  33.623   1.233  1.00172.70           N1+
ATOM  12752  N   ASN C  77      -3.004  26.956  -2.677  1.00149.81           N  
ATOM  12753  CA  ASN C  77      -2.205  25.800  -3.089  1.00144.14           C  
ATOM  12754  C   ASN C  77      -1.138  25.477  -2.044  1.00138.40           C  
ATOM  12755  O   ASN C  77       0.048  25.337  -2.351  1.00138.19           O  
ATOM  12756  CB  ASN C  77      -1.578  26.023  -4.468  1.00146.08           C  
ATOM  12757  CG  ASN C  77      -2.613  26.268  -5.548  1.00147.26           C  
ATOM  12758  OD1 ASN C  77      -3.683  25.658  -5.547  1.00146.91           O  
ATOM  12759  ND2 ASN C  77      -2.301  27.165  -6.475  1.00149.15           N  
ATOM  12760  N   MET C  78      -1.574  25.358  -0.791  1.00134.23           N  
ATOM  12761  CA  MET C  78      -0.673  25.170   0.335  1.00132.27           C  
ATOM  12762  C   MET C  78      -1.181  24.058   1.242  1.00129.32           C  
ATOM  12763  O   MET C  78      -2.389  23.873   1.412  1.00129.27           O  
ATOM  12764  CB  MET C  78      -0.519  26.463   1.150  1.00135.42           C  
ATOM  12765  CG  MET C  78       0.099  27.621   0.385  1.00138.06           C  
ATOM  12766  SD  MET C  78       1.816  27.314  -0.070  1.00136.91           S  
ATOM  12767  CE  MET C  78       2.560  27.099   1.545  1.00137.91           C  
ATOM  12768  N   VAL C  79      -0.237  23.316   1.819  1.00128.35           N  
ATOM  12769  CA  VAL C  79      -0.512  22.332   2.859  1.00126.74           C  
ATOM  12770  C   VAL C  79       0.390  22.643   4.043  1.00129.68           C  
ATOM  12771  O   VAL C  79       1.541  23.055   3.863  1.00134.47           O  
ATOM  12772  CB  VAL C  79      -0.281  20.885   2.374  1.00124.24           C  
ATOM  12773  CG1 VAL C  79      -0.825  19.889   3.390  1.00122.27           C  
ATOM  12774  CG2 VAL C  79      -0.914  20.665   1.019  1.00123.67           C  
ATOM  12775  N   TYR C  80      -0.126  22.443   5.252  1.00128.06           N  
ATOM  12776  CA  TYR C  80       0.620  22.742   6.463  1.00127.11           C  
ATOM  12777  C   TYR C  80       0.568  21.554   7.413  1.00120.62           C  
ATOM  12778  O   TYR C  80      -0.296  20.679   7.304  1.00116.62           O  
ATOM  12779  CB  TYR C  80       0.080  24.000   7.154  1.00132.84           C  
ATOM  12780  CG  TYR C  80       0.031  25.212   6.250  1.00138.14           C  
ATOM  12781  CD1 TYR C  80       1.154  26.008   6.059  1.00142.83           C  
ATOM  12782  CD2 TYR C  80      -1.138  25.558   5.586  1.00139.59           C  
ATOM  12783  CE1 TYR C  80       1.112  27.116   5.231  1.00146.65           C  
ATOM  12784  CE2 TYR C  80      -1.190  26.663   4.757  1.00143.49           C  
ATOM  12785  CZ  TYR C  80      -0.063  27.439   4.583  1.00147.88           C  
ATOM  12786  OH  TYR C  80      -0.117  28.539   3.757  1.00152.75           O  
ATOM  12787  N   LEU C  81       1.517  21.531   8.350  1.00120.04           N  
ATOM  12788  CA  LEU C  81       1.568  20.482   9.371  1.00118.40           C  
ATOM  12789  C   LEU C  81       2.098  21.127  10.655  1.00120.53           C  
ATOM  12790  O   LEU C  81       3.310  21.225  10.863  1.00121.99           O  
ATOM  12791  CB  LEU C  81       2.433  19.310   8.933  1.00115.98           C  
ATOM  12792  CG  LEU C  81       2.544  18.155   9.932  1.00116.07           C  
ATOM  12793  CD1 LEU C  81       1.191  17.497  10.149  1.00114.45           C  
ATOM  12794  CD2 LEU C  81       3.571  17.135   9.474  1.00115.22           C  
ATOM  12795  N   GLN C  82       1.172  21.573  11.502  1.00122.31           N  
ATOM  12796  CA  GLN C  82       1.531  22.192  12.772  1.00126.41           C  
ATOM  12797  C   GLN C  82       1.962  21.112  13.758  1.00128.40           C  
ATOM  12798  O   GLN C  82       1.166  20.239  14.121  1.00126.24           O  
ATOM  12799  CB  GLN C  82       0.356  22.992  13.327  1.00127.18           C  
ATOM  12800  CG  GLN C  82       0.668  23.725  14.618  1.00132.33           C  
ATOM  12801  CD  GLN C  82       1.667  24.850  14.426  1.00136.66           C  
ATOM  12802  OE1 GLN C  82       1.433  25.775  13.649  1.00138.56           O  
ATOM  12803  NE2 GLN C  82       2.789  24.776  15.135  1.00137.55           N  
ATOM  12804  N   MET C  83       3.218  21.178  14.192  1.00132.11           N  
ATOM  12805  CA  MET C  83       3.813  20.184  15.079  1.00135.48           C  
ATOM  12806  C   MET C  83       3.933  20.789  16.472  1.00143.07           C  
ATOM  12807  O   MET C  83       4.707  21.729  16.678  1.00147.15           O  
ATOM  12808  CB  MET C  83       5.177  19.744  14.551  1.00135.11           C  
ATOM  12809  CG  MET C  83       5.148  19.213  13.127  1.00132.52           C  
ATOM  12810  SD  MET C  83       6.793  18.990  12.424  1.00132.57           S  
ATOM  12811  CE  MET C  83       7.510  17.846  13.598  1.00135.71           C  
ATOM  12812  N   HIS C  84       3.173  20.250  17.423  1.00145.94           N  
ATOM  12813  CA  HIS C  84       3.201  20.699  18.807  1.00151.52           C  
ATOM  12814  C   HIS C  84       3.685  19.577  19.715  1.00152.10           C  
ATOM  12815  O   HIS C  84       3.563  18.391  19.392  1.00147.43           O  
ATOM  12816  CB  HIS C  84       1.818  21.171  19.277  1.00155.19           C  
ATOM  12817  CG  HIS C  84       1.414  22.507  18.737  1.00157.87           C  
ATOM  12818  ND1 HIS C  84       2.207  23.628  18.855  1.00161.57           N  
ATOM  12819  CD2 HIS C  84       0.292  22.905  18.092  1.00157.10           C  
ATOM  12820  CE1 HIS C  84       1.595  24.657  18.296  1.00162.33           C  
ATOM  12821  NE2 HIS C  84       0.431  24.246  17.828  1.00159.59           N  
ATOM  12822  N   SER C  85       4.229  19.973  20.866  1.00159.08           N  
ATOM  12823  CA  SER C  85       4.698  19.047  21.897  1.00160.81           C  
ATOM  12824  C   SER C  85       5.660  18.015  21.310  1.00157.08           C  
ATOM  12825  O   SER C  85       5.414  16.807  21.324  1.00155.51           O  
ATOM  12826  CB  SER C  85       3.517  18.369  22.596  1.00161.22           C  
ATOM  12827  OG  SER C  85       3.961  17.479  23.604  1.00162.76           O  
ATOM  12828  N   LEU C  86       6.773  18.520  20.790  1.00157.02           N  
ATOM  12829  CA  LEU C  86       7.714  17.680  20.066  1.00156.43           C  
ATOM  12830  C   LEU C  86       8.391  16.681  21.000  1.00159.08           C  
ATOM  12831  O   LEU C  86       8.480  16.880  22.214  1.00167.55           O  
ATOM  12832  CB  LEU C  86       8.767  18.543  19.374  1.00158.70           C  
ATOM  12833  CG  LEU C  86       8.202  19.571  18.394  1.00158.40           C  
ATOM  12834  CD1 LEU C  86       9.300  20.471  17.862  1.00160.66           C  
ATOM  12835  CD2 LEU C  86       7.485  18.870  17.257  1.00154.05           C  
ATOM  12836  N   LYS C  87       8.866  15.589  20.410  1.00154.49           N  
ATOM  12837  CA  LYS C  87       9.604  14.543  21.095  1.00152.81           C  
ATOM  12838  C   LYS C  87      10.883  14.253  20.325  1.00148.51           C  
ATOM  12839  O   LYS C  87      10.924  14.419  19.102  1.00149.18           O  
ATOM  12840  CB  LYS C  87       8.767  13.258  21.218  1.00150.88           C  
ATOM  12841  CG  LYS C  87       7.431  13.449  21.927  1.00150.79           C  
ATOM  12842  CD  LYS C  87       6.652  12.145  22.026  1.00148.68           C  
ATOM  12843  CE  LYS C  87       7.387  11.116  22.872  1.00150.94           C  
ATOM  12844  NZ  LYS C  87       6.607   9.855  23.016  1.00149.82           N1+
ATOM  12845  N   PRO C  88      11.949  13.831  21.012  1.00147.45           N  
ATOM  12846  CA  PRO C  88      13.207  13.538  20.304  1.00148.64           C  
ATOM  12847  C   PRO C  88      13.093  12.402  19.301  1.00147.85           C  
ATOM  12848  O   PRO C  88      13.998  12.244  18.471  1.00147.36           O  
ATOM  12849  CB  PRO C  88      14.179  13.185  21.440  1.00149.19           C  
ATOM  12850  CG  PRO C  88      13.304  12.771  22.575  1.00149.55           C  
ATOM  12851  CD  PRO C  88      12.068  13.613  22.463  1.00149.47           C  
ATOM  12852  N   GLU C  89      12.020  11.614  19.346  1.00149.79           N  
ATOM  12853  CA  GLU C  89      11.795  10.545  18.383  1.00153.27           C  
ATOM  12854  C   GLU C  89      11.129  11.034  17.103  1.00144.86           C  
ATOM  12855  O   GLU C  89      10.830  10.215  16.226  1.00140.98           O  
ATOM  12856  CB  GLU C  89      10.946   9.441  19.018  1.00164.73           C  
ATOM  12857  CG  GLU C  89       9.534   9.879  19.374  1.00175.56           C  
ATOM  12858  CD  GLU C  89       8.793   8.847  20.199  1.00187.29           C  
ATOM  12859  OE1 GLU C  89       9.417   8.245  21.098  1.00193.33           O  
ATOM  12860  OE2 GLU C  89       7.588   8.634  19.946  1.00189.39           O1-
ATOM  12861  N   ASP C  90      10.887  12.337  16.976  1.00139.90           N  
ATOM  12862  CA  ASP C  90      10.274  12.910  15.787  1.00132.60           C  
ATOM  12863  C   ASP C  90      11.293  13.488  14.815  1.00129.83           C  
ATOM  12864  O   ASP C  90      10.897  14.054  13.791  1.00123.49           O  
ATOM  12865  CB  ASP C  90       9.269  13.997  16.182  1.00134.45           C  
ATOM  12866  CG  ASP C  90       8.115  13.453  17.001  1.00135.23           C  
ATOM  12867  OD1 ASP C  90       7.685  12.308  16.743  1.00132.65           O  
ATOM  12868  OD2 ASP C  90       7.638  14.173  17.904  1.00137.73           O1-
ATOM  12869  N   THR C  91      12.586  13.364  15.110  1.00133.24           N  
ATOM  12870  CA  THR C  91      13.623  13.849  14.207  1.00133.83           C  
ATOM  12871  C   THR C  91      13.626  13.019  12.930  1.00120.78           C  
ATOM  12872  O   THR C  91      13.904  11.816  12.965  1.00120.56           O  
ATOM  12873  CB  THR C  91      14.990  13.785  14.883  1.00127.79           C  
ATOM  12874  OG1 THR C  91      14.996  14.636  16.036  1.00130.95           O  
ATOM  12875  CG2 THR C  91      16.075  14.232  13.918  1.00128.91           C  
ATOM  12876  N   ALA C  92      13.326  13.662  11.805  1.00123.72           N  
ATOM  12877  CA  ALA C  92      13.183  12.958  10.538  1.00121.64           C  
ATOM  12878  C   ALA C  92      13.151  13.979   9.411  1.00120.72           C  
ATOM  12879  O   ALA C  92      13.002  15.184   9.636  1.00120.61           O  
ATOM  12880  CB  ALA C  92      11.917  12.094  10.520  1.00121.72           C  
ATOM  12881  N   ILE C  93      13.300  13.478   8.190  1.00121.72           N  
ATOM  12882  CA  ILE C  93      13.067  14.271   6.990  1.00122.93           C  
ATOM  12883  C   ILE C  93      11.581  14.188   6.665  1.00124.70           C  
ATOM  12884  O   ILE C  93      11.039  13.092   6.486  1.00122.97           O  
ATOM  12885  CB  ILE C  93      13.917  13.767   5.816  1.00121.98           C  
ATOM  12886  CG1 ILE C  93      15.374  13.587   6.247  1.00121.59           C  
ATOM  12887  CG2 ILE C  93      13.820  14.725   4.639  1.00123.31           C  
ATOM  12888  CD1 ILE C  93      16.244  12.964   5.177  1.00118.55           C  
ATOM  12889  N   TYR C  94      10.921  15.338   6.587  1.00129.24           N  
ATOM  12890  CA  TYR C  94       9.479  15.394   6.381  1.00129.22           C  
ATOM  12891  C   TYR C  94       9.174  15.648   4.910  1.00132.40           C  
ATOM  12892  O   TYR C  94       9.620  16.651   4.341  1.00137.81           O  
ATOM  12893  CB  TYR C  94       8.848  16.470   7.264  1.00129.73           C  
ATOM  12894  CG  TYR C  94       8.605  16.004   8.681  1.00129.93           C  
ATOM  12895  CD1 TYR C  94       9.633  15.989   9.616  1.00132.31           C  
ATOM  12896  CD2 TYR C  94       7.349  15.567   9.082  1.00126.70           C  
ATOM  12897  CE1 TYR C  94       9.415  15.558  10.911  1.00131.18           C  
ATOM  12898  CE2 TYR C  94       7.122  15.134  10.375  1.00126.00           C  
ATOM  12899  CZ  TYR C  94       8.157  15.131  11.284  1.00127.49           C  
ATOM  12900  OH  TYR C  94       7.928  14.699  12.569  1.00128.25           O  
ATOM  12901  N   TYR C  95       8.405  14.745   4.306  1.00123.81           N  
ATOM  12902  CA  TYR C  95       8.070  14.798   2.892  1.00118.68           C  
ATOM  12903  C   TYR C  95       6.599  15.147   2.702  1.00123.35           C  
ATOM  12904  O   TYR C  95       5.727  14.629   3.408  1.00114.64           O  
ATOM  12905  CB  TYR C  95       8.372  13.463   2.206  1.00112.28           C  
ATOM  12906  CG  TYR C  95       9.807  13.012   2.341  1.00112.99           C  
ATOM  12907  CD1 TYR C  95      10.789  13.497   1.489  1.00113.46           C  
ATOM  12908  CD2 TYR C  95      10.179  12.099   3.318  1.00112.58           C  
ATOM  12909  CE1 TYR C  95      12.103  13.088   1.608  1.00117.52           C  
ATOM  12910  CE2 TYR C  95      11.490  11.683   3.445  1.00113.12           C  
ATOM  12911  CZ  TYR C  95      12.448  12.181   2.587  1.00119.10           C  
ATOM  12912  OH  TYR C  95      13.758  11.771   2.708  1.00124.02           O  
ATOM  12913  N   CYS C  96       6.335  16.025   1.742  1.00133.72           N  
ATOM  12914  CA  CYS C  96       4.985  16.384   1.335  1.00134.89           C  
ATOM  12915  C   CYS C  96       4.664  15.656   0.037  1.00137.37           C  
ATOM  12916  O   CYS C  96       5.485  15.639  -0.886  1.00143.19           O  
ATOM  12917  CB  CYS C  96       4.870  17.897   1.152  1.00136.56           C  
ATOM  12918  SG  CYS C  96       3.262  18.512   0.636  1.00139.37           S  
ATOM  12919  N   ALA C  97       3.482  15.045  -0.030  1.00126.47           N  
ATOM  12920  CA  ALA C  97       3.140  14.194  -1.161  1.00115.43           C  
ATOM  12921  C   ALA C  97       1.703  14.433  -1.601  1.00111.38           C  
ATOM  12922  O   ALA C  97       0.821  14.682  -0.774  1.00110.51           O  
ATOM  12923  CB  ALA C  97       3.339  12.712  -0.817  1.00108.76           C  
ATOM  12924  N   ALA C  98       1.482  14.354  -2.911  1.00106.89           N  
ATOM  12925  CA  ALA C  98       0.154  14.428  -3.503  1.00 98.73           C  
ATOM  12926  C   ALA C  98      -0.374  13.020  -3.732  1.00 96.93           C  
ATOM  12927  O   ALA C  98       0.369  12.127  -4.148  1.00 90.02           O  
ATOM  12928  CB  ALA C  98       0.183  15.196  -4.825  1.00 92.23           C  
ATOM  12929  N   GLY C  99      -1.665  12.825  -3.460  1.00 98.44           N  
ATOM  12930  CA  GLY C  99      -2.275  11.516  -3.534  1.00 99.65           C  
ATOM  12931  C   GLY C  99      -3.522  11.518  -4.399  1.00 96.53           C  
ATOM  12932  O   GLY C  99      -3.918  12.542  -4.959  1.00 96.40           O  
ATOM  12933  N   THR C 100      -4.127  10.336  -4.490  1.00 90.82           N  
ATOM  12934  CA  THR C 100      -5.336  10.123  -5.269  1.00 92.29           C  
ATOM  12935  C   THR C 100      -6.593  10.058  -4.414  1.00 92.05           C  
ATOM  12936  O   THR C 100      -7.700  10.105  -4.961  1.00 90.53           O  
ATOM  12937  CB  THR C 100      -5.216   8.827  -6.079  1.00 92.32           C  
ATOM  12938  OG1 THR C 100      -4.975   7.729  -5.188  1.00 86.42           O  
ATOM  12939  CG2 THR C 100      -4.074   8.924  -7.074  1.00 92.55           C  
ATOM  12940  N   GLY C 101      -6.450   9.953  -3.093  1.00 92.64           N  
ATOM  12941  CA  GLY C 101      -7.555   9.759  -2.189  1.00 91.92           C  
ATOM  12942  C   GLY C 101      -7.716   8.327  -1.720  1.00 85.20           C  
ATOM  12943  O   GLY C 101      -8.162   8.101  -0.591  1.00 86.80           O  
ATOM  12944  N   TRP C 102      -7.363   7.358  -2.559  1.00 85.28           N  
ATOM  12945  CA  TRP C 102      -7.466   5.959  -2.173  1.00 85.60           C  
ATOM  12946  C   TRP C 102      -6.384   5.604  -1.164  1.00 87.94           C  
ATOM  12947  O   TRP C 102      -5.227   6.010  -1.307  1.00 85.78           O  
ATOM  12948  CB  TRP C 102      -7.351   5.059  -3.400  1.00 86.16           C  
ATOM  12949  CG  TRP C 102      -8.467   5.241  -4.369  1.00 88.24           C  
ATOM  12950  CD1 TRP C 102      -8.426   5.920  -5.551  1.00 86.60           C  
ATOM  12951  CD2 TRP C 102      -9.802   4.744  -4.236  1.00 91.13           C  
ATOM  12952  NE1 TRP C 102      -9.653   5.872  -6.165  1.00 89.40           N  
ATOM  12953  CE2 TRP C 102     -10.516   5.156  -5.377  1.00 90.95           C  
ATOM  12954  CE3 TRP C 102     -10.463   3.990  -3.262  1.00 90.50           C  
ATOM  12955  CZ2 TRP C 102     -11.859   4.838  -5.572  1.00 89.18           C  
ATOM  12956  CZ3 TRP C 102     -11.794   3.675  -3.457  1.00 90.35           C  
ATOM  12957  CH2 TRP C 102     -12.478   4.098  -4.603  1.00 88.36           C  
ATOM  12958  N   SER C 103      -6.773   4.836  -0.138  1.00 89.93           N  
ATOM  12959  CA  SER C 103      -5.906   4.398   0.952  1.00 90.84           C  
ATOM  12960  C   SER C 103      -4.966   5.520   1.376  1.00 90.92           C  
ATOM  12961  O   SER C 103      -3.748   5.413   1.188  1.00 92.64           O  
ATOM  12962  CB  SER C 103      -5.107   3.162   0.540  1.00 94.31           C  
ATOM  12963  OG  SER C 103      -5.962   2.063   0.282  1.00 97.71           O  
ATOM  12964  N   PRO C 104      -5.487   6.615   1.935  1.00 91.06           N  
ATOM  12965  CA  PRO C 104      -4.636   7.786   2.189  1.00 92.40           C  
ATOM  12966  C   PRO C 104      -3.601   7.579   3.284  1.00 92.35           C  
ATOM  12967  O   PRO C 104      -2.736   8.448   3.453  1.00 87.81           O  
ATOM  12968  CB  PRO C 104      -5.648   8.871   2.577  1.00 86.65           C  
ATOM  12969  CG  PRO C 104      -6.788   8.113   3.165  1.00 93.37           C  
ATOM  12970  CD  PRO C 104      -6.876   6.833   2.379  1.00 86.56           C  
ATOM  12971  N   GLN C 105      -3.651   6.471   4.023  1.00 97.28           N  
ATOM  12972  CA  GLN C 105      -2.691   6.208   5.087  1.00104.07           C  
ATOM  12973  C   GLN C 105      -1.504   5.366   4.629  1.00104.99           C  
ATOM  12974  O   GLN C 105      -0.670   4.997   5.463  1.00103.80           O  
ATOM  12975  CB  GLN C 105      -3.384   5.521   6.268  1.00106.62           C  
ATOM  12976  CG  GLN C 105      -4.493   6.347   6.895  1.00111.71           C  
ATOM  12977  CD  GLN C 105      -5.062   5.706   8.144  1.00115.26           C  
ATOM  12978  OE1 GLN C 105      -4.323   5.195   8.984  1.00117.94           O  
ATOM  12979  NE2 GLN C 105      -6.384   5.725   8.269  1.00117.44           N  
ATOM  12980  N   THR C 106      -1.408   5.054   3.338  1.00101.74           N  
ATOM  12981  CA  THR C 106      -0.272   4.340   2.777  1.00107.96           C  
ATOM  12982  C   THR C 106       0.359   5.174   1.668  1.00108.90           C  
ATOM  12983  O   THR C 106      -0.296   6.012   1.042  1.00108.52           O  
ATOM  12984  CB  THR C 106      -0.675   2.961   2.229  1.00111.53           C  
ATOM  12985  OG1 THR C 106       0.501   2.233   1.854  1.00119.47           O  
ATOM  12986  CG2 THR C 106      -1.566   3.105   1.009  1.00111.07           C  
ATOM  12987  N   ASP C 107       1.650   4.936   1.433  1.00107.71           N  
ATOM  12988  CA  ASP C 107       2.401   5.683   0.432  1.00107.86           C  
ATOM  12989  C   ASP C 107       2.225   5.136  -0.978  1.00106.51           C  
ATOM  12990  O   ASP C 107       2.738   5.739  -1.926  1.00116.32           O  
ATOM  12991  CB  ASP C 107       3.891   5.698   0.791  1.00109.81           C  
ATOM  12992  CG  ASP C 107       4.499   4.305   0.840  1.00114.79           C  
ATOM  12993  OD1 ASP C 107       4.847   3.759  -0.229  1.00118.66           O  
ATOM  12994  OD2 ASP C 107       4.635   3.756   1.952  1.00121.02           O1-
ATOM  12995  N   ASN C 108       1.517   4.018  -1.139  1.00102.63           N  
ATOM  12996  CA  ASN C 108       1.390   3.379  -2.441  1.00105.38           C  
ATOM  12997  C   ASN C 108       0.409   4.089  -3.362  1.00 98.38           C  
ATOM  12998  O   ASN C 108       0.338   3.739  -4.544  1.00 99.24           O  
ATOM  12999  CB  ASN C 108       0.971   1.916  -2.267  1.00118.92           C  
ATOM  13000  CG  ASN C 108       1.968   1.116  -1.446  1.00136.38           C  
ATOM  13001  OD1 ASN C 108       1.635   0.595  -0.381  1.00143.60           O  
ATOM  13002  ND2 ASN C 108       3.197   1.013  -1.941  1.00146.90           N  
ATOM  13003  N   GLU C 109      -0.343   5.068  -2.859  1.00 96.94           N  
ATOM  13004  CA  GLU C 109      -1.282   5.831  -3.670  1.00 96.05           C  
ATOM  13005  C   GLU C 109      -0.861   7.290  -3.814  1.00 95.26           C  
ATOM  13006  O   GLU C 109      -1.707   8.157  -4.059  1.00 91.64           O  
ATOM  13007  CB  GLU C 109      -2.690   5.735  -3.082  1.00100.07           C  
ATOM  13008  CG  GLU C 109      -3.268   4.321  -3.061  1.00103.54           C  
ATOM  13009  CD  GLU C 109      -4.020   3.963  -4.333  1.00 98.57           C  
ATOM  13010  OE1 GLU C 109      -4.465   2.801  -4.453  1.00 97.87           O  
ATOM  13011  OE2 GLU C 109      -4.172   4.841  -5.208  1.00 96.24           O1-
ATOM  13012  N   TYR C 110       0.431   7.574  -3.667  1.00102.82           N  
ATOM  13013  CA  TYR C 110       0.984   8.911  -3.843  1.00101.18           C  
ATOM  13014  C   TYR C 110       2.016   8.860  -4.961  1.00101.35           C  
ATOM  13015  O   TYR C 110       3.037   8.175  -4.838  1.00103.27           O  
ATOM  13016  CB  TYR C 110       1.612   9.425  -2.546  1.00103.33           C  
ATOM  13017  CG  TYR C 110       0.609   9.710  -1.448  1.00 98.82           C  
ATOM  13018  CD1 TYR C 110       0.034   8.678  -0.719  1.00 96.35           C  
ATOM  13019  CD2 TYR C 110       0.245  11.014  -1.136  1.00 96.52           C  
ATOM  13020  CE1 TYR C 110      -0.881   8.936   0.286  1.00 94.19           C  
ATOM  13021  CE2 TYR C 110      -0.668  11.281  -0.133  1.00 95.02           C  
ATOM  13022  CZ  TYR C 110      -1.228  10.238   0.574  1.00 94.59           C  
ATOM  13023  OH  TYR C 110      -2.139  10.495   1.574  1.00 87.49           O  
ATOM  13024  N   ASN C 111       1.747   9.580  -6.048  1.00104.16           N  
ATOM  13025  CA  ASN C 111       2.595   9.540  -7.229  1.00108.03           C  
ATOM  13026  C   ASN C 111       3.462  10.780  -7.389  1.00105.17           C  
ATOM  13027  O   ASN C 111       4.365  10.778  -8.232  1.00107.19           O  
ATOM  13028  CB  ASN C 111       1.738   9.355  -8.487  1.00114.34           C  
ATOM  13029  CG  ASN C 111       0.735   8.227  -8.345  1.00120.25           C  
ATOM  13030  OD1 ASN C 111       1.097   7.051  -8.384  1.00127.82           O  
ATOM  13031  ND2 ASN C 111      -0.536   8.580  -8.178  1.00120.61           N  
ATOM  13032  N   TYR C 112       3.220  11.831  -6.607  1.00103.31           N  
ATOM  13033  CA  TYR C 112       3.972  13.078  -6.714  1.00106.22           C  
ATOM  13034  C   TYR C 112       4.493  13.451  -5.333  1.00104.13           C  
ATOM  13035  O   TYR C 112       3.713  13.808  -4.445  1.00 98.94           O  
ATOM  13036  CB  TYR C 112       3.104  14.187  -7.305  1.00108.60           C  
ATOM  13037  CG  TYR C 112       2.555  13.847  -8.673  1.00114.05           C  
ATOM  13038  CD1 TYR C 112       3.379  13.844  -9.793  1.00117.55           C  
ATOM  13039  CD2 TYR C 112       1.216  13.522  -8.847  1.00113.77           C  
ATOM  13040  CE1 TYR C 112       2.884  13.530 -11.047  1.00120.27           C  
ATOM  13041  CE2 TYR C 112       0.712  13.207 -10.097  1.00116.04           C  
ATOM  13042  CZ  TYR C 112       1.550  13.214 -11.192  1.00119.89           C  
ATOM  13043  OH  TYR C 112       1.052  12.901 -12.436  1.00125.10           O  
ATOM  13044  N   TRP C 113       5.808  13.366  -5.158  1.00106.54           N  
ATOM  13045  CA  TRP C 113       6.469  13.639  -3.890  1.00105.78           C  
ATOM  13046  C   TRP C 113       7.312  14.904  -3.992  1.00106.24           C  
ATOM  13047  O   TRP C 113       7.547  15.446  -5.075  1.00102.57           O  
ATOM  13048  CB  TRP C 113       7.337  12.448  -3.467  1.00104.68           C  
ATOM  13049  CG  TRP C 113       6.546  11.222  -3.127  1.00103.95           C  
ATOM  13050  CD1 TRP C 113       5.958  10.354  -4.002  1.00105.63           C  
ATOM  13051  CD2 TRP C 113       6.261  10.723  -1.815  1.00100.51           C  
ATOM  13052  NE1 TRP C 113       5.321   9.347  -3.316  1.00101.77           N  
ATOM  13053  CE2 TRP C 113       5.492   9.551  -1.971  1.00100.60           C  
ATOM  13054  CE3 TRP C 113       6.578  11.155  -0.523  1.00 96.80           C  
ATOM  13055  CZ2 TRP C 113       5.038   8.806  -0.884  1.00 96.81           C  
ATOM  13056  CZ3 TRP C 113       6.126  10.414   0.554  1.00 95.49           C  
ATOM  13057  CH2 TRP C 113       5.365   9.253   0.367  1.00 94.24           C  
ATOM  13058  N   GLY C 114       7.771  15.371  -2.830  1.00109.80           N  
ATOM  13059  CA  GLY C 114       8.546  16.583  -2.725  1.00118.19           C  
ATOM  13060  C   GLY C 114       9.997  16.323  -2.349  1.00128.28           C  
ATOM  13061  O   GLY C 114      10.435  15.194  -2.144  1.00127.25           O  
ATOM  13062  N   GLN C 115      10.747  17.425  -2.265  1.00137.60           N  
ATOM  13063  CA  GLN C 115      12.162  17.333  -1.921  1.00150.04           C  
ATOM  13064  C   GLN C 115      12.355  16.857  -0.487  1.00143.97           C  
ATOM  13065  O   GLN C 115      13.284  16.093  -0.199  1.00144.04           O  
ATOM  13066  CB  GLN C 115      12.840  18.689  -2.122  1.00169.16           C  
ATOM  13067  CG  GLN C 115      12.577  19.335  -3.471  1.00179.36           C  
ATOM  13068  CD  GLN C 115      13.150  20.737  -3.563  1.00188.82           C  
ATOM  13069  OE1 GLN C 115      13.737  21.245  -2.607  1.00191.82           O  
ATOM  13070  NE2 GLN C 115      12.981  21.372  -4.718  1.00192.61           N  
ATOM  13071  N   GLY C 116      11.490  17.295   0.421  1.00137.85           N  
ATOM  13072  CA  GLY C 116      11.638  17.001   1.829  1.00128.53           C  
ATOM  13073  C   GLY C 116      12.395  18.092   2.569  1.00126.86           C  
ATOM  13074  O   GLY C 116      13.152  18.872   1.992  1.00128.09           O  
ATOM  13075  N   THR C 117      12.173  18.142   3.881  1.00124.65           N  
ATOM  13076  CA  THR C 117      12.832  19.119   4.736  1.00125.58           C  
ATOM  13077  C   THR C 117      13.227  18.457   6.048  1.00124.31           C  
ATOM  13078  O   THR C 117      12.541  17.559   6.542  1.00115.44           O  
ATOM  13079  CB  THR C 117      11.938  20.342   5.007  1.00124.32           C  
ATOM  13080  OG1 THR C 117      12.615  21.247   5.890  1.00128.43           O  
ATOM  13081  CG2 THR C 117      10.614  19.923   5.630  1.00119.74           C  
ATOM  13082  N   GLN C 118      14.350  18.908   6.603  1.00128.17           N  
ATOM  13083  CA  GLN C 118      14.894  18.336   7.826  1.00128.99           C  
ATOM  13084  C   GLN C 118      14.331  19.062   9.041  1.00129.81           C  
ATOM  13085  O   GLN C 118      14.385  20.294   9.118  1.00130.49           O  
ATOM  13086  CB  GLN C 118      16.421  18.413   7.827  1.00132.95           C  
ATOM  13087  CG  GLN C 118      17.070  17.868   9.092  1.00128.84           C  
ATOM  13088  CD  GLN C 118      16.875  16.371   9.255  1.00126.57           C  
ATOM  13089  OE1 GLN C 118      16.471  15.897  10.317  1.00126.25           O  
ATOM  13090  NE2 GLN C 118      17.172  15.617   8.203  1.00125.41           N  
ATOM  13091  N   VAL C 119      13.789  18.295   9.982  1.00129.74           N  
ATOM  13092  CA  VAL C 119      13.262  18.817  11.237  1.00130.29           C  
ATOM  13093  C   VAL C 119      13.990  18.077  12.350  1.00135.86           C  
ATOM  13094  O   VAL C 119      13.677  16.917  12.648  1.00134.34           O  
ATOM  13095  CB  VAL C 119      11.743  18.646  11.350  1.00125.09           C  
ATOM  13096  CG1 VAL C 119      11.245  19.182  12.685  1.00126.41           C  
ATOM  13097  CG2 VAL C 119      11.045  19.346  10.196  1.00121.64           C  
ATOM  13098  N   THR C 120      14.971  18.736  12.962  1.00148.50           N  
ATOM  13099  CA  THR C 120      15.789  18.135  14.009  1.00152.89           C  
ATOM  13100  C   THR C 120      15.308  18.644  15.363  1.00157.02           C  
ATOM  13101  O   THR C 120      15.412  19.839  15.660  1.00165.89           O  
ATOM  13102  CB  THR C 120      17.270  18.449  13.799  1.00156.76           C  
ATOM  13103  OG1 THR C 120      17.422  19.818  13.402  1.00159.14           O  
ATOM  13104  CG2 THR C 120      17.863  17.543  12.731  1.00155.68           C  
ATOM  13105  N   VAL C 121      14.784  17.734  16.176  1.00158.38           N  
ATOM  13106  CA  VAL C 121      14.346  18.028  17.534  1.00158.83           C  
ATOM  13107  C   VAL C 121      15.376  17.411  18.469  1.00170.57           C  
ATOM  13108  O   VAL C 121      15.365  16.199  18.713  1.00166.67           O  
ATOM  13109  CB  VAL C 121      12.940  17.488  17.813  1.00147.84           C  
ATOM  13110  CG1 VAL C 121      12.526  17.812  19.235  1.00137.82           C  
ATOM  13111  CG2 VAL C 121      11.950  18.061  16.816  1.00143.30           C  
ATOM  13112  N   SER C 122      16.270  18.241  18.997  1.00184.03           N  
ATOM  13113  CA  SER C 122      17.352  17.753  19.836  1.00194.85           C  
ATOM  13114  C   SER C 122      16.886  17.571  21.274  1.00200.13           C  
ATOM  13115  O   SER C 122      16.038  18.313  21.777  1.00208.39           O  
ATOM  13116  CB  SER C 122      18.538  18.717  19.799  1.00198.73           C  
ATOM  13117  OG  SER C 122      18.202  19.955  20.400  1.00202.36           O  
ATOM  13118  N   SER C 123      17.460  16.568  21.940  1.00201.62           N  
ATOM  13119  CA  SER C 123      17.168  16.343  23.349  1.00203.84           C  
ATOM  13120  C   SER C 123      17.781  17.406  24.248  1.00209.89           C  
ATOM  13121  O   SER C 123      17.471  17.438  25.443  1.00213.96           O  
ATOM  13122  CB  SER C 123      17.660  14.957  23.767  1.00203.05           C  
ATOM  13123  OG  SER C 123      17.330  14.687  25.117  1.00205.76           O  
ATOM  13124  N   HIS C 124      18.636  18.268  23.706  1.00210.94           N  
ATOM  13125  CA  HIS C 124      19.241  19.350  24.469  1.00216.57           C  
ATOM  13126  C   HIS C 124      18.355  20.591  24.439  1.00217.59           C  
ATOM  13127  O   HIS C 124      17.752  20.909  23.415  0.00213.88           O  
ATOM  13128  CB  HIS C 124      20.630  19.674  23.918  1.00218.41           C  
ATOM  13129  CG  HIS C 124      21.225  20.927  24.477  1.00223.47           C  
ATOM  13130  ND1 HIS C 124      21.019  22.166  23.910  1.00223.35           N  
ATOM  13131  CD2 HIS C 124      22.023  21.132  25.551  1.00229.45           C  
ATOM  13132  CE1 HIS C 124      21.663  23.081  24.611  1.00229.48           C  
ATOM  13133  NE2 HIS C 124      22.281  22.480  25.613  1.00233.30           N  
