# Supplementary material for: A non-redundant data set of nanobody-antigen crystal structures
Source: Data Brief. 2019 Mar 6;24:103754. doi: 10.1016/j.dib.2019.103754 (PMC6441729; doi:10.1016/j.dib.2019.103754)
Supplement: Multimedia component 6 [file mmc6.zip › extended_dataset/Nb_2/6ey0_2.pdb]

ATOM   4588  N   ASP E   1     -33.126 -36.406  -5.621  1.00161.85           N  
ATOM   4589  CA  ASP E   1     -33.938 -35.555  -6.488  1.00161.46           C  
ATOM   4590  C   ASP E   1     -35.404 -35.472  -6.049  1.00165.00           C  
ATOM   4591  O   ASP E   1     -35.986 -36.475  -5.621  1.00165.23           O  
ATOM   4592  CB  ASP E   1     -33.849 -36.005  -7.960  1.00163.17           C  
ATOM   4593  CG  ASP E   1     -32.605 -35.574  -8.719  1.00172.21           C  
ATOM   4594  OD1 ASP E   1     -32.159 -34.415  -8.528  1.00171.90           O  
ATOM   4595  OD2 ASP E   1     -32.134 -36.357  -9.577  1.00179.35           O  
ATOM   4596  N   VAL E   2     -35.989 -34.263  -6.169  1.00160.10           N  
ATOM   4597  CA  VAL E   2     -37.379 -33.931  -5.822  1.00159.04           C  
ATOM   4598  C   VAL E   2     -37.958 -33.035  -6.951  1.00161.31           C  
ATOM   4599  O   VAL E   2     -37.221 -32.228  -7.525  1.00160.31           O  
ATOM   4600  CB  VAL E   2     -37.459 -33.246  -4.423  1.00162.50           C  
ATOM   4601  CG1 VAL E   2     -38.882 -32.819  -4.078  1.00162.42           C  
ATOM   4602  CG2 VAL E   2     -36.880 -34.137  -3.324  1.00162.07           C  
ATOM   4603  N   GLN E   3     -39.259 -33.192  -7.278  1.00157.42           N  
ATOM   4604  CA  GLN E   3     -39.909 -32.427  -8.346  1.00157.22           C  
ATOM   4605  C   GLN E   3     -41.187 -31.716  -7.909  1.00159.37           C  
ATOM   4606  O   GLN E   3     -42.045 -32.319  -7.258  1.00158.39           O  
ATOM   4607  CB  GLN E   3     -40.178 -33.316  -9.567  1.00159.26           C  
ATOM   4608  CG  GLN E   3     -38.926 -33.969 -10.145  1.00190.88           C  
ATOM   4609  CD  GLN E   3     -39.198 -34.800 -11.369  1.00234.00           C  
ATOM   4610  OE1 GLN E   3     -40.316 -35.278 -11.617  1.00234.80           O  
ATOM   4611  NE2 GLN E   3     -38.151 -35.029 -12.146  1.00232.22           N  
ATOM   4612  N   LEU E   4     -41.303 -30.427  -8.274  1.00155.86           N  
ATOM   4613  CA  LEU E   4     -42.424 -29.564  -7.904  1.00156.43           C  
ATOM   4614  C   LEU E   4     -43.111 -28.959  -9.132  1.00164.23           C  
ATOM   4615  O   LEU E   4     -42.431 -28.453 -10.023  1.00163.81           O  
ATOM   4616  CB  LEU E   4     -41.932 -28.454  -6.952  1.00156.23           C  
ATOM   4617  CG  LEU E   4     -41.870 -28.714  -5.412  1.00160.62           C  
ATOM   4618  CD1 LEU E   4     -41.084 -29.970  -5.035  1.00159.41           C  
ATOM   4619  CD2 LEU E   4     -41.157 -27.582  -4.740  1.00163.07           C  
ATOM   4620  N   VAL E   5     -44.458 -29.040  -9.187  1.00163.57           N  
ATOM   4621  CA  VAL E   5     -45.272 -28.536 -10.307  1.00165.18           C  
ATOM   4622  C   VAL E   5     -46.125 -27.362  -9.817  1.00174.73           C  
ATOM   4623  O   VAL E   5     -46.592 -27.386  -8.696  1.00175.31           O  
ATOM   4624  CB  VAL E   5     -46.125 -29.667 -10.933  1.00168.88           C  
ATOM   4625  CG1 VAL E   5     -46.968 -29.165 -12.101  1.00171.85           C  
ATOM   4626  CG2 VAL E   5     -45.255 -30.847 -11.358  1.00169.87           C  
ATOM   4627  N   GLU E   6     -46.280 -26.311 -10.619  1.00174.20           N  
ATOM   4628  CA  GLU E   6     -46.987 -25.103 -10.175  1.00175.71           C  
ATOM   4629  C   GLU E   6     -48.107 -24.691 -11.114  1.00192.90           C  
ATOM   4630  O   GLU E   6     -47.911 -24.690 -12.330  1.00194.07           O  
ATOM   4631  CB  GLU E   6     -45.993 -23.941  -9.984  1.00176.63           C  
ATOM   4632  CG  GLU E   6     -44.705 -24.311  -9.251  1.00190.10           C  
ATOM   4633  CD  GLU E   6     -43.667 -25.101 -10.028  1.00208.99           C  
ATOM   4634  OE1 GLU E   6     -42.751 -25.660  -9.386  1.00192.35           O  
ATOM   4635  OE2 GLU E   6     -43.826 -25.248 -11.261  1.00208.00           O  
ATOM   4636  N   SER E   7     -49.280 -24.346 -10.546  1.00192.36           N  
ATOM   4637  CA  SER E   7     -50.471 -23.941 -11.302  1.00197.65           C  
ATOM   4638  C   SER E   7     -51.466 -23.117 -10.476  1.00204.67           C  
ATOM   4639  O   SER E   7     -51.761 -23.475  -9.334  1.00205.19           O  
ATOM   4640  CB  SER E   7     -51.180 -25.166 -11.879  1.00202.12           C  
ATOM   4641  OG  SER E   7     -51.529 -26.087 -10.858  1.00209.84           O  
ATOM   4642  N   GLY E   8     -51.997 -22.051 -11.083  1.00207.15           N  
ATOM   4643  CA  GLY E   8     -53.002 -21.179 -10.477  1.00209.66           C  
ATOM   4644  C   GLY E   8     -52.803 -19.677 -10.587  1.00216.94           C  
ATOM   4645  O   GLY E   8     -53.612 -18.916 -10.054  1.00216.22           O  
ATOM   4646  N   GLY E   9     -51.756 -19.252 -11.287  1.00216.45           N  
ATOM   4647  CA  GLY E   9     -51.442 -17.840 -11.472  1.00218.50           C  
ATOM   4648  C   GLY E   9     -52.415 -17.107 -12.366  1.00230.08           C  
ATOM   4649  O   GLY E   9     -52.906 -17.671 -13.350  1.00231.53           O  
ATOM   4650  N   GLY E  10     -52.682 -15.850 -12.023  1.00228.98           N  
ATOM   4651  CA  GLY E  10     -53.602 -15.021 -12.786  1.00235.32           C  
ATOM   4652  C   GLY E  10     -53.469 -13.523 -12.630  1.00244.25           C  
ATOM   4653  O   GLY E  10     -52.608 -13.015 -11.901  1.00240.36           O  
ATOM   4654  N   LEU E  11     -54.343 -12.822 -13.354  1.00244.84           N  
ATOM   4655  CA  LEU E  11     -54.478 -11.376 -13.371  1.00243.23           C  
ATOM   4656  C   LEU E  11     -55.727 -11.036 -12.563  1.00247.93           C  
ATOM   4657  O   LEU E  11     -56.778 -11.657 -12.761  1.00246.25           O  
ATOM   4658  CB  LEU E  11     -54.609 -10.892 -14.827  1.00241.90           C  
ATOM   4659  CG  LEU E  11     -54.901  -9.406 -15.067  1.00244.16           C  
ATOM   4660  CD1 LEU E  11     -53.713  -8.536 -14.697  1.00248.38           C  
ATOM   4661  CD2 LEU E  11     -55.287  -9.165 -16.511  1.00247.62           C  
ATOM   4662  N   VAL E  12     -55.605 -10.073 -11.634  1.00246.33           N  
ATOM   4663  CA  VAL E  12     -56.713  -9.646 -10.762  1.00246.18           C  
ATOM   4664  C   VAL E  12     -56.578  -8.136 -10.409  1.00248.16           C  
ATOM   4665  O   VAL E  12     -55.478  -7.596 -10.499  1.00247.02           O  
ATOM   4666  CB  VAL E  12     -56.788 -10.578  -9.512  1.00246.73           C  
ATOM   4667  CG1 VAL E  12     -55.597 -10.374  -8.586  1.00246.26           C  
ATOM   4668  CG2 VAL E  12     -58.114 -10.471  -8.757  1.00245.91           C  
ATOM   4669  N   GLN E  13     -57.682  -7.455 -10.036  1.00244.93           N  
ATOM   4670  CA  GLN E  13     -57.593  -6.034  -9.681  1.00244.73           C  
ATOM   4671  C   GLN E  13     -57.284  -5.859  -8.191  1.00245.48           C  
ATOM   4672  O   GLN E  13     -57.201  -6.848  -7.458  1.00245.26           O  
ATOM   4673  CB  GLN E  13     -58.807  -5.198 -10.161  1.00245.24           C  
ATOM   4674  CG  GLN E  13     -60.085  -5.304  -9.340  1.00257.55           C  
ATOM   4675  CD  GLN E  13     -60.811  -3.982  -9.324  1.00267.09           C  
ATOM   4676  OE1 GLN E  13     -61.464  -3.587 -10.296  1.00263.89           O  
ATOM   4677  NE2 GLN E  13     -60.681  -3.252  -8.228  1.00260.64           N  
ATOM   4678  N   ALA E  14     -57.060  -4.606  -7.766  1.00241.50           N  
ATOM   4679  CA  ALA E  14     -56.720  -4.253  -6.389  1.00241.73           C  
ATOM   4680  C   ALA E  14     -57.831  -4.610  -5.407  1.00243.50           C  
ATOM   4681  O   ALA E  14     -58.992  -4.268  -5.624  1.00241.29           O  
ATOM   4682  CB  ALA E  14     -56.364  -2.771  -6.284  1.00242.26           C  
ATOM   4683  N   GLY E  15     -57.457  -5.318  -4.352  1.00241.62           N  
ATOM   4684  CA  GLY E  15     -58.384  -5.770  -3.325  1.00240.21           C  
ATOM   4685  C   GLY E  15     -58.998  -7.125  -3.614  1.00243.86           C  
ATOM   4686  O   GLY E  15     -59.826  -7.605  -2.837  1.00243.60           O  
ATOM   4687  N   GLY E  16     -58.590  -7.736  -4.722  1.00239.21           N  
ATOM   4688  CA  GLY E  16     -59.071  -9.049  -5.127  1.00237.42           C  
ATOM   4689  C   GLY E  16     -58.311 -10.192  -4.477  1.00234.04           C  
ATOM   4690  O   GLY E  16     -57.292  -9.972  -3.816  1.00233.74           O  
ATOM   4691  N   SER E  17     -58.805 -11.426  -4.663  1.00222.97           N  
ATOM   4692  CA  SER E  17     -58.177 -12.632  -4.129  1.00218.25           C  
ATOM   4693  C   SER E  17     -57.797 -13.608  -5.233  1.00216.34           C  
ATOM   4694  O   SER E  17     -58.411 -13.595  -6.299  1.00214.69           O  
ATOM   4695  CB  SER E  17     -59.097 -13.319  -3.122  1.00219.68           C  
ATOM   4696  OG  SER E  17     -60.183 -13.991  -3.736  1.00234.04           O  
ATOM   4697  N   LEU E  18     -56.831 -14.502  -4.939  1.00209.03           N  
ATOM   4698  CA  LEU E  18     -56.344 -15.575  -5.813  1.00206.66           C  
ATOM   4699  C   LEU E  18     -55.880 -16.789  -4.989  1.00204.62           C  
ATOM   4700  O   LEU E  18     -55.960 -16.752  -3.761  1.00205.08           O  
ATOM   4701  CB  LEU E  18     -55.198 -15.086  -6.721  1.00206.85           C  
ATOM   4702  CG  LEU E  18     -55.542 -14.178  -7.907  1.00212.70           C  
ATOM   4703  CD1 LEU E  18     -54.288 -13.735  -8.608  1.00213.37           C  
ATOM   4704  CD2 LEU E  18     -56.458 -14.870  -8.914  1.00216.76           C  
ATOM   4705  N   ARG E  19     -55.407 -17.864  -5.667  1.00198.31           N  
ATOM   4706  CA  ARG E  19     -54.909 -19.093  -5.040  1.00193.14           C  
ATOM   4707  C   ARG E  19     -53.963 -19.887  -5.957  1.00193.07           C  
ATOM   4708  O   ARG E  19     -54.393 -20.437  -6.974  1.00196.27           O  
ATOM   4709  CB  ARG E  19     -56.067 -19.977  -4.549  1.00193.84           C  
ATOM   4710  CG  ARG E  19     -55.616 -21.082  -3.616  1.00205.67           C  
ATOM   4711  CD  ARG E  19     -56.768 -21.844  -3.008  1.00215.32           C  
ATOM   4712  NE  ARG E  19     -56.806 -21.650  -1.557  1.00221.13           N  
ATOM   4713  CZ  ARG E  19     -57.429 -22.453  -0.701  1.00232.86           C  
ATOM   4714  NH1 ARG E  19     -58.081 -23.524  -1.137  1.00220.21           N  
ATOM   4715  NH2 ARG E  19     -57.402 -22.194   0.600  1.00220.69           N  
ATOM   4716  N   VAL E  20     -52.674 -19.946  -5.575  1.00184.92           N  
ATOM   4717  CA  VAL E  20     -51.615 -20.669  -6.290  1.00183.19           C  
ATOM   4718  C   VAL E  20     -51.321 -21.994  -5.586  1.00183.54           C  
ATOM   4719  O   VAL E  20     -51.300 -22.044  -4.352  1.00183.67           O  
ATOM   4720  CB  VAL E  20     -50.318 -19.832  -6.535  1.00186.55           C  
ATOM   4721  CG1 VAL E  20     -50.554 -18.710  -7.542  1.00186.21           C  
ATOM   4722  CG2 VAL E  20     -49.729 -19.277  -5.235  1.00186.36           C  
ATOM   4723  N   SER E  21     -51.118 -23.059  -6.368  1.00176.71           N  
ATOM   4724  CA  SER E  21     -50.807 -24.378  -5.825  1.00175.26           C  
ATOM   4725  C   SER E  21     -49.446 -24.894  -6.278  1.00176.45           C  
ATOM   4726  O   SER E  21     -48.874 -24.356  -7.230  1.00176.00           O  
ATOM   4727  CB  SER E  21     -51.912 -25.379  -6.145  1.00178.49           C  
ATOM   4728  OG  SER E  21     -52.027 -25.632  -7.536  1.00191.73           O  
ATOM   4729  N   CYS E  22     -48.916 -25.909  -5.574  1.00170.72           N  
ATOM   4730  CA  CYS E  22     -47.641 -26.560  -5.895  1.00168.98           C  
ATOM   4731  C   CYS E  22     -47.799 -28.066  -5.725  1.00172.25           C  
ATOM   4732  O   CYS E  22     -48.209 -28.529  -4.660  1.00172.90           O  
ATOM   4733  CB  CYS E  22     -46.499 -26.031  -5.031  1.00168.37           C  
ATOM   4734  SG  CYS E  22     -44.835 -26.453  -5.628  1.00171.33           S  
ATOM   4735  N   ALA E  23     -47.451 -28.825  -6.779  1.00166.46           N  
ATOM   4736  CA  ALA E  23     -47.501 -30.278  -6.832  1.00165.33           C  
ATOM   4737  C   ALA E  23     -46.226 -30.871  -6.285  1.00168.42           C  
ATOM   4738  O   ALA E  23     -45.125 -30.459  -6.652  1.00167.47           O  
ATOM   4739  CB  ALA E  23     -47.712 -30.747  -8.259  1.00166.15           C  
ATOM   4740  N   ALA E  24     -46.380 -31.850  -5.403  1.00164.71           N  
ATOM   4741  CA  ALA E  24     -45.246 -32.542  -4.828  1.00164.32           C  
ATOM   4742  C   ALA E  24     -45.282 -33.998  -5.156  1.00167.28           C  
ATOM   4743  O   ALA E  24     -46.348 -34.586  -5.351  1.00166.76           O  
ATOM   4744  CB  ALA E  24     -45.184 -32.339  -3.345  1.00165.52           C  
ATOM   4745  N   SER E  25     -44.094 -34.578  -5.199  1.00163.75           N  
ATOM   4746  CA  SER E  25     -43.846 -35.957  -5.568  1.00163.42           C  
ATOM   4747  C   SER E  25     -43.315 -36.786  -4.420  1.00168.02           C  
ATOM   4748  O   SER E  25     -42.405 -36.360  -3.721  1.00168.01           O  
ATOM   4749  CB  SER E  25     -42.854 -35.987  -6.725  1.00166.69           C  
ATOM   4750  OG  SER E  25     -41.791 -35.079  -6.488  1.00173.12           O  
ATOM   4751  N   GLY E  26     -43.899 -37.965  -4.245  1.00165.28           N  
ATOM   4752  CA  GLY E  26     -43.515 -38.943  -3.239  1.00165.62           C  
ATOM   4753  C   GLY E  26     -43.681 -38.547  -1.787  1.00170.50           C  
ATOM   4754  O   GLY E  26     -44.693 -37.959  -1.394  1.00170.45           O  
ATOM   4755  N   ARG E  27     -42.668 -38.889  -0.989  1.00166.90           N  
ATOM   4756  CA  ARG E  27     -42.618 -38.654   0.448  1.00166.55           C  
ATOM   4757  C   ARG E  27     -41.843 -37.421   0.786  1.00169.89           C  
ATOM   4758  O   ARG E  27     -41.362 -37.277   1.919  1.00169.81           O  
ATOM   4759  CB  ARG E  27     -41.974 -39.852   1.129  1.00167.68           C  
ATOM   4760  CG  ARG E  27     -42.927 -40.989   1.218  1.00181.81           C  
ATOM   4761  CD  ARG E  27     -42.390 -42.097   2.071  1.00202.43           C  
ATOM   4762  NE  ARG E  27     -43.434 -43.104   2.230  1.00217.78           N  
ATOM   4763  CZ  ARG E  27     -43.671 -44.078   1.365  1.00235.49           C  
ATOM   4764  NH1 ARG E  27     -42.909 -44.217   0.294  1.00225.87           N  
ATOM   4765  NH2 ARG E  27     -44.660 -44.926   1.560  1.00223.88           N  
ATOM   4766  N   THR E  28     -41.709 -36.528  -0.196  1.00165.70           N  
ATOM   4767  CA  THR E  28     -40.950 -35.303  -0.014  1.00165.17           C  
ATOM   4768  C   THR E  28     -41.568 -34.413   1.059  1.00168.13           C  
ATOM   4769  O   THR E  28     -40.830 -33.847   1.835  1.00167.92           O  
ATOM   4770  CB  THR E  28     -40.714 -34.613  -1.330  1.00170.29           C  
ATOM   4771  OG1 THR E  28     -41.964 -34.181  -1.868  1.00167.82           O  
ATOM   4772  CG2 THR E  28     -39.964 -35.517  -2.311  1.00166.86           C  
ATOM   4773  N   PHE E  29     -42.907 -34.363   1.162  1.00163.74           N  
ATOM   4774  CA  PHE E  29     -43.650 -33.595   2.167  1.00163.12           C  
ATOM   4775  C   PHE E  29     -43.269 -33.964   3.600  1.00164.09           C  
ATOM   4776  O   PHE E  29     -43.242 -33.098   4.476  1.00162.96           O  
ATOM   4777  CB  PHE E  29     -45.162 -33.783   1.964  1.00165.48           C  
ATOM   4778  CG  PHE E  29     -45.775 -32.716   1.094  1.00167.66           C  
ATOM   4779  CD1 PHE E  29     -45.266 -32.452  -0.166  1.00171.32           C  
ATOM   4780  CD2 PHE E  29     -46.872 -31.985   1.528  1.00169.96           C  
ATOM   4781  CE1 PHE E  29     -45.810 -31.451  -0.960  1.00172.14           C  
ATOM   4782  CE2 PHE E  29     -47.433 -30.994   0.719  1.00172.69           C  
ATOM   4783  CZ  PHE E  29     -46.906 -30.748  -0.530  1.00170.88           C  
ATOM   4784  N   SER E  30     -42.979 -35.249   3.829  1.00159.46           N  
ATOM   4785  CA  SER E  30     -42.606 -35.768   5.140  1.00159.02           C  
ATOM   4786  C   SER E  30     -41.183 -35.339   5.497  1.00162.24           C  
ATOM   4787  O   SER E  30     -40.942 -34.937   6.638  1.00162.88           O  
ATOM   4788  CB  SER E  30     -42.727 -37.294   5.186  1.00162.51           C  
ATOM   4789  OG  SER E  30     -43.880 -37.790   4.523  1.00171.53           O  
ATOM   4790  N   SER E  31     -40.255 -35.385   4.525  1.00156.87           N  
ATOM   4791  CA  SER E  31     -38.848 -35.035   4.749  1.00155.95           C  
ATOM   4792  C   SER E  31     -38.468 -33.561   4.466  1.00156.49           C  
ATOM   4793  O   SER E  31     -37.406 -33.125   4.908  1.00155.17           O  
ATOM   4794  CB  SER E  31     -37.940 -35.971   3.953  1.00160.38           C  
ATOM   4795  OG  SER E  31     -38.175 -37.338   4.242  1.00171.33           O  
ATOM   4796  N   TYR E  32     -39.329 -32.801   3.762  1.00151.24           N  
ATOM   4797  CA  TYR E  32     -39.056 -31.423   3.347  1.00150.52           C  
ATOM   4798  C   TYR E  32     -40.161 -30.423   3.664  1.00149.33           C  
ATOM   4799  O   TYR E  32     -41.347 -30.711   3.480  1.00148.07           O  
ATOM   4800  CB  TYR E  32     -38.759 -31.359   1.830  1.00153.51           C  
ATOM   4801  CG  TYR E  32     -37.570 -32.185   1.393  1.00158.20           C  
ATOM   4802  CD1 TYR E  32     -37.636 -33.574   1.343  1.00160.89           C  
ATOM   4803  CD2 TYR E  32     -36.386 -31.572   0.983  1.00160.00           C  
ATOM   4804  CE1 TYR E  32     -36.529 -34.340   0.994  1.00162.64           C  
ATOM   4805  CE2 TYR E  32     -35.277 -32.329   0.609  1.00161.38           C  
ATOM   4806  CZ  TYR E  32     -35.354 -33.712   0.619  1.00172.08           C  
ATOM   4807  OH  TYR E  32     -34.272 -34.468   0.243  1.00176.15           O  
ATOM   4808  N   SER E  33     -39.753 -29.222   4.104  1.00143.28           N  
ATOM   4809  CA  SER E  33     -40.652 -28.111   4.378  1.00141.98           C  
ATOM   4810  C   SER E  33     -40.863 -27.369   3.076  1.00145.88           C  
ATOM   4811  O   SER E  33     -39.946 -27.285   2.251  1.00143.37           O  
ATOM   4812  CB  SER E  33     -40.058 -27.173   5.416  1.00143.24           C  
ATOM   4813  OG  SER E  33     -40.107 -27.712   6.720  1.00148.58           O  
ATOM   4814  N   MET E  34     -42.072 -26.828   2.889  1.00144.09           N  
ATOM   4815  CA  MET E  34     -42.415 -26.127   1.655  1.00144.89           C  
ATOM   4816  C   MET E  34     -42.484 -24.636   1.829  1.00151.92           C  
ATOM   4817  O   MET E  34     -43.094 -24.142   2.769  1.00151.99           O  
ATOM   4818  CB  MET E  34     -43.719 -26.673   1.052  1.00147.01           C  
ATOM   4819  CG  MET E  34     -43.689 -28.172   0.805  1.00150.48           C  
ATOM   4820  SD  MET E  34     -42.364 -28.719  -0.295  1.00154.14           S  
ATOM   4821  CE  MET E  34     -42.701 -27.671  -1.734  1.00150.98           C  
ATOM   4822  N   GLY E  35     -41.817 -23.936   0.929  1.00151.06           N  
ATOM   4823  CA  GLY E  35     -41.747 -22.490   0.952  1.00152.53           C  
ATOM   4824  C   GLY E  35     -42.142 -21.886  -0.377  1.00160.42           C  
ATOM   4825  O   GLY E  35     -42.038 -22.529  -1.427  1.00158.77           O  
ATOM   4826  N   TRP E  36     -42.587 -20.638  -0.325  1.00161.05           N  
ATOM   4827  CA  TRP E  36     -43.027 -19.886  -1.486  1.00162.18           C  
ATOM   4828  C   TRP E  36     -42.322 -18.508  -1.526  1.00166.33           C  
ATOM   4829  O   TRP E  36     -42.265 -17.809  -0.513  1.00165.36           O  
ATOM   4830  CB  TRP E  36     -44.571 -19.806  -1.498  1.00162.14           C  
ATOM   4831  CG  TRP E  36     -45.307 -20.927  -2.215  1.00162.51           C  
ATOM   4832  CD1 TRP E  36     -46.442 -21.557  -1.791  1.00167.39           C  
ATOM   4833  CD2 TRP E  36     -45.053 -21.423  -3.536  1.00163.25           C  
ATOM   4834  NE1 TRP E  36     -46.900 -22.417  -2.758  1.00166.50           N  
ATOM   4835  CE2 TRP E  36     -46.054 -22.370  -3.832  1.00167.60           C  
ATOM   4836  CE3 TRP E  36     -44.135 -21.104  -4.529  1.00162.71           C  
ATOM   4837  CZ2 TRP E  36     -46.097 -23.055  -5.050  1.00167.18           C  
ATOM   4838  CZ3 TRP E  36     -44.199 -21.770  -5.736  1.00164.58           C  
ATOM   4839  CH2 TRP E  36     -45.134 -22.769  -5.966  1.00166.15           C  
ATOM   4840  N   PHE E  37     -41.692 -18.186  -2.678  1.00163.74           N  
ATOM   4841  CA  PHE E  37     -40.900 -16.960  -2.905  1.00163.71           C  
ATOM   4842  C   PHE E  37     -41.398 -16.186  -4.138  1.00169.89           C  
ATOM   4843  O   PHE E  37     -41.612 -16.795  -5.179  1.00170.19           O  
ATOM   4844  CB  PHE E  37     -39.410 -17.314  -3.113  1.00165.08           C  
ATOM   4845  CG  PHE E  37     -38.813 -18.243  -2.084  1.00166.06           C  
ATOM   4846  CD1 PHE E  37     -39.159 -19.588  -2.054  1.00168.82           C  
ATOM   4847  CD2 PHE E  37     -37.887 -17.779  -1.164  1.00167.69           C  
ATOM   4848  CE1 PHE E  37     -38.632 -20.434  -1.092  1.00169.59           C  
ATOM   4849  CE2 PHE E  37     -37.358 -18.629  -0.200  1.00170.30           C  
ATOM   4850  CZ  PHE E  37     -37.723 -19.954  -0.180  1.00168.48           C  
ATOM   4851  N   ARG E  38     -41.546 -14.851  -4.035  1.00168.20           N  
ATOM   4852  CA  ARG E  38     -41.984 -13.972  -5.127  1.00169.29           C  
ATOM   4853  C   ARG E  38     -40.828 -13.018  -5.511  1.00178.51           C  
ATOM   4854  O   ARG E  38     -40.082 -12.581  -4.635  1.00178.28           O  
ATOM   4855  CB  ARG E  38     -43.258 -13.203  -4.736  1.00166.56           C  
ATOM   4856  CG  ARG E  38     -42.998 -12.022  -3.815  1.00168.21           C  
ATOM   4857  CD  ARG E  38     -44.251 -11.356  -3.298  1.00167.21           C  
ATOM   4858  NE  ARG E  38     -43.937  -9.998  -2.868  1.00167.70           N  
ATOM   4859  CZ  ARG E  38     -44.774  -9.208  -2.212  1.00178.04           C  
ATOM   4860  NH1 ARG E  38     -45.987  -9.637  -1.890  1.00164.76           N  
ATOM   4861  NH2 ARG E  38     -44.405  -7.982  -1.873  1.00163.21           N  
ATOM   4862  N   GLN E  39     -40.666 -12.748  -6.820  1.00177.40           N  
ATOM   4863  CA  GLN E  39     -39.638 -11.890  -7.400  1.00178.74           C  
ATOM   4864  C   GLN E  39     -40.303 -10.701  -8.114  1.00192.27           C  
ATOM   4865  O   GLN E  39     -40.896 -10.896  -9.173  1.00193.44           O  
ATOM   4866  CB  GLN E  39     -38.783 -12.737  -8.360  1.00182.00           C  
ATOM   4867  CG  GLN E  39     -37.588 -12.024  -8.905  1.00203.72           C  
ATOM   4868  CD  GLN E  39     -36.494 -12.913  -9.470  1.00222.73           C  
ATOM   4869  OE1 GLN E  39     -36.703 -14.040  -9.966  1.00218.23           O  
ATOM   4870  NE2 GLN E  39     -35.295 -12.358  -9.503  1.00215.87           N  
ATOM   4871  N   ALA E  40     -40.210  -9.480  -7.508  1.00190.60           N  
ATOM   4872  CA  ALA E  40     -40.768  -8.192  -7.962  1.00191.69           C  
ATOM   4873  C   ALA E  40     -40.052  -7.719  -9.228  1.00197.25           C  
ATOM   4874  O   ALA E  40     -38.900  -8.130  -9.430  1.00196.08           O  
ATOM   4875  CB  ALA E  40     -40.599  -7.146  -6.870  1.00192.09           C  
ATOM   4876  N   PRO E  41     -40.674  -6.839 -10.069  1.00195.80           N  
ATOM   4877  CA  PRO E  41     -39.992  -6.433 -11.312  1.00195.96           C  
ATOM   4878  C   PRO E  41     -38.635  -5.789 -11.095  1.00199.04           C  
ATOM   4879  O   PRO E  41     -38.546  -4.855 -10.306  1.00198.23           O  
ATOM   4880  CB  PRO E  41     -40.976  -5.482 -11.999  1.00198.10           C  
ATOM   4881  CG  PRO E  41     -42.234  -5.592 -11.286  1.00202.19           C  
ATOM   4882  CD  PRO E  41     -42.028  -6.254  -9.965  1.00197.81           C  
ATOM   4883  N   GLY E  42     -37.603  -6.324 -11.765  1.00195.02           N  
ATOM   4884  CA  GLY E  42     -36.216  -5.864 -11.715  1.00194.03           C  
ATOM   4885  C   GLY E  42     -35.507  -5.988 -10.375  1.00195.00           C  
ATOM   4886  O   GLY E  42     -34.437  -5.398 -10.180  1.00194.05           O  
ATOM   4887  N   LYS E  43     -36.082  -6.789  -9.462  1.00189.44           N  
ATOM   4888  CA  LYS E  43     -35.556  -7.023  -8.116  1.00186.94           C  
ATOM   4889  C   LYS E  43     -35.227  -8.464  -7.862  1.00185.03           C  
ATOM   4890  O   LYS E  43     -35.750  -9.329  -8.546  1.00187.33           O  
ATOM   4891  CB  LYS E  43     -36.581  -6.585  -7.053  1.00189.21           C  
ATOM   4892  CG  LYS E  43     -36.677  -5.099  -6.901  1.00206.04           C  
ATOM   4893  CD  LYS E  43     -37.704  -4.670  -5.889  1.00214.76           C  
ATOM   4894  CE  LYS E  43     -37.137  -3.376  -5.350  1.00223.51           C  
ATOM   4895  NZ  LYS E  43     -37.782  -2.920  -4.099  1.00230.94           N  
ATOM   4896  N   GLU E  44     -34.392  -8.723  -6.843  1.00178.86           N  
ATOM   4897  CA  GLU E  44     -34.020 -10.051  -6.352  1.00175.02           C  
ATOM   4898  C   GLU E  44     -35.208 -10.747  -5.679  1.00169.01           C  
ATOM   4899  O   GLU E  44     -36.095 -10.096  -5.113  1.00168.00           O  
ATOM   4900  CB  GLU E  44     -32.800  -9.966  -5.400  1.00175.64           C  
ATOM   4901  CG  GLU E  44     -32.840  -8.815  -4.395  1.00188.31           C  
ATOM   4902  CD  GLU E  44     -31.562  -8.506  -3.630  1.00210.19           C  
ATOM   4903  OE1 GLU E  44     -31.256  -7.306  -3.443  1.00204.82           O  
ATOM   4904  OE2 GLU E  44     -30.884  -9.460  -3.188  1.00204.36           O  
ATOM   4905  N   ARG E  45     -35.216 -12.074  -5.769  1.00161.37           N  
ATOM   4906  CA  ARG E  45     -36.271 -12.895  -5.193  1.00159.17           C  
ATOM   4907  C   ARG E  45     -36.253 -12.853  -3.671  1.00157.26           C  
ATOM   4908  O   ARG E  45     -35.192 -12.855  -3.044  1.00156.45           O  
ATOM   4909  CB  ARG E  45     -36.118 -14.321  -5.665  1.00159.36           C  
ATOM   4910  CG  ARG E  45     -37.406 -15.099  -5.787  1.00167.23           C  
ATOM   4911  CD  ARG E  45     -37.258 -16.222  -6.800  1.00175.79           C  
ATOM   4912  NE  ARG E  45     -36.152 -17.127  -6.475  1.00182.64           N  
ATOM   4913  CZ  ARG E  45     -34.916 -17.010  -6.952  1.00197.46           C  
ATOM   4914  NH1 ARG E  45     -34.609 -16.024  -7.788  1.00188.32           N  
ATOM   4915  NH2 ARG E  45     -33.974 -17.868  -6.584  1.00181.78           N  
ATOM   4916  N   GLU E  46     -37.443 -12.823  -3.090  1.00149.70           N  
ATOM   4917  CA  GLU E  46     -37.659 -12.760  -1.657  1.00147.57           C  
ATOM   4918  C   GLU E  46     -38.674 -13.818  -1.145  1.00145.14           C  
ATOM   4919  O   GLU E  46     -39.614 -14.181  -1.845  1.00143.83           O  
ATOM   4920  CB  GLU E  46     -38.077 -11.335  -1.247  1.00149.10           C  
ATOM   4921  CG  GLU E  46     -39.427 -10.889  -1.804  1.00160.48           C  
ATOM   4922  CD  GLU E  46     -40.101  -9.757  -1.049  1.00181.46           C  
ATOM   4923  OE1 GLU E  46     -40.475  -9.961   0.129  1.00172.99           O  
ATOM   4924  OE2 GLU E  46     -40.290  -8.675  -1.649  1.00175.61           O  
ATOM   4925  N   PHE E  47     -38.472 -14.295   0.087  1.00137.96           N  
ATOM   4926  CA  PHE E  47     -39.375 -15.253   0.734  1.00135.74           C  
ATOM   4927  C   PHE E  47     -40.737 -14.587   1.004  1.00138.77           C  
ATOM   4928  O   PHE E  47     -40.770 -13.417   1.387  1.00138.23           O  
ATOM   4929  CB  PHE E  47     -38.732 -15.782   2.031  1.00136.07           C  
ATOM   4930  CG  PHE E  47     -39.671 -16.270   3.108  1.00135.71           C  
ATOM   4931  CD1 PHE E  47     -40.281 -15.377   3.979  1.00137.57           C  
ATOM   4932  CD2 PHE E  47     -39.904 -17.625   3.286  1.00135.33           C  
ATOM   4933  CE1 PHE E  47     -41.160 -15.825   4.963  1.00137.44           C  
ATOM   4934  CE2 PHE E  47     -40.752 -18.074   4.292  1.00137.16           C  
ATOM   4935  CZ  PHE E  47     -41.378 -17.173   5.124  1.00135.14           C  
ATOM   4936  N   VAL E  48     -41.842 -15.352   0.826  1.00134.49           N  
ATOM   4937  CA  VAL E  48     -43.242 -14.937   1.041  1.00133.72           C  
ATOM   4938  C   VAL E  48     -43.807 -15.691   2.246  1.00135.37           C  
ATOM   4939  O   VAL E  48     -44.153 -15.069   3.247  1.00135.21           O  
ATOM   4940  CB  VAL E  48     -44.097 -15.220  -0.227  1.00138.12           C  
ATOM   4941  CG1 VAL E  48     -45.584 -14.917  -0.013  1.00138.22           C  
ATOM   4942  CG2 VAL E  48     -43.543 -14.485  -1.431  1.00137.68           C  
ATOM   4943  N   ALA E  49     -43.929 -17.029   2.126  1.00129.66           N  
ATOM   4944  CA  ALA E  49     -44.442 -17.878   3.199  1.00128.53           C  
ATOM   4945  C   ALA E  49     -43.842 -19.286   3.200  1.00132.04           C  
ATOM   4946  O   ALA E  49     -43.428 -19.769   2.153  1.00131.67           O  
ATOM   4947  CB  ALA E  49     -45.955 -17.945   3.146  1.00129.12           C  
ATOM   4948  N   ALA E  50     -43.765 -19.931   4.383  1.00129.27           N  
ATOM   4949  CA  ALA E  50     -43.249 -21.298   4.538  1.00128.78           C  
ATOM   4950  C   ALA E  50     -44.131 -22.166   5.429  1.00134.25           C  
ATOM   4951  O   ALA E  50     -44.847 -21.672   6.300  1.00133.36           O  
ATOM   4952  CB  ALA E  50     -41.824 -21.294   5.051  1.00129.01           C  
ATOM   4953  N   ILE E  51     -44.087 -23.471   5.183  1.00133.58           N  
ATOM   4954  CA  ILE E  51     -44.840 -24.477   5.921  1.00135.02           C  
ATOM   4955  C   ILE E  51     -43.857 -25.506   6.492  1.00141.58           C  
ATOM   4956  O   ILE E  51     -43.069 -26.089   5.742  1.00141.93           O  
ATOM   4957  CB  ILE E  51     -45.959 -25.096   5.048  1.00138.76           C  
ATOM   4958  CG1 ILE E  51     -46.913 -25.939   5.887  1.00139.79           C  
ATOM   4959  CG2 ILE E  51     -45.418 -25.884   3.853  1.00140.91           C  
ATOM   4960  CD1 ILE E  51     -48.022 -26.450   5.137  1.00149.32           C  
ATOM   4961  N   SER E  52     -43.834 -25.652   7.823  1.00139.14           N  
ATOM   4962  CA  SER E  52     -42.920 -26.577   8.493  1.00139.19           C  
ATOM   4963  C   SER E  52     -43.519 -27.960   8.488  1.00145.86           C  
ATOM   4964  O   SER E  52     -44.721 -28.100   8.684  1.00146.13           O  
ATOM   4965  CB  SER E  52     -42.639 -26.117   9.921  1.00141.18           C  
ATOM   4966  OG  SER E  52     -41.895 -27.086  10.635  1.00146.68           O  
ATOM   4967  N   ARG E  52A    -42.707 -28.976   8.216  1.00143.38           N  
ATOM   4968  CA  ARG E  52A    -43.246 -30.328   8.220  1.00144.00           C  
ATOM   4969  C   ARG E  52A    -43.241 -30.924   9.624  1.00149.83           C  
ATOM   4970  O   ARG E  52A    -44.133 -31.707   9.958  1.00150.45           O  
ATOM   4971  CB  ARG E  52A    -42.533 -31.240   7.205  1.00143.96           C  
ATOM   4972  CG  ARG E  52A    -41.201 -31.781   7.671  1.00152.62           C  
ATOM   4973  CD  ARG E  52A    -40.115 -30.738   7.540  1.00170.95           C  
ATOM   4974  NE  ARG E  52A    -38.915 -31.039   8.320  1.00192.91           N  
ATOM   4975  CZ  ARG E  52A    -38.202 -32.156   8.227  1.00212.15           C  
ATOM   4976  NH1 ARG E  52A    -38.600 -33.144   7.435  1.00198.09           N  
ATOM   4977  NH2 ARG E  52A    -37.110 -32.314   8.960  1.00201.33           N  
ATOM   4978  N   SER E  53     -42.248 -30.520  10.452  1.00146.69           N  
ATOM   4979  CA  SER E  53     -42.078 -31.018  11.814  1.00146.47           C  
ATOM   4980  C   SER E  53     -43.199 -30.617  12.768  1.00150.85           C  
ATOM   4981  O   SER E  53     -43.777 -31.488  13.420  1.00149.95           O  
ATOM   4982  CB  SER E  53     -40.735 -30.582  12.384  1.00149.14           C  
ATOM   4983  OG  SER E  53     -39.682 -30.784  11.460  1.00157.25           O  
ATOM   4984  N   ASP E  54     -43.482 -29.300  12.868  1.00148.09           N  
ATOM   4985  CA  ASP E  54     -44.495 -28.743  13.768  1.00148.02           C  
ATOM   4986  C   ASP E  54     -45.730 -28.214  13.004  1.00148.47           C  
ATOM   4987  O   ASP E  54     -46.714 -27.804  13.622  1.00146.89           O  
ATOM   4988  CB  ASP E  54     -43.847 -27.651  14.660  1.00150.82           C  
ATOM   4989  CG  ASP E  54     -42.750 -28.128  15.630  1.00169.87           C  
ATOM   4990  OD1 ASP E  54     -42.535 -29.363  15.742  1.00172.29           O  
ATOM   4991  OD2 ASP E  54     -42.124 -27.267  16.294  1.00176.06           O  
ATOM   4992  N   ASN E  55     -45.664 -28.264  11.652  1.00143.58           N  
ATOM   4993  CA  ASN E  55     -46.646 -27.791  10.662  1.00142.59           C  
ATOM   4994  C   ASN E  55     -46.949 -26.287  10.825  1.00143.95           C  
ATOM   4995  O   ASN E  55     -47.958 -25.769  10.324  1.00143.11           O  
ATOM   4996  CB  ASN E  55     -47.887 -28.664  10.601  1.00145.18           C  
ATOM   4997  CG  ASN E  55     -47.588 -29.954   9.879  1.00168.63           C  
ATOM   4998  OD1 ASN E  55     -47.172 -30.948  10.482  1.00164.95           O  
ATOM   4999  ND2 ASN E  55     -47.677 -29.928   8.560  1.00159.00           N  
ATOM   5000  N   SER E  56     -45.979 -25.585  11.441  1.00138.94           N  
ATOM   5001  CA  SER E  56     -45.997 -24.162  11.729  1.00138.00           C  
ATOM   5002  C   SER E  56     -45.876 -23.370  10.431  1.00140.36           C  
ATOM   5003  O   SER E  56     -45.218 -23.809   9.480  1.00138.83           O  
ATOM   5004  CB  SER E  56     -44.858 -23.799  12.675  1.00141.55           C  
ATOM   5005  OG  SER E  56     -44.723 -24.657  13.797  1.00150.45           O  
ATOM   5006  N   THR E  57     -46.539 -22.216  10.389  1.00136.88           N  
ATOM   5007  CA  THR E  57     -46.542 -21.352   9.216  1.00136.47           C  
ATOM   5008  C   THR E  57     -45.759 -20.072   9.493  1.00139.91           C  
ATOM   5009  O   THR E  57     -45.780 -19.557  10.615  1.00139.17           O  
ATOM   5010  CB  THR E  57     -47.968 -21.108   8.729  1.00144.19           C  
ATOM   5011  OG1 THR E  57     -48.700 -20.440   9.748  1.00147.36           O  
ATOM   5012  CG2 THR E  57     -48.689 -22.391   8.342  1.00140.83           C  
ATOM   5013  N   TYR E  58     -45.033 -19.594   8.471  1.00136.35           N  
ATOM   5014  CA  TYR E  58     -44.176 -18.409   8.552  1.00136.07           C  
ATOM   5015  C   TYR E  58     -44.474 -17.492   7.391  1.00141.15           C  
ATOM   5016  O   TYR E  58     -44.703 -17.967   6.292  1.00139.83           O  
ATOM   5017  CB  TYR E  58     -42.692 -18.819   8.592  1.00136.74           C  
ATOM   5018  CG  TYR E  58     -42.395 -19.773   9.726  1.00137.31           C  
ATOM   5019  CD1 TYR E  58     -42.209 -19.305  11.025  1.00139.65           C  
ATOM   5020  CD2 TYR E  58     -42.388 -21.151   9.521  1.00137.17           C  
ATOM   5021  CE1 TYR E  58     -42.020 -20.184  12.092  1.00140.09           C  
ATOM   5022  CE2 TYR E  58     -42.165 -22.039  10.575  1.00137.86           C  
ATOM   5023  CZ  TYR E  58     -41.965 -21.550  11.859  1.00144.48           C  
ATOM   5024  OH  TYR E  58     -41.729 -22.403  12.919  1.00140.15           O  
ATOM   5025  N   TYR E  59     -44.569 -16.192   7.650  1.00140.31           N  
ATOM   5026  CA  TYR E  59     -44.918 -15.228   6.609  1.00141.23           C  
ATOM   5027  C   TYR E  59     -44.018 -14.015   6.635  1.00148.21           C  
ATOM   5028  O   TYR E  59     -43.538 -13.618   7.703  1.00148.17           O  
ATOM   5029  CB  TYR E  59     -46.383 -14.758   6.755  1.00141.95           C  
ATOM   5030  CG  TYR E  59     -47.401 -15.870   6.721  1.00143.32           C  
ATOM   5031  CD1 TYR E  59     -47.757 -16.546   7.885  1.00145.42           C  
ATOM   5032  CD2 TYR E  59     -48.024 -16.238   5.536  1.00143.53           C  
ATOM   5033  CE1 TYR E  59     -48.676 -17.587   7.859  1.00146.24           C  
ATOM   5034  CE2 TYR E  59     -48.929 -17.292   5.495  1.00144.08           C  
ATOM   5035  CZ  TYR E  59     -49.266 -17.951   6.664  1.00150.27           C  
ATOM   5036  OH  TYR E  59     -50.182 -18.971   6.645  1.00149.85           O  
ATOM   5037  N   ALA E  60     -43.825 -13.396   5.455  1.00146.05           N  
ATOM   5038  CA  ALA E  60     -43.103 -12.137   5.339  1.00146.49           C  
ATOM   5039  C   ALA E  60     -44.072 -11.102   5.938  1.00151.89           C  
ATOM   5040  O   ALA E  60     -45.284 -11.271   5.803  1.00150.92           O  
ATOM   5041  CB  ALA E  60     -42.833 -11.828   3.873  1.00147.17           C  
ATOM   5042  N   ASP E  61     -43.564 -10.083   6.649  1.00150.45           N  
ATOM   5043  CA  ASP E  61     -44.426  -9.088   7.295  1.00150.95           C  
ATOM   5044  C   ASP E  61     -45.229  -8.239   6.307  1.00155.18           C  
ATOM   5045  O   ASP E  61     -46.285  -7.728   6.689  1.00155.25           O  
ATOM   5046  CB  ASP E  61     -43.644  -8.220   8.291  1.00153.25           C  
ATOM   5047  CG  ASP E  61     -43.184  -8.982   9.526  1.00167.35           C  
ATOM   5048  OD1 ASP E  61     -43.912  -9.916   9.961  1.00168.14           O  
ATOM   5049  OD2 ASP E  61     -42.069  -8.698  10.015  1.00175.68           O  
ATOM   5050  N   SER E  62     -44.790  -8.163   5.030  1.00150.88           N  
ATOM   5051  CA  SER E  62     -45.501  -7.438   3.965  1.00149.87           C  
ATOM   5052  C   SER E  62     -46.773  -8.171   3.499  1.00152.52           C  
ATOM   5053  O   SER E  62     -47.733  -7.522   3.085  1.00152.67           O  
ATOM   5054  CB  SER E  62     -44.579  -7.175   2.778  1.00152.61           C  
ATOM   5055  OG  SER E  62     -44.015  -8.376   2.280  1.00161.05           O  
ATOM   5056  N   VAL E  63     -46.781  -9.508   3.590  1.00148.13           N  
ATOM   5057  CA  VAL E  63     -47.916 -10.344   3.178  1.00147.42           C  
ATOM   5058  C   VAL E  63     -48.728 -10.903   4.365  1.00152.09           C  
ATOM   5059  O   VAL E  63     -49.722 -11.593   4.151  1.00151.67           O  
ATOM   5060  CB  VAL E  63     -47.472 -11.476   2.217  1.00150.93           C  
ATOM   5061  CG1 VAL E  63     -46.606 -10.935   1.089  1.00150.64           C  
ATOM   5062  CG2 VAL E  63     -46.766 -12.610   2.957  1.00150.66           C  
ATOM   5063  N   LYS E  64     -48.298 -10.615   5.604  1.00149.52           N  
ATOM   5064  CA  LYS E  64     -48.953 -11.084   6.826  1.00149.67           C  
ATOM   5065  C   LYS E  64     -50.404 -10.618   6.938  1.00153.93           C  
ATOM   5066  O   LYS E  64     -50.684  -9.424   6.812  1.00153.51           O  
ATOM   5067  CB  LYS E  64     -48.147 -10.685   8.080  1.00152.18           C  
ATOM   5068  CG  LYS E  64     -48.744 -11.233   9.375  1.00165.22           C  
ATOM   5069  CD  LYS E  64     -47.781 -11.231  10.542  1.00175.46           C  
ATOM   5070  CE  LYS E  64     -48.422 -11.909  11.734  1.00184.82           C  
ATOM   5071  NZ  LYS E  64     -47.497 -12.009  12.891  1.00191.21           N  
ATOM   5072  N   GLY E  65     -51.300 -11.577   7.186  1.00150.74           N  
ATOM   5073  CA  GLY E  65     -52.727 -11.336   7.349  1.00150.75           C  
ATOM   5074  C   GLY E  65     -53.538 -11.413   6.065  1.00155.49           C  
ATOM   5075  O   GLY E  65     -54.761 -11.571   6.109  1.00155.61           O  
ATOM   5076  N   ARG E  66     -52.863 -11.265   4.914  1.00151.99           N  
ATOM   5077  CA  ARG E  66     -53.495 -11.321   3.596  1.00151.63           C  
ATOM   5078  C   ARG E  66     -53.237 -12.671   2.930  1.00155.37           C  
ATOM   5079  O   ARG E  66     -54.078 -13.149   2.172  1.00155.03           O  
ATOM   5080  CB  ARG E  66     -52.988 -10.188   2.689  1.00151.93           C  
ATOM   5081  CG  ARG E  66     -53.007  -8.806   3.334  1.00163.30           C  
ATOM   5082  CD  ARG E  66     -52.646  -7.679   2.370  1.00172.85           C  
ATOM   5083  NE  ARG E  66     -51.238  -7.712   1.970  1.00180.19           N  
ATOM   5084  CZ  ARG E  66     -50.794  -7.999   0.748  1.00192.40           C  
ATOM   5085  NH1 ARG E  66     -51.652  -8.260  -0.233  1.00175.35           N  
ATOM   5086  NH2 ARG E  66     -49.491  -8.021   0.494  1.00181.26           N  
ATOM   5087  N   PHE E  67     -52.061 -13.276   3.193  1.00151.46           N  
ATOM   5088  CA  PHE E  67     -51.660 -14.545   2.589  1.00150.90           C  
ATOM   5089  C   PHE E  67     -51.690 -15.688   3.613  1.00155.06           C  
ATOM   5090  O   PHE E  67     -51.374 -15.476   4.791  1.00154.13           O  
ATOM   5091  CB  PHE E  67     -50.274 -14.427   1.911  1.00152.53           C  
ATOM   5092  CG  PHE E  67     -50.137 -13.542   0.682  1.00153.87           C  
ATOM   5093  CD1 PHE E  67     -50.889 -12.380   0.545  1.00156.01           C  
ATOM   5094  CD2 PHE E  67     -49.189 -13.819  -0.284  1.00156.53           C  
ATOM   5095  CE1 PHE E  67     -50.739 -11.556  -0.570  1.00156.76           C  
ATOM   5096  CE2 PHE E  67     -49.029 -12.988  -1.388  1.00158.99           C  
ATOM   5097  CZ  PHE E  67     -49.811 -11.866  -1.531  1.00156.52           C  
ATOM   5098  N   THR E  68     -52.121 -16.885   3.167  1.00151.95           N  
ATOM   5099  CA  THR E  68     -52.203 -18.096   3.986  1.00152.14           C  
ATOM   5100  C   THR E  68     -51.615 -19.272   3.211  1.00156.58           C  
ATOM   5101  O   THR E  68     -51.975 -19.482   2.057  1.00156.18           O  
ATOM   5102  CB  THR E  68     -53.659 -18.368   4.436  1.00158.76           C  
ATOM   5103  OG1 THR E  68     -54.183 -17.212   5.096  1.00159.38           O  
ATOM   5104  CG2 THR E  68     -53.780 -19.597   5.353  1.00155.56           C  
ATOM   5105  N   ILE E  69     -50.727 -20.041   3.855  1.00153.74           N  
ATOM   5106  CA  ILE E  69     -50.100 -21.233   3.278  1.00153.82           C  
ATOM   5107  C   ILE E  69     -50.802 -22.479   3.859  1.00159.63           C  
ATOM   5108  O   ILE E  69     -51.066 -22.524   5.062  1.00159.04           O  
ATOM   5109  CB  ILE E  69     -48.536 -21.204   3.430  1.00156.54           C  
ATOM   5110  CG1 ILE E  69     -47.852 -22.419   2.746  1.00156.57           C  
ATOM   5111  CG2 ILE E  69     -48.087 -21.048   4.891  1.00156.83           C  
ATOM   5112  CD1 ILE E  69     -46.391 -22.206   2.334  1.00158.39           C  
ATOM   5113  N   SER E  70     -51.136 -23.461   3.003  1.00158.41           N  
ATOM   5114  CA  SER E  70     -51.851 -24.687   3.391  1.00159.41           C  
ATOM   5115  C   SER E  70     -51.121 -25.965   2.940  1.00166.13           C  
ATOM   5116  O   SER E  70     -50.313 -25.902   2.020  1.00165.80           O  
ATOM   5117  CB  SER E  70     -53.262 -24.674   2.801  1.00163.50           C  
ATOM   5118  OG  SER E  70     -54.102 -23.672   3.350  1.00172.61           O  
ATOM   5119  N   ARG E  71     -51.418 -27.125   3.572  1.00165.82           N  
ATOM   5120  CA  ARG E  71     -50.819 -28.423   3.219  1.00167.86           C  
ATOM   5121  C   ARG E  71     -51.841 -29.548   3.186  1.00177.64           C  
ATOM   5122  O   ARG E  71     -52.590 -29.732   4.146  1.00175.64           O  
ATOM   5123  CB  ARG E  71     -49.717 -28.813   4.207  1.00167.59           C  
ATOM   5124  CG  ARG E  71     -49.010 -30.140   3.913  1.00174.45           C  
ATOM   5125  CD  ARG E  71     -48.263 -30.684   5.123  1.00175.31           C  
ATOM   5126  NE  ARG E  71     -47.215 -29.770   5.577  1.00172.01           N  
ATOM   5127  CZ  ARG E  71     -45.966 -29.768   5.129  1.00182.24           C  
ATOM   5128  NH1 ARG E  71     -45.092 -28.890   5.597  1.00169.16           N  
ATOM   5129  NH2 ARG E  71     -45.581 -30.644   4.211  1.00167.22           N  
ATOM   5130  N   ASP E  72     -51.822 -30.337   2.105  1.00178.44           N  
ATOM   5131  CA  ASP E  72     -52.658 -31.526   1.973  1.00180.00           C  
ATOM   5132  C   ASP E  72     -51.695 -32.687   1.716  1.00188.58           C  
ATOM   5133  O   ASP E  72     -51.087 -32.756   0.649  1.00187.76           O  
ATOM   5134  CB  ASP E  72     -53.697 -31.376   0.842  1.00184.92           C  
ATOM   5135  CG  ASP E  72     -54.737 -32.481   0.725  1.00198.81           C  
ATOM   5136  OD1 ASP E  72     -54.459 -33.621   1.174  1.00198.87           O  
ATOM   5137  OD2 ASP E  72     -55.808 -32.224   0.131  1.00205.02           O  
ATOM   5138  N   SER E  73     -51.530 -33.566   2.726  1.00188.68           N  
ATOM   5139  CA  SER E  73     -50.642 -34.735   2.684  1.00189.82           C  
ATOM   5140  C   SER E  73     -51.049 -35.767   1.624  1.00197.81           C  
ATOM   5141  O   SER E  73     -50.173 -36.316   0.950  1.00196.96           O  
ATOM   5142  CB  SER E  73     -50.534 -35.392   4.060  1.00196.59           C  
ATOM   5143  OG  SER E  73     -51.778 -35.891   4.519  1.00207.07           O  
ATOM   5144  N   ALA E  74     -52.371 -36.021   1.474  1.00195.60           N  
ATOM   5145  CA  ALA E  74     -52.915 -36.981   0.505  1.00196.34           C  
ATOM   5146  C   ALA E  74     -52.733 -36.518  -0.947  1.00199.84           C  
ATOM   5147  O   ALA E  74     -52.334 -37.313  -1.799  1.00199.38           O  
ATOM   5148  CB  ALA E  74     -54.386 -37.242   0.791  1.00197.46           C  
ATOM   5149  N   LYS E  75     -53.032 -35.235  -1.221  1.00194.15           N  
ATOM   5150  CA  LYS E  75     -52.918 -34.636  -2.552  1.00193.46           C  
ATOM   5151  C   LYS E  75     -51.482 -34.227  -2.896  1.00194.80           C  
ATOM   5152  O   LYS E  75     -51.200 -33.954  -4.067  1.00194.99           O  
ATOM   5153  CB  LYS E  75     -53.847 -33.416  -2.675  1.00195.86           C  
ATOM   5154  CG  LYS E  75     -55.314 -33.756  -2.907  1.00213.81           C  
ATOM   5155  CD  LYS E  75     -56.039 -32.675  -3.713  1.00229.07           C  
ATOM   5156  CE  LYS E  75     -55.645 -32.677  -5.175  1.00247.65           C  
ATOM   5157  NZ  LYS E  75     -56.517 -31.792  -5.989  1.00249.72           N  
ATOM   5158  N   ASN E  76     -50.579 -34.180  -1.878  1.00187.15           N  
ATOM   5159  CA  ASN E  76     -49.188 -33.722  -2.006  1.00182.98           C  
ATOM   5160  C   ASN E  76     -49.198 -32.354  -2.701  1.00184.21           C  
ATOM   5161  O   ASN E  76     -48.518 -32.140  -3.705  1.00183.51           O  
ATOM   5162  CB  ASN E  76     -48.283 -34.760  -2.700  1.00185.11           C  
ATOM   5163  CG  ASN E  76     -48.050 -36.004  -1.876  1.00216.55           C  
ATOM   5164  OD1 ASN E  76     -47.726 -35.937  -0.685  1.00212.93           O  
ATOM   5165  ND2 ASN E  76     -48.411 -37.152  -2.422  1.00209.90           N  
ATOM   5166  N   THR E  77     -50.068 -31.458  -2.197  1.00178.83           N  
ATOM   5167  CA  THR E  77     -50.264 -30.113  -2.740  1.00177.44           C  
ATOM   5168  C   THR E  77     -50.246 -29.056  -1.646  1.00178.38           C  
ATOM   5169  O   THR E  77     -50.757 -29.296  -0.550  1.00177.64           O  
ATOM   5170  CB  THR E  77     -51.578 -30.040  -3.563  1.00183.57           C  
ATOM   5171  OG1 THR E  77     -51.780 -31.274  -4.273  1.00186.01           O  
ATOM   5172  CG2 THR E  77     -51.594 -28.858  -4.540  1.00181.59           C  
ATOM   5173  N   VAL E  78     -49.664 -27.884  -1.958  1.00173.63           N  
ATOM   5174  CA  VAL E  78     -49.604 -26.734  -1.054  1.00172.83           C  
ATOM   5175  C   VAL E  78     -50.334 -25.545  -1.662  1.00175.07           C  
ATOM   5176  O   VAL E  78     -50.090 -25.215  -2.816  1.00174.39           O  
ATOM   5177  CB  VAL E  78     -48.181 -26.349  -0.549  1.00176.70           C  
ATOM   5178  CG1 VAL E  78     -47.630 -27.392   0.416  1.00176.44           C  
ATOM   5179  CG2 VAL E  78     -47.208 -26.083  -1.691  1.00176.46           C  
ATOM   5180  N   TYR E  79     -51.224 -24.900  -0.897  1.00171.44           N  
ATOM   5181  CA  TYR E  79     -52.005 -23.767  -1.391  1.00171.42           C  
ATOM   5182  C   TYR E  79     -51.623 -22.421  -0.758  1.00176.73           C  
ATOM   5183  O   TYR E  79     -51.604 -22.322   0.468  1.00176.25           O  
ATOM   5184  CB  TYR E  79     -53.514 -24.036  -1.169  1.00172.24           C  
ATOM   5185  CG  TYR E  79     -54.237 -24.722  -2.314  1.00173.61           C  
ATOM   5186  CD1 TYR E  79     -54.266 -24.156  -3.586  1.00175.23           C  
ATOM   5187  CD2 TYR E  79     -54.952 -25.899  -2.110  1.00174.29           C  
ATOM   5188  CE1 TYR E  79     -54.985 -24.743  -4.623  1.00176.79           C  
ATOM   5189  CE2 TYR E  79     -55.646 -26.514  -3.150  1.00177.64           C  
ATOM   5190  CZ  TYR E  79     -55.653 -25.935  -4.408  1.00188.53           C  
ATOM   5191  OH  TYR E  79     -56.332 -26.530  -5.447  1.00187.72           O  
ATOM   5192  N   LEU E  80     -51.321 -21.390  -1.582  1.00174.74           N  
ATOM   5193  CA  LEU E  80     -51.061 -20.041  -1.068  1.00175.35           C  
ATOM   5194  C   LEU E  80     -52.274 -19.165  -1.413  1.00182.32           C  
ATOM   5195  O   LEU E  80     -52.448 -18.769  -2.573  1.00181.43           O  
ATOM   5196  CB  LEU E  80     -49.725 -19.407  -1.539  1.00175.09           C  
ATOM   5197  CG  LEU E  80     -49.392 -18.018  -0.951  1.00179.43           C  
ATOM   5198  CD1 LEU E  80     -48.855 -18.129   0.466  1.00179.49           C  
ATOM   5199  CD2 LEU E  80     -48.399 -17.289  -1.806  1.00181.55           C  
ATOM   5200  N   GLN E  81     -53.146 -18.946  -0.410  1.00182.03           N  
ATOM   5201  CA  GLN E  81     -54.342 -18.126  -0.534  1.00183.48           C  
ATOM   5202  C   GLN E  81     -53.966 -16.676  -0.347  1.00191.18           C  
ATOM   5203  O   GLN E  81     -53.600 -16.251   0.747  1.00190.90           O  
ATOM   5204  CB  GLN E  81     -55.454 -18.569   0.432  1.00184.99           C  
ATOM   5205  CG  GLN E  81     -56.767 -17.776   0.283  1.00207.67           C  
ATOM   5206  CD  GLN E  81     -57.393 -17.838  -1.098  1.00229.95           C  
ATOM   5207  OE1 GLN E  81     -57.435 -18.889  -1.740  1.00226.15           O  
ATOM   5208  NE2 GLN E  81     -57.919 -16.713  -1.577  1.00224.09           N  
ATOM   5209  N   MET E  82     -54.065 -15.930  -1.438  1.00191.51           N  
ATOM   5210  CA  MET E  82     -53.724 -14.521  -1.526  1.00192.92           C  
ATOM   5211  C   MET E  82     -54.996 -13.671  -1.550  1.00201.00           C  
ATOM   5212  O   MET E  82     -55.812 -13.799  -2.460  1.00206.32           O  
ATOM   5213  CB  MET E  82     -52.851 -14.280  -2.767  1.00195.51           C  
ATOM   5214  CG  MET E  82     -51.642 -15.190  -2.820  1.00199.91           C  
ATOM   5215  SD  MET E  82     -50.520 -14.786  -4.162  1.00204.27           S  
ATOM   5216  CE  MET E  82     -51.225 -15.743  -5.496  1.00201.31           C  
ATOM   5217  N   ASN E  82A    -55.185 -12.849  -0.507  1.00200.74           N  
ATOM   5218  CA  ASN E  82A    -56.348 -11.966  -0.353  1.00205.87           C  
ATOM   5219  C   ASN E  82A    -55.873 -10.515  -0.249  1.00214.32           C  
ATOM   5220  O   ASN E  82A    -54.685 -10.283  -0.011  1.00210.47           O  
ATOM   5221  CB  ASN E  82A    -57.151 -12.345   0.900  1.00209.00           C  
ATOM   5222  CG  ASN E  82A    -57.690 -13.755   0.923  1.00235.04           C  
ATOM   5223  OD1 ASN E  82A    -58.055 -14.342  -0.103  1.00230.79           O  
ATOM   5224  ND2 ASN E  82A    -57.795 -14.310   2.116  1.00229.01           N  
ATOM   5225  N   SER E  82B    -56.796  -9.539  -0.427  1.00215.96           N  
ATOM   5226  CA  SER E  82B    -56.520  -8.093  -0.360  1.00222.19           C  
ATOM   5227  C   SER E  82B    -55.275  -7.711  -1.188  1.00230.75           C  
ATOM   5228  O   SER E  82B    -54.431  -6.935  -0.729  1.00229.51           O  
ATOM   5229  CB  SER E  82B    -56.391  -7.636   1.093  1.00228.04           C  
ATOM   5230  OG  SER E  82B    -57.531  -8.005   1.853  1.00236.06           O  
ATOM   5231  N   LEU E  82C    -55.166  -8.294  -2.402  1.00225.02           N  
ATOM   5232  CA  LEU E  82C    -54.043  -8.117  -3.319  1.00223.48           C  
ATOM   5233  C   LEU E  82C    -53.832  -6.673  -3.742  1.00233.16           C  
ATOM   5234  O   LEU E  82C    -54.776  -5.976  -4.098  1.00238.08           O  
ATOM   5235  CB  LEU E  82C    -54.157  -9.051  -4.533  1.00221.89           C  
ATOM   5236  CG  LEU E  82C    -53.793 -10.524  -4.256  1.00223.14           C  
ATOM   5237  CD1 LEU E  82C    -54.447 -11.457  -5.248  1.00223.99           C  
ATOM   5238  CD2 LEU E  82C    -52.279 -10.745  -4.248  1.00225.40           C  
ATOM   5239  N   LYS E  83     -52.582  -6.219  -3.635  1.00221.21           N  
ATOM   5240  CA  LYS E  83     -52.142  -4.858  -3.953  1.00222.46           C  
ATOM   5241  C   LYS E  83     -51.263  -4.914  -5.215  1.00224.15           C  
ATOM   5242  O   LYS E  83     -50.699  -5.976  -5.482  1.00223.56           O  
ATOM   5243  CB  LYS E  83     -51.317  -4.289  -2.777  1.00224.09           C  
ATOM   5244  CG  LYS E  83     -52.068  -4.174  -1.458  1.00245.57           C  
ATOM   5245  CD  LYS E  83     -51.104  -4.110  -0.280  1.00248.21           C  
ATOM   5246  CE  LYS E  83     -51.820  -3.959   1.038  1.00255.29           C  
ATOM   5247  NZ  LYS E  83     -50.874  -3.715   2.156  1.00263.46           N  
ATOM   5248  N   PRO E  84     -51.080  -3.811  -5.990  1.00228.25           N  
ATOM   5249  CA  PRO E  84     -50.202  -3.892  -7.178  1.00225.52           C  
ATOM   5250  C   PRO E  84     -48.754  -4.296  -6.879  1.00226.22           C  
ATOM   5251  O   PRO E  84     -48.107  -4.857  -7.754  1.00225.80           O  
ATOM   5252  CB  PRO E  84     -50.286  -2.490  -7.780  1.00234.67           C  
ATOM   5253  CG  PRO E  84     -51.549  -1.914  -7.238  1.00244.96           C  
ATOM   5254  CD  PRO E  84     -51.663  -2.460  -5.856  1.00241.34           C  
ATOM   5255  N   GLU E  85     -48.269  -4.055  -5.636  1.00222.08           N  
ATOM   5256  CA  GLU E  85     -46.927  -4.410  -5.136  1.00221.73           C  
ATOM   5257  C   GLU E  85     -46.719  -5.931  -5.108  1.00224.72           C  
ATOM   5258  O   GLU E  85     -45.575  -6.386  -5.076  1.00224.40           O  
ATOM   5259  CB  GLU E  85     -46.703  -3.863  -3.714  1.00222.91           C  
ATOM   5260  CG  GLU E  85     -46.891  -2.364  -3.566  1.00233.65           C  
ATOM   5261  CD  GLU E  85     -48.307  -1.940  -3.229  1.00254.61           C  
ATOM   5262  OE1 GLU E  85     -48.760  -2.209  -2.093  1.00252.88           O  
ATOM   5263  OE2 GLU E  85     -48.957  -1.317  -4.099  1.00252.98           O  
ATOM   5264  N   ASP E  86     -47.822  -6.709  -5.080  1.00221.36           N  
ATOM   5265  CA  ASP E  86     -47.812  -8.177  -5.065  1.00220.77           C  
ATOM   5266  C   ASP E  86     -47.554  -8.784  -6.440  1.00221.59           C  
ATOM   5267  O   ASP E  86     -47.412 -10.008  -6.554  1.00220.32           O  
ATOM   5268  CB  ASP E  86     -49.114  -8.730  -4.475  1.00223.12           C  
ATOM   5269  CG  ASP E  86     -49.384  -8.284  -3.059  1.00235.14           C  
ATOM   5270  OD1 ASP E  86     -48.420  -8.225  -2.256  1.00235.78           O  
ATOM   5271  OD2 ASP E  86     -50.558  -8.033  -2.738  1.00241.66           O  
ATOM   5272  N   THR E  87     -47.519  -7.940  -7.494  1.00216.29           N  
ATOM   5273  CA  THR E  87     -47.224  -8.397  -8.851  1.00215.00           C  
ATOM   5274  C   THR E  87     -45.785  -8.895  -8.829  1.00213.42           C  
ATOM   5275  O   THR E  87     -44.878  -8.141  -8.466  1.00212.99           O  
ATOM   5276  CB  THR E  87     -47.440  -7.270  -9.869  1.00223.58           C  
ATOM   5277  OG1 THR E  87     -48.799  -6.829  -9.801  1.00223.41           O  
ATOM   5278  CG2 THR E  87     -47.094  -7.695 -11.289  1.00223.15           C  
ATOM   5279  N   ALA E  88     -45.591 -10.178  -9.146  1.00205.82           N  
ATOM   5280  CA  ALA E  88     -44.289 -10.847  -9.133  1.00202.81           C  
ATOM   5281  C   ALA E  88     -44.417 -12.255  -9.722  1.00200.39           C  
ATOM   5282  O   ALA E  88     -45.534 -12.706 -10.004  1.00201.82           O  
ATOM   5283  CB  ALA E  88     -43.801 -10.966  -7.696  1.00202.72           C  
ATOM   5284  N   VAL E  89     -43.265 -12.957  -9.864  1.00192.25           N  
ATOM   5285  CA  VAL E  89     -43.100 -14.351 -10.311  1.00189.74           C  
ATOM   5286  C   VAL E  89     -43.019 -15.220  -9.027  1.00182.44           C  
ATOM   5287  O   VAL E  89     -41.998 -15.207  -8.329  1.00182.15           O  
ATOM   5288  CB  VAL E  89     -41.840 -14.578 -11.206  1.00193.82           C  
ATOM   5289  CG1 VAL E  89     -41.894 -15.941 -11.889  1.00194.04           C  
ATOM   5290  CG2 VAL E  89     -41.651 -13.473 -12.241  1.00194.11           C  
ATOM   5291  N   TYR E  90     -44.096 -15.960  -8.719  1.00175.22           N  
ATOM   5292  CA  TYR E  90     -44.192 -16.800  -7.514  1.00172.73           C  
ATOM   5293  C   TYR E  90     -43.593 -18.218  -7.734  1.00173.00           C  
ATOM   5294  O   TYR E  90     -44.161 -19.010  -8.480  1.00171.66           O  
ATOM   5295  CB  TYR E  90     -45.641 -16.838  -6.978  1.00173.09           C  
ATOM   5296  CG  TYR E  90     -46.081 -15.544  -6.322  1.00174.37           C  
ATOM   5297  CD1 TYR E  90     -46.363 -14.410  -7.084  1.00176.13           C  
ATOM   5298  CD2 TYR E  90     -46.242 -15.459  -4.945  1.00175.25           C  
ATOM   5299  CE1 TYR E  90     -46.769 -13.216  -6.486  1.00176.01           C  
ATOM   5300  CE2 TYR E  90     -46.643 -14.270  -4.335  1.00176.14           C  
ATOM   5301  CZ  TYR E  90     -46.915 -13.153  -5.112  1.00182.18           C  
ATOM   5302  OH  TYR E  90     -47.313 -11.973  -4.532  1.00182.61           O  
ATOM   5303  N   TYR E  91     -42.423 -18.512  -7.074  1.00167.95           N  
ATOM   5304  CA  TYR E  91     -41.521 -19.706  -7.124  1.00166.91           C  
ATOM   5305  C   TYR E  91     -41.665 -20.764  -6.015  1.00169.19           C  
ATOM   5306  O   TYR E  91     -41.810 -20.370  -4.855  1.00169.62           O  
ATOM   5307  CB  TYR E  91     -40.066 -19.235  -7.085  1.00167.45           C  
ATOM   5308  CG  TYR E  91     -39.496 -18.929  -8.441  1.00168.37           C  
ATOM   5309  CD1 TYR E  91     -39.605 -17.656  -8.990  1.00170.22           C  
ATOM   5310  CD2 TYR E  91     -38.828 -19.901  -9.172  1.00168.90           C  
ATOM   5311  CE1 TYR E  91     -39.068 -17.362 -10.240  1.00170.48           C  
ATOM   5312  CE2 TYR E  91     -38.312 -19.628 -10.435  1.00169.46           C  
ATOM   5313  CZ  TYR E  91     -38.437 -18.356 -10.967  1.00175.38           C  
ATOM   5314  OH  TYR E  91     -37.924 -18.073 -12.207  1.00183.20           O  
ATOM   5315  N   CYS E  92     -41.555 -22.100  -6.332  1.00163.83           N  
ATOM   5316  CA  CYS E  92     -41.775 -23.178  -5.341  1.00163.93           C  
ATOM   5317  C   CYS E  92     -40.547 -23.706  -4.725  1.00163.09           C  
ATOM   5318  O   CYS E  92     -39.607 -23.978  -5.456  1.00163.56           O  
ATOM   5319  CB  CYS E  92     -42.604 -24.323  -5.909  1.00165.94           C  
ATOM   5320  SG  CYS E  92     -43.473 -25.296  -4.648  1.00171.05           S  
ATOM   5321  N   ALA E  93     -40.510 -23.888  -3.400  1.00154.90           N  
ATOM   5322  CA  ALA E  93     -39.246 -24.456  -2.947  1.00152.32           C  
ATOM   5323  C   ALA E  93     -39.376 -25.443  -1.797  1.00151.76           C  
ATOM   5324  O   ALA E  93     -40.291 -25.336  -0.986  1.00151.24           O  
ATOM   5325  CB  ALA E  93     -38.224 -23.369  -2.641  1.00153.00           C  
ATOM   5326  N   ALA E  94     -38.462 -26.434  -1.756  1.00144.88           N  
ATOM   5327  CA  ALA E  94     -38.406 -27.455  -0.712  1.00143.14           C  
ATOM   5328  C   ALA E  94     -37.084 -27.378   0.051  1.00142.59           C  
ATOM   5329  O   ALA E  94     -36.019 -27.248  -0.553  1.00142.59           O  
ATOM   5330  CB  ALA E  94     -38.594 -28.838  -1.314  1.00143.79           C  
ATOM   5331  N   THR E  95     -37.162 -27.440   1.378  1.00135.48           N  
ATOM   5332  CA  THR E  95     -35.993 -27.399   2.263  1.00133.84           C  
ATOM   5333  C   THR E  95     -35.983 -28.613   3.200  1.00135.33           C  
ATOM   5334  O   THR E  95     -37.039 -28.981   3.714  1.00133.67           O  
ATOM   5335  CB  THR E  95     -35.893 -26.052   3.044  1.00135.65           C  
ATOM   5336  OG1 THR E  95     -34.736 -26.073   3.876  1.00137.13           O  
ATOM   5337  CG2 THR E  95     -37.099 -25.765   3.921  1.00127.88           C  
ATOM   5338  N   PRO E  96     -34.806 -29.210   3.491  1.00131.13           N  
ATOM   5339  CA  PRO E  96     -34.780 -30.345   4.432  1.00130.73           C  
ATOM   5340  C   PRO E  96     -34.979 -29.924   5.897  1.00137.14           C  
ATOM   5341  O   PRO E  96     -35.178 -30.775   6.758  1.00138.75           O  
ATOM   5342  CB  PRO E  96     -33.388 -30.923   4.221  1.00132.07           C  
ATOM   5343  CG  PRO E  96     -32.552 -29.744   3.836  1.00136.42           C  
ATOM   5344  CD  PRO E  96     -33.451 -28.909   2.972  1.00132.21           C  
ATOM   5345  N   TYR E  97     -34.904 -28.614   6.179  1.00132.91           N  
ATOM   5346  CA  TYR E  97     -35.027 -28.023   7.506  1.00131.87           C  
ATOM   5347  C   TYR E  97     -36.498 -27.902   7.954  1.00137.29           C  
ATOM   5348  O   TYR E  97     -37.414 -27.980   7.128  1.00138.72           O  
ATOM   5349  CB  TYR E  97     -34.317 -26.662   7.514  1.00132.56           C  
ATOM   5350  CG  TYR E  97     -32.835 -26.762   7.225  1.00133.78           C  
ATOM   5351  CD1 TYR E  97     -31.951 -27.264   8.176  1.00135.90           C  
ATOM   5352  CD2 TYR E  97     -32.313 -26.343   6.006  1.00134.41           C  
ATOM   5353  CE1 TYR E  97     -30.584 -27.351   7.922  1.00136.68           C  
ATOM   5354  CE2 TYR E  97     -30.945 -26.426   5.739  1.00135.50           C  
ATOM   5355  CZ  TYR E  97     -30.084 -26.930   6.701  1.00140.41           C  
ATOM   5356  OH  TYR E  97     -28.735 -27.005   6.448  1.00136.39           O  
ATOM   5357  N   GLY E  98     -36.717 -27.743   9.250  1.00132.54           N  
ATOM   5358  CA  GLY E  98     -38.064 -27.634   9.785  1.00132.41           C  
ATOM   5359  C   GLY E  98     -38.299 -26.518  10.784  1.00137.16           C  
ATOM   5360  O   GLY E  98     -39.450 -26.307  11.165  1.00138.63           O  
ATOM   5361  N   SER E  99     -37.237 -25.798  11.238  1.00131.08           N  
ATOM   5362  CA  SER E  99     -37.402 -24.720  12.234  1.00129.17           C  
ATOM   5363  C   SER E  99     -37.440 -23.323  11.631  1.00131.10           C  
ATOM   5364  O   SER E  99     -36.959 -23.111  10.508  1.00130.48           O  
ATOM   5365  CB  SER E  99     -36.358 -24.813  13.343  1.00130.45           C  
ATOM   5366  OG  SER E  99     -35.102 -24.311  12.926  1.00134.79           O  
ATOM   5367  N   ARG E 100     -37.995 -22.373  12.400  1.00126.81           N  
ATOM   5368  CA  ARG E 100     -38.121 -20.961  12.003  1.00126.78           C  
ATOM   5369  C   ARG E 100     -36.808 -20.268  11.666  1.00130.04           C  
ATOM   5370  O   ARG E 100     -36.821 -19.256  10.963  1.00130.73           O  
ATOM   5371  CB  ARG E 100     -38.870 -20.156  13.081  1.00126.53           C  
ATOM   5372  CG  ARG E 100     -38.262 -20.169  14.462  1.00127.72           C  
ATOM   5373  CD  ARG E 100     -39.130 -19.338  15.372  1.00137.94           C  
ATOM   5374  NE  ARG E 100     -38.688 -19.410  16.755  1.00159.17           N  
ATOM   5375  CZ  ARG E 100     -39.186 -20.242  17.663  1.00174.08           C  
ATOM   5376  NH1 ARG E 100     -40.124 -21.127  17.323  1.00145.00           N  
ATOM   5377  NH2 ARG E 100     -38.715 -20.236  18.903  1.00172.14           N  
ATOM   5378  N   TYR E 100A    -35.681 -20.808  12.213  1.00125.19           N  
ATOM   5379  CA  TYR E 100A    -34.345 -20.266  12.019  1.00124.43           C  
ATOM   5380  C   TYR E 100A    -33.764 -20.564  10.648  1.00129.43           C  
ATOM   5381  O   TYR E 100A    -32.758 -19.960  10.273  1.00130.25           O  
ATOM   5382  CB  TYR E 100A    -33.445 -20.751  13.164  1.00125.14           C  
ATOM   5383  CG  TYR E 100A    -34.007 -20.328  14.505  1.00125.62           C  
ATOM   5384  CD1 TYR E 100A    -34.104 -18.980  14.844  1.00127.15           C  
ATOM   5385  CD2 TYR E 100A    -34.608 -21.253  15.356  1.00125.47           C  
ATOM   5386  CE1 TYR E 100A    -34.741 -18.569  16.012  1.00128.46           C  
ATOM   5387  CE2 TYR E 100A    -35.196 -20.854  16.563  1.00124.94           C  
ATOM   5388  CZ  TYR E 100A    -35.252 -19.511  16.886  1.00131.33           C  
ATOM   5389  OH  TYR E 100A    -35.858 -19.060  18.031  1.00137.14           O  
ATOM   5390  N   TYR E 100B    -34.434 -21.439   9.865  1.00126.86           N  
ATOM   5391  CA  TYR E 100B    -33.991 -21.844   8.536  1.00126.43           C  
ATOM   5392  C   TYR E 100B    -35.008 -21.647   7.413  1.00130.78           C  
ATOM   5393  O   TYR E 100B    -34.599 -21.498   6.255  1.00132.16           O  
ATOM   5394  CB  TYR E 100B    -33.543 -23.315   8.583  1.00127.55           C  
ATOM   5395  CG  TYR E 100B    -32.202 -23.492   9.257  1.00128.89           C  
ATOM   5396  CD1 TYR E 100B    -32.111 -23.680  10.637  1.00130.22           C  
ATOM   5397  CD2 TYR E 100B    -31.023 -23.448   8.525  1.00129.72           C  
ATOM   5398  CE1 TYR E 100B    -30.874 -23.807  11.269  1.00129.26           C  
ATOM   5399  CE2 TYR E 100B    -29.785 -23.585   9.144  1.00130.85           C  
ATOM   5400  CZ  TYR E 100B    -29.712 -23.764  10.514  1.00138.39           C  
ATOM   5401  OH  TYR E 100B    -28.476 -23.826  11.112  1.00143.56           O  
ATOM   5402  N   LEU E 100C    -36.320 -21.661   7.730  1.00125.31           N  
ATOM   5403  CA  LEU E 100C    -37.386 -21.590   6.720  1.00123.95           C  
ATOM   5404  C   LEU E 100C    -37.501 -20.244   5.958  1.00128.46           C  
ATOM   5405  O   LEU E 100C    -38.067 -20.244   4.867  1.00128.71           O  
ATOM   5406  CB  LEU E 100C    -38.764 -22.004   7.290  1.00122.80           C  
ATOM   5407  CG  LEU E 100C    -38.916 -23.449   7.810  1.00126.44           C  
ATOM   5408  CD1 LEU E 100C    -40.376 -23.843   7.915  1.00126.66           C  
ATOM   5409  CD2 LEU E 100C    -38.184 -24.451   6.951  1.00125.64           C  
ATOM   5410  N   ARG E 100D    -36.968 -19.127   6.493  1.00124.96           N  
ATOM   5411  CA  ARG E 100D    -36.996 -17.805   5.820  1.00124.56           C  
ATOM   5412  C   ARG E 100D    -35.787 -17.590   4.894  1.00129.16           C  
ATOM   5413  O   ARG E 100D    -35.767 -16.628   4.116  1.00129.60           O  
ATOM   5414  CB  ARG E 100D    -37.082 -16.657   6.848  1.00122.47           C  
ATOM   5415  CG  ARG E 100D    -38.316 -16.735   7.743  1.00128.22           C  
ATOM   5416  CD  ARG E 100D    -38.361 -15.589   8.731  1.00130.67           C  
ATOM   5417  NE  ARG E 100D    -39.500 -15.707   9.643  1.00134.72           N  
ATOM   5418  CZ  ARG E 100D    -40.703 -15.201   9.403  1.00150.47           C  
ATOM   5419  NH1 ARG E 100D    -40.932 -14.513   8.291  1.00137.22           N  
ATOM   5420  NH2 ARG E 100D    -41.682 -15.363  10.281  1.00143.41           N  
ATOM   5421  N   GLU E 100E    -34.787 -18.482   4.985  1.00125.46           N  
ATOM   5422  CA  GLU E 100E    -33.550 -18.422   4.226  1.00125.77           C  
ATOM   5423  C   GLU E 100E    -33.638 -19.131   2.873  1.00131.46           C  
ATOM   5424  O   GLU E 100E    -33.650 -20.366   2.807  1.00131.36           O  
ATOM   5425  CB  GLU E 100E    -32.381 -18.936   5.074  1.00127.31           C  
ATOM   5426  CG  GLU E 100E    -31.787 -17.867   5.970  1.00142.07           C  
ATOM   5427  CD  GLU E 100E    -30.781 -16.889   5.354  1.00167.39           C  
ATOM   5428  OE1 GLU E 100E    -30.552 -16.928   4.119  1.00149.45           O  
ATOM   5429  OE2 GLU E 100E    -30.228 -16.067   6.120  1.00166.58           O  
ATOM   5430  N   LEU E 100F    -33.682 -18.319   1.798  1.00128.83           N  
ATOM   5431  CA  LEU E 100F    -33.741 -18.718   0.392  1.00128.86           C  
ATOM   5432  C   LEU E 100F    -32.614 -19.714   0.042  1.00134.90           C  
ATOM   5433  O   LEU E 100F    -32.863 -20.682  -0.680  1.00134.74           O  
ATOM   5434  CB  LEU E 100F    -33.667 -17.438  -0.459  1.00128.60           C  
ATOM   5435  CG  LEU E 100F    -33.491 -17.575  -1.965  1.00133.53           C  
ATOM   5436  CD1 LEU E 100F    -34.458 -16.681  -2.696  1.00134.29           C  
ATOM   5437  CD2 LEU E 100F    -32.071 -17.228  -2.388  1.00135.94           C  
ATOM   5438  N   ARG E 100G    -31.394 -19.473   0.581  1.00132.47           N  
ATOM   5439  CA  ARG E 100G    -30.191 -20.291   0.393  1.00132.50           C  
ATOM   5440  C   ARG E 100G    -30.332 -21.727   0.935  1.00136.75           C  
ATOM   5441  O   ARG E 100G    -29.614 -22.616   0.474  1.00136.34           O  
ATOM   5442  CB  ARG E 100G    -28.988 -19.613   1.064  1.00133.93           C  
ATOM   5443  CG  ARG E 100G    -28.631 -18.229   0.522  1.00151.14           C  
ATOM   5444  CD  ARG E 100G    -27.543 -17.589   1.364  1.00172.67           C  
ATOM   5445  NE  ARG E 100G    -27.146 -16.275   0.852  1.00191.09           N  
ATOM   5446  CZ  ARG E 100G    -26.251 -15.479   1.434  1.00210.62           C  
ATOM   5447  NH1 ARG E 100G    -25.657 -15.849   2.565  1.00199.02           N  
ATOM   5448  NH2 ARG E 100G    -25.944 -14.306   0.891  1.00198.95           N  
ATOM   5449  N   GLU E 100H    -31.238 -21.946   1.920  1.00133.93           N  
ATOM   5450  CA  GLU E 100H    -31.464 -23.250   2.565  1.00133.77           C  
ATOM   5451  C   GLU E 100H    -32.450 -24.165   1.815  1.00135.73           C  
ATOM   5452  O   GLU E 100H    -32.675 -25.305   2.243  1.00135.09           O  
ATOM   5453  CB  GLU E 100H    -31.896 -23.095   4.049  1.00135.21           C  
ATOM   5454  CG  GLU E 100H    -30.935 -22.333   4.961  1.00146.30           C  
ATOM   5455  CD  GLU E 100H    -29.476 -22.756   5.068  1.00167.57           C  
ATOM   5456  OE1 GLU E 100H    -29.088 -23.807   4.503  1.00147.81           O  
ATOM   5457  OE2 GLU E 100H    -28.709 -22.015   5.726  1.00170.38           O  
ATOM   5458  N   TYR E 100I    -33.031 -23.665   0.707  1.00130.68           N  
ATOM   5459  CA  TYR E 100I    -34.009 -24.376  -0.118  1.00130.31           C  
ATOM   5460  C   TYR E 100I    -33.338 -25.091  -1.305  1.00136.51           C  
ATOM   5461  O   TYR E 100I    -32.847 -24.428  -2.210  1.00136.60           O  
ATOM   5462  CB  TYR E 100I    -35.110 -23.402  -0.558  1.00130.29           C  
ATOM   5463  CG  TYR E 100I    -36.133 -23.128   0.527  1.00129.91           C  
ATOM   5464  CD1 TYR E 100I    -35.900 -22.172   1.511  1.00131.04           C  
ATOM   5465  CD2 TYR E 100I    -37.323 -23.847   0.585  1.00130.23           C  
ATOM   5466  CE1 TYR E 100I    -36.842 -21.912   2.502  1.00131.12           C  
ATOM   5467  CE2 TYR E 100I    -38.286 -23.575   1.551  1.00130.95           C  
ATOM   5468  CZ  TYR E 100I    -38.037 -22.618   2.520  1.00137.98           C  
ATOM   5469  OH  TYR E 100I    -38.982 -22.385   3.494  1.00136.52           O  
ATOM   5470  N   ASP E 101     -33.296 -26.445  -1.268  1.00135.10           N  
ATOM   5471  CA  ASP E 101     -32.617 -27.339  -2.214  1.00136.10           C  
ATOM   5472  C   ASP E 101     -33.243 -27.464  -3.592  1.00142.97           C  
ATOM   5473  O   ASP E 101     -32.520 -27.552  -4.586  1.00141.21           O  
ATOM   5474  CB  ASP E 101     -32.472 -28.739  -1.597  1.00137.93           C  
ATOM   5475  CG  ASP E 101     -31.484 -28.839  -0.454  1.00149.47           C  
ATOM   5476  OD1 ASP E 101     -30.769 -27.835  -0.190  1.00150.30           O  
ATOM   5477  OD2 ASP E 101     -31.392 -29.928   0.152  1.00157.19           O  
ATOM   5478  N   TYR E 102     -34.575 -27.524  -3.648  1.00143.81           N  
ATOM   5479  CA  TYR E 102     -35.299 -27.721  -4.896  1.00145.24           C  
ATOM   5480  C   TYR E 102     -36.234 -26.577  -5.179  1.00152.29           C  
ATOM   5481  O   TYR E 102     -36.748 -25.953  -4.251  1.00151.77           O  
ATOM   5482  CB  TYR E 102     -36.029 -29.073  -4.887  1.00146.68           C  
ATOM   5483  CG  TYR E 102     -35.110 -30.227  -4.549  1.00148.76           C  
ATOM   5484  CD1 TYR E 102     -34.302 -30.811  -5.524  1.00150.81           C  
ATOM   5485  CD2 TYR E 102     -35.005 -30.702  -3.244  1.00149.45           C  
ATOM   5486  CE1 TYR E 102     -33.427 -31.851  -5.209  1.00151.91           C  
ATOM   5487  CE2 TYR E 102     -34.126 -31.732  -2.916  1.00150.54           C  
ATOM   5488  CZ  TYR E 102     -33.349 -32.313  -3.904  1.00160.34           C  
ATOM   5489  OH  TYR E 102     -32.503 -33.346  -3.581  1.00163.29           O  
ATOM   5490  N   TRP E 103     -36.405 -26.265  -6.466  1.00151.94           N  
ATOM   5491  CA  TRP E 103     -37.231 -25.157  -6.919  1.00153.03           C  
ATOM   5492  C   TRP E 103     -38.111 -25.519  -8.100  1.00163.01           C  
ATOM   5493  O   TRP E 103     -37.801 -26.440  -8.863  1.00164.42           O  
ATOM   5494  CB  TRP E 103     -36.349 -23.972  -7.320  1.00151.17           C  
ATOM   5495  CG  TRP E 103     -35.621 -23.337  -6.185  1.00151.69           C  
ATOM   5496  CD1 TRP E 103     -34.452 -23.757  -5.627  1.00154.33           C  
ATOM   5497  CD2 TRP E 103     -36.002 -22.152  -5.481  1.00151.05           C  
ATOM   5498  NE1 TRP E 103     -34.090 -22.921  -4.600  1.00153.71           N  
ATOM   5499  CE2 TRP E 103     -35.022 -21.919  -4.493  1.00155.07           C  
ATOM   5500  CE3 TRP E 103     -37.085 -21.263  -5.585  1.00151.93           C  
ATOM   5501  CZ2 TRP E 103     -35.089 -20.835  -3.616  1.00154.36           C  
ATOM   5502  CZ3 TRP E 103     -37.147 -20.185  -4.722  1.00153.26           C  
ATOM   5503  CH2 TRP E 103     -36.160 -19.979  -3.750  1.00154.06           C  
ATOM   5504  N   GLY E 104     -39.166 -24.733  -8.279  1.00163.89           N  
ATOM   5505  CA  GLY E 104     -40.090 -24.858  -9.391  1.00166.65           C  
ATOM   5506  C   GLY E 104     -40.063 -23.606 -10.244  1.00176.56           C  
ATOM   5507  O   GLY E 104     -39.584 -22.567  -9.789  1.00172.41           O  
ATOM   5508  N   GLN E 105     -40.560 -23.705 -11.495  1.00178.04           N  
ATOM   5509  CA  GLN E 105     -40.605 -22.614 -12.482  1.00183.78           C  
ATOM   5510  C   GLN E 105     -41.408 -21.392 -12.030  1.00192.12           C  
ATOM   5511  O   GLN E 105     -40.991 -20.254 -12.262  1.00192.54           O  
ATOM   5512  CB  GLN E 105     -41.110 -23.121 -13.846  1.00187.18           C  
ATOM   5513  CG  GLN E 105     -42.363 -23.998 -13.781  1.00209.37           C  
ATOM   5514  CD  GLN E 105     -43.196 -23.997 -15.037  1.00235.37           C  
ATOM   5515  OE1 GLN E 105     -42.730 -24.336 -16.129  1.00233.26           O  
ATOM   5516  NE2 GLN E 105     -44.475 -23.681 -14.891  1.00228.65           N  
ATOM   5517  N   GLY E 106     -42.551 -21.642 -11.411  1.00189.09           N  
ATOM   5518  CA  GLY E 106     -43.423 -20.590 -10.925  1.00189.52           C  
ATOM   5519  C   GLY E 106     -44.376 -20.034 -11.954  1.00205.15           C  
ATOM   5520  O   GLY E 106     -44.294 -20.364 -13.137  1.00206.79           O  
ATOM   5521  N   THR E 107     -45.287 -19.184 -11.494  1.00204.95           N  
ATOM   5522  CA  THR E 107     -46.263 -18.552 -12.365  1.00207.70           C  
ATOM   5523  C   THR E 107     -46.326 -17.059 -12.083  1.00214.54           C  
ATOM   5524  O   THR E 107     -46.312 -16.643 -10.925  1.00212.90           O  
ATOM   5525  CB  THR E 107     -47.620 -19.271 -12.319  1.00215.83           C  
ATOM   5526  OG1 THR E 107     -48.468 -18.756 -13.349  1.00215.25           O  
ATOM   5527  CG2 THR E 107     -48.299 -19.180 -10.949  1.00213.95           C  
ATOM   5528  N   GLN E 108     -46.359 -16.261 -13.158  1.00215.30           N  
ATOM   5529  CA  GLN E 108     -46.437 -14.810 -13.066  1.00216.58           C  
ATOM   5530  C   GLN E 108     -47.843 -14.414 -12.606  1.00223.57           C  
ATOM   5531  O   GLN E 108     -48.826 -14.804 -13.234  1.00223.73           O  
ATOM   5532  CB  GLN E 108     -46.089 -14.159 -14.420  1.00218.24           C  
ATOM   5533  CG  GLN E 108     -44.832 -13.284 -14.405  1.00229.10           C  
ATOM   5534  CD  GLN E 108     -45.013 -11.913 -13.782  1.00244.62           C  
ATOM   5535  OE1 GLN E 108     -46.122 -11.471 -13.457  1.00239.04           O  
ATOM   5536  NE2 GLN E 108     -43.915 -11.193 -13.619  1.00234.88           N  
ATOM   5537  N   VAL E 109     -47.935 -13.723 -11.460  1.00221.78           N  
ATOM   5538  CA  VAL E 109     -49.178 -13.213 -10.866  1.00222.74           C  
ATOM   5539  C   VAL E 109     -49.137 -11.689 -11.034  1.00228.10           C  
ATOM   5540  O   VAL E 109     -48.174 -11.046 -10.594  1.00226.33           O  
ATOM   5541  CB  VAL E 109     -49.289 -13.595  -9.362  1.00225.58           C  
ATOM   5542  CG1 VAL E 109     -50.504 -12.929  -8.691  1.00225.43           C  
ATOM   5543  CG2 VAL E 109     -49.286 -15.116  -9.157  1.00225.17           C  
ATOM   5544  N   THR E 110     -50.180 -11.113 -11.656  1.00228.93           N  
ATOM   5545  CA  THR E 110     -50.246  -9.666 -11.864  1.00230.96           C  
ATOM   5546  C   THR E 110     -51.477  -9.108 -11.145  1.00238.18           C  
ATOM   5547  O   THR E 110     -52.540  -9.737 -11.155  1.00236.59           O  
ATOM   5548  CB  THR E 110     -50.230  -9.320 -13.374  1.00242.93           C  
ATOM   5549  OG1 THR E 110     -49.187 -10.025 -14.051  1.00246.32           O  
ATOM   5550  CG2 THR E 110     -50.090  -7.820 -13.631  1.00241.46           C  
ATOM   5551  N   VAL E 111     -51.338  -7.951 -10.504  1.00230.78           N  
ATOM   5552  CA  VAL E 111     -52.477  -7.313  -9.846  1.00237.33           C  
ATOM   5553  C   VAL E 111     -52.635  -5.869 -10.376  1.00233.76           C  
ATOM   5554  O   VAL E 111     -51.700  -5.071 -10.268  1.00234.83           O  
ATOM   5555  CB  VAL E 111     -52.444  -7.416  -8.288  1.00237.83           C  
ATOM   5556  CG1 VAL E 111     -53.707  -6.814  -7.670  1.00240.62           C  
ATOM   5557  CG2 VAL E 111     -52.283  -8.867  -7.830  1.00229.91           C  
ATOM   5558  N   SER E 112     -53.800  -5.564 -10.996  1.00232.84           N  
ATOM   5559  CA  SER E 112     -54.143  -4.259 -11.574  1.00257.15           C  
ATOM   5560  C   SER E 112     -55.626  -3.894 -11.370  1.00271.83           C  
ATOM   5561  O   SER E 112     -56.456  -4.029 -12.274  1.00244.05           O  
ATOM   5562  CB  SER E 112     -53.759  -4.199 -13.051  1.00256.20           C  
ATOM   5563  OG  SER E 112     -54.146  -2.964 -13.632  1.00265.73           O  
