# Supplementary material for: A non-redundant data set of nanobody-antigen crystal structures
Source: Data Brief. 2019 Mar 6;24:103754. doi: 10.1016/j.dib.2019.103754 (PMC6441729; doi:10.1016/j.dib.2019.103754)
Supplement: Multimedia component 6 [file mmc6.zip › extended_dataset/Nb_2/6ey6_2.pdb]

ATOM  13285  N   GLN J   1      12.481 -12.707 -96.370  1.00 55.56           N  
ATOM  13286  CA  GLN J   1      13.069 -12.631 -95.035  1.00 53.68           C  
ATOM  13287  C   GLN J   1      14.588 -12.374 -95.087  1.00 55.88           C  
ATOM  13288  O   GLN J   1      15.257 -12.820 -96.021  1.00 55.74           O  
ATOM  13289  CB  GLN J   1      12.731 -13.886 -94.198  1.00 55.05           C  
ATOM  13290  CG  GLN J   1      13.250 -15.217 -94.760  1.00 75.21           C  
ATOM  13291  CD  GLN J   1      12.367 -15.953 -95.759  1.00101.72           C  
ATOM  13292  OE1 GLN J   1      12.446 -17.185 -95.886  1.00 97.70           O  
ATOM  13293  NE2 GLN J   1      11.513 -15.249 -96.496  1.00 95.81           N  
ATOM  13294  N   VAL J   2      15.114 -11.658 -94.075  1.00 51.26           N  
ATOM  13295  CA  VAL J   2      16.529 -11.314 -93.919  1.00 50.13           C  
ATOM  13296  C   VAL J   2      17.351 -12.568 -93.663  1.00 51.73           C  
ATOM  13297  O   VAL J   2      16.966 -13.393 -92.839  1.00 52.48           O  
ATOM  13298  CB  VAL J   2      16.753 -10.293 -92.772  1.00 53.24           C  
ATOM  13299  CG1 VAL J   2      18.149  -9.666 -92.846  1.00 53.20           C  
ATOM  13300  CG2 VAL J   2      15.700  -9.211 -92.815  1.00 53.65           C  
ATOM  13301  N   GLN J   3      18.481 -12.696 -94.358  1.00 45.40           N  
ATOM  13302  CA  GLN J   3      19.434 -13.766 -94.117  1.00 43.77           C  
ATOM  13303  C   GLN J   3      20.700 -13.152 -93.490  1.00 43.79           C  
ATOM  13304  O   GLN J   3      21.196 -12.133 -93.959  1.00 43.88           O  
ATOM  13305  CB  GLN J   3      19.763 -14.519 -95.403  1.00 46.03           C  
ATOM  13306  CG  GLN J   3      20.678 -15.709 -95.158  1.00 49.34           C  
ATOM  13307  CD  GLN J   3      20.769 -16.579 -96.373  1.00 64.49           C  
ATOM  13308  OE1 GLN J   3      19.799 -17.217 -96.792  1.00 59.49           O  
ATOM  13309  NE2 GLN J   3      21.943 -16.617 -96.966  1.00 56.45           N  
ATOM  13310  N   LEU J   4      21.198 -13.768 -92.426  1.00 38.09           N  
ATOM  13311  CA  LEU J   4      22.374 -13.292 -91.723  1.00 38.17           C  
ATOM  13312  C   LEU J   4      23.493 -14.310 -91.849  1.00 41.31           C  
ATOM  13313  O   LEU J   4      23.254 -15.503 -91.653  1.00 42.82           O  
ATOM  13314  CB  LEU J   4      22.051 -13.030 -90.228  1.00 37.27           C  
ATOM  13315  CG  LEU J   4      20.802 -12.187 -89.915  1.00 41.86           C  
ATOM  13316  CD1 LEU J   4      20.475 -12.233 -88.431  1.00 41.39           C  
ATOM  13317  CD2 LEU J   4      21.003 -10.736 -90.331  1.00 44.38           C  
ATOM  13318  N   VAL J   5      24.697 -13.847 -92.211  1.00 37.12           N  
ATOM  13319  CA  VAL J   5      25.886 -14.704 -92.362  1.00 37.17           C  
ATOM  13320  C   VAL J   5      27.059 -14.095 -91.585  1.00 39.94           C  
ATOM  13321  O   VAL J   5      27.506 -12.990 -91.885  1.00 38.36           O  
ATOM  13322  CB  VAL J   5      26.249 -15.043 -93.836  1.00 42.69           C  
ATOM  13323  CG1 VAL J   5      27.470 -15.970 -93.919  1.00 42.52           C  
ATOM  13324  CG2 VAL J   5      25.057 -15.670 -94.578  1.00 43.86           C  
ATOM  13325  N   GLU J   6      27.514 -14.812 -90.556  1.00 37.59           N  
ATOM  13326  CA  GLU J   6      28.639 -14.420 -89.690  1.00 37.09           C  
ATOM  13327  C   GLU J   6      29.954 -14.878 -90.282  1.00 43.71           C  
ATOM  13328  O   GLU J   6      30.010 -15.879 -90.992  1.00 44.78           O  
ATOM  13329  CB  GLU J   6      28.528 -15.063 -88.289  1.00 37.30           C  
ATOM  13330  CG  GLU J   6      27.203 -14.821 -87.592  1.00 40.86           C  
ATOM  13331  CD  GLU J   6      26.155 -15.901 -87.786  1.00 56.52           C  
ATOM  13332  OE1 GLU J   6      26.035 -16.446 -88.913  1.00 39.84           O  
ATOM  13333  OE2 GLU J   6      25.435 -16.189 -86.802  1.00 45.65           O  
ATOM  13334  N   SER J   7      31.022 -14.173 -89.930  1.00 41.32           N  
ATOM  13335  CA  SER J   7      32.393 -14.483 -90.317  1.00 43.02           C  
ATOM  13336  C   SER J   7      33.343 -13.922 -89.269  1.00 46.06           C  
ATOM  13337  O   SER J   7      32.945 -13.086 -88.450  1.00 43.93           O  
ATOM  13338  CB  SER J   7      32.709 -13.939 -91.710  1.00 48.15           C  
ATOM  13339  OG  SER J   7      32.661 -12.525 -91.775  1.00 53.34           O  
ATOM  13340  N   GLY J   8      34.573 -14.413 -89.277  1.00 45.48           N  
ATOM  13341  CA  GLY J   8      35.620 -13.930 -88.389  1.00 45.05           C  
ATOM  13342  C   GLY J   8      35.963 -14.823 -87.220  1.00 50.65           C  
ATOM  13343  O   GLY J   8      36.938 -14.547 -86.521  1.00 50.11           O  
ATOM  13344  N   GLY J   9      35.168 -15.878 -87.005  1.00 48.42           N  
ATOM  13345  CA  GLY J   9      35.405 -16.842 -85.934  1.00 49.00           C  
ATOM  13346  C   GLY J   9      36.696 -17.631 -86.143  1.00 55.49           C  
ATOM  13347  O   GLY J   9      37.257 -17.653 -87.241  1.00 54.95           O  
ATOM  13348  N   GLY J  10      37.160 -18.268 -85.082  1.00 53.26           N  
ATOM  13349  CA  GLY J  10      38.386 -19.053 -85.108  1.00 55.11           C  
ATOM  13350  C   GLY J  10      39.043 -19.175 -83.753  1.00 59.57           C  
ATOM  13351  O   GLY J  10      38.439 -18.850 -82.722  1.00 56.99           O  
ATOM  13352  N   LEU J  11      40.295 -19.663 -83.756  1.00 59.27           N  
ATOM  13353  CA  LEU J  11      41.084 -19.879 -82.553  1.00 59.63           C  
ATOM  13354  C   LEU J  11      41.864 -18.616 -82.171  1.00 62.65           C  
ATOM  13355  O   LEU J  11      42.449 -17.955 -83.032  1.00 63.65           O  
ATOM  13356  CB  LEU J  11      42.001 -21.102 -82.731  1.00 62.09           C  
ATOM  13357  CG  LEU J  11      42.912 -21.495 -81.556  1.00 68.85           C  
ATOM  13358  CD1 LEU J  11      42.111 -22.060 -80.386  1.00 68.88           C  
ATOM  13359  CD2 LEU J  11      43.923 -22.529 -81.998  1.00 74.70           C  
ATOM  13360  N   VAL J  12      41.839 -18.281 -80.878  1.00 56.13           N  
ATOM  13361  CA  VAL J  12      42.489 -17.101 -80.308  1.00 55.47           C  
ATOM  13362  C   VAL J  12      43.041 -17.463 -78.924  1.00 58.70           C  
ATOM  13363  O   VAL J  12      42.467 -18.303 -78.227  1.00 59.05           O  
ATOM  13364  CB  VAL J  12      41.511 -15.864 -80.303  1.00 58.38           C  
ATOM  13365  CG1 VAL J  12      40.152 -16.209 -79.681  1.00 57.50           C  
ATOM  13366  CG2 VAL J  12      42.128 -14.611 -79.651  1.00 57.82           C  
ATOM  13367  N   GLN J  13      44.185 -16.879 -78.554  1.00 54.63           N  
ATOM  13368  CA  GLN J  13      44.796 -17.114 -77.246  1.00 55.11           C  
ATOM  13369  C   GLN J  13      44.132 -16.234 -76.187  1.00 56.71           C  
ATOM  13370  O   GLN J  13      43.671 -15.135 -76.507  1.00 54.23           O  
ATOM  13371  CB  GLN J  13      46.319 -16.890 -77.286  1.00 57.66           C  
ATOM  13372  CG  GLN J  13      47.059 -17.967 -78.079  1.00 74.44           C  
ATOM  13373  CD  GLN J  13      48.360 -18.383 -77.435  1.00 94.78           C  
ATOM  13374  OE1 GLN J  13      49.264 -17.572 -77.203  0.00 91.29           O  
ATOM  13375  NE2 GLN J  13      48.494 -19.668 -77.152  0.00 88.70           N  
ATOM  13376  N   ALA J  14      44.063 -16.727 -74.936  1.00 53.73           N  
ATOM  13377  CA  ALA J  14      43.493 -15.996 -73.803  1.00 52.71           C  
ATOM  13378  C   ALA J  14      44.191 -14.634 -73.662  1.00 54.41           C  
ATOM  13379  O   ALA J  14      45.412 -14.540 -73.820  1.00 53.79           O  
ATOM  13380  CB  ALA J  14      43.652 -16.811 -72.521  1.00 55.06           C  
ATOM  13381  N   GLY J  15      43.391 -13.591 -73.440  1.00 48.43           N  
ATOM  13382  CA  GLY J  15      43.867 -12.218 -73.325  1.00 48.12           C  
ATOM  13383  C   GLY J  15      43.812 -11.495 -74.655  1.00 52.75           C  
ATOM  13384  O   GLY J  15      43.826 -10.260 -74.697  1.00 52.45           O  
ATOM  13385  N   GLY J  16      43.696 -12.278 -75.732  1.00 48.76           N  
ATOM  13386  CA  GLY J  16      43.643 -11.804 -77.105  1.00 47.22           C  
ATOM  13387  C   GLY J  16      42.346 -11.143 -77.511  1.00 48.13           C  
ATOM  13388  O   GLY J  16      41.404 -11.007 -76.720  1.00 45.82           O  
ATOM  13389  N   SER J  17      42.308 -10.727 -78.780  1.00 44.79           N  
ATOM  13390  CA  SER J  17      41.189 -10.042 -79.382  1.00 42.99           C  
ATOM  13391  C   SER J  17      40.822 -10.654 -80.711  1.00 47.84           C  
ATOM  13392  O   SER J  17      41.659 -11.276 -81.381  1.00 49.16           O  
ATOM  13393  CB  SER J  17      41.495  -8.551 -79.538  1.00 43.63           C  
ATOM  13394  OG  SER J  17      42.717  -8.309 -80.211  1.00 49.61           O  
ATOM  13395  N   LEU J  18      39.557 -10.473 -81.086  1.00 41.48           N  
ATOM  13396  CA  LEU J  18      38.986 -10.985 -82.320  1.00 40.30           C  
ATOM  13397  C   LEU J  18      37.736 -10.195 -82.673  1.00 43.74           C  
ATOM  13398  O   LEU J  18      36.900  -9.932 -81.794  1.00 42.67           O  
ATOM  13399  CB  LEU J  18      38.617 -12.461 -82.135  1.00 40.15           C  
ATOM  13400  CG  LEU J  18      38.278 -13.244 -83.383  1.00 45.43           C  
ATOM  13401  CD1 LEU J  18      39.497 -13.441 -84.255  1.00 47.06           C  
ATOM  13402  CD2 LEU J  18      37.714 -14.575 -83.014  1.00 50.18           C  
ATOM  13403  N   ARG J  19      37.578  -9.856 -83.972  1.00 38.89           N  
ATOM  13404  CA  ARG J  19      36.371  -9.165 -84.426  1.00 36.65           C  
ATOM  13405  C   ARG J  19      35.492 -10.094 -85.278  1.00 39.30           C  
ATOM  13406  O   ARG J  19      35.965 -10.663 -86.254  1.00 39.62           O  
ATOM  13407  CB  ARG J  19      36.713  -7.861 -85.179  1.00 38.29           C  
ATOM  13408  CG  ARG J  19      35.486  -6.964 -85.424  1.00 43.32           C  
ATOM  13409  CD  ARG J  19      35.840  -5.617 -86.024  1.00 47.97           C  
ATOM  13410  NE  ARG J  19      35.994  -5.692 -87.471  1.00 60.83           N  
ATOM  13411  CZ  ARG J  19      35.678  -4.712 -88.309  1.00 66.68           C  
ATOM  13412  NH1 ARG J  19      35.137  -3.586 -87.854  1.00 54.51           N  
ATOM  13413  NH2 ARG J  19      35.856  -4.867 -89.613  1.00 45.07           N  
ATOM  13414  N   LEU J  20      34.228 -10.258 -84.893  1.00 35.69           N  
ATOM  13415  CA  LEU J  20      33.264 -11.007 -85.693  1.00 36.21           C  
ATOM  13416  C   LEU J  20      32.468  -9.991 -86.494  1.00 42.50           C  
ATOM  13417  O   LEU J  20      32.269  -8.856 -86.031  1.00 43.52           O  
ATOM  13418  CB  LEU J  20      32.303 -11.861 -84.838  1.00 35.51           C  
ATOM  13419  CG  LEU J  20      32.910 -12.839 -83.824  1.00 39.20           C  
ATOM  13420  CD1 LEU J  20      31.809 -13.584 -83.092  1.00 36.72           C  
ATOM  13421  CD2 LEU J  20      33.881 -13.829 -84.502  1.00 41.34           C  
ATOM  13422  N   SER J  21      32.012 -10.398 -87.686  1.00 39.97           N  
ATOM  13423  CA  SER J  21      31.192  -9.585 -88.591  1.00 39.99           C  
ATOM  13424  C   SER J  21      29.942 -10.391 -88.952  1.00 45.42           C  
ATOM  13425  O   SER J  21      29.978 -11.620 -89.006  1.00 45.33           O  
ATOM  13426  CB  SER J  21      31.970  -9.232 -89.863  1.00 43.20           C  
ATOM  13427  OG  SER J  21      33.152  -8.498 -89.586  1.00 53.66           O  
ATOM  13428  N   CYS J  22      28.839  -9.705 -89.181  1.00 43.23           N  
ATOM  13429  CA  CYS J  22      27.599 -10.348 -89.583  1.00 43.18           C  
ATOM  13430  C   CYS J  22      26.953  -9.500 -90.670  1.00 43.70           C  
ATOM  13431  O   CYS J  22      26.515  -8.367 -90.419  1.00 41.48           O  
ATOM  13432  CB  CYS J  22      26.678 -10.565 -88.390  1.00 44.19           C  
ATOM  13433  SG  CYS J  22      24.978 -11.034 -88.822  1.00 49.09           S  
ATOM  13434  N   ALA J  23      26.935 -10.051 -91.893  1.00 40.04           N  
ATOM  13435  CA  ALA J  23      26.362  -9.392 -93.069  1.00 39.63           C  
ATOM  13436  C   ALA J  23      24.901  -9.821 -93.252  1.00 42.93           C  
ATOM  13437  O   ALA J  23      24.585 -11.020 -93.181  1.00 43.37           O  
ATOM  13438  CB  ALA J  23      27.188  -9.720 -94.305  1.00 40.94           C  
ATOM  13439  N   ALA J  24      24.010  -8.829 -93.402  1.00 38.09           N  
ATOM  13440  CA  ALA J  24      22.588  -9.053 -93.621  1.00 38.33           C  
ATOM  13441  C   ALA J  24      22.269  -8.820 -95.079  1.00 44.91           C  
ATOM  13442  O   ALA J  24      22.769  -7.864 -95.676  1.00 44.90           O  
ATOM  13443  CB  ALA J  24      21.746  -8.116 -92.754  1.00 38.06           C  
ATOM  13444  N   SER J  25      21.448  -9.706 -95.659  1.00 43.56           N  
ATOM  13445  CA  SER J  25      20.977  -9.601 -97.047  1.00 46.36           C  
ATOM  13446  C   SER J  25      19.889  -8.513 -97.093  1.00 52.85           C  
ATOM  13447  O   SER J  25      19.370  -8.114 -96.041  1.00 49.94           O  
ATOM  13448  CB  SER J  25      20.392 -10.939 -97.501  1.00 49.67           C  
ATOM  13449  OG  SER J  25      19.236 -11.264 -96.745  1.00 50.44           O  
ATOM  13450  N   GLY J  26      19.551  -8.037 -98.291  1.00 55.19           N  
ATOM  13451  CA  GLY J  26      18.474  -7.050 -98.421  1.00 56.36           C  
ATOM  13452  C   GLY J  26      18.855  -5.604 -98.187  1.00 60.44           C  
ATOM  13453  O   GLY J  26      20.043  -5.277 -98.148  1.00 61.00           O  
ATOM  13454  N   ARG J  27      17.843  -4.724 -98.099  1.00 57.57           N  
ATOM  13455  CA  ARG J  27      18.023  -3.276 -97.985  1.00 59.29           C  
ATOM  13456  C   ARG J  27      17.184  -2.672 -96.847  1.00 63.76           C  
ATOM  13457  O   ARG J  27      16.728  -1.526 -96.946  1.00 64.44           O  
ATOM  13458  CB  ARG J  27      17.744  -2.591 -99.359  1.00 63.80           C  
ATOM  13459  CG  ARG J  27      18.892  -2.780-100.338  0.00 76.92           C  
ATOM  13460  CD  ARG J  27      18.831  -1.925-101.578  0.00 90.68           C  
ATOM  13461  NE  ARG J  27      20.037  -2.120-102.387  0.00102.23           N  
ATOM  13462  CZ  ARG J  27      20.280  -1.508-103.541  0.00119.82           C  
ATOM  13463  NH1 ARG J  27      19.401  -0.650-104.043  0.00108.84           N  
ATOM  13464  NH2 ARG J  27      21.404  -1.749-104.203  0.00108.37           N  
ATOM  13465  N   THR J  28      17.016  -3.443 -95.748  1.00 58.46           N  
ATOM  13466  CA  THR J  28      16.204  -3.058 -94.588  1.00 56.19           C  
ATOM  13467  C   THR J  28      16.979  -3.105 -93.271  1.00 52.51           C  
ATOM  13468  O   THR J  28      16.372  -2.953 -92.213  1.00 48.78           O  
ATOM  13469  CB  THR J  28      14.946  -3.959 -94.495  1.00 67.77           C  
ATOM  13470  OG1 THR J  28      15.361  -5.332 -94.484  1.00 67.77           O  
ATOM  13471  CG2 THR J  28      13.946  -3.698 -95.610  1.00 69.26           C  
ATOM  13472  N   PHE J  29      18.311  -3.330 -93.332  1.00 46.21           N  
ATOM  13473  CA  PHE J  29      19.194  -3.443 -92.170  1.00 42.76           C  
ATOM  13474  C   PHE J  29      18.932  -2.381 -91.094  1.00 44.43           C  
ATOM  13475  O   PHE J  29      18.834  -2.722 -89.927  1.00 43.54           O  
ATOM  13476  CB  PHE J  29      20.658  -3.407 -92.636  1.00 43.71           C  
ATOM  13477  CG  PHE J  29      21.687  -3.579 -91.556  1.00 42.97           C  
ATOM  13478  CD1 PHE J  29      22.011  -4.840 -91.079  1.00 44.26           C  
ATOM  13479  CD2 PHE J  29      22.391  -2.484 -91.069  1.00 44.72           C  
ATOM  13480  CE1 PHE J  29      23.008  -5.002 -90.108  1.00 45.64           C  
ATOM  13481  CE2 PHE J  29      23.369  -2.642 -90.081  1.00 47.25           C  
ATOM  13482  CZ  PHE J  29      23.675  -3.899 -89.609  1.00 45.01           C  
ATOM  13483  N   SER J  30      18.784  -1.114 -91.496  1.00 41.65           N  
ATOM  13484  CA  SER J  30      18.557   0.043 -90.613  1.00 41.06           C  
ATOM  13485  C   SER J  30      17.238  -0.041 -89.818  1.00 42.54           C  
ATOM  13486  O   SER J  30      17.092   0.635 -88.791  1.00 42.50           O  
ATOM  13487  CB  SER J  30      18.602   1.340 -91.421  1.00 46.69           C  
ATOM  13488  OG  SER J  30      17.659   1.322 -92.485  1.00 59.23           O  
ATOM  13489  N   SER J  31      16.302  -0.900 -90.251  1.00 35.30           N  
ATOM  13490  CA  SER J  31      15.057  -1.018 -89.525  1.00 35.20           C  
ATOM  13491  C   SER J  31      15.172  -2.026 -88.348  1.00 36.02           C  
ATOM  13492  O   SER J  31      14.223  -2.189 -87.596  1.00 32.77           O  
ATOM  13493  CB  SER J  31      13.915  -1.342 -90.484  1.00 41.32           C  
ATOM  13494  OG  SER J  31      13.997  -2.687 -90.920  1.00 54.46           O  
ATOM  13495  N   TYR J  32      16.340  -2.670 -88.177  1.00 34.56           N  
ATOM  13496  CA  TYR J  32      16.526  -3.673 -87.130  1.00 35.77           C  
ATOM  13497  C   TYR J  32      17.451  -3.310 -86.006  1.00 37.42           C  
ATOM  13498  O   TYR J  32      18.471  -2.658 -86.214  1.00 36.58           O  
ATOM  13499  CB  TYR J  32      17.049  -5.004 -87.720  1.00 38.44           C  
ATOM  13500  CG  TYR J  32      16.186  -5.566 -88.826  1.00 42.93           C  
ATOM  13501  CD1 TYR J  32      14.938  -6.120 -88.550  1.00 44.09           C  
ATOM  13502  CD2 TYR J  32      16.611  -5.539 -90.149  1.00 46.91           C  
ATOM  13503  CE1 TYR J  32      14.125  -6.613 -89.568  1.00 45.71           C  
ATOM  13504  CE2 TYR J  32      15.802  -6.020 -91.177  1.00 50.06           C  
ATOM  13505  CZ  TYR J  32      14.556  -6.548 -90.881  1.00 57.10           C  
ATOM  13506  OH  TYR J  32      13.751  -7.016 -91.883  1.00 64.51           O  
ATOM  13507  N   VAL J  33      17.143  -3.864 -84.826  1.00 34.09           N  
ATOM  13508  CA  VAL J  33      18.037  -3.917 -83.689  1.00 33.57           C  
ATOM  13509  C   VAL J  33      18.931  -5.152 -84.061  1.00 35.85           C  
ATOM  13510  O   VAL J  33      18.405  -6.188 -84.462  1.00 34.06           O  
ATOM  13511  CB  VAL J  33      17.286  -4.132 -82.362  1.00 37.01           C  
ATOM  13512  CG1 VAL J  33      18.172  -4.792 -81.308  1.00 36.96           C  
ATOM  13513  CG2 VAL J  33      16.701  -2.833 -81.837  1.00 36.57           C  
ATOM  13514  N   MET J  34      20.254  -5.016 -83.988  1.00 33.36           N  
ATOM  13515  CA  MET J  34      21.169  -6.111 -84.299  1.00 33.61           C  
ATOM  13516  C   MET J  34      21.855  -6.582 -83.020  1.00 38.15           C  
ATOM  13517  O   MET J  34      22.114  -5.787 -82.129  1.00 37.32           O  
ATOM  13518  CB  MET J  34      22.206  -5.659 -85.320  1.00 36.70           C  
ATOM  13519  CG  MET J  34      21.618  -5.173 -86.635  1.00 40.15           C  
ATOM  13520  SD  MET J  34      20.661  -6.429 -87.542  1.00 42.17           S  
ATOM  13521  CE  MET J  34      21.989  -7.711 -87.835  1.00 38.11           C  
ATOM  13522  N   GLY J  35      22.156  -7.861 -82.934  1.00 35.72           N  
ATOM  13523  CA  GLY J  35      22.810  -8.379 -81.737  1.00 34.96           C  
ATOM  13524  C   GLY J  35      23.539  -9.702 -81.884  1.00 37.32           C  
ATOM  13525  O   GLY J  35      23.663 -10.270 -82.988  1.00 34.22           O  
ATOM  13526  N   TRP J  36      24.009 -10.201 -80.746  1.00 35.01           N  
ATOM  13527  CA  TRP J  36      24.730 -11.461 -80.658  1.00 36.89           C  
ATOM  13528  C   TRP J  36      24.296 -12.273 -79.446  1.00 40.03           C  
ATOM  13529  O   TRP J  36      24.140 -11.735 -78.345  1.00 40.63           O  
ATOM  13530  CB  TRP J  36      26.270 -11.227 -80.605  1.00 35.89           C  
ATOM  13531  CG  TRP J  36      26.846 -10.535 -81.813  1.00 36.79           C  
ATOM  13532  CD1 TRP J  36      26.947  -9.185 -82.020  1.00 39.45           C  
ATOM  13533  CD2 TRP J  36      27.363 -11.160 -82.995  1.00 36.46           C  
ATOM  13534  NE1 TRP J  36      27.511  -8.934 -83.249  1.00 38.59           N  
ATOM  13535  CE2 TRP J  36      27.794 -10.126 -83.862  1.00 39.71           C  
ATOM  13536  CE3 TRP J  36      27.552 -12.497 -83.387  1.00 37.98           C  
ATOM  13537  CZ2 TRP J  36      28.383 -10.386 -85.101  1.00 39.38           C  
ATOM  13538  CZ3 TRP J  36      28.174 -12.757 -84.598  1.00 39.65           C  
ATOM  13539  CH2 TRP J  36      28.555 -11.713 -85.454  1.00 40.10           C  
ATOM  13540  N   PHE J  37      24.132 -13.578 -79.656  1.00 35.37           N  
ATOM  13541  CA  PHE J  37      23.877 -14.569 -78.617  1.00 35.24           C  
ATOM  13542  C   PHE J  37      25.010 -15.575 -78.765  1.00 40.50           C  
ATOM  13543  O   PHE J  37      25.669 -15.616 -79.819  1.00 39.07           O  
ATOM  13544  CB  PHE J  37      22.512 -15.259 -78.802  1.00 36.53           C  
ATOM  13545  CG  PHE J  37      21.330 -14.501 -78.244  1.00 35.83           C  
ATOM  13546  CD1 PHE J  37      20.756 -13.456 -78.953  1.00 37.18           C  
ATOM  13547  CD2 PHE J  37      20.784 -14.842 -77.014  1.00 36.63           C  
ATOM  13548  CE1 PHE J  37      19.642 -12.772 -78.445  1.00 37.01           C  
ATOM  13549  CE2 PHE J  37      19.683 -14.143 -76.499  1.00 37.71           C  
ATOM  13550  CZ  PHE J  37      19.121 -13.113 -77.218  1.00 35.14           C  
ATOM  13551  N   ARG J  38      25.288 -16.334 -77.710  1.00 38.47           N  
ATOM  13552  CA  ARG J  38      26.345 -17.331 -77.770  1.00 39.15           C  
ATOM  13553  C   ARG J  38      25.892 -18.590 -77.086  1.00 45.89           C  
ATOM  13554  O   ARG J  38      25.039 -18.548 -76.201  1.00 44.37           O  
ATOM  13555  CB  ARG J  38      27.704 -16.817 -77.233  1.00 37.32           C  
ATOM  13556  CG  ARG J  38      27.795 -16.738 -75.701  1.00 38.93           C  
ATOM  13557  CD  ARG J  38      29.110 -16.164 -75.301  1.00 39.91           C  
ATOM  13558  NE  ARG J  38      29.166 -15.950 -73.859  1.00 46.34           N  
ATOM  13559  CZ  ARG J  38      30.167 -15.357 -73.228  1.00 53.67           C  
ATOM  13560  NH1 ARG J  38      31.206 -14.895 -73.909  1.00 41.89           N  
ATOM  13561  NH2 ARG J  38      30.136 -15.219 -71.909  1.00 45.66           N  
ATOM  13562  N   GLN J  39      26.458 -19.716 -77.516  1.00 45.27           N  
ATOM  13563  CA  GLN J  39      26.093 -21.027 -77.014  1.00 46.10           C  
ATOM  13564  C   GLN J  39      27.363 -21.831 -76.768  1.00 51.01           C  
ATOM  13565  O   GLN J  39      28.048 -22.199 -77.721  1.00 47.81           O  
ATOM  13566  CB  GLN J  39      25.149 -21.706 -78.033  1.00 47.29           C  
ATOM  13567  CG  GLN J  39      24.679 -23.110 -77.690  1.00 61.14           C  
ATOM  13568  CD  GLN J  39      23.621 -23.074 -76.640  1.00 69.96           C  
ATOM  13569  OE1 GLN J  39      22.450 -22.819 -76.910  1.00 65.41           O  
ATOM  13570  NE2 GLN J  39      24.030 -23.263 -75.414  1.00 62.15           N  
ATOM  13571  N   ALA J  40      27.698 -22.048 -75.473  1.00 51.50           N  
ATOM  13572  CA  ALA J  40      28.860 -22.842 -75.047  1.00 53.29           C  
ATOM  13573  C   ALA J  40      28.430 -24.307 -74.823  1.00 63.19           C  
ATOM  13574  O   ALA J  40      27.252 -24.545 -74.538  1.00 63.44           O  
ATOM  13575  CB  ALA J  40      29.456 -22.263 -73.779  1.00 53.86           C  
ATOM  13576  N   PRO J  41      29.328 -25.314 -74.986  1.00 64.63           N  
ATOM  13577  CA  PRO J  41      28.889 -26.710 -74.783  1.00 66.84           C  
ATOM  13578  C   PRO J  41      28.452 -26.983 -73.335  1.00 71.33           C  
ATOM  13579  O   PRO J  41      29.129 -26.567 -72.387  1.00 70.98           O  
ATOM  13580  CB  PRO J  41      30.115 -27.534 -75.202  1.00 70.29           C  
ATOM  13581  CG  PRO J  41      31.283 -26.611 -75.009  1.00 73.98           C  
ATOM  13582  CD  PRO J  41      30.767 -25.241 -75.337  1.00 67.08           C  
ATOM  13583  N   GLY J  42      27.284 -27.612 -73.190  1.00 67.89           N  
ATOM  13584  CA  GLY J  42      26.689 -27.955 -71.899  1.00 68.51           C  
ATOM  13585  C   GLY J  42      26.192 -26.782 -71.072  1.00 69.74           C  
ATOM  13586  O   GLY J  42      25.991 -26.921 -69.858  1.00 70.22           O  
ATOM  13587  N   LYS J  43      25.993 -25.608 -71.717  1.00 62.08           N  
ATOM  13588  CA  LYS J  43      25.504 -24.401 -71.045  1.00 59.58           C  
ATOM  13589  C   LYS J  43      24.247 -23.879 -71.733  1.00 60.26           C  
ATOM  13590  O   LYS J  43      24.010 -24.211 -72.893  1.00 58.70           O  
ATOM  13591  CB  LYS J  43      26.596 -23.316 -71.000  1.00 60.05           C  
ATOM  13592  CG  LYS J  43      27.736 -23.614 -70.026  1.00 69.95           C  
ATOM  13593  CD  LYS J  43      28.755 -22.483 -70.016  0.00 80.03           C  
ATOM  13594  CE  LYS J  43      30.007 -22.823 -69.246  0.00 93.62           C  
ATOM  13595  NZ  LYS J  43      31.027 -21.734 -69.334  0.00102.34           N  
ATOM  13596  N   GLU J  44      23.427 -23.081 -71.018  1.00 55.47           N  
ATOM  13597  CA  GLU J  44      22.245 -22.430 -71.581  1.00 53.74           C  
ATOM  13598  C   GLU J  44      22.733 -21.337 -72.562  1.00 56.39           C  
ATOM  13599  O   GLU J  44      23.834 -20.789 -72.370  1.00 55.44           O  
ATOM  13600  CB  GLU J  44      21.431 -21.770 -70.458  1.00 55.81           C  
ATOM  13601  CG  GLU J  44      19.991 -21.444 -70.830  1.00 71.22           C  
ATOM  13602  CD  GLU J  44      19.158 -20.725 -69.787  1.00100.71           C  
ATOM  13603  OE1 GLU J  44      19.293 -21.052 -68.586  1.00108.51           O  
ATOM  13604  OE2 GLU J  44      18.342 -19.860 -70.177  1.00 95.33           O  
ATOM  13605  N   ARG J  45      21.939 -21.031 -73.617  1.00 50.41           N  
ATOM  13606  CA  ARG J  45      22.289 -19.959 -74.549  1.00 47.31           C  
ATOM  13607  C   ARG J  45      22.326 -18.647 -73.754  1.00 49.06           C  
ATOM  13608  O   ARG J  45      21.485 -18.411 -72.886  1.00 49.36           O  
ATOM  13609  CB  ARG J  45      21.287 -19.866 -75.712  1.00 46.37           C  
ATOM  13610  CG  ARG J  45      21.620 -18.738 -76.706  1.00 51.15           C  
ATOM  13611  CD  ARG J  45      20.701 -18.639 -77.913  1.00 56.73           C  
ATOM  13612  NE  ARG J  45      19.306 -18.490 -77.528  1.00 59.59           N  
ATOM  13613  CZ  ARG J  45      18.357 -19.344 -77.873  1.00 76.71           C  
ATOM  13614  NH1 ARG J  45      18.643 -20.389 -78.644  1.00 64.70           N  
ATOM  13615  NH2 ARG J  45      17.111 -19.160 -77.459  1.00 59.08           N  
ATOM  13616  N   GLU J  46      23.314 -17.822 -74.046  1.00 44.81           N  
ATOM  13617  CA  GLU J  46      23.570 -16.569 -73.373  1.00 44.78           C  
ATOM  13618  C   GLU J  46      23.437 -15.386 -74.305  1.00 45.98           C  
ATOM  13619  O   GLU J  46      24.029 -15.383 -75.377  1.00 44.60           O  
ATOM  13620  CB  GLU J  46      25.024 -16.598 -72.882  1.00 47.19           C  
ATOM  13621  CG  GLU J  46      25.247 -16.599 -71.391  1.00 58.48           C  
ATOM  13622  CD  GLU J  46      26.716 -16.386 -71.072  1.00 86.35           C  
ATOM  13623  OE1 GLU J  46      27.543 -17.275 -71.389  1.00 67.65           O  
ATOM  13624  OE2 GLU J  46      27.045 -15.302 -70.538  1.00 86.48           O  
ATOM  13625  N   PHE J  47      22.739 -14.337 -73.854  1.00 41.23           N  
ATOM  13626  CA  PHE J  47      22.688 -13.080 -74.586  1.00 38.83           C  
ATOM  13627  C   PHE J  47      24.080 -12.467 -74.421  1.00 40.39           C  
ATOM  13628  O   PHE J  47      24.681 -12.621 -73.372  1.00 41.13           O  
ATOM  13629  CB  PHE J  47      21.609 -12.158 -73.984  1.00 40.31           C  
ATOM  13630  CG  PHE J  47      21.744 -10.699 -74.368  1.00 40.91           C  
ATOM  13631  CD1 PHE J  47      21.374 -10.258 -75.638  1.00 41.76           C  
ATOM  13632  CD2 PHE J  47      22.254  -9.770 -73.463  1.00 42.01           C  
ATOM  13633  CE1 PHE J  47      21.504  -8.918 -75.992  1.00 42.09           C  
ATOM  13634  CE2 PHE J  47      22.361  -8.428 -73.813  1.00 44.13           C  
ATOM  13635  CZ  PHE J  47      21.975  -8.008 -75.074  1.00 40.73           C  
ATOM  13636  N   VAL J  48      24.620 -11.846 -75.462  1.00 37.48           N  
ATOM  13637  CA  VAL J  48      25.944 -11.231 -75.374  1.00 35.74           C  
ATOM  13638  C   VAL J  48      25.767  -9.723 -75.412  1.00 38.35           C  
ATOM  13639  O   VAL J  48      26.139  -9.025 -74.473  1.00 37.23           O  
ATOM  13640  CB  VAL J  48      26.914 -11.724 -76.493  1.00 39.85           C  
ATOM  13641  CG1 VAL J  48      28.280 -11.014 -76.415  1.00 39.46           C  
ATOM  13642  CG2 VAL J  48      27.077 -13.242 -76.450  1.00 39.97           C  
ATOM  13643  N   THR J  49      25.215  -9.223 -76.507  1.00 35.14           N  
ATOM  13644  CA  THR J  49      25.076  -7.792 -76.739  1.00 35.38           C  
ATOM  13645  C   THR J  49      24.090  -7.486 -77.849  1.00 37.40           C  
ATOM  13646  O   THR J  49      23.842  -8.336 -78.712  1.00 35.18           O  
ATOM  13647  CB  THR J  49      26.456  -7.168 -77.048  1.00 43.10           C  
ATOM  13648  OG1 THR J  49      26.324  -5.755 -77.128  1.00 39.50           O  
ATOM  13649  CG2 THR J  49      27.081  -7.714 -78.333  1.00 41.64           C  
ATOM  13650  N   ALA J  50      23.527  -6.266 -77.831  1.00 35.37           N  
ATOM  13651  CA  ALA J  50      22.625  -5.804 -78.892  1.00 35.33           C  
ATOM  13652  C   ALA J  50      22.751  -4.295 -79.037  1.00 37.86           C  
ATOM  13653  O   ALA J  50      23.055  -3.603 -78.062  1.00 37.63           O  
ATOM  13654  CB  ALA J  50      21.170  -6.226 -78.603  1.00 35.72           C  
ATOM  13655  N   ILE J  51      22.566  -3.798 -80.257  1.00 34.81           N  
ATOM  13656  CA  ILE J  51      22.682  -2.376 -80.597  1.00 34.19           C  
ATOM  13657  C   ILE J  51      21.356  -1.874 -81.205  1.00 35.63           C  
ATOM  13658  O   ILE J  51      20.813  -2.523 -82.095  1.00 35.03           O  
ATOM  13659  CB  ILE J  51      23.922  -2.118 -81.511  1.00 36.44           C  
ATOM  13660  CG1 ILE J  51      24.186  -0.598 -81.668  1.00 36.79           C  
ATOM  13661  CG2 ILE J  51      23.830  -2.875 -82.896  1.00 35.91           C  
ATOM  13662  CD1 ILE J  51      25.582  -0.213 -82.330  1.00 41.92           C  
ATOM  13663  N   SER J  52      20.861  -0.710 -80.744  1.00 30.70           N  
ATOM  13664  CA  SER J  52      19.580  -0.132 -81.203  1.00 30.82           C  
ATOM  13665  C   SER J  52      19.673   0.269 -82.667  1.00 35.49           C  
ATOM  13666  O   SER J  52      20.766   0.297 -83.224  1.00 36.01           O  
ATOM  13667  CB  SER J  52      19.220   1.086 -80.366  1.00 31.65           C  
ATOM  13668  OG  SER J  52      20.103   2.141 -80.719  1.00 33.32           O  
ATOM  13669  N   TRP J  52A     18.549   0.600 -83.274  1.00 33.32           N  
ATOM  13670  CA  TRP J  52A     18.426   1.025 -84.678  1.00 35.41           C  
ATOM  13671  C   TRP J  52A     19.393   2.153 -85.033  1.00 42.63           C  
ATOM  13672  O   TRP J  52A     19.992   2.092 -86.086  1.00 43.33           O  
ATOM  13673  CB  TRP J  52A     17.004   1.501 -84.962  1.00 34.69           C  
ATOM  13674  CG  TRP J  52A     15.943   0.555 -84.475  1.00 35.34           C  
ATOM  13675  CD1 TRP J  52A     15.349  -0.449 -85.185  1.00 38.25           C  
ATOM  13676  CD2 TRP J  52A     15.322   0.559 -83.176  1.00 34.68           C  
ATOM  13677  NE1 TRP J  52A     14.405  -1.088 -84.401  1.00 38.03           N  
ATOM  13678  CE2 TRP J  52A     14.355  -0.474 -83.169  1.00 38.93           C  
ATOM  13679  CE3 TRP J  52A     15.498   1.331 -82.007  1.00 35.33           C  
ATOM  13680  CZ2 TRP J  52A     13.558  -0.747 -82.047  1.00 37.65           C  
ATOM  13681  CZ3 TRP J  52A     14.691   1.075 -80.903  1.00 36.23           C  
ATOM  13682  CH2 TRP J  52A     13.754   0.031 -80.921  1.00 36.97           C  
ATOM  13683  N   SER J  53      19.534   3.174 -84.155  1.00 41.53           N  
ATOM  13684  CA  SER J  53      20.397   4.338 -84.389  1.00 41.36           C  
ATOM  13685  C   SER J  53      21.858   4.130 -83.995  1.00 42.74           C  
ATOM  13686  O   SER J  53      22.694   4.950 -84.350  1.00 43.59           O  
ATOM  13687  CB  SER J  53      19.849   5.551 -83.641  1.00 44.49           C  
ATOM  13688  OG  SER J  53      20.236   5.538 -82.270  1.00 48.54           O  
ATOM  13689  N   GLY J  54      22.134   3.125 -83.178  1.00 38.79           N  
ATOM  13690  CA  GLY J  54      23.473   2.886 -82.654  1.00 38.42           C  
ATOM  13691  C   GLY J  54      23.712   3.617 -81.335  1.00 44.72           C  
ATOM  13692  O   GLY J  54      24.730   3.388 -80.684  1.00 44.12           O  
ATOM  13693  N   GLY J  55      22.762   4.474 -80.928  1.00 41.25           N  
ATOM  13694  CA  GLY J  55      22.855   5.295 -79.719  1.00 40.44           C  
ATOM  13695  C   GLY J  55      22.624   4.599 -78.386  1.00 44.02           C  
ATOM  13696  O   GLY J  55      22.934   5.157 -77.326  1.00 45.88           O  
ATOM  13697  N   SER J  56      22.077   3.387 -78.409  1.00 38.24           N  
ATOM  13698  CA  SER J  56      21.791   2.618 -77.197  1.00 37.90           C  
ATOM  13699  C   SER J  56      22.267   1.187 -77.382  1.00 40.26           C  
ATOM  13700  O   SER J  56      22.028   0.573 -78.421  1.00 41.76           O  
ATOM  13701  CB  SER J  56      20.295   2.666 -76.892  1.00 42.16           C  
ATOM  13702  OG  SER J  56      19.966   1.846 -75.786  1.00 47.33           O  
ATOM  13703  N   ILE J  57      22.986   0.684 -76.398  1.00 36.37           N  
ATOM  13704  CA  ILE J  57      23.605  -0.650 -76.437  1.00 35.65           C  
ATOM  13705  C   ILE J  57      23.423  -1.346 -75.094  1.00 39.59           C  
ATOM  13706  O   ILE J  57      23.547  -0.711 -74.053  1.00 38.86           O  
ATOM  13707  CB  ILE J  57      25.122  -0.552 -76.773  1.00 38.78           C  
ATOM  13708  CG1 ILE J  57      25.413   0.031 -78.188  1.00 37.70           C  
ATOM  13709  CG2 ILE J  57      25.783  -1.909 -76.608  1.00 38.11           C  
ATOM  13710  CD1 ILE J  57      26.930   0.532 -78.428  1.00 36.40           C  
ATOM  13711  N   HIS J  58      23.174  -2.655 -75.120  1.00 37.00           N  
ATOM  13712  CA  HIS J  58      23.047  -3.479 -73.921  1.00 37.12           C  
ATOM  13713  C   HIS J  58      24.081  -4.594 -74.015  1.00 39.42           C  
ATOM  13714  O   HIS J  58      24.315  -5.145 -75.092  1.00 37.63           O  
ATOM  13715  CB  HIS J  58      21.623  -4.038 -73.773  1.00 38.09           C  
ATOM  13716  CG  HIS J  58      20.586  -2.983 -73.604  1.00 42.24           C  
ATOM  13717  ND1 HIS J  58      19.588  -2.830 -74.518  1.00 45.14           N  
ATOM  13718  CD2 HIS J  58      20.425  -2.068 -72.617  1.00 45.98           C  
ATOM  13719  CE1 HIS J  58      18.848  -1.825 -74.085  1.00 45.24           C  
ATOM  13720  NE2 HIS J  58      19.312  -1.332 -72.941  1.00 46.41           N  
ATOM  13721  N   TYR J  59      24.783  -4.835 -72.924  1.00 37.66           N  
ATOM  13722  CA  TYR J  59      25.831  -5.848 -72.822  1.00 37.99           C  
ATOM  13723  C   TYR J  59      25.486  -6.789 -71.684  1.00 43.29           C  
ATOM  13724  O   TYR J  59      24.950  -6.347 -70.669  1.00 43.72           O  
ATOM  13725  CB  TYR J  59      27.203  -5.197 -72.487  1.00 39.10           C  
ATOM  13726  CG  TYR J  59      27.811  -4.397 -73.625  1.00 39.65           C  
ATOM  13727  CD1 TYR J  59      28.342  -5.030 -74.746  1.00 40.60           C  
ATOM  13728  CD2 TYR J  59      27.913  -3.012 -73.552  1.00 40.30           C  
ATOM  13729  CE1 TYR J  59      28.867  -4.297 -75.813  1.00 41.82           C  
ATOM  13730  CE2 TYR J  59      28.499  -2.273 -74.583  1.00 40.03           C  
ATOM  13731  CZ  TYR J  59      28.952  -2.919 -75.725  1.00 48.65           C  
ATOM  13732  OH  TYR J  59      29.481  -2.196 -76.778  1.00 51.07           O  
ATOM  13733  N   ALA J  60      25.847  -8.077 -71.816  1.00 40.48           N  
ATOM  13734  CA  ALA J  60      25.725  -9.019 -70.703  1.00 41.88           C  
ATOM  13735  C   ALA J  60      26.805  -8.565 -69.692  1.00 47.46           C  
ATOM  13736  O   ALA J  60      27.847  -8.040 -70.115  1.00 45.60           O  
ATOM  13737  CB  ALA J  60      26.023 -10.428 -71.165  1.00 42.55           C  
ATOM  13738  N   ASP J  61      26.556  -8.735 -68.378  1.00 45.67           N  
ATOM  13739  CA  ASP J  61      27.507  -8.345 -67.326  1.00 47.88           C  
ATOM  13740  C   ASP J  61      28.890  -8.982 -67.491  1.00 51.88           C  
ATOM  13741  O   ASP J  61      29.899  -8.333 -67.208  1.00 51.81           O  
ATOM  13742  CB  ASP J  61      26.956  -8.658 -65.915  1.00 51.95           C  
ATOM  13743  CG  ASP J  61      25.730  -7.854 -65.505  1.00 68.45           C  
ATOM  13744  OD1 ASP J  61      25.504  -6.757 -66.090  1.00 68.34           O  
ATOM  13745  OD2 ASP J  61      25.029  -8.286 -64.563  1.00 77.98           O  
ATOM  13746  N   SER J  62      28.932 -10.238 -67.968  1.00 48.28           N  
ATOM  13747  CA  SER J  62      30.175 -10.993 -68.167  1.00 48.92           C  
ATOM  13748  C   SER J  62      31.085 -10.449 -69.288  1.00 48.53           C  
ATOM  13749  O   SER J  62      32.243 -10.836 -69.353  1.00 47.11           O  
ATOM  13750  CB  SER J  62      29.859 -12.468 -68.417  1.00 53.48           C  
ATOM  13751  OG  SER J  62      29.056 -12.634 -69.574  1.00 59.01           O  
ATOM  13752  N   VAL J  63      30.562  -9.590 -70.180  1.00 43.09           N  
ATOM  13753  CA  VAL J  63      31.339  -9.073 -71.320  1.00 42.63           C  
ATOM  13754  C   VAL J  63      31.532  -7.558 -71.254  1.00 47.57           C  
ATOM  13755  O   VAL J  63      32.322  -7.023 -72.030  1.00 44.85           O  
ATOM  13756  CB  VAL J  63      30.796  -9.521 -72.717  1.00 43.09           C  
ATOM  13757  CG1 VAL J  63      30.680 -11.038 -72.813  1.00 42.98           C  
ATOM  13758  CG2 VAL J  63      29.469  -8.844 -73.060  1.00 41.63           C  
ATOM  13759  N   LYS J  64      30.793  -6.877 -70.353  1.00 46.41           N  
ATOM  13760  CA  LYS J  64      30.839  -5.425 -70.189  1.00 47.15           C  
ATOM  13761  C   LYS J  64      32.268  -4.916 -69.979  1.00 51.82           C  
ATOM  13762  O   LYS J  64      33.006  -5.463 -69.138  1.00 52.72           O  
ATOM  13763  CB  LYS J  64      29.898  -4.975 -69.062  1.00 51.09           C  
ATOM  13764  CG  LYS J  64      29.289  -3.594 -69.319  1.00 71.10           C  
ATOM  13765  CD  LYS J  64      28.048  -3.326 -68.461  1.00 81.05           C  
ATOM  13766  CE  LYS J  64      26.908  -4.329 -68.625  1.00 90.16           C  
ATOM  13767  NZ  LYS J  64      25.919  -4.257 -67.522  1.00 98.96           N  
ATOM  13768  N   GLY J  65      32.670  -3.936 -70.804  1.00 45.52           N  
ATOM  13769  CA  GLY J  65      34.019  -3.375 -70.768  1.00 45.25           C  
ATOM  13770  C   GLY J  65      35.074  -4.187 -71.517  1.00 48.07           C  
ATOM  13771  O   GLY J  65      36.225  -3.760 -71.627  1.00 49.76           O  
ATOM  13772  N   ARG J  66      34.701  -5.363 -72.029  1.00 42.54           N  
ATOM  13773  CA  ARG J  66      35.584  -6.241 -72.794  1.00 42.01           C  
ATOM  13774  C   ARG J  66      35.123  -6.334 -74.250  1.00 43.36           C  
ATOM  13775  O   ARG J  66      35.948  -6.338 -75.156  1.00 44.53           O  
ATOM  13776  CB  ARG J  66      35.651  -7.657 -72.190  1.00 40.11           C  
ATOM  13777  CG  ARG J  66      36.232  -7.731 -70.788  1.00 43.13           C  
ATOM  13778  CD  ARG J  66      36.589  -9.154 -70.381  1.00 45.77           C  
ATOM  13779  NE  ARG J  66      35.421 -10.038 -70.375  1.00 46.15           N  
ATOM  13780  CZ  ARG J  66      35.279 -11.094 -71.169  1.00 58.52           C  
ATOM  13781  NH1 ARG J  66      36.240 -11.426 -72.017  1.00 49.46           N  
ATOM  13782  NH2 ARG J  66      34.188 -11.843 -71.101  1.00 45.24           N  
ATOM  13783  N   PHE J  67      33.814  -6.459 -74.479  1.00 38.76           N  
ATOM  13784  CA  PHE J  67      33.264  -6.598 -75.833  1.00 35.73           C  
ATOM  13785  C   PHE J  67      32.604  -5.307 -76.252  1.00 40.14           C  
ATOM  13786  O   PHE J  67      32.032  -4.611 -75.412  1.00 41.39           O  
ATOM  13787  CB  PHE J  67      32.245  -7.760 -75.911  1.00 35.52           C  
ATOM  13788  CG  PHE J  67      32.753  -9.188 -75.819  1.00 36.33           C  
ATOM  13789  CD1 PHE J  67      34.049  -9.464 -75.386  1.00 39.69           C  
ATOM  13790  CD2 PHE J  67      31.917 -10.259 -76.115  1.00 36.34           C  
ATOM  13791  CE1 PHE J  67      34.507 -10.788 -75.280  1.00 40.75           C  
ATOM  13792  CE2 PHE J  67      32.365 -11.580 -75.992  1.00 39.30           C  
ATOM  13793  CZ  PHE J  67      33.661 -11.834 -75.590  1.00 38.53           C  
ATOM  13794  N   THR J  68      32.671  -4.987 -77.544  1.00 34.75           N  
ATOM  13795  CA  THR J  68      32.026  -3.806 -78.082  1.00 36.08           C  
ATOM  13796  C   THR J  68      31.259  -4.204 -79.346  1.00 42.12           C  
ATOM  13797  O   THR J  68      31.751  -4.994 -80.165  1.00 42.24           O  
ATOM  13798  CB  THR J  68      33.046  -2.663 -78.372  1.00 49.82           C  
ATOM  13799  OG1 THR J  68      33.822  -2.417 -77.198  1.00 62.16           O  
ATOM  13800  CG2 THR J  68      32.376  -1.370 -78.733  1.00 48.01           C  
ATOM  13801  N   ILE J  69      30.076  -3.634 -79.508  1.00 36.87           N  
ATOM  13802  CA  ILE J  69      29.270  -3.855 -80.682  1.00 36.57           C  
ATOM  13803  C   ILE J  69      29.195  -2.515 -81.471  1.00 40.94           C  
ATOM  13804  O   ILE J  69      29.217  -1.432 -80.873  1.00 41.95           O  
ATOM  13805  CB  ILE J  69      27.869  -4.450 -80.310  1.00 37.93           C  
ATOM  13806  CG1 ILE J  69      27.092  -4.925 -81.579  1.00 35.56           C  
ATOM  13807  CG2 ILE J  69      27.050  -3.457 -79.458  1.00 38.60           C  
ATOM  13808  CD1 ILE J  69      25.752  -5.699 -81.306  1.00 33.36           C  
ATOM  13809  N   SER J  70      29.128  -2.605 -82.797  1.00 35.55           N  
ATOM  13810  CA  SER J  70      28.991  -1.433 -83.663  1.00 36.98           C  
ATOM  13811  C   SER J  70      28.275  -1.871 -84.929  1.00 41.07           C  
ATOM  13812  O   SER J  70      28.264  -3.062 -85.259  1.00 40.96           O  
ATOM  13813  CB  SER J  70      30.357  -0.817 -84.007  1.00 41.05           C  
ATOM  13814  OG  SER J  70      31.149  -1.725 -84.750  1.00 49.46           O  
ATOM  13815  N   ARG J  71      27.654  -0.922 -85.626  1.00 38.81           N  
ATOM  13816  CA  ARG J  71      26.938  -1.233 -86.861  1.00 37.98           C  
ATOM  13817  C   ARG J  71      27.352  -0.288 -87.954  1.00 45.73           C  
ATOM  13818  O   ARG J  71      27.689   0.876 -87.687  1.00 45.12           O  
ATOM  13819  CB  ARG J  71      25.412  -1.228 -86.647  1.00 34.94           C  
ATOM  13820  CG  ARG J  71      24.802   0.131 -86.282  1.00 40.96           C  
ATOM  13821  CD  ARG J  71      23.335   0.013 -85.872  1.00 39.73           C  
ATOM  13822  NE  ARG J  71      22.516  -0.474 -86.975  1.00 38.83           N  
ATOM  13823  CZ  ARG J  71      21.398  -1.169 -86.832  1.00 44.94           C  
ATOM  13824  NH1 ARG J  71      20.951  -1.477 -85.629  1.00 33.24           N  
ATOM  13825  NH2 ARG J  71      20.740  -1.601 -87.901  1.00 36.41           N  
ATOM  13826  N   ASP J  72      27.373  -0.800 -89.187  1.00 45.34           N  
ATOM  13827  CA  ASP J  72      27.668  -0.010 -90.373  1.00 46.34           C  
ATOM  13828  C   ASP J  72      26.497  -0.258 -91.322  1.00 51.57           C  
ATOM  13829  O   ASP J  72      26.456  -1.280 -92.015  1.00 48.87           O  
ATOM  13830  CB  ASP J  72      29.024  -0.395 -90.988  1.00 49.38           C  
ATOM  13831  CG  ASP J  72      29.504   0.526 -92.114  1.00 64.13           C  
ATOM  13832  OD1 ASP J  72      28.685   1.324 -92.628  1.00 65.56           O  
ATOM  13833  OD2 ASP J  72      30.694   0.445 -92.480  1.00 69.23           O  
ATOM  13834  N   ASN J  73      25.506   0.659 -91.300  1.00 51.22           N  
ATOM  13835  CA  ASN J  73      24.301   0.578 -92.133  1.00 51.57           C  
ATOM  13836  C   ASN J  73      24.613   0.554 -93.630  1.00 55.97           C  
ATOM  13837  O   ASN J  73      23.929  -0.160 -94.368  1.00 56.67           O  
ATOM  13838  CB  ASN J  73      23.309   1.706 -91.794  1.00 51.86           C  
ATOM  13839  CG  ASN J  73      22.623   1.575 -90.445  1.00 60.23           C  
ATOM  13840  OD1 ASN J  73      22.794   0.604 -89.694  1.00 39.81           O  
ATOM  13841  ND2 ASN J  73      21.789   2.545 -90.119  1.00 58.35           N  
ATOM  13842  N   ALA J  74      25.672   1.281 -94.062  1.00 51.68           N  
ATOM  13843  CA  ALA J  74      26.121   1.360 -95.461  1.00 52.28           C  
ATOM  13844  C   ALA J  74      26.592  -0.002 -95.972  1.00 55.38           C  
ATOM  13845  O   ALA J  74      26.476  -0.267 -97.169  1.00 56.16           O  
ATOM  13846  CB  ALA J  74      27.249   2.380 -95.594  1.00 54.08           C  
ATOM  13847  N   LYS J  75      27.119  -0.865 -95.067  1.00 49.46           N  
ATOM  13848  CA  LYS J  75      27.627  -2.195 -95.418  1.00 49.16           C  
ATOM  13849  C   LYS J  75      26.662  -3.312 -95.020  1.00 52.21           C  
ATOM  13850  O   LYS J  75      26.995  -4.486 -95.225  1.00 52.69           O  
ATOM  13851  CB  LYS J  75      29.006  -2.448 -94.781  1.00 51.42           C  
ATOM  13852  CG  LYS J  75      30.176  -1.736 -95.465  1.00 63.38           C  
ATOM  13853  CD  LYS J  75      31.480  -2.275 -94.930  1.00 69.78           C  
ATOM  13854  CE  LYS J  75      32.685  -1.719 -95.644  1.00 86.44           C  
ATOM  13855  NZ  LYS J  75      33.943  -2.383 -95.208  0.00 95.88           N  
ATOM  13856  N   ASN J  76      25.487  -2.967 -94.422  1.00 46.77           N  
ATOM  13857  CA  ASN J  76      24.492  -3.929 -93.916  1.00 45.19           C  
ATOM  13858  C   ASN J  76      25.182  -4.934 -92.951  1.00 45.58           C  
ATOM  13859  O   ASN J  76      24.908  -6.133 -92.971  1.00 43.77           O  
ATOM  13860  CB  ASN J  76      23.821  -4.654 -95.106  1.00 46.79           C  
ATOM  13861  CG  ASN J  76      22.532  -4.041 -95.569  1.00 72.65           C  
ATOM  13862  OD1 ASN J  76      21.597  -4.760 -95.906  1.00 73.50           O  
ATOM  13863  ND2 ASN J  76      22.414  -2.715 -95.540  1.00 61.24           N  
ATOM  13864  N   THR J  77      26.108  -4.421 -92.132  1.00 41.04           N  
ATOM  13865  CA  THR J  77      26.937  -5.227 -91.245  1.00 40.79           C  
ATOM  13866  C   THR J  77      26.948  -4.751 -89.794  1.00 43.72           C  
ATOM  13867  O   THR J  77      26.987  -3.548 -89.521  1.00 43.53           O  
ATOM  13868  CB  THR J  77      28.393  -5.328 -91.823  1.00 46.35           C  
ATOM  13869  OG1 THR J  77      28.318  -5.784 -93.179  1.00 58.45           O  
ATOM  13870  CG2 THR J  77      29.262  -6.299 -91.046  1.00 37.06           C  
ATOM  13871  N   VAL J  78      26.905  -5.723 -88.881  1.00 39.37           N  
ATOM  13872  CA  VAL J  78      27.026  -5.543 -87.432  1.00 38.97           C  
ATOM  13873  C   VAL J  78      28.334  -6.240 -87.059  1.00 38.62           C  
ATOM  13874  O   VAL J  78      28.646  -7.300 -87.623  1.00 35.32           O  
ATOM  13875  CB  VAL J  78      25.800  -6.025 -86.591  1.00 42.26           C  
ATOM  13876  CG1 VAL J  78      25.640  -7.547 -86.614  1.00 42.35           C  
ATOM  13877  CG2 VAL J  78      25.893  -5.531 -85.150  1.00 41.49           C  
ATOM  13878  N   TYR J  79      29.107  -5.613 -86.166  1.00 35.40           N  
ATOM  13879  CA  TYR J  79      30.402  -6.147 -85.738  1.00 35.49           C  
ATOM  13880  C   TYR J  79      30.393  -6.447 -84.254  1.00 39.47           C  
ATOM  13881  O   TYR J  79      29.657  -5.812 -83.494  1.00 40.49           O  
ATOM  13882  CB  TYR J  79      31.526  -5.142 -86.038  1.00 35.55           C  
ATOM  13883  CG  TYR J  79      31.609  -4.750 -87.499  1.00 36.49           C  
ATOM  13884  CD1 TYR J  79      32.314  -5.532 -88.412  1.00 38.05           C  
ATOM  13885  CD2 TYR J  79      31.003  -3.587 -87.964  1.00 37.15           C  
ATOM  13886  CE1 TYR J  79      32.401  -5.176 -89.758  1.00 38.43           C  
ATOM  13887  CE2 TYR J  79      31.081  -3.216 -89.307  1.00 38.96           C  
ATOM  13888  CZ  TYR J  79      31.798  -4.008 -90.200  1.00 46.94           C  
ATOM  13889  OH  TYR J  79      31.896  -3.670 -91.531  1.00 49.54           O  
ATOM  13890  N   LEU J  80      31.198  -7.426 -83.860  1.00 33.79           N  
ATOM  13891  CA  LEU J  80      31.424  -7.745 -82.468  1.00 33.16           C  
ATOM  13892  C   LEU J  80      32.911  -7.707 -82.262  1.00 39.42           C  
ATOM  13893  O   LEU J  80      33.624  -8.525 -82.832  1.00 39.62           O  
ATOM  13894  CB  LEU J  80      30.834  -9.092 -82.018  1.00 32.73           C  
ATOM  13895  CG  LEU J  80      31.112  -9.456 -80.531  1.00 38.22           C  
ATOM  13896  CD1 LEU J  80      30.509  -8.434 -79.545  1.00 39.30           C  
ATOM  13897  CD2 LEU J  80      30.652 -10.843 -80.200  1.00 37.88           C  
ATOM  13898  N   GLN J  81      33.388  -6.722 -81.504  1.00 36.13           N  
ATOM  13899  CA  GLN J  81      34.785  -6.644 -81.197  1.00 36.90           C  
ATOM  13900  C   GLN J  81      34.954  -7.267 -79.833  1.00 41.86           C  
ATOM  13901  O   GLN J  81      34.452  -6.742 -78.837  1.00 40.01           O  
ATOM  13902  CB  GLN J  81      35.310  -5.189 -81.220  1.00 38.22           C  
ATOM  13903  CG  GLN J  81      36.784  -5.102 -80.853  1.00 36.57           C  
ATOM  13904  CD  GLN J  81      37.661  -5.743 -81.908  1.00 43.93           C  
ATOM  13905  OE1 GLN J  81      37.766  -5.228 -83.022  1.00 37.98           O  
ATOM  13906  NE2 GLN J  81      38.326  -6.862 -81.576  1.00 26.67           N  
ATOM  13907  N   MET J  82      35.661  -8.389 -79.791  1.00 40.05           N  
ATOM  13908  CA  MET J  82      35.949  -9.079 -78.546  1.00 39.36           C  
ATOM  13909  C   MET J  82      37.378  -8.744 -78.156  1.00 42.46           C  
ATOM  13910  O   MET J  82      38.263  -8.798 -79.004  1.00 41.18           O  
ATOM  13911  CB  MET J  82      35.786 -10.586 -78.724  1.00 42.35           C  
ATOM  13912  CG  MET J  82      34.375 -11.001 -79.163  1.00 46.37           C  
ATOM  13913  SD  MET J  82      34.144 -12.801 -79.355  1.00 51.93           S  
ATOM  13914  CE  MET J  82      35.039 -13.072 -80.765  1.00 49.03           C  
ATOM  13915  N   ASN J  82A     37.587  -8.308 -76.900  1.00 40.04           N  
ATOM  13916  CA  ASN J  82A     38.907  -7.958 -76.344  1.00 40.83           C  
ATOM  13917  C   ASN J  82A     39.025  -8.700 -75.012  1.00 44.87           C  
ATOM  13918  O   ASN J  82A     37.996  -9.094 -74.445  1.00 42.95           O  
ATOM  13919  CB  ASN J  82A     39.019  -6.447 -76.071  1.00 40.49           C  
ATOM  13920  CG  ASN J  82A     38.570  -5.551 -77.195  1.00 52.28           C  
ATOM  13921  OD1 ASN J  82A     39.220  -5.453 -78.218  1.00 48.45           O  
ATOM  13922  ND2 ASN J  82A     37.480  -4.831 -77.010  1.00 36.41           N  
ATOM  13923  N   SER J  82B     40.267  -8.861 -74.504  1.00 43.06           N  
ATOM  13924  CA  SER J  82B     40.589  -9.514 -73.225  1.00 44.87           C  
ATOM  13925  C   SER J  82B     39.849 -10.864 -73.103  1.00 49.06           C  
ATOM  13926  O   SER J  82B     39.220 -11.145 -72.072  1.00 48.41           O  
ATOM  13927  CB  SER J  82B     40.248  -8.583 -72.053  1.00 48.58           C  
ATOM  13928  OG  SER J  82B     40.773  -7.273 -72.215  1.00 57.82           O  
ATOM  13929  N   LEU J  82C     39.883 -11.659 -74.202  1.00 44.55           N  
ATOM  13930  CA  LEU J  82C     39.199 -12.945 -74.297  1.00 44.23           C  
ATOM  13931  C   LEU J  82C     39.611 -13.912 -73.208  1.00 47.92           C  
ATOM  13932  O   LEU J  82C     40.777 -13.960 -72.839  1.00 45.85           O  
ATOM  13933  CB  LEU J  82C     39.346 -13.556 -75.704  1.00 44.52           C  
ATOM  13934  CG  LEU J  82C     38.383 -12.959 -76.760  1.00 48.01           C  
ATOM  13935  CD1 LEU J  82C     38.872 -13.190 -78.186  1.00 49.04           C  
ATOM  13936  CD2 LEU J  82C     36.974 -13.496 -76.601  1.00 47.92           C  
ATOM  13937  N   LYS J  83      38.621 -14.611 -72.638  1.00 47.89           N  
ATOM  13938  CA  LYS J  83      38.788 -15.593 -71.556  1.00 50.12           C  
ATOM  13939  C   LYS J  83      38.350 -16.975 -72.054  1.00 55.87           C  
ATOM  13940  O   LYS J  83      37.498 -17.030 -72.933  1.00 55.18           O  
ATOM  13941  CB  LYS J  83      37.912 -15.196 -70.344  1.00 52.06           C  
ATOM  13942  CG  LYS J  83      38.357 -13.950 -69.611  1.00 57.84           C  
ATOM  13943  CD  LYS J  83      37.217 -13.394 -68.772  1.00 68.35           C  
ATOM  13944  CE  LYS J  83      37.638 -12.279 -67.838  1.00 78.92           C  
ATOM  13945  NZ  LYS J  83      38.546 -11.272 -68.456  0.00 88.19           N  
ATOM  13946  N   PRO J  84      38.824 -18.105 -71.473  1.00 56.48           N  
ATOM  13947  CA  PRO J  84      38.338 -19.429 -71.934  1.00 56.69           C  
ATOM  13948  C   PRO J  84      36.811 -19.601 -71.849  1.00 57.35           C  
ATOM  13949  O   PRO J  84      36.232 -20.308 -72.673  1.00 56.47           O  
ATOM  13950  CB  PRO J  84      39.109 -20.423 -71.046  1.00 60.77           C  
ATOM  13951  CG  PRO J  84      40.338 -19.678 -70.632  1.00 66.04           C  
ATOM  13952  CD  PRO J  84      39.852 -18.261 -70.421  1.00 60.14           C  
ATOM  13953  N   GLU J  85      36.149 -18.867 -70.928  1.00 52.49           N  
ATOM  13954  CA  GLU J  85      34.693 -18.879 -70.741  1.00 51.72           C  
ATOM  13955  C   GLU J  85      33.975 -18.242 -71.927  1.00 51.91           C  
ATOM  13956  O   GLU J  85      32.760 -18.337 -72.004  1.00 50.43           O  
ATOM  13957  CB  GLU J  85      34.268 -18.140 -69.450  1.00 53.82           C  
ATOM  13958  CG  GLU J  85      35.026 -18.534 -68.196  1.00 72.95           C  
ATOM  13959  CD  GLU J  85      36.133 -17.576 -67.805  1.00 95.39           C  
ATOM  13960  OE1 GLU J  85      35.821 -16.441 -67.377  1.00101.76           O  
ATOM  13961  OE2 GLU J  85      37.315 -17.941 -67.994  1.00 78.86           O  
ATOM  13962  N   ASP J  86      34.719 -17.560 -72.830  1.00 47.43           N  
ATOM  13963  CA  ASP J  86      34.155 -16.922 -74.014  1.00 44.50           C  
ATOM  13964  C   ASP J  86      34.074 -17.915 -75.188  1.00 47.64           C  
ATOM  13965  O   ASP J  86      33.533 -17.559 -76.241  1.00 46.04           O  
ATOM  13966  CB  ASP J  86      34.929 -15.636 -74.383  1.00 45.22           C  
ATOM  13967  CG  ASP J  86      34.855 -14.487 -73.374  1.00 50.86           C  
ATOM  13968  OD1 ASP J  86      33.718 -14.122 -72.950  1.00 47.35           O  
ATOM  13969  OD2 ASP J  86      35.916 -13.886 -73.081  1.00 54.68           O  
ATOM  13970  N   THR J  87      34.611 -19.160 -75.014  1.00 44.89           N  
ATOM  13971  CA  THR J  87      34.543 -20.230 -76.027  1.00 44.80           C  
ATOM  13972  C   THR J  87      33.068 -20.614 -76.227  1.00 48.43           C  
ATOM  13973  O   THR J  87      32.400 -21.001 -75.269  1.00 49.87           O  
ATOM  13974  CB  THR J  87      35.413 -21.438 -75.625  1.00 51.68           C  
ATOM  13975  OG1 THR J  87      36.780 -21.032 -75.603  1.00 50.15           O  
ATOM  13976  CG2 THR J  87      35.242 -22.629 -76.567  1.00 49.91           C  
ATOM  13977  N   ALA J  88      32.557 -20.448 -77.461  1.00 43.78           N  
ATOM  13978  CA  ALA J  88      31.149 -20.694 -77.813  1.00 42.59           C  
ATOM  13979  C   ALA J  88      30.921 -20.538 -79.306  1.00 46.01           C  
ATOM  13980  O   ALA J  88      31.791 -20.069 -80.032  1.00 46.18           O  
ATOM  13981  CB  ALA J  88      30.256 -19.674 -77.085  1.00 41.94           C  
ATOM  13982  N   VAL J  89      29.720 -20.902 -79.749  1.00 44.28           N  
ATOM  13983  CA  VAL J  89      29.229 -20.646 -81.097  1.00 43.16           C  
ATOM  13984  C   VAL J  89      28.483 -19.304 -80.934  1.00 44.01           C  
ATOM  13985  O   VAL J  89      27.591 -19.203 -80.093  1.00 41.48           O  
ATOM  13986  CB  VAL J  89      28.312 -21.779 -81.637  1.00 46.88           C  
ATOM  13987  CG1 VAL J  89      27.551 -21.327 -82.883  1.00 45.38           C  
ATOM  13988  CG2 VAL J  89      29.129 -23.037 -81.936  1.00 48.35           C  
ATOM  13989  N   TYR J  90      28.898 -18.271 -81.680  1.00 41.26           N  
ATOM  13990  CA  TYR J  90      28.309 -16.930 -81.632  1.00 39.06           C  
ATOM  13991  C   TYR J  90      27.366 -16.765 -82.788  1.00 42.23           C  
ATOM  13992  O   TYR J  90      27.750 -16.978 -83.935  1.00 41.33           O  
ATOM  13993  CB  TYR J  90      29.408 -15.844 -81.666  1.00 39.22           C  
ATOM  13994  CG  TYR J  90      30.147 -15.709 -80.351  1.00 37.93           C  
ATOM  13995  CD1 TYR J  90      31.039 -16.689 -79.925  1.00 39.62           C  
ATOM  13996  CD2 TYR J  90      29.928 -14.616 -79.515  1.00 36.50           C  
ATOM  13997  CE1 TYR J  90      31.698 -16.585 -78.704  1.00 37.11           C  
ATOM  13998  CE2 TYR J  90      30.589 -14.495 -78.296  1.00 37.00           C  
ATOM  13999  CZ  TYR J  90      31.481 -15.478 -77.900  1.00 42.73           C  
ATOM  14000  OH  TYR J  90      32.106 -15.371 -76.686  1.00 39.09           O  
ATOM  14001  N   THR J  91      26.107 -16.427 -82.479  1.00 38.00           N  
ATOM  14002  CA  THR J  91      25.070 -16.252 -83.469  1.00 36.32           C  
ATOM  14003  C   THR J  91      24.585 -14.827 -83.470  1.00 39.16           C  
ATOM  14004  O   THR J  91      24.222 -14.289 -82.427  1.00 38.15           O  
ATOM  14005  CB  THR J  91      23.935 -17.281 -83.286  1.00 39.63           C  
ATOM  14006  OG1 THR J  91      24.499 -18.590 -83.353  1.00 44.81           O  
ATOM  14007  CG2 THR J  91      22.827 -17.149 -84.355  1.00 32.39           C  
ATOM  14008  N   CYS J  92      24.574 -14.245 -84.665  1.00 36.02           N  
ATOM  14009  CA  CYS J  92      24.113 -12.917 -84.978  1.00 38.34           C  
ATOM  14010  C   CYS J  92      22.576 -12.955 -85.063  1.00 38.72           C  
ATOM  14011  O   CYS J  92      22.018 -13.936 -85.558  1.00 37.25           O  
ATOM  14012  CB  CYS J  92      24.731 -12.504 -86.303  1.00 42.75           C  
ATOM  14013  SG  CYS J  92      24.077 -10.974 -86.989  1.00 48.88           S  
ATOM  14014  N   VAL J  93      21.900 -11.901 -84.563  1.00 33.49           N  
ATOM  14015  CA  VAL J  93      20.437 -11.775 -84.557  1.00 31.54           C  
ATOM  14016  C   VAL J  93      19.990 -10.413 -85.104  1.00 37.26           C  
ATOM  14017  O   VAL J  93      20.745  -9.439 -85.049  1.00 38.20           O  
ATOM  14018  CB  VAL J  93      19.791 -12.076 -83.156  1.00 33.81           C  
ATOM  14019  CG1 VAL J  93      19.966 -13.526 -82.767  1.00 34.49           C  
ATOM  14020  CG2 VAL J  93      20.339 -11.172 -82.058  1.00 32.23           C  
ATOM  14021  N   ALA J  94      18.759 -10.343 -85.604  1.00 32.45           N  
ATOM  14022  CA  ALA J  94      18.133  -9.112 -86.096  1.00 31.66           C  
ATOM  14023  C   ALA J  94      16.682  -9.182 -85.676  1.00 34.01           C  
ATOM  14024  O   ALA J  94      16.069 -10.228 -85.806  1.00 33.72           O  
ATOM  14025  CB  ALA J  94      18.213  -9.033 -87.617  1.00 32.20           C  
ATOM  14026  N   GLY J  95      16.165  -8.103 -85.124  1.00 32.71           N  
ATOM  14027  CA  GLY J  95      14.773  -8.051 -84.702  1.00 33.32           C  
ATOM  14028  C   GLY J  95      14.282  -6.638 -84.521  1.00 36.42           C  
ATOM  14029  O   GLY J  95      14.922  -5.707 -85.003  1.00 35.57           O  
ATOM  14030  N   PHE J  96      13.117  -6.478 -83.854  1.00 32.69           N  
ATOM  14031  CA  PHE J  96      12.523  -5.166 -83.497  1.00 32.02           C  
ATOM  14032  C   PHE J  96      12.202  -4.307 -84.714  1.00 35.59           C  
ATOM  14033  O   PHE J  96      12.443  -3.100 -84.679  1.00 35.40           O  
ATOM  14034  CB  PHE J  96      13.464  -4.394 -82.535  1.00 32.38           C  
ATOM  14035  CG  PHE J  96      13.767  -5.022 -81.187  1.00 34.70           C  
ATOM  14036  CD1 PHE J  96      14.637  -6.111 -81.078  1.00 34.60           C  
ATOM  14037  CD2 PHE J  96      13.288  -4.455 -80.017  1.00 36.12           C  
ATOM  14038  CE1 PHE J  96      14.920  -6.680 -79.841  1.00 32.69           C  
ATOM  14039  CE2 PHE J  96      13.602  -5.022 -78.778  1.00 38.76           C  
ATOM  14040  CZ  PHE J  96      14.430  -6.116 -78.702  1.00 34.15           C  
ATOM  14041  N   ALA J  97      11.647  -4.917 -85.777  1.00 33.13           N  
ATOM  14042  CA  ALA J  97      11.274  -4.203 -86.994  1.00 34.18           C  
ATOM  14043  C   ALA J  97      10.013  -3.356 -86.771  1.00 38.39           C  
ATOM  14044  O   ALA J  97       9.880  -2.274 -87.352  1.00 37.78           O  
ATOM  14045  CB  ALA J  97      11.050  -5.179 -88.132  1.00 35.28           C  
ATOM  14046  N   GLY J  98       9.125  -3.841 -85.918  1.00 35.39           N  
ATOM  14047  CA  GLY J  98       7.873  -3.157 -85.578  1.00 33.96           C  
ATOM  14048  C   GLY J  98       8.045  -2.169 -84.444  1.00 34.50           C  
ATOM  14049  O   GLY J  98       9.166  -1.946 -83.967  1.00 33.43           O  
ATOM  14050  N   TYR J  99       6.941  -1.554 -84.002  1.00 33.19           N  
ATOM  14051  CA  TYR J  99       7.016  -0.610 -82.886  1.00 32.12           C  
ATOM  14052  C   TYR J  99       7.357  -1.381 -81.580  1.00 36.61           C  
ATOM  14053  O   TYR J  99       7.057  -2.584 -81.472  1.00 36.11           O  
ATOM  14054  CB  TYR J  99       5.733   0.234 -82.760  1.00 31.45           C  
ATOM  14055  CG  TYR J  99       4.452  -0.552 -82.566  1.00 32.50           C  
ATOM  14056  CD1 TYR J  99       4.163  -1.169 -81.348  1.00 33.13           C  
ATOM  14057  CD2 TYR J  99       3.491  -0.626 -83.579  1.00 32.04           C  
ATOM  14058  CE1 TYR J  99       2.959  -1.843 -81.145  1.00 33.67           C  
ATOM  14059  CE2 TYR J  99       2.273  -1.275 -83.377  1.00 31.98           C  
ATOM  14060  CZ  TYR J  99       2.030  -1.923 -82.174  1.00 38.40           C  
ATOM  14061  OH  TYR J  99       0.862  -2.629 -81.983  1.00 38.26           O  
ATOM  14062  N   GLY J 100       7.968  -0.682 -80.625  1.00 31.76           N  
ATOM  14063  CA  GLY J 100       8.346  -1.254 -79.339  1.00 31.47           C  
ATOM  14064  C   GLY J 100       9.663  -0.700 -78.833  1.00 35.05           C  
ATOM  14065  O   GLY J 100      10.464  -0.182 -79.614  1.00 34.04           O  
ATOM  14066  N   SER J 100A      9.886  -0.790 -77.508  1.00 30.94           N  
ATOM  14067  CA  SER J 100A     11.081  -0.277 -76.869  1.00 30.68           C  
ATOM  14068  C   SER J 100A     12.245  -1.283 -76.847  1.00 34.16           C  
ATOM  14069  O   SER J 100A     12.038  -2.497 -76.838  1.00 34.52           O  
ATOM  14070  CB  SER J 100A     10.757   0.209 -75.459  1.00 35.73           C  
ATOM  14071  OG  SER J 100A     10.284  -0.892 -74.703  1.00 42.63           O  
ATOM  14072  N   PHE J 100B     13.462  -0.762 -76.834  1.00 30.86           N  
ATOM  14073  CA  PHE J 100B     14.681  -1.569 -76.782  1.00 30.76           C  
ATOM  14074  C   PHE J 100B     15.244  -1.477 -75.350  1.00 36.45           C  
ATOM  14075  O   PHE J 100B     16.069  -0.629 -75.080  1.00 38.82           O  
ATOM  14076  CB  PHE J 100B     15.697  -1.075 -77.854  1.00 31.64           C  
ATOM  14077  CG  PHE J 100B     17.040  -1.796 -77.875  1.00 32.62           C  
ATOM  14078  CD1 PHE J 100B     17.106  -3.183 -78.015  1.00 32.32           C  
ATOM  14079  CD2 PHE J 100B     18.232  -1.088 -77.737  1.00 35.09           C  
ATOM  14080  CE1 PHE J 100B     18.338  -3.836 -78.039  1.00 32.91           C  
ATOM  14081  CE2 PHE J 100B     19.468  -1.750 -77.746  1.00 37.48           C  
ATOM  14082  CZ  PHE J 100B     19.514  -3.115 -77.919  1.00 33.67           C  
ATOM  14083  N   THR J 100C     14.742  -2.307 -74.423  1.00 35.09           N  
ATOM  14084  CA  THR J 100C     15.190  -2.314 -73.024  1.00 36.50           C  
ATOM  14085  C   THR J 100C     16.177  -3.458 -72.824  1.00 41.59           C  
ATOM  14086  O   THR J 100C     16.308  -4.286 -73.725  1.00 42.39           O  
ATOM  14087  CB  THR J 100C     13.996  -2.420 -72.071  1.00 41.59           C  
ATOM  14088  OG1 THR J 100C     13.375  -3.695 -72.260  1.00 41.90           O  
ATOM  14089  CG2 THR J 100C     12.993  -1.280 -72.251  1.00 38.57           C  
ATOM  14090  N   SER J 100D     16.869  -3.508 -71.673  1.00 38.46           N  
ATOM  14091  CA  SER J 100D     17.807  -4.585 -71.299  1.00 39.61           C  
ATOM  14092  C   SER J 100D     17.073  -5.920 -71.276  1.00 43.78           C  
ATOM  14093  O   SER J 100D     17.632  -6.924 -71.687  1.00 44.49           O  
ATOM  14094  CB  SER J 100D     18.355  -4.364 -69.885  1.00 47.73           C  
ATOM  14095  OG  SER J 100D     18.579  -2.999 -69.592  1.00 64.50           O  
ATOM  14096  N   ARG J 100E     15.817  -5.922 -70.799  1.00 40.39           N  
ATOM  14097  CA  ARG J 100E     14.978  -7.110 -70.699  1.00 39.79           C  
ATOM  14098  C   ARG J 100E     14.574  -7.628 -72.081  1.00 41.93           C  
ATOM  14099  O   ARG J 100E     14.740  -8.823 -72.342  1.00 40.60           O  
ATOM  14100  CB  ARG J 100E     13.773  -6.826 -69.805  1.00 39.62           C  
ATOM  14101  CG  ARG J 100E     12.992  -8.058 -69.406  1.00 54.92           C  
ATOM  14102  CD  ARG J 100E     11.670  -7.644 -68.798  1.00 73.23           C  
ATOM  14103  NE  ARG J 100E     10.971  -8.773 -68.194  1.00 89.66           N  
ATOM  14104  CZ  ARG J 100E      9.678  -9.028 -68.360  0.00105.45           C  
ATOM  14105  NH1 ARG J 100E      8.928  -8.232 -69.112  0.00 92.57           N  
ATOM  14106  NH2 ARG J 100E      9.123 -10.078 -67.772  0.00 94.06           N  
ATOM  14107  N   SER J 100F     14.067  -6.737 -72.977  1.00 37.54           N  
ATOM  14108  CA  SER J 100F     13.704  -7.117 -74.350  1.00 35.88           C  
ATOM  14109  C   SER J 100F     14.951  -7.504 -75.181  1.00 36.38           C  
ATOM  14110  O   SER J 100F     14.903  -8.445 -75.971  1.00 35.61           O  
ATOM  14111  CB  SER J 100F     12.842  -6.042 -75.015  1.00 38.19           C  
ATOM  14112  OG  SER J 100F     13.603  -4.891 -75.338  1.00 52.76           O  
ATOM  14113  N   ALA J 100G     16.075  -6.815 -74.983  1.00 34.60           N  
ATOM  14114  CA  ALA J 100G     17.340  -7.123 -75.692  1.00 34.67           C  
ATOM  14115  C   ALA J 100G     17.792  -8.584 -75.448  1.00 40.83           C  
ATOM  14116  O   ALA J 100G     18.249  -9.254 -76.372  1.00 39.44           O  
ATOM  14117  CB  ALA J 100G     18.439  -6.170 -75.244  1.00 35.12           C  
ATOM  14118  N   ARG J 100H     17.622  -9.063 -74.196  1.00 39.63           N  
ATOM  14119  CA  ARG J 100H     17.959 -10.394 -73.686  1.00 39.63           C  
ATOM  14120  C   ARG J 100H     16.961 -11.468 -74.092  1.00 44.14           C  
ATOM  14121  O   ARG J 100H     17.261 -12.652 -73.927  1.00 47.18           O  
ATOM  14122  CB  ARG J 100H     17.988 -10.331 -72.139  1.00 39.14           C  
ATOM  14123  CG  ARG J 100H     19.337  -9.918 -71.636  1.00 46.61           C  
ATOM  14124  CD  ARG J 100H     19.315  -9.352 -70.241  1.00 60.50           C  
ATOM  14125  NE  ARG J 100H     20.657  -8.931 -69.835  1.00 65.37           N  
ATOM  14126  CZ  ARG J 100H     21.209  -7.761 -70.148  1.00 78.13           C  
ATOM  14127  NH1 ARG J 100H     20.540  -6.875 -70.880  1.00 55.25           N  
ATOM  14128  NH2 ARG J 100H     22.440  -7.472 -69.739  1.00 66.98           N  
ATOM  14129  N   ASP J 100I     15.758 -11.073 -74.539  1.00 37.76           N  
ATOM  14130  CA  ASP J 100I     14.693 -12.014 -74.892  1.00 38.04           C  
ATOM  14131  C   ASP J 100I     14.860 -12.546 -76.314  1.00 42.50           C  
ATOM  14132  O   ASP J 100I     14.652 -11.803 -77.278  1.00 39.74           O  
ATOM  14133  CB  ASP J 100I     13.308 -11.370 -74.663  1.00 39.60           C  
ATOM  14134  CG  ASP J 100I     12.082 -12.240 -74.909  1.00 53.97           C  
ATOM  14135  OD1 ASP J 100I     12.251 -13.446 -75.214  1.00 53.95           O  
ATOM  14136  OD2 ASP J 100I     10.946 -11.718 -74.782  1.00 60.65           O  
ATOM  14137  N   SER J 100J     15.195 -13.854 -76.440  1.00 42.60           N  
ATOM  14138  CA  SER J 100J     15.402 -14.520 -77.746  1.00 42.26           C  
ATOM  14139  C   SER J 100J     14.166 -14.447 -78.672  1.00 45.04           C  
ATOM  14140  O   SER J 100J     14.324 -14.368 -79.884  1.00 42.95           O  
ATOM  14141  CB  SER J 100J     15.893 -15.953 -77.557  1.00 45.79           C  
ATOM  14142  OG  SER J 100J     14.880 -16.784 -77.012  1.00 51.81           O  
ATOM  14143  N   ASP J 100K     12.946 -14.378 -78.089  1.00 44.28           N  
ATOM  14144  CA  ASP J 100K     11.683 -14.245 -78.829  1.00 44.42           C  
ATOM  14145  C   ASP J 100K     11.519 -12.881 -79.528  1.00 45.42           C  
ATOM  14146  O   ASP J 100K     10.661 -12.737 -80.406  1.00 45.04           O  
ATOM  14147  CB  ASP J 100K     10.474 -14.519 -77.905  1.00 47.90           C  
ATOM  14148  CG  ASP J 100K     10.451 -15.914 -77.303  1.00 64.31           C  
ATOM  14149  OD1 ASP J 100K     10.729 -16.884 -78.039  1.00 65.37           O  
ATOM  14150  OD2 ASP J 100K     10.145 -16.035 -76.097  1.00 75.21           O  
ATOM  14151  N   LYS J 100L     12.329 -11.883 -79.134  1.00 39.26           N  
ATOM  14152  CA  LYS J 100L     12.260 -10.554 -79.719  1.00 37.90           C  
ATOM  14153  C   LYS J 100L     12.990 -10.475 -81.063  1.00 40.45           C  
ATOM  14154  O   LYS J 100L     12.897  -9.463 -81.746  1.00 39.25           O  
ATOM  14155  CB  LYS J 100L     12.777  -9.489 -78.730  1.00 39.12           C  
ATOM  14156  CG  LYS J 100L     11.867  -9.243 -77.526  1.00 41.35           C  
ATOM  14157  CD  LYS J 100L     10.660  -8.365 -77.893  1.00 46.32           C  
ATOM  14158  CE  LYS J 100L      9.743  -8.124 -76.715  1.00 53.10           C  
ATOM  14159  NZ  LYS J 100L      8.543  -7.339 -77.099  1.00 58.23           N  
ATOM  14160  N   TYR J 100M     13.718 -11.539 -81.440  1.00 36.76           N  
ATOM  14161  CA  TYR J 100M     14.472 -11.566 -82.684  1.00 35.54           C  
ATOM  14162  C   TYR J 100M     13.905 -12.595 -83.631  1.00 39.11           C  
ATOM  14163  O   TYR J 100M     13.929 -13.783 -83.312  1.00 38.64           O  
ATOM  14164  CB  TYR J 100M     15.947 -11.846 -82.429  1.00 34.98           C  
ATOM  14165  CG  TYR J 100M     16.588 -10.873 -81.473  1.00 33.83           C  
ATOM  14166  CD1 TYR J 100M     16.550 -11.090 -80.095  1.00 35.79           C  
ATOM  14167  CD2 TYR J 100M     17.213  -9.718 -81.940  1.00 32.66           C  
ATOM  14168  CE1 TYR J 100M     17.094 -10.169 -79.206  1.00 35.50           C  
ATOM  14169  CE2 TYR J 100M     17.806  -8.813 -81.063  1.00 32.89           C  
ATOM  14170  CZ  TYR J 100M     17.735  -9.039 -79.696  1.00 40.97           C  
ATOM  14171  OH  TYR J 100M     18.340  -8.172 -78.828  1.00 37.74           O  
ATOM  14172  N   ASP J 101      13.435 -12.148 -84.804  1.00 34.30           N  
ATOM  14173  CA  ASP J 101      12.875 -13.053 -85.822  1.00 35.49           C  
ATOM  14174  C   ASP J 101      13.956 -13.719 -86.655  1.00 38.33           C  
ATOM  14175  O   ASP J 101      13.728 -14.815 -87.169  1.00 37.06           O  
ATOM  14176  CB  ASP J 101      11.943 -12.279 -86.775  1.00 37.87           C  
ATOM  14177  CG  ASP J 101      10.574 -11.932 -86.210  1.00 52.36           C  
ATOM  14178  OD1 ASP J 101      10.117 -12.636 -85.281  1.00 55.02           O  
ATOM  14179  OD2 ASP J 101       9.923 -11.007 -86.757  1.00 57.82           O  
ATOM  14180  N   TYR J 102      15.122 -13.046 -86.807  1.00 34.38           N  
ATOM  14181  CA  TYR J 102      16.177 -13.528 -87.688  1.00 36.20           C  
ATOM  14182  C   TYR J 102      17.427 -13.899 -86.949  1.00 39.43           C  
ATOM  14183  O   TYR J 102      17.940 -13.124 -86.147  1.00 39.35           O  
ATOM  14184  CB  TYR J 102      16.437 -12.514 -88.832  1.00 38.55           C  
ATOM  14185  CG  TYR J 102      15.138 -11.999 -89.423  1.00 41.62           C  
ATOM  14186  CD1 TYR J 102      14.324 -12.826 -90.195  1.00 43.92           C  
ATOM  14187  CD2 TYR J 102      14.666 -10.726 -89.112  1.00 43.69           C  
ATOM  14188  CE1 TYR J 102      13.090 -12.384 -90.679  1.00 46.13           C  
ATOM  14189  CE2 TYR J 102      13.429 -10.274 -89.582  1.00 46.31           C  
ATOM  14190  CZ  TYR J 102      12.652 -11.099 -90.379  1.00 58.09           C  
ATOM  14191  OH  TYR J 102      11.444 -10.630 -90.854  1.00 63.58           O  
ATOM  14192  N   TRP J 103      17.877 -15.118 -87.186  1.00 35.31           N  
ATOM  14193  CA  TRP J 103      19.040 -15.717 -86.555  1.00 35.44           C  
ATOM  14194  C   TRP J 103      20.015 -16.175 -87.621  1.00 38.34           C  
ATOM  14195  O   TRP J 103      19.615 -16.692 -88.654  1.00 37.29           O  
ATOM  14196  CB  TRP J 103      18.599 -16.907 -85.657  1.00 35.45           C  
ATOM  14197  CG  TRP J 103      17.818 -16.477 -84.449  1.00 36.32           C  
ATOM  14198  CD1 TRP J 103      16.551 -15.963 -84.423  1.00 39.41           C  
ATOM  14199  CD2 TRP J 103      18.275 -16.485 -83.097  1.00 36.23           C  
ATOM  14200  NE1 TRP J 103      16.212 -15.605 -83.140  1.00 39.17           N  
ATOM  14201  CE2 TRP J 103      17.261 -15.897 -82.306  1.00 39.75           C  
ATOM  14202  CE3 TRP J 103      19.459 -16.918 -82.472  1.00 38.11           C  
ATOM  14203  CZ2 TRP J 103      17.370 -15.782 -80.915  1.00 38.19           C  
ATOM  14204  CZ3 TRP J 103      19.563 -16.804 -81.096  1.00 38.94           C  
ATOM  14205  CH2 TRP J 103      18.527 -16.250 -80.335  1.00 39.05           C  
ATOM  14206  N   GLY J 104      21.292 -16.001 -87.331  1.00 37.37           N  
ATOM  14207  CA  GLY J 104      22.393 -16.355 -88.213  1.00 37.02           C  
ATOM  14208  C   GLY J 104      22.670 -17.837 -88.239  1.00 39.97           C  
ATOM  14209  O   GLY J 104      21.843 -18.639 -87.818  1.00 38.19           O  
ATOM  14210  N   GLN J 105      23.847 -18.192 -88.761  1.00 38.09           N  
ATOM  14211  CA  GLN J 105      24.334 -19.556 -88.948  1.00 38.73           C  
ATOM  14212  C   GLN J 105      25.186 -19.998 -87.776  1.00 42.21           C  
ATOM  14213  O   GLN J 105      25.365 -21.188 -87.572  1.00 41.99           O  
ATOM  14214  CB  GLN J 105      25.172 -19.628 -90.250  1.00 40.93           C  
ATOM  14215  CG  GLN J 105      24.526 -18.857 -91.453  1.00 47.63           C  
ATOM  14216  CD  GLN J 105      23.065 -19.205 -91.715  1.00 53.88           C  
ATOM  14217  OE1 GLN J 105      22.201 -18.332 -91.968  1.00 43.79           O  
ATOM  14218  NE2 GLN J 105      22.752 -20.494 -91.647  1.00 38.57           N  
ATOM  14219  N   GLY J 106      25.713 -19.032 -87.032  1.00 40.45           N  
ATOM  14220  CA  GLY J 106      26.629 -19.280 -85.932  1.00 41.02           C  
ATOM  14221  C   GLY J 106      28.061 -19.379 -86.426  1.00 46.82           C  
ATOM  14222  O   GLY J 106      28.335 -19.876 -87.520  1.00 47.20           O  
ATOM  14223  N   THR J 107      28.969 -18.843 -85.637  1.00 43.19           N  
ATOM  14224  CA  THR J 107      30.412 -18.877 -85.874  1.00 43.82           C  
ATOM  14225  C   THR J 107      31.100 -19.356 -84.598  1.00 47.38           C  
ATOM  14226  O   THR J 107      30.796 -18.862 -83.512  1.00 45.10           O  
ATOM  14227  CB  THR J 107      30.977 -17.538 -86.445  1.00 48.48           C  
ATOM  14228  OG1 THR J 107      32.346 -17.750 -86.770  1.00 48.74           O  
ATOM  14229  CG2 THR J 107      30.855 -16.336 -85.475  1.00 42.86           C  
ATOM  14230  N   LYS J 108      32.017 -20.315 -84.733  1.00 46.60           N  
ATOM  14231  CA  LYS J 108      32.742 -20.872 -83.603  1.00 47.12           C  
ATOM  14232  C   LYS J 108      33.930 -19.994 -83.176  1.00 49.45           C  
ATOM  14233  O   LYS J 108      34.776 -19.636 -84.003  1.00 49.33           O  
ATOM  14234  CB  LYS J 108      33.188 -22.300 -83.930  1.00 51.54           C  
ATOM  14235  CG  LYS J 108      33.769 -23.061 -82.745  1.00 73.09           C  
ATOM  14236  CD  LYS J 108      34.002 -24.527 -83.077  1.00 85.54           C  
ATOM  14237  CE  LYS J 108      34.740 -25.256 -81.977  1.00 99.05           C  
ATOM  14238  NZ  LYS J 108      35.031 -26.666 -82.352  1.00110.92           N  
ATOM  14239  N   VAL J 109      33.996 -19.667 -81.870  1.00 44.53           N  
ATOM  14240  CA  VAL J 109      35.110 -18.919 -81.282  1.00 43.70           C  
ATOM  14241  C   VAL J 109      35.715 -19.808 -80.201  1.00 49.35           C  
ATOM  14242  O   VAL J 109      35.025 -20.182 -79.258  1.00 49.54           O  
ATOM  14243  CB  VAL J 109      34.719 -17.512 -80.747  1.00 46.22           C  
ATOM  14244  CG1 VAL J 109      35.923 -16.814 -80.071  1.00 46.32           C  
ATOM  14245  CG2 VAL J 109      34.184 -16.641 -81.868  1.00 44.69           C  
ATOM  14246  N   THR J 110      36.992 -20.160 -80.353  1.00 48.34           N  
ATOM  14247  CA  THR J 110      37.699 -21.004 -79.394  1.00 49.84           C  
ATOM  14248  C   THR J 110      38.808 -20.198 -78.727  1.00 54.40           C  
ATOM  14249  O   THR J 110      39.703 -19.691 -79.400  1.00 54.37           O  
ATOM  14250  CB  THR J 110      38.176 -22.305 -80.068  1.00 56.32           C  
ATOM  14251  OG1 THR J 110      37.073 -22.905 -80.758  1.00 54.71           O  
ATOM  14252  CG2 THR J 110      38.774 -23.291 -79.075  1.00 58.29           C  
ATOM  14253  N   VAL J 111      38.732 -20.063 -77.406  1.00 52.89           N  
ATOM  14254  CA  VAL J 111      39.738 -19.334 -76.640  1.00 52.83           C  
ATOM  14255  C   VAL J 111      40.601 -20.360 -75.903  1.00 62.20           C  
ATOM  14256  O   VAL J 111      40.086 -21.099 -75.056  1.00 62.87           O  
ATOM  14257  CB  VAL J 111      39.136 -18.248 -75.699  1.00 54.35           C  
ATOM  14258  CG1 VAL J 111      40.243 -17.380 -75.090  1.00 54.48           C  
ATOM  14259  CG2 VAL J 111      38.118 -17.377 -76.433  1.00 51.68           C  
ATOM  14260  N   SER J 112      41.898 -20.435 -76.257  1.00 62.38           N  
ATOM  14261  CA  SER J 112      42.836 -21.376 -75.639  1.00 65.87           C  
ATOM  14262  C   SER J 112      43.523 -20.778 -74.417  1.00 72.54           C  
ATOM  14263  O   SER J 112      43.894 -19.603 -74.437  1.00 71.07           O  
ATOM  14264  CB  SER J 112      43.866 -21.868 -76.653  1.00 71.40           C  
ATOM  14265  OG  SER J 112      44.588 -20.794 -77.232  1.00 80.51           O  
ATOM  14266  N   SER J 113      43.693 -21.601 -73.353  1.00 72.27           N  
ATOM  14267  CA  SER J 113      44.324 -21.218 -72.087  1.00107.89           C  
ATOM  14268  C   SER J 113      45.830 -20.942 -72.237  1.00141.73           C  
ATOM  14269  O   SER J 113      46.482 -21.453 -73.148  1.00106.32           O  
ATOM  14270  CB  SER J 113      44.079 -22.288 -71.027  1.00113.06           C  
ATOM  14271  OG  SER J 113      44.709 -23.514 -71.368  0.00123.89           O  
